# Supplementary material for: Genome-wide mapping of somatic mutation rates uncovers drivers of cancer
Source: Nat Biotechnol. 2022 Jun 20;40(11):1634–43. doi: 10.1038/s41587-022-01353-8 (PMC9646522; doi:10.1038/s41587-022-01353-8)
Supplement: Supplementary file 3 — Supplementary Tables 1–28 [file 41587_2022_1353_MOESM3_ESM.xlsx]

## Sheet: Table column legends
Supplementary Table legends
Supplementary Table 1: Information about the 37 PCAWG cancer cohorts used to train Dig's mutation rate models
	PCAWG cancer code	Cancer code assigned by PCAWG
	MSI samples in cohort	Whether or not the cohort contains MSI-high samples as determined by PCAWG
	Number of samples (excluding MSI high)	Number of samples in the cohort excluding MSI-high samples
	Number of SNVs (excluding MSI high)	Number of SNVs in cohort excluding MSI-high samples
	Number of indels (excluding MSI high)	Number of Indels in cohort excluding MSI-high samples
Supplementary Table 2: Variance explained of SNV counts in 10kb regions in held-out test data per fold
	PCAWG cancer cohort	Cancer code assigned by PCAWG
	Fold_1 R2	Variance explained in held-out data of Fold 1
	Fold_2 R2	Variance explained in held-out data of Fold 2
	Fold_3 R2	Variance explained in held-out data of Fold 3
	Fold_4 R2	Variance explained in held-out data of Fold 4
	Fold_5 R2	Variance explained in held-out data of Fold 5
Supplementary Table 3: Information about epigenomics tracks used as input to train the kilobase-scale mutation rate model.
	Track_name	Name of track from database of download
	Tissue-of-origin	Tissue from which data was produced
	DESCRIPTION	Human readable description of the data
	Download_path	Full URL to publicly available data
Supplementary Table 4: Variance explained of SNV counts in tiled regions by method
	Dig (mutation map method)			Results for Dig
		Epigenetics only		Performance for model trained without mutation counts in flanking regions
			1Mb	Performance in 1Mb regions
			10kb	Performance in 10kb regions
		Epigenetics & autoregression		Performance for model trained with mutation counts in flanking regions
	NBR			Results for NBR
	N_SAMPLES			Number of samples in cohort
	N_SNVs			Number of SNVs in cohort
Supplementary Table 5: Variance explained of SNV counts in genes by method. Genes were restricted to 1-1.5kb in size to avoid inflated correlation due to long genes harboring more mutations.
	PCAWG cancer code	Cancer code assigned by PCAWG
	Dig: Genes 1-1.5kb	Performance for Dig
	dNdScv: Genes 1-1.5kb	Performane for dNdScv
	MutSigCV: Genes 1-1.5kb	Performance for MutSigCV
	N_SAMPLES	Number of samples in cohort
	N_SNVs	Number of SNVs in cohort
Supplementary Table 6: Variance explained of SNV counts in enhancers and noncoding RNAs restricted in length to 0.5-1kb to prevent inflation of correlation due to larger genomic regions harboring more mutation counts.
	PCAWG cancer code	Cancer code assigned by PCAWG
	Dig: ALL Noncoding 0.5-1kb	Performance for Dig
	DriverPower: ALL Noncoding 0.5-1kb	Performane for DriverPower
	Larva: ALL Noncoding 0.5-1kb	Performance for Larva
	N_SAMPLES	Number of samples in cohort
	N_MUTATIONS	Number of SNVs in cohort
Supplementary Table 7: Genes called as drivers in each cohort by method. Values of "Yes" are colored green. Values of "No" are colored red.
	PCAWG cancer cohort	Cancer code assigned by PCAWG
	GENE	Gene name
	In CGC?	Is the gene listed as a driver in the Cancer Gene Census
	Called by Dig	Was the gene called by Dig
	Called by dNdScv	Was the gene called by dNdScv
	Called by MutSigCV	Was the gene called by MutSigCV
Supplementary Table 8: Accuracy measures of driver gene detection methods at FDR<0.1
	Dig		Results for Dig
		TP	Number of true-positive calls (defined as a significant gene in the CGC)
		FP	Number of false-positive calls (defined as a significant gene not in the CGC)
		TN	Number of true-negative calls (defined as non-signficant genes not in the CGC)
		FN	Number of false-negatives calls (defined as non-significant genes in the CGC)
		RECALL	Recall rate
		PRECISION	Precision rate
		F1	F1-score (harmonic mean of recall and precision)
	dNdScv		Results for dNdScv
	MutSigCV		Results for MutSigCV
Supplementary Table 9: Areas under the appxorimated ROC curves of Fig 1e and Supplementary Fig 4.
	Cohort	Cancer type
	Dig	Area under the Dig curve
	dNdScv	Area under the dNdScv curve
	MutSigCV	Area under the MutSigCV curve
Supplementary Table 10: Accuracy measures of noncoding driver detection methods at FDR<0.1
	Columns as in Supplementary Table 8
Supplementary Table 11: SNV enrichment across coding and cryptic splice sites in the PCAWG pan-cancer cohort
	CATEGORY	High-level classification of mutation set
	SUBCATEGORY	Specific classification of mutation set
	OBSERVED	Number of observed SNVs
	EXPECTED	Number of expected SNVs
	ENRICHMENT	observed / expected SNVs
	CI_LOWER	Lower bound of 95% CI interval of enrichment
	CI_UPPER	Upper bound of 95% CI interval of enrichment
	P_VALUE	P-value of enrichment
Supplementary Table 12: Observed and exected intronic cryptic splice SNVs in TSGs by cancer type
	Gene	Gene name
	OBS_SNV_<CANCER>	Observed cryptic splice SNVs in <CANCER>
	EXP_SNV_<CANCER>	Expected cryptic splice SNVs in <CANCER>
	PVAL_SNV_<CANCER>	P-value of mutational enrichment in <CANCER>
Supplementary Table 13: Tumor suppressor genes with a FDR<0.1 significant burden of intronic cryptic splice
	PCWAG cancer code	PCAWG cancer cohort
	Gene	Gene name
	OBS_SAMPLES	Number of observed samples with an intronic cryptic splice SNV
	OBS_SNV	Number of observed intronic cryptic splice SNVs
	EXP_SNV	Expected number of intronic cryptic splice SNVs
	PVAL_SNV_BURDEN	P-value for the burden of intronic cryptic splice SNVs
	Q_VALUE	Q-value for the burden of intronic cryptic splice SNVs
Supplementary Table 14: Evidence of cryptic splice events in RNA-seq data
	Chromosome	Chromosome of predicted cryptic splice SNV
	Pos	Postiion of predicted cryptic splice SNV
	Ref	Reference allele
	Alt	Alternate allel
	Gene	Name of gene predicted to be alternatively spliced
	Strand	Strand of gene
	spliceAI annot.	Predicted type of splicing event
	Delta score	SpliceAI delta score of SNV
	Distance to exon boundary	Distance of SNV to closest exon boundary
	Donor	PCAWG donor ID of carrier
	Cohort	PCAWG cohort of donor
	global median cluster coverage	Median coverage of all LeafCutter clusters in the carrier
	median cluster coverage in gene	Median coverage of LeafCutter clusters in gene
	Alt. splicing cluster coverage	Coverage of cluster containing alternative splicing event
	number of validated control pairs	Number of controls against which the carrier had a significant alternative splicing cluster
	Notes	Additional validation details
Supplementary Table 15: Genes not in the CGC with a FDR<0.1 significant burden of intronic cryptic splice SNVs.
	PCAWG cohort	PCAWG cancer cohort
	GENE	Gene name
	OBS_SAMPLES	Number of observed samples with an intronic cryptic splice SNV
	OBS_SNV	Number of observed intronic cryptic splice SNVs
	EXP_SNV	Number of expected cryptic splice SNVs
	PVAL_SNV_BURDEN	P-value of the burden of cryptic splice SNVs
	QVAL_SNV_BURDEN	Q-value of burden of cryptic splice SNVs
Supplementary Table 16: Recurrent predicted cryptic intronic splice mutations in genes in Supplementary Table 15
	GENE	Gene name
	CHROM	Chromosome number
	POS	Position of SNV
	REF	Reference base
	ALT	Alternative base
	PREDICTED EFFECT	Predicted effect on splicing from SpliceAI
	SPLICEAI DELTA SCORE	Delta score of mutation from SpliceAI
	N_CARRIERS	Number of carriers of the mutations
Supplementary Table 17: Enrichment of mutations in TP53 and ELF3 5'UTRs in the PCAWG pan-cancer dataset
	GENE	Gene name
	ELEMENT	Type of genomic element
	MUTATION TYPE	Type of mutation
	Observed	Number of observed mutations
	Expected	Number of expected mutations
	ENRICHMENT	Enrichment of observed mutations
	CI_LOW	Lower bound of 95% confidence interval of enrichment
	CI_HIGH	Upper bound of 95% confidence interval of enrichment
Supplementary Table 18: Enrichment of mutations in the ELF3 5'UTR in the Hartwig Medical Foundation pan-cancer dataset
	ELEMENT	Type of genomic element
	MUTATION TYPE	Type of mutation
	OBSERVED	Number of observed mutations
	POSSIBLE SNVs	Total number of possible mutations of this type
	ENRICHMENT Rel. to SYN SNVs	Enrichment of observed mutations relative to the rate of synonymous mutations in ELF3
	CI_LOW	Lower bound of 95% confidence interval of enrichment
	CI_HIGH	Upper bound of 95% confidence interval of enrichment
	P-VALUE	P-value of enrichment from Fisher's exact test.
Supplementary table 19: Metdata on meta-cohorts of targeted and whole-exom sequenced samples
	CANCER	Cancer name used for meta-cohort
	N_SAMPLE	Number of samples in the mega-cohort
	N_MUTATION	Number of mutations in the mega-cohort
	Reference model	Dig reference model used to analyze the cohort
	Data source reference	References in which data were originally published
	Data download URL	URLs from which data were downloaded
	Database comparison cancers	Cancer type associated with downloaded data
Supplementary table 20: Burden of activating mutations in long-tail oncogenes in mega-cohorts
	CANCER	Cancer name
	OBS_MUT	Number of observed activating SNVs
	EXP_MUT	Number of expected activating SNVs
	MEDIAN_BCK_MUT	Median number of predicted background mutations
	CI_LOWER_BCK_MUT	Lower bound of 95% confidence interval of predicted background mutations
	CI_UPPER_BCK_MUT	Upper bound of 95% confidence interval of predicted background mutations
	N_SAMPLE	Number of samples in the cohort
	MEAN_RATE_EXCESS_MUTATIONS	Mean rate of excess mutations in simulations
	CI_LOWER_RATE_EXCESS_MUTATION	Lower bound of 95% confidence interval of mutational enrichment
	CI_UPPER_RATE_EXCESS_MUTATION	Upper bound of 95% confidence interval of mutational enrichment
	P_VALUE	P-value of mutational burden
Supplementary table 21: Burden of pLoF mutations in long-tail tumor suppressor genes in mega-cohorts
	Columns as in Supplementary Table 17
Supplementary Table 22: Mutational burden of activating SNVs in long-tail oncogenes of whole-exome sequenced samples
	Columns as in Supplementary Table 17
Supplementary Table 23: Mutational burden of pLoF SNVs in long-tail tumor supressor genes in whole-exome sequenced cohorts
	Columns as in Supplementary Table 17
Supplementary Table 24: Long-tail oncogenes with a FDR<0.1 significant burden of activating SNVs
	COHORT	Cancer type
	GENE	Gene name
	OBS_SAMPLES	Number of samples with an observed SNV
	OBS_MUT	Number of samples with an observed SNV
	EXP_MUT	Expected number of samples with an SNV
	PVAL_MUT_BURDEN	P-value of mutational burden
	IntOGen	Is the gene listed as a driver for this given cancer type in IntOGen database
	MutPanning	Is the gene listed as a driver for this given cancer type in Mutpanning database
	Bailey	Is the gene listed as a driver for this given cancer type in Bailey et al. 2018 Cell
	CARRIER_FREQ	Frequency of SNV occurrence
	Q	Q-value of mutational burden
Supplementary Table 25: Tumor suppressor genes with a FDR<0.1 significant burden of pLoF SNVs
	Columns as in Supplementary Table 21
Supplementary Table 26: Genes not in driver gene databases with a FDR<0.1 significant burden of pLoF mutations in exome-sequenced samples
	COHORT	Cancer type
	GENE	Gene name
	OBS_SYN	Number of observed synonymous SNVs
	OBS_TRUNC	Number of observed pLoF SNVs
	OBS_MIS	Number of observed missense SNVs
	N_SAMP_SYN	Number of samples with an observed synonymous SNVs
	N_SAMP_TRUNC	Number of samples with an observed pLoF SNV
	N_SAMP_TRUNC	Number of samples with an observed missense SNV
	EXP_SYN	Expected number of synonymous SNVs
	EXP_TRUNC	Expected number of pLoF SNVs
	PVAL_SYN_BURDEN	P-value of burden of synonymous SNVs
	PVAL_TRUNC_BURDEN	P-value of burden of pLoF SNVs
	PVAL_TRUNC_BURDEN	P-value of burden of missense SNVs
	CARRIER_FREQ	Q-value of burden of pLoF SNVs
	Q
Supplementary Table 27: ABC enhancer elements with a FDR<0.1 significant burden of mutations in the PCAWG pan-cancer cohort
	CHROM	Chromosome of element
	START	Start position of element
	END	End position of element
	ELT	Element name
	ELT_SIZE	Element size
	OBS_SAMPLES	Number of observed samples with a mutation
	OBS_SNV	Number of observed SNVs
	OBS_INDEL	Number of observed indels
	EXP_SNV	Expected number of SNVs
	EXP_INDEL	Expected number of indels
	PVAL_SNV_BURDEN	P-value of SNV burden
	PVAL_INDEL_BURDEN	P-value of indel burden
	PVAL_MUT_BURDEN	P-value of mutational burden
Supplementary Table 28: Metat-data about whole-exome sequenced cohorts from Dietlein et al. 2019 Nat. Genet.
	Cancer type	Cancer type
	N_SAMPLES	Number of samples in cohort
	N_MUTATIONS	Number of mutations in cohort
	Reference Model	Dig reference model used for analysis

## Sheet: T1-PCAWG metadata
Supplementary Table 1: Information about the 37 PCAWG cancer cohorts used to train Dig's mutation rate models
PCAWG cancer code	MSI samples in cohort	Number of samples (excluding MSI high)	Number of SNVs (excluding MSI high)	Number of indels (excluding MSI high)
Adenocarcinoma_tumors	TRUE	1622	22927110	1346913
Biliary-AdenoCA	FALSE	34	421403	135990
Bladder-TCC	FALSE	23	486025	17926
Bone-Leiomyo	FALSE	34	172618	9343
Bone-Osteosarc	FALSE	41	147296	7854
Breast-AdenoCa	FALSE	195	1305975	89681
Breast_tumors	FALSE	208	1396392	92707
CNS-GBM	FALSE	39	478194	19565
CNS-Medullo	FALSE	141	184168	21725
CNS_tumors	FALSE	287	726664	46066
Carcinoma_tumors	TRUE	1847	26554707	1527041
ColoRect-AdenoCA	TRUE	50	8270011	161029
Digestive_tract_tumors	TRUE	792	17188295	883504
Eso-AdenoCa	FALSE	97	2557599	145549
Female_reproductive_system_tumors	TRUE	378	3012549	221936
Glioma_tumors	FALSE	146	542496	24377
Head-SCC	FALSE	56	835990	41955
Hematopoietic_tumors	FALSE	235	1437483	103016
Kidney-RCC	FALSE	143	857733	133974
Kidney_tumors	FALSE	186	932040	139803
Liver-HCC	FALSE	314	3600337	252980
Lung-AdenoCA	FALSE	37	1231550	63730
Lung-SCC	FALSE	47	1960685	109184
Lung_tumors	FALSE	84	3192235	172875
Lymph-BNHL	FALSE	105	1164199	88542
Lymph-CLL	FALSE	90	205996	11659
Lymph_tumors	FALSE	197	1395113	101257
Ovary-AdenoCA	FALSE	110	911513	88368
Panc-AdenoCA	FALSE	232	1410855	163903
Panc-Endocrine	FALSE	81	239462	12277
Pancan	FALSE	2279	28682089	2004228
Prost-AdenoCA	FALSE	199	607393	57541
Sarcoma_tumors	FALSE	95	349465	19414
Skin-Melanoma	FALSE	107	11585437	314368
Squamous_tumors	FALSE	121	2902110	157191
Stomach-AdenoCA	TRUE	65	928090	60175
Uterus-AdenoCA	TRUE	40	591830	34734

## Sheet: T2-R2 per fold
Supplementary Table 2: Variance explained of SNV counts in 10kb regions in held-out test data per fold
PCAWG cancer cohort	Fold_1 R2	Fold_2 R2	Fold_3 R2	Fold_4 R2	Fold_5 R2
Adenocarcinoma_tumors	0.918957	0.9202	0.920844	0.92042	0.921227
Biliary-AdenoCA	0.159543	0.153713	0.161466	0.155485	0.158615
Bladder-TCC	0.0935617	0.0961117	0.0937077	0.104934	0.0907865
Bone-Leiomyo	0.10084	0.0919809	0.0977731	0.0972832	0.0999207
Bone-Osteosarc	0.10208	0.107976	0.105049	0.108352	0.111192
Breast-AdenoCa	0.233392	0.232597	0.222005	0.222182	0.230129
Breast_tumors	0.231603	0.236207	0.232949	0.229368	0.235223
CNS-GBM	0.155941	0.152852	0.160002	0.161626	0.160865
CNS-Medullo	0.0560172	0.0548748	0.0554086	0.0552143	0.0554607
CNS_tumors	0.2005	0.208185	0.20459	0.203489	0.207013
Carcinoma_tumors	0.930803	0.927844	0.929195	0.93096	0.930235
ColoRect-AdenoCA	0.806929	0.809538	0.809242	0.809218	0.806461
Digestive_tract_tumors	0.913154	0.914787	0.915964	0.917275	0.915462
Eso-AdenoCa	0.841462	0.838701	0.837969	0.840334	0.836239
Female_reproductive_system_tumors	0.47595	0.477639	0.475721	0.471544	0.470669
Glioma_tumors	0.177448	0.181618	0.181398	0.18436	0.185118
Head-SCC	0.415765	0.422773	0.414906	0.421472	0.412209
Hematopoietic_tumors	0.663654	0.660048	0.663346	0.661912	0.661729
Kidney-RCC	0.197549	0.195892	0.20042	0.19864	0.202251
Kidney_tumors	0.214503	0.209529	0.211909	0.211123	0.212555
Liver-HCC	0.753755	0.750049	0.753049	0.74907	0.754676
Lung-AdenoCA	0.589565	0.592224	0.587637	0.59339	0.590048
Lung-SCC	0.751722	0.744283	0.744044	0.744999	0.750165
Lung_tumors	0.795928	0.797427	0.796048	0.795781	0.797582
Lymph-BNHL	0.61959	0.620021	0.621405	0.618096	0.615534
Lymph-CLL	0.226229	0.220441	0.22575	0.234056	0.237688
Lymph_tumors	0.661001	0.662469	0.658773	0.669499	0.656566
Ovary-AdenoCA	0.314582	0.316632	0.316778	0.318608	0.315259
Panc-AdenoCA	0.564557	0.558164	0.565756	0.568497	0.561917
Panc-Endocrine	0.0865449	0.0879677	0.0911377	0.0828493	0.0944362
Pancan	0.928776	0.927469	0.929467	0.929232	0.928408
Prost-AdenoCA	0.30272	0.308235	0.287893	0.314359	0.302626
Sarcoma_tumors	0.184688	0.180721	0.180044	0.183629	0.176017
Skin-Melanoma	0.912903	0.912438	0.914484	0.913166	0.913739
Squamous_tumors	0.765512	0.7703	0.771727	0.770406	0.77486
Stomach-AdenoCA	0.628937	0.631696	0.624888	0.628246	0.626256
Uterus-AdenoCA	0.26244	0.261473	0.255717	0.261071	0.256235

## Sheet: T3-Epigenetic tracks in model
Supplementary Table 3: Information about epigenomics tracks used as input to train the kilobase-scale mutation rate model.
Track_name	Tissue-of-origin	DESCRIPTION	Download_path
E001-H3K27me3.pval.signal.bigwig	ESC	negative log10 p-values of H3K27me3 peaks from ES-I3 Cells	https://egg2.wustl.edu/roadmap/data/byFileType/signal/consolidated/macs2signal/pval/E001-H3K27me3.pval.signal.bigwig
E001-H3K36me3.pval.signal.bigwig	ESC	negative log10 p-values of H3K36me3 peaks from ES-I3 Cells	https://egg2.wustl.edu/roadmap/data/byFileType/signal/consolidated/macs2signal/pval/E001-H3K36me3.pval.signal.bigwig
E001-H3K4me1.pval.signal.bigwig	ESC	negative log10 p-values of H3K4me1 peaks from ES-I3 Cells	https://egg2.wustl.edu/roadmap/data/byFileType/signal/consolidated/macs2signal/pval/E001-H3K4me1.pval.signal.bigwig
E001-H3K4me3.pval.signal.bigwig	ESC	negative log10 p-values of H3K4me3 peaks from ES-I3 Cells	https://egg2.wustl.edu/roadmap/data/byFileType/signal/consolidated/macs2signal/pval/E001-H3K4me3.pval.signal.bigwig
E001-H3K9ac.pval.signal.bigwig	ESC	negative log10 p-values of H3K9ac peaks from ES-I3 Cells	https://egg2.wustl.edu/roadmap/data/byFileType/signal/consolidated/macs2signal/pval/E001-H3K9ac.pval.signal.bigwig
E001-H3K9me3.pval.signal.bigwig	ESC	negative log10 p-values of H3K9me3 peaks from ES-I3 Cells	https://egg2.wustl.edu/roadmap/data/byFileType/signal/consolidated/macs2signal/pval/E001-H3K9me3.pval.signal.bigwig
E002-H3K27me3.pval.signal.bigwig	ESC	negative log10 p-values of H3K27me3 peaks from ES-WA7 Cells	https://egg2.wustl.edu/roadmap/data/byFileType/signal/consolidated/macs2signal/pval/E002-H3K27me3.pval.signal.bigwig
E002-H3K36me3.pval.signal.bigwig	ESC	negative log10 p-values of H3K36me3 peaks from ES-WA7 Cells	https://egg2.wustl.edu/roadmap/data/byFileType/signal/consolidated/macs2signal/pval/E002-H3K36me3.pval.signal.bigwig
E002-H3K4me1.pval.signal.bigwig	ESC	negative log10 p-values of H3K4me1 peaks from ES-WA7 Cells	https://egg2.wustl.edu/roadmap/data/byFileType/signal/consolidated/macs2signal/pval/E002-H3K4me1.pval.signal.bigwig
E002-H3K4me3.pval.signal.bigwig	ESC	negative log10 p-values of H3K4me3 peaks from ES-WA7 Cells	https://egg2.wustl.edu/roadmap/data/byFileType/signal/consolidated/macs2signal/pval/E002-H3K4me3.pval.signal.bigwig
E002-H3K9ac.pval.signal.bigwig	ESC	negative log10 p-values of H3K9ac peaks from ES-WA7 Cells	https://egg2.wustl.edu/roadmap/data/byFileType/signal/consolidated/macs2signal/pval/E002-H3K9ac.pval.signal.bigwig
E002-H3K9me3.pval.signal.bigwig	ESC	negative log10 p-values of H3K9me3 peaks from ES-WA7 Cells	https://egg2.wustl.edu/roadmap/data/byFileType/signal/consolidated/macs2signal/pval/E002-H3K9me3.pval.signal.bigwig
E003-DNase.pval.signal.bigwig	ESC	negative log10 p-values of DNase peaks from H1 Cells	https://egg2.wustl.edu/roadmap/data/byFileType/signal/consolidated/macs2signal/pval/E003-DNase.pval.signal.bigwig
E003-H3K27ac.pval.signal.bigwig	ESC	negative log10 p-values of H3K27ac peaks from H1 Cells	https://egg2.wustl.edu/roadmap/data/byFileType/signal/consolidated/macs2signal/pval/E003-H3K27ac.pval.signal.bigwig
E003-H3K27me3.pval.signal.bigwig	ESC	negative log10 p-values of H3K27me3 peaks from H1 Cells	https://egg2.wustl.edu/roadmap/data/byFileType/signal/consolidated/macs2signal/pval/E003-H3K27me3.pval.signal.bigwig
E003-H3K36me3.pval.signal.bigwig	ESC	negative log10 p-values of H3K36me3 peaks from H1 Cells	https://egg2.wustl.edu/roadmap/data/byFileType/signal/consolidated/macs2signal/pval/E003-H3K36me3.pval.signal.bigwig
E003-H3K4me1.pval.signal.bigwig	ESC	negative log10 p-values of H3K4me1 peaks from H1 Cells	https://egg2.wustl.edu/roadmap/data/byFileType/signal/consolidated/macs2signal/pval/E003-H3K4me1.pval.signal.bigwig
E003-H3K4me3.pval.signal.bigwig	ESC	negative log10 p-values of H3K4me3 peaks from H1 Cells	https://egg2.wustl.edu/roadmap/data/byFileType/signal/consolidated/macs2signal/pval/E003-H3K4me3.pval.signal.bigwig
E003-H3K9ac.pval.signal.bigwig	ESC	negative log10 p-values of H3K9ac peaks from H1 Cells	https://egg2.wustl.edu/roadmap/data/byFileType/signal/consolidated/macs2signal/pval/E003-H3K9ac.pval.signal.bigwig
E003-H3K9me3.pval.signal.bigwig	ESC	negative log10 p-values of H3K9me3 peaks from H1 Cells	https://egg2.wustl.edu/roadmap/data/byFileType/signal/consolidated/macs2signal/pval/E003-H3K9me3.pval.signal.bigwig
E004-DNase.pval.signal.bigwig	ESC_DERIVED	negative log10 p-values of DNase peaks from H1 BMP4 Derived Mesendoderm Cultured Cells	https://egg2.wustl.edu/roadmap/data/byFileType/signal/consolidated/macs2signal/pval/E004-DNase.pval.signal.bigwig
E004-H3K27ac.pval.signal.bigwig	ESC_DERIVED	negative log10 p-values of H3K27ac peaks from H1 BMP4 Derived Mesendoderm Cultured Cells	https://egg2.wustl.edu/roadmap/data/byFileType/signal/consolidated/macs2signal/pval/E004-H3K27ac.pval.signal.bigwig
E004-H3K27me3.pval.signal.bigwig	ESC_DERIVED	negative log10 p-values of H3K27me3 peaks from H1 BMP4 Derived Mesendoderm Cultured Cells	https://egg2.wustl.edu/roadmap/data/byFileType/signal/consolidated/macs2signal/pval/E004-H3K27me3.pval.signal.bigwig
E004-H3K36me3.pval.signal.bigwig	ESC_DERIVED	negative log10 p-values of H3K36me3 peaks from H1 BMP4 Derived Mesendoderm Cultured Cells	https://egg2.wustl.edu/roadmap/data/byFileType/signal/consolidated/macs2signal/pval/E004-H3K36me3.pval.signal.bigwig
E004-H3K4me1.pval.signal.bigwig	ESC_DERIVED	negative log10 p-values of H3K4me1 peaks from H1 BMP4 Derived Mesendoderm Cultured Cells	https://egg2.wustl.edu/roadmap/data/byFileType/signal/consolidated/macs2signal/pval/E004-H3K4me1.pval.signal.bigwig
E004-H3K4me3.pval.signal.bigwig	ESC_DERIVED	negative log10 p-values of H3K4me3 peaks from H1 BMP4 Derived Mesendoderm Cultured Cells	https://egg2.wustl.edu/roadmap/data/byFileType/signal/consolidated/macs2signal/pval/E004-H3K4me3.pval.signal.bigwig
E004-H3K9ac.pval.signal.bigwig	ESC_DERIVED	negative log10 p-values of H3K9ac peaks from H1 BMP4 Derived Mesendoderm Cultured Cells	https://egg2.wustl.edu/roadmap/data/byFileType/signal/consolidated/macs2signal/pval/E004-H3K9ac.pval.signal.bigwig
E004-H3K9me3.pval.signal.bigwig	ESC_DERIVED	negative log10 p-values of H3K9me3 peaks from H1 BMP4 Derived Mesendoderm Cultured Cells	https://egg2.wustl.edu/roadmap/data/byFileType/signal/consolidated/macs2signal/pval/E004-H3K9me3.pval.signal.bigwig
E005-DNase.pval.signal.bigwig	ESC_DERIVED	negative log10 p-values of DNase peaks from H1 BMP4 Derived Trophoblast Cultured Cells	https://egg2.wustl.edu/roadmap/data/byFileType/signal/consolidated/macs2signal/pval/E005-DNase.pval.signal.bigwig
E005-H3K27ac.pval.signal.bigwig	ESC_DERIVED	negative log10 p-values of H3K27ac peaks from H1 BMP4 Derived Trophoblast Cultured Cells	https://egg2.wustl.edu/roadmap/data/byFileType/signal/consolidated/macs2signal/pval/E005-H3K27ac.pval.signal.bigwig
E005-H3K27me3.pval.signal.bigwig	ESC_DERIVED	negative log10 p-values of H3K27me3 peaks from H1 BMP4 Derived Trophoblast Cultured Cells	https://egg2.wustl.edu/roadmap/data/byFileType/signal/consolidated/macs2signal/pval/E005-H3K27me3.pval.signal.bigwig
E005-H3K36me3.pval.signal.bigwig	ESC_DERIVED	negative log10 p-values of H3K36me3 peaks from H1 BMP4 Derived Trophoblast Cultured Cells	https://egg2.wustl.edu/roadmap/data/byFileType/signal/consolidated/macs2signal/pval/E005-H3K36me3.pval.signal.bigwig
E005-H3K4me1.pval.signal.bigwig	ESC_DERIVED	negative log10 p-values of H3K4me1 peaks from H1 BMP4 Derived Trophoblast Cultured Cells	https://egg2.wustl.edu/roadmap/data/byFileType/signal/consolidated/macs2signal/pval/E005-H3K4me1.pval.signal.bigwig
E005-H3K4me3.pval.signal.bigwig	ESC_DERIVED	negative log10 p-values of H3K4me3 peaks from H1 BMP4 Derived Trophoblast Cultured Cells	https://egg2.wustl.edu/roadmap/data/byFileType/signal/consolidated/macs2signal/pval/E005-H3K4me3.pval.signal.bigwig
E005-H3K9ac.pval.signal.bigwig	ESC_DERIVED	negative log10 p-values of H3K9ac peaks from H1 BMP4 Derived Trophoblast Cultured Cells	https://egg2.wustl.edu/roadmap/data/byFileType/signal/consolidated/macs2signal/pval/E005-H3K9ac.pval.signal.bigwig
E005-H3K9me3.pval.signal.bigwig	ESC_DERIVED	negative log10 p-values of H3K9me3 peaks from H1 BMP4 Derived Trophoblast Cultured Cells	https://egg2.wustl.edu/roadmap/data/byFileType/signal/consolidated/macs2signal/pval/E005-H3K9me3.pval.signal.bigwig
E006-DNase.pval.signal.bigwig	ESC_DERIVED	negative log10 p-values of DNase peaks from H1 Derived Mesenchymal Stem Cells	https://egg2.wustl.edu/roadmap/data/byFileType/signal/consolidated/macs2signal/pval/E006-DNase.pval.signal.bigwig
E006-H3K27ac.pval.signal.bigwig	ESC_DERIVED	negative log10 p-values of H3K27ac peaks from H1 Derived Mesenchymal Stem Cells	https://egg2.wustl.edu/roadmap/data/byFileType/signal/consolidated/macs2signal/pval/E006-H3K27ac.pval.signal.bigwig
E006-H3K27me3.pval.signal.bigwig	ESC_DERIVED	negative log10 p-values of H3K27me3 peaks from H1 Derived Mesenchymal Stem Cells	https://egg2.wustl.edu/roadmap/data/byFileType/signal/consolidated/macs2signal/pval/E006-H3K27me3.pval.signal.bigwig
E006-H3K36me3.pval.signal.bigwig	ESC_DERIVED	negative log10 p-values of H3K36me3 peaks from H1 Derived Mesenchymal Stem Cells	https://egg2.wustl.edu/roadmap/data/byFileType/signal/consolidated/macs2signal/pval/E006-H3K36me3.pval.signal.bigwig
E006-H3K4me1.pval.signal.bigwig	ESC_DERIVED	negative log10 p-values of H3K4me1 peaks from H1 Derived Mesenchymal Stem Cells	https://egg2.wustl.edu/roadmap/data/byFileType/signal/consolidated/macs2signal/pval/E006-H3K4me1.pval.signal.bigwig
E006-H3K4me3.pval.signal.bigwig	ESC_DERIVED	negative log10 p-values of H3K4me3 peaks from H1 Derived Mesenchymal Stem Cells	https://egg2.wustl.edu/roadmap/data/byFileType/signal/consolidated/macs2signal/pval/E006-H3K4me3.pval.signal.bigwig
E006-H3K9ac.pval.signal.bigwig	ESC_DERIVED	negative log10 p-values of H3K9ac peaks from H1 Derived Mesenchymal Stem Cells	https://egg2.wustl.edu/roadmap/data/byFileType/signal/consolidated/macs2signal/pval/E006-H3K9ac.pval.signal.bigwig
E006-H3K9me3.pval.signal.bigwig	ESC_DERIVED	negative log10 p-values of H3K9me3 peaks from H1 Derived Mesenchymal Stem Cells	https://egg2.wustl.edu/roadmap/data/byFileType/signal/consolidated/macs2signal/pval/E006-H3K9me3.pval.signal.bigwig
E007-DNase.pval.signal.bigwig	ESC_DERIVED	negative log10 p-values of DNase peaks from H1 Derived Neuronal Progenitor Cultured Cells	https://egg2.wustl.edu/roadmap/data/byFileType/signal/consolidated/macs2signal/pval/E007-DNase.pval.signal.bigwig
E007-H3K27ac.pval.signal.bigwig	ESC_DERIVED	negative log10 p-values of H3K27ac peaks from H1 Derived Neuronal Progenitor Cultured Cells	https://egg2.wustl.edu/roadmap/data/byFileType/signal/consolidated/macs2signal/pval/E007-H3K27ac.pval.signal.bigwig
E007-H3K27me3.pval.signal.bigwig	ESC_DERIVED	negative log10 p-values of H3K27me3 peaks from H1 Derived Neuronal Progenitor Cultured Cells	https://egg2.wustl.edu/roadmap/data/byFileType/signal/consolidated/macs2signal/pval/E007-H3K27me3.pval.signal.bigwig
E007-H3K36me3.pval.signal.bigwig	ESC_DERIVED	negative log10 p-values of H3K36me3 peaks from H1 Derived Neuronal Progenitor Cultured Cells	https://egg2.wustl.edu/roadmap/data/byFileType/signal/consolidated/macs2signal/pval/E007-H3K36me3.pval.signal.bigwig
E007-H3K4me1.pval.signal.bigwig	ESC_DERIVED	negative log10 p-values of H3K4me1 peaks from H1 Derived Neuronal Progenitor Cultured Cells	https://egg2.wustl.edu/roadmap/data/byFileType/signal/consolidated/macs2signal/pval/E007-H3K4me1.pval.signal.bigwig
E007-H3K4me3.pval.signal.bigwig	ESC_DERIVED	negative log10 p-values of H3K4me3 peaks from H1 Derived Neuronal Progenitor Cultured Cells	https://egg2.wustl.edu/roadmap/data/byFileType/signal/consolidated/macs2signal/pval/E007-H3K4me3.pval.signal.bigwig
E007-H3K9ac.pval.signal.bigwig	ESC_DERIVED	negative log10 p-values of H3K9ac peaks from H1 Derived Neuronal Progenitor Cultured Cells	https://egg2.wustl.edu/roadmap/data/byFileType/signal/consolidated/macs2signal/pval/E007-H3K9ac.pval.signal.bigwig
E007-H3K9me3.pval.signal.bigwig	ESC_DERIVED	negative log10 p-values of H3K9me3 peaks from H1 Derived Neuronal Progenitor Cultured Cells	https://egg2.wustl.edu/roadmap/data/byFileType/signal/consolidated/macs2signal/pval/E007-H3K9me3.pval.signal.bigwig
E008-DNase.pval.signal.bigwig	ESC	negative log10 p-values of DNase peaks from H9 Cells	https://egg2.wustl.edu/roadmap/data/byFileType/signal/consolidated/macs2signal/pval/E008-DNase.pval.signal.bigwig
E008-H3K27ac.pval.signal.bigwig	ESC	negative log10 p-values of H3K27ac peaks from H9 Cells	https://egg2.wustl.edu/roadmap/data/byFileType/signal/consolidated/macs2signal/pval/E008-H3K27ac.pval.signal.bigwig
E008-H3K27me3.pval.signal.bigwig	ESC	negative log10 p-values of H3K27me3 peaks from H9 Cells	https://egg2.wustl.edu/roadmap/data/byFileType/signal/consolidated/macs2signal/pval/E008-H3K27me3.pval.signal.bigwig
E008-H3K36me3.pval.signal.bigwig	ESC	negative log10 p-values of H3K36me3 peaks from H9 Cells	https://egg2.wustl.edu/roadmap/data/byFileType/signal/consolidated/macs2signal/pval/E008-H3K36me3.pval.signal.bigwig
E008-H3K4me1.pval.signal.bigwig	ESC	negative log10 p-values of H3K4me1 peaks from H9 Cells	https://egg2.wustl.edu/roadmap/data/byFileType/signal/consolidated/macs2signal/pval/E008-H3K4me1.pval.signal.bigwig
E008-H3K4me3.pval.signal.bigwig	ESC	negative log10 p-values of H3K4me3 peaks from H9 Cells	https://egg2.wustl.edu/roadmap/data/byFileType/signal/consolidated/macs2signal/pval/E008-H3K4me3.pval.signal.bigwig
E008-H3K9ac.pval.signal.bigwig	ESC	negative log10 p-values of H3K9ac peaks from H9 Cells	https://egg2.wustl.edu/roadmap/data/byFileType/signal/consolidated/macs2signal/pval/E008-H3K9ac.pval.signal.bigwig
E008-H3K9me3.pval.signal.bigwig	ESC	negative log10 p-values of H3K9me3 peaks from H9 Cells	https://egg2.wustl.edu/roadmap/data/byFileType/signal/consolidated/macs2signal/pval/E008-H3K9me3.pval.signal.bigwig
E009-H3K27me3.pval.signal.bigwig	ESC_DERIVED	negative log10 p-values of H3K27me3 peaks from H9 Derived Neuronal Progenitor Cultured Cells	https://egg2.wustl.edu/roadmap/data/byFileType/signal/consolidated/macs2signal/pval/E009-H3K27me3.pval.signal.bigwig
E009-H3K36me3.pval.signal.bigwig	ESC_DERIVED	negative log10 p-values of H3K36me3 peaks from H9 Derived Neuronal Progenitor Cultured Cells	https://egg2.wustl.edu/roadmap/data/byFileType/signal/consolidated/macs2signal/pval/E009-H3K36me3.pval.signal.bigwig
E009-H3K4me1.pval.signal.bigwig	ESC_DERIVED	negative log10 p-values of H3K4me1 peaks from H9 Derived Neuronal Progenitor Cultured Cells	https://egg2.wustl.edu/roadmap/data/byFileType/signal/consolidated/macs2signal/pval/E009-H3K4me1.pval.signal.bigwig
E009-H3K4me3.pval.signal.bigwig	ESC_DERIVED	negative log10 p-values of H3K4me3 peaks from H9 Derived Neuronal Progenitor Cultured Cells	https://egg2.wustl.edu/roadmap/data/byFileType/signal/consolidated/macs2signal/pval/E009-H3K4me3.pval.signal.bigwig
E009-H3K9me3.pval.signal.bigwig	ESC_DERIVED	negative log10 p-values of H3K9me3 peaks from H9 Derived Neuronal Progenitor Cultured Cells	https://egg2.wustl.edu/roadmap/data/byFileType/signal/consolidated/macs2signal/pval/E009-H3K9me3.pval.signal.bigwig
E010-H3K27me3.pval.signal.bigwig	ESC_DERIVED	negative log10 p-values of H3K27me3 peaks from H9 Derived Neuron Cultured Cells	https://egg2.wustl.edu/roadmap/data/byFileType/signal/consolidated/macs2signal/pval/E010-H3K27me3.pval.signal.bigwig
E010-H3K36me3.pval.signal.bigwig	ESC_DERIVED	negative log10 p-values of H3K36me3 peaks from H9 Derived Neuron Cultured Cells	https://egg2.wustl.edu/roadmap/data/byFileType/signal/consolidated/macs2signal/pval/E010-H3K36me3.pval.signal.bigwig
E010-H3K4me1.pval.signal.bigwig	ESC_DERIVED	negative log10 p-values of H3K4me1 peaks from H9 Derived Neuron Cultured Cells	https://egg2.wustl.edu/roadmap/data/byFileType/signal/consolidated/macs2signal/pval/E010-H3K4me1.pval.signal.bigwig
E010-H3K4me3.pval.signal.bigwig	ESC_DERIVED	negative log10 p-values of H3K4me3 peaks from H9 Derived Neuron Cultured Cells	https://egg2.wustl.edu/roadmap/data/byFileType/signal/consolidated/macs2signal/pval/E010-H3K4me3.pval.signal.bigwig
E010-H3K9me3.pval.signal.bigwig	ESC_DERIVED	negative log10 p-values of H3K9me3 peaks from H9 Derived Neuron Cultured Cells	https://egg2.wustl.edu/roadmap/data/byFileType/signal/consolidated/macs2signal/pval/E010-H3K9me3.pval.signal.bigwig
E011-H3K27ac.pval.signal.bigwig	ESC_DERIVED	negative log10 p-values of H3K27ac peaks from hESC Derived CD184+ Endoderm Cultured Cells	https://egg2.wustl.edu/roadmap/data/byFileType/signal/consolidated/macs2signal/pval/E011-H3K27ac.pval.signal.bigwig
E011-H3K27me3.pval.signal.bigwig	ESC_DERIVED	negative log10 p-values of H3K27me3 peaks from hESC Derived CD184+ Endoderm Cultured Cells	https://egg2.wustl.edu/roadmap/data/byFileType/signal/consolidated/macs2signal/pval/E011-H3K27me3.pval.signal.bigwig
E011-H3K36me3.pval.signal.bigwig	ESC_DERIVED	negative log10 p-values of H3K36me3 peaks from hESC Derived CD184+ Endoderm Cultured Cells	https://egg2.wustl.edu/roadmap/data/byFileType/signal/consolidated/macs2signal/pval/E011-H3K36me3.pval.signal.bigwig
E011-H3K4me1.pval.signal.bigwig	ESC_DERIVED	negative log10 p-values of H3K4me1 peaks from hESC Derived CD184+ Endoderm Cultured Cells	https://egg2.wustl.edu/roadmap/data/byFileType/signal/consolidated/macs2signal/pval/E011-H3K4me1.pval.signal.bigwig
E011-H3K4me3.pval.signal.bigwig	ESC_DERIVED	negative log10 p-values of H3K4me3 peaks from hESC Derived CD184+ Endoderm Cultured Cells	https://egg2.wustl.edu/roadmap/data/byFileType/signal/consolidated/macs2signal/pval/E011-H3K4me3.pval.signal.bigwig
E011-H3K9ac.pval.signal.bigwig	ESC_DERIVED	negative log10 p-values of H3K9ac peaks from hESC Derived CD184+ Endoderm Cultured Cells	https://egg2.wustl.edu/roadmap/data/byFileType/signal/consolidated/macs2signal/pval/E011-H3K9ac.pval.signal.bigwig
E011-H3K9me3.pval.signal.bigwig	ESC_DERIVED	negative log10 p-values of H3K9me3 peaks from hESC Derived CD184+ Endoderm Cultured Cells	https://egg2.wustl.edu/roadmap/data/byFileType/signal/consolidated/macs2signal/pval/E011-H3K9me3.pval.signal.bigwig
E012-H3K27ac.pval.signal.bigwig	ESC_DERIVED	negative log10 p-values of H3K27ac peaks from hESC Derived CD56+ Ectoderm Cultured Cells	https://egg2.wustl.edu/roadmap/data/byFileType/signal/consolidated/macs2signal/pval/E012-H3K27ac.pval.signal.bigwig
E012-H3K27me3.pval.signal.bigwig	ESC_DERIVED	negative log10 p-values of H3K27me3 peaks from hESC Derived CD56+ Ectoderm Cultured Cells	https://egg2.wustl.edu/roadmap/data/byFileType/signal/consolidated/macs2signal/pval/E012-H3K27me3.pval.signal.bigwig
E012-H3K36me3.pval.signal.bigwig	ESC_DERIVED	negative log10 p-values of H3K36me3 peaks from hESC Derived CD56+ Ectoderm Cultured Cells	https://egg2.wustl.edu/roadmap/data/byFileType/signal/consolidated/macs2signal/pval/E012-H3K36me3.pval.signal.bigwig
E012-H3K4me1.pval.signal.bigwig	ESC_DERIVED	negative log10 p-values of H3K4me1 peaks from hESC Derived CD56+ Ectoderm Cultured Cells	https://egg2.wustl.edu/roadmap/data/byFileType/signal/consolidated/macs2signal/pval/E012-H3K4me1.pval.signal.bigwig
E012-H3K4me3.pval.signal.bigwig	ESC_DERIVED	negative log10 p-values of H3K4me3 peaks from hESC Derived CD56+ Ectoderm Cultured Cells	https://egg2.wustl.edu/roadmap/data/byFileType/signal/consolidated/macs2signal/pval/E012-H3K4me3.pval.signal.bigwig
E012-H3K9me3.pval.signal.bigwig	ESC_DERIVED	negative log10 p-values of H3K9me3 peaks from hESC Derived CD56+ Ectoderm Cultured Cells	https://egg2.wustl.edu/roadmap/data/byFileType/signal/consolidated/macs2signal/pval/E012-H3K9me3.pval.signal.bigwig
E013-H3K27ac.pval.signal.bigwig	ESC_DERIVED	negative log10 p-values of H3K27ac peaks from hESC Derived CD56+ Mesoderm Cultured Cells	https://egg2.wustl.edu/roadmap/data/byFileType/signal/consolidated/macs2signal/pval/E013-H3K27ac.pval.signal.bigwig
E013-H3K27me3.pval.signal.bigwig	ESC_DERIVED	negative log10 p-values of H3K27me3 peaks from hESC Derived CD56+ Mesoderm Cultured Cells	https://egg2.wustl.edu/roadmap/data/byFileType/signal/consolidated/macs2signal/pval/E013-H3K27me3.pval.signal.bigwig
E013-H3K36me3.pval.signal.bigwig	ESC_DERIVED	negative log10 p-values of H3K36me3 peaks from hESC Derived CD56+ Mesoderm Cultured Cells	https://egg2.wustl.edu/roadmap/data/byFileType/signal/consolidated/macs2signal/pval/E013-H3K36me3.pval.signal.bigwig
E013-H3K4me1.pval.signal.bigwig	ESC_DERIVED	negative log10 p-values of H3K4me1 peaks from hESC Derived CD56+ Mesoderm Cultured Cells	https://egg2.wustl.edu/roadmap/data/byFileType/signal/consolidated/macs2signal/pval/E013-H3K4me1.pval.signal.bigwig
E013-H3K4me3.pval.signal.bigwig	ESC_DERIVED	negative log10 p-values of H3K4me3 peaks from hESC Derived CD56+ Mesoderm Cultured Cells	https://egg2.wustl.edu/roadmap/data/byFileType/signal/consolidated/macs2signal/pval/E013-H3K4me3.pval.signal.bigwig
E013-H3K9me3.pval.signal.bigwig	ESC_DERIVED	negative log10 p-values of H3K9me3 peaks from hESC Derived CD56+ Mesoderm Cultured Cells	https://egg2.wustl.edu/roadmap/data/byFileType/signal/consolidated/macs2signal/pval/E013-H3K9me3.pval.signal.bigwig
E014-H3K27ac.pval.signal.bigwig	ESC	negative log10 p-values of H3K27ac peaks from HUES48 Cells	https://egg2.wustl.edu/roadmap/data/byFileType/signal/consolidated/macs2signal/pval/E014-H3K27ac.pval.signal.bigwig
E014-H3K27me3.pval.signal.bigwig	ESC	negative log10 p-values of H3K27me3 peaks from HUES48 Cells	https://egg2.wustl.edu/roadmap/data/byFileType/signal/consolidated/macs2signal/pval/E014-H3K27me3.pval.signal.bigwig
E014-H3K36me3.pval.signal.bigwig	ESC	negative log10 p-values of H3K36me3 peaks from HUES48 Cells	https://egg2.wustl.edu/roadmap/data/byFileType/signal/consolidated/macs2signal/pval/E014-H3K36me3.pval.signal.bigwig
E014-H3K4me1.pval.signal.bigwig	ESC	negative log10 p-values of H3K4me1 peaks from HUES48 Cells	https://egg2.wustl.edu/roadmap/data/byFileType/signal/consolidated/macs2signal/pval/E014-H3K4me1.pval.signal.bigwig
E014-H3K4me3.pval.signal.bigwig	ESC	negative log10 p-values of H3K4me3 peaks from HUES48 Cells	https://egg2.wustl.edu/roadmap/data/byFileType/signal/consolidated/macs2signal/pval/E014-H3K4me3.pval.signal.bigwig
E014-H3K9ac.pval.signal.bigwig	ESC	negative log10 p-values of H3K9ac peaks from HUES48 Cells	https://egg2.wustl.edu/roadmap/data/byFileType/signal/consolidated/macs2signal/pval/E014-H3K9ac.pval.signal.bigwig
E014-H3K9me3.pval.signal.bigwig	ESC	negative log10 p-values of H3K9me3 peaks from HUES48 Cells	https://egg2.wustl.edu/roadmap/data/byFileType/signal/consolidated/macs2signal/pval/E014-H3K9me3.pval.signal.bigwig
E015-H3K27ac.pval.signal.bigwig	ESC	negative log10 p-values of H3K27ac peaks from HUES6 Cells	https://egg2.wustl.edu/roadmap/data/byFileType/signal/consolidated/macs2signal/pval/E015-H3K27ac.pval.signal.bigwig
E015-H3K27me3.pval.signal.bigwig	ESC	negative log10 p-values of H3K27me3 peaks from HUES6 Cells	https://egg2.wustl.edu/roadmap/data/byFileType/signal/consolidated/macs2signal/pval/E015-H3K27me3.pval.signal.bigwig
E015-H3K36me3.pval.signal.bigwig	ESC	negative log10 p-values of H3K36me3 peaks from HUES6 Cells	https://egg2.wustl.edu/roadmap/data/byFileType/signal/consolidated/macs2signal/pval/E015-H3K36me3.pval.signal.bigwig
E015-H3K4me1.pval.signal.bigwig	ESC	negative log10 p-values of H3K4me1 peaks from HUES6 Cells	https://egg2.wustl.edu/roadmap/data/byFileType/signal/consolidated/macs2signal/pval/E015-H3K4me1.pval.signal.bigwig
E015-H3K4me3.pval.signal.bigwig	ESC	negative log10 p-values of H3K4me3 peaks from HUES6 Cells	https://egg2.wustl.edu/roadmap/data/byFileType/signal/consolidated/macs2signal/pval/E015-H3K4me3.pval.signal.bigwig
E015-H3K9ac.pval.signal.bigwig	ESC	negative log10 p-values of H3K9ac peaks from HUES6 Cells	https://egg2.wustl.edu/roadmap/data/byFileType/signal/consolidated/macs2signal/pval/E015-H3K9ac.pval.signal.bigwig
E015-H3K9me3.pval.signal.bigwig	ESC	negative log10 p-values of H3K9me3 peaks from HUES6 Cells	https://egg2.wustl.edu/roadmap/data/byFileType/signal/consolidated/macs2signal/pval/E015-H3K9me3.pval.signal.bigwig
E016-H3K27ac.pval.signal.bigwig	ESC	negative log10 p-values of H3K27ac peaks from HUES64 Cells	https://egg2.wustl.edu/roadmap/data/byFileType/signal/consolidated/macs2signal/pval/E016-H3K27ac.pval.signal.bigwig
E016-H3K27me3.pval.signal.bigwig	ESC	negative log10 p-values of H3K27me3 peaks from HUES64 Cells	https://egg2.wustl.edu/roadmap/data/byFileType/signal/consolidated/macs2signal/pval/E016-H3K27me3.pval.signal.bigwig
E016-H3K36me3.pval.signal.bigwig	ESC	negative log10 p-values of H3K36me3 peaks from HUES64 Cells	https://egg2.wustl.edu/roadmap/data/byFileType/signal/consolidated/macs2signal/pval/E016-H3K36me3.pval.signal.bigwig
E016-H3K4me1.pval.signal.bigwig	ESC	negative log10 p-values of H3K4me1 peaks from HUES64 Cells	https://egg2.wustl.edu/roadmap/data/byFileType/signal/consolidated/macs2signal/pval/E016-H3K4me1.pval.signal.bigwig
E016-H3K4me3.pval.signal.bigwig	ESC	negative log10 p-values of H3K4me3 peaks from HUES64 Cells	https://egg2.wustl.edu/roadmap/data/byFileType/signal/consolidated/macs2signal/pval/E016-H3K4me3.pval.signal.bigwig
E016-H3K9ac.pval.signal.bigwig	ESC	negative log10 p-values of H3K9ac peaks from HUES64 Cells	https://egg2.wustl.edu/roadmap/data/byFileType/signal/consolidated/macs2signal/pval/E016-H3K9ac.pval.signal.bigwig
E016-H3K9me3.pval.signal.bigwig	ESC	negative log10 p-values of H3K9me3 peaks from HUES64 Cells	https://egg2.wustl.edu/roadmap/data/byFileType/signal/consolidated/macs2signal/pval/E016-H3K9me3.pval.signal.bigwig
E017-DNase.pval.signal.bigwig	LUNG	negative log10 p-values of DNase peaks from IMR90 fetal lung fibroblasts Cell Line	https://egg2.wustl.edu/roadmap/data/byFileType/signal/consolidated/macs2signal/pval/E017-DNase.pval.signal.bigwig
E017-H3K27ac.pval.signal.bigwig	LUNG	negative log10 p-values of H3K27ac peaks from IMR90 fetal lung fibroblasts Cell Line	https://egg2.wustl.edu/roadmap/data/byFileType/signal/consolidated/macs2signal/pval/E017-H3K27ac.pval.signal.bigwig
E017-H3K27me3.pval.signal.bigwig	LUNG	negative log10 p-values of H3K27me3 peaks from IMR90 fetal lung fibroblasts Cell Line	https://egg2.wustl.edu/roadmap/data/byFileType/signal/consolidated/macs2signal/pval/E017-H3K27me3.pval.signal.bigwig
E017-H3K36me3.pval.signal.bigwig	LUNG	negative log10 p-values of H3K36me3 peaks from IMR90 fetal lung fibroblasts Cell Line	https://egg2.wustl.edu/roadmap/data/byFileType/signal/consolidated/macs2signal/pval/E017-H3K36me3.pval.signal.bigwig
E017-H3K4me1.pval.signal.bigwig	LUNG	negative log10 p-values of H3K4me1 peaks from IMR90 fetal lung fibroblasts Cell Line	https://egg2.wustl.edu/roadmap/data/byFileType/signal/consolidated/macs2signal/pval/E017-H3K4me1.pval.signal.bigwig
E017-H3K4me3.pval.signal.bigwig	LUNG	negative log10 p-values of H3K4me3 peaks from IMR90 fetal lung fibroblasts Cell Line	https://egg2.wustl.edu/roadmap/data/byFileType/signal/consolidated/macs2signal/pval/E017-H3K4me3.pval.signal.bigwig
E017-H3K9ac.pval.signal.bigwig	LUNG	negative log10 p-values of H3K9ac peaks from IMR90 fetal lung fibroblasts Cell Line	https://egg2.wustl.edu/roadmap/data/byFileType/signal/consolidated/macs2signal/pval/E017-H3K9ac.pval.signal.bigwig
E017-H3K9me3.pval.signal.bigwig	LUNG	negative log10 p-values of H3K9me3 peaks from IMR90 fetal lung fibroblasts Cell Line	https://egg2.wustl.edu/roadmap/data/byFileType/signal/consolidated/macs2signal/pval/E017-H3K9me3.pval.signal.bigwig
E018-H3K27me3.pval.signal.bigwig	IPSC	negative log10 p-values of H3K27me3 peaks from iPS-15b Cells	https://egg2.wustl.edu/roadmap/data/byFileType/signal/consolidated/macs2signal/pval/E018-H3K27me3.pval.signal.bigwig
E018-H3K36me3.pval.signal.bigwig	IPSC	negative log10 p-values of H3K36me3 peaks from iPS-15b Cells	https://egg2.wustl.edu/roadmap/data/byFileType/signal/consolidated/macs2signal/pval/E018-H3K36me3.pval.signal.bigwig
E018-H3K4me1.pval.signal.bigwig	IPSC	negative log10 p-values of H3K4me1 peaks from iPS-15b Cells	https://egg2.wustl.edu/roadmap/data/byFileType/signal/consolidated/macs2signal/pval/E018-H3K4me1.pval.signal.bigwig
E018-H3K4me3.pval.signal.bigwig	IPSC	negative log10 p-values of H3K4me3 peaks from iPS-15b Cells	https://egg2.wustl.edu/roadmap/data/byFileType/signal/consolidated/macs2signal/pval/E018-H3K4me3.pval.signal.bigwig
E018-H3K9ac.pval.signal.bigwig	IPSC	negative log10 p-values of H3K9ac peaks from iPS-15b Cells	https://egg2.wustl.edu/roadmap/data/byFileType/signal/consolidated/macs2signal/pval/E018-H3K9ac.pval.signal.bigwig
E018-H3K9me3.pval.signal.bigwig	IPSC	negative log10 p-values of H3K9me3 peaks from iPS-15b Cells	https://egg2.wustl.edu/roadmap/data/byFileType/signal/consolidated/macs2signal/pval/E018-H3K9me3.pval.signal.bigwig
E019-H3K27ac.pval.signal.bigwig	IPSC	negative log10 p-values of H3K27ac peaks from iPS-18 Cells	https://egg2.wustl.edu/roadmap/data/byFileType/signal/consolidated/macs2signal/pval/E019-H3K27ac.pval.signal.bigwig
E019-H3K27me3.pval.signal.bigwig	IPSC	negative log10 p-values of H3K27me3 peaks from iPS-18 Cells	https://egg2.wustl.edu/roadmap/data/byFileType/signal/consolidated/macs2signal/pval/E019-H3K27me3.pval.signal.bigwig
E019-H3K36me3.pval.signal.bigwig	IPSC	negative log10 p-values of H3K36me3 peaks from iPS-18 Cells	https://egg2.wustl.edu/roadmap/data/byFileType/signal/consolidated/macs2signal/pval/E019-H3K36me3.pval.signal.bigwig
E019-H3K4me1.pval.signal.bigwig	IPSC	negative log10 p-values of H3K4me1 peaks from iPS-18 Cells	https://egg2.wustl.edu/roadmap/data/byFileType/signal/consolidated/macs2signal/pval/E019-H3K4me1.pval.signal.bigwig
E019-H3K4me3.pval.signal.bigwig	IPSC	negative log10 p-values of H3K4me3 peaks from iPS-18 Cells	https://egg2.wustl.edu/roadmap/data/byFileType/signal/consolidated/macs2signal/pval/E019-H3K4me3.pval.signal.bigwig
E019-H3K9ac.pval.signal.bigwig	IPSC	negative log10 p-values of H3K9ac peaks from iPS-18 Cells	https://egg2.wustl.edu/roadmap/data/byFileType/signal/consolidated/macs2signal/pval/E019-H3K9ac.pval.signal.bigwig
E019-H3K9me3.pval.signal.bigwig	IPSC	negative log10 p-values of H3K9me3 peaks from iPS-18 Cells	https://egg2.wustl.edu/roadmap/data/byFileType/signal/consolidated/macs2signal/pval/E019-H3K9me3.pval.signal.bigwig
E020-H3K27ac.pval.signal.bigwig	IPSC	negative log10 p-values of H3K27ac peaks from iPS-20b Cells	https://egg2.wustl.edu/roadmap/data/byFileType/signal/consolidated/macs2signal/pval/E020-H3K27ac.pval.signal.bigwig
E020-H3K27me3.pval.signal.bigwig	IPSC	negative log10 p-values of H3K27me3 peaks from iPS-20b Cells	https://egg2.wustl.edu/roadmap/data/byFileType/signal/consolidated/macs2signal/pval/E020-H3K27me3.pval.signal.bigwig
E020-H3K36me3.pval.signal.bigwig	IPSC	negative log10 p-values of H3K36me3 peaks from iPS-20b Cells	https://egg2.wustl.edu/roadmap/data/byFileType/signal/consolidated/macs2signal/pval/E020-H3K36me3.pval.signal.bigwig
E020-H3K4me1.pval.signal.bigwig	IPSC	negative log10 p-values of H3K4me1 peaks from iPS-20b Cells	https://egg2.wustl.edu/roadmap/data/byFileType/signal/consolidated/macs2signal/pval/E020-H3K4me1.pval.signal.bigwig
E020-H3K4me3.pval.signal.bigwig	IPSC	negative log10 p-values of H3K4me3 peaks from iPS-20b Cells	https://egg2.wustl.edu/roadmap/data/byFileType/signal/consolidated/macs2signal/pval/E020-H3K4me3.pval.signal.bigwig
E020-H3K9ac.pval.signal.bigwig	IPSC	negative log10 p-values of H3K9ac peaks from iPS-20b Cells	https://egg2.wustl.edu/roadmap/data/byFileType/signal/consolidated/macs2signal/pval/E020-H3K9ac.pval.signal.bigwig
E020-H3K9me3.pval.signal.bigwig	IPSC	negative log10 p-values of H3K9me3 peaks from iPS-20b Cells	https://egg2.wustl.edu/roadmap/data/byFileType/signal/consolidated/macs2signal/pval/E020-H3K9me3.pval.signal.bigwig
E021-DNase.pval.signal.bigwig	IPSC	negative log10 p-values of DNase peaks from iPS DF 6.9 Cells	https://egg2.wustl.edu/roadmap/data/byFileType/signal/consolidated/macs2signal/pval/E021-DNase.pval.signal.bigwig
E021-H3K27ac.pval.signal.bigwig	IPSC	negative log10 p-values of H3K27ac peaks from iPS DF 6.9 Cells	https://egg2.wustl.edu/roadmap/data/byFileType/signal/consolidated/macs2signal/pval/E021-H3K27ac.pval.signal.bigwig
E021-H3K27me3.pval.signal.bigwig	IPSC	negative log10 p-values of H3K27me3 peaks from iPS DF 6.9 Cells	https://egg2.wustl.edu/roadmap/data/byFileType/signal/consolidated/macs2signal/pval/E021-H3K27me3.pval.signal.bigwig
E021-H3K36me3.pval.signal.bigwig	IPSC	negative log10 p-values of H3K36me3 peaks from iPS DF 6.9 Cells	https://egg2.wustl.edu/roadmap/data/byFileType/signal/consolidated/macs2signal/pval/E021-H3K36me3.pval.signal.bigwig
E021-H3K4me1.pval.signal.bigwig	IPSC	negative log10 p-values of H3K4me1 peaks from iPS DF 6.9 Cells	https://egg2.wustl.edu/roadmap/data/byFileType/signal/consolidated/macs2signal/pval/E021-H3K4me1.pval.signal.bigwig
E021-H3K4me3.pval.signal.bigwig	IPSC	negative log10 p-values of H3K4me3 peaks from iPS DF 6.9 Cells	https://egg2.wustl.edu/roadmap/data/byFileType/signal/consolidated/macs2signal/pval/E021-H3K4me3.pval.signal.bigwig
E021-H3K9me3.pval.signal.bigwig	IPSC	negative log10 p-values of H3K9me3 peaks from iPS DF 6.9 Cells	https://egg2.wustl.edu/roadmap/data/byFileType/signal/consolidated/macs2signal/pval/E021-H3K9me3.pval.signal.bigwig
E022-DNase.pval.signal.bigwig	IPSC	negative log10 p-values of DNase peaks from iPS DF 19.11 Cells	https://egg2.wustl.edu/roadmap/data/byFileType/signal/consolidated/macs2signal/pval/E022-DNase.pval.signal.bigwig
E022-H3K27ac.pval.signal.bigwig	IPSC	negative log10 p-values of H3K27ac peaks from iPS DF 19.11 Cells	https://egg2.wustl.edu/roadmap/data/byFileType/signal/consolidated/macs2signal/pval/E022-H3K27ac.pval.signal.bigwig
E022-H3K27me3.pval.signal.bigwig	IPSC	negative log10 p-values of H3K27me3 peaks from iPS DF 19.11 Cells	https://egg2.wustl.edu/roadmap/data/byFileType/signal/consolidated/macs2signal/pval/E022-H3K27me3.pval.signal.bigwig
E022-H3K36me3.pval.signal.bigwig	IPSC	negative log10 p-values of H3K36me3 peaks from iPS DF 19.11 Cells	https://egg2.wustl.edu/roadmap/data/byFileType/signal/consolidated/macs2signal/pval/E022-H3K36me3.pval.signal.bigwig
E022-H3K4me1.pval.signal.bigwig	IPSC	negative log10 p-values of H3K4me1 peaks from iPS DF 19.11 Cells	https://egg2.wustl.edu/roadmap/data/byFileType/signal/consolidated/macs2signal/pval/E022-H3K4me1.pval.signal.bigwig
E022-H3K4me3.pval.signal.bigwig	IPSC	negative log10 p-values of H3K4me3 peaks from iPS DF 19.11 Cells	https://egg2.wustl.edu/roadmap/data/byFileType/signal/consolidated/macs2signal/pval/E022-H3K4me3.pval.signal.bigwig
E022-H3K9me3.pval.signal.bigwig	IPSC	negative log10 p-values of H3K9me3 peaks from iPS DF 19.11 Cells	https://egg2.wustl.edu/roadmap/data/byFileType/signal/consolidated/macs2signal/pval/E022-H3K9me3.pval.signal.bigwig
E023-H3K27me3.pval.signal.bigwig	FAT	negative log10 p-values of H3K27me3 peaks from Mesenchymal Stem Cell Derived Adipocyte Cultured Cells	https://egg2.wustl.edu/roadmap/data/byFileType/signal/consolidated/macs2signal/pval/E023-H3K27me3.pval.signal.bigwig
E023-H3K36me3.pval.signal.bigwig	FAT	negative log10 p-values of H3K36me3 peaks from Mesenchymal Stem Cell Derived Adipocyte Cultured Cells	https://egg2.wustl.edu/roadmap/data/byFileType/signal/consolidated/macs2signal/pval/E023-H3K36me3.pval.signal.bigwig
E023-H3K4me1.pval.signal.bigwig	FAT	negative log10 p-values of H3K4me1 peaks from Mesenchymal Stem Cell Derived Adipocyte Cultured Cells	https://egg2.wustl.edu/roadmap/data/byFileType/signal/consolidated/macs2signal/pval/E023-H3K4me1.pval.signal.bigwig
E023-H3K4me3.pval.signal.bigwig	FAT	negative log10 p-values of H3K4me3 peaks from Mesenchymal Stem Cell Derived Adipocyte Cultured Cells	https://egg2.wustl.edu/roadmap/data/byFileType/signal/consolidated/macs2signal/pval/E023-H3K4me3.pval.signal.bigwig
E023-H3K9ac.pval.signal.bigwig	FAT	negative log10 p-values of H3K9ac peaks from Mesenchymal Stem Cell Derived Adipocyte Cultured Cells	https://egg2.wustl.edu/roadmap/data/byFileType/signal/consolidated/macs2signal/pval/E023-H3K9ac.pval.signal.bigwig
E023-H3K9me3.pval.signal.bigwig	FAT	negative log10 p-values of H3K9me3 peaks from Mesenchymal Stem Cell Derived Adipocyte Cultured Cells	https://egg2.wustl.edu/roadmap/data/byFileType/signal/consolidated/macs2signal/pval/E023-H3K9me3.pval.signal.bigwig
E024-H3K27me3.pval.signal.bigwig	ESC	negative log10 p-values of H3K27me3 peaks from ES-UCSF4 Cells	https://egg2.wustl.edu/roadmap/data/byFileType/signal/consolidated/macs2signal/pval/E024-H3K27me3.pval.signal.bigwig
E024-H3K36me3.pval.signal.bigwig	ESC	negative log10 p-values of H3K36me3 peaks from ES-UCSF4 Cells	https://egg2.wustl.edu/roadmap/data/byFileType/signal/consolidated/macs2signal/pval/E024-H3K36me3.pval.signal.bigwig
E024-H3K4me1.pval.signal.bigwig	ESC	negative log10 p-values of H3K4me1 peaks from ES-UCSF4 Cells	https://egg2.wustl.edu/roadmap/data/byFileType/signal/consolidated/macs2signal/pval/E024-H3K4me1.pval.signal.bigwig
E024-H3K4me3.pval.signal.bigwig	ESC	negative log10 p-values of H3K4me3 peaks from ES-UCSF4 Cells	https://egg2.wustl.edu/roadmap/data/byFileType/signal/consolidated/macs2signal/pval/E024-H3K4me3.pval.signal.bigwig
E024-H3K9me3.pval.signal.bigwig	ESC	negative log10 p-values of H3K9me3 peaks from ES-UCSF4 Cells	https://egg2.wustl.edu/roadmap/data/byFileType/signal/consolidated/macs2signal/pval/E024-H3K9me3.pval.signal.bigwig
E025-H3K27me3.pval.signal.bigwig	FAT	negative log10 p-values of H3K27me3 peaks from Adipose Derived Mesenchymal Stem Cell Cultured Cells	https://egg2.wustl.edu/roadmap/data/byFileType/signal/consolidated/macs2signal/pval/E025-H3K27me3.pval.signal.bigwig
E025-H3K36me3.pval.signal.bigwig	FAT	negative log10 p-values of H3K36me3 peaks from Adipose Derived Mesenchymal Stem Cell Cultured Cells	https://egg2.wustl.edu/roadmap/data/byFileType/signal/consolidated/macs2signal/pval/E025-H3K36me3.pval.signal.bigwig
E025-H3K4me1.pval.signal.bigwig	FAT	negative log10 p-values of H3K4me1 peaks from Adipose Derived Mesenchymal Stem Cell Cultured Cells	https://egg2.wustl.edu/roadmap/data/byFileType/signal/consolidated/macs2signal/pval/E025-H3K4me1.pval.signal.bigwig
E025-H3K4me3.pval.signal.bigwig	FAT	negative log10 p-values of H3K4me3 peaks from Adipose Derived Mesenchymal Stem Cell Cultured Cells	https://egg2.wustl.edu/roadmap/data/byFileType/signal/consolidated/macs2signal/pval/E025-H3K4me3.pval.signal.bigwig
E025-H3K9ac.pval.signal.bigwig	FAT	negative log10 p-values of H3K9ac peaks from Adipose Derived Mesenchymal Stem Cell Cultured Cells	https://egg2.wustl.edu/roadmap/data/byFileType/signal/consolidated/macs2signal/pval/E025-H3K9ac.pval.signal.bigwig
E025-H3K9me3.pval.signal.bigwig	FAT	negative log10 p-values of H3K9me3 peaks from Adipose Derived Mesenchymal Stem Cell Cultured Cells	https://egg2.wustl.edu/roadmap/data/byFileType/signal/consolidated/macs2signal/pval/E025-H3K9me3.pval.signal.bigwig
E026-H3K27ac.pval.signal.bigwig	STROMAL_CONNECTIVE	negative log10 p-values of H3K27ac peaks from Bone Marrow Derived Cultured Mesenchymal Stem Cells	https://egg2.wustl.edu/roadmap/data/byFileType/signal/consolidated/macs2signal/pval/E026-H3K27ac.pval.signal.bigwig
E026-H3K27me3.pval.signal.bigwig	STROMAL_CONNECTIVE	negative log10 p-values of H3K27me3 peaks from Bone Marrow Derived Cultured Mesenchymal Stem Cells	https://egg2.wustl.edu/roadmap/data/byFileType/signal/consolidated/macs2signal/pval/E026-H3K27me3.pval.signal.bigwig
E026-H3K36me3.pval.signal.bigwig	STROMAL_CONNECTIVE	negative log10 p-values of H3K36me3 peaks from Bone Marrow Derived Cultured Mesenchymal Stem Cells	https://egg2.wustl.edu/roadmap/data/byFileType/signal/consolidated/macs2signal/pval/E026-H3K36me3.pval.signal.bigwig
E026-H3K4me1.pval.signal.bigwig	STROMAL_CONNECTIVE	negative log10 p-values of H3K4me1 peaks from Bone Marrow Derived Cultured Mesenchymal Stem Cells	https://egg2.wustl.edu/roadmap/data/byFileType/signal/consolidated/macs2signal/pval/E026-H3K4me1.pval.signal.bigwig
E026-H3K4me3.pval.signal.bigwig	STROMAL_CONNECTIVE	negative log10 p-values of H3K4me3 peaks from Bone Marrow Derived Cultured Mesenchymal Stem Cells	https://egg2.wustl.edu/roadmap/data/byFileType/signal/consolidated/macs2signal/pval/E026-H3K4me3.pval.signal.bigwig
E026-H3K9ac.pval.signal.bigwig	STROMAL_CONNECTIVE	negative log10 p-values of H3K9ac peaks from Bone Marrow Derived Cultured Mesenchymal Stem Cells	https://egg2.wustl.edu/roadmap/data/byFileType/signal/consolidated/macs2signal/pval/E026-H3K9ac.pval.signal.bigwig
E026-H3K9me3.pval.signal.bigwig	STROMAL_CONNECTIVE	negative log10 p-values of H3K9me3 peaks from Bone Marrow Derived Cultured Mesenchymal Stem Cells	https://egg2.wustl.edu/roadmap/data/byFileType/signal/consolidated/macs2signal/pval/E026-H3K9me3.pval.signal.bigwig
E027-H3K27me3.pval.signal.bigwig	BREAST	negative log10 p-values of H3K27me3 peaks from Breast Myoepithelial Primary Cells	https://egg2.wustl.edu/roadmap/data/byFileType/signal/consolidated/macs2signal/pval/E027-H3K27me3.pval.signal.bigwig
E027-H3K36me3.pval.signal.bigwig	BREAST	negative log10 p-values of H3K36me3 peaks from Breast Myoepithelial Primary Cells	https://egg2.wustl.edu/roadmap/data/byFileType/signal/consolidated/macs2signal/pval/E027-H3K36me3.pval.signal.bigwig
E027-H3K4me1.pval.signal.bigwig	BREAST	negative log10 p-values of H3K4me1 peaks from Breast Myoepithelial Primary Cells	https://egg2.wustl.edu/roadmap/data/byFileType/signal/consolidated/macs2signal/pval/E027-H3K4me1.pval.signal.bigwig
E027-H3K4me3.pval.signal.bigwig	BREAST	negative log10 p-values of H3K4me3 peaks from Breast Myoepithelial Primary Cells	https://egg2.wustl.edu/roadmap/data/byFileType/signal/consolidated/macs2signal/pval/E027-H3K4me3.pval.signal.bigwig
E027-H3K9ac.pval.signal.bigwig	BREAST	negative log10 p-values of H3K9ac peaks from Breast Myoepithelial Primary Cells	https://egg2.wustl.edu/roadmap/data/byFileType/signal/consolidated/macs2signal/pval/E027-H3K9ac.pval.signal.bigwig
E027-H3K9me3.pval.signal.bigwig	BREAST	negative log10 p-values of H3K9me3 peaks from Breast Myoepithelial Primary Cells	https://egg2.wustl.edu/roadmap/data/byFileType/signal/consolidated/macs2signal/pval/E027-H3K9me3.pval.signal.bigwig
E028-DNase.pval.signal.bigwig	BREAST	negative log10 p-values of DNase peaks from Breast variant Human Mammary Epithelial Cells (vHMEC)	https://egg2.wustl.edu/roadmap/data/byFileType/signal/consolidated/macs2signal/pval/E028-DNase.pval.signal.bigwig
E028-H3K27me3.pval.signal.bigwig	BREAST	negative log10 p-values of H3K27me3 peaks from Breast variant Human Mammary Epithelial Cells (vHMEC)	https://egg2.wustl.edu/roadmap/data/byFileType/signal/consolidated/macs2signal/pval/E028-H3K27me3.pval.signal.bigwig
E028-H3K36me3.pval.signal.bigwig	BREAST	negative log10 p-values of H3K36me3 peaks from Breast variant Human Mammary Epithelial Cells (vHMEC)	https://egg2.wustl.edu/roadmap/data/byFileType/signal/consolidated/macs2signal/pval/E028-H3K36me3.pval.signal.bigwig
E028-H3K4me1.pval.signal.bigwig	BREAST	negative log10 p-values of H3K4me1 peaks from Breast variant Human Mammary Epithelial Cells (vHMEC)	https://egg2.wustl.edu/roadmap/data/byFileType/signal/consolidated/macs2signal/pval/E028-H3K4me1.pval.signal.bigwig
E028-H3K4me3.pval.signal.bigwig	BREAST	negative log10 p-values of H3K4me3 peaks from Breast variant Human Mammary Epithelial Cells (vHMEC)	https://egg2.wustl.edu/roadmap/data/byFileType/signal/consolidated/macs2signal/pval/E028-H3K4me3.pval.signal.bigwig
E028-H3K9me3.pval.signal.bigwig	BREAST	negative log10 p-values of H3K9me3 peaks from Breast variant Human Mammary Epithelial Cells (vHMEC)	https://egg2.wustl.edu/roadmap/data/byFileType/signal/consolidated/macs2signal/pval/E028-H3K9me3.pval.signal.bigwig
E029-DNase.pval.signal.bigwig	BLOOD	negative log10 p-values of DNase peaks from Primary monocytes fromÂ peripheralÂ blood	https://egg2.wustl.edu/roadmap/data/byFileType/signal/consolidated/macs2signal/pval/E029-DNase.pval.signal.bigwig
E029-H3K27ac.pval.signal.bigwig	BLOOD	negative log10 p-values of H3K27ac peaks from Primary monocytes fromÂ peripheralÂ blood	https://egg2.wustl.edu/roadmap/data/byFileType/signal/consolidated/macs2signal/pval/E029-H3K27ac.pval.signal.bigwig
E029-H3K27me3.pval.signal.bigwig	BLOOD	negative log10 p-values of H3K27me3 peaks from Primary monocytes fromÂ peripheralÂ blood	https://egg2.wustl.edu/roadmap/data/byFileType/signal/consolidated/macs2signal/pval/E029-H3K27me3.pval.signal.bigwig
E029-H3K36me3.pval.signal.bigwig	BLOOD	negative log10 p-values of H3K36me3 peaks from Primary monocytes fromÂ peripheralÂ blood	https://egg2.wustl.edu/roadmap/data/byFileType/signal/consolidated/macs2signal/pval/E029-H3K36me3.pval.signal.bigwig
E029-H3K4me1.pval.signal.bigwig	BLOOD	negative log10 p-values of H3K4me1 peaks from Primary monocytes fromÂ peripheralÂ blood	https://egg2.wustl.edu/roadmap/data/byFileType/signal/consolidated/macs2signal/pval/E029-H3K4me1.pval.signal.bigwig
E029-H3K4me3.pval.signal.bigwig	BLOOD	negative log10 p-values of H3K4me3 peaks from Primary monocytes fromÂ peripheralÂ blood	https://egg2.wustl.edu/roadmap/data/byFileType/signal/consolidated/macs2signal/pval/E029-H3K4me3.pval.signal.bigwig
E029-H3K9me3.pval.signal.bigwig	BLOOD	negative log10 p-values of H3K9me3 peaks from Primary monocytes fromÂ peripheralÂ blood	https://egg2.wustl.edu/roadmap/data/byFileType/signal/consolidated/macs2signal/pval/E029-H3K9me3.pval.signal.bigwig
E030-H3K27me3.pval.signal.bigwig	BLOOD	negative log10 p-values of H3K27me3 peaks from Primary neutrophils fromÂ peripheralÂ blood	https://egg2.wustl.edu/roadmap/data/byFileType/signal/consolidated/macs2signal/pval/E030-H3K27me3.pval.signal.bigwig
E030-H3K36me3.pval.signal.bigwig	BLOOD	negative log10 p-values of H3K36me3 peaks from Primary neutrophils fromÂ peripheralÂ blood	https://egg2.wustl.edu/roadmap/data/byFileType/signal/consolidated/macs2signal/pval/E030-H3K36me3.pval.signal.bigwig
E030-H3K4me1.pval.signal.bigwig	BLOOD	negative log10 p-values of H3K4me1 peaks from Primary neutrophils fromÂ peripheralÂ blood	https://egg2.wustl.edu/roadmap/data/byFileType/signal/consolidated/macs2signal/pval/E030-H3K4me1.pval.signal.bigwig
E030-H3K4me3.pval.signal.bigwig	BLOOD	negative log10 p-values of H3K4me3 peaks from Primary neutrophils fromÂ peripheralÂ blood	https://egg2.wustl.edu/roadmap/data/byFileType/signal/consolidated/macs2signal/pval/E030-H3K4me3.pval.signal.bigwig
E030-H3K9me3.pval.signal.bigwig	BLOOD	negative log10 p-values of H3K9me3 peaks from Primary neutrophils fromÂ peripheralÂ blood	https://egg2.wustl.edu/roadmap/data/byFileType/signal/consolidated/macs2signal/pval/E030-H3K9me3.pval.signal.bigwig
E031-H3K27me3.pval.signal.bigwig	BLOOD	negative log10 p-values of H3K27me3 peaks from Primary B cells from cord blood	https://egg2.wustl.edu/roadmap/data/byFileType/signal/consolidated/macs2signal/pval/E031-H3K27me3.pval.signal.bigwig
E031-H3K36me3.pval.signal.bigwig	BLOOD	negative log10 p-values of H3K36me3 peaks from Primary B cells from cord blood	https://egg2.wustl.edu/roadmap/data/byFileType/signal/consolidated/macs2signal/pval/E031-H3K36me3.pval.signal.bigwig
E031-H3K4me1.pval.signal.bigwig	BLOOD	negative log10 p-values of H3K4me1 peaks from Primary B cells from cord blood	https://egg2.wustl.edu/roadmap/data/byFileType/signal/consolidated/macs2signal/pval/E031-H3K4me1.pval.signal.bigwig
E031-H3K4me3.pval.signal.bigwig	BLOOD	negative log10 p-values of H3K4me3 peaks from Primary B cells from cord blood	https://egg2.wustl.edu/roadmap/data/byFileType/signal/consolidated/macs2signal/pval/E031-H3K4me3.pval.signal.bigwig
E031-H3K9me3.pval.signal.bigwig	BLOOD	negative log10 p-values of H3K9me3 peaks from Primary B cells from cord blood	https://egg2.wustl.edu/roadmap/data/byFileType/signal/consolidated/macs2signal/pval/E031-H3K9me3.pval.signal.bigwig
E032-DNase.pval.signal.bigwig	BLOOD	negative log10 p-values of DNase peaks from Primary B cells from peripheral blood	https://egg2.wustl.edu/roadmap/data/byFileType/signal/consolidated/macs2signal/pval/E032-DNase.pval.signal.bigwig
E032-H3K27ac.pval.signal.bigwig	BLOOD	negative log10 p-values of H3K27ac peaks from Primary B cells from peripheral blood	https://egg2.wustl.edu/roadmap/data/byFileType/signal/consolidated/macs2signal/pval/E032-H3K27ac.pval.signal.bigwig
E032-H3K27me3.pval.signal.bigwig	BLOOD	negative log10 p-values of H3K27me3 peaks from Primary B cells from peripheral blood	https://egg2.wustl.edu/roadmap/data/byFileType/signal/consolidated/macs2signal/pval/E032-H3K27me3.pval.signal.bigwig
E032-H3K36me3.pval.signal.bigwig	BLOOD	negative log10 p-values of H3K36me3 peaks from Primary B cells from peripheral blood	https://egg2.wustl.edu/roadmap/data/byFileType/signal/consolidated/macs2signal/pval/E032-H3K36me3.pval.signal.bigwig
E032-H3K4me1.pval.signal.bigwig	BLOOD	negative log10 p-values of H3K4me1 peaks from Primary B cells from peripheral blood	https://egg2.wustl.edu/roadmap/data/byFileType/signal/consolidated/macs2signal/pval/E032-H3K4me1.pval.signal.bigwig
E032-H3K4me3.pval.signal.bigwig	BLOOD	negative log10 p-values of H3K4me3 peaks from Primary B cells from peripheral blood	https://egg2.wustl.edu/roadmap/data/byFileType/signal/consolidated/macs2signal/pval/E032-H3K4me3.pval.signal.bigwig
E032-H3K9me3.pval.signal.bigwig	BLOOD	negative log10 p-values of H3K9me3 peaks from Primary B cells from peripheral blood	https://egg2.wustl.edu/roadmap/data/byFileType/signal/consolidated/macs2signal/pval/E032-H3K9me3.pval.signal.bigwig
E033-DNase.pval.signal.bigwig	BLOOD	negative log10 p-values of DNase peaks from Primary T cells from cord blood	https://egg2.wustl.edu/roadmap/data/byFileType/signal/consolidated/macs2signal/pval/E033-DNase.pval.signal.bigwig
E033-H3K27me3.pval.signal.bigwig	BLOOD	negative log10 p-values of H3K27me3 peaks from Primary T cells from cord blood	https://egg2.wustl.edu/roadmap/data/byFileType/signal/consolidated/macs2signal/pval/E033-H3K27me3.pval.signal.bigwig
E033-H3K36me3.pval.signal.bigwig	BLOOD	negative log10 p-values of H3K36me3 peaks from Primary T cells from cord blood	https://egg2.wustl.edu/roadmap/data/byFileType/signal/consolidated/macs2signal/pval/E033-H3K36me3.pval.signal.bigwig
E033-H3K4me1.pval.signal.bigwig	BLOOD	negative log10 p-values of H3K4me1 peaks from Primary T cells from cord blood	https://egg2.wustl.edu/roadmap/data/byFileType/signal/consolidated/macs2signal/pval/E033-H3K4me1.pval.signal.bigwig
E033-H3K4me3.pval.signal.bigwig	BLOOD	negative log10 p-values of H3K4me3 peaks from Primary T cells from cord blood	https://egg2.wustl.edu/roadmap/data/byFileType/signal/consolidated/macs2signal/pval/E033-H3K4me3.pval.signal.bigwig
E033-H3K9me3.pval.signal.bigwig	BLOOD	negative log10 p-values of H3K9me3 peaks from Primary T cells from cord blood	https://egg2.wustl.edu/roadmap/data/byFileType/signal/consolidated/macs2signal/pval/E033-H3K9me3.pval.signal.bigwig
E034-DNase.pval.signal.bigwig	BLOOD	negative log10 p-values of DNase peaks from Primary T cells fromÂ peripheralÂ blood	https://egg2.wustl.edu/roadmap/data/byFileType/signal/consolidated/macs2signal/pval/E034-DNase.pval.signal.bigwig
E034-H3K27ac.pval.signal.bigwig	BLOOD	negative log10 p-values of H3K27ac peaks from Primary T cells fromÂ peripheralÂ blood	https://egg2.wustl.edu/roadmap/data/byFileType/signal/consolidated/macs2signal/pval/E034-H3K27ac.pval.signal.bigwig
E034-H3K27me3.pval.signal.bigwig	BLOOD	negative log10 p-values of H3K27me3 peaks from Primary T cells fromÂ peripheralÂ blood	https://egg2.wustl.edu/roadmap/data/byFileType/signal/consolidated/macs2signal/pval/E034-H3K27me3.pval.signal.bigwig
E034-H3K36me3.pval.signal.bigwig	BLOOD	negative log10 p-values of H3K36me3 peaks from Primary T cells fromÂ peripheralÂ blood	https://egg2.wustl.edu/roadmap/data/byFileType/signal/consolidated/macs2signal/pval/E034-H3K36me3.pval.signal.bigwig
E034-H3K4me1.pval.signal.bigwig	BLOOD	negative log10 p-values of H3K4me1 peaks from Primary T cells fromÂ peripheralÂ blood	https://egg2.wustl.edu/roadmap/data/byFileType/signal/consolidated/macs2signal/pval/E034-H3K4me1.pval.signal.bigwig
E034-H3K4me3.pval.signal.bigwig	BLOOD	negative log10 p-values of H3K4me3 peaks from Primary T cells fromÂ peripheralÂ blood	https://egg2.wustl.edu/roadmap/data/byFileType/signal/consolidated/macs2signal/pval/E034-H3K4me3.pval.signal.bigwig
E034-H3K9me3.pval.signal.bigwig	BLOOD	negative log10 p-values of H3K9me3 peaks from Primary T cells fromÂ peripheralÂ blood	https://egg2.wustl.edu/roadmap/data/byFileType/signal/consolidated/macs2signal/pval/E034-H3K9me3.pval.signal.bigwig
E035-H3K27me3.pval.signal.bigwig	BLOOD	negative log10 p-values of H3K27me3 peaks from Primary hematopoietic stem cells	https://egg2.wustl.edu/roadmap/data/byFileType/signal/consolidated/macs2signal/pval/E035-H3K27me3.pval.signal.bigwig
E035-H3K36me3.pval.signal.bigwig	BLOOD	negative log10 p-values of H3K36me3 peaks from Primary hematopoietic stem cells	https://egg2.wustl.edu/roadmap/data/byFileType/signal/consolidated/macs2signal/pval/E035-H3K36me3.pval.signal.bigwig
E035-H3K4me1.pval.signal.bigwig	BLOOD	negative log10 p-values of H3K4me1 peaks from Primary hematopoietic stem cells	https://egg2.wustl.edu/roadmap/data/byFileType/signal/consolidated/macs2signal/pval/E035-H3K4me1.pval.signal.bigwig
E035-H3K4me3.pval.signal.bigwig	BLOOD	negative log10 p-values of H3K4me3 peaks from Primary hematopoietic stem cells	https://egg2.wustl.edu/roadmap/data/byFileType/signal/consolidated/macs2signal/pval/E035-H3K4me3.pval.signal.bigwig
E035-H3K9me3.pval.signal.bigwig	BLOOD	negative log10 p-values of H3K9me3 peaks from Primary hematopoietic stem cells	https://egg2.wustl.edu/roadmap/data/byFileType/signal/consolidated/macs2signal/pval/E035-H3K9me3.pval.signal.bigwig
E036-H3K27me3.pval.signal.bigwig	BLOOD	negative log10 p-values of H3K27me3 peaks from Primary hematopoietic stem cells short term culture	https://egg2.wustl.edu/roadmap/data/byFileType/signal/consolidated/macs2signal/pval/E036-H3K27me3.pval.signal.bigwig
E036-H3K36me3.pval.signal.bigwig	BLOOD	negative log10 p-values of H3K36me3 peaks from Primary hematopoietic stem cells short term culture	https://egg2.wustl.edu/roadmap/data/byFileType/signal/consolidated/macs2signal/pval/E036-H3K36me3.pval.signal.bigwig
E036-H3K4me1.pval.signal.bigwig	BLOOD	negative log10 p-values of H3K4me1 peaks from Primary hematopoietic stem cells short term culture	https://egg2.wustl.edu/roadmap/data/byFileType/signal/consolidated/macs2signal/pval/E036-H3K4me1.pval.signal.bigwig
E036-H3K4me3.pval.signal.bigwig	BLOOD	negative log10 p-values of H3K4me3 peaks from Primary hematopoietic stem cells short term culture	https://egg2.wustl.edu/roadmap/data/byFileType/signal/consolidated/macs2signal/pval/E036-H3K4me3.pval.signal.bigwig
E036-H3K9me3.pval.signal.bigwig	BLOOD	negative log10 p-values of H3K9me3 peaks from Primary hematopoietic stem cells short term culture	https://egg2.wustl.edu/roadmap/data/byFileType/signal/consolidated/macs2signal/pval/E036-H3K9me3.pval.signal.bigwig
E037-H3K27ac.pval.signal.bigwig	BLOOD	negative log10 p-values of H3K27ac peaks from Primary T helper memory cells from peripheral blood 2	https://egg2.wustl.edu/roadmap/data/byFileType/signal/consolidated/macs2signal/pval/E037-H3K27ac.pval.signal.bigwig
E037-H3K27me3.pval.signal.bigwig	BLOOD	negative log10 p-values of H3K27me3 peaks from Primary T helper memory cells from peripheral blood 2	https://egg2.wustl.edu/roadmap/data/byFileType/signal/consolidated/macs2signal/pval/E037-H3K27me3.pval.signal.bigwig
E037-H3K36me3.pval.signal.bigwig	BLOOD	negative log10 p-values of H3K36me3 peaks from Primary T helper memory cells from peripheral blood 2	https://egg2.wustl.edu/roadmap/data/byFileType/signal/consolidated/macs2signal/pval/E037-H3K36me3.pval.signal.bigwig
E037-H3K4me1.pval.signal.bigwig	BLOOD	negative log10 p-values of H3K4me1 peaks from Primary T helper memory cells from peripheral blood 2	https://egg2.wustl.edu/roadmap/data/byFileType/signal/consolidated/macs2signal/pval/E037-H3K4me1.pval.signal.bigwig
E037-H3K4me3.pval.signal.bigwig	BLOOD	negative log10 p-values of H3K4me3 peaks from Primary T helper memory cells from peripheral blood 2	https://egg2.wustl.edu/roadmap/data/byFileType/signal/consolidated/macs2signal/pval/E037-H3K4me3.pval.signal.bigwig
E037-H3K9me3.pval.signal.bigwig	BLOOD	negative log10 p-values of H3K9me3 peaks from Primary T helper memory cells from peripheral blood 2	https://egg2.wustl.edu/roadmap/data/byFileType/signal/consolidated/macs2signal/pval/E037-H3K9me3.pval.signal.bigwig
E038-H3K27ac.pval.signal.bigwig	BLOOD	negative log10 p-values of H3K27ac peaks from Primary T helper naive cells from peripheral blood	https://egg2.wustl.edu/roadmap/data/byFileType/signal/consolidated/macs2signal/pval/E038-H3K27ac.pval.signal.bigwig
E038-H3K27me3.pval.signal.bigwig	BLOOD	negative log10 p-values of H3K27me3 peaks from Primary T helper naive cells from peripheral blood	https://egg2.wustl.edu/roadmap/data/byFileType/signal/consolidated/macs2signal/pval/E038-H3K27me3.pval.signal.bigwig
E038-H3K36me3.pval.signal.bigwig	BLOOD	negative log10 p-values of H3K36me3 peaks from Primary T helper naive cells from peripheral blood	https://egg2.wustl.edu/roadmap/data/byFileType/signal/consolidated/macs2signal/pval/E038-H3K36me3.pval.signal.bigwig
E038-H3K4me1.pval.signal.bigwig	BLOOD	negative log10 p-values of H3K4me1 peaks from Primary T helper naive cells from peripheral blood	https://egg2.wustl.edu/roadmap/data/byFileType/signal/consolidated/macs2signal/pval/E038-H3K4me1.pval.signal.bigwig
E038-H3K4me3.pval.signal.bigwig	BLOOD	negative log10 p-values of H3K4me3 peaks from Primary T helper naive cells from peripheral blood	https://egg2.wustl.edu/roadmap/data/byFileType/signal/consolidated/macs2signal/pval/E038-H3K4me3.pval.signal.bigwig
E038-H3K9ac.pval.signal.bigwig	BLOOD	negative log10 p-values of H3K9ac peaks from Primary T helper naive cells from peripheral blood	https://egg2.wustl.edu/roadmap/data/byFileType/signal/consolidated/macs2signal/pval/E038-H3K9ac.pval.signal.bigwig
E038-H3K9me3.pval.signal.bigwig	BLOOD	negative log10 p-values of H3K9me3 peaks from Primary T helper naive cells from peripheral blood	https://egg2.wustl.edu/roadmap/data/byFileType/signal/consolidated/macs2signal/pval/E038-H3K9me3.pval.signal.bigwig
E039-H3K27ac.pval.signal.bigwig	BLOOD	negative log10 p-values of H3K27ac peaks from Primary T helper naive cells fromÂ peripheralÂ blood	https://egg2.wustl.edu/roadmap/data/byFileType/signal/consolidated/macs2signal/pval/E039-H3K27ac.pval.signal.bigwig
E039-H3K27me3.pval.signal.bigwig	BLOOD	negative log10 p-values of H3K27me3 peaks from Primary T helper naive cells fromÂ peripheralÂ blood	https://egg2.wustl.edu/roadmap/data/byFileType/signal/consolidated/macs2signal/pval/E039-H3K27me3.pval.signal.bigwig
E039-H3K36me3.pval.signal.bigwig	BLOOD	negative log10 p-values of H3K36me3 peaks from Primary T helper naive cells fromÂ peripheralÂ blood	https://egg2.wustl.edu/roadmap/data/byFileType/signal/consolidated/macs2signal/pval/E039-H3K36me3.pval.signal.bigwig
E039-H3K4me1.pval.signal.bigwig	BLOOD	negative log10 p-values of H3K4me1 peaks from Primary T helper naive cells fromÂ peripheralÂ blood	https://egg2.wustl.edu/roadmap/data/byFileType/signal/consolidated/macs2signal/pval/E039-H3K4me1.pval.signal.bigwig
E039-H3K4me3.pval.signal.bigwig	BLOOD	negative log10 p-values of H3K4me3 peaks from Primary T helper naive cells fromÂ peripheralÂ blood	https://egg2.wustl.edu/roadmap/data/byFileType/signal/consolidated/macs2signal/pval/E039-H3K4me3.pval.signal.bigwig
E039-H3K9me3.pval.signal.bigwig	BLOOD	negative log10 p-values of H3K9me3 peaks from Primary T helper naive cells fromÂ peripheralÂ blood	https://egg2.wustl.edu/roadmap/data/byFileType/signal/consolidated/macs2signal/pval/E039-H3K9me3.pval.signal.bigwig
E040-H3K27ac.pval.signal.bigwig	BLOOD	negative log10 p-values of H3K27ac peaks from Primary T helper memory cells from peripheral blood 1	https://egg2.wustl.edu/roadmap/data/byFileType/signal/consolidated/macs2signal/pval/E040-H3K27ac.pval.signal.bigwig
E040-H3K27me3.pval.signal.bigwig	BLOOD	negative log10 p-values of H3K27me3 peaks from Primary T helper memory cells from peripheral blood 1	https://egg2.wustl.edu/roadmap/data/byFileType/signal/consolidated/macs2signal/pval/E040-H3K27me3.pval.signal.bigwig
E040-H3K36me3.pval.signal.bigwig	BLOOD	negative log10 p-values of H3K36me3 peaks from Primary T helper memory cells from peripheral blood 1	https://egg2.wustl.edu/roadmap/data/byFileType/signal/consolidated/macs2signal/pval/E040-H3K36me3.pval.signal.bigwig
E040-H3K4me1.pval.signal.bigwig	BLOOD	negative log10 p-values of H3K4me1 peaks from Primary T helper memory cells from peripheral blood 1	https://egg2.wustl.edu/roadmap/data/byFileType/signal/consolidated/macs2signal/pval/E040-H3K4me1.pval.signal.bigwig
E040-H3K4me3.pval.signal.bigwig	BLOOD	negative log10 p-values of H3K4me3 peaks from Primary T helper memory cells from peripheral blood 1	https://egg2.wustl.edu/roadmap/data/byFileType/signal/consolidated/macs2signal/pval/E040-H3K4me3.pval.signal.bigwig
E040-H3K9me3.pval.signal.bigwig	BLOOD	negative log10 p-values of H3K9me3 peaks from Primary T helper memory cells from peripheral blood 1	https://egg2.wustl.edu/roadmap/data/byFileType/signal/consolidated/macs2signal/pval/E040-H3K9me3.pval.signal.bigwig
E041-H3K27ac.pval.signal.bigwig	BLOOD	negative log10 p-values of H3K27ac peaks from Primary T helper cells PMA-I stimulated	https://egg2.wustl.edu/roadmap/data/byFileType/signal/consolidated/macs2signal/pval/E041-H3K27ac.pval.signal.bigwig
E041-H3K27me3.pval.signal.bigwig	BLOOD	negative log10 p-values of H3K27me3 peaks from Primary T helper cells PMA-I stimulated	https://egg2.wustl.edu/roadmap/data/byFileType/signal/consolidated/macs2signal/pval/E041-H3K27me3.pval.signal.bigwig
E041-H3K36me3.pval.signal.bigwig	BLOOD	negative log10 p-values of H3K36me3 peaks from Primary T helper cells PMA-I stimulated	https://egg2.wustl.edu/roadmap/data/byFileType/signal/consolidated/macs2signal/pval/E041-H3K36me3.pval.signal.bigwig
E041-H3K4me1.pval.signal.bigwig	BLOOD	negative log10 p-values of H3K4me1 peaks from Primary T helper cells PMA-I stimulated	https://egg2.wustl.edu/roadmap/data/byFileType/signal/consolidated/macs2signal/pval/E041-H3K4me1.pval.signal.bigwig
E041-H3K4me3.pval.signal.bigwig	BLOOD	negative log10 p-values of H3K4me3 peaks from Primary T helper cells PMA-I stimulated	https://egg2.wustl.edu/roadmap/data/byFileType/signal/consolidated/macs2signal/pval/E041-H3K4me3.pval.signal.bigwig
E041-H3K9me3.pval.signal.bigwig	BLOOD	negative log10 p-values of H3K9me3 peaks from Primary T helper cells PMA-I stimulated	https://egg2.wustl.edu/roadmap/data/byFileType/signal/consolidated/macs2signal/pval/E041-H3K9me3.pval.signal.bigwig
E042-H3K27ac.pval.signal.bigwig	BLOOD	negative log10 p-values of H3K27ac peaks from Primary T helper 17 cells PMA-I stimulated	https://egg2.wustl.edu/roadmap/data/byFileType/signal/consolidated/macs2signal/pval/E042-H3K27ac.pval.signal.bigwig
E042-H3K27me3.pval.signal.bigwig	BLOOD	negative log10 p-values of H3K27me3 peaks from Primary T helper 17 cells PMA-I stimulated	https://egg2.wustl.edu/roadmap/data/byFileType/signal/consolidated/macs2signal/pval/E042-H3K27me3.pval.signal.bigwig
E042-H3K36me3.pval.signal.bigwig	BLOOD	negative log10 p-values of H3K36me3 peaks from Primary T helper 17 cells PMA-I stimulated	https://egg2.wustl.edu/roadmap/data/byFileType/signal/consolidated/macs2signal/pval/E042-H3K36me3.pval.signal.bigwig
E042-H3K4me1.pval.signal.bigwig	BLOOD	negative log10 p-values of H3K4me1 peaks from Primary T helper 17 cells PMA-I stimulated	https://egg2.wustl.edu/roadmap/data/byFileType/signal/consolidated/macs2signal/pval/E042-H3K4me1.pval.signal.bigwig
E042-H3K4me3.pval.signal.bigwig	BLOOD	negative log10 p-values of H3K4me3 peaks from Primary T helper 17 cells PMA-I stimulated	https://egg2.wustl.edu/roadmap/data/byFileType/signal/consolidated/macs2signal/pval/E042-H3K4me3.pval.signal.bigwig
E042-H3K9me3.pval.signal.bigwig	BLOOD	negative log10 p-values of H3K9me3 peaks from Primary T helper 17 cells PMA-I stimulated	https://egg2.wustl.edu/roadmap/data/byFileType/signal/consolidated/macs2signal/pval/E042-H3K9me3.pval.signal.bigwig
E043-H3K27ac.pval.signal.bigwig	BLOOD	negative log10 p-values of H3K27ac peaks from Primary T helper cells fromÂ peripheralÂ blood	https://egg2.wustl.edu/roadmap/data/byFileType/signal/consolidated/macs2signal/pval/E043-H3K27ac.pval.signal.bigwig
E043-H3K27me3.pval.signal.bigwig	BLOOD	negative log10 p-values of H3K27me3 peaks from Primary T helper cells fromÂ peripheralÂ blood	https://egg2.wustl.edu/roadmap/data/byFileType/signal/consolidated/macs2signal/pval/E043-H3K27me3.pval.signal.bigwig
E043-H3K36me3.pval.signal.bigwig	BLOOD	negative log10 p-values of H3K36me3 peaks from Primary T helper cells fromÂ peripheralÂ blood	https://egg2.wustl.edu/roadmap/data/byFileType/signal/consolidated/macs2signal/pval/E043-H3K36me3.pval.signal.bigwig
E043-H3K4me1.pval.signal.bigwig	BLOOD	negative log10 p-values of H3K4me1 peaks from Primary T helper cells fromÂ peripheralÂ blood	https://egg2.wustl.edu/roadmap/data/byFileType/signal/consolidated/macs2signal/pval/E043-H3K4me1.pval.signal.bigwig
E043-H3K4me3.pval.signal.bigwig	BLOOD	negative log10 p-values of H3K4me3 peaks from Primary T helper cells fromÂ peripheralÂ blood	https://egg2.wustl.edu/roadmap/data/byFileType/signal/consolidated/macs2signal/pval/E043-H3K4me3.pval.signal.bigwig
E043-H3K9me3.pval.signal.bigwig	BLOOD	negative log10 p-values of H3K9me3 peaks from Primary T helper cells fromÂ peripheralÂ blood	https://egg2.wustl.edu/roadmap/data/byFileType/signal/consolidated/macs2signal/pval/E043-H3K9me3.pval.signal.bigwig
E044-H3K27ac.pval.signal.bigwig	BLOOD	negative log10 p-values of H3K27ac peaks from Primary T regulatory cells fromÂ peripheralÂ blood	https://egg2.wustl.edu/roadmap/data/byFileType/signal/consolidated/macs2signal/pval/E044-H3K27ac.pval.signal.bigwig
E044-H3K27me3.pval.signal.bigwig	BLOOD	negative log10 p-values of H3K27me3 peaks from Primary T regulatory cells fromÂ peripheralÂ blood	https://egg2.wustl.edu/roadmap/data/byFileType/signal/consolidated/macs2signal/pval/E044-H3K27me3.pval.signal.bigwig
E044-H3K36me3.pval.signal.bigwig	BLOOD	negative log10 p-values of H3K36me3 peaks from Primary T regulatory cells fromÂ peripheralÂ blood	https://egg2.wustl.edu/roadmap/data/byFileType/signal/consolidated/macs2signal/pval/E044-H3K36me3.pval.signal.bigwig
E044-H3K4me1.pval.signal.bigwig	BLOOD	negative log10 p-values of H3K4me1 peaks from Primary T regulatory cells fromÂ peripheralÂ blood	https://egg2.wustl.edu/roadmap/data/byFileType/signal/consolidated/macs2signal/pval/E044-H3K4me1.pval.signal.bigwig
E044-H3K4me3.pval.signal.bigwig	BLOOD	negative log10 p-values of H3K4me3 peaks from Primary T regulatory cells fromÂ peripheralÂ blood	https://egg2.wustl.edu/roadmap/data/byFileType/signal/consolidated/macs2signal/pval/E044-H3K4me3.pval.signal.bigwig
E044-H3K9me3.pval.signal.bigwig	BLOOD	negative log10 p-values of H3K9me3 peaks from Primary T regulatory cells fromÂ peripheralÂ blood	https://egg2.wustl.edu/roadmap/data/byFileType/signal/consolidated/macs2signal/pval/E044-H3K9me3.pval.signal.bigwig
E045-H3K27ac.pval.signal.bigwig	BLOOD	negative log10 p-values of H3K27ac peaks from Primary T cells effector/memory enriched from peripheral blood	https://egg2.wustl.edu/roadmap/data/byFileType/signal/consolidated/macs2signal/pval/E045-H3K27ac.pval.signal.bigwig
E045-H3K27me3.pval.signal.bigwig	BLOOD	negative log10 p-values of H3K27me3 peaks from Primary T cells effector/memory enriched from peripheral blood	https://egg2.wustl.edu/roadmap/data/byFileType/signal/consolidated/macs2signal/pval/E045-H3K27me3.pval.signal.bigwig
E045-H3K36me3.pval.signal.bigwig	BLOOD	negative log10 p-values of H3K36me3 peaks from Primary T cells effector/memory enriched from peripheral blood	https://egg2.wustl.edu/roadmap/data/byFileType/signal/consolidated/macs2signal/pval/E045-H3K36me3.pval.signal.bigwig
E045-H3K4me1.pval.signal.bigwig	BLOOD	negative log10 p-values of H3K4me1 peaks from Primary T cells effector/memory enriched from peripheral blood	https://egg2.wustl.edu/roadmap/data/byFileType/signal/consolidated/macs2signal/pval/E045-H3K4me1.pval.signal.bigwig
E045-H3K4me3.pval.signal.bigwig	BLOOD	negative log10 p-values of H3K4me3 peaks from Primary T cells effector/memory enriched from peripheral blood	https://egg2.wustl.edu/roadmap/data/byFileType/signal/consolidated/macs2signal/pval/E045-H3K4me3.pval.signal.bigwig
E045-H3K9me3.pval.signal.bigwig	BLOOD	negative log10 p-values of H3K9me3 peaks from Primary T cells effector/memory enriched from peripheral blood	https://egg2.wustl.edu/roadmap/data/byFileType/signal/consolidated/macs2signal/pval/E045-H3K9me3.pval.signal.bigwig
E046-DNase.pval.signal.bigwig	BLOOD	negative log10 p-values of DNase peaks from Primary Natural Killer cells fromÂ peripheralÂ blood	https://egg2.wustl.edu/roadmap/data/byFileType/signal/consolidated/macs2signal/pval/E046-DNase.pval.signal.bigwig
E046-H3K27ac.pval.signal.bigwig	BLOOD	negative log10 p-values of H3K27ac peaks from Primary Natural Killer cells fromÂ peripheralÂ blood	https://egg2.wustl.edu/roadmap/data/byFileType/signal/consolidated/macs2signal/pval/E046-H3K27ac.pval.signal.bigwig
E046-H3K27me3.pval.signal.bigwig	BLOOD	negative log10 p-values of H3K27me3 peaks from Primary Natural Killer cells fromÂ peripheralÂ blood	https://egg2.wustl.edu/roadmap/data/byFileType/signal/consolidated/macs2signal/pval/E046-H3K27me3.pval.signal.bigwig
E046-H3K36me3.pval.signal.bigwig	BLOOD	negative log10 p-values of H3K36me3 peaks from Primary Natural Killer cells fromÂ peripheralÂ blood	https://egg2.wustl.edu/roadmap/data/byFileType/signal/consolidated/macs2signal/pval/E046-H3K36me3.pval.signal.bigwig
E046-H3K4me1.pval.signal.bigwig	BLOOD	negative log10 p-values of H3K4me1 peaks from Primary Natural Killer cells fromÂ peripheralÂ blood	https://egg2.wustl.edu/roadmap/data/byFileType/signal/consolidated/macs2signal/pval/E046-H3K4me1.pval.signal.bigwig
E046-H3K4me3.pval.signal.bigwig	BLOOD	negative log10 p-values of H3K4me3 peaks from Primary Natural Killer cells fromÂ peripheralÂ blood	https://egg2.wustl.edu/roadmap/data/byFileType/signal/consolidated/macs2signal/pval/E046-H3K4me3.pval.signal.bigwig
E046-H3K9me3.pval.signal.bigwig	BLOOD	negative log10 p-values of H3K9me3 peaks from Primary Natural Killer cells fromÂ peripheralÂ blood	https://egg2.wustl.edu/roadmap/data/byFileType/signal/consolidated/macs2signal/pval/E046-H3K9me3.pval.signal.bigwig
E047-H3K27ac.pval.signal.bigwig	BLOOD	negative log10 p-values of H3K27ac peaks from Primary T CD8+ naive cells from peripheral blood	https://egg2.wustl.edu/roadmap/data/byFileType/signal/consolidated/macs2signal/pval/E047-H3K27ac.pval.signal.bigwig
E047-H3K27me3.pval.signal.bigwig	BLOOD	negative log10 p-values of H3K27me3 peaks from Primary T CD8+ naive cells from peripheral blood	https://egg2.wustl.edu/roadmap/data/byFileType/signal/consolidated/macs2signal/pval/E047-H3K27me3.pval.signal.bigwig
E047-H3K36me3.pval.signal.bigwig	BLOOD	negative log10 p-values of H3K36me3 peaks from Primary T CD8+ naive cells from peripheral blood	https://egg2.wustl.edu/roadmap/data/byFileType/signal/consolidated/macs2signal/pval/E047-H3K36me3.pval.signal.bigwig
E047-H3K4me1.pval.signal.bigwig	BLOOD	negative log10 p-values of H3K4me1 peaks from Primary T CD8+ naive cells from peripheral blood	https://egg2.wustl.edu/roadmap/data/byFileType/signal/consolidated/macs2signal/pval/E047-H3K4me1.pval.signal.bigwig
E047-H3K4me3.pval.signal.bigwig	BLOOD	negative log10 p-values of H3K4me3 peaks from Primary T CD8+ naive cells from peripheral blood	https://egg2.wustl.edu/roadmap/data/byFileType/signal/consolidated/macs2signal/pval/E047-H3K4me3.pval.signal.bigwig
E047-H3K9ac.pval.signal.bigwig	BLOOD	negative log10 p-values of H3K9ac peaks from Primary T CD8+ naive cells from peripheral blood	https://egg2.wustl.edu/roadmap/data/byFileType/signal/consolidated/macs2signal/pval/E047-H3K9ac.pval.signal.bigwig
E047-H3K9me3.pval.signal.bigwig	BLOOD	negative log10 p-values of H3K9me3 peaks from Primary T CD8+ naive cells from peripheral blood	https://egg2.wustl.edu/roadmap/data/byFileType/signal/consolidated/macs2signal/pval/E047-H3K9me3.pval.signal.bigwig
E048-H3K27ac.pval.signal.bigwig	BLOOD	negative log10 p-values of H3K27ac peaks from Primary T CD8+ memory cells from peripheral blood	https://egg2.wustl.edu/roadmap/data/byFileType/signal/consolidated/macs2signal/pval/E048-H3K27ac.pval.signal.bigwig
E048-H3K27me3.pval.signal.bigwig	BLOOD	negative log10 p-values of H3K27me3 peaks from Primary T CD8+ memory cells from peripheral blood	https://egg2.wustl.edu/roadmap/data/byFileType/signal/consolidated/macs2signal/pval/E048-H3K27me3.pval.signal.bigwig
E048-H3K36me3.pval.signal.bigwig	BLOOD	negative log10 p-values of H3K36me3 peaks from Primary T CD8+ memory cells from peripheral blood	https://egg2.wustl.edu/roadmap/data/byFileType/signal/consolidated/macs2signal/pval/E048-H3K36me3.pval.signal.bigwig
E048-H3K4me1.pval.signal.bigwig	BLOOD	negative log10 p-values of H3K4me1 peaks from Primary T CD8+ memory cells from peripheral blood	https://egg2.wustl.edu/roadmap/data/byFileType/signal/consolidated/macs2signal/pval/E048-H3K4me1.pval.signal.bigwig
E048-H3K4me3.pval.signal.bigwig	BLOOD	negative log10 p-values of H3K4me3 peaks from Primary T CD8+ memory cells from peripheral blood	https://egg2.wustl.edu/roadmap/data/byFileType/signal/consolidated/macs2signal/pval/E048-H3K4me3.pval.signal.bigwig
E048-H3K9me3.pval.signal.bigwig	BLOOD	negative log10 p-values of H3K9me3 peaks from Primary T CD8+ memory cells from peripheral blood	https://egg2.wustl.edu/roadmap/data/byFileType/signal/consolidated/macs2signal/pval/E048-H3K9me3.pval.signal.bigwig
E049-H3K27ac.pval.signal.bigwig	STROMAL_CONNECTIVE	negative log10 p-values of H3K27ac peaks from Mesenchymal Stem Cell Derived Chondrocyte Cultured Cells	https://egg2.wustl.edu/roadmap/data/byFileType/signal/consolidated/macs2signal/pval/E049-H3K27ac.pval.signal.bigwig
E049-H3K27me3.pval.signal.bigwig	STROMAL_CONNECTIVE	negative log10 p-values of H3K27me3 peaks from Mesenchymal Stem Cell Derived Chondrocyte Cultured Cells	https://egg2.wustl.edu/roadmap/data/byFileType/signal/consolidated/macs2signal/pval/E049-H3K27me3.pval.signal.bigwig
E049-H3K36me3.pval.signal.bigwig	STROMAL_CONNECTIVE	negative log10 p-values of H3K36me3 peaks from Mesenchymal Stem Cell Derived Chondrocyte Cultured Cells	https://egg2.wustl.edu/roadmap/data/byFileType/signal/consolidated/macs2signal/pval/E049-H3K36me3.pval.signal.bigwig
E049-H3K4me1.pval.signal.bigwig	STROMAL_CONNECTIVE	negative log10 p-values of H3K4me1 peaks from Mesenchymal Stem Cell Derived Chondrocyte Cultured Cells	https://egg2.wustl.edu/roadmap/data/byFileType/signal/consolidated/macs2signal/pval/E049-H3K4me1.pval.signal.bigwig
E049-H3K4me3.pval.signal.bigwig	STROMAL_CONNECTIVE	negative log10 p-values of H3K4me3 peaks from Mesenchymal Stem Cell Derived Chondrocyte Cultured Cells	https://egg2.wustl.edu/roadmap/data/byFileType/signal/consolidated/macs2signal/pval/E049-H3K4me3.pval.signal.bigwig
E049-H3K9ac.pval.signal.bigwig	STROMAL_CONNECTIVE	negative log10 p-values of H3K9ac peaks from Mesenchymal Stem Cell Derived Chondrocyte Cultured Cells	https://egg2.wustl.edu/roadmap/data/byFileType/signal/consolidated/macs2signal/pval/E049-H3K9ac.pval.signal.bigwig
E049-H3K9me3.pval.signal.bigwig	STROMAL_CONNECTIVE	negative log10 p-values of H3K9me3 peaks from Mesenchymal Stem Cell Derived Chondrocyte Cultured Cells	https://egg2.wustl.edu/roadmap/data/byFileType/signal/consolidated/macs2signal/pval/E049-H3K9me3.pval.signal.bigwig
E050-DNase.pval.signal.bigwig	BLOOD	negative log10 p-values of DNase peaks from Primary hematopoietic stem cells G-CSF-mobilized Female	https://egg2.wustl.edu/roadmap/data/byFileType/signal/consolidated/macs2signal/pval/E050-DNase.pval.signal.bigwig
E050-H3K27ac.pval.signal.bigwig	BLOOD	negative log10 p-values of H3K27ac peaks from Primary hematopoietic stem cells G-CSF-mobilized Female	https://egg2.wustl.edu/roadmap/data/byFileType/signal/consolidated/macs2signal/pval/E050-H3K27ac.pval.signal.bigwig
E050-H3K27me3.pval.signal.bigwig	BLOOD	negative log10 p-values of H3K27me3 peaks from Primary hematopoietic stem cells G-CSF-mobilized Female	https://egg2.wustl.edu/roadmap/data/byFileType/signal/consolidated/macs2signal/pval/E050-H3K27me3.pval.signal.bigwig
E050-H3K36me3.pval.signal.bigwig	BLOOD	negative log10 p-values of H3K36me3 peaks from Primary hematopoietic stem cells G-CSF-mobilized Female	https://egg2.wustl.edu/roadmap/data/byFileType/signal/consolidated/macs2signal/pval/E050-H3K36me3.pval.signal.bigwig
E050-H3K4me1.pval.signal.bigwig	BLOOD	negative log10 p-values of H3K4me1 peaks from Primary hematopoietic stem cells G-CSF-mobilized Female	https://egg2.wustl.edu/roadmap/data/byFileType/signal/consolidated/macs2signal/pval/E050-H3K4me1.pval.signal.bigwig
E050-H3K4me3.pval.signal.bigwig	BLOOD	negative log10 p-values of H3K4me3 peaks from Primary hematopoietic stem cells G-CSF-mobilized Female	https://egg2.wustl.edu/roadmap/data/byFileType/signal/consolidated/macs2signal/pval/E050-H3K4me3.pval.signal.bigwig
E050-H3K9me3.pval.signal.bigwig	BLOOD	negative log10 p-values of H3K9me3 peaks from Primary hematopoietic stem cells G-CSF-mobilized Female	https://egg2.wustl.edu/roadmap/data/byFileType/signal/consolidated/macs2signal/pval/E050-H3K9me3.pval.signal.bigwig
E051-DNase.pval.signal.bigwig	BLOOD	negative log10 p-values of DNase peaks from Primary hematopoietic stem cells G-CSF-mobilized Male	https://egg2.wustl.edu/roadmap/data/byFileType/signal/consolidated/macs2signal/pval/E051-DNase.pval.signal.bigwig
E051-H3K27me3.pval.signal.bigwig	BLOOD	negative log10 p-values of H3K27me3 peaks from Primary hematopoietic stem cells G-CSF-mobilized Male	https://egg2.wustl.edu/roadmap/data/byFileType/signal/consolidated/macs2signal/pval/E051-H3K27me3.pval.signal.bigwig
E051-H3K36me3.pval.signal.bigwig	BLOOD	negative log10 p-values of H3K36me3 peaks from Primary hematopoietic stem cells G-CSF-mobilized Male	https://egg2.wustl.edu/roadmap/data/byFileType/signal/consolidated/macs2signal/pval/E051-H3K36me3.pval.signal.bigwig
E051-H3K4me1.pval.signal.bigwig	BLOOD	negative log10 p-values of H3K4me1 peaks from Primary hematopoietic stem cells G-CSF-mobilized Male	https://egg2.wustl.edu/roadmap/data/byFileType/signal/consolidated/macs2signal/pval/E051-H3K4me1.pval.signal.bigwig
E051-H3K4me3.pval.signal.bigwig	BLOOD	negative log10 p-values of H3K4me3 peaks from Primary hematopoietic stem cells G-CSF-mobilized Male	https://egg2.wustl.edu/roadmap/data/byFileType/signal/consolidated/macs2signal/pval/E051-H3K4me3.pval.signal.bigwig
E051-H3K9me3.pval.signal.bigwig	BLOOD	negative log10 p-values of H3K9me3 peaks from Primary hematopoietic stem cells G-CSF-mobilized Male	https://egg2.wustl.edu/roadmap/data/byFileType/signal/consolidated/macs2signal/pval/E051-H3K9me3.pval.signal.bigwig
E052-H3K27me3.pval.signal.bigwig	MUSCLE	negative log10 p-values of H3K27me3 peaks from Muscle Satellite Cultured Cells	https://egg2.wustl.edu/roadmap/data/byFileType/signal/consolidated/macs2signal/pval/E052-H3K27me3.pval.signal.bigwig
E052-H3K36me3.pval.signal.bigwig	MUSCLE	negative log10 p-values of H3K36me3 peaks from Muscle Satellite Cultured Cells	https://egg2.wustl.edu/roadmap/data/byFileType/signal/consolidated/macs2signal/pval/E052-H3K36me3.pval.signal.bigwig
E052-H3K4me1.pval.signal.bigwig	MUSCLE	negative log10 p-values of H3K4me1 peaks from Muscle Satellite Cultured Cells	https://egg2.wustl.edu/roadmap/data/byFileType/signal/consolidated/macs2signal/pval/E052-H3K4me1.pval.signal.bigwig
E052-H3K4me3.pval.signal.bigwig	MUSCLE	negative log10 p-values of H3K4me3 peaks from Muscle Satellite Cultured Cells	https://egg2.wustl.edu/roadmap/data/byFileType/signal/consolidated/macs2signal/pval/E052-H3K4me3.pval.signal.bigwig
E052-H3K9ac.pval.signal.bigwig	MUSCLE	negative log10 p-values of H3K9ac peaks from Muscle Satellite Cultured Cells	https://egg2.wustl.edu/roadmap/data/byFileType/signal/consolidated/macs2signal/pval/E052-H3K9ac.pval.signal.bigwig
E052-H3K9me3.pval.signal.bigwig	MUSCLE	negative log10 p-values of H3K9me3 peaks from Muscle Satellite Cultured Cells	https://egg2.wustl.edu/roadmap/data/byFileType/signal/consolidated/macs2signal/pval/E052-H3K9me3.pval.signal.bigwig
E053-H3K27me3.pval.signal.bigwig	BRAIN	negative log10 p-values of H3K27me3 peaks from Cortex derived primary cultured neurospheres	https://egg2.wustl.edu/roadmap/data/byFileType/signal/consolidated/macs2signal/pval/E053-H3K27me3.pval.signal.bigwig
E053-H3K36me3.pval.signal.bigwig	BRAIN	negative log10 p-values of H3K36me3 peaks from Cortex derived primary cultured neurospheres	https://egg2.wustl.edu/roadmap/data/byFileType/signal/consolidated/macs2signal/pval/E053-H3K36me3.pval.signal.bigwig
E053-H3K4me1.pval.signal.bigwig	BRAIN	negative log10 p-values of H3K4me1 peaks from Cortex derived primary cultured neurospheres	https://egg2.wustl.edu/roadmap/data/byFileType/signal/consolidated/macs2signal/pval/E053-H3K4me1.pval.signal.bigwig
E053-H3K4me3.pval.signal.bigwig	BRAIN	negative log10 p-values of H3K4me3 peaks from Cortex derived primary cultured neurospheres	https://egg2.wustl.edu/roadmap/data/byFileType/signal/consolidated/macs2signal/pval/E053-H3K4me3.pval.signal.bigwig
E053-H3K9me3.pval.signal.bigwig	BRAIN	negative log10 p-values of H3K9me3 peaks from Cortex derived primary cultured neurospheres	https://egg2.wustl.edu/roadmap/data/byFileType/signal/consolidated/macs2signal/pval/E053-H3K9me3.pval.signal.bigwig
E054-H3K27me3.pval.signal.bigwig	BRAIN	negative log10 p-values of H3K27me3 peaks from Ganglion Eminence derived primary cultured neurospheres	https://egg2.wustl.edu/roadmap/data/byFileType/signal/consolidated/macs2signal/pval/E054-H3K27me3.pval.signal.bigwig
E054-H3K36me3.pval.signal.bigwig	BRAIN	negative log10 p-values of H3K36me3 peaks from Ganglion Eminence derived primary cultured neurospheres	https://egg2.wustl.edu/roadmap/data/byFileType/signal/consolidated/macs2signal/pval/E054-H3K36me3.pval.signal.bigwig
E054-H3K4me1.pval.signal.bigwig	BRAIN	negative log10 p-values of H3K4me1 peaks from Ganglion Eminence derived primary cultured neurospheres	https://egg2.wustl.edu/roadmap/data/byFileType/signal/consolidated/macs2signal/pval/E054-H3K4me1.pval.signal.bigwig
E054-H3K4me3.pval.signal.bigwig	BRAIN	negative log10 p-values of H3K4me3 peaks from Ganglion Eminence derived primary cultured neurospheres	https://egg2.wustl.edu/roadmap/data/byFileType/signal/consolidated/macs2signal/pval/E054-H3K4me3.pval.signal.bigwig
E054-H3K9me3.pval.signal.bigwig	BRAIN	negative log10 p-values of H3K9me3 peaks from Ganglion Eminence derived primary cultured neurospheres	https://egg2.wustl.edu/roadmap/data/byFileType/signal/consolidated/macs2signal/pval/E054-H3K9me3.pval.signal.bigwig
E055-DNase.pval.signal.bigwig	SKIN	negative log10 p-values of DNase peaks from Foreskin Fibroblast Primary Cells skin01	https://egg2.wustl.edu/roadmap/data/byFileType/signal/consolidated/macs2signal/pval/E055-DNase.pval.signal.bigwig
E055-H3K27ac.pval.signal.bigwig	SKIN	negative log10 p-values of H3K27ac peaks from Foreskin Fibroblast Primary Cells skin01	https://egg2.wustl.edu/roadmap/data/byFileType/signal/consolidated/macs2signal/pval/E055-H3K27ac.pval.signal.bigwig
E055-H3K27me3.pval.signal.bigwig	SKIN	negative log10 p-values of H3K27me3 peaks from Foreskin Fibroblast Primary Cells skin01	https://egg2.wustl.edu/roadmap/data/byFileType/signal/consolidated/macs2signal/pval/E055-H3K27me3.pval.signal.bigwig
E055-H3K36me3.pval.signal.bigwig	SKIN	negative log10 p-values of H3K36me3 peaks from Foreskin Fibroblast Primary Cells skin01	https://egg2.wustl.edu/roadmap/data/byFileType/signal/consolidated/macs2signal/pval/E055-H3K36me3.pval.signal.bigwig
E055-H3K4me1.pval.signal.bigwig	SKIN	negative log10 p-values of H3K4me1 peaks from Foreskin Fibroblast Primary Cells skin01	https://egg2.wustl.edu/roadmap/data/byFileType/signal/consolidated/macs2signal/pval/E055-H3K4me1.pval.signal.bigwig
E055-H3K4me3.pval.signal.bigwig	SKIN	negative log10 p-values of H3K4me3 peaks from Foreskin Fibroblast Primary Cells skin01	https://egg2.wustl.edu/roadmap/data/byFileType/signal/consolidated/macs2signal/pval/E055-H3K4me3.pval.signal.bigwig
E055-H3K9me3.pval.signal.bigwig	SKIN	negative log10 p-values of H3K9me3 peaks from Foreskin Fibroblast Primary Cells skin01	https://egg2.wustl.edu/roadmap/data/byFileType/signal/consolidated/macs2signal/pval/E055-H3K9me3.pval.signal.bigwig
E056-DNase.pval.signal.bigwig	SKIN	negative log10 p-values of DNase peaks from Foreskin Fibroblast Primary Cells skin02	https://egg2.wustl.edu/roadmap/data/byFileType/signal/consolidated/macs2signal/pval/E056-DNase.pval.signal.bigwig
E056-H3K27ac.pval.signal.bigwig	SKIN	negative log10 p-values of H3K27ac peaks from Foreskin Fibroblast Primary Cells skin02	https://egg2.wustl.edu/roadmap/data/byFileType/signal/consolidated/macs2signal/pval/E056-H3K27ac.pval.signal.bigwig
E056-H3K27me3.pval.signal.bigwig	SKIN	negative log10 p-values of H3K27me3 peaks from Foreskin Fibroblast Primary Cells skin02	https://egg2.wustl.edu/roadmap/data/byFileType/signal/consolidated/macs2signal/pval/E056-H3K27me3.pval.signal.bigwig
E056-H3K36me3.pval.signal.bigwig	SKIN	negative log10 p-values of H3K36me3 peaks from Foreskin Fibroblast Primary Cells skin02	https://egg2.wustl.edu/roadmap/data/byFileType/signal/consolidated/macs2signal/pval/E056-H3K36me3.pval.signal.bigwig
E056-H3K4me1.pval.signal.bigwig	SKIN	negative log10 p-values of H3K4me1 peaks from Foreskin Fibroblast Primary Cells skin02	https://egg2.wustl.edu/roadmap/data/byFileType/signal/consolidated/macs2signal/pval/E056-H3K4me1.pval.signal.bigwig
E056-H3K4me3.pval.signal.bigwig	SKIN	negative log10 p-values of H3K4me3 peaks from Foreskin Fibroblast Primary Cells skin02	https://egg2.wustl.edu/roadmap/data/byFileType/signal/consolidated/macs2signal/pval/E056-H3K4me3.pval.signal.bigwig
E056-H3K9me3.pval.signal.bigwig	SKIN	negative log10 p-values of H3K9me3 peaks from Foreskin Fibroblast Primary Cells skin02	https://egg2.wustl.edu/roadmap/data/byFileType/signal/consolidated/macs2signal/pval/E056-H3K9me3.pval.signal.bigwig
E057-DNase.pval.signal.bigwig	SKIN	negative log10 p-values of DNase peaks from Foreskin Keratinocyte Primary Cells skin02	https://egg2.wustl.edu/roadmap/data/byFileType/signal/consolidated/macs2signal/pval/E057-DNase.pval.signal.bigwig
E057-H3K27me3.pval.signal.bigwig	SKIN	negative log10 p-values of H3K27me3 peaks from Foreskin Keratinocyte Primary Cells skin02	https://egg2.wustl.edu/roadmap/data/byFileType/signal/consolidated/macs2signal/pval/E057-H3K27me3.pval.signal.bigwig
E057-H3K36me3.pval.signal.bigwig	SKIN	negative log10 p-values of H3K36me3 peaks from Foreskin Keratinocyte Primary Cells skin02	https://egg2.wustl.edu/roadmap/data/byFileType/signal/consolidated/macs2signal/pval/E057-H3K36me3.pval.signal.bigwig
E057-H3K4me1.pval.signal.bigwig	SKIN	negative log10 p-values of H3K4me1 peaks from Foreskin Keratinocyte Primary Cells skin02	https://egg2.wustl.edu/roadmap/data/byFileType/signal/consolidated/macs2signal/pval/E057-H3K4me1.pval.signal.bigwig
E057-H3K4me3.pval.signal.bigwig	SKIN	negative log10 p-values of H3K4me3 peaks from Foreskin Keratinocyte Primary Cells skin02	https://egg2.wustl.edu/roadmap/data/byFileType/signal/consolidated/macs2signal/pval/E057-H3K4me3.pval.signal.bigwig
E057-H3K9me3.pval.signal.bigwig	SKIN	negative log10 p-values of H3K9me3 peaks from Foreskin Keratinocyte Primary Cells skin02	https://egg2.wustl.edu/roadmap/data/byFileType/signal/consolidated/macs2signal/pval/E057-H3K9me3.pval.signal.bigwig
E058-H3K27ac.pval.signal.bigwig	SKIN	negative log10 p-values of H3K27ac peaks from Foreskin Keratinocyte Primary Cells skin03	https://egg2.wustl.edu/roadmap/data/byFileType/signal/consolidated/macs2signal/pval/E058-H3K27ac.pval.signal.bigwig
E058-H3K27me3.pval.signal.bigwig	SKIN	negative log10 p-values of H3K27me3 peaks from Foreskin Keratinocyte Primary Cells skin03	https://egg2.wustl.edu/roadmap/data/byFileType/signal/consolidated/macs2signal/pval/E058-H3K27me3.pval.signal.bigwig
E058-H3K36me3.pval.signal.bigwig	SKIN	negative log10 p-values of H3K36me3 peaks from Foreskin Keratinocyte Primary Cells skin03	https://egg2.wustl.edu/roadmap/data/byFileType/signal/consolidated/macs2signal/pval/E058-H3K36me3.pval.signal.bigwig
E058-H3K4me1.pval.signal.bigwig	SKIN	negative log10 p-values of H3K4me1 peaks from Foreskin Keratinocyte Primary Cells skin03	https://egg2.wustl.edu/roadmap/data/byFileType/signal/consolidated/macs2signal/pval/E058-H3K4me1.pval.signal.bigwig
E058-H3K4me3.pval.signal.bigwig	SKIN	negative log10 p-values of H3K4me3 peaks from Foreskin Keratinocyte Primary Cells skin03	https://egg2.wustl.edu/roadmap/data/byFileType/signal/consolidated/macs2signal/pval/E058-H3K4me3.pval.signal.bigwig
E058-H3K9me3.pval.signal.bigwig	SKIN	negative log10 p-values of H3K9me3 peaks from Foreskin Keratinocyte Primary Cells skin03	https://egg2.wustl.edu/roadmap/data/byFileType/signal/consolidated/macs2signal/pval/E058-H3K9me3.pval.signal.bigwig
E059-DNase.pval.signal.bigwig	SKIN	negative log10 p-values of DNase peaks from Foreskin Melanocyte Primary Cells skin01	https://egg2.wustl.edu/roadmap/data/byFileType/signal/consolidated/macs2signal/pval/E059-DNase.pval.signal.bigwig
E059-H3K27ac.pval.signal.bigwig	SKIN	negative log10 p-values of H3K27ac peaks from Foreskin Melanocyte Primary Cells skin01	https://egg2.wustl.edu/roadmap/data/byFileType/signal/consolidated/macs2signal/pval/E059-H3K27ac.pval.signal.bigwig
E059-H3K27me3.pval.signal.bigwig	SKIN	negative log10 p-values of H3K27me3 peaks from Foreskin Melanocyte Primary Cells skin01	https://egg2.wustl.edu/roadmap/data/byFileType/signal/consolidated/macs2signal/pval/E059-H3K27me3.pval.signal.bigwig
E059-H3K36me3.pval.signal.bigwig	SKIN	negative log10 p-values of H3K36me3 peaks from Foreskin Melanocyte Primary Cells skin01	https://egg2.wustl.edu/roadmap/data/byFileType/signal/consolidated/macs2signal/pval/E059-H3K36me3.pval.signal.bigwig
E059-H3K4me1.pval.signal.bigwig	SKIN	negative log10 p-values of H3K4me1 peaks from Foreskin Melanocyte Primary Cells skin01	https://egg2.wustl.edu/roadmap/data/byFileType/signal/consolidated/macs2signal/pval/E059-H3K4me1.pval.signal.bigwig
E059-H3K4me3.pval.signal.bigwig	SKIN	negative log10 p-values of H3K4me3 peaks from Foreskin Melanocyte Primary Cells skin01	https://egg2.wustl.edu/roadmap/data/byFileType/signal/consolidated/macs2signal/pval/E059-H3K4me3.pval.signal.bigwig
E059-H3K9me3.pval.signal.bigwig	SKIN	negative log10 p-values of H3K9me3 peaks from Foreskin Melanocyte Primary Cells skin01	https://egg2.wustl.edu/roadmap/data/byFileType/signal/consolidated/macs2signal/pval/E059-H3K9me3.pval.signal.bigwig
E061-H3K27ac.pval.signal.bigwig	SKIN	negative log10 p-values of H3K27ac peaks from Foreskin Melanocyte Primary Cells skin03	https://egg2.wustl.edu/roadmap/data/byFileType/signal/consolidated/macs2signal/pval/E061-H3K27ac.pval.signal.bigwig
E061-H3K27me3.pval.signal.bigwig	SKIN	negative log10 p-values of H3K27me3 peaks from Foreskin Melanocyte Primary Cells skin03	https://egg2.wustl.edu/roadmap/data/byFileType/signal/consolidated/macs2signal/pval/E061-H3K27me3.pval.signal.bigwig
E061-H3K36me3.pval.signal.bigwig	SKIN	negative log10 p-values of H3K36me3 peaks from Foreskin Melanocyte Primary Cells skin03	https://egg2.wustl.edu/roadmap/data/byFileType/signal/consolidated/macs2signal/pval/E061-H3K36me3.pval.signal.bigwig
E061-H3K4me1.pval.signal.bigwig	SKIN	negative log10 p-values of H3K4me1 peaks from Foreskin Melanocyte Primary Cells skin03	https://egg2.wustl.edu/roadmap/data/byFileType/signal/consolidated/macs2signal/pval/E061-H3K4me1.pval.signal.bigwig
E061-H3K4me3.pval.signal.bigwig	SKIN	negative log10 p-values of H3K4me3 peaks from Foreskin Melanocyte Primary Cells skin03	https://egg2.wustl.edu/roadmap/data/byFileType/signal/consolidated/macs2signal/pval/E061-H3K4me3.pval.signal.bigwig
E061-H3K9me3.pval.signal.bigwig	SKIN	negative log10 p-values of H3K9me3 peaks from Foreskin Melanocyte Primary Cells skin03	https://egg2.wustl.edu/roadmap/data/byFileType/signal/consolidated/macs2signal/pval/E061-H3K9me3.pval.signal.bigwig
E062-H3K27ac.pval.signal.bigwig	BLOOD	negative log10 p-values of H3K27ac peaks from Primary mononuclear cells fromÂ peripheralÂ blood	https://egg2.wustl.edu/roadmap/data/byFileType/signal/consolidated/macs2signal/pval/E062-H3K27ac.pval.signal.bigwig
E062-H3K27me3.pval.signal.bigwig	BLOOD	negative log10 p-values of H3K27me3 peaks from Primary mononuclear cells fromÂ peripheralÂ blood	https://egg2.wustl.edu/roadmap/data/byFileType/signal/consolidated/macs2signal/pval/E062-H3K27me3.pval.signal.bigwig
E062-H3K36me3.pval.signal.bigwig	BLOOD	negative log10 p-values of H3K36me3 peaks from Primary mononuclear cells fromÂ peripheralÂ blood	https://egg2.wustl.edu/roadmap/data/byFileType/signal/consolidated/macs2signal/pval/E062-H3K36me3.pval.signal.bigwig
E062-H3K4me1.pval.signal.bigwig	BLOOD	negative log10 p-values of H3K4me1 peaks from Primary mononuclear cells fromÂ peripheralÂ blood	https://egg2.wustl.edu/roadmap/data/byFileType/signal/consolidated/macs2signal/pval/E062-H3K4me1.pval.signal.bigwig
E062-H3K4me3.pval.signal.bigwig	BLOOD	negative log10 p-values of H3K4me3 peaks from Primary mononuclear cells fromÂ peripheralÂ blood	https://egg2.wustl.edu/roadmap/data/byFileType/signal/consolidated/macs2signal/pval/E062-H3K4me3.pval.signal.bigwig
E062-H3K9ac.pval.signal.bigwig	BLOOD	negative log10 p-values of H3K9ac peaks from Primary mononuclear cells fromÂ peripheralÂ blood	https://egg2.wustl.edu/roadmap/data/byFileType/signal/consolidated/macs2signal/pval/E062-H3K9ac.pval.signal.bigwig
E062-H3K9me3.pval.signal.bigwig	BLOOD	negative log10 p-values of H3K9me3 peaks from Primary mononuclear cells fromÂ peripheralÂ blood	https://egg2.wustl.edu/roadmap/data/byFileType/signal/consolidated/macs2signal/pval/E062-H3K9me3.pval.signal.bigwig
E063-H3K27ac.pval.signal.bigwig	FAT	negative log10 p-values of H3K27ac peaks from Adipose Nuclei	https://egg2.wustl.edu/roadmap/data/byFileType/signal/consolidated/macs2signal/pval/E063-H3K27ac.pval.signal.bigwig
E063-H3K27me3.pval.signal.bigwig	FAT	negative log10 p-values of H3K27me3 peaks from Adipose Nuclei	https://egg2.wustl.edu/roadmap/data/byFileType/signal/consolidated/macs2signal/pval/E063-H3K27me3.pval.signal.bigwig
E063-H3K36me3.pval.signal.bigwig	FAT	negative log10 p-values of H3K36me3 peaks from Adipose Nuclei	https://egg2.wustl.edu/roadmap/data/byFileType/signal/consolidated/macs2signal/pval/E063-H3K36me3.pval.signal.bigwig
E063-H3K4me1.pval.signal.bigwig	FAT	negative log10 p-values of H3K4me1 peaks from Adipose Nuclei	https://egg2.wustl.edu/roadmap/data/byFileType/signal/consolidated/macs2signal/pval/E063-H3K4me1.pval.signal.bigwig
E063-H3K4me3.pval.signal.bigwig	FAT	negative log10 p-values of H3K4me3 peaks from Adipose Nuclei	https://egg2.wustl.edu/roadmap/data/byFileType/signal/consolidated/macs2signal/pval/E063-H3K4me3.pval.signal.bigwig
E063-H3K9ac.pval.signal.bigwig	FAT	negative log10 p-values of H3K9ac peaks from Adipose Nuclei	https://egg2.wustl.edu/roadmap/data/byFileType/signal/consolidated/macs2signal/pval/E063-H3K9ac.pval.signal.bigwig
E063-H3K9me3.pval.signal.bigwig	FAT	negative log10 p-values of H3K9me3 peaks from Adipose Nuclei	https://egg2.wustl.edu/roadmap/data/byFileType/signal/consolidated/macs2signal/pval/E063-H3K9me3.pval.signal.bigwig
E065-H3K27ac.pval.signal.bigwig	VASCULAR	negative log10 p-values of H3K27ac peaks from Aorta	https://egg2.wustl.edu/roadmap/data/byFileType/signal/consolidated/macs2signal/pval/E065-H3K27ac.pval.signal.bigwig
E065-H3K27me3.pval.signal.bigwig	VASCULAR	negative log10 p-values of H3K27me3 peaks from Aorta	https://egg2.wustl.edu/roadmap/data/byFileType/signal/consolidated/macs2signal/pval/E065-H3K27me3.pval.signal.bigwig
E065-H3K36me3.pval.signal.bigwig	VASCULAR	negative log10 p-values of H3K36me3 peaks from Aorta	https://egg2.wustl.edu/roadmap/data/byFileType/signal/consolidated/macs2signal/pval/E065-H3K36me3.pval.signal.bigwig
E065-H3K4me1.pval.signal.bigwig	VASCULAR	negative log10 p-values of H3K4me1 peaks from Aorta	https://egg2.wustl.edu/roadmap/data/byFileType/signal/consolidated/macs2signal/pval/E065-H3K4me1.pval.signal.bigwig
E065-H3K4me3.pval.signal.bigwig	VASCULAR	negative log10 p-values of H3K4me3 peaks from Aorta	https://egg2.wustl.edu/roadmap/data/byFileType/signal/consolidated/macs2signal/pval/E065-H3K4me3.pval.signal.bigwig
E065-H3K9me3.pval.signal.bigwig	VASCULAR	negative log10 p-values of H3K9me3 peaks from Aorta	https://egg2.wustl.edu/roadmap/data/byFileType/signal/consolidated/macs2signal/pval/E065-H3K9me3.pval.signal.bigwig
E066-H3K27ac.pval.signal.bigwig	LIVER	negative log10 p-values of H3K27ac peaks from Liver	https://egg2.wustl.edu/roadmap/data/byFileType/signal/consolidated/macs2signal/pval/E066-H3K27ac.pval.signal.bigwig
E066-H3K27me3.pval.signal.bigwig	LIVER	negative log10 p-values of H3K27me3 peaks from Liver	https://egg2.wustl.edu/roadmap/data/byFileType/signal/consolidated/macs2signal/pval/E066-H3K27me3.pval.signal.bigwig
E066-H3K36me3.pval.signal.bigwig	LIVER	negative log10 p-values of H3K36me3 peaks from Liver	https://egg2.wustl.edu/roadmap/data/byFileType/signal/consolidated/macs2signal/pval/E066-H3K36me3.pval.signal.bigwig
E066-H3K4me1.pval.signal.bigwig	LIVER	negative log10 p-values of H3K4me1 peaks from Liver	https://egg2.wustl.edu/roadmap/data/byFileType/signal/consolidated/macs2signal/pval/E066-H3K4me1.pval.signal.bigwig
E066-H3K4me3.pval.signal.bigwig	LIVER	negative log10 p-values of H3K4me3 peaks from Liver	https://egg2.wustl.edu/roadmap/data/byFileType/signal/consolidated/macs2signal/pval/E066-H3K4me3.pval.signal.bigwig
E066-H3K9ac.pval.signal.bigwig	LIVER	negative log10 p-values of H3K9ac peaks from Liver	https://egg2.wustl.edu/roadmap/data/byFileType/signal/consolidated/macs2signal/pval/E066-H3K9ac.pval.signal.bigwig
E066-H3K9me3.pval.signal.bigwig	LIVER	negative log10 p-values of H3K9me3 peaks from Liver	https://egg2.wustl.edu/roadmap/data/byFileType/signal/consolidated/macs2signal/pval/E066-H3K9me3.pval.signal.bigwig
E067-H3K27ac.pval.signal.bigwig	BRAIN	negative log10 p-values of H3K27ac peaks from Brain Angular Gyrus	https://egg2.wustl.edu/roadmap/data/byFileType/signal/consolidated/macs2signal/pval/E067-H3K27ac.pval.signal.bigwig
E067-H3K27me3.pval.signal.bigwig	BRAIN	negative log10 p-values of H3K27me3 peaks from Brain Angular Gyrus	https://egg2.wustl.edu/roadmap/data/byFileType/signal/consolidated/macs2signal/pval/E067-H3K27me3.pval.signal.bigwig
E067-H3K36me3.pval.signal.bigwig	BRAIN	negative log10 p-values of H3K36me3 peaks from Brain Angular Gyrus	https://egg2.wustl.edu/roadmap/data/byFileType/signal/consolidated/macs2signal/pval/E067-H3K36me3.pval.signal.bigwig
E067-H3K4me1.pval.signal.bigwig	BRAIN	negative log10 p-values of H3K4me1 peaks from Brain Angular Gyrus	https://egg2.wustl.edu/roadmap/data/byFileType/signal/consolidated/macs2signal/pval/E067-H3K4me1.pval.signal.bigwig
E067-H3K4me3.pval.signal.bigwig	BRAIN	negative log10 p-values of H3K4me3 peaks from Brain Angular Gyrus	https://egg2.wustl.edu/roadmap/data/byFileType/signal/consolidated/macs2signal/pval/E067-H3K4me3.pval.signal.bigwig
E067-H3K9ac.pval.signal.bigwig	BRAIN	negative log10 p-values of H3K9ac peaks from Brain Angular Gyrus	https://egg2.wustl.edu/roadmap/data/byFileType/signal/consolidated/macs2signal/pval/E067-H3K9ac.pval.signal.bigwig
E067-H3K9me3.pval.signal.bigwig	BRAIN	negative log10 p-values of H3K9me3 peaks from Brain Angular Gyrus	https://egg2.wustl.edu/roadmap/data/byFileType/signal/consolidated/macs2signal/pval/E067-H3K9me3.pval.signal.bigwig
E068-H3K27ac.pval.signal.bigwig	BRAIN	negative log10 p-values of H3K27ac peaks from Brain Anterior Caudate	https://egg2.wustl.edu/roadmap/data/byFileType/signal/consolidated/macs2signal/pval/E068-H3K27ac.pval.signal.bigwig
E068-H3K27me3.pval.signal.bigwig	BRAIN	negative log10 p-values of H3K27me3 peaks from Brain Anterior Caudate	https://egg2.wustl.edu/roadmap/data/byFileType/signal/consolidated/macs2signal/pval/E068-H3K27me3.pval.signal.bigwig
E068-H3K36me3.pval.signal.bigwig	BRAIN	negative log10 p-values of H3K36me3 peaks from Brain Anterior Caudate	https://egg2.wustl.edu/roadmap/data/byFileType/signal/consolidated/macs2signal/pval/E068-H3K36me3.pval.signal.bigwig
E068-H3K4me1.pval.signal.bigwig	BRAIN	negative log10 p-values of H3K4me1 peaks from Brain Anterior Caudate	https://egg2.wustl.edu/roadmap/data/byFileType/signal/consolidated/macs2signal/pval/E068-H3K4me1.pval.signal.bigwig
E068-H3K4me3.pval.signal.bigwig	BRAIN	negative log10 p-values of H3K4me3 peaks from Brain Anterior Caudate	https://egg2.wustl.edu/roadmap/data/byFileType/signal/consolidated/macs2signal/pval/E068-H3K4me3.pval.signal.bigwig
E068-H3K9ac.pval.signal.bigwig	BRAIN	negative log10 p-values of H3K9ac peaks from Brain Anterior Caudate	https://egg2.wustl.edu/roadmap/data/byFileType/signal/consolidated/macs2signal/pval/E068-H3K9ac.pval.signal.bigwig
E068-H3K9me3.pval.signal.bigwig	BRAIN	negative log10 p-values of H3K9me3 peaks from Brain Anterior Caudate	https://egg2.wustl.edu/roadmap/data/byFileType/signal/consolidated/macs2signal/pval/E068-H3K9me3.pval.signal.bigwig
E069-H3K27ac.pval.signal.bigwig	BRAIN	negative log10 p-values of H3K27ac peaks from Brain Cingulate Gyrus	https://egg2.wustl.edu/roadmap/data/byFileType/signal/consolidated/macs2signal/pval/E069-H3K27ac.pval.signal.bigwig
E069-H3K27me3.pval.signal.bigwig	BRAIN	negative log10 p-values of H3K27me3 peaks from Brain Cingulate Gyrus	https://egg2.wustl.edu/roadmap/data/byFileType/signal/consolidated/macs2signal/pval/E069-H3K27me3.pval.signal.bigwig
E069-H3K36me3.pval.signal.bigwig	BRAIN	negative log10 p-values of H3K36me3 peaks from Brain Cingulate Gyrus	https://egg2.wustl.edu/roadmap/data/byFileType/signal/consolidated/macs2signal/pval/E069-H3K36me3.pval.signal.bigwig
E069-H3K4me1.pval.signal.bigwig	BRAIN	negative log10 p-values of H3K4me1 peaks from Brain Cingulate Gyrus	https://egg2.wustl.edu/roadmap/data/byFileType/signal/consolidated/macs2signal/pval/E069-H3K4me1.pval.signal.bigwig
E069-H3K4me3.pval.signal.bigwig	BRAIN	negative log10 p-values of H3K4me3 peaks from Brain Cingulate Gyrus	https://egg2.wustl.edu/roadmap/data/byFileType/signal/consolidated/macs2signal/pval/E069-H3K4me3.pval.signal.bigwig
E069-H3K9ac.pval.signal.bigwig	BRAIN	negative log10 p-values of H3K9ac peaks from Brain Cingulate Gyrus	https://egg2.wustl.edu/roadmap/data/byFileType/signal/consolidated/macs2signal/pval/E069-H3K9ac.pval.signal.bigwig
E069-H3K9me3.pval.signal.bigwig	BRAIN	negative log10 p-values of H3K9me3 peaks from Brain Cingulate Gyrus	https://egg2.wustl.edu/roadmap/data/byFileType/signal/consolidated/macs2signal/pval/E069-H3K9me3.pval.signal.bigwig
E070-H3K27me3.pval.signal.bigwig	BRAIN	negative log10 p-values of H3K27me3 peaks from Brain Germinal Matrix	https://egg2.wustl.edu/roadmap/data/byFileType/signal/consolidated/macs2signal/pval/E070-H3K27me3.pval.signal.bigwig
E070-H3K36me3.pval.signal.bigwig	BRAIN	negative log10 p-values of H3K36me3 peaks from Brain Germinal Matrix	https://egg2.wustl.edu/roadmap/data/byFileType/signal/consolidated/macs2signal/pval/E070-H3K36me3.pval.signal.bigwig
E070-H3K4me1.pval.signal.bigwig	BRAIN	negative log10 p-values of H3K4me1 peaks from Brain Germinal Matrix	https://egg2.wustl.edu/roadmap/data/byFileType/signal/consolidated/macs2signal/pval/E070-H3K4me1.pval.signal.bigwig
E070-H3K4me3.pval.signal.bigwig	BRAIN	negative log10 p-values of H3K4me3 peaks from Brain Germinal Matrix	https://egg2.wustl.edu/roadmap/data/byFileType/signal/consolidated/macs2signal/pval/E070-H3K4me3.pval.signal.bigwig
E070-H3K9me3.pval.signal.bigwig	BRAIN	negative log10 p-values of H3K9me3 peaks from Brain Germinal Matrix	https://egg2.wustl.edu/roadmap/data/byFileType/signal/consolidated/macs2signal/pval/E070-H3K9me3.pval.signal.bigwig
E071-H3K27ac.pval.signal.bigwig	BRAIN	negative log10 p-values of H3K27ac peaks from Brain Hippocampus Middle	https://egg2.wustl.edu/roadmap/data/byFileType/signal/consolidated/macs2signal/pval/E071-H3K27ac.pval.signal.bigwig
E071-H3K27me3.pval.signal.bigwig	BRAIN	negative log10 p-values of H3K27me3 peaks from Brain Hippocampus Middle	https://egg2.wustl.edu/roadmap/data/byFileType/signal/consolidated/macs2signal/pval/E071-H3K27me3.pval.signal.bigwig
E071-H3K36me3.pval.signal.bigwig	BRAIN	negative log10 p-values of H3K36me3 peaks from Brain Hippocampus Middle	https://egg2.wustl.edu/roadmap/data/byFileType/signal/consolidated/macs2signal/pval/E071-H3K36me3.pval.signal.bigwig
E071-H3K4me1.pval.signal.bigwig	BRAIN	negative log10 p-values of H3K4me1 peaks from Brain Hippocampus Middle	https://egg2.wustl.edu/roadmap/data/byFileType/signal/consolidated/macs2signal/pval/E071-H3K4me1.pval.signal.bigwig
E071-H3K4me3.pval.signal.bigwig	BRAIN	negative log10 p-values of H3K4me3 peaks from Brain Hippocampus Middle	https://egg2.wustl.edu/roadmap/data/byFileType/signal/consolidated/macs2signal/pval/E071-H3K4me3.pval.signal.bigwig
E071-H3K9me3.pval.signal.bigwig	BRAIN	negative log10 p-values of H3K9me3 peaks from Brain Hippocampus Middle	https://egg2.wustl.edu/roadmap/data/byFileType/signal/consolidated/macs2signal/pval/E071-H3K9me3.pval.signal.bigwig
E072-H3K27ac.pval.signal.bigwig	BRAIN	negative log10 p-values of H3K27ac peaks from Brain Inferior Temporal Lobe	https://egg2.wustl.edu/roadmap/data/byFileType/signal/consolidated/macs2signal/pval/E072-H3K27ac.pval.signal.bigwig
E072-H3K27me3.pval.signal.bigwig	BRAIN	negative log10 p-values of H3K27me3 peaks from Brain Inferior Temporal Lobe	https://egg2.wustl.edu/roadmap/data/byFileType/signal/consolidated/macs2signal/pval/E072-H3K27me3.pval.signal.bigwig
E072-H3K36me3.pval.signal.bigwig	BRAIN	negative log10 p-values of H3K36me3 peaks from Brain Inferior Temporal Lobe	https://egg2.wustl.edu/roadmap/data/byFileType/signal/consolidated/macs2signal/pval/E072-H3K36me3.pval.signal.bigwig
E072-H3K4me1.pval.signal.bigwig	BRAIN	negative log10 p-values of H3K4me1 peaks from Brain Inferior Temporal Lobe	https://egg2.wustl.edu/roadmap/data/byFileType/signal/consolidated/macs2signal/pval/E072-H3K4me1.pval.signal.bigwig
E072-H3K4me3.pval.signal.bigwig	BRAIN	negative log10 p-values of H3K4me3 peaks from Brain Inferior Temporal Lobe	https://egg2.wustl.edu/roadmap/data/byFileType/signal/consolidated/macs2signal/pval/E072-H3K4me3.pval.signal.bigwig
E072-H3K9ac.pval.signal.bigwig	BRAIN	negative log10 p-values of H3K9ac peaks from Brain Inferior Temporal Lobe	https://egg2.wustl.edu/roadmap/data/byFileType/signal/consolidated/macs2signal/pval/E072-H3K9ac.pval.signal.bigwig
E072-H3K9me3.pval.signal.bigwig	BRAIN	negative log10 p-values of H3K9me3 peaks from Brain Inferior Temporal Lobe	https://egg2.wustl.edu/roadmap/data/byFileType/signal/consolidated/macs2signal/pval/E072-H3K9me3.pval.signal.bigwig
E073-H3K27ac.pval.signal.bigwig	BRAIN	negative log10 p-values of H3K27ac peaks from Brain_Dorsolateral_Prefrontal_Cortex	https://egg2.wustl.edu/roadmap/data/byFileType/signal/consolidated/macs2signal/pval/E073-H3K27ac.pval.signal.bigwig
E073-H3K27me3.pval.signal.bigwig	BRAIN	negative log10 p-values of H3K27me3 peaks from Brain_Dorsolateral_Prefrontal_Cortex	https://egg2.wustl.edu/roadmap/data/byFileType/signal/consolidated/macs2signal/pval/E073-H3K27me3.pval.signal.bigwig
E073-H3K36me3.pval.signal.bigwig	BRAIN	negative log10 p-values of H3K36me3 peaks from Brain_Dorsolateral_Prefrontal_Cortex	https://egg2.wustl.edu/roadmap/data/byFileType/signal/consolidated/macs2signal/pval/E073-H3K36me3.pval.signal.bigwig
E073-H3K4me1.pval.signal.bigwig	BRAIN	negative log10 p-values of H3K4me1 peaks from Brain_Dorsolateral_Prefrontal_Cortex	https://egg2.wustl.edu/roadmap/data/byFileType/signal/consolidated/macs2signal/pval/E073-H3K4me1.pval.signal.bigwig
E073-H3K4me3.pval.signal.bigwig	BRAIN	negative log10 p-values of H3K4me3 peaks from Brain_Dorsolateral_Prefrontal_Cortex	https://egg2.wustl.edu/roadmap/data/byFileType/signal/consolidated/macs2signal/pval/E073-H3K4me3.pval.signal.bigwig
E073-H3K9ac.pval.signal.bigwig	BRAIN	negative log10 p-values of H3K9ac peaks from Brain_Dorsolateral_Prefrontal_Cortex	https://egg2.wustl.edu/roadmap/data/byFileType/signal/consolidated/macs2signal/pval/E073-H3K9ac.pval.signal.bigwig
E073-H3K9me3.pval.signal.bigwig	BRAIN	negative log10 p-values of H3K9me3 peaks from Brain_Dorsolateral_Prefrontal_Cortex	https://egg2.wustl.edu/roadmap/data/byFileType/signal/consolidated/macs2signal/pval/E073-H3K9me3.pval.signal.bigwig
E074-H3K27ac.pval.signal.bigwig	BRAIN	negative log10 p-values of H3K27ac peaks from Brain Substantia Nigra	https://egg2.wustl.edu/roadmap/data/byFileType/signal/consolidated/macs2signal/pval/E074-H3K27ac.pval.signal.bigwig
E074-H3K27me3.pval.signal.bigwig	BRAIN	negative log10 p-values of H3K27me3 peaks from Brain Substantia Nigra	https://egg2.wustl.edu/roadmap/data/byFileType/signal/consolidated/macs2signal/pval/E074-H3K27me3.pval.signal.bigwig
E074-H3K36me3.pval.signal.bigwig	BRAIN	negative log10 p-values of H3K36me3 peaks from Brain Substantia Nigra	https://egg2.wustl.edu/roadmap/data/byFileType/signal/consolidated/macs2signal/pval/E074-H3K36me3.pval.signal.bigwig
E074-H3K4me1.pval.signal.bigwig	BRAIN	negative log10 p-values of H3K4me1 peaks from Brain Substantia Nigra	https://egg2.wustl.edu/roadmap/data/byFileType/signal/consolidated/macs2signal/pval/E074-H3K4me1.pval.signal.bigwig
E074-H3K4me3.pval.signal.bigwig	BRAIN	negative log10 p-values of H3K4me3 peaks from Brain Substantia Nigra	https://egg2.wustl.edu/roadmap/data/byFileType/signal/consolidated/macs2signal/pval/E074-H3K4me3.pval.signal.bigwig
E074-H3K9ac.pval.signal.bigwig	BRAIN	negative log10 p-values of H3K9ac peaks from Brain Substantia Nigra	https://egg2.wustl.edu/roadmap/data/byFileType/signal/consolidated/macs2signal/pval/E074-H3K9ac.pval.signal.bigwig
E074-H3K9me3.pval.signal.bigwig	BRAIN	negative log10 p-values of H3K9me3 peaks from Brain Substantia Nigra	https://egg2.wustl.edu/roadmap/data/byFileType/signal/consolidated/macs2signal/pval/E074-H3K9me3.pval.signal.bigwig
E075-H3K27ac.pval.signal.bigwig	GI_COLON	negative log10 p-values of H3K27ac peaks from Colonic Mucosa	https://egg2.wustl.edu/roadmap/data/byFileType/signal/consolidated/macs2signal/pval/E075-H3K27ac.pval.signal.bigwig
E075-H3K27me3.pval.signal.bigwig	GI_COLON	negative log10 p-values of H3K27me3 peaks from Colonic Mucosa	https://egg2.wustl.edu/roadmap/data/byFileType/signal/consolidated/macs2signal/pval/E075-H3K27me3.pval.signal.bigwig
E075-H3K36me3.pval.signal.bigwig	GI_COLON	negative log10 p-values of H3K36me3 peaks from Colonic Mucosa	https://egg2.wustl.edu/roadmap/data/byFileType/signal/consolidated/macs2signal/pval/E075-H3K36me3.pval.signal.bigwig
E075-H3K4me1.pval.signal.bigwig	GI_COLON	negative log10 p-values of H3K4me1 peaks from Colonic Mucosa	https://egg2.wustl.edu/roadmap/data/byFileType/signal/consolidated/macs2signal/pval/E075-H3K4me1.pval.signal.bigwig
E075-H3K4me3.pval.signal.bigwig	GI_COLON	negative log10 p-values of H3K4me3 peaks from Colonic Mucosa	https://egg2.wustl.edu/roadmap/data/byFileType/signal/consolidated/macs2signal/pval/E075-H3K4me3.pval.signal.bigwig
E075-H3K9ac.pval.signal.bigwig	GI_COLON	negative log10 p-values of H3K9ac peaks from Colonic Mucosa	https://egg2.wustl.edu/roadmap/data/byFileType/signal/consolidated/macs2signal/pval/E075-H3K9ac.pval.signal.bigwig
E075-H3K9me3.pval.signal.bigwig	GI_COLON	negative log10 p-values of H3K9me3 peaks from Colonic Mucosa	https://egg2.wustl.edu/roadmap/data/byFileType/signal/consolidated/macs2signal/pval/E075-H3K9me3.pval.signal.bigwig
E076-H3K27ac.pval.signal.bigwig	GI_COLON	negative log10 p-values of H3K27ac peaks from Colon Smooth Muscle	https://egg2.wustl.edu/roadmap/data/byFileType/signal/consolidated/macs2signal/pval/E076-H3K27ac.pval.signal.bigwig
E076-H3K27me3.pval.signal.bigwig	GI_COLON	negative log10 p-values of H3K27me3 peaks from Colon Smooth Muscle	https://egg2.wustl.edu/roadmap/data/byFileType/signal/consolidated/macs2signal/pval/E076-H3K27me3.pval.signal.bigwig
E076-H3K36me3.pval.signal.bigwig	GI_COLON	negative log10 p-values of H3K36me3 peaks from Colon Smooth Muscle	https://egg2.wustl.edu/roadmap/data/byFileType/signal/consolidated/macs2signal/pval/E076-H3K36me3.pval.signal.bigwig
E076-H3K4me1.pval.signal.bigwig	GI_COLON	negative log10 p-values of H3K4me1 peaks from Colon Smooth Muscle	https://egg2.wustl.edu/roadmap/data/byFileType/signal/consolidated/macs2signal/pval/E076-H3K4me1.pval.signal.bigwig
E076-H3K4me3.pval.signal.bigwig	GI_COLON	negative log10 p-values of H3K4me3 peaks from Colon Smooth Muscle	https://egg2.wustl.edu/roadmap/data/byFileType/signal/consolidated/macs2signal/pval/E076-H3K4me3.pval.signal.bigwig
E076-H3K9ac.pval.signal.bigwig	GI_COLON	negative log10 p-values of H3K9ac peaks from Colon Smooth Muscle	https://egg2.wustl.edu/roadmap/data/byFileType/signal/consolidated/macs2signal/pval/E076-H3K9ac.pval.signal.bigwig
E076-H3K9me3.pval.signal.bigwig	GI_COLON	negative log10 p-values of H3K9me3 peaks from Colon Smooth Muscle	https://egg2.wustl.edu/roadmap/data/byFileType/signal/consolidated/macs2signal/pval/E076-H3K9me3.pval.signal.bigwig
E077-H3K27me3.pval.signal.bigwig	GI_DUODENUM	negative log10 p-values of H3K27me3 peaks from Duodenum Mucosa	https://egg2.wustl.edu/roadmap/data/byFileType/signal/consolidated/macs2signal/pval/E077-H3K27me3.pval.signal.bigwig
E077-H3K36me3.pval.signal.bigwig	GI_DUODENUM	negative log10 p-values of H3K36me3 peaks from Duodenum Mucosa	https://egg2.wustl.edu/roadmap/data/byFileType/signal/consolidated/macs2signal/pval/E077-H3K36me3.pval.signal.bigwig
E077-H3K4me1.pval.signal.bigwig	GI_DUODENUM	negative log10 p-values of H3K4me1 peaks from Duodenum Mucosa	https://egg2.wustl.edu/roadmap/data/byFileType/signal/consolidated/macs2signal/pval/E077-H3K4me1.pval.signal.bigwig
E077-H3K4me3.pval.signal.bigwig	GI_DUODENUM	negative log10 p-values of H3K4me3 peaks from Duodenum Mucosa	https://egg2.wustl.edu/roadmap/data/byFileType/signal/consolidated/macs2signal/pval/E077-H3K4me3.pval.signal.bigwig
E077-H3K9ac.pval.signal.bigwig	GI_DUODENUM	negative log10 p-values of H3K9ac peaks from Duodenum Mucosa	https://egg2.wustl.edu/roadmap/data/byFileType/signal/consolidated/macs2signal/pval/E077-H3K9ac.pval.signal.bigwig
E077-H3K9me3.pval.signal.bigwig	GI_DUODENUM	negative log10 p-values of H3K9me3 peaks from Duodenum Mucosa	https://egg2.wustl.edu/roadmap/data/byFileType/signal/consolidated/macs2signal/pval/E077-H3K9me3.pval.signal.bigwig
E078-H3K27ac.pval.signal.bigwig	GI_DUODENUM	negative log10 p-values of H3K27ac peaks from Duodenum Smooth Muscle	https://egg2.wustl.edu/roadmap/data/byFileType/signal/consolidated/macs2signal/pval/E078-H3K27ac.pval.signal.bigwig
E078-H3K27me3.pval.signal.bigwig	GI_DUODENUM	negative log10 p-values of H3K27me3 peaks from Duodenum Smooth Muscle	https://egg2.wustl.edu/roadmap/data/byFileType/signal/consolidated/macs2signal/pval/E078-H3K27me3.pval.signal.bigwig
E078-H3K36me3.pval.signal.bigwig	GI_DUODENUM	negative log10 p-values of H3K36me3 peaks from Duodenum Smooth Muscle	https://egg2.wustl.edu/roadmap/data/byFileType/signal/consolidated/macs2signal/pval/E078-H3K36me3.pval.signal.bigwig
E078-H3K4me1.pval.signal.bigwig	GI_DUODENUM	negative log10 p-values of H3K4me1 peaks from Duodenum Smooth Muscle	https://egg2.wustl.edu/roadmap/data/byFileType/signal/consolidated/macs2signal/pval/E078-H3K4me1.pval.signal.bigwig
E078-H3K4me3.pval.signal.bigwig	GI_DUODENUM	negative log10 p-values of H3K4me3 peaks from Duodenum Smooth Muscle	https://egg2.wustl.edu/roadmap/data/byFileType/signal/consolidated/macs2signal/pval/E078-H3K4me3.pval.signal.bigwig
E078-H3K9me3.pval.signal.bigwig	GI_DUODENUM	negative log10 p-values of H3K9me3 peaks from Duodenum Smooth Muscle	https://egg2.wustl.edu/roadmap/data/byFileType/signal/consolidated/macs2signal/pval/E078-H3K9me3.pval.signal.bigwig
E079-H3K27ac.pval.signal.bigwig	GI_ESOPHAGUS	negative log10 p-values of H3K27ac peaks from Esophagus	https://egg2.wustl.edu/roadmap/data/byFileType/signal/consolidated/macs2signal/pval/E079-H3K27ac.pval.signal.bigwig
E079-H3K27me3.pval.signal.bigwig	GI_ESOPHAGUS	negative log10 p-values of H3K27me3 peaks from Esophagus	https://egg2.wustl.edu/roadmap/data/byFileType/signal/consolidated/macs2signal/pval/E079-H3K27me3.pval.signal.bigwig
E079-H3K36me3.pval.signal.bigwig	GI_ESOPHAGUS	negative log10 p-values of H3K36me3 peaks from Esophagus	https://egg2.wustl.edu/roadmap/data/byFileType/signal/consolidated/macs2signal/pval/E079-H3K36me3.pval.signal.bigwig
E079-H3K4me1.pval.signal.bigwig	GI_ESOPHAGUS	negative log10 p-values of H3K4me1 peaks from Esophagus	https://egg2.wustl.edu/roadmap/data/byFileType/signal/consolidated/macs2signal/pval/E079-H3K4me1.pval.signal.bigwig
E079-H3K4me3.pval.signal.bigwig	GI_ESOPHAGUS	negative log10 p-values of H3K4me3 peaks from Esophagus	https://egg2.wustl.edu/roadmap/data/byFileType/signal/consolidated/macs2signal/pval/E079-H3K4me3.pval.signal.bigwig
E079-H3K9me3.pval.signal.bigwig	GI_ESOPHAGUS	negative log10 p-values of H3K9me3 peaks from Esophagus	https://egg2.wustl.edu/roadmap/data/byFileType/signal/consolidated/macs2signal/pval/E079-H3K9me3.pval.signal.bigwig
E080-DNase.pval.signal.bigwig	ADRENAL	negative log10 p-values of DNase peaks from Fetal Adrenal Gland	https://egg2.wustl.edu/roadmap/data/byFileType/signal/consolidated/macs2signal/pval/E080-DNase.pval.signal.bigwig
E080-H3K27ac.pval.signal.bigwig	ADRENAL	negative log10 p-values of H3K27ac peaks from Fetal Adrenal Gland	https://egg2.wustl.edu/roadmap/data/byFileType/signal/consolidated/macs2signal/pval/E080-H3K27ac.pval.signal.bigwig
E080-H3K27me3.pval.signal.bigwig	ADRENAL	negative log10 p-values of H3K27me3 peaks from Fetal Adrenal Gland	https://egg2.wustl.edu/roadmap/data/byFileType/signal/consolidated/macs2signal/pval/E080-H3K27me3.pval.signal.bigwig
E080-H3K36me3.pval.signal.bigwig	ADRENAL	negative log10 p-values of H3K36me3 peaks from Fetal Adrenal Gland	https://egg2.wustl.edu/roadmap/data/byFileType/signal/consolidated/macs2signal/pval/E080-H3K36me3.pval.signal.bigwig
E080-H3K4me1.pval.signal.bigwig	ADRENAL	negative log10 p-values of H3K4me1 peaks from Fetal Adrenal Gland	https://egg2.wustl.edu/roadmap/data/byFileType/signal/consolidated/macs2signal/pval/E080-H3K4me1.pval.signal.bigwig
E080-H3K4me3.pval.signal.bigwig	ADRENAL	negative log10 p-values of H3K4me3 peaks from Fetal Adrenal Gland	https://egg2.wustl.edu/roadmap/data/byFileType/signal/consolidated/macs2signal/pval/E080-H3K4me3.pval.signal.bigwig
E080-H3K9me3.pval.signal.bigwig	ADRENAL	negative log10 p-values of H3K9me3 peaks from Fetal Adrenal Gland	https://egg2.wustl.edu/roadmap/data/byFileType/signal/consolidated/macs2signal/pval/E080-H3K9me3.pval.signal.bigwig
E081-DNase.pval.signal.bigwig	BRAIN	negative log10 p-values of DNase peaks from Fetal Brain Male	https://egg2.wustl.edu/roadmap/data/byFileType/signal/consolidated/macs2signal/pval/E081-DNase.pval.signal.bigwig
E081-H3K27me3.pval.signal.bigwig	BRAIN	negative log10 p-values of H3K27me3 peaks from Fetal Brain Male	https://egg2.wustl.edu/roadmap/data/byFileType/signal/consolidated/macs2signal/pval/E081-H3K27me3.pval.signal.bigwig
E081-H3K36me3.pval.signal.bigwig	BRAIN	negative log10 p-values of H3K36me3 peaks from Fetal Brain Male	https://egg2.wustl.edu/roadmap/data/byFileType/signal/consolidated/macs2signal/pval/E081-H3K36me3.pval.signal.bigwig
E081-H3K4me1.pval.signal.bigwig	BRAIN	negative log10 p-values of H3K4me1 peaks from Fetal Brain Male	https://egg2.wustl.edu/roadmap/data/byFileType/signal/consolidated/macs2signal/pval/E081-H3K4me1.pval.signal.bigwig
E081-H3K4me3.pval.signal.bigwig	BRAIN	negative log10 p-values of H3K4me3 peaks from Fetal Brain Male	https://egg2.wustl.edu/roadmap/data/byFileType/signal/consolidated/macs2signal/pval/E081-H3K4me3.pval.signal.bigwig
E081-H3K9me3.pval.signal.bigwig	BRAIN	negative log10 p-values of H3K9me3 peaks from Fetal Brain Male	https://egg2.wustl.edu/roadmap/data/byFileType/signal/consolidated/macs2signal/pval/E081-H3K9me3.pval.signal.bigwig
E082-DNase.pval.signal.bigwig	BRAIN	negative log10 p-values of DNase peaks from Fetal Brain Female	https://egg2.wustl.edu/roadmap/data/byFileType/signal/consolidated/macs2signal/pval/E082-DNase.pval.signal.bigwig
E082-H3K27me3.pval.signal.bigwig	BRAIN	negative log10 p-values of H3K27me3 peaks from Fetal Brain Female	https://egg2.wustl.edu/roadmap/data/byFileType/signal/consolidated/macs2signal/pval/E082-H3K27me3.pval.signal.bigwig
E082-H3K36me3.pval.signal.bigwig	BRAIN	negative log10 p-values of H3K36me3 peaks from Fetal Brain Female	https://egg2.wustl.edu/roadmap/data/byFileType/signal/consolidated/macs2signal/pval/E082-H3K36me3.pval.signal.bigwig
E082-H3K4me1.pval.signal.bigwig	BRAIN	negative log10 p-values of H3K4me1 peaks from Fetal Brain Female	https://egg2.wustl.edu/roadmap/data/byFileType/signal/consolidated/macs2signal/pval/E082-H3K4me1.pval.signal.bigwig
E082-H3K4me3.pval.signal.bigwig	BRAIN	negative log10 p-values of H3K4me3 peaks from Fetal Brain Female	https://egg2.wustl.edu/roadmap/data/byFileType/signal/consolidated/macs2signal/pval/E082-H3K4me3.pval.signal.bigwig
E082-H3K9me3.pval.signal.bigwig	BRAIN	negative log10 p-values of H3K9me3 peaks from Fetal Brain Female	https://egg2.wustl.edu/roadmap/data/byFileType/signal/consolidated/macs2signal/pval/E082-H3K9me3.pval.signal.bigwig
E083-DNase.pval.signal.bigwig	HEART	negative log10 p-values of DNase peaks from Fetal Heart	https://egg2.wustl.edu/roadmap/data/byFileType/signal/consolidated/macs2signal/pval/E083-DNase.pval.signal.bigwig
E083-H3K27me3.pval.signal.bigwig	HEART	negative log10 p-values of H3K27me3 peaks from Fetal Heart	https://egg2.wustl.edu/roadmap/data/byFileType/signal/consolidated/macs2signal/pval/E083-H3K27me3.pval.signal.bigwig
E083-H3K36me3.pval.signal.bigwig	HEART	negative log10 p-values of H3K36me3 peaks from Fetal Heart	https://egg2.wustl.edu/roadmap/data/byFileType/signal/consolidated/macs2signal/pval/E083-H3K36me3.pval.signal.bigwig
E083-H3K4me1.pval.signal.bigwig	HEART	negative log10 p-values of H3K4me1 peaks from Fetal Heart	https://egg2.wustl.edu/roadmap/data/byFileType/signal/consolidated/macs2signal/pval/E083-H3K4me1.pval.signal.bigwig
E083-H3K4me3.pval.signal.bigwig	HEART	negative log10 p-values of H3K4me3 peaks from Fetal Heart	https://egg2.wustl.edu/roadmap/data/byFileType/signal/consolidated/macs2signal/pval/E083-H3K4me3.pval.signal.bigwig
E083-H3K9ac.pval.signal.bigwig	HEART	negative log10 p-values of H3K9ac peaks from Fetal Heart	https://egg2.wustl.edu/roadmap/data/byFileType/signal/consolidated/macs2signal/pval/E083-H3K9ac.pval.signal.bigwig
E083-H3K9me3.pval.signal.bigwig	HEART	negative log10 p-values of H3K9me3 peaks from Fetal Heart	https://egg2.wustl.edu/roadmap/data/byFileType/signal/consolidated/macs2signal/pval/E083-H3K9me3.pval.signal.bigwig
E084-DNase.pval.signal.bigwig	GI_INTESTINE	negative log10 p-values of DNase peaks from Fetal Intestine Large	https://egg2.wustl.edu/roadmap/data/byFileType/signal/consolidated/macs2signal/pval/E084-DNase.pval.signal.bigwig
E084-H3K27ac.pval.signal.bigwig	GI_INTESTINE	negative log10 p-values of H3K27ac peaks from Fetal Intestine Large	https://egg2.wustl.edu/roadmap/data/byFileType/signal/consolidated/macs2signal/pval/E084-H3K27ac.pval.signal.bigwig
E084-H3K27me3.pval.signal.bigwig	GI_INTESTINE	negative log10 p-values of H3K27me3 peaks from Fetal Intestine Large	https://egg2.wustl.edu/roadmap/data/byFileType/signal/consolidated/macs2signal/pval/E084-H3K27me3.pval.signal.bigwig
E084-H3K36me3.pval.signal.bigwig	GI_INTESTINE	negative log10 p-values of H3K36me3 peaks from Fetal Intestine Large	https://egg2.wustl.edu/roadmap/data/byFileType/signal/consolidated/macs2signal/pval/E084-H3K36me3.pval.signal.bigwig
E084-H3K4me1.pval.signal.bigwig	GI_INTESTINE	negative log10 p-values of H3K4me1 peaks from Fetal Intestine Large	https://egg2.wustl.edu/roadmap/data/byFileType/signal/consolidated/macs2signal/pval/E084-H3K4me1.pval.signal.bigwig
E084-H3K4me3.pval.signal.bigwig	GI_INTESTINE	negative log10 p-values of H3K4me3 peaks from Fetal Intestine Large	https://egg2.wustl.edu/roadmap/data/byFileType/signal/consolidated/macs2signal/pval/E084-H3K4me3.pval.signal.bigwig
E084-H3K9me3.pval.signal.bigwig	GI_INTESTINE	negative log10 p-values of H3K9me3 peaks from Fetal Intestine Large	https://egg2.wustl.edu/roadmap/data/byFileType/signal/consolidated/macs2signal/pval/E084-H3K9me3.pval.signal.bigwig
E085-DNase.pval.signal.bigwig	GI_INTESTINE	negative log10 p-values of DNase peaks from Fetal Intestine Small	https://egg2.wustl.edu/roadmap/data/byFileType/signal/consolidated/macs2signal/pval/E085-DNase.pval.signal.bigwig
E085-H3K27ac.pval.signal.bigwig	GI_INTESTINE	negative log10 p-values of H3K27ac peaks from Fetal Intestine Small	https://egg2.wustl.edu/roadmap/data/byFileType/signal/consolidated/macs2signal/pval/E085-H3K27ac.pval.signal.bigwig
E085-H3K27me3.pval.signal.bigwig	GI_INTESTINE	negative log10 p-values of H3K27me3 peaks from Fetal Intestine Small	https://egg2.wustl.edu/roadmap/data/byFileType/signal/consolidated/macs2signal/pval/E085-H3K27me3.pval.signal.bigwig
E085-H3K36me3.pval.signal.bigwig	GI_INTESTINE	negative log10 p-values of H3K36me3 peaks from Fetal Intestine Small	https://egg2.wustl.edu/roadmap/data/byFileType/signal/consolidated/macs2signal/pval/E085-H3K36me3.pval.signal.bigwig
E085-H3K4me1.pval.signal.bigwig	GI_INTESTINE	negative log10 p-values of H3K4me1 peaks from Fetal Intestine Small	https://egg2.wustl.edu/roadmap/data/byFileType/signal/consolidated/macs2signal/pval/E085-H3K4me1.pval.signal.bigwig
E085-H3K4me3.pval.signal.bigwig	GI_INTESTINE	negative log10 p-values of H3K4me3 peaks from Fetal Intestine Small	https://egg2.wustl.edu/roadmap/data/byFileType/signal/consolidated/macs2signal/pval/E085-H3K4me3.pval.signal.bigwig
E085-H3K9me3.pval.signal.bigwig	GI_INTESTINE	negative log10 p-values of H3K9me3 peaks from Fetal Intestine Small	https://egg2.wustl.edu/roadmap/data/byFileType/signal/consolidated/macs2signal/pval/E085-H3K9me3.pval.signal.bigwig
E086-DNase.pval.signal.bigwig	KIDNEY	negative log10 p-values of DNase peaks from Fetal Kidney	https://egg2.wustl.edu/roadmap/data/byFileType/signal/consolidated/macs2signal/pval/E086-DNase.pval.signal.bigwig
E086-H3K27me3.pval.signal.bigwig	KIDNEY	negative log10 p-values of H3K27me3 peaks from Fetal Kidney	https://egg2.wustl.edu/roadmap/data/byFileType/signal/consolidated/macs2signal/pval/E086-H3K27me3.pval.signal.bigwig
E086-H3K36me3.pval.signal.bigwig	KIDNEY	negative log10 p-values of H3K36me3 peaks from Fetal Kidney	https://egg2.wustl.edu/roadmap/data/byFileType/signal/consolidated/macs2signal/pval/E086-H3K36me3.pval.signal.bigwig
E086-H3K4me1.pval.signal.bigwig	KIDNEY	negative log10 p-values of H3K4me1 peaks from Fetal Kidney	https://egg2.wustl.edu/roadmap/data/byFileType/signal/consolidated/macs2signal/pval/E086-H3K4me1.pval.signal.bigwig
E086-H3K4me3.pval.signal.bigwig	KIDNEY	negative log10 p-values of H3K4me3 peaks from Fetal Kidney	https://egg2.wustl.edu/roadmap/data/byFileType/signal/consolidated/macs2signal/pval/E086-H3K4me3.pval.signal.bigwig
E086-H3K9ac.pval.signal.bigwig	KIDNEY	negative log10 p-values of H3K9ac peaks from Fetal Kidney	https://egg2.wustl.edu/roadmap/data/byFileType/signal/consolidated/macs2signal/pval/E086-H3K9ac.pval.signal.bigwig
E086-H3K9me3.pval.signal.bigwig	KIDNEY	negative log10 p-values of H3K9me3 peaks from Fetal Kidney	https://egg2.wustl.edu/roadmap/data/byFileType/signal/consolidated/macs2signal/pval/E086-H3K9me3.pval.signal.bigwig
E087-H3K27ac.pval.signal.bigwig	PANCREAS	negative log10 p-values of H3K27ac peaks from Pancreatic Islets	https://egg2.wustl.edu/roadmap/data/byFileType/signal/consolidated/macs2signal/pval/E087-H3K27ac.pval.signal.bigwig
E087-H3K27me3.pval.signal.bigwig	PANCREAS	negative log10 p-values of H3K27me3 peaks from Pancreatic Islets	https://egg2.wustl.edu/roadmap/data/byFileType/signal/consolidated/macs2signal/pval/E087-H3K27me3.pval.signal.bigwig
E087-H3K36me3.pval.signal.bigwig	PANCREAS	negative log10 p-values of H3K36me3 peaks from Pancreatic Islets	https://egg2.wustl.edu/roadmap/data/byFileType/signal/consolidated/macs2signal/pval/E087-H3K36me3.pval.signal.bigwig
E087-H3K4me1.pval.signal.bigwig	PANCREAS	negative log10 p-values of H3K4me1 peaks from Pancreatic Islets	https://egg2.wustl.edu/roadmap/data/byFileType/signal/consolidated/macs2signal/pval/E087-H3K4me1.pval.signal.bigwig
E087-H3K4me3.pval.signal.bigwig	PANCREAS	negative log10 p-values of H3K4me3 peaks from Pancreatic Islets	https://egg2.wustl.edu/roadmap/data/byFileType/signal/consolidated/macs2signal/pval/E087-H3K4me3.pval.signal.bigwig
E087-H3K9ac.pval.signal.bigwig	PANCREAS	negative log10 p-values of H3K9ac peaks from Pancreatic Islets	https://egg2.wustl.edu/roadmap/data/byFileType/signal/consolidated/macs2signal/pval/E087-H3K9ac.pval.signal.bigwig
E087-H3K9me3.pval.signal.bigwig	PANCREAS	negative log10 p-values of H3K9me3 peaks from Pancreatic Islets	https://egg2.wustl.edu/roadmap/data/byFileType/signal/consolidated/macs2signal/pval/E087-H3K9me3.pval.signal.bigwig
E088-DNase.pval.signal.bigwig	LUNG	negative log10 p-values of DNase peaks from Fetal Lung	https://egg2.wustl.edu/roadmap/data/byFileType/signal/consolidated/macs2signal/pval/E088-DNase.pval.signal.bigwig
E088-H3K27me3.pval.signal.bigwig	LUNG	negative log10 p-values of H3K27me3 peaks from Fetal Lung	https://egg2.wustl.edu/roadmap/data/byFileType/signal/consolidated/macs2signal/pval/E088-H3K27me3.pval.signal.bigwig
E088-H3K36me3.pval.signal.bigwig	LUNG	negative log10 p-values of H3K36me3 peaks from Fetal Lung	https://egg2.wustl.edu/roadmap/data/byFileType/signal/consolidated/macs2signal/pval/E088-H3K36me3.pval.signal.bigwig
E088-H3K4me1.pval.signal.bigwig	LUNG	negative log10 p-values of H3K4me1 peaks from Fetal Lung	https://egg2.wustl.edu/roadmap/data/byFileType/signal/consolidated/macs2signal/pval/E088-H3K4me1.pval.signal.bigwig
E088-H3K4me3.pval.signal.bigwig	LUNG	negative log10 p-values of H3K4me3 peaks from Fetal Lung	https://egg2.wustl.edu/roadmap/data/byFileType/signal/consolidated/macs2signal/pval/E088-H3K4me3.pval.signal.bigwig
E088-H3K9ac.pval.signal.bigwig	LUNG	negative log10 p-values of H3K9ac peaks from Fetal Lung	https://egg2.wustl.edu/roadmap/data/byFileType/signal/consolidated/macs2signal/pval/E088-H3K9ac.pval.signal.bigwig
E088-H3K9me3.pval.signal.bigwig	LUNG	negative log10 p-values of H3K9me3 peaks from Fetal Lung	https://egg2.wustl.edu/roadmap/data/byFileType/signal/consolidated/macs2signal/pval/E088-H3K9me3.pval.signal.bigwig
E089-DNase.pval.signal.bigwig	MUSCLE	negative log10 p-values of DNase peaks from Fetal Muscle Trunk	https://egg2.wustl.edu/roadmap/data/byFileType/signal/consolidated/macs2signal/pval/E089-DNase.pval.signal.bigwig
E089-H3K27ac.pval.signal.bigwig	MUSCLE	negative log10 p-values of H3K27ac peaks from Fetal Muscle Trunk	https://egg2.wustl.edu/roadmap/data/byFileType/signal/consolidated/macs2signal/pval/E089-H3K27ac.pval.signal.bigwig
E089-H3K27me3.pval.signal.bigwig	MUSCLE	negative log10 p-values of H3K27me3 peaks from Fetal Muscle Trunk	https://egg2.wustl.edu/roadmap/data/byFileType/signal/consolidated/macs2signal/pval/E089-H3K27me3.pval.signal.bigwig
E089-H3K36me3.pval.signal.bigwig	MUSCLE	negative log10 p-values of H3K36me3 peaks from Fetal Muscle Trunk	https://egg2.wustl.edu/roadmap/data/byFileType/signal/consolidated/macs2signal/pval/E089-H3K36me3.pval.signal.bigwig
E089-H3K4me1.pval.signal.bigwig	MUSCLE	negative log10 p-values of H3K4me1 peaks from Fetal Muscle Trunk	https://egg2.wustl.edu/roadmap/data/byFileType/signal/consolidated/macs2signal/pval/E089-H3K4me1.pval.signal.bigwig
E089-H3K4me3.pval.signal.bigwig	MUSCLE	negative log10 p-values of H3K4me3 peaks from Fetal Muscle Trunk	https://egg2.wustl.edu/roadmap/data/byFileType/signal/consolidated/macs2signal/pval/E089-H3K4me3.pval.signal.bigwig
E089-H3K9me3.pval.signal.bigwig	MUSCLE	negative log10 p-values of H3K9me3 peaks from Fetal Muscle Trunk	https://egg2.wustl.edu/roadmap/data/byFileType/signal/consolidated/macs2signal/pval/E089-H3K9me3.pval.signal.bigwig
E090-DNase.pval.signal.bigwig	MUSCLE_LEG	negative log10 p-values of DNase peaks from Fetal Muscle Leg	https://egg2.wustl.edu/roadmap/data/byFileType/signal/consolidated/macs2signal/pval/E090-DNase.pval.signal.bigwig
E090-H3K27ac.pval.signal.bigwig	MUSCLE_LEG	negative log10 p-values of H3K27ac peaks from Fetal Muscle Leg	https://egg2.wustl.edu/roadmap/data/byFileType/signal/consolidated/macs2signal/pval/E090-H3K27ac.pval.signal.bigwig
E090-H3K27me3.pval.signal.bigwig	MUSCLE_LEG	negative log10 p-values of H3K27me3 peaks from Fetal Muscle Leg	https://egg2.wustl.edu/roadmap/data/byFileType/signal/consolidated/macs2signal/pval/E090-H3K27me3.pval.signal.bigwig
E090-H3K36me3.pval.signal.bigwig	MUSCLE_LEG	negative log10 p-values of H3K36me3 peaks from Fetal Muscle Leg	https://egg2.wustl.edu/roadmap/data/byFileType/signal/consolidated/macs2signal/pval/E090-H3K36me3.pval.signal.bigwig
E090-H3K4me1.pval.signal.bigwig	MUSCLE_LEG	negative log10 p-values of H3K4me1 peaks from Fetal Muscle Leg	https://egg2.wustl.edu/roadmap/data/byFileType/signal/consolidated/macs2signal/pval/E090-H3K4me1.pval.signal.bigwig
E090-H3K4me3.pval.signal.bigwig	MUSCLE_LEG	negative log10 p-values of H3K4me3 peaks from Fetal Muscle Leg	https://egg2.wustl.edu/roadmap/data/byFileType/signal/consolidated/macs2signal/pval/E090-H3K4me3.pval.signal.bigwig
E090-H3K9me3.pval.signal.bigwig	MUSCLE_LEG	negative log10 p-values of H3K9me3 peaks from Fetal Muscle Leg	https://egg2.wustl.edu/roadmap/data/byFileType/signal/consolidated/macs2signal/pval/E090-H3K9me3.pval.signal.bigwig
E091-DNase.pval.signal.bigwig	PLACENTA	negative log10 p-values of DNase peaks from Placenta	https://egg2.wustl.edu/roadmap/data/byFileType/signal/consolidated/macs2signal/pval/E091-DNase.pval.signal.bigwig
E091-H3K27ac.pval.signal.bigwig	PLACENTA	negative log10 p-values of H3K27ac peaks from Placenta	https://egg2.wustl.edu/roadmap/data/byFileType/signal/consolidated/macs2signal/pval/E091-H3K27ac.pval.signal.bigwig
E091-H3K27me3.pval.signal.bigwig	PLACENTA	negative log10 p-values of H3K27me3 peaks from Placenta	https://egg2.wustl.edu/roadmap/data/byFileType/signal/consolidated/macs2signal/pval/E091-H3K27me3.pval.signal.bigwig
E091-H3K36me3.pval.signal.bigwig	PLACENTA	negative log10 p-values of H3K36me3 peaks from Placenta	https://egg2.wustl.edu/roadmap/data/byFileType/signal/consolidated/macs2signal/pval/E091-H3K36me3.pval.signal.bigwig
E091-H3K4me1.pval.signal.bigwig	PLACENTA	negative log10 p-values of H3K4me1 peaks from Placenta	https://egg2.wustl.edu/roadmap/data/byFileType/signal/consolidated/macs2signal/pval/E091-H3K4me1.pval.signal.bigwig
E091-H3K4me3.pval.signal.bigwig	PLACENTA	negative log10 p-values of H3K4me3 peaks from Placenta	https://egg2.wustl.edu/roadmap/data/byFileType/signal/consolidated/macs2signal/pval/E091-H3K4me3.pval.signal.bigwig
E091-H3K9me3.pval.signal.bigwig	PLACENTA	negative log10 p-values of H3K9me3 peaks from Placenta	https://egg2.wustl.edu/roadmap/data/byFileType/signal/consolidated/macs2signal/pval/E091-H3K9me3.pval.signal.bigwig
E092-DNase.pval.signal.bigwig	GI_STOMACH	negative log10 p-values of DNase peaks from Fetal Stomach	https://egg2.wustl.edu/roadmap/data/byFileType/signal/consolidated/macs2signal/pval/E092-DNase.pval.signal.bigwig
E092-H3K27ac.pval.signal.bigwig	GI_STOMACH	negative log10 p-values of H3K27ac peaks from Fetal Stomach	https://egg2.wustl.edu/roadmap/data/byFileType/signal/consolidated/macs2signal/pval/E092-H3K27ac.pval.signal.bigwig
E092-H3K27me3.pval.signal.bigwig	GI_STOMACH	negative log10 p-values of H3K27me3 peaks from Fetal Stomach	https://egg2.wustl.edu/roadmap/data/byFileType/signal/consolidated/macs2signal/pval/E092-H3K27me3.pval.signal.bigwig
E092-H3K36me3.pval.signal.bigwig	GI_STOMACH	negative log10 p-values of H3K36me3 peaks from Fetal Stomach	https://egg2.wustl.edu/roadmap/data/byFileType/signal/consolidated/macs2signal/pval/E092-H3K36me3.pval.signal.bigwig
E092-H3K4me1.pval.signal.bigwig	GI_STOMACH	negative log10 p-values of H3K4me1 peaks from Fetal Stomach	https://egg2.wustl.edu/roadmap/data/byFileType/signal/consolidated/macs2signal/pval/E092-H3K4me1.pval.signal.bigwig
E092-H3K4me3.pval.signal.bigwig	GI_STOMACH	negative log10 p-values of H3K4me3 peaks from Fetal Stomach	https://egg2.wustl.edu/roadmap/data/byFileType/signal/consolidated/macs2signal/pval/E092-H3K4me3.pval.signal.bigwig
E092-H3K9me3.pval.signal.bigwig	GI_STOMACH	negative log10 p-values of H3K9me3 peaks from Fetal Stomach	https://egg2.wustl.edu/roadmap/data/byFileType/signal/consolidated/macs2signal/pval/E092-H3K9me3.pval.signal.bigwig
E093-DNase.pval.signal.bigwig	THYMUS	negative log10 p-values of DNase peaks from Fetal Thymus	https://egg2.wustl.edu/roadmap/data/byFileType/signal/consolidated/macs2signal/pval/E093-DNase.pval.signal.bigwig
E093-H3K27ac.pval.signal.bigwig	THYMUS	negative log10 p-values of H3K27ac peaks from Fetal Thymus	https://egg2.wustl.edu/roadmap/data/byFileType/signal/consolidated/macs2signal/pval/E093-H3K27ac.pval.signal.bigwig
E093-H3K27me3.pval.signal.bigwig	THYMUS	negative log10 p-values of H3K27me3 peaks from Fetal Thymus	https://egg2.wustl.edu/roadmap/data/byFileType/signal/consolidated/macs2signal/pval/E093-H3K27me3.pval.signal.bigwig
E093-H3K36me3.pval.signal.bigwig	THYMUS	negative log10 p-values of H3K36me3 peaks from Fetal Thymus	https://egg2.wustl.edu/roadmap/data/byFileType/signal/consolidated/macs2signal/pval/E093-H3K36me3.pval.signal.bigwig
E093-H3K4me1.pval.signal.bigwig	THYMUS	negative log10 p-values of H3K4me1 peaks from Fetal Thymus	https://egg2.wustl.edu/roadmap/data/byFileType/signal/consolidated/macs2signal/pval/E093-H3K4me1.pval.signal.bigwig
E093-H3K4me3.pval.signal.bigwig	THYMUS	negative log10 p-values of H3K4me3 peaks from Fetal Thymus	https://egg2.wustl.edu/roadmap/data/byFileType/signal/consolidated/macs2signal/pval/E093-H3K4me3.pval.signal.bigwig
E093-H3K9me3.pval.signal.bigwig	THYMUS	negative log10 p-values of H3K9me3 peaks from Fetal Thymus	https://egg2.wustl.edu/roadmap/data/byFileType/signal/consolidated/macs2signal/pval/E093-H3K9me3.pval.signal.bigwig
E094-DNase.pval.signal.bigwig	GI_STOMACH	negative log10 p-values of DNase peaks from Gastric	https://egg2.wustl.edu/roadmap/data/byFileType/signal/consolidated/macs2signal/pval/E094-DNase.pval.signal.bigwig
E094-H3K27ac.pval.signal.bigwig	GI_STOMACH	negative log10 p-values of H3K27ac peaks from Gastric	https://egg2.wustl.edu/roadmap/data/byFileType/signal/consolidated/macs2signal/pval/E094-H3K27ac.pval.signal.bigwig
E094-H3K27me3.pval.signal.bigwig	GI_STOMACH	negative log10 p-values of H3K27me3 peaks from Gastric	https://egg2.wustl.edu/roadmap/data/byFileType/signal/consolidated/macs2signal/pval/E094-H3K27me3.pval.signal.bigwig
E094-H3K36me3.pval.signal.bigwig	GI_STOMACH	negative log10 p-values of H3K36me3 peaks from Gastric	https://egg2.wustl.edu/roadmap/data/byFileType/signal/consolidated/macs2signal/pval/E094-H3K36me3.pval.signal.bigwig
E094-H3K4me1.pval.signal.bigwig	GI_STOMACH	negative log10 p-values of H3K4me1 peaks from Gastric	https://egg2.wustl.edu/roadmap/data/byFileType/signal/consolidated/macs2signal/pval/E094-H3K4me1.pval.signal.bigwig
E094-H3K4me3.pval.signal.bigwig	GI_STOMACH	negative log10 p-values of H3K4me3 peaks from Gastric	https://egg2.wustl.edu/roadmap/data/byFileType/signal/consolidated/macs2signal/pval/E094-H3K4me3.pval.signal.bigwig
E094-H3K9me3.pval.signal.bigwig	GI_STOMACH	negative log10 p-values of H3K9me3 peaks from Gastric	https://egg2.wustl.edu/roadmap/data/byFileType/signal/consolidated/macs2signal/pval/E094-H3K9me3.pval.signal.bigwig
E095-H3K27ac.pval.signal.bigwig	HEART	negative log10 p-values of H3K27ac peaks from Left Ventricle	https://egg2.wustl.edu/roadmap/data/byFileType/signal/consolidated/macs2signal/pval/E095-H3K27ac.pval.signal.bigwig
E095-H3K27me3.pval.signal.bigwig	HEART	negative log10 p-values of H3K27me3 peaks from Left Ventricle	https://egg2.wustl.edu/roadmap/data/byFileType/signal/consolidated/macs2signal/pval/E095-H3K27me3.pval.signal.bigwig
E095-H3K36me3.pval.signal.bigwig	HEART	negative log10 p-values of H3K36me3 peaks from Left Ventricle	https://egg2.wustl.edu/roadmap/data/byFileType/signal/consolidated/macs2signal/pval/E095-H3K36me3.pval.signal.bigwig
E095-H3K4me1.pval.signal.bigwig	HEART	negative log10 p-values of H3K4me1 peaks from Left Ventricle	https://egg2.wustl.edu/roadmap/data/byFileType/signal/consolidated/macs2signal/pval/E095-H3K4me1.pval.signal.bigwig
E095-H3K4me3.pval.signal.bigwig	HEART	negative log10 p-values of H3K4me3 peaks from Left Ventricle	https://egg2.wustl.edu/roadmap/data/byFileType/signal/consolidated/macs2signal/pval/E095-H3K4me3.pval.signal.bigwig
E095-H3K9me3.pval.signal.bigwig	HEART	negative log10 p-values of H3K9me3 peaks from Left Ventricle	https://egg2.wustl.edu/roadmap/data/byFileType/signal/consolidated/macs2signal/pval/E095-H3K9me3.pval.signal.bigwig
E096-H3K27ac.pval.signal.bigwig	LUNG	negative log10 p-values of H3K27ac peaks from Lung	https://egg2.wustl.edu/roadmap/data/byFileType/signal/consolidated/macs2signal/pval/E096-H3K27ac.pval.signal.bigwig
E096-H3K27me3.pval.signal.bigwig	LUNG	negative log10 p-values of H3K27me3 peaks from Lung	https://egg2.wustl.edu/roadmap/data/byFileType/signal/consolidated/macs2signal/pval/E096-H3K27me3.pval.signal.bigwig
E096-H3K36me3.pval.signal.bigwig	LUNG	negative log10 p-values of H3K36me3 peaks from Lung	https://egg2.wustl.edu/roadmap/data/byFileType/signal/consolidated/macs2signal/pval/E096-H3K36me3.pval.signal.bigwig
E096-H3K4me1.pval.signal.bigwig	LUNG	negative log10 p-values of H3K4me1 peaks from Lung	https://egg2.wustl.edu/roadmap/data/byFileType/signal/consolidated/macs2signal/pval/E096-H3K4me1.pval.signal.bigwig
E096-H3K4me3.pval.signal.bigwig	LUNG	negative log10 p-values of H3K4me3 peaks from Lung	https://egg2.wustl.edu/roadmap/data/byFileType/signal/consolidated/macs2signal/pval/E096-H3K4me3.pval.signal.bigwig
E096-H3K9me3.pval.signal.bigwig	LUNG	negative log10 p-values of H3K9me3 peaks from Lung	https://egg2.wustl.edu/roadmap/data/byFileType/signal/consolidated/macs2signal/pval/E096-H3K9me3.pval.signal.bigwig
E097-DNase.pval.signal.bigwig	OVARY	negative log10 p-values of DNase peaks from Ovary	https://egg2.wustl.edu/roadmap/data/byFileType/signal/consolidated/macs2signal/pval/E097-DNase.pval.signal.bigwig
E097-H3K27ac.pval.signal.bigwig	OVARY	negative log10 p-values of H3K27ac peaks from Ovary	https://egg2.wustl.edu/roadmap/data/byFileType/signal/consolidated/macs2signal/pval/E097-H3K27ac.pval.signal.bigwig
E097-H3K27me3.pval.signal.bigwig	OVARY	negative log10 p-values of H3K27me3 peaks from Ovary	https://egg2.wustl.edu/roadmap/data/byFileType/signal/consolidated/macs2signal/pval/E097-H3K27me3.pval.signal.bigwig
E097-H3K36me3.pval.signal.bigwig	OVARY	negative log10 p-values of H3K36me3 peaks from Ovary	https://egg2.wustl.edu/roadmap/data/byFileType/signal/consolidated/macs2signal/pval/E097-H3K36me3.pval.signal.bigwig
E097-H3K4me1.pval.signal.bigwig	OVARY	negative log10 p-values of H3K4me1 peaks from Ovary	https://egg2.wustl.edu/roadmap/data/byFileType/signal/consolidated/macs2signal/pval/E097-H3K4me1.pval.signal.bigwig
E097-H3K4me3.pval.signal.bigwig	OVARY	negative log10 p-values of H3K4me3 peaks from Ovary	https://egg2.wustl.edu/roadmap/data/byFileType/signal/consolidated/macs2signal/pval/E097-H3K4me3.pval.signal.bigwig
E097-H3K9me3.pval.signal.bigwig	OVARY	negative log10 p-values of H3K9me3 peaks from Ovary	https://egg2.wustl.edu/roadmap/data/byFileType/signal/consolidated/macs2signal/pval/E097-H3K9me3.pval.signal.bigwig
E098-DNase.pval.signal.bigwig	PANCREAS	negative log10 p-values of DNase peaks from Pancreas	https://egg2.wustl.edu/roadmap/data/byFileType/signal/consolidated/macs2signal/pval/E098-DNase.pval.signal.bigwig
E098-H3K27ac.pval.signal.bigwig	PANCREAS	negative log10 p-values of H3K27ac peaks from Pancreas	https://egg2.wustl.edu/roadmap/data/byFileType/signal/consolidated/macs2signal/pval/E098-H3K27ac.pval.signal.bigwig
E098-H3K27me3.pval.signal.bigwig	PANCREAS	negative log10 p-values of H3K27me3 peaks from Pancreas	https://egg2.wustl.edu/roadmap/data/byFileType/signal/consolidated/macs2signal/pval/E098-H3K27me3.pval.signal.bigwig
E098-H3K36me3.pval.signal.bigwig	PANCREAS	negative log10 p-values of H3K36me3 peaks from Pancreas	https://egg2.wustl.edu/roadmap/data/byFileType/signal/consolidated/macs2signal/pval/E098-H3K36me3.pval.signal.bigwig
E098-H3K4me1.pval.signal.bigwig	PANCREAS	negative log10 p-values of H3K4me1 peaks from Pancreas	https://egg2.wustl.edu/roadmap/data/byFileType/signal/consolidated/macs2signal/pval/E098-H3K4me1.pval.signal.bigwig
E098-H3K4me3.pval.signal.bigwig	PANCREAS	negative log10 p-values of H3K4me3 peaks from Pancreas	https://egg2.wustl.edu/roadmap/data/byFileType/signal/consolidated/macs2signal/pval/E098-H3K4me3.pval.signal.bigwig
E098-H3K9me3.pval.signal.bigwig	PANCREAS	negative log10 p-values of H3K9me3 peaks from Pancreas	https://egg2.wustl.edu/roadmap/data/byFileType/signal/consolidated/macs2signal/pval/E098-H3K9me3.pval.signal.bigwig
E099-H3K27ac.pval.signal.bigwig	PLACENTA	negative log10 p-values of H3K27ac peaks from Placenta Amnion	https://egg2.wustl.edu/roadmap/data/byFileType/signal/consolidated/macs2signal/pval/E099-H3K27ac.pval.signal.bigwig
E099-H3K27me3.pval.signal.bigwig	PLACENTA	negative log10 p-values of H3K27me3 peaks from Placenta Amnion	https://egg2.wustl.edu/roadmap/data/byFileType/signal/consolidated/macs2signal/pval/E099-H3K27me3.pval.signal.bigwig
E099-H3K36me3.pval.signal.bigwig	PLACENTA	negative log10 p-values of H3K36me3 peaks from Placenta Amnion	https://egg2.wustl.edu/roadmap/data/byFileType/signal/consolidated/macs2signal/pval/E099-H3K36me3.pval.signal.bigwig
E099-H3K4me1.pval.signal.bigwig	PLACENTA	negative log10 p-values of H3K4me1 peaks from Placenta Amnion	https://egg2.wustl.edu/roadmap/data/byFileType/signal/consolidated/macs2signal/pval/E099-H3K4me1.pval.signal.bigwig
E099-H3K4me3.pval.signal.bigwig	PLACENTA	negative log10 p-values of H3K4me3 peaks from Placenta Amnion	https://egg2.wustl.edu/roadmap/data/byFileType/signal/consolidated/macs2signal/pval/E099-H3K4me3.pval.signal.bigwig
E099-H3K9me3.pval.signal.bigwig	PLACENTA	negative log10 p-values of H3K9me3 peaks from Placenta Amnion	https://egg2.wustl.edu/roadmap/data/byFileType/signal/consolidated/macs2signal/pval/E099-H3K9me3.pval.signal.bigwig
E100-DNase.pval.signal.bigwig	MUSCLE	negative log10 p-values of DNase peaks from Psoas Muscle	https://egg2.wustl.edu/roadmap/data/byFileType/signal/consolidated/macs2signal/pval/E100-DNase.pval.signal.bigwig
E100-H3K27ac.pval.signal.bigwig	MUSCLE	negative log10 p-values of H3K27ac peaks from Psoas Muscle	https://egg2.wustl.edu/roadmap/data/byFileType/signal/consolidated/macs2signal/pval/E100-H3K27ac.pval.signal.bigwig
E100-H3K27me3.pval.signal.bigwig	MUSCLE	negative log10 p-values of H3K27me3 peaks from Psoas Muscle	https://egg2.wustl.edu/roadmap/data/byFileType/signal/consolidated/macs2signal/pval/E100-H3K27me3.pval.signal.bigwig
E100-H3K36me3.pval.signal.bigwig	MUSCLE	negative log10 p-values of H3K36me3 peaks from Psoas Muscle	https://egg2.wustl.edu/roadmap/data/byFileType/signal/consolidated/macs2signal/pval/E100-H3K36me3.pval.signal.bigwig
E100-H3K4me1.pval.signal.bigwig	MUSCLE	negative log10 p-values of H3K4me1 peaks from Psoas Muscle	https://egg2.wustl.edu/roadmap/data/byFileType/signal/consolidated/macs2signal/pval/E100-H3K4me1.pval.signal.bigwig
E100-H3K4me3.pval.signal.bigwig	MUSCLE	negative log10 p-values of H3K4me3 peaks from Psoas Muscle	https://egg2.wustl.edu/roadmap/data/byFileType/signal/consolidated/macs2signal/pval/E100-H3K4me3.pval.signal.bigwig
E100-H3K9me3.pval.signal.bigwig	MUSCLE	negative log10 p-values of H3K9me3 peaks from Psoas Muscle	https://egg2.wustl.edu/roadmap/data/byFileType/signal/consolidated/macs2signal/pval/E100-H3K9me3.pval.signal.bigwig
E101-H3K27ac.pval.signal.bigwig	GI_RECTUM	negative log10 p-values of H3K27ac peaks from Rectal Mucosa Donor 29	https://egg2.wustl.edu/roadmap/data/byFileType/signal/consolidated/macs2signal/pval/E101-H3K27ac.pval.signal.bigwig
E101-H3K27me3.pval.signal.bigwig	GI_RECTUM	negative log10 p-values of H3K27me3 peaks from Rectal Mucosa Donor 29	https://egg2.wustl.edu/roadmap/data/byFileType/signal/consolidated/macs2signal/pval/E101-H3K27me3.pval.signal.bigwig
E101-H3K36me3.pval.signal.bigwig	GI_RECTUM	negative log10 p-values of H3K36me3 peaks from Rectal Mucosa Donor 29	https://egg2.wustl.edu/roadmap/data/byFileType/signal/consolidated/macs2signal/pval/E101-H3K36me3.pval.signal.bigwig
E101-H3K4me1.pval.signal.bigwig	GI_RECTUM	negative log10 p-values of H3K4me1 peaks from Rectal Mucosa Donor 29	https://egg2.wustl.edu/roadmap/data/byFileType/signal/consolidated/macs2signal/pval/E101-H3K4me1.pval.signal.bigwig
E101-H3K4me3.pval.signal.bigwig	GI_RECTUM	negative log10 p-values of H3K4me3 peaks from Rectal Mucosa Donor 29	https://egg2.wustl.edu/roadmap/data/byFileType/signal/consolidated/macs2signal/pval/E101-H3K4me3.pval.signal.bigwig
E101-H3K9ac.pval.signal.bigwig	GI_RECTUM	negative log10 p-values of H3K9ac peaks from Rectal Mucosa Donor 29	https://egg2.wustl.edu/roadmap/data/byFileType/signal/consolidated/macs2signal/pval/E101-H3K9ac.pval.signal.bigwig
E101-H3K9me3.pval.signal.bigwig	GI_RECTUM	negative log10 p-values of H3K9me3 peaks from Rectal Mucosa Donor 29	https://egg2.wustl.edu/roadmap/data/byFileType/signal/consolidated/macs2signal/pval/E101-H3K9me3.pval.signal.bigwig
E102-H3K27ac.pval.signal.bigwig	GI_RECTUM	negative log10 p-values of H3K27ac peaks from Rectal Mucosa Donor 31	https://egg2.wustl.edu/roadmap/data/byFileType/signal/consolidated/macs2signal/pval/E102-H3K27ac.pval.signal.bigwig
E102-H3K27me3.pval.signal.bigwig	GI_RECTUM	negative log10 p-values of H3K27me3 peaks from Rectal Mucosa Donor 31	https://egg2.wustl.edu/roadmap/data/byFileType/signal/consolidated/macs2signal/pval/E102-H3K27me3.pval.signal.bigwig
E102-H3K36me3.pval.signal.bigwig	GI_RECTUM	negative log10 p-values of H3K36me3 peaks from Rectal Mucosa Donor 31	https://egg2.wustl.edu/roadmap/data/byFileType/signal/consolidated/macs2signal/pval/E102-H3K36me3.pval.signal.bigwig
E102-H3K4me1.pval.signal.bigwig	GI_RECTUM	negative log10 p-values of H3K4me1 peaks from Rectal Mucosa Donor 31	https://egg2.wustl.edu/roadmap/data/byFileType/signal/consolidated/macs2signal/pval/E102-H3K4me1.pval.signal.bigwig
E102-H3K4me3.pval.signal.bigwig	GI_RECTUM	negative log10 p-values of H3K4me3 peaks from Rectal Mucosa Donor 31	https://egg2.wustl.edu/roadmap/data/byFileType/signal/consolidated/macs2signal/pval/E102-H3K4me3.pval.signal.bigwig
E102-H3K9ac.pval.signal.bigwig	GI_RECTUM	negative log10 p-values of H3K9ac peaks from Rectal Mucosa Donor 31	https://egg2.wustl.edu/roadmap/data/byFileType/signal/consolidated/macs2signal/pval/E102-H3K9ac.pval.signal.bigwig
E102-H3K9me3.pval.signal.bigwig	GI_RECTUM	negative log10 p-values of H3K9me3 peaks from Rectal Mucosa Donor 31	https://egg2.wustl.edu/roadmap/data/byFileType/signal/consolidated/macs2signal/pval/E102-H3K9me3.pval.signal.bigwig
E103-H3K27ac.pval.signal.bigwig	GI_RECTUM	negative log10 p-values of H3K27ac peaks from Rectal Smooth Muscle	https://egg2.wustl.edu/roadmap/data/byFileType/signal/consolidated/macs2signal/pval/E103-H3K27ac.pval.signal.bigwig
E103-H3K27me3.pval.signal.bigwig	GI_RECTUM	negative log10 p-values of H3K27me3 peaks from Rectal Smooth Muscle	https://egg2.wustl.edu/roadmap/data/byFileType/signal/consolidated/macs2signal/pval/E103-H3K27me3.pval.signal.bigwig
E103-H3K36me3.pval.signal.bigwig	GI_RECTUM	negative log10 p-values of H3K36me3 peaks from Rectal Smooth Muscle	https://egg2.wustl.edu/roadmap/data/byFileType/signal/consolidated/macs2signal/pval/E103-H3K36me3.pval.signal.bigwig
E103-H3K4me1.pval.signal.bigwig	GI_RECTUM	negative log10 p-values of H3K4me1 peaks from Rectal Smooth Muscle	https://egg2.wustl.edu/roadmap/data/byFileType/signal/consolidated/macs2signal/pval/E103-H3K4me1.pval.signal.bigwig
E103-H3K4me3.pval.signal.bigwig	GI_RECTUM	negative log10 p-values of H3K4me3 peaks from Rectal Smooth Muscle	https://egg2.wustl.edu/roadmap/data/byFileType/signal/consolidated/macs2signal/pval/E103-H3K4me3.pval.signal.bigwig
E103-H3K9ac.pval.signal.bigwig	GI_RECTUM	negative log10 p-values of H3K9ac peaks from Rectal Smooth Muscle	https://egg2.wustl.edu/roadmap/data/byFileType/signal/consolidated/macs2signal/pval/E103-H3K9ac.pval.signal.bigwig
E103-H3K9me3.pval.signal.bigwig	GI_RECTUM	negative log10 p-values of H3K9me3 peaks from Rectal Smooth Muscle	https://egg2.wustl.edu/roadmap/data/byFileType/signal/consolidated/macs2signal/pval/E103-H3K9me3.pval.signal.bigwig
E104-H3K27ac.pval.signal.bigwig	HEART	negative log10 p-values of H3K27ac peaks from Right Atrium	https://egg2.wustl.edu/roadmap/data/byFileType/signal/consolidated/macs2signal/pval/E104-H3K27ac.pval.signal.bigwig
E104-H3K27me3.pval.signal.bigwig	HEART	negative log10 p-values of H3K27me3 peaks from Right Atrium	https://egg2.wustl.edu/roadmap/data/byFileType/signal/consolidated/macs2signal/pval/E104-H3K27me3.pval.signal.bigwig
E104-H3K36me3.pval.signal.bigwig	HEART	negative log10 p-values of H3K36me3 peaks from Right Atrium	https://egg2.wustl.edu/roadmap/data/byFileType/signal/consolidated/macs2signal/pval/E104-H3K36me3.pval.signal.bigwig
E104-H3K4me1.pval.signal.bigwig	HEART	negative log10 p-values of H3K4me1 peaks from Right Atrium	https://egg2.wustl.edu/roadmap/data/byFileType/signal/consolidated/macs2signal/pval/E104-H3K4me1.pval.signal.bigwig
E104-H3K4me3.pval.signal.bigwig	HEART	negative log10 p-values of H3K4me3 peaks from Right Atrium	https://egg2.wustl.edu/roadmap/data/byFileType/signal/consolidated/macs2signal/pval/E104-H3K4me3.pval.signal.bigwig
E104-H3K9me3.pval.signal.bigwig	HEART	negative log10 p-values of H3K9me3 peaks from Right Atrium	https://egg2.wustl.edu/roadmap/data/byFileType/signal/consolidated/macs2signal/pval/E104-H3K9me3.pval.signal.bigwig
E105-H3K27ac.pval.signal.bigwig	HEART	negative log10 p-values of H3K27ac peaks from Right Ventricle	https://egg2.wustl.edu/roadmap/data/byFileType/signal/consolidated/macs2signal/pval/E105-H3K27ac.pval.signal.bigwig
E105-H3K27me3.pval.signal.bigwig	HEART	negative log10 p-values of H3K27me3 peaks from Right Ventricle	https://egg2.wustl.edu/roadmap/data/byFileType/signal/consolidated/macs2signal/pval/E105-H3K27me3.pval.signal.bigwig
E105-H3K36me3.pval.signal.bigwig	HEART	negative log10 p-values of H3K36me3 peaks from Right Ventricle	https://egg2.wustl.edu/roadmap/data/byFileType/signal/consolidated/macs2signal/pval/E105-H3K36me3.pval.signal.bigwig
E105-H3K4me1.pval.signal.bigwig	HEART	negative log10 p-values of H3K4me1 peaks from Right Ventricle	https://egg2.wustl.edu/roadmap/data/byFileType/signal/consolidated/macs2signal/pval/E105-H3K4me1.pval.signal.bigwig
E105-H3K4me3.pval.signal.bigwig	HEART	negative log10 p-values of H3K4me3 peaks from Right Ventricle	https://egg2.wustl.edu/roadmap/data/byFileType/signal/consolidated/macs2signal/pval/E105-H3K4me3.pval.signal.bigwig
E105-H3K9me3.pval.signal.bigwig	HEART	negative log10 p-values of H3K9me3 peaks from Right Ventricle	https://egg2.wustl.edu/roadmap/data/byFileType/signal/consolidated/macs2signal/pval/E105-H3K9me3.pval.signal.bigwig
E106-H3K27ac.pval.signal.bigwig	GI_COLON	negative log10 p-values of H3K27ac peaks from Sigmoid Colon	https://egg2.wustl.edu/roadmap/data/byFileType/signal/consolidated/macs2signal/pval/E106-H3K27ac.pval.signal.bigwig
E106-H3K27me3.pval.signal.bigwig	GI_COLON	negative log10 p-values of H3K27me3 peaks from Sigmoid Colon	https://egg2.wustl.edu/roadmap/data/byFileType/signal/consolidated/macs2signal/pval/E106-H3K27me3.pval.signal.bigwig
E106-H3K36me3.pval.signal.bigwig	GI_COLON	negative log10 p-values of H3K36me3 peaks from Sigmoid Colon	https://egg2.wustl.edu/roadmap/data/byFileType/signal/consolidated/macs2signal/pval/E106-H3K36me3.pval.signal.bigwig
E106-H3K4me1.pval.signal.bigwig	GI_COLON	negative log10 p-values of H3K4me1 peaks from Sigmoid Colon	https://egg2.wustl.edu/roadmap/data/byFileType/signal/consolidated/macs2signal/pval/E106-H3K4me1.pval.signal.bigwig
E106-H3K4me3.pval.signal.bigwig	GI_COLON	negative log10 p-values of H3K4me3 peaks from Sigmoid Colon	https://egg2.wustl.edu/roadmap/data/byFileType/signal/consolidated/macs2signal/pval/E106-H3K4me3.pval.signal.bigwig
E106-H3K9me3.pval.signal.bigwig	GI_COLON	negative log10 p-values of H3K9me3 peaks from Sigmoid Colon	https://egg2.wustl.edu/roadmap/data/byFileType/signal/consolidated/macs2signal/pval/E106-H3K9me3.pval.signal.bigwig
E107-H3K27me3.pval.signal.bigwig	MUSCLE	negative log10 p-values of H3K27me3 peaks from Skeletal Muscle Male	https://egg2.wustl.edu/roadmap/data/byFileType/signal/consolidated/macs2signal/pval/E107-H3K27me3.pval.signal.bigwig
E107-H3K36me3.pval.signal.bigwig	MUSCLE	negative log10 p-values of H3K36me3 peaks from Skeletal Muscle Male	https://egg2.wustl.edu/roadmap/data/byFileType/signal/consolidated/macs2signal/pval/E107-H3K36me3.pval.signal.bigwig
E107-H3K4me1.pval.signal.bigwig	MUSCLE	negative log10 p-values of H3K4me1 peaks from Skeletal Muscle Male	https://egg2.wustl.edu/roadmap/data/byFileType/signal/consolidated/macs2signal/pval/E107-H3K4me1.pval.signal.bigwig
E107-H3K4me3.pval.signal.bigwig	MUSCLE	negative log10 p-values of H3K4me3 peaks from Skeletal Muscle Male	https://egg2.wustl.edu/roadmap/data/byFileType/signal/consolidated/macs2signal/pval/E107-H3K4me3.pval.signal.bigwig
E107-H3K9ac.pval.signal.bigwig	MUSCLE	negative log10 p-values of H3K9ac peaks from Skeletal Muscle Male	https://egg2.wustl.edu/roadmap/data/byFileType/signal/consolidated/macs2signal/pval/E107-H3K9ac.pval.signal.bigwig
E107-H3K9me3.pval.signal.bigwig	MUSCLE	negative log10 p-values of H3K9me3 peaks from Skeletal Muscle Male	https://egg2.wustl.edu/roadmap/data/byFileType/signal/consolidated/macs2signal/pval/E107-H3K9me3.pval.signal.bigwig
E108-H3K27ac.pval.signal.bigwig	MUSCLE	negative log10 p-values of H3K27ac peaks from Skeletal Muscle Female	https://egg2.wustl.edu/roadmap/data/byFileType/signal/consolidated/macs2signal/pval/E108-H3K27ac.pval.signal.bigwig
E108-H3K27me3.pval.signal.bigwig	MUSCLE	negative log10 p-values of H3K27me3 peaks from Skeletal Muscle Female	https://egg2.wustl.edu/roadmap/data/byFileType/signal/consolidated/macs2signal/pval/E108-H3K27me3.pval.signal.bigwig
E108-H3K36me3.pval.signal.bigwig	MUSCLE	negative log10 p-values of H3K36me3 peaks from Skeletal Muscle Female	https://egg2.wustl.edu/roadmap/data/byFileType/signal/consolidated/macs2signal/pval/E108-H3K36me3.pval.signal.bigwig
E108-H3K4me1.pval.signal.bigwig	MUSCLE	negative log10 p-values of H3K4me1 peaks from Skeletal Muscle Female	https://egg2.wustl.edu/roadmap/data/byFileType/signal/consolidated/macs2signal/pval/E108-H3K4me1.pval.signal.bigwig
E108-H3K4me3.pval.signal.bigwig	MUSCLE	negative log10 p-values of H3K4me3 peaks from Skeletal Muscle Female	https://egg2.wustl.edu/roadmap/data/byFileType/signal/consolidated/macs2signal/pval/E108-H3K4me3.pval.signal.bigwig
E108-H3K9ac.pval.signal.bigwig	MUSCLE	negative log10 p-values of H3K9ac peaks from Skeletal Muscle Female	https://egg2.wustl.edu/roadmap/data/byFileType/signal/consolidated/macs2signal/pval/E108-H3K9ac.pval.signal.bigwig
E108-H3K9me3.pval.signal.bigwig	MUSCLE	negative log10 p-values of H3K9me3 peaks from Skeletal Muscle Female	https://egg2.wustl.edu/roadmap/data/byFileType/signal/consolidated/macs2signal/pval/E108-H3K9me3.pval.signal.bigwig
E109-DNase.pval.signal.bigwig	GI_INTESTINE	negative log10 p-values of DNase peaks from Small Intestine	https://egg2.wustl.edu/roadmap/data/byFileType/signal/consolidated/macs2signal/pval/E109-DNase.pval.signal.bigwig
E109-H3K27ac.pval.signal.bigwig	GI_INTESTINE	negative log10 p-values of H3K27ac peaks from Small Intestine	https://egg2.wustl.edu/roadmap/data/byFileType/signal/consolidated/macs2signal/pval/E109-H3K27ac.pval.signal.bigwig
E109-H3K27me3.pval.signal.bigwig	GI_INTESTINE	negative log10 p-values of H3K27me3 peaks from Small Intestine	https://egg2.wustl.edu/roadmap/data/byFileType/signal/consolidated/macs2signal/pval/E109-H3K27me3.pval.signal.bigwig
E109-H3K36me3.pval.signal.bigwig	GI_INTESTINE	negative log10 p-values of H3K36me3 peaks from Small Intestine	https://egg2.wustl.edu/roadmap/data/byFileType/signal/consolidated/macs2signal/pval/E109-H3K36me3.pval.signal.bigwig
E109-H3K4me1.pval.signal.bigwig	GI_INTESTINE	negative log10 p-values of H3K4me1 peaks from Small Intestine	https://egg2.wustl.edu/roadmap/data/byFileType/signal/consolidated/macs2signal/pval/E109-H3K4me1.pval.signal.bigwig
E109-H3K4me3.pval.signal.bigwig	GI_INTESTINE	negative log10 p-values of H3K4me3 peaks from Small Intestine	https://egg2.wustl.edu/roadmap/data/byFileType/signal/consolidated/macs2signal/pval/E109-H3K4me3.pval.signal.bigwig
E109-H3K9me3.pval.signal.bigwig	GI_INTESTINE	negative log10 p-values of H3K9me3 peaks from Small Intestine	https://egg2.wustl.edu/roadmap/data/byFileType/signal/consolidated/macs2signal/pval/E109-H3K9me3.pval.signal.bigwig
E110-H3K27me3.pval.signal.bigwig	GI_STOMACH	negative log10 p-values of H3K27me3 peaks from Stomach Mucosa	https://egg2.wustl.edu/roadmap/data/byFileType/signal/consolidated/macs2signal/pval/E110-H3K27me3.pval.signal.bigwig
E110-H3K36me3.pval.signal.bigwig	GI_STOMACH	negative log10 p-values of H3K36me3 peaks from Stomach Mucosa	https://egg2.wustl.edu/roadmap/data/byFileType/signal/consolidated/macs2signal/pval/E110-H3K36me3.pval.signal.bigwig
E110-H3K4me1.pval.signal.bigwig	GI_STOMACH	negative log10 p-values of H3K4me1 peaks from Stomach Mucosa	https://egg2.wustl.edu/roadmap/data/byFileType/signal/consolidated/macs2signal/pval/E110-H3K4me1.pval.signal.bigwig
E110-H3K4me3.pval.signal.bigwig	GI_STOMACH	negative log10 p-values of H3K4me3 peaks from Stomach Mucosa	https://egg2.wustl.edu/roadmap/data/byFileType/signal/consolidated/macs2signal/pval/E110-H3K4me3.pval.signal.bigwig
E110-H3K9ac.pval.signal.bigwig	GI_STOMACH	negative log10 p-values of H3K9ac peaks from Stomach Mucosa	https://egg2.wustl.edu/roadmap/data/byFileType/signal/consolidated/macs2signal/pval/E110-H3K9ac.pval.signal.bigwig
E110-H3K9me3.pval.signal.bigwig	GI_STOMACH	negative log10 p-values of H3K9me3 peaks from Stomach Mucosa	https://egg2.wustl.edu/roadmap/data/byFileType/signal/consolidated/macs2signal/pval/E110-H3K9me3.pval.signal.bigwig
E111-H3K27ac.pval.signal.bigwig	GI_STOMACH	negative log10 p-values of H3K27ac peaks from Stomach Smooth Muscle	https://egg2.wustl.edu/roadmap/data/byFileType/signal/consolidated/macs2signal/pval/E111-H3K27ac.pval.signal.bigwig
E111-H3K27me3.pval.signal.bigwig	GI_STOMACH	negative log10 p-values of H3K27me3 peaks from Stomach Smooth Muscle	https://egg2.wustl.edu/roadmap/data/byFileType/signal/consolidated/macs2signal/pval/E111-H3K27me3.pval.signal.bigwig
E111-H3K36me3.pval.signal.bigwig	GI_STOMACH	negative log10 p-values of H3K36me3 peaks from Stomach Smooth Muscle	https://egg2.wustl.edu/roadmap/data/byFileType/signal/consolidated/macs2signal/pval/E111-H3K36me3.pval.signal.bigwig
E111-H3K4me1.pval.signal.bigwig	GI_STOMACH	negative log10 p-values of H3K4me1 peaks from Stomach Smooth Muscle	https://egg2.wustl.edu/roadmap/data/byFileType/signal/consolidated/macs2signal/pval/E111-H3K4me1.pval.signal.bigwig
E111-H3K4me3.pval.signal.bigwig	GI_STOMACH	negative log10 p-values of H3K4me3 peaks from Stomach Smooth Muscle	https://egg2.wustl.edu/roadmap/data/byFileType/signal/consolidated/macs2signal/pval/E111-H3K4me3.pval.signal.bigwig
E111-H3K9ac.pval.signal.bigwig	GI_STOMACH	negative log10 p-values of H3K9ac peaks from Stomach Smooth Muscle	https://egg2.wustl.edu/roadmap/data/byFileType/signal/consolidated/macs2signal/pval/E111-H3K9ac.pval.signal.bigwig
E111-H3K9me3.pval.signal.bigwig	GI_STOMACH	negative log10 p-values of H3K9me3 peaks from Stomach Smooth Muscle	https://egg2.wustl.edu/roadmap/data/byFileType/signal/consolidated/macs2signal/pval/E111-H3K9me3.pval.signal.bigwig
E112-H3K27ac.pval.signal.bigwig	THYMUS	negative log10 p-values of H3K27ac peaks from Thymus	https://egg2.wustl.edu/roadmap/data/byFileType/signal/consolidated/macs2signal/pval/E112-H3K27ac.pval.signal.bigwig
E112-H3K27me3.pval.signal.bigwig	THYMUS	negative log10 p-values of H3K27me3 peaks from Thymus	https://egg2.wustl.edu/roadmap/data/byFileType/signal/consolidated/macs2signal/pval/E112-H3K27me3.pval.signal.bigwig
E112-H3K36me3.pval.signal.bigwig	THYMUS	negative log10 p-values of H3K36me3 peaks from Thymus	https://egg2.wustl.edu/roadmap/data/byFileType/signal/consolidated/macs2signal/pval/E112-H3K36me3.pval.signal.bigwig
E112-H3K4me1.pval.signal.bigwig	THYMUS	negative log10 p-values of H3K4me1 peaks from Thymus	https://egg2.wustl.edu/roadmap/data/byFileType/signal/consolidated/macs2signal/pval/E112-H3K4me1.pval.signal.bigwig
E112-H3K4me3.pval.signal.bigwig	THYMUS	negative log10 p-values of H3K4me3 peaks from Thymus	https://egg2.wustl.edu/roadmap/data/byFileType/signal/consolidated/macs2signal/pval/E112-H3K4me3.pval.signal.bigwig
E112-H3K9me3.pval.signal.bigwig	THYMUS	negative log10 p-values of H3K9me3 peaks from Thymus	https://egg2.wustl.edu/roadmap/data/byFileType/signal/consolidated/macs2signal/pval/E112-H3K9me3.pval.signal.bigwig
E113-H3K27ac.pval.signal.bigwig	SPLEEN	negative log10 p-values of H3K27ac peaks from Spleen	https://egg2.wustl.edu/roadmap/data/byFileType/signal/consolidated/macs2signal/pval/E113-H3K27ac.pval.signal.bigwig
E113-H3K27me3.pval.signal.bigwig	SPLEEN	negative log10 p-values of H3K27me3 peaks from Spleen	https://egg2.wustl.edu/roadmap/data/byFileType/signal/consolidated/macs2signal/pval/E113-H3K27me3.pval.signal.bigwig
E113-H3K36me3.pval.signal.bigwig	SPLEEN	negative log10 p-values of H3K36me3 peaks from Spleen	https://egg2.wustl.edu/roadmap/data/byFileType/signal/consolidated/macs2signal/pval/E113-H3K36me3.pval.signal.bigwig
E113-H3K4me1.pval.signal.bigwig	SPLEEN	negative log10 p-values of H3K4me1 peaks from Spleen	https://egg2.wustl.edu/roadmap/data/byFileType/signal/consolidated/macs2signal/pval/E113-H3K4me1.pval.signal.bigwig
E113-H3K4me3.pval.signal.bigwig	SPLEEN	negative log10 p-values of H3K4me3 peaks from Spleen	https://egg2.wustl.edu/roadmap/data/byFileType/signal/consolidated/macs2signal/pval/E113-H3K4me3.pval.signal.bigwig
E113-H3K9me3.pval.signal.bigwig	SPLEEN	negative log10 p-values of H3K9me3 peaks from Spleen	https://egg2.wustl.edu/roadmap/data/byFileType/signal/consolidated/macs2signal/pval/E113-H3K9me3.pval.signal.bigwig
wgEncodeUwRepliSeqBg02esWaveSignalRep1.bigWig	CELL_LINE	Replication timing from Bg02es cell line	https://hgdownload-test.gi.ucsc.edu/goldenPath/hg19/encodeDCC/wgEncodeUwRepliSeq/wgEncodeUwRepliSeqBg02esWaveSignalRep1.bigWig
wgEncodeUwRepliSeqBjWaveSignalRep2.bigWig	CELL_LINE	Replication timing from Bj cell line	https://hgdownload-test.gi.ucsc.edu/goldenPath/hg19/encodeDCC/wgEncodeUwRepliSeq/wgEncodeUwRepliSeqBjWaveSignalRep2.bigWig
wgEncodeUwRepliSeqGm12878WaveSignalRep1.bigWig	CELL_LINE	Replication timing from Gm12878 cell line	https://hgdownload-test.gi.ucsc.edu/goldenPath/hg19/encodeDCC/wgEncodeUwRepliSeq/wgEncodeUwRepliSeqGm12878WaveSignalRep1.bigWig
wgEncodeUwRepliSeqHelas3WaveSignalRep1.bigWig	CELL_LINE	Replication timing from Helas3 cell line	https://hgdownload-test.gi.ucsc.edu/goldenPath/hg19/encodeDCC/wgEncodeUwRepliSeq/wgEncodeUwRepliSeqHelas3WaveSignalRep1.bigWig
wgEncodeUwRepliSeqHepg2WaveSignalRep1.bigWig	CELL_LINE	Replication timing from Hepg2 cell line	https://hgdownload-test.gi.ucsc.edu/goldenPath/hg19/encodeDCC/wgEncodeUwRepliSeq/wgEncodeUwRepliSeqHepg2WaveSignalRep1.bigWig
wgEncodeUwRepliSeqHuvecWaveSignalRep1.bigWig	CELL_LINE	Replication timing from Huvec cell line	https://hgdownload-test.gi.ucsc.edu/goldenPath/hg19/encodeDCC/wgEncodeUwRepliSeq/wgEncodeUwRepliSeqHuvecWaveSignalRep1.bigWig
wgEncodeUwRepliSeqImr90WaveSignalRep1.bigWig	CELL_LINE	Replication timing from Imr90 cell line	https://hgdownload-test.gi.ucsc.edu/goldenPath/hg19/encodeDCC/wgEncodeUwRepliSeq/wgEncodeUwRepliSeqImr90WaveSignalRep1.bigWig
wgEncodeUwRepliSeqMcf7WaveSignalRep1.bigWig	CELL_LINE	Replication timing from Mcf7 cell line	https://hgdownload-test.gi.ucsc.edu/goldenPath/hg19/encodeDCC/wgEncodeUwRepliSeq/wgEncodeUwRepliSeqMcf7WaveSignalRep1.bigWig
wgEncodeUwRepliSeqNhekWaveSignalRep1.bigWig	CELL_LINE	Replication timing from Nhek cell line	https://hgdownload-test.gi.ucsc.edu/goldenPath/hg19/encodeDCC/wgEncodeUwRepliSeq/wgEncodeUwRepliSeqNhekWaveSignalRep1.bigWig
wgEncodeUwRepliSeqSknshWaveSignalRep1.bigWig	CELL_LINE	Replication timing from Sknsh cell line	https://hgdownload-test.gi.ucsc.edu/goldenPath/hg19/encodeDCC/wgEncodeUwRepliSeq/wgEncodeUwRepliSeqSknshWaveSignalRep1.bigWig
hg19.fasta	REFERENCE_GENOME	Averaged nucleotide content in region	See Methods
GC_content	REFERENCE_GENOME	GC content in region	See Methods

## Sheet: T4-Tiled region R2
Supplementary Table 4: Variance explained of SNV counts in tiled regions by method
	Dig (mutation map method)
	Epigenetics only		Epigenetics & autoregression	NBR
PCAWG cancer cohort	1Mb	10kb	10kb	10kb	N_SAMPLES	N_SNVS
Bone-Osteosarc	0.762398	0.0977057	0.105404	0.0735651	41	147296
Bone-Leiomyo	0.632934	0.0703158	0.094698	0.072018	34	172618
CNS-Medullo	0.623254	0.046472	0.0545857	0.0378428	141	184168
Lymph-CLL	0.0110626	0.000119605	0.218881	0.179932	90	205996
Panc-Endocrine	0.719019	0.0778961	0.0881924	0.0824417	81	239462
Sarcoma_tumors	0.79967	0.160428	0.180047	0.148144	95	349465
Biliary-AdenoCA	0.832524	0.141677	0.157383	0.155396	34	421403
CNS-GBM	0.690875	0.122108	0.157085	0.139084	39	478194
Bladder-TCC	0.724027	0.0793301	0.0931482	0.105068	23	486025
Glioma_tumors	0.715323	0.14192	0.180075	0.159452	146	542496
Uterus-AdenoCA	0.839189	0.22576	0.258829	0.239728	40	591830
Prost-AdenoCA	0.799613	0.237597	0.301137	0.256897	199	607393
CNS_tumors	0.764176	0.170916	0.200079	0.173432	287	726664
Head-SCC	0.911758	0.38261	0.416539	0.392665	56	835990
Kidney-RCC	0.767899	0.147844	0.197717	0.198248	143	857733
Ovary-AdenoCA	0.791652	0.248288	0.315227	0.288545	110	911513
Stomach-AdenoCA	0.932542	0.576731	0.62738	0.550733	65	928090
Kidney_tumors	0.802219	0.159346	0.210508	0.209764	186	932040
Lymph-BNHL	0.037794	0.00104095	0.61865	3.03238e-06	105	1164199
Lung-AdenoCA	0.898851	0.519971	0.588167	0.491606	37	1231550
Breast-AdenoCa	0.745867	0.173171	0.227047	0.231369	195	1305975
Lymph_tumors	0.00702344	2.26782e-06	0.654223	1.35048e-07	197	1395113
Breast_tumors	0.731437	0.169925	0.232527	0.237625	208	1396392
Panc-AdenoCA	0.907124	0.498004	0.561851	0.49874	232	1410855
Hematopoietic_tumors	0.0591141	0.0002316	0.656552	1.20388e-07	235	1437483
Lung-SCC	0.921069	0.654443	0.739762	0.634789	47	1960685
Eso-AdenoCa	0.949624	0.75973	0.829428	0.726555	97	2557599
Squamous_tumors	0.942701	0.701118	0.747913	0.677539	121	2902110
Female_reproductive_system_tumors	0.885428	0.410333	0.470998	0.463893	378	3012549
Lung_tumors	0.938624	0.724653	0.795634	0.681595	84	3192235
Liver-HCC	0.952695	0.690348	0.751171	0.708882	314	3600337
ColoRect-AdenoCA	0.966494	0.77051	0.804909	0.718308	50	8270011
Skin-Melanoma	0.955169	0.825756	0.899762	0.727146	107	11585437
Digestive_tract_tumors	0.978536	0.881161	0.895504	0.837178	792	17188295
Adenocarcinoma_tumors	0.978324	0.882774	0.918857	0.844776	1622	22927110
Carcinoma_tumors	0.979284	0.899521	0.912161	0.852609	1847	26554707
Pancan	0.979632	0.898492	0.923424	0.853363	2279	28682089

## Sheet: T5-Gene R2 PCAWG
Supplementary Table 5: Variance explained of SNV counts in genes by method. Genes were restricted to 1-1.5kb in size to avoid inflated correlation due to long genes harboring more mutations.
PCAWG cancer code	Dig: Genes 1-1.5kb	dNdScv: Genes 1-1.5kb	MutSigCV: Genes 1-1.5kb	N_SAMPLES	N_SNVS
Adenocarcinoma_tumors	0.369843	0.324439	0.132547	1622	22927110
Biliary-AdenoCA	0.00952754	0.00499941	0.00101978	34	421403
Bladder-TCC	0.0119858	0.00198492	0.00404049	23	486025
Bone-Leiomyo	0.0182631	0.00616412	0.0124636	34	172618
Bone-Osteosarc	0.00483273	0.000103288	0.00250556	41	147296
Breast-AdenoCa	0.0250217	0.00861378	0.000335188	195	1305975
Breast_tumors	0.0270379	0.00893564	0.00023034	208	1396392
CNS-GBM	0.0197124	0.00636951	8.10596e-07	39	478194
CNS-Medullo	0.00802105	0.00650105	0.00229523	141	184168
CNS_tumors	0.0263643	0.0173064	0.000539927	287	726664
Carcinoma_tumors	0.407337	0.356241	0.168235	1847	26554707
ColoRect-AdenoCA	0.252008	0.236454	0.041075	50	8270011
Digestive_tract_tumors	0.372783	0.319728	0.119288	792	17188295
Eso-AdenoCa	0.200349	0.131526	0.0333909	97	2557599
Female_reproductive_system_tumors	0.0630676	0.0356754	0.00490027	378	3012549
Glioma_tumors	0.0218973	0.00805342	1.0169e-08	146	542496
Head-SCC	0.0336173	0.00589258	0.000261147	56	835990
Hematopoietic_tumors	0.0378761	0.0713885	0.0685116	235	1437483
Kidney-RCC	0.00890251	0.00502721	0.000275905	143	857733
Kidney_tumors	0.00780282	0.00578914	0.000136655	186	932040
Liver-HCC	0.108229	0.0771566	0.00988054	314	3600337
Lung-AdenoCA	0.128046	0.0812286	0.00443791	37	1231550
Lung-SCC	0.17547	0.0998756	0.0433298	47	1960685
Lung_tumors	0.24929	0.15458	0.0566411	84	3192235
Lymph-BNHL	0.0421793	0.0714681	0.0410031	105	1164199
Lymph-CLL	0.020667	0.0120794	0.00716276	90	205996
Lymph_tumors	0.0514499	0.0744236	0.0705111	197	1395113
Ovary-AdenoCA	0.05285	0.025742	0.00147825	110	911513
Panc-AdenoCA	0.108228	0.0693748	0.0305111	232	1410855
Panc-Endocrine	0.009101	0.000825028	0.00029645	81	239462
Pancan	0.394553	0.357142	0.177604	2279	28682089
Prost-AdenoCA	0.0181118	0.00210604	5.10377e-05	199	607393
Sarcoma_tumors	0.0215135	0.0119169	0.00953325	95	349465
Skin-Melanoma	0.500551	0.436819	0.226256	107	11585437
Squamous_tumors	0.153275	0.102729	0.029573	121	2902110
Stomach-AdenoCA	0.065933	0.0368484	0.0116715	65	928090
Uterus-AdenoCA	0.00999464	0.00579651	0.0090844	40	591830

## Sheet: T6-Noncoding R2 PCAWG
Supplementary Table 6: Variance explained of SNV counts in enhancers and noncoding RNAs restricted in length to 0.5-1kb to prevent inflation of correlation due to larger genomic regions harboring more mutation counts.
PCAWG cancer code	Dig: Noncoding 0.5-1kb	DriverPower: Noncoding 0.5-1kb	Larva: Noncoding 0.5-1kb	N_SAMPLES	N_SNVS
Adenocarcinoma_tumors	0.462462	0.444856	0.245212	1622	22927110
Biliary-AdenoCA	0.0106155	0.00741383	0.00466681	34	421403
Bladder-TCC	0.00729413	0.00925292	0.00400021	23	486025
Bone-Leiomyo	0.00733454	0.00425313	0.00104688	34	172618
Bone-Osteosarc	0.00832824	0.00289714	0.00257621	41	147296
Breast-AdenoCa	0.0315997	0.0277906	0.0200067	195	1305975
Breast_tumors	0.0356131	0.0281786	0.0206254	208	1396392
CNS-GBM	0.0119167	0.00813755	0.00496688	39	478194
CNS-Medullo	0.00257032	0.000853499	9.31615e-05	141	184168
CNS_tumors	0.0179909	0.0145013	0.0060425	287	726664
Carcinoma_tumors	0.482896	0.472311	0.260955	1847	26554707
ColoRect-AdenoCA	0.254869	0.269728	0.119436	50	8270011
Digestive_tract_tumors	0.420043	0.411959	0.216592	792	17188295
Eso-AdenoCa	0.257736	0.21017	0.0968023	97	2557599
Female_reproductive_system_tumors	0.0739155	0.0668698	0.0436636	378	3012549
Glioma_tumors	0.0152974	0.0117054	0.00611002	146	542496
Head-SCC	0.0298244	0.0245664	0.0161508	56	835990
Hematopoietic_tumors	0.0757311	0.172495	0.0231683	235	1437483
Kidney-RCC	0.0144395	0.0121497	0.00534898	143	857733
Kidney_tumors	0.017508	0.0151493	0.00605128	186	932040
Liver-HCC	0.133586	0.11367	0.055807	314	3600337
Lung-AdenoCA	0.0969266	0.076168	0.0359728	37	1231550
Lung-SCC	0.11902	0.112093	0.0441938	47	1960685
Lung_tumors	0.186842	0.166541	0.0732132	84	3192235
Lymph-BNHL	0.0635997	0.22354	0.0201732	105	1164199
Lymph-CLL	0.014771	0.0199646	0.00286913	90	205996
Lymph_tumors	0.076303	0.187019	0.0225184	197	1395113
Ovary-AdenoCA	0.0254881	0.0223367	0.0138149	110	911513
Panc-AdenoCA	0.0663344	0.0533081	0.0256229	232	1410855
Panc-Endocrine	0.0080902	0.00423491	0.00491182	81	239462
Pancan	0.489666	0.475063	0.26392	2279	28682089
Prost-AdenoCA	0.0177334	0.0144637	0.00559212	199	607393
Sarcoma_tumors	0.0124404	0.00851768	0.0034912	95	349465
Skin-Melanoma	0.554598	0.471833	0.12998	107	11585437
Squamous_tumors	0.133051	0.129394	0.0548656	121	2902110
Stomach-AdenoCA	0.101501	0.0859262	0.0425566	65	928090
Uterus-AdenoCA	0.0259001	0.019636	0.0138931	40	591830

## Sheet: T7-Genes called by method
Supplementary Table 7: Genes called as drivers in each cohort by method. Values of "Yes" are colored green. Values of "No" are colored red.
PCAWG cancer cohort	GENE	In CGC?	Called by Dig	Called by dNdScv	Called by MutSigCV
meta_Adenocarcinoma	PIK3CA	Yes	Yes	Yes	Yes
meta_Adenocarcinoma	RB1	Yes	Yes	Yes	Yes
meta_Adenocarcinoma	HLA-A	Yes	Yes	Yes	No
meta_Adenocarcinoma	KEAP1	Yes	Yes	Yes	No
meta_Adenocarcinoma	MAP2K4	Yes	Yes	Yes	Yes
meta_Adenocarcinoma	MAP3K1	Yes	Yes	Yes	Yes
meta_Adenocarcinoma	NF1	Yes	Yes	No	No
meta_Adenocarcinoma	NF2	Yes	Yes	Yes	No
meta_Adenocarcinoma	NRAS	Yes	Yes	Yes	Yes
meta_Adenocarcinoma	PBRM1	Yes	Yes	Yes	Yes
meta_Adenocarcinoma	ACVR2A	Yes	Yes	Yes	Yes
meta_Adenocarcinoma	PIK3R1	Yes	Yes	Yes	Yes
meta_Adenocarcinoma	PTEN	Yes	Yes	Yes	Yes
meta_Adenocarcinoma	RNF43	Yes	Yes	Yes	Yes
meta_Adenocarcinoma	FOXA1	Yes	Yes	Yes	No
meta_Adenocarcinoma	RPL22	Yes	Yes	Yes	Yes
meta_Adenocarcinoma	SETD2	Yes	Yes	Yes	Yes
meta_Adenocarcinoma	SETDB1	Yes	Yes	No	No
meta_Adenocarcinoma	SF3B1	Yes	Yes	No	No
meta_Adenocarcinoma	SMAD4	Yes	Yes	Yes	Yes
meta_Adenocarcinoma	SPOP	Yes	Yes	Yes	Yes
meta_Adenocarcinoma	STK11	Yes	Yes	Yes	Yes
meta_Adenocarcinoma	TBX3	Yes	Yes	Yes	No
meta_Adenocarcinoma	TGFBR2	Yes	Yes	No	No
meta_Adenocarcinoma	TP53	Yes	Yes	Yes	Yes
meta_Adenocarcinoma	VHL	Yes	Yes	Yes	Yes
meta_Adenocarcinoma	GATA3	Yes	Yes	Yes	No
meta_Adenocarcinoma	KRAS	Yes	Yes	Yes	Yes
meta_Adenocarcinoma	FBXW7	Yes	Yes	Yes	No
meta_Adenocarcinoma	RPL5	Yes	No	No	Yes
meta_Adenocarcinoma	AXIN1	Yes	Yes	Yes	Yes
meta_Adenocarcinoma	AXIN2	Yes	Yes	No	No
meta_Adenocarcinoma	B2M	Yes	Yes	Yes	Yes
meta_Adenocarcinoma	BAP1	Yes	Yes	Yes	Yes
meta_Adenocarcinoma	BCL9	Yes	Yes	Yes	No
meta_Adenocarcinoma	CTNNB1	Yes	Yes	Yes	Yes
meta_Adenocarcinoma	BRAF	Yes	Yes	Yes	No
meta_Adenocarcinoma	BRCA2	Yes	Yes	Yes	Yes
meta_Adenocarcinoma	ARID2	Yes	Yes	Yes	No
meta_Adenocarcinoma	CBFB	Yes	Yes	Yes	Yes
meta_Adenocarcinoma	CDH1	Yes	Yes	Yes	Yes
meta_Adenocarcinoma	CDK12	Yes	Yes	Yes	Yes
meta_Adenocarcinoma	CDKN1A	Yes	Yes	Yes	Yes
meta_Adenocarcinoma	ARID1A	Yes	Yes	Yes	Yes
meta_Adenocarcinoma	CDKN1B	Yes	Yes	Yes	Yes
meta_Adenocarcinoma	CDKN2A	Yes	Yes	Yes	Yes
meta_Adenocarcinoma	APC	Yes	Yes	Yes	Yes
meta_Adenocarcinoma	AKT1	Yes	Yes	Yes	No
meta_Adenocarcinoma	ATM	Yes	Yes	Yes	Yes
meta_Adenocarcinoma	MAP2K7	No	No	Yes	No
meta_Adenocarcinoma	KRTAP4-12	No	No	Yes	No
meta_Adenocarcinoma	SLC35A5	No	No	No	Yes
meta_Adenocarcinoma	RNF133	No	No	Yes	No
meta_Adenocarcinoma	KRTAP2-1	No	No	Yes	No
meta_Adenocarcinoma	TRIM17	No	No	No	Yes
meta_Adenocarcinoma	ZNF99	No	No	Yes	No
meta_Adenocarcinoma	ZNF257	No	No	Yes	No
meta_Adenocarcinoma	KRT82	No	No	No	Yes
meta_Adenocarcinoma	CA14	No	No	No	Yes
meta_Adenocarcinoma	CNR1	No	No	No	Yes
meta_Adenocarcinoma	COPS3	No	No	No	Yes
meta_Adenocarcinoma	CRYGC	No	No	No	Yes
meta_Adenocarcinoma	ZNF91	No	Yes	No	No
meta_Adenocarcinoma	FCGR1A	No	No	No	Yes
meta_Adenocarcinoma	CSNK1A1L	No	No	No	Yes
meta_Adenocarcinoma	EEF1A1	No	No	No	Yes
meta_Adenocarcinoma	HLA-B	No	No	Yes	No
meta_Adenocarcinoma	ACVR1B	No	Yes	Yes	Yes
meta_Adenocarcinoma	ZNF14	No	Yes	No	No
meta_Adenocarcinoma	ZFP36L2	No	Yes	Yes	No
meta_Adenocarcinoma	ALB	No	Yes	Yes	Yes
meta_Adenocarcinoma	APOB	No	Yes	No	No
meta_Adenocarcinoma	ATAD2B	No	Yes	Yes	No
meta_Adenocarcinoma	BRD7	No	Yes	Yes	No
meta_Adenocarcinoma	CRIP3	No	Yes	Yes	No
meta_Adenocarcinoma	IRF2	No	Yes	Yes	No
meta_Adenocarcinoma	IVL	No	Yes	Yes	No
meta_Adenocarcinoma	MCF2L2	No	Yes	No	No
meta_Adenocarcinoma	MUC17	No	Yes	No	No
meta_Adenocarcinoma	MUC6	No	Yes	Yes	No
meta_Adenocarcinoma	PIGR	No	Yes	No	No
meta_Adenocarcinoma	PTPN3	No	Yes	No	No
meta_Adenocarcinoma	RASA1	No	Yes	Yes	No
meta_Adenocarcinoma	SOX9	No	Yes	Yes	Yes
meta_Adenocarcinoma	SPZ1	No	Yes	Yes	No
meta_Adenocarcinoma	SUN1	No	Yes	Yes	Yes
meta_Adenocarcinoma	TNRC6B	No	Yes	No	No
meta_Adenocarcinoma	ZNF844	No	No	No	Yes
Biliary-AdenoCA	ARID1A	Yes	Yes	Yes	No
Biliary-AdenoCA	KRAS	Yes	Yes	Yes	No
Biliary-AdenoCA	SMAD4	Yes	Yes	Yes	Yes
Biliary-AdenoCA	TP53	Yes	Yes	Yes	Yes
Biliary-AdenoCA	PRUNE	No	Yes	Yes	No
Bladder-TCC	ARID1A	Yes	Yes	Yes	No
Bladder-TCC	CDKN1A	Yes	Yes	Yes	No
Bladder-TCC	ELF3	Yes	Yes	No	No
Bladder-TCC	FGFR3	Yes	Yes	No	No
Bladder-TCC	RB1	Yes	Yes	Yes	No
Bladder-TCC	TP53	Yes	Yes	Yes	No
Bladder-TCC	ZNF624	No	Yes	Yes	No
Bladder-TCC	GPR61	No	No	Yes	No
Bone-Leiomyo	RB1	Yes	Yes	Yes	No
Bone-Leiomyo	TP53	Yes	Yes	Yes	Yes
Bone-Osteosarc	RB1	Yes	Yes	Yes	No
Bone-Osteosarc	TP53	Yes	Yes	Yes	Yes
Bone-Osteosarc	MGAT4C	No	Yes	Yes	No
Breast-AdenoCa	AKT1	Yes	Yes	No	No
Breast-AdenoCa	CBFB	Yes	Yes	Yes	Yes
Breast-AdenoCa	CDH1	Yes	Yes	Yes	No
Breast-AdenoCa	FOXA1	Yes	Yes	Yes	No
Breast-AdenoCa	GATA3	Yes	Yes	Yes	Yes
Breast-AdenoCa	MAP2K4	Yes	Yes	Yes	No
Breast-AdenoCa	MAP3K1	Yes	Yes	Yes	Yes
Breast-AdenoCa	NCOR1	Yes	Yes	No	No
Breast-AdenoCa	PIK3CA	Yes	Yes	Yes	Yes
Breast-AdenoCa	PIK3R1	Yes	Yes	Yes	No
Breast-AdenoCa	PTEN	Yes	Yes	Yes	Yes
Breast-AdenoCa	TP53	Yes	Yes	Yes	Yes
meta_Breast	AKT1	Yes	Yes	Yes	No
meta_Breast	CBFB	Yes	Yes	Yes	Yes
meta_Breast	CDH1	Yes	Yes	Yes	Yes
meta_Breast	GATA3	Yes	Yes	Yes	Yes
meta_Breast	MAP2K4	Yes	Yes	Yes	No
meta_Breast	MAP3K1	Yes	Yes	Yes	Yes
meta_Breast	NCOR1	Yes	Yes	Yes	No
meta_Breast	NOTCH2	Yes	Yes	Yes	No
meta_Breast	PIK3CA	Yes	Yes	Yes	Yes
meta_Breast	PIK3R1	Yes	Yes	Yes	No
meta_Breast	PTEN	Yes	Yes	Yes	Yes
meta_Breast	TP53	Yes	Yes	Yes	Yes
meta_Breast	FOXA1	Yes	No	Yes	No
meta_Breast	CIDEB	No	No	No	Yes
CNS-GBM	EGFR	Yes	Yes	Yes	Yes
CNS-GBM	PTEN	Yes	Yes	Yes	Yes
CNS-GBM	TP53	Yes	Yes	Yes	Yes
CNS-GBM	RB1	Yes	No	Yes	No
CNS-Medullo	PRKAR1A	Yes	Yes	Yes	No
CNS-Medullo	PTCH1	Yes	Yes	Yes	Yes
CNS-Medullo	SMARCA4	Yes	Yes	Yes	No
CNS-Medullo	SMO	Yes	Yes	Yes	No
CNS-Medullo	FBXW7	Yes	No	Yes	No
CNS-Medullo	BRPF1	No	Yes	Yes	No
CNS-Medullo	KBTBD4	No	Yes	Yes	Yes
CNS-Medullo	LDB1	No	Yes	Yes	No
CNS-Medullo	TCF4	No	Yes	Yes	Yes
meta_CNS	PRKAR1A	Yes	Yes	Yes	No
meta_CNS	CIC	Yes	Yes	Yes	No
meta_CNS	TP53	Yes	Yes	Yes	Yes
meta_CNS	TCF12	Yes	Yes	No	No
meta_CNS	SMO	Yes	Yes	Yes	No
meta_CNS	RB1	Yes	Yes	Yes	No
meta_CNS	PTPN11	Yes	Yes	No	No
meta_CNS	PTEN	Yes	Yes	Yes	Yes
meta_CNS	PTCH1	Yes	Yes	Yes	Yes
meta_CNS	BRAF	Yes	No	Yes	No
meta_CNS	PIK3CA	Yes	Yes	Yes	No
meta_CNS	NF1	Yes	Yes	Yes	No
meta_CNS	KRAS	Yes	Yes	Yes	No
meta_CNS	IDH1	Yes	Yes	Yes	Yes
meta_CNS	FGFR1	Yes	Yes	Yes	No
meta_CNS	EGFR	Yes	Yes	Yes	Yes
meta_CNS	LDB1	No	Yes	Yes	No
meta_CNS	KBTBD4	No	Yes	Yes	Yes
meta_CNS	TCF4	No	Yes	Yes	No
meta_CNS	BRPF1	No	Yes	Yes	No
meta_Carcinoma	PIK3R1	Yes	Yes	Yes	Yes
meta_Carcinoma	GATA3	Yes	Yes	Yes	Yes
meta_Carcinoma	HRAS	Yes	Yes	No	No
meta_Carcinoma	KRAS	Yes	Yes	Yes	Yes
meta_Carcinoma	MAP2K4	Yes	Yes	Yes	Yes
meta_Carcinoma	MEN1	Yes	Yes	Yes	Yes
meta_Carcinoma	NKX2-1	Yes	No	No	Yes
meta_Carcinoma	NF1	Yes	Yes	Yes	No
meta_Carcinoma	NF2	Yes	Yes	Yes	No
meta_Carcinoma	NFE2L2	Yes	Yes	Yes	Yes
meta_Carcinoma	NOTCH1	Yes	Yes	Yes	No
meta_Carcinoma	NRAS	Yes	Yes	Yes	Yes
meta_Carcinoma	PBRM1	Yes	Yes	Yes	Yes
meta_Carcinoma	PIK3CA	Yes	Yes	Yes	Yes
meta_Carcinoma	PTEN	Yes	Yes	Yes	Yes
meta_Carcinoma	BAX	Yes	No	No	Yes
meta_Carcinoma	RB1	Yes	Yes	Yes	Yes
meta_Carcinoma	RNF43	Yes	Yes	Yes	Yes
meta_Carcinoma	RPL22	Yes	Yes	Yes	Yes
meta_Carcinoma	SETD2	Yes	Yes	Yes	Yes
meta_Carcinoma	SETDB1	Yes	Yes	No	No
meta_Carcinoma	SF3B1	Yes	Yes	Yes	No
meta_Carcinoma	SMAD4	Yes	Yes	Yes	Yes
meta_Carcinoma	SPOP	Yes	Yes	Yes	Yes
meta_Carcinoma	STK11	Yes	Yes	Yes	Yes
meta_Carcinoma	TBX3	Yes	Yes	Yes	No
meta_Carcinoma	TGFBR2	Yes	Yes	Yes	No
meta_Carcinoma	TP53	Yes	Yes	Yes	Yes
meta_Carcinoma	TSC1	Yes	Yes	Yes	No
meta_Carcinoma	VHL	Yes	Yes	Yes	Yes
meta_Carcinoma	KEAP1	Yes	No	Yes	No
meta_Carcinoma	HLA-A	Yes	Yes	Yes	Yes
meta_Carcinoma	MAP3K1	Yes	Yes	Yes	Yes
meta_Carcinoma	FOXA1	Yes	Yes	Yes	No
meta_Carcinoma	CDH1	Yes	Yes	Yes	Yes
meta_Carcinoma	ACVR2A	Yes	Yes	Yes	Yes
meta_Carcinoma	AKT1	Yes	Yes	No	No
meta_Carcinoma	APC	Yes	Yes	Yes	Yes
meta_Carcinoma	ARID1A	Yes	Yes	Yes	Yes
meta_Carcinoma	ARID2	Yes	Yes	Yes	No
meta_Carcinoma	ATM	Yes	Yes	Yes	Yes
meta_Carcinoma	AXIN1	Yes	Yes	Yes	Yes
meta_Carcinoma	AXIN2	Yes	Yes	No	No
meta_Carcinoma	B2M	Yes	Yes	Yes	Yes
meta_Carcinoma	BAP1	Yes	Yes	Yes	Yes
meta_Carcinoma	BCL9	Yes	Yes	Yes	No
meta_Carcinoma	BRAF	Yes	Yes	Yes	No
meta_Carcinoma	BRCA2	Yes	Yes	Yes	Yes
meta_Carcinoma	CBFB	Yes	Yes	Yes	Yes
meta_Carcinoma	CASP8	Yes	Yes	Yes	No
meta_Carcinoma	DAXX	Yes	Yes	Yes	Yes
meta_Carcinoma	CDKN1B	Yes	Yes	Yes	Yes
meta_Carcinoma	ELF3	Yes	Yes	Yes	No
meta_Carcinoma	CTNNB1	Yes	Yes	Yes	Yes
meta_Carcinoma	RPL5	Yes	No	No	Yes
meta_Carcinoma	FAT1	Yes	Yes	Yes	No
meta_Carcinoma	CDKN2A	Yes	Yes	Yes	Yes
meta_Carcinoma	CDKN1A	Yes	Yes	Yes	Yes
meta_Carcinoma	FBXW7	Yes	Yes	Yes	Yes
meta_Carcinoma	CDK12	Yes	Yes	Yes	Yes
meta_Carcinoma	ZFP36L1	No	No	No	Yes
meta_Carcinoma	ZNF717	No	No	Yes	No
meta_Carcinoma	NOTCH2NL	No	No	No	Yes
meta_Carcinoma	MGAT4C	No	No	Yes	No
meta_Carcinoma	MAP2K7	No	No	Yes	No
meta_Carcinoma	KRTAP4-12	No	No	Yes	No
meta_Carcinoma	ZNF595	No	No	Yes	No
meta_Carcinoma	THUMPD3	No	No	No	Yes
meta_Carcinoma	KRTCAP3	No	No	No	Yes
meta_Carcinoma	HIST2H3D	No	No	Yes	No
meta_Carcinoma	ZNF99	No	No	Yes	No
meta_Carcinoma	IRF1	No	No	No	Yes
meta_Carcinoma	MAD1L1	No	No	No	Yes
meta_Carcinoma	SGIP1	No	No	No	Yes
meta_Carcinoma	SLC35A5	No	No	No	Yes
meta_Carcinoma	PEX14	No	No	No	Yes
meta_Carcinoma	C19orf35	No	No	No	Yes
meta_Carcinoma	CSNK1A1L	No	No	No	Yes
meta_Carcinoma	FCER1G	No	No	No	Yes
meta_Carcinoma	GABRB2	No	No	No	Yes
meta_Carcinoma	IRF2	No	No	Yes	No
meta_Carcinoma	ACHE	No	Yes	No	No
meta_Carcinoma	ZNF91	No	Yes	Yes	No
meta_Carcinoma	PIGR	No	Yes	No	No
meta_Carcinoma	ALB	No	Yes	Yes	Yes
meta_Carcinoma	ATAD2B	No	Yes	Yes	No
meta_Carcinoma	BRD7	No	Yes	Yes	No
meta_Carcinoma	CRIP3	No	Yes	Yes	No
meta_Carcinoma	EPHA2	No	Yes	No	Yes
meta_Carcinoma	GPS2	No	Yes	Yes	No
meta_Carcinoma	HLA-B	No	Yes	Yes	No
meta_Carcinoma	MUC17	No	Yes	No	No
meta_Carcinoma	MUC6	No	Yes	Yes	No
meta_Carcinoma	OR2G6	No	Yes	No	No
meta_Carcinoma	ACVR1B	No	Yes	Yes	No
meta_Carcinoma	ZNF14	No	Yes	No	No
meta_Carcinoma	PLEC	No	Yes	No	No
meta_Carcinoma	PNLIPRP3	No	Yes	No	No
meta_Carcinoma	PRKDC	No	Yes	No	No
meta_Carcinoma	RASA1	No	Yes	Yes	Yes
meta_Carcinoma	SOX9	No	Yes	Yes	Yes
meta_Carcinoma	SPZ1	No	Yes	No	No
meta_Carcinoma	SUN1	No	Yes	Yes	Yes
meta_Carcinoma	WAC	No	Yes	Yes	No
meta_Carcinoma	WIPF2	No	Yes	No	No
meta_Carcinoma	ZFP36L2	No	Yes	Yes	No
meta_Carcinoma	ZSCAN1	No	No	No	Yes
ColoRect-AdenoCA	ACVR2A	Yes	Yes	Yes	No
ColoRect-AdenoCA	APC	Yes	Yes	Yes	Yes
ColoRect-AdenoCA	HLA-A	Yes	Yes	Yes	No
ColoRect-AdenoCA	KRAS	Yes	Yes	Yes	Yes
ColoRect-AdenoCA	PIK3CA	Yes	Yes	Yes	No
ColoRect-AdenoCA	SMAD4	Yes	Yes	Yes	Yes
ColoRect-AdenoCA	TP53	Yes	Yes	Yes	Yes
ColoRect-AdenoCA	ARID1A	Yes	No	Yes	No
ColoRect-AdenoCA	B2M	Yes	No	Yes	Yes
ColoRect-AdenoCA	FBXW7	Yes	No	No	Yes
ColoRect-AdenoCA	SOX9	No	Yes	Yes	Yes
ColoRect-AdenoCA	ZNF14	No	Yes	No	No
ColoRect-AdenoCA	ZNF677	No	Yes	No	No
ColoRect-AdenoCA	ZNF678	No	Yes	No	No
ColoRect-AdenoCA	ZNF257	No	No	Yes	No
meta_Digestive_tract	KRAS	Yes	Yes	Yes	Yes
meta_Digestive_tract	SETD2	Yes	Yes	No	No
meta_Digestive_tract	RNF43	Yes	Yes	Yes	Yes
meta_Digestive_tract	RB1	Yes	Yes	Yes	Yes
meta_Digestive_tract	ACVR2A	Yes	Yes	Yes	Yes
meta_Digestive_tract	PTEN	Yes	Yes	Yes	Yes
meta_Digestive_tract	PIK3CA	Yes	Yes	Yes	No
meta_Digestive_tract	SMAD4	Yes	Yes	Yes	Yes
meta_Digestive_tract	PBRM1	Yes	Yes	No	No
meta_Digestive_tract	MAP2K4	Yes	Yes	Yes	Yes
meta_Digestive_tract	HLA-A	Yes	Yes	Yes	No
meta_Digestive_tract	FBXW7	Yes	Yes	Yes	Yes
meta_Digestive_tract	CTNNB1	Yes	Yes	Yes	Yes
meta_Digestive_tract	TGFBR2	Yes	Yes	Yes	No
meta_Digestive_tract	CDKN2A	Yes	Yes	Yes	Yes
meta_Digestive_tract	CDKN1A	Yes	Yes	Yes	Yes
meta_Digestive_tract	NRAS	Yes	No	Yes	No
meta_Digestive_tract	BAP1	Yes	Yes	Yes	Yes
meta_Digestive_tract	B2M	Yes	Yes	Yes	Yes
meta_Digestive_tract	AXIN2	Yes	Yes	Yes	No
meta_Digestive_tract	AXIN1	Yes	Yes	Yes	Yes
meta_Digestive_tract	ATM	Yes	Yes	Yes	No
meta_Digestive_tract	HNRNPA2B1	Yes	No	No	Yes
meta_Digestive_tract	ARID2	Yes	Yes	Yes	No
meta_Digestive_tract	ARID1A	Yes	Yes	Yes	Yes
meta_Digestive_tract	TP53	Yes	Yes	Yes	Yes
meta_Digestive_tract	APC	Yes	Yes	Yes	Yes
meta_Digestive_tract	NFE2L2	Yes	No	Yes	No
meta_Digestive_tract	RPL22	Yes	Yes	Yes	Yes
meta_Digestive_tract	SPZ1	No	No	Yes	No
meta_Digestive_tract	ZNF257	No	No	Yes	No
meta_Digestive_tract	ACVR1B	No	Yes	Yes	Yes
meta_Digestive_tract	C16orf59	No	No	No	Yes
meta_Digestive_tract	COL5A1	No	No	No	Yes
meta_Digestive_tract	HLA-B	No	No	Yes	No
meta_Digestive_tract	COPS3	No	No	No	Yes
meta_Digestive_tract	HIST1H4D	No	No	No	Yes
meta_Digestive_tract	IFITM3	No	No	No	Yes
meta_Digestive_tract	IRF1	No	No	No	Yes
meta_Digestive_tract	KRTAP4-12	No	No	Yes	No
meta_Digestive_tract	RASA1	No	Yes	Yes	No
meta_Digestive_tract	CSNK1A1L	No	No	Yes	Yes
meta_Digestive_tract	ZFP36L2	No	Yes	Yes	Yes
meta_Digestive_tract	TNRC6B	No	Yes	No	No
meta_Digestive_tract	SOX9	No	Yes	Yes	Yes
meta_Digestive_tract	SOCS6	No	Yes	No	No
meta_Digestive_tract	PIGR	No	Yes	No	No
meta_Digestive_tract	MUC6	No	Yes	Yes	No
meta_Digestive_tract	CRIP3	No	Yes	Yes	No
meta_Digestive_tract	BRD7	No	Yes	Yes	No
meta_Digestive_tract	ATAD2B	No	Yes	Yes	No
meta_Digestive_tract	APOB	No	Yes	Yes	No
meta_Digestive_tract	ALB	No	Yes	Yes	Yes
meta_Digestive_tract	THBS3	No	No	No	Yes
Eso-AdenoCa	APC	Yes	Yes	No	Yes
Eso-AdenoCa	ARID1A	Yes	Yes	Yes	Yes
Eso-AdenoCa	CDKN2A	Yes	Yes	Yes	Yes
Eso-AdenoCa	KRAS	Yes	Yes	Yes	No
Eso-AdenoCa	SMAD4	Yes	Yes	Yes	Yes
Eso-AdenoCa	TP53	Yes	Yes	Yes	Yes
Eso-AdenoCa	MUC6	No	Yes	Yes	No
Eso-AdenoCa	KRTAP4-12	No	No	Yes	No
Eso-AdenoCa	RPL23	No	No	Yes	No
Eso-AdenoCa	KCNQ3	No	No	No	Yes
meta_Female_reproductive_tract	AKT1	Yes	Yes	Yes	No
meta_Female_reproductive_tract	ARID1A	Yes	Yes	Yes	No
meta_Female_reproductive_tract	FOXA1	Yes	No	Yes	No
meta_Female_reproductive_tract	TP53	Yes	Yes	Yes	Yes
meta_Female_reproductive_tract	RB1	Yes	Yes	Yes	Yes
meta_Female_reproductive_tract	PTEN	Yes	Yes	Yes	Yes
meta_Female_reproductive_tract	PPP2R1A	Yes	Yes	No	No
meta_Female_reproductive_tract	PIK3R1	Yes	Yes	Yes	Yes
meta_Female_reproductive_tract	PIK3CA	Yes	Yes	Yes	Yes
meta_Female_reproductive_tract	NCOR1	Yes	Yes	No	No
meta_Female_reproductive_tract	MAP3K1	Yes	Yes	Yes	Yes
meta_Female_reproductive_tract	MAP2K4	Yes	Yes	Yes	Yes
meta_Female_reproductive_tract	KRAS	Yes	Yes	No	No
meta_Female_reproductive_tract	GATA3	Yes	Yes	Yes	Yes
meta_Female_reproductive_tract	FBXW7	Yes	Yes	Yes	No
meta_Female_reproductive_tract	CTCF	Yes	Yes	Yes	Yes
meta_Female_reproductive_tract	CDK12	Yes	Yes	Yes	No
meta_Female_reproductive_tract	CDH1	Yes	Yes	Yes	Yes
meta_Female_reproductive_tract	CBFB	Yes	Yes	Yes	Yes
meta_Female_reproductive_tract	BRCA1	Yes	Yes	Yes	No
meta_Female_reproductive_tract	AGTR1	No	No	Yes	No
meta_Female_reproductive_tract	FOXA2	No	No	Yes	No
meta_Female_reproductive_tract	CIDEB	No	No	No	Yes
meta_Glioma	CIC	Yes	Yes	Yes	No
meta_Glioma	EGFR	Yes	Yes	Yes	Yes
meta_Glioma	FGFR1	Yes	Yes	Yes	No
meta_Glioma	IDH1	Yes	Yes	Yes	Yes
meta_Glioma	KRAS	Yes	Yes	Yes	No
meta_Glioma	NF1	Yes	Yes	Yes	No
meta_Glioma	PTEN	Yes	Yes	Yes	Yes
meta_Glioma	PTPN11	Yes	Yes	No	No
meta_Glioma	RB1	Yes	Yes	Yes	No
meta_Glioma	TP53	Yes	Yes	Yes	Yes
meta_Glioma	BRAF	Yes	No	Yes	No
meta_Glioma	FUBP1	Yes	No	Yes	No
Head-SCC	CASP8	Yes	Yes	Yes	Yes
Head-SCC	CDKN2A	Yes	Yes	Yes	Yes
Head-SCC	NACA	Yes	Yes	Yes	No
Head-SCC	NOTCH1	Yes	Yes	Yes	Yes
Head-SCC	PIK3CA	Yes	Yes	Yes	No
Head-SCC	TP53	Yes	Yes	Yes	Yes
Head-SCC	TRIP11	Yes	Yes	Yes	No
Head-SCC	CSMD3	Yes	No	Yes	No
Head-SCC	HLA-A	Yes	No	Yes	No
Head-SCC	PA2G4	No	Yes	Yes	No
Head-SCC	HLA-B	No	No	Yes	No
meta_Hematopoietic_system	IRF4	Yes	Yes	Yes	No
meta_Hematopoietic_system	SETD1B	Yes	Yes	No	No
meta_Hematopoietic_system	MYC	Yes	Yes	No	No
meta_Hematopoietic_system	MYD88	Yes	Yes	Yes	Yes
meta_Hematopoietic_system	NFKBIE	Yes	Yes	Yes	Yes
meta_Hematopoietic_system	NRAS	Yes	Yes	Yes	No
meta_Hematopoietic_system	PAX5	Yes	Yes	No	No
meta_Hematopoietic_system	PCBP1	Yes	Yes	No	No
meta_Hematopoietic_system	PIM1	Yes	Yes	Yes	No
meta_Hematopoietic_system	PTEN	Yes	Yes	Yes	Yes
meta_Hematopoietic_system	RHOA	Yes	Yes	Yes	Yes
meta_Hematopoietic_system	SETD2	Yes	Yes	Yes	No
meta_Hematopoietic_system	HLA-A	Yes	Yes	No	No
meta_Hematopoietic_system	SF3B1	Yes	Yes	No	No
meta_Hematopoietic_system	SGK1	Yes	Yes	Yes	No
meta_Hematopoietic_system	SMARCA4	Yes	Yes	Yes	No
meta_Hematopoietic_system	SOCS1	Yes	Yes	Yes	No
meta_Hematopoietic_system	STAT3	Yes	Yes	Yes	No
meta_Hematopoietic_system	STAT6	Yes	Yes	Yes	Yes
meta_Hematopoietic_system	TBL1XR1	Yes	Yes	Yes	Yes
meta_Hematopoietic_system	TET2	Yes	Yes	Yes	No
meta_Hematopoietic_system	TNFRSF14	Yes	Yes	Yes	Yes
meta_Hematopoietic_system	ID3	Yes	Yes	Yes	Yes
meta_Hematopoietic_system	TP53	Yes	Yes	Yes	Yes
meta_Hematopoietic_system	CCND3	Yes	Yes	Yes	Yes
meta_Hematopoietic_system	BRAF	Yes	Yes	No	No
meta_Hematopoietic_system	CREBBP	Yes	Yes	Yes	Yes
meta_Hematopoietic_system	FBXO11	Yes	Yes	Yes	No
meta_Hematopoietic_system	EBF1	Yes	Yes	Yes	No
meta_Hematopoietic_system	FOXO1	Yes	Yes	No	No
meta_Hematopoietic_system	CARD11	Yes	Yes	Yes	No
meta_Hematopoietic_system	BTG1	Yes	Yes	No	No
meta_Hematopoietic_system	ETV6	Yes	Yes	Yes	No
meta_Hematopoietic_system	EZH2	Yes	Yes	Yes	Yes
meta_Hematopoietic_system	BCR	Yes	Yes	No	No
meta_Hematopoietic_system	BCL2	Yes	Yes	Yes	No
meta_Hematopoietic_system	B2M	Yes	Yes	Yes	Yes
meta_Hematopoietic_system	ATM	Yes	Yes	Yes	Yes
meta_Hematopoietic_system	ASXL1	Yes	Yes	Yes	No
meta_Hematopoietic_system	ARID1A	Yes	Yes	Yes	Yes
meta_Hematopoietic_system	RAC2	No	Yes	No	No
meta_Hematopoietic_system	DUSP2	No	Yes	No	No
meta_Hematopoietic_system	OSBPL10	No	Yes	No	No
meta_Hematopoietic_system	DTX1	No	Yes	Yes	No
meta_Hematopoietic_system	PRKCD	No	Yes	Yes	Yes
meta_Hematopoietic_system	CD83	No	Yes	No	No
meta_Hematopoietic_system	GADD45B	No	Yes	No	No
meta_Hematopoietic_system	RFTN1	No	Yes	No	No
meta_Hematopoietic_system	RFX7	No	Yes	Yes	No
meta_Hematopoietic_system	RGS1	No	Yes	Yes	No
meta_Hematopoietic_system	CD58	No	Yes	Yes	No
meta_Hematopoietic_system	RRAGC	No	Yes	Yes	Yes
meta_Hematopoietic_system	BTG2	No	Yes	Yes	No
meta_Hematopoietic_system	SIAH2	No	Yes	No	No
meta_Hematopoietic_system	SIN3A	No	Yes	Yes	No
meta_Hematopoietic_system	TMEM30A	No	Yes	Yes	Yes
meta_Hematopoietic_system	NXF1	No	Yes	Yes	Yes
meta_Hematopoietic_system	EEF1A1	No	Yes	No	Yes
meta_Hematopoietic_system	NOL9	No	Yes	No	No
meta_Hematopoietic_system	GNA13	No	Yes	Yes	Yes
meta_Hematopoietic_system	GNAI2	No	Yes	Yes	Yes
meta_Hematopoietic_system	GRB2	No	Yes	Yes	No
meta_Hematopoietic_system	HIST1H1B	No	Yes	No	No
meta_Hematopoietic_system	HIST1H1C	No	Yes	Yes	No
meta_Hematopoietic_system	HIST1H1D	No	Yes	No	No
meta_Hematopoietic_system	HIST1H1E	No	Yes	Yes	No
meta_Hematopoietic_system	HIST1H2AG	No	Yes	No	No
meta_Hematopoietic_system	HIST1H2AM	No	Yes	No	No
meta_Hematopoietic_system	HIST1H2BC	No	Yes	No	No
meta_Hematopoietic_system	HIST1H2BG	No	Yes	No	No
meta_Hematopoietic_system	HIST2H2BE	No	Yes	No	No
meta_Hematopoietic_system	HIST2H3D	No	Yes	No	No
meta_Hematopoietic_system	HIST4H4	No	Yes	No	No
meta_Hematopoietic_system	HLA-B	No	Yes	Yes	No
meta_Hematopoietic_system	IGLL5	No	Yes	Yes	No
meta_Hematopoietic_system	ACTG1	No	Yes	No	No
meta_Hematopoietic_system	ITPKB	No	Yes	Yes	No
meta_Hematopoietic_system	JUNB	No	Yes	No	No
meta_Hematopoietic_system	KLF2	No	Yes	No	No
meta_Hematopoietic_system	KLHL14	No	Yes	No	No
meta_Hematopoietic_system	KLHL21	No	Yes	No	No
meta_Hematopoietic_system	KLHL6	No	Yes	Yes	Yes
meta_Hematopoietic_system	LTB	No	Yes	Yes	No
meta_Hematopoietic_system	MED26	No	Yes	No	No
meta_Hematopoietic_system	MEF2B	No	Yes	Yes	Yes
meta_Hematopoietic_system	ACTB	No	Yes	Yes	No
Kidney-RCC	BAP1	Yes	Yes	Yes	Yes
Kidney-RCC	PBRM1	Yes	Yes	Yes	Yes
Kidney-RCC	PTEN	Yes	Yes	Yes	Yes
Kidney-RCC	SETD2	Yes	Yes	Yes	Yes
Kidney-RCC	VHL	Yes	Yes	Yes	Yes
meta_Kidney	BAP1	Yes	Yes	Yes	Yes
meta_Kidney	PBRM1	Yes	Yes	Yes	Yes
meta_Kidney	PTEN	Yes	Yes	Yes	Yes
meta_Kidney	SETD2	Yes	Yes	Yes	Yes
meta_Kidney	TP53	Yes	Yes	Yes	Yes
meta_Kidney	VHL	Yes	Yes	Yes	Yes
Liver-HCC	CDKN1A	Yes	Yes	Yes	Yes
Liver-HCC	RB1	Yes	Yes	Yes	Yes
Liver-HCC	NFE2L2	Yes	Yes	Yes	Yes
Liver-HCC	RPL22	Yes	Yes	Yes	Yes
Liver-HCC	KEAP1	Yes	Yes	Yes	No
Liver-HCC	SETDB1	Yes	Yes	No	No
Liver-HCC	CTNNB1	Yes	Yes	Yes	Yes
Liver-HCC	PTEN	Yes	Yes	Yes	No
Liver-HCC	TP53	Yes	Yes	Yes	Yes
Liver-HCC	BAP1	Yes	Yes	Yes	Yes
Liver-HCC	AXIN1	Yes	Yes	Yes	Yes
Liver-HCC	ARID2	Yes	Yes	Yes	Yes
Liver-HCC	ARID1A	Yes	Yes	Yes	Yes
Liver-HCC	TNRC6B	No	Yes	No	No
Liver-HCC	COL11A1	No	No	Yes	No
Liver-HCC	SEPW1	No	Yes	Yes	No
Liver-HCC	ALB	No	Yes	Yes	Yes
Liver-HCC	HMBS	No	Yes	Yes	No
Liver-HCC	KRTAP5-11	No	Yes	Yes	No
Liver-HCC	APOB	No	Yes	Yes	Yes
Liver-HCC	DYRK1A	No	Yes	Yes	No
Liver-HCC	CRIP3	No	Yes	Yes	Yes
Liver-HCC	CAMK1	No	Yes	Yes	No
Liver-HCC	BRD7	No	Yes	Yes	Yes
Liver-HCC	DCDC1	No	No	No	Yes
Lung-AdenoCA	KEAP1	Yes	Yes	Yes	Yes
Lung-AdenoCA	KRAS	Yes	Yes	Yes	Yes
Lung-AdenoCA	STK11	Yes	Yes	Yes	Yes
Lung-AdenoCA	TP53	Yes	Yes	Yes	Yes
Lung-SCC	CDKN2A	Yes	Yes	Yes	Yes
Lung-SCC	NFE2L2	Yes	Yes	Yes	Yes
Lung-SCC	NOTCH1	Yes	Yes	Yes	Yes
Lung-SCC	TP53	Yes	Yes	Yes	Yes
Lung-SCC	FAM135B	Yes	No	Yes	No
Lung-SCC	TRIM58	No	No	Yes	No
meta_Lung	ARID1A	Yes	Yes	No	No
meta_Lung	CDKN2A	Yes	Yes	Yes	Yes
meta_Lung	KEAP1	Yes	Yes	Yes	No
meta_Lung	KRAS	Yes	Yes	Yes	Yes
meta_Lung	NFE2L2	Yes	Yes	Yes	Yes
meta_Lung	NOTCH1	Yes	Yes	Yes	Yes
meta_Lung	RB1	Yes	Yes	Yes	No
meta_Lung	STK11	Yes	Yes	Yes	Yes
meta_Lung	TP53	Yes	Yes	Yes	Yes
meta_Lung	TRIM58	No	No	Yes	No
Lymph-BNHL	STAT6	Yes	Yes	Yes	Yes
Lymph-BNHL	SETD1B	Yes	Yes	No	No
Lymph-BNHL	TET2	Yes	Yes	No	No
Lymph-BNHL	TBL1XR1	Yes	Yes	Yes	Yes
Lymph-BNHL	MYC	Yes	Yes	No	No
Lymph-BNHL	STAT3	Yes	Yes	Yes	No
Lymph-BNHL	SOCS1	Yes	Yes	Yes	No
Lymph-BNHL	SMARCA4	Yes	Yes	No	No
Lymph-BNHL	SGK1	Yes	Yes	Yes	No
Lymph-BNHL	RHOA	Yes	Yes	Yes	Yes
Lymph-BNHL	FBXO11	Yes	Yes	Yes	No
Lymph-BNHL	RAF1	Yes	Yes	No	No
Lymph-BNHL	ID3	Yes	Yes	Yes	Yes
Lymph-BNHL	IRF4	Yes	Yes	Yes	No
Lymph-BNHL	PTEN	Yes	Yes	Yes	Yes
Lymph-BNHL	PIM1	Yes	Yes	Yes	No
Lymph-BNHL	PAX5	Yes	Yes	No	Yes
Lymph-BNHL	NFKBIE	Yes	Yes	Yes	Yes
Lymph-BNHL	FOXO1	Yes	Yes	No	No
Lymph-BNHL	MYD88	Yes	Yes	No	Yes
Lymph-BNHL	EZH2	Yes	Yes	Yes	Yes
Lymph-BNHL	B2M	Yes	Yes	Yes	Yes
Lymph-BNHL	CARD11	Yes	Yes	Yes	No
Lymph-BNHL	BCR	Yes	Yes	No	No
Lymph-BNHL	ETV6	Yes	Yes	No	No
Lymph-BNHL	CASP8	Yes	Yes	No	No
Lymph-BNHL	BCL2	Yes	Yes	Yes	No
Lymph-BNHL	CCND3	Yes	Yes	Yes	Yes
Lymph-BNHL	BTG1	Yes	Yes	No	No
Lymph-BNHL	TP53	Yes	Yes	Yes	Yes
Lymph-BNHL	CREBBP	Yes	Yes	Yes	Yes
Lymph-BNHL	TNFRSF14	Yes	Yes	Yes	Yes
Lymph-BNHL	TNFAIP3	Yes	Yes	No	No
Lymph-BNHL	EBF1	Yes	Yes	Yes	No
Lymph-BNHL	ARID1A	Yes	Yes	Yes	Yes
Lymph-BNHL	RAC2	No	Yes	No	No
Lymph-BNHL	NOL9	No	Yes	No	No
Lymph-BNHL	PRKCD	No	Yes	Yes	Yes
Lymph-BNHL	OSBPL10	No	Yes	No	No
Lymph-BNHL	RGS1	No	Yes	No	No
Lymph-BNHL	ZFP36L1	No	Yes	No	No
Lymph-BNHL	RFTN1	No	Yes	No	No
Lymph-BNHL	RFX7	No	Yes	Yes	No
Lymph-BNHL	RRAGC	No	Yes	Yes	Yes
Lymph-BNHL	XBP1	No	Yes	No	No
Lymph-BNHL	SIAH2	No	Yes	No	No
Lymph-BNHL	SIN3A	No	Yes	Yes	No
Lymph-BNHL	TMEM30A	No	Yes	Yes	Yes
Lymph-BNHL	ACTB	No	Yes	No	No
Lymph-BNHL	ITPKB	No	Yes	No	No
Lymph-BNHL	MEF2B	No	Yes	Yes	Yes
Lymph-BNHL	MED26	No	Yes	No	No
Lymph-BNHL	BTG2	No	Yes	Yes	No
Lymph-BNHL	CD58	No	Yes	Yes	No
Lymph-BNHL	CD83	No	Yes	No	No
Lymph-BNHL	DTX1	No	Yes	Yes	No
Lymph-BNHL	DUSP2	No	Yes	No	No
Lymph-BNHL	EEF1A1	No	Yes	No	Yes
Lymph-BNHL	GADD45B	No	Yes	No	No
Lymph-BNHL	GNA13	No	Yes	Yes	Yes
Lymph-BNHL	GNAI2	No	Yes	Yes	Yes
Lymph-BNHL	GRB2	No	Yes	Yes	No
Lymph-BNHL	HIST1H1B	No	Yes	No	No
Lymph-BNHL	HIST1H1C	No	Yes	No	No
Lymph-BNHL	HIST1H1D	No	Yes	No	No
Lymph-BNHL	HIST1H1E	No	Yes	No	No
Lymph-BNHL	HIST1H2AG	No	Yes	No	No
Lymph-BNHL	HIST1H2AM	No	Yes	No	No
Lymph-BNHL	HIST1H2BC	No	Yes	No	No
Lymph-BNHL	HIST1H2BG	No	Yes	No	No
Lymph-BNHL	HIST2H2BE	No	Yes	No	No
Lymph-BNHL	HIST2H3D	No	Yes	No	No
Lymph-BNHL	HIST4H4	No	Yes	No	No
Lymph-BNHL	HLA-B	No	Yes	Yes	No
Lymph-BNHL	IGLL5	No	Yes	Yes	No
Lymph-BNHL	ACTG1	No	Yes	No	No
Lymph-BNHL	JUNB	No	Yes	No	No
Lymph-BNHL	KLHL14	No	Yes	No	No
Lymph-BNHL	KLHL21	No	Yes	No	No
Lymph-BNHL	KLHL6	No	Yes	Yes	Yes
Lymph-BNHL	LTB	No	Yes	No	No
Lymph-BNHL	NFKBIA	No	No	No	Yes
Lymph-CLL	ATM	Yes	Yes	Yes	No
Lymph-CLL	BRAF	Yes	Yes	No	No
Lymph-CLL	SETD2	Yes	Yes	Yes	No
Lymph-CLL	SF3B1	Yes	Yes	Yes	No
Lymph-CLL	TP53	Yes	Yes	Yes	No
Lymph-CLL	IGLL5	No	Yes	No	No
Lymph-CLL	ZNF292	No	Yes	Yes	No
Lymph-CLL	NXF1	No	No	Yes	No
meta_Lymphatic_system	STAT6	Yes	Yes	Yes	Yes
meta_Lymphatic_system	FBXO11	Yes	Yes	Yes	No
meta_Lymphatic_system	TET2	Yes	Yes	No	No
meta_Lymphatic_system	TBL1XR1	Yes	Yes	Yes	Yes
meta_Lymphatic_system	MYC	Yes	Yes	No	No
meta_Lymphatic_system	STAT3	Yes	Yes	Yes	No
meta_Lymphatic_system	SOCS1	Yes	Yes	Yes	No
meta_Lymphatic_system	SMARCA4	Yes	Yes	No	No
meta_Lymphatic_system	SGK1	Yes	Yes	Yes	No
meta_Lymphatic_system	SF3B1	Yes	Yes	No	No
meta_Lymphatic_system	SETD2	Yes	Yes	Yes	No
meta_Lymphatic_system	SETD1B	Yes	Yes	No	No
meta_Lymphatic_system	RHOA	Yes	Yes	Yes	Yes
meta_Lymphatic_system	ID3	Yes	Yes	Yes	Yes
meta_Lymphatic_system	IRF4	Yes	Yes	Yes	No
meta_Lymphatic_system	PTEN	Yes	Yes	Yes	Yes
meta_Lymphatic_system	PIM1	Yes	Yes	Yes	No
meta_Lymphatic_system	PAX5	Yes	Yes	No	No
meta_Lymphatic_system	NFKBIE	Yes	Yes	Yes	Yes
meta_Lymphatic_system	FOXO1	Yes	Yes	No	No
meta_Lymphatic_system	MYD88	Yes	Yes	Yes	Yes
meta_Lymphatic_system	EZH2	Yes	Yes	Yes	Yes
meta_Lymphatic_system	CASP8	Yes	Yes	No	No
meta_Lymphatic_system	BCL2	Yes	Yes	Yes	No
meta_Lymphatic_system	BRAF	Yes	Yes	No	No
meta_Lymphatic_system	BTG1	Yes	Yes	No	No
meta_Lymphatic_system	B2M	Yes	Yes	Yes	Yes
meta_Lymphatic_system	ATM	Yes	Yes	Yes	Yes
meta_Lymphatic_system	CARD11	Yes	Yes	Yes	No
meta_Lymphatic_system	CCND3	Yes	Yes	Yes	Yes
meta_Lymphatic_system	ARID1A	Yes	Yes	Yes	Yes
meta_Lymphatic_system	TP53	Yes	Yes	Yes	Yes
meta_Lymphatic_system	CREBBP	Yes	Yes	Yes	Yes
meta_Lymphatic_system	TNFRSF14	Yes	Yes	Yes	Yes
meta_Lymphatic_system	TNFAIP3	Yes	Yes	No	No
meta_Lymphatic_system	EBF1	Yes	Yes	Yes	No
meta_Lymphatic_system	BCR	Yes	Yes	No	No
meta_Lymphatic_system	OSBPL10	No	Yes	No	No
meta_Lymphatic_system	RFTN1	No	Yes	No	No
meta_Lymphatic_system	NOL9	No	Yes	No	No
meta_Lymphatic_system	PRKCD	No	Yes	Yes	Yes
meta_Lymphatic_system	RRAGC	No	Yes	Yes	Yes
meta_Lymphatic_system	RFX7	No	Yes	Yes	No
meta_Lymphatic_system	RGS1	No	Yes	No	No
meta_Lymphatic_system	TMEM30A	No	Yes	Yes	Yes
meta_Lymphatic_system	NXF1	No	No	Yes	Yes
meta_Lymphatic_system	SIAH2	No	Yes	No	No
meta_Lymphatic_system	SIN3A	No	Yes	Yes	No
meta_Lymphatic_system	XBP1	No	Yes	No	No
meta_Lymphatic_system	ACTB	No	Yes	No	No
meta_Lymphatic_system	ITPKB	No	Yes	Yes	No
meta_Lymphatic_system	MEF2B	No	Yes	Yes	Yes
meta_Lymphatic_system	MED26	No	Yes	No	No
meta_Lymphatic_system	BTG2	No	Yes	Yes	No
meta_Lymphatic_system	CD58	No	Yes	Yes	No
meta_Lymphatic_system	CD83	No	Yes	No	No
meta_Lymphatic_system	DTX1	No	Yes	Yes	No
meta_Lymphatic_system	DUSP2	No	Yes	No	No
meta_Lymphatic_system	GADD45B	No	Yes	No	No
meta_Lymphatic_system	GNA13	No	Yes	Yes	Yes
meta_Lymphatic_system	GNAI2	No	Yes	Yes	Yes
meta_Lymphatic_system	GRB2	No	Yes	Yes	No
meta_Lymphatic_system	HIST1H1B	No	Yes	No	No
meta_Lymphatic_system	HIST1H1C	No	Yes	No	No
meta_Lymphatic_system	HIST1H1D	No	Yes	No	No
meta_Lymphatic_system	HIST1H1E	No	Yes	Yes	No
meta_Lymphatic_system	HIST1H2AG	No	Yes	No	No
meta_Lymphatic_system	HIST1H2AM	No	Yes	No	No
meta_Lymphatic_system	HIST1H2BC	No	Yes	No	No
meta_Lymphatic_system	HIST1H2BG	No	Yes	No	No
meta_Lymphatic_system	HIST2H2BE	No	Yes	No	No
meta_Lymphatic_system	HIST2H3D	No	Yes	No	No
meta_Lymphatic_system	HIST4H4	No	Yes	No	No
meta_Lymphatic_system	HLA-B	No	Yes	Yes	No
meta_Lymphatic_system	IGLL5	No	Yes	Yes	No
meta_Lymphatic_system	ACTG1	No	Yes	No	No
meta_Lymphatic_system	JUNB	No	Yes	No	No
meta_Lymphatic_system	KLF2	No	Yes	No	No
meta_Lymphatic_system	KLHL14	No	Yes	No	No
meta_Lymphatic_system	KLHL21	No	Yes	No	No
meta_Lymphatic_system	KLHL6	No	Yes	Yes	Yes
meta_Lymphatic_system	LTB	No	Yes	Yes	No
meta_Lymphatic_system	EEF1A1	No	No	No	Yes
Ovary-AdenoCA	BRCA1	Yes	Yes	Yes	No
Ovary-AdenoCA	CDK12	Yes	Yes	Yes	No
Ovary-AdenoCA	RB1	Yes	Yes	Yes	No
Ovary-AdenoCA	TP53	Yes	Yes	Yes	Yes
Panc-AdenoCA	ACVR2A	Yes	Yes	Yes	No
Panc-AdenoCA	ARID1A	Yes	Yes	Yes	Yes
Panc-AdenoCA	BRCA2	Yes	Yes	No	No
Panc-AdenoCA	CDKN2A	Yes	Yes	Yes	Yes
Panc-AdenoCA	KRAS	Yes	Yes	Yes	Yes
Panc-AdenoCA	MAP2K4	Yes	Yes	Yes	Yes
Panc-AdenoCA	NRAS	Yes	Yes	Yes	Yes
Panc-AdenoCA	RNF43	Yes	Yes	Yes	Yes
Panc-AdenoCA	SETD2	Yes	Yes	No	No
Panc-AdenoCA	SMAD4	Yes	Yes	Yes	Yes
Panc-AdenoCA	TGFBR2	Yes	Yes	Yes	No
Panc-AdenoCA	TP53	Yes	Yes	Yes	Yes
Panc-AdenoCA	ACVR1B	No	Yes	Yes	Yes
Panc-AdenoCA	PEX12	No	Yes	Yes	No
Panc-AdenoCA	ZFP36L2	No	Yes	Yes	Yes
Panc-Endocrine	DAXX	Yes	Yes	Yes	Yes
Panc-Endocrine	MEN1	Yes	Yes	Yes	Yes
Panc-Endocrine	PTEN	Yes	Yes	Yes	Yes
Panc-Endocrine	SETD2	Yes	Yes	Yes	No
PANCANCER	KEAP1	Yes	Yes	Yes	No
PANCANCER	NF2	Yes	Yes	Yes	No
PANCANCER	PIK3CA	Yes	Yes	Yes	Yes
PANCANCER	H3F3A	Yes	No	No	Yes
PANCANCER	PBRM1	Yes	Yes	Yes	Yes
PANCANCER	NRAS	Yes	Yes	Yes	Yes
PANCANCER	NOTCH1	Yes	Yes	Yes	No
PANCANCER	NFE2L2	Yes	Yes	Yes	Yes
PANCANCER	NF1	Yes	Yes	Yes	No
PANCANCER	HNRNPA2B1	Yes	No	No	Yes
PANCANCER	CYP2C8	Yes	No	No	Yes
PANCANCER	MEN1	Yes	Yes	Yes	Yes
PANCANCER	MAP3K1	Yes	Yes	Yes	Yes
PANCANCER	RPL5	Yes	No	No	Yes
PANCANCER	MAP2K4	Yes	Yes	Yes	Yes
PANCANCER	KRAS	Yes	Yes	Yes	Yes
PANCANCER	PIK3R1	Yes	Yes	Yes	Yes
PANCANCER	PTCH1	Yes	Yes	Yes	No
PANCANCER	BRCA2	Yes	No	No	Yes
PANCANCER	SMAD4	Yes	Yes	Yes	Yes
PANCANCER	TGFBR2	Yes	Yes	Yes	No
PANCANCER	TBX3	Yes	Yes	No	No
PANCANCER	STK11	Yes	Yes	Yes	Yes
PANCANCER	SPOP	Yes	Yes	Yes	Yes
PANCANCER	VHL	Yes	Yes	Yes	Yes
PANCANCER	SMARCA4	Yes	Yes	No	No
PANCANCER	SF3B1	Yes	Yes	Yes	No
PANCANCER	PTEN	Yes	Yes	Yes	Yes
PANCANCER	SETDB1	Yes	Yes	No	No
PANCANCER	SETD2	Yes	Yes	Yes	Yes
PANCANCER	RPL22	Yes	Yes	Yes	Yes
PANCANCER	RNF43	Yes	Yes	Yes	Yes
PANCANCER	RB1	Yes	Yes	Yes	Yes
PANCANCER	ACVR2A	Yes	Yes	Yes	Yes
PANCANCER	TSC1	Yes	Yes	Yes	No
PANCANCER	TP53	Yes	Yes	Yes	Yes
PANCANCER	IDH1	Yes	Yes	Yes	Yes
PANCANCER	B2M	Yes	Yes	Yes	Yes
PANCANCER	CDH1	Yes	Yes	Yes	Yes
PANCANCER	CBFB	Yes	Yes	Yes	Yes
PANCANCER	CASP8	Yes	Yes	Yes	No
PANCANCER	BRAF	Yes	Yes	Yes	No
PANCANCER	BCL9	Yes	Yes	Yes	No
PANCANCER	BAP1	Yes	Yes	Yes	Yes
PANCANCER	AXIN2	Yes	Yes	No	No
PANCANCER	CDKN1B	Yes	Yes	Yes	Yes
PANCANCER	AXIN1	Yes	Yes	Yes	Yes
PANCANCER	ATM	Yes	Yes	Yes	Yes
PANCANCER	ASXL1	Yes	Yes	No	No
PANCANCER	ARID2	Yes	Yes	Yes	No
PANCANCER	ARID1A	Yes	Yes	Yes	Yes
PANCANCER	APC	Yes	Yes	Yes	Yes
PANCANCER	CDKN1A	Yes	Yes	Yes	No
PANCANCER	CDK12	Yes	Yes	Yes	Yes
PANCANCER	CDKN2A	Yes	Yes	Yes	Yes
PANCANCER	CTCF	Yes	Yes	Yes	Yes
PANCANCER	HRAS	Yes	Yes	No	No
PANCANCER	CTNNB1	Yes	Yes	Yes	Yes
PANCANCER	DAXX	Yes	Yes	Yes	Yes
PANCANCER	BAX	Yes	No	No	Yes
PANCANCER	EGFR	Yes	Yes	No	No
PANCANCER	ELF3	Yes	Yes	Yes	No
PANCANCER	FAT1	Yes	Yes	Yes	No
PANCANCER	HLA-A	Yes	Yes	Yes	Yes
PANCANCER	GATA3	Yes	Yes	Yes	No
PANCANCER	FBXW7	Yes	Yes	Yes	Yes
PANCANCER	FOXA1	Yes	Yes	Yes	No
PANCANCER	APOL4	No	No	No	Yes
PANCANCER	ZNF99	No	No	Yes	No
PANCANCER	CSNK1A1L	No	No	No	Yes
PANCANCER	COPS3	No	No	No	Yes
PANCANCER	EPHA2	No	No	No	Yes
PANCANCER	BAG1	No	No	No	Yes
PANCANCER	KRTCAP3	No	No	No	Yes
PANCANCER	CIDEB	No	No	No	Yes
PANCANCER	ACVR1B	No	Yes	Yes	No
PANCANCER	PSCA	No	No	No	Yes
PANCANCER	LDB1	No	No	No	Yes
PANCANCER	NFKBID	No	No	No	Yes
PANCANCER	NXF1	No	No	No	Yes
PANCANCER	PA2G4	No	No	No	Yes
PANCANCER	PEX14	No	No	No	Yes
PANCANCER	ZNF595	No	No	Yes	No
PANCANCER	RGS22	No	No	No	Yes
PANCANCER	RNPC3	No	No	No	Yes
PANCANCER	SEPW1	No	No	No	Yes
PANCANCER	SNRPN	No	No	No	Yes
PANCANCER	THUMPD3	No	No	No	Yes
PANCANCER	TMEM155	No	No	No	Yes
PANCANCER	TMEM163	No	No	No	Yes
PANCANCER	TRMT12	No	No	No	Yes
PANCANCER	ZNF717	No	No	Yes	No
PANCANCER	RASA1	No	Yes	Yes	No
PANCANCER	SPTA1	No	No	Yes	No
PANCANCER	REG1B	No	No	Yes	Yes
PANCANCER	ALB	No	Yes	Yes	Yes
PANCANCER	ATAD2B	No	Yes	Yes	No
PANCANCER	BRD7	No	Yes	Yes	No
PANCANCER	HLA-B	No	Yes	Yes	No
PANCANCER	INPPL1	No	Yes	No	No
PANCANCER	IRF2	No	Yes	Yes	Yes
PANCANCER	MAP2K7	No	Yes	Yes	No
PANCANCER	MGA	No	Yes	Yes	No
PANCANCER	MUC17	No	Yes	No	No
PANCANCER	MUC6	No	Yes	Yes	No
PANCANCER	OR2G6	No	Yes	No	No
PANCANCER	PIGR	No	Yes	No	No
PANCANCER	PNLIPRP3	No	Yes	No	No
PANCANCER	PRKDC	No	Yes	No	No
PANCANCER	SOX9	No	Yes	Yes	No
PANCANCER	WAC	No	Yes	Yes	No
PANCANCER	ZFP36L2	No	Yes	Yes	No
PANCANCER	ZNF91	No	Yes	No	No
PANCANCER	CRIP3	No	No	Yes	No
PANCANCER	DMRT3	No	No	Yes	No
PANCANCER	EIF2AK1	No	No	Yes	No
PANCANCER	GPS2	No	No	Yes	No
PANCANCER	HIST2H3D	No	No	Yes	No
PANCANCER	KRTAP4-12	No	No	Yes	No
PANCANCER	MGAT4C	No	No	Yes	No
PANCANCER	OR11H12	No	No	Yes	No
PANCANCER	POTEE	No	No	Yes	No
PANCANCER	ZNF662	No	No	No	Yes
Prost-AdenoCA	FOXA1	Yes	Yes	Yes	Yes
Prost-AdenoCA	PTEN	Yes	Yes	Yes	Yes
Prost-AdenoCA	SETD2	Yes	Yes	Yes	No
Prost-AdenoCA	SPOP	Yes	Yes	Yes	Yes
Prost-AdenoCA	TP53	Yes	Yes	Yes	Yes
meta_Sarcoma	H3F3B	Yes	Yes	Yes	No
meta_Sarcoma	RB1	Yes	Yes	Yes	Yes
meta_Sarcoma	TP53	Yes	Yes	Yes	Yes
meta_Sarcoma	MGAT4C	No	Yes	Yes	No
Skin-Melanoma	BRAF	Yes	Yes	Yes	Yes
Skin-Melanoma	CDKN2A	Yes	Yes	Yes	Yes
Skin-Melanoma	MUC16	Yes	Yes	No	No
Skin-Melanoma	NF1	Yes	Yes	Yes	No
Skin-Melanoma	NRAS	Yes	Yes	Yes	Yes
Skin-Melanoma	PTEN	Yes	Yes	Yes	Yes
Skin-Melanoma	RAC1	Yes	Yes	No	No
Skin-Melanoma	TP53	Yes	Yes	Yes	No
Skin-Melanoma	CHGB	No	Yes	No	No
Skin-Melanoma	PCDHGA1	No	Yes	No	No
Skin-Melanoma	ANGPT1	No	No	Yes	No
Skin-Melanoma	KRTAP2-2	No	No	Yes	No
Skin-Melanoma	DSG1	No	No	No	Yes
meta_Squamous	CASP8	Yes	Yes	Yes	Yes
meta_Squamous	CDKN2A	Yes	Yes	Yes	Yes
meta_Squamous	FAT1	Yes	Yes	Yes	No
meta_Squamous	HLA-A	Yes	Yes	Yes	No
meta_Squamous	HRAS	Yes	Yes	Yes	No
meta_Squamous	NACA	Yes	Yes	Yes	No
meta_Squamous	NFE2L2	Yes	Yes	Yes	Yes
meta_Squamous	NOTCH1	Yes	Yes	Yes	No
meta_Squamous	PIK3CA	Yes	Yes	Yes	Yes
meta_Squamous	TP53	Yes	Yes	Yes	Yes
meta_Squamous	TRIP11	Yes	Yes	No	No
meta_Squamous	FAM135B	Yes	No	Yes	No
meta_Squamous	STK11	Yes	No	Yes	No
meta_Squamous	FLG	No	Yes	No	No
meta_Squamous	TRIM58	No	No	Yes	No
Stomach-AdenoCA	ARID1A	Yes	Yes	Yes	No
Stomach-AdenoCA	CTNNB1	Yes	Yes	Yes	No
Stomach-AdenoCA	PIK3CA	Yes	Yes	Yes	No
Stomach-AdenoCA	SMAD4	Yes	Yes	Yes	No
Stomach-AdenoCA	TP53	Yes	Yes	Yes	Yes
Stomach-AdenoCA	PLK1	No	Yes	Yes	No
Stomach-AdenoCA	TSHZ2	No	Yes	Yes	No
Stomach-AdenoCA	IVL	No	No	Yes	No
Stomach-AdenoCA	RELA	No	No	Yes	No
Uterus-AdenoCA	ARID1A	Yes	Yes	Yes	No
Uterus-AdenoCA	CHD4	Yes	Yes	No	No
Uterus-AdenoCA	PIK3CA	Yes	Yes	Yes	No
Uterus-AdenoCA	PIK3R1	Yes	Yes	Yes	Yes
Uterus-AdenoCA	PPP2R1A	Yes	Yes	Yes	No
Uterus-AdenoCA	PTEN	Yes	Yes	Yes	Yes
Uterus-AdenoCA	TP53	Yes	Yes	Yes	Yes
Uterus-AdenoCA	FBXW7	Yes	No	Yes	No
Uterus-AdenoCA	FOXA2	No	Yes	Yes	No

## Sheet: T8-Gene F1 PCAWG
Supplementary Table 8: Accuracy measures of driver gene detection methods at FDR<0.1
	Dig							dNdScv							MutSigCV
PCAWG cancer code	TP	FP	TN	FN	RECALL	PRECISION	F1	TP	FP	TN	FN	RECALL	PRECISION	F1	TP	FP	TN	FN	RECALL	PRECISION	F1
meta_Adenocarcinoma	48	21	16724	1	0.979592	0.695652	0.813559	43	20	16725	6	0.877551	0.68254	0.767857	33	15	16730	16	0.673469	0.6875	0.680412
Biliary-AdenoCA	4	1	16789	0	1	0.8	0.888889	4	1	16789	0	1	0.8	0.888889	2	0	16790	2	0.5	1	0.666667
Bladder-TCC	6	1	16787	0	1	0.857143	0.923077	4	2	16786	2	0.666667	0.666667	0.666667	0	0	16788	6	0	#N/A	#N/A
Bone-Leiomyo	2	0	16792	0	1	1	1	2	0	16792	0	1	1	1	1	0	16792	1	0.5	1	0.666667
Bone-Osteosarc	2	1	16791	0	1	0.666667	0.8	2	1	16791	0	1	0.666667	0.8	1	0	16792	1	0.5	1	0.666667
Breast-AdenoCa	12	0	16782	0	1	1	1	10	0	16782	2	0.833333	1	0.909091	6	0	16782	6	0.5	1	0.666667
meta_Breast	12	0	16781	1	0.923077	1	0.96	13	0	16781	0	1	1	1	7	1	16780	6	0.538462	0.875	0.666667
CNS-GBM	3	0	16790	1	0.75	1	0.857143	4	0	16790	0	1	1	1	3	0	16790	1	0.75	1	0.857143
CNS-Medullo	4	4	16785	1	0.8	0.5	0.615385	5	4	16785	0	1	0.555556	0.714286	1	2	16787	4	0.2	0.333333	0.25
meta_CNS	15	4	16774	1	0.9375	0.789474	0.857143	14	4	16774	2	0.875	0.777778	0.823529	5	1	16777	11	0.3125	0.833333	0.454545
meta_Carcinoma	56	25	16709	4	0.933333	0.691358	0.794326	53	22	16712	7	0.883333	0.706667	0.785185	41	19	16715	19	0.683333	0.683333	0.683333
ColoRect-AdenoCA	7	4	16780	3	0.7	0.636364	0.666667	9	2	16782	1	0.9	0.818182	0.857143	6	1	16783	4	0.6	0.857143	0.705882
meta_Digestive_tract	26	13	16752	3	0.896552	0.666667	0.764706	26	15	16750	3	0.896552	0.634146	0.742857	19	12	16753	10	0.655172	0.612903	0.633333
Eso-AdenoCa	6	1	16787	0	1	0.857143	0.923077	5	3	16785	1	0.833333	0.625	0.714286	5	1	16787	1	0.833333	0.833333	0.833333
meta_Female_reproductive_tract	19	0	16774	1	0.95	1	0.974359	17	2	16772	3	0.85	0.894737	0.871795	11	1	16773	9	0.55	0.916667	0.6875
meta_Glioma	10	0	16782	2	0.833333	1	0.909091	11	0	16782	1	0.916667	1	0.956522	4	0	16782	8	0.333333	1	0.5
Head-SCC	7	1	16784	2	0.777778	0.875	0.823529	9	2	16783	0	1	0.818182	0.9	4	0	16785	5	0.444444	1	0.615385
Kidney-RCC	5	0	16789	0	1	1	1	5	0	16789	0	1	1	1	5	0	16789	0	1	1	1
meta_Kidney	6	0	16788	0	1	1	1	6	0	16788	0	1	1	1	6	0	16788	0	1	1	1
Liver-HCC	13	10	16771	0	1	0.565217	0.722222	12	10	16771	1	0.923077	0.545455	0.685714	10	5	16776	3	0.769231	0.666667	0.714286
Lung-AdenoCA	4	0	16790	0	1	1	1	4	0	16790	0	1	1	1	4	0	16790	0	1	1	1
Lung-SCC	4	0	16789	1	0.8	1	0.888889	5	1	16788	0	1	0.833333	0.909091	4	0	16789	1	0.8	1	0.888889
meta_Lung	9	0	16785	0	1	1	1	8	1	16784	1	0.888889	0.888889	0.888889	6	0	16785	3	0.666667	1	0.8
Ovary-AdenoCA	4	0	16790	0	1	1	1	4	0	16790	0	1	1	1	1	0	16790	3	0.25	1	0.4
Panc-AdenoCA	12	3	16779	0	1	0.8	0.888889	10	3	16779	2	0.833333	0.769231	0.8	8	2	16780	4	0.666667	0.8	0.727273
Panc-Endocrine	4	0	16790	0	1	1	1	4	0	16790	0	1	1	1	3	0	16790	1	0.75	1	0.857143
PANCANCER	61	20	16707	6	0.910448	0.753086	0.824324	54	27	16700	13	0.80597	0.666667	0.72973	43	25	16702	24	0.641791	0.632353	0.637037
Prost-AdenoCA	5	0	16789	0	1	1	1	5	0	16789	0	1	1	1	4	0	16789	1	0.8	1	0.888889
meta_Sarcoma	3	1	16790	0	1	0.75	0.857143	3	1	16790	0	1	0.75	0.857143	2	0	16791	1	0.666667	1	0.8
meta_Squamous	11	1	16780	2	0.846154	0.916667	0.88	12	1	16780	1	0.923077	0.923077	0.923077	5	0	16781	8	0.384615	1	0.555556
Stomach-AdenoCA	5	2	16787	0	1	0.714286	0.833333	5	4	16785	0	1	0.555556	0.714286	1	0	16789	4	0.2	1	0.333333
Uterus-AdenoCA	7	1	16785	1	0.875	0.875	0.875	7	1	16785	1	0.875	0.875	0.875	3	0	16786	5	0.375	1	0.545455
COMBINED	392	114	536872	30	0.92891	0.774704	0.844828	375	127	536859	47	0.888626	0.747012	0.811688	254	85	536901	168	0.601896	0.749263	0.667543

## Sheet: T9-approx AUROC
Supplementary Table 9: Areas under the appxorimated ROC curves of Fig 1e and Supplementary Fig 4.
	Cohort	Dig	dNdScv	MutSigCV
PCAWG	Pan-cancer (all samples)	58295	49652.5	40561.5
	Pan-cancer (no hypermutated samples)	57901	52334	40561.5
Dietlein et al.	Bladder	37267	33340.5	29320.5
	Brain	24532.5	23397.5	19871
	Breast	37888.5	32580.5	29319
	Colorectal	23872.5	20874	20042.5
	Endometrial	27592.5	25399.5	20346
	Gastroesophageal	35422.5	23426.5	22685.5
	HeadNeck	28046.5	25705.5	20171
	KindeyClear	19718	18498	14988
	Liver	20413	17948	16798.5
	LungAD	26213.5	26173.5	20509
	LungSC	17703	18769.5	11413
	Ovarian	19460	15299	9856.5
	Pancreas	32653.5	29874	#N/A
	Pancancer	74422.5	63422	50455.5
	Prostate	28090	27177.5	22944
	Sarcoma	13788	14309	9373

[truncated: 19 more sheets: T10-Noncds F1 PCAWG, T11-Transcriptome SNV enrich, T12-SNV enrich by TSG, T13-TSGs w burden of splice SNV, T14-LeafCutter results, T15-new TSGs by cryptic splice, T16-recurrent splice SNVs, T17-PCAWG 5'UTR mutations, T18-Hartwig ELF3 mutations, T19-Megacohort metadata, T20-Oncogenes act. SNVs, T21-TSGs pLoF SNVs, T22-Oncogenes act. SNVs WES, T23-TSGs pLoF SNVS WES, T24-Oncogenes w act. SNV burden, T25-TSGs w pLoF SNV burden, T26-new TSGs by pLoF, T27-ABC enhancer hits, T28-Dietlein et al metadata]
