# Supplementary material for: Genome-wide mapping of somatic mutation rates uncovers drivers of cancer
Source: Nat Biotechnol. 2022 Jun 20;40(11):1634–43. doi: 10.1038/s41587-022-01353-8 (PMC9646522; doi:10.1038/s41587-022-01353-8)
Supplement: Supplementary file 4 — Regions and model predictions for each fold of each cancer for which a deep learning model was trained. Regions that were filtered are also listed along with their respective model predictions. [file 41587_2022_1353_MOESM4_ESM.zip]

Archive with 263 entries (224 files):
- kfold_results/
- kfold_results/Hematopoietic_tumors/
- kfold_results/Hematopoietic_tumors/fold_1.txt
- kfold_results/Hematopoietic_tumors/Regions_withheld_from_all_folds.txt
- kfold_results/Hematopoietic_tumors/fold_0.txt
- kfold_results/Hematopoietic_tumors/fold_4.txt
- kfold_results/Hematopoietic_tumors/fold_3.txt
- kfold_results/Hematopoietic_tumors/fold_2.txt
- kfold_results/Lung-SCC/
- kfold_results/Lung-SCC/fold_0.txt
- kfold_results/Lung-SCC/fold_1.txt
- kfold_results/Lung-SCC/fold_2.txt
- kfold_results/Lung-SCC/Regions_withheld_from_all_folds.txt
- kfold_results/Lung-SCC/fold_4.txt
- kfold_results/Lung-SCC/fold_3.txt
- kfold_results/Squamous_tumors/
- kfold_results/Squamous_tumors/fold_0.txt
- kfold_results/Squamous_tumors/fold_1.txt
- kfold_results/Squamous_tumors/Regions_withheld_from_all_folds.txt
- kfold_results/Squamous_tumors/fold_2.txt
- kfold_results/Squamous_tumors/fold_3.txt
- kfold_results/Squamous_tumors/fold_4.txt
- kfold_results/Eso-AdenoCa/
- kfold_results/Eso-AdenoCa/fold_3.txt
- kfold_results/Eso-AdenoCa/fold_4.txt
- kfold_results/Eso-AdenoCa/fold_2.txt
- kfold_results/Eso-AdenoCa/fold_1.txt
- kfold_results/Eso-AdenoCa/fold_0.txt
- kfold_results/Eso-AdenoCa/Regions_withheld_from_all_folds.txt
- kfold_results/Panc-AdenoCA/
- kfold_results/Panc-AdenoCA/fold_0.txt
- kfold_results/Panc-AdenoCA/Regions_withheld_from_all_folds.txt
- kfold_results/Panc-AdenoCA/fold_1.txt
- kfold_results/Panc-AdenoCA/fold_2.txt
- kfold_results/Panc-AdenoCA/fold_4.txt
- kfold_results/Panc-AdenoCA/fold_3.txt
- kfold_results/Lymph-BNHL/
- kfold_results/Lymph-BNHL/fold_2.txt
- kfold_results/Lymph-BNHL/Regions_withheld_from_all_folds.txt
- kfold_results/Lymph-BNHL/fold_4.txt
- kfold_results/Lymph-BNHL/fold_3.txt
- kfold_results/Lymph-BNHL/fold_0.txt
- kfold_results/Lymph-BNHL/fold_1.txt
- kfold_results/Lung-AdenoCA/
- kfold_results/Lung-AdenoCA/fold_4.txt
- kfold_results/Lung-AdenoCA/fold_3.txt
- kfold_results/Lung-AdenoCA/Regions_withheld_from_all_folds.txt
- kfold_results/Lung-AdenoCA/fold_2.txt
- kfold_results/Lung-AdenoCA/fold_1.txt
- kfold_results/Lung-AdenoCA/fold_0.txt
- kfold_results/Glioma_tumors/
- kfold_results/Glioma_tumors/fold_3.txt
- kfold_results/Glioma_tumors/fold_4.txt
- kfold_results/Glioma_tumors/Regions_withheld_from_all_folds.txt
- kfold_results/Glioma_tumors/fold_2.txt
- kfold_results/Glioma_tumors/fold_1.txt
- kfold_results/Glioma_tumors/fold_0.txt
- kfold_results/Biliary-AdenoCA/
- kfold_results/Biliary-AdenoCA/fold_1.txt
- kfold_results/Biliary-AdenoCA/fold_0.txt
- kfold_results/Biliary-AdenoCA/fold_3.txt
- kfold_results/Biliary-AdenoCA/fold_4.txt
- kfold_results/Biliary-AdenoCA/fold_2.txt
- kfold_results/Biliary-AdenoCA/Regions_withheld_from_all_folds.txt
- kfold_results/Bladder-TCC/
- kfold_results/Bladder-TCC/fold_0.txt
- kfold_results/Bladder-TCC/fold_1.txt
- kfold_results/Bladder-TCC/Regions_withheld_from_all_folds.txt
- kfold_results/Bladder-TCC/fold_2.txt
- kfold_results/Bladder-TCC/fold_3.txt
- kfold_results/Bladder-TCC/fold_4.txt
- kfold_results/Bone-Osteosarc/
- kfold_results/Bone-Osteosarc/fold_2.txt
- kfold_results/Bone-Osteosarc/fold_3.txt
- kfold_results/Bone-Osteosarc/fold_4.txt
- kfold_results/Bone-Osteosarc/fold_0.txt
- kfold_results/Bone-Osteosarc/fold_1.txt
- kfold_results/Bone-Osteosarc/Regions_withheld_from_all_folds.txt
- kfold_results/Breast-AdenoCa/
- kfold_results/Breast-AdenoCa/fold_0.txt
- kfold_results/Breast-AdenoCa/fold_1.txt
- kfold_results/Breast-AdenoCa/Regions_withheld_from_all_folds.txt
- kfold_results/Breast-AdenoCa/fold_2.txt
- kfold_results/Breast-AdenoCa/fold_4.txt
- kfold_results/Breast-AdenoCa/fold_3.txt
- kfold_results/Lung_tumors/
- kfold_results/Lung_tumors/fold_3.txt
- kfold_results/Lung_tumors/fold_4.txt
- kfold_results/Lung_tumors/fold_2.txt
- kfold_results/Lung_tumors/fold_1.txt
- kfold_results/Lung_tumors/Regions_withheld_from_all_folds.txt
- kfold_results/Lung_tumors/fold_0.txt
- kfold_results/Uterus-AdenoCA/
- kfold_results/Uterus-AdenoCA/fold_1.txt
- kfold_results/Uterus-AdenoCA/fold_0.txt
- kfold_results/Uterus-AdenoCA/fold_4.txt
- kfold_results/Uterus-AdenoCA/fold_3.txt
- kfold_results/Uterus-AdenoCA/Regions_withheld_from_all_folds.txt
- kfold_results/Uterus-AdenoCA/fold_2.txt
- kfold_results/Kidney-RCC/
- kfold_results/Kidney-RCC/fold_4.txt
- kfold_results/Kidney-RCC/fold_3.txt
- kfold_results/Kidney-RCC/fold_2.txt
- kfold_results/Kidney-RCC/fold_1.txt
- kfold_results/Kidney-RCC/Regions_withheld_from_all_folds.txt
- kfold_results/Kidney-RCC/fold_0.txt
- kfold_results/Breast_tumors/
- kfold_results/Breast_tumors/fold_0.txt
- kfold_results/Breast_tumors/fold_1.txt
- kfold_results/Breast_tumors/fold_2.txt
- kfold_results/Breast_tumors/Regions_withheld_from_all_folds.txt
- kfold_results/Breast_tumors/fold_4.txt
- kfold_results/Breast_tumors/fold_3.txt
- kfold_results/Pancan/
- kfold_results/Pancan/fold_0.txt
- kfold_results/Pancan/fold_1.txt
- kfold_results/Pancan/fold_2.txt
- kfold_results/Pancan/fold_3.txt
- kfold_results/Pancan/fold_4.txt
- kfold_results/Pancan/Regions_withheld_from_all_folds.txt
- kfold_results/Liver-HCC/
- kfold_results/Liver-HCC/fold_0.txt
- kfold_results/Liver-HCC/Regions_withheld_from_all_folds.txt
- kfold_results/Liver-HCC/fold_1.txt
- kfold_results/Liver-HCC/fold_2.txt
- kfold_results/Liver-HCC/fold_3.txt
- kfold_results/Liver-HCC/fold_4.txt
- kfold_results/Stomach-AdenoCA/
- kfold_results/Stomach-AdenoCA/fold_1.txt
- kfold_results/Stomach-AdenoCA/fold_0.txt
- kfold_results/Stomach-AdenoCA/Regions_withheld_from_all_folds.txt
- kfold_results/Stomach-AdenoCA/fold_3.txt
- kfold_results/Stomach-AdenoCA/fold_4.txt
- kfold_results/Stomach-AdenoCA/fold_2.txt
- kfold_results/Digestive_tract_tumors/
- kfold_results/Digestive_tract_tumors/fold_2.txt
- kfold_results/Digestive_tract_tumors/fold_3.txt
- kfold_results/Digestive_tract_tumors/fold_4.txt
- kfold_results/Digestive_tract_tumors/fold_0.txt
- kfold_results/Digestive_tract_tumors/Regions_withheld_from_all_folds.txt
- kfold_results/Digestive_tract_tumors/fold_1.txt
- kfold_results/Adenocarcinoma_tumors/
- kfold_results/Adenocarcinoma_tumors/fold_2.txt
- kfold_results/Adenocarcinoma_tumors/fold_4.txt
- kfold_results/Adenocarcinoma_tumors/fold_3.txt
- kfold_results/Adenocarcinoma_tumors/Regions_withheld_from_all_folds.txt
- kfold_results/Adenocarcinoma_tumors/fold_0.txt
- kfold_results/Adenocarcinoma_tumors/fold_1.txt
- kfold_results/Adenocarcinoma_tumors/.ipynb_checkpoints/
- kfold_results/Adenocarcinoma_tumors/.ipynb_checkpoints/Regions_withheld_from_all_folds-checkpoint.txt
- kfold_results/Adenocarcinoma_tumors/.ipynb_checkpoints/fold_0-checkpoint.txt
- kfold_results/CNS-Medullo/
- kfold_results/CNS-Medullo/fold_0.txt
- kfold_results/CNS-Medullo/fold_1.txt
- kfold_results/CNS-Medullo/fold_2.txt
- kfold_results/CNS-Medullo/Regions_withheld_from_all_folds.txt
- kfold_results/CNS-Medullo/fold_4.txt
- kfold_results/CNS-Medullo/fold_3.txt
- kfold_results/Lymph_tumors/
- kfold_results/Lymph_tumors/fold_4.txt
- kfold_results/Lymph_tumors/fold_3.txt
- kfold_results/Lymph_tumors/fold_2.txt
- kfold_results/Lymph_tumors/Regions_withheld_from_all_folds.txt
- kfold_results/Lymph_tumors/fold_1.txt
- kfold_results/Lymph_tumors/fold_0.txt
- kfold_results/ColoRect-AdenoCA/
- kfold_results/ColoRect-AdenoCA/Regions_withheld_from_all_folds.txt
- kfold_results/ColoRect-AdenoCA/fold_0.txt
- kfold_results/ColoRect-AdenoCA/fold_1.txt
- kfold_results/ColoRect-AdenoCA/fold_2.txt
- kfold_results/ColoRect-AdenoCA/fold_4.txt
- kfold_results/ColoRect-AdenoCA/fold_3.txt
- kfold_results/Head-SCC/
- kfold_results/Head-SCC/fold_1.txt
- kfold_results/Head-SCC/fold_0.txt
- kfold_results/Head-SCC/fold_3.txt
- kfold_results/Head-SCC/fold_4.txt
- kfold_results/Head-SCC/Regions_withheld_from_all_folds.txt
- kfold_results/Head-SCC/fold_2.txt
- kfold_results/Sarcoma_tumors/
- kfold_results/Sarcoma_tumors/fold_1.txt
- kfold_results/Sarcoma_tumors/Regions_withheld_from_all_folds.txt
- kfold_results/Sarcoma_tumors/fold_0.txt
- kfold_results/Sarcoma_tumors/fold_4.txt
- kfold_results/Sarcoma_tumors/fold_3.txt
- kfold_results/Sarcoma_tumors/fold_2.txt
- kfold_results/Kidney_tumors/
- kfold_results/Kidney_tumors/fold_0.txt
- kfold_results/Kidney_tumors/fold_1.txt
- kfold_results/Kidney_tumors/Regions_withheld_from_all_folds.txt
- kfold_results/Kidney_tumors/fold_2.txt
- kfold_results/Kidney_tumors/fold_3.txt
- kfold_results/Kidney_tumors/fold_4.txt
- kfold_results/Panc-Endocrine/
- kfold_results/Panc-Endocrine/fold_3.txt
- kfold_results/Panc-Endocrine/fold_4.txt
- kfold_results/Panc-Endocrine/fold_2.txt
- kfold_results/Panc-Endocrine/Regions_withheld_from_all_folds.txt
- kfold_results/Panc-Endocrine/fold_1.txt
- kfold_results/Panc-Endocrine/fold_0.txt
- kfold_results/Female_reproductive_system_tumors/
- kfold_results/Female_reproductive_system_tumors/fold_0.txt
- kfold_results/Female_reproductive_system_tumors/Regions_withheld_from_all_folds.txt
- kfold_results/Female_reproductive_system_tumors/fold_1.txt
- kfold_results/Female_reproductive_system_tumors/fold_2.txt
- kfold_results/Female_reproductive_system_tumors/fold_4.txt
- kfold_results/Female_reproductive_system_tumors/fold_3.txt
- kfold_results/Prost-AdenoCA/
- kfold_results/Prost-AdenoCA/fold_1.txt
- kfold_results/Prost-AdenoCA/Regions_withheld_from_all_folds.txt
- kfold_results/Prost-AdenoCA/fold_0.txt
- kfold_results/Prost-AdenoCA/fold_4.txt
- kfold_results/Prost-AdenoCA/fold_3.txt
- kfold_results/Prost-AdenoCA/fold_2.txt
- kfold_results/Ovary-AdenoCA/
- kfold_results/Ovary-AdenoCA/fold_2.txt
- kfold_results/Ovary-AdenoCA/Regions_withheld_from_all_folds.txt
- kfold_results/Ovary-AdenoCA/fold_4.txt
- kfold_results/Ovary-AdenoCA/fold_3.txt
- kfold_results/Ovary-AdenoCA/fold_0.txt
- kfold_results/Ovary-AdenoCA/fold_1.txt
- kfold_results/Skin-Melanoma/
- kfold_results/Skin-Melanoma/fold_1.txt
- kfold_results/Skin-Melanoma/Regions_withheld_from_all_folds.txt
- kfold_results/Skin-Melanoma/fold_0.txt
- kfold_results/Skin-Melanoma/fold_4.txt
- kfold_results/Skin-Melanoma/fold_3.txt
- kfold_results/Skin-Melanoma/fold_2.txt
- kfold_results/Carcinoma_tumors/
- kfold_results/Carcinoma_tumors/fold_2.txt
- kfold_results/Carcinoma_tumors/fold_4.txt
- kfold_results/Carcinoma_tumors/Regions_withheld_from_all_folds.txt
- kfold_results/Carcinoma_tumors/fold_3.txt
- kfold_results/Carcinoma_tumors/fold_0.txt
- kfold_results/Carcinoma_tumors/fold_1.txt
- kfold_results/Bone-Leiomyo/
- kfold_results/Bone-Leiomyo/fold_3.txt
- kfold_results/Bone-Leiomyo/fold_4.txt
- kfold_results/Bone-Leiomyo/fold_2.txt
- kfold_results/Bone-Leiomyo/fold_1.txt
- kfold_results/Bone-Leiomyo/Regions_withheld_from_all_folds.txt
- kfold_results/Bone-Leiomyo/fold_0.txt
- kfold_results/Lymph-CLL/
- kfold_results/Lymph-CLL/Regions_withheld_from_all_folds.txt
- kfold_results/Lymph-CLL/fold_4.txt
- kfold_results/Lymph-CLL/fold_3.txt
- kfold_results/Lymph-CLL/fold_2.txt
- kfold_results/Lymph-CLL/fold_1.txt
- kfold_results/Lymph-CLL/fold_0.txt
- kfold_results/CNS-GBM/
- kfold_results/CNS-GBM/fold_3.txt
- kfold_results/CNS-GBM/fold_4.txt
- kfold_results/CNS-GBM/Regions_withheld_from_all_folds.txt
- kfold_results/CNS-GBM/fold_2.txt
- kfold_results/CNS-GBM/fold_1.txt
- kfold_results/CNS-GBM/fold_0.txt
- kfold_results/CNS_tumors/
- kfold_results/CNS_tumors/fold_4.txt
- kfold_results/CNS_tumors/fold_3.txt
- kfold_results/CNS_tumors/Regions_withheld_from_all_folds.txt
- kfold_results/CNS_tumors/fold_2.txt
- kfold_results/CNS_tumors/fold_1.txt
- kfold_results/CNS_tumors/fold_0.txt
