# Supplementary material for: Genome-wide mapping of somatic mutation rates uncovers drivers of cancer
Source: Nat Biotechnol. 2022 Jun 20;40(11):1634–43. doi: 10.1038/s41587-022-01353-8 (PMC9646522; doi:10.1038/s41587-022-01353-8)
Supplement: Supplementary file 4 — Regions and model predictions for each fold of each cancer for which a deep learning model was trained. Regions that were filtered are also listed along with their respective model predictions. [file 41587_2022_1353_MOESM4_ESM.zip › kfold_results/Hematopoietic_tumors/fold_1.txt]

CHROM	START	END	Y_TRUE	Y_PRED	STD
1.0	840000.0	850000.0	3.0	2.3126397132873535	1.1819603443145752
1.0	870000.0	880000.0	2.0	2.7367517948150635	1.5452631711959839
1.0	890000.0	900000.0	0.0	2.1824727058410645	1.0540140867233276
1.0	900000.0	910000.0	3.0	2.891023635864258	1.5937994718551636
1.0	930000.0	940000.0	4.0	2.543673276901245	1.2921817302703857
1.0	1020000.0	1030000.0	3.0	2.522725820541382	1.2170544862747192
1.0	1050000.0	1060000.0	1.0	2.892152786254883	1.638771653175354
1.0	1060000.0	1070000.0	2.0	3.209807872772217	1.7352653741836548
1.0	1090000.0	1100000.0	4.0	2.51008677482605	1.3374760150909424
1.0	1190000.0	1200000.0	0.0	2.139956474304199	0.9392011761665344
1.0	1230000.0	1240000.0	1.0	2.3877086639404297	1.118058443069458
1.0	1250000.0	1260000.0	1.0	2.2426180839538574	1.0117336511611938
1.0	1340000.0	1350000.0	4.0	3.5267601013183594	1.9253759384155273
1.0	1370000.0	1380000.0	3.0	2.559063673019409	1.2411692142486572
1.0	1560000.0	1570000.0	0.0	2.278869152069092	1.2273727655410767
1.0	1780000.0	1790000.0	6.0	2.978060483932495	1.6444041728973389
1.0	1810000.0	1820000.0	1.0	2.8494906425476074	1.4732985496520996
1.0	1820000.0	1830000.0	2.0	2.739413261413574	1.459906816482544
1.0	1900000.0	1910000.0	3.0	3.315056562423706	1.817255973815918
1.0	1920000.0	1930000.0	2.0	3.1643269062042236	1.7141904830932617
1.0	1970000.0	1980000.0	2.0	2.8322417736053467	1.476586103439331
1.0	1980000.0	1990000.0	1.0	2.485332489013672	1.1834355592727661
1.0	1990000.0	2000000.0	3.0	2.6527276039123535	1.3415534496307373
1.0	2000000.0	2010000.0	2.0	2.6006436347961426	1.2734800577163696
1.0	2070000.0	2080000.0	4.0	2.5474560260772705	1.2964812517166138
1.0	2100000.0	2110000.0	3.0	2.535952091217041	1.336117148399353
1.0	2230000.0	2240000.0	1.0	2.6976494789123535	1.4125698804855347
1.0	2300000.0	2310000.0	2.0	2.8275818824768066	1.4740984439849854
1.0	2400000.0	2410000.0	2.0	3.3922672271728516	1.8250277042388916
1.0	2420000.0	2430000.0	1.0	3.87565541267395	2.0426058769226074
1.0	2540000.0	2550000.0	3.0	4.172909259796143	2.176830291748047
1.0	2550000.0	2560000.0	6.0	3.824296474456787	2.0410234928131104
1.0	2730000.0	2740000.0	1.0	3.997875213623047	2.3334226608276367
1.0	2770000.0	2780000.0	3.0	4.3652215003967285	2.5232903957366943
1.0	2780000.0	2790000.0	4.0	4.247580528259277	2.3838768005371094
1.0	2790000.0	2800000.0	5.0	4.378666877746582	2.4069149494171143
1.0	2860000.0	2870000.0	1.0	4.387417793273926	2.509840488433838
1.0	2890000.0	2900000.0	4.0	4.207483768463135	2.293139696121216
1.0	2950000.0	2960000.0	1.0	4.470924377441406	2.345120906829834
1.0	3030000.0	3040000.0	2.0	4.44634485244751	2.4124226570129395
1.0	3050000.0	3060000.0	5.0	3.8188300132751465	2.1809754371643066
1.0	3120000.0	3130000.0	4.0	4.0616302490234375	2.2668297290802
1.0	3250000.0	3260000.0	5.0	4.597368240356445	2.5015017986297607
1.0	3280000.0	3290000.0	4.0	4.174404144287109	2.3049755096435547
1.0	3330000.0	3340000.0	4.0	3.7451858520507812	2.1854662895202637
1.0	3420000.0	3430000.0	1.0	2.8676095008850098	1.5960028171539307
1.0	3440000.0	3450000.0	1.0	2.9086356163024902	1.6894092559814453
1.0	3520000.0	3530000.0	0.0	2.6161701679229736	1.3814424276351929
1.0	3600000.0	3610000.0	3.0	2.8352773189544678	1.488979697227478
1.0	3640000.0	3650000.0	1.0	3.0310628414154053	1.6140387058258057
1.0	3660000.0	3670000.0	3.0	2.303514003753662	1.0520269870758057
1.0	3690000.0	3700000.0	1.0	2.227405071258545	1.029052495956421
1.0	3710000.0	3720000.0	3.0	2.7135202884674072	1.358431100845337
1.0	3730000.0	3740000.0	1.0	2.1220734119415283	0.9411439895629883
1.0	3780000.0	3790000.0	2.0	2.0426182746887207	0.9315935969352722
1.0	4030000.0	4040000.0	5.0	3.1385436058044434	1.8515831232070923
1.0	4050000.0	4060000.0	2.0	3.345452070236206	1.9952760934829712
1.0	4160000.0	4170000.0	7.0	3.243525981903076	1.8105685710906982
1.0	4210000.0	4220000.0	4.0	4.523063659667969	2.3222815990448
1.0	4220000.0	4230000.0	5.0	4.465451240539551	2.3206405639648438
1.0	4260000.0	4270000.0	4.0	5.012160301208496	2.4749948978424072
1.0	4280000.0	4290000.0	1.0	4.979147911071777	2.4494357109069824
1.0	4360000.0	4370000.0	5.0	5.362680912017822	2.6916615962982178
1.0	4380000.0	4390000.0	3.0	5.177055358886719	2.487247943878174
1.0	4390000.0	4400000.0	5.0	5.290992259979248	2.54291033744812
1.0	4440000.0	4450000.0	4.0	5.565038204193115	2.6184840202331543
1.0	4510000.0	4520000.0	6.0	5.7530412673950195	2.632150411605835
1.0	4550000.0	4560000.0	7.0	5.6275715827941895	2.6035916805267334
1.0	4690000.0	4700000.0	2.0	5.569638252258301	2.5523886680603027
1.0	4710000.0	4720000.0	6.0	4.622337341308594	2.252013683319092
1.0	4880000.0	4890000.0	6.0	5.854496002197266	2.5968127250671387
1.0	4900000.0	4910000.0	9.0	5.404040336608887	2.465118646621704
1.0	4960000.0	4970000.0	5.0	5.985881805419922	2.661926031112671
1.0	5040000.0	5050000.0	6.0	5.711355686187744	2.580338954925537
1.0	5050000.0	5060000.0	4.0	5.8283843994140625	2.5650699138641357
1.0	5080000.0	5090000.0	11.0	5.441636562347412	2.4724583625793457
1.0	5110000.0	5120000.0	2.0	5.898073196411133	2.5617666244506836
1.0	5130000.0	5140000.0	4.0	5.936260223388672	2.532369375228882
1.0	5150000.0	5160000.0	5.0	6.126887321472168	2.696387767791748
1.0	5170000.0	5180000.0	3.0	4.990355014801025	2.313368558883667
1.0	5180000.0	5190000.0	8.0	5.881591796875	2.6167385578155518
1.0	5190000.0	5200000.0	5.0	5.6752800941467285	2.5715770721435547
1.0	5250000.0	5260000.0	3.0	5.477545738220215	2.484380006790161
1.0	5310000.0	5320000.0	1.0	5.655747890472412	2.5530877113342285
1.0	5330000.0	5340000.0	6.0	5.196787357330322	2.4074580669403076
1.0	5380000.0	5390000.0	3.0	5.495128631591797	2.5184311866760254
1.0	5390000.0	5400000.0	10.0	5.008683204650879	2.3863728046417236
1.0	5450000.0	5460000.0	6.0	5.4788498878479	2.5391314029693604
1.0	5490000.0	5500000.0	5.0	5.309710502624512	2.5069966316223145
1.0	5510000.0	5520000.0	4.0	4.830481052398682	2.3691864013671875
1.0	5550000.0	5560000.0	4.0	4.9100847244262695	2.4152259826660156
1.0	5630000.0	5640000.0	5.0	5.466999530792236	2.5557453632354736
1.0	5730000.0	5740000.0	5.0	6.101135730743408	2.959085464477539
1.0	5800000.0	5810000.0	2.0	4.7587151527404785	2.3781356811523438
1.0	5880000.0	5890000.0	6.0	3.6330413818359375	2.0971477031707764
1.0	6170000.0	6180000.0	3.0	2.97487211227417	1.5830729007720947
1.0	6190000.0	6200000.0	2.0	2.9087064266204834	1.5511966943740845
1.0	6260000.0	6270000.0	2.0	2.741121768951416	1.481398582458496
1.0	6380000.0	6390000.0	2.0	2.227142333984375	1.042510747909546
1.0	6440000.0	6450000.0	1.0	2.488804340362549	1.2454907894134521
1.0	6480000.0	6490000.0	1.0	2.6341145038604736	1.4881610870361328
1.0	6520000.0	6530000.0	4.0	4.510096073150635	2.7805731296539307
1.0	6530000.0	6540000.0	0.0	2.9966683387756348	1.54981529712677
1.0	6600000.0	6610000.0	2.0	2.622790813446045	1.2595031261444092
1.0	6680000.0	6690000.0	1.0	2.6376900672912598	1.3017302751541138
1.0	6720000.0	6730000.0	2.0	2.4704766273498535	1.1587117910385132
1.0	6740000.0	6750000.0	2.0	2.6129605770111084	1.2732404470443726
1.0	6840000.0	6850000.0	3.0	2.6647467613220215	1.4496378898620605
1.0	6930000.0	6940000.0	0.0	2.4098715782165527	1.22005295753479
1.0	6940000.0	6950000.0	2.0	2.3345961570739746	1.1256368160247803
1.0	7000000.0	7010000.0	7.0	3.1048145294189453	1.685225486755371
1.0	7010000.0	7020000.0	2.0	3.0800373554229736	1.6638282537460327
1.0	7030000.0	7040000.0	3.0	3.3170571327209473	1.8468406200408936
1.0	7050000.0	7060000.0	2.0	3.419874668121338	1.8856815099716187
1.0	7060000.0	7070000.0	3.0	3.523921251296997	1.9620441198349
1.0	7180000.0	7190000.0	2.0	3.963820219039917	2.0800962448120117
1.0	7260000.0	7270000.0	6.0	3.839371919631958	2.1109023094177246
1.0	7270000.0	7280000.0	5.0	3.6056816577911377	2.0567333698272705
1.0	7380000.0	7390000.0	5.0	3.87089204788208	2.1017508506774902
1.0	7460000.0	7470000.0	1.0	4.020309925079346	2.1714861392974854
1.0	7520000.0	7530000.0	4.0	3.6946473121643066	2.0754876136779785
1.0	7620000.0	7630000.0	5.0	3.8057620525360107	2.2094688415527344
1.0	7640000.0	7650000.0	1.0	3.86328387260437	2.1299259662628174
1.0	7770000.0	7780000.0	3.0	3.431662082672119	1.890233039855957
1.0	7790000.0	7800000.0	2.0	3.270409107208252	1.8424994945526123
1.0	7880000.0	7890000.0	4.0	2.6047401428222656	1.366930365562439
1.0	7900000.0	7910000.0	3.0	2.7439327239990234	1.433487057685852
1.0	7970000.0	7980000.0	1.0	3.274125576019287	1.7913429737091064
1.0	8010000.0	8020000.0	2.0	2.648123025894165	1.3101346492767334
1.0	8020000.0	8030000.0	2.0	2.398160696029663	1.2512868642807007
1.0	8050000.0	8060000.0	3.0	2.9516513347625732	1.6526037454605103
1.0	8070000.0	8080000.0	3.0	3.0728600025177	1.7545334100723267
1.0	8220000.0	8230000.0	0.0	3.2524948120117188	1.8232500553131104
1.0	8260000.0	8270000.0	4.0	3.4113609790802	1.9015671014785767
1.0	8290000.0	8300000.0	4.0	3.3297531604766846	1.8416131734848022
1.0	8340000.0	8350000.0	5.0	3.5198097229003906	1.9408595561981201
1.0	8490000.0	8500000.0	6.0	3.008943796157837	1.6477636098861694
1.0	8550000.0	8560000.0	3.0	2.869381904602051	1.6388860940933228
1.0	8590000.0	8600000.0	2.0	2.947248697280884	1.7020413875579834
1.0	8610000.0	8620000.0	3.0	2.3866307735443115	1.1441373825073242
1.0	8620000.0	8630000.0	1.0	2.871412754058838	1.597316026687622
1.0	8650000.0	8660000.0	4.0	2.7921714782714844	1.4822227954864502
1.0	8680000.0	8690000.0	1.0	3.3950953483581543	2.0335729122161865
1.0	8740000.0	8750000.0	2.0	2.8822457790374756	1.6043403148651123
1.0	8880000.0	8890000.0	1.0	2.856837034225464	1.5275760889053345
1.0	8890000.0	8900000.0	3.0	2.7387681007385254	1.416782021522522
1.0	8920000.0	8930000.0	2.0	2.0054526329040527	0.8795818090438843
1.0	9050000.0	9060000.0	1.0	3.2095417976379395	1.7056167125701904
1.0	9090000.0	9100000.0	1.0	3.2060348987579346	1.8350318670272827
1.0	9100000.0	9110000.0	0.0	2.670602560043335	1.314379334449768
1.0	9240000.0	9250000.0	2.0	2.7860236167907715	1.4434020519256592
1.0	9250000.0	9260000.0	1.0	2.843623399734497	1.5581480264663696
1.0	9310000.0	9320000.0	1.0	2.3260104656219482	1.0903483629226685
1.0	9360000.0	9370000.0	2.0	2.7527127265930176	1.4486520290374756
1.0	9420000.0	9430000.0	0.0	2.9493775367736816	1.6256831884384155
1.0	9440000.0	9450000.0	4.0	3.563127040863037	2.0410361289978027
1.0	9450000.0	9460000.0	2.0	3.1691718101501465	1.7139618396759033
1.0	9530000.0	9540000.0	4.0	3.0604801177978516	1.6396030187606812
1.0	9690000.0	9700000.0	2.0	2.879336357116699	1.5302140712738037
1.0	9700000.0	9710000.0	1.0	3.024845838546753	1.632519006729126
1.0	9790000.0	9800000.0	3.0	2.1419689655303955	0.9271582365036011
1.0	9810000.0	9820000.0	2.0	2.5920586585998535	1.2604072093963623
1.0	9820000.0	9830000.0	2.0	2.617482900619507	1.2994248867034912
1.0	9860000.0	9870000.0	4.0	2.8434691429138184	1.495395541191101
1.0	9940000.0	9950000.0	1.0	2.3300750255584717	1.0822207927703857
1.0	9970000.0	9980000.0	3.0	2.586179256439209	1.2956745624542236
1.0	9990000.0	10000000.0	0.0	2.27323055267334	1.0435984134674072
1.0	10160000.0	10170000.0	0.0	2.4917805194854736	1.1906598806381226
1.0	10170000.0	10180000.0	2.0	2.319511651992798	1.0726197957992554
1.0	10240000.0	10250000.0	1.0	2.5107498168945312	1.2352335453033447
1.0	10260000.0	10270000.0	7.0	2.854942798614502	1.5114210844039917
1.0	10370000.0	10380000.0	6.0	2.589667558670044	1.3266414403915405
1.0	10430000.0	10440000.0	2.0	2.285501003265381	1.0581303834915161
1.0	10480000.0	10490000.0	2.0	2.5541036128997803	1.2866109609603882
1.0	10530000.0	10540000.0	3.0	2.5724053382873535	1.3632045984268188
1.0	10560000.0	10570000.0	4.0	2.532696008682251	1.291532278060913
1.0	10580000.0	10590000.0	2.0	2.472111940383911	1.2138969898223877
1.0	10590000.0	10600000.0	1.0	2.4021663665771484	1.2057092189788818
1.0	10690000.0	10700000.0	1.0	2.416069984436035	1.2128190994262695
1.0	10730000.0	10740000.0	3.0	2.237061023712158	1.0222666263580322
1.0	10770000.0	10780000.0	4.0	2.90462327003479	1.5151503086090088
1.0	10790000.0	10800000.0	1.0	2.8630499839782715	1.4719297885894775
1.0	10810000.0	10820000.0	1.0	3.094649076461792	1.6326433420181274
1.0	10860000.0	10870000.0	6.0	3.188704013824463	1.7057749032974243
1.0	10970000.0	10980000.0	0.0	3.2781970500946045	1.7552289962768555
1.0	10990000.0	11000000.0	1.0	3.171513557434082	1.6846996545791626
1.0	11040000.0	11050000.0	2.0	3.3476834297180176	1.8473501205444336
1.0	11050000.0	11060000.0	2.0	3.0268311500549316	1.596955418586731
1.0	11100000.0	11110000.0	5.0	2.9973716735839844	1.610571265220642
1.0	11130000.0	11140000.0	4.0	2.064373016357422	0.8954030275344849
1.0	11190000.0	11200000.0	0.0	2.028273582458496	0.9000127911567688
1.0	11210000.0	11220000.0	4.0	2.100381374359131	0.9576937556266785
1.0	11340000.0	11350000.0	3.0	2.7034058570861816	1.4853718280792236
1.0	11350000.0	11360000.0	2.0	2.1370434761047363	0.9536217451095581
1.0	11430000.0	11440000.0	2.0	3.0449538230895996	1.6102101802825928
1.0	11460000.0	11470000.0	0.0	3.2962982654571533	1.787224531173706
1.0	11550000.0	11560000.0	3.0	3.572084903717041	1.95110285282135
1.0	11570000.0	11580000.0	3.0	3.430269956588745	1.8700870275497437
1.0	11580000.0	11590000.0	3.0	3.071942090988159	1.615412712097168
1.0	11600000.0	11610000.0	4.0	3.5091404914855957	1.927579641342163
1.0	11610000.0	11620000.0	0.0	3.36950945854187	1.8230154514312744
1.0	11650000.0	11660000.0	4.0	3.288158416748047	1.780583143234253
1.0	11660000.0	11670000.0	1.0	3.169405937194824	1.6900060176849365
1.0	11690000.0	11700000.0	1.0	3.2262396812438965	1.7367748022079468
1.0	11720000.0	11730000.0	2.0	2.359330177307129	1.1338040828704834
1.0	11820000.0	11830000.0	0.0	3.0236730575561523	1.613590955734253
1.0	11900000.0	11910000.0	2.0	2.3582632541656494	1.0739398002624512
1.0	11910000.0	11920000.0	6.0	3.297020673751831	1.777478575706482
1.0	11970000.0	11980000.0	3.0	2.8512916564941406	1.4968920946121216
1.0	12050000.0	12060000.0	1.0	2.0430824756622314	0.889432430267334
1.0	12140000.0	12150000.0	1.0	3.0208516120910645	1.6576734781265259
1.0	12160000.0	12170000.0	0.0	2.9796950817108154	1.575014352798462
1.0	12170000.0	12180000.0	7.0	2.6648876667022705	1.3466088771820068
1.0	12190000.0	12200000.0	2.0	2.869596242904663	1.5420374870300293
1.0	12210000.0	12220000.0	1.0	4.010511875152588	2.3864974975585938
1.0	12240000.0	12250000.0	3.0	2.980710029602051	1.708374261856079
1.0	12340000.0	12350000.0	2.0	2.1723906993865967	0.9535204768180847
1.0	12360000.0	12370000.0	1.0	2.174849271774292	0.9729129076004028
1.0	12450000.0	12460000.0	0.0	2.1741433143615723	0.9872644543647766
1.0	12530000.0	12540000.0	2.0	2.962714672088623	1.7030284404754639
1.0	12640000.0	12650000.0	2.0	2.6518800258636475	1.4014238119125366
1.0	12680000.0	12690000.0	2.0	3.078871488571167	1.6511738300323486
1.0	12770000.0	12780000.0	1.0	3.404397487640381	1.8475782871246338
1.0	12820000.0	12830000.0	3.0	3.8072807788848877	2.0952916145324707
1.0	12860000.0	12870000.0	2.0	3.42523455619812	1.9587724208831787
1.0	13840000.0	13850000.0	4.0	3.650433301925659	2.0257720947265625
1.0	13850000.0	13860000.0	4.0	3.6437010765075684	1.9931694269180298
1.0	13910000.0	13920000.0	3.0	3.2772915363311768	1.6897064447402954
1.0	14020000.0	14030000.0	3.0	6.6094255447387695	3.587027072906494
1.0	14030000.0	14040000.0	4.0	2.9923062324523926	1.630462646484375
1.0	14090000.0	14100000.0	4.0	2.764737844467163	1.4528497457504272
1.0	14130000.0	14140000.0	1.0	2.817030429840088	1.4269423484802246
1.0	14370000.0	14380000.0	1.0	4.390185832977295	2.1410837173461914
1.0	14390000.0	14400000.0	4.0	4.257889747619629	2.1136279106140137
1.0	14440000.0	14450000.0	2.0	4.743580341339111	2.306830883026123
1.0	14450000.0	14460000.0	6.0	4.520447731018066	2.2177741527557373
1.0	14560000.0	14570000.0	3.0	5.289669513702393	2.431394577026367
1.0	14570000.0	14580000.0	1.0	5.61444616317749	2.5179343223571777
1.0	14610000.0	14620000.0	8.0	4.941402912139893	2.3809659481048584
1.0	14700000.0	14710000.0	7.0	5.716291427612305	2.542147159576416
1.0	14780000.0	14790000.0	7.0	5.49373722076416	2.5085175037384033
1.0	14800000.0	14810000.0	6.0	5.680991172790527	2.538738250732422
1.0	14820000.0	14830000.0	1.0	5.572934150695801	2.510410785675049
1.0	14830000.0	14840000.0	6.0	5.441089630126953	2.484462022781372
1.0	14870000.0	14880000.0	4.0	5.333500385284424	2.474125623703003
1.0	14880000.0	14890000.0	4.0	5.055021286010742	2.3929708003997803
1.0	14950000.0	14960000.0	3.0	5.170490741729736	2.4603536128997803
1.0	14990000.0	15000000.0	3.0	5.023638725280762	2.3974215984344482
1.0	15010000.0	15020000.0	9.0	4.601117134094238	2.315986394882202
1.0	15100000.0	15110000.0	3.0	4.727120399475098	2.2674872875213623
1.0	15110000.0	15120000.0	4.0	4.826833248138428	2.3062400817871094
1.0	15120000.0	15130000.0	6.0	4.773923873901367	2.344644546508789
1.0	15140000.0	15150000.0	4.0	4.749419212341309	2.3613643646240234
1.0	15200000.0	15210000.0	4.0	4.107429027557373	2.0878567695617676
1.0	15350000.0	15360000.0	4.0	3.785196304321289	1.98098886013031
1.0	15360000.0	15370000.0	6.0	3.8358848094940186	2.0270986557006836
1.0	15530000.0	15540000.0	3.0	3.6696696281433105	1.9416614770889282
1.0	15570000.0	15580000.0	3.0	3.03658127784729	1.584044337272644
1.0	15580000.0	15590000.0	5.0	3.462794780731201	1.8949912786483765
1.0	15620000.0	15630000.0	1.0	3.4973232746124268	1.906080961227417
1.0	15660000.0	15670000.0	5.0	3.3779869079589844	1.8648045063018799
1.0	15690000.0	15700000.0	3.0	3.2773890495300293	1.7690479755401611
1.0	15710000.0	15720000.0	5.0	2.984473705291748	1.5493944883346558
1.0	15890000.0	15900000.0	1.0	2.430393695831299	1.2519229650497437
1.0	15920000.0	15930000.0	1.0	2.7474186420440674	1.4436334371566772
1.0	16060000.0	16070000.0	3.0	2.231651782989502	0.9965063333511353
1.0	16080000.0	16090000.0	1.0	2.780383348464966	1.4329348802566528
1.0	16120000.0	16130000.0	4.0	2.948483943939209	1.5640965700149536
1.0	16220000.0	16230000.0	4.0	3.04504656791687	1.6501951217651367
1.0	16270000.0	16280000.0	1.0	2.4619717597961426	1.2155967950820923
1.0	16280000.0	16290000.0	3.0	2.3776800632476807	1.142534613609314
1.0	16410000.0	16420000.0	2.0	2.8697071075439453	1.4996799230575562
1.0	16460000.0	16470000.0	2.0	2.730679988861084	1.4695929288864136
1.0	16470000.0	16480000.0	2.0	2.7400624752044678	1.3878344297409058
1.0	16500000.0	16510000.0	1.0	2.7235095500946045	1.3775618076324463
1.0	16580000.0	16590000.0	1.0	2.3921713829040527	1.123948097229004
1.0	16650000.0	16660000.0	1.0	2.8008666038513184	1.441850185394287
1.0	16740000.0	16750000.0	4.0	3.612201690673828	1.9754664897918701
1.0	17240000.0	17250000.0	3.0	2.2902748584747314	1.0851268768310547
1.0	17290000.0	17300000.0	0.0	2.2939934730529785	1.0496543645858765
1.0	17410000.0	17420000.0	6.0	2.9168872833251953	1.6833827495574951
1.0	17450000.0	17460000.0	0.0	3.254180431365967	1.8161929845809937
1.0	17480000.0	17490000.0	1.0	3.6362972259521484	2.050217628479004
1.0	17530000.0	17540000.0	5.0	3.107628583908081	1.6759700775146484
1.0	17610000.0	17620000.0	4.0	3.081146240234375	1.6141674518585205
1.0	17650000.0	17660000.0	4.0	3.3132641315460205	1.8353742361068726
1.0	17740000.0	17750000.0	1.0	2.4319980144500732	1.132976770401001
1.0	17760000.0	17770000.0	6.0	3.2588906288146973	1.9754812717437744
1.0	17900000.0	17910000.0	2.0	3.3142096996307373	1.8030322790145874
1.0	18050000.0	18060000.0	2.0	3.673138380050659	2.113302707672119
1.0	18060000.0	18070000.0	0.0	3.6998214721679688	2.096449851989746
1.0	18070000.0	18080000.0	8.0	3.504986524581909	2.1103007793426514
1.0	18180000.0	18190000.0	5.0	3.904987335205078	2.1416120529174805
1.0	18190000.0	18200000.0	3.0	3.787036418914795	2.118501901626587
1.0	18200000.0	18210000.0	5.0	3.6659140586853027	2.1174683570861816
1.0	18210000.0	18220000.0	3.0	4.015711784362793	2.2731664180755615
1.0	18270000.0	18280000.0	2.0	3.9789977073669434	2.207521915435791
1.0	18320000.0	18330000.0	4.0	3.8574161529541016	2.143507480621338
1.0	18330000.0	18340000.0	1.0	3.8142707347869873	2.1786398887634277
1.0	18380000.0	18390000.0	6.0	3.910146713256836	2.174846649169922
1.0	18410000.0	18420000.0	3.0	3.7180848121643066	2.0653252601623535
1.0	18510000.0	18520000.0	0.0	3.536147356033325	2.0482802391052246
1.0	18560000.0	18570000.0	5.0	3.6448638439178467	2.0172393321990967
1.0	18570000.0	18580000.0	1.0	3.8844008445739746	2.092280387878418
1.0	18730000.0	18740000.0	2.0	4.9869890213012695	2.456386089324951
1.0	18760000.0	18770000.0	6.0	4.765168190002441	2.383312225341797
1.0	18790000.0	18800000.0	5.0	4.211721897125244	2.2402403354644775
1.0	18800000.0	18810000.0	2.0	4.284524440765381	2.191079616546631
1.0	18810000.0	18820000.0	5.0	4.016226291656494	2.1745262145996094
1.0	18860000.0	18870000.0	2.0	4.053522109985352	2.157742977142334
1.0	18920000.0	18930000.0	4.0	3.5733559131622314	1.9925237894058228
1.0	18970000.0	18980000.0	3.0	3.5587120056152344	1.9246972799301147
1.0	19070000.0	19080000.0	2.0	3.9061172008514404	2.1795973777770996
1.0	19080000.0	19090000.0	5.0	3.968888521194458	2.1777071952819824
1.0	19090000.0	19100000.0	3.0	4.024538993835449	2.215193510055542
1.0	19100000.0	19110000.0	4.0	3.8881332874298096	2.1332032680511475
1.0	19110000.0	19120000.0	4.0	3.9856314659118652	2.1750502586364746
1.0	19150000.0	19160000.0	2.0	3.6617233753204346	2.0475502014160156
1.0	19160000.0	19170000.0	5.0	3.608618974685669	2.0001626014709473
1.0	19180000.0	19190000.0	7.0	3.4834389686584473	1.9310920238494873
1.0	19210000.0	19220000.0	4.0	2.6282684803009033	1.3671393394470215
1.0	19230000.0	19240000.0	2.0	2.298813819885254	1.0920519828796387
1.0	19250000.0	19260000.0	2.0	2.8191351890563965	1.4896314144134521
1.0	19270000.0	19280000.0	0.0	3.641315460205078	2.104991912841797
1.0	19340000.0	19350000.0	0.0	3.173229217529297	1.73671555519104
1.0	19400000.0	19410000.0	1.0	2.0247340202331543	0.91534024477005
1.0	19410000.0	19420000.0	2.0	1.965812087059021	0.8728963136672974
1.0	19480000.0	19490000.0	2.0	1.9154646396636963	0.9129769206047058
1.0	19540000.0	19550000.0	1.0	2.0032289028167725	0.945175290107727
1.0	19560000.0	19570000.0	0.0	1.9147262573242188	0.9175460934638977
1.0	19620000.0	19630000.0	3.0	2.3244848251342773	1.1774684190750122
1.0	19630000.0	19640000.0	0.0	1.9759531021118164	0.9488199949264526
1.0	19660000.0	19670000.0	1.0	2.299511432647705	1.187957763671875
1.0	19700000.0	19710000.0	1.0	2.003264904022217	0.9197646379470825
1.0	19820000.0	19830000.0	1.0	2.783916711807251	1.4592082500457764
1.0	19850000.0	19860000.0	0.0	3.039045572280884	1.6512477397918701
1.0	19880000.0	19890000.0	4.0	3.028364658355713	1.6238864660263062
1.0	19990000.0	20000000.0	0.0	3.088951826095581	1.7510697841644287
1.0	20030000.0	20040000.0	1.0	2.486912488937378	1.2158371210098267
1.0	20060000.0	20070000.0	3.0	2.3984220027923584	1.2036659717559814
1.0	20130000.0	20140000.0	3.0	2.661750555038452	1.3735861778259277
1.0	20180000.0	20190000.0	4.0	2.8855786323547363	1.5205413103103638
1.0	20200000.0	20210000.0	3.0	2.601923704147339	1.34574294090271
1.0	20240000.0	20250000.0	2.0	2.665968418121338	1.3355467319488525
1.0	20290000.0	20300000.0	2.0	3.3943076133728027	1.8854585886001587
1.0	20390000.0	20400000.0	3.0	3.4183833599090576	1.9348905086517334
1.0	20410000.0	20420000.0	1.0	3.3562111854553223	1.851567029953003
1.0	20430000.0	20440000.0	6.0	3.27392578125	1.7944555282592773
1.0	20460000.0	20470000.0	2.0	3.636079788208008	1.9926143884658813
1.0	20470000.0	20480000.0	9.0	3.120941162109375	1.680544137954712
1.0	20530000.0	20540000.0	5.0	3.135646343231201	1.694666862487793
1.0	20570000.0	20580000.0	1.0	3.321779251098633	1.8079754114151
1.0	20650000.0	20660000.0	3.0	3.336404800415039	1.8618100881576538
1.0	20660000.0	20670000.0	3.0	3.340557098388672	1.8651920557022095
1.0	20770000.0	20780000.0	2.0	3.6976616382598877	2.072479009628296
1.0	20790000.0	20800000.0	6.0	3.488050937652588	1.926884651184082
1.0	20810000.0	20820000.0	3.0	2.9151594638824463	1.4818164110183716
1.0	20850000.0	20860000.0	2.0	3.5321273803710938	1.9223779439926147
1.0	20940000.0	20950000.0	5.0	3.156778335571289	1.7933452129364014
1.0	21020000.0	21030000.0	2.0	3.080888271331787	1.6893985271453857
1.0	21080000.0	21090000.0	3.0	2.189800977706909	0.9802716970443726
1.0	21120000.0	21130000.0	3.0	2.559004306793213	1.2860300540924072
1.0	21190000.0	21200000.0	3.0	2.3717713356018066	1.1494258642196655
1.0	21270000.0	21280000.0	2.0	2.330805540084839	1.1161844730377197
1.0	21280000.0	21290000.0	3.0	2.3446590900421143	1.1261951923370361
1.0	21290000.0	21300000.0	3.0	2.3561160564422607	1.1701035499572754
1.0	21470000.0	21480000.0	4.0	2.364098310470581	1.1519107818603516
1.0	21480000.0	21490000.0	0.0	2.4137330055236816	1.209303855895996
1.0	21500000.0	21510000.0	1.0	2.827136516571045	1.4743188619613647
1.0	21530000.0	21540000.0	1.0	2.6819167137145996	1.3891284465789795
1.0	21600000.0	21610000.0	1.0	2.489086151123047	1.2032207250595093
1.0	21690000.0	21700000.0	5.0	2.9784913063049316	1.6288816928863525
1.0	21730000.0	21740000.0	1.0	3.0759129524230957	1.6522321701049805
1.0	21860000.0	21870000.0	2.0	2.9045801162719727	1.5769503116607666
1.0	21870000.0	21880000.0	1.0	2.9151902198791504	1.5782172679901123
1.0	21950000.0	21960000.0	2.0	2.72924542427063	1.422439694404602
1.0	21980000.0	21990000.0	3.0	2.7442567348480225	1.4106776714324951
1.0	22070000.0	22080000.0	2.0	2.4374969005584717	1.1513950824737549
1.0	22100000.0	22110000.0	5.0	2.660701274871826	1.4644030332565308
1.0	22240000.0	22250000.0	5.0	2.369575262069702	1.1215547323226929
1.0	22250000.0	22260000.0	2.0	2.71862530708313	1.382627010345459
1.0	22260000.0	22270000.0	1.0	2.6334898471832275	1.299193263053894
1.0	22460000.0	22470000.0	3.0	2.574847936630249	1.2836860418319702
1.0	22480000.0	22490000.0	0.0	2.9680380821228027	1.5610507726669312
1.0	22530000.0	22540000.0	1.0	3.068070888519287	1.6359392404556274
1.0	22570000.0	22580000.0	2.0	3.2560782432556152	1.7637678384780884
1.0	22610000.0	22620000.0	3.0	3.2234890460968018	1.7453492879867554
1.0	22650000.0	22660000.0	3.0	3.2068400382995605	1.7212464809417725
1.0	22750000.0	22760000.0	1.0	2.9236955642700195	1.5722917318344116
1.0	22860000.0	22870000.0	2.0	2.625734806060791	1.4112989902496338
1.0	22920000.0	22930000.0	0.0	3.6304619312286377	2.0311343669891357
1.0	23020000.0	23030000.0	3.0	3.3883118629455566	1.8506193161010742
1.0	23130000.0	23140000.0	2.0	3.3788809776306152	1.8976436853408813
1.0	23150000.0	23160000.0	5.0	2.959254026412964	1.5901601314544678
1.0	23220000.0	23230000.0	4.0	3.4099864959716797	1.8820154666900635
1.0	23230000.0	23240000.0	2.0	3.35212779045105	1.9101593494415283
1.0	23260000.0	23270000.0	6.0	3.206594467163086	1.71920907497406
1.0	23360000.0	23370000.0	0.0	2.5914113521575928	1.2962753772735596
1.0	23370000.0	23380000.0	2.0	2.3873658180236816	1.1700074672698975
1.0	23390000.0	23400000.0	1.0	2.175820827484131	0.9801210165023804
1.0	23460000.0	23470000.0	2.0	2.4658946990966797	1.2298476696014404
1.0	23600000.0	23610000.0	4.0	2.6656627655029297	1.3497823476791382
1.0	23620000.0	23630000.0	2.0	2.412196636199951	1.1476768255233765
1.0	23640000.0	23650000.0	2.0	2.3399531841278076	1.0693362951278687
1.0	23650000.0	23660000.0	5.0	2.2858564853668213	1.0335798263549805
1.0	23710000.0	23720000.0	2.0	2.5804059505462646	1.2835402488708496
1.0	23720000.0	23730000.0	2.0	2.5953235626220703	1.2827138900756836
1.0	23760000.0	23770000.0	3.0	2.9069790840148926	1.6327682733535767
1.0	23860000.0	23870000.0	0.0	3.9282002449035645	2.0364532470703125
1.0	23890000.0	23900000.0	6.0	3.9235942363739014	2.167360544204712
1.0	23910000.0	23920000.0	5.0	4.315057277679443	2.328937292098999
1.0	23930000.0	23940000.0	5.0	4.28502893447876	2.3022890090942383
1.0	23940000.0	23950000.0	2.0	4.909720420837402	2.6784629821777344
1.0	24000000.0	24010000.0	2.0	3.4578194618225098	1.8714183568954468
1.0	24090000.0	24100000.0	2.0	2.391353130340576	1.1246517896652222
1.0	24130000.0	24140000.0	1.0	2.300607204437256	1.0537424087524414
1.0	24200000.0	24210000.0	2.0	2.3824546337127686	1.162244439125061
1.0	24210000.0	24220000.0	3.0	2.8354809284210205	1.6140213012695312
1.0	24220000.0	24230000.0	4.0	2.764071226119995	1.5387088060379028
1.0	24230000.0	24240000.0	5.0	3.789583921432495	2.218750476837158
1.0	24240000.0	24250000.0	1.0	2.738847255706787	1.5714359283447266
1.0	24290000.0	24300000.0	0.0	2.183105707168579	1.069520354270935
1.0	24300000.0	24310000.0	0.0	2.8610196113586426	1.638034462928772
1.0	24340000.0	24350000.0	0.0	2.6258227825164795	1.419777274131775
1.0	24370000.0	24380000.0	2.0	2.7042460441589355	1.4607138633728027
1.0	24400000.0	24410000.0	2.0	2.507384777069092	1.2704541683197021
1.0	24490000.0	24500000.0	1.0	2.4123289585113525	1.1343111991882324
1.0	24640000.0	24650000.0	4.0	2.5864861011505127	1.262001633644104
1.0	24660000.0	24670000.0	3.0	2.713329792022705	1.3555818796157837
1.0	24720000.0	24730000.0	0.0	2.5883967876434326	1.2968494892120361
1.0	24800000.0	24810000.0	2.0	3.038969039916992	1.6049442291259766
1.0	24880000.0	24890000.0	5.0	2.706169605255127	1.3490135669708252
1.0	24890000.0	24900000.0	3.0	2.912612199783325	1.4892038106918335
1.0	24980000.0	24990000.0	0.0	2.371798038482666	1.0909457206726074
1.0	25000000.0	25010000.0	6.0	2.747506618499756	1.3782674074172974
1.0	25010000.0	25020000.0	2.0	3.405386447906494	1.853594422340393
1.0	25030000.0	25040000.0	2.0	3.3661599159240723	1.86590576171875
1.0	25050000.0	25060000.0	2.0	3.4533565044403076	1.9664249420166016
1.0	25100000.0	25110000.0	1.0	3.0428171157836914	1.6430237293243408
1.0	25110000.0	25120000.0	4.0	2.860647439956665	1.5282979011535645
1.0	25150000.0	25160000.0	2.0	2.678680419921875	1.3714858293533325
1.0	25170000.0	25180000.0	2.0	2.533660411834717	1.2830784320831299
1.0	25190000.0	25200000.0	1.0	2.3724145889282227	1.1434869766235352
1.0	25270000.0	25280000.0	3.0	2.5597801208496094	1.3159253597259521
1.0	25290000.0	25300000.0	5.0	2.663079023361206	1.3971893787384033
1.0	25310000.0	25320000.0	2.0	2.6626133918762207	1.3615930080413818
1.0	25350000.0	25360000.0	4.0	2.47822904586792	1.2339235544204712
1.0	25360000.0	25370000.0	0.0	2.560579776763916	1.2783973217010498
1.0	25400000.0	25410000.0	2.0	2.677849292755127	1.3552300930023193
1.0	25410000.0	25420000.0	1.0	2.6789822578430176	1.3421738147735596
1.0	25420000.0	25430000.0	0.0	2.6254963874816895	1.3031545877456665
1.0	25440000.0	25450000.0	3.0	2.755870819091797	1.4008398056030273
1.0	25450000.0	25460000.0	0.0	2.7039008140563965	1.3646109104156494
1.0	25460000.0	25470000.0	4.0	2.689897060394287	1.362497091293335
1.0	25750000.0	25760000.0	4.0	2.543907880783081	1.4124442338943481
1.0	25790000.0	25800000.0	1.0	2.3682541847229004	1.1528236865997314
1.0	25820000.0	25830000.0	4.0	2.227053165435791	1.0204490423202515
1.0	25850000.0	25860000.0	1.0	2.836235523223877	1.4727050065994263
1.0	25870000.0	25880000.0	3.0	2.345465898513794	1.1092387437820435
1.0	25890000.0	25900000.0	6.0	3.271760940551758	1.9338232278823853
1.0	25940000.0	25950000.0	2.0	2.752063512802124	1.4464609622955322
1.0	25970000.0	25980000.0	4.0	3.0866191387176514	1.7029873132705688
1.0	26020000.0	26030000.0	5.0	2.970426082611084	1.6369752883911133
1.0	26030000.0	26040000.0	2.0	2.839874267578125	1.5299876928329468
1.0	26060000.0	26070000.0	3.0	2.5617516040802	1.271010398864746
1.0	26070000.0	26080000.0	1.0	2.3546195030212402	1.0994049310684204
1.0	26110000.0	26120000.0	1.0	2.5780234336853027	1.3237345218658447
1.0	26140000.0	26150000.0	1.0	2.2472951412200928	1.2171729803085327
1.0	26180000.0	26190000.0	3.0	2.643204689025879	1.3655116558074951
1.0	26340000.0	26350000.0	1.0	2.510607957839966	1.2488751411437988
1.0	26530000.0	26540000.0	0.0	2.724241018295288	1.387302041053772
1.0	26600000.0	26610000.0	2.0	2.6850943565368652	1.5407034158706665
1.0	26610000.0	26620000.0	5.0	5.640715599060059	3.3061110973358154
1.0	26650000.0	26660000.0	2.0	2.8542633056640625	1.4643065929412842
1.0	26770000.0	26780000.0	2.0	2.273880958557129	1.0232787132263184
1.0	26880000.0	26890000.0	3.0	2.2494845390319824	1.0496773719787598
1.0	27010000.0	27020000.0	3.0	2.8362972736358643	1.518619179725647
1.0	27060000.0	27070000.0	4.0	2.5219435691833496	1.2769848108291626
1.0	27070000.0	27080000.0	2.0	3.0448310375213623	1.74081552028656
1.0	27120000.0	27130000.0	3.0	2.4207849502563477	1.1412737369537354
1.0	27190000.0	27200000.0	3.0	2.4736950397491455	1.2718706130981445
1.0	27210000.0	27220000.0	2.0	2.1875338554382324	1.1650413274765015
1.0	27230000.0	27240000.0	2.0	2.549332618713379	1.3138937950134277
1.0	27330000.0	27340000.0	2.0	2.538883686065674	1.3536932468414307
1.0	27400000.0	27410000.0	3.0	2.961301326751709	1.5694549083709717
1.0	27420000.0	27430000.0	5.0	2.353055477142334	1.1283156871795654
1.0	27490000.0	27500000.0	2.0	2.9461331367492676	1.5602672100067139
1.0	27560000.0	27570000.0	3.0	2.4667747020721436	1.255886435508728
1.0	27700000.0	27710000.0	6.0	2.615429162979126	1.3020274639129639
1.0	27730000.0	27740000.0	1.0	2.4841818809509277	1.2941076755523682
1.0	27770000.0	27780000.0	1.0	2.6413073539733887	1.3367173671722412
1.0	27840000.0	27850000.0	1.0	2.7707555294036865	1.45431649684906
1.0	27990000.0	28000000.0	4.0	2.207650661468506	1.0954926013946533
1.0	28080000.0	28090000.0	0.0	2.1067023277282715	0.9411686062812805
1.0	28110000.0	28120000.0	1.0	2.2030246257781982	1.0224897861480713
1.0	28170000.0	28180000.0	2.0	2.063770294189453	0.9247112274169922
1.0	28180000.0	28190000.0	3.0	2.6306560039520264	1.3361520767211914
1.0	28200000.0	28210000.0	2.0	2.898550033569336	1.6829372644424438
1.0	28210000.0	28220000.0	2.0	3.189664840698242	1.8741629123687744
1.0	28230000.0	28240000.0	1.0	2.134697198867798	1.0076663494110107
1.0	28300000.0	28310000.0	1.0	2.316807508468628	1.0522816181182861
1.0	28340000.0	28350000.0	1.0	2.6308255195617676	1.2812964916229248
1.0	28350000.0	28360000.0	4.0	2.59501576423645	1.2566171884536743
1.0	28440000.0	28450000.0	4.0	3.6574580669403076	1.9756669998168945
1.0	28450000.0	28460000.0	2.0	3.884551525115967	2.0831425189971924
1.0	28490000.0	28500000.0	4.0	3.8777823448181152	2.1257405281066895
1.0	28550000.0	28560000.0	1.0	2.0373330116271973	1.0438745021820068
1.0	28560000.0	28570000.0	1.0	2.4100265502929688	1.1640387773513794
1.0	28740000.0	28750000.0	4.0	2.7424097061157227	1.420741319656372
1.0	28750000.0	28760000.0	3.0	2.5003395080566406	1.212664246559143
1.0	28830000.0	28840000.0	15.0	4.830271244049072	2.871704578399658
1.0	28850000.0	28860000.0	4.0	2.6263556480407715	1.353170394897461
1.0	28990000.0	29000000.0	3.0	3.296854019165039	2.0315020084381104
1.0	29040000.0	29050000.0	4.0	2.5880255699157715	1.2494539022445679
1.0	29100000.0	29110000.0	3.0	2.881826639175415	1.5067989826202393
1.0	29280000.0	29290000.0	2.0	2.4986648559570312	1.2600798606872559
1.0	29340000.0	29350000.0	3.0	2.207841157913208	1.0762903690338135
1.0	29390000.0	29400000.0	2.0	2.224231004714966	1.0464439392089844
1.0	29430000.0	29440000.0	2.0	2.194542407989502	1.0529664754867554
1.0	29450000.0	29460000.0	2.0	2.4678988456726074	1.2282663583755493
1.0	29510000.0	29520000.0	3.0	2.5255799293518066	1.2638349533081055
1.0	29630000.0	29640000.0	2.0	2.823575973510742	1.4933440685272217
1.0	29650000.0	29660000.0	2.0	3.1993918418884277	1.7345463037490845
1.0	29730000.0	29740000.0	3.0	3.939067840576172	2.1246235370635986
1.0	29750000.0	29760000.0	4.0	4.024308681488037	2.1369247436523438
1.0	29870000.0	29880000.0	1.0	2.738111972808838	1.5517961978912354
1.0	30110000.0	30120000.0	3.0	3.659231662750244	2.035334587097168
1.0	30160000.0	30170000.0	3.0	3.712387800216675	2.063310384750366
1.0	30200000.0	30210000.0	4.0	3.195955753326416	1.7921545505523682
1.0	30360000.0	30370000.0	2.0	4.1686625480651855	2.2008910179138184
1.0	30450000.0	30460000.0	5.0	3.985614061355591	2.080627918243408
1.0	30460000.0	30470000.0	3.0	4.132088661193848	2.117832660675049
1.0	30720000.0	30730000.0	2.0	3.968681812286377	2.1135761737823486
1.0	30770000.0	30780000.0	2.0	4.216917514801025	2.208930492401123
1.0	30800000.0	30810000.0	5.0	4.005777359008789	2.0864369869232178
1.0	30870000.0	30880000.0	0.0	3.945175886154175	2.0593223571777344
1.0	31070000.0	31080000.0	5.0	3.184851884841919	1.7022838592529297
1.0	31150000.0	31160000.0	2.0	3.906068801879883	2.14237904548645
1.0	31190000.0	31200000.0	3.0	4.670666217803955	2.645660877227783
1.0	31200000.0	31210000.0	13.0	5.128434658050537	2.5113565921783447
1.0	31240000.0	31250000.0	6.0	3.4450576305389404	1.8377659320831299
1.0	31290000.0	31300000.0	2.0	3.7099556922912598	2.0284531116485596
1.0	31400000.0	31410000.0	1.0	2.4100589752197266	1.1980795860290527
1.0	31410000.0	31420000.0	2.0	2.1202285289764404	0.9669522047042847
1.0	31480000.0	31490000.0	2.0	2.6491522789001465	1.3838711977005005
1.0	31580000.0	31590000.0	5.0	3.1580898761749268	1.7167751789093018
1.0	31620000.0	31630000.0	0.0	2.9293525218963623	1.6029987335205078
1.0	31730000.0	31740000.0	3.0	2.2407665252685547	1.0072616338729858
1.0	31750000.0	31760000.0	2.0	2.204134702682495	0.9891206622123718
1.0	31770000.0	31780000.0	2.0	2.292530059814453	1.0275545120239258
1.0	31820000.0	31830000.0	1.0	2.2139790058135986	1.020536184310913
1.0	31920000.0	31930000.0	3.0	3.245607376098633	1.7829478979110718
1.0	31930000.0	31940000.0	1.0	3.318643093109131	1.8328536748886108
1.0	32060000.0	32070000.0	4.0	2.780071496963501	1.4425467252731323
1.0	32120000.0	32130000.0	1.0	2.366776704788208	1.1144416332244873
1.0	32130000.0	32140000.0	3.0	2.367380380630493	1.1363524198532104
1.0	32140000.0	32150000.0	4.0	2.612309694290161	1.3850570917129517
1.0	32170000.0	32180000.0	3.0	2.5771827697753906	1.3095057010650635
1.0	32200000.0	32210000.0	1.0	2.506326675415039	1.214240312576294
1.0	32240000.0	32250000.0	0.0	3.1987252235412598	1.700498342514038
1.0	32280000.0	32290000.0	3.0	3.1981253623962402	1.767494797706604
1.0	32300000.0	32310000.0	6.0	3.499366283416748	1.9692752361297607
1.0	32310000.0	32320000.0	4.0	3.313145399093628	1.8143876791000366
1.0	32490000.0	32500000.0	4.0	2.527048110961914	1.234207034111023
1.0	32520000.0	32530000.0	2.0	2.595255136489868	1.2703187465667725
1.0	32570000.0	32580000.0	1.0	2.771045684814453	1.45481276512146
1.0	32610000.0	32620000.0	3.0	2.6554694175720215	1.3351279497146606
1.0	32680000.0	32690000.0	6.0	2.2438859939575195	1.1487114429473877
1.0	32760000.0	32770000.0	1.0	2.471694231033325	1.2034692764282227
1.0	32770000.0	32780000.0	3.0	2.7359542846679688	1.45803701877594
1.0	32870000.0	32880000.0	4.0	2.771644115447998	1.4165982007980347
1.0	32940000.0	32950000.0	5.0	2.9574122428894043	1.5510705709457397
1.0	33020000.0	33030000.0	1.0	2.4317755699157715	1.1517642736434937
1.0	33030000.0	33040000.0	1.0	2.66252064704895	1.349044919013977
1.0	33080000.0	33090000.0	2.0	2.3042571544647217	1.078464388847351
1.0	33120000.0	33130000.0	4.0	2.2403316497802734	1.020180106163025
1.0	33130000.0	33140000.0	0.0	2.2458815574645996	1.0146147012710571
1.0	33190000.0	33200000.0	7.0	2.614969491958618	1.320241928100586
1.0	33270000.0	33280000.0	1.0	2.0938615798950195	0.9482809901237488
1.0	33280000.0	33290000.0	4.0	3.136749505996704	1.8186540603637695
1.0	33290000.0	33300000.0	2.0	2.0180020332336426	0.9457100033760071
1.0	33300000.0	33310000.0	0.0	2.059654951095581	1.0016676187515259
1.0	33340000.0	33350000.0	1.0	2.8552000522613525	1.5184293985366821
1.0	33410000.0	33420000.0	3.0	2.232910394668579	1.0494511127471924
1.0	33430000.0	33440000.0	2.0	2.4718706607818604	1.252946138381958
1.0	33470000.0	33480000.0	1.0	2.0492911338806152	0.9126592874526978
1.0	33530000.0	33540000.0	1.0	3.0181539058685303	1.6449673175811768
1.0	33610000.0	33620000.0	0.0	2.4786810874938965	1.2434533834457397
1.0	33700000.0	33710000.0	2.0	2.8576862812042236	1.504976511001587
1.0	33780000.0	33790000.0	3.0	2.6010940074920654	1.3235422372817993
1.0	33790000.0	33800000.0	1.0	1.953892707824707	0.8656042218208313
1.0	33860000.0	33870000.0	2.0	2.8226242065429688	1.4608088731765747
1.0	33900000.0	33910000.0	3.0	3.0372262001037598	1.6927378177642822
1.0	34030000.0	34040000.0	5.0	3.6290030479431152	1.9951642751693726
1.0	34060000.0	34070000.0	4.0	3.7291932106018066	2.06449818611145
1.0	34190000.0	34200000.0	9.0	4.581912994384766	2.3082423210144043
1.0	34220000.0	34230000.0	9.0	4.1719970703125	2.1569504737854004
1.0	34250000.0	34260000.0	3.0	4.793182849884033	2.3445425033569336
1.0	34260000.0	34270000.0	7.0	5.046119689941406	2.447643995285034
1.0	34280000.0	34290000.0	4.0	4.973085880279541	2.384084939956665
1.0	34330000.0	34340000.0	9.0	4.012364864349365	2.0895512104034424
1.0	34340000.0	34350000.0	3.0	3.964245319366455	2.0484042167663574
1.0	34350000.0	34360000.0	3.0	3.6279664039611816	1.9153156280517578
1.0	34560000.0	34570000.0	4.0	2.896695137023926	1.4047635793685913
1.0	34570000.0	34580000.0	2.0	4.764339447021484	2.2868192195892334
1.0	34680000.0	34690000.0	5.0	4.23650598526001	2.164841651916504
1.0	34780000.0	34790000.0	3.0	4.705674171447754	2.3089547157287598
1.0	34810000.0	34820000.0	3.0	4.620677947998047	2.2842600345611572
1.0	34840000.0	34850000.0	3.0	4.808073997497559	2.3706624507904053
1.0	34940000.0	34950000.0	5.0	4.985085487365723	2.446868419647217
1.0	35020000.0	35030000.0	2.0	4.428832054138184	2.264164924621582
1.0	35070000.0	35080000.0	5.0	3.761180877685547	2.0524373054504395
1.0	35090000.0	35100000.0	6.0	3.3507742881774902	1.8529980182647705
1.0	35110000.0	35120000.0	1.0	3.9434521198272705	2.139212131500244
1.0	35230000.0	35240000.0	3.0	3.5809121131896973	1.9457275867462158
1.0	35400000.0	35410000.0	0.0	3.2682883739471436	1.778062105178833
1.0	35460000.0	35470000.0	2.0	2.459683418273926	1.1859773397445679
1.0	35510000.0	35520000.0	2.0	3.2159385681152344	1.7492303848266602
1.0	35620000.0	35630000.0	7.0	3.3108882904052734	1.8242051601409912
1.0	35700000.0	35710000.0	2.0	3.2823879718780518	1.785546064376831
1.0	35790000.0	35800000.0	1.0	2.4655563831329346	1.1783723831176758
1.0	35850000.0	35860000.0	5.0	2.4759445190429688	1.205615758895874
1.0	35890000.0	35900000.0	1.0	2.501830577850342	1.2056362628936768
1.0	35900000.0	35910000.0	2.0	2.1989071369171143	0.9737051725387573
1.0	35950000.0	35960000.0	3.0	2.4867260456085205	1.2066235542297363
1.0	35990000.0	36000000.0	3.0	2.352478265762329	1.1193935871124268
1.0	36090000.0	36100000.0	0.0	2.202075481414795	0.9731122851371765
1.0	36250000.0	36260000.0	2.0	2.8642539978027344	1.498132348060608
1.0	36270000.0	36280000.0	5.0	2.417025566101074	1.2111303806304932
1.0	36300000.0	36310000.0	1.0	2.2618370056152344	1.0509698390960693
1.0	36410000.0	36420000.0	1.0	2.2739357948303223	1.0936766862869263
1.0	36480000.0	36490000.0	3.0	2.1876208782196045	0.9967162013053894
1.0	36700000.0	36710000.0	1.0	3.0885868072509766	1.659921646118164
1.0	36730000.0	36740000.0	1.0	2.494948148727417	1.1816211938858032
1.0	36760000.0	36770000.0	5.0	2.4428048133850098	1.1404774188995361
1.0	36790000.0	36800000.0	7.0	2.966597557067871	1.539400339126587
1.0	36870000.0	36880000.0	3.0	3.0993528366088867	1.6811434030532837
1.0	36920000.0	36930000.0	2.0	2.0014212131500244	0.9589605331420898
1.0	36980000.0	36990000.0	2.0	2.707651376724243	1.377829909324646
1.0	37030000.0	37040000.0	2.0	2.916823387145996	1.544971227645874
1.0	37060000.0	37070000.0	2.0	3.0608928203582764	1.6401071548461914
1.0	37110000.0	37120000.0	3.0	3.1087441444396973	1.654057264328003
1.0	37130000.0	37140000.0	1.0	3.342120409011841	1.822406530380249
1.0	37150000.0	37160000.0	4.0	3.2842869758605957	1.8099199533462524
1.0	37160000.0	37170000.0	2.0	3.2529425621032715	1.7929046154022217
1.0	37200000.0	37210000.0	2.0	3.3555378913879395	1.8498775959014893
1.0	37260000.0	37270000.0	2.0	3.4392142295837402	1.9332857131958008
1.0	37280000.0	37290000.0	3.0	3.3987526893615723	1.891122817993164
1.0	37350000.0	37360000.0	1.0	3.328620195388794	1.9873683452606201
1.0	37430000.0	37440000.0	5.0	3.6998066902160645	2.0985255241394043
1.0	37450000.0	37460000.0	8.0	3.485247850418091	1.952440619468689
1.0	37470000.0	37480000.0	8.0	3.391516923904419	1.959883451461792
1.0	37500000.0	37510000.0	4.0	3.451150417327881	1.9148582220077515
1.0	37530000.0	37540000.0	1.0	3.909716844558716	2.119094133377075
1.0	37630000.0	37640000.0	3.0	3.3775315284729004	1.9798247814178467
1.0	37650000.0	37660000.0	2.0	3.392975330352783	1.914080023765564
1.0	37680000.0	37690000.0	4.0	3.3810629844665527	1.9821462631225586
1.0	37720000.0	37730000.0	6.0	3.234818935394287	1.7655693292617798
1.0	37750000.0	37760000.0	1.0	3.412848949432373	2.0365347862243652
1.0	37780000.0	37790000.0	4.0	3.191978931427002	1.7209546566009521
1.0	37820000.0	37830000.0	1.0	3.294722080230713	1.8054574728012085
1.0	37900000.0	37910000.0	2.0	2.783485174179077	1.449372410774231
1.0	37930000.0	37940000.0	1.0	2.3498055934906006	1.122091293334961
1.0	38030000.0	38040000.0	1.0	1.9947240352630615	0.9010865092277527
1.0	38060000.0	38070000.0	1.0	2.1971120834350586	1.1865923404693604
1.0	38110000.0	38120000.0	2.0	2.855931043624878	1.4920737743377686
1.0	38150000.0	38160000.0	1.0	2.243680000305176	1.1396691799163818
1.0	38410000.0	38420000.0	4.0	2.6889266967773438	1.33890962600708
1.0	38420000.0	38430000.0	3.0	2.183162212371826	0.9777429699897766
1.0	38470000.0	38480000.0	3.0	2.6775498390197754	1.3729307651519775
1.0	38500000.0	38510000.0	2.0	3.0314807891845703	1.6259870529174805
1.0	38560000.0	38570000.0	3.0	2.853294849395752	1.4770561456680298
1.0	38570000.0	38580000.0	1.0	3.034386157989502	1.6145894527435303
1.0	38590000.0	38600000.0	1.0	2.864285707473755	1.4820582866668701
1.0	38680000.0	38690000.0	2.0	3.095336437225342	1.6482372283935547
1.0	38690000.0	38700000.0	1.0	3.1514570713043213	1.7032756805419922
1.0	38710000.0	38720000.0	1.0	3.0702290534973145	1.6529529094696045
1.0	38770000.0	38780000.0	4.0	2.9856343269348145	1.625301718711853
1.0	38800000.0	38810000.0	0.0	2.924609661102295	1.541229009628296
1.0	38830000.0	38840000.0	3.0	2.9543516635894775	1.6049906015396118
1.0	38950000.0	38960000.0	2.0	3.2089600563049316	1.739438772201538
1.0	39190000.0	39200000.0	5.0	2.797288417816162	1.4122169017791748
1.0	39240000.0	39250000.0	1.0	3.4300789833068848	1.8608853816986084
1.0	39260000.0	39270000.0	3.0	3.2462146282196045	1.7493091821670532
1.0	39290000.0	39300000.0	2.0	3.155390501022339	1.674091100692749
1.0	39390000.0	39400000.0	3.0	3.354851484298706	1.8044769763946533
1.0	39400000.0	39410000.0	4.0	3.2794482707977295	1.7537437677383423
1.0	39510000.0	39520000.0	3.0	2.9996674060821533	1.5745482444763184
1.0	39670000.0	39680000.0	6.0	2.828601598739624	1.5456172227859497
1.0	39690000.0	39700000.0	2.0	2.486272096633911	1.2841840982437134
1.0	39810000.0	39820000.0	0.0	2.066979169845581	0.9492281079292297
1.0	39820000.0	39830000.0	4.0	1.9953193664550781	0.9054177403450012
1.0	39840000.0	39850000.0	5.0	2.068068742752075	0.9830608367919922
1.0	39850000.0	39860000.0	4.0	2.2028746604919434	1.0372514724731445
1.0	40010000.0	40020000.0	3.0	2.0664830207824707	0.9220007061958313
1.0	40020000.0	40030000.0	4.0	2.1116297245025635	1.0041389465332031
1.0	40080000.0	40090000.0	1.0	2.8917295932769775	1.5040066242218018
1.0	40150000.0	40160000.0	3.0	2.706242084503174	1.524697184562683
1.0	40190000.0	40200000.0	3.0	2.5671753883361816	1.3114659786224365
1.0	40240000.0	40250000.0	3.0	2.5678353309631348	1.282577395439148
1.0	40280000.0	40290000.0	1.0	2.879251480102539	1.55230712890625
1.0	40290000.0	40300000.0	0.0	2.6976075172424316	1.3860458135604858
1.0	40330000.0	40340000.0	3.0	2.1610970497131348	1.0155073404312134
1.0	40360000.0	40370000.0	2.0	2.469691753387451	1.2122498750686646
1.0	40390000.0	40400000.0	2.0	2.3321146965026855	1.1196317672729492
1.0	40480000.0	40490000.0	2.0	2.7729954719543457	1.4454216957092285
1.0	40490000.0	40500000.0	3.0	2.627269744873047	1.321258544921875
1.0	40600000.0	40610000.0	1.0	2.917520761489868	1.516235589981079
1.0	40860000.0	40870000.0	3.0	4.077226161956787	2.4732892513275146
1.0	40920000.0	40930000.0	4.0	2.3758015632629395	1.1002862453460693
1.0	40940000.0	40950000.0	0.0	2.50410795211792	1.1877639293670654
1.0	41030000.0	41040000.0	4.0	2.983736515045166	1.5877430438995361
1.0	41040000.0	41050000.0	2.0	2.919735908508301	1.523654818534851
1.0	41050000.0	41060000.0	1.0	2.917250871658325	1.514326810836792
1.0	41140000.0	41150000.0	5.0	2.7718677520751953	1.4310109615325928
1.0	41150000.0	41160000.0	1.0	2.717733860015869	1.4230754375457764
1.0	41280000.0	41290000.0	1.0	2.399554491043091	1.1618939638137817
1.0	41400000.0	41410000.0	0.0	3.0054068565368652	1.6552727222442627
1.0	41420000.0	41430000.0	3.0	2.897238254547119	1.5347241163253784
1.0	41450000.0	41460000.0	3.0	2.074089527130127	0.902956485748291
1.0	41460000.0	41470000.0	1.0	2.149510622024536	0.9644346237182617
1.0	41520000.0	41530000.0	3.0	2.2205135822296143	1.0657832622528076
1.0	41540000.0	41550000.0	3.0	2.2599291801452637	1.0923093557357788
1.0	41600000.0	41610000.0	4.0	2.1684768199920654	1.0298868417739868
1.0	41630000.0	41640000.0	2.0	2.4459824562072754	1.230787992477417
1.0	41740000.0	41750000.0	1.0	2.552100896835327	1.27494215965271
1.0	41800000.0	41810000.0	4.0	2.939797878265381	1.5887651443481445
1.0	41850000.0	41860000.0	3.0	2.7723233699798584	1.5034348964691162
1.0	41890000.0	41900000.0	3.0	2.604057788848877	1.3217154741287231
1.0	41910000.0	41920000.0	2.0	2.8252789974212646	1.5111485719680786
1.0	41990000.0	42000000.0	1.0	2.5444977283477783	1.3436990976333618
1.0	42050000.0	42060000.0	2.0	2.30484938621521	1.1091814041137695
1.0	42110000.0	42120000.0	0.0	2.63606595993042	1.4596657752990723
1.0	42170000.0	42180000.0	6.0	2.51151967048645	1.2996183633804321
1.0	42180000.0	42190000.0	2.0	2.6783039569854736	1.4311144351959229
1.0	42190000.0	42200000.0	2.0	2.763989210128784	1.544503927230835
1.0	42200000.0	42210000.0	1.0	2.514667272567749	1.2559722661972046
1.0	42270000.0	42280000.0	3.0	2.624953508377075	1.4224884510040283
1.0	42280000.0	42290000.0	2.0	2.648297071456909	1.3712847232818604
1.0	42350000.0	42360000.0	2.0	2.843912363052368	1.600446105003357
1.0	42390000.0	42400000.0	2.0	2.901247024536133	1.5388261079788208
1.0	42400000.0	42410000.0	2.0	2.8157155513763428	1.493449091911316
1.0	42490000.0	42500000.0	3.0	2.965358018875122	1.5904209613800049
1.0	42540000.0	42550000.0	3.0	3.3201568126678467	1.7993024587631226
1.0	42610000.0	42620000.0	5.0	2.771366596221924	1.4036833047866821
1.0	42760000.0	42770000.0	0.0	2.402339220046997	1.1500446796417236
1.0	42850000.0	42860000.0	2.0	2.9345879554748535	1.5450384616851807
1.0	42960000.0	42970000.0	3.0	2.5846409797668457	1.2707514762878418
1.0	42980000.0	42990000.0	3.0	3.0385754108428955	1.7602275609970093
1.0	43110000.0	43120000.0	2.0	2.5320417881011963	1.2976083755493164
1.0	43120000.0	43130000.0	1.0	2.137547731399536	0.986056923866272
1.0	43190000.0	43200000.0	2.0	2.5696182250976562	1.296860933303833
1.0	43260000.0	43270000.0	4.0	2.69140625	1.381774663925171
1.0	43430000.0	43440000.0	2.0	2.8401381969451904	1.558870792388916
1.0	43470000.0	43480000.0	4.0	2.728764057159424	1.4160984754562378
1.0	43590000.0	43600000.0	3.0	2.9175772666931152	1.55556058883667
1.0	43630000.0	43640000.0	2.0	2.183182954788208	0.9762307405471802
1.0	43640000.0	43650000.0	1.0	2.8635005950927734	1.482206106185913
1.0	43650000.0	43660000.0	2.0	3.155611276626587	1.7464258670806885
1.0	43670000.0	43680000.0	2.0	2.820981502532959	1.4498850107192993
1.0	43690000.0	43700000.0	0.0	2.8514115810394287	1.5280370712280273
1.0	43730000.0	43740000.0	2.0	3.0747005939483643	1.7123111486434937
1.0	43780000.0	43790000.0	1.0	2.4623446464538574	1.2135568857192993
1.0	43830000.0	43840000.0	2.0	2.0401952266693115	1.0281202793121338
1.0	43860000.0	43870000.0	5.0	2.08872127532959	0.9665290117263794
1.0	43890000.0	43900000.0	2.0	1.943844199180603	0.8654773831367493
1.0	43950000.0	43960000.0	3.0	3.219010591506958	1.7992260456085205
1.0	44030000.0	44040000.0	3.0	2.7108652591705322	1.4317586421966553
1.0	44080000.0	44090000.0	3.0	2.9420106410980225	1.688253402709961
1.0	44100000.0	44110000.0	9.0	3.0100693702697754	1.5948231220245361
1.0	44180000.0	44190000.0	4.0	2.5069851875305176	1.209531545639038
1.0	44190000.0	44200000.0	2.0	2.6245005130767822	1.3154271841049194
1.0	44230000.0	44240000.0	0.0	2.5666890144348145	1.2900221347808838
1.0	44260000.0	44270000.0	4.0	2.2307987213134766	1.0236867666244507
1.0	44270000.0	44280000.0	3.0	2.23425555229187	1.049784779548645
1.0	44370000.0	44380000.0	2.0	2.2503809928894043	1.0526435375213623
1.0	44420000.0	44430000.0	0.0	1.924602746963501	0.8748055696487427
1.0	44450000.0	44460000.0	6.0	2.2740416526794434	1.0665082931518555
1.0	44530000.0	44540000.0	3.0	3.0363972187042236	1.6930996179580688
1.0	44740000.0	44750000.0	0.0	2.1561226844787598	0.9916059374809265
1.0	44780000.0	44790000.0	1.0	2.0417463779449463	0.92118901014328
1.0	44830000.0	44840000.0	7.0	2.558967113494873	1.3081241846084595
1.0	44840000.0	44850000.0	0.0	2.615846633911133	1.3174383640289307
1.0	44860000.0	44870000.0	2.0	2.7194314002990723	1.4047772884368896
1.0	44910000.0	44920000.0	0.0	2.7430777549743652	1.4111322164535522
1.0	44930000.0	44940000.0	2.0	2.6585309505462646	1.3720782995224
1.0	45000000.0	45010000.0	0.0	2.7125706672668457	1.46836256980896
1.0	45060000.0	45070000.0	3.0	2.4943792819976807	1.2446801662445068
1.0	45130000.0	45140000.0	1.0	2.5887293815612793	1.335479974746704
1.0	45160000.0	45170000.0	2.0	3.179201602935791	1.7468315362930298
1.0	45200000.0	45210000.0	1.0	2.7762038707733154	1.4442436695098877
1.0	45270000.0	45280000.0	1.0	3.242748260498047	1.8595844507217407
1.0	45310000.0	45320000.0	1.0	2.4338910579681396	1.1519498825073242
1.0	45400000.0	45410000.0	1.0	2.31561541557312	1.0944883823394775
1.0	45420000.0	45430000.0	1.0	2.3169636726379395	1.0731524229049683
1.0	45440000.0	45450000.0	0.0	2.331683397293091	1.069069266319275
1.0	45470000.0	45480000.0	1.0	2.3375401496887207	1.228240728378296
1.0	45550000.0	45560000.0	4.0	2.6707382202148438	1.3558709621429443
1.0	45630000.0	45640000.0	2.0	2.4333486557006836	1.1799395084381104
1.0	45650000.0	45660000.0	3.0	2.4030585289001465	1.1523395776748657
1.0	45690000.0	45700000.0	0.0	2.9002156257629395	1.5227973461151123
1.0	45730000.0	45740000.0	1.0	3.036144733428955	1.6285037994384766
1.0	45800000.0	45810000.0	5.0	2.62190318107605	1.5443675518035889
1.0	45850000.0	45860000.0	1.0	2.9063313007354736	1.5520516633987427
1.0	45880000.0	45890000.0	3.0	2.7293550968170166	1.3929005861282349
1.0	45890000.0	45900000.0	1.0	2.8321805000305176	1.4599919319152832
1.0	45970000.0	45980000.0	1.0	2.2275376319885254	1.0004849433898926
1.0	46030000.0	46040000.0	1.0	2.237302780151367	0.9983943700790405
1.0	46120000.0	46130000.0	1.0	2.283352851867676	1.0270534753799438
1.0	46130000.0	46140000.0	5.0	2.4881460666656494	1.2071998119354248
1.0	46170000.0	46180000.0	2.0	2.429414749145508	1.1309306621551514
1.0	46250000.0	46260000.0	2.0	3.388479709625244	1.8306881189346313
1.0	46330000.0	46340000.0	3.0	2.621046543121338	1.2848390340805054
1.0	46350000.0	46360000.0	10.0	2.6732277870178223	1.3850195407867432
1.0	46400000.0	46410000.0	3.0	2.6385562419891357	1.360268235206604
1.0	46470000.0	46480000.0	1.0	2.1762173175811768	0.9792913198471069
1.0	46570000.0	46580000.0	7.0	2.8382253646850586	1.5072404146194458
1.0	46690000.0	46700000.0	4.0	2.735142946243286	1.3864831924438477
1.0	46720000.0	46730000.0	2.0	2.256150007247925	1.0232497453689575
1.0	46740000.0	46750000.0	1.0	2.102229356765747	0.915949821472168
1.0	46750000.0	46760000.0	3.0	2.2033684253692627	0.997736930847168
1.0	46760000.0	46770000.0	5.0	2.393597364425659	1.1547309160232544
1.0	46870000.0	46880000.0	2.0	2.2133991718292236	1.0204527378082275
1.0	47040000.0	47050000.0	5.0	2.0746822357177734	0.9219064712524414
1.0	47150000.0	47160000.0	1.0	2.185790538787842	0.9579024314880371
1.0	47230000.0	47240000.0	3.0	3.790905714035034	2.0904579162597656
1.0	47270000.0	47280000.0	3.0	3.6229796409606934	1.9814695119857788
1.0	47280000.0	47290000.0	9.0	3.4819750785827637	1.9313045740127563
1.0	47300000.0	47310000.0	1.0	4.155529022216797	2.13742995262146
1.0	47490000.0	47500000.0	5.0	3.694603443145752	1.9670312404632568
1.0	47610000.0	47620000.0	6.0	3.813326358795166	2.0877833366394043
1.0	47640000.0	47650000.0	3.0	2.9684886932373047	1.5339205265045166
1.0	47680000.0	47690000.0	8.0	2.8707480430603027	1.4757224321365356
1.0	47690000.0	47700000.0	0.0	3.473060131072998	1.9652820825576782
1.0	47760000.0	47770000.0	2.0	2.4960501194000244	1.1896060705184937
1.0	47840000.0	47850000.0	1.0	2.1623687744140625	0.991558849811554
1.0	47850000.0	47860000.0	3.0	2.6620495319366455	1.3746532201766968
1.0	47930000.0	47940000.0	0.0	3.285423994064331	1.77926504611969
1.0	47960000.0	47970000.0	4.0	3.16794490814209	1.7007207870483398
1.0	47970000.0	47980000.0	2.0	2.9387612342834473	1.5654399394989014
1.0	47980000.0	47990000.0	3.0	3.1202056407928467	1.6779043674468994
1.0	48000000.0	48010000.0	4.0	3.2505195140838623	1.7478545904159546
1.0	48010000.0	48020000.0	4.0	3.261540174484253	1.7421859502792358
1.0	48050000.0	48060000.0	5.0	3.535884380340576	1.9767589569091797
1.0	48060000.0	48070000.0	2.0	3.809544324874878	2.080582857131958
1.0	48080000.0	48090000.0	3.0	3.9823508262634277	2.1574440002441406
1.0	48130000.0	48140000.0	2.0	4.056439399719238	2.2190918922424316
1.0	48150000.0	48160000.0	5.0	3.956408739089966	2.0901741981506348
1.0	48160000.0	48170000.0	2.0	3.4401230812072754	1.8287246227264404
1.0	48180000.0	48190000.0	1.0	4.092739105224609	2.1450963020324707
1.0	48210000.0	48220000.0	5.0	4.43087911605835	2.257972002029419
1.0	48230000.0	48240000.0	4.0	4.536524295806885	2.3305118083953857
1.0	48250000.0	48260000.0	5.0	4.531219482421875	2.3012702465057373
1.0	48320000.0	48330000.0	4.0	4.529867649078369	2.2990543842315674
1.0	48370000.0	48380000.0	5.0	4.8513922691345215	2.3947744369506836
1.0	48440000.0	48450000.0	5.0	5.498274326324463	2.5874104499816895
1.0	48540000.0	48550000.0	7.0	5.555737018585205	2.608853578567505
1.0	48570000.0	48580000.0	5.0	5.701847076416016	2.591416120529175
1.0	48640000.0	48650000.0	3.0	5.053051948547363	2.4138991832733154
1.0	48710000.0	48720000.0	6.0	5.616675853729248	2.536284923553467
1.0	48720000.0	48730000.0	4.0	6.048435688018799	2.6302340030670166
1.0	48730000.0	48740000.0	3.0	6.289521217346191	2.6933515071868896
1.0	48870000.0	48880000.0	2.0	4.877738952636719	2.3529441356658936
1.0	48960000.0	48970000.0	3.0	3.85728120803833	2.0592503547668457
1.0	49060000.0	49070000.0	4.0	3.8779876232147217	2.038480043411255
1.0	49180000.0	49190000.0	2.0	3.4652938842773438	1.8637981414794922
1.0	49190000.0	49200000.0	2.0	2.660029888153076	1.4787375926971436
1.0	49300000.0	49310000.0	0.0	3.828248977661133	2.0044143199920654
1.0	49460000.0	49470000.0	5.0	5.667417049407959	2.562823534011841
1.0	49540000.0	49550000.0	4.0	7.044290065765381	2.8895504474639893
1.0	49550000.0	49560000.0	8.0	6.959011077880859	2.9118165969848633
1.0	49700000.0	49710000.0	7.0	6.684771537780762	2.8574490547180176
1.0	49790000.0	49800000.0	5.0	7.369363307952881	2.9160454273223877
1.0	49910000.0	49920000.0	5.0	7.2301344871521	2.966308355331421
1.0	49960000.0	49970000.0	4.0	6.775121212005615	2.890618085861206
1.0	49990000.0	50000000.0	2.0	7.126692771911621	2.8735625743865967
1.0	50070000.0	50080000.0	11.0	7.764597415924072	3.0043137073516846
1.0	50140000.0	50150000.0	10.0	9.043630599975586	3.1000895500183105
1.0	50150000.0	50160000.0	9.0	9.091886520385742	3.135979175567627
1.0	50180000.0	50190000.0	7.0	9.434561729431152	3.1479804515838623
1.0	50190000.0	50200000.0	12.0	9.141252517700195	3.193235397338867
1.0	50350000.0	50360000.0	7.0	7.662964820861816	2.9734699726104736
1.0	50420000.0	50430000.0	10.0	6.3420844078063965	2.724393367767334
1.0	50440000.0	50450000.0	4.0	6.688808441162109	2.8262135982513428
1.0	50460000.0	50470000.0	6.0	6.403069972991943	2.7554192543029785
1.0	50480000.0	50490000.0	5.0	5.982861518859863	2.5833218097686768
1.0	50510000.0	50520000.0	7.0	5.538736820220947	2.4832797050476074
1.0	50520000.0	50530000.0	7.0	5.8193039894104	2.5822532176971436
1.0	50570000.0	50580000.0	5.0	4.100381374359131	2.0288400650024414
1.0	50610000.0	50620000.0	3.0	4.601729393005371	2.29836368560791
1.0	50620000.0	50630000.0	6.0	4.60603141784668	2.2551562786102295
1.0	50700000.0	50710000.0	5.0	4.190746784210205	2.266080141067505
1.0	50740000.0	50750000.0	4.0	3.9342026710510254	2.1794979572296143
1.0	50770000.0	50780000.0	3.0	4.15772008895874	2.253056049346924
1.0	50780000.0	50790000.0	2.0	4.094077110290527	2.214151620864868
1.0	50820000.0	50830000.0	3.0	3.6787750720977783	2.0596165657043457
1.0	50840000.0	50850000.0	7.0	3.210524797439575	1.8213943243026733
1.0	50980000.0	50990000.0	1.0	2.466548204421997	1.3624069690704346
1.0	50990000.0	51000000.0	1.0	2.538179874420166	1.4099962711334229
1.0	51010000.0	51020000.0	1.0	2.564237117767334	1.4286048412322998
1.0	51140000.0	51150000.0	2.0	2.6382663249969482	1.4851305484771729
1.0	51160000.0	51170000.0	4.0	3.134359359741211	1.8091226816177368
1.0	51170000.0	51180000.0	3.0	2.647845506668091	1.4956464767456055
1.0	51240000.0	51250000.0	2.0	2.5161406993865967	1.2802042961120605
1.0	51280000.0	51290000.0	3.0	2.728480577468872	1.551945686340332
1.0	51460000.0	51470000.0	1.0	2.919930934906006	1.5479779243469238
1.0	51470000.0	51480000.0	2.0	2.85178279876709	1.492045283317566
1.0	51490000.0	51500000.0	5.0	3.0962674617767334	1.66567862033844
1.0	51640000.0	51650000.0	5.0	2.974374771118164	1.564561128616333
1.0	51750000.0	51760000.0	4.0	2.499849557876587	1.2191894054412842
1.0	51760000.0	51770000.0	1.0	2.5868916511535645	1.289084792137146
1.0	51790000.0	51800000.0	1.0	2.802158832550049	1.4495961666107178
1.0	51820000.0	51830000.0	5.0	2.3776044845581055	1.109067678451538
1.0	51870000.0	51880000.0	2.0	2.5886435508728027	1.249561071395874
1.0	51920000.0	51930000.0	5.0	3.2469356060028076	1.607129454612732
1.0	52070000.0	52080000.0	2.0	3.9580321311950684	2.0804476737976074
1.0	52100000.0	52110000.0	4.0	3.184077501296997	1.7284557819366455
1.0	52130000.0	52140000.0	3.0	2.9072606563568115	1.5531843900680542
1.0	52150000.0	52160000.0	1.0	3.1070406436920166	1.6729825735092163
1.0	52190000.0	52200000.0	5.0	2.9917378425598145	1.7167428731918335
1.0	52280000.0	52290000.0	2.0	2.325183391571045	1.0863428115844727
1.0	52440000.0	52450000.0	3.0	3.0219247341156006	1.6075773239135742
1.0	52480000.0	52490000.0	1.0	2.6861114501953125	1.3419437408447266
1.0	52520000.0	52530000.0	2.0	3.4025909900665283	2.0343663692474365
1.0	52600000.0	52610000.0	3.0	2.4241037368774414	1.2455170154571533
1.0	52690000.0	52700000.0	0.0	2.700942039489746	1.3846851587295532
1.0	52770000.0	52780000.0	2.0	2.6546599864959717	1.3720605373382568
1.0	52780000.0	52790000.0	4.0	2.8464810848236084	1.5161855220794678
1.0	52890000.0	52900000.0	3.0	2.274325132369995	1.0398547649383545
1.0	52930000.0	52940000.0	2.0	2.148512363433838	0.9774454832077026
1.0	53040000.0	53050000.0	3.0	2.724701404571533	1.4222824573516846
1.0	53160000.0	53170000.0	0.0	2.3321938514709473	1.213138461112976
1.0	53210000.0	53220000.0	1.0	2.3981521129608154	1.2125990390777588
1.0	53240000.0	53250000.0	1.0	2.242203950881958	1.0557501316070557
1.0	53250000.0	53260000.0	3.0	2.140390396118164	0.9781757593154907
1.0	53360000.0	53370000.0	2.0	2.5805909633636475	1.3061047792434692
1.0	53390000.0	53400000.0	1.0	2.5984034538269043	1.3356096744537354
1.0	53450000.0	53460000.0	6.0	2.5959229469299316	1.3676353693008423
1.0	53480000.0	53490000.0	4.0	2.51212739944458	1.2351759672164917
1.0	53520000.0	53530000.0	1.0	3.142941951751709	1.832720160484314
1.0	53610000.0	53620000.0	2.0	2.9902729988098145	1.6491619348526
1.0	53650000.0	53660000.0	4.0	2.903679847717285	1.5906633138656616
1.0	53670000.0	53680000.0	0.0	2.0826163291931152	0.919814944267273
1.0	53750000.0	53760000.0	3.0	2.1359894275665283	0.9805189371109009
1.0	53810000.0	53820000.0	2.0	2.832881450653076	1.4989912509918213
1.0	53820000.0	53830000.0	3.0	2.976219892501831	1.61247980594635
1.0	53850000.0	53860000.0	0.0	2.95607328414917	1.5944218635559082
1.0	53960000.0	53970000.0	1.0	3.1301493644714355	1.7185556888580322
1.0	53980000.0	53990000.0	1.0	3.080169677734375	1.698592185974121
1.0	53990000.0	54000000.0	1.0	3.0403552055358887	1.693231225013733
1.0	54030000.0	54040000.0	3.0	2.9713845252990723	1.603832483291626
1.0	54070000.0	54080000.0	2.0	3.1564877033233643	1.724524736404419
1.0	54140000.0	54150000.0	5.0	2.826528549194336	1.4851521253585815
1.0	54170000.0	54180000.0	2.0	3.075369358062744	1.6412162780761719
1.0	54250000.0	54260000.0	3.0	2.1772069931030273	0.9922264814376831
1.0	54400000.0	54410000.0	3.0	2.258732795715332	1.0519193410873413
1.0	54420000.0	54430000.0	0.0	2.090468645095825	0.9528565406799316
1.0	54460000.0	54470000.0	1.0	2.946352481842041	1.5830156803131104
1.0	54510000.0	54520000.0	1.0	2.358203172683716	1.2460840940475464
1.0	54610000.0	54620000.0	2.0	2.863659381866455	1.5331073999404907
1.0	54730000.0	54740000.0	2.0	2.5399203300476074	1.2360813617706299
1.0	54940000.0	54950000.0	2.0	3.1513068675994873	1.8538429737091064
1.0	54980000.0	54990000.0	2.0	3.3579585552215576	1.8211876153945923
1.0	55080000.0	55090000.0	6.0	3.185600757598877	1.7012494802474976
1.0	55100000.0	55110000.0	4.0	3.269768238067627	1.7666133642196655
1.0	55260000.0	55270000.0	2.0	2.624812602996826	1.2919660806655884
1.0	55270000.0	55280000.0	3.0	2.9261274337768555	1.5357506275177002
1.0	55430000.0	55440000.0	2.0	3.4704749584198	1.9060722589492798
1.0	55610000.0	55620000.0	4.0	2.333238124847412	1.1151981353759766
1.0	55620000.0	55630000.0	0.0	2.238417148590088	1.0202291011810303
1.0	55730000.0	55740000.0	5.0	3.1036922931671143	1.7265701293945312
1.0	55740000.0	55750000.0	4.0	3.068037748336792	1.7048600912094116
1.0	55820000.0	55830000.0	1.0	3.338305711746216	1.966764211654663
1.0	55870000.0	55880000.0	6.0	3.6166000366210938	2.1348319053649902
1.0	55900000.0	55910000.0	1.0	4.226579666137695	2.2708775997161865
1.0	55940000.0	55950000.0	1.0	4.310206890106201	2.2201669216156006
1.0	55960000.0	55970000.0	4.0	3.7516989707946777	1.9954391717910767
1.0	56050000.0	56060000.0	7.0	5.362026214599609	2.4227399826049805
1.0	56130000.0	56140000.0	5.0	5.184376239776611	2.432614803314209
1.0	56180000.0	56190000.0	6.0	5.704209804534912	2.508838653564453
1.0	56190000.0	56200000.0	3.0	6.078022003173828	2.5928776264190674
1.0	56230000.0	56240000.0	7.0	5.549668312072754	2.5161406993865967
1.0	56290000.0	56300000.0	5.0	5.259392738342285	2.37898325920105
1.0	56330000.0	56340000.0	3.0	5.442895412445068	2.410888910293579
1.0	56410000.0	56420000.0	3.0	5.7453107833862305	2.51462984085083
1.0	56430000.0	56440000.0	6.0	5.71304988861084	2.488161087036133
1.0	56500000.0	56510000.0	5.0	5.663186550140381	2.4821224212646484
1.0	56550000.0	56560000.0	9.0	5.258265018463135	2.459289073944092
1.0	56580000.0	56590000.0	7.0	5.864438056945801	2.578017473220825
1.0	56610000.0	56620000.0	7.0	5.070009708404541	2.3446316719055176
1.0	56620000.0	56630000.0	4.0	5.06274938583374	2.2953906059265137
1.0	56680000.0	56690000.0	3.0	5.024831295013428	2.3084356784820557
1.0	56690000.0	56700000.0	4.0	4.940517425537109	2.306259870529175
1.0	56730000.0	56740000.0	9.0	3.93281888961792	2.0534868240356445
1.0	56750000.0	56760000.0	1.0	4.626837253570557	2.2285594940185547
1.0	56960000.0	56970000.0	3.0	4.125249862670898	2.080090045928955
1.0	57090000.0	57100000.0	4.0	4.9919633865356445	2.4144034385681152
1.0	57150000.0	57160000.0	4.0	5.326731204986572	2.4193222522735596
1.0	57160000.0	57170000.0	8.0	5.137856483459473	2.4163832664489746
1.0	57260000.0	57270000.0	5.0	5.8214287757873535	2.644601583480835
1.0	57280000.0	57290000.0	1.0	5.877408027648926	2.7059683799743652
1.0	57360000.0	57370000.0	5.0	5.250979423522949	2.4946179389953613
1.0	57380000.0	57390000.0	4.0	5.479012966156006	2.5845038890838623
1.0	57440000.0	57450000.0	3.0	5.749393463134766	2.6422009468078613
1.0	57460000.0	57470000.0	6.0	5.7060346603393555	2.5799221992492676
1.0	57470000.0	57480000.0	9.0	5.763940334320068	2.580066204071045
1.0	57480000.0	57490000.0	5.0	6.329870700836182	2.7119102478027344
1.0	57560000.0	57570000.0	7.0	6.446584224700928	2.7412467002868652
1.0	57570000.0	57580000.0	10.0	6.44989013671875	2.738372325897217
1.0	57620000.0	57630000.0	4.0	6.99688720703125	2.80977201461792
1.0	57650000.0	57660000.0	4.0	6.984792232513428	2.8286824226379395
1.0	57750000.0	57760000.0	7.0	7.575409889221191	2.88813853263855
1.0	57770000.0	57780000.0	9.0	7.832334995269775	2.937058925628662
1.0	57810000.0	57820000.0	7.0	7.168877601623535	2.8392181396484375
1.0	57820000.0	57830000.0	8.0	7.551827907562256	2.9155802726745605
1.0	57870000.0	57880000.0	6.0	7.385495662689209	2.8697409629821777
1.0	57890000.0	57900000.0	9.0	6.829129695892334	2.8032548427581787
1.0	57900000.0	57910000.0	3.0	6.781245231628418	2.7592737674713135
1.0	57910000.0	57920000.0	5.0	6.975452423095703	2.8206727504730225
1.0	57940000.0	57950000.0	2.0	6.534780979156494	2.741218328475952
1.0	57990000.0	58000000.0	3.0	6.535372734069824	2.76845645904541
1.0	58000000.0	58010000.0	3.0	6.507573127746582	2.7534701824188232
1.0	58180000.0	58190000.0	4.0	6.665846347808838	2.7111916542053223
1.0	58250000.0	58260000.0	5.0	6.659235954284668	2.7054615020751953
1.0	58390000.0	58400000.0	1.0	6.670463562011719	2.692142963409424
1.0	58430000.0	58440000.0	7.0	6.4692535400390625	2.6382908821105957
1.0	58460000.0	58470000.0	5.0	6.1093292236328125	2.586704730987549
1.0	58470000.0	58480000.0	4.0	6.0671892166137695	2.536777973175049
1.0	58560000.0	58570000.0	5.0	5.640725612640381	2.442234516143799
1.0	58600000.0	58610000.0	2.0	5.714564800262451	2.4574906826019287
1.0	58640000.0	58650000.0	4.0	4.484166145324707	2.19180965423584
1.0	58720000.0	58730000.0	2.0	4.387385845184326	2.186042070388794
1.0	58820000.0	58830000.0	2.0	3.3086464405059814	1.8744535446166992
1.0	58900000.0	58910000.0	3.0	2.6878650188446045	1.4203418493270874
1.0	58920000.0	58930000.0	2.0	2.6503281593322754	1.4267089366912842
1.0	59000000.0	59010000.0	1.0	2.4922778606414795	1.2087076902389526
1.0	59040000.0	59050000.0	5.0	2.6248745918273926	1.3400466442108154
1.0	59050000.0	59060000.0	3.0	3.083987236022949	1.6800143718719482
1.0	59070000.0	59080000.0	4.0	3.270860195159912	1.822147011756897
1.0	59090000.0	59100000.0	6.0	3.1249678134918213	1.712559461593628
1.0	59200000.0	59210000.0	1.0	2.8202099800109863	1.5023810863494873
1.0	59310000.0	59320000.0	1.0	3.220146894454956	1.7771122455596924
1.0	59330000.0	59340000.0	2.0	3.236690044403076	1.7739219665527344
1.0	59400000.0	59410000.0	2.0	3.310818910598755	1.8345117568969727
1.0	59460000.0	59470000.0	1.0	3.234870433807373	1.7635568380355835
1.0	59470000.0	59480000.0	4.0	4.071475505828857	2.376800537109375
1.0	59500000.0	59510000.0	1.0	3.1594338417053223	1.7334508895874023
1.0	59540000.0	59550000.0	5.0	3.07938289642334	1.6901241540908813
1.0	59550000.0	59560000.0	6.0	3.357318878173828	1.8506267070770264
1.0	59610000.0	59620000.0	6.0	3.7492384910583496	2.0189268589019775
1.0	59660000.0	59670000.0	6.0	4.043480396270752	2.159299850463867
1.0	59690000.0	59700000.0	0.0	3.5823893547058105	1.8662254810333252
1.0	59710000.0	59720000.0	6.0	3.6376137733459473	2.056290626525879
1.0	59720000.0	59730000.0	4.0	3.2254440784454346	1.7517807483673096
1.0	59760000.0	59770000.0	3.0	3.6288745403289795	2.032930850982666
1.0	59770000.0	59780000.0	1.0	3.4526772499084473	1.9486634731292725
1.0	59840000.0	59850000.0	5.0	2.9937844276428223	1.7415790557861328
1.0	60030000.0	60040000.0	4.0	3.5936055183410645	1.8956657648086548
1.0	60040000.0	60050000.0	3.0	3.553117275238037	1.9131336212158203
1.0	60080000.0	60090000.0	2.0	3.249767780303955	1.8312206268310547
1.0	60170000.0	60180000.0	4.0	3.7395637035369873	2.0361671447753906
1.0	60210000.0	60220000.0	4.0	4.22828483581543	2.1701889038085938
1.0	60240000.0	60250000.0	3.0	4.972653388977051	2.39959979057312
1.0	60400000.0	60410000.0	7.0	5.935764312744141	2.648719072341919
1.0	60440000.0	60450000.0	5.0	5.784510612487793	2.578113555908203
1.0	60450000.0	60460000.0	5.0	6.119379997253418	2.678450107574463
1.0	60480000.0	60490000.0	8.0	6.201264381408691	2.6926257610321045
1.0	60620000.0	60630000.0	7.0	7.868686676025391	2.947732925415039
1.0	60640000.0	60650000.0	11.0	8.247050285339355	2.989668846130371
1.0	60660000.0	60670000.0	10.0	8.931709289550781	3.013195753097534
1.0	60740000.0	60750000.0	5.0	9.151803970336914	3.045494318008423
1.0	60800000.0	60810000.0	6.0	7.722358703613281	2.9143898487091064
1.0	60850000.0	60860000.0	6.0	7.790853023529053	2.8864033222198486
1.0	60870000.0	60880000.0	8.0	7.165004730224609	2.7846570014953613
1.0	60930000.0	60940000.0	6.0	6.50100564956665	2.6963534355163574
1.0	60990000.0	61000000.0	12.0	7.328473091125488	2.8230738639831543
1.0	61020000.0	61030000.0	3.0	7.892880439758301	2.9235005378723145
1.0	61050000.0	61060000.0	10.0	7.408469200134277	2.834092617034912
1.0	61100000.0	61110000.0	7.0	5.997206211090088	2.6042885780334473
1.0	61120000.0	61130000.0	5.0	7.499427795410156	2.8862547874450684
1.0	61210000.0	61220000.0	4.0	7.166251182556152	2.9010815620422363
1.0	61230000.0	61240000.0	7.0	6.604284763336182	2.8000054359436035
1.0	61270000.0	61280000.0	8.0	6.674433708190918	2.8371124267578125
1.0	61320000.0	61330000.0	6.0	6.37388277053833	2.7520172595977783
1.0	61370000.0	61380000.0	4.0	6.554036617279053	2.756054639816284
1.0	61390000.0	61400000.0	8.0	6.3855485916137695	2.7386438846588135
1.0	61400000.0	61410000.0	8.0	6.085484981536865	2.6805484294891357
1.0	61420000.0	61430000.0	6.0	6.134730339050293	2.6962194442749023
1.0	61500000.0	61510000.0	3.0	5.252540111541748	2.529780149459839
1.0	61610000.0	61620000.0	9.0	4.300990104675293	2.1822617053985596
1.0	61670000.0	61680000.0	4.0	4.965783596038818	2.357619285583496
1.0	61690000.0	61700000.0	9.0	4.705046653747559	2.3409276008605957
1.0	61750000.0	61760000.0	4.0	4.81827974319458	2.2992043495178223
1.0	61770000.0	61780000.0	7.0	4.0742902755737305	2.00736665725708
1.0	61790000.0	61800000.0	3.0	4.475259780883789	2.1764423847198486
1.0	61900000.0	61910000.0	2.0	4.7740159034729	2.259660243988037
1.0	61980000.0	61990000.0	7.0	4.441706657409668	2.213535785675049
1.0	62000000.0	62010000.0	3.0	4.120573997497559	2.1134467124938965
1.0	62100000.0	62110000.0	2.0	3.553096055984497	2.070425033569336
1.0	62110000.0	62120000.0	2.0	3.2523651123046875	1.751277208328247
1.0	62170000.0	62180000.0	1.0	2.5540997982025146	1.2332637310028076
1.0	62210000.0	62220000.0	6.0	2.9465763568878174	1.6152408123016357
1.0	62250000.0	62260000.0	4.0	2.847987174987793	1.4877322912216187
1.0	62370000.0	62380000.0	4.0	3.077465772628784	1.647515058517456
1.0	62430000.0	62440000.0	2.0	3.5323798656463623	1.9323480129241943
1.0	62440000.0	62450000.0	1.0	3.112790107727051	1.7335602045059204
1.0	62450000.0	62460000.0	1.0	3.201159954071045	1.8915464878082275
1.0	62460000.0	62470000.0	2.0	2.834808349609375	1.579530954360962
1.0	62480000.0	62490000.0	3.0	2.9109864234924316	1.6875638961791992
1.0	62490000.0	62500000.0	4.0	2.863191604614258	1.6468617916107178
1.0	62500000.0	62510000.0	3.0	2.700962543487549	1.4358023405075073
1.0	62590000.0	62600000.0	1.0	3.295940399169922	1.804700255393982
1.0	62600000.0	62610000.0	4.0	3.1511077880859375	1.626824975013733
1.0	62620000.0	62630000.0	5.0	3.142310857772827	1.6282554864883423
1.0	62630000.0	62640000.0	4.0	3.816540241241455	2.0360970497131348
1.0	62700000.0	62710000.0	6.0	4.314196586608887	2.2698605060577393
1.0	62850000.0	62860000.0	3.0	3.3893775939941406	1.864802598953247
1.0	62900000.0	62910000.0	3.0	4.52540922164917	2.6010594367980957
1.0	62980000.0	62990000.0	5.0	2.6469411849975586	1.3751208782196045
1.0	63110000.0	63120000.0	4.0	2.374361515045166	1.1199963092803955
1.0	63130000.0	63140000.0	2.0	2.770019054412842	1.4617267847061157
1.0	63250000.0	63260000.0	2.0	2.9377925395965576	1.5556590557098389
1.0	63280000.0	63290000.0	1.0	2.6844284534454346	1.3468214273452759
1.0	63430000.0	63440000.0	3.0	4.301812648773193	2.231520175933838
1.0	63480000.0	63490000.0	1.0	4.3763346672058105	2.280939817428589
1.0	63570000.0	63580000.0	4.0	4.585947036743164	2.2572765350341797
1.0	63590000.0	63600000.0	4.0	5.2430806159973145	2.3366599082946777
1.0	63660000.0	63670000.0	5.0	5.267126560211182	2.3826355934143066
1.0	63670000.0	63680000.0	10.0	5.154618740081787	2.438854455947876
1.0	63770000.0	63780000.0	6.0	3.9360861778259277	2.13824462890625
1.0	63840000.0	63850000.0	0.0	2.487285852432251	1.2851812839508057
1.0	63920000.0	63930000.0	2.0	2.375962734222412	1.3012257814407349
1.0	64010000.0	64020000.0	1.0	2.2548372745513916	1.1244248151779175
1.0	64080000.0	64090000.0	6.0	2.585419178009033	1.351732611656189
1.0	64090000.0	64100000.0	3.0	2.4000847339630127	1.1444669961929321
1.0	64120000.0	64130000.0	2.0	2.970613956451416	1.5971567630767822
1.0	64140000.0	64150000.0	2.0	4.113297939300537	2.121605634689331
1.0	64170000.0	64180000.0	3.0	4.2603020668029785	2.2463905811309814
1.0	64260000.0	64270000.0	4.0	4.025345802307129	2.0603079795837402
1.0	64380000.0	64390000.0	5.0	4.121857643127441	2.1359305381774902
1.0	64430000.0	64440000.0	5.0	4.336921691894531	2.1407763957977295
1.0	64480000.0	64490000.0	9.0	4.025774002075195	2.0456199645996094
1.0	64490000.0	64500000.0	8.0	4.208965301513672	2.1167001724243164
1.0	64500000.0	64510000.0	4.0	4.943742275238037	2.4582955837249756
1.0	64540000.0	64550000.0	3.0	4.259662628173828	2.1147711277008057
1.0	64550000.0	64560000.0	1.0	4.660582065582275	2.245832920074463
1.0	64670000.0	64680000.0	8.0	4.660539150238037	2.2412726879119873
1.0	64680000.0	64690000.0	5.0	5.048077583312988	2.327561378479004
1.0	64800000.0	64810000.0	5.0	5.555299282073975	2.5660204887390137
1.0	64860000.0	64870000.0	5.0	5.036891937255859	2.3693203926086426
1.0	64900000.0	64910000.0	4.0	4.6386542320251465	2.2084572315216064
1.0	64920000.0	64930000.0	4.0	4.233379364013672	2.1605138778686523
1.0	64930000.0	64940000.0	2.0	4.601956367492676	2.206116199493408
1.0	64960000.0	64970000.0	4.0	4.531033039093018	2.1799442768096924
1.0	65030000.0	65040000.0	5.0	4.039782524108887	2.0239646434783936
1.0	65050000.0	65060000.0	4.0	3.9406235218048096	1.9819482564926147
1.0	65060000.0	65070000.0	10.0	3.7957255840301514	2.0153250694274902
1.0	65150000.0	65160000.0	1.0	3.8532803058624268	2.002800464630127
1.0	65230000.0	65240000.0	2.0	3.017739772796631	1.733154058456421
1.0	65240000.0	65250000.0	3.0	2.8845162391662598	1.6308619976043701
1.0	65350000.0	65360000.0	2.0	2.737273693084717	1.4161443710327148
1.0	65430000.0	65440000.0	7.0	2.730971574783325	1.5961859226226807
1.0	65450000.0	65460000.0	2.0	2.6087887287139893	1.4360169172286987
1.0	65470000.0	65480000.0	0.0	2.5136525630950928	1.2817268371582031
1.0	65490000.0	65500000.0	4.0	2.4009222984313965	1.2027461528778076
1.0	65510000.0	65520000.0	1.0	2.3188037872314453	1.1397007703781128
1.0	65550000.0	65560000.0	1.0	2.789114475250244	1.4914777278900146
1.0	65610000.0	65620000.0	1.0	2.873886823654175	1.5430519580841064
1.0	65660000.0	65670000.0	4.0	3.057004690170288	1.6591272354125977
1.0	65710000.0	65720000.0	4.0	3.4555423259735107	2.0015978813171387
1.0	65750000.0	65760000.0	3.0	3.3095295429229736	1.9184949398040771
1.0	65760000.0	65770000.0	2.0	3.564455509185791	2.016605854034424
1.0	65790000.0	65800000.0	5.0	3.2692933082580566	1.9290157556533813
1.0	65830000.0	65840000.0	5.0	3.0207161903381348	1.7585296630859375
1.0	65960000.0	65970000.0	4.0	4.624830722808838	2.2079691886901855
1.0	65980000.0	65990000.0	4.0	4.693900108337402	2.2673916816711426
1.0	66050000.0	66060000.0	6.0	5.132046699523926	2.3126699924468994
1.0	66080000.0	66090000.0	7.0	4.983767509460449	2.2935142517089844
1.0	66120000.0	66130000.0	9.0	4.966916084289551	2.3557822704315186
1.0	66130000.0	66140000.0	10.0	4.828022003173828	2.377509355545044
1.0	66210000.0	66220000.0	5.0	4.999907493591309	2.3926966190338135
1.0	66220000.0	66230000.0	4.0	5.024593353271484	2.320672035217285
1.0	66230000.0	66240000.0	2.0	5.101225852966309	2.36517333984375
1.0	66250000.0	66260000.0	5.0	4.419373512268066	2.33659029006958
1.0	66260000.0	66270000.0	2.0	4.037898063659668	2.0727531909942627
1.0	66320000.0	66330000.0	6.0	3.4779040813446045	1.8784396648406982
1.0	66400000.0	66410000.0	2.0	3.6227688789367676	1.9132258892059326
1.0	66420000.0	66430000.0	2.0	3.3732879161834717	1.9171394109725952
1.0	66540000.0	66550000.0	7.0	3.785370349884033	2.042482614517212
1.0	66620000.0	66630000.0	2.0	3.555852174758911	2.040637493133545
1.0	66690000.0	66700000.0	2.0	3.411863327026367	1.8522169589996338
1.0	66720000.0	66730000.0	3.0	3.5316319465637207	1.9441112279891968
1.0	66760000.0	66770000.0	7.0	3.218588352203369	1.8410104513168335
1.0	66770000.0	66780000.0	2.0	3.346389055252075	1.837665319442749
1.0	66970000.0	66980000.0	3.0	3.1450915336608887	1.8431980609893799
1.0	66990000.0	67000000.0	1.0	3.0237925052642822	1.7220470905303955
1.0	67120000.0	67130000.0	1.0	3.3043389320373535	1.823119878768921
1.0	67140000.0	67150000.0	2.0	3.125319004058838	1.793139100074768
1.0	67240000.0	67250000.0	1.0	2.682778835296631	1.4787296056747437
1.0	67260000.0	67270000.0	3.0	2.9703421592712402	1.7152599096298218
1.0	67270000.0	67280000.0	0.0	2.9578216075897217	1.6981866359710693
1.0	67300000.0	67310000.0	4.0	2.8766064643859863	1.6397311687469482
1.0	67350000.0	67360000.0	1.0	3.0914535522460938	1.7534444332122803
1.0	67370000.0	67380000.0	5.0	2.969468355178833	1.7254822254180908
1.0	67580000.0	67590000.0	5.0	2.9529292583465576	1.6754114627838135
1.0	67630000.0	67640000.0	3.0	3.178572177886963	1.8681209087371826
1.0	67650000.0	67660000.0	1.0	3.166234254837036	1.747580885887146
1.0	67670000.0	67680000.0	5.0	3.0117671489715576	1.6276229619979858
1.0	67740000.0	67750000.0	2.0	2.985988140106201	1.640616774559021
1.0	67840000.0	67850000.0	1.0	2.4853286743164062	1.2379186153411865
1.0	67850000.0	67860000.0	6.0	2.549222230911255	1.3740859031677246
1.0	67900000.0	67910000.0	0.0	2.8891687393188477	1.608642816543579
1.0	67910000.0	67920000.0	2.0	2.834169864654541	1.5154743194580078
1.0	67960000.0	67970000.0	2.0	2.8531157970428467	1.525538682937622
1.0	67970000.0	67980000.0	2.0	2.782219409942627	1.5211251974105835
1.0	67980000.0	67990000.0	0.0	2.8440511226654053	1.6280475854873657
1.0	67990000.0	68000000.0	0.0	3.0150861740112305	1.6651939153671265
1.0	68120000.0	68130000.0	2.0	3.389794111251831	1.8938534259796143
1.0	68170000.0	68180000.0	3.0	3.2784526348114014	1.945996880531311
1.0	68190000.0	68200000.0	4.0	3.208542585372925	1.845371961593628
1.0	68220000.0	68230000.0	4.0	3.356678009033203	1.846490502357483
1.0	68250000.0	68260000.0	1.0	3.9268746376037598	2.0668141841888428
1.0	68260000.0	68270000.0	2.0	3.942686080932617	2.1090407371520996
1.0	68330000.0	68340000.0	7.0	4.300265789031982	2.202808141708374
1.0	68370000.0	68380000.0	2.0	4.881458759307861	2.3970844745635986
1.0	68410000.0	68420000.0	8.0	5.344057559967041	2.4974074363708496
1.0	68510000.0	68520000.0	10.0	4.722025394439697	2.2173290252685547
1.0	68540000.0	68550000.0	5.0	5.2194390296936035	2.4253220558166504
1.0	68590000.0	68600000.0	5.0	5.338620185852051	2.4262006282806396
1.0	68600000.0	68610000.0	0.0	5.411606788635254	2.5258522033691406
1.0	68760000.0	68770000.0	4.0	5.45473051071167	2.45375657081604
1.0	68790000.0	68800000.0	2.0	5.331605434417725	2.46193265914917
1.0	68830000.0	68840000.0	5.0	5.355210781097412	2.4227488040924072
1.0	68870000.0	68880000.0	6.0	4.995331764221191	2.329834461212158
1.0	68950000.0	68960000.0	0.0	5.309234619140625	2.4159092903137207
1.0	68970000.0	68980000.0	2.0	5.9125261306762695	2.5895161628723145
1.0	69060000.0	69070000.0	5.0	6.713143825531006	2.742122173309326
1.0	69120000.0	69130000.0	10.0	6.730551242828369	2.888087034225464
1.0	69180000.0	69190000.0	10.0	6.924757480621338	2.764955997467041
1.0	69190000.0	69200000.0	4.0	7.02273416519165	2.8548827171325684
1.0	69230000.0	69240000.0	9.0	7.09506893157959	2.8154397010803223
1.0	69250000.0	69260000.0	6.0	7.338953971862793	2.9544835090637207
1.0	69270000.0	69280000.0	9.0	7.453534126281738	2.8616490364074707
1.0	69350000.0	69360000.0	4.0	8.51159381866455	2.987696886062622
1.0	69400000.0	69410000.0	7.0	8.238138198852539	2.9435369968414307
1.0	69410000.0	69420000.0	6.0	7.926922798156738	2.8750033378601074
1.0	69630000.0	69640000.0	10.0	10.455324172973633	3.2296271324157715
1.0	69660000.0	69670000.0	13.0	10.863736152648926	3.2377235889434814
1.0	69670000.0	69680000.0	9.0	11.107641220092773	3.3023273944854736
1.0	69680000.0	69690000.0	5.0	11.150181770324707	3.2432703971862793
1.0	69790000.0	69800000.0	14.0	9.925947189331055	3.1293928623199463
1.0	69820000.0	69830000.0	7.0	10.041348457336426	3.1487486362457275
1.0	69890000.0	69900000.0	16.0	9.22337818145752	3.048337459564209
1.0	69920000.0	69930000.0	12.0	10.219894409179688	3.1289398670196533
1.0	69940000.0	69950000.0	10.0	10.293464660644531	3.1691064834594727
1.0	69960000.0	69970000.0	7.0	10.346037864685059	3.097651720046997
1.0	69980000.0	69990000.0	7.0	10.655268669128418	3.135582447052002
1.0	69990000.0	70000000.0	11.0	10.32787036895752	3.1281893253326416
1.0	70000000.0	70010000.0	11.0	9.800962448120117	3.0950942039489746
1.0	70130000.0	70140000.0	8.0	9.039504051208496	3.006484031677246
1.0	70170000.0	70180000.0	10.0	8.894135475158691	3.002871036529541
1.0	70270000.0	70280000.0	12.0	7.477743625640869	2.817622423171997
1.0	70460000.0	70470000.0	6.0	6.084085464477539	2.606868267059326
1.0	70530000.0	70540000.0	12.0	5.31747579574585	2.4017677307128906
1.0	70600000.0	70610000.0	5.0	4.222752094268799	2.1724929809570312
1.0	70620000.0	70630000.0	2.0	3.10585618019104	1.8247783184051514
1.0	70640000.0	70650000.0	3.0	2.5927419662475586	1.3767703771591187
1.0	70770000.0	70780000.0	1.0	2.3414440155029297	1.1275652647018433
1.0	71000000.0	71010000.0	8.0	3.62127423286438	2.000720977783203
1.0	71110000.0	71120000.0	3.0	4.117602348327637	2.040431022644043
1.0	71150000.0	71160000.0	2.0	5.075087070465088	2.311617374420166
1.0	71190000.0	71200000.0	3.0	5.946424961090088	2.6020874977111816
1.0	71250000.0	71260000.0	7.0	6.283087730407715	2.616441249847412
1.0	71280000.0	71290000.0	7.0	5.512765407562256	2.4120163917541504
1.0	71360000.0	71370000.0	9.0	6.3846635818481445	2.598958969116211
1.0	71410000.0	71420000.0	3.0	6.855648040771484	2.7774875164031982
1.0	71510000.0	71520000.0	1.0	5.678189754486084	2.6030778884887695
1.0	71520000.0	71530000.0	4.0	4.924560070037842	2.253918170928955
1.0	71650000.0	71660000.0	5.0	7.196501731872559	2.8086647987365723
1.0	71670000.0	71680000.0	5.0	7.252232551574707	2.792393684387207
1.0	71700000.0	71710000.0	6.0	7.560281276702881	2.9277827739715576
1.0	71730000.0	71740000.0	9.0	7.629589080810547	2.8783416748046875
1.0	71750000.0	71760000.0	6.0	8.011313438415527	2.9860846996307373
1.0	71760000.0	71770000.0	10.0	8.163651466369629	2.9700570106506348
1.0	71800000.0	71810000.0	9.0	8.855374336242676	3.060232639312744
1.0	71860000.0	71870000.0	10.0	9.769133567810059	3.1283950805664062
1.0	71880000.0	71890000.0	10.0	9.57637882232666	3.1448140144348145
1.0	71890000.0	71900000.0	6.0	9.496317863464355	3.0542171001434326
1.0	71930000.0	71940000.0	10.0	9.897356033325195	3.2075257301330566
1.0	72020000.0	72030000.0	4.0	10.809965133666992	3.3941493034362793
1.0	72080000.0	72090000.0	9.0	9.671541213989258	3.0752553939819336
1.0	72120000.0	72130000.0	11.0	10.170919418334961	3.33526873588562
1.0	72140000.0	72150000.0	6.0	10.529480934143066	3.2872848510742188
1.0	72270000.0	72280000.0	12.0	12.15536117553711	3.4623756408691406
1.0	72370000.0	72380000.0	17.0	11.417266845703125	3.4420437812805176
1.0	72400000.0	72410000.0	5.0	10.831815719604492	3.487597942352295
1.0	72460000.0	72470000.0	5.0	10.998090744018555	3.489351987838745
1.0	72470000.0	72480000.0	11.0	10.690364837646484	3.4785068035125732
1.0	72490000.0	72500000.0	7.0	10.634533882141113	3.4441962242126465
1.0	72550000.0	72560000.0	7.0	11.081039428710938	3.425595760345459
1.0	72560000.0	72570000.0	15.0	11.008828163146973	3.456068754196167
1.0	72650000.0	72660000.0	9.0	12.44707202911377	3.568621873855591
1.0	72800000.0	72810000.0	1.0	8.066235542297363	3.024116039276123
1.0	72820000.0	72830000.0	10.0	10.33835220336914	3.1901745796203613
1.0	72830000.0	72840000.0	12.0	10.882627487182617	3.2694687843322754
1.0	72840000.0	72850000.0	14.0	10.397622108459473	3.1487720012664795
1.0	72860000.0	72870000.0	12.0	11.146469116210938	3.379000425338745
1.0	72910000.0	72920000.0	12.0	12.058086395263672	3.4214253425598145
1.0	73020000.0	73030000.0	16.0	12.435282707214355	3.456097364425659
1.0	73060000.0	73070000.0	12.0	12.533163070678711	3.5867111682891846
1.0	73070000.0	73080000.0	8.0	12.2679443359375	3.443399429321289
1.0	73270000.0	73280000.0	16.0	12.2166109085083	3.5572574138641357
1.0	73490000.0	73500000.0	15.0	14.266385078430176	3.8854660987854004
1.0	73500000.0	73510000.0	9.0	14.567517280578613	3.936311721801758
1.0	73510000.0	73520000.0	5.0	14.947303771972656	4.021220684051514
1.0	73620000.0	73630000.0	15.0	15.456365585327148	4.1013078689575195
1.0	73640000.0	73650000.0	10.0	15.430206298828125	4.07497501373291
1.0	73800000.0	73810000.0	18.0	16.20464515686035	4.231823921203613
1.0	73860000.0	73870000.0	11.0	15.910748481750488	4.169764518737793
1.0	73900000.0	73910000.0	15.0	15.627141952514648	4.08205509185791
1.0	73990000.0	74000000.0	18.0	13.888257026672363	3.738760471343994
1.0	74060000.0	74070000.0	10.0	14.120857238769531	3.817751407623291
1.0	74080000.0	74090000.0	14.0	14.43567180633545	3.8600220680236816
1.0	74090000.0	74100000.0	8.0	14.891845703125	3.960732936859131
1.0	74120000.0	74130000.0	7.0	14.238595962524414	3.8321166038513184
1.0	74300000.0	74310000.0	9.0	11.252317428588867	3.221215009689331
1.0	74390000.0	74400000.0	8.0	10.903554916381836	3.288130283355713
1.0	74410000.0	74420000.0	15.0	9.923303604125977	3.065340518951416
1.0	74520000.0	74530000.0	8.0	9.425561904907227	3.066091775894165
1.0	74540000.0	74550000.0	8.0	9.627535820007324	3.11873197555542
1.0	74600000.0	74610000.0	5.0	8.86471176147461	3.0161101818084717
1.0	74660000.0	74670000.0	3.0	8.326513290405273	2.943911075592041
1.0	74770000.0	74780000.0	8.0	7.553038120269775	2.887068271636963
1.0	74920000.0	74930000.0	3.0	6.446094512939453	2.7124974727630615
1.0	74930000.0	74940000.0	7.0	6.010070323944092	2.5513417720794678
1.0	74970000.0	74980000.0	3.0	6.152042388916016	2.571539878845215
1.0	74980000.0	74990000.0	5.0	5.813009262084961	2.4781417846679688
1.0	75000000.0	75010000.0	4.0	5.642193794250488	2.484821319580078
1.0	75040000.0	75050000.0	9.0	5.343405723571777	2.390035390853882
1.0	75070000.0	75080000.0	7.0	4.927700996398926	2.313154458999634
1.0	75170000.0	75180000.0	2.0	3.104182720184326	1.8118133544921875
1.0	75190000.0	75200000.0	3.0	2.7864010334014893	1.57949960231781
1.0	75200000.0	75210000.0	2.0	2.5595574378967285	1.2306996583938599
1.0	75210000.0	75220000.0	1.0	2.8855700492858887	1.527984380722046
1.0	75240000.0	75250000.0	3.0	4.135086536407471	1.999903917312622
1.0	75320000.0	75330000.0	5.0	5.8832526206970215	2.585386276245117
1.0	75350000.0	75360000.0	13.0	5.698050498962402	2.5869336128234863
1.0	75360000.0	75370000.0	1.0	5.903846740722656	2.5399646759033203
1.0	75370000.0	75380000.0	7.0	6.594254970550537	2.8744070529937744
1.0	75390000.0	75400000.0	6.0	6.413311004638672	2.6806044578552246
1.0	75400000.0	75410000.0	6.0	6.5561699867248535	2.7401223182678223
1.0	75480000.0	75490000.0	2.0	6.4054083824157715	2.8435590267181396
1.0	75490000.0	75500000.0	7.0	6.510851860046387	2.9862561225891113
1.0	75590000.0	75600000.0	9.0	4.975076675415039	2.5056312084198
1.0	75600000.0	75610000.0	3.0	5.206024169921875	2.401287794113159
1.0	75610000.0	75620000.0	3.0	5.508508205413818	2.4378952980041504
1.0	75630000.0	75640000.0	6.0	5.275933742523193	2.4265828132629395
1.0	75650000.0	75660000.0	7.0	5.379001617431641	2.4077885150909424
1.0	75690000.0	75700000.0	6.0	5.4858078956604	2.489539861679077
1.0	75700000.0	75710000.0	2.0	5.254456996917725	2.3939368724823
1.0	75770000.0	75780000.0	2.0	5.422881126403809	2.428450584411621
1.0	75780000.0	75790000.0	7.0	5.183377265930176	2.398954153060913
1.0	75870000.0	75880000.0	5.0	4.569224834442139	2.273207187652588
1.0	76050000.0	76060000.0	4.0	4.7071967124938965	2.307587146759033
1.0	76060000.0	76070000.0	6.0	4.682441234588623	2.261867046356201
1.0	76230000.0	76240000.0	2.0	3.9202494621276855	2.085463523864746
1.0	76350000.0	76360000.0	6.0	4.82227087020874	2.303260087966919
1.0	76380000.0	76390000.0	6.0	5.393908500671387	2.439021348953247
1.0	76430000.0	76440000.0	7.0	5.679017543792725	2.5196425914764404
1.0	76440000.0	76450000.0	6.0	6.001420497894287	2.6373534202575684
1.0	76450000.0	76460000.0	8.0	5.672247409820557	2.5538060665130615
1.0	76500000.0	76510000.0	5.0	5.55115270614624	2.5204715728759766
1.0	76530000.0	76540000.0	7.0	5.464117527008057	2.465550422668457
1.0	76570000.0	76580000.0	4.0	4.339563369750977	2.173769235610962
1.0	76660000.0	76670000.0	2.0	5.056833744049072	2.3140645027160645
1.0	76680000.0	76690000.0	4.0	4.804181098937988	2.240352153778076
1.0	76710000.0	76720000.0	4.0	5.260061740875244	2.3249573707580566
1.0	76750000.0	76760000.0	4.0	5.175637722015381	2.328909397125244
1.0	76760000.0	76770000.0	12.0	5.051299095153809	2.2937607765197754
1.0	76780000.0	76790000.0	5.0	5.717055320739746	2.477506399154663
1.0	76900000.0	76910000.0	7.0	6.007865905761719	2.5747973918914795
1.0	77020000.0	77030000.0	3.0	6.8292083740234375	2.726625919342041
1.0	77030000.0	77040000.0	10.0	6.196489334106445	2.5767674446105957
1.0	77070000.0	77080000.0	5.0	6.880025386810303	2.7099266052246094
1.0	77080000.0	77090000.0	14.0	6.478575229644775	2.637103319168091
1.0	77150000.0	77160000.0	4.0	6.145142555236816	2.618485450744629
1.0	77180000.0	77190000.0	7.0	6.658927917480469	2.6572349071502686
1.0	77190000.0	77200000.0	6.0	5.822051048278809	2.5282726287841797
1.0	77210000.0	77220000.0	6.0	6.413172245025635	2.681143283843994
1.0	77230000.0	77240000.0	8.0	5.736149787902832	2.540235996246338
1.0	77370000.0	77380000.0	6.0	4.096236228942871	2.084904670715332
1.0	77380000.0	77390000.0	3.0	4.706254005432129	2.263711452484131
1.0	77400000.0	77410000.0	0.0	4.986690998077393	2.3476667404174805
1.0	77420000.0	77430000.0	8.0	4.101099491119385	2.106412887573242
1.0	77510000.0	77520000.0	3.0	3.9043350219726562	2.03484845161438
1.0	77520000.0	77530000.0	4.0	3.7753422260284424	2.0227608680725098
1.0	77530000.0	77540000.0	4.0	3.474506378173828	1.87890625
1.0	77580000.0	77590000.0	2.0	2.660013198852539	1.4935365915298462
1.0	77640000.0	77650000.0	0.0	2.9346258640289307	1.6788870096206665
1.0	77660000.0	77670000.0	3.0	2.553049087524414	1.4425387382507324
1.0	77770000.0	77780000.0	4.0	3.6475913524627686	1.987714171409607
1.0	77830000.0	77840000.0	6.0	4.224087715148926	2.1723532676696777
1.0	77870000.0	77880000.0	2.0	3.9521117210388184	2.070289373397827
1.0	77900000.0	77910000.0	4.0	4.188962459564209	2.202425479888916
1.0	77950000.0	77960000.0	1.0	3.23479962348938	1.7739719152450562
1.0	77970000.0	77980000.0	1.0	3.4705307483673096	2.0313451290130615
1.0	77990000.0	78000000.0	4.0	3.109224796295166	1.704416036605835
1.0	78030000.0	78040000.0	4.0	2.308910369873047	1.05477774143219
1.0	78040000.0	78050000.0	0.0	2.4142918586730957	1.1331199407577515
1.0	78060000.0	78070000.0	0.0	2.5345816612243652	1.241638422012329
1.0	78090000.0	78100000.0	4.0	2.2621803283691406	1.0197163820266724
1.0	78190000.0	78200000.0	1.0	2.347269296646118	1.0855886936187744
1.0	78200000.0	78210000.0	1.0	2.3677635192871094	1.1209598779678345
1.0	78260000.0	78270000.0	1.0	2.222799777984619	1.0418426990509033
1.0	78330000.0	78340000.0	0.0	2.4582858085632324	1.1535252332687378
1.0	78350000.0	78360000.0	1.0	2.6633574962615967	1.342393159866333
1.0	78380000.0	78390000.0	6.0	2.639756441116333	1.3371732234954834
1.0	78420000.0	78430000.0	7.0	2.180455446243286	0.9642235040664673
1.0	78430000.0	78440000.0	3.0	2.4559359550476074	1.1609928607940674
1.0	78440000.0	78450000.0	2.0	5.8609113693237305	3.3209896087646484
1.0	78460000.0	78470000.0	1.0	2.940537929534912	1.5807750225067139
1.0	78530000.0	78540000.0	1.0	3.0975394248962402	1.72634756565094
1.0	78560000.0	78570000.0	1.0	3.3814234733581543	2.0198397636413574
1.0	78660000.0	78670000.0	6.0	4.061171531677246	2.2838144302368164
1.0	78710000.0	78720000.0	3.0	4.094534873962402	2.0865602493286133
1.0	78730000.0	78740000.0	6.0	4.820941925048828	2.3298065662384033
1.0	78780000.0	78790000.0	2.0	5.0066423416137695	2.398728132247925
1.0	78830000.0	78840000.0	11.0	4.81472110748291	2.272749662399292
1.0	78880000.0	78890000.0	6.0	4.750615119934082	2.2549843788146973
1.0	78900000.0	78910000.0	4.0	5.4671831130981445	2.464041233062744
1.0	78920000.0	78930000.0	4.0	5.8055219650268555	2.601461410522461
1.0	78960000.0	78970000.0	3.0	5.3122406005859375	2.3922226428985596
1.0	78980000.0	78990000.0	7.0	5.257769584655762	2.3538503646850586
1.0	79160000.0	79170000.0	7.0	5.773346424102783	2.5580215454101562
1.0	79250000.0	79260000.0	6.0	6.234228134155273	2.5969321727752686
1.0	79360000.0	79370000.0	7.0	6.583698272705078	2.664921283721924
1.0	79410000.0	79420000.0	5.0	6.960258483886719	2.7387325763702393
1.0	79420000.0	79430000.0	5.0	7.237016201019287	2.7861289978027344
1.0	79430000.0	79440000.0	6.0	7.410511016845703	2.8447823524475098
1.0	79520000.0	79530000.0	5.0	7.875225067138672	2.8797354698181152
1.0	79560000.0	79570000.0	4.0	8.057231903076172	2.890076160430908
1.0	79590000.0	79600000.0	8.0	8.082964897155762	2.9882609844207764
1.0	79710000.0	79720000.0	9.0	9.330636978149414	3.068345546722412
1.0	79720000.0	79730000.0	8.0	9.493637084960938	3.0976812839508057
1.0	79820000.0	79830000.0	10.0	9.193449020385742	2.994141101837158
1.0	79830000.0	79840000.0	12.0	9.252288818359375	3.033337354660034
1.0	79900000.0	79910000.0	11.0	7.939062595367432	2.88850474357605
1.0	79910000.0	79920000.0	4.0	8.525171279907227	3.135897159576416
1.0	79920000.0	79930000.0	10.0	7.813421726226807	2.8855297565460205
1.0	79930000.0	79940000.0	7.0	7.9173784255981445	2.9311351776123047
1.0	80030000.0	80040000.0	6.0	6.189201831817627	2.793708562850952
1.0	80130000.0	80140000.0	8.0	7.2762861251831055	2.967895030975342
1.0	80140000.0	80150000.0	7.0	7.026999473571777	2.886828899383545
1.0	80190000.0	80200000.0	7.0	7.544944763183594	3.0500686168670654
1.0	80200000.0	80210000.0	5.0	7.323094844818115	2.976667881011963
1.0	80220000.0	80230000.0	10.0	7.287194728851318	3.038529634475708
1.0	80280000.0	80290000.0	4.0	8.310442924499512	3.0181291103363037
1.0	80440000.0	80450000.0	12.0	11.0093994140625	3.254685640335083
1.0	80550000.0	80560000.0	10.0	11.433542251586914	3.2912936210632324
1.0	80560000.0	80570000.0	15.0	11.423768043518066	3.278144121170044
1.0	80570000.0	80580000.0	12.0	11.910528182983398	3.383781909942627
1.0	80600000.0	80610000.0	8.0	8.521894454956055	3.1020145416259766
1.0	80670000.0	80680000.0	16.0	10.97545051574707	3.3544983863830566
1.0	80740000.0	80750000.0	8.0	11.315417289733887	3.339806318283081
1.0	80750000.0	80760000.0	14.0	10.42779541015625	3.223872423171997
1.0	80760000.0	80770000.0	7.0	10.996816635131836	3.3182449340820312
1.0	80790000.0	80800000.0	10.0	11.075915336608887	3.4569573402404785
1.0	80810000.0	80820000.0	7.0	11.290507316589355	3.4455018043518066
1.0	80920000.0	80930000.0	13.0	12.805562019348145	3.533587694168091
1.0	80940000.0	80950000.0	13.0	13.154726028442383	3.6648802757263184
1.0	81100000.0	81110000.0	14.0	14.444847106933594	3.841984987258911
1.0	81180000.0	81190000.0	12.0	13.967010498046875	3.7867743968963623
1.0	81190000.0	81200000.0	14.0	12.145276069641113	3.4953925609588623
1.0	81210000.0	81220000.0	16.0	13.499992370605469	3.706897020339966
1.0	81240000.0	81250000.0	6.0	13.486221313476562	3.6237568855285645
1.0	81260000.0	81270000.0	14.0	13.529829025268555	3.6421685218811035
1.0	81330000.0	81340000.0	10.0	12.99365234375	3.663633346557617
1.0	81420000.0	81430000.0	8.0	12.717366218566895	3.5414116382598877
1.0	81480000.0	81490000.0	6.0	12.7706880569458	3.533531665802002
1.0	81570000.0	81580000.0	11.0	13.51751708984375	3.6905808448791504
1.0	81640000.0	81650000.0	13.0	13.652969360351562	3.708047866821289
1.0	81650000.0	81660000.0	13.0	14.090059280395508	3.8142523765563965
1.0	81680000.0	81690000.0	17.0	13.372807502746582	3.6746280193328857
1.0	81700000.0	81710000.0	16.0	13.00023365020752	3.5353310108184814
1.0	81750000.0	81760000.0	14.0	14.222528457641602	3.8072941303253174
1.0	81850000.0	81860000.0	13.0	12.69914436340332	3.585869550704956
1.0	81910000.0	81920000.0	13.0	12.134130477905273	3.3870315551757812
1.0	81940000.0	81950000.0	12.0	11.735278129577637	3.337630033493042
1.0	81960000.0	81970000.0	7.0	11.653998374938965	3.348506212234497
1.0	81980000.0	81990000.0	15.0	11.804339408874512	3.292598009109497
1.0	82140000.0	82150000.0	10.0	11.928337097167969	3.3354899883270264
1.0	82200000.0	82210000.0	13.0	12.01953125	3.3946025371551514
1.0	82220000.0	82230000.0	14.0	13.35438060760498	3.6224758625030518
1.0	82260000.0	82270000.0	10.0	13.068110466003418	3.697235107421875
1.0	82390000.0	82400000.0	20.0	14.700223922729492	3.8521320819854736
1.0	82420000.0	82430000.0	12.0	14.167821884155273	3.7351794242858887
1.0	82440000.0	82450000.0	12.0	13.434008598327637	3.6043334007263184
1.0	82500000.0	82510000.0	12.0	12.253081321716309	3.4224941730499268
1.0	82550000.0	82560000.0	14.0	12.515385627746582	3.467961072921753
1.0	82590000.0	82600000.0	7.0	9.16884994506836	3.21850323677063
1.0	82620000.0	82630000.0	12.0	10.978372573852539	3.169318914413452
1.0	82630000.0	82640000.0	20.0	10.807995796203613	3.3068606853485107
1.0	82690000.0	82700000.0	13.0	12.232352256774902	3.412355422973633
1.0	82730000.0	82740000.0	7.0	12.62946891784668	3.4430949687957764
1.0	82740000.0	82750000.0	14.0	11.767413139343262	3.3004374504089355
1.0	82760000.0	82770000.0	11.0	11.400057792663574	3.2346558570861816
1.0	82840000.0	82850000.0	9.0	12.195833206176758	3.357304096221924
1.0	82900000.0	82910000.0	13.0	11.69329833984375	3.312675952911377
1.0	82950000.0	82960000.0	8.0	11.464421272277832	3.314260959625244
1.0	82980000.0	82990000.0	11.0	11.566999435424805	3.358726978302002
1.0	83060000.0	83070000.0	9.0	11.4053955078125	3.4007668495178223
1.0	83130000.0	83140000.0	8.0	11.026576042175293	3.2815544605255127
1.0	83220000.0	83230000.0	7.0	10.162104606628418	3.2834949493408203
1.0	83270000.0	83280000.0	10.0	9.761209487915039	3.235614061355591
1.0	83320000.0	83330000.0	8.0	9.390727996826172	3.2655036449432373
1.0	83340000.0	83350000.0	7.0	9.8194580078125	3.311699390411377
1.0	83350000.0	83360000.0	9.0	9.529085159301758	3.11838960647583
1.0	83370000.0	83380000.0	8.0	9.886133193969727	3.333056926727295
1.0	83380000.0	83390000.0	5.0	9.739995956420898	3.2119812965393066
1.0	83390000.0	83400000.0	13.0	9.277971267700195	3.145280122756958
1.0	83430000.0	83440000.0	7.0	9.816984176635742	3.259092330932617
1.0	83490000.0	83500000.0	9.0	9.08506965637207	3.08160400390625
1.0	83620000.0	83630000.0	1.0	3.121589183807373	1.7255151271820068
1.0	83860000.0	83870000.0	3.0	2.1995534896850586	1.1962970495224
1.0	83880000.0	83890000.0	0.0	2.238563060760498	1.209377408027649
1.0	83920000.0	83930000.0	0.0	2.5862135887145996	1.4597891569137573
1.0	83980000.0	83990000.0	6.0	3.1629245281219482	1.9204431772232056
1.0	83990000.0	84000000.0	3.0	3.2280776500701904	1.9534003734588623
1.0	84000000.0	84010000.0	3.0	3.576251268386841	2.137565851211548
1.0	84020000.0	84030000.0	5.0	3.4518299102783203	1.9509875774383545
1.0	84260000.0	84270000.0	2.0	4.342538356781006	2.201564311981201
1.0	84360000.0	84370000.0	5.0	3.5151257514953613	1.8493807315826416
1.0	84370000.0	84380000.0	7.0	3.645448684692383	1.8914018869400024
1.0	84470000.0	84480000.0	4.0	4.17531681060791	2.0845794677734375
1.0	84560000.0	84570000.0	1.0	4.439180374145508	2.14127516746521
1.0	84610000.0	84620000.0	3.0	3.8709042072296143	2.256209135055542
1.0	84710000.0	84720000.0	1.0	3.145714521408081	1.8234386444091797
1.0	84720000.0	84730000.0	0.0	3.0968987941741943	1.803330659866333
1.0	84750000.0	84760000.0	0.0	3.5707650184631348	1.9621305465698242
1.0	84770000.0	84780000.0	1.0	2.8890159130096436	1.649448037147522
1.0	84840000.0	84850000.0	5.0	2.885563850402832	1.6499027013778687
1.0	84950000.0	84960000.0	3.0	2.124856948852539	1.0297105312347412
1.0	85100000.0	85110000.0	1.0	2.8319613933563232	1.5872143507003784
1.0	85110000.0	85120000.0	4.0	2.1455483436584473	1.0355104207992554
1.0	85120000.0	85130000.0	2.0	2.1721787452697754	1.0215611457824707
1.0	85240000.0	85250000.0	1.0	2.7605464458465576	1.474382758140564
1.0	85320000.0	85330000.0	3.0	2.979097843170166	1.7022002935409546
1.0	85370000.0	85380000.0	2.0	2.946341037750244	1.6838356256484985
1.0	85480000.0	85490000.0	2.0	3.100471019744873	1.704359769821167
1.0	85520000.0	85530000.0	2.0	2.96521258354187	1.6428287029266357
1.0	85610000.0	85620000.0	4.0	3.305737257003784	1.8807328939437866
1.0	85650000.0	85660000.0	4.0	3.0070934295654297	1.5925966501235962
1.0	85700000.0	85710000.0	4.0	3.4476592540740967	1.924654245376587
1.0	85710000.0	85720000.0	6.0	2.7054390907287598	1.3657560348510742
1.0	85830000.0	85840000.0	5.0	3.4335684776306152	2.0301833152770996
1.0	85870000.0	85880000.0	3.0	3.5251173973083496	1.9902302026748657
1.0	85880000.0	85890000.0	1.0	4.029654026031494	2.1576900482177734
1.0	85890000.0	85900000.0	2.0	3.877107620239258	2.053699016571045
1.0	85900000.0	85910000.0	4.0	3.695613145828247	2.064049243927002
1.0	86040000.0	86050000.0	3.0	4.802317142486572	2.3977150917053223
1.0	86050000.0	86060000.0	3.0	4.417271614074707	2.1942455768585205
1.0	86120000.0	86130000.0	0.0	2.691671371459961	1.4242651462554932
1.0	86230000.0	86240000.0	2.0	3.2885870933532715	1.8589468002319336
1.0	86250000.0	86260000.0	3.0	4.0598602294921875	2.028031826019287
1.0	86270000.0	86280000.0	4.0	4.484151840209961	2.1630892753601074
1.0	86280000.0	86290000.0	10.0	4.137345790863037	2.164578437805176
1.0	86320000.0	86330000.0	2.0	4.568197727203369	2.2305715084075928
1.0	86380000.0	86390000.0	6.0	4.438016891479492	2.1977715492248535
1.0	86570000.0	86580000.0	5.0	4.674351692199707	2.207537889480591
1.0	86630000.0	86640000.0	3.0	3.9233341217041016	2.017808437347412
1.0	86640000.0	86650000.0	3.0	4.027304172515869	2.020381212234497
1.0	86660000.0	86670000.0	3.0	4.144383430480957	2.0885682106018066
1.0	86680000.0	86690000.0	0.0	3.7324039936065674	1.9438072443008423
1.0	86710000.0	86720000.0	11.0	3.61944842338562	1.884979009628296
1.0	86780000.0	86790000.0	0.0	3.826103687286377	2.0172481536865234
1.0	86850000.0	86860000.0	3.0	3.1617531776428223	1.8449640274047852
1.0	86860000.0	86870000.0	3.0	3.119232654571533	1.7882200479507446
1.0	86870000.0	86880000.0	0.0	3.346283435821533	1.8894884586334229
1.0	86880000.0	86890000.0	1.0	3.069310426712036	1.6665195226669312
1.0	86890000.0	86900000.0	4.0	2.8441219329833984	1.487383246421814
1.0	86960000.0	86970000.0	1.0	3.184656858444214	1.7693192958831787
1.0	87050000.0	87060000.0	7.0	3.255053758621216	1.8443962335586548
1.0	87100000.0	87110000.0	4.0	3.263672351837158	1.8471729755401611
1.0	87170000.0	87180000.0	3.0	2.66544771194458	1.4479621648788452
1.0	87290000.0	87300000.0	2.0	2.808826446533203	1.4837859869003296
1.0	87300000.0	87310000.0	4.0	2.7452590465545654	1.435617208480835
1.0	87360000.0	87370000.0	0.0	2.198073625564575	0.9962603449821472
1.0	87410000.0	87420000.0	6.0	2.6966633796691895	1.4469162225723267
1.0	87480000.0	87490000.0	7.0	2.910663604736328	1.555271029472351
1.0	87580000.0	87590000.0	2.0	3.284547805786133	1.7908048629760742
1.0	87620000.0	87630000.0	3.0	3.6166629791259766	1.991147756576538
1.0	87680000.0	87690000.0	2.0	2.960709571838379	1.7096093893051147
1.0	87690000.0	87700000.0	3.0	2.9400622844696045	1.6991827487945557
1.0	87810000.0	87820000.0	1.0	2.712573528289795	1.5089365243911743
1.0	87830000.0	87840000.0	6.0	2.691864490509033	1.456924319267273
1.0	88090000.0	88100000.0	3.0	3.4803504943847656	1.8311355113983154
1.0	88130000.0	88140000.0	3.0	3.4331746101379395	1.8192812204360962
1.0	88190000.0	88200000.0	5.0	3.290114641189575	1.7825958728790283
1.0	88250000.0	88260000.0	2.0	3.2477335929870605	1.7741718292236328
1.0	88260000.0	88270000.0	3.0	3.404294967651367	1.8465087413787842
1.0	88370000.0	88380000.0	7.0	3.1588730812072754	1.7957074642181396
1.0	88520000.0	88530000.0	1.0	4.555257320404053	2.1650192737579346
1.0	88550000.0	88560000.0	4.0	4.566608428955078	2.1843106746673584
1.0	88720000.0	88730000.0	3.0	4.096587181091309	2.0747766494750977
1.0	88830000.0	88840000.0	7.0	5.1788129806518555	2.3287177085876465
1.0	88850000.0	88860000.0	12.0	4.978543758392334	2.274000883102417
1.0	88890000.0	88900000.0	1.0	5.8434739112854	2.534428119659424
1.0	88910000.0	88920000.0	9.0	5.512373447418213	2.4113974571228027
1.0	89040000.0	89050000.0	3.0	4.282740592956543	2.207399845123291
1.0	89080000.0	89090000.0	3.0	4.192026615142822	2.211625099182129
1.0	89110000.0	89120000.0	1.0	3.46427583694458	1.913796067237854
1.0	89160000.0	89170000.0	3.0	3.075395107269287	1.7846332788467407
1.0	89200000.0	89210000.0	5.0	2.4914278984069824	1.2095816135406494
1.0	89260000.0	89270000.0	4.0	2.5047898292541504	1.2204896211624146
1.0	89270000.0	89280000.0	4.0	2.5158376693725586	1.2279571294784546
1.0	89280000.0	89290000.0	1.0	2.618281841278076	1.2941769361495972
1.0	89340000.0	89350000.0	2.0	2.4502623081207275	1.1513803005218506
1.0	89400000.0	89410000.0	1.0	2.5082688331604004	1.2239408493041992
1.0	89450000.0	89460000.0	4.0	3.0371744632720947	1.645981788635254
1.0	89470000.0	89480000.0	1.0	2.2686946392059326	1.0285894870758057
1.0	89480000.0	89490000.0	3.0	2.318250894546509	1.087988257408142
1.0	89610000.0	89620000.0	0.0	2.780543565750122	1.580040693283081
1.0	89680000.0	89690000.0	5.0	2.7880375385284424	1.587990403175354
1.0	89700000.0	89710000.0	2.0	2.877211809158325	1.6428544521331787
1.0	89740000.0	89750000.0	2.0	2.70585298538208	1.393128752708435
1.0	89800000.0	89810000.0	2.0	2.8679771423339844	1.5685646533966064
1.0	89960000.0	89970000.0	2.0	2.4623465538024902	1.1967825889587402
1.0	90000000.0	90010000.0	1.0	2.4208035469055176	1.158866047859192
1.0	90080000.0	90090000.0	0.0	2.551365613937378	1.2581475973129272
1.0	90150000.0	90160000.0	4.0	2.4086155891418457	1.209730863571167
1.0	90190000.0	90200000.0	0.0	2.6128926277160645	1.3028446435928345
1.0	90270000.0	90280000.0	7.0	2.579256534576416	1.3671830892562866
1.0	90300000.0	90310000.0	3.0	2.2740368843078613	1.169008493423462
1.0	90330000.0	90340000.0	3.0	2.5652353763580322	1.3380072116851807
1.0	90340000.0	90350000.0	0.0	2.49239444732666	1.260949730873108
1.0	90400000.0	90410000.0	1.0	2.6005043983459473	1.452317476272583
1.0	90500000.0	90510000.0	1.0	2.834794044494629	1.4917069673538208
1.0	90580000.0	90590000.0	3.0	3.390799045562744	1.8849706649780273
1.0	90660000.0	90670000.0	5.0	3.846395492553711	2.0849215984344482
1.0	90780000.0	90790000.0	6.0	4.374663352966309	2.162219285964966
1.0	90840000.0	90850000.0	1.0	4.900752544403076	2.325591802597046
1.0	90980000.0	90990000.0	8.0	5.651464939117432	2.51301908493042
1.0	91010000.0	91020000.0	5.0	5.442940711975098	2.455885648727417
1.0	91030000.0	91040000.0	5.0	5.589694499969482	2.4829020500183105
1.0	91090000.0	91100000.0	9.0	5.111687660217285	2.357006549835205
1.0	91170000.0	91180000.0	3.0	4.014505863189697	2.061899423599243
1.0	91180000.0	91190000.0	3.0	4.367981910705566	2.1899681091308594
1.0	91190000.0	91200000.0	4.0	3.838029146194458	2.0799527168273926
1.0	91220000.0	91230000.0	1.0	4.014900207519531	2.1620025634765625
1.0	91270000.0	91280000.0	4.0	3.7731361389160156	1.9597142934799194
1.0	91310000.0	91320000.0	1.0	3.3053691387176514	1.8413537740707397
1.0	91350000.0	91360000.0	1.0	3.5320472717285156	1.9384775161743164
1.0	91400000.0	91410000.0	4.0	2.4443411827087402	1.1512911319732666
1.0	91500000.0	91510000.0	3.0	3.767864942550659	2.0390400886535645
1.0	91520000.0	91530000.0	4.0	4.122601509094238	2.028256893157959
1.0	91690000.0	91700000.0	1.0	4.279221534729004	2.0633111000061035
1.0	91710000.0	91720000.0	3.0	3.2035396099090576	1.648063063621521
1.0	91720000.0	91730000.0	2.0	4.115624904632568	2.0584235191345215
1.0	91780000.0	91790000.0	5.0	3.7733376026153564	1.9766613245010376
1.0	91960000.0	91970000.0	1.0	3.2145354747772217	1.850158929824829
1.0	92030000.0	92040000.0	2.0	3.354046583175659	1.921661376953125
1.0	92250000.0	92260000.0	3.0	2.918713092803955	1.6187775135040283
1.0	92260000.0	92270000.0	1.0	2.738483190536499	1.4303520917892456
1.0	92270000.0	92280000.0	1.0	3.094623327255249	1.7330169677734375
1.0	92280000.0	92290000.0	5.0	3.194547176361084	1.8306814432144165
1.0	92290000.0	92300000.0	4.0	3.068953275680542	1.6996357440948486
1.0	92320000.0	92330000.0	3.0	3.069913387298584	1.7533690929412842
1.0	92330000.0	92340000.0	5.0	3.1467671394348145	1.7179168462753296
1.0	92350000.0	92360000.0	6.0	2.8057467937469482	1.502406358718872
1.0	92490000.0	92500000.0	3.0	3.430723190307617	1.8939669132232666
1.0	92600000.0	92610000.0	2.0	2.878892660140991	1.6178480386734009
1.0	92640000.0	92650000.0	2.0	3.070166826248169	1.7655338048934937
1.0	92700000.0	92710000.0	2.0	2.920492172241211	1.5424126386642456
1.0	92770000.0	92780000.0	5.0	2.2984509468078613	1.0622193813323975
1.0	92780000.0	92790000.0	4.0	2.4432685375213623	1.2187001705169678
1.0	92820000.0	92830000.0	1.0	2.310215950012207	1.0702917575836182
1.0	92860000.0	92870000.0	3.0	2.722998857498169	1.4973500967025757
1.0	92880000.0	92890000.0	1.0	2.687413215637207	1.4074000120162964
1.0	93080000.0	93090000.0	1.0	2.231151819229126	1.0468358993530273
1.0	93130000.0	93140000.0	1.0	2.5259697437286377	1.2918317317962646
1.0	93200000.0	93210000.0	0.0	2.803253650665283	1.487145185470581
1.0	93230000.0	93240000.0	1.0	2.853241443634033	1.5216312408447266
1.0	93280000.0	93290000.0	3.0	2.798530101776123	1.4662419557571411
1.0	93300000.0	93310000.0	3.0	2.4372878074645996	1.1349631547927856
1.0	93380000.0	93390000.0	0.0	4.523021697998047	2.251406669616699
1.0	93410000.0	93420000.0	11.0	6.162810802459717	2.9962351322174072
1.0	93530000.0	93540000.0	2.0	3.0511527061462402	1.6166439056396484
1.0	93560000.0	93570000.0	2.0	2.464689254760742	1.2213777303695679
1.0	93620000.0	93630000.0	1.0	2.2001709938049316	1.0096557140350342
1.0	93640000.0	93650000.0	3.0	3.6261582374572754	2.197288990020752
1.0	93670000.0	93680000.0	2.0	2.0969507694244385	0.9595964550971985
1.0	93730000.0	93740000.0	2.0	2.2827308177948	1.0910801887512207
1.0	93740000.0	93750000.0	0.0	2.485504627227783	1.278723955154419
1.0	93790000.0	93800000.0	3.0	2.51780104637146	1.3107678890228271
1.0	93900000.0	93910000.0	1.0	3.0840706825256348	1.6899763345718384
1.0	94070000.0	94080000.0	0.0	3.068763017654419	1.7994600534439087
1.0	94230000.0	94240000.0	3.0	2.8450560569763184	1.5356242656707764
1.0	94340000.0	94350000.0	4.0	2.3718173503875732	1.2186137437820435
1.0	94440000.0	94450000.0	1.0	3.5255935192108154	1.9585098028182983
1.0	94460000.0	94470000.0	6.0	3.56475830078125	1.9818360805511475
1.0	94490000.0	94500000.0	2.0	3.551245927810669	1.9955217838287354
1.0	94530000.0	94540000.0	6.0	3.0065972805023193	1.7473945617675781
1.0	94540000.0	94550000.0	6.0	3.531942844390869	2.076786994934082
1.0	94630000.0	94640000.0	3.0	3.5623207092285156	2.1126465797424316
1.0	94720000.0	94730000.0	4.0	3.840681791305542	2.0087478160858154
1.0	94760000.0	94770000.0	2.0	3.8336093425750732	2.1080055236816406
1.0	94860000.0	94870000.0	4.0	3.462099552154541	1.9899771213531494
1.0	94890000.0	94900000.0	1.0	2.966806411743164	1.6458933353424072
1.0	95010000.0	95020000.0	5.0	3.366730213165283	2.0020737648010254
1.0	95020000.0	95030000.0	3.0	3.5734360218048096	2.115440845489502
1.0	95070000.0	95080000.0	5.0	3.29724383354187	1.8685424327850342
1.0	95100000.0	95110000.0	3.0	3.898602247238159	2.118809223175049
1.0	95250000.0	95260000.0	3.0	3.8084588050842285	2.161846876144409
1.0	95280000.0	95290000.0	3.0	3.694066286087036	2.021855115890503
1.0	95290000.0	95300000.0	2.0	4.139573574066162	2.2158775329589844
1.0	95310000.0	95320000.0	2.0	4.166487216949463	2.1827986240386963
1.0	95440000.0	95450000.0	2.0	4.2989678382873535	2.352989673614502
1.0	95450000.0	95460000.0	5.0	3.556694746017456	1.942617416381836
1.0	95470000.0	95480000.0	4.0	4.101340293884277	2.160369873046875
1.0	95480000.0	95490000.0	4.0	3.6787357330322266	2.0289878845214844
1.0	95570000.0	95580000.0	10.0	3.9053585529327393	2.2273643016815186
1.0	95640000.0	95650000.0	4.0	4.875018119812012	2.3856372833251953
1.0	95670000.0	95680000.0	2.0	4.377171516418457	2.2436647415161133
1.0	95680000.0	95690000.0	6.0	4.923336505889893	2.4214117527008057
1.0	95760000.0	95770000.0	2.0	4.9605937004089355	2.2678749561309814
1.0	95810000.0	95820000.0	11.0	6.8593902587890625	2.839952230453491
1.0	95820000.0	95830000.0	9.0	6.970889091491699	2.8213720321655273
1.0	95840000.0	95850000.0	7.0	7.343962669372559	2.890270233154297
1.0	95850000.0	95860000.0	4.0	7.118009090423584	2.8146469593048096
1.0	95870000.0	95880000.0	3.0	8.169934272766113	3.0586049556732178
1.0	95950000.0	95960000.0	5.0	7.465788841247559	2.8732476234436035
1.0	96050000.0	96060000.0	10.0	7.783229827880859	2.905488967895508
1.0	96080000.0	96090000.0	1.0	8.138623237609863	2.953723192214966
1.0	96140000.0	96150000.0	9.0	8.318262100219727	2.967881679534912
1.0	96160000.0	96170000.0	5.0	8.456871032714844	2.984683036804199
1.0	96180000.0	96190000.0	6.0	8.09581470489502	2.95097017288208
1.0	96230000.0	96240000.0	12.0	8.099542617797852	2.8983876705169678
1.0	96240000.0	96250000.0	9.0	8.194169998168945	2.9391093254089355
1.0	96280000.0	96290000.0	7.0	8.532180786132812	2.9617557525634766
1.0	96330000.0	96340000.0	3.0	9.39198112487793	3.088160514831543
1.0	96340000.0	96350000.0	5.0	9.206873893737793	3.096008777618408
1.0	96440000.0	96450000.0	11.0	8.59447193145752	3.14876127243042
1.0	96680000.0	96690000.0	5.0	10.178483963012695	3.121218204498291
1.0	96690000.0	96700000.0	6.0	10.215726852416992	3.1151881217956543
1.0	96820000.0	96830000.0	8.0	10.230506896972656	3.220292568206787
1.0	96830000.0	96840000.0	12.0	9.782026290893555	3.1647794246673584
1.0	96980000.0	96990000.0	7.0	7.4198479652404785	2.855820417404175
1.0	97100000.0	97110000.0	7.0	5.794009208679199	2.7157559394836426
1.0	97110000.0	97120000.0	3.0	5.604639053344727	2.48891019821167
1.0	97120000.0	97130000.0	10.0	5.1480393409729	2.452528476715088
1.0	97150000.0	97160000.0	5.0	4.67864990234375	2.3196630477905273
1.0	97200000.0	97210000.0	3.0	3.863367795944214	2.03879976272583
1.0	97310000.0	97320000.0	4.0	5.222128868103027	2.4052963256835938
1.0	97400000.0	97410000.0	10.0	7.457391262054443	2.8187127113342285
1.0	97580000.0	97590000.0	8.0	8.738815307617188	2.9629387855529785
1.0	97660000.0	97670000.0	5.0	9.1467866897583	3.01507306098938
1.0	97670000.0	97680000.0	7.0	9.20484733581543	3.02217173576355
1.0	97730000.0	97740000.0	8.0	10.693059921264648	3.153362989425659
1.0	97740000.0	97750000.0	17.0	10.224100112915039	3.144223690032959
1.0	97770000.0	97780000.0	17.0	10.081636428833008	3.1321847438812256
1.0	97830000.0	97840000.0	12.0	11.215848922729492	3.1924571990966797
1.0	97840000.0	97850000.0	9.0	11.114100456237793	3.1926960945129395
1.0	97890000.0	97900000.0	9.0	11.67319393157959	3.2871086597442627
1.0	97930000.0	97940000.0	9.0	11.473114967346191	3.2718052864074707
1.0	98050000.0	98060000.0	11.0	11.440068244934082	3.232491970062256
1.0	98110000.0	98120000.0	12.0	12.36571216583252	3.4239730834960938
1.0	98150000.0	98160000.0	21.0	10.836705207824707	3.205806016921997
1.0	98210000.0	98220000.0	12.0	11.507852554321289	3.2519137859344482
1.0	98230000.0	98240000.0	4.0	11.765798568725586	3.300067186355591
1.0	98350000.0	98360000.0	6.0	10.81381893157959	3.2152645587921143
1.0	98370000.0	98380000.0	7.0	9.708639144897461	3.049675941467285
1.0	98380000.0	98390000.0	14.0	9.111087799072266	3.2493762969970703
1.0	98440000.0	98450000.0	20.0	9.654047966003418	3.05971097946167
1.0	98460000.0	98470000.0	15.0	9.949888229370117	3.0365047454833984
1.0	98580000.0	98590000.0	9.0	10.573419570922852	3.1750693321228027
1.0	98620000.0	98630000.0	6.0	9.933297157287598	3.208996295928955
1.0	98630000.0	98640000.0	12.0	9.549832344055176	3.060821294784546
1.0	98680000.0	98690000.0	10.0	9.923663139343262	3.103149890899658
1.0	98690000.0	98700000.0	9.0	10.375459671020508	3.1733334064483643
1.0	98730000.0	98740000.0	12.0	9.824981689453125	3.0955185890197754
1.0	98740000.0	98750000.0	11.0	9.678489685058594	3.078094959259033
1.0	98810000.0	98820000.0	12.0	9.324495315551758	3.0287604331970215
1.0	98830000.0	98840000.0	7.0	9.825114250183105	3.1166059970855713
1.0	98840000.0	98850000.0	10.0	9.717721939086914	3.0701608657836914
1.0	98890000.0	98900000.0	10.0	9.963313102722168	3.0914711952209473
1.0	98990000.0	99000000.0	15.0	10.265947341918945	3.2088191509246826
1.0	99010000.0	99020000.0	9.0	10.606376647949219	3.1670966148376465
1.0	99030000.0	99040000.0	23.0	9.896387100219727	3.149580478668213
1.0	99190000.0	99200000.0	8.0	8.205619812011719	2.9078798294067383
1.0	99200000.0	99210000.0	10.0	7.971702575683594	2.898106336593628
1.0	99240000.0	99250000.0	12.0	7.800293922424316	2.8737738132476807
1.0	99260000.0	99270000.0	5.0	7.8032426834106445	2.8880648612976074
1.0	99290000.0	99300000.0	2.0	8.140548706054688	2.9276249408721924
1.0	99300000.0	99310000.0	10.0	7.644427299499512	2.832937717437744
1.0	99470000.0	99480000.0	7.0	7.082800388336182	2.8369710445404053
1.0	99510000.0	99520000.0	7.0	8.08332633972168	2.9157791137695312
1.0	99630000.0	99640000.0	3.0	6.802122592926025	2.7254064083099365
1.0	99690000.0	99700000.0	4.0	6.9843316078186035	2.7742862701416016
1.0	99700000.0	99710000.0	6.0	6.935994625091553	2.7270801067352295
1.0	99790000.0	99800000.0	11.0	6.999683380126953	2.7599844932556152
1.0	99820000.0	99830000.0	11.0	6.740333557128906	2.7671656608581543
1.0	99910000.0	99920000.0	5.0	6.100990295410156	2.6630935668945312
1.0	99930000.0	99940000.0	6.0	5.416040897369385	2.4696803092956543
1.0	100030000.0	100040000.0	6.0	4.3301897048950195	2.2013611793518066
1.0	100070000.0	100080000.0	8.0	3.715808868408203	2.0442395210266113
1.0	100120000.0	100130000.0	3.0	3.7925209999084473	2.075362205505371
1.0	100250000.0	100260000.0	1.0	3.152618646621704	1.7033485174179077
1.0	100360000.0	100370000.0	2.0	2.138057231903076	0.9713365435600281
1.0	100380000.0	100390000.0	2.0	2.1371140480041504	0.9716594815254211
1.0	100390000.0	100400000.0	1.0	2.6591925621032715	1.3796247243881226
1.0	100430000.0	100440000.0	0.0	2.4198336601257324	1.346567153930664
1.0	100450000.0	100460000.0	2.0	2.375051975250244	1.1341649293899536
1.0	100510000.0	100520000.0	2.0	2.5856776237487793	1.3575928211212158
1.0	100530000.0	100540000.0	1.0	2.2692553997039795	1.0283323526382446
1.0	100550000.0	100560000.0	5.0	2.3476500511169434	1.113420844078064
1.0	100620000.0	100630000.0	4.0	2.554123878479004	1.2848308086395264
1.0	100710000.0	100720000.0	1.0	2.334585666656494	1.1826403141021729
1.0	100730000.0	100740000.0	2.0	2.390014171600342	1.3238588571548462
1.0	100790000.0	100800000.0	2.0	2.5957353115081787	1.335397481918335
1.0	100850000.0	100860000.0	1.0	2.5933632850646973	1.3597322702407837
1.0	100860000.0	100870000.0	2.0	2.5875754356384277	1.2994015216827393
1.0	100910000.0	100920000.0	3.0	2.619361400604248	1.3539153337478638
1.0	101010000.0	101020000.0	4.0	3.2812752723693848	1.8961549997329712
1.0	101030000.0	101040000.0	5.0	3.245021104812622	1.8358137607574463
1.0	101050000.0	101060000.0	2.0	3.3940558433532715	1.886845350265503
1.0	101070000.0	101080000.0	4.0	3.8432679176330566	1.935243844985962
1.0	101090000.0	101100000.0	3.0	3.5518264770507812	1.8847768306732178
1.0	101120000.0	101130000.0	4.0	4.495547294616699	2.2065787315368652
1.0	101220000.0	101230000.0	3.0	4.31498908996582	2.2150707244873047
1.0	101270000.0	101280000.0	2.0	3.952270030975342	2.0765902996063232
1.0	101330000.0	101340000.0	0.0	2.7534735202789307	1.5039373636245728
1.0	101430000.0	101440000.0	0.0	2.2763736248016357	1.214700698852539
1.0	101440000.0	101450000.0	3.0	2.338958263397217	1.269574522972107
1.0	101530000.0	101540000.0	2.0	2.8627853393554688	1.6045993566513062
1.0	101540000.0	101550000.0	2.0	2.4431114196777344	1.2310574054718018
1.0	101700000.0	101710000.0	6.0	7.748546600341797	4.224249362945557
1.0	101710000.0	101720000.0	6.0	3.3932316303253174	2.0381414890289307
1.0	101740000.0	101750000.0	0.0	2.954373598098755	1.5414965152740479
1.0	101760000.0	101770000.0	0.0	2.9107749462127686	1.5009821653366089
1.0	101780000.0	101790000.0	2.0	3.2219128608703613	1.7197544574737549
1.0	101810000.0	101820000.0	4.0	3.0075340270996094	1.6552913188934326
1.0	101900000.0	101910000.0	3.0	3.2856128215789795	1.8805421590805054
1.0	101920000.0	101930000.0	3.0	3.6570563316345215	1.9683157205581665
1.0	101940000.0	101950000.0	4.0	3.526092052459717	1.9341474771499634
1.0	101990000.0	102000000.0	3.0	3.9144394397735596	2.009204149246216
1.0	102030000.0	102040000.0	2.0	4.478315830230713	2.1863510608673096
1.0	102040000.0	102050000.0	3.0	4.841823577880859	2.322145938873291
1.0	102070000.0	102080000.0	2.0	4.759706020355225	2.277390956878662
1.0	102080000.0	102090000.0	9.0	4.8042778968811035	2.3221864700317383
1.0	102090000.0	102100000.0	6.0	4.882284164428711	2.27909779548645
1.0	102100000.0	102110000.0	3.0	5.303990840911865	2.3707048892974854
1.0	102120000.0	102130000.0	3.0	5.918892860412598	2.527345657348633
1.0	102250000.0	102260000.0	6.0	6.141749858856201	2.536470890045166
1.0	102480000.0	102490000.0	12.0	7.624127388000488	2.8202402591705322
1.0	102530000.0	102540000.0	6.0	8.599050521850586	2.9577362537384033
1.0	102560000.0	102570000.0	5.0	9.481468200683594	2.9844329357147217
1.0	102670000.0	102680000.0	6.0	10.202400207519531	3.0829432010650635
1.0	102710000.0	102720000.0	9.0	9.914846420288086	3.0502634048461914
1.0	102790000.0	102800000.0	11.0	10.509608268737793	3.2061028480529785
1.0	102810000.0	102820000.0	11.0	10.155827522277832	3.1378352642059326
1.0	102990000.0	103000000.0	11.0	10.755380630493164	3.1764121055603027
1.0	103000000.0	103010000.0	11.0	10.001516342163086	3.1125569343566895
1.0	103020000.0	103030000.0	16.0	10.125009536743164	3.12221097946167
1.0	103080000.0	103090000.0	11.0	11.698973655700684	3.26603627204895
1.0	103210000.0	103220000.0	14.0	11.892328262329102	3.326773166656494
1.0	103450000.0	103460000.0	14.0	11.161215782165527	3.1764299869537354
1.0	103470000.0	103480000.0	6.0	12.040023803710938	3.386688232421875
1.0	103570000.0	103580000.0	6.0	10.581879615783691	3.177241802215576
1.0	103600000.0	103610000.0	8.0	10.4130277633667	3.2053966522216797
1.0	103680000.0	103690000.0	5.0	11.19993782043457	3.4595565795898438
1.0	103700000.0	103710000.0	15.0	9.101628303527832	3.0640339851379395
1.0	103710000.0	103720000.0	13.0	8.534523010253906	2.9884097576141357
1.0	103740000.0	103750000.0	5.0	8.058370590209961	3.082505464553833
1.0	103910000.0	103920000.0	2.0	2.149880886077881	1.2199431657791138
1.0	104010000.0	104020000.0	7.0	4.073894500732422	2.179173469543457
1.0	104020000.0	104030000.0	7.0	3.4050345420837402	1.9719728231430054
1.0	104030000.0	104040000.0	8.0	3.7994282245635986	2.139885663986206
1.0	104130000.0	104140000.0	4.0	3.304515838623047	1.9200798273086548
1.0	104330000.0	104340000.0	6.0	5.172600269317627	2.517259359359741
1.0	104340000.0	104350000.0	6.0	5.603834629058838	2.7810966968536377
1.0	104420000.0	104430000.0	6.0	6.626931667327881	2.8487629890441895
1.0	104510000.0	104520000.0	7.0	7.837099552154541	3.2442398071289062
1.0	104520000.0	104530000.0	10.0	7.675504207611084	3.0916945934295654
1.0	104540000.0	104550000.0	7.0	7.959752559661865	3.1715874671936035
1.0	104580000.0	104590000.0	3.0	8.033570289611816	3.0172183513641357
1.0	104590000.0	104600000.0	1.0	8.274539947509766	3.0349345207214355
1.0	104600000.0	104610000.0	6.0	8.27182674407959	3.1301627159118652
1.0	104630000.0	104640000.0	5.0	7.915917873382568	2.9849841594696045
1.0	104650000.0	104660000.0	6.0	8.310345649719238	3.1265127658843994
1.0	104740000.0	104750000.0	8.0	9.073486328125	3.0867960453033447
1.0	104820000.0	104830000.0	4.0	8.627303123474121	3.0886330604553223
1.0	104980000.0	104990000.0	5.0	8.903953552246094	3.100510835647583
1.0	105030000.0	105040000.0	9.0	8.328680038452148	3.1173202991485596
1.0	105210000.0	105220000.0	5.0	5.828743934631348	2.6902904510498047
1.0	105220000.0	105230000.0	2.0	5.735203266143799	2.8186047077178955
1.0	105270000.0	105280000.0	4.0	5.268824577331543	2.5455498695373535
1.0	105280000.0	105290000.0	7.0	5.442519187927246	2.696254253387451
1.0	105360000.0	105370000.0	3.0	5.865797996520996	2.651346445083618
1.0	105370000.0	105380000.0	6.0	7.035195827484131	2.948178768157959
1.0	105400000.0	105410000.0	5.0	7.430726528167725	2.915327787399292
1.0	105470000.0	105480000.0	7.0	7.769034385681152	3.004645824432373
1.0	105490000.0	105500000.0	9.0	9.618279457092285	3.2340025901794434
1.0	105530000.0	105540000.0	13.0	9.94178295135498	3.2953362464904785
1.0	105550000.0	105560000.0	10.0	9.457653045654297	3.1901164054870605
1.0	105590000.0	105600000.0	5.0	10.044788360595703	3.3625590801239014
1.0	105610000.0	105620000.0	6.0	9.923649787902832	3.211064577102661
1.0	105660000.0	105670000.0	6.0	9.86974811553955	3.1815924644470215
1.0	105670000.0	105680000.0	6.0	10.104719161987305	3.295377731323242
1.0	105770000.0	105780000.0	7.0	10.542035102844238	3.3481087684631348
1.0	105780000.0	105790000.0	12.0	10.271943092346191	3.220320463180542
1.0	105850000.0	105860000.0	5.0	11.503988265991211	3.4864706993103027
1.0	105880000.0	105890000.0	10.0	10.94978141784668	3.4311137199401855
1.0	105900000.0	105910000.0	13.0	10.567167282104492	3.336576461791992
1.0	105910000.0	105920000.0	15.0	10.645780563354492	3.3887438774108887
1.0	105960000.0	105970000.0	6.0	11.184022903442383	3.3688297271728516
1.0	106000000.0	106010000.0	4.0	11.088449478149414	3.4050991535186768
1.0	106060000.0	106070000.0	8.0	9.053421974182129	3.0956954956054688
1.0	106070000.0	106080000.0	7.0	9.689458847045898	3.188997983932495
1.0	106110000.0	106120000.0	6.0	8.238304138183594	3.2226383686065674
1.0	106170000.0	106180000.0	10.0	10.199820518493652	3.1755788326263428
1.0	106210000.0	106220000.0	12.0	10.425250053405762	3.2504496574401855
1.0	106220000.0	106230000.0	13.0	10.430193901062012	3.267496109008789
1.0	106270000.0	106280000.0	25.0	10.780332565307617	3.4537277221679688
1.0	106320000.0	106330000.0	9.0	9.478378295898438	3.1526196002960205
1.0	106370000.0	106380000.0	5.0	10.275552749633789	3.323146104812622
1.0	106380000.0	106390000.0	7.0	8.615653991699219	3.004878282546997
1.0	106400000.0	106410000.0	3.0	8.733323097229004	3.2125144004821777
1.0	106510000.0	106520000.0	5.0	8.660688400268555	3.201003313064575
1.0	106550000.0	106560000.0	10.0	9.044634819030762	3.21388578414917
1.0	106570000.0	106580000.0	9.0	8.580835342407227	3.115726947784424
1.0	106620000.0	106630000.0	12.0	9.125287055969238	3.095876455307007
1.0	106720000.0	106730000.0	7.0	9.420206069946289	3.1078600883483887
1.0	106770000.0	106780000.0	9.0	9.050397872924805	3.1438002586364746
1.0	106810000.0	106820000.0	16.0	8.940673828125	3.189668893814087
1.0	106830000.0	106840000.0	15.0	8.877816200256348	3.0969290733337402
1.0	106880000.0	106890000.0	8.0	8.821542739868164	3.1679294109344482
1.0	106890000.0	106900000.0	8.0	9.180727005004883	3.221010684967041
1.0	106910000.0	106920000.0	11.0	8.969928741455078	3.1605076789855957
1.0	107060000.0	107070000.0	12.0	7.939112663269043	3.0491726398468018
1.0	107070000.0	107080000.0	5.0	8.518417358398438	3.0998611450195312
1.0	107100000.0	107110000.0	6.0	8.365987777709961	3.1631550788879395
1.0	107160000.0	107170000.0	4.0	7.532731533050537	2.883862257003784
1.0	107170000.0	107180000.0	6.0	7.37781286239624	2.892307758331299
1.0	107300000.0	107310000.0	8.0	7.64255428314209	2.986968994140625
1.0	107330000.0	107340000.0	2.0	7.452439785003662	2.8306686878204346
1.0	107460000.0	107470000.0	5.0	4.8060102462768555	2.4080593585968018
1.0	107560000.0	107570000.0	6.0	3.5278849601745605	1.9193017482757568
1.0	107680000.0	107690000.0	2.0	3.217743396759033	1.8634294271469116
1.0	107770000.0	107780000.0	6.0	3.5011000633239746	2.0354626178741455
1.0	107800000.0	107810000.0	4.0	3.569812774658203	2.0317258834838867
1.0	107870000.0	107880000.0	1.0	3.6844818592071533	1.967543363571167
1.0	107940000.0	107950000.0	2.0	2.871108293533325	1.6357414722442627
1.0	107970000.0	107980000.0	3.0	2.8717875480651855	1.6368293762207031
1.0	107980000.0	107990000.0	1.0	2.967623710632324	1.7079570293426514
1.0	107990000.0	108000000.0	3.0	4.781713008880615	2.8271679878234863
1.0	108070000.0	108080000.0	2.0	2.812023639678955	1.5802477598190308
1.0	108080000.0	108090000.0	5.0	2.84946870803833	1.6304397583007812
1.0	108110000.0	108120000.0	5.0	2.4319889545440674	1.303534746170044
1.0	108130000.0	108140000.0	1.0	2.3043859004974365	1.1432912349700928
1.0	108260000.0	108270000.0	0.0	2.1644766330718994	0.9927293062210083
1.0	108300000.0	108310000.0	3.0	2.484283924102783	1.3570280075073242
1.0	108420000.0	108430000.0	1.0	2.8354406356811523	1.6173827648162842
1.0	108450000.0	108460000.0	1.0	2.8072171211242676	1.6001904010772705
1.0	108530000.0	108540000.0	6.0	2.7636420726776123	1.5148242712020874
1.0	108570000.0	108580000.0	3.0	2.7404491901397705	1.525639295578003
1.0	108690000.0	108700000.0	4.0	2.132723093032837	1.0301461219787598
1.0	108850000.0	108860000.0	1.0	2.1623458862304688	1.0973126888275146
1.0	109090000.0	109100000.0	3.0	2.756371021270752	1.5735732316970825
1.0	109100000.0	109110000.0	5.0	2.821058988571167	1.6144682168960571
1.0	109180000.0	109190000.0	2.0	2.594809055328369	1.2966232299804688
1.0	109360000.0	109370000.0	6.0	2.809957981109619	1.4881043434143066
1.0	109390000.0	109400000.0	3.0	2.891068935394287	1.572641372680664
1.0	109410000.0	109420000.0	0.0	2.8674087524414062	1.5529327392578125
1.0	109460000.0	109470000.0	1.0	2.2103848457336426	0.9808288812637329
1.0	109540000.0	109550000.0	0.0	2.374175548553467	1.1022287607192993
1.0	109600000.0	109610000.0	0.0	2.7330093383789062	1.3764545917510986
1.0	109650000.0	109660000.0	6.0	2.772150993347168	1.4667675495147705
1.0	109760000.0	109770000.0	2.0	2.4503254890441895	1.1968053579330444
1.0	109820000.0	109830000.0	0.0	2.538663625717163	1.2808549404144287
1.0	109850000.0	109860000.0	3.0	2.8130948543548584	1.6205689907073975
1.0	109880000.0	109890000.0	3.0	2.5840890407562256	1.366817831993103
1.0	109930000.0	109940000.0	1.0	3.9276020526885986	2.35775089263916
1.0	110010000.0	110020000.0	2.0	2.6964046955108643	1.3689050674438477
1.0	110420000.0	110430000.0	0.0	3.081786632537842	1.732702612876892
1.0	110460000.0	110470000.0	5.0	2.1316733360290527	0.9592314958572388
1.0	110470000.0	110480000.0	1.0	2.622734308242798	1.329099416732788
1.0	110490000.0	110500000.0	4.0	3.010073184967041	1.6600968837738037
1.0	110530000.0	110540000.0	2.0	2.306708335876465	1.1001765727996826
1.0	110540000.0	110550000.0	1.0	2.6399118900299072	1.3442167043685913
1.0	110550000.0	110560000.0	3.0	2.6744918823242188	1.52578866481781
1.0	110650000.0	110660000.0	3.0	2.8611106872558594	1.485856294631958
1.0	110710000.0	110720000.0	1.0	2.8706178665161133	1.5128130912780762
1.0	110720000.0	110730000.0	2.0	3.1022934913635254	1.6886961460113525
1.0	110730000.0	110740000.0	2.0	3.0458931922912598	1.6732780933380127
1.0	110770000.0	110780000.0	2.0	2.1588797569274902	0.9628129005432129
1.0	110800000.0	110810000.0	2.0	2.556264638900757	1.2817394733428955
1.0	110810000.0	110820000.0	0.0	2.6027379035949707	1.307771921157837
1.0	110950000.0	110960000.0	0.0	2.4845242500305176	1.2144283056259155
1.0	110960000.0	110970000.0	2.0	2.580164670944214	1.287436842918396
[truncated: 47,559 more rows]
