# Supplementary material for: Genome-wide mapping of somatic mutation rates uncovers drivers of cancer
Source: Nat Biotechnol. 2022 Jun 20;40(11):1634–43. doi: 10.1038/s41587-022-01353-8 (PMC9646522; doi:10.1038/s41587-022-01353-8)
Supplement: Supplementary file 4 — Regions and model predictions for each fold of each cancer for which a deep learning model was trained. Regions that were filtered are also listed along with their respective model predictions. [file 41587_2022_1353_MOESM4_ESM.zip › kfold_results/Hematopoietic_tumors/Regions_withheld_from_all_folds.txt]

CHROM	START	END	Y_TRUE	Y_PRED	STD
1	0	10000	0	83.7748249053955	27.268988418579102
1	10000	20000	10	84.18573265075683	27.149627161026
1	20000	30000	2	83.64747276306153	27.326088428497314
1	30000	40000	0	83.56107063293457	27.377287435531617
1	40000	50000	0	83.55368194580078	27.382404613494874
1	50000	60000	6	83.56369228363037	27.375358676910402
1	60000	70000	3	83.53570957183838	27.395544815063477
1	70000	80000	2	83.58860969543457	27.359411478042603
1	80000	90000	5	83.56234645843506	27.3764949798584
1	90000	100000	3	83.57466773986816	27.36830430030823
1	100000	110000	0	83.53569087982177	27.39534287452698
1	110000	120000	0	83.59183311462402	27.35761413574219
1	120000	130000	2	83.57042846679687	27.37107162475586
1	130000	140000	0	83.60322780609131	27.350615072250367
1	140000	150000	0	83.5513240814209	27.38392515182495
1	150000	160000	0	83.54621315002441	27.3877073764801
1	160000	170000	0	83.55557403564453	27.380818176269532
1	170000	180000	0	83.55602474212647	27.380547952651977
1	180000	190000	0	83.56568508148193	27.37424063682556
1	190000	200000	0	83.56774444580078	27.372532653808594
1	200000	210000	0	83.57151336669922	27.370176839828492
1	210000	220000	0	83.57660522460938	27.366975402832033
1	220000	230000	1	83.61162528991699	27.345579051971434
1	230000	240000	2	67.6601448059082	21.389338970184326
1	240000	250000	3	83.65257606506347	27.322096395492554
1	250000	260000	2	83.5775686264038	27.366327142715456
1	260000	270000	0	83.60150604248047	27.35170645713806
1	270000	280000	0	83.63786220550537	27.331019115447997
1	280000	290000	0	83.65484256744385	27.322137928009035
1	290000	300000	0	83.67269020080566	27.31346344947815
1	300000	310000	0	83.68755340576172	27.306275844573975
1	310000	320000	0	83.69998683929444	27.30057601928711
1	320000	330000	0	83.69344272613526	27.30358123779297
1	330000	340000	0	83.69308509826661	27.303811645507814
1	340000	350000	0	83.70094413757325	27.300072860717773
1	350000	360000	0	83.69804801940919	27.30139579772949
1	360000	370000	0	83.70199127197266	27.29969482421875
1	370000	380000	0	83.70297908782959	27.29917130470276
1	380000	390000	0	83.69782524108886	27.30157074928284
1	390000	400000	0	83.68892822265624	27.30566849708557
1	400000	410000	0	83.67586307525634	27.311828517913817
1	410000	420000	0	83.67457695007325	27.312394046783446
1	420000	430000	0	83.66527767181397	27.316987991333008
1	430000	440000	0	83.65800437927246	27.320556926727296
1	440000	450000	0	83.64289455413818	27.328347873687743
1	450000	460000	0	83.62444553375244	27.33832025527954
1	460000	470000	0	83.61418724060059	27.34400315284729
1	470000	480000	0	83.62097930908203	27.34008903503418
1	480000	490000	0	83.60880489349366	27.347139501571654
1	490000	500000	0	83.5985164642334	27.35317964553833
1	500000	510000	0	83.58882350921631	27.359185028076173
1	510000	520000	0	83.58094882965088	27.36426305770874
1	520000	530000	2	83.54242286682128	27.3905996799469
1	530000	540000	3	83.5561544418335	27.380551528930663
1	540000	550000	2	83.59381904602051	27.356286382675172
1	550000	560000	2	83.54910488128662	27.385471200942995
1	560000	570000	17	68.86117801666259	21.22893476486206
1	570000	580000	5	83.5516902923584	27.38342866897583
1	580000	590000	0	83.54959354400634	27.38527946472168
1	590000	600000	1	83.537646484375	27.393985271453857
1	600000	610000	7	83.52255344390869	27.405556201934814
1	610000	620000	1	83.53666019439697	27.394676446914673
1	620000	630000	3	83.52534694671631	27.40368061065674
1	630000	640000	0	83.52649192810058	27.402461051940918
1	640000	650000	0	83.53355350494385	27.39723868370056
1	650000	660000	0	83.51670875549317	27.41052656173706
1	660000	670000	3	83.61451416015625	27.3438841342926
1	670000	680000	1	83.55038814544677	27.384872913360596
1	680000	690000	0	83.52510623931884	27.404019260406493
1	690000	700000	2	83.56917304992676	27.371839427947997
1	700000	710000	1	83.70468406677246	27.297387981414794
1	710000	720000	12	39.539099502563474	11.15641164779663
1	720000	730000	23	38.8213607788086	5.259433245658874
1	730000	740000	9	71.24948482513427	24.471278762817384
1	740000	750000	10	50.88985939025879	15.610231494903564
1	750000	760000	22	30.295796585083007	4.255919194221496
1	760000	770000	15	33.492488861083984	4.564156413078308
1	780000	790000	25	33.65671730041504	4.484526109695435
1	800000	810000	39	53.59892883300781	5.618688416481018
1	810000	820000	52	57.993134307861325	6.155220460891724
1	820000	830000	62	53.72573471069336	6.004567885398865
1	1380000	1390000	50	44.857628631591794	4.707655644416809
1	1390000	1400000	41	46.254782104492186	4.966720652580261
1	1400000	1410000	41	43.65685272216797	4.641915547847748
1	1420000	1430000	41	37.32304306030274	4.257092809677124
1	1430000	1440000	47	36.61439247131348	4.507888293266296
1	1440000	1450000	49	42.45233993530273	4.6796907663345335
1	1520000	1530000	64	57.126085662841795	5.9609017133712765
1	1570000	1580000	2	25.985748291015625	4.715901851654053
1	1580000	1590000	26	34.54759292602539	4.379915571212768
1	1620000	1630000	21	31.15745735168457	4.390040707588196
1	1630000	1640000	16	33.47488021850586	11.924173927307129
1	1640000	1650000	23	22.19614906311035	5.3364475727081295
1	1650000	1660000	27	33.34805412292481	4.334243631362915
1	1660000	1670000	39	32.52038726806641	4.318965816497803
1	1670000	1680000	22	27.403362655639647	4.370421576499939
1	2580000	2590000	44	51.80351943969727	5.484366369247437
1	2590000	2600000	0	74.05923843383789	25.064570236206055
1	2600000	2610000	4	58.925192260742186	19.55251989364624
1	2610000	2620000	35	36.03173751831055	4.493149995803833
1	2620000	2630000	128	49.952145385742185	5.624432718753814
1	2630000	2640000	35	36.54245719909668	9.597601556777954
1	2640000	2650000	0	82.45730400085449	27.20330171585083
1	2650000	2660000	0	82.89933547973632	27.24135603904724
1	2660000	2670000	0	82.54960174560547	27.185104608535767
1	2670000	2680000	0	81.11642074584961	26.71332678794861
1	2680000	2690000	43	29.922243118286133	4.598273229598999
1	3850000	3860000	0	83.717555809021	27.292708110809325
1	3860000	3870000	0	83.71858825683594	27.29218225479126
1	3870000	3880000	0	83.72011756896973	27.291352224349975
1	3880000	3890000	0	83.72898139953614	27.287825775146484
1	3890000	3900000	0	83.72667026519775	27.288841915130615
1	3900000	3910000	0	83.71704921722412	27.29288125038147
1	3910000	3920000	0	83.71261692047119	27.29495062828064
1	3920000	3930000	0	83.70785408020019	27.29712700843811
1	3930000	3940000	0	83.69071044921876	27.304865169525147
1	3940000	3950000	0	83.67261257171631	27.31350908279419
1	3950000	3960000	0	83.6631072998047	27.317039489746094
1	3960000	3970000	0	73.17335453033448	24.724131488800047
1	3970000	3980000	0	75.00697269439698	25.883080577850343
1	3980000	3990000	0	76.68679809570312	26.5330819606781
1	4240000	4250000	85	108.12588806152344	11.345231628417968
1	4920000	4930000	105	106.98202819824219	11.191383361816406
1	5100000	5110000	111	114.59481048583984	12.217635345458984
1	6770000	6780000	57	58.09435043334961	6.222196245193482
1	7470000	7480000	45	34.03359718322754	4.332597029209137
1	7660000	7670000	40	38.45111999511719	4.406624281406403
1	8670000	8680000	33	46.41286392211914	4.8619266748428345
1	8950000	8960000	56	57.07144470214844	5.996089482307434
1	9570000	9580000	46	58.6009635925293	6.207999324798584
1	9580000	9590000	61	51.87152252197266	5.48351936340332
1	10010000	10020000	38	42.85139465332031	4.742502450942993
1	10040000	10050000	41	41.39058074951172	4.683070182800293
1	10060000	10070000	46	58.06059036254883	5.895305275917053
1	10070000	10080000	52	54.80160980224609	5.803301548957824
1	10080000	10090000	47	52.69608840942383	5.515189266204834
1	11060000	11070000	47	56.88016891479492	6.03997004032135
1	11220000	11230000	31	30.183628463745116	4.221418666839599
1	12840000	12850000	50	65.23700256347657	7.03127384185791
1	12850000	12860000	47	56.45209732055664	6.101838612556458
1	12870000	12880000	47	52.22300338745117	5.970015573501587
1	12880000	12890000	37	49.10526809692383	5.330879604816436
1	12890000	12900000	39	60.263831329345706	7.485885882377625
1	12900000	12910000	40	61.82923965454101	7.063652276992798
1	12910000	12920000	84	63.012088012695315	8.01655056476593
1	12920000	12930000	35	41.80552673339844	7.134881150722504
1	12930000	12940000	19	25.94899711608887	7.65958948135376
1	12940000	12950000	19	35.71119232177735	6.954627537727356
1	12950000	12960000	4	81.94852180480957	27.274523639678954
1	12960000	12970000	11	83.68827667236329	27.304842138290404
1	12970000	12980000	7	83.66876468658447	27.314044284820557
1	12980000	12990000	6	83.61551914215087	27.341909646987915
1	12990000	13000000	9	83.436039352417	27.35517511367798
1	13000000	13010000	4	83.61090698242188	27.346135425567628
1	13010000	13020000	3	83.60901679992676	27.347021770477294
1	13020000	13030000	0	83.61101570129395	27.34600944519043
1	13030000	13040000	3	83.59052829742431	27.358368921279908
1	13040000	13050000	7	83.58462581634521	27.36179914474487
1	13050000	13060000	13	83.6094985961914	27.346740579605104
1	13060000	13070000	0	83.63361396789551	27.33352303504944
1	13070000	13080000	0	83.61530456542968	27.343265771865845
1	13080000	13090000	0	83.59746761322022	27.353957891464233
1	13090000	13100000	0	83.59639682769776	27.354783391952516
1	13100000	13110000	0	83.58193702697754	27.363610172271727
1	13110000	13120000	0	83.57532806396485	27.36762456893921
1	13120000	13130000	3	83.57093238830566	27.36961908340454
1	13130000	13140000	8	83.58034553527833	27.36303243637085
1	13140000	13150000	2	72.80596656799317	25.418468713760376
1	13150000	13160000	2	83.5307544708252	27.355289459228516
1	13160000	13170000	2	83.581005859375	27.364217281341553
1	13170000	13180000	99	36.16495819091797	4.767997741699219
1	13180000	13190000	111	48.357550048828124	5.804981398582458
1	13190000	13200000	12	83.63473358154297	27.332732915878296
1	13200000	13210000	31	83.76127662658692	27.275997161865234
1	13210000	13220000	45	68.42607898712158	21.253344297409058
1	13220000	13230000	0	83.71805152893066	27.29249143600464
1	13230000	13240000	0	83.72441806793213	27.289747142791747
1	13240000	13250000	0	83.72859954833984	27.287936401367187
1	13250000	13260000	0	83.73261318206787	27.286045217514037
1	13260000	13270000	0	83.73668022155762	27.284456634521483
1	13270000	13280000	0	83.7360631942749	27.28471221923828
1	13280000	13290000	0	83.72422485351562	27.289843606948853
1	13290000	13300000	0	83.71300659179687	27.294757223129274
1	13300000	13310000	0	83.71021881103516	27.296026849746703
1	13310000	13320000	0	83.70407218933106	27.29877576828003
1	13320000	13330000	3	83.661008644104	27.319158935546874
1	13330000	13340000	1	83.67361850738526	27.312816905975343
1	13340000	13350000	5	83.64926414489746	27.32513017654419
1	13350000	13360000	5	83.62868766784668	27.336054372787476
1	13360000	13370000	1	83.63225059509277	27.33408842086792
1	13370000	13380000	15	83.63519535064697	27.332591104507447
1	13380000	13390000	17	83.60862026214599	27.347204875946044
1	13390000	13400000	1	83.61421451568603	27.343985509872436
1	13400000	13410000	0	83.60992012023925	27.346501922607423
1	13410000	13420000	0	83.60665588378906	27.34860939979553
1	13420000	13430000	0	83.59495792388915	27.35563383102417
1	13430000	13440000	0	83.60751895904541	27.348147439956666
1	13440000	13450000	0	83.60631256103515	27.34873719215393
1	13450000	13460000	0	83.61642208099366	27.342752933502197
1	13460000	13470000	0	83.60726413726806	27.347980499267578
1	13470000	13480000	0	83.61634120941162	27.342959690093995
1	13480000	13490000	1	83.60677642822266	27.34819550514221
1	13490000	13500000	0	83.6145788192749	27.34385871887207
1	13500000	13510000	1	83.62419242858887	27.33833818435669
1	13510000	13520000	1	83.62851200103759	27.336254262924193
1	13520000	13530000	0	83.64008731842041	27.3298388004303
1	13530000	13540000	0	83.64982261657715	27.324949932098388
1	13540000	13550000	0	83.65665683746337	27.321240377426147
1	13550000	13560000	0	83.66696586608887	27.316147232055663
1	13560000	13570000	0	83.68912162780762	27.305537700653076
1	13570000	13580000	0	83.6945348739624	27.302875804901124
1	13580000	13590000	0	83.70062370300293	27.300412273406984
1	13590000	13600000	0	83.70441074371338	27.29848771095276
1	13600000	13610000	0	83.69965019226075	27.30081925392151
1	13610000	13620000	1	83.68081455230713	27.309496307373045
1	13620000	13630000	0	83.675950050354	27.3117356300354
1	13630000	13640000	1	83.67188510894775	27.31374101638794
1	13640000	13650000	1	83.66945304870606	27.314939880371092
1	13650000	13660000	1	83.6645315170288	27.317259216308592
1	13660000	13670000	1	83.6578327178955	27.32073211669922
1	13670000	13680000	6	83.65772285461426	27.32083992958069
1	13680000	13690000	1	83.60569553375244	27.348941040039062
1	13690000	13700000	1	83.59560127258301	27.355175924301147
1	13700000	13710000	15	83.59304904937744	27.35576581954956
1	13710000	13720000	15	83.5568338394165	27.35648469924927
1	13720000	13730000	6	75.61013717651367	25.91571593284607
1	13730000	13740000	11	74.51567611694335	25.67513771057129
1	13740000	13750000	4	76.37375221252441	26.520634603500366
1	13750000	13760000	0	80.2254135131836	26.81801657676697
1	13760000	13770000	3	82.8702953338623	27.2511248588562
1	13770000	13780000	42	52.65987701416016	11.384850478172302
1	13880000	13890000	99	100.28933563232422	10.983874702453614
1	13890000	13900000	107	98.32913055419922	10.597907257080077
1	14320000	14330000	89	90.33833618164063	10.010818672180175
1	14680000	14690000	93	92.63617248535157	10.213818550109863
1	14710000	14720000	61	68.09805297851562	7.179990291595459
1	16110000	16120000	46	41.33375854492188	4.601348114013672
1	16130000	16140000	55	48.409142303466794	5.035895466804504
1	16140000	16150000	45	47.57356414794922	4.93912992477417
1	16430000	16440000	51	52.819174194335936	5.542746567726136
1	16680000	16690000	54	53.648535919189456	5.701238417625428
1	16800000	16810000	38	35.74190063476563	4.306727385520935
1	16810000	16820000	45	35.27751846313477	4.305176067352295
1	16820000	16830000	34	38.55427932739258	4.519728779792786
1	16830000	16840000	53	57.59215469360352	5.987438654899597
1	16840000	16850000	51	62.26467514038086	6.154148244857788
1	16850000	16860000	33	68.6775390625	7.053542709350586
1	16860000	16870000	17	45.62608947753906	5.24892041683197
1	16870000	16880000	15	48.20608825683594	5.151758766174316
1	16880000	16890000	31	30.973115921020508	4.468131518363952
1	16890000	16900000	39	33.431117630004884	4.359006810188293
1	16900000	16910000	18	40.30095672607422	4.639499092102051
1	16910000	16920000	29	40.220924377441406	4.349157977104187
1	16920000	16930000	104	45.01914978027344	4.712890934944153
1	16930000	16940000	132	40.8918571472168	4.68615859746933
1	16950000	16960000	74	41.83241195678711	4.627248096466064
1	16960000	16970000	75	45.19780044555664	4.941462790966034
1	16970000	16980000	30	56.8816162109375	5.921161675453186
1	16980000	16990000	5	37.57505874633789	12.687948989868165
1	16990000	17000000	0	65.47566604614258	21.055282878875733
1	17000000	17010000	45	61.242306518554685	6.21265857219696
1	17050000	17060000	170	62.17869644165039	7.43000750541687
1	17060000	17070000	3	75.012939453125	25.916129446029665
1	17070000	17080000	14	52.66911373138428	17.166564178466796
1	17080000	17090000	75	47.909813690185544	6.096474933624267
1	17090000	17100000	18	55.45499725341797	8.441551899909973
1	17100000	17110000	14	63.965185546875	7.071634292602539
1	17110000	17120000	11	35.546349334716794	4.266585469245911
1	17120000	17130000	6	38.85803146362305	4.465350151062012
1	17130000	17140000	0	82.0508321762085	27.10905227661133
1	17140000	17150000	0	82.20125217437744	27.17158737182617
1	17150000	17160000	0	82.53463077545166	27.26595792770386
1	17160000	17170000	0	81.72321128845215	27.245271301269533
1	17170000	17180000	6	78.55274810791016	26.3078049659729
1	17180000	17190000	58	50.364141845703124	8.010403895378113
1	17190000	17200000	82	49.73768310546875	7.4764157891273495
1	17200000	17210000	82	62.7497444152832	6.752007412910461
1	17210000	17220000	72	53.28420181274414	5.646937155723572
1	17220000	17230000	122	49.92284469604492	5.19580078125
1	17260000	17270000	52	41.89121017456055	4.618736135959625
1	17270000	17280000	51	42.433980560302736	4.684524655342102
1	17780000	17790000	54	57.54896621704101	6.008641314506531
1	17790000	17800000	67	58.03774795532227	5.978066778182983
1	17800000	17810000	71	58.87052536010742	6.116947269439697
1	17810000	17820000	54	57.2673843383789	5.971249723434449
1	17820000	17830000	66	53.7107421875	5.810092663764953
1	19860000	19870000	58	59.04481735229492	6.19524040222168
1	19870000	19880000	46	59.46750106811523	6.289544010162354
1	20310000	20320000	62	63.80122299194336	6.739505863189697
1	20320000	20330000	43	64.66190032958984	6.824598693847657
1	20330000	20340000	88	58.98435592651367	6.202486181259156
1	20350000	20360000	80	68.84950103759766	7.21276445388794
1	20370000	20380000	70	70.80740661621094	7.281826305389404
1	20840000	20850000	60	68.11662292480469	7.057557535171509
1	21710000	21720000	38	44.82240982055664	4.790548861026764
1	21740000	21750000	40	53.74089431762695	5.733493208885193
1	21750000	21760000	11	43.1640121459961	4.860621678829193
1	21760000	21770000	47	43.82783508300781	4.683898997306824
1	21770000	21780000	37	43.5999870300293	4.7081063985824585
1	21780000	21790000	57	48.29004440307617	5.1078205585479735
1	21790000	21800000	42	43.59485015869141	4.6657338500022885
1	21800000	21810000	28	38.97054595947266	4.589322304725647
1	22110000	22120000	53	52.36692581176758	5.600375485420227
1	22120000	22130000	61	55.82578582763672	5.8528235912322994
1	22290000	22300000	46	45.64982528686524	4.831213057041168
1	22300000	22310000	44	46.089507293701175	5.035673367977142
1	22310000	22320000	44	44.30722503662109	4.940591216087341
1	22320000	22330000	49	49.55217819213867	5.362091732025147
1	22330000	22340000	51	40.01447525024414	4.4832699537277225
1	22340000	22350000	64	49.43470153808594	5.299013316631317
1	23320000	23330000	55	66.66603012084961	6.751126384735107
1	24010000	24020000	53	52.33218765258789	5.62342814207077
1	24160000	24170000	45	49.93004379272461	5.10732946395874
1	24260000	24270000	1	50.91118392944336	8.77575113773346
1	24310000	24320000	0	37.90691604614258	4.342395913600922
1	24350000	24360000	0	39.52674179077148	4.663313448429108
1	24590000	24600000	42	58.4678092956543	6.222098875045776
1	25590000	25600000	20	31.34764862060547	4.344703960418701
1	25600000	25610000	26	22.37193832397461	7.863427257537841
1	25610000	25620000	26	40.10271224975586	4.74814395904541
1	25620000	25630000	13	29.121540832519532	4.540115642547607
1	25630000	25640000	22	32.61608352661133	4.420835638046265
1	25640000	25650000	31	31.0246223449707	4.229954195022583
1	25650000	25660000	18	25.61666069030762	6.014663934707642
1	25690000	25700000	27	29.164876174926757	4.828461480140686
1	25700000	25710000	47	40.740003204345705	4.602196764945984
1	25710000	25720000	57	49.85352325439453	5.464741444587707
1	25720000	25730000	62	42.931420135498044	4.768381655216217
1	25730000	25740000	46	32.790875625610354	4.481115865707397
1	25740000	25750000	47	41.496420288085936	4.571223664283752
1	25830000	25840000	16	28.052766036987304	4.4914812564849855
1	26830000	26840000	53	54.55979995727539	5.8171147108078
1	26960000	26970000	58	55.19216537475586	5.920310401916504
1	27140000	27150000	25	40.13091354370117	4.5253073334693905
1	27500000	27510000	58	59.67537231445313	6.160580325126648
1	27510000	27520000	59	53.698088836669925	5.6861666440963745
1	27820000	27830000	56	51.33304061889648	5.33921731710434
1	28000000	28010000	47	58.0448715209961	6.359663581848144
1	28030000	28040000	89	59.043660736083986	6.219109392166137
1	28630000	28640000	50	58.43451766967773	6.017264652252197
1	28670000	28680000	50	54.28520202636719	5.786583375930786
1	28700000	28710000	42	42.225511169433595	4.641132044792175
1	28710000	28720000	55	44.197730255126956	4.681087994575501
1	28870000	28880000	59	52.41856384277344	5.501084160804749
1	28880000	28890000	44	42.29212265014648	4.744823586940766
1	28910000	28920000	46	49.014688873291014	5.201343894004822
1	28950000	28960000	49	46.024950408935545	4.842999041080475
1	28970000	28980000	51	50.785963439941405	5.428852534294128
1	28980000	28990000	55	52.9045654296875	5.645872354507446
1	29000000	29010000	45	44.22399978637695	4.762178981304169
1	29880000	29890000	0	83.8965934753418	27.225172328948975
1	29890000	29900000	0	83.87590713500977	27.231920051574708
1	29900000	29910000	0	83.8526798248291	27.239647960662843
1	29910000	29920000	0	83.82768020629882	27.248521041870116
1	29920000	29930000	0	83.79985580444335	27.258482837677
1	29930000	29940000	0	75.3009147644043	26.123046970367433
1	29940000	29950000	0	83.76717872619629	27.271974563598633
1	29950000	29960000	0	83.74801120758056	27.27975378036499
1	29960000	29970000	0	83.71332206726075	27.29459443092346
1	29970000	29980000	0	83.69183616638183	27.304282236099244
1	29980000	29990000	0	83.68368034362793	27.307080459594726
1	29990000	30000000	0	73.76268768310547	24.964668416976927
1	30000000	30010000	0	75.14077186584473	25.943907833099367
1	30010000	30020000	0	73.87609920501708	26.162969446182252
1	30910000	30920000	38	40.75519485473633	4.533440554141999
1	31050000	31060000	73	65.03183975219727	6.6808186054229735
1	31550000	31560000	53	61.87400665283203	6.459294939041138
1	31610000	31620000	56	63.01194763183594	6.5668439865112305
1	31640000	31650000	57	59.06074829101563	6.191462993621826
1	31940000	31950000	52	53.04128723144531	5.968259954452515
1	32580000	32590000	30	41.942022705078124	4.5867183923721315
1	32880000	32890000	58	65.60842819213867	6.772509956359864
1	32900000	32910000	48	53.87257537841797	5.75005202293396
1	32910000	32920000	58	61.415715026855466	6.274177408218383
1	32980000	32990000	60	59.087248992919925	6.273991370201111
1	33100000	33110000	36	42.307044982910156	4.682331562042236
1	33260000	33270000	47	38.184058380126956	4.542097187042236
1	33670000	33680000	56	52.65644454956055	5.698155462741852
1	35030000	35040000	36	46.54555206298828	4.695683646202087
1	35520000	35530000	56	55.53771896362305	5.852772784233093
1	35590000	35600000	71	71.84495849609375	7.357104730606079
1	35600000	35610000	57	66.33040924072266	6.903899097442627
1	35610000	35620000	52	66.74950408935547	6.992746353149414
1	35980000	35990000	40	48.83433227539062	5.2042752504348755
1	36650000	36660000	60	54.49386749267578	5.654646730422973
1	36660000	36670000	54	52.184819030761716	5.52500102519989
1	37670000	37680000	53	62.87155456542969	6.781515908241272
1	37830000	37840000	97	77.54395141601563	8.350390338897705
1	37840000	37850000	75	58.97490615844727	6.381723070144654
1	38360000	38370000	35	39.024695587158206	4.499506783485413
1	38370000	38380000	47	44.51828231811523	4.757706987857818
1	38430000	38440000	42	41.25645523071289	4.574057269096374
1	38890000	38900000	61	73.82964172363282	7.13421311378479
1	39090000	39100000	79	79.94327392578126	8.245981979370118
1	39410000	39420000	75	57.43374481201172	6.052553248405457
1	39430000	39440000	48	57.3008171081543	5.903502726554871
1	39440000	39450000	63	60.668053436279294	6.412059307098389
1	39480000	39490000	62	55.376477813720705	5.920059013366699
1	39500000	39510000	40	44.97858657836914	4.795394110679626
1	39520000	39530000	41	52.286660766601564	5.513502168655395
1	39530000	39540000	43	54.636417388916016	5.673581838607788
1	40230000	40240000	20	40.96591072082519	13.651509523391724
1	40830000	40840000	28	35.5655403137207	4.319325852394104
1	41640000	41650000	30	34.44709854125976	4.353264665603637
1	41670000	41680000	49	45.54073638916016	5.181557440757752
1	42010000	42020000	42	40.54642944335937	5.147666192054748
1	42410000	42420000	45	63.32423782348633	6.514044833183289
1	42450000	42460000	32	47.83398971557617	5.051100420951843
1	42520000	42530000	71	73.70375518798828	7.6032544612884525
1	43020000	43030000	59	63.54688720703125	6.559758186340332
1	43090000	43100000	57	60.824073791503906	6.2770905017852785
1	43330000	43340000	61	73.33329162597656	7.6769797801971436
1	43360000	43370000	100	70.76825714111328	7.418018913269043
1	43550000	43560000	44	63.3316291809082	6.520279169082642
1	43570000	43580000	53	70.47923278808594	7.3808797836303714
1	43580000	43590000	32	37.778855895996095	4.42188560962677
1	45230000	45240000	36	46.21683883666992	5.049987864494324
1	45380000	45390000	42	46.9265380859375	4.953712999820709
1	45540000	45550000	59	49.24014129638672	5.3266863346099855
1	45640000	45650000	32	42.736090087890624	4.7259879350662235
1	45750000	45760000	40	37.23596267700195	4.469519448280335
1	45770000	45780000	51	55.11972274780273	5.687872266769409
1	45780000	45790000	60	49.186622619628906	5.138826024532318
1	45990000	46000000	56	53.33583526611328	5.74996247291565
1	46040000	46050000	45	49.584842681884766	5.366690742969513
1	46700000	46710000	51	52.10426559448242	5.536461400985718
1	46780000	46790000	55	44.76974868774414	4.834724867343903
1	46790000	46800000	62	50.74405059814453	5.367164897918701
1	46850000	46860000	50	57.87440872192383	6.293051075935364
1	47190000	47200000	93	65.2079864501953	6.702656507492065
1	47240000	47250000	58	61.61382369995117	6.476191163063049
1	47290000	47300000	61	53.60119400024414	5.847205066680909
1	47310000	47320000	57	50.73794860839844	5.557246339321137
1	47330000	47340000	53	59.73878021240235	6.226093101501465
1	47340000	47350000	10	31.74449043273926	4.865808057785034
1	47350000	47360000	13	33.8910530090332	4.4569069147109985
1	47360000	47370000	31	43.385125732421876	4.638949525356293
1	47380000	47390000	82	65.69882736206054	6.755988359451294
1	47410000	47420000	39	53.41013717651367	5.697840332984924
1	47420000	47430000	54	52.852307891845705	5.73312155008316
1	47440000	47450000	69	56.63374786376953	6.217680335044861
1	47450000	47460000	71	54.870165252685545	5.709526586532593
1	47470000	47480000	48	50.84742202758789	5.551820337772369
1	47520000	47530000	51	56.884683227539064	5.8108504056930546
1	47530000	47540000	46	41.524462890625	4.509666156768799
1	47540000	47550000	40	47.3884880065918	5.116778039932251
1	47550000	47560000	38	32.95210342407226	4.304544353485108
1	47560000	47570000	57	60.06131286621094	6.307775259017944
1	47580000	47590000	42	57.031271362304686	6.114211440086365
1	47590000	47600000	55	56.67161178588867	6.1042506217956545
1	47620000	47630000	53	60.65447082519531	6.2027709722518924
1	47630000	47640000	33	44.08691253662109	4.829127621650696
1	48420000	48430000	35	40.03831939697265	4.778213310241699
1	48610000	48620000	64	53.58346099853516	5.680151891708374
1	48630000	48640000	87	76.48042755126953	8.041689014434814
1	48670000	48680000	44	52.49659194946289	5.705150771141052
1	48740000	48750000	51	44.93484878540039	5.042183947563172
1	48780000	48790000	70	54.39864807128906	5.852513408660888
1	48830000	48840000	39	51.40945739746094	5.4457324028015135
1	48900000	48910000	50	60.65704193115234	6.269701671600342
1	48980000	48990000	74	85.06351318359376	8.899538803100587
1	49470000	49480000	43	69.96119689941406	17.075022602081297
1	49530000	49540000	113	115.69891052246093	12.163751602172852
1	49580000	49590000	117	119.51177825927735	12.584771728515625
1	49720000	49730000	70	71.47724151611328	7.369174575805664
1	50010000	50020000	127	139.7035705566406	13.128695487976074
1	50020000	50030000	99	104.6502914428711	11.115884971618652
1	50030000	50040000	83	131.9632141113281	12.919315528869628
1	50060000	50070000	136	131.91829833984374	12.920662879943848
1	50120000	50130000	124	114.56573333740235	12.124806022644043
1	50200000	50210000	90	102.96823272705078	11.091295433044433
1	50340000	50350000	30	73.18455200195312	17.501649928092956
1	50380000	50390000	79	93.5974136352539	10.11364974975586
1	50400000	50410000	58	83.66033630371093	8.591155433654786
1	51220000	51230000	36	41.43834533691406	4.6709502816200255
1	51350000	51360000	67	46.25491714477539	4.888184499740601
1	51370000	51380000	74	54.825070190429685	5.809814202785492
1	51850000	51860000	37	31.635431671142577	4.444872117042541
1	51940000	51950000	47	44.62052536010742	4.744133830070496
1	52470000	52480000	50	59.995156860351564	6.129888916015625
1	52640000	52650000	23	41.19198913574219	4.803864693641662
1	53470000	53480000	41	38.32216949462891	4.344738578796386
1	53890000	53900000	44	53.387281036376955	5.765553283691406
1	54900000	54910000	53	53.3808708190918	5.82110059261322
1	54910000	54920000	38	49.11641387939453	5.285207486152649
1	55090000	55100000	54	55.38202438354492	5.901991081237793
1	55360000	55370000	42	48.82154006958008	5.314405083656311
1	55370000	55380000	54	55.766028594970706	5.891060829162598
1	55380000	55390000	47	53.48070297241211	5.804600429534912
1	55490000	55500000	45	36.32765197753906	4.374478149414062
1	57070000	57080000	60	73.12987670898437	7.616407299041748
1	58020000	58030000	99	100.29388885498047	10.969250869750976
1	58030000	58040000	57	70.82135162353515	7.471997022628784
1	58150000	58160000	127	116.73783874511719	12.179071617126464
1	58590000	58600000	64	49.361480712890625	5.260684394836426
1	58630000	58640000	87	81.26217346191406	8.461787128448487
1	58730000	58740000	49	47.117610168457034	5.072184634208679
1	58840000	58850000	30	43.96744155883789	4.720949292182922
1	58950000	58960000	25	37.662096405029295	4.364271593093872
1	59420000	59430000	23	31.536266708374022	4.240610885620117
1	59830000	59840000	32	36.659358978271484	4.38352130651474
1	59930000	59940000	46	50.87784423828125	5.377908396720886
1	60050000	60060000	30	31.421134185791015	11.259661388397216
1	60110000	60120000	29	30.607144165039063	4.139792943000794
1	60900000	60910000	58	69.2566162109375	7.239026212692261
1	60950000	60960000	73	57.09183883666992	6.018750834465027
1	61240000	61250000	50	46.01508102416992	5.105744051933288
1	62010000	62020000	69	73.96067962646484	7.7193427085876465
1	62410000	62420000	47	41.8754379272461	4.7839789390563965
1	62640000	62650000	56	58.78200912475586	6.163761568069458
1	62650000	62660000	46	65.64969863891602	7.027853345870971
1	62680000	62690000	101	63.4474365234375	6.67527027130127
1	63030000	63040000	58	51.07584838867187	5.615680146217346
1	63160000	63170000	30	43.01348648071289	4.773642086982727
1	63220000	63230000	50	57.38449325561523	5.948073148727417
1	64740000	64750000	39	39.776231384277345	4.403111207485199
1	65910000	65920000	36	42.55594024658203	4.600720918178558
1	66010000	66020000	33	39.82360000610352	4.4703572511672975
1	66020000	66030000	26	38.50502395629883	4.464269983768463
1	66110000	66120000	63	66.91612701416015	6.954119300842285
1	66200000	66210000	119	99.1748046875	10.824211883544923
1	66650000	66660000	68	63.61880722045898	6.876634407043457
1	66660000	66670000	67	56.65771408081055	6.056317758560181
1	66880000	66890000	71	84.35086059570312	8.85979928970337
1	66890000	66900000	85	80.86856231689453	8.540165042877197
1	67540000	67550000	30	39.77690734863281	4.345492136478424
1	67640000	67650000	45	56.64399871826172	6.006324911117554
1	67710000	67720000	79	75.32544708251953	7.8488579273223875
1	68550000	68560000	48	54.260626220703124	5.8433940529823305
1	68850000	68860000	34	45.4218994140625	5.263745462894439
1	69200000	69210000	57	69.30990295410156	10.261869716644288
1	69340000	69350000	85	80.01260986328126	15.158463668823241
1	69450000	69460000	163	151.00745239257813	13.610540771484375
1	69500000	69510000	137	137.33002014160155	13.073113250732423
1	69530000	69540000	141	150.00941162109376	13.844246101379394
1	69560000	69570000	124	117.68595275878906	12.160155296325684
1	69580000	69590000	77	84.75502471923828	14.354406452178955
1	69770000	69780000	145	156.60619506835937	14.131392860412598
1	69850000	69860000	149	148.07662658691407	13.831719589233398
1	70350000	70360000	85	88.45033416748046	8.986943626403809
1	70370000	70380000	68	83.9212661743164	8.9055006980896
1	70430000	70440000	109	118.60052032470703	12.13293170928955
1	70830000	70840000	58	53.53971939086914	5.738026022911072
1	71050000	71060000	73	83.7903549194336	8.751799964904786
1	71060000	71070000	50	61.359964752197264	8.343654918670655
1	71260000	71270000	137	137.92359008789063	13.136576843261718
1	71610000	71620000	129	93.71251373291015	10.27364730834961
1	71680000	71690000	52	68.54626998901367	7.329269552230835
1	71980000	71990000	42	73.6913963317871	17.098172187805176
1	72350000	72360000	57	73.51432418823242	16.546167278289794
1	72850000	72860000	117	101.95327758789062	10.991719627380371
1	73360000	73370000	96	101.23382873535157	14.11406078338623
1	73450000	73460000	113	133.51577911376953	13.197883796691894
1	73950000	73960000	152	146.71797790527344	13.40289363861084
1	74560000	74570000	102	97.66663055419922	10.549973106384277
1	74810000	74820000	65	77.0026138305664	8.136154174804688
1	74910000	74920000	75	75.01495971679688	7.943807601928711
1	75340000	75350000	90	99.1888427734375	10.705174827575684
1	75380000	75390000	149	146.00274047851562	13.639822387695313
1	75450000	75460000	99	106.08247528076171	11.198858070373536
1	75500000	75510000	151	156.3859832763672	13.585633087158204
1	75570000	75580000	79	97.82835845947265	10.768913841247558
1	75640000	75650000	154	134.65429077148437	13.152387809753417
1	75720000	75730000	135	130.40040283203126	12.655949020385743
1	75840000	75850000	25	74.52116241455079	17.673378443717958
1	75850000	75860000	88	90.19417419433594	9.360188674926757
1	75940000	75950000	60	72.73158721923828	7.370570945739746
1	76140000	76150000	50	57.48871536254883	5.883560132980347
1	76160000	76170000	68	56.41556167602539	5.948805022239685
1	76240000	76250000	72	77.356005859375	8.117234134674073
1	76290000	76300000	102	97.3187240600586	10.598565483093262
1	76320000	76330000	111	94.96868591308593	10.2787691116333
1	76630000	76640000	124	116.97052307128907	12.126284408569337
1	77200000	77210000	147	114.56767120361329	12.346644401550293
1	77360000	77370000	88	83.4251724243164	8.640569591522217
1	77430000	77440000	101	107.96449737548828	11.329691886901855
1	77460000	77470000	52	67.86084289550782	7.094309902191162
1	77570000	77580000	40	53.43960800170898	5.71771273612976
1	78250000	78260000	41	46.887489318847656	5.1251156568527225
1	78620000	78630000	51	61.1808578491211	6.386023283004761
1	78650000	78660000	55	49.07339782714844	5.051784265041351
1	78670000	78680000	72	70.1010513305664	7.306682682037353
1	79070000	79080000	85	88.48472595214844	9.192285919189453
1	79310000	79320000	45	74.0636993408203	12.271960544586182
1	79340000	79350000	140	131.63298950195312	12.827307510375977
1	79880000	79890000	146	140.73107299804687	13.252023124694825
1	79950000	79960000	95	100.25924682617188	10.591584587097168
1	80160000	80170000	95	91.00528717041016	9.734151458740234
1	80350000	80360000	106	121.56419372558594	12.197721099853515
1	80390000	80400000	132	136.36338806152344	12.926445388793946
1	80400000	80410000	54	75.40377502441406	10.398297309875488
1	80860000	80870000	79	75.42736282348633	14.960767841339111
1	81250000	81260000	132	130.8834259033203	12.771501541137695
1	81400000	81410000	56	76.43085021972657	8.070987510681153
1	81410000	81420000	61	74.49013214111328	15.224403953552246
1	81710000	81720000	66	83.94058990478516	8.551470851898193
1	82530000	82540000	58	70.72262115478516	7.401725006103516
1	83420000	83430000	118	127.99820861816406	12.57557258605957
1	83600000	83610000	30	82.24641571044921	16.0053964138031
1	83630000	83640000	34	38.179734802246095	12.704312181472778
1	83640000	83650000	44	43.33066596984863	12.373623991012574
1	83650000	83660000	21	37.630890655517575	6.388192462921142
1	83660000	83670000	44	32.848141479492185	4.53322286605835
1	83670000	83680000	32	33.88621292114258	4.487547159194946
1	83690000	83700000	40	30.52221221923828	4.42307722568512
1	83700000	83710000	29	38.02013320922852	4.323310661315918
1	83710000	83720000	38	40.9785774230957	4.580462312698364
1	83720000	83730000	37	33.51558609008789	4.371910953521729
1	83730000	83740000	23	45.30276107788086	16.90718231201172
1	83740000	83750000	26	24.871767044067383	6.480191993713379
1	83750000	83760000	39	30.368671798706053	4.358653831481933
1	83760000	83770000	21	39.61777954101562	4.260570549964905
1	83770000	83780000	32	32.23386764526367	4.326839423179626
1	83800000	83810000	45	37.8823356628418	4.437969183921814
1	83810000	83820000	41	30.81637535095215	4.284464120864868
1	83820000	83830000	19	44.61954879760742	4.577740252017975
1	83830000	83840000	34	27.8072208404541	4.181472420692444
1	83840000	83850000	35	41.35530471801758	4.641764485836029
1	83850000	83860000	40	34.70350189208985	4.406106996536255
1	83900000	83910000	28	52.39143753051758	5.59494434595108
1	83910000	83920000	33	57.93065719604492	6.4596668720245365
1	83940000	83950000	33	60.88903274536133	6.732682549953461
1	84520000	84530000	46	47.33308563232422	5.023154926300049
1	84690000	84700000	37	37.87302780151367	4.505396437644959
1	84910000	84920000	68	67.63649139404296	7.098143100738525
1	85440000	85450000	60	76.75033264160156	8.102887535095215
1	85470000	85480000	78	81.84757537841797	8.58444709777832
1	85970000	85980000	63	68.29362640380859	7.013040399551391
1	86210000	86220000	46	43.27667465209961	4.797540235519409
1	86290000	86300000	30	47.48637924194336	8.162810981273651
1	86390000	86400000	42	68.40741882324218	16.75912923812866
1	86540000	86550000	114	109.27804107666016	11.613654327392577
1	87070000	87080000	72	76.28003540039063	8.123269319534302
1	87090000	87100000	34	57.62997207641602	5.936945748329163
1	87120000	87130000	90	71.94172515869141	7.653374099731446
1	87130000	87140000	55	65.09601135253907	6.847388410568238
1	87140000	87150000	53	43.80458526611328	4.90836478471756
1	87270000	87280000	54	59.17051696777344	6.3855259895324705
1	87280000	87290000	44	50.077781677246094	5.43550934791565
1	87880000	87890000	89	71.73606719970704	7.455189275741577
1	87940000	87950000	72	79.66197357177734	8.2981689453125
1	87950000	87960000	70	84.13273010253906	8.861435031890869
1	89050000	89060000	64	86.69886322021485	9.012188816070557
1	89060000	89070000	70	77.82720489501953	8.352918434143067
1	89180000	89190000	47	52.34583206176758	5.268580961227417
1	89360000	89370000	57	63.930746459960936	6.505120420455933
1	89390000	89400000	42	43.62329025268555	4.7598058700561525
1	89490000	89500000	69	61.40701675415039	6.323280715942383
1	89620000	89630000	63	72.52779998779297	7.45427713394165
1	89690000	89700000	103	81.4510009765625	8.495882415771485
1	89710000	89720000	58	74.46827545166016	7.566643285751343
1	89790000	89800000	57	55.76576919555664	6.150870084762573
1	89860000	89870000	89	70.64805603027344	7.245103979110718
1	89870000	89880000	44	51.35454483032227	5.4769862532615665
1	89880000	89890000	52	43.01849517822266	4.512867879867554
1	89900000	89910000	64	66.53870544433593	6.959153127670288
1	90210000	90220000	42	41.1748664855957	4.652094483375549
1	90520000	90530000	40	46.65397338867187	5.257959842681885
1	90630000	90640000	65	63.92526092529297	6.620325446128845
1	90680000	90690000	40	48.702718353271486	5.312586510181427
1	90710000	90720000	84	85.744921875	8.804616165161132
1	91460000	91470000	37	47.851148986816405	5.0846102118492125
1	91570000	91580000	76	72.4529022216797	7.597115135192871
1	91670000	91680000	70	66.62435455322266	6.984223175048828
1	91680000	91690000	55	68.58345336914063	7.185944509506226
1	91750000	91760000	36	47.95105056762695	7.330883407592774
1	91760000	91770000	56	63.089168548583984	6.7121288776397705
1	91830000	91840000	55	63.209180450439455	6.621991109848023
1	91890000	91900000	92	82.89864196777344	8.799719715118409
1	92130000	92140000	66	64.37972793579101	6.758476972579956
1	92720000	92730000	46	46.95463409423828	5.039272809028626
1	92740000	92750000	44	45.971449279785155	4.864830362796783
1	92850000	92860000	49	56.128726959228516	5.819729018211365
1	92890000	92900000	64	64.06325988769531	6.584094858169555
1	93010000	93020000	47	39.89966354370117	4.556911504268646
1	93050000	93060000	40	39.744677734375	4.543206977844238
1	93090000	93100000	47	40.773004150390626	4.4967604041099545
1	93180000	93190000	42	50.17109832763672	5.473723149299621
1	93350000	93360000	43	50.834869384765625	5.698847103118896
1	93850000	93860000	56	53.90116500854492	5.734577631950378
1	93870000	93880000	47	56.87093276977539	6.059112858772278
1	93970000	93980000	47	32.09625015258789	4.272157049179077
1	94250000	94260000	48	41.48068771362305	4.461353778839111
1	94320000	94330000	38	47.33004379272461	5.326517510414123
1	94390000	94400000	77	68.14231338500977	7.172341823577881
1	94410000	94420000	61	64.62099914550781	6.831941080093384
1	94600000	94610000	64	47.62172622680664	5.101255691051483
1	94750000	94760000	59	58.4081787109375	6.27379298210144
1	94830000	94840000	60	64.48865509033203	6.46752347946167
1	94840000	94850000	58	53.47951202392578	5.818280267715454
1	94910000	94920000	53	49.487596893310545	5.057453501224518
1	94970000	94980000	34	29.60038833618164	4.221099162101746
1	95030000	95040000	50	56.18570251464844	5.901449275016785
1	95620000	95630000	30	42.682980346679685	4.629543685913086
1	96260000	96270000	117	121.31693267822266	12.401873016357422
1	96610000	96620000	153	129.4095703125	12.68346710205078
1	96840000	96850000	92	112.12741241455078	11.785275077819824
1	96900000	96910000	136	113.38321838378906	11.69205150604248
1	97070000	97080000	53	63.05114517211914	7.2399393081665036
1	97320000	97330000	54	69.9505599975586	7.026115989685058
1	97750000	97760000	59	63.3447624206543	6.639452171325684
1	97820000	97830000	112	91.31393432617188	9.751721858978271
1	99050000	99060000	71	75.3576644897461	8.061047744750976
1	99080000	99090000	133	109.46731414794922	11.773717498779297
1	99340000	99350000	76	92.12890930175782	9.801097583770751
1	99500000	99510000	118	120.06488800048828	12.7877836227417
1	99620000	99630000	116	109.4752212524414	11.605104064941406
1	99800000	99810000	91	76.92265625	8.034892463684082
1	99970000	99980000	46	55.26974945068359	5.694379651546479
1	100260000	100270000	59	60.888396453857425	6.389044666290284
1	100660000	100670000	59	46.95860595703125	4.953227639198303
1	101060000	101070000	64	70.52247009277343	7.270243787765503
1	101140000	101150000	42	61.82899627685547	6.4264873504638675
1	101150000	101160000	73	87.84846954345703	9.161919498443604
1	101280000	101290000	103	89.47933654785156	9.826520824432373
1	102060000	102070000	93	112.89274291992187	11.958980560302734
1	102970000	102980000	131	149.83325805664063	13.798793411254882
1	103290000	103300000	165	143.81055603027343	13.222103881835938
1	103390000	103400000	70	110.76794128417968	11.756216239929199
1	103510000	103520000	102	126.66311187744141	12.400462913513184
1	103790000	103800000	0	86.71203842163087	26.883180499076843
1	103800000	103810000	0	85.83492088317871	26.957545852661134
1	103810000	103820000	0	84.40479888916016	26.90526614189148
1	103820000	103830000	0	82.81665534973145	27.00811948776245
1	103830000	103840000	0	76.87253456115722	26.276180744171143
1	103840000	103850000	0	83.40208053588867	27.187820386886596
1	103850000	103860000	0	83.87476272583008	27.232286167144775
1	103860000	103870000	0	83.80400009155274	27.25676040649414
1	103870000	103880000	0	83.74303226470947	27.281774282455444
1	103880000	103890000	0	83.71364402770996	27.29439706802368
1	103890000	103900000	0	83.70421810150147	27.298652505874635
1	103900000	103910000	0	83.68198699951172	27.3089111328125
1	103920000	103930000	60	77.85149383544922	26.466152667999268
1	103930000	103940000	0	83.6246124267578	27.283555603027345
1	103940000	103950000	0	74.99155960083007	25.860454845428468
1	103950000	103960000	0	77.93522415161132	26.532952737808227
1	103960000	103970000	0	80.44092750549316	26.766792964935302
1	103970000	103980000	0	82.55838127136231	27.154115772247316
1	103980000	103990000	0	83.06976470947265	27.18951482772827
1	103990000	104000000	0	82.35243492126465	27.03679780960083
1	104140000	104150000	5	76.95204086303711	26.367045879364014
1	104150000	104160000	97	71.30110626220703	13.695761656761169
1	104160000	104170000	33	52.75836372375488	15.539471340179443
1	104170000	104180000	0	83.78279533386231	27.22690176963806
1	104180000	104190000	0	83.81040992736817	27.238384628295897
1	104190000	104200000	0	83.83451118469239	27.24590253829956
1	104200000	104210000	1	81.13951568603515	27.04826674461365
1	104210000	104220000	39	75.56420364379883	26.031648111343383
1	104220000	104230000	10	79.6746109008789	26.601478481292723
1	104230000	104240000	0	81.89284172058106	27.047761011123658
1	104240000	104250000	0	83.08501586914062	27.182905864715575
1	104250000	104260000	39	78.08004150390624	26.155659246444703
1	104260000	104270000	26	78.9049129486084	26.383242177963258
1	104270000	104280000	1	83.53169860839844	26.99706115722656
1	104280000	104290000	0	84.84675827026368	27.01144142150879
1	104290000	104300000	11	85.41535415649415	26.956499409675597
1	104300000	104310000	131	106.94331359863281	20.351368999481203
1	104550000	104560000	195	185.50362854003907	14.93834629058838
1	104760000	104770000	130	173.94851684570312	14.937557601928711
1	104870000	104880000	185	188.48626708984375	14.737248039245605
1	104920000	104930000	186	193.02222900390626	14.295762062072754
1	105200000	105210000	101	111.32301483154296	11.668192291259766
1	105310000	105320000	70	95.66697540283204	20.466533851623534
1	105650000	105660000	166	173.3306671142578	14.54345417022705
1	106420000	106430000	185	171.96436157226563	14.519952392578125
1	106480000	106490000	186	162.5844512939453	14.384417533874512
1	106700000	106710000	162	164.0855712890625	14.5564208984375
1	106870000	106880000	150	157.0960906982422	14.141118049621582
1	108700000	108710000	24	32.46199531555176	6.475994491577149
1	108760000	108770000	22	36.856851959228514	6.506149315834046
1	108770000	108780000	2	76.29652042388916	26.3954478263855
1	108780000	108790000	0	78.45499534606934	26.53437194824219
1	108790000	108800000	0	79.91780815124511	26.691030025482178
1	108800000	108810000	6	78.62667026519776	26.515230417251587
1	108810000	108820000	3	79.59984855651855	26.678284072875975
1	108820000	108830000	1	78.19866695404053	26.555594635009765
1	108830000	108840000	0	76.6341983795166	26.543599796295165
1	108840000	108850000	2	75.16139373779296	26.04373207092285
1	108890000	108900000	82	51.86633377075195	6.086313199996948
1	108900000	108910000	33	37.91153411865234	6.702956366539001
1	108910000	108920000	22	26.92755584716797	4.940902423858643
1	108920000	108930000	8	83.67020969390869	27.31340103149414
1	108930000	108940000	1	83.65647239685059	27.320168447494506
1	108940000	108950000	0	80.69600982666016	27.06567277908325
1	108950000	108960000	0	75.54208564758301	26.141675424575805
1	108960000	108970000	1	76.74413032531739	26.522441577911376
1	108970000	108980000	1	76.92043914794922	26.551613759994506
1	108980000	108990000	2	74.92472801208496	26.409805297851562
1	108990000	109000000	6	73.12486381530762	26.202171802520752
1	109000000	109010000	3	76.57978782653808	26.542852783203124
1	109010000	109020000	32	46.71034240722656	8.788932156562804
1	109030000	109040000	23	25.126657485961914	5.064419245719909
1	109060000	109070000	78	58.15811996459961	6.056742382049561
1	109080000	109090000	84	51.51001663208008	5.621514546871185
1	109210000	109220000	52	55.871141815185545	5.7818254947662355
1	109590000	109600000	48	52.56931610107422	5.838295221328735
1	110220000	110230000	26	28.670966339111327	4.580298233032226
1	110240000	110250000	36	37.15595626831055	4.484075224399566
1	110380000	110390000	47	49.16918716430664	5.136133325099945
1	110390000	110400000	60	51.04012832641602	5.369674742221832
1	110400000	110410000	46	57.05417251586914	6.141301083564758
1	111550000	111560000	88	98.15521240234375	10.774959945678711
1	111570000	111580000	80	85.6316909790039	9.007058811187743
1	111610000	111620000	86	81.30218811035157	8.6128360748291
1	111630000	111640000	87	88.07003631591797	9.412009620666504
1	112220000	112230000	61	55.61462631225586	5.849544477462769
1	112740000	112750000	60	45.937258911132815	4.834955489635467
1	112750000	112760000	56	66.89918212890625	6.87200288772583
1	112760000	112770000	42	45.21141357421875	4.876751053333282
1	112830000	112840000	35	38.538292694091794	6.319587934017181
1	113350000	113360000	57	51.92979049682617	5.509494876861572
1	113360000	113370000	46	53.68702850341797	5.848537731170654
1	113370000	113380000	65	58.90964813232422	6.1922179698944095
1	113380000	113390000	50	59.94080505371094	6.413331317901611
1	113880000	113890000	46	47.967664337158205	5.081662654876709
1	114040000	114050000	34	32.07532806396485	4.227834558486938
1	114110000	114120000	65	52.66862411499024	5.63432092666626
1	114140000	114150000	36	39.36314010620117	4.409988903999329
1	114170000	114180000	31	35.65077438354492	4.303419971466065
1	114260000	114270000	47	47.26180572509766	4.860338342189789
1	114780000	114790000	76	80.49406433105469	8.317158699035645
1	114900000	114910000	72	74.17187042236328	7.686304140090942
1	114910000	114920000	94	74.32081756591796	7.9923014640808105
1	115330000	115340000	91	85.62767791748047	9.10478572845459
1	115500000	115510000	107	97.19633178710937	10.553056335449218
1	115550000	115560000	81	73.01797637939453	7.485127067565918
1	115690000	115700000	46	52.11486968994141	12.14723026752472
1	116050000	116060000	76	87.69058837890626	9.212312507629395
1	116120000	116130000	85	78.92433166503906	8.080011177062989
1	116590000	116600000	37	42.30948028564453	4.659680807590485
1	117150000	117160000	28	43.21017913818359	4.69829431772232
1	117160000	117170000	15	44.91128845214844	4.837069940567017
1	117170000	117180000	32	42.65210800170898	4.717893135547638
1	117180000	117190000	29	45.97833251953125	4.928284871578216
1	117190000	117200000	36	49.53786010742188	5.355603444576263
1	117400000	117410000	62	65.8270278930664	6.846838521957397
1	117760000	117770000	55	51.1490592956543	5.450384855270386
1	117890000	117900000	40	43.1831672668457	4.881139814853668
1	118260000	118270000	56	56.85673446655274	5.900715970993042
1	118540000	118550000	83	82.50194854736328	8.625359630584716
1	118770000	118780000	100	98.10804443359375	10.669976615905762
1	118820000	118830000	46	52.785516357421876	12.110010361671447
1	118890000	118900000	105	89.63404083251953	9.377260971069337
1	118990000	119000000	138	118.45435791015625	12.057709503173829
1	119050000	119060000	97	121.33093719482422	12.487107467651366
1	119090000	119100000	101	120.10279083251953	12.429612922668458
1	119110000	119120000	53	70.11338272094727	16.838172817230223
1	119180000	119190000	102	94.08019714355468	10.3269868850708
1	119370000	119380000	68	80.1199722290039	8.3098783493042
1	119390000	119400000	39	52.979329681396486	5.724451804161072
1	119560000	119570000	27	36.0643928527832	4.321357858181
1	119690000	119700000	42	33.652252960205075	4.472888708114624
1	119710000	119720000	38	49.60803756713867	5.093713057041168
1	119720000	119730000	43	52.960504150390626	5.659313488006592
1	119940000	119950000	52	61.21527633666992	6.381474399566651
1	120040000	120050000	34	50.11685333251953	5.293281328678131
1	120060000	120070000	60	60.52191925048828	6.329118227958679
1	120110000	120120000	57	59.361009216308595	6.400724339485168
1	120120000	120130000	64	57.24214172363281	6.050480580329895
1	120230000	120240000	68	60.24488906860351	6.384978556632996
1	120380000	120390000	47	60.48811569213867	6.521866130828857
1	120390000	120400000	67	66.78719177246094	6.925318813323974
1	120540000	120550000	6	36.236996459960935	4.540397191047669
1	120550000	120560000	11	38.62691383361816	4.627351188659668
1	120560000	120570000	10	38.87616958618164	4.4406074523925785
1	120570000	120580000	12	36.36368865966797	4.461514043807983
1	120580000	120590000	7	28.15675163269043	4.447856092453003
1	120590000	120600000	11	31.556134033203126	4.501791858673096
1	120610000	120620000	20	34.65990028381348	4.390750670433045
1	120620000	120630000	19	28.81821632385254	4.402667593955994
1	120630000	120640000	10	25.625964736938478	4.092745351791382
1	120640000	120650000	10	21.12631607055664	4.508582401275635
1	120650000	120660000	6	69.16605110168457	21.371467781066894
1	120660000	120670000	6	44.91893482208252	17.183616065979002
1	120670000	120680000	16	25.642597198486328	4.074716186523437
1	120680000	120690000	13	23.946091842651366	4.311258387565613
1	120690000	120700000	18	21.717195129394533	4.6549581527709964
1	120700000	120710000	0	83.56268520355225	27.376333141326903
1	120710000	120720000	0	83.56491031646729	27.37479829788208
1	120720000	120730000	0	83.56582984924316	27.374067783355713
1	120730000	120740000	0	83.56678371429443	27.37351713180542
1	120740000	120750000	0	83.77045288085938	27.269651651382446
1	120750000	120760000	11	69.97562942504882	21.404375505447387
1	120760000	120770000	3	67.99469108581543	21.43780336380005
1	120770000	120780000	1	79.15270385742187	27.113696670532228
1	120780000	120790000	1	83.56758785247803	27.38134880065918
1	120790000	120800000	3	83.597873878479	27.352364206314085
1	120800000	120810000	8	84.08062973022462	27.173466873168945
1	120810000	120820000	3	83.60248222351075	27.349545812606813
1	120820000	120830000	5	83.77860412597656	27.26640305519104
1	120830000	120840000	4	67.27926673889161	21.432135152816773
1	120840000	120850000	0	82.94290771484376	27.385121726989745
1	120850000	120860000	5	83.54581413269042	27.38619170188904
1	120860000	120870000	6	83.58138389587403	27.36238775253296
1	120870000	120880000	2	83.56212711334229	27.376558589935303
1	120880000	120890000	4	83.56140022277832	27.37695183753967
1	120890000	120900000	1	83.54468936920166	27.388779163360596
1	120900000	120910000	10	68.78096599578858	21.255634450912474
1	120910000	120920000	17	83.61039066314697	27.344877767562867
1	120920000	120930000	11	68.63452606201172	21.44403781890869
1	120930000	120940000	4	83.74785861968994	27.278932189941408
1	120940000	120950000	0	83.67105007171631	27.31418137550354
1	120950000	120960000	0	83.68364505767822	27.30823516845703
1	120960000	120970000	0	83.6946538925171	27.30292067527771
1	120970000	120980000	0	83.70422058105468	27.298646450042725
1	120980000	120990000	0	83.71291389465333	27.294805908203124
1	120990000	121000000	0	83.71974391937256	27.291861963272094
1	121000000	121010000	0	83.72386207580567	27.2898868560791
1	121010000	121020000	0	83.72167568206787	27.29088339805603
1	121020000	121030000	0	83.71604824066162	27.293422174453735
1	121030000	121040000	0	83.71043586730957	27.295953369140626
1	121040000	121050000	0	83.69971771240235	27.300831985473632
1	121050000	121060000	0	83.67566928863525	27.31188521385193
1	121060000	121070000	0	83.64860725402832	27.3255925655365
1	121070000	121080000	0	83.63523979187012	27.3323655128479
1	121080000	121090000	1	83.62511901855468	27.336795043945312
1	121090000	121100000	3	74.66401557922363	26.02154107093811
1	121100000	121110000	2	50.370103454589845	15.537806034088135
1	121110000	121120000	16	31.06796875	4.464152455329895
1	121130000	121140000	9	48.720795440673825	8.563448071479797
1	121140000	121150000	24	45.065189361572266	8.433968639373779
1	121170000	121180000	90	80.28733520507812	8.68320074081421
1	121210000	121220000	87	78.69483032226563	8.209237861633301
1	121240000	121250000	121	90.0219970703125	9.373726177215577
1	121250000	121260000	77	86.15620727539063	9.033660984039306
1	121270000	121280000	35	43.9473518371582	5.939122176170349
1	121310000	121320000	66	68.65595932006836	7.338306903839111
1	121320000	121330000	78	69.89051055908203	7.487005615234375
1	121340000	121350000	72	73.62302169799804	8.353731060028077
1	121350000	121360000	131	74.60410003662109	13.034470558166504
1	121360000	121370000	25	76.00097045898437	12.712438297271728
1	121370000	121380000	14	77.84195404052734	10.850732421875
1	121380000	121390000	15	56.16652145385742	9.567402124404907
1	121390000	121400000	0	74.81399040222168	25.664972829818726
1	121400000	121410000	0	26.33425178527832	5.034612917900086
1	121410000	121420000	1	82.2821273803711	26.91055746078491
1	121420000	121430000	12	30.59626007080078	5.169400453567505
1	121430000	121440000	22	41.429575538635255	13.528721022605897
1	121440000	121450000	8	83.89436111450195	27.148906660079955
1	121450000	121460000	5	83.7066162109375	27.296440410614014
1	121460000	121470000	24	69.35037975311279	21.1759343624115
1	121470000	121480000	67	29.14632911682129	4.442444515228272
1	121480000	121490000	22	27.927124786376954	5.122788977622986
1	121490000	121500000	0	83.73132877349853	27.286859035491943
1	121500000	121510000	0	83.73608665466308	27.2846670627594
1	121510000	121520000	0	83.74335670471191	27.281683588027953
1	121520000	121530000	0	83.75021419525146	27.278958749771117
1	121530000	121540000	0	83.75518379211425	27.276617431640624
1	121540000	121550000	0	83.75982780456543	27.274975967407226
1	121550000	121560000	0	83.76537971496582	27.27268190383911
1	121560000	121570000	0	83.77156143188476	27.270233392715454
1	121570000	121580000	0	83.77518196105957	27.26890778541565
1	121580000	121590000	0	83.77316665649414	27.269584798812865
1	121590000	121600000	0	83.77574272155762	27.26845426559448
1	121600000	121610000	0	83.77994117736816	27.266920185089113
1	121610000	121620000	0	83.78349227905274	27.26571717262268
1	121620000	121630000	0	83.7853759765625	27.26477928161621
1	121630000	121640000	0	83.78653411865234	27.264327096939088
1	121640000	121650000	0	83.78744735717774	27.264165210723878
1	121650000	121660000	0	83.78730545043945	27.26422028541565
1	121660000	121670000	0	83.7864776611328	27.264330005645753
1	121670000	121680000	0	83.78569679260254	27.264707183837892
1	121680000	121690000	0	83.78501510620117	27.265043640136717
1	121690000	121700000	0	83.78370094299316	27.26560068130493
1	121700000	121710000	0	83.78230133056641	27.266144323349
1	121710000	121720000	0	83.78094596862793	27.266606283187866
1	121720000	121730000	0	83.77985153198242	27.267013549804688
1	121730000	121740000	0	83.77881813049316	27.267386150360107
1	121740000	121750000	0	83.77813034057617	27.267603588104247
1	121750000	121760000	0	83.77780952453614	27.26778564453125
1	121760000	121770000	0	83.77733345031739	27.267825317382812
1	121770000	121780000	0	83.77738304138184	27.267941284179688
1	121780000	121790000	0	83.77753677368165	27.2679443359375
1	121790000	121800000	0	83.77777290344238	27.26779623031616
1	121800000	121810000	0	83.77793960571289	27.267781686782836
1	121810000	121820000	0	83.77789535522462	27.26767830848694
1	121820000	121830000	0	83.77856979370117	27.26755232810974
1	121830000	121840000	0	83.77864990234374	27.267421627044676
1	121840000	121850000	0	83.77886009216309	27.26728973388672
1	121850000	121860000	0	83.77893409729003	27.267281341552735
1	121860000	121870000	0	83.77921180725097	27.267242908477783
1	121870000	121880000	0	83.77963027954101	27.267305517196654
1	121880000	121890000	0	83.77942237854003	27.2671706199646
1	121890000	121900000	0	83.77926177978516	27.267180252075196
1	121900000	121910000	0	83.77956504821778	27.267184448242187
1	121910000	121920000	0	83.77938957214356	27.267223358154297
1	121920000	121930000	0	83.77952995300294	27.267197132110596
1	121930000	121940000	0	83.77958679199219	27.26718416213989
1	121940000	121950000	0	83.77925186157226	27.267183208465575
1	121950000	121960000	0	83.77936363220215	27.267228841781616
1	121960000	121970000	0	83.77943687438965	27.267228603363037
1	121970000	121980000	0	83.77941284179687	27.2672607421875
1	121980000	121990000	0	83.77914657592774	27.267241954803467
1	121990000	122000000	0	83.77915267944336	27.26720199584961
1	122000000	122010000	0	83.77915267944336	27.26720199584961
1	122010000	122020000	0	83.77915267944336	27.26720199584961
1	122020000	122030000	0	83.77915267944336	27.26720199584961
1	122030000	122040000	0	83.77915267944336	27.26720199584961
1	122040000	122050000	0	83.77915267944336	27.26720199584961
1	122050000	122060000	0	83.77915267944336	27.26720199584961
1	122060000	122070000	0	83.77915267944336	27.26720199584961
1	122070000	122080000	0	83.77915267944336	27.26720199584961
1	122080000	122090000	0	83.77915267944336	27.26720199584961
1	122090000	122100000	0	83.77915267944336	27.26720199584961
1	122100000	122110000	0	83.77915267944336	27.26720199584961
1	122110000	122120000	0	83.77915267944336	27.26720199584961
1	122120000	122130000	0	83.77915267944336	27.26720199584961
1	122130000	122140000	0	83.77915267944336	27.26720199584961
1	122140000	122150000	0	83.77915267944336	27.26720199584961
1	122150000	122160000	0	83.77915267944336	27.26720199584961
1	122160000	122170000	0	83.77915267944336	27.26720199584961
1	122170000	122180000	0	83.77915267944336	27.26720199584961
1	122180000	122190000	0	83.77915267944336	27.26720199584961
1	122190000	122200000	0	83.77915267944336	27.26720199584961
1	122200000	122210000	0	83.77915267944336	27.26720199584961
1	122210000	122220000	0	83.77915267944336	27.26720199584961
1	122220000	122230000	0	83.77915267944336	27.26720199584961
1	122230000	122240000	0	83.77915267944336	27.26720199584961
1	122240000	122250000	0	83.77915267944336	27.26720199584961
1	122250000	122260000	0	83.77915267944336	27.26720199584961
1	122260000	122270000	0	83.77915267944336	27.26720199584961
1	122270000	122280000	0	83.77915267944336	27.26720199584961
1	122280000	122290000	0	83.77915267944336	27.26720199584961
1	122290000	122300000	0	83.77915267944336	27.26720199584961
1	122300000	122310000	0	83.77915267944336	27.26720199584961
1	122310000	122320000	0	83.77915267944336	27.26720199584961
1	122320000	122330000	0	83.77915267944336	27.26720199584961
1	122330000	122340000	0	83.77915267944336	27.26720199584961
1	122340000	122350000	0	83.77915267944336	27.26720199584961
1	122350000	122360000	0	83.77915267944336	27.26720199584961
1	122360000	122370000	0	83.77915267944336	27.26720199584961
1	122370000	122380000	0	83.77915267944336	27.26720199584961
1	122380000	122390000	0	83.77915267944336	27.26720199584961
1	122390000	122400000	0	83.77915267944336	27.26720199584961
1	122400000	122410000	0	83.77915267944336	27.26720199584961
1	122410000	122420000	0	83.77915267944336	27.26720199584961
1	122420000	122430000	0	83.77915267944336	27.26720199584961
1	122430000	122440000	0	83.77915267944336	27.26720199584961
1	122440000	122450000	0	83.77915267944336	27.26720199584961
1	122450000	122460000	0	83.77915267944336	27.26720199584961
1	122460000	122470000	0	83.77915267944336	27.26720199584961
1	122470000	122480000	0	83.77915267944336	27.26720199584961
1	122480000	122490000	0	83.77915267944336	27.26720199584961
1	122490000	122500000	0	83.77915267944336	27.26720199584961
1	122500000	122510000	0	83.77915267944336	27.26720199584961
1	122510000	122520000	0	83.77915267944336	27.26720199584961
1	122520000	122530000	0	83.77915267944336	27.26720199584961
1	122530000	122540000	0	83.77915267944336	27.26720199584961
1	122540000	122550000	0	83.77915267944336	27.26720199584961
1	122550000	122560000	0	83.77915267944336	27.26720199584961
1	122560000	122570000	0	83.77915267944336	27.26720199584961
1	122570000	122580000	0	83.77915267944336	27.26720199584961
1	122580000	122590000	0	83.77915267944336	27.26720199584961
1	122590000	122600000	0	83.77915267944336	27.26720199584961
1	122600000	122610000	0	83.77915267944336	27.26720199584961
1	122610000	122620000	0	83.77915267944336	27.26720199584961
1	122620000	122630000	0	83.77915267944336	27.26720199584961
1	122630000	122640000	0	83.77915267944336	27.26720199584961
1	122640000	122650000	0	83.77915267944336	27.26720199584961
1	122650000	122660000	0	83.77915267944336	27.26720199584961
1	122660000	122670000	0	83.77915267944336	27.26720199584961
1	122670000	122680000	0	83.77915267944336	27.26720199584961
1	122680000	122690000	0	83.77915267944336	27.26720199584961
1	122690000	122700000	0	83.77915267944336	27.26720199584961
1	122700000	122710000	0	83.77915267944336	27.26720199584961
1	122710000	122720000	0	83.77915267944336	27.26720199584961
1	122720000	122730000	0	83.77915267944336	27.26720199584961
1	122730000	122740000	0	83.77915267944336	27.26720199584961
1	122740000	122750000	0	83.77915267944336	27.26720199584961
1	122750000	122760000	0	83.77915267944336	27.26720199584961
1	122760000	122770000	0	83.77915267944336	27.26720199584961
1	122770000	122780000	0	83.77915267944336	27.26720199584961
1	122780000	122790000	0	83.77915267944336	27.26720199584961
1	122790000	122800000	0	83.77915267944336	27.26720199584961
1	122800000	122810000	0	83.77915267944336	27.26720199584961
1	122810000	122820000	0	83.77915267944336	27.26720199584961
1	122820000	122830000	0	83.77915267944336	27.26720199584961
1	122830000	122840000	0	83.77915267944336	27.26720199584961
1	122840000	122850000	0	83.77915267944336	27.26720199584961
1	122850000	122860000	0	83.77915267944336	27.26720199584961
1	122860000	122870000	0	83.77915267944336	27.26720199584961
1	122870000	122880000	0	83.77915267944336	27.26720199584961
1	122880000	122890000	0	83.77915267944336	27.26720199584961
1	122890000	122900000	0	83.77915267944336	27.26720199584961
1	122900000	122910000	0	83.77915267944336	27.26720199584961
1	122910000	122920000	0	83.77915267944336	27.26720199584961
1	122920000	122930000	0	83.77915267944336	27.26720199584961
1	122930000	122940000	0	83.77915267944336	27.26720199584961
1	122940000	122950000	0	83.77915267944336	27.26720199584961
1	122950000	122960000	0	83.77915267944336	27.26720199584961
1	122960000	122970000	0	83.77915267944336	27.26720199584961
1	122970000	122980000	0	83.77915267944336	27.26720199584961
1	122980000	122990000	0	83.77915267944336	27.26720199584961
1	122990000	123000000	0	83.77915267944336	27.26720199584961
1	123000000	123010000	0	83.77915267944336	27.26720199584961
1	123010000	123020000	0	83.77915267944336	27.26720199584961
1	123020000	123030000	0	83.77915267944336	27.26720199584961
1	123030000	123040000	0	83.77915267944336	27.26720199584961
1	123040000	123050000	0	83.77915267944336	27.26720199584961
1	123050000	123060000	0	83.77915267944336	27.26720199584961
1	123060000	123070000	0	83.77915267944336	27.26720199584961
1	123070000	123080000	0	83.77915267944336	27.26720199584961
1	123080000	123090000	0	83.77915267944336	27.26720199584961
1	123090000	123100000	0	83.77915267944336	27.26720199584961
1	123100000	123110000	0	83.77915267944336	27.26720199584961
1	123110000	123120000	0	83.77915267944336	27.26720199584961
1	123120000	123130000	0	83.77915267944336	27.26720199584961
1	123130000	123140000	0	83.77915267944336	27.26720199584961
1	123140000	123150000	0	83.77915267944336	27.26720199584961
1	123150000	123160000	0	83.77915267944336	27.26720199584961
1	123160000	123170000	0	83.77915267944336	27.26720199584961
1	123170000	123180000	0	83.77915267944336	27.26720199584961
1	123180000	123190000	0	83.77915267944336	27.26720199584961
1	123190000	123200000	0	83.77915267944336	27.26720199584961
1	123200000	123210000	0	83.77915267944336	27.26720199584961
1	123210000	123220000	0	83.77915267944336	27.26720199584961
1	123220000	123230000	0	83.77915267944336	27.26720199584961
1	123230000	123240000	0	83.77915267944336	27.26720199584961
1	123240000	123250000	0	83.77915267944336	27.26720199584961
1	123250000	123260000	0	83.77915267944336	27.26720199584961
1	123260000	123270000	0	83.77915267944336	27.26720199584961
1	123270000	123280000	0	83.77915267944336	27.26720199584961
1	123280000	123290000	0	83.77915267944336	27.26720199584961
1	123290000	123300000	0	83.77915267944336	27.26720199584961
1	123300000	123310000	0	83.77915267944336	27.26720199584961
1	123310000	123320000	0	83.77915267944336	27.26720199584961
1	123320000	123330000	0	83.77915267944336	27.26720199584961
1	123330000	123340000	0	83.77915267944336	27.26720199584961
1	123340000	123350000	0	83.77915267944336	27.26720199584961
1	123350000	123360000	0	83.77915267944336	27.26720199584961
1	123360000	123370000	0	83.77915267944336	27.26720199584961
1	123370000	123380000	0	83.77915267944336	27.26720199584961
1	123380000	123390000	0	83.77915267944336	27.26720199584961
1	123390000	123400000	0	83.77915267944336	27.26720199584961
1	123400000	123410000	0	83.77915267944336	27.26720199584961
1	123410000	123420000	0	83.77915267944336	27.26720199584961
1	123420000	123430000	0	83.77915267944336	27.26720199584961
1	123430000	123440000	0	83.77915267944336	27.26720199584961
1	123440000	123450000	0	83.77915267944336	27.26720199584961
1	123450000	123460000	0	83.77915267944336	27.26720199584961
1	123460000	123470000	0	83.77915267944336	27.26720199584961
1	123470000	123480000	0	83.77915267944336	27.26720199584961
1	123480000	123490000	0	83.77915267944336	27.26720199584961
1	123490000	123500000	0	83.77915267944336	27.26720199584961
1	123500000	123510000	0	83.77915267944336	27.26720199584961
1	123510000	123520000	0	83.77915267944336	27.26720199584961
1	123520000	123530000	0	83.77915267944336	27.26720199584961
1	123530000	123540000	0	83.77915267944336	27.26720199584961
1	123540000	123550000	0	83.77915267944336	27.26720199584961
1	123550000	123560000	0	83.77915267944336	27.26720199584961
1	123560000	123570000	0	83.77915267944336	27.26720199584961
1	123570000	123580000	0	83.77915267944336	27.26720199584961
1	123580000	123590000	0	83.77915267944336	27.26720199584961
1	123590000	123600000	0	83.77915267944336	27.26720199584961
1	123600000	123610000	0	83.77915267944336	27.26720199584961
1	123610000	123620000	0	83.77915267944336	27.26720199584961
1	123620000	123630000	0	83.77915267944336	27.26720199584961
1	123630000	123640000	0	83.77915267944336	27.26720199584961
1	123640000	123650000	0	83.77915267944336	27.26720199584961
1	123650000	123660000	0	83.77915267944336	27.26720199584961
1	123660000	123670000	0	83.77915267944336	27.26720199584961
1	123670000	123680000	0	83.77915267944336	27.26720199584961
1	123680000	123690000	0	83.77915267944336	27.26720199584961
1	123690000	123700000	0	83.77915267944336	27.26720199584961
1	123700000	123710000	0	83.77915267944336	27.26720199584961
1	123710000	123720000	0	83.77915267944336	27.26720199584961
1	123720000	123730000	0	83.77915267944336	27.26720199584961
1	123730000	123740000	0	83.77915267944336	27.26720199584961
1	123740000	123750000	0	83.77915267944336	27.26720199584961
1	123750000	123760000	0	83.77915267944336	27.26720199584961
1	123760000	123770000	0	83.77915267944336	27.26720199584961
1	123770000	123780000	0	83.77915267944336	27.26720199584961
1	123780000	123790000	0	83.77915267944336	27.26720199584961
1	123790000	123800000	0	83.77915267944336	27.26720199584961
1	123800000	123810000	0	83.77915267944336	27.26720199584961
1	123810000	123820000	0	83.77915267944336	27.26720199584961
1	123820000	123830000	0	83.77915267944336	27.26720199584961
1	123830000	123840000	0	83.77915267944336	27.26720199584961
1	123840000	123850000	0	83.77915267944336	27.26720199584961
1	123850000	123860000	0	83.77915267944336	27.26720199584961
1	123860000	123870000	0	83.77915267944336	27.26720199584961
1	123870000	123880000	0	83.77915267944336	27.26720199584961
1	123880000	123890000	0	83.77915267944336	27.26720199584961
1	123890000	123900000	0	83.77915267944336	27.26720199584961
1	123900000	123910000	0	83.77915267944336	27.26720199584961
1	123910000	123920000	0	83.77915267944336	27.26720199584961
1	123920000	123930000	0	83.77915267944336	27.26720199584961
1	123930000	123940000	0	83.77915267944336	27.26720199584961
1	123940000	123950000	0	83.77915267944336	27.26720199584961
1	123950000	123960000	0	83.77915267944336	27.26720199584961
1	123960000	123970000	0	83.77915267944336	27.26720199584961
1	123970000	123980000	0	83.77915267944336	27.26720199584961
1	123980000	123990000	0	83.77915267944336	27.26720199584961
1	123990000	124000000	0	83.77915267944336	27.26720199584961
1	124000000	124010000	0	83.77915267944336	27.26720199584961
1	124010000	124020000	0	83.77915267944336	27.26720199584961
1	124020000	124030000	0	83.77915267944336	27.26720199584961
1	124030000	124040000	0	83.77915267944336	27.26720199584961
1	124040000	124050000	0	83.77915267944336	27.26720199584961
1	124050000	124060000	0	83.77915267944336	27.26720199584961
1	124060000	124070000	0	83.77915267944336	27.26720199584961
1	124070000	124080000	0	83.77915267944336	27.26720199584961
1	124080000	124090000	0	83.77915267944336	27.26720199584961
1	124090000	124100000	0	83.77915267944336	27.26720199584961
1	124100000	124110000	0	83.77915267944336	27.26720199584961
1	124110000	124120000	0	83.77915267944336	27.26720199584961
1	124120000	124130000	0	83.77915267944336	27.26720199584961
1	124130000	124140000	0	83.77915267944336	27.26720199584961
1	124140000	124150000	0	83.77915267944336	27.26720199584961
1	124150000	124160000	0	83.77915267944336	27.26720199584961
1	124160000	124170000	0	83.77915267944336	27.26720199584961
1	124170000	124180000	0	83.77915267944336	27.26720199584961
1	124180000	124190000	0	83.77915267944336	27.26720199584961
1	124190000	124200000	0	83.77915267944336	27.26720199584961
1	124200000	124210000	0	83.77915267944336	27.26720199584961
1	124210000	124220000	0	83.77915267944336	27.26720199584961
1	124220000	124230000	0	83.77915267944336	27.26720199584961
1	124230000	124240000	0	83.77915267944336	27.26720199584961
1	124240000	124250000	0	83.77915267944336	27.26720199584961
1	124250000	124260000	0	83.77915267944336	27.26720199584961
1	124260000	124270000	0	83.77915267944336	27.26720199584961
1	124270000	124280000	0	83.77915267944336	27.26720199584961
1	124280000	124290000	0	83.77915267944336	27.26720199584961
1	124290000	124300000	0	83.77915267944336	27.26720199584961
1	124300000	124310000	0	83.77915267944336	27.26720199584961
1	124310000	124320000	0	83.77915267944336	27.26720199584961
1	124320000	124330000	0	83.77915267944336	27.26720199584961
1	124330000	124340000	0	83.77915267944336	27.26720199584961
1	124340000	124350000	0	83.77915267944336	27.26720199584961
1	124350000	124360000	0	83.77915267944336	27.26720199584961
1	124360000	124370000	0	83.77915267944336	27.26720199584961
1	124370000	124380000	0	83.77915267944336	27.26720199584961
1	124380000	124390000	0	83.77915267944336	27.26720199584961
1	124390000	124400000	0	83.77915267944336	27.26720199584961
1	124400000	124410000	0	83.77915267944336	27.26720199584961
1	124410000	124420000	0	83.77915267944336	27.26720199584961
1	124420000	124430000	0	83.77915267944336	27.26720199584961
1	124430000	124440000	0	83.77915267944336	27.26720199584961
1	124440000	124450000	0	83.77915267944336	27.26720199584961
1	124450000	124460000	0	83.77915267944336	27.26720199584961
1	124460000	124470000	0	83.77915267944336	27.26720199584961
1	124470000	124480000	0	83.77915267944336	27.26720199584961
1	124480000	124490000	0	83.77915267944336	27.26720199584961
1	124490000	124500000	0	83.77915267944336	27.26720199584961
1	124500000	124510000	0	83.77915267944336	27.26720199584961
1	124510000	124520000	0	83.77915267944336	27.26720199584961
1	124520000	124530000	0	83.77915267944336	27.26720199584961
1	124530000	124540000	0	83.77915267944336	27.26720199584961
1	124540000	124550000	0	83.77915267944336	27.26720199584961
1	124550000	124560000	0	83.77915267944336	27.26720199584961
1	124560000	124570000	0	83.77915267944336	27.26720199584961
1	124570000	124580000	0	83.77915267944336	27.26720199584961
1	124580000	124590000	0	83.77915267944336	27.26720199584961
1	124590000	124600000	0	83.77915267944336	27.26720199584961
1	124600000	124610000	0	83.77915267944336	27.26720199584961
1	124610000	124620000	0	83.77915267944336	27.26720199584961
1	124620000	124630000	0	83.77915267944336	27.26720199584961
1	124630000	124640000	0	83.77915267944336	27.26720199584961
1	124640000	124650000	0	83.77915267944336	27.26720199584961
1	124650000	124660000	0	83.77915267944336	27.26720199584961
1	124660000	124670000	0	83.77915267944336	27.26720199584961
1	124670000	124680000	0	83.77915267944336	27.26720199584961
1	124680000	124690000	0	83.77915267944336	27.26720199584961
1	124690000	124700000	0	83.77915267944336	27.26720199584961
1	124700000	124710000	0	83.77915267944336	27.26720199584961
1	124710000	124720000	0	83.77915267944336	27.26720199584961
1	124720000	124730000	0	83.77915267944336	27.26720199584961
1	124730000	124740000	0	83.77915267944336	27.26720199584961
1	124740000	124750000	0	83.77915267944336	27.26720199584961
1	124750000	124760000	0	83.77915267944336	27.26720199584961
1	124760000	124770000	0	83.77915267944336	27.26720199584961
1	124770000	124780000	0	83.77915267944336	27.26720199584961
1	124780000	124790000	0	83.77915267944336	27.26720199584961
1	124790000	124800000	0	83.77915267944336	27.26720199584961
1	124800000	124810000	0	83.77915267944336	27.26720199584961
1	124810000	124820000	0	83.77915267944336	27.26720199584961
1	124820000	124830000	0	83.77915267944336	27.26720199584961
1	124830000	124840000	0	83.77915267944336	27.26720199584961
1	124840000	124850000	0	83.77915267944336	27.26720199584961
1	124850000	124860000	0	83.77915267944336	27.26720199584961
1	124860000	124870000	0	83.77915267944336	27.26720199584961
1	124870000	124880000	0	83.77915267944336	27.26720199584961
1	124880000	124890000	0	83.77915267944336	27.26720199584961
1	124890000	124900000	0	83.77915267944336	27.26720199584961
1	124900000	124910000	0	83.77915267944336	27.26720199584961
1	124910000	124920000	0	83.77915267944336	27.26720199584961
1	124920000	124930000	0	83.77915267944336	27.26720199584961
1	124930000	124940000	0	83.77915267944336	27.26720199584961
1	124940000	124950000	0	83.77915267944336	27.26720199584961
1	124950000	124960000	0	83.77915267944336	27.26720199584961
1	124960000	124970000	0	83.77915267944336	27.26720199584961
1	124970000	124980000	0	83.77915267944336	27.26720199584961
1	124980000	124990000	0	83.77915267944336	27.26720199584961
1	124990000	125000000	0	83.77915267944336	27.26720199584961
1	125000000	125010000	0	83.77915267944336	27.26720199584961
1	125010000	125020000	0	83.77915267944336	27.26720199584961
1	125020000	125030000	0	83.77915267944336	27.26720199584961
1	125030000	125040000	0	83.77915267944336	27.26720199584961
1	125040000	125050000	0	83.77915267944336	27.26720199584961
1	125050000	125060000	0	83.77915267944336	27.26720199584961
1	125060000	125070000	0	83.77915267944336	27.26720199584961
1	125070000	125080000	0	83.77915267944336	27.26720199584961
1	125080000	125090000	0	83.77915267944336	27.26720199584961
1	125090000	125100000	0	83.77915267944336	27.26720199584961
1	125100000	125110000	0	83.77915267944336	27.26720199584961
1	125110000	125120000	0	83.77915267944336	27.26720199584961
1	125120000	125130000	0	83.77915267944336	27.26720199584961
1	125130000	125140000	0	83.77915267944336	27.26720199584961
1	125140000	125150000	0	83.77915267944336	27.26720199584961
1	125150000	125160000	0	83.77915267944336	27.26720199584961
1	125160000	125170000	0	83.77915267944336	27.26720199584961
1	125170000	125180000	0	83.77915267944336	27.26720199584961
1	125180000	125190000	0	83.77915267944336	27.26720199584961
1	125190000	125200000	0	83.77915267944336	27.26720199584961
1	125200000	125210000	0	83.77915267944336	27.26720199584961
1	125210000	125220000	0	83.77915267944336	27.26720199584961
1	125220000	125230000	0	83.77915267944336	27.26720199584961
1	125230000	125240000	0	83.77915267944336	27.26720199584961
1	125240000	125250000	0	83.77915267944336	27.26720199584961
1	125250000	125260000	0	83.77915267944336	27.26720199584961
1	125260000	125270000	0	83.77915267944336	27.26720199584961
1	125270000	125280000	0	83.77915267944336	27.26720199584961
1	125280000	125290000	0	83.77915267944336	27.26720199584961
1	125290000	125300000	0	83.77915267944336	27.26720199584961
1	125300000	125310000	0	83.77915267944336	27.26720199584961
1	125310000	125320000	0	83.77915267944336	27.26720199584961
1	125320000	125330000	0	83.77915267944336	27.26720199584961
1	125330000	125340000	0	83.77915267944336	27.26720199584961
1	125340000	125350000	0	83.77915267944336	27.26720199584961
1	125350000	125360000	0	83.77915267944336	27.26720199584961
1	125360000	125370000	0	83.77915267944336	27.26720199584961
1	125370000	125380000	0	83.77915267944336	27.26720199584961
1	125380000	125390000	0	83.77915267944336	27.26720199584961
1	125390000	125400000	0	83.77915267944336	27.26720199584961
1	125400000	125410000	0	83.77915267944336	27.26720199584961
1	125410000	125420000	0	83.77915267944336	27.26720199584961
1	125420000	125430000	0	83.77915267944336	27.26720199584961
1	125430000	125440000	0	83.77915267944336	27.26720199584961
1	125440000	125450000	0	83.77915267944336	27.26720199584961
1	125450000	125460000	0	83.77915267944336	27.26720199584961
1	125460000	125470000	0	83.77915267944336	27.26720199584961
1	125470000	125480000	0	83.77915267944336	27.26720199584961
1	125480000	125490000	0	83.77915267944336	27.26720199584961
1	125490000	125500000	0	83.77915267944336	27.26720199584961
1	125500000	125510000	0	83.77915267944336	27.26720199584961
1	125510000	125520000	0	83.77915267944336	27.26720199584961
1	125520000	125530000	0	83.77915267944336	27.26720199584961
1	125530000	125540000	0	83.77915267944336	27.26720199584961
1	125540000	125550000	0	83.77915267944336	27.26720199584961
1	125550000	125560000	0	83.77915267944336	27.26720199584961
1	125560000	125570000	0	83.77915267944336	27.26720199584961
1	125570000	125580000	0	83.77915267944336	27.26720199584961
1	125580000	125590000	0	83.77915267944336	27.26720199584961
1	125590000	125600000	0	83.77915267944336	27.26720199584961
1	125600000	125610000	0	83.77915267944336	27.26720199584961
1	125610000	125620000	0	83.77915267944336	27.26720199584961
1	125620000	125630000	0	83.77915267944336	27.26720199584961
1	125630000	125640000	0	83.77915267944336	27.26720199584961
1	125640000	125650000	0	83.77915267944336	27.26720199584961
1	125650000	125660000	0	83.77915267944336	27.26720199584961
1	125660000	125670000	0	83.77915267944336	27.26720199584961
1	125670000	125680000	0	83.77915267944336	27.26720199584961
1	125680000	125690000	0	83.77915267944336	27.26720199584961
1	125690000	125700000	0	83.77915267944336	27.26720199584961
1	125700000	125710000	0	83.77915267944336	27.26720199584961
1	125710000	125720000	0	83.77915267944336	27.26720199584961
1	125720000	125730000	0	83.77915267944336	27.26720199584961
1	125730000	125740000	0	83.77915267944336	27.26720199584961
1	125740000	125750000	0	83.77915267944336	27.26720199584961
1	125750000	125760000	0	83.77915267944336	27.26720199584961
1	125760000	125770000	0	83.77915267944336	27.26720199584961
1	125770000	125780000	0	83.77915267944336	27.26720199584961
1	125780000	125790000	0	83.77915267944336	27.26720199584961
1	125790000	125800000	0	83.77915267944336	27.26720199584961
1	125800000	125810000	0	83.77915267944336	27.26720199584961
1	125810000	125820000	0	83.77915267944336	27.26720199584961
1	125820000	125830000	0	83.77915267944336	27.26720199584961
1	125830000	125840000	0	83.77915267944336	27.26720199584961
1	125840000	125850000	0	83.77915267944336	27.26720199584961
1	125850000	125860000	0	83.77915267944336	27.26720199584961
1	125860000	125870000	0	83.77915267944336	27.26720199584961
1	125870000	125880000	0	83.77915267944336	27.26720199584961
1	125880000	125890000	0	83.77915267944336	27.26720199584961
1	125890000	125900000	0	83.77915267944336	27.26720199584961
1	125900000	125910000	0	83.77915267944336	27.26720199584961
1	125910000	125920000	0	83.77915267944336	27.26720199584961
1	125920000	125930000	0	83.77915267944336	27.26720199584961
1	125930000	125940000	0	83.77915267944336	27.26720199584961
1	125940000	125950000	0	83.77915267944336	27.26720199584961
1	125950000	125960000	0	83.77915267944336	27.26720199584961
1	125960000	125970000	0	83.77915267944336	27.26720199584961
1	125970000	125980000	0	83.77915267944336	27.26720199584961
1	125980000	125990000	0	83.77915267944336	27.26720199584961
1	125990000	126000000	0	83.77915267944336	27.26720199584961
1	126000000	126010000	0	83.77915267944336	27.26720199584961
1	126010000	126020000	0	83.77915267944336	27.26720199584961
1	126020000	126030000	0	83.77915267944336	27.26720199584961
1	126030000	126040000	0	83.77915267944336	27.26720199584961
1	126040000	126050000	0	83.77915267944336	27.26720199584961
1	126050000	126060000	0	83.77915267944336	27.26720199584961
1	126060000	126070000	0	83.77915267944336	27.26720199584961
1	126070000	126080000	0	83.77915267944336	27.26720199584961
1	126080000	126090000	0	83.77915267944336	27.26720199584961
1	126090000	126100000	0	83.77915267944336	27.26720199584961
1	126100000	126110000	0	83.77915267944336	27.26720199584961
1	126110000	126120000	0	83.77915267944336	27.26720199584961
1	126120000	126130000	0	83.77915267944336	27.26720199584961
1	126130000	126140000	0	83.77915267944336	27.26720199584961
1	126140000	126150000	0	83.77915267944336	27.26720199584961
1	126150000	126160000	0	83.77915267944336	27.26720199584961
1	126160000	126170000	0	83.77915267944336	27.26720199584961
1	126170000	126180000	0	83.77915267944336	27.26720199584961
1	126180000	126190000	0	83.77915267944336	27.26720199584961
1	126190000	126200000	0	83.77915267944336	27.26720199584961
1	126200000	126210000	0	83.77915267944336	27.26720199584961
1	126210000	126220000	0	83.77915267944336	27.26720199584961
1	126220000	126230000	0	83.77915267944336	27.26720199584961
1	126230000	126240000	0	83.77915267944336	27.26720199584961
1	126240000	126250000	0	83.77915267944336	27.26720199584961
1	126250000	126260000	0	83.77915267944336	27.26720199584961
1	126260000	126270000	0	83.77915267944336	27.26720199584961
1	126270000	126280000	0	83.77915267944336	27.26720199584961
1	126280000	126290000	0	83.77915267944336	27.26720199584961
1	126290000	126300000	0	83.77915267944336	27.26720199584961
1	126300000	126310000	0	83.77915267944336	27.26720199584961
1	126310000	126320000	0	83.77915267944336	27.26720199584961
1	126320000	126330000	0	83.77915267944336	27.26720199584961
1	126330000	126340000	0	83.77915267944336	27.26720199584961
1	126340000	126350000	0	83.77915267944336	27.26720199584961
1	126350000	126360000	0	83.77915267944336	27.26720199584961
1	126360000	126370000	0	83.77915267944336	27.26720199584961
1	126370000	126380000	0	83.77915267944336	27.26720199584961
1	126380000	126390000	0	83.77915267944336	27.26720199584961
1	126390000	126400000	0	83.77915267944336	27.26720199584961
1	126400000	126410000	0	83.77915267944336	27.26720199584961
1	126410000	126420000	0	83.77915267944336	27.26720199584961
1	126420000	126430000	0	83.77915267944336	27.26720199584961
1	126430000	126440000	0	83.77915267944336	27.26720199584961
1	126440000	126450000	0	83.77915267944336	27.26720199584961
1	126450000	126460000	0	83.77915267944336	27.26720199584961
1	126460000	126470000	0	83.77915267944336	27.26720199584961
1	126470000	126480000	0	83.77915267944336	27.26720199584961
1	126480000	126490000	0	83.77915267944336	27.26720199584961
1	126490000	126500000	0	83.77915267944336	27.26720199584961
1	126500000	126510000	0	83.77915267944336	27.26720199584961
1	126510000	126520000	0	83.77915267944336	27.26720199584961
1	126520000	126530000	0	83.77915267944336	27.26720199584961
1	126530000	126540000	0	83.77915267944336	27.26720199584961
1	126540000	126550000	0	83.77915267944336	27.26720199584961
1	126550000	126560000	0	83.77915267944336	27.26720199584961
1	126560000	126570000	0	83.77915267944336	27.26720199584961
1	126570000	126580000	0	83.77915267944336	27.26720199584961
1	126580000	126590000	0	83.77915267944336	27.26720199584961
1	126590000	126600000	0	83.77915267944336	27.26720199584961
1	126600000	126610000	0	83.77915267944336	27.26720199584961
1	126610000	126620000	0	83.77915267944336	27.26720199584961
1	126620000	126630000	0	83.77915267944336	27.26720199584961
1	126630000	126640000	0	83.77915267944336	27.26720199584961
1	126640000	126650000	0	83.77915267944336	27.26720199584961
1	126650000	126660000	0	83.77915267944336	27.26720199584961
1	126660000	126670000	0	83.77915267944336	27.26720199584961
1	126670000	126680000	0	83.77915267944336	27.26720199584961
1	126680000	126690000	0	83.77915267944336	27.26720199584961
1	126690000	126700000	0	83.77915267944336	27.26720199584961
1	126700000	126710000	0	83.77915267944336	27.26720199584961
1	126710000	126720000	0	83.77915267944336	27.26720199584961
1	126720000	126730000	0	83.77915267944336	27.26720199584961
1	126730000	126740000	0	83.77915267944336	27.26720199584961
1	126740000	126750000	0	83.77915267944336	27.26720199584961
1	126750000	126760000	0	83.77915267944336	27.26720199584961
1	126760000	126770000	0	83.77915267944336	27.26720199584961
1	126770000	126780000	0	83.77915267944336	27.26720199584961
1	126780000	126790000	0	83.77915267944336	27.26720199584961
1	126790000	126800000	0	83.77915267944336	27.26720199584961
1	126800000	126810000	0	83.77915267944336	27.26720199584961
1	126810000	126820000	0	83.77915267944336	27.26720199584961
1	126820000	126830000	0	83.77915267944336	27.26720199584961
1	126830000	126840000	0	83.77915267944336	27.26720199584961
1	126840000	126850000	0	83.77915267944336	27.26720199584961
1	126850000	126860000	0	83.77915267944336	27.26720199584961
1	126860000	126870000	0	83.77915267944336	27.26720199584961
1	126870000	126880000	0	83.77915267944336	27.26720199584961
1	126880000	126890000	0	83.77915267944336	27.26720199584961
1	126890000	126900000	0	83.77915267944336	27.26720199584961
1	126900000	126910000	0	83.77915267944336	27.26720199584961
1	126910000	126920000	0	83.77915267944336	27.26720199584961
1	126920000	126930000	0	83.77915267944336	27.26720199584961
1	126930000	126940000	0	83.77915267944336	27.26720199584961
1	126940000	126950000	0	83.77915267944336	27.26720199584961
1	126950000	126960000	0	83.77915267944336	27.26720199584961
1	126960000	126970000	0	83.77915267944336	27.26720199584961
1	126970000	126980000	0	83.77915267944336	27.26720199584961
1	126980000	126990000	0	83.77915267944336	27.26720199584961
1	126990000	127000000	0	83.77915267944336	27.26720199584961
1	127000000	127010000	0	83.77915267944336	27.26720199584961
1	127010000	127020000	0	83.77915267944336	27.26720199584961
1	127020000	127030000	0	83.77915267944336	27.26720199584961
1	127030000	127040000	0	83.77915267944336	27.26720199584961
1	127040000	127050000	0	83.77915267944336	27.26720199584961
1	127050000	127060000	0	83.77915267944336	27.26720199584961
1	127060000	127070000	0	83.77915267944336	27.26720199584961
1	127070000	127080000	0	83.77915267944336	27.26720199584961
1	127080000	127090000	0	83.77915267944336	27.26720199584961
1	127090000	127100000	0	83.77915267944336	27.26720199584961
1	127100000	127110000	0	83.77915267944336	27.26720199584961
1	127110000	127120000	0	83.77915267944336	27.26720199584961
1	127120000	127130000	0	83.77915267944336	27.26720199584961
1	127130000	127140000	0	83.77915267944336	27.26720199584961
1	127140000	127150000	0	83.77915267944336	27.26720199584961
1	127150000	127160000	0	83.77915267944336	27.26720199584961
1	127160000	127170000	0	83.77915267944336	27.26720199584961
1	127170000	127180000	0	83.77915267944336	27.26720199584961
1	127180000	127190000	0	83.77915267944336	27.26720199584961
1	127190000	127200000	0	83.77915267944336	27.26720199584961
1	127200000	127210000	0	83.77915267944336	27.26720199584961
1	127210000	127220000	0	83.77915267944336	27.26720199584961
1	127220000	127230000	0	83.77915267944336	27.26720199584961
1	127230000	127240000	0	83.77915267944336	27.26720199584961
1	127240000	127250000	0	83.77915267944336	27.26720199584961
1	127250000	127260000	0	83.77915267944336	27.26720199584961
1	127260000	127270000	0	83.77915267944336	27.26720199584961
1	127270000	127280000	0	83.77915267944336	27.26720199584961
1	127280000	127290000	0	83.77915267944336	27.26720199584961
1	127290000	127300000	0	83.77915267944336	27.26720199584961
1	127300000	127310000	0	83.77915267944336	27.26720199584961
1	127310000	127320000	0	83.77915267944336	27.26720199584961
1	127320000	127330000	0	83.77915267944336	27.26720199584961
1	127330000	127340000	0	83.77915267944336	27.26720199584961
1	127340000	127350000	0	83.77915267944336	27.26720199584961
1	127350000	127360000	0	83.77915267944336	27.26720199584961
1	127360000	127370000	0	83.77915267944336	27.26720199584961
1	127370000	127380000	0	83.77915267944336	27.26720199584961
1	127380000	127390000	0	83.77915267944336	27.26720199584961
1	127390000	127400000	0	83.77915267944336	27.26720199584961
1	127400000	127410000	0	83.77915267944336	27.26720199584961
1	127410000	127420000	0	83.77915267944336	27.26720199584961
1	127420000	127430000	0	83.77915267944336	27.26720199584961
1	127430000	127440000	0	83.77915267944336	27.26720199584961
1	127440000	127450000	0	83.77915267944336	27.26720199584961
1	127450000	127460000	0	83.77915267944336	27.26720199584961
1	127460000	127470000	0	83.77915267944336	27.26720199584961
1	127470000	127480000	0	83.77915267944336	27.26720199584961
1	127480000	127490000	0	83.77915267944336	27.26720199584961
1	127490000	127500000	0	83.77915267944336	27.26720199584961
1	127500000	127510000	0	83.77915267944336	27.26720199584961
1	127510000	127520000	0	83.77915267944336	27.26720199584961
1	127520000	127530000	0	83.77915267944336	27.26720199584961
1	127530000	127540000	0	83.77915267944336	27.26720199584961
1	127540000	127550000	0	83.77915267944336	27.26720199584961
1	127550000	127560000	0	83.77915267944336	27.26720199584961
1	127560000	127570000	0	83.77915267944336	27.26720199584961
1	127570000	127580000	0	83.77915267944336	27.26720199584961
1	127580000	127590000	0	83.77915267944336	27.26720199584961
1	127590000	127600000	0	83.77915267944336	27.26720199584961
1	127600000	127610000	0	83.77915267944336	27.26720199584961
1	127610000	127620000	0	83.77915267944336	27.26720199584961
1	127620000	127630000	0	83.77915267944336	27.26720199584961
1	127630000	127640000	0	83.77915267944336	27.26720199584961
1	127640000	127650000	0	83.77915267944336	27.26720199584961
1	127650000	127660000	0	83.77915267944336	27.26720199584961
1	127660000	127670000	0	83.77915267944336	27.26720199584961
1	127670000	127680000	0	83.77915267944336	27.26720199584961
1	127680000	127690000	0	83.77915267944336	27.26720199584961
1	127690000	127700000	0	83.77915267944336	27.26720199584961
1	127700000	127710000	0	83.77915267944336	27.26720199584961
1	127710000	127720000	0	83.77915267944336	27.26720199584961
1	127720000	127730000	0	83.77915267944336	27.26720199584961
1	127730000	127740000	0	83.77915267944336	27.26720199584961
1	127740000	127750000	0	83.77915267944336	27.26720199584961
1	127750000	127760000	0	83.77915267944336	27.26720199584961
1	127760000	127770000	0	83.77915267944336	27.26720199584961
1	127770000	127780000	0	83.77915267944336	27.26720199584961
1	127780000	127790000	0	83.77915267944336	27.26720199584961
1	127790000	127800000	0	83.77915267944336	27.26720199584961
1	127800000	127810000	0	83.77915267944336	27.26720199584961
1	127810000	127820000	0	83.77915267944336	27.26720199584961
1	127820000	127830000	0	83.77915267944336	27.26720199584961
1	127830000	127840000	0	83.77915267944336	27.26720199584961
1	127840000	127850000	0	83.77915267944336	27.26720199584961
1	127850000	127860000	0	83.77915267944336	27.26720199584961
1	127860000	127870000	0	83.77915267944336	27.26720199584961
1	127870000	127880000	0	83.77915267944336	27.26720199584961
1	127880000	127890000	0	83.77915267944336	27.26720199584961
1	127890000	127900000	0	83.77915267944336	27.26720199584961
1	127900000	127910000	0	83.77915267944336	27.26720199584961
1	127910000	127920000	0	83.77915267944336	27.26720199584961
1	127920000	127930000	0	83.77915267944336	27.26720199584961
1	127930000	127940000	0	83.77915267944336	27.26720199584961
1	127940000	127950000	0	83.77915267944336	27.26720199584961
1	127950000	127960000	0	83.77915267944336	27.26720199584961
1	127960000	127970000	0	83.77915267944336	27.26720199584961
1	127970000	127980000	0	83.77915267944336	27.26720199584961
1	127980000	127990000	0	83.77915267944336	27.26720199584961
1	127990000	128000000	0	83.77915267944336	27.26720199584961
1	128000000	128010000	0	83.77915267944336	27.26720199584961
1	128010000	128020000	0	83.77915267944336	27.26720199584961
1	128020000	128030000	0	83.77915267944336	27.26720199584961
1	128030000	128040000	0	83.77915267944336	27.26720199584961
1	128040000	128050000	0	83.77915267944336	27.26720199584961
1	128050000	128060000	0	83.77915267944336	27.26720199584961
1	128060000	128070000	0	83.77915267944336	27.26720199584961
1	128070000	128080000	0	83.77915267944336	27.26720199584961
1	128080000	128090000	0	83.77915267944336	27.26720199584961
1	128090000	128100000	0	83.77915267944336	27.26720199584961
1	128100000	128110000	0	83.77915267944336	27.26720199584961
1	128110000	128120000	0	83.77915267944336	27.26720199584961
1	128120000	128130000	0	83.77915267944336	27.26720199584961
1	128130000	128140000	0	83.77915267944336	27.26720199584961
1	128140000	128150000	0	83.77915267944336	27.26720199584961
1	128150000	128160000	0	83.77915267944336	27.26720199584961
1	128160000	128170000	0	83.77915267944336	27.26720199584961
1	128170000	128180000	0	83.77915267944336	27.26720199584961
1	128180000	128190000	0	83.77915267944336	27.26720199584961
1	128190000	128200000	0	83.77915267944336	27.26720199584961
1	128200000	128210000	0	83.77915267944336	27.26720199584961
1	128210000	128220000	0	83.77915267944336	27.26720199584961
1	128220000	128230000	0	83.77915267944336	27.26720199584961
1	128230000	128240000	0	83.77915267944336	27.26720199584961
1	128240000	128250000	0	83.77915267944336	27.26720199584961
1	128250000	128260000	0	83.77915267944336	27.26720199584961
1	128260000	128270000	0	83.77915267944336	27.26720199584961
1	128270000	128280000	0	83.77915267944336	27.26720199584961
1	128280000	128290000	0	83.77915267944336	27.26720199584961
1	128290000	128300000	0	83.77915267944336	27.26720199584961
1	128300000	128310000	0	83.77915267944336	27.26720199584961
1	128310000	128320000	0	83.77915267944336	27.26720199584961
1	128320000	128330000	0	83.77915267944336	27.26720199584961
1	128330000	128340000	0	83.77915267944336	27.26720199584961
1	128340000	128350000	0	83.77915267944336	27.26720199584961
1	128350000	128360000	0	83.77915267944336	27.26720199584961
1	128360000	128370000	0	83.77915267944336	27.26720199584961
1	128370000	128380000	0	83.77915267944336	27.26720199584961
1	128380000	128390000	0	83.77915267944336	27.26720199584961
1	128390000	128400000	0	83.77915267944336	27.26720199584961
1	128400000	128410000	0	83.77915267944336	27.26720199584961
1	128410000	128420000	0	83.77915267944336	27.26720199584961
1	128420000	128430000	0	83.77915267944336	27.26720199584961
1	128430000	128440000	0	83.77915267944336	27.26720199584961
1	128440000	128450000	0	83.77915267944336	27.26720199584961
1	128450000	128460000	0	83.77915267944336	27.26720199584961
1	128460000	128470000	0	83.77915267944336	27.26720199584961
1	128470000	128480000	0	83.77915267944336	27.26720199584961
1	128480000	128490000	0	83.77915267944336	27.26720199584961
1	128490000	128500000	0	83.77915267944336	27.26720199584961
1	128500000	128510000	0	83.77915267944336	27.26720199584961
1	128510000	128520000	0	83.77915267944336	27.26720199584961
1	128520000	128530000	0	83.77915267944336	27.26720199584961
1	128530000	128540000	0	83.77915267944336	27.26720199584961
1	128540000	128550000	0	83.77915267944336	27.26720199584961
1	128550000	128560000	0	83.77915267944336	27.26720199584961
1	128560000	128570000	0	83.77915267944336	27.26720199584961
1	128570000	128580000	0	83.77915267944336	27.26720199584961
1	128580000	128590000	0	83.77915267944336	27.26720199584961
1	128590000	128600000	0	83.77915267944336	27.26720199584961
1	128600000	128610000	0	83.77915267944336	27.26720199584961
1	128610000	128620000	0	83.77915267944336	27.26720199584961
1	128620000	128630000	0	83.77915267944336	27.26720199584961
1	128630000	128640000	0	83.77915267944336	27.26720199584961
1	128640000	128650000	0	83.77915267944336	27.26720199584961
1	128650000	128660000	0	83.77915267944336	27.26720199584961
1	128660000	128670000	0	83.77915267944336	27.26720199584961
1	128670000	128680000	0	83.77915267944336	27.26720199584961
1	128680000	128690000	0	83.77915267944336	27.26720199584961
1	128690000	128700000	0	83.77915267944336	27.26720199584961
1	128700000	128710000	0	83.77915267944336	27.26720199584961
1	128710000	128720000	0	83.77915267944336	27.26720199584961
1	128720000	128730000	0	83.77915267944336	27.26720199584961
1	128730000	128740000	0	83.77915267944336	27.26720199584961
1	128740000	128750000	0	83.77915267944336	27.26720199584961
1	128750000	128760000	0	83.77915267944336	27.26720199584961
1	128760000	128770000	0	83.77915267944336	27.26720199584961
1	128770000	128780000	0	83.77915267944336	27.26720199584961
1	128780000	128790000	0	83.77915267944336	27.26720199584961
1	128790000	128800000	0	83.77915267944336	27.26720199584961
1	128800000	128810000	0	83.77915267944336	27.26720199584961
1	128810000	128820000	0	83.77915267944336	27.26720199584961
1	128820000	128830000	0	83.77915267944336	27.26720199584961
1	128830000	128840000	0	83.77915267944336	27.26720199584961
1	128840000	128850000	0	83.77915267944336	27.26720199584961
1	128850000	128860000	0	83.77915267944336	27.26720199584961
1	128860000	128870000	0	83.77915267944336	27.26720199584961
1	128870000	128880000	0	83.77915267944336	27.26720199584961
1	128880000	128890000	0	83.77915267944336	27.26720199584961
1	128890000	128900000	0	83.77915267944336	27.26720199584961
1	128900000	128910000	0	83.77915267944336	27.26720199584961
1	128910000	128920000	0	83.77915267944336	27.26720199584961
1	128920000	128930000	0	83.77915267944336	27.26720199584961
1	128930000	128940000	0	83.77915267944336	27.26720199584961
1	128940000	128950000	0	83.77915267944336	27.26720199584961
1	128950000	128960000	0	83.77915267944336	27.26720199584961
1	128960000	128970000	0	83.77915267944336	27.26720199584961
1	128970000	128980000	0	83.77915267944336	27.26720199584961
1	128980000	128990000	0	83.77915267944336	27.26720199584961
1	128990000	129000000	0	83.77915267944336	27.26720199584961
1	129000000	129010000	0	83.77915267944336	27.26720199584961
1	129010000	129020000	0	83.77915267944336	27.26720199584961
1	129020000	129030000	0	83.77915267944336	27.26720199584961
1	129030000	129040000	0	83.77915267944336	27.26720199584961
1	129040000	129050000	0	83.77915267944336	27.26720199584961
1	129050000	129060000	0	83.77915267944336	27.26720199584961
1	129060000	129070000	0	83.77915267944336	27.26720199584961
1	129070000	129080000	0	83.77915267944336	27.26720199584961
1	129080000	129090000	0	83.77915267944336	27.26720199584961
1	129090000	129100000	0	83.77915267944336	27.26720199584961
1	129100000	129110000	0	83.77915267944336	27.26720199584961
1	129110000	129120000	0	83.77915267944336	27.26720199584961
1	129120000	129130000	0	83.77915267944336	27.26720199584961
1	129130000	129140000	0	83.77915267944336	27.26720199584961
1	129140000	129150000	0	83.77915267944336	27.26720199584961
1	129150000	129160000	0	83.77915267944336	27.26720199584961
1	129160000	129170000	0	83.77915267944336	27.26720199584961
1	129170000	129180000	0	83.77915267944336	27.26720199584961
1	129180000	129190000	0	83.77915267944336	27.26720199584961
1	129190000	129200000	0	83.77915267944336	27.26720199584961
1	129200000	129210000	0	83.77915267944336	27.26720199584961
1	129210000	129220000	0	83.77915267944336	27.26720199584961
1	129220000	129230000	0	83.77915267944336	27.26720199584961
1	129230000	129240000	0	83.77915267944336	27.26720199584961
1	129240000	129250000	0	83.77915267944336	27.26720199584961
1	129250000	129260000	0	83.77915267944336	27.26720199584961
1	129260000	129270000	0	83.77915267944336	27.26720199584961
1	129270000	129280000	0	83.77915267944336	27.26720199584961
1	129280000	129290000	0	83.77915267944336	27.26720199584961
1	129290000	129300000	0	83.77915267944336	27.26720199584961
1	129300000	129310000	0	83.77915267944336	27.26720199584961
1	129310000	129320000	0	83.77915267944336	27.26720199584961
1	129320000	129330000	0	83.77915267944336	27.26720199584961
1	129330000	129340000	0	83.77915267944336	27.26720199584961
1	129340000	129350000	0	83.77915267944336	27.26720199584961
1	129350000	129360000	0	83.77915267944336	27.26720199584961
1	129360000	129370000	0	83.77915267944336	27.26720199584961
1	129370000	129380000	0	83.77915267944336	27.26720199584961
1	129380000	129390000	0	83.77915267944336	27.26720199584961
1	129390000	129400000	0	83.77915267944336	27.26720199584961
1	129400000	129410000	0	83.77915267944336	27.26720199584961
1	129410000	129420000	0	83.77915267944336	27.26720199584961
1	129420000	129430000	0	83.77915267944336	27.26720199584961
1	129430000	129440000	0	83.77915267944336	27.26720199584961
1	129440000	129450000	0	83.77915267944336	27.26720199584961
1	129450000	129460000	0	83.77915267944336	27.26720199584961
1	129460000	129470000	0	83.77915267944336	27.26720199584961
1	129470000	129480000	0	83.77915267944336	27.26720199584961
1	129480000	129490000	0	83.77915267944336	27.26720199584961
1	129490000	129500000	0	83.77915267944336	27.26720199584961
1	129500000	129510000	0	83.77915267944336	27.26720199584961
1	129510000	129520000	0	83.77915267944336	27.26720199584961
1	129520000	129530000	0	83.77915267944336	27.26720199584961
1	129530000	129540000	0	83.77915267944336	27.26720199584961
1	129540000	129550000	0	83.77915267944336	27.26720199584961
1	129550000	129560000	0	83.77915267944336	27.26720199584961
1	129560000	129570000	0	83.77915267944336	27.26720199584961
1	129570000	129580000	0	83.77915267944336	27.26720199584961
1	129580000	129590000	0	83.77915267944336	27.26720199584961
1	129590000	129600000	0	83.77915267944336	27.26720199584961
1	129600000	129610000	0	83.77915267944336	27.26720199584961
1	129610000	129620000	0	83.77915267944336	27.26720199584961
1	129620000	129630000	0	83.77915267944336	27.26720199584961
1	129630000	129640000	0	83.77915267944336	27.26720199584961
1	129640000	129650000	0	83.77915267944336	27.26720199584961
1	129650000	129660000	0	83.77915267944336	27.26720199584961
1	129660000	129670000	0	83.77915267944336	27.26720199584961
1	129670000	129680000	0	83.77915267944336	27.26720199584961
1	129680000	129690000	0	83.77915267944336	27.26720199584961
1	129690000	129700000	0	83.77915267944336	27.26720199584961
1	129700000	129710000	0	83.77915267944336	27.26720199584961
1	129710000	129720000	0	83.77915267944336	27.26720199584961
1	129720000	129730000	0	83.77915267944336	27.26720199584961
1	129730000	129740000	0	83.77915267944336	27.26720199584961
1	129740000	129750000	0	83.77915267944336	27.26720199584961
1	129750000	129760000	0	83.77915267944336	27.26720199584961
1	129760000	129770000	0	83.77915267944336	27.26720199584961
1	129770000	129780000	0	83.77915267944336	27.26720199584961
1	129780000	129790000	0	83.77915267944336	27.26720199584961
1	129790000	129800000	0	83.77915267944336	27.26720199584961
1	129800000	129810000	0	83.77915267944336	27.26720199584961
1	129810000	129820000	0	83.77915267944336	27.26720199584961
1	129820000	129830000	0	83.77915267944336	27.26720199584961
1	129830000	129840000	0	83.77915267944336	27.26720199584961
1	129840000	129850000	0	83.77915267944336	27.26720199584961
1	129850000	129860000	0	83.77915267944336	27.26720199584961
1	129860000	129870000	0	83.77915267944336	27.26720199584961
1	129870000	129880000	0	83.77915267944336	27.26720199584961
1	129880000	129890000	0	83.77915267944336	27.26720199584961
1	129890000	129900000	0	83.77915267944336	27.26720199584961
1	129900000	129910000	0	83.77915267944336	27.26720199584961
1	129910000	129920000	0	83.77915267944336	27.26720199584961
1	129920000	129930000	0	83.77915267944336	27.26720199584961
1	129930000	129940000	0	83.77915267944336	27.26720199584961
1	129940000	129950000	0	83.77915267944336	27.26720199584961
1	129950000	129960000	0	83.77915267944336	27.26720199584961
1	129960000	129970000	0	83.77915267944336	27.26720199584961
1	129970000	129980000	0	83.77915267944336	27.26720199584961
1	129980000	129990000	0	83.77915267944336	27.26720199584961
1	129990000	130000000	0	83.77915267944336	27.26720199584961
1	130000000	130010000	0	83.77915267944336	27.26720199584961
1	130010000	130020000	0	83.77915267944336	27.26720199584961
1	130020000	130030000	0	83.77915267944336	27.26720199584961
1	130030000	130040000	0	83.77915267944336	27.26720199584961
1	130040000	130050000	0	83.77915267944336	27.26720199584961
1	130050000	130060000	0	83.77915267944336	27.26720199584961
1	130060000	130070000	0	83.77915267944336	27.26720199584961
1	130070000	130080000	0	83.77915267944336	27.26720199584961
1	130080000	130090000	0	83.77915267944336	27.26720199584961
1	130090000	130100000	0	83.77915267944336	27.26720199584961
1	130100000	130110000	0	83.77915267944336	27.26720199584961
1	130110000	130120000	0	83.77915267944336	27.26720199584961
1	130120000	130130000	0	83.77915267944336	27.26720199584961
1	130130000	130140000	0	83.77915267944336	27.26720199584961
1	130140000	130150000	0	83.77915267944336	27.26720199584961
1	130150000	130160000	0	83.77915267944336	27.26720199584961
1	130160000	130170000	0	83.77915267944336	27.26720199584961
1	130170000	130180000	0	83.77915267944336	27.26720199584961
1	130180000	130190000	0	83.77915267944336	27.26720199584961
1	130190000	130200000	0	83.77915267944336	27.26720199584961
1	130200000	130210000	0	83.77915267944336	27.26720199584961
1	130210000	130220000	0	83.77915267944336	27.26720199584961
1	130220000	130230000	0	83.77915267944336	27.26720199584961
1	130230000	130240000	0	83.77915267944336	27.26720199584961
1	130240000	130250000	0	83.77915267944336	27.26720199584961
1	130250000	130260000	0	83.77915267944336	27.26720199584961
1	130260000	130270000	0	83.77915267944336	27.26720199584961
1	130270000	130280000	0	83.77915267944336	27.26720199584961
1	130280000	130290000	0	83.77915267944336	27.26720199584961
1	130290000	130300000	0	83.77915267944336	27.26720199584961
1	130300000	130310000	0	83.77915267944336	27.26720199584961
1	130310000	130320000	0	83.77915267944336	27.26720199584961
1	130320000	130330000	0	83.77915267944336	27.26720199584961
1	130330000	130340000	0	83.77915267944336	27.26720199584961
1	130340000	130350000	0	83.77915267944336	27.26720199584961
1	130350000	130360000	0	83.77915267944336	27.26720199584961
1	130360000	130370000	0	83.77915267944336	27.26720199584961
1	130370000	130380000	0	83.77915267944336	27.26720199584961
1	130380000	130390000	0	83.77915267944336	27.26720199584961
1	130390000	130400000	0	83.77915267944336	27.26720199584961
1	130400000	130410000	0	83.77915267944336	27.26720199584961
1	130410000	130420000	0	83.77915267944336	27.26720199584961
1	130420000	130430000	0	83.77915267944336	27.26720199584961
1	130430000	130440000	0	83.77915267944336	27.26720199584961
1	130440000	130450000	0	83.77915267944336	27.26720199584961
1	130450000	130460000	0	83.77915267944336	27.26720199584961
1	130460000	130470000	0	83.77915267944336	27.26720199584961
1	130470000	130480000	0	83.77915267944336	27.26720199584961
1	130480000	130490000	0	83.77915267944336	27.26720199584961
1	130490000	130500000	0	83.77915267944336	27.26720199584961
1	130500000	130510000	0	83.77915267944336	27.26720199584961
1	130510000	130520000	0	83.77915267944336	27.26720199584961
1	130520000	130530000	0	83.77915267944336	27.26720199584961
1	130530000	130540000	0	83.77915267944336	27.26720199584961
1	130540000	130550000	0	83.77915267944336	27.26720199584961
1	130550000	130560000	0	83.77915267944336	27.26720199584961
1	130560000	130570000	0	83.77915267944336	27.26720199584961
1	130570000	130580000	0	83.77915267944336	27.26720199584961
1	130580000	130590000	0	83.77915267944336	27.26720199584961
1	130590000	130600000	0	83.77915267944336	27.26720199584961
1	130600000	130610000	0	83.77915267944336	27.26720199584961
1	130610000	130620000	0	83.77915267944336	27.26720199584961
1	130620000	130630000	0	83.77915267944336	27.26720199584961
1	130630000	130640000	0	83.77915267944336	27.26720199584961
1	130640000	130650000	0	83.77915267944336	27.26720199584961
1	130650000	130660000	0	83.77915267944336	27.26720199584961
1	130660000	130670000	0	83.77915267944336	27.26720199584961
1	130670000	130680000	0	83.77915267944336	27.26720199584961
1	130680000	130690000	0	83.77915267944336	27.26720199584961
1	130690000	130700000	0	83.77915267944336	27.26720199584961
1	130700000	130710000	0	83.77915267944336	27.26720199584961
1	130710000	130720000	0	83.77915267944336	27.26720199584961
1	130720000	130730000	0	83.77915267944336	27.26720199584961
1	130730000	130740000	0	83.77915267944336	27.26720199584961
1	130740000	130750000	0	83.77915267944336	27.26720199584961
1	130750000	130760000	0	83.77915267944336	27.26720199584961
1	130760000	130770000	0	83.77915267944336	27.26720199584961
1	130770000	130780000	0	83.77915267944336	27.26720199584961
1	130780000	130790000	0	83.77915267944336	27.26720199584961
1	130790000	130800000	0	83.77915267944336	27.26720199584961
1	130800000	130810000	0	83.77915267944336	27.26720199584961
1	130810000	130820000	0	83.77915267944336	27.26720199584961
1	130820000	130830000	0	83.77915267944336	27.26720199584961
1	130830000	130840000	0	83.77915267944336	27.26720199584961
1	130840000	130850000	0	83.77915267944336	27.26720199584961
1	130850000	130860000	0	83.77915267944336	27.26720199584961
1	130860000	130870000	0	83.77915267944336	27.26720199584961
1	130870000	130880000	0	83.77915267944336	27.26720199584961
1	130880000	130890000	0	83.77915267944336	27.26720199584961
1	130890000	130900000	0	83.77915267944336	27.26720199584961
1	130900000	130910000	0	83.77915267944336	27.26720199584961
1	130910000	130920000	0	83.77915267944336	27.26720199584961
1	130920000	130930000	0	83.77915267944336	27.26720199584961
1	130930000	130940000	0	83.77915267944336	27.26720199584961
1	130940000	130950000	0	83.77915267944336	27.26720199584961
1	130950000	130960000	0	83.77915267944336	27.26720199584961
1	130960000	130970000	0	83.77915267944336	27.26720199584961
1	130970000	130980000	0	83.77915267944336	27.26720199584961
1	130980000	130990000	0	83.77915267944336	27.26720199584961
1	130990000	131000000	0	83.77915267944336	27.26720199584961
1	131000000	131010000	0	83.77915267944336	27.26720199584961
1	131010000	131020000	0	83.77915267944336	27.26720199584961
1	131020000	131030000	0	83.77915267944336	27.26720199584961
1	131030000	131040000	0	83.77915267944336	27.26720199584961
1	131040000	131050000	0	83.77915267944336	27.26720199584961
1	131050000	131060000	0	83.77915267944336	27.26720199584961
1	131060000	131070000	0	83.77915267944336	27.26720199584961
1	131070000	131080000	0	83.77915267944336	27.26720199584961
1	131080000	131090000	0	83.77915267944336	27.26720199584961
1	131090000	131100000	0	83.77915267944336	27.26720199584961
1	131100000	131110000	0	83.77915267944336	27.26720199584961
1	131110000	131120000	0	83.77915267944336	27.26720199584961
1	131120000	131130000	0	83.77915267944336	27.26720199584961
1	131130000	131140000	0	83.77915267944336	27.26720199584961
1	131140000	131150000	0	83.77915267944336	27.26720199584961
1	131150000	131160000	0	83.77915267944336	27.26720199584961
1	131160000	131170000	0	83.77915267944336	27.26720199584961
1	131170000	131180000	0	83.77915267944336	27.26720199584961
1	131180000	131190000	0	83.77915267944336	27.26720199584961
1	131190000	131200000	0	83.77915267944336	27.26720199584961
1	131200000	131210000	0	83.77915267944336	27.26720199584961
1	131210000	131220000	0	83.77915267944336	27.26720199584961
1	131220000	131230000	0	83.77915267944336	27.26720199584961
1	131230000	131240000	0	83.77915267944336	27.26720199584961
1	131240000	131250000	0	83.77915267944336	27.26720199584961
1	131250000	131260000	0	83.77915267944336	27.26720199584961
1	131260000	131270000	0	83.77915267944336	27.26720199584961
1	131270000	131280000	0	83.77915267944336	27.26720199584961
1	131280000	131290000	0	83.77915267944336	27.26720199584961
1	131290000	131300000	0	83.77915267944336	27.26720199584961
1	131300000	131310000	0	83.77915267944336	27.26720199584961
1	131310000	131320000	0	83.77915267944336	27.26720199584961
1	131320000	131330000	0	83.77915267944336	27.26720199584961
1	131330000	131340000	0	83.77915267944336	27.26720199584961
1	131340000	131350000	0	83.77915267944336	27.26720199584961
1	131350000	131360000	0	83.77915267944336	27.26720199584961
1	131360000	131370000	0	83.77915267944336	27.26720199584961
1	131370000	131380000	0	83.77915267944336	27.26720199584961
1	131380000	131390000	0	83.77915267944336	27.26720199584961
1	131390000	131400000	0	83.77915267944336	27.26720199584961
1	131400000	131410000	0	83.77915267944336	27.26720199584961
1	131410000	131420000	0	83.77915267944336	27.26720199584961
1	131420000	131430000	0	83.77915267944336	27.26720199584961
1	131430000	131440000	0	83.77915267944336	27.26720199584961
1	131440000	131450000	0	83.77915267944336	27.26720199584961
1	131450000	131460000	0	83.77915267944336	27.26720199584961
1	131460000	131470000	0	83.77915267944336	27.26720199584961
1	131470000	131480000	0	83.77915267944336	27.26720199584961
1	131480000	131490000	0	83.77915267944336	27.26720199584961
1	131490000	131500000	0	83.77915267944336	27.26720199584961
1	131500000	131510000	0	83.77915267944336	27.26720199584961
1	131510000	131520000	0	83.77915267944336	27.26720199584961
1	131520000	131530000	0	83.77915267944336	27.26720199584961
1	131530000	131540000	0	83.77915267944336	27.26720199584961
1	131540000	131550000	0	83.77915267944336	27.26720199584961
1	131550000	131560000	0	83.77915267944336	27.26720199584961
1	131560000	131570000	0	83.77915267944336	27.26720199584961
1	131570000	131580000	0	83.77915267944336	27.26720199584961
1	131580000	131590000	0	83.77915267944336	27.26720199584961
1	131590000	131600000	0	83.77915267944336	27.26720199584961
1	131600000	131610000	0	83.77915267944336	27.26720199584961
1	131610000	131620000	0	83.77915267944336	27.26720199584961
1	131620000	131630000	0	83.77915267944336	27.26720199584961
1	131630000	131640000	0	83.77915267944336	27.26720199584961
1	131640000	131650000	0	83.77915267944336	27.26720199584961
1	131650000	131660000	0	83.77915267944336	27.26720199584961
1	131660000	131670000	0	83.77915267944336	27.26720199584961
1	131670000	131680000	0	83.77915267944336	27.26720199584961
1	131680000	131690000	0	83.77915267944336	27.26720199584961
1	131690000	131700000	0	83.77915267944336	27.26720199584961
1	131700000	131710000	0	83.77915267944336	27.26720199584961
1	131710000	131720000	0	83.77915267944336	27.26720199584961
1	131720000	131730000	0	83.77915267944336	27.26720199584961
1	131730000	131740000	0	83.77915267944336	27.26720199584961
1	131740000	131750000	0	83.77915267944336	27.26720199584961
1	131750000	131760000	0	83.77915267944336	27.26720199584961
1	131760000	131770000	0	83.77915267944336	27.26720199584961
1	131770000	131780000	0	83.77915267944336	27.26720199584961
1	131780000	131790000	0	83.77915267944336	27.26720199584961
1	131790000	131800000	0	83.77915267944336	27.26720199584961
1	131800000	131810000	0	83.77915267944336	27.26720199584961
1	131810000	131820000	0	83.77915267944336	27.26720199584961
1	131820000	131830000	0	83.77915267944336	27.26720199584961
1	131830000	131840000	0	83.77915267944336	27.26720199584961
1	131840000	131850000	0	83.77915267944336	27.26720199584961
1	131850000	131860000	0	83.77915267944336	27.26720199584961
1	131860000	131870000	0	83.77915267944336	27.26720199584961
1	131870000	131880000	0	83.77915267944336	27.26720199584961
1	131880000	131890000	0	83.77915267944336	27.26720199584961
1	131890000	131900000	0	83.77915267944336	27.26720199584961
1	131900000	131910000	0	83.77915267944336	27.26720199584961
1	131910000	131920000	0	83.77915267944336	27.26720199584961
1	131920000	131930000	0	83.77915267944336	27.26720199584961
1	131930000	131940000	0	83.77915267944336	27.26720199584961
1	131940000	131950000	0	83.77915267944336	27.26720199584961
1	131950000	131960000	0	83.77915267944336	27.26720199584961
1	131960000	131970000	0	83.77915267944336	27.26720199584961
1	131970000	131980000	0	83.77915267944336	27.26720199584961
1	131980000	131990000	0	83.77915267944336	27.26720199584961
1	131990000	132000000	0	83.77915267944336	27.26720199584961
1	132000000	132010000	0	83.77915267944336	27.26720199584961
1	132010000	132020000	0	83.77915267944336	27.26720199584961
1	132020000	132030000	0	83.77915267944336	27.26720199584961
1	132030000	132040000	0	83.77915267944336	27.26720199584961
1	132040000	132050000	0	83.77915267944336	27.26720199584961
[truncated: 38,272 more rows]
