# Supplementary material for: Genome-wide mapping of somatic mutation rates uncovers drivers of cancer
Source: Nat Biotechnol. 2022 Jun 20;40(11):1634–43. doi: 10.1038/s41587-022-01353-8 (PMC9646522; doi:10.1038/s41587-022-01353-8)
Supplement: Supplementary file 4 — Regions and model predictions for each fold of each cancer for which a deep learning model was trained. Regions that were filtered are also listed along with their respective model predictions. [file 41587_2022_1353_MOESM4_ESM.zip › kfold_results/Hematopoietic_tumors/fold_0.txt]

CHROM	START	END	Y_TRUE	Y_PRED	STD
1.0	970000.0	980000.0	3.0	2.800320625305176	1.5498435497283936
1.0	980000.0	990000.0	5.0	2.592205286026001	1.430822491645813
1.0	1000000.0	1010000.0	4.0	2.9735350608825684	1.6378705501556396
1.0	1040000.0	1050000.0	1.0	2.697619915008545	1.4941442012786865
1.0	1170000.0	1180000.0	3.0	2.526174545288086	1.393744707107544
1.0	1280000.0	1290000.0	2.0	2.543518304824829	1.40221107006073
1.0	1290000.0	1300000.0	3.0	2.500905990600586	1.3756599426269531
1.0	1300000.0	1310000.0	5.0	2.831050157546997	1.5618007183074951
1.0	1450000.0	1460000.0	2.0	2.29984450340271	1.2588508129119873
1.0	1500000.0	1510000.0	0.0	2.242903232574463	1.2264988422393799
1.0	1550000.0	1560000.0	5.0	3.295065402984619	1.8760515451431274
1.0	1710000.0	1720000.0	2.0	2.9207403659820557	1.6106212139129639
1.0	1860000.0	1870000.0	4.0	3.0615451335906982	1.6845195293426514
1.0	1870000.0	1880000.0	2.0	3.051760196685791	1.6834793090820312
1.0	1950000.0	1960000.0	5.0	2.7281432151794434	1.5125430822372437
1.0	2150000.0	2160000.0	2.0	2.4192490577697754	1.3274730443954468
1.0	2160000.0	2170000.0	4.0	3.315325975418091	1.814365029335022
1.0	2170000.0	2180000.0	2.0	2.4140872955322266	1.3274834156036377
1.0	2190000.0	2200000.0	1.0	2.7783923149108887	1.5317716598510742
1.0	2260000.0	2270000.0	5.0	2.7724437713623047	1.528369426727295
1.0	2330000.0	2340000.0	1.0	2.3301098346710205	1.2761036157608032
1.0	2390000.0	2400000.0	3.0	3.932354688644409	2.0121445655822754
1.0	2430000.0	2440000.0	2.0	3.7295022010803223	1.9759414196014404
1.0	2690000.0	2700000.0	5.0	3.300568103790283	1.812483787536621
1.0	2700000.0	2710000.0	3.0	3.6827073097229004	1.9986331462860107
1.0	2800000.0	2810000.0	4.0	4.022740364074707	2.1203980445861816
1.0	2960000.0	2970000.0	3.0	4.2829484939575195	2.1252169609069824
1.0	2990000.0	3000000.0	10.0	4.212887287139893	2.11936354637146
1.0	3010000.0	3020000.0	4.0	4.228726387023926	2.096986770629883
1.0	3070000.0	3080000.0	4.0	3.8871262073516846	1.9921783208847046
1.0	3080000.0	3090000.0	4.0	4.086062431335449	2.0838871002197266
1.0	3090000.0	3100000.0	2.0	4.204756736755371	2.0872511863708496
1.0	3140000.0	3150000.0	0.0	4.053166389465332	2.0409703254699707
1.0	3160000.0	3170000.0	4.0	3.795579433441162	1.9801479578018188
1.0	3200000.0	3210000.0	1.0	4.063520908355713	2.04702091217041
1.0	3210000.0	3220000.0	5.0	3.9936790466308594	2.0685486793518066
1.0	3230000.0	3240000.0	2.0	3.704288959503174	1.903240442276001
1.0	3270000.0	3280000.0	6.0	4.053659439086914	2.047118663787842
1.0	3300000.0	3310000.0	1.0	4.008522987365723	2.0812580585479736
1.0	3390000.0	3400000.0	2.0	3.1514248847961426	1.7352285385131836
1.0	3450000.0	3460000.0	2.0	2.729283571243286	1.5019071102142334
1.0	3490000.0	3500000.0	2.0	2.7822458744049072	1.529833197593689
1.0	3510000.0	3520000.0	2.0	2.658992290496826	1.4632999897003174
1.0	3540000.0	3550000.0	1.0	2.999586582183838	1.6477725505828857
1.0	3580000.0	3590000.0	1.0	3.0405826568603516	1.6696593761444092
1.0	3590000.0	3600000.0	2.0	2.822155714035034	1.5534398555755615
1.0	3620000.0	3630000.0	4.0	2.7101802825927734	1.4937463998794556
1.0	3670000.0	3680000.0	3.0	2.876890182495117	1.584832787513733
1.0	3750000.0	3760000.0	1.0	2.1927196979522705	1.197495460510254
1.0	3760000.0	3770000.0	0.0	2.2615585327148438	1.2366204261779785
1.0	3810000.0	3820000.0	1.0	2.5465216636657715	1.5810868740081787
1.0	4060000.0	4070000.0	1.0	3.4750633239746094	1.8930890560150146
1.0	4090000.0	4100000.0	2.0	3.6565399169921875	1.948396921157837
1.0	4140000.0	4150000.0	3.0	3.7165825366973877	2.0097930431365967
1.0	4290000.0	4300000.0	7.0	4.966486930847168	2.447885036468506
1.0	4300000.0	4310000.0	5.0	4.230709552764893	2.1481032371520996
1.0	4460000.0	4470000.0	5.0	5.349296569824219	2.52237868309021
1.0	4520000.0	4530000.0	4.0	5.852088451385498	2.6818149089813232
1.0	4560000.0	4570000.0	4.0	5.989020347595215	2.6853880882263184
1.0	4580000.0	4590000.0	3.0	5.7585577964782715	2.6127121448516846
1.0	4590000.0	4600000.0	8.0	5.544027805328369	2.585507869720459
1.0	4600000.0	4610000.0	4.0	5.826638698577881	2.708010196685791
1.0	4610000.0	4620000.0	7.0	5.544809341430664	2.5997869968414307
1.0	4620000.0	4630000.0	2.0	5.505440711975098	2.5231306552886963
1.0	4650000.0	4660000.0	6.0	5.658246994018555	2.567138195037842
1.0	4780000.0	4790000.0	7.0	5.421750068664551	2.494616985321045
1.0	4800000.0	4810000.0	5.0	6.055432319641113	2.6134936809539795
1.0	4820000.0	4830000.0	5.0	6.045321464538574	2.67071795463562
1.0	4830000.0	4840000.0	2.0	5.999716281890869	2.636956214904785
1.0	4980000.0	4990000.0	7.0	6.114850997924805	2.741783857345581
1.0	5000000.0	5010000.0	2.0	6.1800971031188965	2.7827086448669434
1.0	5220000.0	5230000.0	2.0	5.8309173583984375	2.6487784385681152
1.0	5230000.0	5240000.0	6.0	5.68991756439209	2.6360859870910645
1.0	5240000.0	5250000.0	5.0	5.292313575744629	2.484252452850342
1.0	5300000.0	5310000.0	2.0	6.031396865844727	2.7065651416778564
1.0	5340000.0	5350000.0	1.0	5.755985736846924	2.6392946243286133
1.0	5540000.0	5550000.0	6.0	4.975393295288086	2.3272063732147217
1.0	5570000.0	5580000.0	4.0	4.769972801208496	2.2402493953704834
1.0	5660000.0	5670000.0	5.0	5.508988857269287	2.462473154067993
1.0	5680000.0	5690000.0	6.0	5.4785966873168945	2.438140630722046
1.0	5710000.0	5720000.0	8.0	5.224276065826416	2.4068758487701416
1.0	5750000.0	5760000.0	7.0	4.981895923614502	2.306027889251709
1.0	5810000.0	5820000.0	4.0	4.689604759216309	2.2137534618377686
1.0	5820000.0	5830000.0	5.0	4.289860725402832	2.125307559967041
1.0	5940000.0	5950000.0	3.0	2.6767220497131348	1.4907516241073608
1.0	5950000.0	5960000.0	2.0	2.6310536861419678	1.4633982181549072
1.0	5970000.0	5980000.0	1.0	2.693384885787964	1.5006277561187744
1.0	5980000.0	5990000.0	4.0	2.647484064102173	1.4715622663497925
1.0	6000000.0	6010000.0	1.0	2.5258641242980957	1.3959167003631592
1.0	6030000.0	6040000.0	3.0	2.345393419265747	1.2863614559173584
1.0	6110000.0	6120000.0	1.0	2.4011588096618652	1.320818543434143
1.0	6150000.0	6160000.0	1.0	2.4650468826293945	1.3600342273712158
1.0	6210000.0	6220000.0	2.0	2.733315944671631	1.5062488317489624
1.0	6290000.0	6300000.0	5.0	2.077808141708374	1.1444367170333862
1.0	6360000.0	6370000.0	1.0	2.3353238105773926	1.2801610231399536
1.0	6400000.0	6410000.0	3.0	2.373208999633789	1.3019365072250366
1.0	6500000.0	6510000.0	3.0	2.4267330169677734	1.3315377235412598
1.0	6560000.0	6570000.0	3.0	4.310436725616455	2.1513237953186035
1.0	6690000.0	6700000.0	1.0	3.010633945465088	1.693768858909607
1.0	6750000.0	6760000.0	3.0	2.8690261840820312	1.6034142971038818
1.0	6780000.0	6790000.0	1.0	2.9820380210876465	1.6441679000854492
1.0	6800000.0	6810000.0	3.0	2.9504475593566895	1.6263582706451416
1.0	6810000.0	6820000.0	9.0	2.7247469425201416	1.5019769668579102
1.0	6860000.0	6870000.0	2.0	2.533663034439087	1.4002705812454224
1.0	6910000.0	6920000.0	2.0	2.565220594406128	1.4226188659667969
1.0	6970000.0	6980000.0	1.0	2.7577097415924072	1.5225926637649536
1.0	7040000.0	7050000.0	3.0	3.2807564735412598	1.7997734546661377
1.0	7070000.0	7080000.0	2.0	3.472504138946533	1.8711493015289307
1.0	7080000.0	7090000.0	3.0	3.3445847034454346	1.812888741493225
1.0	7130000.0	7140000.0	3.0	3.674818515777588	1.9231555461883545
1.0	7210000.0	7220000.0	2.0	4.025346279144287	2.0147175788879395
1.0	7240000.0	7250000.0	5.0	4.053723335266113	2.0144102573394775
1.0	7250000.0	7260000.0	1.0	4.065606117248535	2.0242621898651123
1.0	7320000.0	7330000.0	1.0	4.091971397399902	2.0465240478515625
1.0	7340000.0	7350000.0	1.0	3.9707725048065186	1.9988412857055664
1.0	7430000.0	7440000.0	4.0	3.4331767559051514	1.8440430164337158
1.0	7500000.0	7510000.0	6.0	3.6630427837371826	1.9184982776641846
1.0	7530000.0	7540000.0	1.0	3.673218250274658	1.916433572769165
1.0	7560000.0	7570000.0	6.0	3.3488876819610596	1.7891794443130493
1.0	7570000.0	7580000.0	2.0	3.7611918449401855	1.967991590499878
1.0	7590000.0	7600000.0	1.0	3.623645782470703	1.8816343545913696
1.0	7670000.0	7680000.0	6.0	3.575690507888794	1.9419867992401123
1.0	7740000.0	7750000.0	2.0	3.513800859451294	1.9158413410186768
1.0	7820000.0	7830000.0	4.0	3.0824100971221924	1.6990238428115845
1.0	7850000.0	7860000.0	2.0	2.529874801635742	1.4003816843032837
1.0	7920000.0	7930000.0	2.0	3.280139207839966	1.7979646921157837
1.0	7950000.0	7960000.0	1.0	3.096492052078247	1.7028611898422241
1.0	7980000.0	7990000.0	3.0	3.055584669113159	1.681823968887329
1.0	8090000.0	8100000.0	4.0	3.215033769607544	1.7639844417572021
1.0	8150000.0	8160000.0	3.0	3.0434184074401855	1.6827398538589478
1.0	8170000.0	8180000.0	5.0	3.067063808441162	1.688232421875
1.0	8270000.0	8280000.0	0.0	3.1285173892974854	1.723099946975708
1.0	8310000.0	8320000.0	2.0	3.2396397590637207	1.7783491611480713
1.0	8380000.0	8390000.0	1.0	3.164419651031494	1.7458019256591797
1.0	8430000.0	8440000.0	3.0	2.7153000831604004	1.5089768171310425
1.0	8450000.0	8460000.0	1.0	3.209455966949463	1.7607494592666626
1.0	8460000.0	8470000.0	0.0	2.6629061698913574	1.4772889614105225
1.0	8480000.0	8490000.0	6.0	3.457347869873047	1.8827173709869385
1.0	8510000.0	8520000.0	1.0	2.9801273345947266	1.635245680809021
1.0	8560000.0	8570000.0	1.0	2.587425947189331	1.4349355697631836
1.0	8570000.0	8580000.0	3.0	2.87681245803833	1.5957578420639038
1.0	8630000.0	8640000.0	0.0	2.6482763290405273	1.4689030647277832
1.0	8720000.0	8730000.0	0.0	2.690783977508545	1.4804344177246094
1.0	8750000.0	8760000.0	4.0	2.5023255348205566	1.3779373168945312
1.0	8780000.0	8790000.0	1.0	2.443617343902588	1.3432527780532837
1.0	8840000.0	8850000.0	2.0	2.3854775428771973	1.3099371194839478
1.0	8910000.0	8920000.0	0.0	2.4720797538757324	1.3596616983413696
1.0	8930000.0	8940000.0	3.0	4.1483025550842285	2.2366344928741455
1.0	8970000.0	8980000.0	2.0	2.852813720703125	1.5756169557571411
1.0	9020000.0	9030000.0	2.0	3.1939120292663574	1.7587306499481201
1.0	9060000.0	9070000.0	2.0	3.4676785469055176	1.8595120906829834
1.0	9130000.0	9140000.0	5.0	3.3608367443084717	1.839622139930725
1.0	9150000.0	9160000.0	3.0	2.8280370235443115	1.5736080408096313
1.0	9160000.0	9170000.0	4.0	2.750091791152954	1.5355322360992432
1.0	9170000.0	9180000.0	1.0	2.8030056953430176	1.5662295818328857
1.0	9190000.0	9200000.0	0.0	3.2365810871124268	1.7538044452667236
1.0	9230000.0	9240000.0	4.0	2.6762924194335938	1.4787397384643555
1.0	9270000.0	9280000.0	1.0	2.7793667316436768	1.5317302942276
1.0	9340000.0	9350000.0	1.0	2.8603835105895996	1.5803120136260986
1.0	9370000.0	9380000.0	4.0	2.6550536155700684	1.469822645187378
1.0	9410000.0	9420000.0	3.0	2.6418557167053223	1.465212106704712
1.0	9430000.0	9440000.0	6.0	3.0116631984710693	1.6648693084716797
1.0	9490000.0	9500000.0	4.0	2.9346365928649902	1.622690200805664
1.0	9510000.0	9520000.0	3.0	2.9604110717773438	1.633527159690857
1.0	9520000.0	9530000.0	5.0	2.886363983154297	1.5914710760116577
1.0	9540000.0	9550000.0	2.0	2.795576572418213	1.543882131576538
1.0	9560000.0	9570000.0	1.0	2.7576985359191895	1.5199403762817383
1.0	9590000.0	9600000.0	3.0	2.673130989074707	1.4746623039245605
1.0	9640000.0	9650000.0	1.0	2.14961838722229	1.1728391647338867
1.0	9660000.0	9670000.0	0.0	2.1645233631134033	1.1894577741622925
1.0	9750000.0	9760000.0	0.0	2.8699569702148438	1.599414587020874
1.0	9760000.0	9770000.0	4.0	2.9324746131896973	1.6292660236358643
1.0	9800000.0	9810000.0	3.0	2.3857688903808594	1.308903455734253
1.0	9870000.0	9880000.0	4.0	2.7814695835113525	1.5455243587493896
1.0	9890000.0	9900000.0	0.0	2.765594720840454	1.5366427898406982
1.0	9910000.0	9920000.0	2.0	2.575913429260254	1.422645092010498
1.0	9920000.0	9930000.0	3.0	2.320390224456787	1.2710754871368408
1.0	10000000.0	10010000.0	1.0	2.4127378463745117	1.3392527103424072
1.0	10030000.0	10040000.0	2.0	2.395949363708496	1.3154011964797974
1.0	10100000.0	10110000.0	8.0	2.219177484512329	1.2121117115020752
1.0	10150000.0	10160000.0	3.0	2.396317720413208	1.3180309534072876
1.0	10180000.0	10190000.0	1.0	2.3220672607421875	1.2718560695648193
1.0	10200000.0	10210000.0	2.0	2.2101120948791504	1.2071082592010498
1.0	10220000.0	10230000.0	2.0	2.190509080886841	1.1964157819747925
1.0	10280000.0	10290000.0	1.0	2.5918965339660645	1.4345349073410034
1.0	10320000.0	10330000.0	3.0	2.2955431938171387	1.2565984725952148
1.0	10340000.0	10350000.0	1.0	2.3231964111328125	1.2731263637542725
1.0	10380000.0	10390000.0	0.0	2.377573251724243	1.3052492141723633
1.0	10390000.0	10400000.0	1.0	2.4015045166015625	1.320228934288025
1.0	10400000.0	10410000.0	2.0	2.311248779296875	1.2659938335418701
1.0	10470000.0	10480000.0	5.0	2.208665609359741	1.2069971561431885
1.0	10490000.0	10500000.0	0.0	3.003676652908325	1.652159333229065
1.0	10520000.0	10530000.0	3.0	2.240056276321411	1.2262487411499023
1.0	10640000.0	10650000.0	3.0	2.4383704662323	1.3421630859375
1.0	10670000.0	10680000.0	1.0	2.397425651550293	1.3174968957901
1.0	10680000.0	10690000.0	3.0	2.2808516025543213	1.2478702068328857
1.0	10740000.0	10750000.0	1.0	2.422788143157959	1.3291071653366089
1.0	10780000.0	10790000.0	4.0	3.0261027812957764	1.6743192672729492
1.0	10840000.0	10850000.0	1.0	3.3727364540100098	1.8503468036651611
1.0	10850000.0	10860000.0	3.0	3.208618640899658	1.767826795578003
1.0	10930000.0	10940000.0	8.0	3.2426273822784424	1.7849668264389038
1.0	10950000.0	10960000.0	3.0	3.112826108932495	1.722243070602417
1.0	11080000.0	11090000.0	7.0	2.2901558876037598	1.253622055053711
1.0	11090000.0	11100000.0	1.0	2.7063982486724854	1.4955034255981445
1.0	11170000.0	11180000.0	0.0	2.3358523845672607	1.280126929283142
1.0	11310000.0	11320000.0	6.0	2.1495110988616943	1.1804721355438232
1.0	11330000.0	11340000.0	3.0	2.412614345550537	1.3341350555419922
1.0	11380000.0	11390000.0	0.0	2.8824856281280518	1.590532660484314
1.0	11490000.0	11500000.0	2.0	3.271965742111206	1.7970476150512695
1.0	11500000.0	11510000.0	7.0	3.087991237640381	1.7042604684829712
1.0	11510000.0	11520000.0	4.0	3.1207165718078613	1.723407506942749
1.0	11620000.0	11630000.0	3.0	3.113119125366211	1.7160724401474
1.0	11640000.0	11650000.0	4.0	3.106323719024658	1.7094290256500244
1.0	11700000.0	11710000.0	4.0	2.7002053260803223	1.4929707050323486
1.0	11710000.0	11720000.0	3.0	2.3806281089782715	1.306635856628418
1.0	11740000.0	11750000.0	3.0	3.2279715538024902	1.7675869464874268
1.0	11760000.0	11770000.0	3.0	2.654109239578247	1.4665260314941406
1.0	11810000.0	11820000.0	0.0	2.815769672393799	1.561551809310913
1.0	11950000.0	11960000.0	5.0	2.9134063720703125	1.6132951974868774
1.0	12040000.0	12050000.0	1.0	3.5135509967803955	1.9090344905853271
1.0	12120000.0	12130000.0	3.0	2.539785385131836	1.3990569114685059
1.0	12130000.0	12140000.0	0.0	2.8381283283233643	1.564640760421753
1.0	12220000.0	12230000.0	3.0	3.0781807899475098	1.689989447593689
1.0	12230000.0	12240000.0	1.0	2.616170644760132	1.4385497570037842
1.0	12270000.0	12280000.0	3.0	2.8027138710021973	1.5454702377319336
1.0	12320000.0	12330000.0	1.0	2.240570545196533	1.2251592874526978
1.0	12330000.0	12340000.0	0.0	2.2278928756713867	1.2185295820236206
1.0	12420000.0	12430000.0	6.0	2.102609872817993	1.1516149044036865
1.0	12520000.0	12530000.0	3.0	2.185734272003174	1.1931294202804565
1.0	12560000.0	12570000.0	1.0	2.1408040523529053	1.16950523853302
1.0	12590000.0	12600000.0	3.0	2.419560194015503	1.3272738456726074
1.0	12760000.0	12770000.0	2.0	3.4552853107452393	1.886003851890564
1.0	12810000.0	12820000.0	5.0	3.7218575477600098	1.9533889293670654
1.0	12830000.0	12840000.0	4.0	3.619262218475342	1.934653639793396
1.0	13800000.0	13810000.0	4.0	3.2633304595947266	1.784305214881897
1.0	13820000.0	13830000.0	4.0	3.341635227203369	1.8287872076034546
1.0	13920000.0	13930000.0	7.0	3.688612699508667	1.893741250038147
1.0	13940000.0	13950000.0	4.0	3.813317060470581	1.9501121044158936
1.0	13960000.0	13970000.0	2.0	3.988898754119873	2.010927677154541
1.0	13970000.0	13980000.0	1.0	4.129170894622803	2.0371460914611816
1.0	14040000.0	14050000.0	3.0	2.8805947303771973	1.588675618171692
1.0	14060000.0	14070000.0	3.0	2.854309320449829	1.5888092517852783
1.0	14070000.0	14080000.0	3.0	2.7797162532806396	1.5293238162994385
1.0	14110000.0	14120000.0	2.0	2.779789686203003	1.5520086288452148
1.0	14140000.0	14150000.0	2.0	2.9743666648864746	1.6620054244995117
1.0	14190000.0	14200000.0	4.0	3.8567099571228027	1.970930814743042
1.0	14240000.0	14250000.0	4.0	4.22550106048584	2.1064438819885254
1.0	14250000.0	14260000.0	6.0	3.9715371131896973	1.9961267709732056
1.0	14310000.0	14320000.0	3.0	4.210272789001465	2.1098906993865967
1.0	14350000.0	14360000.0	2.0	4.2355875968933105	2.103928327560425
1.0	14410000.0	14420000.0	3.0	4.669014930725098	2.2965645790100098
1.0	14490000.0	14500000.0	8.0	4.8353986740112305	2.340287685394287
1.0	14660000.0	14670000.0	9.0	5.44475793838501	2.4897687435150146
1.0	14890000.0	14900000.0	5.0	4.947488307952881	2.2917704582214355
1.0	15020000.0	15030000.0	5.0	4.933049201965332	2.2902278900146484
1.0	15040000.0	15050000.0	3.0	5.226151943206787	2.351067066192627
1.0	15050000.0	15060000.0	10.0	4.618401050567627	2.1731884479522705
1.0	15060000.0	15070000.0	4.0	4.834657192230225	2.240586042404175
1.0	15070000.0	15080000.0	2.0	5.049219131469727	2.2905385494232178
1.0	15150000.0	15160000.0	4.0	4.785943031311035	2.249823808670044
1.0	15190000.0	15200000.0	4.0	4.643645286560059	2.215034008026123
1.0	15290000.0	15300000.0	6.0	4.020144462585449	1.993330955505371
1.0	15380000.0	15390000.0	4.0	3.3963656425476074	1.8038747310638428
1.0	15430000.0	15440000.0	2.0	3.8289825916290283	1.9684120416641235
1.0	15450000.0	15460000.0	7.0	3.8257198333740234	1.9530109167099
1.0	15470000.0	15480000.0	5.0	3.15826678276062	1.744346261024475
1.0	15480000.0	15490000.0	2.0	4.385730743408203	2.3112385272979736
1.0	15510000.0	15520000.0	3.0	3.677321195602417	1.8953475952148438
1.0	15610000.0	15620000.0	7.0	3.314619541168213	1.7976280450820923
1.0	15630000.0	15640000.0	5.0	3.143001079559326	1.7321052551269531
1.0	15640000.0	15650000.0	0.0	3.4775893688201904	1.8517777919769287
1.0	15680000.0	15690000.0	1.0	3.4971816539764404	1.8495842218399048
1.0	15820000.0	15830000.0	0.0	2.5271267890930176	1.3984296321868896
1.0	15940000.0	15950000.0	2.0	3.1651268005371094	1.7355124950408936
1.0	15980000.0	15990000.0	0.0	2.0736405849456787	1.141929030418396
1.0	16070000.0	16080000.0	1.0	2.910910129547119	1.6076608896255493
1.0	16090000.0	16100000.0	4.0	2.887956380844116	1.592296838760376
1.0	16150000.0	16160000.0	3.0	3.2829227447509766	1.7913405895233154
1.0	16200000.0	16210000.0	1.0	2.679363489151001	1.490837574005127
1.0	16210000.0	16220000.0	2.0	2.9176902770996094	1.6195068359375
1.0	16260000.0	16270000.0	1.0	2.2693674564361572	1.241339921951294
1.0	16300000.0	16310000.0	3.0	2.788572072982788	1.5342286825180054
1.0	16330000.0	16340000.0	1.0	2.8669135570526123	1.581567406654358
1.0	16360000.0	16370000.0	1.0	2.707709789276123	1.4910327196121216
1.0	16380000.0	16390000.0	6.0	2.5012996196746826	1.3759477138519287
1.0	16390000.0	16400000.0	2.0	2.4726762771606445	1.359031081199646
1.0	16400000.0	16410000.0	2.0	2.535533905029297	1.3965181112289429
1.0	16420000.0	16430000.0	0.0	3.0024325847625732	1.6528726816177368
1.0	16510000.0	16520000.0	8.0	2.657676935195923	1.4639166593551636
1.0	16530000.0	16540000.0	1.0	2.3972668647766113	1.3207008838653564
1.0	16550000.0	16560000.0	4.0	2.471235752105713	1.358960509300232
1.0	16630000.0	16640000.0	3.0	2.3401808738708496	1.282336950302124
1.0	16700000.0	16710000.0	4.0	2.8967604637145996	1.612563133239746
1.0	16770000.0	16780000.0	5.0	2.4613730907440186	1.3547847270965576
1.0	16790000.0	16800000.0	3.0	2.6398367881774902	1.4663461446762085
1.0	17010000.0	17020000.0	3.0	3.010105609893799	1.674112319946289
1.0	17230000.0	17240000.0	4.0	3.533798933029175	1.9346916675567627
1.0	17280000.0	17290000.0	0.0	2.260526180267334	1.2360703945159912
1.0	17310000.0	17320000.0	0.0	2.508152484893799	1.3849480152130127
1.0	17400000.0	17410000.0	5.0	2.5285682678222656	1.3922029733657837
1.0	17430000.0	17440000.0	2.0	2.8030107021331787	1.5508209466934204
1.0	17460000.0	17470000.0	2.0	3.418250322341919	1.8689377307891846
1.0	17470000.0	17480000.0	3.0	3.210684299468994	1.7703111171722412
1.0	17540000.0	17550000.0	7.0	3.1767311096191406	1.748302698135376
1.0	17570000.0	17580000.0	0.0	3.4968514442443848	1.868267297744751
1.0	17600000.0	17610000.0	4.0	3.159409284591675	1.7428748607635498
1.0	17640000.0	17650000.0	2.0	3.243259906768799	1.7666822671890259
1.0	17660000.0	17670000.0	2.0	3.1549456119537354	1.7406246662139893
1.0	17730000.0	17740000.0	4.0	2.744459867477417	1.5211002826690674
1.0	17850000.0	17860000.0	3.0	3.770761489868164	1.9785598516464233
1.0	17880000.0	17890000.0	4.0	3.6987884044647217	1.9302737712860107
1.0	17940000.0	17950000.0	3.0	3.3019866943359375	1.768636703491211
1.0	17960000.0	17970000.0	3.0	2.9152369499206543	1.60113525390625
1.0	17980000.0	17990000.0	8.0	2.7417616844177246	1.5322288274765015
1.0	18000000.0	18010000.0	1.0	3.6145644187927246	1.8377466201782227
1.0	18010000.0	18020000.0	3.0	3.3708713054656982	1.7676095962524414
1.0	18100000.0	18110000.0	5.0	3.5367844104766846	1.9254305362701416
1.0	18120000.0	18130000.0	1.0	3.9058680534362793	2.0156280994415283
1.0	18140000.0	18150000.0	5.0	3.8825454711914062	2.0334136486053467
1.0	18220000.0	18230000.0	7.0	3.676370143890381	1.9538629055023193
1.0	18310000.0	18320000.0	7.0	3.790165662765503	2.02327036857605
1.0	18360000.0	18370000.0	4.0	3.596339702606201	1.9157772064208984
1.0	18370000.0	18380000.0	3.0	3.8715338706970215	2.0428647994995117
1.0	18390000.0	18400000.0	8.0	3.7048392295837402	1.9497407674789429
1.0	18430000.0	18440000.0	2.0	3.2787442207336426	1.8024822473526
1.0	18460000.0	18470000.0	3.0	3.297757625579834	1.7865006923675537
1.0	18480000.0	18490000.0	3.0	3.5575129985809326	1.8821518421173096
1.0	18500000.0	18510000.0	3.0	3.1236538887023926	1.7219150066375732
1.0	18540000.0	18550000.0	4.0	3.585329532623291	1.947077989578247
1.0	18610000.0	18620000.0	3.0	3.4637081623077393	1.8590428829193115
1.0	18640000.0	18650000.0	5.0	3.9993667602539062	2.042762279510498
1.0	18680000.0	18690000.0	6.0	4.310341835021973	2.1254639625549316
1.0	18690000.0	18700000.0	3.0	4.657169342041016	2.2288317680358887
1.0	18700000.0	18710000.0	7.0	4.370804309844971	2.164198875427246
1.0	18780000.0	18790000.0	6.0	4.255823612213135	2.089198350906372
1.0	18840000.0	18850000.0	5.0	4.065869331359863	2.0639166831970215
1.0	18900000.0	18910000.0	0.0	3.586069107055664	1.9092190265655518
1.0	18950000.0	18960000.0	5.0	3.3702597618103027	1.8421303033828735
1.0	18980000.0	18990000.0	3.0	3.628390073776245	1.9192285537719727
1.0	18990000.0	19000000.0	0.0	3.8220343589782715	1.9797251224517822
1.0	19050000.0	19060000.0	1.0	3.703394651412964	1.9522655010223389
1.0	19120000.0	19130000.0	5.0	3.74090576171875	1.9387506246566772
1.0	19170000.0	19180000.0	3.0	3.3369507789611816	1.8273260593414307
1.0	19220000.0	19230000.0	2.0	2.4834702014923096	1.3677171468734741
1.0	19280000.0	19290000.0	3.0	2.63561749458313	1.4508349895477295
1.0	19320000.0	19330000.0	1.0	2.7288711071014404	1.5060406923294067
1.0	19360000.0	19370000.0	4.0	2.5791966915130615	1.4212219715118408
1.0	19440000.0	19450000.0	3.0	2.059349536895752	1.1425966024398804
1.0	19570000.0	19580000.0	1.0	2.606959581375122	1.5411672592163086
1.0	19790000.0	19800000.0	0.0	2.5842814445495605	1.4226844310760498
1.0	19800000.0	19810000.0	1.0	2.4142749309539795	1.3251211643218994
1.0	19810000.0	19820000.0	3.0	3.0766103267669678	1.8187997341156006
1.0	19840000.0	19850000.0	6.0	2.8218066692352295	1.5543886423110962
1.0	19900000.0	19910000.0	2.0	2.9296724796295166	1.6177583932876587
1.0	19940000.0	19950000.0	5.0	2.4940056800842285	1.376814603805542
1.0	19950000.0	19960000.0	3.0	2.3366379737854004	1.281233549118042
1.0	19960000.0	19970000.0	3.0	2.934460401535034	1.6207458972930908
1.0	19980000.0	19990000.0	6.0	2.490900993347168	1.3740284442901611
1.0	20020000.0	20030000.0	6.0	2.2297191619873047	1.2182177305221558
1.0	20050000.0	20060000.0	1.0	2.3078434467315674	1.264378309249878
1.0	20170000.0	20180000.0	2.0	2.7131214141845703	1.494863510131836
1.0	20220000.0	20230000.0	0.0	2.3346502780914307	1.2800177335739136
1.0	20260000.0	20270000.0	4.0	3.0564486980438232	1.6829462051391602
1.0	20270000.0	20280000.0	2.0	3.1259055137634277	1.7193496227264404
1.0	20340000.0	20350000.0	0.0	3.395231246948242	1.8176101446151733
1.0	20420000.0	20430000.0	2.0	3.258753538131714	1.7920573949813843
1.0	20440000.0	20450000.0	2.0	3.3886196613311768	1.85243821144104
1.0	20520000.0	20530000.0	4.0	3.126830816268921	1.7217477560043335
1.0	20590000.0	20600000.0	0.0	3.307933807373047	1.7959010601043701
1.0	20610000.0	20620000.0	0.0	3.324802875518799	1.8264440298080444
1.0	20620000.0	20630000.0	3.0	3.2463974952697754	1.7787727117538452
1.0	20630000.0	20640000.0	1.0	3.358386993408203	1.8373908996582031
1.0	20670000.0	20680000.0	2.0	3.132948398590088	1.7220277786254883
1.0	20930000.0	20940000.0	6.0	2.8509953022003174	1.5813690423965454
1.0	20980000.0	20990000.0	0.0	2.437042713165283	1.4024101495742798
1.0	21100000.0	21110000.0	1.0	2.4322924613952637	1.3409383296966553
1.0	21240000.0	21250000.0	3.0	2.5961709022521973	1.4364063739776611
1.0	21260000.0	21270000.0	0.0	2.5175654888153076	1.3918304443359375
1.0	21350000.0	21360000.0	2.0	2.42561674118042	1.3345844745635986
1.0	21430000.0	21440000.0	1.0	2.4410605430603027	1.3453327417373657
1.0	21540000.0	21550000.0	1.0	2.3048319816589355	1.261730432510376
1.0	21570000.0	21580000.0	1.0	2.2253918647766113	1.215789556503296
1.0	21650000.0	21660000.0	3.0	2.4262943267822266	1.3315566778182983
1.0	21670000.0	21680000.0	1.0	2.742435932159424	1.508184790611267
1.0	21900000.0	21910000.0	2.0	2.704705238342285	1.4895780086517334
1.0	21960000.0	21970000.0	1.0	2.6654458045959473	1.4732005596160889
1.0	21970000.0	21980000.0	5.0	2.5462241172790527	1.4020299911499023
1.0	21990000.0	22000000.0	1.0	2.5136191844940186	1.3843166828155518
1.0	22000000.0	22010000.0	3.0	2.3794217109680176	1.3053123950958252
1.0	22080000.0	22090000.0	1.0	2.701399326324463	1.4991432428359985
1.0	22090000.0	22100000.0	4.0	2.664836883544922	1.4807147979736328
1.0	22130000.0	22140000.0	4.0	3.0765721797943115	1.692041039466858
1.0	22190000.0	22200000.0	1.0	2.9393022060394287	1.628963828086853
1.0	22230000.0	22240000.0	4.0	2.5530502796173096	1.4094560146331787
1.0	22270000.0	22280000.0	3.0	2.8680145740509033	1.5855112075805664
1.0	22360000.0	22370000.0	2.0	3.0499961376190186	1.6778290271759033
1.0	22390000.0	22400000.0	2.0	2.6828856468200684	1.489031434059143
1.0	22410000.0	22420000.0	4.0	2.5547738075256348	1.4138343334197998
1.0	22450000.0	22460000.0	1.0	2.534217357635498	1.4000638723373413
1.0	22470000.0	22480000.0	5.0	2.5042896270751953	1.3775006532669067
1.0	22500000.0	22510000.0	1.0	2.970946788787842	1.63701593875885
1.0	22580000.0	22590000.0	2.0	3.074050188064575	1.6921520233154297
1.0	22690000.0	22700000.0	2.0	3.092339038848877	1.7065588235855103
1.0	22700000.0	22710000.0	0.0	3.0267786979675293	1.6705719232559204
1.0	22790000.0	22800000.0	0.0	2.384298086166382	1.310333013534546
1.0	22800000.0	22810000.0	1.0	2.336841106414795	1.281555414199829
1.0	22810000.0	22820000.0	2.0	2.275691032409668	1.2449382543563843
1.0	22820000.0	22830000.0	2.0	2.015855312347412	1.1107736825942993
1.0	22840000.0	22850000.0	0.0	2.181196689605713	1.1937488317489624
1.0	22850000.0	22860000.0	0.0	2.157169818878174	1.1780903339385986
1.0	22990000.0	23000000.0	3.0	3.0156772136688232	1.6669002771377563
1.0	23010000.0	23020000.0	3.0	3.2000129222869873	1.7581994533538818
1.0	23060000.0	23070000.0	1.0	3.19804310798645	1.7532333135604858
1.0	23070000.0	23080000.0	5.0	3.0054173469543457	1.6612589359283447
1.0	23140000.0	23150000.0	2.0	2.9960741996765137	1.6552388668060303
1.0	23190000.0	23200000.0	2.0	3.312587022781372	1.8071632385253906
1.0	23210000.0	23220000.0	2.0	3.3169097900390625	1.7906215190887451
1.0	23240000.0	23250000.0	1.0	3.40702486038208	1.8338676691055298
1.0	23350000.0	23360000.0	2.0	2.631284236907959	1.4615955352783203
1.0	23410000.0	23420000.0	2.0	2.141117572784424	1.1729488372802734
1.0	23480000.0	23490000.0	3.0	2.5438876152038574	1.4008257389068604
1.0	23510000.0	23520000.0	3.0	2.660440444946289	1.4677674770355225
1.0	23520000.0	23530000.0	1.0	2.605494499206543	1.4366581439971924
1.0	23550000.0	23560000.0	4.0	2.9248995780944824	1.60957932472229
1.0	23580000.0	23590000.0	1.0	3.1317970752716064	1.7228807210922241
1.0	23610000.0	23620000.0	1.0	2.422555685043335	1.3332831859588623
1.0	23660000.0	23670000.0	1.0	3.040226697921753	1.6888768672943115
1.0	23730000.0	23740000.0	4.0	2.7323222160339355	1.522111177444458
1.0	23830000.0	23840000.0	0.0	3.5314953327178955	1.8639847040176392
1.0	23870000.0	23880000.0	3.0	4.021977424621582	2.054060459136963
1.0	24040000.0	24050000.0	0.0	2.8352456092834473	1.5831964015960693
1.0	24120000.0	24130000.0	2.0	2.400853157043457	1.3854315280914307
1.0	24420000.0	24430000.0	2.0	2.5384714603424072	1.3953633308410645
1.0	24450000.0	24460000.0	3.0	2.710200786590576	1.4926296472549438
1.0	24550000.0	24560000.0	3.0	3.1042263507843018	1.708390474319458
1.0	24570000.0	24580000.0	4.0	2.9653913974761963	1.6328151226043701
1.0	24600000.0	24610000.0	7.0	3.165266513824463	1.7418781518936157
1.0	24650000.0	24660000.0	1.0	3.0381340980529785	1.6838582754135132
1.0	24680000.0	24690000.0	1.0	2.610027551651001	1.4464491605758667
1.0	24780000.0	24790000.0	2.0	2.445765256881714	1.3466041088104248
1.0	24820000.0	24830000.0	3.0	2.7720770835876465	1.5310869216918945
1.0	24850000.0	24860000.0	2.0	3.0628199577331543	1.697281837463379
1.0	24930000.0	24940000.0	5.0	3.136970043182373	1.7314516305923462
1.0	24960000.0	24970000.0	4.0	3.15605092048645	1.735036849975586
1.0	25060000.0	25070000.0	4.0	3.5781102180480957	1.930126428604126
1.0	25090000.0	25100000.0	3.0	2.9879612922668457	1.6548124551773071
1.0	25120000.0	25130000.0	2.0	2.5770297050476074	1.4238991737365723
1.0	25160000.0	25170000.0	1.0	2.486062526702881	1.3723615407943726
1.0	25230000.0	25240000.0	2.0	2.4402267932891846	1.3398463726043701
1.0	25370000.0	25380000.0	1.0	2.5555527210235596	1.4075853824615479
1.0	25430000.0	25440000.0	3.0	2.6420440673828125	1.460481882095337
1.0	25560000.0	25570000.0	2.0	2.4641151428222656	1.3542488813400269
1.0	25670000.0	25680000.0	1.0	2.2078657150268555	1.2057664394378662
1.0	25680000.0	25690000.0	1.0	2.1105265617370605	1.1550153493881226
1.0	25770000.0	25780000.0	1.0	2.3161933422088623	1.2695804834365845
1.0	25780000.0	25790000.0	1.0	2.1309523582458496	1.163814663887024
1.0	25920000.0	25930000.0	5.0	2.984067916870117	1.6449201107025146
1.0	25950000.0	25960000.0	4.0	2.977003574371338	1.6419833898544312
1.0	25960000.0	25970000.0	1.0	2.913681745529175	1.6178582906723022
1.0	25990000.0	26000000.0	5.0	2.959824800491333	1.634889841079712
1.0	26000000.0	26010000.0	0.0	2.945704221725464	1.6302391290664673
1.0	26010000.0	26020000.0	3.0	2.6830296516418457	1.4899719953536987
1.0	26050000.0	26060000.0	1.0	2.654259443283081	1.468186378479004
1.0	26150000.0	26160000.0	1.0	2.2554047107696533	1.2350999116897583
1.0	26170000.0	26180000.0	3.0	2.8181421756744385	1.5556933879852295
1.0	26220000.0	26230000.0	2.0	2.415773868560791	1.3259395360946655
1.0	26250000.0	26260000.0	4.0	2.834651470184326	1.5703750848770142
1.0	26270000.0	26280000.0	3.0	3.0340049266815186	1.6716041564941406
1.0	26290000.0	26300000.0	2.0	2.6358368396759033	1.4652913808822632
1.0	26390000.0	26400000.0	0.0	3.021244525909424	1.6626949310302734
1.0	26400000.0	26410000.0	1.0	2.9200611114501953	1.6095489263534546
1.0	26420000.0	26430000.0	0.0	2.874210834503174	1.5842912197113037
1.0	26460000.0	26470000.0	3.0	2.599125623703003	1.4331591129302979
1.0	26500000.0	26510000.0	1.0	2.5328094959259033	1.397361397743225
1.0	26510000.0	26520000.0	3.0	2.576096773147583	1.4262853860855103
1.0	26550000.0	26560000.0	1.0	2.704153537750244	1.4987328052520752
1.0	26620000.0	26630000.0	3.0	2.597654104232788	1.4387575387954712
1.0	26640000.0	26650000.0	6.0	4.826880931854248	2.488790273666382
1.0	26660000.0	26670000.0	4.0	2.9516348838806152	1.6416969299316406
1.0	26680000.0	26690000.0	4.0	2.8303112983703613	1.5707823038101196
1.0	26710000.0	26720000.0	3.0	3.054967164993286	1.6878862380981445
1.0	26720000.0	26730000.0	4.0	3.0225636959075928	1.6656720638275146
1.0	26850000.0	26860000.0	1.0	2.5933451652526855	1.4271628856658936
1.0	26860000.0	26870000.0	5.0	2.4527697563171387	1.3504135608673096
1.0	26910000.0	26920000.0	4.0	2.7993979454040527	1.5460352897644043
1.0	26930000.0	26940000.0	1.0	2.9928951263427734	1.6590602397918701
1.0	27020000.0	27030000.0	11.0	3.368619918823242	1.8588788509368896
1.0	27030000.0	27040000.0	2.0	2.7081151008605957	1.5040957927703857
1.0	27090000.0	27100000.0	1.0	2.420328378677368	1.3284051418304443
1.0	27160000.0	27170000.0	1.0	2.3030128479003906	1.2605533599853516
1.0	27180000.0	27190000.0	2.0	2.169224977493286	1.1898725032806396
1.0	27240000.0	27250000.0	2.0	2.452510118484497	1.3633168935775757
1.0	27270000.0	27280000.0	3.0	2.1806905269622803	1.1906383037567139
1.0	27280000.0	27290000.0	1.0	2.4519553184509277	1.3463629484176636
1.0	27310000.0	27320000.0	0.0	2.662362575531006	1.4669116735458374
1.0	27320000.0	27330000.0	1.0	2.993889570236206	1.6488168239593506
1.0	27380000.0	27390000.0	1.0	2.7814059257507324	1.5333175659179688
1.0	27430000.0	27440000.0	2.0	2.5518698692321777	1.4115244150161743
1.0	27610000.0	27620000.0	3.0	2.405839443206787	1.321427345275879
1.0	27670000.0	27680000.0	1.0	2.5901808738708496	1.4312164783477783
1.0	27680000.0	27690000.0	1.0	2.6377949714660645	1.4578187465667725
1.0	27750000.0	27760000.0	7.0	2.714369297027588	1.494103193283081
1.0	27880000.0	27890000.0	0.0	2.3278985023498535	1.278073787689209
1.0	27980000.0	27990000.0	2.0	2.948551654815674	1.6265318393707275
1.0	28120000.0	28130000.0	1.0	2.2244105339050293	1.2152847051620483
1.0	28140000.0	28150000.0	3.0	2.189955711364746	1.1959340572357178
1.0	28160000.0	28170000.0	2.0	2.132704257965088	1.1684539318084717
1.0	28260000.0	28270000.0	1.0	2.3719630241394043	1.300184965133667
1.0	28360000.0	28370000.0	2.0	2.974208354949951	1.6590455770492554
1.0	28370000.0	28380000.0	2.0	3.111910343170166	1.736708402633667
1.0	28430000.0	28440000.0	5.0	3.9259018898010254	1.978634238243103
1.0	28470000.0	28480000.0	5.0	3.7080185413360596	1.9283653497695923
1.0	28520000.0	28530000.0	2.0	2.4372715950012207	1.3411093950271606
1.0	28590000.0	28600000.0	0.0	2.280728340148926	1.2478219270706177
1.0	28610000.0	28620000.0	1.0	2.445347309112549	1.3436470031738281
1.0	28690000.0	28700000.0	4.0	2.4922566413879395	1.4130967855453491
1.0	28820000.0	28830000.0	2.0	2.5204434394836426	1.3917219638824463
1.0	28860000.0	28870000.0	4.0	2.47591495513916	1.3636733293533325
1.0	29010000.0	29020000.0	3.0	2.4978766441345215	1.3778024911880493
1.0	29050000.0	29060000.0	1.0	3.2242558002471924	1.77458918094635
1.0	29070000.0	29080000.0	1.0	2.735344648361206	1.5247615575790405
1.0	29220000.0	29230000.0	1.0	2.2909443378448486	1.2539141178131104
1.0	29240000.0	29250000.0	2.0	3.1806092262268066	1.741003394126892
1.0	29330000.0	29340000.0	1.0	2.2212305068969727	1.2132867574691772
1.0	29350000.0	29360000.0	1.0	2.2764363288879395	1.2453429698944092
1.0	29360000.0	29370000.0	1.0	2.238673686981201	1.2233926057815552
1.0	29380000.0	29390000.0	1.0	2.3403689861297607	1.2833590507507324
1.0	29420000.0	29430000.0	2.0	2.220710277557373	1.2130804061889648
1.0	29490000.0	29500000.0	0.0	2.3445510864257812	1.2864071130752563
1.0	29500000.0	29510000.0	0.0	2.767303466796875	1.6020524501800537
1.0	29530000.0	29540000.0	0.0	2.194396495819092	1.1996015310287476
1.0	29540000.0	29550000.0	1.0	2.2265987396240234	1.2166038751602173
1.0	29620000.0	29630000.0	1.0	3.12130069732666	1.7185840606689453
1.0	29790000.0	29800000.0	6.0	3.460019588470459	1.8624614477157593
1.0	29850000.0	29860000.0	5.0	3.0952932834625244	1.6981604099273682
1.0	30040000.0	30050000.0	8.0	3.010643243789673	1.6548471450805664
1.0	30050000.0	30060000.0	7.0	3.211915969848633	1.7596616744995117
1.0	30060000.0	30070000.0	4.0	3.3408493995666504	1.826586365699768
1.0	30090000.0	30100000.0	7.0	3.3610358238220215	1.8388646841049194
1.0	30140000.0	30150000.0	4.0	3.933201313018799	1.984980583190918
1.0	30250000.0	30260000.0	6.0	3.663367748260498	1.9320167303085327
1.0	30270000.0	30280000.0	3.0	3.69775652885437	1.9449695348739624
1.0	30380000.0	30390000.0	4.0	4.157214641571045	2.0788111686706543
1.0	30440000.0	30450000.0	4.0	4.050347328186035	2.047062397003174
1.0	30510000.0	30520000.0	4.0	4.130910396575928	2.123788356781006
1.0	30520000.0	30530000.0	3.0	3.9027252197265625	1.977709174156189
1.0	30580000.0	30590000.0	3.0	3.7983505725860596	1.9539268016815186
1.0	30700000.0	30710000.0	5.0	3.7232444286346436	1.9414860010147095
1.0	30710000.0	30720000.0	5.0	3.6986629962921143	1.9348386526107788
1.0	30750000.0	30760000.0	0.0	4.234971046447754	2.031198501586914
1.0	30850000.0	30860000.0	6.0	3.4763991832733154	1.8217319250106812
1.0	30940000.0	30950000.0	1.0	3.743101119995117	1.9396183490753174
1.0	31090000.0	31100000.0	4.0	3.0769317150115967	1.6981439590454102
1.0	31160000.0	31170000.0	3.0	4.717602252960205	2.2980804443359375
1.0	31280000.0	31290000.0	5.0	3.9213595390319824	2.112225294113159
1.0	31310000.0	31320000.0	1.0	3.5050971508026123	1.9284696578979492
1.0	31320000.0	31330000.0	3.0	3.6010260581970215	1.9688007831573486
1.0	31370000.0	31380000.0	0.0	2.692617654800415	1.484833836555481
1.0	31460000.0	31470000.0	2.0	2.1476988792419434	1.173231840133667
1.0	31560000.0	31570000.0	4.0	2.9516584873199463	1.6248708963394165
1.0	31670000.0	31680000.0	2.0	3.2600111961364746	1.7890723943710327
1.0	31690000.0	31700000.0	3.0	2.93955659866333	1.6219886541366577
1.0	31710000.0	31720000.0	7.0	2.7584426403045654	1.5246272087097168
1.0	31790000.0	31800000.0	2.0	2.281859874725342	1.2483998537063599
1.0	31830000.0	31840000.0	1.0	2.244089365005493	1.226608395576477
1.0	31870000.0	31880000.0	3.0	2.91379976272583	1.6045480966567993
1.0	31890000.0	31900000.0	3.0	3.0505616664886475	1.6774816513061523
1.0	31960000.0	31970000.0	2.0	3.0288174152374268	1.6714160442352295
1.0	31980000.0	31990000.0	2.0	3.0528042316436768	1.6825692653656006
1.0	32040000.0	32050000.0	3.0	2.3425488471984863	1.292677640914917
1.0	32080000.0	32090000.0	2.0	2.5851221084594727	1.4280469417572021
1.0	32110000.0	32120000.0	0.0	3.982933759689331	2.1321139335632324
1.0	32150000.0	32160000.0	3.0	2.4970414638519287	1.3730652332305908
1.0	32260000.0	32270000.0	3.0	2.8899424076080322	1.5989606380462646
1.0	32370000.0	32380000.0	5.0	2.9008026123046875	1.6223376989364624
1.0	32450000.0	32460000.0	3.0	3.1950957775115967	1.7633854150772095
1.0	32600000.0	32610000.0	6.0	2.6721158027648926	1.4805943965911865
1.0	32630000.0	32640000.0	1.0	2.5052988529205322	1.380178451538086
1.0	32660000.0	32670000.0	3.0	2.41510009765625	1.3266277313232422
1.0	32690000.0	32700000.0	0.0	2.5851755142211914	1.4318820238113403
1.0	32840000.0	32850000.0	3.0	2.255040407180786	1.2334494590759277
1.0	32850000.0	32860000.0	0.0	2.267589807510376	1.2405598163604736
1.0	32920000.0	32930000.0	6.0	2.699390172958374	1.4875389337539673
1.0	32960000.0	32970000.0	4.0	2.686612367630005	1.480972409248352
1.0	32970000.0	32980000.0	0.0	3.031980514526367	1.668474793434143
1.0	33040000.0	33050000.0	6.0	2.6901097297668457	1.481793761253357
1.0	33070000.0	33080000.0	1.0	2.5251946449279785	1.3904268741607666
1.0	33170000.0	33180000.0	3.0	2.7168755531311035	1.4960249662399292
1.0	33210000.0	33220000.0	0.0	2.5622870922088623	1.4128718376159668
1.0	33240000.0	33250000.0	0.0	2.1239378452301025	1.1612921953201294
1.0	33370000.0	33380000.0	0.0	2.7063825130462646	1.4890663623809814
1.0	33380000.0	33390000.0	2.0	2.645857334136963	1.4551441669464111
1.0	33460000.0	33470000.0	1.0	2.2267906665802	1.2173715829849243
1.0	33500000.0	33510000.0	5.0	2.585528612136841	1.420966386795044
1.0	33510000.0	33520000.0	0.0	2.5615763664245605	1.4145146608352661
1.0	33810000.0	33820000.0	2.0	3.0123608112335205	1.653205156326294
1.0	33830000.0	33840000.0	4.0	2.480605125427246	1.3675915002822876
1.0	33850000.0	33860000.0	0.0	2.8587067127227783	1.583305835723877
1.0	33870000.0	33880000.0	4.0	3.0130486488342285	1.6609258651733398
1.0	33970000.0	33980000.0	4.0	3.482478618621826	1.8632158041000366
1.0	33980000.0	33990000.0	3.0	3.424481153488159	1.8489367961883545
1.0	34050000.0	34060000.0	3.0	3.818991184234619	1.9793742895126343
1.0	34080000.0	34090000.0	3.0	3.617366075515747	1.8997787237167358
1.0	34120000.0	34130000.0	2.0	4.85305118560791	2.2547309398651123
1.0	34160000.0	34170000.0	2.0	4.8678083419799805	2.279994249343872
1.0	34180000.0	34190000.0	4.0	4.661299228668213	2.207346200942993
1.0	34290000.0	34300000.0	2.0	3.8406338691711426	2.0787270069122314
1.0	34400000.0	34410000.0	4.0	4.437161922454834	2.195909023284912
1.0	34410000.0	34420000.0	5.0	4.337466716766357	2.1346535682678223
1.0	34420000.0	34430000.0	5.0	4.394753456115723	2.142390012741089
1.0	34440000.0	34450000.0	0.0	4.236186504364014	2.095393419265747
1.0	34460000.0	34470000.0	3.0	4.063464164733887	2.0043914318084717
1.0	34480000.0	34490000.0	9.0	3.694328784942627	1.930410623550415
1.0	34520000.0	34530000.0	2.0	4.302155494689941	2.103057622909546
1.0	34530000.0	34540000.0	3.0	4.236194610595703	2.1135025024414062
1.0	34650000.0	34660000.0	3.0	4.177426815032959	2.092212200164795
1.0	34670000.0	34680000.0	5.0	4.161202430725098	2.094667434692383
1.0	34790000.0	34800000.0	9.0	4.195755481719971	2.103084087371826
1.0	34830000.0	34840000.0	2.0	4.781457424163818	2.267139434814453
1.0	34880000.0	34890000.0	6.0	5.035366058349609	2.3257651329040527
1.0	34900000.0	34910000.0	5.0	4.822157382965088	2.263411045074463
1.0	35040000.0	35050000.0	6.0	4.0857062339782715	2.0752182006835938
1.0	35140000.0	35150000.0	2.0	3.9311435222625732	2.0413992404937744
1.0	35220000.0	35230000.0	5.0	3.739374876022339	1.9532381296157837
1.0	35300000.0	35310000.0	1.0	2.7111916542053223	1.5053350925445557
1.0	35420000.0	35430000.0	3.0	2.6725821495056152	1.4810000658035278
1.0	35430000.0	35440000.0	3.0	3.0227103233337402	1.667319655418396
1.0	35450000.0	35460000.0	4.0	3.444087266921997	1.8822720050811768
1.0	35490000.0	35500000.0	3.0	2.620759963989258	1.445379614830017
1.0	35530000.0	35540000.0	2.0	3.5588412284851074	1.8951034545898438
1.0	35540000.0	35550000.0	3.0	3.1514687538146973	1.7384668588638306
1.0	35650000.0	35660000.0	1.0	4.408135890960693	2.3657937049865723
1.0	35660000.0	35670000.0	2.0	3.117082118988037	1.7208753824234009
1.0	35730000.0	35740000.0	3.0	2.853170871734619	1.5756863355636597
1.0	35740000.0	35750000.0	2.0	2.55068302154541	1.4107433557510376
1.0	35770000.0	35780000.0	2.0	2.6847856044769287	1.4945409297943115
1.0	35840000.0	35850000.0	3.0	2.57885479927063	1.4295029640197754
1.0	35920000.0	35930000.0	6.0	2.3129208087921143	1.2663450241088867
1.0	35930000.0	35940000.0	2.0	2.4172871112823486	1.3297271728515625
1.0	36020000.0	36030000.0	4.0	2.3244285583496094	1.3841242790222168
1.0	36040000.0	36050000.0	1.0	2.5235438346862793	1.3936793804168701
1.0	36110000.0	36120000.0	3.0	2.7889907360076904	1.5435636043548584
1.0	36140000.0	36150000.0	3.0	2.802882432937622	1.5468107461929321
1.0	36170000.0	36180000.0	0.0	2.8083348274230957	1.5590583086013794
1.0	36260000.0	36270000.0	3.0	2.798584222793579	1.5414835214614868
1.0	36280000.0	36290000.0	1.0	2.4147799015045166	1.3279638290405273
1.0	36290000.0	36300000.0	4.0	2.1619839668273926	1.180485486984253
1.0	36360000.0	36370000.0	3.0	2.1868419647216797	1.1955488920211792
1.0	36510000.0	36520000.0	0.0	2.3126792907714844	1.2666212320327759
1.0	36530000.0	36540000.0	1.0	2.6814522743225098	1.4803731441497803
1.0	36560000.0	36570000.0	6.0	2.2431044578552246	1.2260820865631104
1.0	36590000.0	36600000.0	3.0	2.69641375541687	1.4960789680480957
1.0	36630000.0	36640000.0	0.0	2.627598285675049	1.4513685703277588
1.0	36670000.0	36680000.0	7.0	3.1160378456115723	1.7224735021591187
1.0	36680000.0	36690000.0	3.0	3.327471971511841	1.8280280828475952
1.0	36710000.0	36720000.0	0.0	3.0208358764648438	1.6877717971801758
1.0	36720000.0	36730000.0	12.0	2.9899871349334717	1.6577539443969727
1.0	36750000.0	36760000.0	4.0	2.7245116233825684	1.5120646953582764
1.0	36780000.0	36790000.0	3.0	2.9622466564178467	1.6232335567474365
1.0	36800000.0	36810000.0	3.0	2.916083812713623	1.6211341619491577
1.0	36890000.0	36900000.0	4.0	2.549105167388916	1.4097216129302979
1.0	36910000.0	36920000.0	2.0	2.31719708442688	1.2724738121032715
1.0	36950000.0	36960000.0	1.0	2.8057096004486084	1.5538049936294556
1.0	37020000.0	37030000.0	5.0	2.6032633781433105	1.432288408279419
1.0	37050000.0	37060000.0	3.0	2.538907289505005	1.3982332944869995
1.0	37230000.0	37240000.0	5.0	2.923495292663574	1.6179145574569702
1.0	37240000.0	37250000.0	1.0	3.123084545135498	1.722642183303833
1.0	37250000.0	37260000.0	3.0	3.241816759109497	1.7795413732528687
1.0	37310000.0	37320000.0	4.0	3.1345348358154297	1.726312279701233
1.0	37320000.0	37330000.0	5.0	3.0015857219696045	1.6538671255111694
1.0	37370000.0	37380000.0	2.0	3.457322359085083	1.8777538537979126
1.0	37510000.0	37520000.0	2.0	3.880603790283203	1.9859111309051514
1.0	37520000.0	37530000.0	6.0	3.6482176780700684	1.9109474420547485
1.0	37540000.0	37550000.0	3.0	3.6149239540100098	1.887323021888733
1.0	37600000.0	37610000.0	5.0	3.4319095611572266	1.873974084854126
1.0	37640000.0	37650000.0	7.0	3.2850730419158936	1.8012624979019165
1.0	37660000.0	37670000.0	4.0	3.3889548778533936	1.8525669574737549
1.0	37700000.0	37710000.0	2.0	3.273361921310425	1.7974023818969727
1.0	37740000.0	37750000.0	3.0	3.1349637508392334	1.7223447561264038
1.0	37790000.0	37800000.0	4.0	3.0381484031677246	1.67055344581604
1.0	37860000.0	37870000.0	4.0	2.847900390625	1.5700994729995728
1.0	37880000.0	37890000.0	3.0	2.923571825027466	1.6097850799560547
1.0	37970000.0	37980000.0	1.0	2.1120352745056152	1.151487112045288
1.0	37980000.0	37990000.0	2.0	2.9311795234680176	1.610552430152893
1.0	38010000.0	38020000.0	1.0	2.0246872901916504	1.1401197910308838
1.0	38020000.0	38030000.0	1.0	2.198978900909424	1.2052141427993774
1.0	38160000.0	38170000.0	3.0	2.374319553375244	1.3020241260528564
1.0	38220000.0	38230000.0	1.0	2.8610589504241943	1.5874102115631104
1.0	38290000.0	38300000.0	3.0	2.3113746643066406	1.266098141670227
1.0	38390000.0	38400000.0	5.0	2.5806164741516113	1.4198609590530396
1.0	38440000.0	38450000.0	5.0	2.2007761001586914	1.203315019607544
1.0	38540000.0	38550000.0	2.0	2.901137113571167	1.5993661880493164
1.0	38660000.0	38670000.0	3.0	2.880474328994751	1.5881664752960205
1.0	38700000.0	38710000.0	2.0	2.966766834259033	1.6339384317398071
1.0	38750000.0	38760000.0	1.0	2.8232927322387695	1.5591968297958374
1.0	38790000.0	38800000.0	0.0	2.751248836517334	1.5155489444732666
1.0	38820000.0	38830000.0	3.0	2.874342918395996	1.582244634628296
1.0	38850000.0	38860000.0	2.0	2.8503963947296143	1.570796251296997
1.0	38870000.0	38880000.0	0.0	3.1174893379211426	1.7134126424789429
1.0	38920000.0	38930000.0	3.0	3.1133532524108887	1.714095115661621
1.0	39020000.0	39030000.0	3.0	3.240380048751831	1.7815272808074951
1.0	39040000.0	39050000.0	1.0	3.068495750427246	1.699241042137146
1.0	39050000.0	39060000.0	3.0	3.005026340484619	1.65533447265625
1.0	39070000.0	39080000.0	2.0	3.3226380348205566	1.8206039667129517
1.0	39110000.0	39120000.0	2.0	3.1573805809020996	1.7368263006210327
1.0	39140000.0	39150000.0	2.0	3.218574047088623	1.7663723230361938
1.0	39200000.0	39210000.0	3.0	3.288207530975342	1.8023287057876587
1.0	39230000.0	39240000.0	2.0	3.2237656116485596	1.7763580083847046
1.0	39320000.0	39330000.0	8.0	2.778876543045044	1.5349022150039673
1.0	39330000.0	39340000.0	0.0	2.642185926437378	1.4582555294036865
1.0	39370000.0	39380000.0	3.0	3.573758363723755	1.8899519443511963
1.0	39460000.0	39470000.0	2.0	2.979264736175537	1.6659166812896729
1.0	39490000.0	39500000.0	4.0	3.016106605529785	1.6553380489349365
1.0	39560000.0	39570000.0	4.0	2.7039477825164795	1.4987989664077759
1.0	39580000.0	39590000.0	3.0	2.557016134262085	1.414393663406372
1.0	39610000.0	39620000.0	2.0	2.722038745880127	1.5016052722930908
1.0	39630000.0	39640000.0	1.0	2.57968807220459	1.4231846332550049
1.0	39720000.0	39730000.0	3.0	2.1191048622131348	1.1572190523147583
1.0	39770000.0	39780000.0	1.0	2.220602512359619	1.2133514881134033
1.0	39790000.0	39800000.0	3.0	2.0643630027770996	1.141056776046753
1.0	39920000.0	39930000.0	1.0	2.169222831726074	1.188562273979187
1.0	39950000.0	39960000.0	1.0	2.1952242851257324	1.1989479064941406
1.0	39970000.0	39980000.0	2.0	2.469487428665161	1.3572028875350952
1.0	40000000.0	40010000.0	2.0	2.1738874912261963	1.1873676776885986
1.0	40050000.0	40060000.0	2.0	2.7540290355682373	1.519769310951233
1.0	40060000.0	40070000.0	1.0	2.7765464782714844	1.5328750610351562
1.0	40100000.0	40110000.0	2.0	2.803709030151367	1.556992769241333
1.0	40410000.0	40420000.0	3.0	2.433314800262451	1.3357446193695068
1.0	40420000.0	40430000.0	3.0	2.522869825363159	1.3860180377960205
1.0	40460000.0	40470000.0	2.0	2.671570301055908	1.470462441444397
1.0	40580000.0	40590000.0	2.0	2.7674715518951416	1.531510591506958
1.0	40590000.0	40600000.0	5.0	2.6481242179870605	1.4602668285369873
1.0	40630000.0	40640000.0	3.0	2.6426069736480713	1.4669462442398071
1.0	40640000.0	40650000.0	3.0	2.8806087970733643	1.5982590913772583
1.0	40650000.0	40660000.0	1.0	2.822939395904541	1.5724396705627441
1.0	40660000.0	40670000.0	1.0	2.668738842010498	1.485412836074829
1.0	40700000.0	40710000.0	5.0	2.5338895320892334	1.4006680250167847
1.0	40730000.0	40740000.0	2.0	2.377808094024658	1.3051053285598755
1.0	40740000.0	40750000.0	3.0	2.4843873977661133	1.3697330951690674
1.0	40790000.0	40800000.0	4.0	3.267073154449463	1.7966305017471313
1.0	40910000.0	40920000.0	2.0	2.4700427055358887	1.3560446500778198
1.0	40950000.0	40960000.0	3.0	2.493985652923584	1.374037742614746
1.0	40960000.0	40970000.0	2.0	2.3397860527038574	1.2821992635726929
1.0	41020000.0	41030000.0	7.0	3.003612518310547	1.6534875631332397
1.0	41080000.0	41090000.0	7.0	3.15351939201355	1.7376682758331299
1.0	41090000.0	41100000.0	2.0	3.071052074432373	1.7015609741210938
1.0	41130000.0	41140000.0	1.0	2.9097328186035156	1.6098514795303345
1.0	41190000.0	41200000.0	2.0	2.3653340339660645	1.2990853786468506
1.0	41200000.0	41210000.0	3.0	2.2863893508911133	1.2509829998016357
1.0	41240000.0	41250000.0	1.0	2.442406177520752	1.3445020914077759
1.0	41270000.0	41280000.0	1.0	2.6962451934814453	1.4893571138381958
1.0	41430000.0	41440000.0	2.0	2.815433979034424	1.550670862197876
1.0	41440000.0	41450000.0	1.0	3.06605863571167	1.683403730392456
1.0	41470000.0	41480000.0	2.0	2.162903070449829	1.1844161748886108
1.0	41560000.0	41570000.0	1.0	2.3272883892059326	1.2750725746154785
1.0	41570000.0	41580000.0	1.0	2.2637364864349365	1.2378758192062378
1.0	41610000.0	41620000.0	0.0	2.2149810791015625	1.209668517112732
1.0	41750000.0	41760000.0	2.0	2.5536043643951416	1.4089285135269165
1.0	41760000.0	41770000.0	2.0	2.7335312366485596	1.5060179233551025
1.0	41820000.0	41830000.0	2.0	2.57490611076355	1.4179006814956665
1.0	41920000.0	41930000.0	0.0	2.6927168369293213	1.484619140625
1.0	41970000.0	41980000.0	3.0	2.2997188568115234	1.2588236331939697
1.0	42060000.0	42070000.0	1.0	2.3252930641174316	1.2736496925354004
1.0	42070000.0	42080000.0	2.0	2.342007875442505	1.2838151454925537
1.0	42080000.0	42090000.0	2.0	2.3297648429870605	1.276261568069458
1.0	42090000.0	42100000.0	1.0	2.307286500930786	1.2630208730697632
1.0	42240000.0	42250000.0	2.0	2.5094199180603027	1.3848514556884766
1.0	42290000.0	42300000.0	4.0	2.471996307373047	1.3622316122055054
1.0	42370000.0	42380000.0	2.0	2.770289897918701	1.5326673984527588
1.0	42470000.0	42480000.0	3.0	2.8596482276916504	1.5903980731964111
1.0	42510000.0	42520000.0	4.0	3.093900203704834	1.70973801612854
1.0	42530000.0	42540000.0	1.0	3.1592154502868652	1.7292730808258057
1.0	42560000.0	42570000.0	1.0	3.2770817279815674	1.7738487720489502
1.0	42590000.0	42600000.0	5.0	3.022883176803589	1.6691051721572876
1.0	42670000.0	42680000.0	0.0	2.5554511547088623	1.4168272018432617
1.0	42770000.0	42780000.0	3.0	2.342620849609375	1.2853513956069946
1.0	42780000.0	42790000.0	3.0	2.56185245513916	1.4158728122711182
1.0	42790000.0	42800000.0	2.0	2.776784896850586	1.542580246925354
1.0	42810000.0	42820000.0	1.0	3.10212779045105	1.707586646080017
1.0	42870000.0	42880000.0	2.0	3.138209104537964	1.729108452796936
1.0	43000000.0	43010000.0	2.0	3.0899932384490967	1.6753320693969727
1.0	43080000.0	43090000.0	2.0	2.76975417137146	1.5293420553207397
1.0	43150000.0	43160000.0	2.0	2.4983317852020264	1.3724125623703003
1.0	43180000.0	43190000.0	4.0	2.290264368057251	1.25361967086792
1.0	43270000.0	43280000.0	2.0	2.317732334136963	1.2697303295135498
1.0	43310000.0	43320000.0	0.0	2.194676399230957	1.2217557430267334
1.0	43340000.0	43350000.0	3.0	2.733379602432251	1.5057694911956787
1.0	43370000.0	43380000.0	3.0	2.7038440704345703	1.489544153213501
1.0	43390000.0	43400000.0	1.0	2.668109893798828	1.4752910137176514
1.0	43400000.0	43410000.0	3.0	2.47636079788208	1.3679198026657104
1.0	43480000.0	43490000.0	3.0	2.4932518005371094	1.3709070682525635
1.0	43720000.0	43730000.0	1.0	2.849545955657959	1.5709551572799683
1.0	43760000.0	43770000.0	2.0	2.660222291946411	1.4662178754806519
1.0	43770000.0	43780000.0	2.0	2.424025297164917	1.3329856395721436
1.0	43800000.0	43810000.0	2.0	2.6709868907928467	1.4794185161590576
1.0	43820000.0	43830000.0	0.0	2.426530122756958	1.3363271951675415
1.0	43870000.0	43880000.0	0.0	2.2176105976104736	1.211685299873352
1.0	43900000.0	43910000.0	5.0	2.1212158203125	1.16799795627594
1.0	43940000.0	43950000.0	1.0	3.0726675987243652	1.689504861831665
1.0	43980000.0	43990000.0	3.0	2.965973138809204	1.6380418539047241
1.0	44000000.0	44010000.0	1.0	2.8318614959716797	1.5779893398284912
1.0	44060000.0	44070000.0	1.0	2.795499324798584	1.560170292854309
1.0	44070000.0	44080000.0	2.0	2.663641929626465	1.4822814464569092
1.0	44140000.0	44150000.0	1.0	2.263589859008789	1.2379388809204102
1.0	44280000.0	44290000.0	5.0	2.2000279426574707	1.2010596990585327
1.0	44360000.0	44370000.0	1.0	2.1617090702056885	1.180273175239563
1.0	44380000.0	44390000.0	3.0	2.188358783721924	1.195090889930725
1.0	44400000.0	44410000.0	2.0	2.2721829414367676	1.243799090385437
1.0	44410000.0	44420000.0	1.0	2.035109281539917	1.2560713291168213
1.0	44440000.0	44450000.0	2.0	3.452119827270508	1.900713324546814
1.0	44500000.0	44510000.0	4.0	2.5863852500915527	1.4278608560562134
1.0	44580000.0	44590000.0	3.0	3.0253052711486816	1.6649987697601318
1.0	44640000.0	44650000.0	3.0	2.9411582946777344	1.6193701028823853
1.0	44710000.0	44720000.0	2.0	2.0828354358673096	1.1397926807403564
1.0	44790000.0	44800000.0	0.0	2.1723999977111816	1.187603235244751
1.0	44800000.0	44810000.0	3.0	2.106289863586426	1.1566476821899414
1.0	44810000.0	44820000.0	3.0	2.108821392059326	1.153637409210205
1.0	44820000.0	44830000.0	3.0	3.012805461883545	1.653494119644165
1.0	44970000.0	44980000.0	1.0	2.3973851203918457	1.3151236772537231
1.0	45120000.0	45130000.0	2.0	2.3654866218566895	1.298356294631958
1.0	45220000.0	45230000.0	3.0	2.3100461959838867	1.264673113822937
1.0	45240000.0	45250000.0	5.0	5.859013557434082	2.9017174243927
1.0	45360000.0	45370000.0	0.0	2.312386989593506	1.266501784324646
1.0	45390000.0	45400000.0	5.0	2.2518651485443115	1.2310396432876587
1.0	45430000.0	45440000.0	1.0	2.49233078956604	1.3753199577331543
1.0	45500000.0	45510000.0	5.0	2.2821078300476074	1.248564600944519
1.0	45560000.0	45570000.0	1.0	2.863556385040283	1.585785150527954
1.0	45570000.0	45580000.0	1.0	3.0963451862335205	1.7041881084442139
1.0	45740000.0	45750000.0	4.0	2.8632283210754395	1.5800399780273438
1.0	45790000.0	45800000.0	4.0	2.495215654373169	1.370907187461853
1.0	45810000.0	45820000.0	3.0	2.435192823410034	1.339876413345337
1.0	45820000.0	45830000.0	2.0	2.69441294670105	1.4973033666610718
1.0	45920000.0	45930000.0	1.0	2.622750997543335	1.4547945261001587
1.0	45960000.0	45970000.0	3.0	2.321043014526367	1.2712007761001587
1.0	45980000.0	45990000.0	3.0	2.6326420307159424	1.4958387613296509
1.0	46000000.0	46010000.0	1.0	2.8958840370178223	1.6008468866348267
1.0	46010000.0	46020000.0	2.0	2.6530632972717285	1.4674148559570312
1.0	46020000.0	46030000.0	4.0	2.2456908226013184	1.2277191877365112
1.0	46090000.0	46100000.0	1.0	2.4730658531188965	1.3620400428771973
1.0	46100000.0	46110000.0	2.0	2.3909401893615723	1.312802791595459
1.0	46150000.0	46160000.0	5.0	4.540135383605957	2.410430431365967
1.0	46190000.0	46200000.0	3.0	2.6337857246398926	1.462664008140564
1.0	46210000.0	46220000.0	1.0	2.638136863708496	1.4537473917007446
1.0	46300000.0	46310000.0	2.0	2.83064341545105	1.5714061260223389
1.0	46320000.0	46330000.0	2.0	2.823557138442993	1.565289855003357
1.0	46440000.0	46450000.0	3.0	2.549708843231201	1.40853750705719
1.0	46480000.0	46490000.0	2.0	2.2600066661834717	1.236894130706787
1.0	46490000.0	46500000.0	3.0	2.338881492614746	1.2818620204925537
1.0	46540000.0	46550000.0	2.0	2.798337936401367	1.549774408340454
1.0	46560000.0	46570000.0	0.0	2.8629651069641113	1.5818941593170166
1.0	46640000.0	46650000.0	2.0	2.6041650772094727	1.4349886178970337
1.0	46670000.0	46680000.0	4.0	2.5774502754211426	1.4266657829284668
1.0	46830000.0	46840000.0	0.0	2.307295560836792	1.2636066675186157
1.0	46840000.0	46850000.0	3.0	2.611823558807373	1.4450445175170898
1.0	46880000.0	46890000.0	1.0	2.588453769683838	1.4264428615570068
1.0	46890000.0	46900000.0	2.0	2.6517674922943115	1.4599523544311523
1.0	46960000.0	46970000.0	1.0	2.564957857131958	1.4144593477249146
1.0	46980000.0	46990000.0	2.0	2.602595090866089	1.4372332096099854
1.0	47110000.0	47120000.0	2.0	2.446559429168701	1.3447232246398926
1.0	47180000.0	47190000.0	4.0	3.428605556488037	1.8737926483154297
1.0	47200000.0	47210000.0	4.0	3.601121425628662	1.9223140478134155
1.0	47220000.0	47230000.0	4.0	3.684518337249756	1.9334920644760132
1.0	47250000.0	47260000.0	7.0	3.52199125289917	1.8978790044784546
1.0	47370000.0	47380000.0	5.0	4.156594276428223	2.1045424938201904
1.0	47390000.0	47400000.0	7.0	3.872896194458008	2.013150691986084
1.0	47430000.0	47440000.0	3.0	4.059359073638916	2.0542194843292236
1.0	47710000.0	47720000.0	5.0	3.375649929046631	1.7979304790496826
1.0	47720000.0	47730000.0	2.0	2.864382743835449	1.6011264324188232
1.0	47730000.0	47740000.0	5.0	2.808568239212036	1.5691245794296265
1.0	47750000.0	47760000.0	3.0	2.863839864730835	1.5955755710601807
1.0	47770000.0	47780000.0	4.0	2.662503242492676	1.4792261123657227
1.0	47790000.0	47800000.0	2.0	2.399285078048706	1.3162410259246826
1.0	47800000.0	47810000.0	1.0	2.997664213180542	1.658001184463501
1.0	47900000.0	47910000.0	0.0	2.3051300048828125	1.2618027925491333
1.0	47910000.0	47920000.0	5.0	2.475285053253174	1.3607772588729858
1.0	47950000.0	47960000.0	4.0	3.1436727046966553	1.7278339862823486
1.0	48040000.0	48050000.0	2.0	3.626814365386963	1.9237428903579712
1.0	48070000.0	48080000.0	2.0	4.098648548126221	2.0676867961883545
1.0	48090000.0	48100000.0	6.0	3.8925304412841797	2.0115723609924316
1.0	48100000.0	48110000.0	6.0	3.982257127761841	2.0376267433166504
1.0	48190000.0	48200000.0	5.0	4.268172740936279	2.079831123352051
1.0	48240000.0	48250000.0	4.0	4.667870998382568	2.2172000408172607
1.0	48260000.0	48270000.0	4.0	4.516480445861816	2.191582441329956
1.0	48280000.0	48290000.0	7.0	4.324929714202881	2.0860800743103027
1.0	48330000.0	48340000.0	1.0	4.866937160491943	2.258230447769165
1.0	48350000.0	48360000.0	4.0	4.949425220489502	2.3105721473693848
1.0	48400000.0	48410000.0	5.0	5.590255260467529	2.4808707237243652
1.0	48470000.0	48480000.0	2.0	5.603789806365967	2.4471166133880615
1.0	48490000.0	48500000.0	12.0	4.960424900054932	2.287909984588623
1.0	48530000.0	48540000.0	6.0	5.521094799041748	2.4527194499969482
1.0	48550000.0	48560000.0	3.0	5.723916530609131	2.4974868297576904
1.0	48620000.0	48630000.0	3.0	4.289434909820557	2.1260628700256348
1.0	48770000.0	48780000.0	5.0	4.872437953948975	2.336242437362671
1.0	48800000.0	48810000.0	8.0	4.634329795837402	2.2563974857330322
1.0	48820000.0	48830000.0	5.0	4.7613844871521	2.3192906379699707
1.0	48840000.0	48850000.0	2.0	3.730391263961792	2.0358076095581055
1.0	48860000.0	48870000.0	3.0	4.408193111419678	2.243943452835083
1.0	48890000.0	48900000.0	4.0	4.325708389282227	2.2061095237731934
1.0	48990000.0	49000000.0	2.0	4.009349822998047	2.009765148162842
1.0	49040000.0	49050000.0	4.0	3.572876453399658	1.894344687461853
1.0	49110000.0	49120000.0	5.0	3.6733460426330566	1.9542438983917236
1.0	49140000.0	49150000.0	7.0	3.143104314804077	1.6599185466766357
1.0	49170000.0	49180000.0	7.0	3.2974460124969482	1.808864951133728
1.0	49260000.0	49270000.0	4.0	3.588416576385498	1.9457814693450928
1.0	49280000.0	49290000.0	2.0	3.3781371116638184	1.8639659881591797
1.0	49330000.0	49340000.0	3.0	3.4103264808654785	1.8666404485702515
1.0	49380000.0	49390000.0	4.0	3.637485980987549	1.973466157913208
1.0	49390000.0	49400000.0	2.0	4.5053887367248535	2.258902072906494
1.0	49400000.0	49410000.0	5.0	4.433727264404297	2.2090163230895996
1.0	49450000.0	49460000.0	3.0	5.735144138336182	2.687809467315674
1.0	49500000.0	49510000.0	5.0	6.213507175445557	2.7756283283233643
1.0	49510000.0	49520000.0	12.0	5.741844654083252	2.5998778343200684
1.0	49570000.0	49580000.0	5.0	7.0185866355896	2.9192800521850586
1.0	49600000.0	49610000.0	7.0	6.608445644378662	2.8930444717407227
1.0	49620000.0	49630000.0	6.0	6.2736968994140625	2.7482008934020996
1.0	49630000.0	49640000.0	7.0	6.571930885314941	2.811593532562256
1.0	49650000.0	49660000.0	6.0	6.816864967346191	2.9337317943573
1.0	49680000.0	49690000.0	2.0	7.097287654876709	2.9681038856506348
1.0	49750000.0	49760000.0	4.0	4.451246738433838	2.350522518157959
1.0	49760000.0	49770000.0	8.0	6.8965888023376465	2.9797449111938477
1.0	49780000.0	49790000.0	8.0	6.7043633460998535	2.8548707962036133
1.0	49840000.0	49850000.0	7.0	6.572615623474121	2.844831705093384
1.0	49920000.0	49930000.0	8.0	7.117945671081543	3.0432162284851074
1.0	50100000.0	50110000.0	9.0	8.755473136901855	3.262585401535034
1.0	50130000.0	50140000.0	9.0	9.176312446594238	3.2815823554992676
1.0	50210000.0	50220000.0	7.0	9.296667098999023	3.258819103240967
1.0	50240000.0	50250000.0	5.0	9.295745849609375	3.2791378498077393
1.0	50250000.0	50260000.0	10.0	8.933317184448242	3.2087178230285645
1.0	50290000.0	50300000.0	5.0	7.280657768249512	3.1009998321533203
1.0	50470000.0	50480000.0	7.0	6.274385929107666	2.7666192054748535
1.0	50490000.0	50500000.0	7.0	5.822714328765869	2.5392613410949707
1.0	50560000.0	50570000.0	6.0	5.055727958679199	2.3294014930725098
1.0	50580000.0	50590000.0	3.0	4.862393379211426	2.246128559112549
1.0	50590000.0	50600000.0	5.0	4.83462381362915	2.2256808280944824
1.0	50600000.0	50610000.0	5.0	4.7466607093811035	2.2332067489624023
1.0	50640000.0	50650000.0	4.0	4.284621715545654	2.090054750442505
1.0	50660000.0	50670000.0	3.0	4.355248928070068	2.109903335571289
1.0	50670000.0	50680000.0	6.0	4.266772747039795	2.107053756713867
1.0	50720000.0	50730000.0	6.0	4.046553134918213	2.0842623710632324
1.0	50760000.0	50770000.0	7.0	4.0917649269104	2.1070961952209473
1.0	50800000.0	50810000.0	3.0	3.6602725982666016	1.9122686386108398
1.0	50910000.0	50920000.0	2.0	2.518030881881714	1.3922122716903687
1.0	50920000.0	50930000.0	1.0	2.5088019371032715	1.3881542682647705
1.0	50950000.0	50960000.0	4.0	2.2835161685943604	1.2497106790542603
1.0	50970000.0	50980000.0	3.0	2.3031928539276123	1.260978102684021
1.0	51000000.0	51010000.0	4.0	2.265319347381592	1.2388461828231812
1.0	51030000.0	51040000.0	3.0	2.415579319000244	1.329591989517212
1.0	51040000.0	51050000.0	1.0	2.4030773639678955	1.3222278356552124
1.0	51090000.0	51100000.0	3.0	2.555440902709961	1.4106338024139404
1.0	51190000.0	51200000.0	2.0	2.694624423980713	1.5014071464538574
1.0	51200000.0	51210000.0	5.0	2.5270650386810303	1.3989357948303223
1.0	51210000.0	51220000.0	1.0	2.657252073287964	1.4792795181274414
1.0	51330000.0	51340000.0	1.0	2.451995372772217	1.354311227798462
1.0	51340000.0	51350000.0	1.0	2.5350418090820312	1.4034910202026367
1.0	51380000.0	51390000.0	0.0	2.6134819984436035	1.4503079652786255
1.0	51410000.0	51420000.0	1.0	2.532442092895508	1.4000271558761597
1.0	51420000.0	51430000.0	3.0	2.5747604370117188	1.4172160625457764
1.0	51480000.0	51490000.0	3.0	2.9573183059692383	1.6303818225860596
1.0	51510000.0	51520000.0	3.0	3.2213969230651855	1.769636869430542
1.0	51530000.0	51540000.0	3.0	3.220421552658081	1.7691853046417236
1.0	51570000.0	51580000.0	2.0	3.4134039878845215	1.8377656936645508
1.0	51600000.0	51610000.0	2.0	3.2734761238098145	1.7966625690460205
1.0	51650000.0	51660000.0	3.0	2.8314883708953857	1.5648810863494873
1.0	51660000.0	51670000.0	1.0	2.9728705883026123	1.6417649984359741
1.0	51680000.0	51690000.0	3.0	2.9173190593719482	1.6138770580291748
1.0	51810000.0	51820000.0	0.0	2.6163077354431152	1.447027564048767
1.0	51950000.0	51960000.0	7.0	4.031560897827148	2.023376941680908
1.0	52040000.0	52050000.0	2.0	4.660970687866211	2.1930525302886963
1.0	52080000.0	52090000.0	4.0	2.8114824295043945	1.5494558811187744
1.0	52090000.0	52100000.0	6.0	2.976792335510254	1.653306245803833
1.0	52160000.0	52170000.0	3.0	2.741969585418701	1.5273317098617554
1.0	52300000.0	52310000.0	1.0	2.495445728302002	1.3791006803512573
1.0	52360000.0	52370000.0	5.0	2.981449604034424	1.6429340839385986
1.0	52420000.0	52430000.0	1.0	3.0162808895111084	1.6627957820892334
1.0	52450000.0	52460000.0	5.0	2.8421220779418945	1.5721948146820068
1.0	52540000.0	52550000.0	5.0	2.5276265144348145	1.3960589170455933
1.0	52590000.0	52600000.0	2.0	2.8549163341522217	1.5753287076950073
1.0	52710000.0	52720000.0	0.0	2.795621395111084	1.5472772121429443
1.0	52720000.0	52730000.0	4.0	2.730272054672241	1.5069847106933594
1.0	52730000.0	52740000.0	3.0	2.55983304977417	1.4151183366775513
1.0	52740000.0	52750000.0	3.0	2.636338472366333	1.4604629278182983
1.0	52910000.0	52920000.0	2.0	2.3130459785461426	1.2677586078643799
1.0	52940000.0	52950000.0	1.0	2.2187294960021973	1.2118475437164307
1.0	52970000.0	52980000.0	3.0	2.329922914505005	1.2769825458526611
1.0	52990000.0	53000000.0	3.0	2.44779634475708	1.3474080562591553
1.0	53020000.0	53030000.0	0.0	2.715359687805176	1.4983680248260498
1.0	53030000.0	53040000.0	3.0	2.6809933185577393	1.4767444133758545
1.0	53120000.0	53130000.0	1.0	2.43487548828125	1.340011477470398
1.0	53150000.0	53160000.0	3.0	2.202477216720581	1.204162836074829
1.0	53200000.0	53210000.0	1.0	2.371384382247925	1.3005337715148926
1.0	53230000.0	53240000.0	4.0	2.2409777641296387	1.2248071432113647
1.0	53330000.0	53340000.0	3.0	3.0570120811462402	1.6819928884506226
1.0	53340000.0	53350000.0	2.0	2.888460636138916	1.595076322555542
1.0	53350000.0	53360000.0	1.0	3.1265833377838135	1.720982313156128
1.0	53410000.0	53420000.0	5.0	2.8019185066223145	1.5565472841262817
1.0	53420000.0	53430000.0	5.0	2.7859232425689697	1.5453598499298096
1.0	53490000.0	53500000.0	6.0	2.5132336616516113	1.3901386260986328
1.0	53530000.0	53540000.0	1.0	3.017118453979492	1.6630929708480835
1.0	53550000.0	53560000.0	2.0	2.8897511959075928	1.5982277393341064
1.0	53570000.0	53580000.0	2.0	2.9966413974761963	1.6517177820205688
1.0	53780000.0	53790000.0	0.0	2.1334967613220215	1.1669981479644775
1.0	53800000.0	53810000.0	4.0	2.675661087036133	1.4749075174331665
1.0	53830000.0	53840000.0	1.0	2.940876007080078	1.6215652227401733
1.0	53940000.0	53950000.0	4.0	2.7086315155029297	1.4944169521331787
1.0	53950000.0	53960000.0	1.0	2.8016209602355957	1.5489319562911987
1.0	54000000.0	54010000.0	1.0	3.1383039951324463	1.7252585887908936
1.0	54120000.0	54130000.0	2.0	3.0049376487731934	1.657020926475525
1.0	54190000.0	54200000.0	0.0	2.912710189819336	1.6092643737792969
1.0	54210000.0	54220000.0	2.0	2.9554731845855713	1.6294959783554077
1.0	54240000.0	54250000.0	1.0	2.364171028137207	1.29623544216156
1.0	54340000.0	54350000.0	1.0	2.298398733139038	1.2580981254577637
1.0	54350000.0	54360000.0	1.0	2.408933401107788	1.3236312866210938
1.0	54360000.0	54370000.0	2.0	2.773651361465454	1.5307539701461792
1.0	54450000.0	54460000.0	2.0	2.686854600906372	1.4800055027008057
1.0	54580000.0	54590000.0	5.0	2.4928252696990967	1.3726316690444946
1.0	54590000.0	54600000.0	1.0	2.7484307289123535	1.5151293277740479
1.0	54640000.0	54650000.0	4.0	2.3265042304992676	1.2756454944610596
1.0	54760000.0	54770000.0	3.0	2.7080228328704834	1.4967234134674072
1.0	54820000.0	54830000.0	3.0	2.5821826457977295	1.429532766342163
1.0	54850000.0	54860000.0	1.0	2.4249446392059326	1.3335453271865845
1.0	54930000.0	54940000.0	3.0	2.9087047576904297	1.606637954711914
1.0	54960000.0	54970000.0	3.0	3.037440061569214	1.6823475360870361
1.0	55000000.0	55010000.0	2.0	3.155025005340576	1.7357966899871826
1.0	55050000.0	55060000.0	3.0	3.140052080154419	1.6990865468978882
1.0	55060000.0	55070000.0	2.0	2.9108400344848633	1.619447946548462
1.0	55140000.0	55150000.0	2.0	3.168682098388672	1.7328437566757202
1.0	55150000.0	55160000.0	3.0	3.140310049057007	1.725595474243164
1.0	55200000.0	55210000.0	2.0	2.5629184246063232	1.4141676425933838
1.0	55210000.0	55220000.0	2.0	2.9593346118927	1.6406679153442383
1.0	55220000.0	55230000.0	0.0	2.620105266571045	1.454148530960083
1.0	55230000.0	55240000.0	3.0	3.1418769359588623	1.7360470294952393
1.0	55300000.0	55310000.0	2.0	2.907740354537964	1.6055195331573486
1.0	55310000.0	55320000.0	1.0	2.571723461151123	1.4193061590194702
1.0	55330000.0	55340000.0	3.0	2.3647236824035645	1.2960008382797241
1.0	55340000.0	55350000.0	0.0	2.540867567062378	1.4019737243652344
1.0	55410000.0	55420000.0	7.0	3.0614449977874756	1.691042184829712
1.0	55450000.0	55460000.0	6.0	3.344414234161377	1.8118305206298828
1.0	55470000.0	55480000.0	3.0	3.4429054260253906	1.858209252357483
1.0	55540000.0	55550000.0	1.0	2.4416046142578125	1.3438295125961304
1.0	55580000.0	55590000.0	2.0	2.321627140045166	1.2714622020721436
1.0	55590000.0	55600000.0	3.0	2.213841199874878	1.211358904838562
1.0	55630000.0	55640000.0	2.0	2.311920642852783	1.2665512561798096
1.0	55660000.0	55670000.0	1.0	2.4369850158691406	1.3422551155090332
1.0	55720000.0	55730000.0	2.0	3.7191646099090576	2.007556438446045
1.0	55750000.0	55760000.0	2.0	3.0937981605529785	1.7015316486358643
1.0	55760000.0	55770000.0	0.0	3.2754809856414795	1.7952638864517212
1.0	55790000.0	55800000.0	7.0	3.265956401824951	1.7897428274154663
1.0	55810000.0	55820000.0	3.0	3.343613386154175	1.829573392868042
1.0	55880000.0	55890000.0	4.0	3.833883762359619	2.0227017402648926
1.0	55930000.0	55940000.0	2.0	3.948676347732544	2.0024161338806152
1.0	55970000.0	55980000.0	3.0	4.253048896789551	2.1147122383117676
1.0	55980000.0	55990000.0	5.0	4.166281700134277	2.100588798522949
1.0	56090000.0	56100000.0	4.0	5.516148090362549	2.489908456802368
1.0	56110000.0	56120000.0	4.0	5.261446475982666	2.377249240875244
1.0	56250000.0	56260000.0	7.0	5.3043694496154785	2.4735982418060303
1.0	56260000.0	56270000.0	5.0	5.208755970001221	2.4480578899383545
1.0	56280000.0	56290000.0	4.0	5.194726467132568	2.3557257652282715
1.0	56400000.0	56410000.0	4.0	5.3423051834106445	2.4629530906677246
1.0	56490000.0	56500000.0	9.0	5.554251670837402	2.50421404838562
1.0	56560000.0	56570000.0	4.0	5.621020317077637	2.4659478664398193
1.0	56640000.0	56650000.0	3.0	5.0311150550842285	2.330069065093994
1.0	56770000.0	56780000.0	7.0	4.437779903411865	2.174025058746338
1.0	56790000.0	56800000.0	4.0	4.239637851715088	2.047227382659912
1.0	56820000.0	56830000.0	2.0	4.563871383666992	2.220245599746704
1.0	56850000.0	56860000.0	6.0	3.914031982421875	1.9861160516738892
1.0	56930000.0	56940000.0	3.0	4.192785739898682	2.0428035259246826
1.0	56940000.0	56950000.0	4.0	4.062930107116699	2.063547372817993
1.0	56970000.0	56980000.0	5.0	3.0600333213806152	1.658402442932129
1.0	56990000.0	57000000.0	3.0	3.6285088062286377	1.8857654333114624
1.0	57020000.0	57030000.0	5.0	3.878673553466797	1.9451347589492798
1.0	57050000.0	57060000.0	2.0	4.125519752502441	2.070483684539795
1.0	57060000.0	57070000.0	4.0	4.32314395904541	2.1564769744873047
1.0	57240000.0	57250000.0	4.0	5.684605598449707	2.5031588077545166
1.0	57390000.0	57400000.0	7.0	5.782503604888916	2.6015782356262207
1.0	57400000.0	57410000.0	5.0	5.8265204429626465	2.6095809936523438
1.0	57420000.0	57430000.0	4.0	5.716559410095215	2.559272527694702
1.0	57430000.0	57440000.0	4.0	5.763047218322754	2.5731780529022217
1.0	57520000.0	57530000.0	7.0	6.248964786529541	2.644930124282837
1.0	57550000.0	57560000.0	4.0	6.202086448669434	2.6320252418518066
1.0	57600000.0	57610000.0	4.0	6.935023307800293	2.819150447845459
1.0	57610000.0	57620000.0	10.0	6.784346580505371	2.7923789024353027
1.0	57660000.0	57670000.0	8.0	7.042555332183838	2.8495421409606934
1.0	57690000.0	57700000.0	9.0	6.976722717285156	2.8198485374450684
1.0	57700000.0	57710000.0	11.0	7.021805763244629	2.8284318447113037
1.0	57850000.0	57860000.0	3.0	7.580969333648682	2.9232304096221924
1.0	57930000.0	57940000.0	7.0	5.967946529388428	2.608177661895752
1.0	57950000.0	57960000.0	5.0	6.197802543640137	2.663461208343506
1.0	58010000.0	58020000.0	5.0	6.16927433013916	2.67718505859375
1.0	58090000.0	58100000.0	4.0	5.836729526519775	2.565826654434204
1.0	58170000.0	58180000.0	4.0	6.771691799163818	2.805866003036499
1.0	58190000.0	58200000.0	7.0	6.665581703186035	2.771226406097412
1.0	58370000.0	58380000.0	4.0	5.431692600250244	2.5817267894744873
1.0	58380000.0	58390000.0	11.0	6.134916305541992	2.672323703765869
1.0	58410000.0	58420000.0	4.0	6.357853412628174	2.6943767070770264
1.0	58520000.0	58530000.0	6.0	5.642523765563965	2.481299638748169
1.0	58540000.0	58550000.0	6.0	5.510340690612793	2.4405641555786133
1.0	58570000.0	58580000.0	6.0	5.6026201248168945	2.452310562133789
1.0	58610000.0	58620000.0	5.0	5.052765846252441	2.3343186378479004
1.0	58680000.0	58690000.0	3.0	4.4711713790893555	2.1343190670013428
1.0	58800000.0	58810000.0	5.0	3.6702003479003906	1.8284934759140015
1.0	58810000.0	58820000.0	5.0	3.667113780975342	1.8414738178253174
1.0	58830000.0	58840000.0	3.0	3.467050075531006	1.8212594985961914
1.0	58870000.0	58880000.0	10.0	2.9346020221710205	1.6190059185028076
1.0	58880000.0	58890000.0	2.0	2.9981842041015625	1.6372082233428955
1.0	59120000.0	59130000.0	1.0	2.5258891582489014	1.3968918323516846
1.0	59130000.0	59140000.0	2.0	2.426528215408325	1.3358166217803955
1.0	59320000.0	59330000.0	6.0	3.0948264598846436	1.7032577991485596
1.0	59390000.0	59400000.0	4.0	3.1687731742858887	1.7265255451202393
1.0	59530000.0	59540000.0	3.0	3.44612193107605	1.8181670904159546
1.0	59560000.0	59570000.0	4.0	3.663585662841797	1.9047136306762695
1.0	59570000.0	59580000.0	5.0	3.5967822074890137	1.8538490533828735
1.0	59590000.0	59600000.0	2.0	3.9061598777770996	1.9657405614852905
1.0	59650000.0	59660000.0	5.0	4.214585304260254	2.0806636810302734
1.0	59700000.0	59710000.0	3.0	4.003269195556641	1.9982162714004517
1.0	59790000.0	59800000.0	0.0	3.1645514965057373	1.7025649547576904
1.0	59810000.0	59820000.0	1.0	3.0391685962677	1.6485601663589478
1.0	59890000.0	59900000.0	3.0	3.0362820625305176	1.669523000717163
1.0	59940000.0	59950000.0	4.0	3.1353394985198975	1.6403061151504517
1.0	60060000.0	60070000.0	5.0	3.3900673389434814	1.794106125831604
1.0	60070000.0	60080000.0	3.0	3.194674015045166	1.731549859046936
1.0	60200000.0	60210000.0	4.0	4.336121559143066	2.083319664001465
1.0	60220000.0	60230000.0	4.0	4.484338283538818	2.1338655948638916
1.0	60250000.0	60260000.0	6.0	5.240336894989014	2.3620171546936035
1.0	60330000.0	60340000.0	7.0	4.578089714050293	2.141028881072998
1.0	60490000.0	60500000.0	8.0	6.2135491371154785	2.6303231716156006
1.0	60520000.0	60530000.0	6.0	6.674829959869385	2.7326481342315674
1.0	60540000.0	60550000.0	5.0	7.134984493255615	2.8130524158477783
1.0	60680000.0	60690000.0	7.0	7.178776741027832	2.8411171436309814
1.0	60730000.0	60740000.0	8.0	9.144925117492676	3.1738154888153076
1.0	60750000.0	60760000.0	11.0	8.736058235168457	3.1053714752197266
1.0	60760000.0	60770000.0	12.0	8.409524917602539	3.074096918106079
1.0	60830000.0	60840000.0	7.0	8.0143404006958	3.04545521736145
1.0	60860000.0	60870000.0	9.0	7.546629905700684	2.9317760467529297
1.0	60980000.0	60990000.0	2.0	7.584657192230225	2.943739891052246
1.0	61000000.0	61010000.0	15.0	7.313060760498047	2.906358242034912
1.0	61030000.0	61040000.0	9.0	7.337637424468994	2.8837504386901855
1.0	61040000.0	61050000.0	15.0	7.1497483253479	2.8473944664001465
1.0	61150000.0	61160000.0	6.0	7.261943817138672	2.8963921070098877
1.0	61160000.0	61170000.0	9.0	6.82711124420166	2.7955222129821777
1.0	61180000.0	61190000.0	13.0	6.399863243103027	2.6899943351745605
1.0	61190000.0	61200000.0	6.0	6.978395938873291	2.827523708343506
1.0	61200000.0	61210000.0	13.0	6.517956733703613	2.7223010063171387
1.0	61260000.0	61270000.0	4.0	7.092713832855225	2.8384056091308594
1.0	61280000.0	61290000.0	4.0	6.85044002532959	2.78029203414917
1.0	61440000.0	61450000.0	5.0	5.801814079284668	2.5281474590301514
1.0	61450000.0	61460000.0	7.0	5.801412105560303	2.5026791095733643
1.0	61480000.0	61490000.0	3.0	5.5462446212768555	2.4757866859436035
1.0	61510000.0	61520000.0	5.0	4.604355812072754	2.270967721939087
1.0	61520000.0	61530000.0	6.0	3.630455732345581	1.9658397436141968
1.0	61540000.0	61550000.0	1.0	4.206053733825684	2.2316861152648926
1.0	61550000.0	61560000.0	4.0	4.695555210113525	2.1677143573760986
1.0	61580000.0	61590000.0	5.0	4.3452653884887695	2.101766586303711
1.0	61590000.0	61600000.0	7.0	4.665439605712891	2.246978282928467
1.0	61700000.0	61710000.0	5.0	4.730536937713623	2.1740520000457764
1.0	61730000.0	61740000.0	4.0	4.53101110458374	2.132173776626587
1.0	61760000.0	61770000.0	8.0	4.6709513664245605	2.1446614265441895
1.0	61820000.0	61830000.0	4.0	4.217116355895996	2.055738687515259
1.0	61880000.0	61890000.0	5.0	4.71755313873291	2.190011739730835
1.0	61890000.0	61900000.0	8.0	4.917252063751221	2.2638144493103027
1.0	61910000.0	61920000.0	6.0	4.049399375915527	2.127753734588623
1.0	61950000.0	61960000.0	5.0	5.02134895324707	2.3235573768615723
1.0	62040000.0	62050000.0	1.0	4.442458629608154	2.145925998687744
1.0	62050000.0	62060000.0	9.0	3.7301623821258545	1.9358772039413452
1.0	62080000.0	62090000.0	4.0	3.5696189403533936	1.886218786239624
1.0	62090000.0	62100000.0	4.0	3.553750514984131	1.8933112621307373
1.0	62130000.0	62140000.0	2.0	3.190779447555542	1.7332725524902344
1.0	62140000.0	62150000.0	5.0	2.8240444660186768	1.5759994983673096
1.0	62230000.0	62240000.0	0.0	3.14593505859375	1.7094007730484009
1.0	62260000.0	62270000.0	7.0	3.1370654106140137	1.707269310951233
1.0	62330000.0	62340000.0	5.0	3.2854835987091064	1.7539989948272705
1.0	62360000.0	62370000.0	5.0	3.2897839546203613	1.7499077320098877
1.0	62390000.0	62400000.0	4.0	3.4038703441619873	1.7729980945587158
1.0	62420000.0	62430000.0	2.0	3.6368305683135986	1.8325138092041016
1.0	62470000.0	62480000.0	7.0	2.8586747646331787	1.5720733404159546
1.0	62580000.0	62590000.0	4.0	3.1662216186523438	1.7178325653076172
1.0	62660000.0	62670000.0	4.0	6.0921430587768555	2.94385027885437
1.0	62730000.0	62740000.0	2.0	4.377352237701416	2.114287853240967
1.0	62790000.0	62800000.0	6.0	3.9753594398498535	1.976678490638733
1.0	62820000.0	62830000.0	6.0	3.54435658454895	1.897414207458496
1.0	62840000.0	62850000.0	3.0	3.4781672954559326	1.8665006160736084
1.0	62860000.0	62870000.0	4.0	3.4308905601501465	1.845165491104126
1.0	62870000.0	62880000.0	5.0	3.397681713104248	1.8219985961914062
1.0	62920000.0	62930000.0	2.0	3.133756160736084	1.6948601007461548
1.0	63090000.0	63100000.0	3.0	2.5949625968933105	1.4386963844299316
1.0	63150000.0	63160000.0	1.0	2.7372255325317383	1.5057395696640015
1.0	63200000.0	63210000.0	2.0	3.1386055946350098	1.7258918285369873
1.0	63210000.0	63220000.0	5.0	2.9929583072662354	1.6517140865325928
1.0	63290000.0	63300000.0	4.0	2.9360852241516113	1.6404037475585938
1.0	63350000.0	63360000.0	3.0	3.723527431488037	1.9574203491210938
1.0	63370000.0	63380000.0	2.0	4.131460189819336	2.068477153778076
1.0	63400000.0	63410000.0	6.0	3.9787025451660156	2.012601375579834
1.0	63490000.0	63500000.0	4.0	4.298291206359863	2.1349501609802246
1.0	63510000.0	63520000.0	5.0	3.964102268218994	1.9995450973510742
1.0	63560000.0	63570000.0	4.0	4.803618907928467	2.2669825553894043
1.0	63620000.0	63630000.0	8.0	5.112875938415527	2.345896005630493
1.0	63650000.0	63660000.0	2.0	5.066391944885254	2.28727126121521
1.0	63690000.0	63700000.0	9.0	5.134512901306152	2.3299317359924316
1.0	63730000.0	63740000.0	8.0	4.892472267150879	2.2738261222839355
1.0	63880000.0	63890000.0	2.0	2.4294395446777344	1.3396356105804443
1.0	63890000.0	63900000.0	4.0	2.311136245727539	1.2657629251480103
1.0	64020000.0	64030000.0	2.0	2.348146438598633	1.2864859104156494
1.0	64060000.0	64070000.0	2.0	2.616178035736084	1.4471887350082397
1.0	64100000.0	64110000.0	4.0	2.6891109943389893	1.497612476348877
1.0	64190000.0	64200000.0	5.0	4.261565208435059	2.0824177265167236
1.0	64240000.0	64250000.0	3.0	4.648813724517822	2.4147472381591797
1.0	64280000.0	64290000.0	3.0	4.014124393463135	2.003602981567383
1.0	64320000.0	64330000.0	1.0	3.9985923767089844	1.940110445022583
1.0	64370000.0	64380000.0	3.0	3.6754746437072754	1.887546181678772
1.0	64460000.0	64470000.0	3.0	4.179296493530273	2.0654525756835938
1.0	64470000.0	64480000.0	1.0	4.267735481262207	2.108466863632202
1.0	64660000.0	64670000.0	2.0	4.38557767868042	2.134800672531128
1.0	64690000.0	64700000.0	4.0	5.172109127044678	2.403498888015747
1.0	64810000.0	64820000.0	2.0	4.7503485679626465	2.266542434692383
1.0	64870000.0	64880000.0	5.0	5.1929521560668945	2.39817476272583
1.0	64940000.0	64950000.0	1.0	4.2271013259887695	2.0113677978515625
1.0	65000000.0	65010000.0	3.0	3.928778886795044	1.9999723434448242
1.0	65020000.0	65030000.0	4.0	3.8829116821289062	1.9309746026992798
1.0	65110000.0	65120000.0	0.0	4.267592430114746	2.0438082218170166
1.0	65120000.0	65130000.0	4.0	3.783494472503662	1.9273666143417358
1.0	65160000.0	65170000.0	4.0	3.854588270187378	1.9704694747924805
1.0	65170000.0	65180000.0	6.0	3.554349422454834	1.872077226638794
1.0	65180000.0	65190000.0	5.0	3.6492488384246826	1.947983980178833
1.0	65210000.0	65220000.0	3.0	3.660318374633789	1.981428861618042
1.0	65220000.0	65230000.0	4.0	3.2689032554626465	1.7287038564682007
1.0	65250000.0	65260000.0	3.0	2.869781017303467	1.5894044637680054
1.0	65280000.0	65290000.0	2.0	2.936269521713257	1.6147394180297852
1.0	65410000.0	65420000.0	4.0	2.808519124984741	1.5524818897247314
1.0	65460000.0	65470000.0	1.0	2.4734573364257812	1.3604754209518433
1.0	65480000.0	65490000.0	1.0	2.6182727813720703	1.4422285556793213
1.0	65540000.0	65550000.0	2.0	2.6568524837493896	1.4611623287200928
1.0	65570000.0	65580000.0	1.0	2.9637768268585205	1.6299145221710205
1.0	65590000.0	65600000.0	2.0	3.106579542160034	1.706437110900879
1.0	65640000.0	65650000.0	4.0	3.1734795570373535	1.7424932718276978
1.0	65720000.0	65730000.0	3.0	3.6179065704345703	1.9765872955322266
1.0	65730000.0	65740000.0	3.0	3.398772716522217	1.8092008829116821
1.0	65780000.0	65790000.0	1.0	3.3356003761291504	1.7958786487579346
1.0	65810000.0	65820000.0	2.0	3.194105386734009	1.7387962341308594
1.0	65840000.0	65850000.0	2.0	3.350609302520752	1.815778136253357
1.0	65860000.0	65870000.0	5.0	3.140709400177002	1.6961339712142944
1.0	65970000.0	65980000.0	8.0	4.054387092590332	2.0832056999206543
1.0	66090000.0	66100000.0	5.0	4.856949806213379	2.227576494216919
1.0	66150000.0	66160000.0	2.0	4.686691761016846	2.177443265914917
1.0	66270000.0	66280000.0	5.0	3.805058002471924	1.8922500610351562
1.0	66340000.0	66350000.0	0.0	2.873288631439209	1.5967614650726318
1.0	66370000.0	66380000.0	4.0	3.575047731399536	1.8428322076797485
1.0	66390000.0	66400000.0	3.0	3.778078556060791	1.9589805603027344
1.0	66430000.0	66440000.0	2.0	3.202934980392456	1.696563720703125
1.0	66450000.0	66460000.0	5.0	3.3932602405548096	1.817112684249878
1.0	66470000.0	66480000.0	2.0	3.804910182952881	1.9221302270889282
1.0	66480000.0	66490000.0	3.0	3.4356276988983154	1.7773891687393188
1.0	66500000.0	66510000.0	1.0	3.6793341636657715	1.8453311920166016
1.0	66560000.0	66570000.0	1.0	3.502274990081787	1.7846434116363525
1.0	66590000.0	66600000.0	5.0	3.1596922874450684	1.6984548568725586
1.0	66740000.0	66750000.0	3.0	3.9293227195739746	2.023406744003296
1.0	66840000.0	66850000.0	2.0	3.5446937084198	1.9260413646697998
1.0	66860000.0	66870000.0	5.0	3.737710952758789	1.908300757408142
1.0	66920000.0	66930000.0	4.0	2.797987699508667	1.5427621603012085
1.0	66940000.0	66950000.0	2.0	2.744490146636963	1.5172313451766968
1.0	67020000.0	67030000.0	2.0	2.9647538661956787	1.6399881839752197
1.0	67050000.0	67060000.0	6.0	2.790541410446167	1.5392539501190186
1.0	67280000.0	67290000.0	3.0	2.6326403617858887	1.4527618885040283
1.0	67440000.0	67450000.0	3.0	2.51643705368042	1.3924713134765625
1.0	67530000.0	67540000.0	1.0	3.159179210662842	1.7369951009750366
1.0	67590000.0	67600000.0	4.0	2.91221284866333	1.6090734004974365
1.0	67680000.0	67690000.0	3.0	2.9845571517944336	1.6470857858657837
1.0	67730000.0	67740000.0	2.0	2.8703219890594482	1.5828964710235596
1.0	67750000.0	67760000.0	5.0	2.914480686187744	1.6055562496185303
1.0	67800000.0	67810000.0	3.0	2.8261828422546387	1.5576469898223877
1.0	67870000.0	67880000.0	2.0	2.4856619834899902	1.3722398281097412
1.0	67950000.0	67960000.0	2.0	2.896791696548462	1.5974860191345215
1.0	68040000.0	68050000.0	1.0	2.7486419677734375	1.5135802030563354
1.0	68070000.0	68080000.0	0.0	3.1422786712646484	1.7260996103286743
1.0	68080000.0	68090000.0	4.0	3.041673421859741	1.6731243133544922
1.0	68140000.0	68150000.0	4.0	3.105534553527832	1.6736242771148682
1.0	68150000.0	68160000.0	6.0	5.3240556716918945	2.7031641006469727
1.0	68270000.0	68280000.0	2.0	3.900620937347412	1.9840118885040283
1.0	68300000.0	68310000.0	5.0	4.0058393478393555	2.015028953552246
1.0	68310000.0	68320000.0	2.0	4.401055335998535	2.146103858947754
1.0	68320000.0	68330000.0	8.0	4.230496406555176	2.12247896194458
1.0	68340000.0	68350000.0	9.0	4.369909286499023	2.1584277153015137
1.0	68400000.0	68410000.0	4.0	5.04240083694458	2.3147835731506348
1.0	68430000.0	68440000.0	3.0	5.448914527893066	2.4890694618225098
1.0	68500000.0	68510000.0	6.0	4.967926025390625	2.3740763664245605
1.0	68520000.0	68530000.0	5.0	4.940436363220215	2.362718105316162
1.0	68650000.0	68660000.0	5.0	4.575028419494629	2.15093731880188
1.0	68740000.0	68750000.0	7.0	5.449831485748291	2.495082378387451
1.0	68750000.0	68760000.0	4.0	4.461167335510254	2.241569757461548
1.0	68780000.0	68790000.0	4.0	5.167337894439697	2.3561644554138184
1.0	68910000.0	68920000.0	5.0	4.7476983070373535	2.2943549156188965
1.0	68940000.0	68950000.0	1.0	4.61759614944458	2.1902546882629395
1.0	68990000.0	69000000.0	4.0	5.8348188400268555	2.6529176235198975
1.0	69030000.0	69040000.0	5.0	6.097412586212158	2.6658027172088623
1.0	69070000.0	69080000.0	7.0	6.398138999938965	2.7783496379852295
1.0	69150000.0	69160000.0	4.0	5.976604461669922	2.6702895164489746
1.0	69240000.0	69250000.0	3.0	7.322588920593262	3.0306105613708496
1.0	69260000.0	69270000.0	7.0	7.414943695068359	3.0263383388519287
1.0	69310000.0	69320000.0	8.0	7.865459442138672	3.1058220863342285
1.0	69320000.0	69330000.0	10.0	7.689205169677734	3.092822551727295
1.0	69480000.0	69490000.0	10.0	8.32853889465332	3.204979419708252
1.0	69550000.0	69560000.0	7.0	9.440545082092285	3.3129019737243652
1.0	69590000.0	69600000.0	13.0	9.37201976776123	3.2879185676574707
1.0	69600000.0	69610000.0	9.0	9.956850051879883	3.3793768882751465
1.0	69620000.0	69630000.0	12.0	10.553324699401855	3.4651808738708496
1.0	69640000.0	69650000.0	16.0	10.154376029968262	3.4092323780059814
1.0	69750000.0	69760000.0	15.0	9.633844375610352	3.3008205890655518
1.0	69760000.0	69770000.0	9.0	10.15890884399414	3.3826744556427
1.0	69870000.0	69880000.0	5.0	9.595934867858887	3.316854953765869
1.0	69900000.0	69910000.0	10.0	9.54332160949707	3.324390411376953
1.0	70060000.0	70070000.0	5.0	9.74070930480957	3.289463758468628
1.0	70080000.0	70090000.0	15.0	9.275211334228516	3.224977493286133
1.0	70090000.0	70100000.0	7.0	9.550216674804688	3.2569046020507812
1.0	70180000.0	70190000.0	6.0	9.369510650634766	3.231637477874756
1.0	70220000.0	70230000.0	11.0	8.230900764465332	3.0434372425079346
1.0	70290000.0	70300000.0	10.0	6.948307991027832	2.8211588859558105
1.0	70310000.0	70320000.0	5.0	7.378284454345703	2.8805103302001953
1.0	70390000.0	70400000.0	2.0	4.867999076843262	2.313729763031006
1.0	70420000.0	70430000.0	8.0	6.304693698883057	2.6967334747314453
1.0	70480000.0	70490000.0	9.0	6.118791580200195	2.6234500408172607
1.0	70490000.0	70500000.0	8.0	6.0341010093688965	2.599299192428589
1.0	70510000.0	70520000.0	6.0	6.052951812744141	2.6034932136535645
1.0	70650000.0	70660000.0	0.0	2.6827690601348877	1.467104196548462
1.0	70700000.0	70710000.0	4.0	2.3485894203186035	1.289228081703186
1.0	70840000.0	70850000.0	1.0	3.0630671977996826	1.6869494915008545
1.0	70850000.0	70860000.0	2.0	3.2010319232940674	1.757089614868164
1.0	70920000.0	70930000.0	0.0	3.4207923412323	1.861478567123413
1.0	70930000.0	70940000.0	2.0	3.401515245437622	1.848581314086914
1.0	70960000.0	70970000.0	2.0	3.5871994495391846	1.8837614059448242
1.0	70970000.0	70980000.0	1.0	3.61689829826355	1.9006621837615967
1.0	71030000.0	71040000.0	4.0	4.24282693862915	2.0827555656433105
1.0	71070000.0	71080000.0	4.0	4.328259468078613	2.1124415397644043
1.0	71080000.0	71090000.0	6.0	4.567410469055176	2.2189488410949707
1.0	71160000.0	71170000.0	4.0	5.262136459350586	2.433502197265625
1.0	71300000.0	71310000.0	6.0	6.600156307220459	2.7828240394592285
1.0	71320000.0	71330000.0	3.0	6.5524139404296875	2.74841570854187
1.0	71370000.0	71380000.0	6.0	6.480135917663574	2.7211241722106934
1.0	71400000.0	71410000.0	5.0	6.696713447570801	2.770585775375366
1.0	71420000.0	71430000.0	5.0	6.362814903259277	2.730555534362793
1.0	71470000.0	71480000.0	8.0	5.520650386810303	2.513155460357666
1.0	71490000.0	71500000.0	8.0	5.411257743835449	2.427191734313965
1.0	71530000.0	71540000.0	3.0	4.3268327713012695	2.13720440864563
1.0	71600000.0	71610000.0	7.0	5.96110200881958	2.7195820808410645
1.0	71630000.0	71640000.0	8.0	6.772733211517334	2.8783035278320312
1.0	71720000.0	71730000.0	9.0	7.614877223968506	3.0068647861480713
1.0	71770000.0	71780000.0	5.0	8.360182762145996	3.0981674194335938
1.0	71870000.0	71880000.0	14.0	9.15794563293457	3.24218487739563
1.0	71910000.0	71920000.0	13.0	9.47197151184082	3.287402391433716
1.0	71950000.0	71960000.0	7.0	9.674066543579102	3.3021082878112793
1.0	71960000.0	71970000.0	16.0	9.593113899230957	3.2949466705322266
1.0	71990000.0	72000000.0	12.0	9.752912521362305	3.3364529609680176
1.0	72030000.0	72040000.0	11.0	9.528432846069336	3.2817318439483643
1.0	72060000.0	72070000.0	13.0	9.536952018737793	3.2871971130371094
1.0	72090000.0	72100000.0	8.0	9.792755126953125	3.3027865886688232
1.0	72100000.0	72110000.0	8.0	9.902621269226074	3.334742307662964
1.0	72130000.0	72140000.0	5.0	10.385071754455566	3.4171974658966064
1.0	72150000.0	72160000.0	12.0	9.742109298706055	3.3145737648010254
1.0	72180000.0	72190000.0	16.0	9.894946098327637	3.3446552753448486
1.0	72220000.0	72230000.0	8.0	10.794244766235352	3.4754371643066406
1.0	72240000.0	72250000.0	6.0	11.505576133728027	3.5860519409179688
1.0	72260000.0	72270000.0	17.0	10.901179313659668	3.490309238433838
1.0	72340000.0	72350000.0	12.0	11.306924819946289	3.553699493408203
1.0	72360000.0	72370000.0	11.0	11.109186172485352	3.521876096725464
1.0	72430000.0	72440000.0	9.0	10.02951717376709	3.3620033264160156
1.0	72450000.0	72460000.0	7.0	9.748566627502441	3.333813190460205
1.0	72510000.0	72520000.0	6.0	10.41339111328125	3.4260082244873047
1.0	72580000.0	72590000.0	8.0	11.435075759887695	3.5787882804870605
1.0	72610000.0	72620000.0	14.0	11.47277545928955	3.579167127609253
1.0	72690000.0	72700000.0	11.0	10.41211986541748	3.3966662883758545
1.0	72700000.0	72710000.0	13.0	9.816744804382324	3.3169398307800293
1.0	72720000.0	72730000.0	2.0	9.80298137664795	3.297158718109131
1.0	72740000.0	72750000.0	12.0	7.725924491882324	2.9739151000976562
1.0	72750000.0	72760000.0	6.0	9.490137100219727	3.266376495361328
1.0	72780000.0	72790000.0	2.0	7.547204494476318	2.8970303535461426
1.0	72890000.0	72900000.0	17.0	10.909880638122559	3.478379487991333
1.0	72930000.0	72940000.0	17.0	11.764534950256348	3.6326072216033936
1.0	73100000.0	73110000.0	18.0	12.015501022338867	3.676933765411377
1.0	73120000.0	73130000.0	13.0	12.78111457824707	3.8203587532043457
1.0	73230000.0	73240000.0	22.0	12.764615058898926	3.816715717315674
1.0	73330000.0	73340000.0	14.0	13.1180419921875	3.8825061321258545
1.0	73370000.0	73380000.0	10.0	12.003860473632812	3.681790590286255
1.0	73390000.0	73400000.0	12.0	12.561250686645508	3.7810122966766357
1.0	73430000.0	73440000.0	14.0	11.957613945007324	3.6716322898864746
1.0	73460000.0	73470000.0	19.0	12.390998840332031	3.753864288330078
1.0	73480000.0	73490000.0	17.0	13.03442096710205	3.8695778846740723
1.0	73560000.0	73570000.0	16.0	14.263997077941895	4.092282295227051
1.0	73630000.0	73640000.0	19.0	14.866414070129395	4.194736957550049
1.0	73650000.0	73660000.0	7.0	14.939237594604492	4.208326816558838
1.0	73690000.0	73700000.0	17.0	14.162759780883789	4.077826976776123
1.0	73720000.0	73730000.0	17.0	14.915246963500977	4.201208591461182
1.0	73760000.0	73770000.0	14.0	15.397931098937988	4.278155326843262
1.0	73820000.0	73830000.0	13.0	15.5289306640625	4.295556545257568
1.0	73830000.0	73840000.0	20.0	15.296907424926758	4.261992454528809
1.0	73850000.0	73860000.0	14.0	15.477365493774414	4.289172172546387
1.0	73910000.0	73920000.0	12.0	14.71672534942627	4.192331790924072
1.0	73920000.0	73930000.0	12.0	14.754559516906738	4.174555778503418
1.0	74010000.0	74020000.0	15.0	13.798377990722656	4.009264945983887
1.0	74100000.0	74110000.0	21.0	13.629791259765625	3.979750156402588
1.0	74110000.0	74120000.0	16.0	13.833073616027832	4.019892692565918
1.0	74160000.0	74170000.0	18.0	13.349180221557617	3.9316859245300293
1.0	74180000.0	74190000.0	8.0	13.517049789428711	3.968533754348755
1.0	74230000.0	74240000.0	8.0	13.160560607910156	3.8923256397247314
1.0	74250000.0	74260000.0	15.0	11.990005493164062	3.673853635787964
1.0	74310000.0	74320000.0	13.0	11.232690811157227	3.539114475250244
1.0	74400000.0	74410000.0	6.0	10.186972618103027	3.3730530738830566
1.0	74450000.0	74460000.0	9.0	9.523785591125488	3.2617785930633545
1.0	74470000.0	74480000.0	9.0	9.327383041381836	3.219709873199463
1.0	74500000.0	74510000.0	5.0	9.586491584777832	3.2966275215148926
1.0	74590000.0	74600000.0	9.0	7.646745204925537	3.0739340782165527
1.0	74620000.0	74630000.0	8.0	8.73383903503418	3.1531500816345215
1.0	74670000.0	74680000.0	6.0	7.095300197601318	2.81343412399292
1.0	74750000.0	74760000.0	4.0	7.421018123626709	2.9792962074279785
1.0	74790000.0	74800000.0	8.0	6.9430832862854	2.8488850593566895
1.0	74800000.0	74810000.0	5.0	6.916921138763428	2.8170742988586426
1.0	74820000.0	74830000.0	5.0	7.057525634765625	2.852125883102417
1.0	75090000.0	75100000.0	1.0	4.911444664001465	2.335258960723877
1.0	75100000.0	75110000.0	5.0	4.740189075469971	2.3012242317199707
1.0	75110000.0	75120000.0	8.0	4.271578788757324	2.1386592388153076
1.0	75160000.0	75170000.0	5.0	3.0058209896087646	1.6542879343032837
1.0	75280000.0	75290000.0	3.0	4.934637546539307	2.3975319862365723
1.0	75410000.0	75420000.0	7.0	6.357686519622803	2.7702362537384033
1.0	75510000.0	75520000.0	6.0	5.852081775665283	2.6932806968688965
1.0	75710000.0	75720000.0	9.0	5.112714767456055	2.4266979694366455
1.0	75730000.0	75740000.0	1.0	5.2929182052612305	2.4425208568573
1.0	75750000.0	75760000.0	6.0	5.250945091247559	2.4808907508850098
1.0	75790000.0	75800000.0	5.0	5.344150543212891	2.4932475090026855
1.0	75810000.0	75820000.0	5.0	5.158504486083984	2.451996326446533
1.0	75990000.0	76000000.0	8.0	4.530704498291016	2.256441593170166
1.0	76280000.0	76290000.0	3.0	3.942310333251953	1.937811255455017
1.0	76330000.0	76340000.0	4.0	4.947795867919922	2.3362135887145996
1.0	76470000.0	76480000.0	7.0	5.797229766845703	2.5102734565734863
1.0	76510000.0	76520000.0	11.0	5.3133721351623535	2.415992498397827
1.0	76560000.0	76570000.0	4.0	5.012628078460693	2.3124020099639893
1.0	76670000.0	76680000.0	4.0	4.774960517883301	2.27760910987854
1.0	76790000.0	76800000.0	2.0	5.7067766189575195	2.5441768169403076
1.0	76800000.0	76810000.0	2.0	6.032521724700928	2.618304967880249
1.0	76850000.0	76860000.0	5.0	5.847304821014404	2.5822501182556152
1.0	76860000.0	76870000.0	6.0	6.245976448059082	2.7118754386901855
1.0	76870000.0	76880000.0	5.0	5.672451972961426	2.5370450019836426
1.0	76880000.0	76890000.0	7.0	5.769582748413086	2.595428466796875
1.0	76910000.0	76920000.0	1.0	6.855618953704834	2.798023223876953
1.0	76960000.0	76970000.0	5.0	6.038697719573975	2.6193137168884277
1.0	77000000.0	77010000.0	6.0	6.282010078430176	2.698084831237793
1.0	77060000.0	77070000.0	6.0	6.826193809509277	2.799530506134033
1.0	77100000.0	77110000.0	9.0	6.377558708190918	2.7352702617645264
1.0	77120000.0	77130000.0	8.0	6.393041610717773	2.7428765296936035
1.0	77260000.0	77270000.0	13.0	5.329830646514893	2.4511308670043945
1.0	77320000.0	77330000.0	3.0	5.488905429840088	2.4250197410583496
1.0	77340000.0	77350000.0	2.0	5.5019450187683105	2.4420199394226074
1.0	77480000.0	77490000.0	2.0	4.013776779174805	2.0013508796691895
1.0	77650000.0	77660000.0	1.0	2.2711095809936523	1.244182825088501
1.0	77670000.0	77680000.0	3.0	2.2558743953704834	1.2445379495620728
1.0	77680000.0	77690000.0	1.0	2.6658947467803955	1.4671151638031006
1.0	77700000.0	77710000.0	2.0	2.8911309242248535	1.5887655019760132
1.0	77710000.0	77720000.0	2.0	2.760439395904541	1.5429322719573975
1.0	77740000.0	77750000.0	2.0	3.060830593109131	1.6864486932754517
1.0	77790000.0	77800000.0	5.0	3.760042667388916	1.9098272323608398
1.0	77800000.0	77810000.0	2.0	3.8924434185028076	1.9321410655975342
1.0	77810000.0	77820000.0	4.0	3.819622039794922	1.9253597259521484
1.0	77840000.0	77850000.0	13.0	3.67777681350708	1.8858706951141357
1.0	77940000.0	77950000.0	5.0	3.4777793884277344	1.8078014850616455
1.0	77980000.0	77990000.0	3.0	3.0960330963134766	1.70782470703125
1.0	78000000.0	78010000.0	4.0	2.7982239723205566	1.5547775030136108
1.0	78020000.0	78030000.0	3.0	2.685218334197998	1.4928996562957764
1.0	78110000.0	78120000.0	3.0	2.410419464111328	1.3259427547454834
1.0	78150000.0	78160000.0	5.0	2.555877923965454	1.4143028259277344
1.0	78160000.0	78170000.0	2.0	2.5393621921539307	1.407046914100647
1.0	78220000.0	78230000.0	1.0	2.714087963104248	1.4923560619354248
1.0	78230000.0	78240000.0	6.0	2.7204978466033936	1.4975569248199463
1.0	78270000.0	78280000.0	4.0	2.164743423461914	1.181759238243103
1.0	78290000.0	78300000.0	0.0	2.3537936210632324	1.292303442955017
1.0	78310000.0	78320000.0	3.0	2.5828661918640137	1.4303041696548462
1.0	78450000.0	78460000.0	1.0	2.651672601699829	1.4756625890731812
1.0	78580000.0	78590000.0	0.0	3.0637800693511963	1.6893455982208252
1.0	78590000.0	78600000.0	4.0	3.051301956176758	1.6815954446792603
1.0	78600000.0	78610000.0	1.0	3.463351011276245	1.8513561487197876
1.0	78770000.0	78780000.0	3.0	4.9005608558654785	2.3168463706970215
1.0	78800000.0	78810000.0	4.0	5.1454997062683105	2.332775831222534
1.0	78820000.0	78830000.0	8.0	4.945214748382568	2.293325901031494
1.0	78840000.0	78850000.0	3.0	4.872010707855225	2.2512879371643066
1.0	79080000.0	79090000.0	4.0	5.248074531555176	2.339595079421997
1.0	79100000.0	79110000.0	0.0	5.553229331970215	2.436422109603882
1.0	79130000.0	79140000.0	7.0	4.989236831665039	2.261749744415283
1.0	79140000.0	79150000.0	4.0	5.374651908874512	2.3689827919006348
1.0	79200000.0	79210000.0	5.0	6.121744632720947	2.62995982170105
1.0	79230000.0	79240000.0	5.0	6.2523722648620605	2.67842435836792
1.0	79380000.0	79390000.0	5.0	6.5113067626953125	2.7355122566223145
1.0	79480000.0	79490000.0	7.0	6.574769020080566	2.7243659496307373
1.0	79570000.0	79580000.0	13.0	7.260738372802734	2.913282632827759
1.0	79810000.0	79820000.0	10.0	8.51648998260498	3.088148355484009
1.0	79980000.0	79990000.0	8.0	5.607165336608887	2.55037784576416
1.0	80020000.0	80030000.0	7.0	6.9438652992248535	2.9308385848999023
1.0	80050000.0	80060000.0	6.0	6.681081295013428	2.870959758758545
1.0	80060000.0	80070000.0	4.0	7.078970909118652	2.9608311653137207
1.0	80120000.0	80130000.0	2.0	7.334092140197754	3.007957935333252
1.0	80150000.0	80160000.0	5.0	6.746488094329834	2.8814244270324707
1.0	80180000.0	80190000.0	6.0	6.589154243469238	2.841648578643799
1.0	80240000.0	80250000.0	5.0	7.648447513580322	3.049093008041382
1.0	80270000.0	80280000.0	4.0	7.859155178070068	3.091485023498535
1.0	80310000.0	80320000.0	11.0	7.624880313873291	3.0361533164978027
1.0	80330000.0	80340000.0	7.0	7.986197471618652	3.0784173011779785
1.0	80370000.0	80380000.0	7.0	8.974553108215332	3.216728925704956
1.0	80410000.0	80420000.0	10.0	9.752009391784668	3.328127384185791
1.0	80460000.0	80470000.0	9.0	10.777552604675293	3.4632174968719482
1.0	80470000.0	80480000.0	8.0	11.056001663208008	3.5147228240966797
1.0	80500000.0	80510000.0	12.0	11.130396842956543	3.5386757850646973
1.0	80540000.0	80550000.0	20.0	10.825102806091309	3.482433319091797
1.0	80580000.0	80590000.0	12.0	11.559534072875977	3.5989296436309814
1.0	80630000.0	80640000.0	8.0	11.513439178466797	3.5984718799591064
1.0	80660000.0	80670000.0	14.0	10.439274787902832	3.4282119274139404
1.0	80830000.0	80840000.0	10.0	10.783475875854492	3.479215145111084
1.0	80840000.0	80850000.0	14.0	10.980758666992188	3.518618106842041
1.0	80850000.0	80860000.0	6.0	11.49665641784668	3.587045669555664
1.0	80930000.0	80940000.0	17.0	11.867785453796387	3.6540207862854004
1.0	80950000.0	80960000.0	15.0	11.905637741088867	3.659741163253784
1.0	80960000.0	80970000.0	7.0	12.1898193359375	3.726680040359497
1.0	80990000.0	81000000.0	20.0	13.311062812805176	3.919900417327881
1.0	81000000.0	81010000.0	17.0	13.348167419433594	3.926354169845581
1.0	81060000.0	81070000.0	18.0	13.699335098266602	3.9963715076446533
1.0	81120000.0	81130000.0	7.0	13.999130249023438	4.056366920471191
1.0	81130000.0	81140000.0	20.0	13.231310844421387	3.903684139251709
1.0	81160000.0	81170000.0	17.0	11.299683570861816	3.6121108531951904
1.0	81340000.0	81350000.0	9.0	12.171274185180664	3.704821825027466
1.0	81350000.0	81360000.0	17.0	12.122446060180664	3.6962170600891113
1.0	81380000.0	81390000.0	15.0	12.199051856994629	3.7117202281951904
1.0	81440000.0	81450000.0	11.0	11.644330978393555	3.609013080596924
1.0	81450000.0	81460000.0	14.0	12.206281661987305	3.7123336791992188
1.0	81460000.0	81470000.0	16.0	11.704916954040527	3.6215953826904297
1.0	81540000.0	81550000.0	14.0	12.945878982543945	3.851731777191162
1.0	81600000.0	81610000.0	18.0	13.032188415527344	3.8769659996032715
1.0	81730000.0	81740000.0	8.0	13.46135425567627	3.953874111175537
1.0	81760000.0	81770000.0	13.0	13.56010627746582	3.984858989715576
1.0	81790000.0	81800000.0	13.0	12.750839233398438	3.8227531909942627
1.0	81870000.0	81880000.0	5.0	11.885124206542969	3.6556403636932373
1.0	82000000.0	82010000.0	18.0	10.991795539855957	3.4954476356506348
1.0	82020000.0	82030000.0	13.0	11.426730155944824	3.5865700244903564
1.0	82030000.0	82040000.0	8.0	12.173128128051758	3.7322933673858643
1.0	82040000.0	82050000.0	10.0	12.422816276550293	3.786022186279297
1.0	82060000.0	82070000.0	10.0	11.901044845581055	3.6782264709472656
1.0	82070000.0	82080000.0	14.0	11.665861129760742	3.637899875640869
1.0	82080000.0	82090000.0	18.0	11.460561752319336	3.596677780151367
1.0	82120000.0	82130000.0	12.0	11.252741813659668	3.548062562942505
1.0	82180000.0	82190000.0	11.0	11.961194038391113	3.6810669898986816
1.0	82240000.0	82250000.0	11.0	12.798234939575195	3.8448073863983154
1.0	82320000.0	82330000.0	13.0	13.733610153198242	4.029882431030273
1.0	82350000.0	82360000.0	8.0	14.588528633117676	4.1769795417785645
1.0	82490000.0	82500000.0	21.0	12.089310646057129	3.6995537281036377
1.0	82560000.0	82570000.0	11.0	11.990415573120117	3.6781439781188965
1.0	82830000.0	82840000.0	14.0	11.66689682006836	3.6134040355682373
1.0	82960000.0	82970000.0	11.0	10.743746757507324	3.456104278564453
1.0	82990000.0	83000000.0	9.0	10.5918550491333	3.432528018951416
1.0	83010000.0	83020000.0	11.0	10.840144157409668	3.476219654083252
1.0	83020000.0	83030000.0	7.0	11.08886432647705	3.52087664604187
1.0	83030000.0	83040000.0	12.0	10.683072090148926	3.4606196880340576
1.0	83070000.0	83080000.0	10.0	10.964605331420898	3.4944355487823486
1.0	83080000.0	83090000.0	11.0	10.75327205657959	3.465366840362549
1.0	83120000.0	83130000.0	7.0	9.908097267150879	3.315591812133789
1.0	83140000.0	83150000.0	9.0	10.492834091186523	3.435861110687256
1.0	83240000.0	83250000.0	8.0	9.62058162689209	3.27081036567688
1.0	83330000.0	83340000.0	13.0	8.695079803466797	3.169292688369751
1.0	83360000.0	83370000.0	10.0	9.217450141906738	3.229825258255005
1.0	83410000.0	83420000.0	8.0	9.222505569458008	3.2475333213806152
1.0	83440000.0	83450000.0	10.0	8.596638679504395	3.108314275741577
1.0	83570000.0	83580000.0	7.0	6.176104545593262	2.706615924835205
1.0	83590000.0	83600000.0	5.0	5.575281620025635	2.6369168758392334
1.0	83950000.0	83960000.0	1.0	2.578488826751709	1.4611972570419312
1.0	84010000.0	84020000.0	4.0	3.460803985595703	1.9033409357070923
1.0	84070000.0	84080000.0	4.0	3.5553767681121826	1.9664194583892822
1.0	84120000.0	84130000.0	0.0	4.117936611175537	2.130523681640625
1.0	84170000.0	84180000.0	1.0	4.167633056640625	2.1434764862060547
1.0	84190000.0	84200000.0	6.0	3.721778154373169	2.014540433883667
1.0	84200000.0	84210000.0	5.0	3.9027717113494873	2.0184848308563232
1.0	84240000.0	84250000.0	5.0	3.8002865314483643	2.0108933448791504
1.0	84270000.0	84280000.0	4.0	4.159418106079102	2.1087570190429688
1.0	84280000.0	84290000.0	2.0	4.336395740509033	2.1692910194396973
1.0	84300000.0	84310000.0	4.0	3.9050235748291016	2.045642852783203
1.0	84310000.0	84320000.0	4.0	3.731935977935791	1.8954004049301147
1.0	84480000.0	84490000.0	7.0	3.9160828590393066	2.0099828243255615
1.0	84490000.0	84500000.0	6.0	4.446885585784912	2.3326478004455566
1.0	84550000.0	84560000.0	4.0	3.553504467010498	1.858185052871704
1.0	84580000.0	84590000.0	6.0	3.4063143730163574	1.8093774318695068
1.0	84760000.0	84770000.0	1.0	3.0307352542877197	1.664027214050293
1.0	84780000.0	84790000.0	6.0	2.6427955627441406	1.4539135694503784
1.0	84790000.0	84800000.0	8.0	2.498093605041504	1.3728946447372437
1.0	84800000.0	84810000.0	0.0	2.8770463466644287	1.5865247249603271
1.0	84810000.0	84820000.0	4.0	2.693110704421997	1.481902003288269
1.0	84870000.0	84880000.0	1.0	3.027980327606201	1.652161955833435
1.0	84920000.0	84930000.0	4.0	2.5239195823669434	1.3883153200149536
1.0	85000000.0	85010000.0	1.0	2.2509381771087646	1.230509877204895
1.0	85020000.0	85030000.0	0.0	2.33656644821167	1.2817258834838867
1.0	85050000.0	85060000.0	2.0	2.7432141304016113	1.5092304944992065
1.0	85090000.0	85100000.0	2.0	2.526674747467041	1.387927770614624
1.0	85160000.0	85170000.0	1.0	2.771846055984497	1.528517484664917
1.0	85190000.0	85200000.0	1.0	3.019479274749756	1.6613245010375977
1.0	85200000.0	85210000.0	2.0	2.9290781021118164	1.6144580841064453
1.0	85210000.0	85220000.0	2.0	2.922271251678467	1.6105890274047852
1.0	85230000.0	85240000.0	2.0	2.7122044563293457	1.4990315437316895
1.0	85300000.0	85310000.0	2.0	2.9919633865356445	1.6389973163604736
1.0	85310000.0	85320000.0	0.0	3.0055599212646484	1.6283009052276611
1.0	85350000.0	85360000.0	2.0	2.873772621154785	1.5876350402832031
1.0	85400000.0	85410000.0	7.0	2.507864236831665	1.3817644119262695
1.0	85430000.0	85440000.0	2.0	2.814852237701416	1.5559924840927124
1.0	85510000.0	85520000.0	2.0	2.727266788482666	1.5154082775115967
1.0	85540000.0	85550000.0	2.0	3.0521063804626465	1.6798017024993896
1.0	85550000.0	85560000.0	1.0	2.999117612838745	1.6552444696426392
1.0	85560000.0	85570000.0	3.0	3.110166072845459	1.7144066095352173
1.0	85660000.0	85670000.0	3.0	3.4067039489746094	1.9022228717803955
1.0	85690000.0	85700000.0	2.0	3.403642177581787	1.8227136135101318
1.0	85790000.0	85800000.0	3.0	3.1192917823791504	1.7288086414337158
1.0	85910000.0	85920000.0	2.0	3.9638278484344482	1.9999961853027344
1.0	85920000.0	85930000.0	3.0	4.33650541305542	2.149305820465088
1.0	85930000.0	85940000.0	3.0	5.302651882171631	2.6600751876831055
1.0	85940000.0	85950000.0	5.0	4.439736843109131	2.2114596366882324
1.0	85960000.0	85970000.0	3.0	4.203183650970459	2.0575053691864014
1.0	85980000.0	85990000.0	8.0	3.7341651916503906	1.993330955505371
1.0	86070000.0	86080000.0	1.0	3.3865532875061035	1.789122223854065
1.0	86110000.0	86120000.0	1.0	2.75862717628479	1.5389142036437988
1.0	86130000.0	86140000.0	5.0	2.5556914806365967	1.417734980583191
1.0	86140000.0	86150000.0	2.0	2.5511655807495117	1.4155274629592896
1.0	86180000.0	86190000.0	6.0	3.4264583587646484	1.8654626607894897
1.0	86190000.0	86200000.0	4.0	3.308223247528076	1.7842754125595093
1.0	86340000.0	86350000.0	4.0	4.379944324493408	2.147818088531494
1.0	86430000.0	86440000.0	5.0	4.285368919372559	2.1136603355407715
1.0	86450000.0	86460000.0	3.0	4.384814262390137	2.1407389640808105
1.0	86580000.0	86590000.0	2.0	4.337623596191406	2.1641509532928467
1.0	86650000.0	86660000.0	6.0	3.99493408203125	2.067488193511963
1.0	86670000.0	86680000.0	4.0	4.357880592346191	2.1212611198425293
1.0	86740000.0	86750000.0	2.0	4.060816764831543	2.0532901287078857
1.0	86750000.0	86760000.0	6.0	4.188828468322754	2.16420316696167
1.0	86940000.0	86950000.0	2.0	3.4294402599334717	1.8289997577667236
1.0	87000000.0	87010000.0	5.0	3.543722629547119	1.8615350723266602
1.0	87020000.0	87030000.0	9.0	3.232438564300537	1.7707297801971436
1.0	87080000.0	87090000.0	3.0	3.476388931274414	1.885416030883789
1.0	87200000.0	87210000.0	3.0	2.3371992111206055	1.2819035053253174
1.0	87240000.0	87250000.0	1.0	2.541379928588867	1.4065898656845093
1.0	87320000.0	87330000.0	3.0	2.576824903488159	1.4259949922561646
1.0	87420000.0	87430000.0	2.0	3.2626614570617676	1.7640697956085205
1.0	87430000.0	87440000.0	0.0	3.3247647285461426	1.767067313194275
1.0	87440000.0	87450000.0	2.0	3.1940741539001465	1.7336952686309814
1.0	87510000.0	87520000.0	2.0	3.4029579162597656	1.7948157787322998
1.0	87520000.0	87530000.0	24.0	3.159733533859253	1.7304611206054688
1.0	87560000.0	87570000.0	1.0	3.054199695587158	1.638106346130371
1.0	87590000.0	87600000.0	2.0	3.306608200073242	1.7927582263946533
1.0	87650000.0	87660000.0	1.0	3.054863691329956	1.6804101467132568
1.0	87660000.0	87670000.0	1.0	3.047602415084839	1.6757478713989258
1.0	87720000.0	87730000.0	4.0	3.0872421264648438	1.6959304809570312
1.0	87780000.0	87790000.0	0.0	3.0281589031219482	1.6639646291732788
1.0	87790000.0	87800000.0	3.0	3.4042701721191406	1.8641021251678467
1.0	87860000.0	87870000.0	1.0	2.867891788482666	1.5844228267669678
1.0	87900000.0	87910000.0	2.0	3.5211148262023926	1.8142356872558594
1.0	87960000.0	87970000.0	3.0	3.2254109382629395	1.7266876697540283
1.0	87970000.0	87980000.0	7.0	3.196727752685547	1.6937538385391235
1.0	87980000.0	87990000.0	4.0	3.5431530475616455	1.8462005853652954
1.0	87990000.0	88000000.0	6.0	3.3132853507995605	1.8158318996429443
1.0	88020000.0	88030000.0	6.0	3.2955098152160645	1.813392996788025
1.0	88030000.0	88040000.0	3.0	3.3685131072998047	1.8546491861343384
1.0	88040000.0	88050000.0	1.0	3.48820161819458	1.900740623474121
1.0	88060000.0	88070000.0	4.0	3.3125202655792236	1.794774055480957
1.0	88080000.0	88090000.0	5.0	3.391078233718872	1.8546884059906006
1.0	88160000.0	88170000.0	1.0	3.893526792526245	2.0922491550445557
1.0	88180000.0	88190000.0	5.0	3.4310386180877686	1.889047622680664
1.0	88270000.0	88280000.0	3.0	3.4660274982452393	1.9040905237197876
1.0	88640000.0	88650000.0	1.0	4.0177202224731445	2.080432176589966
1.0	88700000.0	88710000.0	1.0	4.063918113708496	2.1519832611083984
1.0	88710000.0	88720000.0	5.0	3.6621603965759277	1.9997049570083618
1.0	88760000.0	88770000.0	5.0	4.249422550201416	2.148123264312744
1.0	88800000.0	88810000.0	6.0	3.849325656890869	2.073817729949951
1.0	88810000.0	88820000.0	2.0	3.3150203227996826	1.831181287765503
1.0	88820000.0	88830000.0	6.0	4.7013702392578125	2.2834410667419434
1.0	88870000.0	88880000.0	4.0	5.407099723815918	2.465911388397217
1.0	88920000.0	88930000.0	3.0	5.4754743576049805	2.423072338104248
1.0	88950000.0	88960000.0	4.0	5.652085304260254	2.4972805976867676
1.0	88960000.0	88970000.0	6.0	5.0330047607421875	2.28715443611145
1.0	88980000.0	88990000.0	6.0	4.838829040527344	2.2406020164489746
1.0	89240000.0	89250000.0	6.0	2.733468770980835	1.5260372161865234
1.0	89290000.0	89300000.0	0.0	2.6595680713653564	1.4780209064483643
1.0	89350000.0	89360000.0	1.0	2.7293708324432373	1.5009866952896118
1.0	89410000.0	89420000.0	3.0	2.5721945762634277	1.425360918045044
1.0	89420000.0	89430000.0	2.0	2.4839675426483154	1.370879888534546
1.0	89440000.0	89450000.0	1.0	2.5065178871154785	1.3840185403823853
1.0	89510000.0	89520000.0	7.0	2.418172836303711	1.329402208328247
1.0	89540000.0	89550000.0	2.0	2.6437458992004395	1.4560673236846924
1.0	89560000.0	89570000.0	2.0	2.598923921585083	1.42866051197052
1.0	89600000.0	89610000.0	2.0	2.540153980255127	1.3964396715164185
1.0	89650000.0	89660000.0	0.0	2.3800246715545654	1.3083747625350952
1.0	89770000.0	89780000.0	1.0	2.721818447113037	1.5032626390457153
1.0	89820000.0	89830000.0	2.0	2.639036178588867	1.4607664346694946
1.0	89840000.0	89850000.0	3.0	2.5141656398773193	1.3809916973114014
1.0	89850000.0	89860000.0	3.0	2.488945484161377	1.369681477546692
1.0	89920000.0	89930000.0	3.0	2.646261692047119	1.4581243991851807
1.0	89930000.0	89940000.0	1.0	2.6962623596191406	1.486194372177124
1.0	89940000.0	89950000.0	1.0	2.552133083343506	1.409651756286621
1.0	90040000.0	90050000.0	3.0	2.3284831047058105	1.27554452419281
1.0	90050000.0	90060000.0	5.0	2.342200517654419	1.284752607345581
1.0	90100000.0	90110000.0	4.0	2.938524007797241	1.6139774322509766
1.0	90180000.0	90190000.0	4.0	2.6084532737731934	1.4390394687652588
1.0	90220000.0	90230000.0	1.0	2.5685439109802246	1.4169228076934814
1.0	90230000.0	90240000.0	3.0	2.820779800415039	1.5564515590667725
1.0	90240000.0	90250000.0	3.0	2.8099260330200195	1.5493314266204834
1.0	90250000.0	90260000.0	1.0	2.828150510787964	1.5596277713775635
1.0	90260000.0	90270000.0	2.0	2.6556975841522217	1.466365098953247
1.0	90350000.0	90360000.0	1.0	2.396061658859253	1.318279504776001
1.0	90370000.0	90380000.0	2.0	2.403621196746826	1.3215034008026123
1.0	90390000.0	90400000.0	0.0	2.176185131072998	1.1882312297821045
1.0	90410000.0	90420000.0	2.0	2.4789037704467773	1.361053228378296
1.0	90440000.0	90450000.0	3.0	2.500298261642456	1.373053789138794
1.0	90490000.0	90500000.0	0.0	2.3070068359375	1.2634146213531494
1.0	90560000.0	90570000.0	5.0	2.9021925926208496	1.6004352569580078
1.0	90570000.0	90580000.0	1.0	3.0936179161071777	1.703303575515747
1.0	90600000.0	90610000.0	4.0	3.4414119720458984	1.864666223526001
1.0	90640000.0	90650000.0	3.0	3.5514309406280518	1.8562355041503906
1.0	90760000.0	90770000.0	5.0	4.566137790679932	2.1826272010803223
1.0	90820000.0	90830000.0	4.0	4.594212532043457	2.1839733123779297
1.0	90920000.0	90930000.0	6.0	4.902615547180176	2.3127408027648926
1.0	90930000.0	90940000.0	4.0	4.979248523712158	2.353847026824951
1.0	90940000.0	90950000.0	6.0	4.9543938636779785	2.314697265625
1.0	90950000.0	90960000.0	4.0	5.319742679595947	2.4323205947875977
1.0	91000000.0	91010000.0	6.0	5.3365654945373535	2.3864665031433105
1.0	91040000.0	91050000.0	5.0	5.354589939117432	2.391660451889038
1.0	91050000.0	91060000.0	3.0	5.78950834274292	2.5587711334228516
1.0	91070000.0	91080000.0	3.0	5.357818603515625	2.4315969944000244
1.0	91080000.0	91090000.0	6.0	5.010266304016113	2.336225986480713
1.0	91120000.0	91130000.0	7.0	4.320738315582275	2.1626381874084473
1.0	91160000.0	91170000.0	5.0	4.181125164031982	2.060898542404175
1.0	91230000.0	91240000.0	3.0	3.8302254676818848	1.9843082427978516
1.0	91250000.0	91260000.0	2.0	4.132092475891113	2.0859439373016357
1.0	91360000.0	91370000.0	2.0	3.040526866912842	1.660928726196289
1.0	91390000.0	91400000.0	2.0	3.1097970008850098	1.66084885597229
1.0	91450000.0	91460000.0	4.0	2.686469793319702	1.4930946826934814
1.0	91540000.0	91550000.0	1.0	3.9108994007110596	1.948646903038025
1.0	91590000.0	91600000.0	4.0	3.508002758026123	1.8243439197540283
1.0	91600000.0	91610000.0	3.0	3.77868914604187	1.898232102394104
1.0	91650000.0	91660000.0	5.0	3.882681369781494	1.9645798206329346
1.0	91740000.0	91750000.0	4.0	3.3135478496551514	1.737622618675232
1.0	91850000.0	91860000.0	4.0	2.4607837200164795	1.3551470041275024
1.0	91900000.0	91910000.0	5.0	3.5100808143615723	1.8499828577041626
1.0	92060000.0	92070000.0	5.0	3.125028133392334	1.7203114032745361
1.0	92100000.0	92110000.0	4.0	3.2903130054473877	1.762221097946167
1.0	92300000.0	92310000.0	2.0	3.1147842407226562	1.7135694026947021
1.0	92310000.0	92320000.0	2.0	2.972848653793335	1.628517746925354
1.0	92360000.0	92370000.0	2.0	3.603362560272217	1.8805710077285767
1.0	92530000.0	92540000.0	2.0	3.479285717010498	1.8171848058700562
1.0	92560000.0	92570000.0	3.0	2.8148274421691895	1.5662741661071777
1.0	92580000.0	92590000.0	1.0	3.056145429611206	1.65469491481781
1.0	92590000.0	92600000.0	7.0	2.794982433319092	1.5533291101455688
1.0	92630000.0	92640000.0	3.0	2.9142227172851562	1.6171241998672485
1.0	92690000.0	92700000.0	2.0	3.301349639892578	1.8008931875228882
1.0	92730000.0	92740000.0	5.0	2.3716533184051514	1.3011726140975952
1.0	92760000.0	92770000.0	2.0	2.7038402557373047	1.487054467201233
1.0	92790000.0	92800000.0	2.0	2.290248155593872	1.2544103860855103
1.0	92840000.0	92850000.0	3.0	2.394757032394409	1.3160043954849243
1.0	92930000.0	92940000.0	2.0	2.3746159076690674	1.302616000175476
1.0	92940000.0	92950000.0	1.0	2.7551465034484863	1.5172960758209229
1.0	92990000.0	93000000.0	0.0	2.3309483528137207	1.2773025035858154
1.0	93000000.0	93010000.0	3.0	2.3880550861358643	1.3096858263015747
1.0	93100000.0	93110000.0	3.0	2.359337329864502	1.2935850620269775
1.0	93260000.0	93270000.0	0.0	3.0194671154022217	1.661138892173767
1.0	93270000.0	93280000.0	4.0	2.8592801094055176	1.5756254196166992
1.0	93290000.0	93300000.0	3.0	4.562094688415527	2.4376327991485596
1.0	93310000.0	93320000.0	2.0	3.287869930267334	1.790776014328003
1.0	93320000.0	93330000.0	2.0	4.474984645843506	2.1953318119049072
1.0	93340000.0	93350000.0	2.0	5.0550665855407715	2.3483357429504395
1.0	93430000.0	93440000.0	8.0	5.259212017059326	2.411939859390259
1.0	93440000.0	93450000.0	5.0	6.2494988441467285	2.797959327697754
1.0	93520000.0	93530000.0	1.0	3.672598361968994	1.942584753036499
1.0	93580000.0	93590000.0	3.0	2.181875705718994	1.1910170316696167
1.0	93610000.0	93620000.0	2.0	2.2960829734802246	1.2569910287857056
1.0	93630000.0	93640000.0	4.0	2.3623883724212646	1.2963229417800903
1.0	93700000.0	93710000.0	1.0	2.1282455921173096	1.164267659187317
1.0	93710000.0	93720000.0	3.0	2.155027151107788	1.1773675680160522
1.0	93760000.0	93770000.0	2.0	2.1817281246185303	1.1934813261032104
1.0	93880000.0	93890000.0	5.0	2.8503785133361816	1.569162368774414
1.0	93950000.0	93960000.0	3.0	2.7448172569274902	1.511894941329956
1.0	94020000.0	94030000.0	4.0	2.4521901607513428	1.3476040363311768
1.0	94110000.0	94120000.0	3.0	2.638674259185791	1.4562828540802002
1.0	94190000.0	94200000.0	7.0	2.695507049560547	1.483793020248413
1.0	94200000.0	94210000.0	4.0	2.5701193809509277	1.4137874841690063
1.0	94220000.0	94230000.0	1.0	2.5415151119232178	1.3976151943206787
1.0	94370000.0	94380000.0	1.0	3.5753090381622314	1.9456180334091187
1.0	94420000.0	94430000.0	5.0	3.068881034851074	1.6930725574493408
1.0	94450000.0	94460000.0	2.0	3.5112147331237793	1.8695834875106812
1.0	94570000.0	94580000.0	3.0	3.471651792526245	1.8573997020721436
1.0	94580000.0	94590000.0	2.0	3.4828429222106934	1.8952633142471313
1.0	94640000.0	94650000.0	5.0	3.4044196605682373	1.8537006378173828
1.0	94700000.0	94710000.0	3.0	3.0949554443359375	1.7028201818466187
1.0	94710000.0	94720000.0	4.0	3.2305922508239746	1.7699403762817383
1.0	94730000.0	94740000.0	4.0	3.822232723236084	2.0057315826416016
1.0	94810000.0	94820000.0	4.0	3.686417818069458	1.9776427745819092
1.0	94820000.0	94830000.0	6.0	3.4993858337402344	1.8881057500839233
1.0	94870000.0	94880000.0	1.0	3.4657516479492188	1.8520793914794922
1.0	94900000.0	94910000.0	2.0	2.6316378116607666	1.462738275527954
1.0	94920000.0	94930000.0	1.0	2.6147172451019287	1.4502389430999756
1.0	94990000.0	95000000.0	3.0	3.0741569995880127	1.6876399517059326
1.0	95000000.0	95010000.0	3.0	3.3597939014434814	1.8829567432403564
1.0	95180000.0	95190000.0	6.0	3.5018115043640137	1.8661110401153564
1.0	95210000.0	95220000.0	6.0	3.7389557361602783	1.9693384170532227
1.0	95220000.0	95230000.0	1.0	3.797351360321045	1.9617923498153687
1.0	95230000.0	95240000.0	7.0	3.617903232574463	1.9190200567245483
1.0	95240000.0	95250000.0	3.0	3.8387451171875	2.0278987884521484
1.0	95320000.0	95330000.0	4.0	3.538590908050537	1.9300975799560547
1.0	95330000.0	95340000.0	3.0	3.7221648693084717	1.953661561012268
1.0	95350000.0	95360000.0	5.0	3.6621410846710205	1.9119060039520264
1.0	95430000.0	95440000.0	3.0	3.9772791862487793	1.986656904220581
1.0	95520000.0	95530000.0	3.0	3.800463914871216	1.9500030279159546
1.0	95580000.0	95590000.0	0.0	3.4194717407226562	1.871554970741272
1.0	95720000.0	95730000.0	5.0	5.809686183929443	2.539989948272705
1.0	95740000.0	95750000.0	10.0	5.73020076751709	2.5377089977264404
1.0	95770000.0	95780000.0	11.0	5.896737098693848	2.5365467071533203
1.0	95780000.0	95790000.0	9.0	6.250833034515381	2.6646840572357178
1.0	95880000.0	95890000.0	6.0	7.503153324127197	2.9251410961151123
1.0	95960000.0	95970000.0	13.0	7.3951897621154785	2.936124324798584
1.0	96010000.0	96020000.0	5.0	7.776898384094238	3.0045294761657715
1.0	96020000.0	96030000.0	8.0	7.765597343444824	3.0398917198181152
1.0	96100000.0	96110000.0	7.0	7.786531925201416	2.9745032787323
1.0	96120000.0	96130000.0	8.0	8.187649726867676	3.1068739891052246
1.0	96130000.0	96140000.0	10.0	8.091806411743164	3.058699131011963
1.0	96190000.0	96200000.0	9.0	8.324762344360352	3.108158588409424
1.0	96210000.0	96220000.0	8.0	8.830949783325195	3.238565444946289
1.0	96320000.0	96330000.0	9.0	8.47825813293457	3.1542506217956543
1.0	96350000.0	96360000.0	7.0	8.723638534545898	3.1728463172912598
1.0	96450000.0	96460000.0	8.0	8.576841354370117	3.12642240524292
1.0	96460000.0	96470000.0	11.0	9.028125762939453	3.2067973613739014
1.0	96480000.0	96490000.0	5.0	9.382406234741211	3.2502074241638184
1.0	96510000.0	96520000.0	3.0	7.550791263580322	3.1326935291290283
1.0	96530000.0	96540000.0	8.0	9.503859519958496	3.2890021800994873
1.0	96550000.0	96560000.0	11.0	9.156318664550781	3.2139053344726562
1.0	96570000.0	96580000.0	8.0	9.310035705566406	3.2382049560546875
1.0	96580000.0	96590000.0	11.0	9.005319595336914	3.2122440338134766
1.0	96600000.0	96610000.0	6.0	8.127951622009277	3.0580201148986816
1.0	96670000.0	96680000.0	5.0	9.63597297668457	3.260324001312256
1.0	96700000.0	96710000.0	3.0	7.395737648010254	2.993095636367798
1.0	96740000.0	96750000.0	9.0	9.04697036743164	3.1804611682891846
1.0	96850000.0	96860000.0	7.0	9.006643295288086	3.170361042022705
1.0	96960000.0	96970000.0	6.0	7.763006687164307	2.971964120864868
1.0	96970000.0	96980000.0	13.0	7.037572383880615	2.826810359954834
1.0	97000000.0	97010000.0	3.0	7.348296165466309	2.8506455421447754
1.0	97010000.0	97020000.0	6.0	7.15252685546875	2.84024715423584
1.0	97090000.0	97100000.0	6.0	5.84332275390625	2.5565292835235596
1.0	97180000.0	97190000.0	1.0	4.548399925231934	2.3778274059295654
1.0	97190000.0	97200000.0	0.0	3.5548644065856934	1.8561317920684814
1.0	97250000.0	97260000.0	3.0	3.482105255126953	1.8306394815444946
1.0	97260000.0	97270000.0	5.0	3.7845420837402344	1.9230966567993164
1.0	97430000.0	97440000.0	5.0	7.4938249588012695	2.880733013153076
1.0	97450000.0	97460000.0	9.0	7.839710235595703	2.9650325775146484
1.0	97460000.0	97470000.0	8.0	7.945062160491943	2.9587604999542236
1.0	97470000.0	97480000.0	9.0	8.219104766845703	3.0245893001556396
1.0	97500000.0	97510000.0	13.0	7.8800811767578125	2.99418306350708
1.0	97600000.0	97610000.0	6.0	7.52007532119751	2.8729946613311768
1.0	97650000.0	97660000.0	9.0	8.472054481506348	3.0525825023651123
1.0	97690000.0	97700000.0	2.0	8.517745971679688	3.069856882095337
1.0	97790000.0	97800000.0	9.0	9.862486839294434	3.294689178466797
1.0	97850000.0	97860000.0	8.0	9.952353477478027	3.3225905895233154
1.0	97900000.0	97910000.0	13.0	10.945589065551758	3.4875435829162598
1.0	97910000.0	97920000.0	17.0	10.088932037353516	3.3337535858154297
1.0	98010000.0	98020000.0	5.0	10.650164604187012	3.44663667678833
1.0	98030000.0	98040000.0	10.0	10.008261680603027	3.3181819915771484
1.0	98170000.0	98180000.0	13.0	10.836252212524414	3.472041368484497
1.0	98220000.0	98230000.0	5.0	11.382057189941406	3.6160545349121094
1.0	98240000.0	98250000.0	10.0	10.976896286010742	3.522083282470703
1.0	98260000.0	98270000.0	11.0	10.007868766784668	3.319411039352417
1.0	98340000.0	98350000.0	13.0	9.344640731811523	3.197986125946045
1.0	98510000.0	98520000.0	7.0	6.244403839111328	2.8265395164489746
1.0	98640000.0	98650000.0	12.0	9.529149055480957	3.233556032180786
1.0	98700000.0	98710000.0	9.0	9.98692798614502	3.3191497325897217
1.0	98780000.0	98790000.0	8.0	9.281498908996582	3.1936137676239014
1.0	98790000.0	98800000.0	10.0	9.417757034301758	3.2287228107452393
1.0	98800000.0	98810000.0	12.0	8.994768142700195	3.154484272003174
1.0	98870000.0	98880000.0	9.0	9.519266128540039	3.2424368858337402
1.0	98950000.0	98960000.0	12.0	9.754796981811523	3.281383991241455
1.0	99100000.0	99110000.0	7.0	9.75709342956543	3.2943241596221924
1.0	99110000.0	99120000.0	13.0	9.542959213256836	3.2530198097229004
1.0	99120000.0	99130000.0	15.0	8.245028495788574	3.0814285278320312
1.0	99140000.0	99150000.0	9.0	9.023839950561523	3.1428792476654053
1.0	99220000.0	99230000.0	8.0	7.846168518066406	2.9455759525299072
1.0	99330000.0	99340000.0	3.0	7.637989044189453	2.923762798309326
1.0	99360000.0	99370000.0	4.0	6.906487464904785	2.7939248085021973
1.0	99380000.0	99390000.0	2.0	7.0325164794921875	2.8146886825561523
1.0	99390000.0	99400000.0	6.0	7.197419166564941	2.831599473953247
1.0	99440000.0	99450000.0	7.0	7.576149940490723	2.896613597869873
1.0	99560000.0	99570000.0	4.0	7.4236159324646	2.908381938934326
1.0	99590000.0	99600000.0	7.0	6.72702169418335	2.7532474994659424
1.0	99600000.0	99610000.0	14.0	6.420956611633301	2.684589385986328
1.0	99680000.0	99690000.0	3.0	6.883800506591797	2.7943356037139893
1.0	99720000.0	99730000.0	7.0	6.3673224449157715	2.6348915100097656
1.0	99750000.0	99760000.0	5.0	7.007346153259277	2.7770962715148926
1.0	99780000.0	99790000.0	10.0	6.892668724060059	2.770063638687134
1.0	99850000.0	99860000.0	10.0	6.236710548400879	2.5891802310943604
1.0	99860000.0	99870000.0	4.0	5.865006446838379	2.533409595489502
1.0	99920000.0	99930000.0	4.0	5.792012691497803	2.492281198501587
1.0	99950000.0	99960000.0	8.0	5.062539100646973	2.2929348945617676
1.0	99980000.0	99990000.0	4.0	5.1810808181762695	2.3268370628356934
1.0	100000000.0	100010000.0	2.0	5.039202690124512	2.306858539581299
1.0	100020000.0	100030000.0	4.0	4.6203508377075195	2.200592517852783
1.0	100040000.0	100050000.0	3.0	4.2921247482299805	2.076612710952759
1.0	100050000.0	100060000.0	3.0	4.0949554443359375	2.029933214187622
1.0	100080000.0	100090000.0	7.0	3.7070698738098145	1.8820106983184814
1.0	100130000.0	100140000.0	2.0	3.7329325675964355	1.8928759098052979
1.0	100140000.0	100150000.0	1.0	3.6568589210510254	1.8792617321014404
1.0	100170000.0	100180000.0	2.0	2.9033970832824707	1.6243937015533447
1.0	100300000.0	100310000.0	6.0	2.8931679725646973	1.5967237949371338
1.0	100330000.0	100340000.0	2.0	2.2842748165130615	1.2505966424942017
1.0	100340000.0	100350000.0	1.0	2.2692859172821045	1.2414357662200928
1.0	100350000.0	100360000.0	3.0	2.070427417755127	1.132127046585083
1.0	100370000.0	100380000.0	1.0	2.2071373462677	1.20524263381958
1.0	100470000.0	100480000.0	4.0	2.3411059379577637	1.2839387655258179
1.0	100480000.0	100490000.0	1.0	2.4282593727111816	1.337148666381836
1.0	100570000.0	100580000.0	2.0	2.427769422531128	1.3387248516082764
1.0	100580000.0	100590000.0	1.0	2.4289252758026123	1.3389068841934204
1.0	100590000.0	100600000.0	2.0	2.5592586994171143	1.406665563583374
1.0	100650000.0	100660000.0	1.0	2.417572498321533	1.3301446437835693
1.0	100670000.0	100680000.0	1.0	2.109171152114868	1.1528723239898682
1.0	100740000.0	100750000.0	1.0	2.03867769241333	1.1180288791656494
1.0	100750000.0	100760000.0	0.0	2.084973096847534	1.1386134624481201
1.0	100840000.0	100850000.0	2.0	2.351771116256714	1.2897204160690308
1.0	100870000.0	100880000.0	1.0	2.5744669437408447	1.4205169677734375
1.0	100890000.0	100900000.0	3.0	2.443660259246826	1.3454912900924683
1.0	100980000.0	100990000.0	2.0	2.6229841709136963	1.458176851272583
1.0	101040000.0	101050000.0	4.0	3.19574236869812	1.721710443496704
1.0	101080000.0	101090000.0	4.0	3.8875129222869873	1.9219980239868164
1.0	101160000.0	101170000.0	6.0	4.636389255523682	2.1882712841033936
1.0	101210000.0	101220000.0	9.0	4.206729888916016	2.015690326690674
1.0	101300000.0	101310000.0	0.0	3.356398105621338	1.7567808628082275
1.0	101350000.0	101360000.0	4.0	2.3643832206726074	1.2978522777557373
1.0	101370000.0	101380000.0	2.0	2.1815600395202637	1.1905235052108765
1.0	101770000.0	101780000.0	2.0	3.8314101696014404	2.0630736351013184
1.0	101850000.0	101860000.0	1.0	3.2116341590881348	1.7646430730819702
1.0	101980000.0	101990000.0	4.0	3.819493532180786	1.9180381298065186
1.0	102000000.0	102010000.0	2.0	4.136738300323486	2.033738613128662
1.0	102050000.0	102060000.0	4.0	4.645890712738037	2.1762051582336426
1.0	102140000.0	102150000.0	9.0	4.923027992248535	2.3230857849121094
1.0	102150000.0	102160000.0	1.0	5.453803539276123	2.4099624156951904
1.0	102170000.0	102180000.0	5.0	5.60842752456665	2.495177984237671
1.0	102210000.0	102220000.0	5.0	5.810685157775879	2.5401835441589355
1.0	102220000.0	102230000.0	7.0	5.6271867752075195	2.507380723953247
1.0	102350000.0	102360000.0	6.0	6.280130863189697	2.648181200027466
1.0	102420000.0	102430000.0	9.0	7.697623252868652	2.9407989978790283
1.0	102460000.0	102470000.0	13.0	7.395483493804932	2.8813703060150146
1.0	102510000.0	102520000.0	7.0	8.905014038085938	3.148221254348755
1.0	102570000.0	102580000.0	4.0	8.894508361816406	3.1446328163146973
1.0	102600000.0	102610000.0	20.0	8.333160400390625	3.079258441925049
1.0	102830000.0	102840000.0	11.0	10.029975891113281	3.350353240966797
1.0	102840000.0	102850000.0	9.0	9.822431564331055	3.328106641769409
1.0	102880000.0	102890000.0	5.0	10.01966667175293	3.3518073558807373
1.0	102890000.0	102900000.0	17.0	9.474700927734375	3.258878231048584
1.0	103010000.0	103020000.0	4.0	10.433332443237305	3.4268479347229004
1.0	103030000.0	103040000.0	14.0	10.516639709472656	3.4406723976135254
1.0	103040000.0	103050000.0	12.0	10.18184757232666	3.3749053478240967
1.0	103100000.0	103110000.0	5.0	10.638052940368652	3.494398593902588
1.0	103120000.0	103130000.0	10.0	12.063153266906738	3.6872048377990723
1.0	103130000.0	103140000.0	10.0	11.978850364685059	3.671663761138916
1.0	103150000.0	103160000.0	14.0	11.255630493164062	3.545034885406494
1.0	103180000.0	103190000.0	15.0	11.52032470703125	3.5869693756103516
1.0	103240000.0	103250000.0	11.0	10.943321228027344	3.4985954761505127
1.0	103270000.0	103280000.0	8.0	10.803243637084961	3.472735643386841
1.0	103280000.0	103290000.0	10.0	11.423856735229492	3.573608875274658
1.0	103320000.0	103330000.0	6.0	10.33618450164795	3.382711887359619
1.0	103410000.0	103420000.0	11.0	11.328036308288574	3.551713466644287
1.0	103430000.0	103440000.0	13.0	10.880087852478027	3.4751229286193848
1.0	103490000.0	103500000.0	11.0	10.62598705291748	3.4275779724121094
1.0	103520000.0	103530000.0	11.0	10.882020950317383	3.471391201019287
1.0	103550000.0	103560000.0	13.0	10.451189994812012	3.397475004196167
1.0	103630000.0	103640000.0	6.0	10.557791709899902	3.427751064300537
1.0	103660000.0	103670000.0	7.0	10.60820484161377	3.4326634407043457
1.0	103670000.0	103680000.0	11.0	10.10430908203125	3.360509157180786
1.0	103730000.0	103740000.0	7.0	7.881808280944824	3.010756015777588
1.0	104040000.0	104050000.0	7.0	3.943115711212158	2.1440749168395996
1.0	104060000.0	104070000.0	3.0	3.801133632659912	2.0496158599853516
1.0	104120000.0	104130000.0	3.0	4.168637275695801	2.2464563846588135
1.0	104350000.0	104360000.0	3.0	5.8539886474609375	2.8197550773620605
1.0	104380000.0	104390000.0	7.0	6.679804801940918	2.9446356296539307
1.0	104460000.0	104470000.0	7.0	5.901196479797363	2.7248473167419434
1.0	104470000.0	104480000.0	11.0	7.294506072998047	3.0365757942199707
1.0	104480000.0	104490000.0	5.0	7.545048713684082	3.164212465286255
1.0	104610000.0	104620000.0	12.0	7.905869483947754	3.19454026222229
1.0	104620000.0	104630000.0	9.0	7.918707847595215	3.150660991668701
1.0	104660000.0	104670000.0	10.0	8.038761138916016	3.158665180206299
1.0	104680000.0	104690000.0	10.0	8.232166290283203	3.1886444091796875
1.0	104850000.0	104860000.0	3.0	8.893796920776367	3.2692153453826904
1.0	104890000.0	104900000.0	9.0	8.047128677368164	3.1932170391082764
1.0	104990000.0	105000000.0	7.0	8.787317276000977	3.3252129554748535
1.0	105060000.0	105070000.0	7.0	7.847983360290527	3.125974416732788
1.0	105090000.0	105100000.0	9.0	7.708227634429932	3.1107370853424072
1.0	105150000.0	105160000.0	12.0	6.286810398101807	2.91926908493042
1.0	105160000.0	105170000.0	7.0	6.057371139526367	2.8013410568237305
1.0	105180000.0	105190000.0	7.0	5.981348037719727	2.791907787322998
1.0	105260000.0	105270000.0	8.0	5.572165012359619	2.7804577350616455
1.0	105350000.0	105360000.0	9.0	6.674237251281738	2.9432075023651123
1.0	105390000.0	105400000.0	3.0	5.511333465576172	2.6222171783447266
1.0	105430000.0	105440000.0	10.0	8.325343132019043	3.2115089893341064
1.0	105460000.0	105470000.0	11.0	8.220151901245117	3.1194233894348145
1.0	105620000.0	105630000.0	21.0	8.964221000671387	3.278219699859619
1.0	105680000.0	105690000.0	10.0	9.500574111938477	3.3455004692077637
1.0	105720000.0	105730000.0	11.0	9.606488227844238	3.3499350547790527
1.0	105730000.0	105740000.0	9.0	7.334498405456543	2.9984068870544434
1.0	105930000.0	105940000.0	8.0	10.725140571594238	3.5068154335021973
1.0	105990000.0	106000000.0	11.0	10.45268440246582	3.4509072303771973
1.0	106050000.0	106060000.0	10.0	9.234647750854492	3.3255200386047363
1.0	106080000.0	106090000.0	11.0	9.226821899414062	3.300269365310669
1.0	106120000.0	106130000.0	5.0	7.838789463043213	3.0571088790893555
1.0	106130000.0	106140000.0	8.0	9.582099914550781	3.3460545539855957
1.0	106140000.0	106150000.0	10.0	9.58839225769043	3.3482284545898438
[truncated: 47,559 more rows]
