# Supplementary material for: Genome-wide mapping of somatic mutation rates uncovers drivers of cancer
Source: Nat Biotechnol. 2022 Jun 20;40(11):1634–43. doi: 10.1038/s41587-022-01353-8 (PMC9646522; doi:10.1038/s41587-022-01353-8)
Supplement: Supplementary file 4 — Regions and model predictions for each fold of each cancer for which a deep learning model was trained. Regions that were filtered are also listed along with their respective model predictions. [file 41587_2022_1353_MOESM4_ESM.zip › kfold_results/Hematopoietic_tumors/fold_4.txt]

CHROM	START	END	Y_TRUE	Y_PRED	STD
1.0	770000.0	780000.0	0.0	1.7368930578231812	0.7857890129089355
1.0	790000.0	800000.0	0.0	1.9730160236358643	0.9081606864929199
1.0	880000.0	890000.0	1.0	2.1111392974853516	0.9810684323310852
1.0	920000.0	930000.0	0.0	2.8074047565460205	1.343825101852417
1.0	940000.0	950000.0	4.0	2.618891716003418	1.2473465204238892
1.0	950000.0	960000.0	3.0	2.3976969718933105	1.13222336769104
1.0	960000.0	970000.0	3.0	2.536973714828491	1.2049353122711182
1.0	990000.0	1000000.0	1.0	2.6546664237976074	1.2657769918441772
1.0	1010000.0	1020000.0	2.0	2.430394172668457	1.149351954460144
1.0	1100000.0	1110000.0	1.0	2.366389751434326	1.1157935857772827
1.0	1210000.0	1220000.0	3.0	2.252446413040161	1.0557711124420166
1.0	1260000.0	1270000.0	4.0	2.5531253814697266	1.2133145332336426
1.0	1270000.0	1280000.0	1.0	2.1103034019470215	0.9806286096572876
1.0	1410000.0	1420000.0	2.0	2.3099632263183594	1.0861018896102905
1.0	1460000.0	1470000.0	2.0	2.2392916679382324	1.0488274097442627
1.0	1480000.0	1490000.0	1.0	2.1162149906158447	0.9837505221366882
1.0	1510000.0	1520000.0	3.0	3.012037992477417	1.4466102123260498
1.0	1530000.0	1540000.0	2.0	2.2328176498413086	1.0454061031341553
1.0	1730000.0	1740000.0	2.0	2.481245517730713	1.1759238243103027
1.0	1750000.0	1760000.0	5.0	2.401226282119751	1.1340701580047607
1.0	1790000.0	1800000.0	2.0	2.917832374572754	1.3995476961135864
1.0	1890000.0	1900000.0	1.0	2.7177767753601074	1.298152208328247
1.0	1940000.0	1950000.0	3.0	2.927460193634033	1.4043762683868408
1.0	2020000.0	2030000.0	3.0	2.512085437774658	1.1919903755187988
1.0	2030000.0	2040000.0	3.0	2.3558216094970703	1.110237717628479
1.0	2040000.0	2050000.0	3.0	2.320366859436035	1.0915911197662354
1.0	2080000.0	2090000.0	1.0	2.4261527061462402	1.147133469581604
1.0	2140000.0	2150000.0	2.0	2.2487425804138184	1.0538132190704346
1.0	2180000.0	2190000.0	0.0	2.1524853706359863	1.0029370784759521
1.0	2210000.0	2220000.0	1.0	2.204280138015747	1.030320644378662
1.0	2220000.0	2230000.0	2.0	2.206347942352295	1.0314078330993652
1.0	2250000.0	2260000.0	5.0	2.3533949851989746	1.1089671850204468
1.0	2310000.0	2320000.0	6.0	2.410041093826294	1.1386969089508057
1.0	2340000.0	2350000.0	2.0	2.5322084426879883	1.2024604082107544
1.0	2350000.0	2360000.0	3.0	2.8638534545898438	1.3723855018615723
1.0	2380000.0	2390000.0	4.0	3.31831431388855	1.555741548538208
1.0	2440000.0	2450000.0	5.0	2.595231533050537	1.2351255416870117
1.0	2450000.0	2460000.0	5.0	2.7940380573272705	1.3370357751846313
1.0	2480000.0	2490000.0	18.0	3.5725090503692627	1.7173607349395752
1.0	2500000.0	2510000.0	2.0	3.417739152908325	1.6441690921783447
1.0	2510000.0	2520000.0	1.0	3.5364232063293457	1.7003997564315796
1.0	2560000.0	2570000.0	6.0	3.294917345046997	1.5852367877960205
1.0	2570000.0	2580000.0	1.0	3.5529682636260986	1.6076104640960693
1.0	2710000.0	2720000.0	7.0	3.9957852363586426	1.835204839706421
1.0	2820000.0	2830000.0	2.0	3.892019748687744	1.77810537815094
1.0	2900000.0	2910000.0	3.0	4.238725185394287	1.8952093124389648
1.0	2920000.0	2930000.0	7.0	3.7386932373046875	1.7346769571304321
1.0	2940000.0	2950000.0	7.0	4.027978897094727	1.802851915359497
1.0	2980000.0	2990000.0	8.0	4.798401832580566	2.258221387863159
1.0	3000000.0	3010000.0	3.0	4.1606926918029785	1.8743960857391357
1.0	3110000.0	3120000.0	4.0	3.917725086212158	1.8584855794906616
1.0	3130000.0	3140000.0	3.0	3.7186074256896973	1.7452656030654907
1.0	3170000.0	3180000.0	6.0	3.2908530235290527	1.5832757949829102
1.0	3220000.0	3230000.0	2.0	4.439769744873047	1.9749596118927002
1.0	3290000.0	3300000.0	3.0	3.6477904319763184	1.6846729516983032
1.0	3310000.0	3320000.0	5.0	3.3345932960510254	1.5940929651260376
1.0	3320000.0	3330000.0	4.0	3.2733185291290283	1.5341980457305908
1.0	3340000.0	3350000.0	5.0	3.0759453773498535	1.4782823324203491
1.0	3350000.0	3360000.0	4.0	3.2453904151916504	1.5277496576309204
1.0	3360000.0	3370000.0	4.0	3.2724242210388184	1.5654934644699097
1.0	3370000.0	3380000.0	3.0	2.752474069595337	1.3158823251724243
1.0	3460000.0	3470000.0	6.0	2.3977513313293457	1.1322519779205322
1.0	3500000.0	3510000.0	3.0	2.283137559890747	1.0719681978225708
1.0	3550000.0	3560000.0	0.0	2.1873579025268555	1.0213773250579834
1.0	3560000.0	3570000.0	1.0	2.089695692062378	0.9697227478027344
1.0	3570000.0	3580000.0	4.0	2.45102596282959	1.1601403951644897
1.0	3770000.0	3780000.0	1.0	2.0635428428649902	0.955906867980957
1.0	3790000.0	3800000.0	3.0	1.9296398162841797	0.8853966593742371
1.0	3800000.0	3810000.0	4.0	1.9367154836654663	0.8890918493270874
1.0	3820000.0	3830000.0	2.0	2.1040921211242676	0.9773401021957397
1.0	3830000.0	3840000.0	2.0	2.6160855293273926	1.2458988428115845
1.0	4000000.0	4010000.0	4.0	2.7851905822753906	1.332534670829773
1.0	4010000.0	4020000.0	7.0	2.7641053199768066	1.3218042850494385
1.0	4020000.0	4030000.0	4.0	3.0328729152679443	1.4569593667984009
1.0	4100000.0	4110000.0	1.0	3.2967734336853027	1.5526227951049805
1.0	4130000.0	4140000.0	2.0	3.4161205291748047	1.6269623041152954
1.0	4150000.0	4160000.0	3.0	3.900909900665283	1.7942225933074951
1.0	4170000.0	4180000.0	4.0	3.7993698120117188	1.7441980838775635
1.0	4190000.0	4200000.0	7.0	3.7824795246124268	1.742313027381897
1.0	4200000.0	4210000.0	3.0	4.093632221221924	1.8661491870880127
1.0	4400000.0	4410000.0	5.0	4.986944675445557	2.181929111480713
1.0	4410000.0	4420000.0	4.0	5.1042399406433105	2.2113165855407715
1.0	4420000.0	4430000.0	4.0	5.114675998687744	2.2229065895080566
1.0	4470000.0	4480000.0	4.0	5.7711591720581055	2.453342914581299
1.0	4490000.0	4500000.0	5.0	5.813862323760986	2.4567112922668457
1.0	4500000.0	4510000.0	6.0	5.353880882263184	2.2912278175354004
1.0	4540000.0	4550000.0	10.0	5.480198860168457	2.350774049758911
1.0	4570000.0	4580000.0	11.0	5.234797954559326	2.2619221210479736
1.0	4730000.0	4740000.0	4.0	5.434767246246338	2.33320951461792
1.0	4750000.0	4760000.0	6.0	4.897027969360352	2.151252031326294
1.0	4790000.0	4800000.0	7.0	5.456414222717285	2.315800189971924
1.0	4810000.0	4820000.0	3.0	5.88928747177124	2.4622106552124023
1.0	4870000.0	4880000.0	9.0	6.138731956481934	2.559969902038574
1.0	4930000.0	4940000.0	5.0	5.8636040687561035	2.4777631759643555
1.0	4990000.0	5000000.0	4.0	5.937308311462402	2.49202299118042
1.0	5030000.0	5040000.0	7.0	5.7321977615356445	2.435791254043579
1.0	5060000.0	5070000.0	3.0	6.093177795410156	2.571310520172119
1.0	5120000.0	5130000.0	6.0	6.034757137298584	2.526522397994995
1.0	5200000.0	5210000.0	10.0	5.23402214050293	2.269620180130005
1.0	5260000.0	5270000.0	10.0	5.67483377456665	2.447357654571533
1.0	5350000.0	5360000.0	6.0	5.512460231781006	2.35302996635437
1.0	5370000.0	5380000.0	5.0	5.162822723388672	2.2318272590637207
1.0	5440000.0	5450000.0	8.0	4.904095649719238	2.1305108070373535
1.0	5470000.0	5480000.0	5.0	5.013678550720215	2.1780924797058105
1.0	5560000.0	5570000.0	4.0	4.6830854415893555	2.0447349548339844
1.0	5600000.0	5610000.0	2.0	5.228670597076416	2.238450050354004
1.0	5770000.0	5780000.0	8.0	4.442502975463867	1.9953769445419312
1.0	5780000.0	5790000.0	4.0	4.604918003082275	2.0361130237579346
1.0	5790000.0	5800000.0	4.0	4.53037166595459	2.0080361366271973
1.0	5860000.0	5870000.0	3.0	4.386984825134277	1.9556891918182373
1.0	5890000.0	5900000.0	4.0	3.4624640941619873	1.6155517101287842
1.0	5920000.0	5930000.0	2.0	2.6521666049957275	1.2644922733306885
1.0	5990000.0	6000000.0	1.0	2.495845317840576	1.183531641960144
1.0	6010000.0	6020000.0	4.0	2.280351400375366	1.0704991817474365
1.0	6020000.0	6030000.0	3.0	2.2206809520721436	1.038991093635559
1.0	6050000.0	6060000.0	0.0	2.5104153156280518	1.1911221742630005
1.0	6100000.0	6110000.0	2.0	2.4627318382263184	1.1662594079971313
1.0	6120000.0	6130000.0	2.0	2.3909761905670166	1.1286964416503906
1.0	6230000.0	6240000.0	3.0	2.704430103302002	1.2913252115249634
1.0	6270000.0	6280000.0	0.0	2.4741179943084717	1.1722071170806885
1.0	6350000.0	6360000.0	1.0	2.019857883453369	0.9328489303588867
1.0	6410000.0	6420000.0	2.0	1.82229483127594	0.8295127749443054
1.0	6490000.0	6500000.0	1.0	2.520050048828125	1.1961339712142944
1.0	6580000.0	6590000.0	3.0	2.641011953353882	1.258749008178711
1.0	6630000.0	6640000.0	7.0	3.2178120613098145	1.5478569269180298
1.0	6830000.0	6840000.0	5.0	2.705207109451294	1.2917217016220093
1.0	6850000.0	6860000.0	2.0	2.2528960704803467	1.056004285812378
1.0	6870000.0	6880000.0	2.0	2.1585516929626465	1.0061441659927368
1.0	6880000.0	6890000.0	1.0	2.256504774093628	1.0579146146774292
1.0	6900000.0	6910000.0	2.0	2.483360767364502	1.1770236492156982
1.0	6950000.0	6960000.0	4.0	2.0250706672668457	0.9355923533439636
1.0	7020000.0	7030000.0	1.0	2.9240660667419434	1.402674913406372
1.0	7090000.0	7100000.0	5.0	3.497063159942627	1.5985398292541504
1.0	7120000.0	7130000.0	3.0	3.8202080726623535	1.743438720703125
1.0	7140000.0	7150000.0	5.0	3.8085265159606934	1.727281928062439
1.0	7200000.0	7210000.0	5.0	3.9972763061523438	1.809849500656128
1.0	7230000.0	7240000.0	3.0	4.161112308502197	1.878774642944336
1.0	7280000.0	7290000.0	5.0	4.054036617279053	1.8187370300292969
1.0	7350000.0	7360000.0	2.0	3.511976957321167	1.6257741451263428
1.0	7360000.0	7370000.0	0.0	3.745337963104248	1.6731030941009521
1.0	7420000.0	7430000.0	3.0	3.9262118339538574	1.7980486154556274
1.0	7540000.0	7550000.0	4.0	3.732178211212158	1.7206350564956665
1.0	7610000.0	7620000.0	4.0	3.315871000289917	1.5352272987365723
1.0	7630000.0	7640000.0	4.0	3.5580894947052	1.6614007949829102
1.0	7720000.0	7730000.0	5.0	3.337893009185791	1.559594750404358
1.0	7750000.0	7760000.0	3.0	2.9448177814483643	1.413075566291809
1.0	7760000.0	7770000.0	1.0	3.051940441131592	1.466410517692566
1.0	7870000.0	7880000.0	3.0	2.726364850997925	1.3025457859039307
1.0	7960000.0	7970000.0	4.0	2.5906481742858887	1.2327558994293213
1.0	7990000.0	8000000.0	2.0	2.86944317817688	1.3752073049545288
1.0	8030000.0	8040000.0	1.0	2.327561855316162	1.095371961593628
1.0	8060000.0	8070000.0	4.0	2.4604077339172363	1.1650493144989014
1.0	8080000.0	8090000.0	2.0	2.9470126628875732	1.4141736030578613
1.0	8100000.0	8110000.0	6.0	2.9885993003845215	1.4349416494369507
1.0	8110000.0	8120000.0	1.0	2.9922966957092285	1.4367852210998535
1.0	8120000.0	8130000.0	2.0	2.976172685623169	1.4287490844726562
1.0	8130000.0	8140000.0	2.0	2.7570080757141113	1.3181872367858887
1.0	8160000.0	8170000.0	2.0	2.952767848968506	1.4170522689819336
1.0	8180000.0	8190000.0	2.0	3.0173544883728027	1.4492547512054443
1.0	8190000.0	8200000.0	3.0	3.0509488582611084	1.4659210443496704
1.0	8210000.0	8220000.0	2.0	2.94267201423645	1.412003755569458
1.0	8230000.0	8240000.0	1.0	2.7762012481689453	1.3279680013656616
1.0	8280000.0	8290000.0	4.0	2.8307089805603027	1.355634331703186
1.0	8300000.0	8310000.0	3.0	2.819650173187256	1.350031852722168
1.0	8360000.0	8370000.0	2.0	3.020796298980713	1.450963020324707
1.0	8370000.0	8380000.0	2.0	2.843303680419922	1.361999750137329
1.0	8400000.0	8410000.0	4.0	2.809938430786133	1.3451101779937744
1.0	8410000.0	8420000.0	2.0	2.4285647869110107	1.14839768409729
1.0	8420000.0	8430000.0	5.0	2.3161263465881348	1.0893588066101074
1.0	8520000.0	8530000.0	1.0	2.555849075317383	1.2147305011749268
1.0	8540000.0	8550000.0	2.0	2.432882785797119	1.1506534814834595
1.0	8580000.0	8590000.0	8.0	2.386409282684326	1.1263054609298706
1.0	8640000.0	8650000.0	0.0	2.2899134159088135	1.0755398273468018
1.0	8730000.0	8740000.0	3.0	2.0638527870178223	0.9560705423355103
1.0	8820000.0	8830000.0	1.0	2.234710216522217	1.0464023351669312
1.0	8860000.0	8870000.0	2.0	2.11552357673645	0.9833852648735046
1.0	8870000.0	8880000.0	2.0	2.1387453079223633	0.9956637620925903
1.0	8900000.0	8910000.0	5.0	2.249389171600342	1.0541532039642334
1.0	8980000.0	8990000.0	3.0	2.5590357780456543	1.2163851261138916
1.0	9120000.0	9130000.0	18.0	2.397312879562378	1.132021188735962
1.0	9200000.0	9210000.0	4.0	2.8578872680664062	1.3693708181381226
1.0	9300000.0	9310000.0	3.0	1.9084478616714478	0.874290943145752
1.0	9320000.0	9330000.0	2.0	2.261136770248413	1.0603582859039307
1.0	9350000.0	9360000.0	3.0	2.4453747272491455	1.1571886539459229
1.0	9380000.0	9390000.0	2.0	2.515869140625	1.1939623355865479
1.0	9460000.0	9470000.0	2.0	2.7131402492523193	1.2957823276519775
1.0	9500000.0	9510000.0	2.0	2.742401361465454	1.3107415437698364
1.0	9620000.0	9630000.0	1.0	2.2270395755767822	1.0423471927642822
1.0	9650000.0	9660000.0	1.0	1.9534480571746826	0.8978789448738098
1.0	9720000.0	9730000.0	0.0	2.6517221927642822	1.264265775680542
1.0	9730000.0	9740000.0	1.0	2.5121142864227295	1.1920011043548584
1.0	9780000.0	9790000.0	3.0	2.7680938243865967	1.3238389492034912
1.0	9930000.0	9940000.0	3.0	2.129997491836548	0.9910433888435364
1.0	10090000.0	10100000.0	3.0	1.842546820640564	0.8399791717529297
1.0	10120000.0	10130000.0	1.0	2.301036834716797	1.0814050436019897
1.0	10130000.0	10140000.0	0.0	2.2062931060791016	1.0313832759857178
1.0	10190000.0	10200000.0	2.0	2.3217878341674805	1.0923357009887695
1.0	10230000.0	10240000.0	2.0	2.1252517700195312	0.9885279536247253
1.0	10450000.0	10460000.0	3.0	2.1850576400756836	1.0201667547225952
1.0	10610000.0	10620000.0	5.0	2.090641975402832	0.9702226519584656
1.0	10630000.0	10640000.0	1.0	2.247368335723877	1.0530931949615479
1.0	10760000.0	10770000.0	4.0	2.616962432861328	1.2463510036468506
1.0	10830000.0	10840000.0	6.0	2.800910234451294	1.340522050857544
1.0	10870000.0	10880000.0	5.0	3.025925874710083	1.4535094499588013
1.0	10900000.0	10910000.0	2.0	3.139768600463867	1.5097098350524902
1.0	10980000.0	10990000.0	4.0	3.0009255409240723	1.4410830736160278
1.0	11030000.0	11040000.0	3.0	2.9561586380004883	1.4187471866607666
1.0	11110000.0	11120000.0	1.0	2.1483139991760254	1.0007314682006836
1.0	11120000.0	11130000.0	1.0	2.3979077339172363	1.1323325634002686
1.0	11150000.0	11160000.0	2.0	2.044045925140381	0.94560706615448
1.0	11160000.0	11170000.0	2.0	2.3148112297058105	1.0886585712432861
1.0	11180000.0	11190000.0	3.0	2.233447551727295	1.0457370281219482
1.0	11240000.0	11250000.0	4.0	1.9555572271347046	0.8989881277084351
1.0	11260000.0	11270000.0	0.0	2.2449328899383545	1.0518033504486084
1.0	11300000.0	11310000.0	1.0	2.145875930786133	0.9994393587112427
1.0	11370000.0	11380000.0	2.0	2.4845948219299316	1.1776740550994873
1.0	11410000.0	11420000.0	4.0	2.8375751972198486	1.3591095209121704
1.0	11450000.0	11460000.0	3.0	2.7512054443359375	1.315230369567871
1.0	11540000.0	11550000.0	3.0	2.927849769592285	1.4045732021331787
1.0	11560000.0	11570000.0	6.0	2.786971092224121	1.333444356918335
1.0	11590000.0	11600000.0	4.0	3.0824737548828125	1.4815046787261963
1.0	11630000.0	11640000.0	2.0	2.874636173248291	1.3778190612792969
1.0	11730000.0	11740000.0	1.0	1.9634202718734741	0.9031225442886353
1.0	11790000.0	11800000.0	0.0	2.3124847412109375	1.0874406099319458
1.0	11800000.0	11810000.0	3.0	2.3221638202667236	1.0925281047821045
1.0	11830000.0	11840000.0	1.0	2.8695735931396484	1.3752703666687012
1.0	11920000.0	11930000.0	4.0	3.0640196800231934	1.4723891019821167
1.0	11990000.0	12000000.0	2.0	2.4200966358184814	1.1439604759216309
1.0	12020000.0	12030000.0	0.0	2.537933826446533	1.2054334878921509
1.0	12110000.0	12120000.0	2.0	2.35221529006958	1.1083428859710693
1.0	12150000.0	12160000.0	1.0	2.5069336891174316	1.1893188953399658
1.0	12350000.0	12360000.0	1.0	2.396334648132324	1.1315066814422607
1.0	12390000.0	12400000.0	2.0	2.147949695587158	1.0005357265472412
1.0	12460000.0	12470000.0	0.0	2.104124069213867	0.9773562550544739
1.0	12480000.0	12490000.0	2.0	1.9633362293243408	0.9030755162239075
1.0	12510000.0	12520000.0	0.0	1.9717611074447632	0.9075096845626831
1.0	12540000.0	12550000.0	0.0	1.9283117055892944	0.8846937417984009
1.0	12550000.0	12560000.0	2.0	2.0199947357177734	0.9329204559326172
1.0	12660000.0	12670000.0	1.0	2.0462920665740967	0.9467896223068237
1.0	12670000.0	12680000.0	6.0	2.262296199798584	1.0609729290008545
1.0	12740000.0	12750000.0	3.0	3.1045169830322266	1.492377519607544
1.0	12750000.0	12760000.0	3.0	3.288769245147705	1.5764914751052856
1.0	13810000.0	13820000.0	3.0	3.362694501876831	1.5867116451263428
1.0	13830000.0	13840000.0	4.0	3.544187068939209	1.6881883144378662
1.0	13860000.0	13870000.0	0.0	3.8244354724884033	1.7379436492919922
1.0	13950000.0	13960000.0	4.0	3.99835205078125	1.8339430093765259
1.0	13980000.0	13990000.0	1.0	3.339756488800049	1.6068382263183594
1.0	14000000.0	14010000.0	5.0	3.6847434043884277	1.7202485799789429
1.0	14080000.0	14090000.0	5.0	2.5528194904327393	1.2131541967391968
1.0	14100000.0	14110000.0	2.0	2.4266209602355957	1.1473777294158936
1.0	14150000.0	14160000.0	2.0	3.254756450653076	1.531873106956482
1.0	14170000.0	14180000.0	3.0	4.020542621612549	1.8234283924102783
1.0	14180000.0	14190000.0	5.0	4.0338850021362305	1.8258033990859985
1.0	14290000.0	14300000.0	6.0	3.9341793060302734	1.811547040939331
1.0	14330000.0	14340000.0	4.0	4.36630916595459	1.9502519369125366
1.0	14380000.0	14390000.0	4.0	4.3885498046875	1.9734058380126953
1.0	14460000.0	14470000.0	2.0	4.448705196380615	1.9674183130264282
1.0	14480000.0	14490000.0	3.0	5.314179420471191	2.302280902862549
1.0	14530000.0	14540000.0	4.0	5.216114521026611	2.2645981311798096
1.0	14630000.0	14640000.0	6.0	5.372037887573242	2.2946643829345703
1.0	14750000.0	14760000.0	5.0	6.201959133148193	2.5275285243988037
1.0	14760000.0	14770000.0	5.0	5.424717903137207	2.307161808013916
1.0	14790000.0	14800000.0	8.0	5.747241973876953	2.4025192260742188
1.0	14900000.0	14910000.0	3.0	4.984002113342285	2.156935214996338
1.0	14940000.0	14950000.0	7.0	5.070565700531006	2.1913697719573975
1.0	15080000.0	15090000.0	4.0	4.656649112701416	2.028019905090332
1.0	15090000.0	15100000.0	6.0	4.7168121337890625	2.0488812923431396
1.0	15160000.0	15170000.0	6.0	4.280653476715088	1.917151689529419
1.0	15180000.0	15190000.0	3.0	4.436285972595215	1.9669936895370483
1.0	15210000.0	15220000.0	4.0	4.097998142242432	1.8378244638442993
1.0	15250000.0	15260000.0	4.0	3.054410457611084	1.4676339626312256
1.0	15260000.0	15270000.0	5.0	3.08866024017334	1.4845596551895142
1.0	15280000.0	15290000.0	2.0	3.1230790615081787	1.4714241027832031
1.0	15330000.0	15340000.0	2.0	3.2808902263641357	1.542026162147522
1.0	15370000.0	15380000.0	2.0	3.2352423667907715	1.5563329458236694
1.0	15540000.0	15550000.0	5.0	3.372849225997925	1.5718156099319458
1.0	15590000.0	15600000.0	2.0	3.0257551670074463	1.453425645828247
1.0	15700000.0	15710000.0	3.0	2.977123260498047	1.4292206764221191
1.0	15770000.0	15780000.0	2.0	2.9273838996887207	1.4043372869491577
1.0	15790000.0	15800000.0	5.0	2.770331621170044	1.324979543685913
1.0	15830000.0	15840000.0	4.0	2.3353524208068848	1.0994757413864136
1.0	16000000.0	16010000.0	2.0	2.25760817527771	1.0584962368011475
1.0	16050000.0	16060000.0	0.0	2.0033111572265625	0.9241135716438293
1.0	16100000.0	16110000.0	1.0	2.7881898880004883	1.3340635299682617
1.0	16170000.0	16180000.0	5.0	3.351393461227417	1.6124271154403687
1.0	16250000.0	16260000.0	7.0	2.326317071914673	1.0947166681289673
1.0	16290000.0	16300000.0	1.0	2.4984970092773438	1.1849184036254883
1.0	16310000.0	16320000.0	1.0	2.7672431468963623	1.3234063386917114
1.0	16370000.0	16380000.0	0.0	2.72495436668396	1.3018219470977783
1.0	16450000.0	16460000.0	4.0	2.921435832977295	1.4013583660125732
1.0	16590000.0	16600000.0	2.0	2.1819820404052734	1.0185329914093018
1.0	16600000.0	16610000.0	1.0	2.230764865875244	1.044324517250061
1.0	16640000.0	16650000.0	6.0	2.1227877140045166	0.987226665019989
1.0	16670000.0	16680000.0	3.0	2.6664791107177734	1.2718538045883179
1.0	16720000.0	16730000.0	2.0	2.3399970531463623	1.1019132137298584
1.0	16750000.0	16760000.0	6.0	2.8420894145965576	1.361387014389038
1.0	17030000.0	17040000.0	7.0	2.9494552612304688	1.415399432182312
1.0	17330000.0	17340000.0	2.0	2.0742709636688232	0.9615737795829773
1.0	17340000.0	17350000.0	0.0	2.110626459121704	0.9807957410812378
1.0	17360000.0	17370000.0	2.0	2.18888258934021	1.0221807956695557
1.0	17370000.0	17380000.0	0.0	2.026740550994873	0.9364758729934692
1.0	17380000.0	17390000.0	1.0	2.6397016048431396	1.2580748796463013
1.0	17500000.0	17510000.0	3.0	2.917821168899536	1.3995416164398193
1.0	17520000.0	17530000.0	0.0	2.870650053024292	1.3758103847503662
1.0	17550000.0	17560000.0	3.0	2.9847540855407715	1.4330229759216309
1.0	17700000.0	17710000.0	3.0	3.200922727584839	1.5396242141723633
1.0	17720000.0	17730000.0	4.0	2.9344093799591064	1.407860517501831
1.0	17910000.0	17920000.0	4.0	2.529264211654663	1.2009271383285522
1.0	17970000.0	17980000.0	2.0	3.5832691192626953	1.6500698328018188
1.0	18020000.0	18030000.0	1.0	3.6356048583984375	1.6380252838134766
1.0	18090000.0	18100000.0	4.0	3.474604845046997	1.6224305629730225
1.0	18160000.0	18170000.0	2.0	3.9445812702178955	1.7888367176055908
1.0	18170000.0	18180000.0	2.0	4.198036193847656	1.890228509902954
1.0	18230000.0	18240000.0	2.0	3.722132921218872	1.7369086742401123
1.0	18260000.0	18270000.0	3.0	3.9865481853485107	1.8040030002593994
1.0	18280000.0	18290000.0	3.0	3.954118013381958	1.7918899059295654
1.0	18340000.0	18350000.0	0.0	3.8156116008758545	1.754429578781128
1.0	18420000.0	18430000.0	3.0	3.5581233501434326	1.6591628789901733
1.0	18450000.0	18460000.0	4.0	3.510937452316284	1.655827283859253
1.0	18530000.0	18540000.0	2.0	3.475830078125	1.6352306604385376
1.0	18550000.0	18560000.0	0.0	3.424229860305786	1.6344057321548462
1.0	18620000.0	18630000.0	2.0	3.517096996307373	1.6119098663330078
1.0	18630000.0	18640000.0	3.0	3.9019322395324707	1.7770872116088867
1.0	18710000.0	18720000.0	3.0	4.43643856048584	1.9744316339492798
1.0	18720000.0	18730000.0	6.0	4.524287223815918	2.0117602348327637
1.0	18820000.0	18830000.0	7.0	4.1859846115112305	1.9124243259429932
1.0	18850000.0	18860000.0	2.0	4.10237979888916	1.861700415611267
1.0	18870000.0	18880000.0	3.0	3.900505781173706	1.775219202041626
1.0	18940000.0	18950000.0	2.0	3.872596263885498	1.7639858722686768
1.0	19040000.0	19050000.0	3.0	3.5422139167785645	1.6141564846038818
1.0	19140000.0	19150000.0	1.0	2.9830546379089355	1.4258904457092285
1.0	19260000.0	19270000.0	3.0	2.3646647930145264	1.1148862838745117
1.0	19300000.0	19310000.0	3.0	2.728980779647827	1.3038862943649292
1.0	19350000.0	19360000.0	4.0	2.62691593170166	1.2514806985855103
1.0	19380000.0	19390000.0	4.0	2.458205223083496	1.1638962030410767
1.0	19470000.0	19480000.0	2.0	1.8960325717926025	0.8678147196769714
1.0	19530000.0	19540000.0	0.0	1.8749555349349976	0.8568213582038879
1.0	19670000.0	19680000.0	2.0	1.9788051843643188	0.9112048149108887
1.0	19690000.0	19700000.0	1.0	1.9959325790405273	0.9202335476875305
1.0	19740000.0	19750000.0	1.0	1.9061968326568604	0.8731178045272827
1.0	19780000.0	19790000.0	1.0	2.232562303543091	1.0452715158462524
1.0	20040000.0	20050000.0	2.0	2.316906452178955	1.0897626876831055
1.0	20070000.0	20080000.0	0.0	2.2688965797424316	1.0644571781158447
1.0	20080000.0	20090000.0	2.0	2.319089889526367	1.0909160375595093
1.0	20090000.0	20100000.0	1.0	2.3101282119750977	1.086190104484558
1.0	20100000.0	20110000.0	2.0	2.1891582012176514	1.022324800491333
1.0	20110000.0	20120000.0	2.0	2.250579833984375	1.0547881126403809
1.0	20120000.0	20130000.0	0.0	2.3144538402557373	1.08846914768219
1.0	20190000.0	20200000.0	2.0	2.774625539779663	1.3271656036376953
1.0	20210000.0	20220000.0	1.0	2.0717215538024902	0.9602280855178833
1.0	20230000.0	20240000.0	2.0	2.3842544555664062	1.1251705884933472
1.0	20250000.0	20260000.0	4.0	2.7703402042388916	1.324982762336731
1.0	20300000.0	20310000.0	4.0	2.738598585128784	1.3087975978851318
1.0	20360000.0	20370000.0	5.0	3.1275267601013184	1.484488606452942
1.0	20400000.0	20410000.0	1.0	3.122223377227783	1.5010931491851807
1.0	20450000.0	20460000.0	2.0	3.287592649459839	1.5466617345809937
1.0	20540000.0	20550000.0	5.0	3.055570602416992	1.4682096242904663
1.0	20600000.0	20610000.0	1.0	3.1316611766815186	1.5057296752929688
1.0	20710000.0	20720000.0	4.0	3.143479108810425	1.5115277767181396
1.0	20720000.0	20730000.0	2.0	2.942298412322998	1.4118156433105469
1.0	20800000.0	20810000.0	5.0	2.814734935760498	1.3475391864776611
1.0	20820000.0	20830000.0	0.0	2.219050884246826	1.038131594657898
1.0	20860000.0	20870000.0	0.0	3.148210048675537	1.5138497352600098
1.0	20890000.0	20900000.0	4.0	3.155500888824463	1.5174245834350586
1.0	20900000.0	20910000.0	1.0	2.959540605545044	1.4204413890838623
1.0	20920000.0	20930000.0	1.0	2.619206666946411	1.2475084066390991
1.0	20960000.0	20970000.0	4.0	2.581186056137085	1.227858066558838
1.0	20990000.0	21000000.0	2.0	2.639370918273926	1.2579052448272705
1.0	21030000.0	21040000.0	4.0	2.7143054008483887	1.2963768243789673
1.0	21070000.0	21080000.0	3.0	2.268305540084839	1.064140796661377
1.0	21130000.0	21140000.0	1.0	2.3812501430511475	1.1235978603363037
1.0	21140000.0	21150000.0	1.0	2.016566038131714	0.9311073422431946
1.0	21200000.0	21210000.0	0.0	2.244997501373291	1.0518372058868408
1.0	21210000.0	21220000.0	3.0	2.180363893508911	1.0176819562911987
1.0	21230000.0	21240000.0	3.0	2.2945568561553955	1.077984094619751
1.0	21320000.0	21330000.0	3.0	2.153838634490967	1.0036516189575195
1.0	21370000.0	21380000.0	1.0	2.1430864334106445	0.9979622960090637
1.0	21390000.0	21400000.0	2.0	2.161909341812134	1.0079190731048584
1.0	21440000.0	21450000.0	1.0	2.225989818572998	1.0418002605438232
1.0	21560000.0	21570000.0	2.0	2.3993144035339355	1.133074402809143
1.0	21580000.0	21590000.0	3.0	2.2543225288391113	1.0567677021026611
1.0	21620000.0	21630000.0	1.0	2.6829311847686768	1.2802966833114624
1.0	21630000.0	21640000.0	0.0	2.1820952892303467	1.0185954570770264
1.0	21640000.0	21650000.0	1.0	2.2934188842773438	1.0773895978927612
1.0	21660000.0	21670000.0	5.0	2.144237518310547	0.9985740780830383
1.0	21680000.0	21690000.0	3.0	2.479302167892456	1.1749107837677002
1.0	21700000.0	21710000.0	4.0	2.523974895477295	1.1981744766235352
1.0	21720000.0	21730000.0	2.0	2.6908583641052246	1.2843677997589111
1.0	21820000.0	21830000.0	2.0	2.491604804992676	1.1813284158706665
1.0	21840000.0	21850000.0	2.0	2.7401442527770996	1.3095879554748535
1.0	21920000.0	21930000.0	4.0	2.457984447479248	1.1637821197509766
1.0	22010000.0	22020000.0	2.0	2.1373074054718018	0.9949082136154175
1.0	22050000.0	22060000.0	2.0	2.3648581504821777	1.114992380142212
1.0	22140000.0	22150000.0	0.0	2.629617929458618	1.2528760433197021
1.0	22170000.0	22180000.0	4.0	2.6960339546203613	1.2870196104049683
1.0	22380000.0	22390000.0	4.0	2.685312271118164	1.2815234661102295
1.0	22400000.0	22410000.0	0.0	2.5235185623168945	1.1979327201843262
1.0	22430000.0	22440000.0	0.0	2.2345528602600098	1.0463244915008545
1.0	22440000.0	22450000.0	4.0	2.2407727241516113	1.0496113300323486
1.0	22520000.0	22530000.0	2.0	2.8529300689697266	1.366866946220398
1.0	22540000.0	22550000.0	0.0	2.867354154586792	1.3741528987884521
1.0	22600000.0	22610000.0	5.0	2.8193111419677734	1.3498599529266357
1.0	22630000.0	22640000.0	2.0	3.0428216457366943	1.4618895053863525
1.0	22640000.0	22650000.0	3.0	2.876070499420166	1.3785450458526611
1.0	22680000.0	22690000.0	4.0	3.0661327838897705	1.4734301567077637
1.0	22720000.0	22730000.0	1.0	2.923278331756592	1.4022815227508545
1.0	22760000.0	22770000.0	2.0	2.611807346343994	1.2436935901641846
1.0	22830000.0	22840000.0	3.0	1.9997403621673584	0.9222369194030762
1.0	22870000.0	22880000.0	3.0	2.627237319946289	1.2516474723815918
1.0	22950000.0	22960000.0	3.0	2.904447555541992	1.3928247690200806
1.0	22970000.0	22980000.0	5.0	2.990438461303711	1.4358594417572021
1.0	23040000.0	23050000.0	3.0	3.0620412826538086	1.4714099168777466
1.0	23050000.0	23060000.0	4.0	2.8454432487487793	1.3630869388580322
1.0	23090000.0	23100000.0	1.0	2.767299175262451	1.323433518409729
1.0	23110000.0	23120000.0	2.0	2.75354266166687	1.316424012184143
1.0	23120000.0	23130000.0	5.0	2.603745222091675	1.2395292520523071
1.0	23170000.0	23180000.0	3.0	2.6905784606933594	1.2842257022857666
1.0	23200000.0	23210000.0	5.0	2.7889208793640137	1.3344366550445557
1.0	23290000.0	23300000.0	4.0	2.85103178024292	1.3659098148345947
1.0	23300000.0	23310000.0	4.0	2.8452510833740234	1.3629875183105469
1.0	23400000.0	23410000.0	2.0	2.1611015796661377	1.0074899196624756
1.0	23670000.0	23680000.0	4.0	2.7205755710601807	1.2995837926864624
1.0	23700000.0	23710000.0	3.0	2.4900736808776855	1.180529236793518
1.0	23800000.0	23810000.0	7.0	2.6592745780944824	1.268148422241211
1.0	23810000.0	23820000.0	1.0	3.0979959964752197	1.489161491394043
1.0	23820000.0	23830000.0	3.0	2.979248046875	1.4302804470062256
1.0	23850000.0	23860000.0	2.0	2.9395956993103027	1.4104619026184082
1.0	23980000.0	23990000.0	1.0	3.3199048042297363	1.5972933769226074
1.0	24020000.0	24030000.0	1.0	2.375286102294922	1.1204620599746704
1.0	24030000.0	24040000.0	3.0	2.369211435317993	1.1172785758972168
1.0	24100000.0	24110000.0	2.0	2.3136818408966064	1.088070273399353
1.0	24150000.0	24160000.0	0.0	2.6414220333099365	1.2589600086212158
1.0	24190000.0	24200000.0	4.0	2.2092864513397217	1.032970666885376
1.0	24360000.0	24370000.0	1.0	2.4754037857055664	1.1728777885437012
1.0	24380000.0	24390000.0	3.0	2.438446283340454	1.1535661220550537
1.0	24390000.0	24400000.0	3.0	2.259002923965454	1.0592315196990967
1.0	24410000.0	24420000.0	3.0	2.2979273796081543	1.0797680616378784
1.0	24440000.0	24450000.0	3.0	2.3723416328430176	1.1189215183258057
1.0	24460000.0	24470000.0	6.0	2.5152106285095215	1.193618655204773
1.0	24480000.0	24490000.0	0.0	2.4916296005249023	1.1813346147537231
1.0	24540000.0	24550000.0	4.0	2.7781600952148438	1.3289635181427002
1.0	24560000.0	24570000.0	2.0	2.8595926761627197	1.3702316284179688
1.0	24580000.0	24590000.0	4.0	2.7279059886932373	1.3033345937728882
1.0	24700000.0	24710000.0	8.0	2.1493659019470215	1.0012890100479126
1.0	24710000.0	24720000.0	1.0	2.6009254455566406	1.2380682229995728
1.0	24770000.0	24780000.0	0.0	2.2519302368164062	1.0554978847503662
1.0	24790000.0	24800000.0	8.0	2.240668296813965	1.0495563745498657
1.0	24830000.0	24840000.0	2.0	2.7951505184173584	1.3376022577285767
1.0	24920000.0	24930000.0	3.0	2.9680323600769043	1.424678087234497
1.0	24990000.0	25000000.0	6.0	2.604938268661499	1.2401431798934937
1.0	25070000.0	25080000.0	10.0	3.1164071559906006	1.4982268810272217
1.0	25080000.0	25090000.0	2.0	2.6617255210876465	1.269413948059082
1.0	25210000.0	25220000.0	1.0	2.408297061920166	1.1377817392349243
1.0	25220000.0	25230000.0	1.0	2.2446017265319824	1.0516281127929688
1.0	25250000.0	25260000.0	4.0	6.023130893707275	2.74013614654541
1.0	25260000.0	25270000.0	0.0	2.253486156463623	1.056318998336792
1.0	25300000.0	25310000.0	1.0	2.449725866317749	1.1594651937484741
1.0	25340000.0	25350000.0	3.0	2.3833303451538086	1.124685525894165
1.0	25380000.0	25390000.0	2.0	2.263402223587036	1.0615562200546265
1.0	25480000.0	25490000.0	8.0	2.7156362533569336	1.2970633506774902
1.0	25580000.0	25590000.0	2.0	2.2505557537078857	1.0547784566879272
1.0	25800000.0	25810000.0	0.0	1.9941381216049194	0.919281005859375
1.0	25810000.0	25820000.0	2.0	1.9942989349365234	0.9193680882453918
1.0	25840000.0	25850000.0	1.0	2.525070905685425	1.198746919631958
1.0	25910000.0	25920000.0	5.0	2.5307726860046387	1.2017111778259277
1.0	26040000.0	26050000.0	2.0	2.4328160285949707	1.150619626045227
1.0	26130000.0	26140000.0	3.0	2.083773612976074	0.9665945172309875
1.0	26260000.0	26270000.0	3.0	2.538275957107544	1.2056074142456055
1.0	26300000.0	26310000.0	2.0	2.194955348968506	1.025390386581421
1.0	26310000.0	26320000.0	5.0	1.838858962059021	0.8380699157714844
1.0	26350000.0	26360000.0	1.0	2.463235378265381	1.1665246486663818
1.0	26380000.0	26390000.0	7.0	2.4078238010406494	1.137534737586975
1.0	26430000.0	26440000.0	0.0	2.2940492630004883	1.0777218341827393
1.0	26450000.0	26460000.0	2.0	2.4569060802459717	1.1632198095321655
1.0	26560000.0	26570000.0	1.0	2.9427378177642822	1.412036657333374
1.0	26570000.0	26580000.0	2.0	2.2640509605407715	1.0618966817855835
1.0	26670000.0	26680000.0	1.0	2.7011332511901855	1.2896322011947632
1.0	26740000.0	26750000.0	5.0	2.436359167098999	1.1524752378463745
1.0	26780000.0	26790000.0	2.0	2.458814859390259	1.164212703704834
1.0	26800000.0	26810000.0	1.0	2.236135959625244	1.0471596717834473
1.0	26840000.0	26850000.0	2.0	2.626077175140381	1.2510478496551514
1.0	26890000.0	26900000.0	2.0	2.4960691928863525	1.1836515665054321
1.0	26920000.0	26930000.0	5.0	2.4462268352508545	1.1576346158981323
1.0	26970000.0	26980000.0	3.0	2.821012258529663	1.3507238626480103
1.0	26980000.0	26990000.0	2.0	2.7469775676727295	1.3130723237991333
1.0	26990000.0	27000000.0	3.0	2.6908726692199707	1.2843748331069946
1.0	27000000.0	27010000.0	2.0	2.7212092876434326	1.2999086380004883
1.0	27040000.0	27050000.0	3.0	2.477492570877075	1.173964023590088
1.0	27130000.0	27140000.0	2.0	2.283292293548584	1.0720477104187012
1.0	27150000.0	27160000.0	1.0	1.9953110218048096	0.9199067950248718
1.0	27170000.0	27180000.0	3.0	2.2014682292938232	1.0288406610488892
1.0	27200000.0	27210000.0	0.0	2.0495121479034424	0.9484952688217163
1.0	27220000.0	27230000.0	2.0	1.9160619974136353	0.8782828450202942
1.0	27300000.0	27310000.0	2.0	2.495150089263916	1.183171272277832
1.0	27340000.0	27350000.0	5.0	2.5176687240600586	1.194894552230835
1.0	27410000.0	27420000.0	1.0	2.6080780029296875	1.2417669296264648
1.0	27440000.0	27450000.0	2.0	2.2114009857177734	1.0340855121612549
1.0	27540000.0	27550000.0	2.0	2.6606621742248535	1.2688608169555664
1.0	27630000.0	27640000.0	1.0	2.3044533729553223	1.0832035541534424
1.0	27690000.0	27700000.0	2.0	2.5366599559783936	1.2047717571258545
1.0	27710000.0	27720000.0	1.0	2.5932974815368652	1.2341245412826538
1.0	27720000.0	27730000.0	5.0	2.384547710418701	1.12532639503479
1.0	27740000.0	27750000.0	3.0	2.4764437675476074	1.1734169721603394
1.0	27790000.0	27800000.0	2.0	2.382312297821045	1.124155044555664
1.0	27800000.0	27810000.0	4.0	2.786506175994873	1.3332077264785767
1.0	27870000.0	27880000.0	2.0	1.8306066989898682	0.8338014483451843
1.0	27900000.0	27910000.0	2.0	2.0655417442321777	0.9569603800773621
1.0	27940000.0	27950000.0	1.0	2.2750601768493652	1.0677106380462646
1.0	28020000.0	28030000.0	1.0	2.4810030460357666	1.175797700881958
1.0	28060000.0	28070000.0	1.0	2.0913619995117188	0.9706029891967773
1.0	28070000.0	28080000.0	0.0	2.095165967941284	0.972619891166687
1.0	28090000.0	28100000.0	4.0	2.2604804039001465	1.060009241104126
1.0	28100000.0	28110000.0	3.0	2.2666141986846924	1.0632531642913818
1.0	28190000.0	28200000.0	3.0	2.3233590126037598	1.0931618213653564
1.0	28240000.0	28250000.0	2.0	2.7026360034942627	1.2904012203216553
1.0	28290000.0	28300000.0	0.0	2.14953351020813	1.001375436782837
1.0	28330000.0	28340000.0	0.0	2.425443172454834	1.1467626094818115
1.0	28380000.0	28390000.0	8.0	2.53987455368042	1.20644211769104
1.0	28390000.0	28400000.0	7.0	2.6674323081970215	1.2723445892333984
1.0	28460000.0	28470000.0	4.0	3.305516481399536	1.5903526544570923
1.0	28500000.0	28510000.0	5.0	3.3537707328796387	1.6055772304534912
1.0	28510000.0	28520000.0	2.0	2.7647812366485596	1.3221499919891357
1.0	28530000.0	28540000.0	1.0	2.2496559619903564	1.0542984008789062
1.0	28580000.0	28590000.0	1.0	2.1223597526550293	0.9870074391365051
1.0	28680000.0	28690000.0	1.0	2.272763729095459	1.0664937496185303
1.0	28730000.0	28740000.0	3.0	2.2688350677490234	1.064420461654663
1.0	28760000.0	28770000.0	1.0	2.4759373664855957	1.1731544733047485
1.0	28770000.0	28780000.0	1.0	2.3930745124816895	1.1298013925552368
1.0	28810000.0	28820000.0	1.0	2.3954784870147705	1.1310608386993408
1.0	28840000.0	28850000.0	3.0	2.320888042449951	1.0918605327606201
1.0	28890000.0	28900000.0	1.0	2.570859670639038	1.2225161790847778
1.0	28900000.0	28910000.0	3.0	2.7368557453155518	1.307908296585083
1.0	29020000.0	29030000.0	4.0	2.384652614593506	1.125382661819458
1.0	29030000.0	29040000.0	2.0	2.582237720489502	1.228402853012085
1.0	29080000.0	29090000.0	2.0	2.28594708442688	1.0734522342681885
1.0	29130000.0	29140000.0	4.0	2.755119800567627	1.3172316551208496
1.0	29230000.0	29240000.0	3.0	2.201488971710205	1.0288516283035278
1.0	29260000.0	29270000.0	0.0	2.279561758041382	1.0700788497924805
1.0	29270000.0	29280000.0	1.0	2.2437288761138916	1.05116605758667
1.0	29290000.0	29300000.0	2.0	2.2239441871643066	1.040713906288147
1.0	29370000.0	29380000.0	1.0	2.1837306022644043	1.0194560289382935
1.0	29520000.0	29530000.0	2.0	1.9384727478027344	0.8900195360183716
1.0	29590000.0	29600000.0	1.0	2.907773733139038	1.3944965600967407
1.0	29670000.0	29680000.0	3.0	3.1247076988220215	1.502310872077942
1.0	29680000.0	29690000.0	1.0	3.0993101596832275	1.4898102283477783
1.0	29690000.0	29700000.0	1.0	3.4620823860168457	1.655190110206604
1.0	29710000.0	29720000.0	3.0	3.36175799369812	1.6174023151397705
1.0	29780000.0	29790000.0	8.0	3.216524839401245	1.5382897853851318
1.0	29810000.0	29820000.0	2.0	3.3153998851776123	1.5764816999435425
1.0	29820000.0	29830000.0	4.0	3.186628818511963	1.5326482057571411
1.0	30080000.0	30090000.0	5.0	3.5467472076416016	1.6686515808105469
1.0	30120000.0	30130000.0	5.0	3.8451836109161377	1.7746909856796265
1.0	30170000.0	30180000.0	3.0	3.662679672241211	1.6980564594268799
1.0	30190000.0	30200000.0	3.0	4.059772491455078	1.833208441734314
1.0	30220000.0	30230000.0	4.0	3.371225357055664	1.5988904237747192
1.0	30230000.0	30240000.0	1.0	3.571727752685547	1.6515305042266846
1.0	30260000.0	30270000.0	4.0	3.7293171882629395	1.720787763595581
1.0	30290000.0	30300000.0	4.0	4.280447959899902	1.9313207864761353
1.0	30300000.0	30310000.0	1.0	4.250205993652344	1.9112859964370728
1.0	30310000.0	30320000.0	2.0	4.365687370300293	1.9437154531478882
1.0	30320000.0	30330000.0	6.0	4.0324506759643555	1.8306100368499756
1.0	30340000.0	30350000.0	7.0	3.9926600456237793	1.8366460800170898
1.0	30420000.0	30430000.0	4.0	4.270515441894531	1.9371379613876343
1.0	30430000.0	30440000.0	3.0	4.213003635406494	1.8991706371307373
1.0	30480000.0	30490000.0	3.0	4.081596374511719	1.8327953815460205
1.0	30490000.0	30500000.0	2.0	4.656607151031494	2.07495379447937
1.0	30590000.0	30600000.0	5.0	3.904097080230713	1.783156394958496
1.0	30620000.0	30630000.0	3.0	4.220314979553223	1.9158687591552734
1.0	30660000.0	30670000.0	4.0	3.682800769805908	1.693312644958496
1.0	30690000.0	30700000.0	1.0	4.048288345336914	1.851019263267517
1.0	30820000.0	30830000.0	8.0	3.9580750465393066	1.798360824584961
1.0	30830000.0	30840000.0	6.0	3.5575084686279297	1.6773380041122437
1.0	30880000.0	30890000.0	5.0	3.717318296432495	1.7371677160263062
1.0	30890000.0	30900000.0	4.0	3.627039670944214	1.723766565322876
1.0	30920000.0	30930000.0	3.0	2.860558032989502	1.3707202672958374
1.0	30930000.0	30940000.0	1.0	3.440537691116333	1.6380281448364258
1.0	30950000.0	30960000.0	2.0	3.785764217376709	1.7176910638809204
1.0	31000000.0	31010000.0	2.0	3.2499465942382812	1.5634714365005493
1.0	31010000.0	31020000.0	4.0	3.0087106227874756	1.4449584484100342
1.0	31110000.0	31120000.0	3.0	3.2277157306671143	1.5526717901229858
1.0	31120000.0	31130000.0	4.0	3.4215266704559326	1.641095757484436
1.0	31170000.0	31180000.0	1.0	3.436976671218872	1.6533310413360596
1.0	31390000.0	31400000.0	2.0	2.5642971992492676	1.2191107273101807
1.0	31500000.0	31510000.0	1.0	2.4291129112243652	1.1486862897872925
1.0	31510000.0	31520000.0	2.0	2.3987059593200684	1.1327502727508545
1.0	31570000.0	31580000.0	4.0	2.5083937644958496	1.1900701522827148
1.0	31600000.0	31610000.0	3.0	2.881200075149536	1.3811299800872803
1.0	31660000.0	31670000.0	3.0	2.871779680252075	1.3763811588287354
1.0	31800000.0	31810000.0	2.0	2.3622753620147705	1.113627552986145
1.0	31810000.0	31820000.0	3.0	2.229444980621338	1.0436204671859741
1.0	31840000.0	31850000.0	1.0	1.9894235134124756	0.91680908203125
1.0	31850000.0	31860000.0	2.0	2.5281591415405273	1.2003529071807861
1.0	31910000.0	31920000.0	1.0	2.6826467514038086	1.2801519632339478
1.0	31950000.0	31960000.0	3.0	2.7077877521514893	1.2930415868759155
1.0	31990000.0	32000000.0	4.0	2.816096782684326	1.3482338190078735
1.0	32070000.0	32080000.0	2.0	2.7965216636657715	1.338294267654419
1.0	32090000.0	32100000.0	1.0	1.99420166015625	0.9193130731582642
1.0	32100000.0	32110000.0	0.0	1.9506124258041382	0.8963910937309265
1.0	32190000.0	32200000.0	2.0	2.093906879425049	0.9719491004943848
1.0	32230000.0	32240000.0	1.0	2.5247645378112793	1.198584794998169
1.0	32270000.0	32280000.0	2.0	2.5744330883026123	1.2243653535842896
1.0	32330000.0	32340000.0	5.0	2.9897279739379883	1.4355058670043945
1.0	32340000.0	32350000.0	6.0	2.863811731338501	1.3723653554916382
1.0	32350000.0	32360000.0	3.0	2.97834849357605	1.4298295974731445
1.0	32360000.0	32370000.0	1.0	2.9950900077819824	1.4381802082061768
1.0	32400000.0	32410000.0	5.0	5.109288215637207	2.313459873199463
1.0	32640000.0	32650000.0	3.0	2.252523899078369	1.0558135509490967
1.0	32650000.0	32660000.0	3.0	2.2734217643737793	1.0668361186981201
1.0	32670000.0	32680000.0	3.0	2.712472915649414	1.2954422235488892
1.0	32710000.0	32720000.0	2.0	3.3752048015594482	1.623847246170044
1.0	32720000.0	32730000.0	2.0	2.6231842041015625	1.2495601177215576
1.0	32730000.0	32740000.0	6.0	2.4907851219177246	1.1808971166610718
1.0	32800000.0	32810000.0	1.0	2.6626744270324707	1.2699003219604492
1.0	32810000.0	32820000.0	1.0	2.2579734325408936	1.0586897134780884
1.0	32990000.0	33000000.0	1.0	2.8361499309539795	1.358383297920227
1.0	33000000.0	33010000.0	3.0	2.688512086868286	1.2831655740737915
1.0	33090000.0	33100000.0	5.0	2.2932486534118652	1.0772993564605713
1.0	33140000.0	33150000.0	1.0	2.246838092803955	1.0528085231781006
1.0	33150000.0	33160000.0	2.0	2.148620128631592	1.000891923904419
1.0	33180000.0	33190000.0	5.0	2.407259941101074	1.1372356414794922
1.0	33330000.0	33340000.0	2.0	2.002699375152588	0.923791766166687
1.0	33350000.0	33360000.0	3.0	2.3424811363220215	1.1032220125198364
1.0	33400000.0	33410000.0	1.0	2.0904088020324707	0.9701030850410461
1.0	33440000.0	33450000.0	3.0	2.3232784271240234	1.0931211709976196
1.0	33480000.0	33490000.0	1.0	1.956157922744751	0.8993046879768372
1.0	33540000.0	33550000.0	2.0	2.0525295734405518	0.9500882029533386
1.0	33550000.0	33560000.0	0.0	2.243399143218994	1.0509912967681885
1.0	33570000.0	33580000.0	4.0	2.391395092010498	1.1289174556732178
1.0	33580000.0	33590000.0	3.0	2.2896080017089844	1.075378179550171
1.0	33620000.0	33630000.0	5.0	2.0853402614593506	0.9674252271652222
1.0	33640000.0	33650000.0	1.0	2.1922850608825684	1.0239849090576172
1.0	33720000.0	33730000.0	3.0	2.142373561859131	0.9975838661193848
1.0	33740000.0	33750000.0	1.0	2.136068344116211	0.9942538142204285
1.0	33750000.0	33760000.0	2.0	1.9179325103759766	0.8792600631713867
1.0	34040000.0	34050000.0	4.0	3.5702872276306152	1.6314293146133423
1.0	34210000.0	34220000.0	4.0	4.474785804748535	1.9808801412582397
1.0	34310000.0	34320000.0	1.0	4.411529064178467	1.9513133764266968
1.0	34370000.0	34380000.0	3.0	4.004100799560547	1.8334242105484009
1.0	34450000.0	34460000.0	3.0	4.051721572875977	1.8316417932510376
1.0	34490000.0	34500000.0	5.0	4.010468006134033	1.8158683776855469
1.0	34540000.0	34550000.0	5.0	3.5955302715301514	1.7281475067138672
1.0	34600000.0	34610000.0	7.0	4.186237335205078	1.880724310874939
1.0	34620000.0	34630000.0	3.0	3.83073091506958	1.7748210430145264
1.0	34700000.0	34710000.0	1.0	4.783397674560547	2.1054742336273193
1.0	34820000.0	34830000.0	4.0	4.284963607788086	1.9218597412109375
1.0	34850000.0	34860000.0	5.0	5.4375152587890625	2.2962894439697266
1.0	34890000.0	34900000.0	7.0	4.84234619140625	2.110220432281494
1.0	34960000.0	34970000.0	6.0	4.760838508605957	2.08630633354187
1.0	35080000.0	35090000.0	3.0	3.652409076690674	1.7070319652557373
1.0	35100000.0	35110000.0	2.0	3.8085551261901855	1.7402015924453735
1.0	35130000.0	35140000.0	1.0	3.986304759979248	1.8103580474853516
1.0	35150000.0	35160000.0	5.0	3.6316866874694824	1.6835237741470337
1.0	35160000.0	35170000.0	7.0	3.921633243560791	1.797820806503296
1.0	35190000.0	35200000.0	6.0	3.7657082080841064	1.756914496421814
1.0	35200000.0	35210000.0	3.0	3.2190423011779785	1.5484570264816284
1.0	35280000.0	35290000.0	5.0	2.9401443004608154	1.410736322402954
1.0	35330000.0	35340000.0	2.0	2.824425220489502	1.3524510860443115
1.0	35340000.0	35350000.0	1.0	2.9211087226867676	1.401193380355835
1.0	35370000.0	35380000.0	4.0	2.896127700805664	1.388641595840454
1.0	35410000.0	35420000.0	4.0	3.0555856227874756	1.4682166576385498
1.0	35500000.0	35510000.0	3.0	2.895071506500244	1.3881134986877441
1.0	35550000.0	35560000.0	2.0	2.5325233936309814	1.202622413635254
1.0	35580000.0	35590000.0	5.0	2.7889492511749268	1.3344513177871704
1.0	35640000.0	35650000.0	2.0	2.6627581119537354	1.2699419260025024
1.0	35710000.0	35720000.0	8.0	2.8594374656677246	1.3701510429382324
1.0	35720000.0	35730000.0	2.0	2.8401706218719482	1.3604183197021484
1.0	35780000.0	35790000.0	4.0	2.3848724365234375	1.1254980564117432
1.0	35800000.0	35810000.0	4.0	2.4487357139587402	1.1589466333389282
1.0	35820000.0	35830000.0	2.0	2.326324701309204	1.0947203636169434
1.0	35870000.0	35880000.0	1.0	2.4405577182769775	1.1546707153320312
1.0	35880000.0	35890000.0	2.0	2.392310619354248	1.1293981075286865
1.0	35910000.0	35920000.0	5.0	2.1330106258392334	0.9926320314407349
1.0	36050000.0	36060000.0	0.0	2.3325271606445312	1.0979855060577393
1.0	36080000.0	36090000.0	1.0	2.156006336212158	1.0048002004623413
1.0	36320000.0	36330000.0	0.0	2.3625593185424805	1.1137745380401611
1.0	36460000.0	36470000.0	0.0	2.232077121734619	1.0450153350830078
1.0	36580000.0	36590000.0	4.0	2.6549441814422607	1.2659190893173218
1.0	36600000.0	36610000.0	3.0	2.151648759841919	1.0024961233139038
1.0	36620000.0	36630000.0	3.0	3.2797656059265137	1.5779165029525757
1.0	36820000.0	36830000.0	2.0	2.6248703002929688	1.2504252195358276
1.0	36830000.0	36840000.0	0.0	2.868992567062378	1.3749765157699585
1.0	36840000.0	36850000.0	4.0	2.6817572116851807	1.279695749282837
1.0	36850000.0	36860000.0	6.0	4.016549587249756	1.9209522008895874
1.0	36900000.0	36910000.0	2.0	2.5678353309631348	1.2209463119506836
1.0	36990000.0	37000000.0	0.0	2.69482159614563	1.286399483680725
1.0	37010000.0	37020000.0	4.0	2.603858470916748	1.2395871877670288
1.0	37070000.0	37080000.0	0.0	2.790982246398926	1.3354848623275757
1.0	37170000.0	37180000.0	1.0	2.94492769241333	1.413130283355713
1.0	37180000.0	37190000.0	3.0	3.0764498710632324	1.4785314798355103
1.0	37220000.0	37230000.0	6.0	3.0475661754608154	1.4642455577850342
1.0	37340000.0	37350000.0	3.0	3.181788682937622	1.5302846431732178
1.0	37360000.0	37370000.0	4.0	3.4683804512023926	1.6007473468780518
1.0	37380000.0	37390000.0	2.0	3.7479686737060547	1.7349576950073242
1.0	37410000.0	37420000.0	3.0	3.7080464363098145	1.7145357131958008
1.0	37420000.0	37430000.0	2.0	3.911578416824341	1.7936363220214844
1.0	37440000.0	37450000.0	1.0	3.931396961212158	1.8111873865127563
1.0	37560000.0	37570000.0	3.0	3.8540053367614746	1.7712888717651367
1.0	37620000.0	37630000.0	2.0	3.7151999473571777	1.7106784582138062
1.0	37690000.0	37700000.0	1.0	3.646735668182373	1.6954090595245361
1.0	37810000.0	37820000.0	2.0	3.0419089794158936	1.461439847946167
1.0	37850000.0	37860000.0	3.0	2.935652256011963	1.4084842205047607
1.0	37890000.0	37900000.0	0.0	2.842015027999878	1.3613511323928833
1.0	37950000.0	37960000.0	2.0	2.1154332160949707	0.9833396673202515
1.0	37990000.0	38000000.0	1.0	2.287982225418091	1.0745196342468262
1.0	38000000.0	38010000.0	0.0	2.010183572769165	0.927741527557373
1.0	38050000.0	38060000.0	2.0	1.9192678928375244	0.8799527287483215
1.0	38080000.0	38090000.0	1.0	2.6388437747955322	1.2576358318328857
1.0	38090000.0	38100000.0	2.0	2.4466350078582764	1.1578466892242432
1.0	38140000.0	38150000.0	2.0	2.4656567573547363	1.1677908897399902
1.0	38190000.0	38200000.0	3.0	2.9377198219299316	1.409518837928772
1.0	38200000.0	38210000.0	3.0	2.920379161834717	1.4008232355117798
1.0	38210000.0	38220000.0	2.0	2.868242025375366	1.374595284461975
1.0	38230000.0	38240000.0	2.0	2.638481616973877	1.2574459314346313
1.0	38260000.0	38270000.0	3.0	2.330488681793213	1.096909999847412
1.0	38270000.0	38280000.0	0.0	2.2164628505706787	1.036759376525879
1.0	38340000.0	38350000.0	2.0	2.408709764480591	1.1380027532577515
1.0	38450000.0	38460000.0	2.0	2.341810941696167	1.1028709411621094
1.0	38460000.0	38470000.0	2.0	2.356299638748169	1.1104910373687744
1.0	38480000.0	38490000.0	4.0	2.1055190563201904	0.9781007766723633
1.0	38520000.0	38530000.0	0.0	2.685239315032959	1.2814840078353882
1.0	38530000.0	38540000.0	0.0	2.5731399059295654	1.223696231842041
1.0	38580000.0	38590000.0	5.0	2.4226226806640625	1.1452833414077759
1.0	38600000.0	38610000.0	3.0	2.638042449951172	1.257220983505249
1.0	38620000.0	38630000.0	3.0	2.7438037395477295	1.3114548921585083
1.0	38640000.0	38650000.0	3.0	2.809793472290039	1.345037579536438
1.0	38840000.0	38850000.0	4.0	2.9317896366119385	1.4065437316894531
1.0	38990000.0	39000000.0	4.0	3.1791324615478516	1.5289841890335083
1.0	39000000.0	39010000.0	1.0	3.190737247467041	1.5346561670303345
1.0	39060000.0	39070000.0	4.0	3.1598453521728516	1.5195519924163818
1.0	39080000.0	39090000.0	5.0	3.1551175117492676	1.517235517501831
1.0	39130000.0	39140000.0	0.0	3.2754440307617188	1.5758240222930908
1.0	39150000.0	39160000.0	2.0	3.172316074371338	1.5256518125534058
1.0	39160000.0	39170000.0	4.0	3.307326078414917	1.5912271738052368
1.0	39210000.0	39220000.0	3.0	3.1753318309783936	1.527126431465149
1.0	39250000.0	39260000.0	3.0	3.0157835483551025	1.448475956916809
1.0	39270000.0	39280000.0	7.0	2.8960824012756348	1.3886175155639648
1.0	39300000.0	39310000.0	4.0	2.3819661140441895	1.1239736080169678
1.0	39420000.0	39430000.0	3.0	2.90820050239563	1.394712209701538
1.0	39470000.0	39480000.0	5.0	2.601950168609619	1.2385995388031006
1.0	39620000.0	39630000.0	1.0	2.2545132637023926	1.0568636655807495
1.0	39680000.0	39690000.0	1.0	2.3534722328186035	1.109002709388733
1.0	39730000.0	39740000.0	3.0	2.1390750408172607	0.9958440661430359
1.0	39860000.0	39870000.0	1.0	2.249481678009033	1.0542047023773193
1.0	39890000.0	39900000.0	0.0	2.199988842010498	1.0280524492263794
1.0	39910000.0	39920000.0	0.0	2.1947884559631348	1.025301218032837
1.0	39940000.0	39950000.0	3.0	2.2083075046539307	1.0324490070343018
1.0	39990000.0	40000000.0	2.0	2.295724868774414	1.0786007642745972
1.0	40070000.0	40080000.0	3.0	2.617295742034912	1.2465267181396484
1.0	40090000.0	40100000.0	2.0	2.616983413696289	1.2463605403900146
1.0	40140000.0	40150000.0	4.0	2.5211641788482666	1.1967090368270874
1.0	40170000.0	40180000.0	3.0	2.5749404430389404	1.2246263027191162
1.0	40250000.0	40260000.0	1.0	2.4336540699005127	1.1510601043701172
1.0	40370000.0	40380000.0	2.0	2.421196460723877	1.1445355415344238
1.0	40430000.0	40440000.0	1.0	2.074183464050293	0.9615284204483032
1.0	40440000.0	40450000.0	4.0	2.1753668785095215	1.0150392055511475
1.0	40520000.0	40530000.0	1.0	2.8314900398254395	1.3560287952423096
1.0	40610000.0	40620000.0	5.0	2.5899791717529297	1.2324104309082031
1.0	40620000.0	40630000.0	4.0	2.8041746616363525	1.3421825170516968
1.0	40670000.0	40680000.0	2.0	2.4557440280914307	1.1626121997833252
1.0	40690000.0	40700000.0	0.0	2.5661253929138184	1.2200566530227661
1.0	40710000.0	40720000.0	4.0	2.653259515762329	1.2650549411773682
1.0	40720000.0	40730000.0	3.0	2.0739006996154785	0.9613771438598633
1.0	40770000.0	40780000.0	3.0	2.796243190765381	1.338155746459961
1.0	40800000.0	40810000.0	7.0	2.7971255779266357	1.3386030197143555
1.0	40810000.0	40820000.0	3.0	2.932692050933838	1.4070022106170654
1.0	40840000.0	40850000.0	8.0	7.239935398101807	2.90696382522583
1.0	40850000.0	40860000.0	9.0	8.106181144714355	3.182218074798584
1.0	40890000.0	40900000.0	0.0	2.698850154876709	1.2884629964828491
1.0	41060000.0	41070000.0	2.0	3.033822536468506	1.4574313163757324
1.0	41110000.0	41120000.0	2.0	2.5438969135284424	1.2085285186767578
1.0	41170000.0	41180000.0	5.0	2.059180498123169	0.9536024332046509
1.0	41250000.0	41260000.0	3.0	2.5195796489715576	1.1958870887756348
1.0	41260000.0	41270000.0	2.0	2.3634603023529053	1.1142467260360718
1.0	41300000.0	41310000.0	2.0	2.400933027267456	1.1339210271835327
1.0	41310000.0	41320000.0	1.0	2.2246551513671875	1.0410929918289185
1.0	41320000.0	41330000.0	3.0	2.359889507293701	1.1123768091201782
1.0	41360000.0	41370000.0	2.0	2.312534809112549	1.0874677896499634
1.0	41370000.0	41380000.0	5.0	2.519536018371582	1.1958643198013306
1.0	41380000.0	41390000.0	2.0	2.5499143600463867	1.21164870262146
1.0	41390000.0	41400000.0	2.0	2.5194544792175293	1.1958242654800415
1.0	41410000.0	41420000.0	2.0	2.6553101539611816	1.2661086320877075
1.0	41510000.0	41520000.0	2.0	1.8296915292739868	0.8333255052566528
1.0	41550000.0	41560000.0	5.0	1.8336353302001953	0.8353729248046875
1.0	41690000.0	41700000.0	4.0	1.9638288021087646	0.9033382534980774
1.0	41700000.0	41710000.0	1.0	2.143420457839966	0.9981414079666138
1.0	41730000.0	41740000.0	3.0	2.606851816177368	1.241135835647583
1.0	41770000.0	41780000.0	3.0	2.5884134769439697	1.2316005229949951
1.0	41900000.0	41910000.0	4.0	2.529474973678589	1.2010343074798584
1.0	41930000.0	41940000.0	3.0	2.4540047645568848	1.1617087125778198
1.0	41940000.0	41950000.0	2.0	2.2618963718414307	1.060754418373108
1.0	42100000.0	42110000.0	3.0	2.429117441177368	1.1486876010894775
1.0	42150000.0	42160000.0	2.0	2.301077365875244	1.0814238786697388
1.0	42160000.0	42170000.0	0.0	2.343360424041748	1.1036874055862427
1.0	42220000.0	42230000.0	3.0	2.3694279193878174	1.1173890829086304
1.0	42230000.0	42240000.0	1.0	2.402716636657715	1.1348509788513184
1.0	42320000.0	42330000.0	1.0	2.206932544708252	1.031721830368042
1.0	42340000.0	42350000.0	1.0	2.4191508293151855	1.143465280532837
1.0	42380000.0	42390000.0	4.0	2.4475111961364746	1.158311128616333
1.0	42440000.0	42450000.0	3.0	2.5163733959198	1.1942222118377686
1.0	42460000.0	42470000.0	2.0	2.6165173053741455	1.246121883392334
1.0	42480000.0	42490000.0	4.0	2.7067086696624756	1.2924869060516357
1.0	42550000.0	42560000.0	3.0	2.818976640701294	1.349696159362793
1.0	42570000.0	42580000.0	5.0	3.040940761566162	1.4609577655792236
1.0	42600000.0	42610000.0	1.0	2.8579812049865723	1.3694207668304443
1.0	42650000.0	42660000.0	3.0	2.3408374786376953	1.1023629903793335
1.0	42710000.0	42720000.0	1.0	2.129925489425659	0.9910068511962891
1.0	42730000.0	42740000.0	5.0	2.0799801349639893	0.9645974040031433
1.0	42830000.0	42840000.0	4.0	2.8766322135925293	1.3788243532180786
1.0	42880000.0	42890000.0	2.0	2.8577277660369873	1.3692914247512817
1.0	42910000.0	42920000.0	4.0	2.698760509490967	1.2884132862091064
1.0	42920000.0	42930000.0	4.0	2.8504996299743652	1.365637183189392
1.0	42930000.0	42940000.0	6.0	2.631091594696045	1.2536379098892212
1.0	42940000.0	42950000.0	2.0	2.675280809402466	1.2763774394989014
1.0	42950000.0	42960000.0	1.0	2.6304054260253906	1.2532837390899658
1.0	43010000.0	43020000.0	1.0	2.7597334384918213	1.3195778131484985
1.0	43030000.0	43040000.0	1.0	2.5641374588012695	1.2190301418304443
1.0	43070000.0	43080000.0	2.0	2.5983223915100098	1.2367216348648071
1.0	43100000.0	43110000.0	3.0	2.5124804973602295	1.192195177078247
1.0	43200000.0	43210000.0	2.0	1.995684027671814	0.9201045036315918
1.0	43210000.0	43220000.0	0.0	1.8578901290893555	0.8479410409927368
1.0	43220000.0	43230000.0	0.0	2.0179219245910645	0.9318180084228516
1.0	43240000.0	43250000.0	1.0	1.9660098552703857	0.9044807553291321
1.0	43300000.0	43310000.0	0.0	2.1849303245544434	1.02009916305542
1.0	43320000.0	43330000.0	1.0	2.536937952041626	1.2049158811569214
1.0	43450000.0	43460000.0	1.0	2.3087563514709473	1.0854690074920654
1.0	43500000.0	43510000.0	0.0	2.3132617473602295	1.087847352027893
1.0	43560000.0	43570000.0	3.0	2.65800142288208	1.2674915790557861
1.0	43610000.0	43620000.0	1.0	2.6956627368927	1.286827802658081
1.0	43620000.0	43630000.0	4.0	2.3041014671325684	1.083022952079773
1.0	43750000.0	43760000.0	3.0	2.2868151664733887	1.0739057064056396
1.0	43910000.0	43920000.0	1.0	1.951846718788147	0.8970454335212708
1.0	43920000.0	43930000.0	2.0	2.5181915760040283	1.195169448852539
1.0	43930000.0	43940000.0	2.0	2.419574737548828	1.1436876058578491
1.0	43970000.0	43980000.0	7.0	2.7411723136901855	1.3101098537445068
1.0	44010000.0	44020000.0	1.0	2.3867592811584473	1.1264899969100952
1.0	44130000.0	44140000.0	0.0	2.1423423290252686	0.9975653886795044
1.0	44160000.0	44170000.0	7.0	2.1268444061279297	0.9893715977668762
1.0	44200000.0	44210000.0	1.0	2.195126533508301	1.0254852771759033
1.0	44250000.0	44260000.0	3.0	2.0847129821777344	0.9670904278755188
1.0	44290000.0	44300000.0	3.0	2.2196052074432373	1.0384197235107422
1.0	44320000.0	44330000.0	3.0	1.9173694849014282	0.8789633512496948
1.0	44470000.0	44480000.0	2.0	2.229771375656128	1.043801188468933
1.0	44540000.0	44550000.0	6.0	2.6497480869293213	1.2632478475570679
1.0	44590000.0	44600000.0	3.0	3.019929885864258	1.4505326747894287
1.0	44610000.0	44620000.0	1.0	2.9340662956237793	1.407690167427063
1.0	44650000.0	44660000.0	5.0	2.6949219703674316	1.2864477634429932
1.0	44730000.0	44740000.0	0.0	1.9776191711425781	0.9105859994888306
1.0	44880000.0	44890000.0	3.0	2.414224863052368	1.1408880949020386
1.0	44940000.0	44950000.0	3.0	2.396158218383789	1.131413221359253
1.0	44950000.0	44960000.0	1.0	2.483822822570801	1.1772724390029907
1.0	44960000.0	44970000.0	0.0	2.2995095252990723	1.0805976390838623
1.0	44980000.0	44990000.0	0.0	2.421379566192627	1.1446342468261719
1.0	45090000.0	45100000.0	2.0	2.0726070404052734	0.9606973528862
1.0	45100000.0	45110000.0	2.0	1.9290790557861328	0.8851034045219421
1.0	45110000.0	45120000.0	1.0	2.040407657623291	0.9436899423599243
1.0	45250000.0	45260000.0	5.0	2.4172561168670654	1.1424750089645386
1.0	45280000.0	45290000.0	0.0	2.7629566192626953	1.3212201595306396
1.0	45300000.0	45310000.0	2.0	2.5991790294647217	1.2371654510498047
1.0	45530000.0	45540000.0	3.0	2.7132022380828857	1.2958149909973145
1.0	45590000.0	45600000.0	3.0	2.6125741004943848	1.2440871000289917
1.0	45600000.0	45610000.0	2.0	2.788037061691284	1.3339874744415283
1.0	45610000.0	45620000.0	4.0	2.6147618293762207	1.2452187538146973
1.0	45620000.0	45630000.0	2.0	2.6582894325256348	1.2676429748535156
1.0	45710000.0	45720000.0	4.0	2.7911527156829834	1.335572361946106
1.0	45830000.0	45840000.0	3.0	2.5572285652160645	1.2154443264007568
1.0	45900000.0	45910000.0	5.0	2.4686176776885986	1.1693364381790161
1.0	45910000.0	45920000.0	1.0	2.417177438735962	1.142432451248169
1.0	45950000.0	45960000.0	0.0	2.3136487007141113	1.088051199913025
1.0	46280000.0	46290000.0	2.0	2.4771835803985596	1.1738030910491943
1.0	46370000.0	46380000.0	1.0	2.313100814819336	1.0877606868743896
1.0	46420000.0	46430000.0	0.0	2.0988285541534424	0.9745579957962036
1.0	46460000.0	46470000.0	4.0	1.9481464624404907	0.895098090171814
1.0	46630000.0	46640000.0	1.0	2.5649826526641846	1.219468593597412
1.0	46770000.0	46780000.0	5.0	2.1929752826690674	1.024349331855774
1.0	46800000.0	46810000.0	3.0	2.183924674987793	1.0195585489273071
1.0	46820000.0	46830000.0	0.0	2.1135659217834473	0.9823521375656128
1.0	46860000.0	46870000.0	2.0	2.4053955078125	1.136256456375122
1.0	46930000.0	46940000.0	4.0	2.2190229892730713	1.038116693496704
1.0	46950000.0	46960000.0	2.0	2.609849214553833	1.2426784038543701
1.0	46970000.0	46980000.0	3.0	2.406996965408325	1.1370984315872192
1.0	47000000.0	47010000.0	0.0	2.519023895263672	1.1956027746200562
1.0	47100000.0	47110000.0	1.0	2.13055419921875	0.9913389086723328
1.0	47120000.0	47130000.0	4.0	2.2671921253204346	1.0635554790496826
1.0	47130000.0	47140000.0	1.0	1.8349740505218506	0.8360656499862671
1.0	47320000.0	47330000.0	4.0	4.2649126052856445	1.9036476612091064
1.0	47400000.0	47410000.0	6.0	3.888625383377075	1.7853047847747803
1.0	47510000.0	47520000.0	3.0	3.2939610481262207	1.584773302078247
1.0	47600000.0	47610000.0	1.0	3.795930862426758	1.7326152324676514
1.0	47650000.0	47660000.0	5.0	2.9078152179718018	1.3945177793502808
1.0	47660000.0	47670000.0	6.0	3.2431728839874268	1.560184121131897
1.0	47820000.0	47830000.0	0.0	2.2453041076660156	1.0520023107528687
1.0	47880000.0	47890000.0	0.0	2.452425718307495	1.160878300666809
1.0	47940000.0	47950000.0	4.0	2.8611130714416504	1.3709979057312012
1.0	48030000.0	48040000.0	1.0	3.18937349319458	1.5104635953903198
1.0	48140000.0	48150000.0	5.0	3.9706168174743652	1.7889549732208252
1.0	48310000.0	48320000.0	9.0	4.1236724853515625	1.849708914756775
1.0	48460000.0	48470000.0	4.0	5.090496063232422	2.1878745555877686
1.0	48480000.0	48490000.0	11.0	5.286605358123779	2.268235921859741
1.0	48500000.0	48510000.0	10.0	5.252157688140869	2.2511117458343506
1.0	48510000.0	48520000.0	4.0	4.668097019195557	2.048954725265503
1.0	48580000.0	48590000.0	3.0	5.464400291442871	2.3160464763641357
1.0	48590000.0	48600000.0	3.0	5.91457986831665	2.4930031299591064
1.0	48750000.0	48760000.0	9.0	5.31078577041626	2.2949154376983643
1.0	48760000.0	48770000.0	1.0	5.390084266662598	2.312674045562744
1.0	48790000.0	48800000.0	5.0	5.1403584480285645	2.230841875076294
1.0	48850000.0	48860000.0	3.0	5.075348854064941	2.232609510421753
1.0	48920000.0	48930000.0	5.0	3.3588385581970215	1.6159995794296265
1.0	48930000.0	48940000.0	3.0	2.9859118461608887	1.4336036443710327
1.0	48940000.0	48950000.0	3.0	3.5213723182678223	1.6933072805404663
1.0	48970000.0	48980000.0	3.0	4.485299587249756	2.0295751094818115
1.0	49010000.0	49020000.0	2.0	3.933558702468872	1.798464059829712
1.0	49090000.0	49100000.0	1.0	4.1766557693481445	1.904520034790039
1.0	49130000.0	49140000.0	1.0	3.663113832473755	1.7217586040496826
1.0	49150000.0	49160000.0	5.0	3.1897835731506348	1.5341918468475342
1.0	49210000.0	49220000.0	2.0	2.5222277641296387	1.1972615718841553
1.0	49250000.0	49260000.0	1.0	3.7594242095947266	1.7336890697479248
1.0	49310000.0	49320000.0	5.0	3.156402111053467	1.502356767654419
1.0	49340000.0	49350000.0	3.0	3.4494404792785645	1.6426931619644165
1.0	49360000.0	49370000.0	3.0	3.837667465209961	1.7999025583267212
1.0	49410000.0	49420000.0	3.0	5.096077919006348	2.202460289001465
1.0	49430000.0	49440000.0	1.0	5.3570451736450195	2.280837059020996
1.0	49590000.0	49600000.0	5.0	6.215662956237793	2.6509549617767334
1.0	49660000.0	49670000.0	4.0	6.80850887298584	2.7258801460266113
1.0	49670000.0	49680000.0	4.0	6.758730888366699	2.7870261669158936
1.0	49770000.0	49780000.0	7.0	6.8841986656188965	2.839198350906372
1.0	49860000.0	49870000.0	7.0	7.212445259094238	2.951519727706909
1.0	49940000.0	49950000.0	4.0	7.145098686218262	2.9183106422424316
1.0	49950000.0	49960000.0	4.0	6.7665300369262695	2.8202662467956543
1.0	50050000.0	50060000.0	1.0	8.19864273071289	3.2003257274627686
1.0	50090000.0	50100000.0	8.0	8.343792915344238	3.1254024505615234
1.0	50160000.0	50170000.0	9.0	9.801687240600586	3.480501890182495
1.0	50260000.0	50270000.0	10.0	8.5134859085083	3.1880955696105957
1.0	50330000.0	50340000.0	8.0	7.644217491149902	2.9495954513549805
1.0	50360000.0	50370000.0	5.0	7.465184211730957	2.932663679122925
1.0	50390000.0	50400000.0	6.0	7.116212368011475	2.8686397075653076
1.0	50410000.0	50420000.0	6.0	6.240652561187744	2.580986499786377
1.0	50430000.0	50440000.0	4.0	6.435266017913818	2.626082181930542
1.0	50450000.0	50460000.0	5.0	6.293168067932129	2.599144220352173
1.0	50830000.0	50840000.0	1.0	3.1297781467437744	1.5048022270202637
1.0	50870000.0	50880000.0	1.0	3.0762228965759277	1.478417158126831
1.0	50900000.0	50910000.0	1.0	2.479665756225586	1.1750956773757935
1.0	50930000.0	50940000.0	3.0	2.3044307231903076	1.0831917524337769
1.0	50940000.0	50950000.0	1.0	2.4402740001678467	1.1545225381851196
1.0	51100000.0	51110000.0	2.0	2.673232316970825	1.275327205657959
1.0	51120000.0	51130000.0	3.0	2.5076169967651367	1.1896700859069824
1.0	51150000.0	51160000.0	2.0	2.6094930171966553	1.2424962520599365
1.0	51310000.0	51320000.0	4.0	2.2601726055145264	1.0598450899124146
1.0	51440000.0	51450000.0	1.0	3.2120232582092285	1.5450408458709717
1.0	51500000.0	51510000.0	8.0	2.9070191383361816	1.3941214084625244
1.0	51520000.0	51530000.0	3.0	3.0781469345092773	1.4793691635131836
1.0	51550000.0	51560000.0	0.0	3.0991482734680176	1.4897325038909912
1.0	51560000.0	51570000.0	1.0	3.0793471336364746	1.4799621105194092
1.0	51580000.0	51590000.0	6.0	3.0884945392608643	1.4844785928726196
1.0	51620000.0	51630000.0	3.0	2.838697910308838	1.3596748113632202
1.0	51630000.0	51640000.0	1.0	2.7867531776428223	1.3333332538604736
1.0	51670000.0	51680000.0	3.0	2.7539069652557373	1.3166102170944214
1.0	51730000.0	51740000.0	5.0	2.15872859954834	1.0062401294708252
1.0	51770000.0	51780000.0	4.0	2.2534518241882324	1.0563026666641235
1.0	51830000.0	51840000.0	1.0	2.505349636077881	1.1884912252426147
1.0	51910000.0	51920000.0	4.0	2.8639590740203857	1.3724390268325806
1.0	51970000.0	51980000.0	9.0	3.2369494438171387	1.5571626424789429
1.0	52000000.0	52010000.0	0.0	2.9465179443359375	1.4139258861541748
1.0	52030000.0	52040000.0	1.0	3.3025193214416504	1.5889066457748413
1.0	52060000.0	52070000.0	10.0	3.010943651199341	1.4460687637329102
1.0	52180000.0	52190000.0	1.0	2.40956449508667	1.1384471654891968
1.0	52210000.0	52220000.0	3.0	2.1815195083618164	1.0182913541793823
1.0	52240000.0	52250000.0	3.0	2.2690372467041016	1.0645265579223633
1.0	52260000.0	52270000.0	2.0	2.262766122817993	1.0612179040908813
1.0	52270000.0	52280000.0	2.0	2.300340175628662	1.0810335874557495
1.0	52290000.0	52300000.0	1.0	2.4300124645233154	1.1491519212722778
1.0	52330000.0	52340000.0	2.0	2.133291244506836	0.9927824139595032
1.0	52340000.0	52350000.0	3.0	2.8105978965759277	1.345441460609436
1.0	52380000.0	52390000.0	5.0	2.612621307373047	1.2441129684448242
1.0	52390000.0	52400000.0	4.0	2.6560678482055664	1.2664952278137207
1.0	52460000.0	52470000.0	5.0	2.701186418533325	1.2896630764007568
1.0	52550000.0	52560000.0	3.0	2.413142681121826	1.140321135520935
1.0	52620000.0	52630000.0	3.0	2.4033312797546387	1.1351763010025024
1.0	52660000.0	52670000.0	2.0	2.466517210006714	1.168236494064331
1.0	52680000.0	52690000.0	2.0	2.483020305633545	1.1768492460250854
1.0	52750000.0	52760000.0	4.0	2.4888529777526855	1.1798908710479736
1.0	52820000.0	52830000.0	1.0	2.4092254638671875	1.1382689476013184
1.0	52960000.0	52970000.0	1.0	2.183076858520508	1.0191136598587036
1.0	53100000.0	53110000.0	3.0	2.6436240673065186	1.26009202003479
1.0	53110000.0	53120000.0	1.0	2.240051031112671	1.0492303371429443
1.0	53130000.0	53140000.0	1.0	2.1562671661376953	1.004934310913086
1.0	53190000.0	53200000.0	3.0	1.9632705450057983	0.903044581413269
1.0	53220000.0	53230000.0	1.0	2.1564078330993652	1.0050119161605835
1.0	53270000.0	53280000.0	3.0	2.2073655128479004	1.031945824623108
1.0	53280000.0	53290000.0	3.0	2.254970073699951	1.057104229927063
1.0	53320000.0	53330000.0	5.0	2.5927765369415283	1.233854055404663
1.0	53430000.0	53440000.0	2.0	2.5924997329711914	1.2337137460708618
1.0	53540000.0	53550000.0	3.0	2.6385903358459473	1.2575030326843262
1.0	53560000.0	53570000.0	4.0	2.615339994430542	1.2455209493637085
1.0	53580000.0	53590000.0	0.0	2.452702045440674	1.1610231399536133
1.0	53660000.0	53670000.0	3.0	2.129387378692627	0.9907220602035522
1.0	53680000.0	53690000.0	0.0	1.8118951320648193	0.8241475820541382
1.0	53840000.0	53850000.0	2.0	2.6693286895751953	1.2733172178268433
1.0	53880000.0	53890000.0	3.0	2.6929969787597656	1.2854630947113037
1.0	53910000.0	53920000.0	2.0	2.6523663997650146	1.2645924091339111
1.0	53920000.0	53930000.0	2.0	2.683811902999878	1.2807471752166748
1.0	53930000.0	53940000.0	6.0	2.3947596549987793	1.1306812763214111
1.0	54020000.0	54030000.0	0.0	2.8005080223083496	1.3403210639953613
1.0	54040000.0	54050000.0	2.0	2.6683812141418457	1.2728315591812134
1.0	54050000.0	54060000.0	4.0	2.550459861755371	1.2119324207305908
1.0	54060000.0	54070000.0	5.0	2.6110129356384277	1.2432786226272583
1.0	54080000.0	54090000.0	2.0	2.695669651031494	1.286830186843872
1.0	54110000.0	54120000.0	1.0	2.9054017066955566	1.3933055400848389
1.0	54160000.0	54170000.0	2.0	2.8798162937164307	1.380429983139038
1.0	54180000.0	54190000.0	1.0	2.7952208518981934	1.3376368284225464
1.0	54270000.0	54280000.0	5.0	2.0570626258850098	0.9524831771850586
1.0	54280000.0	54290000.0	2.0	2.012864828109741	0.9291518330574036
1.0	54310000.0	54320000.0	3.0	2.3508355617523193	1.1076157093048096
1.0	54330000.0	54340000.0	1.0	2.27180552482605	1.0659911632537842
1.0	54390000.0	54400000.0	8.0	2.1255650520324707	0.9886948466300964
1.0	54410000.0	54420000.0	3.0	2.0883400440216064	0.9690138101577759
1.0	54470000.0	54480000.0	1.0	2.6724584102630615	1.2749258279800415
1.0	54490000.0	54500000.0	1.0	2.4047598838806152	1.135925054550171
1.0	54520000.0	54530000.0	0.0	1.9972232580184937	0.9209049344062805
1.0	54540000.0	54550000.0	4.0	1.887926697731018	0.863577663898468
1.0	54550000.0	54560000.0	2.0	2.047898769378662	0.9476436376571655
1.0	54600000.0	54610000.0	2.0	2.3815181255340576	1.1237361431121826
1.0	54700000.0	54710000.0	2.0	2.4621365070343018	1.1659462451934814
1.0	54770000.0	54780000.0	3.0	2.036262273788452	0.9414925575256348
1.0	54780000.0	54790000.0	4.0	2.047574520111084	0.9474672079086304
1.0	54810000.0	54820000.0	5.0	2.1090457439422607	0.9799613952636719
1.0	54830000.0	54840000.0	1.0	2.048497438430786	0.9479578733444214
1.0	54840000.0	54850000.0	2.0	2.1776058673858643	1.0162204504013062
1.0	54870000.0	54880000.0	1.0	2.712852954864502	1.2956393957138062
1.0	54880000.0	54890000.0	3.0	2.657789468765259	1.2673839330673218
1.0	54920000.0	54930000.0	1.0	2.6402008533477783	1.2583322525024414
1.0	54950000.0	54960000.0	0.0	2.538479804992676	1.2057154178619385
1.0	55030000.0	55040000.0	3.0	2.5386242866516113	1.2057921886444092
1.0	55040000.0	55050000.0	4.0	2.5736091136932373	1.2239363193511963
1.0	55190000.0	55200000.0	3.0	2.4967119693756104	1.1839892864227295
1.0	55240000.0	55250000.0	5.0	2.685487985610962	1.2816143035888672
1.0	55290000.0	55300000.0	7.0	2.745012044906616	1.3120710849761963
1.0	55350000.0	55360000.0	1.0	2.7600274085998535	1.3197263479232788
1.0	55390000.0	55400000.0	3.0	2.84443736076355	1.3625725507736206
1.0	55440000.0	55450000.0	5.0	2.918815851211548	1.4000405073165894
1.0	55510000.0	55520000.0	0.0	2.9615302085876465	1.4214332103729248
1.0	55680000.0	55690000.0	1.0	3.59240984916687	1.7266864776611328
1.0	55690000.0	55700000.0	2.0	2.827191114425659	1.3538501262664795
1.0	55700000.0	55710000.0	2.0	2.804567813873291	1.3369791507720947
1.0	55770000.0	55780000.0	2.0	3.061544895172119	1.4711635112762451
1.0	55800000.0	55810000.0	2.0	2.9915053844451904	1.421229600906372
1.0	55830000.0	55840000.0	0.0	3.1163554191589355	1.4982013702392578
1.0	55840000.0	55850000.0	5.0	2.8371644020080566	1.3588988780975342
1.0	56030000.0	56040000.0	3.0	4.088461875915527	1.8333756923675537
1.0	56040000.0	56050000.0	7.0	5.247554302215576	2.263235092163086
1.0	56060000.0	56070000.0	2.0	5.398803234100342	2.2895214557647705
1.0	56070000.0	56080000.0	4.0	5.468543529510498	2.3046116828918457
1.0	56080000.0	56090000.0	6.0	5.961766242980957	2.510815143585205
1.0	56200000.0	56210000.0	2.0	5.846959590911865	2.423032522201538
1.0	56210000.0	56220000.0	5.0	5.691582202911377	2.3955607414245605
1.0	56350000.0	56360000.0	3.0	5.308273792266846	2.2638306617736816
1.0	56360000.0	56370000.0	6.0	5.1329216957092285	2.201214551925659
1.0	56440000.0	56450000.0	7.0	5.686366081237793	2.41054105758667
1.0	56450000.0	56460000.0	6.0	5.958076477050781	2.4867634773254395
1.0	56460000.0	56470000.0	6.0	6.050032615661621	2.4972033500671387
1.0	56470000.0	56480000.0	1.0	6.310935974121094	2.5872628688812256
1.0	56530000.0	56540000.0	5.0	5.646725654602051	2.367278814315796
1.0	56540000.0	56550000.0	5.0	5.62548303604126	2.381175994873047
1.0	56570000.0	56580000.0	3.0	5.382258892059326	2.294342517852783
1.0	56590000.0	56600000.0	3.0	5.56756591796875	2.3701980113983154
1.0	56670000.0	56680000.0	3.0	5.039988994598389	2.1707890033721924
1.0	56700000.0	56710000.0	7.0	4.407800674438477	2.0224251747131348
1.0	56710000.0	56720000.0	2.0	4.476410865783691	1.9911339282989502
1.0	56760000.0	56770000.0	3.0	4.344357013702393	1.9416513442993164
1.0	56780000.0	56790000.0	1.0	4.834448337554932	2.1173670291900635
1.0	56800000.0	56810000.0	3.0	4.471447467803955	2.0094847679138184
1.0	56810000.0	56820000.0	3.0	4.347092628479004	1.9568758010864258
1.0	56830000.0	56840000.0	1.0	2.7126591205596924	1.295538306236267
1.0	56890000.0	56900000.0	1.0	4.201397895812988	1.9013525247573853
1.0	56920000.0	56930000.0	5.0	3.6690452098846436	1.7250999212265015
1.0	57100000.0	57110000.0	5.0	4.757452964782715	2.076460361480713
1.0	57250000.0	57260000.0	8.0	5.779290199279785	2.4488108158111572
1.0	57310000.0	57320000.0	5.0	5.4796271324157715	2.3346107006073
1.0	57320000.0	57330000.0	7.0	5.561662673950195	2.387485980987549
1.0	57370000.0	57380000.0	5.0	4.318251609802246	1.9234907627105713
1.0	57450000.0	57460000.0	3.0	5.646193504333496	2.3839268684387207
1.0	57500000.0	57510000.0	6.0	6.308016777038574	2.5710740089416504
1.0	57510000.0	57520000.0	5.0	6.473241329193115	2.6300108432769775
1.0	57590000.0	57600000.0	5.0	6.90588903427124	2.738548755645752
1.0	57630000.0	57640000.0	0.0	7.083292484283447	2.7615623474121094
1.0	57720000.0	57730000.0	8.0	7.08188533782959	2.7627131938934326
1.0	57730000.0	57740000.0	3.0	7.439820766448975	2.850862503051758
1.0	57760000.0	57770000.0	11.0	7.695359230041504	2.9544122219085693
1.0	57780000.0	57790000.0	12.0	7.409512519836426	2.857381820678711
1.0	57790000.0	57800000.0	11.0	7.388044834136963	2.8650949001312256
1.0	57840000.0	57850000.0	6.0	7.478630065917969	2.8991599082946777
1.0	57880000.0	57890000.0	4.0	7.089202880859375	2.7599093914031982
1.0	57970000.0	57980000.0	5.0	6.100233554840088	2.551271438598633
1.0	57980000.0	57990000.0	10.0	5.920616149902344	2.498142719268799
1.0	58080000.0	58090000.0	6.0	6.098454475402832	2.5294506549835205
1.0	58110000.0	58120000.0	9.0	6.468369960784912	2.6464905738830566
1.0	58120000.0	58130000.0	4.0	6.440979957580566	2.63291597366333
1.0	58210000.0	58220000.0	5.0	6.74203634262085	2.7057273387908936
1.0	58220000.0	58230000.0	6.0	6.432402610778809	2.6025681495666504
1.0	58260000.0	58270000.0	12.0	6.267167091369629	2.5586612224578857
1.0	58300000.0	58310000.0	9.0	6.464060306549072	2.6234817504882812
1.0	58330000.0	58340000.0	6.0	6.38075065612793	2.6001152992248535
1.0	58340000.0	58350000.0	6.0	6.182295799255371	2.5405852794647217
1.0	58420000.0	58430000.0	5.0	6.424734592437744	2.6020331382751465
1.0	58440000.0	58450000.0	6.0	6.461299896240234	2.6164586544036865
1.0	58450000.0	58460000.0	4.0	6.16287088394165	2.521409034729004
1.0	58510000.0	58520000.0	10.0	4.556889057159424	2.048037052154541
1.0	58620000.0	58630000.0	3.0	4.509939193725586	1.9844890832901
1.0	58650000.0	58660000.0	8.0	4.542548179626465	2.0100221633911133
1.0	58700000.0	58710000.0	7.0	4.211785316467285	1.8644297122955322
1.0	58710000.0	58720000.0	6.0	4.076340198516846	1.8282781839370728
1.0	58760000.0	58770000.0	2.0	4.031023979187012	1.8075100183486938
1.0	58790000.0	58800000.0	3.0	3.4967169761657715	1.5989453792572021
1.0	58910000.0	58920000.0	2.0	2.278813600540161	1.0696890354156494
1.0	58960000.0	58970000.0	1.0	2.657304286956787	1.2671359777450562
1.0	58980000.0	58990000.0	1.0	2.3239941596984863	1.0934970378875732
1.0	58990000.0	59000000.0	0.0	2.4849026203155518	1.1778337955474854
1.0	59080000.0	59090000.0	3.0	2.6361942291259766	1.2562716007232666
1.0	59100000.0	59110000.0	3.0	2.8400168418884277	1.3603415489196777
1.0	59140000.0	59150000.0	2.0	2.3980190753936768	1.132392406463623
1.0	59220000.0	59230000.0	3.0	2.3336052894592285	1.098556637763977
1.0	59240000.0	59250000.0	4.0	2.581094741821289	1.2278120517730713
1.0	59250000.0	59260000.0	2.0	2.9854819774627686	1.4333860874176025
1.0	59260000.0	59270000.0	2.0	2.3621888160705566	1.1135848760604858
1.0	59280000.0	59290000.0	1.0	2.568753242492676	1.2214179039001465
1.0	59340000.0	59350000.0	4.0	2.5524532794952393	1.2129652500152588
1.0	59450000.0	59460000.0	4.0	2.9593780040740967	1.4169286489486694
1.0	59490000.0	59500000.0	2.0	3.258638858795166	1.5676873922348022
1.0	59510000.0	59520000.0	2.0	2.5372307300567627	1.205068588256836
1.0	59520000.0	59530000.0	2.0	2.535046339035034	1.2039310932159424
1.0	59640000.0	59650000.0	5.0	3.5654304027557373	1.6461665630340576
1.0	59740000.0	59750000.0	3.0	4.038979530334473	1.7929003238677979
1.0	59800000.0	59810000.0	5.0	2.960390090942383	1.420860767364502
1.0	59820000.0	59830000.0	2.0	2.701927661895752	1.2900410890579224
1.0	59900000.0	59910000.0	2.0	2.5945262908935547	1.2347586154937744
1.0	59950000.0	59960000.0	2.0	2.8869142532348633	1.3840086460113525
1.0	60000000.0	60010000.0	3.0	2.2053990364074707	1.0309135913848877
1.0	60020000.0	60030000.0	2.0	2.921694278717041	1.4014853239059448
1.0	60090000.0	60100000.0	2.0	3.195746898651123	1.5371021032333374
1.0	60100000.0	60110000.0	3.0	3.1787846088409424	1.5288164615631104
1.0	60150000.0	60160000.0	8.0	2.4957659244537354	1.1834945678710938
1.0	60190000.0	60200000.0	2.0	3.3235442638397217	1.582038402557373
1.0	60260000.0	60270000.0	4.0	5.202730655670166	2.1981968879699707
1.0	60320000.0	60330000.0	4.0	3.9731273651123047	1.8129934072494507
1.0	60380000.0	60390000.0	6.0	5.101274013519287	2.1938538551330566
1.0	60390000.0	60400000.0	6.0	5.095322608947754	2.1797239780426025
1.0	60410000.0	60420000.0	1.0	5.6822896003723145	2.3724820613861084
1.0	60510000.0	60520000.0	3.0	6.757153511047363	2.699040412902832
1.0	60530000.0	60540000.0	9.0	6.303913116455078	2.5583314895629883
1.0	60550000.0	60560000.0	8.0	7.335500240325928	2.9497852325439453
1.0	60610000.0	60620000.0	8.0	8.048260688781738	3.114579439163208
1.0	60690000.0	60700000.0	11.0	8.865640640258789	3.2415566444396973
1.0	60720000.0	60730000.0	7.0	9.337617874145508	3.296989917755127
1.0	60810000.0	60820000.0	8.0	7.762670993804932	2.920482873916626
1.0	60880000.0	60890000.0	4.0	6.851399898529053	2.7343218326568604
1.0	60940000.0	60950000.0	9.0	7.000513553619385	2.7419819831848145
1.0	60970000.0	60980000.0	3.0	5.143387794494629	2.3746378421783447
1.0	61010000.0	61020000.0	6.0	7.197303771972656	2.7949259281158447
1.0	61090000.0	61100000.0	5.0	8.145997047424316	3.0031256675720215
1.0	61130000.0	61140000.0	7.0	7.687983512878418	2.91510009765625
1.0	61220000.0	61230000.0	2.0	6.987358093261719	2.741811990737915
1.0	61250000.0	61260000.0	10.0	6.915153503417969	2.7529196739196777
1.0	61290000.0	61300000.0	10.0	6.489553928375244	2.630413770675659
1.0	61360000.0	61370000.0	4.0	6.431872367858887	2.597463369369507
1.0	61470000.0	61480000.0	10.0	5.183873653411865	2.226048707962036
1.0	61530000.0	61540000.0	3.0	4.872993469238281	2.1191928386688232
1.0	61560000.0	61570000.0	1.0	4.689188003540039	2.065155506134033
1.0	61640000.0	61650000.0	6.0	3.619497299194336	1.7393534183502197
1.0	61800000.0	61810000.0	6.0	3.982226610183716	1.800771713256836
1.0	61870000.0	61880000.0	2.0	4.731914043426514	2.065796136856079
1.0	61930000.0	61940000.0	7.0	4.499164581298828	1.9828513860702515
1.0	61960000.0	61970000.0	5.0	4.7917160987854	2.077792167663574
1.0	61970000.0	61980000.0	4.0	4.352663993835449	1.9423580169677734
1.0	62020000.0	62030000.0	1.0	4.595224857330322	2.022304058074951
1.0	62030000.0	62040000.0	3.0	4.184783935546875	1.8771886825561523
1.0	62060000.0	62070000.0	3.0	3.70215106010437	1.7093045711517334
1.0	62150000.0	62160000.0	1.0	2.7154252529144287	1.296952247619629
1.0	62180000.0	62190000.0	1.0	2.5829529762268066	1.228775978088379
1.0	62240000.0	62250000.0	2.0	2.941368579864502	1.4113494157791138
1.0	62280000.0	62290000.0	2.0	3.128716230392456	1.504280686378479
1.0	62300000.0	62310000.0	2.0	3.3863093852996826	1.5856196880340576
1.0	62340000.0	62350000.0	5.0	3.339982271194458	1.5610805749893188
1.0	62520000.0	62530000.0	3.0	2.9357728958129883	1.408542513847351
1.0	62540000.0	62550000.0	1.0	2.989544630050659	1.435412049293518
1.0	62560000.0	62570000.0	2.0	3.327045440673828	1.5589898824691772
1.0	62810000.0	62820000.0	2.0	3.472663164138794	1.6094229221343994
1.0	62890000.0	62900000.0	3.0	3.1471447944641113	1.5133272409439087
1.0	63050000.0	63060000.0	1.0	2.5203166007995605	1.1962753534317017
1.0	63060000.0	63070000.0	0.0	2.861450672149658	1.371169090270996
1.0	63070000.0	63080000.0	1.0	2.712822914123535	1.2956225872039795
1.0	63080000.0	63090000.0	1.0	2.413776159286499	1.140650987625122
1.0	63120000.0	63130000.0	2.0	2.5238037109375	1.1980834007263184
1.0	63170000.0	63180000.0	3.0	2.6573195457458496	1.2671453952789307
1.0	63180000.0	63190000.0	5.0	2.7687056064605713	1.324153184890747
1.0	63300000.0	63310000.0	3.0	2.5614640712738037	1.2176456451416016
1.0	63310000.0	63320000.0	2.0	2.5456809997558594	1.2094535827636719
1.0	63360000.0	63370000.0	7.0	3.5896859169006348	1.6623376607894897
1.0	63390000.0	63400000.0	7.0	3.9741389751434326	1.7970454692840576
1.0	63520000.0	63530000.0	6.0	4.379823207855225	1.950598955154419
1.0	63600000.0	63610000.0	5.0	5.318399429321289	2.249927043914795
1.0	63630000.0	63640000.0	10.0	5.089315414428711	2.17634916305542
1.0	63680000.0	63690000.0	6.0	5.347466945648193	2.264143466949463
1.0	63710000.0	63720000.0	3.0	5.48823881149292	2.315539598464966
1.0	63720000.0	63730000.0	3.0	5.2284016609191895	2.2265641689300537
1.0	63740000.0	63750000.0	0.0	4.705810546875	2.045262575149536
1.0	63810000.0	63820000.0	3.0	3.2584357261657715	1.567589521408081
1.0	63830000.0	63840000.0	0.0	2.1394033432006836	0.9960149526596069
1.0	63930000.0	63940000.0	2.0	2.030510425567627	0.938463032245636
1.0	63960000.0	63970000.0	3.0	2.291106700897217	1.0761699676513672
1.0	64050000.0	64060000.0	0.0	2.0910089015960693	0.9704171419143677
1.0	64130000.0	64140000.0	7.0	2.7710723876953125	1.325352430343628
1.0	64390000.0	64400000.0	4.0	3.054788827896118	1.467826008796692
1.0	64410000.0	64420000.0	5.0	4.101118087768555	1.8289413452148438
1.0	64530000.0	64540000.0	3.0	3.8742587566375732	1.7983537912368774
1.0	64560000.0	64570000.0	6.0	3.9036011695861816	1.7649078369140625
1.0	64630000.0	64640000.0	3.0	3.3256492614746094	1.6000525951385498
1.0	64650000.0	64660000.0	2.0	4.387249946594238	1.9265533685684204
1.0	64710000.0	64720000.0	4.0	4.678106307983398	2.0224266052246094
1.0	64880000.0	64890000.0	3.0	3.3670811653137207	1.6199533939361572
1.0	64910000.0	64920000.0	3.0	4.30394983291626	1.9048902988433838
1.0	64950000.0	64960000.0	3.0	4.223278045654297	1.9000203609466553
1.0	64990000.0	65000000.0	3.0	3.167401075363159	1.5232503414154053
1.0	65090000.0	65100000.0	2.0	3.4037563800811768	1.6197112798690796
1.0	65200000.0	65210000.0	3.0	3.5990071296691895	1.6428091526031494
1.0	65290000.0	65300000.0	3.0	2.3706440925598145	1.1180286407470703
1.0	65320000.0	65330000.0	3.0	2.5315017700195312	1.2020924091339111
1.0	65340000.0	65350000.0	3.0	2.361844301223755	1.113402009010315
1.0	65370000.0	65380000.0	5.0	2.0990662574768066	0.9746832847595215
1.0	65380000.0	65390000.0	0.0	2.183344602584839	1.0192497968673706
1.0	65400000.0	65410000.0	3.0	2.246457815170288	1.0526111125946045
1.0	65500000.0	65510000.0	1.0	2.3344147205352783	1.0989816188812256
1.0	65520000.0	65530000.0	1.0	2.046025514602661	0.9466512799263
1.0	65580000.0	65590000.0	1.0	2.4850826263427734	1.1779247522354126
1.0	65630000.0	65640000.0	5.0	2.580850601196289	1.2276870012283325
1.0	65680000.0	65690000.0	4.0	2.7303717136383057	1.30459463596344
1.0	65690000.0	65700000.0	2.0	2.6104722023010254	1.2430002689361572
1.0	65740000.0	65750000.0	0.0	3.2128920555114746	1.517456293106079
1.0	65820000.0	65830000.0	5.0	3.2737700939178467	1.5221039056777954
1.0	65850000.0	65860000.0	2.0	2.8901355266571045	1.3856301307678223
1.0	65890000.0	65900000.0	5.0	2.952885150909424	1.4171125888824463
1.0	65930000.0	65940000.0	3.0	3.2619175910949707	1.5692745447158813
1.0	65940000.0	65950000.0	3.0	4.231537818908691	1.870265245437622
1.0	66000000.0	66010000.0	5.0	4.469107151031494	1.951348900794983
1.0	66030000.0	66040000.0	2.0	5.23463773727417	2.2311453819274902
1.0	66060000.0	66070000.0	1.0	5.075262069702148	2.1664328575134277
1.0	66160000.0	66170000.0	4.0	4.760484218597412	2.066896677017212
1.0	66240000.0	66250000.0	2.0	4.030013084411621	1.7965877056121826
1.0	66280000.0	66290000.0	4.0	4.044804573059082	1.7966718673706055
1.0	66330000.0	66340000.0	1.0	3.332897663116455	1.5489639043807983
1.0	66440000.0	66450000.0	9.0	3.3989524841308594	1.5508954524993896
1.0	66510000.0	66520000.0	2.0	3.7391014099121094	1.6799474954605103
1.0	66610000.0	66620000.0	3.0	3.0712687969207764	1.4529740810394287
1.0	66630000.0	66640000.0	3.0	3.0423390865325928	1.431581735610962
1.0	66640000.0	66650000.0	5.0	2.8009157180786133	1.3405237197875977
1.0	66700000.0	66710000.0	2.0	2.8508107662200928	1.365797996520996
1.0	66710000.0	66720000.0	3.0	2.8920886516571045	1.386610507965088
1.0	66730000.0	66740000.0	1.0	2.9757351875305176	1.428527593612671
1.0	66790000.0	66800000.0	13.0	9.811734199523926	3.8195137977600098
1.0	66800000.0	66810000.0	9.0	4.465304374694824	2.117652416229248
1.0	67000000.0	67010000.0	1.0	2.6469616889953613	1.261817216873169
1.0	67040000.0	67050000.0	2.0	2.80627179145813	1.343247413635254
1.0	67060000.0	67070000.0	3.0	2.815535068511963	1.3479498624801636
1.0	67090000.0	67100000.0	1.0	2.8770506381988525	1.368102788925171
1.0	67150000.0	67160000.0	2.0	2.947845220565796	1.3922408819198608
1.0	67170000.0	67180000.0	3.0	2.6852378845214844	1.2814826965332031
1.0	67180000.0	67190000.0	4.0	2.7046425342559814	1.2914327383041382
1.0	67320000.0	67330000.0	2.0	2.6640522480010986	1.2706068754196167
1.0	67380000.0	67390000.0	3.0	2.3645105361938477	1.114809274673462
1.0	67450000.0	67460000.0	2.0	2.5443615913391113	1.2087733745574951
1.0	67510000.0	67520000.0	6.0	2.055391788482666	0.951605498790741
1.0	67720000.0	67730000.0	1.0	2.575183391571045	1.2247512340545654
1.0	67790000.0	67800000.0	4.0	2.616166114807129	1.2459394931793213
1.0	67860000.0	67870000.0	3.0	2.2403035163879395	1.0493614673614502
1.0	67880000.0	67890000.0	1.0	2.41609525680542	1.1418683528900146
1.0	68000000.0	68010000.0	3.0	2.394843578338623	1.1307284832000732
1.0	68020000.0	68030000.0	4.0	2.4170212745666504	1.14235520362854
1.0	68060000.0	68070000.0	2.0	2.616150379180908	1.245930790901184
1.0	68090000.0	68100000.0	1.0	2.6055359840393066	1.2404518127441406
1.0	68230000.0	68240000.0	1.0	3.021761178970337	1.4514418840408325
1.0	68380000.0	68390000.0	5.0	4.588466644287109	1.987412691116333
1.0	68420000.0	68430000.0	4.0	5.0625762939453125	2.1711132526397705
1.0	68440000.0	68450000.0	2.0	5.371667385101318	2.2670750617980957
1.0	68450000.0	68460000.0	4.0	4.920351505279541	2.1301770210266113
1.0	68530000.0	68540000.0	6.0	4.5323076248168945	2.019472360610962
1.0	68560000.0	68570000.0	5.0	4.905556678771973	2.134920358657837
1.0	68610000.0	68620000.0	3.0	5.5350494384765625	2.3450334072113037
1.0	68620000.0	68630000.0	7.0	5.095363140106201	2.2014846801757812
1.0	68630000.0	68640000.0	4.0	4.31654691696167	1.932218313217163
1.0	68640000.0	68650000.0	3.0	4.69816780090332	2.045353412628174
1.0	68700000.0	68710000.0	7.0	5.186074256896973	2.265742778778076
1.0	68730000.0	68740000.0	7.0	5.2375969886779785	2.245342969894409
1.0	68840000.0	68850000.0	2.0	4.5877580642700195	2.0356273651123047
1.0	68900000.0	68910000.0	7.0	4.681790351867676	2.0211730003356934
1.0	68930000.0	68940000.0	2.0	5.014476776123047	2.234422206878662
1.0	68960000.0	68970000.0	8.0	4.402198791503906	1.9304119348526
1.0	69000000.0	69010000.0	6.0	5.80077600479126	2.4692318439483643
1.0	69010000.0	69020000.0	7.0	5.947605133056641	2.4774527549743652
1.0	69040000.0	69050000.0	9.0	6.087494850158691	2.574808359146118
1.0	69100000.0	69110000.0	9.0	6.412771701812744	2.7283458709716797
1.0	69130000.0	69140000.0	11.0	6.458251953125	2.760263442993164
1.0	69140000.0	69150000.0	2.0	5.3539228439331055	2.483234167098999
1.0	69170000.0	69180000.0	4.0	6.569262504577637	2.669639825820923
1.0	69330000.0	69340000.0	9.0	7.355720520019531	2.8624303340911865
1.0	69460000.0	69470000.0	8.0	5.435473442077637	2.4080512523651123
1.0	69610000.0	69620000.0	6.0	10.4955472946167	3.522630214691162
1.0	69690000.0	69700000.0	12.0	10.792364120483398	3.4158527851104736
1.0	69700000.0	69710000.0	10.0	10.785597801208496	3.4419796466827393
1.0	69730000.0	69740000.0	8.0	10.284934997558594	3.4196574687957764
1.0	69780000.0	69790000.0	6.0	9.894335746765137	3.3456363677978516
1.0	69830000.0	69840000.0	9.0	9.517427444458008	3.2866370677948
1.0	69880000.0	69890000.0	12.0	9.040444374084473	3.2115490436553955
1.0	69930000.0	69940000.0	10.0	10.374992370605469	3.413142442703247
1.0	69970000.0	69980000.0	12.0	9.6264066696167	3.3129734992980957
1.0	70050000.0	70060000.0	6.0	10.008618354797363	3.3155949115753174
1.0	70110000.0	70120000.0	7.0	9.66472053527832	3.343858242034912
1.0	70140000.0	70150000.0	11.0	8.766321182250977	3.159700393676758
1.0	70200000.0	70210000.0	5.0	8.619945526123047	3.2010178565979004
1.0	70260000.0	70270000.0	4.0	7.689698219299316	2.935227870941162
1.0	70280000.0	70290000.0	12.0	6.9815216064453125	2.749279022216797
1.0	70360000.0	70370000.0	6.0	6.591133117675781	2.6650495529174805
1.0	70380000.0	70390000.0	6.0	5.609358787536621	2.4158787727355957
1.0	70400000.0	70410000.0	9.0	5.986124515533447	2.474705457687378
1.0	70470000.0	70480000.0	5.0	6.598300933837891	2.611956834793091
1.0	70560000.0	70570000.0	1.0	4.652770042419434	2.0477216243743896
1.0	70570000.0	70580000.0	4.0	5.008335590362549	2.151200771331787
1.0	70580000.0	70590000.0	4.0	4.862008094787598	2.100691080093384
1.0	70710000.0	70720000.0	0.0	2.431123733520508	1.1497321128845215
1.0	70720000.0	70730000.0	0.0	2.5056958198547363	1.1886694431304932
1.0	70780000.0	70790000.0	5.0	2.354789972305298	1.1097005605697632
1.0	70900000.0	70910000.0	0.0	2.6376218795776367	1.257006049156189
1.0	70910000.0	70920000.0	5.0	3.0161800384521484	1.4232046604156494
1.0	70980000.0	70990000.0	6.0	3.2902629375457764	1.5249274969100952
1.0	71020000.0	71030000.0	3.0	4.200945854187012	1.876643419265747
1.0	71130000.0	71140000.0	4.0	4.959858417510986	2.1425673961639404
1.0	71170000.0	71180000.0	10.0	4.8762102127075195	2.1254098415374756
1.0	71210000.0	71220000.0	2.0	6.117501735687256	2.535691738128662
1.0	71230000.0	71240000.0	8.0	5.721318244934082	2.4026222229003906
1.0	71290000.0	71300000.0	3.0	6.8515448570251465	2.7263901233673096
1.0	71380000.0	71390000.0	10.0	6.459168910980225	2.629875659942627
1.0	71540000.0	71550000.0	3.0	3.3077666759490967	1.5914369821548462
1.0	71560000.0	71570000.0	10.0	5.773787498474121	2.395047664642334
1.0	71620000.0	71630000.0	6.0	6.636023044586182	2.679105043411255
1.0	71660000.0	71670000.0	5.0	7.387457370758057	2.911696195602417
1.0	71790000.0	71800000.0	6.0	8.849241256713867	3.18013072013855
1.0	71830000.0	71840000.0	5.0	9.22566032409668	3.283789873123169
1.0	71840000.0	71850000.0	10.0	8.904642105102539	3.195521593093872
1.0	71900000.0	71910000.0	8.0	9.578594207763672	3.3264999389648438
1.0	71920000.0	71930000.0	9.0	9.173006057739258	3.212981700897217
1.0	72000000.0	72010000.0	12.0	9.751958847045898	3.3931384086608887
1.0	72050000.0	72060000.0	6.0	9.74028491973877	3.3897430896759033
1.0	72110000.0	72120000.0	10.0	9.481053352355957	3.3543472290039062
1.0	72160000.0	72170000.0	8.0	10.614748001098633	3.5040810108184814
1.0	72170000.0	72180000.0	6.0	10.293695449829102	3.3492672443389893
1.0	72280000.0	72290000.0	11.0	11.76738166809082	3.608675003051758
1.0	72320000.0	72330000.0	10.0	11.379432678222656	3.5086007118225098
1.0	72330000.0	72340000.0	16.0	11.26130199432373	3.556401491165161
1.0	72380000.0	72390000.0	10.0	10.648691177368164	3.4739768505096436
1.0	72420000.0	72430000.0	9.0	9.970065116882324	3.477382183074951
1.0	72480000.0	72490000.0	10.0	9.266838073730469	3.3874194622039795
1.0	72500000.0	72510000.0	9.0	9.933642387390137	3.4005608558654785
1.0	72530000.0	72540000.0	11.0	10.421318054199219	3.505624294281006
1.0	72630000.0	72640000.0	14.0	11.651440620422363	3.5642342567443848
1.0	72660000.0	72670000.0	12.0	11.310935020446777	3.527761459350586
1.0	72760000.0	72770000.0	7.0	8.049878120422363	3.203101396560669
1.0	72770000.0	72780000.0	3.0	5.311535835266113	2.4664595127105713
1.0	72880000.0	72890000.0	15.0	11.198320388793945	3.5283865928649902
1.0	72900000.0	72910000.0	18.0	11.31297492980957	3.520569324493408
1.0	72920000.0	72930000.0	5.0	12.662052154541016	3.7228801250457764
1.0	73000000.0	73010000.0	6.0	12.25912094116211	3.403409481048584
1.0	73010000.0	73020000.0	7.0	12.255291938781738	3.6355814933776855
1.0	73050000.0	73060000.0	19.0	12.114531517028809	3.6537487506866455
1.0	73130000.0	73140000.0	11.0	13.426103591918945	3.8425450325012207
1.0	73140000.0	73150000.0	6.0	13.873998641967773	3.849696636199951
1.0	73220000.0	73230000.0	12.0	13.459500312805176	3.8225338459014893
1.0	73260000.0	73270000.0	10.0	13.607752799987793	3.8002638816833496
1.0	73350000.0	73360000.0	11.0	12.086050033569336	3.638343334197998
1.0	73540000.0	73550000.0	22.0	13.37309455871582	3.762779712677002
1.0	73600000.0	73610000.0	7.0	14.348379135131836	3.9259884357452393
1.0	73610000.0	73620000.0	13.0	14.8078031539917	3.999220371246338
1.0	73700000.0	73710000.0	14.0	12.3240327835083	3.44456148147583
1.0	73710000.0	73720000.0	18.0	15.208276748657227	3.8311169147491455
1.0	73740000.0	73750000.0	18.0	15.194696426391602	3.9781174659729004
1.0	73770000.0	73780000.0	14.0	15.31798267364502	3.83050537109375
1.0	73780000.0	73790000.0	11.0	15.940078735351562	3.872835636138916
1.0	73880000.0	73890000.0	23.0	14.563000679016113	3.728142499923706
1.0	73960000.0	73970000.0	9.0	14.60297966003418	3.987478733062744
1.0	73970000.0	73980000.0	11.0	14.442497253417969	3.9016647338867188
1.0	74020000.0	74030000.0	12.0	13.256564140319824	3.5173442363739014
1.0	74040000.0	74050000.0	13.0	13.724166870117188	3.5511231422424316
1.0	74050000.0	74060000.0	9.0	14.087312698364258	3.703080654144287
1.0	74140000.0	74150000.0	19.0	13.525777816772461	3.765015125274658
1.0	74210000.0	74220000.0	16.0	12.948190689086914	3.6982970237731934
1.0	74270000.0	74280000.0	10.0	12.414484977722168	3.715285539627075
1.0	74280000.0	74290000.0	14.0	11.451353073120117	3.5098114013671875
1.0	74290000.0	74300000.0	11.0	11.521410942077637	3.5587196350097656
1.0	74350000.0	74360000.0	11.0	11.009122848510742	3.491312026977539
1.0	74370000.0	74380000.0	18.0	10.462418556213379	3.4067280292510986
1.0	74380000.0	74390000.0	3.0	11.281730651855469	3.539435863494873
1.0	74440000.0	74450000.0	11.0	9.202771186828613	3.1923623085021973
1.0	74510000.0	74520000.0	11.0	9.356147766113281	3.205479383468628
1.0	74550000.0	74560000.0	13.0	8.900280952453613	3.179783344268799
1.0	74630000.0	74640000.0	12.0	8.64244270324707	3.1883671283721924
1.0	74680000.0	74690000.0	8.0	7.9802141189575195	3.0101327896118164
1.0	74740000.0	74750000.0	3.0	7.298436641693115	2.865840196609497
1.0	74840000.0	74850000.0	5.0	6.355806827545166	2.565474271774292
1.0	74850000.0	74860000.0	10.0	6.619139194488525	2.651071310043335
1.0	74870000.0	74880000.0	8.0	6.608438014984131	2.6458652019500732
1.0	74880000.0	74890000.0	5.0	6.71834659576416	2.6946861743927
1.0	74900000.0	74910000.0	6.0	6.0442609786987305	2.519421100616455
1.0	74960000.0	74970000.0	7.0	5.8658952713012695	2.429065227508545
1.0	75010000.0	75020000.0	5.0	5.79636287689209	2.433509349822998
1.0	75030000.0	75040000.0	3.0	5.528171539306641	2.3255953788757324
1.0	75050000.0	75060000.0	12.0	5.067302703857422	2.202683925628662
1.0	75150000.0	75160000.0	4.0	3.6082987785339355	1.6839735507965088
1.0	75180000.0	75190000.0	2.0	2.7304701805114746	1.3046435117721558
1.0	75260000.0	75270000.0	6.0	4.4558234214782715	2.0073740482330322
1.0	75270000.0	75280000.0	6.0	4.3493475914001465	1.938091516494751
1.0	75300000.0	75310000.0	8.0	4.9159746170043945	2.1696324348449707
1.0	75330000.0	75340000.0	7.0	5.4595441818237305	2.3390698432922363
1.0	75520000.0	75530000.0	8.0	5.23610258102417	2.254995822906494
1.0	75550000.0	75560000.0	1.0	5.675497531890869	2.4467830657958984
1.0	75560000.0	75570000.0	5.0	5.721292972564697	2.441340923309326
1.0	75670000.0	75680000.0	4.0	5.099104404449463	2.1943359375
1.0	75680000.0	75690000.0	3.0	5.416116714477539	2.296233654022217
1.0	75740000.0	75750000.0	6.0	4.789547920227051	2.1294445991516113
1.0	75820000.0	75830000.0	4.0	4.9993462562561035	2.220691204071045
1.0	75910000.0	75920000.0	3.0	5.058455467224121	2.2241599559783936
1.0	75920000.0	75930000.0	6.0	5.203442096710205	2.253260850906372
1.0	75960000.0	75970000.0	7.0	4.814527988433838	2.126704692840576
1.0	76000000.0	76010000.0	7.0	4.395983695983887	1.9585764408111572
1.0	76010000.0	76020000.0	1.0	5.092422008514404	2.2250308990478516
1.0	76030000.0	76040000.0	2.0	4.636390209197998	2.0663864612579346
1.0	76040000.0	76050000.0	6.0	4.74585485458374	2.1031136512756348
1.0	76090000.0	76100000.0	1.0	4.143472671508789	1.9026241302490234
1.0	76100000.0	76110000.0	5.0	3.598447322845459	1.6835262775421143
1.0	76120000.0	76130000.0	5.0	4.43505859375	2.0181121826171875
1.0	76200000.0	76210000.0	1.0	2.8573412895202637	1.369093894958496
1.0	76220000.0	76230000.0	1.0	2.9139885902404785	1.3976199626922607
1.0	76270000.0	76280000.0	4.0	3.6014740467071533	1.681052803993225
1.0	76390000.0	76400000.0	6.0	5.5573859214782715	2.3441615104675293
1.0	76400000.0	76410000.0	5.0	5.208211421966553	2.2406132221221924
1.0	76420000.0	76430000.0	5.0	5.5993757247924805	2.3437440395355225
1.0	76480000.0	76490000.0	3.0	5.969996452331543	2.4647696018218994
1.0	76520000.0	76530000.0	4.0	5.676290035247803	2.3677210807800293
1.0	76580000.0	76590000.0	3.0	4.846930503845215	2.125751495361328
1.0	76600000.0	76610000.0	4.0	4.512369632720947	2.004688024520874
1.0	76610000.0	76620000.0	4.0	4.4594502449035645	1.9719467163085938
1.0	76640000.0	76650000.0	6.0	4.411165714263916	1.9625709056854248
1.0	76730000.0	76740000.0	10.0	4.421874046325684	1.9452178478240967
1.0	76740000.0	76750000.0	5.0	5.148906230926514	2.1948065757751465
1.0	76770000.0	76780000.0	6.0	5.3186469078063965	2.266780376434326
1.0	76950000.0	76960000.0	6.0	5.007494926452637	2.1847968101501465
1.0	77010000.0	77020000.0	7.0	6.191050052642822	2.5182113647460938
1.0	77110000.0	77120000.0	7.0	6.380735874176025	2.5943665504455566
1.0	77220000.0	77230000.0	4.0	6.158089637756348	2.522329807281494
1.0	77240000.0	77250000.0	3.0	5.955145835876465	2.4539895057678223
1.0	77280000.0	77290000.0	6.0	5.64293909072876	2.360610008239746
1.0	77290000.0	77300000.0	6.0	5.358203887939453	2.270808219909668
1.0	77300000.0	77310000.0	8.0	4.629910945892334	2.0410876274108887
1.0	77310000.0	77320000.0	6.0	5.571636199951172	2.3792099952697754
1.0	77390000.0	77400000.0	3.0	5.186766624450684	2.2335731983184814
1.0	77450000.0	77460000.0	3.0	4.411357402801514	1.969125747680664
1.0	77490000.0	77500000.0	7.0	3.692852020263672	1.6992905139923096
1.0	77560000.0	77570000.0	4.0	2.802907943725586	1.3415374755859375
1.0	77750000.0	77760000.0	3.0	2.9432618618011475	1.412294864654541
1.0	77780000.0	77790000.0	5.0	3.3795132637023926	1.548087239265442
1.0	77880000.0	77890000.0	7.0	3.3129849433898926	1.5536692142486572
1.0	77960000.0	77970000.0	2.0	2.823225736618042	1.3518438339233398
1.0	78010000.0	78020000.0	2.0	2.700023651123047	1.2890641689300537
1.0	78050000.0	78060000.0	1.0	2.472094774246216	1.1711499691009521
1.0	78070000.0	78080000.0	4.0	2.4584670066833496	1.1640336513519287
1.0	78140000.0	78150000.0	4.0	2.315356731414795	1.0889475345611572
1.0	78170000.0	78180000.0	3.0	2.4287667274475098	1.148501992225647
1.0	78210000.0	78220000.0	2.0	2.2223994731903076	1.0398973226547241
1.0	78240000.0	78250000.0	3.0	2.4048538208007812	1.1359732151031494
1.0	78280000.0	78290000.0	2.0	2.2432663440704346	1.0509235858917236
1.0	78300000.0	78310000.0	0.0	2.2967121601104736	1.079125165939331
1.0	78370000.0	78380000.0	2.0	2.743281841278076	1.3111881017684937
1.0	78400000.0	78410000.0	5.0	2.570469856262207	1.2223107814788818
1.0	78410000.0	78420000.0	5.0	2.633176326751709	1.254716157913208
1.0	78500000.0	78510000.0	5.0	2.8085460662841797	1.344399333000183
1.0	78550000.0	78560000.0	3.0	2.5067033767700195	1.1891918182373047
1.0	78570000.0	78580000.0	2.0	2.7478511333465576	1.3135201930999756
1.0	78610000.0	78620000.0	4.0	2.8503353595733643	1.3655524253845215
1.0	78640000.0	78650000.0	3.0	3.581385850906372	1.6228653192520142
1.0	78700000.0	78710000.0	6.0	4.660966396331787	2.2007598876953125
1.0	78790000.0	78800000.0	2.0	5.343929290771484	2.258478879928589
1.0	78810000.0	78820000.0	4.0	5.031571388244629	2.151975154876709
1.0	78850000.0	78860000.0	8.0	4.471077919006348	1.9641672372817993
1.0	78910000.0	78920000.0	3.0	5.594122886657715	2.3626389503479004
1.0	78950000.0	78960000.0	3.0	5.019373893737793	2.1672768592834473
1.0	79000000.0	79010000.0	7.0	4.90156364440918	2.1352529525756836
1.0	79020000.0	79030000.0	9.0	4.453965187072754	2.0199451446533203
1.0	79030000.0	79040000.0	3.0	4.8238959312438965	2.0742411613464355
1.0	79050000.0	79060000.0	4.0	5.367527008056641	2.2608985900878906
1.0	79110000.0	79120000.0	7.0	4.2241315841674805	1.9149459600448608
1.0	79170000.0	79180000.0	7.0	5.658483028411865	2.3473453521728516
1.0	79190000.0	79200000.0	7.0	5.869363784790039	2.424680709838867
1.0	79280000.0	79290000.0	5.0	5.974745273590088	2.455048084259033
1.0	79300000.0	79310000.0	3.0	5.3712029457092285	2.266658306121826
1.0	79320000.0	79330000.0	4.0	6.332057476043701	2.556626558303833
1.0	79370000.0	79380000.0	5.0	6.90643310546875	2.755476474761963
1.0	79390000.0	79400000.0	5.0	6.706822872161865	2.727501392364502
1.0	79490000.0	79500000.0	5.0	7.69711446762085	2.961594820022583
1.0	79510000.0	79520000.0	10.0	7.352634429931641	2.9243175983428955
1.0	79530000.0	79540000.0	8.0	7.778859615325928	2.988690137863159
1.0	79620000.0	79630000.0	7.0	7.999810218811035	3.018493890762329
1.0	79680000.0	79690000.0	10.0	8.325480461120605	3.046379566192627
1.0	79700000.0	79710000.0	10.0	8.626086235046387	3.1721596717834473
1.0	79840000.0	79850000.0	11.0	8.695083618164062	3.1706714630126953
1.0	79870000.0	79880000.0	4.0	8.093184471130371	3.0575873851776123
1.0	79940000.0	79950000.0	5.0	7.280795097351074	2.8580567836761475
1.0	79970000.0	79980000.0	7.0	4.7612762451171875	2.242774248123169
1.0	80070000.0	80080000.0	7.0	6.584399223327637	2.7489356994628906
1.0	80080000.0	80090000.0	3.0	6.792862892150879	2.7381591796875
1.0	80110000.0	80120000.0	7.0	6.4835710525512695	2.698368549346924
1.0	80360000.0	80370000.0	8.0	8.84896183013916	3.209561586380005
1.0	80620000.0	80630000.0	8.0	11.55980110168457	3.547650098800659
1.0	80720000.0	80730000.0	10.0	10.576379776000977	3.4132981300354004
1.0	80780000.0	80790000.0	17.0	9.592390060424805	3.495616912841797
1.0	80820000.0	80830000.0	7.0	10.642786979675293	3.5276691913604736
1.0	80900000.0	80910000.0	7.0	11.99837875366211	3.5918426513671875
1.0	81050000.0	81060000.0	7.0	14.498327255249023	3.910773754119873
1.0	81070000.0	81080000.0	16.0	14.300387382507324	3.7884788513183594
1.0	81080000.0	81090000.0	15.0	14.719012260437012	4.001664161682129
1.0	81140000.0	81150000.0	16.0	13.3932466506958	3.767195463180542
1.0	81170000.0	81180000.0	15.0	13.46045207977295	3.7952988147735596
1.0	81230000.0	81240000.0	13.0	13.562210083007812	3.77843976020813
1.0	81300000.0	81310000.0	14.0	12.390176773071289	3.6599552631378174
1.0	81370000.0	81380000.0	15.0	12.58993911743164	3.6896255016326904
1.0	81500000.0	81510000.0	7.0	12.616409301757812	3.6875128746032715
1.0	81520000.0	81530000.0	10.0	13.272249221801758	3.765169620513916
1.0	81740000.0	81750000.0	18.0	13.297955513000488	3.6738314628601074
1.0	81810000.0	81820000.0	16.0	12.241971015930176	3.649043321609497
1.0	81830000.0	81840000.0	17.0	11.40080738067627	3.5513038635253906
1.0	81880000.0	81890000.0	3.0	12.191569328308105	3.6146082878112793
1.0	81950000.0	81960000.0	21.0	10.357271194458008	3.4262936115264893
1.0	81970000.0	81980000.0	12.0	10.365938186645508	3.388810396194458
1.0	82010000.0	82020000.0	12.0	11.434486389160156	3.407799482345581
1.0	82090000.0	82100000.0	7.0	11.897584915161133	3.41768217086792
1.0	82100000.0	82110000.0	8.0	11.922445297241211	3.501875400543213
1.0	82110000.0	82120000.0	12.0	11.506795883178711	3.5074379444122314
1.0	82130000.0	82140000.0	16.0	10.84679126739502	3.422020673751831
1.0	82190000.0	82200000.0	12.0	12.084626197814941	3.6600921154022217
1.0	82290000.0	82300000.0	16.0	13.643641471862793	3.798815965652466
1.0	82340000.0	82350000.0	19.0	12.218255996704102	3.580254077911377
1.0	82400000.0	82410000.0	17.0	12.999605178833008	3.5328822135925293
1.0	82460000.0	82470000.0	6.0	12.825281143188477	3.665419340133667
1.0	82470000.0	82480000.0	13.0	13.146573066711426	3.721207857131958
1.0	82510000.0	82520000.0	14.0	11.406245231628418	3.5036559104919434
1.0	82580000.0	82590000.0	11.0	12.35970401763916	3.698868989944458
1.0	82610000.0	82620000.0	9.0	11.329797744750977	3.510730743408203
1.0	82650000.0	82660000.0	16.0	11.605669021606445	3.544085741043091
1.0	82660000.0	82670000.0	12.0	11.699941635131836	3.5434107780456543
1.0	82700000.0	82710000.0	11.0	11.3648042678833	3.343951463699341
1.0	82720000.0	82730000.0	10.0	9.625248908996582	3.2786693572998047
1.0	82790000.0	82800000.0	22.0	10.653955459594727	3.4791553020477295
1.0	82860000.0	82870000.0	8.0	11.519819259643555	3.576390504837036
1.0	82870000.0	82880000.0	15.0	11.376078605651855	3.5361647605895996
1.0	82890000.0	82900000.0	12.0	11.833403587341309	3.605828046798706
1.0	82920000.0	82930000.0	12.0	11.285840034484863	3.5370266437530518
1.0	82970000.0	82980000.0	13.0	10.878290176391602	3.4797744750976562
1.0	83050000.0	83060000.0	7.0	8.809318542480469	3.1608498096466064
1.0	83110000.0	83120000.0	17.0	10.570534706115723	3.5035343170166016
1.0	83160000.0	83170000.0	12.0	10.15141487121582	3.465405225753784
1.0	83190000.0	83200000.0	11.0	10.000269889831543	3.3782882690429688
1.0	83200000.0	83210000.0	13.0	10.124967575073242	3.455683469772339
1.0	83210000.0	83220000.0	8.0	9.898065567016602	3.4311766624450684
1.0	83400000.0	83410000.0	12.0	8.468866348266602	3.0666208267211914
1.0	83470000.0	83480000.0	5.0	8.91125202178955	3.161163806915283
1.0	83530000.0	83540000.0	7.0	6.890850067138672	2.761324405670166
1.0	83610000.0	83620000.0	0.0	3.314948558807373	1.5948988199234009
1.0	83870000.0	83880000.0	0.0	1.9127273559570312	0.8765383958816528
1.0	83970000.0	83980000.0	2.0	2.61525559425354	1.245469331741333
1.0	84090000.0	84100000.0	1.0	3.632131576538086	1.6861743927001953
1.0	84100000.0	84110000.0	10.0	2.8507168292999268	1.365747332572937
1.0	84110000.0	84120000.0	4.0	3.959772825241089	1.8127676248550415
1.0	84150000.0	84160000.0	2.0	3.107041597366333	1.4936243295669556
1.0	84160000.0	84170000.0	2.0	4.0603485107421875	1.8229467868804932
1.0	84230000.0	84240000.0	4.0	3.799391984939575	1.7324470281600952
1.0	84330000.0	84340000.0	3.0	3.5105228424072266	1.6793467998504639
1.0	84410000.0	84420000.0	3.0	3.8065788745880127	1.7245585918426514
1.0	84420000.0	84430000.0	4.0	3.6107230186462402	1.6319297552108765
1.0	84460000.0	84470000.0	4.0	3.5943939685821533	1.6068928241729736
1.0	84540000.0	84550000.0	2.0	3.6886520385742188	1.6820377111434937
1.0	84590000.0	84600000.0	2.0	3.247056484222412	1.5269001722335815
1.0	84640000.0	84650000.0	2.0	2.6758761405944824	1.2766807079315186
1.0	84670000.0	84680000.0	2.0	2.4801573753356934	1.1753509044647217
1.0	84680000.0	84690000.0	2.0	2.492393970489502	1.1817375421524048
1.0	84700000.0	84710000.0	4.0	2.3232412338256836	1.093098759651184
1.0	84730000.0	84740000.0	3.0	2.654536724090576	1.2657109498977661
1.0	84740000.0	84750000.0	1.0	2.8017513751983643	1.3247023820877075
1.0	84940000.0	84950000.0	1.0	2.2555389404296875	1.0574015378952026
1.0	84990000.0	85000000.0	0.0	2.2540881633758545	1.0566365718841553
1.0	85130000.0	85140000.0	3.0	2.0065512657165527	0.9258249998092651
1.0	85170000.0	85180000.0	3.0	2.556164503097534	1.2148942947387695
1.0	85220000.0	85230000.0	3.0	2.575056314468384	1.2246851921081543
1.0	85260000.0	85270000.0	4.0	2.6982827186584473	1.2881728410720825
1.0	85330000.0	85340000.0	2.0	2.748725414276123	1.313969373703003
1.0	85340000.0	85350000.0	0.0	2.9086337089538574	1.3949260711669922
1.0	85380000.0	85390000.0	2.0	2.764698028564453	1.3221051692962646
1.0	85390000.0	85400000.0	1.0	2.5692906379699707	1.2217003107070923
1.0	85410000.0	85420000.0	2.0	2.6611404418945312	1.2691099643707275
1.0	85450000.0	85460000.0	1.0	2.8309085369110107	1.3557312488555908
1.0	85500000.0	85510000.0	3.0	2.8360695838928223	1.3583437204360962
1.0	85580000.0	85590000.0	4.0	2.8412210941314697	1.3609497547149658
1.0	85590000.0	85600000.0	1.0	2.943025588989258	1.4121811389923096
1.0	85680000.0	85690000.0	5.0	3.086672306060791	1.4835771322250366
1.0	85720000.0	85730000.0	0.0	2.733689546585083	1.306291937828064
1.0	85730000.0	85740000.0	1.0	2.4607720375061035	1.165238380432129
1.0	85740000.0	85750000.0	6.0	2.978221893310547	1.4297685623168945
1.0	85840000.0	85850000.0	9.0	2.740377426147461	1.309705376625061
1.0	85990000.0	86000000.0	3.0	3.607771396636963	1.7124042510986328
1.0	86000000.0	86010000.0	3.0	3.8475747108459473	1.743503212928772
1.0	86020000.0	86030000.0	7.0	3.506909132003784	1.6141513586044312
1.0	86030000.0	86040000.0	5.0	3.69795298576355	1.6740185022354126
1.0	86060000.0	86070000.0	6.0	2.959846019744873	1.4205896854400635
1.0	86080000.0	86090000.0	5.0	3.084510326385498	1.4825124740600586
1.0	86170000.0	86180000.0	3.0	2.536731004714966	1.2048060894012451
1.0	86310000.0	86320000.0	6.0	3.9358696937561035	1.8846451044082642
1.0	86360000.0	86370000.0	11.0	3.821972608566284	1.746978521347046
1.0	86370000.0	86380000.0	2.0	4.330511569976807	1.9261022806167603
1.0	86440000.0	86450000.0	0.0	4.564017295837402	1.9863736629486084
1.0	86470000.0	86480000.0	5.0	4.351257801055908	1.9239212274551392
1.0	86520000.0	86530000.0	8.0	3.951983690261841	1.7838056087493896
1.0	86530000.0	86540000.0	1.0	4.427631378173828	1.9604135751724243
1.0	86560000.0	86570000.0	2.0	4.44321346282959	1.9762731790542603
1.0	86600000.0	86610000.0	4.0	3.9884536266326904	1.8206466436386108
1.0	86760000.0	86770000.0	4.0	4.13534688949585	1.8805910348892212
1.0	86770000.0	86780000.0	7.0	3.67533540725708	1.675714135169983
1.0	86830000.0	86840000.0	1.0	3.0258047580718994	1.4534484148025513
1.0	86950000.0	86960000.0	1.0	3.130293369293213	1.5050541162490845
1.0	86990000.0	87000000.0	2.0	3.9254775047302246	1.7831268310546875
1.0	87010000.0	87020000.0	2.0	3.801234483718872	1.7569643259048462
1.0	87060000.0	87070000.0	2.0	3.596343994140625	1.6537325382232666
1.0	87450000.0	87460000.0	3.0	2.6743969917297363	1.275921106338501
1.0	87460000.0	87470000.0	1.0	2.8814291954040527	1.3812434673309326
1.0	87640000.0	87650000.0	2.0	2.9702861309051514	1.4210060834884644
1.0	87740000.0	87750000.0	1.0	3.1479461193084717	1.5137197971343994
1.0	87770000.0	87780000.0	1.0	3.1629605293273926	1.5077083110809326
1.0	87850000.0	87860000.0	1.0	3.014707088470459	1.4479355812072754
1.0	87870000.0	87880000.0	2.0	3.1595511436462402	1.4886952638626099
1.0	87890000.0	87900000.0	2.0	3.6030430793762207	1.6677707433700562
1.0	88000000.0	88010000.0	2.0	3.633990526199341	1.7117881774902344
1.0	88050000.0	88060000.0	0.0	3.8429088592529297	1.7754123210906982
1.0	88070000.0	88080000.0	1.0	3.691227436065674	1.721830129623413
1.0	88100000.0	88110000.0	1.0	3.2809410095214844	1.5784841775894165
1.0	88140000.0	88150000.0	6.0	3.349069595336914	1.6022697687149048
1.0	88150000.0	88160000.0	3.0	3.339743137359619	1.5675547122955322
1.0	88210000.0	88220000.0	3.0	3.504699230194092	1.644885778427124
1.0	88220000.0	88230000.0	2.0	3.474370241165161	1.6256167888641357
1.0	88320000.0	88330000.0	1.0	3.1774260997772217	1.5170297622680664
1.0	88340000.0	88350000.0	2.0	3.1082465648651123	1.4942137002944946
1.0	88450000.0	88460000.0	0.0	4.665993690490723	2.0929808616638184
1.0	88470000.0	88480000.0	4.0	4.469333171844482	2.0212759971618652
1.0	88490000.0	88500000.0	6.0	4.260505199432373	1.9608440399169922
1.0	88510000.0	88520000.0	5.0	4.406214237213135	1.9886538982391357
1.0	88540000.0	88550000.0	5.0	4.503623008728027	2.016083240509033
1.0	88560000.0	88570000.0	6.0	4.895596504211426	2.1472949981689453
1.0	88590000.0	88600000.0	7.0	4.626003265380859	2.0784621238708496
1.0	88610000.0	88620000.0	4.0	3.7274250984191895	1.782762885093689
1.0	88680000.0	88690000.0	3.0	4.304679870605469	1.936939001083374
1.0	88690000.0	88700000.0	1.0	4.1300554275512695	1.8731410503387451
1.0	88750000.0	88760000.0	4.0	4.535881996154785	2.019432544708252
1.0	88880000.0	88890000.0	6.0	5.708403587341309	2.412792921066284
1.0	88900000.0	88910000.0	2.0	6.069820404052734	2.506809949874878
1.0	88940000.0	88950000.0	8.0	5.513995170593262	2.324826955795288
1.0	89070000.0	89080000.0	0.0	4.090795040130615	1.8277088403701782
1.0	89090000.0	89100000.0	4.0	3.809072971343994	1.7287559509277344
1.0	89120000.0	89130000.0	3.0	2.9458634853363037	1.4135993719100952
1.0	89140000.0	89150000.0	6.0	2.511152982711792	1.1915043592453003
1.0	89150000.0	89160000.0	4.0	2.7857513427734375	1.3328204154968262
1.0	89190000.0	89200000.0	1.0	2.5232715606689453	1.197807788848877
1.0	89220000.0	89230000.0	0.0	2.580082654953003	1.2272937297821045
1.0	89330000.0	89340000.0	5.0	2.4376068115234375	1.1531243324279785
1.0	89520000.0	89530000.0	2.0	2.4586873054504395	1.1641453504562378
1.0	89570000.0	89580000.0	2.0	2.4479057788848877	1.1585102081298828
1.0	89730000.0	89740000.0	4.0	2.575557231903076	1.224945068359375
1.0	89750000.0	89760000.0	1.0	2.521787166595459	1.197034478187561
1.0	89890000.0	89900000.0	2.0	2.5801842212677	1.2273447513580322
1.0	89910000.0	89920000.0	2.0	2.5665512084960938	1.2202792167663574
1.0	89950000.0	89960000.0	6.0	2.161101818084717	1.0074864625930786
1.0	89970000.0	89980000.0	3.0	2.526798725128174	1.1996488571166992
1.0	90010000.0	90020000.0	2.0	2.1689045429229736	1.011616826057434
1.0	90030000.0	90040000.0	1.0	2.2577128410339355	1.0585548877716064
1.0	90120000.0	90130000.0	0.0	2.5031418800354004	1.1873356103897095
1.0	90130000.0	90140000.0	2.0	2.2690131664276123	1.0645129680633545
1.0	90320000.0	90330000.0	2.0	2.447110176086426	1.158095121383667
1.0	90360000.0	90370000.0	2.0	2.048440456390381	0.9479268789291382
1.0	90430000.0	90440000.0	1.0	2.3747341632843018	1.1201751232147217
1.0	90540000.0	90550000.0	2.0	2.8531196117401123	1.366962194442749
1.0	90550000.0	90560000.0	1.0	2.969909429550171	1.425619125366211
1.0	90810000.0	90820000.0	5.0	4.7463603019714355	2.0810227394104004
1.0	90850000.0	90860000.0	6.0	4.403752326965332	1.9483598470687866
1.0	90860000.0	90870000.0	5.0	4.640379905700684	2.0323593616485596
1.0	90960000.0	90970000.0	6.0	5.159014701843262	2.208217144012451
1.0	91150000.0	91160000.0	4.0	4.404757499694824	1.9740865230560303
1.0	91280000.0	91290000.0	9.0	3.6510376930236816	1.6979080438613892
1.0	91290000.0	91300000.0	5.0	3.4089760780334473	1.6020046472549438
1.0	91300000.0	91310000.0	3.0	3.203356981277466	1.5117267370224
1.0	91330000.0	91340000.0	2.0	4.174805641174316	1.8682647943496704
1.0	91370000.0	91380000.0	1.0	2.639387607574463	1.2579171657562256
1.0	91410000.0	91420000.0	4.0	2.2085208892822266	1.0325634479522705
1.0	91440000.0	91450000.0	3.0	2.498110294342041	1.184715986251831
1.0	91470000.0	91480000.0	3.0	2.23697829246521	1.0476051568984985
1.0	91480000.0	91490000.0	4.0	3.052598237991333	1.466734528541565
1.0	91490000.0	91500000.0	3.0	3.731203556060791	1.7091894149780273
1.0	91530000.0	91540000.0	5.0	3.9521477222442627	1.7725263833999634
1.0	91580000.0	91590000.0	6.0	2.8434815406799316	1.3620927333831787
1.0	91610000.0	91620000.0	2.0	4.036263465881348	1.7965724468231201
1.0	91620000.0	91630000.0	8.0	3.223237991333008	1.5474233627319336
1.0	91640000.0	91650000.0	3.0	3.6352248191833496	1.6823686361312866
1.0	91660000.0	91670000.0	3.0	4.100485324859619	1.8454984426498413
1.0	91700000.0	91710000.0	5.0	4.023975849151611	1.8035247325897217
1.0	91800000.0	91810000.0	4.0	4.303030967712402	1.9080842733383179
1.0	91840000.0	91850000.0	6.0	3.090132474899292	1.485286831855774
1.0	91940000.0	91950000.0	3.0	3.3434054851531982	1.5497785806655884
1.0	91950000.0	91960000.0	4.0	3.21698260307312	1.508858323097229
1.0	92000000.0	92010000.0	5.0	2.6515045166015625	1.2641509771347046
1.0	92090000.0	92100000.0	4.0	2.832047939300537	1.3563085794448853
1.0	92160000.0	92170000.0	0.0	2.899543285369873	1.3903613090515137
1.0	92180000.0	92190000.0	4.0	2.5976223945617676	1.2363626956939697
1.0	92190000.0	92200000.0	1.0	2.5591320991516113	1.2164325714111328
1.0	92230000.0	92240000.0	1.0	2.6503067016601562	1.263535737991333
1.0	92240000.0	92250000.0	2.0	2.5100669860839844	1.190941572189331
1.0	92370000.0	92380000.0	3.0	3.468031644821167	1.6000394821166992
1.0	92400000.0	92410000.0	2.0	3.3842055797576904	1.5783653259277344
1.0	92410000.0	92420000.0	2.0	3.7525646686553955	1.6874396800994873
1.0	92420000.0	92430000.0	4.0	3.586322069168091	1.6351951360702515
1.0	92450000.0	92460000.0	2.0	3.3191256523132324	1.5399653911590576
1.0	92470000.0	92480000.0	6.0	3.327012300491333	1.5433918237686157
1.0	92520000.0	92530000.0	1.0	3.31292724609375	1.53507399559021
1.0	92800000.0	92810000.0	0.0	2.3147385120391846	1.0886213779449463
1.0	92870000.0	92880000.0	1.0	2.3453969955444336	1.1047574281692505
1.0	92910000.0	92920000.0	3.0	2.413601875305176	1.1405584812164307
1.0	92980000.0	92990000.0	2.0	2.202737331390381	1.0295047760009766
1.0	93020000.0	93030000.0	1.0	2.326610803604126	1.0948753356933594
1.0	93030000.0	93040000.0	3.0	2.2072081565856934	1.0318697690963745
1.0	93060000.0	93070000.0	1.0	2.1305289268493652	0.9913257360458374
1.0	93140000.0	93150000.0	2.0	2.3359897136688232	1.0998071432113647
1.0	93210000.0	93220000.0	4.0	2.3957481384277344	1.1312010288238525
1.0	93250000.0	93260000.0	2.0	2.824711322784424	1.3525961637496948
1.0	93400000.0	93410000.0	30.0	3.2852349281311035	1.5399447679519653
1.0	93460000.0	93470000.0	4.0	3.0497887134552	1.465348482131958
1.0	93470000.0	93480000.0	2.0	3.393336534500122	1.6325218677520752
1.0	93480000.0	93490000.0	2.0	3.9490668773651123	1.8616281747817993
1.0	93510000.0	93520000.0	1.0	3.434448719024658	1.6521282196044922
1.0	93540000.0	93550000.0	1.0	2.503725528717041	1.1876438856124878
1.0	93570000.0	93580000.0	2.0	2.118997573852539	0.9852282404899597
1.0	93590000.0	93600000.0	1.0	1.991363763809204	0.9178197979927063
1.0	93680000.0	93690000.0	0.0	2.117598056793213	0.9844763875007629
1.0	93750000.0	93760000.0	1.0	1.96868896484375	0.905894935131073
1.0	93770000.0	93780000.0	1.0	2.067349910736084	0.9579157829284668
1.0	93780000.0	93790000.0	0.0	2.065429210662842	0.9568983316421509
1.0	93840000.0	93850000.0	2.0	2.3260045051574707	1.0945537090301514
1.0	93940000.0	93950000.0	2.0	2.523320436477661	1.1978328227996826
1.0	93960000.0	93970000.0	3.0	2.331958055496216	1.0976873636245728
1.0	94000000.0	94010000.0	0.0	2.2772727012634277	1.0688711404800415
1.0	94010000.0	94020000.0	2.0	2.153106212615967	1.0032660961151123
1.0	94050000.0	94060000.0	2.0	2.0929553508758545	0.9714483022689819
1.0	94130000.0	94140000.0	1.0	2.0647435188293457	0.9565387964248657
1.0	94140000.0	94150000.0	0.0	2.17317533493042	1.0138771533966064
1.0	94150000.0	94160000.0	3.0	2.5545196533203125	1.2140377759933472
1.0	94270000.0	94280000.0	0.0	2.2353134155273438	1.046723484992981
1.0	94300000.0	94310000.0	1.0	2.167222499847412	1.0107260942459106
1.0	94350000.0	94360000.0	3.0	2.3466315269470215	1.1054065227508545
1.0	94380000.0	94390000.0	4.0	2.758087396621704	1.3187386989593506
1.0	94480000.0	94490000.0	4.0	2.905268907546997	1.391701340675354
1.0	94500000.0	94510000.0	3.0	3.1655561923980713	1.485854983329773
1.0	94520000.0	94530000.0	1.0	3.2139995098114014	1.5459973812103271
1.0	94590000.0	94600000.0	0.0	3.320389986038208	1.5112860202789307
1.0	94690000.0	94700000.0	1.0	3.4550812244415283	1.5547071695327759
1.0	94740000.0	94750000.0	3.0	3.4844093322753906	1.5792747735977173
1.0	94780000.0	94790000.0	3.0	3.3091862201690674	1.5261809825897217
1.0	94940000.0	94950000.0	3.0	2.273054361343384	1.0666471719741821
1.0	94950000.0	94960000.0	3.0	2.356731414794922	1.1107183694839478
1.0	94980000.0	94990000.0	1.0	2.4392597675323486	1.1539965867996216
1.0	95080000.0	95090000.0	2.0	2.964280605316162	1.422804594039917
1.0	95090000.0	95100000.0	2.0	3.8490066528320312	1.731327772140503
1.0	95140000.0	95150000.0	5.0	3.9944958686828613	1.8092725276947021
1.0	95200000.0	95210000.0	2.0	3.304759979248047	1.577925443649292
1.0	95380000.0	95390000.0	2.0	3.014589309692383	1.4478774070739746
1.0	95390000.0	95400000.0	3.0	3.0370991230010986	1.459052324295044
1.0	95410000.0	95420000.0	2.0	2.824502468109131	1.3524882793426514
1.0	95420000.0	95430000.0	5.0	3.442702054977417	1.6560554504394531
1.0	95460000.0	95470000.0	3.0	3.0376274585723877	1.459317922592163
1.0	95490000.0	95500000.0	1.0	2.9115231037139893	1.3963804244995117
1.0	95500000.0	95510000.0	4.0	2.6328389644622803	1.2545377016067505
1.0	95510000.0	95520000.0	2.0	2.870281219482422	1.3756248950958252
1.0	95530000.0	95540000.0	5.0	2.8964710235595703	1.3888133764266968
1.0	95540000.0	95550000.0	5.0	3.883981227874756	1.7459251880645752
1.0	95860000.0	95870000.0	7.0	7.1726975440979	2.790073871612549
1.0	95890000.0	95900000.0	12.0	7.266325950622559	2.827265501022339
1.0	95910000.0	95920000.0	9.0	7.231184959411621	2.847485065460205
1.0	95920000.0	95930000.0	3.0	5.951614856719971	2.4853603839874268
1.0	95940000.0	95950000.0	6.0	7.310405731201172	2.826592445373535
1.0	95980000.0	95990000.0	6.0	7.963042259216309	3.0715231895446777
1.0	96030000.0	96040000.0	7.0	8.004630088806152	3.0145294666290283
1.0	96090000.0	96100000.0	7.0	7.816671848297119	2.9693362712860107
1.0	96110000.0	96120000.0	6.0	8.10810375213623	2.9995594024658203
1.0	96250000.0	96260000.0	11.0	8.026857376098633	3.0700700283050537
1.0	96370000.0	96380000.0	10.0	8.905906677246094	3.263585329055786
1.0	96410000.0	96420000.0	8.0	8.29511547088623	3.1553025245666504
1.0	96420000.0	96430000.0	5.0	8.067830085754395	3.1349124908447266
1.0	96500000.0	96510000.0	10.0	9.409353256225586	3.418144702911377
1.0	96620000.0	96630000.0	14.0	9.155704498291016	3.227879285812378
1.0	96650000.0	96660000.0	12.0	10.13275146484375	3.4575626850128174
1.0	96720000.0	96730000.0	12.0	9.281044960021973	3.2754664421081543
1.0	96780000.0	96790000.0	12.0	9.077112197875977	3.404737949371338
1.0	96790000.0	96800000.0	11.0	8.937003135681152	3.3125548362731934
1.0	96800000.0	96810000.0	11.0	8.964299201965332	3.2894034385681152
1.0	96810000.0	96820000.0	5.0	9.667168617248535	3.4349448680877686
1.0	96910000.0	96920000.0	12.0	7.614199638366699	3.0039944648742676
1.0	96930000.0	96940000.0	6.0	7.478259086608887	3.070906639099121
1.0	97060000.0	97070000.0	3.0	7.055305480957031	2.8087267875671387
1.0	97080000.0	97090000.0	9.0	6.121633052825928	2.531769275665283
1.0	97290000.0	97300000.0	8.0	3.472299098968506	1.6701021194458008
1.0	97330000.0	97340000.0	4.0	6.528841972351074	2.6184141635894775
1.0	97360000.0	97370000.0	8.0	6.3879876136779785	2.5804765224456787
1.0	97370000.0	97380000.0	10.0	6.6452226638793945	2.658353090286255
1.0	97390000.0	97400000.0	12.0	7.173017978668213	2.806361675262451
1.0	97480000.0	97490000.0	8.0	8.524864196777344	3.0724081993103027
1.0	97490000.0	97500000.0	9.0	8.361822128295898	3.0362915992736816
1.0	97520000.0	97530000.0	7.0	7.78393030166626	2.920332431793213
1.0	97570000.0	97580000.0	14.0	7.651691436767578	2.972416400909424
1.0	97630000.0	97640000.0	8.0	8.1967134475708	3.047720432281494
1.0	97680000.0	97690000.0	13.0	8.612947463989258	3.142000198364258
1.0	97710000.0	97720000.0	7.0	8.053455352783203	3.0109944343566895
1.0	97760000.0	97770000.0	13.0	9.549459457397461	3.2710869312286377
1.0	97800000.0	97810000.0	13.0	10.25360107421875	3.381220579147339
1.0	97810000.0	97820000.0	9.0	10.872910499572754	3.432460069656372
1.0	97920000.0	97930000.0	14.0	10.59106731414795	3.4293322563171387
1.0	97940000.0	97950000.0	12.0	9.588064193725586	3.2878384590148926
1.0	97950000.0	97960000.0	12.0	10.54814338684082	3.379957914352417
1.0	97960000.0	97970000.0	10.0	9.334179878234863	3.265108585357666
1.0	97970000.0	97980000.0	17.0	10.671624183654785	3.450554609298706
1.0	97980000.0	97990000.0	5.0	11.413243293762207	3.4930357933044434
1.0	98020000.0	98030000.0	10.0	9.685990333557129	3.253758192062378
1.0	98060000.0	98070000.0	15.0	10.599509239196777	3.379955291748047
1.0	98080000.0	98090000.0	11.0	10.830580711364746	3.4233336448669434
1.0	98090000.0	98100000.0	13.0	10.698591232299805	3.3643276691436768
1.0	98120000.0	98130000.0	9.0	11.652575492858887	3.600576400756836
1.0	98190000.0	98200000.0	8.0	11.122160911560059	3.4932785034179688
1.0	98360000.0	98370000.0	5.0	7.509848594665527	2.9043478965759277
1.0	98410000.0	98420000.0	8.0	10.131325721740723	3.297577381134033
1.0	98430000.0	98440000.0	13.0	10.042950630187988	3.2491488456726074
1.0	98500000.0	98510000.0	11.0	9.840547561645508	3.2672512531280518
1.0	98540000.0	98550000.0	9.0	11.012580871582031	3.4482948780059814
1.0	98560000.0	98570000.0	7.0	10.504998207092285	3.280515193939209
1.0	98570000.0	98580000.0	11.0	9.07572078704834	3.253732204437256
1.0	98590000.0	98600000.0	9.0	10.2634916305542	3.4214065074920654
1.0	98750000.0	98760000.0	6.0	9.456771850585938	3.2670016288757324
1.0	98760000.0	98770000.0	12.0	8.626157760620117	3.0852267742156982
1.0	98770000.0	98780000.0	12.0	9.25728702545166	3.189225912094116
1.0	98850000.0	98860000.0	7.0	8.935243606567383	3.1643614768981934
1.0	98900000.0	98910000.0	3.0	10.108006477355957	3.3174564838409424
1.0	98920000.0	98930000.0	17.0	8.914825439453125	3.150747776031494
1.0	98930000.0	98940000.0	11.0	10.04094123840332	3.3005211353302
1.0	98940000.0	98950000.0	10.0	10.522093772888184	3.3989951610565186
1.0	98970000.0	98980000.0	6.0	8.464282035827637	3.291257381439209
1.0	98980000.0	98990000.0	7.0	10.536480903625488	3.3990044593811035
1.0	99040000.0	99050000.0	11.0	10.22291374206543	3.390467405319214
1.0	99070000.0	99080000.0	5.0	9.035238265991211	3.297879457473755
1.0	99090000.0	99100000.0	8.0	9.142156600952148	3.166330337524414
1.0	99130000.0	99140000.0	2.0	9.764612197875977	3.2940127849578857
1.0	99150000.0	99160000.0	8.0	9.295555114746094	3.215803623199463
1.0	99160000.0	99170000.0	7.0	9.0828275680542	3.216327667236328
1.0	99210000.0	99220000.0	14.0	7.758963584899902	2.9230124950408936
1.0	99230000.0	99240000.0	11.0	7.498802185058594	2.8866024017333984
1.0	99270000.0	99280000.0	7.0	7.772965908050537	2.982699155807495
1.0	99310000.0	99320000.0	7.0	7.625840187072754	2.881981372833252
1.0	99400000.0	99410000.0	10.0	6.784287452697754	2.725616216659546
1.0	99490000.0	99500000.0	8.0	7.501697540283203	2.8726940155029297
1.0	99530000.0	99540000.0	12.0	7.514601230621338	2.9491944313049316
1.0	99550000.0	99560000.0	5.0	7.399776458740234	2.8478455543518066
1.0	99670000.0	99680000.0	4.0	6.3593339920043945	2.568957567214966
1.0	99730000.0	99740000.0	4.0	6.278675079345703	2.5364863872528076
1.0	99770000.0	99780000.0	4.0	7.201699733734131	2.8645572662353516
1.0	99810000.0	99820000.0	10.0	6.533204078674316	2.6403918266296387
1.0	99890000.0	99900000.0	10.0	6.257564544677734	2.5416033267974854
1.0	99900000.0	99910000.0	9.0	5.6462016105651855	2.356739044189453
1.0	99990000.0	100000000.0	4.0	4.930126190185547	2.1006431579589844
1.0	100060000.0	100070000.0	9.0	3.244471311569214	1.4978058338165283
1.0	100090000.0	100100000.0	4.0	3.6210174560546875	1.665551781654358
1.0	100150000.0	100160000.0	2.0	3.209503173828125	1.5141009092330933
1.0	100180000.0	100190000.0	0.0	3.011909008026123	1.4405416250228882
1.0	100210000.0	100220000.0	5.0	2.672384262084961	1.2748944759368896
1.0	100240000.0	100250000.0	5.0	2.920772075653076	1.4010181427001953
1.0	100280000.0	100290000.0	6.0	2.556291103363037	1.214961290359497
1.0	100290000.0	100300000.0	0.0	2.8455348014831543	1.3631312847137451
1.0	100400000.0	100410000.0	1.0	2.6865057945251465	1.2821351289749146
1.0	100410000.0	100420000.0	2.0	2.5454745292663574	1.2093477249145508
1.0	100610000.0	100620000.0	1.0	2.4794063568115234	1.1749651432037354
1.0	100640000.0	100650000.0	1.0	2.5730295181274414	1.2236407995224
1.0	100820000.0	100830000.0	1.0	2.351158380508423	1.1077842712402344
1.0	100830000.0	100840000.0	2.0	2.272343635559082	1.0662723779678345
1.0	100900000.0	100910000.0	2.0	2.4393768310546875	1.1540582180023193
1.0	100940000.0	100950000.0	3.0	2.414529323577881	1.1410505771636963
1.0	100960000.0	100970000.0	4.0	2.399535894393921	1.1331876516342163
1.0	100970000.0	100980000.0	0.0	2.537682056427002	1.2053025960922241
1.0	101100000.0	101110000.0	6.0	3.509997606277466	1.6025890111923218
1.0	101130000.0	101140000.0	1.0	3.4822211265563965	1.6010078191757202
1.0	101180000.0	101190000.0	6.0	3.6400058269500732	1.672402024269104
1.0	101190000.0	101200000.0	5.0	4.706438064575195	2.049736261367798
1.0	101250000.0	101260000.0	6.0	4.262640953063965	1.883888602256775
1.0	101310000.0	101320000.0	4.0	2.963959217071533	1.4209871292114258
1.0	101320000.0	101330000.0	4.0	2.8784985542297363	1.3797671794891357
1.0	101360000.0	101370000.0	3.0	3.179542064666748	1.5291874408721924
1.0	101380000.0	101390000.0	1.0	2.3944242000579834	1.1305062770843506
1.0	101390000.0	101400000.0	2.0	2.210472345352173	1.0335921049118042
1.0	101400000.0	101410000.0	1.0	2.251852512359619	1.0554554462432861
1.0	101490000.0	101500000.0	0.0	2.645299196243286	1.2609552145004272
1.0	101560000.0	101570000.0	0.0	2.4740993976593018	1.1721957921981812
1.0	101580000.0	101590000.0	3.0	2.4581758975982666	1.1638802289962769
1.0	101590000.0	101600000.0	4.0	2.7177934646606445	1.2981599569320679
1.0	101610000.0	101620000.0	7.0	2.59553861618042	1.2352869510650635
1.0	101620000.0	101630000.0	1.0	2.84743595123291	1.3640894889831543
1.0	101630000.0	101640000.0	2.0	2.673434257507324	1.2754271030426025
1.0	101640000.0	101650000.0	2.0	2.637532949447632	1.2569615840911865
1.0	101670000.0	101680000.0	1.0	2.792031764984131	1.336017370223999
1.0	101720000.0	101730000.0	3.0	2.5771853923797607	1.2257864475250244
1.0	101840000.0	101850000.0	4.0	2.687791109085083	1.2827975749969482
1.0	101860000.0	101870000.0	1.0	2.928743839263916	1.4050222635269165
1.0	101870000.0	101880000.0	6.0	3.2321877479553223	1.5342375040054321
1.0	101890000.0	101900000.0	2.0	3.0366547107696533	1.4320385456085205
1.0	101970000.0	101980000.0	1.0	3.643268585205078	1.6559345722198486
1.0	102130000.0	102140000.0	8.0	4.964112281799316	2.1276230812072754
1.0	102160000.0	102170000.0	4.0	5.576221466064453	2.3202223777770996
1.0	102180000.0	102190000.0	10.0	5.569279670715332	2.3326497077941895
1.0	102200000.0	102210000.0	4.0	5.562791347503662	2.318720579147339
1.0	102230000.0	102240000.0	2.0	6.100515365600586	2.5295615196228027
1.0	102290000.0	102300000.0	7.0	5.9931464195251465	2.4528965950012207
1.0	102380000.0	102390000.0	5.0	7.202009677886963	2.939450979232788
1.0	102410000.0	102420000.0	9.0	7.679640293121338	2.940049648284912
1.0	102450000.0	102460000.0	8.0	7.632302761077881	3.015134811401367
1.0	102470000.0	102480000.0	7.0	7.701957702636719	2.897399663925171
1.0	102500000.0	102510000.0	10.0	8.310256004333496	3.095179796218872
1.0	102520000.0	102530000.0	11.0	8.695249557495117	3.223022937774658
1.0	102540000.0	102550000.0	5.0	9.066900253295898	3.258517026901245
1.0	102630000.0	102640000.0	9.0	8.457098007202148	3.073887348175049
1.0	102640000.0	102650000.0	7.0	9.609426498413086	3.297780990600586
1.0	102660000.0	102670000.0	9.0	9.769793510437012	3.300638198852539
1.0	102720000.0	102730000.0	13.0	9.65809154510498	3.25364351272583
1.0	102760000.0	102770000.0	10.0	9.809233665466309	3.283151149749756
1.0	102770000.0	102780000.0	5.0	7.991673469543457	2.972007989883423
1.0	102930000.0	102940000.0	11.0	10.023533821105957	3.328779697418213
1.0	103090000.0	103100000.0	9.0	11.651094436645508	3.5609474182128906
1.0	103200000.0	103210000.0	14.0	11.365147590637207	3.5415427684783936
1.0	103330000.0	103340000.0	7.0	10.765810012817383	3.4896597862243652
1.0	103340000.0	103350000.0	18.0	10.730622291564941	3.449150562286377
1.0	103360000.0	103370000.0	10.0	11.526358604431152	3.5401806831359863
1.0	103370000.0	103380000.0	20.0	8.742416381835938	3.150562286376953
1.0	103380000.0	103390000.0	8.0	11.294804573059082	3.581223249435425
1.0	103420000.0	103430000.0	11.0	11.359539031982422	3.5666584968566895
1.0	103460000.0	103470000.0	15.0	11.14317512512207	3.4641976356506348
1.0	103530000.0	103540000.0	7.0	10.695825576782227	3.582188844680786
1.0	103580000.0	103590000.0	11.0	9.897489547729492	3.289292812347412
1.0	103760000.0	103770000.0	13.0	5.818676948547363	2.6382625102996826
1.0	104000000.0	104010000.0	2.0	2.1802897453308105	1.017642617225647
1.0	104090000.0	104100000.0	5.0	3.113825798034668	1.4969632625579834
1.0	104100000.0	104110000.0	6.0	3.700000762939453	1.776776909828186
1.0	104110000.0	104120000.0	12.0	3.443720579147339	1.6565431356430054
1.0	104320000.0	104330000.0	4.0	4.421169757843018	2.0986878871917725
1.0	104430000.0	104440000.0	4.0	7.215573310852051	2.919504404067993
1.0	104440000.0	104450000.0	3.0	6.984744071960449	2.8696365356445312
1.0	104570000.0	104580000.0	4.0	6.737608432769775	2.9992258548736572
1.0	104690000.0	104700000.0	7.0	8.034017562866211	3.0764846801757812
1.0	104720000.0	104730000.0	8.0	8.267411231994629	3.105170726776123
1.0	104840000.0	104850000.0	12.0	7.988288879394531	3.089669704437256
1.0	104880000.0	104890000.0	11.0	7.5721282958984375	3.000519037246704
1.0	104910000.0	104920000.0	4.0	5.673945426940918	2.607914447784424
1.0	104950000.0	104960000.0	9.0	7.984246730804443	3.113318920135498
1.0	105000000.0	105010000.0	11.0	7.161309719085693	2.786360502243042
1.0	105020000.0	105030000.0	10.0	8.017623901367188	3.182807445526123
1.0	105040000.0	105050000.0	8.0	7.396066188812256	3.0522942543029785
1.0	105050000.0	105060000.0	12.0	7.415048122406006	3.077134609222412
1.0	105070000.0	105080000.0	6.0	7.405612945556641	2.966304302215576
1.0	105110000.0	105120000.0	10.0	6.808895111083984	2.891915798187256
1.0	105130000.0	105140000.0	1.0	6.326009273529053	2.623563289642334
1.0	105190000.0	105200000.0	3.0	5.738888740539551	2.5956058502197266
1.0	105300000.0	105310000.0	2.0	4.960810661315918	2.2200071811676025
1.0	105380000.0	105390000.0	4.0	4.393944263458252	2.0869498252868652
1.0	105480000.0	105490000.0	4.0	7.263243198394775	2.8953938484191895
1.0	105630000.0	105640000.0	4.0	9.347064971923828	3.3040359020233154
1.0	105710000.0	105720000.0	8.0	9.059435844421387	3.3471362590789795
1.0	105750000.0	105760000.0	12.0	5.942643642425537	2.7100014686584473
1.0	105830000.0	105840000.0	11.0	10.123930931091309	3.4413349628448486
1.0	105840000.0	105850000.0	6.0	9.291651725769043	3.3558425903320312
1.0	105970000.0	105980000.0	12.0	9.950522422790527	3.440298080444336
1.0	106030000.0	106040000.0	10.0	9.164758682250977	3.342376232147217
1.0	106040000.0	106050000.0	7.0	9.466917037963867	3.4280433654785156
1.0	106160000.0	106170000.0	5.0	9.204109191894531	3.3315887451171875
1.0	106250000.0	106260000.0	6.0	10.721571922302246	3.506204605102539
1.0	106260000.0	106270000.0	8.0	10.043416023254395	3.390664577484131
1.0	106350000.0	106360000.0	12.0	8.134980201721191	3.167588949203491
1.0	106450000.0	106460000.0	8.0	7.060460090637207	2.7886672019958496
1.0	106560000.0	106570000.0	6.0	8.599296569824219	3.2970001697540283
1.0	106580000.0	106590000.0	8.0	8.314546585083008	3.1493513584136963
1.0	106590000.0	106600000.0	11.0	8.312215805053711	3.120960235595703
1.0	106640000.0	106650000.0	6.0	9.118070602416992	3.3618381023406982
[truncated: 47,560 more rows]
