# Supplementary material for: Genome-wide mapping of somatic mutation rates uncovers drivers of cancer
Source: Nat Biotechnol. 2022 Jun 20;40(11):1634–43. doi: 10.1038/s41587-022-01353-8 (PMC9646522; doi:10.1038/s41587-022-01353-8)
Supplement: Supplementary file 4 — Regions and model predictions for each fold of each cancer for which a deep learning model was trained. Regions that were filtered are also listed along with their respective model predictions. [file 41587_2022_1353_MOESM4_ESM.zip › kfold_results/Hematopoietic_tumors/fold_3.txt]

CHROM	START	END	Y_TRUE	Y_PRED	STD
1.0	910000.0	920000.0	2.0	3.5114383697509766	1.2083008289337158
1.0	1030000.0	1040000.0	2.0	3.5037360191345215	1.2029284238815308
1.0	1140000.0	1150000.0	3.0	5.258772850036621	2.2468669414520264
1.0	1160000.0	1170000.0	3.0	3.311785936355591	1.066918134689331
1.0	1180000.0	1190000.0	5.0	3.4049808979034424	1.1334701776504517
1.0	1200000.0	1210000.0	3.0	3.3253231048583984	1.0766347646713257
1.0	1220000.0	1230000.0	0.0	3.4932632446289062	1.1956220865249634
1.0	1240000.0	1250000.0	2.0	3.368828296661377	1.10776686668396
1.0	1320000.0	1330000.0	2.0	3.356184482574463	1.0987340211868286
1.0	1470000.0	1480000.0	1.0	3.317204236984253	1.0708067417144775
1.0	1490000.0	1500000.0	2.0	3.3264832496643066	1.0774686336517334
1.0	1590000.0	1600000.0	2.0	3.1771240234375	0.9693635106086731
1.0	1600000.0	1610000.0	2.0	3.3663573265075684	1.105997085571289
1.0	1610000.0	1620000.0	4.0	3.324965000152588	1.0763787031173706
1.0	1720000.0	1730000.0	2.0	3.429814577102661	1.1510480642318726
1.0	1740000.0	1750000.0	6.0	3.34519624710083	1.0908796787261963
1.0	1760000.0	1770000.0	1.0	3.6148123741149902	1.279605507850647
1.0	1840000.0	1850000.0	1.0	3.645559787750244	1.3005543947219849
1.0	1910000.0	1920000.0	6.0	3.9045681953430176	1.4721256494522095
1.0	1930000.0	1940000.0	4.0	3.665599822998047	1.314131498336792
1.0	1960000.0	1970000.0	1.0	3.692203998565674	1.3320939540863037
1.0	2060000.0	2070000.0	0.0	3.46380877494812	1.1749883890151978
1.0	2120000.0	2130000.0	2.0	3.2868621349334717	1.0489617586135864
1.0	2130000.0	2140000.0	0.0	3.2994372844696045	1.0580379962921143
1.0	2200000.0	2210000.0	2.0	3.221975803375244	1.0020010471343994
1.0	2270000.0	2280000.0	3.0	3.5026168823242188	1.2021526098251343
1.0	2290000.0	2300000.0	1.0	3.493638277053833	1.195876121520996
1.0	2320000.0	2330000.0	0.0	3.159848690032959	0.9567795991897583
1.0	2360000.0	2370000.0	3.0	3.802079677581787	1.4052693843841553
1.0	2370000.0	2380000.0	1.0	3.865884304046631	1.4470491409301758
1.0	2410000.0	2420000.0	5.0	4.098240375518799	1.5192086696624756
1.0	2520000.0	2530000.0	1.0	4.101505279541016	1.4981043338775635
1.0	2720000.0	2730000.0	4.0	4.577479362487793	1.7947880029678345
1.0	2760000.0	2770000.0	2.0	4.523352146148682	1.8490655422210693
1.0	2840000.0	2850000.0	2.0	4.700179100036621	1.832236647605896
1.0	2850000.0	2860000.0	2.0	4.737002372741699	1.907092809677124
1.0	2870000.0	2880000.0	4.0	4.544863700866699	1.8614156246185303
1.0	2930000.0	2940000.0	4.0	4.64880895614624	1.8436180353164673
1.0	3020000.0	3030000.0	2.0	5.298846244812012	2.1298775672912598
1.0	3060000.0	3070000.0	3.0	4.831040859222412	1.9797828197479248
1.0	3150000.0	3160000.0	4.0	5.000253200531006	2.0683836936950684
1.0	3180000.0	3190000.0	7.0	4.643725395202637	1.830763578414917
1.0	3240000.0	3250000.0	4.0	4.588664531707764	1.712073564529419
1.0	3380000.0	3390000.0	2.0	3.842374801635742	1.4317110776901245
1.0	3430000.0	3440000.0	1.0	3.6173973083496094	1.281370997428894
1.0	3470000.0	3480000.0	3.0	3.3287367820739746	1.0790910720825195
1.0	3480000.0	3490000.0	1.0	3.4886908531188965	1.1924315690994263
1.0	3610000.0	3620000.0	2.0	3.4841866493225098	1.1892726421356201
1.0	3630000.0	3640000.0	2.0	3.4214065074920654	1.145099401473999
1.0	3720000.0	3730000.0	4.0	3.5080184936523438	1.2059097290039062
1.0	3840000.0	3850000.0	2.0	2.8257369995117188	0.7176653146743774
1.0	3990000.0	4000000.0	1.0	3.0797371864318848	0.8983117938041687
1.0	4110000.0	4120000.0	2.0	4.3898091316223145	1.7218830585479736
1.0	4120000.0	4130000.0	3.0	4.464734077453613	1.7679144144058228
1.0	4270000.0	4280000.0	4.0	5.336178779602051	2.1495721340179443
1.0	4310000.0	4320000.0	7.0	5.3961591720581055	2.1421284675598145
1.0	4320000.0	4330000.0	3.0	5.382922172546387	2.1304054260253906
1.0	4340000.0	4350000.0	5.0	5.739943027496338	2.2885775566101074
1.0	4370000.0	4380000.0	6.0	5.393662452697754	2.189267635345459
1.0	4430000.0	4440000.0	6.0	6.163296699523926	2.454746723175049
1.0	4450000.0	4460000.0	3.0	5.824254512786865	2.258131504058838
1.0	4480000.0	4490000.0	5.0	6.4915289878845215	2.564847469329834
1.0	4700000.0	4710000.0	4.0	6.400301456451416	2.5020649433135986
1.0	4720000.0	4730000.0	5.0	5.62680721282959	2.200162649154663
1.0	4760000.0	4770000.0	2.0	5.397320747375488	2.113844871520996
1.0	4850000.0	4860000.0	6.0	6.178346157073975	2.392961025238037
1.0	4910000.0	4920000.0	2.0	6.255396842956543	2.44779634475708
1.0	4940000.0	4950000.0	6.0	6.6904168128967285	2.6080527305603027
1.0	4970000.0	4980000.0	9.0	6.53753137588501	2.603835344314575
1.0	5020000.0	5030000.0	4.0	6.38183069229126	2.5048089027404785
1.0	5070000.0	5080000.0	7.0	6.331236839294434	2.4737677574157715
1.0	5140000.0	5150000.0	4.0	7.093108177185059	2.7334465980529785
1.0	5160000.0	5170000.0	6.0	7.04238224029541	2.6838908195495605
1.0	5210000.0	5220000.0	6.0	5.614990711212158	2.362746477127075
1.0	5280000.0	5290000.0	7.0	6.6286749839782715	2.790778398513794
1.0	5320000.0	5330000.0	6.0	6.010715484619141	2.4101414680480957
1.0	5360000.0	5370000.0	8.0	6.085989952087402	2.3953845500946045
1.0	5400000.0	5410000.0	6.0	5.6937127113342285	2.2707667350769043
1.0	5410000.0	5420000.0	3.0	6.011446475982666	2.3383545875549316
1.0	5430000.0	5440000.0	4.0	6.003623008728027	2.3118879795074463
1.0	5460000.0	5470000.0	3.0	6.372210502624512	2.446322202682495
1.0	5480000.0	5490000.0	4.0	5.53122091293335	2.128445863723755
1.0	5580000.0	5590000.0	6.0	5.6458635330200195	2.2169430255889893
1.0	5590000.0	5600000.0	8.0	5.386837005615234	2.170410394668579
1.0	5610000.0	5620000.0	3.0	5.816710472106934	2.251473903656006
1.0	5620000.0	5630000.0	7.0	5.720954895019531	2.2269210815429688
1.0	5670000.0	5680000.0	4.0	5.886343002319336	2.2400150299072266
1.0	5720000.0	5730000.0	4.0	6.045851707458496	2.3287417888641357
1.0	5850000.0	5860000.0	2.0	4.769367218017578	1.8210465908050537
1.0	5870000.0	5880000.0	3.0	4.56765604019165	1.8487393856048584
1.0	5900000.0	5910000.0	2.0	4.180651664733887	1.645738959312439
1.0	6040000.0	6050000.0	2.0	3.343545436859131	1.0896968841552734
1.0	6060000.0	6070000.0	2.0	3.309027910232544	1.0649285316467285
1.0	6090000.0	6100000.0	2.0	3.2772254943847656	1.042014718055725
1.0	6130000.0	6140000.0	0.0	3.3752388954162598	1.1123307943344116
1.0	6140000.0	6150000.0	1.0	3.445574998855591	1.1621530055999756
1.0	6250000.0	6260000.0	3.0	3.10481595993042	0.9166142344474792
1.0	6300000.0	6310000.0	3.0	3.5481090545654297	1.2337454557418823
1.0	6310000.0	6320000.0	2.0	3.6198158264160156	1.283020257949829
1.0	6330000.0	6340000.0	0.0	3.2771658897399902	1.0419723987579346
1.0	6370000.0	6380000.0	2.0	3.225276470184326	1.0043920278549194
1.0	6390000.0	6400000.0	1.0	3.336501359939575	1.084659218788147
1.0	6420000.0	6430000.0	3.0	3.2431998252868652	1.0174016952514648
1.0	6430000.0	6440000.0	1.0	3.310338258743286	1.0658739805221558
1.0	6470000.0	6480000.0	3.0	3.5320613384246826	1.2226351499557495
1.0	6540000.0	6550000.0	1.0	3.728065013885498	1.3561432361602783
1.0	6550000.0	6560000.0	0.0	3.827059268951416	1.3526842594146729
1.0	6590000.0	6600000.0	2.0	3.7291667461395264	1.35688054561615
1.0	6620000.0	6630000.0	6.0	4.202818870544434	1.5936334133148193
1.0	6640000.0	6650000.0	4.0	3.7581894397735596	1.376233696937561
1.0	6660000.0	6670000.0	15.0	6.909080505371094	2.9997615814208984
1.0	6670000.0	6680000.0	3.0	4.154362678527832	1.6295976638793945
1.0	6700000.0	6710000.0	4.0	3.6806118488311768	1.3242827653884888
1.0	6730000.0	6740000.0	1.0	3.654027223587036	1.306296944618225
1.0	6820000.0	6830000.0	1.0	3.8209469318389893	1.4176784753799438
1.0	6980000.0	6990000.0	3.0	3.691784620285034	1.3318119049072266
1.0	7100000.0	7110000.0	4.0	4.0496954917907715	1.5645341873168945
1.0	7150000.0	7160000.0	5.0	4.127377510070801	1.5744726657867432
1.0	7160000.0	7170000.0	4.0	4.332993984222412	1.6825954914093018
1.0	7170000.0	7180000.0	1.0	4.6352009773254395	1.7535349130630493
1.0	7190000.0	7200000.0	6.0	4.6276535987854	1.8169370889663696
1.0	7220000.0	7230000.0	9.0	4.443440914154053	1.7373195886611938
1.0	7310000.0	7320000.0	5.0	4.579584121704102	1.806269884109497
1.0	7390000.0	7400000.0	4.0	4.293587684631348	1.7141683101654053
1.0	7410000.0	7420000.0	3.0	4.261544227600098	1.6893097162246704
1.0	7440000.0	7450000.0	6.0	4.08556604385376	1.539014220237732
1.0	7490000.0	7500000.0	2.0	4.32297420501709	1.6334686279296875
1.0	7510000.0	7520000.0	3.0	4.043158054351807	1.5445748567581177
1.0	7600000.0	7610000.0	3.0	4.5592451095581055	1.869645118713379
1.0	7680000.0	7690000.0	2.0	3.9582436084747314	1.5066137313842773
1.0	7780000.0	7790000.0	3.0	3.9644126892089844	1.4850910902023315
1.0	7800000.0	7810000.0	3.0	3.9461312294006348	1.4988576173782349
1.0	7830000.0	7840000.0	2.0	2.1623597145080566	0.8039041757583618
1.0	7840000.0	7850000.0	4.0	3.493098497390747	1.1955006122589111
1.0	7860000.0	7870000.0	2.0	3.7360281944274902	1.3614692687988281
1.0	7910000.0	7920000.0	3.0	3.858288526535034	1.442105770111084
1.0	8000000.0	8010000.0	5.0	3.928882598876953	1.487793207168579
1.0	8350000.0	8360000.0	4.0	3.958991289138794	1.5070903301239014
1.0	8390000.0	8400000.0	4.0	3.8005080223083496	1.3693265914916992
1.0	8470000.0	8480000.0	2.0	3.5236659049987793	1.2167991399765015
1.0	8600000.0	8610000.0	3.0	3.41833758354187	1.1429269313812256
1.0	8660000.0	8670000.0	5.0	3.4332187175750732	1.1534507274627686
1.0	8690000.0	8700000.0	2.0	3.506539821624756	1.2048810720443726
1.0	8700000.0	8710000.0	2.0	3.5345776081085205	1.2243719100952148
1.0	8770000.0	8780000.0	1.0	3.5198142528533936	1.2141213417053223
1.0	8800000.0	8810000.0	3.0	3.312610626220703	1.0675016641616821
1.0	8940000.0	8950000.0	2.0	3.539546251296997	1.2278242111206055
1.0	8990000.0	9000000.0	3.0	3.667505979537964	1.3154242038726807
1.0	9000000.0	9010000.0	2.0	3.599038600921631	1.2688112258911133
1.0	9110000.0	9120000.0	3.0	3.501370906829834	1.201280117034912
1.0	9210000.0	9220000.0	0.0	3.748960018157959	1.346936583518982
1.0	9280000.0	9290000.0	1.0	3.6685681343078613	1.3161449432373047
1.0	9290000.0	9300000.0	4.0	3.3379809856414795	1.0857110023498535
1.0	9390000.0	9400000.0	3.0	3.516888380050659	1.212088704109192
1.0	9400000.0	9410000.0	4.0	3.5116584300994873	1.208451509475708
1.0	9550000.0	9560000.0	1.0	3.56318998336792	1.244168996810913
1.0	9740000.0	9750000.0	3.0	3.6986663341522217	1.336439847946167
1.0	9770000.0	9780000.0	5.0	3.7123398780822754	1.3456203937530518
1.0	9830000.0	9840000.0	1.0	3.525949001312256	1.2183891534805298
1.0	9880000.0	9890000.0	1.0	3.300506114959717	1.0588018894195557
1.0	9980000.0	9990000.0	2.0	3.5309970378875732	1.2218964099884033
1.0	10050000.0	10060000.0	3.0	3.569179058074951	1.2482938766479492
1.0	10250000.0	10260000.0	4.0	3.606959581375122	1.2742350101470947
1.0	10300000.0	10310000.0	2.0	3.3617255687713623	1.1026995182037354
1.0	10310000.0	10320000.0	2.0	3.4318180084228516	1.1524685621261597
1.0	10350000.0	10360000.0	1.0	3.4027931690216064	1.1319167613983154
1.0	10410000.0	10420000.0	4.0	3.339883327484131	1.087080955505371
1.0	10420000.0	10430000.0	0.0	3.359118938446045	1.100833773612976
1.0	10440000.0	10450000.0	1.0	3.4211692810058594	1.1449339389801025
1.0	10570000.0	10580000.0	2.0	3.1928741931915283	0.9808326959609985
1.0	10620000.0	10630000.0	3.0	3.4297847747802734	1.1510285139083862
1.0	10650000.0	10660000.0	2.0	3.238999128341675	1.0143557786941528
1.0	10660000.0	10670000.0	3.0	3.311110019683838	1.0664303302764893
1.0	10720000.0	10730000.0	2.0	3.283903121948242	1.046829104423523
1.0	10750000.0	10760000.0	1.0	3.384553909301758	1.1189578771591187
1.0	10880000.0	10890000.0	5.0	3.8637828826904297	1.4177758693695068
1.0	10910000.0	10920000.0	2.0	3.709007978439331	1.3433818817138672
1.0	10920000.0	10930000.0	4.0	3.671154022216797	1.3178945779800415
1.0	10960000.0	10970000.0	5.0	3.5861618518829346	1.2599769830703735
1.0	11020000.0	11030000.0	1.0	3.72511625289917	1.3541749715805054
1.0	11420000.0	11430000.0	0.0	3.6806743144989014	1.3243242502212524
1.0	11520000.0	11530000.0	4.0	3.7695255279541016	1.3837541341781616
1.0	11530000.0	11540000.0	2.0	3.847270965576172	1.4349114894866943
1.0	11750000.0	11760000.0	3.0	3.3225276470184326	1.0746285915374756
1.0	11840000.0	11850000.0	6.0	3.5560383796691895	1.239227533340454
1.0	11890000.0	11900000.0	3.0	3.4412128925323486	1.1590874195098877
1.0	11940000.0	11950000.0	5.0	3.798013687133789	1.402592420578003
1.0	11960000.0	11970000.0	12.0	4.232000827789307	1.6770288944244385
1.0	11980000.0	11990000.0	0.0	3.5327370166778564	1.2230948209762573
1.0	12010000.0	12020000.0	2.0	3.5040016174316406	1.2031135559082031
1.0	12060000.0	12070000.0	2.0	3.2618415355682373	1.0308924913406372
1.0	12070000.0	12080000.0	4.0	3.302328109741211	1.0601108074188232
1.0	12100000.0	12110000.0	4.0	3.4191012382507324	1.143471360206604
1.0	12180000.0	12190000.0	1.0	3.2941646575927734	1.0542367696762085
1.0	12200000.0	12210000.0	4.0	3.398134708404541	1.1286226511001587
1.0	12290000.0	12300000.0	4.0	3.1424129009246826	0.9440577626228333
1.0	12300000.0	12310000.0	1.0	3.292689800262451	1.053167700767517
1.0	12310000.0	12320000.0	1.0	3.2415871620178223	1.0162309408187866
1.0	12370000.0	12380000.0	4.0	3.2747795581817627	1.0402476787567139
1.0	12380000.0	12390000.0	2.0	3.3600211143493652	1.1014800071716309
1.0	12430000.0	12440000.0	2.0	3.3008365631103516	1.0590366125106812
1.0	12440000.0	12450000.0	8.0	3.2162346839904785	0.9978334307670593
1.0	12500000.0	12510000.0	0.0	3.317258358001709	1.0708389282226562
1.0	12630000.0	12640000.0	5.0	3.4665069580078125	1.1768786907196045
1.0	12690000.0	12700000.0	0.0	3.9337215423583984	1.4253284931182861
1.0	12710000.0	12720000.0	1.0	4.045485973358154	1.5618979930877686
1.0	12790000.0	12800000.0	4.0	4.1844587326049805	1.6477925777435303
1.0	12800000.0	12810000.0	4.0	4.296296119689941	1.7156318426132202
1.0	13780000.0	13790000.0	2.0	3.7166171073913574	1.3484879732131958
1.0	13790000.0	13800000.0	5.0	3.8687405586242676	1.4489103555679321
1.0	13900000.0	13910000.0	5.0	4.291388511657715	1.6398344039916992
1.0	13930000.0	13940000.0	6.0	4.564146041870117	1.8241500854492188
1.0	13990000.0	14000000.0	6.0	4.25465726852417	1.6284606456756592
1.0	14010000.0	14020000.0	0.0	4.126828193664551	1.5162945985794067
1.0	14160000.0	14170000.0	5.0	4.2390570640563965	1.5944387912750244
1.0	14230000.0	14240000.0	2.0	4.636843681335449	1.7946122884750366
1.0	14260000.0	14270000.0	3.0	4.933998107910156	1.934309959411621
1.0	14280000.0	14290000.0	3.0	4.379446506500244	1.7167346477508545
1.0	14340000.0	14350000.0	4.0	5.038422584533691	2.019355297088623
1.0	14430000.0	14440000.0	0.0	5.349591255187988	2.1176676750183105
1.0	14550000.0	14560000.0	3.0	5.979587554931641	2.3036067485809326
1.0	14580000.0	14590000.0	5.0	6.106975555419922	2.4623329639434814
1.0	14600000.0	14610000.0	5.0	6.022411823272705	2.373145341873169
1.0	14620000.0	14630000.0	2.0	5.898436069488525	2.3503024578094482
1.0	14770000.0	14780000.0	6.0	5.926337242126465	2.2431817054748535
1.0	14860000.0	14870000.0	5.0	5.744034767150879	2.169497489929199
1.0	14980000.0	14990000.0	2.0	5.484104633331299	2.0626351833343506
1.0	15030000.0	15040000.0	9.0	5.511733055114746	2.1449074745178223
1.0	15130000.0	15140000.0	8.0	5.050722122192383	1.9431219100952148
1.0	15170000.0	15180000.0	2.0	4.992258071899414	1.950551986694336
1.0	15220000.0	15230000.0	4.0	4.758995532989502	1.800225019454956
1.0	15230000.0	15240000.0	4.0	4.748858451843262	1.8139638900756836
1.0	15300000.0	15310000.0	3.0	4.573332786560059	1.6691373586654663
1.0	15340000.0	15350000.0	5.0	4.285280227661133	1.5789806842803955
1.0	15390000.0	15400000.0	4.0	4.109462261199951	1.5106003284454346
1.0	15420000.0	15430000.0	3.0	4.299422740936279	1.576432228088379
1.0	15440000.0	15450000.0	3.0	4.368414402008057	1.628563642501831
1.0	15460000.0	15470000.0	3.0	4.553248405456543	1.7245714664459229
1.0	15490000.0	15500000.0	5.0	4.741077899932861	1.8499702215194702
1.0	15560000.0	15570000.0	3.0	4.178152561187744	1.6041103601455688
1.0	15730000.0	15740000.0	1.0	3.9225451946258545	1.4837101697921753
1.0	15740000.0	15750000.0	4.0	3.534578323364258	1.2243715524673462
1.0	15750000.0	15760000.0	1.0	3.725149631500244	1.3541961908340454
1.0	15810000.0	15820000.0	4.0	3.4924137592315674	1.195021629333496
1.0	15840000.0	15850000.0	2.0	3.443303346633911	1.1605619192123413
1.0	15850000.0	15860000.0	2.0	3.8001456260681152	1.4039959907531738
1.0	15870000.0	15880000.0	0.0	3.343622922897339	1.0897494554519653
1.0	15910000.0	15920000.0	8.0	3.29626202583313	1.0557477474212646
1.0	15950000.0	15960000.0	2.0	3.2072455883026123	0.9912962913513184
1.0	16020000.0	16030000.0	0.0	3.4039065837860107	1.132712960243225
1.0	16030000.0	16040000.0	1.0	3.2863593101501465	1.0486027002334595
1.0	16190000.0	16200000.0	2.0	3.7057273387908936	1.3411823511123657
1.0	16320000.0	16330000.0	2.0	3.5279698371887207	1.219787836074829
1.0	16440000.0	16450000.0	2.0	3.535252332687378	1.2248436212539673
1.0	16480000.0	16490000.0	2.0	3.758462905883789	1.376409888267517
1.0	16490000.0	16500000.0	3.0	3.68788480758667	1.329183578491211
1.0	16560000.0	16570000.0	2.0	3.2574005126953125	1.027672290802002
1.0	16570000.0	16580000.0	3.0	3.232558488845825	1.0096757411956787
1.0	16620000.0	16630000.0	0.0	3.4098877906799316	1.136949896812439
1.0	16690000.0	16700000.0	3.0	3.8087737560272217	1.4096789360046387
1.0	16730000.0	16740000.0	4.0	3.704129457473755	1.3401074409484863
1.0	16760000.0	16770000.0	4.0	4.0675578117370605	1.5757348537445068
1.0	17020000.0	17030000.0	3.0	3.8993847370147705	1.4687758684158325
1.0	17250000.0	17260000.0	3.0	3.334071397781372	1.0829179286956787
1.0	17350000.0	17360000.0	0.0	3.2598278522491455	1.0294359922409058
1.0	17390000.0	17400000.0	4.0	3.506711483001709	1.2050011157989502
1.0	17490000.0	17500000.0	5.0	3.9234118461608887	1.4842733144760132
1.0	17510000.0	17520000.0	6.0	3.7192320823669434	1.3479939699172974
1.0	17590000.0	17600000.0	0.0	4.046012878417969	1.562225103378296
1.0	17620000.0	17630000.0	3.0	3.963538408279419	1.5099912881851196
1.0	17630000.0	17640000.0	8.0	3.621870517730713	1.2844290733337402
1.0	17770000.0	17780000.0	3.0	3.9179253578186035	1.4807393550872803
1.0	17830000.0	17840000.0	2.0	4.093575477600098	1.591975212097168
1.0	17840000.0	17850000.0	5.0	4.1906585693359375	1.6518595218658447
1.0	17860000.0	17870000.0	4.0	3.872296094894409	1.4512125253677368
1.0	17920000.0	17930000.0	4.0	3.7684452533721924	1.383036494255066
1.0	17930000.0	17940000.0	3.0	4.219902515411377	1.6696841716766357
1.0	18080000.0	18090000.0	5.0	4.6023268699646	1.8024228811264038
1.0	18110000.0	18120000.0	3.0	4.318551540374756	1.713606595993042
1.0	18150000.0	18160000.0	4.0	4.458715438842773	1.749982237815857
1.0	18240000.0	18250000.0	3.0	4.604371070861816	1.8718595504760742
1.0	18400000.0	18410000.0	1.0	4.64185094833374	1.8265953063964844
1.0	18440000.0	18450000.0	2.0	4.229089736938477	1.612274169921875
1.0	18490000.0	18500000.0	7.0	4.0567522048950195	1.5689650774002075
1.0	18520000.0	18530000.0	2.0	4.11696720123291	1.585487723350525
1.0	18600000.0	18610000.0	2.0	4.51771879196167	1.8085435628890991
1.0	18740000.0	18750000.0	3.0	5.351384162902832	2.0234405994415283
1.0	18770000.0	18780000.0	3.0	5.097772121429443	2.009169340133667
1.0	18880000.0	18890000.0	3.0	4.253770351409912	1.612128496170044
1.0	18960000.0	18970000.0	3.0	4.158895492553711	1.6323878765106201
1.0	19000000.0	19010000.0	3.0	4.412309646606445	1.6744505167007446
1.0	19010000.0	19020000.0	5.0	4.194285869598389	1.5901256799697876
1.0	19130000.0	19140000.0	2.0	4.023589134216309	1.5481078624725342
1.0	19240000.0	19250000.0	2.0	3.3413608074188232	1.0881375074386597
1.0	19290000.0	19300000.0	4.0	3.660895586013794	1.3109586238861084
1.0	19330000.0	19340000.0	1.0	3.54748797416687	1.2333223819732666
1.0	19430000.0	19440000.0	2.0	3.1360034942626953	0.9393795132637024
1.0	19490000.0	19500000.0	1.0	3.116206645965576	0.9249271154403687
1.0	19500000.0	19510000.0	1.0	3.1296191215515137	0.9347195625305176
1.0	19580000.0	19590000.0	1.0	3.0943548679351807	0.9089773297309875
1.0	19610000.0	19620000.0	0.0	3.340045928955078	1.087190866470337
1.0	19650000.0	19660000.0	2.0	3.1413025856018066	0.9432417750358582
1.0	19710000.0	19720000.0	1.0	3.2558727264404297	1.0265756845474243
1.0	19730000.0	19740000.0	3.0	3.3473892211914062	1.0924452543258667
1.0	19830000.0	19840000.0	4.0	3.698333263397217	1.336213231086731
1.0	19890000.0	19900000.0	2.0	3.6765575408935547	1.3215506076812744
1.0	19910000.0	19920000.0	4.0	3.6791815757751465	1.323322057723999
1.0	19920000.0	19930000.0	2.0	3.624936580657959	1.286522626876831
1.0	19930000.0	19940000.0	1.0	3.520231246948242	1.2144176959991455
1.0	20140000.0	20150000.0	1.0	3.426567792892456	1.1487516164779663
1.0	20160000.0	20170000.0	2.0	3.70906138420105	1.3434206247329712
1.0	20380000.0	20390000.0	4.0	3.8635196685791016	1.4455053806304932
1.0	20550000.0	20560000.0	4.0	3.8814098834991455	1.4571356773376465
1.0	20560000.0	20570000.0	5.0	3.9328665733337402	1.4903532266616821
1.0	20680000.0	20690000.0	4.0	3.8650455474853516	1.4465010166168213
1.0	20750000.0	20760000.0	8.0	3.8885281085968018	1.4617455005645752
1.0	20760000.0	20770000.0	2.0	3.9477951526641846	1.499922513961792
1.0	20780000.0	20790000.0	2.0	4.12060022354126	1.6087582111358643
1.0	20830000.0	20840000.0	2.0	3.95306396484375	1.5032927989959717
1.0	20880000.0	20890000.0	1.0	3.9784817695617676	1.5195198059082031
1.0	20910000.0	20920000.0	6.0	3.8515677452087402	1.437719702720642
1.0	20950000.0	20960000.0	2.0	3.8417065143585205	1.431275725364685
1.0	21000000.0	21010000.0	2.0	3.864497661590576	1.4461501836776733
1.0	21060000.0	21070000.0	1.0	3.463045120239258	1.1744482517242432
1.0	21090000.0	21100000.0	3.0	3.387125015258789	1.120790719985962
1.0	21150000.0	21160000.0	2.0	3.2872989177703857	1.0492889881134033
1.0	21170000.0	21180000.0	5.0	3.3853600025177	1.1195427179336548
1.0	21180000.0	21190000.0	2.0	3.358560085296631	1.1004353761672974
1.0	21220000.0	21230000.0	1.0	3.4002532958984375	1.1301183700561523
1.0	21340000.0	21350000.0	3.0	3.404097080230713	1.1328487396240234
1.0	21360000.0	21370000.0	4.0	3.2593135833740234	1.0290650129318237
1.0	21380000.0	21390000.0	4.0	3.3098092079162598	1.0654960870742798
1.0	21410000.0	21420000.0	1.0	3.3302555084228516	1.0801714658737183
1.0	21450000.0	21460000.0	2.0	3.2973029613494873	1.0564920902252197
1.0	21490000.0	21500000.0	0.0	3.3523106575012207	1.09596586227417
1.0	21520000.0	21530000.0	3.0	3.5024116039276123	1.2020138502120972
1.0	21590000.0	21600000.0	4.0	3.2606570720672607	1.030033826828003
1.0	21830000.0	21840000.0	2.0	3.3496899604797363	1.094089150428772
1.0	21890000.0	21900000.0	3.0	3.3595645427703857	1.1011499166488647
1.0	21930000.0	21940000.0	3.0	3.4682278633117676	1.1780872344970703
1.0	22020000.0	22030000.0	2.0	3.4288508892059326	1.1503674983978271
1.0	22030000.0	22040000.0	1.0	3.455639362335205	1.169245958328247
1.0	22200000.0	22210000.0	2.0	3.8070569038391113	1.3765678405761719
1.0	22370000.0	22380000.0	0.0	3.740156888961792	1.3642208576202393
1.0	22590000.0	22600000.0	5.0	3.746023654937744	1.3681321144104004
1.0	22620000.0	22630000.0	3.0	3.984654188156128	1.5234408378601074
1.0	22660000.0	22670000.0	6.0	3.934328079223633	1.4912868738174438
1.0	22710000.0	22720000.0	7.0	3.723707675933838	1.3532321453094482
1.0	22730000.0	22740000.0	1.0	3.893183469772339	1.4647600650787354
1.0	22780000.0	22790000.0	1.0	3.2943274974823	1.0543546676635742
1.0	22890000.0	22900000.0	3.0	3.670137882232666	1.3172104358673096
1.0	22900000.0	22910000.0	1.0	3.915678024291992	1.4792982339859009
1.0	22910000.0	22920000.0	1.0	3.851781129837036	1.4378595352172852
1.0	22930000.0	22940000.0	6.0	4.038449764251709	1.557472825050354
1.0	22940000.0	22950000.0	4.0	3.907688617706299	1.474135398864746
1.0	23000000.0	23010000.0	3.0	3.9850380420684814	1.5236917734146118
1.0	23080000.0	23090000.0	1.0	3.8455379009246826	1.4337809085845947
1.0	23100000.0	23110000.0	2.0	3.8026185035705566	1.4056177139282227
1.0	23160000.0	23170000.0	1.0	3.8043034076690674	1.406734824180603
1.0	23270000.0	23280000.0	2.0	4.150919437408447	1.627480149269104
1.0	23280000.0	23290000.0	4.0	3.7836716175079346	1.3931188583374023
1.0	23330000.0	23340000.0	3.0	3.733294725418091	1.359637975692749
1.0	23340000.0	23350000.0	3.0	3.7047946453094482	1.3405565023422241
1.0	23380000.0	23390000.0	2.0	3.3229408264160156	1.0749304294586182
1.0	23430000.0	23440000.0	0.0	3.2599568367004395	1.0295273065567017
1.0	23470000.0	23480000.0	0.0	3.385911226272583	1.1199315786361694
1.0	23530000.0	23540000.0	1.0	3.6454615592956543	1.3004872798919678
1.0	23630000.0	23640000.0	3.0	3.471076488494873	1.1800874471664429
1.0	23690000.0	23700000.0	2.0	4.162331581115723	1.6345045566558838
1.0	23740000.0	23750000.0	1.0	3.6861419677734375	1.3280203342437744
1.0	23750000.0	23760000.0	4.0	3.6506869792938232	1.2980902194976807
1.0	23770000.0	23780000.0	2.0	3.606034755706787	1.2736119031906128
1.0	23780000.0	23790000.0	5.0	3.838465929031372	1.4291579723358154
1.0	23840000.0	23850000.0	4.0	3.8228182792663574	1.4189074039459229
1.0	23920000.0	23930000.0	5.0	4.84662389755249	2.02987003326416
1.0	23950000.0	23960000.0	2.0	5.5056047439575195	2.199349880218506
1.0	24050000.0	24060000.0	4.0	4.026585578918457	1.5499961376190186
1.0	24080000.0	24090000.0	2.0	3.367877244949341	1.1070873737335205
1.0	24110000.0	24120000.0	1.0	3.6071314811706543	1.2743477821350098
1.0	24170000.0	24180000.0	1.0	3.259345293045044	1.0290862321853638
1.0	24280000.0	24290000.0	0.0	4.654628276824951	1.9236993789672852
1.0	24500000.0	24510000.0	2.0	3.4631094932556152	1.174497365951538
1.0	24510000.0	24520000.0	0.0	4.37282657623291	1.761330246925354
1.0	24520000.0	24530000.0	0.0	3.5222179889678955	1.2157971858978271
1.0	24530000.0	24540000.0	3.0	3.704277515411377	1.340207815170288
1.0	24610000.0	24620000.0	3.0	3.7859833240509033	1.3946568965911865
1.0	24670000.0	24680000.0	1.0	3.6200828552246094	1.2832061052322388
1.0	24690000.0	24700000.0	4.0	3.6056628227233887	1.273346185684204
1.0	24740000.0	24750000.0	2.0	3.401110887527466	1.130730390548706
1.0	24810000.0	24820000.0	4.0	3.631059169769287	1.2906906604766846
1.0	24860000.0	24870000.0	3.0	3.4854137897491455	1.190129280090332
1.0	24870000.0	24880000.0	4.0	3.814171552658081	1.4132245779037476
1.0	24900000.0	24910000.0	2.0	3.815666913986206	1.414209246635437
1.0	24910000.0	24920000.0	3.0	3.732970714569092	1.3594239950180054
1.0	24940000.0	24950000.0	3.0	3.9931647777557373	1.5288512706756592
1.0	24970000.0	24980000.0	2.0	3.593590259552002	1.2650700807571411
1.0	25020000.0	25030000.0	1.0	3.964043378829956	1.4681262969970703
1.0	25040000.0	25050000.0	4.0	3.9344239234924316	1.491357445716858
1.0	25320000.0	25330000.0	1.0	3.4128105640411377	1.1390140056610107
1.0	25330000.0	25340000.0	1.0	3.367388963699341	1.1067394018173218
1.0	25390000.0	25400000.0	1.0	3.380016326904297	1.1157352924346924
1.0	25470000.0	25480000.0	1.0	3.6402390003204346	1.296935796737671
1.0	25490000.0	25500000.0	2.0	3.5697007179260254	1.2486505508422852
1.0	25660000.0	25670000.0	3.0	5.368514060974121	5.988604545593262
1.0	25860000.0	25870000.0	1.0	3.4047534465789795	1.133307695388794
1.0	25900000.0	25910000.0	1.0	3.4951999187469482	1.1969690322875977
1.0	25930000.0	25940000.0	1.0	3.479262590408325	1.185821294784546
1.0	25980000.0	25990000.0	3.0	3.510531187057495	1.2076661586761475
1.0	26090000.0	26100000.0	4.0	3.373716354370117	1.111250877380371
1.0	26190000.0	26200000.0	2.0	3.431025981903076	1.151902437210083
1.0	26200000.0	26210000.0	4.0	3.427098512649536	1.14913010597229
1.0	26210000.0	26220000.0	2.0	3.5423502922058105	1.2297617197036743
1.0	26230000.0	26240000.0	4.0	3.8298282623291016	1.423499345779419
1.0	26280000.0	26290000.0	0.0	3.6206893920898438	1.28362238407135
1.0	26320000.0	26330000.0	4.0	3.3773293495178223	1.1138298511505127
1.0	26330000.0	26340000.0	3.0	3.6525485515594482	1.3052928447723389
1.0	26360000.0	26370000.0	1.0	3.724090576171875	1.3534866571426392
1.0	26410000.0	26420000.0	6.0	3.6764609813690186	1.321483850479126
1.0	26480000.0	26490000.0	0.0	3.439781904220581	1.1580837965011597
1.0	26520000.0	26530000.0	3.0	3.5272369384765625	1.2192823886871338
1.0	26540000.0	26550000.0	4.0	3.6916847229003906	1.3317419290542603
1.0	26580000.0	26590000.0	4.0	3.3487937450408936	1.093453288078308
1.0	26590000.0	26600000.0	4.0	3.3359017372131348	1.0842293500900269
1.0	26630000.0	26640000.0	0.0	3.600116729736328	1.2695523500442505
1.0	26820000.0	26830000.0	1.0	3.7710533142089844	1.3847646713256836
1.0	26900000.0	26910000.0	1.0	3.346463441848755	1.091783046722412
1.0	26950000.0	26960000.0	0.0	3.7230727672576904	1.3528087139129639
1.0	27100000.0	27110000.0	8.0	3.3348984718322754	1.0835120677947998
1.0	27350000.0	27360000.0	5.0	3.608750581741333	1.2754619121551514
1.0	27360000.0	27370000.0	3.0	3.4968369007110596	1.1981172561645508
1.0	27450000.0	27460000.0	0.0	3.452237606048584	1.1668522357940674
1.0	27470000.0	27480000.0	1.0	3.318211078643799	1.0715324878692627
1.0	27480000.0	27490000.0	2.0	3.233290433883667	1.0102134943008423
1.0	27520000.0	27530000.0	1.0	3.544424533843994	1.231199860572815
1.0	27530000.0	27540000.0	4.0	3.6322662830352783	1.2915055751800537
1.0	27550000.0	27560000.0	4.0	3.5870139598846436	1.2605658769607544
1.0	27580000.0	27590000.0	2.0	3.660039186477661	1.3103764057159424
1.0	27620000.0	27630000.0	7.0	3.353802442550659	1.0970385074615479
1.0	27650000.0	27660000.0	1.0	3.4555182456970215	1.1691642999649048
1.0	27660000.0	27670000.0	2.0	3.3968493938446045	1.1277070045471191
1.0	27760000.0	27770000.0	0.0	3.6339809894561768	1.292680025100708
1.0	27860000.0	27870000.0	2.0	3.260704755783081	1.0300657749176025
1.0	27910000.0	27920000.0	4.0	3.1471548080444336	0.9475170969963074
1.0	27930000.0	27940000.0	1.0	3.4003958702087402	1.1302154064178467
1.0	27960000.0	27970000.0	0.0	3.400296449661255	1.1301517486572266
1.0	27970000.0	27980000.0	2.0	3.182286262512207	0.9731337428092957
1.0	28040000.0	28050000.0	2.0	3.4829063415527344	1.1883809566497803
1.0	28050000.0	28060000.0	1.0	3.194601535797119	0.9820968508720398
1.0	28150000.0	28160000.0	2.0	3.4886021614074707	1.1923718452453613
1.0	28270000.0	28280000.0	2.0	3.273820400238037	1.039549469947815
1.0	28310000.0	28320000.0	1.0	3.5405731201171875	1.2285345792770386
1.0	28420000.0	28430000.0	3.0	4.253824234008789	1.5611958503723145
1.0	28540000.0	28550000.0	2.0	3.320472240447998	1.073157787322998
1.0	28650000.0	28660000.0	1.0	3.241157054901123	1.0159209966659546
1.0	28720000.0	28730000.0	2.0	3.268538236618042	1.0357344150543213
1.0	28780000.0	28790000.0	1.0	3.6099390983581543	1.2762725353240967
1.0	28800000.0	28810000.0	3.0	3.491603374481201	1.1944615840911865
1.0	28920000.0	28930000.0	1.0	3.6687705516815186	1.3162816762924194
1.0	28930000.0	28940000.0	1.0	3.651554584503174	1.3046208620071411
1.0	28940000.0	28950000.0	4.0	3.5075488090515137	1.2055832147598267
1.0	29090000.0	29100000.0	4.0	3.510735273361206	1.2078111171722412
1.0	29110000.0	29120000.0	6.0	3.7490615844726562	1.3701587915420532
1.0	29140000.0	29150000.0	1.0	3.6022727489471436	1.2710285186767578
1.0	29150000.0	29160000.0	1.0	3.713177442550659	1.3461852073669434
1.0	29170000.0	29180000.0	1.0	3.6249899864196777	1.2865546941757202
1.0	29180000.0	29190000.0	1.0	3.5138251781463623	1.209952712059021
1.0	29200000.0	29210000.0	1.0	3.579949140548706	1.255707025527954
1.0	29210000.0	29220000.0	2.0	3.1137590408325195	0.9231370687484741
1.0	29320000.0	29330000.0	5.0	3.214597702026367	0.9966441988945007
1.0	29440000.0	29450000.0	3.0	3.170348644256592	0.9644325971603394
1.0	29470000.0	29480000.0	2.0	3.1975505352020264	0.9842462539672852
1.0	29550000.0	29560000.0	0.0	3.388605833053589	1.1218445301055908
1.0	29560000.0	29570000.0	2.0	3.595421314239502	1.2663275003433228
1.0	29570000.0	29580000.0	6.0	3.7159640789031982	1.3480548858642578
1.0	29580000.0	29590000.0	3.0	3.5148398876190186	1.2106631994247437
1.0	29600000.0	29610000.0	2.0	4.022994041442871	1.5477321147918701
1.0	29610000.0	29620000.0	4.0	3.5267322063446045	1.2189372777938843
1.0	29640000.0	29650000.0	4.0	3.661564350128174	1.3114027976989746
1.0	29700000.0	29710000.0	7.0	4.351741790771484	1.6914066076278687
1.0	29740000.0	29750000.0	2.0	4.438776016235352	1.7043321132659912
1.0	29760000.0	29770000.0	5.0	4.165807247161865	1.6235408782958984
1.0	29770000.0	29780000.0	4.0	4.062851905822754	1.5251208543777466
1.0	29800000.0	29810000.0	3.0	4.107916831970215	1.6008892059326172
1.0	29840000.0	29850000.0	4.0	4.0451250076293945	1.5616624355316162
1.0	30030000.0	30040000.0	2.0	4.142752647399902	1.6224454641342163
1.0	30130000.0	30140000.0	2.0	4.5564045906066895	1.7385780811309814
1.0	30180000.0	30190000.0	0.0	4.273462772369385	1.666517972946167
1.0	30240000.0	30250000.0	3.0	4.354459762573242	1.7196235656738281
1.0	30350000.0	30360000.0	6.0	4.7289252281188965	1.8479541540145874
1.0	30390000.0	30400000.0	6.0	4.898257255554199	1.9367908239364624
1.0	30500000.0	30510000.0	4.0	4.700071334838867	1.8342311382293701
1.0	30540000.0	30550000.0	3.0	4.654904365539551	1.8373305797576904
1.0	30550000.0	30560000.0	3.0	4.4951348304748535	1.746849775314331
1.0	30610000.0	30620000.0	3.0	4.730289459228516	1.8665529489517212
1.0	30640000.0	30650000.0	4.0	4.904150009155273	1.9000911712646484
1.0	30650000.0	30660000.0	3.0	4.569040775299072	1.7491191625595093
1.0	30670000.0	30680000.0	5.0	4.473963737487793	1.737450361251831
1.0	30730000.0	30740000.0	6.0	4.317890644073486	1.6502090692520142
1.0	30790000.0	30800000.0	4.0	4.354450225830078	1.6579196453094482
1.0	30810000.0	30820000.0	6.0	4.449861526489258	1.668073296546936
1.0	30860000.0	30870000.0	4.0	4.26723575592041	1.6335185766220093
1.0	30900000.0	30910000.0	5.0	4.71821928024292	1.7443664073944092
1.0	30960000.0	30970000.0	6.0	3.688279628753662	1.32944917678833
1.0	30970000.0	30980000.0	3.0	3.724240779876709	1.353594422340393
1.0	30980000.0	30990000.0	3.0	3.997223377227783	1.5300408601760864
1.0	31020000.0	31030000.0	1.0	3.8829922676086426	1.4581594467163086
1.0	31060000.0	31070000.0	0.0	3.91288423538208	1.4774975776672363
1.0	31130000.0	31140000.0	5.0	3.8872172832489014	1.4608997106552124
1.0	31180000.0	31190000.0	2.0	3.9535369873046875	1.4766128063201904
1.0	31210000.0	31220000.0	12.0	5.2358808517456055	1.9365323781967163
1.0	31230000.0	31240000.0	9.0	4.7210211753845215	1.9608043432235718
1.0	31260000.0	31270000.0	2.0	3.983788251876831	1.5228945016860962
1.0	31300000.0	31310000.0	4.0	3.925926685333252	1.4858920574188232
1.0	31330000.0	31340000.0	2.0	3.7040939331054688	1.3400838375091553
1.0	31350000.0	31360000.0	1.0	3.449286937713623	1.1647697687149048
1.0	31420000.0	31430000.0	4.0	3.2494683265686035	1.0219413042068481
1.0	31430000.0	31440000.0	2.0	3.272037982940674	1.0382694005966187
1.0	31440000.0	31450000.0	1.0	3.26935076713562	1.03632652759552
1.0	31450000.0	31460000.0	3.0	3.1509642601013184	0.9503009915351868
1.0	31470000.0	31480000.0	2.0	3.244488477706909	1.0183357000350952
1.0	31490000.0	31500000.0	4.0	3.3274714946746826	1.0781786441802979
1.0	31520000.0	31530000.0	1.0	3.489901304244995	1.1932737827301025
1.0	31530000.0	31540000.0	2.0	3.9757964611053467	1.5178041458129883
1.0	31540000.0	31550000.0	0.0	3.599834442138672	1.269357442855835
1.0	31630000.0	31640000.0	2.0	3.744927167892456	1.3673937320709229
1.0	31700000.0	31710000.0	3.0	3.675426959991455	1.3207848072052002
1.0	31720000.0	31730000.0	0.0	3.6063284873962402	1.2738032341003418
1.0	31740000.0	31750000.0	2.0	3.372384548187256	1.1103020906448364
1.0	31760000.0	31770000.0	3.0	3.1903445720672607	0.9790061116218567
1.0	31780000.0	31790000.0	1.0	3.4474055767059326	1.1634470224380493
1.0	31860000.0	31870000.0	3.0	3.6185173988342285	1.2821362018585205
1.0	31880000.0	31890000.0	3.0	3.697383165359497	1.3355753421783447
1.0	31900000.0	31910000.0	2.0	3.8927674293518066	1.4644896984100342
1.0	32020000.0	32030000.0	2.0	4.0076985359191895	1.5380656719207764
1.0	32160000.0	32170000.0	1.0	3.602581024169922	1.2712397575378418
1.0	32210000.0	32220000.0	3.0	3.399838924407959	1.1298247575759888
1.0	32220000.0	32230000.0	3.0	3.4575629234313965	1.170596718788147
1.0	32250000.0	32260000.0	2.0	3.759263277053833	1.3769440650939941
1.0	32380000.0	32390000.0	3.0	3.7511703968048096	1.3521158695220947
1.0	32420000.0	32430000.0	3.0	3.7669436931610107	1.382040023803711
1.0	32460000.0	32470000.0	3.0	3.7559001445770264	1.3747100830078125
1.0	32470000.0	32480000.0	5.0	3.506350040435791	1.204742431640625
1.0	32590000.0	32600000.0	3.0	3.5942370891571045	1.265517234802246
1.0	32620000.0	32630000.0	3.0	3.379345655441284	1.1152570247650146
1.0	32750000.0	32760000.0	6.0	4.0563249588012695	1.5686992406845093
1.0	32780000.0	32790000.0	3.0	4.058773517608643	1.570228934288025
1.0	32790000.0	32800000.0	3.0	3.3212027549743652	1.0736782550811768
1.0	32820000.0	32830000.0	1.0	3.444897413253784	1.161679983139038
1.0	32860000.0	32870000.0	2.0	3.220799684524536	1.0011383295059204
1.0	33010000.0	33020000.0	2.0	3.6329307556152344	1.2919607162475586
1.0	33060000.0	33070000.0	1.0	3.3856914043426514	1.1197704076766968
1.0	33220000.0	33230000.0	0.0	3.324171781539917	1.0758203268051147
1.0	33320000.0	33330000.0	0.0	3.1286873817443848	0.9340402483940125
1.0	33360000.0	33370000.0	0.0	3.522841215133667	1.2162290811538696
1.0	33390000.0	33400000.0	3.0	3.2379519939422607	1.0136024951934814
1.0	33450000.0	33460000.0	1.0	3.398165225982666	1.1286401748657227
1.0	33560000.0	33570000.0	2.0	3.350559711456299	1.0947206020355225
1.0	33630000.0	33640000.0	2.0	3.34443998336792	1.090333104133606
1.0	33650000.0	33660000.0	3.0	3.597961902618408	1.2680771350860596
1.0	33680000.0	33690000.0	2.0	3.733445644378662	1.3597317934036255
1.0	33710000.0	33720000.0	2.0	3.541679859161377	1.2292959690093994
1.0	33760000.0	33770000.0	2.0	3.268937587738037	1.0360239744186401
1.0	33820000.0	33830000.0	0.0	3.499535322189331	1.1999986171722412
1.0	33910000.0	33920000.0	4.0	3.6594128608703613	1.3099544048309326
1.0	33960000.0	33970000.0	2.0	4.15879487991333	1.5405066013336182
1.0	34000000.0	34010000.0	2.0	4.317072868347168	1.659966230392456
1.0	34010000.0	34020000.0	1.0	4.772198677062988	1.8608217239379883
1.0	34070000.0	34080000.0	3.0	4.2070207595825195	1.5786501169204712
1.0	34090000.0	34100000.0	7.0	4.369376182556152	1.704880714416504
1.0	34110000.0	34120000.0	8.0	4.8540754318237305	1.8993418216705322
1.0	34270000.0	34280000.0	1.0	5.795060157775879	2.2908072471618652
1.0	34320000.0	34330000.0	5.0	5.427395343780518	2.1309092044830322
1.0	34430000.0	34440000.0	3.0	5.052703380584717	1.9798781871795654
1.0	34500000.0	34510000.0	5.0	5.153424263000488	2.034123182296753
1.0	34510000.0	34520000.0	3.0	5.0820722579956055	1.9771839380264282
1.0	34640000.0	34650000.0	5.0	4.461617469787598	1.748594880104065
1.0	34740000.0	34750000.0	1.0	5.1653852462768555	2.0497117042541504
1.0	34750000.0	34760000.0	8.0	4.71752405166626	1.9099714756011963
1.0	34760000.0	34770000.0	3.0	5.183552265167236	2.0784096717834473
1.0	34770000.0	34780000.0	6.0	5.081128120422363	2.0046944618225098
1.0	34800000.0	34810000.0	5.0	5.031813621520996	1.9793905019760132
1.0	34910000.0	34920000.0	2.0	5.571816444396973	2.15187406539917
1.0	34930000.0	34940000.0	4.0	5.129319190979004	1.9673715829849243
1.0	34950000.0	34960000.0	10.0	5.3590216636657715	2.0951390266418457
1.0	35120000.0	35130000.0	5.0	4.17813777923584	1.5788995027542114
1.0	35180000.0	35190000.0	4.0	4.568480491638184	1.7681163549423218
1.0	35210000.0	35220000.0	2.0	4.249896049499512	1.5933072566986084
1.0	35240000.0	35250000.0	4.0	3.9542205333709717	1.4493893384933472
1.0	35290000.0	35300000.0	3.0	3.5241990089416504	1.217170238494873
1.0	35310000.0	35320000.0	3.0	3.453153610229492	1.1674953699111938
1.0	35320000.0	35330000.0	0.0	5.182956695556641	5.9398064613342285
1.0	35350000.0	35360000.0	3.0	3.6469101905822754	1.3014724254608154
1.0	35380000.0	35390000.0	3.0	3.8226394653320312	1.418792486190796
1.0	35440000.0	35450000.0	3.0	3.4354088306427	1.1550008058547974
1.0	35470000.0	35480000.0	3.0	3.5753273963928223	1.2525231838226318
1.0	35480000.0	35490000.0	4.0	3.5959560871124268	1.2666983604431152
1.0	35560000.0	35570000.0	3.0	3.642392635345459	1.2983975410461426
1.0	35680000.0	35690000.0	2.0	3.718768358230591	1.3499269485473633
1.0	35690000.0	35700000.0	5.0	3.788344144821167	1.3962125778198242
1.0	35760000.0	35770000.0	1.0	3.538132429122925	1.2268381118774414
1.0	35830000.0	35840000.0	3.0	3.49849271774292	1.1992744207382202
1.0	35960000.0	35970000.0	2.0	3.468175172805786	1.1780527830123901
1.0	35970000.0	35980000.0	3.0	3.3998196125030518	1.1298081874847412
1.0	36000000.0	36010000.0	2.0	3.4179635047912598	1.1426644325256348
1.0	36060000.0	36070000.0	3.0	3.434415340423584	1.1543017625808716
1.0	36150000.0	36160000.0	6.0	3.52142596244812	1.2152413129806519
1.0	36180000.0	36190000.0	2.0	3.4200024604797363	1.1441082954406738
1.0	36220000.0	36230000.0	2.0	3.4321465492248535	1.1526957750320435
1.0	36230000.0	36240000.0	3.0	3.383423328399658	1.118149757385254
1.0	36310000.0	36320000.0	0.0	3.3501415252685547	1.0944126844406128
1.0	36330000.0	36340000.0	6.0	3.4789671897888184	1.1856210231781006
1.0	36390000.0	36400000.0	2.0	3.704219102859497	1.3401684761047363
1.0	36470000.0	36480000.0	1.0	3.3374829292297363	1.0853655338287354
1.0	36500000.0	36510000.0	4.0	3.3563594818115234	1.0988556146621704
1.0	36610000.0	36620000.0	2.0	3.644237518310547	1.2996466159820557
1.0	36640000.0	36650000.0	1.0	3.543036937713623	1.2302366495132446
1.0	36690000.0	36700000.0	1.0	4.249246597290039	1.687469720840454
1.0	36860000.0	36870000.0	3.0	3.298954486846924	1.0576764345169067
1.0	37040000.0	37050000.0	4.0	3.481175184249878	1.1871713399887085
1.0	37090000.0	37100000.0	0.0	3.694283962249756	1.3334925174713135
1.0	37100000.0	37110000.0	2.0	3.7654476165771484	1.381042718887329
1.0	37120000.0	37130000.0	1.0	3.7563648223876953	1.3750160932540894
1.0	37140000.0	37150000.0	2.0	3.8712844848632812	1.4505577087402344
1.0	37190000.0	37200000.0	2.0	3.7547335624694824	1.3739352226257324
1.0	37210000.0	37220000.0	7.0	3.8894362449645996	1.4623321294784546
1.0	37270000.0	37280000.0	0.0	4.03347110748291	1.5543358325958252
1.0	37400000.0	37410000.0	2.0	4.242312431335449	1.6552894115447998
1.0	37590000.0	37600000.0	2.0	4.366342067718506	1.6946645975112915
1.0	37760000.0	37770000.0	2.0	3.8859081268310547	1.4600598812103271
1.0	37800000.0	37810000.0	1.0	3.9808578491210938	1.5210318565368652
1.0	37870000.0	37880000.0	6.0	3.722280979156494	1.3522837162017822
1.0	37910000.0	37920000.0	3.0	3.429330825805664	1.1507023572921753
1.0	38040000.0	38050000.0	2.0	3.2313010692596436	1.008771300315857
1.0	38240000.0	38250000.0	7.0	3.7675609588623047	1.3824493885040283
1.0	38400000.0	38410000.0	4.0	3.309300661087036	1.0651248693466187
1.0	38490000.0	38500000.0	1.0	3.3056893348693848	1.062524437904358
1.0	38510000.0	38520000.0	4.0	3.2833621501922607	1.046440839767456
1.0	38550000.0	38560000.0	1.0	3.58420991897583	1.258634328842163
1.0	38610000.0	38620000.0	3.0	3.668886661529541	1.316361665725708
1.0	38630000.0	38640000.0	1.0	3.570573329925537	1.2492538690567017
1.0	38670000.0	38680000.0	4.0	3.65596342086792	1.3076105117797852
1.0	38720000.0	38730000.0	4.0	3.632070541381836	1.2913764715194702
1.0	38760000.0	38770000.0	2.0	3.673729419708252	1.3196297883987427
1.0	38810000.0	38820000.0	1.0	3.8288559913635254	1.4228664636611938
1.0	38880000.0	38890000.0	1.0	3.888808012008667	1.4619332551956177
1.0	38900000.0	38910000.0	3.0	3.8155150413513184	1.414110779762268
1.0	38960000.0	38970000.0	2.0	3.737053632736206	1.3621498346328735
1.0	39010000.0	39020000.0	2.0	4.027080535888672	1.5503133535385132
1.0	39030000.0	39040000.0	4.0	3.6965110301971436	1.3349859714508057
1.0	39170000.0	39180000.0	5.0	3.952000856399536	1.5026167631149292
1.0	39180000.0	39190000.0	3.0	3.9429709911346436	1.496840000152588
1.0	39310000.0	39320000.0	2.0	3.4934470653533936	1.1957510709762573
1.0	39380000.0	39390000.0	2.0	3.682361602783203	1.3254674673080444
1.0	39450000.0	39460000.0	4.0	3.984196424484253	1.5231574773788452
1.0	39550000.0	39560000.0	0.0	3.4152169227600098	1.1407177448272705
1.0	39590000.0	39600000.0	2.0	3.4122211933135986	1.1386053562164307
1.0	39640000.0	39650000.0	2.0	3.4348056316375732	1.1545774936676025
1.0	39650000.0	39660000.0	3.0	3.3395752906799316	1.0868523120880127
1.0	39700000.0	39710000.0	1.0	3.294604778289795	1.054551362991333
1.0	39710000.0	39720000.0	1.0	3.311668872833252	1.0668290853500366
1.0	39740000.0	39750000.0	3.0	3.3187129497528076	1.0718897581100464
1.0	39750000.0	39760000.0	0.0	3.3343634605407715	1.0831248760223389
1.0	39760000.0	39770000.0	0.0	3.3465607166290283	1.091852068901062
1.0	39880000.0	39890000.0	3.0	3.1949963569641113	0.9823862910270691
1.0	39900000.0	39910000.0	1.0	3.1837120056152344	0.9741735458374023
1.0	39930000.0	39940000.0	2.0	3.2367637157440186	1.0127389430999756
1.0	39960000.0	39970000.0	2.0	3.482752561569214	1.188269853591919
1.0	39980000.0	39990000.0	0.0	3.283454418182373	1.0465114116668701
1.0	40110000.0	40120000.0	4.0	3.585057020187378	1.2592167854309082
1.0	40120000.0	40130000.0	3.0	3.561339855194092	1.242888331413269
1.0	40180000.0	40190000.0	3.0	3.456169843673706	1.169610619544983
1.0	40200000.0	40210000.0	4.0	3.353795289993286	1.0970314741134644
1.0	40210000.0	40220000.0	2.0	3.2581467628479004	1.0282189846038818
1.0	40270000.0	40280000.0	1.0	3.42339825630188	1.1465104818344116
1.0	40300000.0	40310000.0	2.0	3.2199432849884033	1.0005221366882324
1.0	40310000.0	40320000.0	1.0	3.1807422637939453	0.972006618976593
1.0	40320000.0	40330000.0	2.0	3.161942720413208	0.9583074450492859
1.0	40340000.0	40350000.0	0.0	3.171901226043701	0.9655617475509644
1.0	40380000.0	40390000.0	3.0	3.368159532546997	1.1072890758514404
1.0	40400000.0	40410000.0	0.0	3.4410240650177	1.1589481830596924
1.0	40470000.0	40480000.0	1.0	3.6152215003967285	1.2798808813095093
1.0	40500000.0	40510000.0	0.0	5.240372657775879	2.237478733062744
1.0	40550000.0	40560000.0	0.0	3.358240842819214	1.100205659866333
1.0	40560000.0	40570000.0	2.0	3.4411213397979736	1.1590254306793213
1.0	40750000.0	40760000.0	4.0	3.5480549335479736	1.233708381652832
1.0	40820000.0	40830000.0	2.0	3.7441439628601074	1.3668792247772217
1.0	40880000.0	40890000.0	1.0	3.4399361610412598	1.1581882238388062
1.0	40900000.0	40910000.0	1.0	3.6210739612579346	1.2838801145553589
1.0	40990000.0	41000000.0	6.0	3.876779079437256	1.4541265964508057
1.0	41000000.0	41010000.0	2.0	3.488485336303711	1.1922847032546997
1.0	41010000.0	41020000.0	0.0	3.5991249084472656	1.2688724994659424
1.0	41070000.0	41080000.0	4.0	3.704697370529175	1.3404889106750488
1.0	41160000.0	41170000.0	5.0	3.3930583000183105	1.1250206232070923
1.0	41180000.0	41190000.0	4.0	3.3276076316833496	1.078277349472046
1.0	41210000.0	41220000.0	0.0	3.3098037242889404	1.065490961074829
1.0	41220000.0	41230000.0	0.0	3.3052566051483154	1.062216877937317
1.0	41230000.0	41240000.0	1.0	3.3121306896209717	1.0671688318252563
1.0	41480000.0	41490000.0	2.0	3.2164814472198486	0.9980154037475586
1.0	41490000.0	41500000.0	0.0	3.271183490753174	1.0376462936401367
1.0	41580000.0	41590000.0	0.0	3.197108507156372	0.9839223623275757
1.0	41660000.0	41670000.0	0.0	3.3850913047790527	1.1193448305130005
1.0	41680000.0	41690000.0	0.0	3.3256752490997314	1.0768874883651733
1.0	41710000.0	41720000.0	0.0	3.5035789012908936	1.2028133869171143
1.0	41720000.0	41730000.0	5.0	3.4909653663635254	1.1940138339996338
1.0	41780000.0	41790000.0	4.0	3.360808849334717	1.1020429134368896
1.0	41790000.0	41800000.0	2.0	3.6840128898620605	1.3265769481658936
1.0	41810000.0	41820000.0	0.0	3.6393790245056152	1.2963521480560303
1.0	41840000.0	41850000.0	1.0	3.6546883583068848	1.3067381381988525
1.0	41860000.0	41870000.0	2.0	3.5274925231933594	1.2194528579711914
1.0	41870000.0	41880000.0	0.0	3.5898406505584717	1.262500524520874
1.0	41950000.0	41960000.0	1.0	3.385636568069458	1.1197324991226196
1.0	42000000.0	42010000.0	4.0	3.2001616954803467	0.9861475229263306
1.0	42120000.0	42130000.0	3.0	3.5323829650878906	1.222848653793335
1.0	42130000.0	42140000.0	1.0	3.3576369285583496	1.0997740030288696
1.0	42140000.0	42150000.0	2.0	3.2812747955322266	1.0449402332305908
1.0	42260000.0	42270000.0	2.0	3.4116668701171875	1.1382070779800415
1.0	42300000.0	42310000.0	1.0	3.3476529121398926	1.0926399230957031
1.0	42330000.0	42340000.0	3.0	3.4632880687713623	1.1746214628219604
1.0	42500000.0	42510000.0	3.0	3.3342971801757812	1.083073377609253
1.0	42620000.0	42630000.0	3.0	3.6133084297180176	1.2785764932632446
1.0	42680000.0	42690000.0	0.0	3.523005247116089	1.216343641281128
1.0	42690000.0	42700000.0	4.0	3.376417636871338	1.1131724119186401
1.0	42700000.0	42710000.0	1.0	3.4835548400878906	1.1888329982757568
1.0	42800000.0	42810000.0	1.0	2.525001049041748	1.3810508251190186
1.0	42820000.0	42830000.0	1.0	3.9307010173797607	1.488961935043335
1.0	42860000.0	42870000.0	2.0	3.802136182785034	1.405307650566101
1.0	42890000.0	42900000.0	4.0	3.6170127391815186	1.2811084985733032
1.0	42970000.0	42980000.0	6.0	3.7802329063415527	1.390843152999878
1.0	43040000.0	43050000.0	4.0	3.39721417427063	1.127969741821289
1.0	43140000.0	43150000.0	2.0	3.9815337657928467	1.5214662551879883
1.0	43230000.0	43240000.0	1.0	3.652444362640381	1.3052231073379517
1.0	43250000.0	43260000.0	2.0	3.3081188201904297	1.0642728805541992
1.0	43280000.0	43290000.0	1.0	3.2168357372283936	0.9982709884643555
1.0	43290000.0	43300000.0	3.0	3.2443435192108154	1.0182338953018188
1.0	43350000.0	43360000.0	4.0	3.553356647491455	1.2373793125152588
1.0	43410000.0	43420000.0	0.0	4.733837127685547	1.9679244756698608
1.0	43510000.0	43520000.0	2.0	3.5299103260040283	1.2211415767669678
1.0	43530000.0	43540000.0	3.0	3.510995864868164	1.2079954147338867
1.0	43540000.0	43550000.0	1.0	3.5424702167510986	1.2298409938812256
1.0	43660000.0	43670000.0	4.0	3.745884418487549	1.368035078048706
1.0	43680000.0	43690000.0	1.0	3.775730609893799	1.3878700733184814
1.0	43700000.0	43710000.0	4.0	3.7222609519958496	1.3522650003433228
1.0	43710000.0	43720000.0	4.0	3.6338984966278076	1.2926242351531982
1.0	43740000.0	43750000.0	5.0	3.4626030921936035	1.1741421222686768
1.0	43810000.0	43820000.0	2.0	3.195655345916748	0.9828605651855469
1.0	43840000.0	43850000.0	1.0	3.3241512775421143	1.0758014917373657
1.0	43850000.0	43860000.0	0.0	3.3861663341522217	1.1201106309890747
1.0	43960000.0	43970000.0	1.0	3.692183017730713	1.3320783376693726
1.0	44040000.0	44050000.0	4.0	3.6174521446228027	1.2814091444015503
1.0	44050000.0	44060000.0	3.0	3.873877763748169	1.4522435665130615
1.0	44110000.0	44120000.0	3.0	4.031692981719971	1.5532143115997314
1.0	44120000.0	44130000.0	1.0	3.4876790046691895	1.191712737083435
1.0	44210000.0	44220000.0	0.0	3.342026948928833	1.0886175632476807
1.0	44300000.0	44310000.0	1.0	3.2607333660125732	1.030090093612671
1.0	44330000.0	44340000.0	1.0	3.2285141944885254	1.0067379474639893
1.0	44390000.0	44400000.0	0.0	3.2292792797088623	1.007299780845642
1.0	44460000.0	44470000.0	0.0	3.4284369945526123	1.150080680847168
1.0	44480000.0	44490000.0	1.0	3.480210781097412	1.1864899396896362
1.0	44510000.0	44520000.0	1.0	3.6189160346984863	1.282407283782959
1.0	44550000.0	44560000.0	1.0	3.8159942626953125	1.4144307374954224
1.0	44560000.0	44570000.0	2.0	3.8486316204071045	1.4357987642288208
1.0	44600000.0	44610000.0	2.0	3.903203248977661	1.4712464809417725
1.0	44660000.0	44670000.0	3.0	3.7203266620635986	1.3509658575057983
1.0	44670000.0	44680000.0	2.0	3.371105194091797	1.1093897819519043
1.0	44690000.0	44700000.0	3.0	3.1807188987731934	0.9719869494438171
1.0	44700000.0	44710000.0	4.0	3.1141231060028076	0.9234010577201843
1.0	44720000.0	44730000.0	1.0	3.224745273590088	1.004004955291748
1.0	44750000.0	44760000.0	0.0	3.2883307933807373	1.0500284433364868
1.0	44770000.0	44780000.0	1.0	3.1502809524536133	0.9498023986816406
1.0	44870000.0	44880000.0	1.0	3.2898755073547363	1.0511393547058105
1.0	44900000.0	44910000.0	4.0	3.4183897972106934	1.1429717540740967
1.0	45020000.0	45030000.0	1.0	3.2591495513916016	1.0289475917816162
1.0	45040000.0	45050000.0	4.0	3.4268012046813965	1.1489272117614746
1.0	45070000.0	45080000.0	2.0	3.2870750427246094	1.0491206645965576
1.0	45140000.0	45150000.0	3.0	3.388251543045044	1.1215898990631104
1.0	45150000.0	45160000.0	1.0	3.4837374687194824	1.1889593601226807
1.0	45170000.0	45180000.0	2.0	3.733680248260498	1.3599040508270264
1.0	45180000.0	45190000.0	5.0	3.8745436668395996	1.452671766281128
1.0	45210000.0	45220000.0	3.0	3.4550232887268066	1.168810248374939
1.0	45290000.0	45300000.0	5.0	3.4027512073516846	1.1318861246109009
1.0	45340000.0	45350000.0	5.0	3.2473034858703613	1.0203737020492554
1.0	45370000.0	45380000.0	4.0	3.212176561355591	0.9948808550834656
1.0	45410000.0	45420000.0	3.0	3.363560438156128	1.1040165424346924
1.0	45460000.0	45470000.0	2.0	3.3713278770446777	1.109549641609192
1.0	45480000.0	45490000.0	3.0	3.3089919090270996	1.0649023056030273
1.0	45510000.0	45520000.0	7.0	3.419207811355591	1.143541932106018
1.0	45580000.0	45590000.0	0.0	3.644282579421997	1.2996723651885986
1.0	45660000.0	45670000.0	3.0	3.427990436553955	1.1497611999511719
1.0	45670000.0	45680000.0	3.0	3.4256491661071777	1.1481046676635742
1.0	45760000.0	45770000.0	1.0	3.5252838134765625	1.2179285287857056
1.0	45840000.0	45850000.0	4.0	3.5204715728759766	1.2145792245864868
1.0	45860000.0	45870000.0	6.0	3.6351494789123535	1.29347562789917
1.0	45870000.0	45880000.0	2.0	3.99064302444458	1.527249813079834
1.0	45930000.0	45940000.0	3.0	3.501908779144287	1.2016527652740479
1.0	46050000.0	46060000.0	5.0	3.5223701000213623	1.215902328491211
1.0	46060000.0	46070000.0	4.0	3.4354801177978516	1.15505051612854
1.0	46160000.0	46170000.0	1.0	3.496623992919922	1.1979694366455078
1.0	46230000.0	46240000.0	5.0	3.748676300048828	1.3699007034301758
1.0	46240000.0	46250000.0	6.0	3.675546646118164	1.3208649158477783
1.0	46290000.0	46300000.0	2.0	3.4561169147491455	1.1695722341537476
1.0	46310000.0	46320000.0	3.0	3.56268572807312	1.2438175678253174
1.0	46380000.0	46390000.0	0.0	3.336495876312256	1.0846521854400635
1.0	46410000.0	46420000.0	2.0	3.450491428375244	1.165626883506775
1.0	46430000.0	46440000.0	0.0	3.3843815326690674	1.1188417673110962
1.0	46450000.0	46460000.0	1.0	3.4093284606933594	1.136552095413208
1.0	46500000.0	46510000.0	2.0	3.40923810005188	1.136486291885376
1.0	46510000.0	46520000.0	1.0	3.5053298473358154	1.2040445804595947
1.0	46520000.0	46530000.0	5.0	3.414109706878662	1.139941930770874
1.0	46530000.0	46540000.0	3.0	3.4342093467712402	1.1541502475738525
1.0	46550000.0	46560000.0	3.0	3.5280239582061768	1.2198256254196167
1.0	46580000.0	46590000.0	2.0	3.5628676414489746	1.2439463138580322
1.0	46600000.0	46610000.0	1.0	3.705420732498169	1.3409761190414429
1.0	46620000.0	46630000.0	2.0	3.7151317596435547	1.3474937677383423
1.0	46650000.0	46660000.0	0.0	3.278801441192627	1.043156385421753
1.0	46660000.0	46670000.0	0.0	3.4624621868133545	1.1740409135818481
1.0	46710000.0	46720000.0	2.0	3.2162837982177734	0.9978662729263306
1.0	46730000.0	46740000.0	1.0	3.295719861984253	1.0553501844406128
1.0	46810000.0	46820000.0	3.0	3.297844648361206	1.056886911392212
1.0	46920000.0	46930000.0	2.0	3.32232928276062	1.0744892358779907
1.0	46990000.0	47000000.0	2.0	3.356475353240967	1.0989398956298828
1.0	47020000.0	47030000.0	5.0	3.3509864807128906	1.0950134992599487
1.0	47050000.0	47060000.0	1.0	3.325458526611328	1.076728343963623
1.0	47090000.0	47100000.0	2.0	3.410599946975708	1.1374542713165283
1.0	47140000.0	47150000.0	5.0	3.4022789001464844	1.1315473318099976
1.0	47160000.0	47170000.0	4.0	3.501791477203369	1.201570749282837
1.0	47260000.0	47270000.0	5.0	3.8602607250213623	1.4433872699737549
1.0	47460000.0	47470000.0	2.0	4.764044284820557	1.8486993312835693
1.0	47480000.0	47490000.0	3.0	5.047755241394043	2.0449397563934326
1.0	47570000.0	47580000.0	4.0	4.513283729553223	1.8009462356567383
1.0	47670000.0	47680000.0	7.0	3.9371864795684814	1.4752686023712158
1.0	47700000.0	47710000.0	5.0	3.861950635910034	1.4444916248321533
1.0	47740000.0	47750000.0	3.0	3.595472812652588	1.2663615942001343
1.0	47810000.0	47820000.0	1.0	3.4265828132629395	1.1487655639648438
1.0	47870000.0	47880000.0	3.0	3.715930223464966	1.3480274677276611
1.0	47920000.0	47930000.0	1.0	3.9426651000976562	1.4966402053833008
1.0	47990000.0	48000000.0	3.0	3.9579567909240723	1.506425142288208
1.0	48110000.0	48120000.0	6.0	4.309778690338135	1.6613565683364868
1.0	48120000.0	48130000.0	3.0	4.403158664703369	1.779200553894043
1.0	48200000.0	48210000.0	4.0	4.912582874298096	1.9472019672393799
1.0	48270000.0	48280000.0	6.0	4.824167251586914	1.8179006576538086
1.0	48300000.0	48310000.0	4.0	4.7713093757629395	1.8052082061767578
1.0	48340000.0	48350000.0	7.0	4.885136127471924	1.8451646566390991
1.0	48360000.0	48370000.0	2.0	5.083966255187988	1.962182641029358
1.0	48390000.0	48400000.0	4.0	5.750237464904785	2.2651586532592773
1.0	48410000.0	48420000.0	6.0	5.65399694442749	2.138904571533203
1.0	48450000.0	48460000.0	5.0	5.067943572998047	1.8961193561553955
1.0	48600000.0	48610000.0	9.0	5.765999794006348	2.297426700592041
1.0	48650000.0	48660000.0	11.0	5.16787576675415	2.018065929412842
1.0	48660000.0	48670000.0	4.0	5.655994415283203	2.2275595664978027
1.0	48690000.0	48700000.0	3.0	5.487064361572266	2.1494383811950684
1.0	48810000.0	48820000.0	11.0	5.974371910095215	2.3839194774627686
1.0	48880000.0	48890000.0	4.0	5.709939002990723	2.342026472091675
1.0	49020000.0	49030000.0	3.0	4.635933876037598	1.9131715297698975
1.0	49030000.0	49040000.0	3.0	4.572505950927734	1.8772108554840088
1.0	49050000.0	49060000.0	2.0	4.709774017333984	1.9545490741729736
1.0	49080000.0	49090000.0	1.0	4.811895847320557	2.0109164714813232
1.0	49100000.0	49110000.0	3.0	4.872560501098633	2.001525402069092
1.0	49120000.0	49130000.0	3.0	4.505145072937012	1.8385791778564453
1.0	49200000.0	49210000.0	3.0	3.5082645416259766	1.2060879468917847
1.0	49220000.0	49230000.0	0.0	3.5726470947265625	1.2506849765777588
1.0	49270000.0	49280000.0	3.0	4.38617467880249	1.7691986560821533
1.0	49320000.0	49330000.0	3.0	4.901516437530518	2.0596046447753906
1.0	49350000.0	49360000.0	5.0	4.871861457824707	2.0435738563537598
1.0	49370000.0	49380000.0	6.0	4.477644443511963	1.8226706981658936
1.0	49420000.0	49430000.0	1.0	6.021180629730225	2.360729694366455
1.0	49480000.0	49490000.0	10.0	6.492356300354004	2.550492763519287
1.0	49610000.0	49620000.0	6.0	7.5962114334106445	2.809835910797119
1.0	49640000.0	49650000.0	6.0	7.249754428863525	2.7197673320770264
1.0	49690000.0	49700000.0	5.0	7.3910956382751465	2.7674524784088135
1.0	49710000.0	49720000.0	11.0	7.02011775970459	2.7253308296203613
1.0	49730000.0	49740000.0	7.0	7.171746730804443	2.7747244834899902
1.0	49740000.0	49750000.0	6.0	7.094993591308594	2.680143117904663
1.0	49810000.0	49820000.0	5.0	8.413565635681152	3.0023715496063232
1.0	49820000.0	49830000.0	6.0	8.18324089050293	2.99007248878479
1.0	49830000.0	49840000.0	5.0	8.110647201538086	2.9226038455963135
1.0	49870000.0	49880000.0	7.0	7.710829257965088	2.8553645610809326
1.0	49890000.0	49900000.0	9.0	7.175539493560791	2.7348268032073975
1.0	49980000.0	49990000.0	4.0	6.878033638000488	2.624662399291992
1.0	50000000.0	50010000.0	6.0	7.788575649261475	2.9452362060546875
1.0	50040000.0	50050000.0	9.0	7.813492774963379	2.8645451068878174
1.0	50080000.0	50090000.0	9.0	8.666050910949707	3.025495767593384
1.0	50220000.0	50230000.0	11.0	9.451062202453613	3.147268533706665
1.0	50270000.0	50280000.0	9.0	9.001583099365234	3.084542989730835
1.0	50310000.0	50320000.0	6.0	8.456125259399414	2.986354112625122
1.0	50320000.0	50330000.0	13.0	8.44603443145752	2.9798436164855957
1.0	50500000.0	50510000.0	4.0	6.315245628356934	2.432703971862793
1.0	50530000.0	50540000.0	8.0	6.033674716949463	2.3789315223693848
1.0	50630000.0	50640000.0	2.0	5.348550796508789	2.11513090133667
1.0	50680000.0	50690000.0	1.0	5.173247337341309	2.1327736377716064
1.0	50690000.0	50700000.0	4.0	5.033069610595703	2.0285773277282715
1.0	50730000.0	50740000.0	3.0	4.755143165588379	1.9251210689544678
1.0	50750000.0	50760000.0	2.0	4.963028907775879	2.022023916244507
1.0	50790000.0	50800000.0	6.0	4.477877616882324	1.74800705909729
1.0	50810000.0	50820000.0	1.0	4.2459492683410645	1.6854782104492188
1.0	50850000.0	50860000.0	3.0	4.351066589355469	1.748441457748413
1.0	50860000.0	50870000.0	5.0	4.301972389221191	1.7191886901855469
1.0	50890000.0	50900000.0	1.0	3.8265655040740967	1.4213670492172241
1.0	50960000.0	50970000.0	2.0	3.4892687797546387	1.1928291320800781
1.0	51070000.0	51080000.0	2.0	3.4283206462860107	1.1499966382980347
1.0	51080000.0	51090000.0	2.0	3.5688793659210205	1.2480909824371338
1.0	51110000.0	51120000.0	5.0	3.600975751876831	1.2701352834701538
1.0	51250000.0	51260000.0	2.0	3.4781925678253174	1.1850801706314087
1.0	51270000.0	51280000.0	1.0	3.5931015014648438	1.2647380828857422
1.0	51300000.0	51310000.0	2.0	3.427393674850464	1.149338722229004
1.0	51390000.0	51400000.0	0.0	3.4384377002716064	1.1571359634399414
1.0	51400000.0	51410000.0	1.0	3.4499924182891846	1.1652774810791016
1.0	51430000.0	51440000.0	4.0	4.781889915466309	1.9944556951522827
1.0	51450000.0	51460000.0	1.0	3.5443274974823	1.23113214969635
1.0	51540000.0	51550000.0	4.0	3.8381595611572266	1.4289577007293701
1.0	51590000.0	51600000.0	5.0	3.9766533374786377	1.5183498859405518
1.0	51690000.0	51700000.0	2.0	3.6730518341064453	1.3191726207733154
1.0	51700000.0	51710000.0	1.0	4.059424877166748	1.5706408023834229
1.0	51720000.0	51730000.0	2.0	3.4371917247772217	1.1562541723251343
1.0	51740000.0	51750000.0	1.0	3.427469253540039	1.149393081665039
1.0	51840000.0	51850000.0	5.0	3.439505100250244	1.1578829288482666
1.0	51860000.0	51870000.0	4.0	3.5464305877685547	1.2325912714004517
1.0	51880000.0	51890000.0	2.0	3.7650303840637207	1.3642377853393555
1.0	51890000.0	51900000.0	3.0	3.727492570877075	1.3400969505310059
1.0	51900000.0	51910000.0	4.0	3.767899990081787	1.3661237955093384
1.0	51980000.0	51990000.0	18.0	3.927438735961914	1.4868603944778442
1.0	52010000.0	52020000.0	8.0	4.532484531402588	1.6697490215301514
1.0	52050000.0	52060000.0	2.0	4.563188552856445	1.7045247554779053
1.0	52110000.0	52120000.0	4.0	3.7392513751983643	1.3636161088943481
1.0	52120000.0	52130000.0	1.0	3.5832438468933105	1.2579810619354248
1.0	52140000.0	52150000.0	0.0	3.582796573638916	1.2576746940612793
1.0	52170000.0	52180000.0	3.0	3.4396297931671143	1.1579740047454834
1.0	52230000.0	52240000.0	0.0	3.3201098442077637	1.0729000568389893
1.0	52370000.0	52380000.0	1.0	3.7588889598846436	1.3766930103302002
1.0	52400000.0	52410000.0	1.0	3.7131423950195312	1.3461592197418213
1.0	52410000.0	52420000.0	0.0	3.753283977508545	1.3729617595672607
1.0	52580000.0	52590000.0	5.0	3.6371841430664062	1.2948554754257202
1.0	52630000.0	52640000.0	0.0	3.4839043617248535	1.1890754699707031
1.0	52670000.0	52680000.0	2.0	3.6778690814971924	1.3224364519119263
1.0	52700000.0	52710000.0	1.0	3.544269561767578	1.2310945987701416
1.0	52760000.0	52770000.0	4.0	3.5168304443359375	1.2120530605316162
1.0	52790000.0	52800000.0	7.0	3.5681655406951904	1.2475965023040771
1.0	52850000.0	52860000.0	0.0	3.5535271167755127	1.2374911308288574
1.0	52860000.0	52870000.0	2.0	3.4624831676483154	1.1740531921386719
1.0	52870000.0	52880000.0	5.0	5.1376824378967285	5.921470642089844
1.0	52880000.0	52890000.0	2.0	3.531749725341797	1.2224171161651611
1.0	52900000.0	52910000.0	3.0	3.4050815105438232	1.1335419416427612
1.0	52950000.0	52960000.0	1.0	3.384831666946411	1.1191620826721191
1.0	53000000.0	53010000.0	1.0	3.4821197986602783	1.1878219842910767
1.0	53010000.0	53020000.0	0.0	4.073176383972168	1.5792484283447266
1.0	53050000.0	53060000.0	5.0	3.521765947341919	1.2154810428619385
1.0	53140000.0	53150000.0	0.0	3.357466220855713	1.0996555089950562
1.0	53170000.0	53180000.0	1.0	3.5172786712646484	1.2123557329177856
1.0	53440000.0	53450000.0	3.0	3.5582778453826904	1.2407715320587158
1.0	53500000.0	53510000.0	3.0	3.5346362590789795	1.2244170904159546
1.0	53590000.0	53600000.0	3.0	3.4235739707946777	1.1466376781463623
1.0	53600000.0	53610000.0	6.0	3.5723178386688232	1.2504544258117676
1.0	53620000.0	53630000.0	1.0	3.776655673980713	1.3884752988815308
1.0	53690000.0	53700000.0	2.0	3.3068108558654785	1.0633351802825928
1.0	53740000.0	53750000.0	4.0	3.1629390716552734	0.9590328335762024
1.0	53770000.0	53780000.0	1.0	3.1537539958953857	0.9523341059684753
1.0	53790000.0	53800000.0	2.0	3.2432258129119873	1.017421841621399
1.0	53900000.0	53910000.0	5.0	3.443213701248169	1.1604983806610107
1.0	53970000.0	53980000.0	3.0	3.5449843406677246	1.2315882444381714
1.0	54090000.0	54100000.0	1.0	3.8485302925109863	1.435737133026123
1.0	54130000.0	54140000.0	5.0	3.6147046089172363	1.2795259952545166
1.0	54200000.0	54210000.0	3.0	3.7423293590545654	1.3656668663024902
1.0	54220000.0	54230000.0	1.0	3.593266248703003	1.2648513317108154
1.0	54230000.0	54240000.0	2.0	3.445859432220459	1.1623634099960327
1.0	54260000.0	54270000.0	3.0	3.3186073303222656	1.0718132257461548
1.0	54300000.0	54310000.0	2.0	3.4547200202941895	1.1686015129089355
1.0	54320000.0	54330000.0	4.0	3.300480604171753	1.0587852001190186
1.0	54430000.0	54440000.0	1.0	3.277858018875122	1.042473554611206
1.0	54480000.0	54490000.0	3.0	3.4681270122528076	1.1780192852020264
1.0	54500000.0	54510000.0	2.0	3.2429518699645996	1.0172202587127686
1.0	54530000.0	54540000.0	2.0	3.2142162322998047	0.9963685274124146
1.0	54560000.0	54570000.0	1.0	3.264587879180908	1.032880425453186
1.0	54670000.0	54680000.0	1.0	3.3666069507598877	1.1061769723892212
1.0	54690000.0	54700000.0	2.0	3.3379263877868652	1.085669755935669
1.0	54720000.0	54730000.0	0.0	3.460951566696167	1.1729843616485596
1.0	54750000.0	54760000.0	3.0	3.4491348266601562	1.1646618843078613
1.0	54800000.0	54810000.0	1.0	3.4717087745666504	1.180533766746521
1.0	54890000.0	54900000.0	6.0	3.609149932861328	1.2757313251495361
1.0	54970000.0	54980000.0	5.0	3.8124701976776123	1.4121134281158447
1.0	54990000.0	55000000.0	4.0	3.961291790008545	1.5085575580596924
1.0	55010000.0	55020000.0	7.0	3.494431257247925	1.1964269876480103
1.0	55020000.0	55030000.0	2.0	3.9016425609588623	1.4702438116073608
1.0	55110000.0	55120000.0	4.0	3.940673351287842	1.4953641891479492
1.0	55120000.0	55130000.0	4.0	3.8983826637268066	1.468131184577942
1.0	55130000.0	55140000.0	3.0	3.7266602516174316	1.3552054166793823
1.0	55320000.0	55330000.0	4.0	3.4499669075012207	1.1652594804763794
1.0	55500000.0	55510000.0	1.0	4.030239105224609	1.5522980690002441
1.0	55520000.0	55530000.0	7.0	3.703803300857544	1.339888572692871
1.0	55530000.0	55540000.0	2.0	3.4610347747802734	1.1730377674102783
1.0	55550000.0	55560000.0	3.0	3.427373170852661	1.149328351020813
1.0	55570000.0	55580000.0	1.0	3.436706066131592	1.1559178829193115
1.0	55600000.0	55610000.0	0.0	3.297189235687256	1.0564135313034058
1.0	55640000.0	55650000.0	6.0	3.2811481952667236	1.0448495149612427
1.0	55710000.0	55720000.0	0.0	3.6882107257843018	1.3294012546539307
1.0	55780000.0	55790000.0	2.0	3.9335601329803467	1.490796446800232
1.0	55850000.0	55860000.0	4.0	4.249373435974121	1.6875419616699219
1.0	55990000.0	56000000.0	5.0	4.9132890701293945	1.9886528253555298
1.0	56000000.0	56010000.0	6.0	5.091731548309326	2.0150506496429443
1.0	56010000.0	56020000.0	4.0	5.144582271575928	2.0774247646331787
1.0	56020000.0	56030000.0	3.0	4.888947486877441	1.8932641744613647
1.0	56150000.0	56160000.0	6.0	6.135319709777832	2.403749465942383
1.0	56220000.0	56230000.0	4.0	6.412252902984619	2.5208277702331543
1.0	56240000.0	56250000.0	7.0	6.051383972167969	2.389251232147217
1.0	56270000.0	56280000.0	6.0	6.239089012145996	2.4826228618621826
1.0	56300000.0	56310000.0	4.0	6.143035411834717	2.4438395500183105
1.0	56320000.0	56330000.0	3.0	6.05760383605957	2.417970657348633
1.0	56340000.0	56350000.0	5.0	6.311915874481201	2.486656427383423
1.0	56390000.0	56400000.0	4.0	6.136473655700684	2.4268345832824707
1.0	56480000.0	56490000.0	10.0	6.111377239227295	2.3704617023468018
1.0	56520000.0	56530000.0	3.0	7.055310249328613	2.7088260650634766
1.0	56740000.0	56750000.0	5.0	5.042952060699463	2.035309314727783
1.0	56880000.0	56890000.0	3.0	4.64431095123291	1.9178972244262695
1.0	56900000.0	56910000.0	1.0	5.208242893218994	2.0883922576904297
1.0	57030000.0	57040000.0	4.0	5.374544620513916	2.305375576019287
1.0	57120000.0	57130000.0	4.0	5.831948280334473	2.307234287261963
1.0	57130000.0	57140000.0	5.0	6.016467094421387	2.4322171211242676
1.0	57170000.0	57180000.0	2.0	6.388493537902832	2.5133907794952393
1.0	57200000.0	57210000.0	6.0	6.790362358093262	2.689023017883301
1.0	57290000.0	57300000.0	6.0	6.1419830322265625	2.3912549018859863
1.0	57330000.0	57340000.0	8.0	6.102499961853027	2.54587984085083
1.0	57490000.0	57500000.0	10.0	6.757104396820068	2.5647265911102295
1.0	57640000.0	57650000.0	5.0	7.727715492248535	2.8702690601348877
1.0	57680000.0	57690000.0	7.0	8.275813102722168	2.936391830444336
1.0	57740000.0	57750000.0	3.0	9.320525169372559	3.1894924640655518
1.0	57800000.0	57810000.0	7.0	8.872101783752441	3.073512315750122
1.0	57830000.0	57840000.0	7.0	8.20372486114502	2.9668173789978027
1.0	57860000.0	57870000.0	13.0	8.069385528564453	2.896637201309204
1.0	57920000.0	57930000.0	9.0	7.002954006195068	2.688894271850586
1.0	58050000.0	58060000.0	10.0	7.639321327209473	2.8406949043273926
1.0	58060000.0	58070000.0	2.0	7.405962944030762	2.8534128665924072
1.0	58070000.0	58080000.0	5.0	7.173348903656006	2.6847574710845947
1.0	58130000.0	58140000.0	8.0	7.002922058105469	2.6906228065490723
1.0	58140000.0	58150000.0	7.0	7.19222354888916	2.721421241760254
1.0	58230000.0	58240000.0	5.0	7.753053188323975	2.8280067443847656
1.0	58270000.0	58280000.0	6.0	6.912632942199707	2.6718907356262207
1.0	58280000.0	58290000.0	4.0	7.578912258148193	2.7775661945343018
1.0	58320000.0	58330000.0	5.0	7.22930908203125	2.7210781574249268
1.0	58350000.0	58360000.0	8.0	7.021819114685059	2.601083755493164
1.0	58400000.0	58410000.0	5.0	7.00335168838501	2.632445812225342
1.0	58480000.0	58490000.0	9.0	6.7549333572387695	2.5457847118377686
1.0	58550000.0	58560000.0	2.0	6.063852787017822	2.2776474952697754
1.0	58670000.0	58680000.0	8.0	4.926570892333984	1.8990999460220337
1.0	58690000.0	58700000.0	3.0	4.718879699707031	1.7755630016326904
1.0	58740000.0	58750000.0	4.0	4.964909553527832	1.8759301900863647
1.0	58770000.0	58780000.0	3.0	4.8796772956848145	1.8515325784683228
1.0	58780000.0	58790000.0	4.0	4.132521152496338	1.5488343238830566
1.0	58860000.0	58870000.0	1.0	3.7950358390808105	1.4006292819976807
1.0	59020000.0	59030000.0	2.0	3.883028507232666	1.458184003829956
1.0	59030000.0	59040000.0	6.0	3.9915988445281982	1.5278557538986206
1.0	59060000.0	59070000.0	4.0	3.9730758666992188	1.5160789489746094
1.0	59110000.0	59120000.0	2.0	3.519064426422119	1.2136002779006958
1.0	59170000.0	59180000.0	1.0	3.6345906257629395	1.293095588684082
1.0	59210000.0	59220000.0	3.0	3.6454672813415527	1.3004872798919678
1.0	59270000.0	59280000.0	1.0	3.719043016433716	1.350109577178955
1.0	59440000.0	59450000.0	1.0	3.9086735248565674	1.4747753143310547
1.0	59480000.0	59490000.0	2.0	3.7382919788360596	1.362982988357544
1.0	59600000.0	59610000.0	2.0	4.880148410797119	1.9758358001708984
1.0	59630000.0	59640000.0	2.0	4.921463966369629	1.9223706722259521
1.0	59670000.0	59680000.0	4.0	4.5237932205200195	1.7561273574829102
1.0	59730000.0	59740000.0	4.0	4.345218181610107	1.7020256519317627
1.0	59750000.0	59760000.0	5.0	4.390088081359863	1.746034860610962
1.0	59780000.0	59790000.0	6.0	3.6105265617370605	1.2766740322113037
1.0	59850000.0	59860000.0	3.0	4.019513130187988	1.5455279350280762
1.0	59880000.0	59890000.0	4.0	3.8349547386169434	1.4268587827682495
1.0	59910000.0	59920000.0	2.0	3.9109408855438232	1.4762394428253174
1.0	59920000.0	59930000.0	1.0	3.7497317790985107	1.3706022500991821
1.0	59970000.0	59980000.0	4.0	3.6931214332580566	1.332709789276123
1.0	59980000.0	59990000.0	3.0	3.847109317779541	1.4348094463348389
1.0	59990000.0	60000000.0	5.0	3.8447632789611816	1.4332730770111084
1.0	60130000.0	60140000.0	3.0	4.561208248138428	1.8707650899887085
1.0	60140000.0	60150000.0	2.0	4.611901760101318	1.8995946645736694
1.0	60160000.0	60170000.0	5.0	4.078204154968262	1.5823924541473389
1.0	60180000.0	60190000.0	6.0	4.301530838012695	1.6223564147949219
1.0	60230000.0	60240000.0	5.0	5.127785682678223	1.9280649423599243
1.0	60290000.0	60300000.0	5.0	5.688216209411621	2.1767807006835938
1.0	60300000.0	60310000.0	8.0	4.9855852127075195	1.9033552408218384
1.0	60340000.0	60350000.0	2.0	5.598839282989502	2.165229082107544
1.0	60350000.0	60360000.0	9.0	5.425711631774902	2.079799175262451
1.0	60370000.0	60380000.0	7.0	6.087399482727051	2.2725729942321777
1.0	60430000.0	60440000.0	3.0	6.0575079917907715	2.302309513092041
1.0	60470000.0	60480000.0	7.0	6.62823486328125	2.528742790222168
1.0	60500000.0	60510000.0	5.0	6.676796913146973	2.5363752841949463
1.0	60570000.0	60580000.0	8.0	8.002250671386719	2.8676884174346924
1.0	60590000.0	60600000.0	6.0	7.838667869567871	2.97572660446167
1.0	60630000.0	60640000.0	11.0	8.508871078491211	2.9790127277374268
1.0	60650000.0	60660000.0	19.0	8.57408618927002	2.9662303924560547
1.0	60710000.0	60720000.0	7.0	9.494293212890625	3.1545016765594482
1.0	60770000.0	60780000.0	11.0	8.80640983581543	3.0600130558013916
1.0	60780000.0	60790000.0	3.0	8.83323860168457	3.025463104248047
1.0	60790000.0	60800000.0	16.0	7.917494773864746	2.926450490951538
1.0	60960000.0	60970000.0	6.0	7.37576150894165	2.7013440132141113
1.0	61060000.0	61070000.0	6.0	8.757875442504883	3.0465903282165527
1.0	61070000.0	61080000.0	9.0	7.3641157150268555	2.690706968307495
1.0	61080000.0	61090000.0	6.0	8.645611763000488	3.024998903274536
1.0	61140000.0	61150000.0	7.0	7.854001045227051	2.841867208480835
1.0	61170000.0	61180000.0	3.0	7.930315971374512	2.899381637573242
1.0	61300000.0	61310000.0	10.0	6.858541011810303	2.6249423027038574
1.0	61310000.0	61320000.0	5.0	7.075779914855957	2.6274986267089844
1.0	61350000.0	61360000.0	13.0	7.239766597747803	2.705174207687378
1.0	61410000.0	61420000.0	6.0	6.6275458335876465	2.5809245109558105
1.0	61630000.0	61640000.0	3.0	4.78274393081665	1.8456146717071533
1.0	61830000.0	61840000.0	4.0	5.2893829345703125	1.9714977741241455
1.0	61920000.0	61930000.0	3.0	4.348738193511963	1.5822038650512695
1.0	62120000.0	62130000.0	4.0	3.9542171955108643	1.5040347576141357
1.0	62190000.0	62200000.0	6.0	3.7849929332733154	1.3939964771270752
1.0	62200000.0	62210000.0	4.0	3.992572784423828	1.5284788608551025
1.0	62220000.0	62230000.0	3.0	3.9665310382843018	1.5112396478652954
1.0	62270000.0	62280000.0	3.0	3.90876841545105	1.4748384952545166
1.0	62320000.0	62330000.0	4.0	3.8577792644500732	1.4314042329788208
1.0	62380000.0	62390000.0	5.0	3.8155739307403564	1.41414475440979
1.0	62530000.0	62540000.0	0.0	3.6533942222595215	1.3058668375015259
1.0	62550000.0	62560000.0	4.0	3.799788236618042	1.4037624597549438
1.0	62610000.0	62620000.0	1.0	3.898515224456787	1.4288438558578491
1.0	62670000.0	62680000.0	5.0	5.031730651855469	1.992118239402771
1.0	62690000.0	62700000.0	8.0	4.78399658203125	1.7926372289657593
1.0	62750000.0	62760000.0	0.0	4.954427242279053	1.9124494791030884
1.0	62760000.0	62770000.0	3.0	4.492466926574707	1.6861978769302368
1.0	62800000.0	62810000.0	2.0	4.43924617767334	1.7630054950714111
1.0	62930000.0	62940000.0	2.0	3.6841378211975098	1.3266589641571045
1.0	62940000.0	62950000.0	3.0	3.773906707763672	1.3866499662399292
1.0	62960000.0	62970000.0	2.0	3.575376033782959	1.252555251121521
1.0	62990000.0	63000000.0	4.0	3.588618755340576	1.2616640329360962
1.0	63020000.0	63030000.0	3.0	3.4506664276123047	1.1657460927963257
1.0	63040000.0	63050000.0	3.0	3.5546531677246094	1.2382768392562866
1.0	63190000.0	63200000.0	5.0	3.7850632667541504	1.3940428495407104
1.0	63270000.0	63280000.0	2.0	3.772230625152588	1.3855420351028442
1.0	63320000.0	63330000.0	4.0	3.5986487865448	1.2685444355010986
1.0	63380000.0	63390000.0	3.0	4.469330787658691	1.728807806968689
1.0	63410000.0	63420000.0	3.0	4.788418769836426	1.8395302295684814
1.0	63420000.0	63430000.0	3.0	5.044280052185059	1.944798231124878
1.0	63450000.0	63460000.0	6.0	4.710862636566162	1.8483604192733765
1.0	63500000.0	63510000.0	2.0	4.89072322845459	1.9424455165863037
1.0	63530000.0	63540000.0	2.0	5.370771408081055	2.135380744934082
1.0	63540000.0	63550000.0	5.0	5.41943883895874	2.123213291168213
1.0	63550000.0	63560000.0	1.0	5.615675449371338	2.2055814266204834
1.0	63750000.0	63760000.0	1.0	5.261904716491699	2.051194667816162
1.0	63780000.0	63790000.0	5.0	4.660566329956055	1.8352587223052979
1.0	63800000.0	63810000.0	7.0	4.200067043304443	1.6576036214828491
1.0	63870000.0	63880000.0	3.0	3.508330821990967	1.206132173538208
1.0	63910000.0	63920000.0	1.0	3.288559675216675	1.0501947402954102
1.0	63950000.0	63960000.0	1.0	3.3978912830352783	1.1284410953521729
1.0	63980000.0	63990000.0	2.0	3.6681342124938965	1.3158482313156128
1.0	64000000.0	64010000.0	2.0	3.470775604248047	1.1798779964447021
1.0	64070000.0	64080000.0	1.0	3.4098174571990967	1.136900544166565
1.0	64110000.0	64120000.0	4.0	3.8202831745147705	1.4172478914260864
1.0	64150000.0	64160000.0	6.0	4.357850074768066	1.7387787103652954
1.0	64160000.0	64170000.0	4.0	4.592484474182129	1.7349987030029297
1.0	64200000.0	64210000.0	5.0	5.1407670974731445	2.106243848800659
1.0	64290000.0	64300000.0	5.0	5.176547050476074	2.1534066200256348
1.0	64300000.0	64310000.0	3.0	4.914815902709961	1.9247825145721436
1.0	64310000.0	64320000.0	6.0	4.973318099975586	1.9512920379638672
1.0	64330000.0	64340000.0	5.0	4.819512367248535	1.9659096002578735
1.0	64440000.0	64450000.0	0.0	5.265139102935791	2.146991491317749
1.0	64450000.0	64460000.0	4.0	4.569640636444092	1.8755801916122437
1.0	64510000.0	64520000.0	4.0	4.919074535369873	1.9419609308242798
1.0	64520000.0	64530000.0	3.0	5.492903709411621	2.198765277862549
1.0	64570000.0	64580000.0	4.0	5.393677234649658	2.1019368171691895
1.0	64580000.0	64590000.0	4.0	5.294722557067871	2.0819203853607178
1.0	64610000.0	64620000.0	6.0	5.36228084564209	2.148123025894165
1.0	64700000.0	64710000.0	4.0	6.008209228515625	2.348468780517578
1.0	64760000.0	64770000.0	7.0	6.061097145080566	2.345395565032959
1.0	64770000.0	64780000.0	6.0	6.231542587280273	2.3834822177886963
1.0	64780000.0	64790000.0	6.0	6.325083255767822	2.4615018367767334
1.0	64820000.0	64830000.0	5.0	5.9483232498168945	2.2839224338531494
1.0	64830000.0	64840000.0	3.0	5.868988513946533	2.2310988903045654
1.0	64840000.0	64850000.0	5.0	6.10866117477417	2.3545711040496826
1.0	64890000.0	64900000.0	8.0	5.409611701965332	2.1026690006256104
1.0	64970000.0	64980000.0	1.0	5.2673749923706055	2.2001442909240723
1.0	65010000.0	65020000.0	5.0	4.887805938720703	1.9278876781463623
1.0	65040000.0	65050000.0	6.0	4.803750038146973	1.9760122299194336
1.0	65080000.0	65090000.0	7.0	5.112944602966309	2.056466579437256
1.0	65130000.0	65140000.0	3.0	4.939990043640137	1.9332904815673828
1.0	65300000.0	65310000.0	0.0	3.5155129432678223	1.2111361026763916
1.0	65330000.0	65340000.0	5.0	3.6516170501708984	1.3046613931655884
1.0	65360000.0	65370000.0	1.0	3.4783339500427246	1.185180425643921
1.0	65390000.0	65400000.0	4.0	3.462635040283203	1.1741584539413452
1.0	65420000.0	65430000.0	3.0	4.33857536315918	1.741028070449829
1.0	65600000.0	65610000.0	2.0	3.875037670135498	1.4529943466186523
1.0	65650000.0	65660000.0	1.0	3.927002429962158	1.4865845441818237
1.0	65670000.0	65680000.0	6.0	4.059233665466309	1.5705198049545288
1.0	65800000.0	65810000.0	2.0	4.203286170959473	1.6282577514648438
1.0	65880000.0	65890000.0	4.0	4.107604503631592	1.6006956100463867
1.0	65920000.0	65930000.0	8.0	4.435449123382568	1.7341864109039307
1.0	65950000.0	65960000.0	2.0	5.17435359954834	2.013845682144165
1.0	66040000.0	66050000.0	9.0	5.76303768157959	2.2384865283966064
1.0	66070000.0	66080000.0	5.0	5.905910491943359	2.246035099029541
1.0	66170000.0	66180000.0	2.0	5.549999713897705	2.140169382095337
1.0	66300000.0	66310000.0	3.0	4.593873500823975	1.8069498538970947
1.0	66310000.0	66320000.0	5.0	4.349653720855713	1.7476062774658203
1.0	66350000.0	66360000.0	3.0	4.244784355163574	1.6601184606552124
1.0	66380000.0	66390000.0	1.0	4.395455837249756	1.686126470565796
1.0	66460000.0	66470000.0	7.0	4.555050373077393	1.8187925815582275
1.0	66520000.0	66530000.0	4.0	4.543774604797363	1.8025556802749634
1.0	66570000.0	66580000.0	1.0	3.8307509422302246	1.3854936361312866
1.0	66600000.0	66610000.0	0.0	4.2285895347595215	1.6115328073501587
1.0	66670000.0	66680000.0	3.0	3.6781411170959473	1.3226158618927002
1.0	66680000.0	66690000.0	5.0	3.5435776710510254	1.2306091785430908
1.0	66810000.0	66820000.0	1.0	4.581750392913818	1.8824752569198608
1.0	66830000.0	66840000.0	2.0	4.28469705581665	1.7088323831558228
1.0	66910000.0	66920000.0	1.0	3.548739194869995	1.234176516532898
1.0	66930000.0	66940000.0	6.0	3.787726640701294	1.395798921585083
1.0	66950000.0	66960000.0	4.0	3.5913727283477783	1.263559103012085
1.0	66980000.0	66990000.0	3.0	4.023599624633789	1.4852653741836548
1.0	67030000.0	67040000.0	2.0	4.174871921539307	1.5750250816345215
1.0	67080000.0	67090000.0	4.0	3.848647356033325	1.4358091354370117
1.0	67100000.0	67110000.0	1.0	3.9958462715148926	1.5305546522140503
1.0	67110000.0	67120000.0	2.0	4.22568941116333	1.6731994152069092
1.0	67160000.0	67170000.0	5.0	3.8592689037323	1.4427335262298584
1.0	67190000.0	67200000.0	3.0	4.4280242919921875	1.7937755584716797
1.0	67230000.0	67240000.0	4.0	3.8597800731658936	1.443074345588684
1.0	67250000.0	67260000.0	2.0	3.6413540840148926	1.2976951599121094
1.0	67290000.0	67300000.0	3.0	3.815817356109619	1.4143059253692627
1.0	67410000.0	67420000.0	2.0	3.45750093460083	1.1705482006072998
1.0	67420000.0	67430000.0	2.0	3.6119697093963623	1.2776682376861572
1.0	67460000.0	67470000.0	3.0	3.5108084678649902	1.2078588008880615
1.0	67470000.0	67480000.0	3.0	3.580122709274292	1.25583016872406
1.0	67500000.0	67510000.0	0.0	3.5866329669952393	1.260308027267456
1.0	67520000.0	67530000.0	1.0	3.642922878265381	1.298754096031189
1.0	67560000.0	67570000.0	1.0	3.8252193927764893	1.4204849004745483
1.0	67570000.0	67580000.0	4.0	3.7649734020233154	1.380728840827942
1.0	67600000.0	67610000.0	3.0	3.5290493965148926	1.2205449342727661
1.0	67610000.0	67620000.0	2.0	3.6612095832824707	1.3111672401428223
1.0	67700000.0	67710000.0	2.0	3.6009597778320312	1.2701256275177002
1.0	67760000.0	67770000.0	2.0	3.7031383514404297	1.3394427299499512
1.0	67770000.0	67780000.0	1.0	3.979506731033325	1.5201671123504639
1.0	67810000.0	67820000.0	1.0	3.4376349449157715	1.156566858291626
1.0	67830000.0	67840000.0	1.0	3.4970221519470215	1.1982440948486328
1.0	67920000.0	67930000.0	3.0	3.458184003829956	1.1710354089736938
1.0	67940000.0	67950000.0	5.0	3.623180389404297	1.2853147983551025
1.0	68010000.0	68020000.0	2.0	3.535961866378784	1.2253330945968628
1.0	68100000.0	68110000.0	5.0	3.7136383056640625	1.3464925289154053
1.0	68180000.0	68190000.0	2.0	3.8213653564453125	1.417952060699463
1.0	68200000.0	68210000.0	2.0	3.7752749919891357	1.387563943862915
1.0	68240000.0	68250000.0	6.0	4.427062034606934	1.643876314163208
1.0	68280000.0	68290000.0	3.0	4.2403645515441895	1.6193914413452148
1.0	68580000.0	68590000.0	3.0	5.597127914428711	2.21412992477417
1.0	68680000.0	68690000.0	9.0	5.15045690536499	2.191197156906128
1.0	68800000.0	68810000.0	10.0	5.830449104309082	2.370725154876709
1.0	68860000.0	68870000.0	6.0	5.852567195892334	2.3612303733825684
1.0	68880000.0	68890000.0	6.0	5.982684135437012	2.3879711627960205
1.0	68920000.0	68930000.0	11.0	5.756608486175537	2.312772035598755
1.0	69020000.0	69030000.0	7.0	6.9206438064575195	2.6718666553497314
1.0	69050000.0	69060000.0	3.0	7.853431701660156	2.86790132522583
1.0	69090000.0	69100000.0	4.0	7.996071815490723	2.951119899749756
1.0	69110000.0	69120000.0	7.0	7.572275638580322	2.8424251079559326
1.0	69160000.0	69170000.0	2.0	7.916162014007568	2.8972229957580566
1.0	69210000.0	69220000.0	9.0	7.69473123550415	2.904650926589966
1.0	69220000.0	69230000.0	5.0	8.244757652282715	3.053419589996338
1.0	69280000.0	69290000.0	12.0	8.933093070983887	3.1422598361968994
1.0	69300000.0	69310000.0	11.0	8.337618827819824	3.110517978668213
1.0	69370000.0	69380000.0	6.0	9.451281547546387	3.2386932373046875
1.0	69380000.0	69390000.0	6.0	8.910447120666504	3.187009811401367
1.0	69390000.0	69400000.0	3.0	6.4547624588012695	2.39121675491333
1.0	69420000.0	69430000.0	5.0	8.72446060180664	3.083101749420166
1.0	69440000.0	69450000.0	14.0	9.148019790649414	3.2193641662597656
1.0	69470000.0	69480000.0	6.0	9.38259220123291	3.271909713745117
1.0	69490000.0	69500000.0	3.0	9.836559295654297	3.352750062942505
1.0	69510000.0	69520000.0	9.0	9.619746208190918	3.2883503437042236
1.0	69520000.0	69530000.0	12.0	9.549783706665039	3.271526336669922
1.0	69570000.0	69580000.0	11.0	10.085230827331543	3.3047244548797607
1.0	69710000.0	69720000.0	16.0	11.055452346801758	3.4228355884552
1.0	69720000.0	69730000.0	15.0	11.319718360900879	3.4701054096221924
1.0	69740000.0	69750000.0	10.0	11.245539665222168	3.5015406608581543
1.0	69840000.0	69850000.0	7.0	10.51324462890625	3.339611053466797
1.0	70020000.0	70030000.0	11.0	10.310606002807617	3.239342212677002
1.0	70040000.0	70050000.0	6.0	9.456647872924805	3.0999512672424316
1.0	70120000.0	70130000.0	9.0	10.025690078735352	3.2508761882781982
1.0	70150000.0	70160000.0	10.0	9.48723316192627	3.184866428375244
1.0	70190000.0	70200000.0	11.0	9.407258987426758	3.1222119331359863
1.0	70230000.0	70240000.0	9.0	9.006340026855469	3.073758363723755
1.0	70300000.0	70310000.0	4.0	8.227191925048828	2.974060535430908
1.0	70320000.0	70330000.0	4.0	7.0832839012146	2.646873950958252
1.0	70540000.0	70550000.0	7.0	5.918343544006348	2.2979283332824707
1.0	70550000.0	70560000.0	7.0	5.929991245269775	2.2538487911224365
1.0	70630000.0	70640000.0	3.0	3.6875393390655518	1.3289530277252197
1.0	70660000.0	70670000.0	4.0	3.390254259109497	1.1230192184448242
1.0	70670000.0	70680000.0	3.0	4.295114040374756	5.117255687713623
1.0	70680000.0	70690000.0	3.0	4.007460117340088	1.537917971611023
1.0	70690000.0	70700000.0	2.0	3.4068236351013184	1.134780764579773
1.0	70750000.0	70760000.0	3.0	3.393340587615967	1.1252193450927734
1.0	70760000.0	70770000.0	2.0	3.4559967517852783	1.1694929599761963
1.0	70800000.0	70810000.0	3.0	3.518810987472534	1.2134168148040771
1.0	70820000.0	70830000.0	3.0	3.234858751296997	1.0113451480865479
1.0	70860000.0	70870000.0	4.0	3.8314547538757324	1.4245704412460327
1.0	70880000.0	70890000.0	3.0	3.750396728515625	1.3710448741912842
1.0	70890000.0	70900000.0	3.0	3.6832759380340576	1.3260797262191772
1.0	70940000.0	70950000.0	6.0	4.131468772888184	1.5860812664031982
1.0	70950000.0	70960000.0	4.0	4.203658103942871	1.5926196575164795
1.0	71010000.0	71020000.0	3.0	4.7819414138793945	1.8521493673324585
1.0	71090000.0	71100000.0	7.0	5.132146835327148	1.9874200820922852
1.0	71140000.0	71150000.0	4.0	6.1369757652282715	2.3626112937927246
1.0	71200000.0	71210000.0	7.0	5.921429634094238	2.3537635803222656
1.0	71220000.0	71230000.0	6.0	6.727184295654297	2.555124282836914
1.0	71270000.0	71280000.0	4.0	7.426588535308838	2.731360912322998
1.0	71340000.0	71350000.0	5.0	7.216270446777344	2.7125415802001953
1.0	71350000.0	71360000.0	10.0	6.6794023513793945	2.5897560119628906
1.0	71550000.0	71560000.0	4.0	6.528752326965332	2.4898552894592285
1.0	71570000.0	71580000.0	5.0	5.654312610626221	2.178332567214966
1.0	71590000.0	71600000.0	10.0	7.0658392906188965	2.746882915496826
1.0	71710000.0	71720000.0	9.0	8.26936149597168	3.002161741256714
1.0	71780000.0	71790000.0	11.0	9.05349349975586	3.142014980316162
1.0	71810000.0	71820000.0	10.0	9.895334243774414	3.282414674758911
1.0	71820000.0	71830000.0	7.0	10.286551475524902	3.3170535564422607
1.0	71940000.0	71950000.0	8.0	10.61046028137207	3.41804575920105
1.0	72010000.0	72020000.0	10.0	10.680440902709961	3.4163413047790527
1.0	72070000.0	72080000.0	13.0	9.863340377807617	3.3585400581359863
1.0	72190000.0	72200000.0	11.0	11.13237190246582	3.4715218544006348
1.0	72200000.0	72210000.0	11.0	11.283185958862305	3.4678173065185547
1.0	72210000.0	72220000.0	6.0	11.766683578491211	3.578744411468506
1.0	72390000.0	72400000.0	12.0	11.246657371520996	3.550938844680786
1.0	72440000.0	72450000.0	11.0	10.518560409545898	3.4681179523468018
1.0	72540000.0	72550000.0	11.0	10.969680786132812	3.495276927947998
1.0	72570000.0	72580000.0	10.0	12.15576457977295	3.662911891937256
1.0	72590000.0	72600000.0	12.0	12.290010452270508	3.6421096324920654
1.0	72600000.0	72610000.0	17.0	12.170941352844238	3.627870559692383
1.0	72620000.0	72630000.0	11.0	12.164724349975586	3.591942548751831
1.0	72680000.0	72690000.0	10.0	11.230476379394531	3.4949893951416016
1.0	72710000.0	72720000.0	10.0	10.499130249023438	3.3797130584716797
1.0	72790000.0	72800000.0	2.0	4.0710673332214355	1.5779298543930054
1.0	72810000.0	72820000.0	12.0	9.62376594543457	3.176192045211792
1.0	72940000.0	72950000.0	8.0	12.6506929397583	3.5725128650665283
1.0	72970000.0	72980000.0	11.0	12.936274528503418	3.6680655479431152
1.0	72980000.0	72990000.0	10.0	12.9567289352417	3.6764349937438965
1.0	73030000.0	73040000.0	9.0	12.922142028808594	3.6783504486083984
1.0	73040000.0	73050000.0	12.0	12.407994270324707	3.6293869018554688
1.0	73080000.0	73090000.0	15.0	12.35865306854248	3.6295833587646484
1.0	73090000.0	73100000.0	13.0	12.8541841506958	3.7077088356018066
1.0	73150000.0	73160000.0	17.0	13.058988571166992	3.630047559738159
1.0	73160000.0	73170000.0	9.0	13.775103569030762	3.7864315509796143
1.0	73170000.0	73180000.0	8.0	14.045160293579102	3.811523914337158
1.0	73200000.0	73210000.0	14.0	13.790980339050293	3.7825934886932373
1.0	73300000.0	73310000.0	9.0	13.720983505249023	3.7820582389831543
1.0	73310000.0	73320000.0	17.0	13.415644645690918	3.730487108230591
1.0	73340000.0	73350000.0	17.0	13.029609680175781	3.7528204917907715
1.0	73380000.0	73390000.0	9.0	13.271016120910645	3.7633140087127686
1.0	73470000.0	73480000.0	12.0	13.30371379852295	3.752291202545166
1.0	73580000.0	73590000.0	22.0	14.061589241027832	3.8146538734436035
1.0	73590000.0	73600000.0	18.0	14.348577499389648	3.8720157146453857
1.0	73680000.0	73690000.0	7.0	15.099069595336914	3.9360289573669434
1.0	73790000.0	73800000.0	19.0	15.700983047485352	4.487372398376465
1.0	73810000.0	73820000.0	20.0	15.6683988571167	4.030598163604736
1.0	73870000.0	73880000.0	12.0	15.289510726928711	3.9707770347595215
1.0	73890000.0	73900000.0	15.0	13.637533187866211	3.820559024810791
1.0	73980000.0	73990000.0	13.0	14.7300443649292	3.9060451984405518
1.0	74030000.0	74040000.0	13.0	14.621233940124512	3.870028018951416
1.0	74150000.0	74160000.0	17.0	13.516438484191895	3.698845624923706
1.0	74170000.0	74180000.0	14.0	13.986294746398926	3.780745029449463
1.0	74200000.0	74210000.0	10.0	14.375864028930664	3.8306148052215576
1.0	74220000.0	74230000.0	9.0	13.655570983886719	3.7487587928771973
1.0	74330000.0	74340000.0	9.0	11.677165031433105	3.48480224609375
1.0	74340000.0	74350000.0	13.0	11.628942489624023	3.4681003093719482
1.0	74420000.0	74430000.0	11.0	10.598241806030273	3.320582628250122
1.0	74430000.0	74440000.0	11.0	9.84276008605957	3.197481155395508
1.0	74460000.0	74470000.0	6.0	10.085238456726074	3.217003345489502
1.0	74480000.0	74490000.0	11.0	9.501919746398926	3.117394208908081
1.0	74580000.0	74590000.0	8.0	8.859875679016113	3.046980857849121
1.0	74610000.0	74620000.0	12.0	9.013729095458984	3.0310351848602295
1.0	74650000.0	74660000.0	6.0	8.633774757385254	2.979379653930664
1.0	74700000.0	74710000.0	2.0	8.492223739624023	2.9758572578430176
1.0	74720000.0	74730000.0	11.0	8.031469345092773	2.912659168243408
1.0	74760000.0	74770000.0	11.0	7.957794189453125	2.870687484741211
1.0	74830000.0	74840000.0	9.0	7.639031410217285	2.8131301403045654
1.0	74860000.0	74870000.0	7.0	7.551828861236572	2.7855589389801025
1.0	74890000.0	74900000.0	8.0	7.048626899719238	2.6257996559143066
1.0	74940000.0	74950000.0	3.0	6.733877658843994	2.535942554473877
1.0	75060000.0	75070000.0	4.0	6.127987861633301	2.3698058128356934
1.0	75080000.0	75090000.0	5.0	5.881483554840088	2.296896457672119
1.0	75130000.0	75140000.0	1.0	5.591841697692871	2.2071900367736816
1.0	75290000.0	75300000.0	4.0	5.966439723968506	2.3464596271514893
1.0	75310000.0	75320000.0	5.0	6.253827095031738	2.448777914047241
1.0	75430000.0	75440000.0	5.0	7.427872657775879	2.7867424488067627
1.0	75440000.0	75450000.0	5.0	7.343201637268066	2.748596668243408
1.0	75540000.0	75550000.0	6.0	6.351986885070801	2.551353931427002
1.0	75620000.0	75630000.0	5.0	6.3836236000061035	2.5332486629486084
1.0	75760000.0	75770000.0	6.0	6.501443386077881	2.5477356910705566
1.0	75800000.0	75810000.0	3.0	6.5160980224609375	2.5650172233581543
1.0	75830000.0	75840000.0	2.0	6.100951671600342	2.457094430923462
1.0	75860000.0	75870000.0	6.0	5.987702369689941	2.448502779006958
1.0	75880000.0	75890000.0	5.0	6.132855415344238	2.4327759742736816
1.0	75890000.0	75900000.0	6.0	5.8664374351501465	2.3897128105163574
1.0	75900000.0	75910000.0	2.0	6.2548699378967285	2.503236770629883
1.0	75970000.0	75980000.0	4.0	6.313605308532715	2.5098023414611816
1.0	75980000.0	75990000.0	3.0	6.270816326141357	2.5097222328186035
1.0	76150000.0	76160000.0	4.0	4.884062767028809	2.050175666809082
1.0	76190000.0	76200000.0	3.0	3.865243434906006	1.4466392993927002
1.0	76210000.0	76220000.0	7.0	3.8633766174316406	1.445417046546936
1.0	76250000.0	76260000.0	5.0	5.315918922424316	2.2758753299713135
1.0	76300000.0	76310000.0	3.0	4.970566749572754	1.9348663091659546
1.0	76360000.0	76370000.0	5.0	5.862076759338379	2.252678394317627
1.0	76410000.0	76420000.0	6.0	6.583582878112793	2.448479175567627
1.0	76460000.0	76470000.0	6.0	6.281121253967285	2.3223392963409424
1.0	76490000.0	76500000.0	6.0	6.4041428565979	2.3978700637817383
1.0	76540000.0	76550000.0	10.0	6.044955253601074	2.328463077545166
1.0	76550000.0	76560000.0	1.0	6.356192111968994	2.4485392570495605
1.0	76620000.0	76630000.0	4.0	4.966836929321289	2.0134787559509277
1.0	76650000.0	76660000.0	3.0	5.363996982574463	2.1364452838897705
1.0	76690000.0	76700000.0	3.0	5.608288288116455	2.31160306930542
1.0	76700000.0	76710000.0	1.0	5.897772789001465	2.377342700958252
1.0	76720000.0	76730000.0	3.0	5.973512649536133	2.3101210594177246
1.0	76820000.0	76830000.0	5.0	7.338970184326172	2.6982970237731934
1.0	76840000.0	76850000.0	9.0	6.957793235778809	2.6387391090393066
1.0	76890000.0	76900000.0	10.0	6.999467372894287	2.6657557487487793
1.0	76980000.0	76990000.0	10.0	7.184032440185547	2.690290927886963
1.0	77040000.0	77050000.0	7.0	7.530573844909668	2.766967296600342
1.0	77050000.0	77060000.0	3.0	8.031285285949707	2.860450029373169
1.0	77160000.0	77170000.0	5.0	7.311291694641113	2.7302966117858887
1.0	77250000.0	77260000.0	4.0	6.9577836990356445	2.642746925354004
1.0	77270000.0	77280000.0	6.0	6.5928473472595215	2.542623996734619
1.0	77330000.0	77340000.0	5.0	5.32916784286499	2.1441187858581543
1.0	77350000.0	77360000.0	7.0	6.017477989196777	2.287313938140869
1.0	77500000.0	77510000.0	1.0	5.448599338531494	2.1299595832824707
1.0	77620000.0	77630000.0	1.0	3.638993501663208	1.2960907220840454
1.0	77630000.0	77640000.0	2.0	3.3562824726104736	1.0987991094589233
1.0	77730000.0	77740000.0	2.0	4.036069393157959	1.555969476699829
1.0	77760000.0	77770000.0	1.0	4.233986854553223	1.5781781673431396
1.0	77850000.0	77860000.0	1.0	4.830074787139893	1.774196982383728
1.0	77890000.0	77900000.0	6.0	4.677601337432861	1.7238651514053345
1.0	77920000.0	77930000.0	5.0	4.395214557647705	1.6245397329330444
1.0	77930000.0	77940000.0	3.0	4.579061985015869	1.6845487356185913
1.0	78100000.0	78110000.0	5.0	3.4478938579559326	1.163795828819275
1.0	78120000.0	78130000.0	3.0	3.43761944770813	1.1565536260604858
1.0	78130000.0	78140000.0	0.0	3.5678398609161377	1.2473762035369873
1.0	78180000.0	78190000.0	2.0	3.4770801067352295	1.1842939853668213
1.0	78360000.0	78370000.0	1.0	3.694420576095581	1.3335899114608765
1.0	78490000.0	78500000.0	1.0	3.908353328704834	1.4745718240737915
1.0	78510000.0	78520000.0	2.0	3.636821746826172	1.2946093082427979
1.0	78540000.0	78550000.0	3.0	3.5788753032684326	1.2549679279327393
1.0	78720000.0	78730000.0	5.0	5.071721076965332	2.031303882598877
1.0	78740000.0	78750000.0	6.0	5.119912624359131	2.003664016723633
1.0	78750000.0	78760000.0	5.0	5.624672889709473	2.181609630584717
1.0	78760000.0	78770000.0	4.0	5.677549839019775	2.189340114593506
1.0	78860000.0	78870000.0	5.0	5.305112838745117	2.057361125946045
1.0	78870000.0	78880000.0	2.0	5.553544044494629	2.1996984481811523
1.0	78930000.0	78940000.0	0.0	6.0963850021362305	2.3853824138641357
1.0	78970000.0	78980000.0	4.0	6.146521091461182	2.3393161296844482
1.0	78990000.0	79000000.0	6.0	5.843212127685547	2.2628138065338135
1.0	79040000.0	79050000.0	9.0	5.789370536804199	2.178553819656372
1.0	79060000.0	79070000.0	5.0	5.840341091156006	2.167132616043091
1.0	79090000.0	79100000.0	3.0	6.563887596130371	2.5203607082366943
1.0	79120000.0	79130000.0	5.0	6.220512866973877	2.48457670211792
1.0	79150000.0	79160000.0	6.0	6.530678749084473	2.453014850616455
1.0	79180000.0	79190000.0	5.0	6.89418888092041	2.584057331085205
1.0	79240000.0	79250000.0	8.0	6.765321254730225	2.5566248893737793
1.0	79260000.0	79270000.0	4.0	7.2689528465271	2.673811435699463
1.0	79350000.0	79360000.0	5.0	7.222458839416504	2.727320432662964
1.0	79470000.0	79480000.0	10.0	8.858052253723145	3.1296043395996094
1.0	79600000.0	79610000.0	9.0	9.011411666870117	3.106600046157837
1.0	79610000.0	79620000.0	5.0	9.137234687805176	3.1733431816101074
1.0	79630000.0	79640000.0	8.0	7.980952262878418	2.8592922687530518
1.0	79650000.0	79660000.0	6.0	9.705632209777832	3.2588443756103516
1.0	79690000.0	79700000.0	8.0	9.879463195800781	3.2829136848449707
1.0	79750000.0	79760000.0	7.0	10.310490608215332	3.2962722778320312
1.0	79760000.0	79770000.0	12.0	10.107012748718262	3.3011889457702637
1.0	79770000.0	79780000.0	8.0	10.09394645690918	3.3178188800811768
1.0	79790000.0	79800000.0	9.0	10.29666519165039	3.337921142578125
1.0	79800000.0	79810000.0	8.0	9.690499305725098	3.207199811935425
1.0	79850000.0	79860000.0	9.0	9.236612319946289	3.172900676727295
1.0	79860000.0	79870000.0	4.0	9.161230087280273	3.1671340465545654
1.0	79890000.0	79900000.0	8.0	8.76151180267334	3.1419901847839355
1.0	79990000.0	80000000.0	8.0	7.870936393737793	2.987199306488037
1.0	80010000.0	80020000.0	5.0	7.406121730804443	2.8329412937164307
1.0	80100000.0	80110000.0	4.0	6.7452850341796875	2.63032865524292
1.0	80210000.0	80220000.0	14.0	7.392691612243652	2.860146999359131
1.0	80300000.0	80310000.0	5.0	8.730401039123535	3.1931450366973877
1.0	80320000.0	80330000.0	8.0	8.783637046813965	3.119946002960205
1.0	80340000.0	80350000.0	9.0	9.122051239013672	3.180312395095825
1.0	80380000.0	80390000.0	9.0	10.307998657226562	3.372445583343506
1.0	80420000.0	80430000.0	13.0	10.429926872253418	3.391467332839966
1.0	80450000.0	80460000.0	11.0	11.244485855102539	3.495492935180664
1.0	80480000.0	80490000.0	11.0	11.939249038696289	3.5633842945098877
1.0	80530000.0	80540000.0	14.0	11.749475479125977	3.5402722358703613
1.0	80680000.0	80690000.0	8.0	11.707003593444824	3.54822039604187
1.0	80710000.0	80720000.0	8.0	11.617415428161621	3.506687879562378
1.0	80770000.0	80780000.0	15.0	10.636062622070312	3.4681060314178467
1.0	80870000.0	80880000.0	5.0	10.104026794433594	3.1897525787353516
1.0	80890000.0	80900000.0	16.0	11.791681289672852	3.570992946624756
1.0	80910000.0	80920000.0	10.0	12.564096450805664	3.6360373497009277
1.0	80970000.0	80980000.0	12.0	13.646924018859863	3.731318712234497
1.0	80980000.0	80990000.0	16.0	13.725543022155762	3.7801315784454346
1.0	81010000.0	81020000.0	12.0	14.519392013549805	3.871385097503662
1.0	81030000.0	81040000.0	5.0	15.082250595092773	3.9585342407226562
1.0	81040000.0	81050000.0	16.0	14.09131908416748	3.8072590827941895
1.0	81150000.0	81160000.0	9.0	13.740243911743164	3.7710654735565186
1.0	81200000.0	81210000.0	10.0	12.165063858032227	3.4981350898742676
1.0	81280000.0	81290000.0	14.0	13.383096694946289	3.7549026012420654
1.0	81360000.0	81370000.0	12.0	13.05529499053955	3.6587841510772705
1.0	81390000.0	81400000.0	10.0	12.491430282592773	3.576350688934326
1.0	81430000.0	81440000.0	13.0	11.890218734741211	3.5250163078308105
1.0	81470000.0	81480000.0	15.0	12.20672607421875	3.575901746749878
1.0	81510000.0	81520000.0	15.0	13.151266098022461	3.6638858318328857
1.0	81550000.0	81560000.0	24.0	13.241162300109863	3.686810255050659
1.0	81620000.0	81630000.0	7.0	13.998939514160156	3.76948881149292
1.0	81780000.0	81790000.0	7.0	13.545405387878418	3.692167282104492
1.0	81890000.0	81900000.0	13.0	12.159228324890137	3.495227813720703
1.0	81920000.0	81930000.0	4.0	12.217267990112305	3.4979255199432373
1.0	81930000.0	81940000.0	4.0	12.464515686035156	3.6049723625183105
1.0	82150000.0	82160000.0	10.0	12.165184020996094	3.4969840049743652
1.0	82160000.0	82170000.0	12.0	12.054615020751953	3.4963154792785645
1.0	82250000.0	82260000.0	17.0	12.833305358886719	3.5989463329315186
1.0	82300000.0	82310000.0	20.0	13.139816284179688	3.640977382659912
1.0	82330000.0	82340000.0	14.0	13.027384757995605	4.0252790451049805
1.0	82360000.0	82370000.0	13.0	13.713933944702148	3.715735912322998
1.0	82370000.0	82380000.0	11.0	14.074589729309082	4.5876641273498535
1.0	82430000.0	82440000.0	15.0	12.05241584777832	4.356911659240723
1.0	82480000.0	82490000.0	16.0	12.261878967285156	4.135005950927734
1.0	82600000.0	82610000.0	7.0	10.222076416015625	3.8477797508239746
1.0	82640000.0	82650000.0	16.0	11.467652320861816	3.434762954711914
1.0	82770000.0	82780000.0	4.0	12.378411293029785	3.5951366424560547
1.0	82810000.0	82820000.0	13.0	11.359606742858887	3.3856568336486816
1.0	82850000.0	82860000.0	14.0	11.680929183959961	3.442051410675049
1.0	82940000.0	82950000.0	7.0	11.50930118560791	3.443035840988159
1.0	83040000.0	83050000.0	12.0	11.1217622756958	3.4060611724853516
1.0	83150000.0	83160000.0	11.0	10.878519058227539	3.336151123046875
1.0	83180000.0	83190000.0	9.0	10.89785099029541	3.3860023021698
1.0	83230000.0	83240000.0	5.0	10.532438278198242	3.3127822875976562
1.0	83250000.0	83260000.0	9.0	10.322298049926758	3.3254055976867676
1.0	83260000.0	83270000.0	8.0	9.904050827026367	3.1932549476623535
1.0	83280000.0	83290000.0	10.0	9.735483169555664	3.247523546218872
1.0	83300000.0	83310000.0	7.0	9.975172996520996	3.346968173980713
1.0	83310000.0	83320000.0	5.0	10.049934387207031	3.348855495452881
1.0	83450000.0	83460000.0	12.0	9.05734634399414	3.0489280223846436
1.0	83500000.0	83510000.0	9.0	8.690292358398438	3.0058443546295166
1.0	83560000.0	83570000.0	10.0	7.526671409606934	2.8148651123046875
1.0	83930000.0	83940000.0	1.0	3.45147442817688	1.1663144826889038
1.0	83960000.0	83970000.0	5.0	4.066234588623047	1.574904441833496
1.0	84030000.0	84040000.0	1.0	4.681540012359619	1.9387964010238647
1.0	84040000.0	84050000.0	3.0	4.476722717285156	1.8221393823623657
1.0	84050000.0	84060000.0	4.0	4.634207725524902	1.9088894128799438
1.0	84130000.0	84140000.0	3.0	4.830729007720947	2.008145809173584
1.0	84180000.0	84190000.0	5.0	4.858150005340576	2.0210518836975098
1.0	84210000.0	84220000.0	6.0	5.082241535186768	2.151561737060547
1.0	84250000.0	84260000.0	7.0	4.771584987640381	1.9854717254638672
1.0	84350000.0	84360000.0	5.0	4.49685001373291	1.8337920904159546
1.0	84390000.0	84400000.0	5.0	4.384052276611328	1.7468589544296265
1.0	84400000.0	84410000.0	0.0	4.830135345458984	1.9252898693084717
1.0	84430000.0	84440000.0	3.0	4.94118070602417	1.9700872898101807
1.0	84440000.0	84450000.0	4.0	4.735473155975342	1.8408231735229492
1.0	84450000.0	84460000.0	2.0	5.161608695983887	2.0525927543640137
1.0	84500000.0	84510000.0	4.0	4.857934951782227	1.9349114894866943
1.0	84510000.0	84520000.0	2.0	4.305300712585449	1.6495558023452759
1.0	84570000.0	84580000.0	6.0	4.526104927062988	1.850642442703247
1.0	84620000.0	84630000.0	2.0	3.9814181327819824	1.5213905572891235
1.0	84650000.0	84660000.0	5.0	3.6632256507873535	1.312530755996704
1.0	84820000.0	84830000.0	5.0	3.9960994720458984	1.5307148694992065
1.0	84830000.0	84840000.0	2.0	3.6909708976745605	1.3312618732452393
1.0	84850000.0	84860000.0	1.0	3.7117931842803955	1.3452543020248413
1.0	84890000.0	84900000.0	3.0	3.6344757080078125	1.293018102645874
1.0	84930000.0	84940000.0	2.0	3.5688509941101074	1.2480684518814087
1.0	84960000.0	84970000.0	5.0	3.207202196121216	0.9912665486335754
1.0	84970000.0	84980000.0	1.0	4.070437431335449	1.57753586769104
1.0	85040000.0	85050000.0	2.0	3.437781572341919	1.1566652059555054
1.0	85080000.0	85090000.0	1.0	3.3919055461883545	1.1241973638534546
1.0	85140000.0	85150000.0	2.0	3.301406145095825	1.0594508647918701
1.0	85150000.0	85160000.0	0.0	3.376582384109497	1.1132917404174805
1.0	85180000.0	85190000.0	1.0	3.541943073272705	1.2294743061065674
1.0	85250000.0	85260000.0	4.0	3.5894951820373535	1.2622648477554321
1.0	85290000.0	85300000.0	2.0	3.7376506328582764	1.362544059753418
1.0	85360000.0	85370000.0	4.0	3.7287750244140625	1.3566205501556396
1.0	85460000.0	85470000.0	6.0	4.026434898376465	1.5499025583267212
1.0	85530000.0	85540000.0	5.0	3.7489471435546875	1.3700758218765259
1.0	85600000.0	85610000.0	1.0	4.084904193878174	1.586572289466858
1.0	85620000.0	85630000.0	1.0	3.8633410930633545	1.4092532396316528
1.0	85670000.0	85680000.0	4.0	4.192633628845215	1.6530675888061523
1.0	85760000.0	85770000.0	2.0	3.907336473464966	1.4739105701446533
1.0	85770000.0	85780000.0	2.0	4.180622100830078	1.6457191705703735
1.0	85800000.0	85810000.0	3.0	4.4700822830200195	1.7642236948013306
1.0	85810000.0	85820000.0	2.0	4.313319206237793	1.697502851486206
1.0	85850000.0	85860000.0	3.0	4.552722930908203	1.7831817865371704
1.0	85860000.0	85870000.0	2.0	4.113234996795654	1.6041876077651978
1.0	86100000.0	86110000.0	1.0	3.8304543495178223	1.42391037940979
1.0	86160000.0	86170000.0	0.0	3.5784027576446533	1.2546484470367432
1.0	86200000.0	86210000.0	4.0	4.287126064300537	1.7102876901626587
1.0	86260000.0	86270000.0	3.0	5.075858116149902	2.0299649238586426
1.0	86420000.0	86430000.0	4.0	5.390885353088379	2.144474983215332
1.0	86460000.0	86470000.0	2.0	5.806125640869141	2.2524197101593018
1.0	86490000.0	86500000.0	7.0	4.943335056304932	1.8959184885025024
1.0	86510000.0	86520000.0	5.0	5.196319103240967	2.0159451961517334
1.0	86590000.0	86600000.0	7.0	4.518736839294434	1.7749519348144531
1.0	86610000.0	86620000.0	4.0	5.418768882751465	2.1276209354400635
1.0	86690000.0	86700000.0	3.0	4.908571720123291	1.9737542867660522
1.0	86720000.0	86730000.0	2.0	5.234699249267578	2.0856893062591553
1.0	86790000.0	86800000.0	2.0	4.11014461517334	1.5968992710113525
1.0	86800000.0	86810000.0	4.0	4.984005928039551	2.0640902519226074
1.0	86840000.0	86850000.0	3.0	3.657113552093506	1.3083934783935547
1.0	86910000.0	86920000.0	7.0	4.195484638214111	1.6536865234375
1.0	86920000.0	86930000.0	4.0	4.261925220489502	1.6733843088150024
1.0	86930000.0	86940000.0	3.0	4.112165451049805	1.6035267114639282
1.0	86970000.0	86980000.0	2.0	3.9929912090301514	1.5287398099899292
1.0	87150000.0	87160000.0	2.0	3.5769267082214355	1.2536249160766602
1.0	87180000.0	87190000.0	3.0	3.459672451019287	1.1720775365829468
1.0	87220000.0	87230000.0	3.0	3.704252243041992	1.3401875495910645
1.0	87230000.0	87240000.0	1.0	3.932651996612549	1.4902163743972778
1.0	87350000.0	87360000.0	1.0	3.4352500438690186	1.1548823118209839
1.0	87380000.0	87390000.0	2.0	4.7062578201293945	5.624907493591309
1.0	87400000.0	87410000.0	2.0	3.6542937755584717	1.3064721822738647
1.0	87500000.0	87510000.0	0.0	4.081005096435547	1.5303690433502197
1.0	87530000.0	87540000.0	0.0	3.874368667602539	1.4525620937347412
1.0	87540000.0	87550000.0	4.0	3.705003023147583	1.3407005071640015
1.0	87550000.0	87560000.0	3.0	3.8375582695007324	1.4285681247711182
1.0	87570000.0	87580000.0	1.0	3.807950973510742	1.4091367721557617
1.0	87610000.0	87620000.0	2.0	4.1620564460754395	1.6049373149871826
1.0	87700000.0	87710000.0	3.0	3.9386425018310547	1.4940606355667114
1.0	87710000.0	87720000.0	5.0	4.126959800720215	1.6126905679702759
1.0	87760000.0	87770000.0	2.0	3.7745468616485596	1.3870790004730225
1.0	87800000.0	87810000.0	3.0	3.5072531700134277	1.2053804397583008
1.0	87920000.0	87930000.0	3.0	4.403332233428955	1.7189136743545532
1.0	88110000.0	88120000.0	1.0	4.356281280517578	1.7515360116958618
1.0	88170000.0	88180000.0	2.0	4.929214000701904	2.0745022296905518
1.0	88200000.0	88210000.0	2.0	4.584301948547363	1.8839327096939087
1.0	88230000.0	88240000.0	5.0	4.589700698852539	1.8869930505752563
1.0	88240000.0	88250000.0	5.0	4.7441020011901855	1.97360360622406
1.0	88310000.0	88320000.0	2.0	4.606985092163086	1.8968117237091064
1.0	88330000.0	88340000.0	2.0	4.331855773925781	1.7370212078094482
1.0	88350000.0	88360000.0	4.0	4.619376182556152	1.9038269519805908
1.0	88380000.0	88390000.0	4.0	4.624263286590576	1.9065883159637451
1.0	88410000.0	88420000.0	2.0	4.776352882385254	1.9914066791534424
1.0	88440000.0	88450000.0	1.0	5.265802383422852	2.2504489421844482
1.0	88480000.0	88490000.0	2.0	5.164330005645752	2.1971561908721924
1.0	88530000.0	88540000.0	2.0	5.558094501495361	2.3118515014648438
1.0	88570000.0	88580000.0	2.0	5.590362548828125	2.2985546588897705
1.0	88600000.0	88610000.0	2.0	4.985922813415527	2.0431742668151855
1.0	88630000.0	88640000.0	1.0	5.182896137237549	2.2008004188537598
1.0	88650000.0	88660000.0	3.0	5.112738609313965	2.1266472339630127
1.0	88660000.0	88670000.0	7.0	4.907622337341309	2.0186805725097656
1.0	88740000.0	88750000.0	5.0	5.204085350036621	2.1931638717651367
1.0	88770000.0	88780000.0	2.0	5.583006858825684	2.2486865520477295
1.0	88790000.0	88800000.0	2.0	5.363322734832764	2.1937637329101562
1.0	88840000.0	88850000.0	2.0	5.8839898109436035	2.2908504009246826
1.0	88970000.0	88980000.0	6.0	5.455374717712402	2.0868024826049805
1.0	88990000.0	89000000.0	4.0	5.561405181884766	2.134829521179199
1.0	89000000.0	89010000.0	6.0	6.0599260330200195	2.3226678371429443
1.0	89020000.0	89030000.0	9.0	5.223224639892578	1.9991050958633423
1.0	89030000.0	89040000.0	3.0	5.368554592132568	2.03365159034729
1.0	89130000.0	89140000.0	1.0	3.9280753135681152	1.4872729778289795
1.0	89170000.0	89180000.0	1.0	3.6660282611846924	1.3144276142120361
1.0	89250000.0	89260000.0	3.0	3.661705493927002	1.3114993572235107
1.0	89300000.0	89310000.0	6.0	3.6796767711639404	1.3236498832702637
1.0	89310000.0	89320000.0	5.0	3.585597515106201	1.2595938444137573
1.0	89380000.0	89390000.0	5.0	3.595670700073242	1.2664966583251953
1.0	89460000.0	89470000.0	3.0	3.563243865966797	1.2442049980163574
1.0	89500000.0	89510000.0	1.0	3.5841617584228516	1.2586020231246948
1.0	89550000.0	89560000.0	2.0	3.4712741374969482	1.1802221536636353
1.0	89630000.0	89640000.0	2.0	3.6679396629333496	1.3157188892364502
1.0	89640000.0	89650000.0	2.0	3.6166293621063232	1.2808482646942139
1.0	89660000.0	89670000.0	2.0	4.079422473907471	1.583146572113037
1.0	89670000.0	89680000.0	0.0	3.5663585662841797	1.2463433742523193
1.0	89760000.0	89770000.0	4.0	3.642385959625244	1.2983955144882202
1.0	89990000.0	90000000.0	4.0	3.9861462116241455	1.5243949890136719
1.0	90020000.0	90030000.0	0.0	3.399618625640869	1.1296696662902832
1.0	90060000.0	90070000.0	0.0	3.3561363220214844	1.0986989736557007
1.0	90110000.0	90120000.0	3.0	3.3937783241271973	1.1255244016647339
1.0	90140000.0	90150000.0	2.0	3.395606517791748	1.126819133758545
1.0	90160000.0	90170000.0	4.0	3.4702281951904297	1.1794917583465576
1.0	90200000.0	90210000.0	1.0	3.5011818408966064	1.2011502981185913
1.0	90420000.0	90430000.0	4.0	3.347752809524536	1.0927022695541382
1.0	90460000.0	90470000.0	1.0	5.084242820739746	5.896788597106934
1.0	90470000.0	90480000.0	1.0	3.2718329429626465	1.038116455078125
1.0	90480000.0	90490000.0	1.0	3.28287935256958	1.046088457107544
1.0	90590000.0	90600000.0	6.0	4.137968063354492	1.619497299194336
1.0	90720000.0	90730000.0	5.0	5.1525983810424805	2.04603910446167
1.0	90730000.0	90740000.0	3.0	5.104378700256348	1.9938064813613892
1.0	90740000.0	90750000.0	6.0	4.847043514251709	1.8847764730453491
1.0	90830000.0	90840000.0	1.0	5.140318870544434	2.0228238105773926
1.0	90870000.0	90880000.0	2.0	5.6943182945251465	2.275172472000122
1.0	90880000.0	90890000.0	4.0	5.738560676574707	2.2441704273223877
1.0	90970000.0	90980000.0	8.0	5.629917144775391	2.2013227939605713
1.0	91020000.0	91030000.0	6.0	6.055028438568115	2.284341335296631
1.0	91110000.0	91120000.0	5.0	5.197972297668457	2.0310354232788086
1.0	91130000.0	91140000.0	3.0	5.205965042114258	2.0892577171325684
1.0	91140000.0	91150000.0	1.0	5.365896701812744	2.072572946548462
1.0	91210000.0	91220000.0	2.0	4.765388488769531	1.9062172174453735
1.0	91260000.0	91270000.0	4.0	4.658225059509277	1.8380944728851318
1.0	91380000.0	91390000.0	2.0	3.840122699737549	1.430246114730835
1.0	91430000.0	91440000.0	5.0	3.822007656097412	1.4183783531188965
1.0	91770000.0	91780000.0	4.0	4.697267055511475	1.8946459293365479
1.0	91790000.0	91800000.0	4.0	5.000882148742676	2.0154013633728027
1.0	91870000.0	91880000.0	0.0	4.35178279876709	1.606662392616272
1.0	91910000.0	91920000.0	3.0	3.8144431114196777	1.408846139907837
1.0	91920000.0	91930000.0	2.0	4.071284294128418	1.5780657529830933
1.0	91930000.0	91940000.0	4.0	4.393905162811279	1.7737629413604736
1.0	91990000.0	92000000.0	3.0	3.693682909011841	1.333085298538208
1.0	92050000.0	92060000.0	3.0	3.74531626701355	1.3676568269729614
1.0	92110000.0	92120000.0	1.0	3.8823654651641846	1.4557286500930786
1.0	92120000.0	92130000.0	3.0	3.896388292312622	1.4668395519256592
1.0	92140000.0	92150000.0	2.0	3.8411972522735596	1.4309444427490234
1.0	92150000.0	92160000.0	6.0	3.536149263381958	1.225473165512085
1.0	92200000.0	92210000.0	5.0	3.4142112731933594	1.1400059461593628
1.0	92210000.0	92220000.0	3.0	3.385054349899292	1.1193184852600098
1.0	92220000.0	92230000.0	1.0	3.5025076866149902	1.2020784616470337
1.0	92340000.0	92350000.0	3.0	3.717869997024536	1.3493235111236572
1.0	92380000.0	92390000.0	4.0	4.293790340423584	1.7142879962921143
1.0	92390000.0	92400000.0	6.0	3.9127631187438965	1.4497134685516357
1.0	92480000.0	92490000.0	3.0	4.389059543609619	1.7275054454803467
1.0	92510000.0	92520000.0	2.0	4.219474792480469	1.5993192195892334
1.0	92540000.0	92550000.0	3.0	3.8155875205993652	1.414154052734375
1.0	92570000.0	92580000.0	4.0	3.620534896850586	1.2835222482681274
1.0	92610000.0	92620000.0	2.0	3.7363834381103516	1.3617051839828491
1.0	92620000.0	92630000.0	5.0	3.820307970046997	1.4172606468200684
1.0	92670000.0	92680000.0	6.0	4.0986833572387695	1.555493712425232
1.0	92710000.0	92720000.0	0.0	3.6749961376190186	1.3204925060272217
1.0	92750000.0	92760000.0	1.0	3.3880558013916016	1.1214536428451538
1.0	92810000.0	92820000.0	0.0	3.4951515197753906	1.1969349384307861
1.0	92900000.0	92910000.0	2.0	3.4765591621398926	1.1839325428009033
1.0	92950000.0	92960000.0	2.0	3.3927083015441895	1.1247649192810059
1.0	92960000.0	92970000.0	1.0	3.501087188720703	1.2010884284973145
1.0	93040000.0	93050000.0	1.0	3.260240077972412	1.0297328233718872
1.0	93070000.0	93080000.0	4.0	3.243925094604492	1.0179277658462524
1.0	93150000.0	93160000.0	2.0	3.3624520301818848	1.1032243967056274
1.0	93160000.0	93170000.0	2.0	3.275841474533081	1.041014552116394
1.0	93170000.0	93180000.0	3.0	3.4603209495544434	1.1725374460220337
1.0	93240000.0	93250000.0	0.0	3.7277050018310547	1.355910062789917
1.0	93330000.0	93340000.0	3.0	3.75346040725708	1.3677746057510376
1.0	93360000.0	93370000.0	5.0	3.8508949279785156	1.4335888624191284
1.0	93390000.0	93400000.0	2.0	5.408751010894775	2.07210111618042
1.0	93420000.0	93430000.0	29.0	4.8746232986450195	2.0450704097747803
1.0	93490000.0	93500000.0	1.0	4.698498249053955	1.7998981475830078
1.0	93550000.0	93560000.0	2.0	3.4304912090301514	1.1515281200408936
1.0	93600000.0	93610000.0	4.0	3.2019639015197754	0.987456202507019
1.0	93650000.0	93660000.0	5.0	3.298241138458252	1.05716872215271
1.0	93660000.0	93670000.0	0.0	3.2957382202148438	1.0553652048110962
1.0	93800000.0	93810000.0	0.0	3.3501956462860107	1.094455599784851
1.0	93890000.0	93900000.0	0.0	3.897183895111084	1.4673521518707275
1.0	93910000.0	93920000.0	3.0	4.223815441131592	1.6720632314682007
1.0	94040000.0	94050000.0	1.0	3.3376383781433105	1.0854781866073608
1.0	94060000.0	94070000.0	1.0	3.3781611919403076	1.1144241094589233
1.0	94080000.0	94090000.0	1.0	3.1705758571624756	0.9646018147468567
1.0	94100000.0	94110000.0	3.0	3.531287670135498	1.2220964431762695
1.0	94120000.0	94130000.0	4.0	3.5760254859924316	1.2530019283294678
1.0	94160000.0	94170000.0	3.0	4.007784843444824	1.5381181240081787
1.0	94210000.0	94220000.0	2.0	3.872999668121338	1.4516733884811401
1.0	94240000.0	94250000.0	2.0	3.6200661659240723	1.2831963300704956
1.0	94260000.0	94270000.0	1.0	3.6867516040802	1.328429937362671
1.0	94280000.0	94290000.0	1.0	3.388918399810791	1.1220760345458984
1.0	94430000.0	94440000.0	5.0	4.00766658782959	1.538043737411499
1.0	94620000.0	94630000.0	7.0	4.322890281677246	1.7316852807998657
1.0	94650000.0	94660000.0	2.0	4.31903076171875	1.7293819189071655
1.0	94660000.0	94670000.0	3.0	4.236655235290527	1.679846167564392
1.0	94670000.0	94680000.0	2.0	4.428019046783447	1.7937713861465454
1.0	94790000.0	94800000.0	7.0	4.649927139282227	1.9210526943206787
1.0	94850000.0	94860000.0	4.0	4.086432933807373	1.587522029876709
1.0	95040000.0	95050000.0	5.0	4.557968616485596	1.868912696838379
1.0	95110000.0	95120000.0	3.0	4.983977317810059	2.032747745513916
1.0	95120000.0	95130000.0	5.0	4.587159633636475	1.874768853187561
1.0	95260000.0	95270000.0	1.0	4.407161712646484	1.7815485000610352
1.0	95270000.0	95280000.0	4.0	4.522938251495361	1.7592532634735107
1.0	95300000.0	95310000.0	4.0	4.81310510635376	2.0115809440612793
1.0	95340000.0	95350000.0	2.0	4.539990425109863	1.8586242198944092
1.0	95560000.0	95570000.0	2.0	5.0170488357543945	2.0379343032836914
1.0	95600000.0	95610000.0	3.0	4.945024013519287	2.0094685554504395
1.0	95630000.0	95640000.0	4.0	5.3902082443237305	2.163785457611084
1.0	95660000.0	95670000.0	3.0	5.694576263427734	2.3411402702331543
1.0	95700000.0	95710000.0	3.0	4.349740982055664	1.642521858215332
1.0	95790000.0	95800000.0	9.0	7.000277519226074	2.72769832611084
1.0	95800000.0	95810000.0	8.0	7.37237024307251	2.7715256214141846
1.0	95830000.0	95840000.0	3.0	7.902750492095947	2.9103000164031982
1.0	95900000.0	95910000.0	4.0	8.278289794921875	2.986499071121216
1.0	95970000.0	95980000.0	10.0	8.695693016052246	3.0979597568511963
1.0	95990000.0	96000000.0	6.0	8.801178932189941	3.0368103981018066
1.0	96000000.0	96010000.0	6.0	8.474124908447266	3.0191521644592285
1.0	96060000.0	96070000.0	9.0	8.733973503112793	3.052626132965088
1.0	96070000.0	96080000.0	12.0	8.650533676147461	3.0996062755584717
1.0	96150000.0	96160000.0	3.0	9.135376930236816	3.121487617492676
1.0	96200000.0	96210000.0	10.0	9.2018461227417	3.1484029293060303
1.0	96220000.0	96230000.0	6.0	9.228494644165039	3.1181209087371826
1.0	96290000.0	96300000.0	9.0	9.187606811523438	3.1376492977142334
1.0	96300000.0	96310000.0	9.0	9.32387638092041	3.145937204360962
1.0	96390000.0	96400000.0	10.0	9.07004451751709	3.0870003700256348
1.0	96430000.0	96440000.0	13.0	8.453222274780273	3.008939266204834
1.0	96490000.0	96500000.0	5.0	9.895739555358887	3.214136838912964
1.0	96520000.0	96530000.0	1.0	7.586765289306641	2.8367552757263184
1.0	96560000.0	96570000.0	18.0	9.274629592895508	3.136669635772705
1.0	96640000.0	96650000.0	10.0	9.623285293579102	3.176574230194092
1.0	96660000.0	96670000.0	14.0	10.346230506896973	3.232672929763794
1.0	96770000.0	96780000.0	14.0	8.906929016113281	3.0485923290252686
1.0	96880000.0	96890000.0	8.0	9.249700546264648	3.1125309467315674
1.0	96990000.0	97000000.0	12.0	7.274694919586182	2.7008213996887207
1.0	97030000.0	97040000.0	8.0	7.419892311096191	2.724886417388916
1.0	97050000.0	97060000.0	4.0	7.744958400726318	2.813535213470459
1.0	97140000.0	97150000.0	1.0	5.893713474273682	2.3278698921203613
1.0	97170000.0	97180000.0	8.0	5.38013219833374	2.087777614593506
1.0	97230000.0	97240000.0	4.0	4.221789360046387	1.670835256576538
1.0	97350000.0	97360000.0	7.0	7.487820625305176	2.7465338706970215
1.0	97380000.0	97390000.0	5.0	7.655867099761963	2.8876192569732666
1.0	97420000.0	97430000.0	9.0	7.832421779632568	2.7884926795959473
1.0	97530000.0	97540000.0	7.0	8.61552619934082	2.9607772827148438
1.0	97540000.0	97550000.0	3.0	9.14741039276123	3.1710638999938965
1.0	97560000.0	97570000.0	11.0	8.850275039672852	3.0945725440979004
1.0	97590000.0	97600000.0	4.0	8.412421226501465	2.9200494289398193
1.0	97610000.0	97620000.0	11.0	8.591558456420898	3.085967540740967
1.0	97620000.0	97630000.0	3.0	8.264568328857422	2.8703808784484863
1.0	97720000.0	97730000.0	20.0	9.319784164428711	3.148275375366211
1.0	97780000.0	97790000.0	2.0	8.165288925170898	3.0391125679016113
1.0	97860000.0	97870000.0	5.0	10.545985221862793	3.2572579383850098
1.0	97880000.0	97890000.0	13.0	10.754524230957031	3.3398566246032715
1.0	97990000.0	98000000.0	14.0	11.80290699005127	3.526648998260498
1.0	98000000.0	98010000.0	9.0	11.76492691040039	3.547110080718994
1.0	98070000.0	98080000.0	9.0	11.68867301940918	3.464595317840576
1.0	98130000.0	98140000.0	11.0	12.118189811706543	3.5711231231689453
1.0	98140000.0	98150000.0	12.0	12.030929565429688	3.55180025100708
1.0	98180000.0	98190000.0	19.0	11.663647651672363	3.514482021331787
1.0	98200000.0	98210000.0	11.0	11.818998336791992	3.5650086402893066
1.0	98250000.0	98260000.0	13.0	10.912213325500488	3.348823070526123
1.0	98270000.0	98280000.0	11.0	9.83122444152832	3.168257236480713
1.0	98310000.0	98320000.0	13.0	8.998873710632324	3.0731194019317627
1.0	98330000.0	98340000.0	8.0	10.248026847839355	3.3243422508239746
1.0	98480000.0	98490000.0	12.0	10.032442092895508	3.410456895828247
1.0	98490000.0	98500000.0	10.0	9.468069076538086	3.2037148475646973
1.0	98610000.0	98620000.0	13.0	9.714729309082031	3.130323886871338
1.0	98670000.0	98680000.0	6.0	9.624871253967285	3.1365668773651123
1.0	99000000.0	99010000.0	10.0	10.116659164428711	3.2058651447296143
1.0	99060000.0	99070000.0	9.0	10.498948097229004	3.2903106212615967
1.0	99170000.0	99180000.0	10.0	9.154520988464355	3.1239733695983887
1.0	99180000.0	99190000.0	9.0	9.028982162475586	3.0586884021759033
1.0	99320000.0	99330000.0	11.0	7.776642799377441	2.802974224090576
1.0	99350000.0	99360000.0	12.0	7.313607692718506	2.674443244934082
1.0	99370000.0	99380000.0	7.0	7.674307823181152	2.767850399017334
1.0	99410000.0	99420000.0	11.0	7.587963104248047	2.723961353302002
1.0	99450000.0	99460000.0	5.0	8.511816024780273	2.9697041511535645
1.0	99460000.0	99470000.0	9.0	7.320401668548584	2.6497159004211426
1.0	99540000.0	99550000.0	8.0	7.500077724456787	2.740044355392456
1.0	99580000.0	99590000.0	6.0	7.482375144958496	2.694228410720825
1.0	99610000.0	99620000.0	9.0	7.016482353210449	2.563643455505371
1.0	99650000.0	99660000.0	6.0	6.953680515289307	2.5440173149108887
1.0	99840000.0	99850000.0	4.0	7.315834045410156	2.682987689971924
1.0	99870000.0	99880000.0	6.0	6.529458522796631	2.4074883460998535
1.0	99960000.0	99970000.0	1.0	5.751009941101074	2.127737045288086
1.0	100100000.0	100110000.0	2.0	4.546156406402588	1.7059646844863892
1.0	100110000.0	100120000.0	3.0	4.150779724121094	1.6264240741729736
1.0	100160000.0	100170000.0	2.0	4.211358547210693	1.6090328693389893
1.0	100190000.0	100200000.0	3.0	3.6200175285339355	1.2831604480743408
1.0	100200000.0	100210000.0	2.0	3.528703212738037	1.2203011512756348
1.0	100230000.0	100240000.0	5.0	3.6036083698272705	1.2719438076019287
1.0	100310000.0	100320000.0	1.0	3.424684524536133	1.1474192142486572
1.0	100320000.0	100330000.0	1.0	3.386814832687378	1.1205726861953735
1.0	100420000.0	100430000.0	2.0	3.615966320037842	1.2803928852081299
1.0	100440000.0	100450000.0	1.0	3.3427834510803223	1.0891449451446533
1.0	100490000.0	100500000.0	1.0	3.399399995803833	1.129514217376709
1.0	100520000.0	100530000.0	2.0	3.425063371658325	1.1476876735687256
1.0	100540000.0	100550000.0	7.0	3.4468281269073486	1.1630446910858154
1.0	100560000.0	100570000.0	3.0	3.4767677783966064	1.1840721368789673
1.0	100690000.0	100700000.0	3.0	3.285503387451172	1.0479909181594849
1.0	100700000.0	100710000.0	4.0	3.2326366901397705	1.009735345840454
1.0	100770000.0	100780000.0	2.0	3.429713726043701	1.1509740352630615
1.0	100880000.0	100890000.0	2.0	3.6878581047058105	1.3291676044464111
1.0	100950000.0	100960000.0	2.0	3.5470633506774902	1.2330303192138672
1.0	101000000.0	101010000.0	2.0	3.856009006500244	1.440618872642517
1.0	101020000.0	101030000.0	1.0	4.424459457397461	1.7117853164672852
1.0	101260000.0	101270000.0	3.0	4.993237018585205	1.9572250843048096
1.0	101290000.0	101300000.0	5.0	4.291321277618408	1.6079633235931396
1.0	101420000.0	101430000.0	1.0	3.2170886993408203	0.9984515905380249
1.0	101450000.0	101460000.0	1.0	3.243126630783081	1.0173468589782715
1.0	101460000.0	101470000.0	0.0	3.3083958625793457	1.0644687414169312
1.0	101510000.0	101520000.0	2.0	3.6898016929626465	1.3304784297943115
1.0	101550000.0	101560000.0	4.0	3.3320987224578857	1.081498384475708
1.0	101650000.0	101660000.0	1.0	3.6586556434631348	1.309439778327942
1.0	101680000.0	101690000.0	2.0	3.729449510574341	1.3570706844329834
1.0	101690000.0	101700000.0	7.0	3.5656208992004395	1.2458385229110718
1.0	101750000.0	101760000.0	2.0	3.570423126220703	1.249145269393921
1.0	101790000.0	101800000.0	4.0	3.8827171325683594	1.4305973052978516
1.0	101880000.0	101890000.0	3.0	4.081583023071289	1.5083428621292114
1.0	101910000.0	101920000.0	0.0	4.198777675628662	1.5987939834594727
1.0	101960000.0	101970000.0	4.0	4.162665843963623	1.5192586183547974
1.0	102020000.0	102030000.0	13.0	4.778256416320801	1.8223460912704468
1.0	102110000.0	102120000.0	3.0	6.5231428146362305	2.402780532836914
1.0	102270000.0	102280000.0	4.0	6.808315277099609	2.5098471641540527
1.0	102280000.0	102290000.0	5.0	6.939263343811035	2.5124924182891846
1.0	102300000.0	102310000.0	5.0	6.767949104309082	2.5077977180480957
1.0	102310000.0	102320000.0	6.0	7.552735328674316	2.735307455062866
1.0	102320000.0	102330000.0	4.0	7.24765682220459	2.6348536014556885
1.0	102360000.0	102370000.0	3.0	7.7819504737854	2.7475452423095703
1.0	102390000.0	102400000.0	7.0	8.277750015258789	2.867433547973633
1.0	102400000.0	102410000.0	3.0	8.400364875793457	2.87603497505188
1.0	102430000.0	102440000.0	7.0	8.589797019958496	2.9380414485931396
1.0	102440000.0	102450000.0	7.0	8.428778648376465	2.895301103591919
1.0	102550000.0	102560000.0	4.0	9.509368896484375	3.0979437828063965
1.0	102580000.0	102590000.0	7.0	9.753633499145508	3.2157959938049316
1.0	102610000.0	102620000.0	8.0	9.622285842895508	3.2334351539611816
1.0	102620000.0	102630000.0	11.0	9.76411247253418	3.234889507293701
1.0	102800000.0	102810000.0	8.0	9.31091594696045	3.107800006866455
1.0	102850000.0	102860000.0	8.0	9.95638656616211	3.2127602100372314
1.0	102860000.0	102870000.0	8.0	10.294198989868164	3.3655757904052734
1.0	102900000.0	102910000.0	15.0	9.7800931930542	3.154792070388794
1.0	102910000.0	102920000.0	5.0	9.075624465942383	3.0659875869750977
1.0	102920000.0	102930000.0	9.0	9.265639305114746	3.0400261878967285
1.0	102950000.0	102960000.0	11.0	10.897115707397461	3.3889565467834473
1.0	102960000.0	102970000.0	7.0	11.241083145141602	3.410071849822998
1.0	102980000.0	102990000.0	11.0	11.126757621765137	3.4145431518554688
1.0	103050000.0	103060000.0	10.0	11.272697448730469	3.426318645477295
1.0	103060000.0	103070000.0	8.0	11.47606086730957	3.4376614093780518
1.0	103110000.0	103120000.0	14.0	11.848386764526367	3.436509609222412
1.0	103160000.0	103170000.0	15.0	11.471809387207031	3.3992602825164795
1.0	103170000.0	103180000.0	16.0	11.733022689819336	3.458484649658203
1.0	103190000.0	103200000.0	12.0	11.955551147460938	3.5156846046447754
1.0	103250000.0	103260000.0	7.0	12.488266944885254	3.547161817550659
1.0	103260000.0	103270000.0	17.0	12.074417114257812	3.523752212524414
1.0	103440000.0	103450000.0	16.0	11.378015518188477	3.426694393157959
1.0	103480000.0	103490000.0	13.0	10.683677673339844	3.2982325553894043
1.0	103540000.0	103550000.0	9.0	11.974630355834961	3.5559325218200684
1.0	103560000.0	103570000.0	13.0	10.603202819824219	3.3420472145080566
1.0	103650000.0	103660000.0	14.0	10.893716812133789	3.379189968109131
1.0	103690000.0	103700000.0	11.0	10.222761154174805	3.341458559036255
1.0	103780000.0	103790000.0	2.0	4.646851539611816	1.9193284511566162
1.0	104070000.0	104080000.0	2.0	3.9910635948181152	1.527517557144165
1.0	104080000.0	104090000.0	2.0	4.211522579193115	1.6645853519439697
1.0	104310000.0	104320000.0	12.0	5.313355922698975	2.2745728492736816
1.0	104370000.0	104380000.0	10.0	7.178755760192871	2.9064507484436035
1.0	104390000.0	104400000.0	6.0	7.629594326019287	2.988558053970337
1.0	104410000.0	104420000.0	1.0	8.52979850769043	3.2147109508514404
1.0	104490000.0	104500000.0	7.0	7.534252166748047	2.984820604324341
1.0	104670000.0	104680000.0	7.0	8.356633186340332	3.067469596862793
1.0	104750000.0	104760000.0	13.0	8.728957176208496	3.145035982131958
1.0	104770000.0	104780000.0	4.0	9.227290153503418	3.292623519897461
1.0	104810000.0	104820000.0	9.0	9.205184936523438	3.309555768966675
1.0	104830000.0	104840000.0	8.0	9.011236190795898	3.229757785797119
1.0	104970000.0	104980000.0	8.0	9.242523193359375	3.2690892219543457
1.0	105080000.0	105090000.0	5.0	8.092844009399414	3.006834030151367
1.0	105100000.0	105110000.0	2.0	8.56596851348877	3.0851495265960693
1.0	105170000.0	105180000.0	3.0	6.631877899169922	2.7455451488494873
1.0	105230000.0	105240000.0	2.0	5.9305009841918945	2.5468087196350098
1.0	105290000.0	105300000.0	5.0	5.58125114440918	2.4073755741119385
1.0	105330000.0	105340000.0	4.0	6.998139381408691	2.852564811706543
1.0	105420000.0	105430000.0	10.0	8.270112991333008	3.0782864093780518
1.0	105520000.0	105530000.0	8.0	10.560519218444824	3.4690165519714355
1.0	105540000.0	105550000.0	10.0	9.906315803527832	3.3674824237823486
1.0	105580000.0	105590000.0	11.0	9.87623405456543	3.392441987991333
1.0	105640000.0	105650000.0	8.0	9.556066513061523	3.350388765335083
1.0	105690000.0	105700000.0	6.0	10.220773696899414	3.4362246990203857
1.0	105700000.0	105710000.0	12.0	10.164742469787598	3.3790175914764404
1.0	105740000.0	105750000.0	5.0	9.925463676452637	3.306580066680908
1.0	105760000.0	105770000.0	15.0	8.933653831481934	3.098611354827881
1.0	105800000.0	105810000.0	9.0	10.949647903442383	3.4685394763946533
1.0	105870000.0	105880000.0	12.0	11.039766311645508	3.542369842529297
1.0	105890000.0	105900000.0	9.0	11.191349029541016	3.5190768241882324
1.0	105920000.0	105930000.0	9.0	11.602989196777344	3.554967164993286
1.0	105940000.0	105950000.0	15.0	10.966651916503906	3.5127174854278564
1.0	105950000.0	105960000.0	7.0	11.182332038879395	3.4970028400421143
1.0	105980000.0	105990000.0	9.0	11.086760520935059	3.477876663208008
1.0	106020000.0	106030000.0	8.0	10.055879592895508	3.3944523334503174
1.0	106090000.0	106100000.0	15.0	9.59180736541748	3.3623721599578857
1.0	106330000.0	106340000.0	9.0	10.162208557128906	3.374657392501831
1.0	106340000.0	106350000.0	8.0	9.8363676071167	3.364771604537964
1.0	106440000.0	106450000.0	9.0	8.310388565063477	3.1747288703918457
1.0	106530000.0	106540000.0	6.0	9.60117244720459	3.355482816696167
1.0	106610000.0	106620000.0	11.0	9.63182258605957	3.351937770843506
1.0	106680000.0	106690000.0	9.0	9.905515670776367	3.399327039718628
1.0	106760000.0	106770000.0	8.0	9.850641250610352	3.3872833251953125
1.0	106820000.0	106830000.0	6.0	9.671407699584961	3.296968460083008
1.0	106840000.0	106850000.0	8.0	9.420266151428223	3.3032329082489014
1.0	106850000.0	106860000.0	7.0	9.319262504577637	3.1734752655029297
1.0	107010000.0	107020000.0	6.0	9.425800323486328	3.237574338912964
1.0	107130000.0	107140000.0	4.0	8.104819297790527	2.924908399581909
1.0	107140000.0	107150000.0	6.0	8.16670036315918	2.999638080596924
1.0	107150000.0	107160000.0	8.0	8.198625564575195	2.975841760635376
1.0	107190000.0	107200000.0	4.0	8.136845588684082	2.9555649757385254
1.0	107200000.0	107210000.0	9.0	8.369898796081543	2.988640069961548
1.0	107220000.0	107230000.0	8.0	8.256623268127441	2.9822959899902344
1.0	107280000.0	107290000.0	9.0	8.183173179626465	2.9861152172088623
1.0	107290000.0	107300000.0	6.0	8.33806324005127	2.9924376010894775
1.0	107380000.0	107390000.0	7.0	6.972530364990234	2.6515583992004395
1.0	107390000.0	107400000.0	11.0	6.4522857666015625	2.540410280227661
1.0	107400000.0	107410000.0	2.0	6.563009738922119	2.576690196990967
1.0	107410000.0	107420000.0	8.0	6.362303256988525	2.533156156539917
1.0	107490000.0	107500000.0	4.0	5.368868827819824	2.204221725463867
1.0	107510000.0	107520000.0	2.0	4.992920398712158	2.102372169494629
1.0	107520000.0	107530000.0	1.0	4.907296180725098	1.9929487705230713
1.0	107530000.0	107540000.0	2.0	4.7071852684021	1.9531099796295166
1.0	107550000.0	107560000.0	3.0	4.691662788391113	1.9444481134414673
1.0	107570000.0	107580000.0	3.0	4.374451637268066	1.762285828590393
1.0	107580000.0	107590000.0	4.0	4.492041110992432	1.8310073614120483
1.0	107630000.0	107640000.0	4.0	4.447194576263428	1.804968237876892
1.0	107640000.0	107650000.0	2.0	4.385518550872803	1.7688140869140625
1.0	107670000.0	107680000.0	2.0	4.348877906799316	1.7471418380737305
1.0	107740000.0	107750000.0	1.0	4.768446445465088	1.9617955684661865
1.0	107750000.0	107760000.0	7.0	4.515374183654785	1.8444808721542358
1.0	107780000.0	107790000.0	4.0	4.642858028411865	1.917080283164978
1.0	108030000.0	108040000.0	2.0	3.8218536376953125	1.4182780981063843
1.0	108090000.0	108100000.0	2.0	3.7264113426208496	1.3550374507904053
1.0	108100000.0	108110000.0	0.0	3.624926805496216	1.2865149974822998
1.0	108150000.0	108160000.0	1.0	3.252462863922119	1.0241140127182007
1.0	108160000.0	108170000.0	1.0	3.327786922454834	1.078406572341919
1.0	108170000.0	108180000.0	1.0	3.358224868774414	1.1001914739608765
1.0	108230000.0	108240000.0	1.0	3.3029212951660156	1.0605379343032837
1.0	108290000.0	108300000.0	2.0	3.429611921310425	1.150899887084961
1.0	108360000.0	108370000.0	2.0	3.5554912090301514	1.238849401473999
1.0	108390000.0	108400000.0	3.0	3.6969361305236816	1.3352758884429932
1.0	108410000.0	108420000.0	3.0	4.084005832672119	1.586008906364441
1.0	108480000.0	108490000.0	2.0	3.923710584640503	1.4844666719436646
1.0	108490000.0	108500000.0	1.0	3.784822940826416	1.3938827514648438
1.0	108540000.0	108550000.0	2.0	3.6033005714416504	1.2717273235321045
1.0	108640000.0	108650000.0	3.0	3.789031505584717	1.396665334701538
1.0	108670000.0	108680000.0	2.0	3.316701889038086	1.0704411268234253
1.0	108680000.0	108690000.0	4.0	3.2847275733947754	1.0474302768707275
1.0	108710000.0	108720000.0	2.0	3.081799268722534	0.8998092412948608
1.0	108750000.0	108760000.0	3.0	3.320763111114502	1.0733658075332642
1.0	108880000.0	108890000.0	2.0	3.2986011505126953	1.0574321746826172
1.0	109020000.0	109030000.0	2.0	3.46167254447937	1.1734933853149414
1.0	109040000.0	109050000.0	3.0	3.4629063606262207	1.1743547916412354
1.0	109070000.0	109080000.0	4.0	3.534489870071411	1.2243154048919678
1.0	109120000.0	109130000.0	1.0	3.4000003337860107	1.129934549331665
1.0	109130000.0	109140000.0	3.0	3.4923577308654785	1.1949819326400757
[truncated: 47,559 more rows]
