# Supplementary material for: Genome-wide mapping of somatic mutation rates uncovers drivers of cancer
Source: Nat Biotechnol. 2022 Jun 20;40(11):1634–43. doi: 10.1038/s41587-022-01353-8 (PMC9646522; doi:10.1038/s41587-022-01353-8)
Supplement: Supplementary file 4 — Regions and model predictions for each fold of each cancer for which a deep learning model was trained. Regions that were filtered are also listed along with their respective model predictions. [file 41587_2022_1353_MOESM4_ESM.zip › kfold_results/Hematopoietic_tumors/fold_2.txt]

CHROM	START	END	Y_TRUE	Y_PRED	STD
1.0	830000.0	840000.0	1.0	2.2749710083007812	0.7063220739364624
1.0	850000.0	860000.0	1.0	2.164297342300415	0.6979520916938782
1.0	860000.0	870000.0	4.0	2.165938138961792	0.6980814337730408
1.0	1070000.0	1080000.0	2.0	2.4954993724823	0.7231098413467407
1.0	1080000.0	1090000.0	2.0	2.7293686866760254	0.7512036561965942
1.0	1110000.0	1120000.0	1.0	2.8003990650177	0.7626851201057434
1.0	1120000.0	1130000.0	3.0	2.647303581237793	0.7395423054695129
1.0	1130000.0	1140000.0	1.0	2.517145872116089	0.725070595741272
1.0	1150000.0	1160000.0	3.0	2.286625385284424	0.7071646451950073
1.0	1310000.0	1320000.0	4.0	2.417832374572754	0.7167455554008484
1.0	1330000.0	1340000.0	1.0	3.087576150894165	0.8126538991928101
1.0	1350000.0	1360000.0	3.0	2.8742318153381348	0.7756078839302063
1.0	1360000.0	1370000.0	1.0	3.445542812347412	0.889346718788147
1.0	1540000.0	1550000.0	0.0	2.228201150894165	0.7028626203536987
1.0	1680000.0	1690000.0	3.0	2.361851453781128	0.7125863432884216
1.0	1690000.0	1700000.0	4.0	2.267745018005371	0.7057904005050659
1.0	1700000.0	1710000.0	3.0	2.4165492057800293	0.7166451215744019
1.0	1770000.0	1780000.0	2.0	3.005459785461426	0.8002788424491882
1.0	1800000.0	1810000.0	3.0	2.400294065475464	0.7154244184494019
1.0	1830000.0	1840000.0	1.0	2.9498119354248047	0.7895981669425964
1.0	1850000.0	1860000.0	2.0	2.7751944065093994	0.7584859728813171
1.0	1880000.0	1890000.0	3.0	2.868715286254883	0.7746095657348633
1.0	2010000.0	2020000.0	3.0	2.7084264755249023	0.7480570077896118
1.0	2050000.0	2060000.0	2.0	2.614978075027466	0.7354674339294434
1.0	2090000.0	2100000.0	3.0	2.227004289627075	0.7027773857116699
1.0	2110000.0	2120000.0	3.0	2.176278591156006	0.698871910572052
1.0	2240000.0	2250000.0	1.0	2.3642964363098145	0.7127523422241211
1.0	2280000.0	2290000.0	3.0	2.496791362762451	0.723211407661438
1.0	2460000.0	2470000.0	8.0	3.0215256214141846	0.7896639108657837
1.0	2470000.0	2480000.0	8.0	4.6535539627075195	1.6155178546905518
1.0	2490000.0	2500000.0	5.0	2.3097522258758545	0.7088303565979004
1.0	2530000.0	2540000.0	4.0	4.22206974029541	1.2631347179412842
1.0	2740000.0	2750000.0	7.0	3.7437407970428467	0.9615906476974487
1.0	2750000.0	2760000.0	4.0	3.5881881713867188	0.9243547320365906
1.0	2810000.0	2820000.0	4.0	4.663090705871582	1.3476097583770752
1.0	2830000.0	2840000.0	3.0	4.155330657958984	1.0848631858825684
1.0	2880000.0	2890000.0	3.0	4.682467460632324	1.3595176935195923
1.0	2910000.0	2920000.0	4.0	4.344120979309082	1.1675879955291748
1.0	2970000.0	2980000.0	1.0	3.973703384399414	1.0237191915512085
1.0	3040000.0	3050000.0	3.0	4.075526714324951	1.0561317205429077
1.0	3100000.0	3110000.0	3.0	4.633962631225586	1.329827070236206
1.0	3190000.0	3200000.0	4.0	3.743175983428955	0.9552301168441772
1.0	3260000.0	3270000.0	2.0	4.085895538330078	1.1051820516586304
1.0	3400000.0	3410000.0	3.0	2.7801432609558105	0.7593029737472534
1.0	3410000.0	3420000.0	1.0	2.793308973312378	0.7614771723747253
1.0	3530000.0	3540000.0	1.0	2.431593656539917	0.7178060412406921
1.0	3650000.0	3660000.0	0.0	2.2696993350982666	0.7059309482574463
1.0	3680000.0	3690000.0	6.0	2.5470921993255615	0.7279709577560425
1.0	3700000.0	3710000.0	2.0	2.2066845893859863	0.701248288154602
1.0	3740000.0	3750000.0	3.0	2.1220054626464844	0.6945579648017883
1.0	4040000.0	4050000.0	2.0	3.09204363822937	0.8174154162406921
1.0	4070000.0	4080000.0	4.0	3.237448215484619	0.8472769856452942
1.0	4080000.0	4090000.0	3.0	3.4695115089416504	0.8974191546440125
1.0	4180000.0	4190000.0	1.0	4.2982306480407715	1.1454886198043823
1.0	4230000.0	4240000.0	2.0	4.487797737121582	1.2576558589935303
1.0	4250000.0	4260000.0	6.0	4.753177165985107	1.4035208225250244
1.0	4330000.0	4340000.0	2.0	4.954255104064941	1.5316530466079712
1.0	4350000.0	4360000.0	5.0	5.39786434173584	1.8183046579360962
1.0	4530000.0	4540000.0	0.0	5.9710373878479	2.1744141578674316
1.0	4630000.0	4640000.0	5.0	5.525785446166992	1.8999779224395752
1.0	4640000.0	4650000.0	3.0	5.698864459991455	2.0947766304016113
1.0	4660000.0	4670000.0	6.0	5.161223411560059	1.6655337810516357
1.0	4670000.0	4680000.0	2.0	5.294480800628662	1.7517480850219727
1.0	4680000.0	4690000.0	3.0	5.530117988586426	1.9027280807495117
1.0	4740000.0	4750000.0	11.0	4.645009994506836	1.336549162864685
1.0	4770000.0	4780000.0	7.0	5.394314765930176	1.8160274028778076
1.0	4840000.0	4850000.0	0.0	6.442529201507568	2.4387893676757812
1.0	4860000.0	4870000.0	7.0	5.899933815002441	2.131904125213623
1.0	4890000.0	4900000.0	9.0	5.87641716003418	2.117718458175659
1.0	4950000.0	4960000.0	3.0	6.233160972595215	2.325512647628784
1.0	5010000.0	5020000.0	3.0	6.036234378814697	2.212857723236084
1.0	5090000.0	5100000.0	6.0	5.807064056396484	2.0755398273468018
1.0	5270000.0	5280000.0	2.0	6.093521595001221	2.246183395385742
1.0	5290000.0	5300000.0	4.0	6.106910705566406	2.253908634185791
1.0	5420000.0	5430000.0	4.0	5.468199253082275	1.863325834274292
1.0	5500000.0	5510000.0	1.0	4.693508148193359	1.5496082305908203
1.0	5520000.0	5530000.0	5.0	5.0463480949401855	1.591120958328247
1.0	5530000.0	5540000.0	5.0	5.009284973144531	1.5671522617340088
1.0	5640000.0	5650000.0	4.0	5.177009582519531	1.7590748071670532
1.0	5650000.0	5660000.0	8.0	5.480230331420898	1.8709983825683594
1.0	5690000.0	5700000.0	5.0	5.4066948890686035	2.0216517448425293
1.0	5700000.0	5710000.0	3.0	5.339937686920166	1.8222341537475586
1.0	5740000.0	5750000.0	7.0	4.93051290512085	1.678035020828247
1.0	5760000.0	5770000.0	5.0	4.813143730163574	1.5502526760101318
1.0	5830000.0	5840000.0	3.0	4.2695159912109375	1.3125898838043213
1.0	5840000.0	5850000.0	5.0	4.282619476318359	1.2315376996994019
1.0	5910000.0	5920000.0	4.0	3.2234673500061035	0.8405098915100098
1.0	5930000.0	5940000.0	4.0	2.4257054328918457	0.7173641920089722
1.0	5960000.0	5970000.0	2.0	2.3355460166931152	0.7106866836547852
1.0	6070000.0	6080000.0	4.0	2.2874462604522705	0.7072299718856812
1.0	6080000.0	6090000.0	4.0	2.505582094192505	0.7240013480186462
1.0	6160000.0	6170000.0	1.0	2.621943473815918	0.7363271713256836
1.0	6180000.0	6190000.0	1.0	2.551694869995117	0.7284364700317383
1.0	6200000.0	6210000.0	3.0	2.5581493377685547	0.729110062122345
1.0	6220000.0	6230000.0	6.0	2.4779224395751953	0.7215880155563354
1.0	6240000.0	6250000.0	2.0	2.2456319332122803	0.7041482925415039
1.0	6280000.0	6290000.0	0.0	2.1594722270965576	0.6975751519203186
1.0	6320000.0	6330000.0	3.0	2.4382710456848145	0.7183250188827515
1.0	6340000.0	6350000.0	1.0	2.149423122406006	0.696772575378418
1.0	6450000.0	6460000.0	1.0	2.1538572311401367	0.6971181631088257
1.0	6460000.0	6470000.0	3.0	2.5199358463287354	0.7253317832946777
1.0	6510000.0	6520000.0	0.0	3.0733721256256104	0.8004428744316101
1.0	6570000.0	6580000.0	2.0	3.251685380935669	0.8502663373947144
1.0	6650000.0	6660000.0	3.0	2.5354998111724854	0.7268299460411072
1.0	6710000.0	6720000.0	2.0	2.354004383087158	0.7120134234428406
1.0	6760000.0	6770000.0	3.0	3.013632297515869	0.8018817901611328
1.0	6790000.0	6800000.0	2.0	2.8078129291534424	0.7639518976211548
1.0	6890000.0	6900000.0	0.0	2.381587505340576	0.7140196561813354
1.0	6920000.0	6930000.0	2.0	2.3534626960754395	0.7119799852371216
1.0	6960000.0	6970000.0	2.0	2.504345655441284	0.7239017486572266
1.0	6990000.0	7000000.0	3.0	2.9646215438842773	0.7924113273620605
1.0	7110000.0	7120000.0	1.0	3.5846705436706543	0.9102781414985657
1.0	7290000.0	7300000.0	3.0	4.137528419494629	1.1159389019012451
1.0	7300000.0	7310000.0	4.0	3.8161990642547607	0.9333842992782593
1.0	7330000.0	7340000.0	4.0	3.712265729904175	0.9538410305976868
1.0	7370000.0	7380000.0	2.0	3.6581192016601562	0.9390300512313843
1.0	7400000.0	7410000.0	5.0	3.623455047607422	0.9325911402702332
1.0	7450000.0	7460000.0	4.0	3.696575164794922	0.9500303268432617
1.0	7480000.0	7490000.0	5.0	3.8277008533477783	0.9597753286361694
1.0	7550000.0	7560000.0	3.0	3.775218963623047	0.9694843292236328
1.0	7580000.0	7590000.0	3.0	3.703878402709961	0.951801598072052
1.0	7650000.0	7660000.0	3.0	3.3868613243103027	0.8792022466659546
1.0	7690000.0	7700000.0	3.0	3.74231219291687	0.9612358808517456
1.0	7700000.0	7710000.0	4.0	3.4872469902038574	0.9013754725456238
1.0	7710000.0	7720000.0	6.0	3.325465440750122	0.8659286499023438
1.0	7730000.0	7740000.0	3.0	3.104074001312256	0.8090906143188477
1.0	7810000.0	7820000.0	2.0	3.2677292823791504	0.8254712820053101
1.0	7890000.0	7900000.0	4.0	2.670175790786743	0.7426096796989441
1.0	7930000.0	7940000.0	2.0	3.0941643714904785	0.8178344964981079
1.0	7940000.0	7950000.0	3.0	3.0423998832702637	0.8075273633003235
1.0	8040000.0	8050000.0	0.0	2.383584499359131	0.7141672968864441
1.0	8140000.0	8150000.0	4.0	2.948256492614746	0.7893126010894775
1.0	8200000.0	8210000.0	1.0	3.2174389362335205	0.8430927395820618
1.0	8240000.0	8250000.0	4.0	3.219651699066162	0.8435462713241577
1.0	8250000.0	8260000.0	4.0	2.8788681030273438	0.7764467000961304
1.0	8320000.0	8330000.0	2.0	3.0622236728668213	0.8114563226699829
1.0	8330000.0	8340000.0	4.0	3.1686148643493652	0.8329795598983765
1.0	8440000.0	8450000.0	4.0	2.968357563018799	0.7931349277496338
1.0	8500000.0	8510000.0	4.0	2.7637736797332764	0.7493964433670044
1.0	8530000.0	8540000.0	2.0	2.671943426132202	0.7339679598808289
1.0	8710000.0	8720000.0	2.0	2.4133381843566895	0.7163965106010437
1.0	8760000.0	8770000.0	2.0	2.4894356727600098	0.7225774526596069
1.0	8790000.0	8800000.0	2.0	2.324326753616333	0.7098726034164429
1.0	8810000.0	8820000.0	2.0	2.220604419708252	0.702301025390625
1.0	8830000.0	8840000.0	0.0	2.443460464477539	0.7187379598617554
1.0	8850000.0	8860000.0	1.0	2.2519314289093018	0.7046273946762085
1.0	8960000.0	8970000.0	3.0	2.4994184970855713	0.7234492301940918
1.0	9010000.0	9020000.0	4.0	2.514324426651001	0.7248066663742065
1.0	9030000.0	9040000.0	5.0	2.7795183658599854	0.7591924071311951
1.0	9040000.0	9050000.0	1.0	2.741123676300049	0.7530279159545898
1.0	9070000.0	9080000.0	4.0	2.820669412612915	0.7661386728286743
1.0	9080000.0	9090000.0	0.0	2.87565279006958	0.7719435691833496
1.0	9140000.0	9150000.0	3.0	2.785546064376831	0.7479888200759888
1.0	9180000.0	9190000.0	1.0	2.913498640060425	0.7810207605361938
1.0	9220000.0	9230000.0	3.0	2.899592161178589	0.7739432454109192
1.0	9260000.0	9270000.0	4.0	2.6497063636779785	0.7398442029953003
1.0	9330000.0	9340000.0	1.0	2.4759907722473145	0.7214123606681824
1.0	9470000.0	9480000.0	2.0	2.910876512527466	0.7823071479797363
1.0	9480000.0	9490000.0	5.0	3.149977922439575	0.8291645050048828
1.0	9600000.0	9610000.0	2.0	2.402916669845581	0.7156093120574951
1.0	9610000.0	9620000.0	1.0	2.298306703567505	0.7080085873603821
1.0	9630000.0	9640000.0	1.0	2.147500514984131	0.6966177225112915
1.0	9670000.0	9680000.0	3.0	2.21506667137146	0.7018871307373047
1.0	9680000.0	9690000.0	7.0	2.649564027786255	0.7398253679275513
1.0	9710000.0	9720000.0	9.0	3.104367733001709	0.8198968768119812
1.0	9840000.0	9850000.0	6.0	2.6313748359680176	0.7374960780143738
1.0	9850000.0	9860000.0	5.0	2.505856513977051	0.7240349650382996
1.0	9900000.0	9910000.0	4.0	2.5455150604248047	0.7278129458427429
1.0	9950000.0	9960000.0	1.0	2.5897879600524902	0.7325341105461121
1.0	9960000.0	9970000.0	1.0	2.370382308959961	0.7131931781768799
1.0	10020000.0	10030000.0	3.0	2.5489633083343506	0.7281583547592163
1.0	10110000.0	10120000.0	1.0	2.2428698539733887	0.7039626240730286
1.0	10140000.0	10150000.0	1.0	2.2597899436950684	0.7052040696144104
1.0	10210000.0	10220000.0	2.0	2.1117641925811768	0.6936884522438049
1.0	10270000.0	10280000.0	2.0	2.283306360244751	0.706930935382843
1.0	10290000.0	10300000.0	0.0	2.3346657752990723	0.7106257677078247
1.0	10330000.0	10340000.0	2.0	2.3657612800598145	0.7128642797470093
1.0	10360000.0	10370000.0	3.0	2.3054769039154053	0.7085254788398743
1.0	10460000.0	10470000.0	5.0	2.251335620880127	0.7045873403549194
1.0	10500000.0	10510000.0	2.0	2.3563661575317383	0.7121947407722473
1.0	10510000.0	10520000.0	2.0	2.3878331184387207	0.7144812345504761
1.0	10540000.0	10550000.0	0.0	2.4617490768432617	0.7202312350273132
1.0	10550000.0	10560000.0	3.0	2.3050954341888428	0.7084911465644836
1.0	10600000.0	10610000.0	0.0	2.3019943237304688	0.7082724571228027
1.0	10700000.0	10710000.0	0.0	2.334381580352783	0.7105902433395386
1.0	10710000.0	10720000.0	1.0	2.2455976009368896	0.7041510343551636
1.0	10800000.0	10810000.0	2.0	2.9994900226593018	0.7991245985031128
1.0	10820000.0	10830000.0	4.0	3.3062987327575684	0.8618336915969849
1.0	10890000.0	10900000.0	3.0	2.9889190196990967	0.7918493151664734
1.0	10940000.0	10950000.0	3.0	3.0706896781921387	0.8131462931632996
1.0	11000000.0	11010000.0	4.0	2.9544677734375	0.7824251055717468
1.0	11010000.0	11020000.0	1.0	3.1208834648132324	0.8232391476631165
1.0	11070000.0	11080000.0	7.0	2.252863645553589	0.7046771049499512
1.0	11140000.0	11150000.0	1.0	2.476642608642578	0.7214711904525757
1.0	11200000.0	11210000.0	3.0	2.1382625102996826	0.6958581209182739
1.0	11230000.0	11240000.0	0.0	2.333855152130127	0.7105621099472046
1.0	11250000.0	11260000.0	2.0	2.1588048934936523	0.6975191831588745
1.0	11270000.0	11280000.0	2.0	2.2258553504943848	0.7026963233947754
1.0	11280000.0	11290000.0	1.0	2.5131583213806152	0.7247030138969421
1.0	11290000.0	11300000.0	0.0	2.2009003162384033	0.7007898092269897
1.0	11320000.0	11330000.0	4.0	2.325190782546997	0.7099369764328003
1.0	11360000.0	11370000.0	4.0	2.442549467086792	0.7186757922172546
1.0	11390000.0	11400000.0	3.0	2.564141273498535	0.7297329902648926
1.0	11400000.0	11410000.0	0.0	2.7947540283203125	0.7521064877510071
1.0	11440000.0	11450000.0	2.0	2.8577983379364014	0.7726607322692871
1.0	11470000.0	11480000.0	3.0	2.8306162357330322	0.7678737044334412
1.0	11480000.0	11490000.0	5.0	2.859379291534424	0.7729355096817017
1.0	11670000.0	11680000.0	2.0	2.9830374717712402	0.7959593534469604
1.0	11680000.0	11690000.0	1.0	3.165870189666748	0.8324164152145386
1.0	11770000.0	11780000.0	1.0	2.8566737174987793	0.7724480628967285
1.0	11780000.0	11790000.0	6.0	2.4287312030792236	0.7175887823104858
1.0	11850000.0	11860000.0	2.0	2.605590343475342	0.7343589067459106
1.0	11860000.0	11870000.0	7.0	2.745304584503174	0.7536810636520386
1.0	11870000.0	11880000.0	0.0	2.766249656677246	0.7570276260375977
1.0	11880000.0	11890000.0	2.0	2.3806283473968506	0.7139365077018738
1.0	11930000.0	11940000.0	2.0	3.1617002487182617	0.8101639747619629
1.0	12000000.0	12010000.0	0.0	2.687046527862549	0.7421940565109253
1.0	12030000.0	12040000.0	3.0	2.374974489212036	0.7135401964187622
1.0	12080000.0	12090000.0	2.0	2.0874836444854736	0.6916663646697998
1.0	12090000.0	12100000.0	2.0	2.2156474590301514	0.7019181251525879
1.0	12250000.0	12260000.0	3.0	2.220365047454834	0.7022911310195923
1.0	12260000.0	12270000.0	2.0	2.287827968597412	0.7072601318359375
1.0	12280000.0	12290000.0	1.0	2.43754243850708	0.7182713747024536
1.0	12400000.0	12410000.0	1.0	2.248554229736328	0.7043725848197937
1.0	12410000.0	12420000.0	4.0	2.1591575145721436	0.6975466012954712
1.0	12470000.0	12480000.0	3.0	2.08129620552063	0.6911422610282898
1.0	12490000.0	12500000.0	0.0	2.127927780151367	0.6950184106826782
1.0	12570000.0	12580000.0	0.0	2.3357090950012207	0.7106878757476807
1.0	12580000.0	12590000.0	0.0	2.3658878803253174	0.712864875793457
1.0	12600000.0	12610000.0	2.0	2.5436291694641113	0.7276240587234497
1.0	12610000.0	12620000.0	2.0	2.68087100982666	0.7440819144248962
1.0	12620000.0	12630000.0	0.0	2.4356071949005127	0.7181132435798645
1.0	12650000.0	12660000.0	4.0	2.3832268714904785	0.714130699634552
1.0	12700000.0	12710000.0	4.0	3.252537250518799	0.8463716506958008
1.0	12720000.0	12730000.0	5.0	3.3167405128479004	0.8640612363815308
1.0	12730000.0	12740000.0	4.0	3.387773036956787	0.8723100423812866
1.0	12780000.0	12790000.0	9.0	3.5542826652526855	0.916560173034668
1.0	13870000.0	13880000.0	6.0	4.012371063232422	1.038235068321228
1.0	14050000.0	14060000.0	6.0	2.9948251247406006	0.7982214093208313
1.0	14120000.0	14130000.0	4.0	2.6645538806915283	0.74183589220047
1.0	14200000.0	14210000.0	5.0	3.727977752685547	0.9544482231140137
1.0	14210000.0	14220000.0	6.0	3.6042957305908203	0.9148715734481812
1.0	14220000.0	14230000.0	2.0	4.068272590637207	1.087935447692871
1.0	14270000.0	14280000.0	6.0	3.7440521717071533	0.9616706967353821
1.0	14300000.0	14310000.0	3.0	4.187470436096191	1.0974161624908447
1.0	14360000.0	14370000.0	3.0	4.358281135559082	1.1746547222137451
1.0	14400000.0	14410000.0	7.0	4.351444244384766	1.1712300777435303
1.0	14420000.0	14430000.0	8.0	4.3210129737854	1.1914889812469482
1.0	14470000.0	14480000.0	6.0	4.910425186157227	1.5034666061401367
1.0	14500000.0	14510000.0	8.0	5.209345817565918	1.6967014074325562
1.0	14510000.0	14520000.0	7.0	5.050992965698242	1.5941290855407715
1.0	14520000.0	14530000.0	7.0	4.878787040710449	1.4831864833831787
1.0	14540000.0	14550000.0	4.0	5.648836612701416	1.977569341659546
1.0	14590000.0	14600000.0	4.0	5.4760613441467285	1.9973598718643188
1.0	14640000.0	14650000.0	3.0	5.508434772491455	1.9014892578125
1.0	14650000.0	14660000.0	8.0	5.624289035797119	1.962185263633728
1.0	14670000.0	14680000.0	7.0	5.620979309082031	2.0097098350524902
1.0	14690000.0	14700000.0	5.0	6.170446872711182	2.4759726524353027
1.0	14720000.0	14730000.0	5.0	5.737403869628906	2.032686233520508
1.0	14730000.0	14740000.0	8.0	5.503054141998291	2.1599302291870117
1.0	14740000.0	14750000.0	8.0	6.053370475769043	2.472395420074463
1.0	14810000.0	14820000.0	5.0	5.238764762878418	1.7488943338394165
1.0	14840000.0	14850000.0	9.0	5.186576843261719	1.8292545080184937
1.0	14850000.0	14860000.0	6.0	4.982435703277588	1.6107871532440186
1.0	14910000.0	14920000.0	5.0	4.805795669555664	1.5111576318740845
1.0	14920000.0	14930000.0	3.0	4.451885223388672	1.3624001741409302
1.0	14930000.0	14940000.0	5.0	4.808178424835205	1.6196902990341187
1.0	14960000.0	14970000.0	4.0	5.1451191902160645	1.6551021337509155
1.0	14970000.0	14980000.0	5.0	5.019830703735352	1.7478036880493164
1.0	15000000.0	15010000.0	4.0	5.082862854003906	1.6297165155410767
1.0	15240000.0	15250000.0	6.0	3.873490810394287	0.9772154092788696
1.0	15270000.0	15280000.0	5.0	3.4273247718811035	0.8243465423583984
1.0	15310000.0	15320000.0	3.0	4.297603130340576	1.3584718704223633
1.0	15320000.0	15330000.0	4.0	3.7972798347473145	1.0047895908355713
1.0	15400000.0	15410000.0	5.0	3.3104255199432373	0.8097084164619446
1.0	15410000.0	15420000.0	6.0	3.4292633533477783	0.8381143808364868
1.0	15500000.0	15510000.0	4.0	3.7176315784454346	0.9072845578193665
1.0	15520000.0	15530000.0	4.0	3.5282936096191406	0.8220060467720032
1.0	15550000.0	15560000.0	2.0	3.438079833984375	0.849966824054718
1.0	15600000.0	15610000.0	4.0	3.19448184967041	0.8235920667648315
1.0	15650000.0	15660000.0	2.0	2.918088674545288	0.7725154161453247
1.0	15670000.0	15680000.0	2.0	3.0014092922210693	0.7878053784370422
1.0	15720000.0	15730000.0	5.0	2.65101957321167	0.7400205135345459
1.0	15760000.0	15770000.0	6.0	2.916062831878662	0.7832702398300171
1.0	15780000.0	15790000.0	4.0	2.9527783393859863	0.7901679277420044
1.0	15800000.0	15810000.0	3.0	2.6874237060546875	0.739957332611084
1.0	15860000.0	15870000.0	3.0	2.258267641067505	0.7050936818122864
1.0	15880000.0	15890000.0	0.0	2.3169121742248535	0.7093512415885925
1.0	15900000.0	15910000.0	1.0	2.338758945465088	0.710902988910675
1.0	15930000.0	15940000.0	2.0	2.507251262664795	0.7241631746292114
1.0	15960000.0	15970000.0	1.0	2.0398411750793457	0.6876267790794373
1.0	15970000.0	15980000.0	1.0	2.0354197025299072	0.6872453093528748
1.0	15990000.0	16000000.0	4.0	2.1688523292541504	0.6983010172843933
1.0	16010000.0	16020000.0	2.0	2.2525365352630615	0.7046819925308228
1.0	16040000.0	16050000.0	1.0	2.1639795303344727	0.6979175806045532
1.0	16160000.0	16170000.0	7.0	11.534860610961914	3.203230381011963
1.0	16180000.0	16190000.0	0.0	2.8272902965545654	0.7547863721847534
1.0	16230000.0	16240000.0	6.0	2.3939120769500732	0.7149434089660645
1.0	16240000.0	16250000.0	2.0	2.5265681743621826	0.7259612083435059
1.0	16340000.0	16350000.0	0.0	2.7891039848327637	0.76078861951828
1.0	16350000.0	16360000.0	2.0	2.674349308013916	0.7431723475456238
1.0	16520000.0	16530000.0	2.0	2.2378811836242676	0.7035962343215942
1.0	16540000.0	16550000.0	0.0	2.467188596725464	0.7206798791885376
1.0	16610000.0	16620000.0	1.0	2.3747594356536865	0.7135248184204102
1.0	16660000.0	16670000.0	1.0	2.5686240196228027	0.730206310749054
1.0	16710000.0	16720000.0	5.0	2.72977352142334	0.7500821352005005
1.0	16780000.0	16790000.0	2.0	2.499990940093994	0.7235161662101746
1.0	16940000.0	16950000.0	5.0	2.550767660140991	0.7283313274383545
1.0	17040000.0	17050000.0	8.0	2.890122890472412	0.7785009145736694
1.0	17300000.0	17310000.0	1.0	2.475168228149414	0.7213578224182129
1.0	17320000.0	17330000.0	2.0	2.2591683864593506	0.7051668167114258
1.0	17420000.0	17430000.0	3.0	2.6652257442474365	0.7419156432151794
1.0	17440000.0	17450000.0	2.0	2.6228554248809814	0.7364367246627808
1.0	17560000.0	17570000.0	4.0	2.9440815448760986	0.7594894170761108
1.0	17580000.0	17590000.0	3.0	3.375814914703369	0.8579651713371277
1.0	17670000.0	17680000.0	3.0	3.1321372985839844	0.7904785871505737
1.0	17680000.0	17690000.0	1.0	2.9870996475219727	0.7702536582946777
1.0	17690000.0	17700000.0	2.0	3.383153200149536	0.8530076742172241
1.0	17710000.0	17720000.0	2.0	3.3348350524902344	0.8615730404853821
1.0	17750000.0	17760000.0	2.0	2.577369213104248	0.7311456799507141
1.0	17870000.0	17880000.0	3.0	3.3216769695281982	0.855047881603241
1.0	17890000.0	17900000.0	3.0	3.484645128250122	0.8902004957199097
1.0	17950000.0	17960000.0	3.0	3.229712724685669	0.8369909524917603
1.0	17990000.0	18000000.0	3.0	3.5083515644073486	0.8368430137634277
1.0	18030000.0	18040000.0	4.0	3.5700416564941406	0.9201709628105164
1.0	18040000.0	18050000.0	2.0	3.491528034210205	0.8968227505683899
1.0	18130000.0	18140000.0	2.0	3.874732494354248	0.9955421686172485
1.0	18250000.0	18260000.0	3.0	3.820265293121338	0.9810571670532227
1.0	18290000.0	18300000.0	2.0	3.8482792377471924	0.9886053204536438
1.0	18300000.0	18310000.0	3.0	3.7574334144592285	0.9590713381767273
1.0	18350000.0	18360000.0	4.0	3.603944778442383	0.9280182123184204
1.0	18470000.0	18480000.0	4.0	3.6554503440856934	0.939805805683136
1.0	18580000.0	18590000.0	4.0	3.935720920562744	1.0125776529312134
1.0	18590000.0	18600000.0	5.0	4.020066261291504	1.0379728078842163
1.0	18650000.0	18660000.0	3.0	4.062355041503906	1.0595985651016235
1.0	18660000.0	18670000.0	6.0	4.280725479125977	1.162414789199829
1.0	18670000.0	18680000.0	4.0	4.006161689758301	1.0389043092727661
1.0	18750000.0	18760000.0	7.0	4.708975791931152	1.3792353868484497
1.0	18830000.0	18840000.0	2.0	4.701783657073975	1.3714567422866821
1.0	18890000.0	18900000.0	1.0	3.540966033935547	0.9100298881530762
1.0	18910000.0	18920000.0	5.0	3.4750607013702393	0.8986564874649048
1.0	18930000.0	18940000.0	6.0	3.5311074256896973	0.9057533144950867
1.0	19020000.0	19030000.0	5.0	3.6947083473205566	0.9333597421646118
1.0	19030000.0	19040000.0	10.0	3.611081600189209	0.8903786540031433
1.0	19060000.0	19070000.0	3.0	3.6784510612487793	0.945644199848175
1.0	19190000.0	19200000.0	4.0	2.946254253387451	0.7853251695632935
1.0	19200000.0	19210000.0	0.0	2.8235678672790527	0.7613464593887329
1.0	19310000.0	19320000.0	0.0	2.7193808555603027	0.749679446220398
1.0	19370000.0	19380000.0	2.0	2.6161487102508545	0.7356122136116028
1.0	19390000.0	19400000.0	3.0	2.4365150928497314	0.7181938886642456
1.0	19420000.0	19430000.0	1.0	2.089513063430786	0.6918342709541321
1.0	19450000.0	19460000.0	2.0	2.0047221183776855	0.6847447156906128
1.0	19460000.0	19470000.0	0.0	2.076185464859009	0.6906837224960327
1.0	19510000.0	19520000.0	3.0	2.0283896923065186	0.6866599917411804
1.0	19520000.0	19530000.0	0.0	2.091446876525879	0.6920000910758972
1.0	19550000.0	19560000.0	0.0	2.00974702835083	0.6851583123207092
1.0	19590000.0	19600000.0	6.0	2.2300586700439453	0.7030113339424133
1.0	19600000.0	19610000.0	4.0	2.248561143875122	0.7043740749359131
1.0	19640000.0	19650000.0	2.0	2.091639280319214	0.6920308470726013
1.0	19680000.0	19690000.0	1.0	2.139950752258301	0.6960064768791199
1.0	19720000.0	19730000.0	1.0	2.2991445064544678	0.7080651521682739
1.0	19750000.0	19760000.0	2.0	2.1057441234588623	0.6931805610656738
1.0	19760000.0	19770000.0	2.0	2.081002712249756	0.6911214590072632
1.0	19770000.0	19780000.0	3.0	2.134848117828369	0.6955915093421936
1.0	19970000.0	19980000.0	2.0	2.6313016414642334	0.7374962568283081
1.0	20000000.0	20010000.0	1.0	2.543178081512451	0.7275737524032593
1.0	20010000.0	20020000.0	4.0	2.272245407104492	0.7061326503753662
1.0	20150000.0	20160000.0	3.0	2.73478102684021	0.7520439624786377
1.0	20280000.0	20290000.0	3.0	3.074279308319092	0.8138542175292969
1.0	20480000.0	20490000.0	1.0	3.4923484325408936	0.8461701273918152
1.0	20490000.0	20500000.0	3.0	3.1167168617248535	0.7998466491699219
1.0	20500000.0	20510000.0	0.0	3.2530887126922607	0.8126832842826843
1.0	20510000.0	20520000.0	5.0	3.164395570755005	0.8321167230606079
1.0	20580000.0	20590000.0	4.0	3.0027849674224854	0.7920209169387817
1.0	20640000.0	20650000.0	4.0	3.0562520027160645	0.810276985168457
1.0	20690000.0	20700000.0	2.0	3.0882532596588135	0.8166502118110657
1.0	20700000.0	20710000.0	5.0	2.9517626762390137	0.7809915542602539
1.0	20730000.0	20740000.0	1.0	3.3529181480407715	0.8718398809432983
1.0	20740000.0	20750000.0	3.0	3.318413257598877	0.8461677432060242
1.0	20870000.0	20880000.0	7.0	3.0207736492156982	0.8032816052436829
1.0	20970000.0	20980000.0	2.0	2.3666393756866455	0.7129205465316772
1.0	21010000.0	21020000.0	3.0	2.8513245582580566	0.7715052366256714
1.0	21040000.0	21050000.0	1.0	2.660701274871826	0.7413174510002136
1.0	21050000.0	21060000.0	2.0	2.5322675704956055	0.7265164852142334
1.0	21110000.0	21120000.0	2.0	2.9607455730438232	0.7916842699050903
1.0	21160000.0	21170000.0	6.0	2.2317371368408203	0.7031356692314148
1.0	21250000.0	21260000.0	3.0	2.332143783569336	0.7104376554489136
1.0	21300000.0	21310000.0	0.0	2.2931783199310303	0.7076307535171509
1.0	21310000.0	21320000.0	1.0	2.32442045211792	0.7098700404167175
1.0	21330000.0	21340000.0	2.0	2.4058146476745605	0.7158260941505432
1.0	21400000.0	21410000.0	4.0	2.1427483558654785	0.6962241530418396
1.0	21420000.0	21430000.0	2.0	2.2637012004852295	0.7054942846298218
1.0	21460000.0	21470000.0	1.0	2.209223747253418	0.7014347314834595
1.0	21510000.0	21520000.0	6.0	2.250408411026001	0.7045251727104187
1.0	21550000.0	21560000.0	2.0	2.10219407081604	0.692898154258728
1.0	21610000.0	21620000.0	0.0	3.187161922454834	0.8368032574653625
1.0	21810000.0	21820000.0	2.0	2.4548771381378174	0.719673216342926
1.0	21850000.0	21860000.0	2.0	2.6456239223480225	0.7393189668655396
1.0	21880000.0	21890000.0	2.0	2.6128857135772705	0.7352210879325867
1.0	21910000.0	21920000.0	0.0	2.3286969661712646	0.710195779800415
1.0	21940000.0	21950000.0	0.0	2.4267382621765137	0.7174264192581177
1.0	22040000.0	22050000.0	3.0	2.2670581340789795	0.7057475447654724
1.0	22060000.0	22070000.0	3.0	2.356109142303467	0.7121721506118774
1.0	22150000.0	22160000.0	4.0	2.5638084411621094	0.7296886444091797
1.0	22160000.0	22170000.0	3.0	2.660090208053589	0.7412362098693848
1.0	22180000.0	22190000.0	1.0	2.6282827854156494	0.7337433099746704
1.0	22210000.0	22220000.0	4.0	2.49180006980896	0.7227811813354492
1.0	22220000.0	22230000.0	0.0	2.8679423332214355	0.7343263030052185
1.0	22280000.0	22290000.0	5.0	2.487403631210327	0.7223962545394897
1.0	22350000.0	22360000.0	1.0	4.619767665863037	1.3212355375289917
1.0	22420000.0	22430000.0	5.0	2.293142795562744	0.7076278924942017
1.0	22490000.0	22500000.0	4.0	2.5945732593536377	0.733067512512207
1.0	22510000.0	22520000.0	2.0	2.8218016624450684	0.7663248777389526
1.0	22550000.0	22560000.0	3.0	2.9224300384521484	0.7844598889350891
1.0	22560000.0	22570000.0	2.0	3.0106468200683594	0.8012962341308594
1.0	22670000.0	22680000.0	2.0	3.0790038108825684	0.8079679608345032
1.0	22740000.0	22750000.0	5.0	2.629974365234375	0.7373247146606445
1.0	22770000.0	22780000.0	2.0	3.0760960578918457	0.8142240643501282
1.0	22880000.0	22890000.0	3.0	2.630568742752075	0.7373972535133362
1.0	22960000.0	22970000.0	2.0	3.4003899097442627	0.8757680058479309
1.0	22980000.0	22990000.0	5.0	3.0722815990448	0.8083131909370422
1.0	23030000.0	23040000.0	2.0	2.886240005493164	0.7777824401855469
1.0	23180000.0	23190000.0	4.0	2.7245280742645264	0.7504686713218689
1.0	23250000.0	23260000.0	3.0	3.1760146617889404	0.8337319493293762
1.0	23310000.0	23320000.0	2.0	3.1763253211975098	0.8345737457275391
1.0	23420000.0	23430000.0	4.0	2.1537537574768066	0.6971002817153931
1.0	23440000.0	23450000.0	2.0	2.281919479370117	0.7068264484405518
1.0	23450000.0	23460000.0	1.0	2.248101234436035	0.704345166683197
1.0	23490000.0	23500000.0	2.0	2.4657647609710693	0.7205595970153809
1.0	23500000.0	23510000.0	2.0	2.5270440578460693	0.7260109782218933
1.0	23540000.0	23550000.0	2.0	2.61346697807312	0.735304057598114
1.0	23560000.0	23570000.0	5.0	2.846306562423706	0.7706159353256226
1.0	23570000.0	23580000.0	2.0	2.7522432804107666	0.7547858357429504
1.0	23590000.0	23600000.0	2.0	3.0806870460510254	0.8151351809501648
1.0	23680000.0	23690000.0	5.0	2.7170212268829346	0.7493335604667664
1.0	23790000.0	23800000.0	2.0	2.834536552429199	0.7677066326141357
1.0	23880000.0	23890000.0	16.0	6.749815464019775	2.590808391571045
1.0	23900000.0	23910000.0	3.0	4.1873674392700195	1.0973783731460571
1.0	23960000.0	23970000.0	7.0	3.317779541015625	0.8259868621826172
1.0	23970000.0	23980000.0	3.0	3.0134732723236084	0.8014938235282898
1.0	23990000.0	24000000.0	4.0	3.1791954040527344	0.8286892175674438
1.0	24060000.0	24070000.0	4.0	2.6943516731262207	0.745988667011261
1.0	24070000.0	24080000.0	2.0	2.4072299003601074	0.7159398794174194
1.0	24140000.0	24150000.0	3.0	2.217963695526123	0.7021080851554871
1.0	24180000.0	24190000.0	2.0	2.122816562652588	0.6945989727973938
1.0	24250000.0	24260000.0	1.0	2.1679396629333496	0.6982297897338867
1.0	24270000.0	24280000.0	0.0	2.3091089725494385	0.7087832689285278
1.0	24320000.0	24330000.0	0.0	2.3375244140625	0.7108203768730164
1.0	24330000.0	24340000.0	0.0	2.3695228099823	0.713131844997406
1.0	24430000.0	24440000.0	1.0	2.1798062324523926	0.6991521120071411
1.0	24470000.0	24480000.0	0.0	3.0471134185791016	0.8084611892700195
1.0	24620000.0	24630000.0	2.0	2.9693095684051514	0.7933124303817749
1.0	24630000.0	24640000.0	3.0	2.9233663082122803	0.7824859023094177
1.0	24730000.0	24740000.0	0.0	2.6426150798797607	0.7345520257949829
1.0	24750000.0	24760000.0	3.0	2.2404446601867676	0.7037727236747742
1.0	24760000.0	24770000.0	1.0	2.3893001079559326	0.7145923972129822
1.0	24840000.0	24850000.0	2.0	2.4965384006500244	0.7231928110122681
1.0	24950000.0	24960000.0	4.0	3.2360827922821045	0.8469835519790649
1.0	25130000.0	25140000.0	1.0	2.4218714237213135	0.7170559763908386
1.0	25140000.0	25150000.0	2.0	2.321016788482666	0.7096251249313354
1.0	25180000.0	25190000.0	2.0	2.2524118423461914	0.7046676874160767
1.0	25200000.0	25210000.0	0.0	2.4060733318328857	0.7158483266830444
1.0	25240000.0	25250000.0	2.0	2.257206439971924	0.7050138115882874
1.0	25280000.0	25290000.0	2.0	2.2345027923583984	0.7033398747444153
1.0	25500000.0	25510000.0	6.0	2.6053991317749023	0.7343364953994751
1.0	25510000.0	25520000.0	3.0	2.64780330657959	0.7396082878112793
1.0	25520000.0	25530000.0	1.0	2.5862655639648438	0.732143223285675
1.0	25530000.0	25540000.0	4.0	2.54767107963562	0.7280286550521851
1.0	25540000.0	25550000.0	1.0	2.3867077827453613	0.7143977284431458
1.0	25550000.0	25560000.0	2.0	2.170508861541748	0.6984286308288574
1.0	25570000.0	25580000.0	4.0	3.3300137519836426	0.8669136166572571
1.0	25760000.0	25770000.0	3.0	2.221906900405884	0.7024030685424805
1.0	25880000.0	25890000.0	0.0	2.3040499687194824	0.7084270715713501
1.0	26080000.0	26090000.0	0.0	2.4075920581817627	0.7159630060195923
1.0	26100000.0	26110000.0	2.0	2.210235118865967	0.7015115022659302
1.0	26120000.0	26130000.0	1.0	2.4404377937316895	0.7185109853744507
1.0	26160000.0	26170000.0	3.0	2.1944363117218018	0.700303316116333
1.0	26240000.0	26250000.0	3.0	2.7045938968658447	0.7474855184555054
1.0	26370000.0	26380000.0	3.0	2.624253749847412	0.736608624458313
1.0	26440000.0	26450000.0	1.0	2.2518858909606934	0.7046258449554443
1.0	26470000.0	26480000.0	6.0	2.39142107963562	0.7147529721260071
1.0	26490000.0	26500000.0	0.0	2.2211146354675293	0.7023366689682007
1.0	26690000.0	26700000.0	1.0	2.8284339904785156	0.7674962282180786
1.0	26700000.0	26710000.0	1.0	2.8807826042175293	0.7548983693122864
1.0	26730000.0	26740000.0	3.0	3.6031174659729004	0.9278318285942078
1.0	26750000.0	26760000.0	7.0	2.6792712211608887	0.7438709139823914
1.0	26760000.0	26770000.0	2.0	2.3508198261260986	0.7117949724197388
1.0	26790000.0	26800000.0	1.0	2.2559633255004883	0.7049232125282288
1.0	26810000.0	26820000.0	3.0	2.720734119415283	0.7498999834060669
1.0	26870000.0	26880000.0	4.0	2.446460485458374	0.718985915184021
1.0	26940000.0	26950000.0	3.0	2.888643264770508	0.7782211303710938
1.0	27050000.0	27060000.0	1.0	2.606663942337036	0.7344843745231628
1.0	27080000.0	27090000.0	1.0	2.480562448501587	0.7218152284622192
1.0	27110000.0	27120000.0	0.0	4.9520416259765625	1.530224084854126
1.0	27250000.0	27260000.0	1.0	2.2228481769561768	0.7024616003036499
1.0	27260000.0	27270000.0	3.0	2.2089266777038574	0.7014219760894775
1.0	27290000.0	27300000.0	3.0	2.5482726097106934	0.7280856966972351
1.0	27370000.0	27380000.0	0.0	2.602914571762085	0.7340418100357056
1.0	27390000.0	27400000.0	0.0	2.5634326934814453	0.7296536564826965
1.0	27460000.0	27470000.0	5.0	2.31980037689209	0.7095478773117065
1.0	27570000.0	27580000.0	4.0	2.5450944900512695	0.7277707457542419
1.0	27590000.0	27600000.0	1.0	2.3750081062316895	0.7135456204414368
1.0	27600000.0	27610000.0	1.0	2.4065067768096924	0.7158805727958679
1.0	27640000.0	27650000.0	4.0	2.3733205795288086	0.7134124040603638
1.0	27780000.0	27790000.0	2.0	2.320507287979126	0.7096017599105835
1.0	27810000.0	27820000.0	1.0	3.064180850982666	0.8118449449539185
1.0	27830000.0	27840000.0	4.0	2.3959908485412598	0.7151020169258118
1.0	27850000.0	27860000.0	2.0	2.2532873153686523	0.7047263383865356
1.0	27890000.0	27900000.0	3.0	2.477750301361084	0.721564769744873
1.0	27920000.0	27930000.0	0.0	2.090430498123169	0.69190913438797
1.0	27950000.0	27960000.0	3.0	2.447805404663086	0.7190954685211182
1.0	28010000.0	28020000.0	2.0	2.4239463806152344	0.7172156572341919
1.0	28130000.0	28140000.0	1.0	2.1963629722595215	0.700451672077179
1.0	28220000.0	28230000.0	5.0	2.0495445728302	0.6884657740592957
1.0	28250000.0	28260000.0	0.0	2.4349310398101807	0.718071460723877
1.0	28280000.0	28290000.0	1.0	2.299382448196411	0.7080896496772766
1.0	28320000.0	28330000.0	1.0	2.4096126556396484	0.7161078453063965
1.0	28400000.0	28410000.0	14.0	2.5899271965026855	0.732546329498291
1.0	28410000.0	28420000.0	14.0	3.3436710834503174	0.8698371648788452
1.0	28480000.0	28490000.0	0.0	2.984786033630371	0.791423499584198
1.0	28570000.0	28580000.0	3.0	3.2462406158447266	0.8491182327270508
1.0	28600000.0	28610000.0	4.0	2.0747146606445312	0.6905876994132996
1.0	28620000.0	28630000.0	1.0	2.509049892425537	0.7243181467056274
1.0	28640000.0	28650000.0	3.0	2.505004644393921	0.7239538431167603
1.0	28660000.0	28670000.0	1.0	2.307307004928589	0.7086388468742371
1.0	28790000.0	28800000.0	1.0	2.446751594543457	0.7190083265304565
1.0	28960000.0	28970000.0	1.0	2.3835577964782715	0.7141575813293457
1.0	29060000.0	29070000.0	1.0	3.9971389770507812	1.030832052230835
1.0	29120000.0	29130000.0	2.0	2.793086290359497	0.7614566087722778
1.0	29160000.0	29170000.0	5.0	2.6149282455444336	0.7354623675346375
1.0	29190000.0	29200000.0	4.0	2.760697841644287	0.756132960319519
1.0	29250000.0	29260000.0	1.0	2.832211971282959	0.7681527137756348
1.0	29300000.0	29310000.0	3.0	2.1154074668884277	0.693988025188446
1.0	29310000.0	29320000.0	1.0	2.2397801876068115	0.703731894493103
1.0	29400000.0	29410000.0	1.0	2.2040395736694336	0.7010210156440735
1.0	29410000.0	29420000.0	1.0	2.1956286430358887	0.700390636920929
1.0	29460000.0	29470000.0	2.0	2.5511527061462402	0.7283748388290405
1.0	29480000.0	29490000.0	5.0	2.201580047607422	0.7008482217788696
1.0	29660000.0	29670000.0	8.0	2.97371244430542	0.7941570281982422
1.0	29720000.0	29730000.0	3.0	3.412076473236084	0.884046733379364
1.0	29830000.0	29840000.0	4.0	3.378281831741333	0.8773368000984192
1.0	29860000.0	29870000.0	0.0	2.985229015350342	0.7963671088218689
1.0	30020000.0	30030000.0	1.0	1.8328449726104736	0.676848292350769
1.0	30070000.0	30080000.0	5.0	3.5366263389587402	0.9125320315361023
1.0	30100000.0	30110000.0	0.0	4.020279884338379	1.038030982017517
1.0	30150000.0	30160000.0	3.0	3.8974483013153076	0.9970411062240601
1.0	30210000.0	30220000.0	2.0	3.50701642036438	0.9058149456977844
1.0	30280000.0	30290000.0	2.0	3.845738172531128	0.9877582788467407
1.0	30330000.0	30340000.0	5.0	4.265688896179199	1.130578637123108
1.0	30370000.0	30380000.0	3.0	4.2609381675720215	1.1769413948059082
1.0	30400000.0	30410000.0	6.0	4.015534400939941	1.0365430116653442
1.0	30410000.0	30420000.0	1.0	4.198441505432129	1.1128497123718262
1.0	30470000.0	30480000.0	4.0	3.9725403785705566	1.0233666896820068
1.0	30530000.0	30540000.0	2.0	3.9826483726501465	1.030003309249878
1.0	30560000.0	30570000.0	7.0	4.138543605804443	1.0785412788391113
1.0	30570000.0	30580000.0	5.0	4.090212821960449	1.061172366142273
1.0	30600000.0	30610000.0	5.0	4.225988864898682	1.113279104232788
1.0	30630000.0	30640000.0	3.0	4.1420392990112305	1.1333516836166382
1.0	30680000.0	30690000.0	5.0	3.652155637741089	0.9315592050552368
1.0	30740000.0	30750000.0	2.0	4.1305670738220215	1.116393804550171
1.0	30760000.0	30770000.0	3.0	4.178019046783447	1.1586347818374634
1.0	30780000.0	30790000.0	3.0	3.819164276123047	0.965449333190918
1.0	30840000.0	30850000.0	4.0	3.717374324798584	0.8762606382369995
1.0	30990000.0	31000000.0	8.0	3.3332862854003906	0.8676086664199829
1.0	31030000.0	31040000.0	3.0	3.365504741668701	0.8633686900138855
1.0	31040000.0	31050000.0	3.0	3.0605196952819824	0.8043481111526489
1.0	31080000.0	31090000.0	4.0	3.020467519760132	0.8032201528549194
1.0	31100000.0	31110000.0	1.0	3.1865768432617188	0.8343138694763184
1.0	31140000.0	31150000.0	1.0	3.459233045578003	0.8705049753189087
1.0	31250000.0	31260000.0	1.0	4.7630767822265625	1.7192280292510986
1.0	31270000.0	31280000.0	1.0	2.8923349380493164	0.7703040838241577
1.0	31340000.0	31350000.0	3.0	2.6822590827941895	0.744263768196106
1.0	31360000.0	31370000.0	2.0	2.8225226402282715	0.7664621472358704
1.0	31380000.0	31390000.0	0.0	2.359245538711548	0.7123907804489136
1.0	31590000.0	31600000.0	0.0	2.9233360290527344	0.7846273183822632
1.0	31650000.0	31660000.0	1.0	2.947035312652588	0.7872977256774902
1.0	31680000.0	31690000.0	5.0	2.6825575828552246	0.7443065643310547
1.0	31970000.0	31980000.0	5.0	2.713214159011841	0.7487565279006958
1.0	32000000.0	32010000.0	5.0	2.6418166160583496	0.7384937405586243
1.0	32010000.0	32020000.0	1.0	2.682271957397461	0.7442755699157715
1.0	32030000.0	32040000.0	3.0	2.585465669631958	0.7320466637611389
1.0	32050000.0	32060000.0	1.0	2.897712230682373	0.779885470867157
1.0	32180000.0	32190000.0	2.0	2.5713553428649902	0.7304936647415161
1.0	32290000.0	32300000.0	5.0	2.733046054840088	0.7517749071121216
1.0	32320000.0	32330000.0	0.0	2.8926191329956055	0.7706277966499329
1.0	32390000.0	32400000.0	5.0	3.4051566123962402	0.8831976056098938
1.0	32410000.0	32420000.0	3.0	3.270568370819092	0.8542402386665344
1.0	32430000.0	32440000.0	7.0	2.901012897491455	0.7804473042488098
1.0	32440000.0	32450000.0	0.0	2.8309075832366943	0.7606945037841797
1.0	32480000.0	32490000.0	1.0	2.817348003387451	0.7655698657035828
1.0	32500000.0	32510000.0	1.0	2.688572406768799	0.7439422607421875
1.0	32510000.0	32520000.0	0.0	2.5233888626098633	0.723673939704895
1.0	32530000.0	32540000.0	6.0	2.5318045616149902	0.7264698147773743
1.0	32540000.0	32550000.0	1.0	2.3394205570220947	0.7109643220901489
1.0	32550000.0	32560000.0	4.0	2.2901463508605957	0.7074222564697266
1.0	32560000.0	32570000.0	1.0	2.2874951362609863	0.7072257995605469
1.0	32700000.0	32710000.0	2.0	2.6554906368255615	0.7406212091445923
1.0	32740000.0	32750000.0	2.0	2.39520525932312	0.715035080909729
1.0	32830000.0	32840000.0	1.0	2.2373785972595215	0.7035505771636963
1.0	32890000.0	32900000.0	1.0	2.5747084617614746	0.7308621406555176
1.0	32930000.0	32940000.0	1.0	2.849008083343506	0.771105945110321
1.0	32950000.0	32960000.0	4.0	2.8741211891174316	0.775585949420929
1.0	33050000.0	33060000.0	1.0	2.499192237854004	0.7234302759170532
1.0	33110000.0	33120000.0	1.0	2.5698628425598145	0.7303341627120972
1.0	33160000.0	33170000.0	4.0	2.5168042182922363	0.7250295281410217
1.0	33200000.0	33210000.0	3.0	2.4827888011932373	0.7219880223274231
1.0	33230000.0	33240000.0	1.0	2.3143229484558105	0.709166407585144
1.0	33250000.0	33260000.0	0.0	2.150001287460327	0.6968139410018921
1.0	33310000.0	33320000.0	1.0	1.986371397972107	0.6833218336105347
1.0	33420000.0	33430000.0	5.0	2.2583377361297607	0.7050982713699341
1.0	33490000.0	33500000.0	2.0	2.189394474029541	0.6999132037162781
1.0	33520000.0	33530000.0	3.0	2.539106845855713	0.7271817326545715
1.0	33590000.0	33600000.0	1.0	2.218906879425049	0.7021842002868652
1.0	33600000.0	33610000.0	5.0	2.2837586402893066	0.706957221031189
1.0	33660000.0	33670000.0	2.0	2.7765297889709473	0.758703351020813
1.0	33690000.0	33700000.0	4.0	2.7047905921936035	0.7475193738937378
1.0	33730000.0	33740000.0	1.0	2.1786861419677734	0.6990624666213989
1.0	33770000.0	33780000.0	4.0	2.5509490966796875	0.7283505201339722
1.0	33800000.0	33810000.0	2.0	2.3170924186706543	0.7093580961227417
1.0	33840000.0	33850000.0	3.0	2.42979097366333	0.7176626324653625
1.0	33880000.0	33890000.0	2.0	2.819258213043213	0.7606284022331238
1.0	33890000.0	33900000.0	3.0	2.5570802688598633	0.7289950847625732
1.0	33920000.0	33930000.0	4.0	2.661518096923828	0.7414242029190063
1.0	33930000.0	33940000.0	5.0	2.3480849266052246	0.7115896940231323
1.0	33940000.0	33950000.0	1.0	2.5654542446136475	0.7267519235610962
1.0	33950000.0	33960000.0	2.0	2.685516834259033	0.7383471727371216
1.0	33990000.0	34000000.0	1.0	3.6503467559814453	0.9101741909980774
1.0	34020000.0	34030000.0	8.0	3.6551451683044434	0.9336838722229004
1.0	34100000.0	34110000.0	5.0	4.067081451416016	1.1741746664047241
1.0	34130000.0	34140000.0	1.0	4.322408199310303	1.2662560939788818
1.0	34140000.0	34150000.0	3.0	3.80706787109375	0.9776262044906616
1.0	34150000.0	34160000.0	2.0	4.447502613067627	1.4045436382293701
1.0	34170000.0	34180000.0	3.0	4.3559722900390625	1.3470287322998047
1.0	34200000.0	34210000.0	10.0	4.280374050140381	1.2100940942764282
1.0	34230000.0	34240000.0	5.0	4.569500923156738	1.4450340270996094
1.0	34240000.0	34250000.0	3.0	4.5452494621276855	1.4731166362762451
1.0	34300000.0	34310000.0	3.0	4.0524091720581055	1.0484025478363037
1.0	34360000.0	34370000.0	5.0	3.6579678058624268	0.9407480955123901
1.0	34380000.0	34390000.0	3.0	4.159092903137207	1.0862964391708374
1.0	34390000.0	34400000.0	3.0	4.460023880004883	1.228468894958496
1.0	34470000.0	34480000.0	3.0	4.207046985626221	1.1053686141967773
1.0	34550000.0	34560000.0	3.0	4.035403251647949	1.0428612232208252
1.0	34580000.0	34590000.0	2.0	5.2798566818237305	1.7423064708709717
1.0	34590000.0	34600000.0	7.0	4.58352518081665	1.2995171546936035
1.0	34610000.0	34620000.0	3.0	4.149156093597412	1.082512378692627
1.0	34630000.0	34640000.0	5.0	3.7368805408477783	0.9543486833572388
1.0	34660000.0	34670000.0	6.0	4.569842338562012	1.2913939952850342
1.0	34690000.0	34700000.0	4.0	4.8061065673828125	1.4368958473205566
1.0	34710000.0	34720000.0	1.0	3.561985731124878	0.918321967124939
1.0	34720000.0	34730000.0	2.0	3.94111967086792	1.0141403675079346
1.0	34730000.0	34740000.0	1.0	4.522466659545898	1.2637333869934082
1.0	34860000.0	34870000.0	6.0	5.133172035217285	1.8243510723114014
1.0	34870000.0	34880000.0	6.0	5.004067420959473	1.6774917840957642
1.0	34920000.0	34930000.0	4.0	4.689603328704834	1.5474132299423218
1.0	34970000.0	34980000.0	6.0	5.1209211349487305	1.6394191980361938
1.0	34980000.0	34990000.0	4.0	4.572690486907959	1.3791528940200806
1.0	34990000.0	35000000.0	3.0	4.557929992675781	1.4285194873809814
1.0	35000000.0	35010000.0	2.0	4.232827186584473	1.1161936521530151
1.0	35010000.0	35020000.0	7.0	4.2268571853637695	1.1136455535888672
1.0	35050000.0	35060000.0	0.0	4.239343166351318	1.2218363285064697
1.0	35060000.0	35070000.0	3.0	3.951077699661255	1.0112593173980713
1.0	35170000.0	35180000.0	5.0	4.061056137084961	1.1225522756576538
1.0	35250000.0	35260000.0	4.0	3.38029146194458	0.8777734637260437
1.0	35260000.0	35270000.0	6.0	3.221280574798584	0.8245012164115906
1.0	35270000.0	35280000.0	3.0	3.4437344074249268	0.8290941119194031
1.0	35360000.0	35370000.0	1.0	3.205587863922119	0.8288663029670715
1.0	35390000.0	35400000.0	3.0	2.5775952339172363	0.7311755418777466
1.0	35570000.0	35580000.0	1.0	2.5311903953552246	0.726399302482605
1.0	35630000.0	35640000.0	4.0	3.244960308074951	0.8273910284042358
1.0	35670000.0	35680000.0	2.0	2.90299916267395	0.7805861830711365
1.0	35750000.0	35760000.0	0.0	2.5065484046936035	0.7240980267524719
1.0	35810000.0	35820000.0	4.0	2.586348295211792	0.7321416139602661
1.0	35860000.0	35870000.0	4.0	2.481337785720825	0.7218760251998901
1.0	35940000.0	35950000.0	2.0	2.502647876739502	0.7237458825111389
1.0	36010000.0	36020000.0	1.0	2.31423282623291	0.7091473340988159
1.0	36030000.0	36040000.0	4.0	2.2562153339385986	0.7049363255500793
1.0	36070000.0	36080000.0	2.0	2.3756661415100098	0.7135934233665466
1.0	36100000.0	36110000.0	3.0	2.5822947025299072	0.7316957712173462
1.0	36120000.0	36130000.0	5.0	2.5377917289733887	0.7270445823669434
1.0	36130000.0	36140000.0	5.0	2.7398571968078613	0.7528352737426758
1.0	36160000.0	36170000.0	5.0	2.6804301738739014	0.7440136075019836
1.0	36190000.0	36200000.0	1.0	2.5152580738067627	0.724895179271698
1.0	36200000.0	36210000.0	3.0	2.4109435081481934	0.7162244915962219
1.0	36210000.0	36220000.0	1.0	2.4157345294952393	0.7165826559066772
1.0	36240000.0	36250000.0	0.0	2.651533842086792	0.7400849461555481
1.0	36340000.0	36350000.0	1.0	2.25419020652771	0.7047983407974243
1.0	36350000.0	36360000.0	1.0	2.114993095397949	0.6939505338668823
1.0	36370000.0	36380000.0	3.0	2.1193296909332275	0.6943249702453613
1.0	36380000.0	36390000.0	1.0	2.0871963500976562	0.6916434168815613
1.0	36400000.0	36410000.0	3.0	2.225578546524048	0.7026753425598145
1.0	36420000.0	36430000.0	3.0	2.1575629711151123	0.6974323987960815
1.0	36430000.0	36440000.0	0.0	2.2325778007507324	0.7031887173652649
1.0	36440000.0	36450000.0	2.0	2.1337358951568604	0.6955133676528931
1.0	36450000.0	36460000.0	2.0	2.1308887004852295	0.6952773332595825
1.0	36490000.0	36500000.0	1.0	2.2989580631256104	0.7080559134483337
1.0	36520000.0	36530000.0	1.0	2.308131456375122	0.7087209224700928
1.0	36540000.0	36550000.0	3.0	2.736187219619751	0.7522546052932739
1.0	36550000.0	36560000.0	3.0	2.668598175048828	0.7423719763755798
1.0	36570000.0	36580000.0	3.0	2.5131659507751465	0.7247076034545898
1.0	36740000.0	36750000.0	6.0	2.8435850143432617	0.7591394782066345
1.0	36770000.0	36780000.0	3.0	2.728848934173584	0.7511205077171326
1.0	36810000.0	36820000.0	3.0	2.53005051612854	0.7263002395629883
1.0	36880000.0	36890000.0	1.0	2.42883563041687	0.71758633852005
1.0	36930000.0	36940000.0	1.0	2.5708236694335938	0.7304445505142212
1.0	36940000.0	36950000.0	3.0	2.8462727069854736	0.7706140279769897
1.0	36960000.0	36970000.0	3.0	2.709216594696045	0.7481696009635925
1.0	36970000.0	36980000.0	0.0	2.7674033641815186	0.7572183609008789
1.0	37000000.0	37010000.0	0.0	2.564710855484009	0.7297953367233276
1.0	37080000.0	37090000.0	3.0	2.648972272872925	0.7397500276565552
1.0	37290000.0	37300000.0	1.0	3.334826946258545	0.8625661730766296
1.0	37300000.0	37310000.0	1.0	3.220609664916992	0.8383984565734863
1.0	37330000.0	37340000.0	3.0	3.04671049118042	0.8083818554878235
1.0	37390000.0	37400000.0	3.0	3.754915714263916	0.9643436670303345
1.0	37460000.0	37470000.0	2.0	3.739234209060669	0.9480212330818176
1.0	37480000.0	37490000.0	4.0	4.057480812072754	1.050071120262146
1.0	37490000.0	37500000.0	4.0	3.599069118499756	0.9268885850906372
1.0	37550000.0	37560000.0	3.0	3.806924819946289	0.9677774310112
1.0	37570000.0	37580000.0	1.0	3.889158248901367	0.9999892115592957
1.0	37580000.0	37590000.0	4.0	3.740323305130005	0.9566553235054016
1.0	37610000.0	37620000.0	3.0	3.5310192108154297	0.911253809928894
1.0	37710000.0	37720000.0	2.0	3.3790841102600098	0.8775137066841125
1.0	37730000.0	37740000.0	2.0	3.2516684532165527	0.8502605557441711
1.0	37770000.0	37780000.0	2.0	2.973959445953369	0.7942028641700745
1.0	37920000.0	37930000.0	0.0	2.2640957832336426	0.7055276036262512
1.0	37940000.0	37950000.0	7.0	5.859848976135254	2.10768461227417
1.0	37960000.0	37970000.0	0.0	2.136223793029785	0.6957011222839355
1.0	38070000.0	38080000.0	1.0	2.35152006149292	0.7118312120437622
1.0	38100000.0	38110000.0	5.0	2.652839183807373	0.7402647137641907
1.0	38120000.0	38130000.0	1.0	2.6437125205993652	0.7390764951705933
1.0	38130000.0	38140000.0	2.0	2.716270923614502	0.7492267489433289
1.0	38170000.0	38180000.0	2.0	2.319546937942505	0.709530234336853
1.0	38180000.0	38190000.0	7.0	2.6631674766540527	0.7416399717330933
1.0	38250000.0	38260000.0	5.0	2.8384296894073486	0.7692415118217468
1.0	38280000.0	38290000.0	2.0	2.195085048675537	0.7003615498542786
1.0	38300000.0	38310000.0	2.0	2.195753574371338	0.7004069089889526
1.0	38310000.0	38320000.0	2.0	2.3906562328338623	0.7146829962730408
1.0	38320000.0	38330000.0	2.0	2.740401029586792	0.7529126405715942
1.0	38330000.0	38340000.0	1.0	2.227543830871582	0.7028144598007202
1.0	38350000.0	38360000.0	1.0	2.3110735416412354	0.7089152932167053
1.0	38380000.0	38390000.0	1.0	2.3355298042297363	0.7106696367263794
1.0	38650000.0	38660000.0	4.0	2.9489219188690186	0.7894396781921387
1.0	38730000.0	38740000.0	0.0	3.210205554962158	0.8415741920471191
1.0	38740000.0	38750000.0	3.0	3.083156108856201	0.8156332969665527
1.0	38780000.0	38790000.0	6.0	2.693063735961914	0.7458100318908691
1.0	38860000.0	38870000.0	2.0	3.030064105987549	0.805097758769989
1.0	38910000.0	38920000.0	3.0	3.06290864944458	0.8115895390510559
1.0	38930000.0	38940000.0	2.0	3.098877191543579	0.8187851905822754
1.0	38940000.0	38950000.0	5.0	5.003334045410156	1.5633087158203125
1.0	38970000.0	38980000.0	3.0	3.0462307929992676	0.8082842826843262
1.0	38980000.0	38990000.0	9.0	3.0145211219787598	0.8020551800727844
1.0	39100000.0	39110000.0	3.0	3.2206521034240723	0.843753457069397
1.0	39120000.0	39130000.0	2.0	3.222400188446045	0.8441255688667297
1.0	39220000.0	39230000.0	4.0	3.37555193901062	0.8705984354019165
1.0	39280000.0	39290000.0	0.0	2.8513054847717285	0.7667251825332642
1.0	39340000.0	39350000.0	0.0	2.9268200397491455	0.7820273637771606
1.0	39350000.0	39360000.0	1.0	2.9131667613983154	0.7733495235443115
1.0	39360000.0	39370000.0	4.0	3.114898204803467	0.80925452709198
1.0	39540000.0	39550000.0	4.0	2.5516724586486816	0.728434681892395
1.0	39570000.0	39580000.0	0.0	2.7983174324035645	0.7623351216316223
1.0	39600000.0	39610000.0	1.0	2.5951061248779297	0.733136773109436
1.0	39660000.0	39670000.0	3.0	2.4616503715515137	0.7202249765396118
1.0	39780000.0	39790000.0	0.0	2.2203304767608643	0.7022742033004761
1.0	39800000.0	39810000.0	1.0	2.1726555824279785	0.6985998153686523
1.0	39830000.0	39840000.0	1.0	2.2404944896698	0.7037772536277771
1.0	39870000.0	39880000.0	2.0	2.2799599170684814	0.7066737413406372
1.0	40030000.0	40040000.0	1.0	2.2137274742126465	0.7017937898635864
1.0	40040000.0	40050000.0	2.0	2.6421124935150146	0.7388606071472168
1.0	40130000.0	40140000.0	2.0	2.692399501800537	0.7457099556922913
1.0	40160000.0	40170000.0	2.0	2.660511016845703	0.7412864565849304
1.0	40220000.0	40230000.0	0.0	2.1665287017822266	0.6981269717216492
1.0	40260000.0	40270000.0	3.0	2.4056434631347656	0.7158129811286926
1.0	40350000.0	40360000.0	1.0	2.414379596710205	0.7164887189865112
1.0	40450000.0	40460000.0	0.0	2.4922308921813965	0.7228181958198547
1.0	40510000.0	40520000.0	2.0	2.4778239727020264	0.7215747833251953
1.0	40530000.0	40540000.0	1.0	2.432539701461792	0.7178813219070435
1.0	40540000.0	40550000.0	3.0	2.2829864025115967	0.7069002985954285
1.0	40570000.0	40580000.0	7.0	2.6282215118408203	0.7370913624763489
1.0	40680000.0	40690000.0	2.0	2.3948121070861816	0.7149999737739563
1.0	40760000.0	40770000.0	2.0	2.6511521339416504	0.7400394678115845
1.0	40780000.0	40790000.0	0.0	2.734121799468994	0.7519313097000122
1.0	40870000.0	40880000.0	3.0	2.4767005443573	0.7214828729629517
1.0	40930000.0	40940000.0	2.0	3.071855068206787	0.7992265224456787
1.0	40970000.0	40980000.0	0.0	2.875702381134033	0.7513875961303711
1.0	40980000.0	40990000.0	4.0	2.743628978729248	0.7534229159355164
1.0	41100000.0	41110000.0	0.0	2.606651544570923	0.7305510640144348
1.0	41120000.0	41130000.0	2.0	2.642531394958496	0.7370649576187134
1.0	41290000.0	41300000.0	1.0	2.303433895111084	0.7083961963653564
1.0	41330000.0	41340000.0	1.0	2.4929370880126953	0.7228649258613586
1.0	41340000.0	41350000.0	5.0	2.466618299484253	0.7206381559371948
1.0	41350000.0	41360000.0	3.0	2.80104398727417	0.7627914547920227
1.0	41500000.0	41510000.0	2.0	2.050816059112549	0.6885674595832825
1.0	41530000.0	41540000.0	1.0	2.1120991706848145	0.6937174797058105
1.0	41590000.0	41600000.0	0.0	2.2057085037231445	0.701158881187439
1.0	41620000.0	41630000.0	3.0	2.159259080886841	0.6975542306900024
1.0	41650000.0	41660000.0	3.0	2.1888794898986816	0.6998809576034546
1.0	41830000.0	41840000.0	2.0	2.3777828216552734	0.7137548327445984
1.0	41880000.0	41890000.0	2.0	2.7195026874542236	0.7496986389160156
1.0	41960000.0	41970000.0	3.0	2.7524242401123047	0.7548144459724426
1.0	41980000.0	41990000.0	1.0	2.267202377319336	0.7057546377182007
1.0	42020000.0	42030000.0	0.0	2.2021632194519043	0.7008840441703796
1.0	42030000.0	42040000.0	0.0	2.104729175567627	0.6931005716323853
1.0	42040000.0	42050000.0	2.0	2.2215781211853027	0.7023754119873047
1.0	42210000.0	42220000.0	3.0	2.4220948219299316	0.7170802354812622
1.0	42250000.0	42260000.0	1.0	2.3801262378692627	0.7139121294021606
1.0	42310000.0	42320000.0	3.0	2.3181376457214355	0.7094267010688782
1.0	42360000.0	42370000.0	1.0	2.425365924835205	0.7173125743865967
1.0	42420000.0	42430000.0	4.0	2.584385395050049	0.7319200038909912
1.0	42430000.0	42440000.0	1.0	2.6485953330993652	0.7371760606765747
1.0	42580000.0	42590000.0	1.0	3.063880205154419	0.7892332077026367
1.0	42630000.0	42640000.0	5.0	2.6997108459472656	0.7467688322067261
1.0	42640000.0	42650000.0	4.0	2.3689849376678467	0.7130942344665527
1.0	42660000.0	42670000.0	1.0	2.5302653312683105	0.7263193726539612
1.0	42720000.0	42730000.0	7.0	2.2896735668182373	0.7073915004730225
1.0	42740000.0	42750000.0	4.0	2.2519307136535645	0.7046326398849487
1.0	42750000.0	42760000.0	0.0	2.3326380252838135	0.7104769349098206
1.0	42840000.0	42850000.0	4.0	2.713074207305908	0.7487422227859497
1.0	42900000.0	42910000.0	3.0	2.7238731384277344	0.7454360723495483
1.0	42990000.0	43000000.0	2.0	2.992093086242676	0.7616265416145325
1.0	43050000.0	43060000.0	3.0	2.443249225616455	0.7187349200248718
1.0	43060000.0	43070000.0	4.0	2.7132723331451416	0.7487668991088867
1.0	43130000.0	43140000.0	0.0	2.109832763671875	0.6935266256332397
1.0	43160000.0	43170000.0	2.0	2.2661263942718506	0.7056667804718018
1.0	43170000.0	43180000.0	2.0	2.2146987915039062	0.7018603086471558
1.0	43380000.0	43390000.0	1.0	2.638361692428589	0.7383915185928345
1.0	43420000.0	43430000.0	2.0	2.836282730102539	0.7688563466072083
1.0	43440000.0	43450000.0	1.0	2.2620458602905273	0.7053724527359009
1.0	43460000.0	43470000.0	2.0	2.5675315856933594	0.7300912737846375
1.0	43490000.0	43500000.0	3.0	2.7131495475769043	0.7487496137619019
1.0	43520000.0	43530000.0	1.0	2.703953981399536	0.7473945617675781
1.0	43600000.0	43610000.0	1.0	2.799008369445801	0.7624495625495911
1.0	43790000.0	43800000.0	2.0	2.5216259956359863	0.7254875898361206
1.0	43880000.0	43890000.0	3.0	2.132891893386841	0.6954484581947327
1.0	43990000.0	44000000.0	0.0	2.6751816272735596	0.7432864308357239
1.0	44020000.0	44030000.0	6.0	2.620590925216675	0.7361546158790588
1.0	44090000.0	44100000.0	3.0	3.0319199562072754	0.8054593205451965
1.0	44150000.0	44160000.0	1.0	2.214198350906372	0.7018187046051025
1.0	44170000.0	44180000.0	2.0	2.2434346675872803	0.7039918899536133
1.0	44220000.0	44230000.0	2.0	2.3042001724243164	0.7084376215934753
1.0	44240000.0	44250000.0	0.0	2.3186278343200684	0.7094608545303345
1.0	44310000.0	44320000.0	1.0	2.2134251594543457	0.7017489671707153
1.0	44340000.0	44350000.0	0.0	2.1746463775634766	0.6987527012825012
1.0	44350000.0	44360000.0	3.0	2.3413805961608887	0.7110904455184937
1.0	44430000.0	44440000.0	1.0	1.9212268590927124	0.679368257522583
1.0	44490000.0	44500000.0	0.0	2.205561876296997	0.7011476755142212
1.0	44520000.0	44530000.0	4.0	2.5688953399658203	0.7302311658859253
1.0	44570000.0	44580000.0	3.0	2.6978342533111572	0.7464989423751831
1.0	44620000.0	44630000.0	2.0	2.9973793029785156	0.7966105341911316
1.0	44630000.0	44640000.0	1.0	2.9916653633117676	0.795824408531189
1.0	44680000.0	44690000.0	2.0	2.0677342414855957	0.6900204420089722
1.0	44760000.0	44770000.0	1.0	2.1009135246276855	0.6928025484085083
1.0	44850000.0	44860000.0	2.0	2.587913990020752	0.7323217391967773
1.0	44890000.0	44900000.0	1.0	2.361830472946167	0.7125736474990845
1.0	44920000.0	44930000.0	3.0	2.3360953330993652	0.7107184529304504
1.0	44990000.0	45000000.0	2.0	2.302689552307129	0.7083298563957214
1.0	45010000.0	45020000.0	2.0	2.277918815612793	0.7065366506576538
1.0	45030000.0	45040000.0	1.0	2.117217779159546	0.6941373944282532
1.0	45050000.0	45060000.0	1.0	2.09045147895813	0.6918940544128418
1.0	45080000.0	45090000.0	4.0	2.131953716278076	0.6953713893890381
1.0	45190000.0	45200000.0	5.0	2.5753912925720215	0.7309322357177734
1.0	45260000.0	45270000.0	3.0	3.62336802482605	0.9325701594352722
1.0	45320000.0	45330000.0	0.0	2.2850632667541504	0.7070536613464355
1.0	45330000.0	45340000.0	3.0	2.214298725128174	0.7018171548843384
1.0	45350000.0	45360000.0	2.0	2.1728222370147705	0.6985882520675659
1.0	45450000.0	45460000.0	1.0	2.4692745208740234	0.7208624482154846
1.0	45490000.0	45500000.0	1.0	2.501774549484253	0.7236666679382324
1.0	45520000.0	45530000.0	4.0	2.3642873764038086	0.7127456068992615
1.0	45680000.0	45690000.0	1.0	2.629277467727661	0.7372287511825562
1.0	45700000.0	45710000.0	2.0	2.736992835998535	0.7523853182792664
1.0	45720000.0	45730000.0	1.0	2.732111930847168	0.7516295909881592
1.0	45940000.0	45950000.0	2.0	2.541069746017456	0.7273639440536499
1.0	46070000.0	46080000.0	2.0	2.780062437057495	0.7592774629592896
1.0	46080000.0	46090000.0	5.0	2.4996132850646973	0.7234731912612915
1.0	46110000.0	46120000.0	1.0	2.443495273590088	0.7187453508377075
1.0	46140000.0	46150000.0	1.0	2.785656452178955	0.7464648485183716
1.0	46180000.0	46190000.0	5.0	2.4146409034729004	0.7165026664733887
1.0	46200000.0	46210000.0	3.0	2.5412793159484863	0.7273966670036316
1.0	46220000.0	46230000.0	0.0	2.719017744064331	0.7496324777603149
1.0	46260000.0	46270000.0	6.0	2.9008798599243164	0.7804678082466125
1.0	46270000.0	46280000.0	4.0	2.3954825401306152	0.7150501012802124
1.0	46340000.0	46350000.0	0.0	2.6455063819885254	0.7393013834953308
1.0	46360000.0	46370000.0	1.0	2.564067840576172	0.7297179102897644
1.0	46390000.0	46400000.0	1.0	2.8268470764160156	0.7672015428543091
1.0	46590000.0	46600000.0	4.0	2.738023042678833	0.7525494694709778
1.0	46610000.0	46620000.0	4.0	2.5940651893615723	0.7330206632614136
1.0	46680000.0	46690000.0	3.0	2.4401259422302246	0.7184786796569824
1.0	46900000.0	46910000.0	2.0	2.321519374847412	0.7096771001815796
1.0	46910000.0	46920000.0	1.0	2.3569259643554688	0.7122293710708618
1.0	46940000.0	46950000.0	0.0	2.2532970905303955	0.7047309875488281
1.0	47010000.0	47020000.0	4.0	2.364975690841675	0.7127953767776489
1.0	47030000.0	47040000.0	2.0	2.2289395332336426	0.7029168605804443
1.0	47060000.0	47070000.0	2.0	2.4522716999053955	0.7194565534591675
1.0	47070000.0	47080000.0	0.0	2.2502198219299316	0.7045108079910278
1.0	47080000.0	47090000.0	5.0	2.3080289363861084	0.7086964249610901
1.0	47170000.0	47180000.0	1.0	2.463898181915283	0.7204057574272156
1.0	47210000.0	47220000.0	4.0	3.2732226848602295	0.8526433110237122
1.0	47500000.0	47510000.0	2.0	3.8573737144470215	0.9731279611587524
1.0	47780000.0	47790000.0	1.0	3.0048160552978516	0.8001590967178345
1.0	47830000.0	47840000.0	2.0	2.2447917461395264	0.7041002511978149
1.0	47860000.0	47870000.0	3.0	2.7082009315490723	0.7480177283287048
1.0	47890000.0	47900000.0	2.0	2.434675693511963	0.7180507779121399
1.0	48020000.0	48030000.0	4.0	3.100228786468506	0.8084972500801086
1.0	48170000.0	48180000.0	8.0	4.0229620933532715	1.0522270202636719
1.0	48220000.0	48230000.0	1.0	4.807982444763184	1.6090195178985596
1.0	48290000.0	48300000.0	2.0	4.9347639083862305	1.579793930053711
1.0	48380000.0	48390000.0	5.0	5.042738914489746	1.5887906551361084
1.0	48430000.0	48440000.0	7.0	5.349048614501953	1.9920322895050049
1.0	48520000.0	48530000.0	4.0	5.340547561645508	2.023466110229492
1.0	48560000.0	48570000.0	2.0	5.545045375823975	1.912194848060608
1.0	48680000.0	48690000.0	4.0	5.0778961181640625	1.7632194757461548
1.0	48700000.0	48710000.0	8.0	5.135453224182129	1.9026473760604858
1.0	48910000.0	48920000.0	6.0	4.595178604125977	1.3064606189727783
1.0	48950000.0	48960000.0	2.0	4.545342445373535	1.27700674533844
1.0	49000000.0	49010000.0	9.0	4.432499885559082	1.2134138345718384
1.0	49070000.0	49080000.0	4.0	4.219418525695801	1.1105105876922607
1.0	49160000.0	49170000.0	4.0	3.8460373878479004	0.9878436326980591
1.0	49230000.0	49240000.0	2.0	2.803759813308716	0.7632532715797424
1.0	49240000.0	49250000.0	4.0	2.672351360321045	0.7428973317146301
1.0	49290000.0	49300000.0	2.0	3.8629353046417236	0.9923495054244995
1.0	49440000.0	49450000.0	4.0	5.727544784545898	2.0265848636627197
1.0	49490000.0	49500000.0	12.0	6.321829795837402	2.3743624687194824
1.0	49520000.0	49530000.0	1.0	6.445935249328613	2.44057035446167
1.0	49560000.0	49570000.0	5.0	5.691954135894775	2.0044891834259033
1.0	49800000.0	49810000.0	5.0	7.2170305252075195	2.7839155197143555
1.0	49850000.0	49860000.0	11.0	6.844612121582031	2.633894205093384
1.0	49880000.0	49890000.0	5.0	6.826592445373535	2.625847816467285
1.0	49900000.0	49910000.0	3.0	6.983121395111084	2.693356513977051
1.0	49930000.0	49940000.0	15.0	6.639242649078369	2.538212537765503
1.0	49970000.0	49980000.0	6.0	6.680746555328369	2.558242082595825
1.0	50110000.0	50120000.0	13.0	8.921000480651855	3.5877678394317627
1.0	50170000.0	50180000.0	6.0	9.88027572631836	3.3423805236816406
1.0	50230000.0	50240000.0	10.0	9.076363563537598	3.5225861072540283
1.0	50280000.0	50290000.0	10.0	8.275474548339844	3.446012496948242
1.0	50300000.0	50310000.0	11.0	8.212677001953125	3.443117141723633
1.0	50370000.0	50380000.0	4.0	7.253777503967285	3.0431199073791504
1.0	50540000.0	50550000.0	5.0	5.103188991546631	1.6279274225234985
1.0	50550000.0	50560000.0	3.0	5.640491008758545	1.9723453521728516
1.0	50650000.0	50660000.0	2.0	4.0850090980529785	1.0737768411636353
1.0	50710000.0	50720000.0	4.0	3.9538586139678955	1.0178436040878296
1.0	50880000.0	50890000.0	5.0	3.23175311088562	0.8460830450057983
1.0	51020000.0	51030000.0	0.0	2.3476457595825195	0.711550772190094
1.0	51050000.0	51060000.0	1.0	2.449840784072876	0.719261646270752
1.0	51060000.0	51070000.0	3.0	2.520907402038574	0.7254151105880737
1.0	51130000.0	51140000.0	3.0	2.604001998901367	0.7341635823249817
1.0	51180000.0	51190000.0	3.0	2.7020092010498047	0.7471081614494324
1.0	51230000.0	51240000.0	2.0	2.497671604156494	0.7232955098152161
1.0	51260000.0	51270000.0	3.0	2.5173394680023193	0.7250853180885315
1.0	51290000.0	51300000.0	4.0	2.4638800621032715	0.7204056978225708
1.0	51320000.0	51330000.0	7.0	2.250746011734009	0.7045518159866333
1.0	51360000.0	51370000.0	3.0	2.3196563720703125	0.709545910358429
1.0	51610000.0	51620000.0	2.0	2.8578052520751953	0.772275447845459
1.0	51710000.0	51720000.0	0.0	2.3162426948547363	0.7093032002449036
1.0	51780000.0	51790000.0	2.0	2.3865909576416016	0.7143909931182861
1.0	51800000.0	51810000.0	2.0	2.5214765071868896	0.7254809141159058
1.0	51930000.0	51940000.0	5.0	2.620095729827881	0.7360875606536865
1.0	51960000.0	51970000.0	5.0	3.265836000442505	0.8333253860473633
1.0	51990000.0	52000000.0	6.0	3.164031505584717	0.8210247159004211
1.0	52020000.0	52030000.0	3.0	3.7739224433898926	0.9061177372932434
1.0	52200000.0	52210000.0	4.0	2.315413236618042	0.7092341184616089
1.0	52220000.0	52230000.0	1.0	2.1597471237182617	0.6975971460342407
1.0	52250000.0	52260000.0	0.0	2.291560173034668	0.7075167894363403
1.0	52310000.0	52320000.0	2.0	2.4035415649414062	0.7156612873077393
1.0	52320000.0	52330000.0	3.0	2.1598401069641113	0.6976064443588257
1.0	52350000.0	52360000.0	5.0	2.692934513092041	0.7457996606826782
1.0	52430000.0	52440000.0	1.0	2.713514804840088	0.748802661895752
1.0	52490000.0	52500000.0	2.0	2.080317974090576	0.6910572052001953
1.0	52500000.0	52510000.0	2.0	2.349540948867798	0.711696982383728
1.0	52510000.0	52520000.0	1.0	2.311244249343872	0.7089413404464722
1.0	52530000.0	52540000.0	2.0	2.4590821266174316	0.7200160026550293
1.0	52560000.0	52570000.0	3.0	2.607853412628174	0.7346256971359253
1.0	52570000.0	52580000.0	7.0	2.5457522869110107	0.7278268933296204
1.0	52610000.0	52620000.0	2.0	2.41652512550354	0.7166429758071899
1.0	52650000.0	52660000.0	0.0	2.7475314140319824	0.7540373802185059
1.0	52800000.0	52810000.0	1.0	2.654776096343994	0.7337406277656555
1.0	52810000.0	52820000.0	5.0	2.5024571418762207	0.7237222194671631
1.0	52830000.0	52840000.0	4.0	2.7538771629333496	0.755046546459198
1.0	52840000.0	52850000.0	3.0	2.4898014068603516	0.7226120233535767
1.0	52920000.0	52930000.0	2.0	2.191749095916748	0.7000774145126343
1.0	52980000.0	52990000.0	3.0	2.2445216178894043	0.7040823698043823
1.0	53060000.0	53070000.0	1.0	2.2982170581817627	0.7079936265945435
1.0	53070000.0	53080000.0	5.0	2.119846820831299	0.6943567991256714
1.0	53080000.0	53090000.0	2.0	2.2558274269104004	0.7049122452735901
1.0	53090000.0	53100000.0	3.0	2.5165090560913086	0.7250077128410339
1.0	53180000.0	53190000.0	1.0	2.5531563758850098	0.7285939455032349
1.0	53260000.0	53270000.0	4.0	2.1767077445983887	0.6989085674285889
1.0	53290000.0	53300000.0	0.0	2.3535094261169434	0.7119774222373962
1.0	53300000.0	53310000.0	1.0	2.6962478160858154	0.7462738752365112
1.0	53310000.0	53320000.0	1.0	2.942715883255005	0.7882612943649292
1.0	53370000.0	53380000.0	1.0	2.461153507232666	0.7201808094978333
1.0	53380000.0	53390000.0	1.0	2.383739709854126	0.7141779065132141
1.0	53400000.0	53410000.0	5.0	2.5979533195495605	0.7334689497947693
1.0	53460000.0	53470000.0	0.0	2.66047739982605	0.7380365133285522
1.0	53510000.0	53520000.0	2.0	2.55537748336792	0.7288287878036499
1.0	53630000.0	53640000.0	1.0	2.6431174278259277	0.7389901280403137
1.0	53640000.0	53650000.0	2.0	2.7000739574432373	0.7468222379684448
1.0	53700000.0	53710000.0	4.0	2.5802559852600098	0.7314648032188416
1.0	53710000.0	53720000.0	1.0	2.106222152709961	0.693213701248169
1.0	53720000.0	53730000.0	0.0	2.1075658798217773	0.6933422684669495
1.0	53730000.0	53740000.0	2.0	2.0673623085021973	0.6899538040161133
1.0	53760000.0	53770000.0	0.0	2.116455078125	0.6941014528274536
1.0	53860000.0	53870000.0	2.0	2.4412503242492676	0.718578040599823
1.0	53870000.0	53880000.0	1.0	2.540022134780884	0.7272627949714661
1.0	54010000.0	54020000.0	2.0	2.676919460296631	0.7435256242752075
1.0	54100000.0	54110000.0	6.0	2.743229389190674	0.7533676028251648
1.0	54150000.0	54160000.0	5.0	2.588566303253174	0.7323924899101257
1.0	54290000.0	54300000.0	1.0	2.238893985748291	0.7036848664283752
1.0	54370000.0	54380000.0	1.0	2.233429431915283	0.7032660245895386
1.0	54380000.0	54390000.0	1.0	2.1868860721588135	0.6997217535972595
1.0	54440000.0	54450000.0	2.0	2.359919309616089	0.712437629699707
1.0	54570000.0	54580000.0	2.0	2.3626551628112793	0.7126379609107971
1.0	54620000.0	54630000.0	2.0	2.4710402488708496	0.7210052609443665
1.0	54630000.0	54640000.0	3.0	2.322632312774658	0.7097418308258057
1.0	54650000.0	54660000.0	3.0	2.167501211166382	0.6981961131095886
1.0	54660000.0	54670000.0	2.0	2.022507905960083	0.6861847639083862
1.0	54680000.0	54690000.0	1.0	2.249462604522705	0.7044517397880554
1.0	54710000.0	54720000.0	2.0	2.5161778926849365	0.7249805331230164
1.0	54740000.0	54750000.0	5.0	3.0910534858703613	0.817217230796814
1.0	54790000.0	54800000.0	4.0	2.682382345199585	0.7442867159843445
1.0	54860000.0	54870000.0	1.0	2.4495255947113037	0.7192341685295105
1.0	55070000.0	55080000.0	0.0	3.043276071548462	0.7767312526702881
1.0	55160000.0	55170000.0	5.0	3.0041849613189697	0.788226842880249
1.0	55170000.0	55180000.0	3.0	2.895411729812622	0.7771726846694946
1.0	55180000.0	55190000.0	6.0	2.5664868354797363	0.7299686074256897
1.0	55250000.0	55260000.0	2.0	2.384269952774048	0.7142196297645569
1.0	55280000.0	55290000.0	2.0	2.562216281890869	0.729530930519104
1.0	55400000.0	55410000.0	2.0	3.1718850135803223	0.802264392375946
1.0	55420000.0	55430000.0	5.0	3.377150774002075	0.8615056276321411
1.0	55460000.0	55470000.0	3.0	2.769662857055664	0.7488685846328735
1.0	55480000.0	55490000.0	5.0	2.9269001483917236	0.781511664390564
1.0	55560000.0	55570000.0	0.0	2.4828286170959473	0.7219993472099304
1.0	55650000.0	55660000.0	2.0	2.2980618476867676	0.7079893350601196
1.0	55670000.0	55680000.0	6.0	2.5530037879943848	0.7285711169242859
1.0	55860000.0	55870000.0	4.0	3.3670947551727295	0.8749135732650757
1.0	55890000.0	55900000.0	4.0	3.749723434448242	0.9467762112617493
1.0	55910000.0	55920000.0	1.0	3.9000611305236816	1.0037117004394531
1.0	55920000.0	55930000.0	3.0	3.545976161956787	0.9146575927734375
1.0	55950000.0	55960000.0	7.0	4.097092151641846	1.113688588142395
1.0	56100000.0	56110000.0	5.0	5.352198123931885	2.0598931312561035
1.0	56120000.0	56130000.0	6.0	5.259522438049316	1.7291616201400757
1.0	56140000.0	56150000.0	11.0	5.437127590179443	1.9354057312011719
1.0	56160000.0	56170000.0	5.0	5.107922554016113	1.931868314743042
1.0	56170000.0	56180000.0	7.0	5.603243350982666	2.216242790222168
1.0	56310000.0	56320000.0	4.0	5.155126094818115	1.7174434661865234
1.0	56370000.0	56380000.0	5.0	4.814037799835205	1.44192636013031
1.0	56380000.0	56390000.0	9.0	5.1698431968688965	1.6711158752441406
1.0	56420000.0	56430000.0	5.0	5.295456409454346	1.7523809671401978
1.0	56510000.0	56520000.0	8.0	5.362561225891113	2.02034068107605
1.0	56600000.0	56610000.0	4.0	5.005373954772949	1.6536945104599
1.0	56630000.0	56640000.0	4.0	5.41609525680542	1.8999013900756836
1.0	56650000.0	56660000.0	6.0	5.122317314147949	1.787371277809143
1.0	56660000.0	56670000.0	6.0	4.851773262023926	1.4659267663955688
1.0	56720000.0	56730000.0	4.0	4.8721442222595215	1.4789352416992188
1.0	56840000.0	56850000.0	5.0	4.675432205200195	1.3551785945892334
1.0	56860000.0	56870000.0	6.0	3.8101165294647217	0.9784064292907715
1.0	56870000.0	56880000.0	9.0	4.018815517425537	1.0375748872756958
1.0	56910000.0	56920000.0	7.0	3.6082520484924316	0.8653640747070312
1.0	56950000.0	56960000.0	3.0	4.357054710388184	1.174039602279663
1.0	56980000.0	56990000.0	2.0	4.055069923400879	1.0492806434631348
1.0	57000000.0	57010000.0	3.0	4.78580379486084	1.4240500926971436
1.0	57010000.0	57020000.0	1.0	4.526258945465088	1.2659209966659546
1.0	57040000.0	57050000.0	5.0	4.40971565246582	1.2652499675750732
1.0	57080000.0	57090000.0	4.0	4.664343357086182	1.3483723402023315
1.0	57110000.0	57120000.0	5.0	4.737883567810059	1.3939363956451416
1.0	57140000.0	57150000.0	4.0	4.796399116516113	1.4307482242584229
1.0	57180000.0	57190000.0	5.0	5.604428291320801	2.050940990447998
1.0	57190000.0	57200000.0	8.0	5.415639400482178	1.8297054767608643
1.0	57210000.0	57220000.0	5.0	6.230156898498535	2.323836088180542
1.0	57220000.0	57230000.0	6.0	5.340183258056641	1.8739311695098877
1.0	57230000.0	57240000.0	6.0	5.644510269165039	1.9748659133911133
1.0	57270000.0	57280000.0	5.0	5.487425327301025	2.0897088050842285
1.0	57300000.0	57310000.0	8.0	5.75861120223999	2.0457797050476074
1.0	57340000.0	57350000.0	3.0	5.545685768127441	1.9125995635986328
1.0	57350000.0	57360000.0	2.0	5.616107940673828	1.9570410251617432
1.0	57410000.0	57420000.0	3.0	5.932997703552246	2.1517434120178223
1.0	57530000.0	57540000.0	5.0	6.103678226470947	2.2832274436950684
1.0	57540000.0	57550000.0	5.0	6.4541449546813965	2.444859027862549
1.0	57580000.0	57590000.0	14.0	6.55230188369751	2.495163679122925
1.0	57670000.0	57680000.0	8.0	7.754763126373291	3.2703194618225098
1.0	57710000.0	57720000.0	7.0	7.6494646072387695	3.2449443340301514
1.0	57960000.0	57970000.0	7.0	6.6475396156311035	2.5422420501708984
1.0	58040000.0	58050000.0	7.0	6.7112016677856445	2.5727248191833496
1.0	58100000.0	58110000.0	10.0	6.113865852355957	2.2579126358032227
1.0	58160000.0	58170000.0	9.0	6.7690582275390625	2.5997047424316406
1.0	58200000.0	58210000.0	4.0	7.553927421569824	3.135277271270752
1.0	58240000.0	58250000.0	5.0	7.11647891998291	2.746537685394287
1.0	58290000.0	58300000.0	10.0	6.597853183746338	2.5178985595703125
1.0	58310000.0	58320000.0	5.0	6.775473594665527	2.602656126022339
1.0	58360000.0	58370000.0	6.0	6.743819236755371	2.588019847869873
1.0	58490000.0	58500000.0	7.0	5.7305216789245605	2.2518372535705566
1.0	58500000.0	58510000.0	8.0	5.3849687576293945	1.9516922235488892
1.0	58530000.0	58540000.0	9.0	5.189276218414307	1.7389945983886719
1.0	58580000.0	58590000.0	4.0	5.38084077835083	1.9125969409942627
1.0	58660000.0	58670000.0	4.0	4.578825950622559	1.2967228889465332
1.0	58750000.0	58760000.0	7.0	4.211672782897949	1.1207606792449951
1.0	58850000.0	58860000.0	2.0	3.4227511882781982	0.8568692207336426
1.0	58890000.0	58900000.0	1.0	2.764272689819336	0.7567111253738403
1.0	58930000.0	58940000.0	4.0	2.4360063076019287	0.7181541919708252
1.0	58940000.0	58950000.0	1.0	2.4195144176483154	0.7168740034103394
1.0	58970000.0	58980000.0	3.0	2.4235596656799316	0.7171875238418579
1.0	59010000.0	59020000.0	2.0	2.7801883220672607	0.7593027949333191
1.0	59150000.0	59160000.0	2.0	2.3883440494537354	0.7145217657089233
1.0	59160000.0	59170000.0	1.0	2.5941805839538574	0.7330266833305359
1.0	59180000.0	59190000.0	0.0	2.6170315742492676	0.7357240319252014
1.0	59190000.0	59200000.0	5.0	2.6847527027130127	0.7446293234825134
1.0	59230000.0	59240000.0	1.0	2.7193894386291504	0.7496811151504517
1.0	59290000.0	59300000.0	5.0	2.8291890621185303	0.7609659433364868
1.0	59300000.0	59310000.0	2.0	2.577652931213379	0.7300161719322205
1.0	59350000.0	59360000.0	3.0	2.7052953243255615	0.7401365041732788
1.0	59360000.0	59370000.0	3.0	2.6297054290771484	0.7272869348526001
1.0	59370000.0	59380000.0	4.0	2.844062566757202	0.7478307485580444
1.0	59380000.0	59390000.0	3.0	3.0657267570495605	0.7955030202865601
1.0	59410000.0	59420000.0	5.0	3.077045202255249	0.7850673794746399
1.0	59430000.0	59440000.0	8.0	3.5456504821777344	0.9145844578742981
1.0	59580000.0	59590000.0	4.0	3.5459790229797363	0.8659607768058777
1.0	59620000.0	59630000.0	4.0	4.2652716636657715	1.2857030630111694
1.0	59680000.0	59690000.0	5.0	4.0127153396606445	1.158789873123169
1.0	59860000.0	59870000.0	5.0	2.99135422706604	0.7975425124168396
1.0	59870000.0	59880000.0	2.0	3.081062078475952	0.8039253950119019
1.0	59960000.0	59970000.0	4.0	3.0193228721618652	0.7867196798324585
1.0	60010000.0	60020000.0	0.0	3.147005558013916	0.8034985661506653
1.0	60120000.0	60130000.0	6.0	3.5872249603271484	0.8573120832443237
1.0	60270000.0	60280000.0	3.0	4.76949405670166	1.6776800155639648
1.0	60280000.0	60290000.0	7.0	4.243024826049805	1.3397245407104492
1.0	60310000.0	60320000.0	7.0	4.653306007385254	1.6749998331069946
1.0	60360000.0	60370000.0	5.0	5.321954727172852	2.053964853286743
1.0	60420000.0	60430000.0	6.0	5.313056945800781	2.0491104125976562
1.0	60460000.0	60470000.0	10.0	5.722179889678955	2.2708418369293213
1.0	60560000.0	60570000.0	8.0	7.793328762054443	2.9320998191833496
1.0	60580000.0	60590000.0	6.0	8.155740737915039	2.685964584350586
1.0	60600000.0	60610000.0	6.0	8.18659782409668	2.6074814796447754
1.0	60670000.0	60680000.0	11.0	7.680656433105469	3.260725498199463
1.0	60700000.0	60710000.0	7.0	8.940725326538086	2.636085033416748
1.0	60820000.0	60830000.0	12.0	7.80551290512085	3.3093838691711426
1.0	60840000.0	60850000.0	3.0	5.8163251876831055	2.0811972618103027
1.0	60890000.0	60900000.0	2.0	7.713179111480713	3.2591464519500732
1.0	60910000.0	60920000.0	8.0	7.284388065338135	3.048154592514038
1.0	60920000.0	60930000.0	8.0	6.930234432220459	2.7345638275146484
1.0	61110000.0	61120000.0	9.0	6.355978488922119	2.4852256774902344
1.0	61330000.0	61340000.0	5.0	6.705163478851318	2.641899824142456
1.0	61340000.0	61350000.0	4.0	6.534121036529541	2.713087558746338
1.0	61380000.0	61390000.0	6.0	5.831975936889648	2.341339349746704
1.0	61430000.0	61440000.0	3.0	6.4086408615112305	2.5979793071746826
1.0	61460000.0	61470000.0	10.0	5.448451995849609	1.9905884265899658
1.0	61490000.0	61500000.0	6.0	5.402246475219727	2.032987594604492
1.0	61570000.0	61580000.0	4.0	5.072064399719238	1.8262354135513306
1.0	61600000.0	61610000.0	3.0	3.9794814586639404	1.0358036756515503
1.0	61620000.0	61630000.0	3.0	4.1954264640808105	1.2381374835968018
1.0	61650000.0	61660000.0	5.0	4.197241306304932	1.2794281244277954
1.0	61660000.0	61670000.0	4.0	4.936496734619141	1.7649853229522705
1.0	61680000.0	61690000.0	4.0	4.4977240562438965	1.5245405435562134
1.0	61710000.0	61720000.0	5.0	4.864556789398193	1.7509113550186157
1.0	61720000.0	61730000.0	2.0	4.881796836853027	1.7530584335327148
1.0	61740000.0	61750000.0	7.0	4.816239356994629	1.7411882877349854
1.0	61780000.0	61790000.0	1.0	5.077730655670166	1.9042450189590454
1.0	61810000.0	61820000.0	2.0	4.769591808319092	1.7435795068740845
1.0	61840000.0	61850000.0	9.0	4.832602024078369	1.771413803100586
1.0	61850000.0	61860000.0	4.0	4.852334499359131	1.7933950424194336
1.0	61860000.0	61870000.0	5.0	4.730137348175049	1.7135486602783203
1.0	61940000.0	61950000.0	11.0	4.884434700012207	1.6496779918670654
1.0	61990000.0	62000000.0	4.0	4.670755863189697	1.622937798500061
1.0	62070000.0	62080000.0	3.0	3.2903804779052734	0.846971333026886
1.0	62160000.0	62170000.0	2.0	2.661747694015503	0.7331468462944031
1.0	62290000.0	62300000.0	4.0	2.7942185401916504	0.7560275793075562
1.0	62310000.0	62320000.0	4.0	3.1536874771118164	0.7881952524185181
1.0	62350000.0	62360000.0	6.0	2.999922275543213	0.7552777528762817
1.0	62400000.0	62410000.0	7.0	3.4927189350128174	0.8062669634819031
1.0	62510000.0	62520000.0	3.0	2.570561408996582	0.7304166555404663
1.0	62570000.0	62580000.0	2.0	3.466585874557495	0.8112846612930298
1.0	62710000.0	62720000.0	4.0	4.249776840209961	1.2182135581970215
1.0	62720000.0	62730000.0	5.0	4.27085018157959	1.2511476278305054
1.0	62740000.0	62750000.0	3.0	4.354915618896484	1.3612548112869263
1.0	62770000.0	62780000.0	2.0	4.135380744934082	1.1382496356964111
1.0	62780000.0	62790000.0	2.0	4.095940113067627	1.0767672061920166
1.0	62830000.0	62840000.0	6.0	3.5986008644104004	0.9267818331718445
1.0	62880000.0	62890000.0	4.0	3.6078262329101562	0.9122222661972046
1.0	62910000.0	62920000.0	2.0	2.981724739074707	0.7742773294448853
1.0	62950000.0	62960000.0	7.0	2.7090229988098145	0.7423876523971558
1.0	62970000.0	62980000.0	1.0	2.6855521202087402	0.7390124201774597
1.0	63000000.0	63010000.0	3.0	2.4730284214019775	0.7211653590202332
1.0	63010000.0	63020000.0	4.0	2.636976957321167	0.7364940643310547
1.0	63100000.0	63110000.0	1.0	2.6776487827301025	0.7436245083808899
1.0	63140000.0	63150000.0	2.0	2.6647815704345703	0.7418552041053772
1.0	63230000.0	63240000.0	1.0	3.208216428756714	0.8411699533462524
1.0	63240000.0	63250000.0	4.0	3.5350794792175293	0.9009944200515747
1.0	63260000.0	63270000.0	2.0	3.7313971519470215	0.958534836769104
1.0	63330000.0	63340000.0	5.0	2.872297525405884	0.7668913006782532
1.0	63340000.0	63350000.0	4.0	3.4414401054382324	0.8652156591415405
1.0	63440000.0	63450000.0	3.0	4.325675964355469	1.312868356704712
1.0	63460000.0	63470000.0	5.0	4.075400352478027	1.177983283996582
1.0	63470000.0	63480000.0	5.0	3.9957802295684814	1.0365420579910278
1.0	63580000.0	63590000.0	5.0	4.849884510040283	1.6856460571289062
1.0	63610000.0	63620000.0	3.0	5.431729316711426	2.117448329925537
1.0	63640000.0	63650000.0	10.0	4.924698829650879	1.7404754161834717
1.0	63700000.0	63710000.0	5.0	4.447385311126709	1.2930800914764404
1.0	63760000.0	63770000.0	4.0	4.494006633758545	1.2910041809082031
1.0	63790000.0	63800000.0	2.0	3.2133655548095703	0.8224466443061829
1.0	63820000.0	63830000.0	5.0	3.258350372314453	0.8359518051147461
1.0	63850000.0	63860000.0	3.0	2.5639381408691406	0.7297054529190063
1.0	63860000.0	63870000.0	0.0	2.573437213897705	0.7307208776473999
1.0	63900000.0	63910000.0	3.0	2.221937417984009	0.7024014592170715
1.0	63940000.0	63950000.0	0.0	2.320128917694092	0.7095683813095093
1.0	63970000.0	63980000.0	0.0	2.246823787689209	0.7042495608329773
1.0	63990000.0	64000000.0	1.0	2.22773814201355	0.7028328776359558
1.0	64030000.0	64040000.0	1.0	2.585702419281006	0.732080340385437
1.0	64040000.0	64050000.0	4.0	2.7155861854553223	0.7491167783737183
1.0	64180000.0	64190000.0	2.0	4.34643030166626	1.2615972757339478
1.0	64210000.0	64220000.0	5.0	4.355301856994629	1.2163175344467163
1.0	64220000.0	64230000.0	4.0	4.340105056762695	1.165607213973999
1.0	64230000.0	64240000.0	0.0	4.474143981933594	1.3144242763519287
1.0	64250000.0	64260000.0	8.0	3.8352036476135254	0.9849643707275391
1.0	64270000.0	64280000.0	4.0	4.2643914222717285	1.1300010681152344
1.0	64340000.0	64350000.0	2.0	4.244776248931885	1.1213430166244507
1.0	64350000.0	64360000.0	2.0	4.511995792388916	1.257725477218628
1.0	64360000.0	64370000.0	2.0	4.394374847412109	1.1931573152542114
1.0	64400000.0	64410000.0	5.0	4.475009918212891	1.2367922067642212
1.0	64420000.0	64430000.0	4.0	4.599315643310547	1.3089383840560913
1.0	64590000.0	64600000.0	5.0	4.432659149169922	1.213503122329712
1.0	64600000.0	64610000.0	2.0	4.410658359527588	1.2017161846160889
1.0	64620000.0	64630000.0	2.0	4.5811238288879395	1.2980881929397583
1.0	64640000.0	64650000.0	7.0	4.385151386260986	1.1883647441864014
1.0	64720000.0	64730000.0	5.0	4.866883754730225	1.5781980752944946
1.0	64730000.0	64740000.0	3.0	4.903583526611328	1.6495420932769775
1.0	64750000.0	64760000.0	7.0	5.3085737228393555	1.8821487426757812
1.0	64790000.0	64800000.0	9.0	5.285359859466553	1.917440414428711
1.0	64850000.0	64860000.0	15.0	4.92579984664917	1.513335943222046
1.0	64980000.0	64990000.0	4.0	3.9678139686584473	1.021965503692627
1.0	65070000.0	65080000.0	2.0	3.968315839767456	1.0413602590560913
1.0	65100000.0	65110000.0	3.0	4.095339298248291	1.141526460647583
1.0	65140000.0	65150000.0	6.0	3.332228422164917	0.8358205556869507
1.0	65190000.0	65200000.0	2.0	3.464268922805786	0.8898000717163086
1.0	65260000.0	65270000.0	2.0	3.2322440147399902	0.8461794853210449
1.0	65270000.0	65280000.0	4.0	3.041381597518921	0.7866586446762085
1.0	65310000.0	65320000.0	1.0	2.4152095317840576	0.7165462970733643
1.0	65440000.0	65450000.0	1.0	2.3453216552734375	0.7113913297653198
1.0	65530000.0	65540000.0	1.0	5.7332963943481445	2.0301480293273926
1.0	65560000.0	65570000.0	2.0	2.8437864780426025	0.7701734304428101
1.0	65620000.0	65630000.0	4.0	2.9427802562713623	0.777173638343811
1.0	65700000.0	65710000.0	7.0	3.414886474609375	0.8853285908699036
1.0	65770000.0	65780000.0	1.0	3.373363971710205	0.81114661693573
1.0	65870000.0	65880000.0	1.0	3.4167473316192627	0.8299862146377563
1.0	65900000.0	65910000.0	2.0	3.7450225353240967	0.8897823095321655
1.0	65990000.0	66000000.0	8.0	4.382696151733398	1.348449945449829
1.0	66100000.0	66110000.0	5.0	5.047715663909912	1.8041372299194336
1.0	66140000.0	66150000.0	5.0	4.511826515197754	1.4827525615692139
1.0	66180000.0	66190000.0	8.0	4.7357892990112305	1.6031501293182373
1.0	66190000.0	66200000.0	4.0	4.626547813415527	1.5359454154968262
1.0	66290000.0	66300000.0	4.0	3.656933546066284	0.9404996633529663
1.0	66360000.0	66370000.0	1.0	3.9860801696777344	1.0274441242218018
1.0	66410000.0	66420000.0	1.0	3.2698521614074707	0.8504454493522644
1.0	66490000.0	66500000.0	6.0	3.8618741035461426	0.9921897649765015
1.0	66530000.0	66540000.0	4.0	3.736326217651367	0.9097009897232056
1.0	66550000.0	66560000.0	7.0	3.3868091106414795	0.8271730542182922
1.0	66580000.0	66590000.0	2.0	3.34492826461792	0.8318135142326355
1.0	66750000.0	66760000.0	2.0	2.977731943130493	0.769848644733429
1.0	66780000.0	66790000.0	3.0	3.1525299549102783	0.8115498423576355
1.0	66820000.0	66830000.0	1.0	2.508510112762451	0.7242698669433594
1.0	66850000.0	66860000.0	2.0	3.578913450241089	0.8292810320854187
1.0	66870000.0	66880000.0	1.0	3.3921217918395996	0.8094498515129089
1.0	66900000.0	66910000.0	1.0	2.8444366455078125	0.770294725894928
1.0	66960000.0	66970000.0	4.0	3.055896520614624	0.8101963996887207
1.0	67010000.0	67020000.0	3.0	3.1387529373168945	0.8260576128959656
1.0	67070000.0	67080000.0	5.0	2.8582282066345215	0.7727401852607727
1.0	67130000.0	67140000.0	3.0	3.1449615955352783	0.8227138519287109
1.0	67200000.0	67210000.0	4.0	2.814405918121338	0.7650697231292725
1.0	67210000.0	67220000.0	3.0	2.9832963943481445	0.7952987551689148
1.0	67220000.0	67230000.0	1.0	2.699906826019287	0.7468020915985107
1.0	67310000.0	67320000.0	2.0	2.8933072090148926	0.7790824770927429
1.0	67330000.0	67340000.0	0.0	3.0347540378570557	0.8060213327407837
1.0	67340000.0	67350000.0	1.0	3.121361255645752	0.8233331441879272
1.0	67360000.0	67370000.0	1.0	2.953108072280884	0.7902277112007141
1.0	67390000.0	67400000.0	4.0	3.392632246017456	0.8804620504379272
1.0	67400000.0	67410000.0	5.0	2.35172700881958	0.7118477821350098
1.0	67430000.0	67440000.0	7.0	2.514770030975342	0.7248619198799133
1.0	67480000.0	67490000.0	0.0	2.7291183471679688	0.7511645555496216
1.0	67490000.0	67500000.0	3.0	2.5102975368499756	0.724437415599823
1.0	67550000.0	67560000.0	2.0	2.838437557220459	0.7692378163337708
1.0	67620000.0	67630000.0	3.0	2.8247146606445312	0.7668408751487732
1.0	67660000.0	67670000.0	1.0	3.1495702266693115	0.8290740847587585
1.0	67690000.0	67700000.0	4.0	2.779144048690796	0.7541877031326294
1.0	67780000.0	67790000.0	3.0	2.448507785797119	0.7191661596298218
1.0	67820000.0	67830000.0	1.0	2.6274282932281494	0.7369977235794067
1.0	67890000.0	67900000.0	4.0	3.5923995971679688	0.9253362417221069
1.0	67930000.0	67940000.0	2.0	2.700310230255127	0.746856689453125
1.0	68030000.0	68040000.0	3.0	2.615151882171631	0.7354860305786133
1.0	68050000.0	68060000.0	2.0	2.7222061157226562	0.7500993609428406
1.0	68110000.0	68120000.0	2.0	2.9292988777160645	0.7857382893562317
1.0	68130000.0	68140000.0	2.0	2.9581687450408936	0.791193962097168
1.0	68160000.0	68170000.0	4.0	2.8929450511932373	0.7768943905830383
1.0	68210000.0	68220000.0	3.0	3.151294708251953	0.8042119741439819
1.0	68290000.0	68300000.0	3.0	3.090801954269409	0.817158579826355
1.0	68350000.0	68360000.0	5.0	4.2805609703063965	1.1897774934768677
1.0	68360000.0	68370000.0	2.0	4.667901039123535	1.360528588294983
1.0	68390000.0	68400000.0	4.0	4.908395767211914	1.6385838985443115
1.0	68460000.0	68470000.0	4.0	5.19014835357666	1.6842658519744873
1.0	68470000.0	68480000.0	5.0	4.693367004394531	1.3662402629852295
1.0	68480000.0	68490000.0	4.0	5.076390743255615	1.7294725179672241
1.0	68490000.0	68500000.0	7.0	5.222139835357666	1.7270950078964233
1.0	68570000.0	68580000.0	1.0	5.130948543548584	1.6627037525177002
1.0	68660000.0	68670000.0	6.0	4.835761070251465	1.5642132759094238
1.0	68670000.0	68680000.0	7.0	5.025315284729004	1.5775185823440552
1.0	68690000.0	68700000.0	6.0	4.57378625869751	1.2937281131744385
1.0	68710000.0	68720000.0	4.0	5.675806999206543	2.0058772563934326
1.0	68720000.0	68730000.0	4.0	5.811728477478027	2.186615467071533
1.0	68770000.0	68780000.0	5.0	5.520214080810547	2.0216429233551025
1.0	68810000.0	68820000.0	1.0	5.0753397941589355	1.7493330240249634
1.0	68820000.0	68830000.0	6.0	5.170346260070801	1.671442985534668
1.0	68890000.0	68900000.0	1.0	5.111865043640137	1.6335490942001343
1.0	68980000.0	68990000.0	6.0	5.681639671325684	1.9980649948120117
1.0	69080000.0	69090000.0	9.0	6.7985429763793945	2.613192319869995
1.0	69290000.0	69300000.0	3.0	7.773350715637207	3.1638712882995605
1.0	69360000.0	69370000.0	12.0	7.332375526428223	2.823854684829712
1.0	69430000.0	69440000.0	10.0	7.9619035720825195	3.3465278148651123
1.0	69540000.0	69550000.0	7.0	9.959508895874023	3.1761021614074707
1.0	69650000.0	69660000.0	8.0	11.359197616577148	3.910139799118042
1.0	69800000.0	69810000.0	8.0	10.518086433410645	3.557506561279297
1.0	69810000.0	69820000.0	4.0	10.815956115722656	3.729187488555908
1.0	69860000.0	69870000.0	12.0	9.270588874816895	3.5395760536193848
1.0	69910000.0	69920000.0	6.0	8.283583641052246	3.4534964561462402
1.0	69950000.0	69960000.0	10.0	10.326616287231445	3.464292526245117
1.0	70010000.0	70020000.0	21.0	9.543871879577637	3.0633535385131836
1.0	70030000.0	70040000.0	9.0	8.011281967163086	2.4254703521728516
1.0	70070000.0	70080000.0	6.0	10.155242919921875	3.1182522773742676
1.0	70100000.0	70110000.0	11.0	9.579120635986328	3.7388336658477783
1.0	70160000.0	70170000.0	7.0	9.175210952758789	3.3228583335876465
1.0	70210000.0	70220000.0	12.0	8.608131408691406	3.5485053062438965
1.0	70240000.0	70250000.0	8.0	8.538358688354492	3.225490093231201
1.0	70250000.0	70260000.0	4.0	8.59965991973877	3.54656720161438
1.0	70330000.0	70340000.0	3.0	7.252730369567871	3.0358004570007324
1.0	70340000.0	70350000.0	7.0	6.0759382247924805	2.236002206802368
1.0	70410000.0	70420000.0	12.0	6.386356353759766	2.409113645553589
1.0	70440000.0	70450000.0	5.0	6.873175621032715	2.9137237071990967
1.0	70450000.0	70460000.0	3.0	7.432070732116699	3.1677136421203613
1.0	70500000.0	70510000.0	9.0	6.388073444366455	2.660858631134033
1.0	70520000.0	70530000.0	6.0	5.737020969390869	2.1967294216156006
1.0	70590000.0	70600000.0	2.0	4.490227699279785	1.4517630338668823
1.0	70610000.0	70620000.0	2.0	3.3034205436706543	0.861221194267273
1.0	70730000.0	70740000.0	2.0	2.3717076778411865	0.7132965922355652
1.0	70740000.0	70750000.0	2.0	2.3355860710144043	0.7106744050979614
1.0	70790000.0	70800000.0	3.0	2.4353723526000977	0.7181040048599243
1.0	70810000.0	70820000.0	2.0	2.3689498901367188	0.7131006717681885
1.0	70870000.0	70880000.0	3.0	2.4185187816619873	0.7168042659759521
1.0	70990000.0	71000000.0	1.0	3.8244354724884033	0.9608005285263062
1.0	71040000.0	71050000.0	9.0	4.196686267852783	1.1011312007904053
1.0	71100000.0	71110000.0	2.0	5.117021560668945	1.636897087097168
1.0	71120000.0	71130000.0	5.0	4.947908401489258	1.5275566577911377
1.0	71180000.0	71190000.0	7.0	6.124707221984863	2.3159658908843994
1.0	71240000.0	71250000.0	6.0	5.860477924346924	2.1080687046051025
1.0	71310000.0	71320000.0	9.0	6.543617248535156	2.597775459289551
1.0	71330000.0	71340000.0	8.0	6.482098579406738	2.459364175796509
1.0	71390000.0	71400000.0	4.0	6.7199249267578125	2.677030563354492
1.0	71430000.0	71440000.0	4.0	6.216065883636475	2.4357779026031494
1.0	71440000.0	71450000.0	6.0	6.123705863952637	2.4098711013793945
1.0	71450000.0	71460000.0	3.0	5.950652122497559	2.3465399742126465
1.0	71460000.0	71470000.0	13.0	5.604216575622559	1.9495582580566406
1.0	71480000.0	71490000.0	4.0	5.85585355758667	2.3483352661132812
1.0	71500000.0	71510000.0	4.0	5.572400093078613	2.1905171871185303
1.0	71580000.0	71590000.0	7.0	5.46359395980835	1.860388994216919
1.0	71640000.0	71650000.0	5.0	7.298800468444824	3.042538642883301
1.0	71690000.0	71700000.0	9.0	7.387815952301025	3.0848803520202637
1.0	71740000.0	71750000.0	9.0	7.6778564453125	2.9244840145111084
1.0	71850000.0	71860000.0	5.0	9.535279273986816	3.521296739578247
1.0	71970000.0	71980000.0	9.0	10.577962875366211	3.5316970348358154
1.0	72040000.0	72050000.0	10.0	9.48853874206543	3.2612698078155518
1.0	72230000.0	72240000.0	17.0	11.215770721435547	3.7172157764434814
1.0	72250000.0	72260000.0	10.0	11.926491737365723	3.904052257537842
1.0	72290000.0	72300000.0	15.0	12.034125328063965	3.6661670207977295
1.0	72300000.0	72310000.0	7.0	12.190945625305176	3.9312565326690674
1.0	72310000.0	72320000.0	13.0	11.89333724975586	3.9045956134796143
1.0	72410000.0	72420000.0	11.0	10.841002464294434	3.8406288623809814
1.0	72520000.0	72530000.0	7.0	10.845497131347656	3.687417984008789
1.0	72640000.0	72650000.0	6.0	12.310995101928711	3.9279823303222656
1.0	72670000.0	72680000.0	23.0	11.111706733703613	3.807403564453125
1.0	72730000.0	72740000.0	14.0	9.393020629882812	3.5975213050842285
1.0	72870000.0	72880000.0	14.0	11.33743953704834	3.648827314376831
1.0	72950000.0	72960000.0	12.0	12.549687385559082	3.8649325370788574
1.0	72960000.0	72970000.0	14.0	13.056564331054688	3.9834983348846436
1.0	72990000.0	73000000.0	10.0	12.624998092651367	3.9731030464172363
1.0	73110000.0	73120000.0	11.0	13.260348320007324	4.023046970367432
1.0	73180000.0	73190000.0	13.0	13.586682319641113	3.8362040519714355
1.0	73190000.0	73200000.0	16.0	13.644529342651367	4.091252326965332
1.0	73210000.0	73220000.0	12.0	13.734951972961426	4.098702430725098
1.0	73240000.0	73250000.0	16.0	13.72729206085205	3.9944522380828857
1.0	73250000.0	73260000.0	14.0	14.506567001342773	4.184629917144775
1.0	73280000.0	73290000.0	12.0	12.991371154785156	4.0266852378845215
1.0	73290000.0	73300000.0	13.0	13.394966125488281	4.109307289123535
1.0	73320000.0	73330000.0	13.0	13.66175651550293	3.843106508255005
1.0	73400000.0	73410000.0	6.0	13.588663101196289	3.8983395099639893
1.0	73410000.0	73420000.0	17.0	12.581855773925781	3.8471169471740723
1.0	73420000.0	73430000.0	11.0	12.586122512817383	3.9084198474884033
1.0	73440000.0	73450000.0	7.0	12.881855964660645	3.757955551147461
1.0	73520000.0	73530000.0	8.0	14.782583236694336	3.892159938812256
1.0	73530000.0	73540000.0	22.0	14.219805717468262	3.8232455253601074
1.0	73550000.0	73560000.0	15.0	14.269633293151855	4.00501012802124
1.0	73570000.0	73580000.0	9.0	14.450241088867188	3.8035361766815186
1.0	73660000.0	73670000.0	18.0	14.173436164855957	4.187283515930176
1.0	73670000.0	73680000.0	13.0	14.737457275390625	3.8835437297821045
1.0	73730000.0	73740000.0	15.0	15.672134399414062	4.091228485107422
1.0	73750000.0	73760000.0	18.0	15.218045234680176	4.078005790710449
1.0	73840000.0	73850000.0	12.0	15.346559524536133	3.897383213043213
1.0	73930000.0	73940000.0	18.0	13.889010429382324	3.9349803924560547
1.0	73940000.0	73950000.0	13.0	14.729730606079102	4.169581413269043
1.0	74000000.0	74010000.0	16.0	14.394869804382324	3.89631986618042
1.0	74070000.0	74080000.0	16.0	14.798614501953125	4.051613807678223
1.0	74130000.0	74140000.0	19.0	13.500750541687012	4.030604362487793
1.0	74190000.0	74200000.0	16.0	13.629425048828125	4.065930366516113
1.0	74240000.0	74250000.0	14.0	12.998880386352539	4.03095006942749
1.0	74260000.0	74270000.0	8.0	12.513679504394531	3.9467384815216064
1.0	74320000.0	74330000.0	13.0	11.251362800598145	3.517817735671997
1.0	74360000.0	74370000.0	9.0	11.451650619506836	3.5677127838134766
1.0	74490000.0	74500000.0	3.0	9.43718433380127	3.2675349712371826
1.0	74530000.0	74540000.0	8.0	9.582082748413086	3.72046160697937
1.0	74570000.0	74580000.0	11.0	9.088964462280273	3.5862300395965576
1.0	74640000.0	74650000.0	10.0	8.578756332397461	3.526966094970703
1.0	74690000.0	74700000.0	8.0	8.782905578613281	3.575122356414795
1.0	74710000.0	74720000.0	9.0	8.100030899047852	3.3975653648376465
1.0	74730000.0	74740000.0	11.0	7.400865077972412	2.977118968963623
1.0	74780000.0	74790000.0	10.0	7.710324287414551	3.2425379753112793
1.0	74950000.0	74960000.0	11.0	6.322575569152832	2.3747682571411133
1.0	74990000.0	75000000.0	3.0	5.406189441680908	1.8236424922943115
1.0	75020000.0	75030000.0	4.0	5.369881629943848	1.8003292083740234
1.0	75120000.0	75130000.0	4.0	4.974264144897461	1.5445396900177002
1.0	75140000.0	75150000.0	3.0	4.593153953552246	1.3223758935928345
1.0	75220000.0	75230000.0	2.0	2.6031484603881836	0.7340661287307739
1.0	75230000.0	75240000.0	4.0	3.4254279136657715	0.8876445889472961
1.0	75250000.0	75260000.0	0.0	4.903226375579834	1.4988425970077515
1.0	75420000.0	75430000.0	7.0	6.669674873352051	2.552934169769287
1.0	75460000.0	75470000.0	10.0	5.958387851715088	2.166896104812622
1.0	75470000.0	75480000.0	7.0	6.130446434020996	2.267429828643799
1.0	75530000.0	75540000.0	3.0	6.71526575088501	2.574641704559326
1.0	75580000.0	75590000.0	3.0	5.60732889175415	1.9515197277069092
1.0	75660000.0	75670000.0	6.0	5.2628278732299805	1.7312984466552734
1.0	75930000.0	75940000.0	2.0	5.170130729675293	1.671306848526001
1.0	75950000.0	75960000.0	5.0	5.702312469482422	2.010929584503174
1.0	76020000.0	76030000.0	7.0	4.872462749481201	1.479138970375061
1.0	76070000.0	76080000.0	5.0	4.789242744445801	1.426222801208496
1.0	76080000.0	76090000.0	2.0	4.083620071411133	1.0588960647583008
1.0	76110000.0	76120000.0	2.0	4.66616678237915	1.3494914770126343
1.0	76130000.0	76140000.0	3.0	4.145835876464844	1.0812609195709229
1.0	76170000.0	76180000.0	3.0	4.571351051330566	1.2922903299331665
1.0	76180000.0	76190000.0	4.0	3.7570595741271973	0.96491938829422
1.0	76260000.0	76270000.0	5.0	3.205808639526367	0.8312637209892273
1.0	76310000.0	76320000.0	5.0	4.5983805656433105	1.3712339401245117
1.0	76340000.0	76350000.0	1.0	5.099297523498535	1.6830848455429077
1.0	76370000.0	76380000.0	3.0	5.6825761795043945	2.1083338260650635
1.0	76590000.0	76600000.0	5.0	5.3976922035217285	1.9187606573104858
1.0	76810000.0	76820000.0	11.0	5.962027549743652	2.169060468673706
1.0	76830000.0	76840000.0	5.0	6.293756008148193	2.517392635345459
1.0	76920000.0	76930000.0	6.0	5.508278846740723	1.888858437538147
1.0	76930000.0	76940000.0	2.0	6.692549228668213	2.689126491546631
1.0	76940000.0	76950000.0	5.0	6.073413372039795	2.234536647796631
1.0	76970000.0	76980000.0	5.0	6.400359153747559	2.5386223793029785
1.0	76990000.0	77000000.0	8.0	6.50089168548584	2.6473758220672607
1.0	77090000.0	77100000.0	3.0	6.76865291595459	2.7280478477478027
1.0	77130000.0	77140000.0	3.0	6.510014533996582	2.501394748687744
1.0	77140000.0	77150000.0	8.0	5.906376838684082	2.2632317543029785
1.0	77170000.0	77180000.0	6.0	6.711892604827881	2.7691915035247803
1.0	77410000.0	77420000.0	5.0	4.620545387268066	1.321706771850586
1.0	77440000.0	77450000.0	3.0	5.014239311218262	1.570359468460083
1.0	77470000.0	77480000.0	4.0	4.527909278869629	1.2668753862380981
1.0	77540000.0	77550000.0	2.0	3.4945292472839355	0.9030084609985352
1.0	77550000.0	77560000.0	2.0	3.0396640300750732	0.8069890141487122
1.0	77590000.0	77600000.0	0.0	2.660521984100342	0.7412828207015991
1.0	77600000.0	77610000.0	5.0	2.331254482269287	0.7103673815727234
1.0	77610000.0	77620000.0	2.0	2.58846116065979	0.732390284538269
1.0	77690000.0	77700000.0	1.0	2.8615212440490723	0.7733219861984253
1.0	77720000.0	77730000.0	2.0	3.016287326812744	0.8023999929428101
1.0	77820000.0	77830000.0	3.0	3.8876380920410156	0.9951753616333008
1.0	77860000.0	77870000.0	4.0	3.3201217651367188	0.8647802472114563
1.0	77910000.0	77920000.0	1.0	3.9012627601623535	1.1104114055633545
1.0	78080000.0	78090000.0	3.0	2.4706454277038574	0.7209641337394714
1.0	78320000.0	78330000.0	3.0	2.478377103805542	0.7216228246688843
1.0	78340000.0	78350000.0	4.0	2.493715286254883	0.7229421138763428
1.0	78390000.0	78400000.0	3.0	2.6756045818328857	0.7433425188064575
1.0	78470000.0	78480000.0	2.0	3.629662275314331	0.9340507388114929
1.0	78480000.0	78490000.0	1.0	2.5660088062286377	0.7284032106399536
1.0	78520000.0	78530000.0	2.0	2.868953227996826	0.7746464014053345
1.0	78630000.0	78640000.0	3.0	3.497922420501709	0.9020198583602905
1.0	78680000.0	78690000.0	5.0	4.128811359405518	1.0749452114105225
1.0	78690000.0	78700000.0	4.0	4.364459991455078	1.1777729988098145
1.0	78890000.0	78900000.0	7.0	4.87741756439209	1.4823081493377686
1.0	78940000.0	78950000.0	5.0	4.799743175506592	1.4880034923553467
1.0	79010000.0	79020000.0	7.0	5.209164619445801	1.6965858936309814
1.0	79210000.0	79220000.0	6.0	6.349122047424316	2.6300570964813232
1.0	79220000.0	79230000.0	8.0	6.244739532470703	2.331960678100586
1.0	79270000.0	79280000.0	9.0	5.714625358581543	2.186196804046631
1.0	79290000.0	79300000.0	9.0	5.04818868637085	1.620853066444397
1.0	79330000.0	79340000.0	5.0	6.135489463806152	2.2703208923339844
1.0	79400000.0	79410000.0	12.0	6.4911932945251465	2.4640538692474365
1.0	79440000.0	79450000.0	9.0	7.339910984039307	2.9372425079345703
1.0	79450000.0	79460000.0	10.0	7.005764007568359	2.7026705741882324
1.0	79460000.0	79470000.0	8.0	7.294181823730469	2.810979127883911
1.0	79500000.0	79510000.0	4.0	8.605083465576172	3.4132351875305176
1.0	79540000.0	79550000.0	7.0	7.766375541687012	2.9457316398620605
1.0	79550000.0	79560000.0	6.0	7.759889125823975	2.9442362785339355
1.0	79580000.0	79590000.0	7.0	7.659140586853027	2.9197592735290527
1.0	79640000.0	79650000.0	9.0	8.8372220993042	3.5963287353515625
1.0	79660000.0	79670000.0	9.0	8.98049545288086	3.558685779571533
1.0	79670000.0	79680000.0	6.0	9.456148147583008	3.4630494117736816
1.0	79730000.0	79740000.0	10.0	9.69029426574707	3.7411835193634033
1.0	79740000.0	79750000.0	14.0	9.559435844421387	3.737478733062744
1.0	79780000.0	79790000.0	8.0	8.279858589172363	3.0353360176086426
1.0	79960000.0	79970000.0	3.0	7.095251560211182	2.7383458614349365
1.0	80000000.0	80010000.0	8.0	6.335225582122803	2.3816332817077637
1.0	80040000.0	80050000.0	8.0	6.8031439781188965	2.6152801513671875
1.0	80090000.0	80100000.0	9.0	6.793914794921875	2.6110873222351074
1.0	80170000.0	80180000.0	4.0	7.090254306793213	2.736401081085205
1.0	80230000.0	80240000.0	4.0	7.68621301651001	2.926567554473877
1.0	80250000.0	80260000.0	3.0	7.968649387359619	3.196115493774414
1.0	80260000.0	80270000.0	8.0	7.709775447845459	2.9323558807373047
1.0	80290000.0	80300000.0	9.0	7.874547004699707	2.9692656993865967
1.0	80430000.0	80440000.0	11.0	10.219830513000488	3.6120917797088623
1.0	80490000.0	80500000.0	10.0	12.126811027526855	3.841888904571533
1.0	80510000.0	80520000.0	10.0	11.679278373718262	3.658780574798584
1.0	80520000.0	80530000.0	10.0	12.16899299621582	3.880202531814575
1.0	80590000.0	80600000.0	5.0	10.41008472442627	3.779568910598755
1.0	80610000.0	80620000.0	14.0	11.367247581481934	3.5455265045166016
1.0	80640000.0	80650000.0	10.0	11.8021879196167	3.9028735160827637
1.0	80650000.0	80660000.0	11.0	11.313892364501953	3.8744094371795654
1.0	80690000.0	80700000.0	7.0	11.323443412780762	3.8706181049346924
1.0	80700000.0	80710000.0	11.0	11.688339233398438	3.9092369079589844
1.0	80730000.0	80740000.0	8.0	11.507391929626465	3.913879871368408
1.0	80800000.0	80810000.0	11.0	10.086549758911133	3.3830840587615967
1.0	80880000.0	80890000.0	11.0	12.257092475891113	3.8455562591552734
1.0	81020000.0	81030000.0	18.0	14.086511611938477	3.8498916625976562
1.0	81090000.0	81100000.0	11.0	15.171429634094238	4.0457987785339355
1.0	81110000.0	81120000.0	19.0	14.096372604370117	3.941366672515869
1.0	81220000.0	81230000.0	7.0	14.2090482711792	4.04482889175415
1.0	81270000.0	81280000.0	14.0	13.271310806274414	3.900256395339966
1.0	81290000.0	81300000.0	11.0	13.798089981079102	3.8566017150878906
1.0	81310000.0	81320000.0	12.0	12.482538223266602	3.763627290725708
1.0	81320000.0	81330000.0	24.0	12.07629108428955	3.902454376220703
1.0	81490000.0	81500000.0	12.0	12.035606384277344	3.6864914894104004
1.0	81530000.0	81540000.0	14.0	13.296969413757324	4.106601715087891
1.0	81560000.0	81570000.0	7.0	13.653254508972168	4.008446216583252
1.0	81580000.0	81590000.0	15.0	13.471994400024414	4.122971534729004
1.0	81590000.0	81600000.0	18.0	13.36504077911377	3.8233485221862793
1.0	81610000.0	81620000.0	14.0	13.549341201782227	4.117141246795654
1.0	81630000.0	81640000.0	7.0	13.703661918640137	3.7495925426483154
1.0	81660000.0	81670000.0	10.0	13.608912467956543	4.14019250869751
1.0	81670000.0	81680000.0	12.0	13.328269958496094	4.059754371643066
1.0	81690000.0	81700000.0	12.0	13.13035774230957	3.797214984893799
1.0	81720000.0	81730000.0	16.0	12.570329666137695	3.889007568359375
1.0	81770000.0	81780000.0	12.0	11.546163558959961	3.5794200897216797
1.0	81800000.0	81810000.0	18.0	12.764811515808105	3.871737003326416
1.0	81820000.0	81830000.0	13.0	12.753212928771973	3.866189956665039
1.0	81840000.0	81850000.0	14.0	12.327040672302246	3.817643642425537
1.0	81860000.0	81870000.0	15.0	12.027219772338867	3.867088794708252
1.0	81900000.0	81910000.0	6.0	12.934431076049805	3.784231662750244
1.0	81990000.0	82000000.0	14.0	12.049966812133789	3.7803680896759033
1.0	82050000.0	82060000.0	11.0	13.054003715515137	4.026311874389648
1.0	82170000.0	82180000.0	9.0	12.774568557739258	3.7356979846954346
1.0	82210000.0	82220000.0	11.0	13.201162338256836	3.9257760047912598
1.0	82230000.0	82240000.0	8.0	13.27332878112793	3.8092970848083496
1.0	82270000.0	82280000.0	16.0	13.405362129211426	3.86456298828125
1.0	82280000.0	82290000.0	12.0	13.681233406066895	4.04489803314209
1.0	82310000.0	82320000.0	10.0	14.067529678344727	4.183403968811035
1.0	82380000.0	82390000.0	15.0	14.299680709838867	4.160433769226074
1.0	82410000.0	82420000.0	13.0	14.509857177734375	3.760514736175537
1.0	82450000.0	82460000.0	16.0	12.592727661132812	3.726067066192627
1.0	82520000.0	82530000.0	9.0	11.928662300109863	3.4758567810058594
1.0	82540000.0	82550000.0	8.0	12.775686264038086	3.913209915161133
1.0	82570000.0	82580000.0	12.0	12.664346694946289	3.7262043952941895
1.0	82670000.0	82680000.0	14.0	11.4093656539917	3.546966552734375
1.0	82680000.0	82690000.0	5.0	11.585012435913086	3.6257996559143066
1.0	82710000.0	82720000.0	6.0	7.535534858703613	3.2082111835479736
1.0	82750000.0	82760000.0	14.0	11.614641189575195	3.651183605194092
1.0	82780000.0	82790000.0	12.0	11.549198150634766	3.6245052814483643
1.0	82800000.0	82810000.0	8.0	11.753881454467773	3.7031054496765137
1.0	82820000.0	82830000.0	9.0	11.984204292297363	3.7647106647491455
1.0	82880000.0	82890000.0	10.0	12.27759075164795	3.743983507156372
1.0	82910000.0	82920000.0	10.0	11.65692138671875	3.6660239696502686
1.0	82930000.0	82940000.0	12.0	11.444942474365234	3.583064556121826
1.0	83000000.0	83010000.0	14.0	10.904119491577148	3.748011350631714
1.0	83090000.0	83100000.0	6.0	11.17931842803955	3.4954841136932373
1.0	83100000.0	83110000.0	15.0	11.494540214538574	3.6888015270233154
1.0	83170000.0	83180000.0	14.0	10.76742935180664	3.7915000915527344
1.0	83290000.0	83300000.0	10.0	8.994306564331055	3.329392671585083
1.0	83460000.0	83470000.0	9.0	9.420852661132812	3.6886067390441895
1.0	83480000.0	83490000.0	9.0	9.304278373718262	3.686941146850586
1.0	83510000.0	83520000.0	9.0	8.09444808959961	3.405674457550049
1.0	83520000.0	83530000.0	11.0	7.479193210601807	3.049142599105835
1.0	83540000.0	83550000.0	3.0	7.909477233886719	3.2802414894104004
1.0	83550000.0	83560000.0	8.0	7.081778049468994	2.7330918312072754
1.0	83580000.0	83590000.0	12.0	6.354976654052734	2.392302989959717
1.0	83680000.0	83690000.0	3.0	2.353361129760742	0.7119700312614441
1.0	83780000.0	83790000.0	0.0	1.987378716468811	0.6834019422531128
1.0	83790000.0	83800000.0	2.0	1.8859233856201172	0.6781001687049866
1.0	83890000.0	83900000.0	0.0	2.1903624534606934	0.6999841332435608
1.0	84060000.0	84070000.0	5.0	3.99985933303833	1.031667947769165
1.0	84080000.0	84090000.0	3.0	3.626800537109375	0.9333761930465698
1.0	84140000.0	84150000.0	1.0	4.26803731918335	1.1316430568695068
1.0	84220000.0	84230000.0	6.0	3.8381762504577637	0.9857481122016907
1.0	84290000.0	84300000.0	3.0	4.228267192840576	1.1142468452453613
1.0	84320000.0	84330000.0	2.0	3.930520534515381	1.011093258857727
1.0	84340000.0	84350000.0	1.0	3.6508331298828125	0.9390503764152527
1.0	84380000.0	84390000.0	1.0	3.9122276306152344	1.0058923959732056
1.0	84530000.0	84540000.0	8.0	4.1607561111450195	1.0869330167770386
1.0	84600000.0	84610000.0	2.0	3.3898251056671143	0.8798506855964661
1.0	84630000.0	84640000.0	3.0	2.422985076904297	0.7171475291252136
1.0	84660000.0	84670000.0	4.0	2.426121950149536	0.7173818945884705
1.0	84860000.0	84870000.0	1.0	2.869825601577759	0.7671854496002197
1.0	84880000.0	84890000.0	2.0	3.079371690750122	0.8043972253799438
1.0	84900000.0	84910000.0	0.0	2.6560139656066895	0.7406880855560303
1.0	84980000.0	84990000.0	1.0	2.3573505878448486	0.7122634649276733
1.0	85010000.0	85020000.0	1.0	2.3134379386901855	0.7090953588485718
1.0	85030000.0	85040000.0	3.0	2.2858359813690186	0.7071011662483215
1.0	85060000.0	85070000.0	2.0	2.564788341522217	0.7297986149787903
1.0	85070000.0	85080000.0	3.0	2.427760362625122	0.7175031900405884
1.0	85270000.0	85280000.0	4.0	2.6828293800354004	0.7410555481910706
1.0	85280000.0	85290000.0	6.0	2.591520071029663	0.7327247858047485
1.0	85420000.0	85430000.0	3.0	2.4839255809783936	0.7220950126647949
1.0	85490000.0	85500000.0	2.0	2.694016456604004	0.7395795583724976
1.0	85570000.0	85580000.0	4.0	2.758181095123291	0.7492203712463379
1.0	85630000.0	85640000.0	3.0	3.2339541912078857	0.7891960144042969
1.0	85640000.0	85650000.0	5.0	2.9930646419525146	0.7730816602706909
1.0	85750000.0	85760000.0	4.0	3.29594087600708	0.8355829119682312
1.0	85780000.0	85790000.0	2.0	3.5194754600524902	0.8975244760513306
1.0	85820000.0	85830000.0	1.0	3.2251811027526855	0.8408421277999878
1.0	85950000.0	85960000.0	8.0	3.960662364959717	1.0189095735549927
1.0	86010000.0	86020000.0	5.0	4.18253231048584	1.1453102827072144
1.0	86090000.0	86100000.0	3.0	3.303882122039795	0.8269017338752747
1.0	86150000.0	86160000.0	1.0	2.44506573677063	0.7188732028007507
1.0	86220000.0	86230000.0	1.0	3.530426025390625	0.9111186861991882
1.0	86240000.0	86250000.0	4.0	4.004266738891602	1.0330326557159424
1.0	86300000.0	86310000.0	2.0	4.504449844360352	1.2534189224243164
1.0	86330000.0	86340000.0	4.0	4.179045677185059	1.0940680503845215
1.0	86350000.0	86360000.0	5.0	4.369634628295898	1.1804046630859375
1.0	86400000.0	86410000.0	5.0	4.28338623046875	1.1386085748672485
1.0	86410000.0	86420000.0	5.0	4.674267768859863	1.3544623851776123
1.0	86480000.0	86490000.0	5.0	4.313711166381836	1.1528122425079346
1.0	86500000.0	86510000.0	1.0	4.738526344299316	1.4555076360702515
1.0	86550000.0	86560000.0	3.0	4.609613418579102	1.3151159286499023
1.0	86620000.0	86630000.0	2.0	4.114297389984131	1.0868346691131592
1.0	86700000.0	86710000.0	5.0	3.653062105178833	0.9395835995674133
1.0	86730000.0	86740000.0	2.0	4.266836643218994	1.1310946941375732
1.0	86810000.0	86820000.0	6.0	3.5451178550720215	0.9144641160964966
1.0	86820000.0	86830000.0	4.0	2.9413647651672363	0.7880070209503174
1.0	86900000.0	86910000.0	5.0	3.5814297199249268	0.9227981567382812
1.0	86980000.0	86990000.0	3.0	3.4703006744384766	0.8975942730903625
1.0	87030000.0	87040000.0	2.0	3.4159398078918457	0.8855596780776978
1.0	87040000.0	87050000.0	1.0	3.4301857948303223	0.8887022733688354
1.0	87110000.0	87120000.0	3.0	3.134884834289551	0.8260782957077026
1.0	87160000.0	87170000.0	3.0	2.71195912361145	0.7485793828964233
1.0	87190000.0	87200000.0	3.0	2.285545587539673	0.707072913646698
1.0	87210000.0	87220000.0	2.0	2.3659157752990723	0.7128751277923584
1.0	87250000.0	87260000.0	4.0	2.571446180343628	0.7305004000663757
1.0	87260000.0	87270000.0	3.0	2.6120457649230957	0.7351285815238953
1.0	87310000.0	87320000.0	4.0	2.7967257499694824	0.7620700001716614
1.0	87330000.0	87340000.0	0.0	2.6841835975646973	0.7445386648178101
1.0	87340000.0	87350000.0	2.0	2.3098857402801514	0.7088532447814941
1.0	87370000.0	87380000.0	6.0	2.420652389526367	0.7169655561447144
1.0	87390000.0	87400000.0	2.0	2.6179165840148926	0.7358337640762329
1.0	87470000.0	87480000.0	2.0	3.466839551925659	0.8067490458488464
1.0	87490000.0	87500000.0	4.0	3.319072723388672	0.8218256235122681
1.0	87600000.0	87610000.0	1.0	3.4138245582580566	0.877550482749939
1.0	87630000.0	87640000.0	4.0	3.3410744667053223	0.8692838549613953
1.0	87670000.0	87680000.0	5.0	2.9986960887908936	0.7989734411239624
1.0	87730000.0	87740000.0	3.0	3.393345594406128	0.8806213140487671
1.0	87750000.0	87760000.0	1.0	3.150569200515747	0.8292797207832336
1.0	87820000.0	87830000.0	3.0	2.777493476867676	0.7588699460029602
1.0	87840000.0	87850000.0	3.0	3.2134029865264893	0.8422490358352661
1.0	87910000.0	87920000.0	3.0	3.1186697483062744	0.8227865099906921
1.0	87930000.0	87940000.0	3.0	3.46931529045105	0.8973761796951294
1.0	88010000.0	88020000.0	0.0	3.9266517162323	1.009977102279663
1.0	88120000.0	88130000.0	4.0	3.7265384197235107	0.9573400616645813
1.0	88280000.0	88290000.0	1.0	4.12472677230835	1.0734513998031616
1.0	88290000.0	88300000.0	2.0	3.488393783569336	0.9016373753547668
1.0	88300000.0	88310000.0	2.0	3.6034278869628906	0.9278993606567383
1.0	88360000.0	88370000.0	3.0	3.1272168159484863	0.8245189785957336
1.0	88390000.0	88400000.0	2.0	3.828824520111084	0.9832865595817566
1.0	88400000.0	88410000.0	3.0	4.1407904624938965	1.0793826580047607
1.0	88420000.0	88430000.0	0.0	4.213558673858643	1.1080596446990967
1.0	88430000.0	88440000.0	2.0	3.9327797889709473	1.0117413997650146
1.0	88460000.0	88470000.0	8.0	4.344576835632324	1.1678235530853271
1.0	88500000.0	88510000.0	10.0	4.423556327819824	1.2086009979248047
1.0	88580000.0	88590000.0	5.0	4.794152736663818	1.4293286800384521
1.0	88620000.0	88630000.0	6.0	4.14321231842041	1.0802814960479736
1.0	88670000.0	88680000.0	1.0	4.078001499176025	1.056978702545166
1.0	88730000.0	88740000.0	6.0	4.010444641113281	1.0349452495574951
1.0	88780000.0	88790000.0	4.0	4.813326835632324	1.4414702653884888
1.0	88860000.0	88870000.0	4.0	5.8962836265563965	2.1743531227111816
1.0	88930000.0	88940000.0	11.0	5.893359184265137	2.335728406906128
1.0	89010000.0	89020000.0	2.0	4.978361129760742	1.7777068614959717
1.0	89100000.0	89110000.0	6.0	4.114798069000244	1.0698548555374146
1.0	89210000.0	89220000.0	0.0	2.7138442993164062	0.74884432554245
1.0	89230000.0	89240000.0	1.0	2.8060519695281982	0.76364666223526
1.0	89320000.0	89330000.0	4.0	2.584827423095703	0.7319692969322205
1.0	89370000.0	89380000.0	3.0	3.144496440887451	0.8128728866577148
1.0	89430000.0	89440000.0	2.0	2.3710103034973145	0.7132375836372375
1.0	89530000.0	89540000.0	2.0	2.616609573364258	0.7356702089309692
1.0	89580000.0	89590000.0	2.0	2.8324482440948486	0.7681862711906433
1.0	89590000.0	89600000.0	2.0	4.470555782318115	1.2343095541000366
1.0	89720000.0	89730000.0	9.0	2.36948823928833	0.7131298780441284
1.0	89780000.0	89790000.0	3.0	2.956106424331665	0.7907955050468445
1.0	89810000.0	89820000.0	1.0	2.55411958694458	0.7286843657493591
1.0	89830000.0	89840000.0	1.0	2.5339345932006836	0.7266732454299927
1.0	89980000.0	89990000.0	2.0	2.387979030609131	0.7144920229911804
1.0	90070000.0	90080000.0	2.0	2.307150363922119	0.708639919757843
1.0	90090000.0	90100000.0	2.0	2.3563549518585205	0.7121785879135132
1.0	90170000.0	90180000.0	2.0	2.4198830127716064	0.7169018983840942
1.0	90280000.0	90290000.0	1.0	2.187558650970459	0.6997734308242798
1.0	90290000.0	90300000.0	1.0	2.1068155765533447	0.6932855248451233
1.0	90310000.0	90320000.0	3.0	2.1430649757385254	0.6962543725967407
1.0	90380000.0	90390000.0	1.0	2.140662431716919	0.6960657835006714
1.0	90450000.0	90460000.0	3.0	2.3401849269866943	0.7110146284103394
1.0	90510000.0	90520000.0	3.0	2.7506980895996094	0.7545404434204102
1.0	90530000.0	90540000.0	6.0	2.800661563873291	0.7627336978912354
1.0	90610000.0	90620000.0	4.0	3.5554847717285156	0.9168362617492676
1.0	90620000.0	90630000.0	3.0	3.5776755809783936	0.9219314455986023
1.0	90650000.0	90660000.0	2.0	3.8551173210144043	0.9873892664909363
1.0	90670000.0	90680000.0	3.0	3.9075095653533936	0.9915273785591125
1.0	90690000.0	90700000.0	4.0	4.427203178405762	1.2851178646087646
1.0	90700000.0	90710000.0	5.0	4.0849504470825195	1.071099042892456
1.0	90750000.0	90760000.0	5.0	4.236588001251221	1.1796817779541016
1.0	90770000.0	90780000.0	2.0	4.847386837005615	1.4631338119506836
1.0	90790000.0	90800000.0	8.0	4.492089748382568	1.246392011642456
1.0	90800000.0	90810000.0	6.0	4.416886329650879	1.3457924127578735
1.0	90890000.0	90900000.0	4.0	5.5430145263671875	1.9311821460723877
1.0	90900000.0	90910000.0	5.0	4.963047981262207	1.594010353088379
1.0	90910000.0	90920000.0	3.0	5.11630392074585	1.638904333114624
1.0	90990000.0	91000000.0	5.0	5.824044227600098	2.2726500034332275
1.0	91060000.0	91070000.0	6.0	6.017326354980469	2.201763391494751
1.0	91100000.0	91110000.0	4.0	5.074166774749756	1.6091358661651611
1.0	91200000.0	91210000.0	2.0	4.267132759094238	1.1655486822128296
1.0	91240000.0	91250000.0	7.0	4.152429103851318	1.0837571620941162
1.0	91320000.0	91330000.0	3.0	3.76031494140625	0.9657272100448608
1.0	91340000.0	91350000.0	8.0	4.222769737243652	1.1119168996810913
1.0	91420000.0	91430000.0	5.0	2.412736415863037	0.7163561582565308
1.0	91510000.0	91520000.0	0.0	4.010858535766602	1.0451481342315674
1.0	91550000.0	91560000.0	6.0	4.131899356842041	1.076085090637207
1.0	91560000.0	91570000.0	2.0	4.53061580657959	1.2684475183486938
1.0	91630000.0	91640000.0	5.0	3.6814842224121094	0.9427443742752075
1.0	91730000.0	91740000.0	4.0	3.694406509399414	0.9495013952255249
1.0	91810000.0	91820000.0	1.0	4.419170379638672	1.2062569856643677
1.0	91820000.0	91830000.0	3.0	4.533862113952637	1.2703324556350708
1.0	91860000.0	91870000.0	6.0	3.858881711959839	0.9773774147033691
1.0	91880000.0	91890000.0	4.0	3.359652280807495	0.870658278465271
1.0	91970000.0	91980000.0	1.0	2.593926429748535	0.732993483543396
1.0	91980000.0	91990000.0	2.0	2.615400552749634	0.7355228066444397
1.0	92010000.0	92020000.0	2.0	3.298671245574951	0.8602081537246704
1.0	92020000.0	92030000.0	3.0	2.6771292686462402	0.7435606718063354
1.0	92040000.0	92050000.0	4.0	3.165843963623047	0.8320067524909973
1.0	92070000.0	92080000.0	4.0	3.366769790649414	0.874810516834259
1.0	92080000.0	92090000.0	1.0	3.504732847213745	0.8944777250289917
1.0	92170000.0	92180000.0	2.0	2.759410858154297	0.7559331655502319
1.0	92430000.0	92440000.0	5.0	3.2796809673309326	0.8332521319389343
1.0	92440000.0	92450000.0	4.0	3.436422824859619	0.8383846282958984
1.0	92460000.0	92470000.0	4.0	3.3080010414123535	0.7795491218566895
1.0	92500000.0	92510000.0	3.0	3.5063743591308594	0.8378375768661499
1.0	92550000.0	92560000.0	4.0	2.877647638320923	0.7715247869491577
1.0	92650000.0	92660000.0	1.0	3.617372989654541	0.913896381855011
1.0	92660000.0	92670000.0	1.0	3.4576478004455566	0.8733636736869812
1.0	92680000.0	92690000.0	5.0	3.4467663764953613	0.8886691927909851
1.0	92830000.0	92840000.0	1.0	2.3772239685058594	0.7137004137039185
1.0	92920000.0	92930000.0	2.0	2.4750382900238037	0.72133469581604
1.0	92970000.0	92980000.0	1.0	2.407304048538208	0.7159419059753418
1.0	93110000.0	93120000.0	3.0	2.3701186180114746	0.713182806968689
1.0	93120000.0	93130000.0	0.0	2.4829461574554443	0.7220090627670288
1.0	93190000.0	93200000.0	0.0	2.3886444568634033	0.714543342590332
1.0	93220000.0	93230000.0	2.0	2.4561550617218018	0.7197772264480591
1.0	93370000.0	93380000.0	3.0	2.8679404258728027	0.7744683623313904
1.0	93450000.0	93460000.0	6.0	3.0874381065368652	0.7746800184249878
1.0	93500000.0	93510000.0	2.0	3.372265338897705	0.8192826509475708
1.0	93690000.0	93700000.0	1.0	2.1310622692108154	0.6952866315841675
1.0	93720000.0	93730000.0	1.0	2.070335865020752	0.6902288198471069
1.0	93810000.0	93820000.0	1.0	4.621394634246826	1.3222204446792603
1.0	93820000.0	93830000.0	2.0	2.2049648761749268	0.7011038661003113
1.0	93830000.0	93840000.0	5.0	2.1288137435913086	0.6950831413269043
1.0	93860000.0	93870000.0	3.0	2.582174777984619	0.7316783666610718
1.0	93920000.0	93930000.0	3.0	2.657849073410034	0.7409268617630005
1.0	93930000.0	93940000.0	1.0	2.872666597366333	0.7753273248672485
1.0	93980000.0	93990000.0	2.0	2.3480350971221924	0.7115839123725891
1.0	93990000.0	94000000.0	1.0	2.2164909839630127	0.7019966840744019
1.0	94030000.0	94040000.0	0.0	2.1625125408172607	0.6977975964546204
1.0	94090000.0	94100000.0	2.0	2.228806734085083	0.7029080390930176
1.0	94170000.0	94180000.0	2.0	2.782637596130371	0.7597172856330872
1.0	94180000.0	94190000.0	1.0	2.99078369140625	0.7974416613578796
1.0	94290000.0	94300000.0	2.0	2.4740116596221924	0.7212481498718262
1.0	94310000.0	94320000.0	2.0	2.5977752208709717	0.7334431409835815
1.0	94330000.0	94340000.0	3.0	2.3164641857147217	0.7093107104301453
1.0	94360000.0	94370000.0	2.0	2.3116261959075928	0.7089639902114868
1.0	94400000.0	94410000.0	2.0	3.449402332305908	0.8894231915473938
1.0	94470000.0	94480000.0	6.0	3.1156749725341797	0.7831698656082153
1.0	94510000.0	94520000.0	2.0	3.3203582763671875	0.8648390769958496
1.0	94550000.0	94560000.0	4.0	3.441210985183716	0.8911346197128296
1.0	94560000.0	94570000.0	1.0	3.424895763397217	0.8875292539596558
1.0	94610000.0	94620000.0	3.0	3.5028958320617676	0.904889702796936
1.0	94680000.0	94690000.0	2.0	3.567359209060669	0.9195572733879089
1.0	94770000.0	94780000.0	4.0	3.774803876876831	0.9672210812568665
1.0	94800000.0	94810000.0	3.0	3.5492115020751953	0.9039643406867981
1.0	94880000.0	94890000.0	0.0	3.299259901046753	0.8591184616088867
1.0	94930000.0	94940000.0	2.0	2.4417474269866943	0.7186107635498047
1.0	94960000.0	94970000.0	4.0	2.432286500930786	0.7178686261177063
1.0	95050000.0	95060000.0	1.0	3.8350272178649902	0.9849336743354797
1.0	95060000.0	95070000.0	4.0	3.318159580230713	0.8569488525390625
1.0	95130000.0	95140000.0	3.0	3.9364020824432373	1.0127735137939453
1.0	95150000.0	95160000.0	4.0	4.107922554016113	1.0673973560333252
1.0	95160000.0	95170000.0	1.0	3.572556257247925	0.9162672162055969
1.0	95170000.0	95180000.0	4.0	3.732897996902466	0.9589059948921204
1.0	95190000.0	95200000.0	2.0	3.583528995513916	0.9232810139656067
1.0	95360000.0	95370000.0	7.0	3.501296281814575	0.8702213168144226
1.0	95370000.0	95380000.0	8.0	3.9719252586364746	1.0231881141662598
1.0	95400000.0	95410000.0	3.0	4.049435615539551	1.0703123807907104
1.0	95550000.0	95560000.0	4.0	4.1085076332092285	1.0676077604293823
1.0	95590000.0	95600000.0	2.0	4.0005269050598145	1.0318729877471924
1.0	95610000.0	95620000.0	8.0	4.026096343994141	1.039886236190796
1.0	95650000.0	95660000.0	3.0	4.816830158233643	1.4436935186386108
1.0	95690000.0	95700000.0	2.0	4.988077640533447	1.8317935466766357
1.0	95710000.0	95720000.0	5.0	4.202862739562988	1.3016694784164429
1.0	95730000.0	95740000.0	6.0	5.857314109802246	2.1979775428771973
1.0	95750000.0	95760000.0	4.0	5.083048343658447	1.6148865222930908
1.0	95930000.0	95940000.0	7.0	6.975945949554443	2.6903796195983887
1.0	96040000.0	96050000.0	10.0	7.774773597717285	3.2905774116516113
1.0	96170000.0	96180000.0	10.0	8.217233657836914	3.443613052368164
1.0	96270000.0	96280000.0	10.0	9.220462799072266	3.492872953414917
1.0	96310000.0	96320000.0	7.0	8.968225479125977	3.3987457752227783
1.0	96360000.0	96370000.0	7.0	8.680203437805176	3.461920976638794
1.0	96380000.0	96390000.0	8.0	8.572897911071777	3.2012228965759277
1.0	96400000.0	96410000.0	10.0	9.056402206420898	3.5002822875976562
1.0	96470000.0	96480000.0	11.0	9.378789901733398	3.4150352478027344
1.0	96540000.0	96550000.0	10.0	9.15481185913086	3.2748641967773438
1.0	96590000.0	96600000.0	12.0	9.430536270141602	3.4483802318573
1.0	96630000.0	96640000.0	9.0	8.973344802856445	3.5288822650909424
1.0	96710000.0	96720000.0	7.0	8.144304275512695	3.4021332263946533
1.0	96730000.0	96740000.0	8.0	10.012168884277344	3.4072437286376953
1.0	96750000.0	96760000.0	15.0	9.306686401367188	3.4480748176574707
1.0	96760000.0	96770000.0	10.0	9.137260437011719	3.6615662574768066
1.0	96860000.0	96870000.0	10.0	8.859862327575684	3.609788417816162
1.0	96870000.0	96880000.0	9.0	8.870270729064941	3.5761547088623047
1.0	96890000.0	96900000.0	4.0	8.878883361816406	3.4468607902526855
1.0	96920000.0	96930000.0	10.0	7.655082702636719	2.9448368549346924
1.0	96940000.0	96950000.0	8.0	7.268183708190918	2.8020169734954834
1.0	96950000.0	96960000.0	7.0	8.316694259643555	3.4591240882873535
1.0	97020000.0	97030000.0	8.0	7.78389835357666	3.272172451019287
1.0	97040000.0	97050000.0	8.0	6.7884016036987305	2.747713804244995
1.0	97130000.0	97140000.0	9.0	5.85117244720459	2.1024246215820312
1.0	97160000.0	97170000.0	8.0	4.813296318054199	1.4414533376693726
1.0	97210000.0	97220000.0	1.0	3.7853920459747314	0.9720754623413086
1.0	97220000.0	97230000.0	2.0	3.792928695678711	0.9739929437637329
1.0	97240000.0	97250000.0	3.0	3.2829670906066895	0.8568696975708008
1.0	97270000.0	97280000.0	7.0	3.721686840057373	0.9561493992805481
1.0	97280000.0	97290000.0	2.0	4.084315299987793	1.0591356754302979
1.0	97300000.0	97310000.0	6.0	5.312662601470947	1.763482689857483
1.0	97340000.0	97350000.0	7.0	6.7667694091796875	2.731090545654297
1.0	97410000.0	97420000.0	7.0	7.21954345703125	2.903707504272461
1.0	97440000.0	97450000.0	2.0	7.727200508117676	2.581871747970581
1.0	97510000.0	97520000.0	5.0	8.574644088745117	2.876938819885254
1.0	97550000.0	97560000.0	12.0	8.090713500976562	2.7347021102905273
1.0	97640000.0	97650000.0	13.0	8.544713973999023	2.482083559036255
1.0	97700000.0	97710000.0	6.0	9.249143600463867	3.6015522480010986
1.0	97870000.0	97880000.0	14.0	11.280105590820312	3.519709825515747
1.0	98040000.0	98050000.0	14.0	10.087306022644043	3.488370418548584
1.0	98100000.0	98110000.0	1.0	11.504356384277344	3.3673043251037598
1.0	98160000.0	98170000.0	20.0	11.31065559387207	3.5520732402801514
1.0	98280000.0	98290000.0	12.0	9.8656644821167	2.8276665210723877
1.0	98290000.0	98300000.0	9.0	9.361523628234863	2.5656397342681885
1.0	98300000.0	98310000.0	7.0	9.465723037719727	3.4281821250915527
1.0	98320000.0	98330000.0	9.0	8.63265609741211	3.22406005859375
1.0	98390000.0	98400000.0	9.0	9.642803192138672	2.53416109085083
1.0	98400000.0	98410000.0	3.0	9.16784954071045	2.346668243408203
1.0	98420000.0	98430000.0	11.0	9.884716987609863	2.6934666633605957
1.0	98450000.0	98460000.0	6.0	9.682799339294434	2.5590600967407227
1.0	98470000.0	98480000.0	11.0	10.347402572631836	2.7434020042419434
1.0	98520000.0	98530000.0	15.0	7.714949131011963	2.179774761199951
1.0	98530000.0	98540000.0	12.0	10.792635917663574	2.9994237422943115
1.0	98550000.0	98560000.0	9.0	9.79124641418457	2.751197099685669
1.0	98600000.0	98610000.0	14.0	10.130403518676758	3.0647225379943848
1.0	98650000.0	98660000.0	8.0	10.216850280761719	2.9923853874206543
1.0	98660000.0	98670000.0	11.0	9.827165603637695	2.8666164875030518
1.0	98710000.0	98720000.0	13.0	9.944660186767578	3.1124768257141113
1.0	98720000.0	98730000.0	5.0	10.108851432800293	3.005939245223999
1.0	98820000.0	98830000.0	7.0	9.791145324707031	3.0415749549865723
1.0	98860000.0	98870000.0	9.0	10.109509468078613	2.942955493927002
1.0	98880000.0	98890000.0	9.0	9.736055374145508	2.994896411895752
1.0	98910000.0	98920000.0	7.0	9.65750789642334	2.9163689613342285
1.0	98960000.0	98970000.0	11.0	10.295976638793945	3.0358026027679443
1.0	99020000.0	99030000.0	8.0	10.911908149719238	3.254006862640381
1.0	99250000.0	99260000.0	4.0	8.321525573730469	3.040661334991455
1.0	99280000.0	99290000.0	2.0	7.997474670410156	3.3489279747009277
1.0	99420000.0	99430000.0	6.0	7.350705623626709	2.706678628921509
1.0	99430000.0	99440000.0	12.0	7.219982147216797	2.485506772994995
1.0	99480000.0	99490000.0	7.0	7.759474277496338	3.0564167499542236
1.0	99520000.0	99530000.0	8.0	7.947787284851074	2.7967617511749268
1.0	99570000.0	99580000.0	10.0	6.778073310852051	2.727180004119873
1.0	99640000.0	99650000.0	5.0	5.78648042678833	2.1906111240386963
1.0	99660000.0	99670000.0	6.0	6.227458477020264	2.328932523727417
1.0	99710000.0	99720000.0	11.0	6.615954399108887	2.750957489013672
1.0	99740000.0	99750000.0	11.0	6.59808349609375	2.7571046352386475
1.0	99760000.0	99770000.0	8.0	6.730683326721191	2.612186908721924
1.0	99830000.0	99840000.0	9.0	7.027261257171631	2.5013022422790527
1.0	99880000.0	99890000.0	7.0	6.505529880523682	2.5103518962860107
1.0	99940000.0	99950000.0	4.0	4.727180480957031	1.6977237462997437
1.0	100010000.0	100020000.0	5.0	4.417790412902832	1.4577990770339966
1.0	100220000.0	100230000.0	4.0	2.8050293922424316	0.7575427293777466
1.0	100270000.0	100280000.0	0.0	2.665039539337158	0.7418876886367798
1.0	100460000.0	100470000.0	3.0	2.2476890087127686	0.704306423664093
1.0	100500000.0	100510000.0	5.0	3.1664881706237793	0.8325463533401489
1.0	100600000.0	100610000.0	2.0	2.319368839263916	0.7095165252685547
1.0	100630000.0	100640000.0	4.0	2.6039881706237793	0.7341629266738892
1.0	100680000.0	100690000.0	1.0	2.11042857170105	0.6935672760009766
1.0	100720000.0	100730000.0	1.0	2.491274118423462	0.7227401733398438
1.0	100760000.0	100770000.0	1.0	2.231921672821045	0.703137993812561
1.0	100780000.0	100790000.0	1.0	2.4403300285339355	0.718500554561615
1.0	100800000.0	100810000.0	2.0	2.4216301441192627	0.717024028301239
1.0	100810000.0	100820000.0	1.0	3.0324044227600098	0.8055518865585327
1.0	100920000.0	100930000.0	4.0	2.300030469894409	0.70814049243927
1.0	100930000.0	100940000.0	2.0	2.4120168685913086	0.7163071632385254
1.0	100990000.0	101000000.0	2.0	2.9174678325653076	0.7780307531356812
1.0	101110000.0	101120000.0	7.0	4.6644415855407715	1.3484348058700562
1.0	101170000.0	101180000.0	7.0	4.491654396057129	1.415034532546997
1.0	101200000.0	101210000.0	7.0	4.767625331878662	1.563612699508667
1.0	101230000.0	101240000.0	3.0	4.34429407119751	1.3134748935699463
1.0	101240000.0	101250000.0	1.0	4.33035135269165	1.2437098026275635
1.0	101340000.0	101350000.0	1.0	2.4382998943328857	0.7183310389518738
1.0	101410000.0	101420000.0	1.0	2.2142093181610107	0.7018193006515503
1.0	101470000.0	101480000.0	3.0	2.0463764667510986	0.6882006525993347
1.0	101480000.0	101490000.0	2.0	2.092493772506714	0.6921069025993347
1.0	101500000.0	101510000.0	1.0	2.1116013526916504	0.6936964988708496
1.0	101520000.0	101530000.0	2.0	2.381333589553833	0.7139974236488342
1.0	101570000.0	101580000.0	2.0	2.634399652481079	0.7378857731819153
1.0	101600000.0	101610000.0	2.0	2.6109282970428467	0.7349931001663208
1.0	101660000.0	101670000.0	1.0	2.9243550300598145	0.7742859125137329
1.0	101730000.0	101740000.0	3.0	2.634915828704834	0.737937331199646
1.0	101800000.0	101810000.0	2.0	2.9186854362487793	0.7735496163368225
1.0	101820000.0	101830000.0	5.0	2.6177163124084473	0.7358061671257019
1.0	101830000.0	101840000.0	2.0	2.6856653690338135	0.7431625127792358
1.0	101930000.0	101940000.0	2.0	3.6826488971710205	0.9429914355278015
1.0	101950000.0	101960000.0	6.0	4.063193321228027	1.0519771575927734
1.0	102010000.0	102020000.0	6.0	3.2550244331359863	0.8509696125984192
1.0	102190000.0	102200000.0	8.0	5.699641227722168	2.2588019371032715
1.0	102240000.0	102250000.0	8.0	6.46401834487915	2.6945934295654297
1.0	102260000.0	102270000.0	12.0	6.171144962310791	2.3905692100524902
1.0	102330000.0	102340000.0	9.0	6.649580478668213	2.8033065795898438
1.0	102340000.0	102350000.0	9.0	6.683827877044678	2.804841995239258
1.0	102370000.0	102380000.0	7.0	7.130373954772949	3.0346391201019287
1.0	102490000.0	102500000.0	14.0	8.135019302368164	3.414585590362549
1.0	102590000.0	102600000.0	11.0	9.333276748657227	3.697890520095825
1.0	102650000.0	102660000.0	9.0	10.179523468017578	3.7557830810546875
1.0	102680000.0	102690000.0	9.0	10.623353004455566	3.6492767333984375
1.0	102690000.0	102700000.0	14.0	10.8867769241333	3.859071731567383
1.0	102700000.0	102710000.0	11.0	10.946479797363281	3.659203290939331
1.0	102730000.0	102740000.0	11.0	10.452146530151367	3.817645311355591
1.0	102740000.0	102750000.0	15.0	9.764896392822266	3.434556245803833
1.0	102750000.0	102760000.0	8.0	10.305692672729492	3.753530502319336
1.0	102780000.0	102790000.0	7.0	10.707212448120117	3.86969256401062
1.0	102820000.0	102830000.0	9.0	10.690610885620117	3.6415016651153564
1.0	102870000.0	102880000.0	10.0	9.981026649475098	3.7147018909454346
1.0	102940000.0	102950000.0	6.0	10.441441535949707	3.8412890434265137
1.0	103070000.0	103080000.0	14.0	11.742120742797852	3.608455181121826
1.0	103140000.0	103150000.0	9.0	12.064756393432617	3.8116183280944824
1.0	103220000.0	103230000.0	12.0	12.169212341308594	3.839597702026367
1.0	103230000.0	103240000.0	8.0	11.710684776306152	3.6608939170837402
1.0	103300000.0	103310000.0	6.0	11.42180061340332	3.9047152996063232
1.0	103310000.0	103320000.0	15.0	10.895524978637695	3.431626558303833
1.0	103350000.0	103360000.0	10.0	11.743041038513184	3.7664260864257812
1.0	103400000.0	103410000.0	7.0	11.705805778503418	3.6209495067596436
1.0	103500000.0	103510000.0	6.0	11.511905670166016	3.8377487659454346
1.0	103590000.0	103600000.0	10.0	9.997293472290039	3.7724857330322266
1.0	103610000.0	103620000.0	12.0	11.500772476196289	3.8128490447998047
1.0	103620000.0	103630000.0	8.0	11.201539993286133	3.8177037239074707
1.0	103640000.0	103650000.0	15.0	9.772700309753418	3.1604156494140625
1.0	103720000.0	103730000.0	12.0	7.682660102844238	2.925684690475464
1.0	103750000.0	103760000.0	11.0	6.682249546051025	2.5589616298675537
1.0	103770000.0	103780000.0	8.0	6.350499153137207	2.38988995552063
1.0	104050000.0	104060000.0	7.0	3.618809223175049	0.9315062761306763
1.0	104360000.0	104370000.0	8.0	5.8798933029174805	2.1198198795318604
1.0	104400000.0	104410000.0	7.0	7.281949043273926	2.8807811737060547
1.0	104450000.0	104460000.0	6.0	7.321847438812256	2.820340871810913
1.0	104500000.0	104510000.0	8.0	7.55068826675415	2.8907480239868164
1.0	104530000.0	104540000.0	7.0	7.765483856201172	2.9455273151397705
1.0	104560000.0	104570000.0	9.0	7.9400634765625	2.9822518825531006
1.0	104640000.0	104650000.0	6.0	8.203908920288086	3.0254297256469727
1.0	104700000.0	104710000.0	9.0	9.084787368774414	3.475825548171997
1.0	104710000.0	104720000.0	7.0	9.445352554321289	3.5136771202087402
1.0	104730000.0	104740000.0	8.0	8.72960376739502	3.0749690532684326
1.0	104780000.0	104790000.0	11.0	8.241697311401367	3.030491352081299
1.0	104790000.0	104800000.0	4.0	9.008036613464355	3.2588295936584473
1.0	104800000.0	104810000.0	11.0	9.096900939941406	3.552577257156372
1.0	104860000.0	104870000.0	4.0	8.154847145080566	3.0401594638824463
1.0	104900000.0	104910000.0	8.0	8.504508972167969	3.0588412284851074
1.0	104930000.0	104940000.0	13.0	7.912625312805176	2.9769279956817627
1.0	104940000.0	104950000.0	8.0	7.9112396240234375	2.976654529571533
1.0	104960000.0	104970000.0	2.0	9.068514823913574	3.288682460784912
1.0	105010000.0	105020000.0	6.0	8.004745483398438	3.24200439453125
1.0	105120000.0	105130000.0	6.0	7.195181369781494	2.962916612625122
1.0	105140000.0	105150000.0	3.0	6.597848415374756	2.517897367477417
1.0	105240000.0	105250000.0	3.0	5.620934009552002	1.9600788354873657
1.0	105250000.0	105260000.0	5.0	6.098419666290283	2.249009370803833
1.0	105320000.0	105330000.0	4.0	5.7626118659973145	2.048250675201416
1.0	105340000.0	105350000.0	6.0	6.576443672180176	2.507261276245117
1.0	105410000.0	105420000.0	11.0	7.123654365539551	2.7492849826812744
1.0	105440000.0	105450000.0	10.0	8.660616874694824	3.4736809730529785
1.0	105450000.0	105460000.0	7.0	8.903152465820312	3.340953826904297
1.0	105500000.0	105510000.0	8.0	9.403793334960938	3.2823169231414795
1.0	105510000.0	105520000.0	10.0	8.99612045288086	3.0868444442749023
1.0	105560000.0	105570000.0	7.0	9.072263717651367	3.089179277420044
1.0	105570000.0	105580000.0	10.0	9.114278793334961	3.09031343460083
1.0	105600000.0	105610000.0	8.0	9.700788497924805	3.677525281906128
1.0	105790000.0	105800000.0	9.0	10.079634666442871	3.1087536811828613
1.0	105810000.0	105820000.0	1.0	11.569172859191895	3.6900482177734375
[truncated: 47,559 more rows]
