# Supplementary material for: Genome-wide mapping of somatic mutation rates uncovers drivers of cancer
Source: Nat Biotechnol. 2022 Jun 20;40(11):1634–43. doi: 10.1038/s41587-022-01353-8 (PMC9646522; doi:10.1038/s41587-022-01353-8)
Supplement: Supplementary file 4 — Regions and model predictions for each fold of each cancer for which a deep learning model was trained. Regions that were filtered are also listed along with their respective model predictions. [file 41587_2022_1353_MOESM4_ESM.zip › kfold_results/Lung-SCC/fold_0.txt]

CHROM	START	END	Y_TRUE	Y_PRED	STD
1.0	770000.0	780000.0	1.0	2.019512176513672	1.0111582279205322
1.0	790000.0	800000.0	1.0	2.344503402709961	1.122596025466919
1.0	900000.0	910000.0	1.0	3.2035434246063232	1.416153073310852
1.0	920000.0	930000.0	2.0	4.668766498565674	1.8891446590423584
1.0	960000.0	970000.0	4.0	3.016514301300049	1.3556325435638428
1.0	970000.0	980000.0	5.0	3.040043830871582	1.3624720573425293
1.0	1090000.0	1100000.0	2.0	3.160853862762451	1.4030145406723022
1.0	1110000.0	1120000.0	2.0	4.012922763824463	1.6830365657806396
1.0	1150000.0	1160000.0	1.0	2.9013257026672363	1.315055012702942
1.0	1170000.0	1180000.0	2.0	2.9178519248962402	1.31975519657135
1.0	1220000.0	1230000.0	3.0	3.5250601768493652	1.5262551307678223
1.0	1310000.0	1320000.0	4.0	2.762768268585205	1.27884042263031
1.0	1470000.0	1480000.0	1.0	3.002061128616333	1.3527253866195679
1.0	1510000.0	1520000.0	2.0	4.005725860595703	1.7244689464569092
1.0	1530000.0	1540000.0	2.0	3.5231354236602783	1.5284420251846313
1.0	1550000.0	1560000.0	3.0	7.732674598693848	6.668842315673828
1.0	1690000.0	1700000.0	1.0	2.6367268562316895	1.2265069484710693
1.0	1730000.0	1740000.0	0.0	2.4526355266571045	1.1607433557510376
1.0	1740000.0	1750000.0	4.0	2.5160841941833496	1.185997724533081
1.0	1760000.0	1770000.0	0.0	2.6030051708221436	1.2135037183761597
1.0	1780000.0	1790000.0	2.0	2.6147146224975586	1.2185734510421753
1.0	1820000.0	1830000.0	4.0	2.7423598766326904	1.2812817096710205
1.0	1970000.0	1980000.0	2.0	4.327669143676758	1.782641053199768
1.0	1990000.0	2000000.0	0.0	3.6628518104553223	1.5693309307098389
1.0	2020000.0	2030000.0	6.0	3.342623233795166	1.4671778678894043
1.0	2060000.0	2070000.0	4.0	2.951892852783203	1.340911626815796
1.0	2210000.0	2220000.0	3.0	2.375194787979126	1.1319665908813477
1.0	2330000.0	2340000.0	3.0	2.330225706100464	1.118356466293335
1.0	2360000.0	2370000.0	2.0	2.6496829986572266	1.2273638248443604
1.0	2430000.0	2440000.0	5.0	2.823317766189575	1.2881019115447998
1.0	2490000.0	2500000.0	4.0	2.964554786682129	1.3363587856292725
1.0	2700000.0	2710000.0	3.0	5.018752574920654	1.991228461265564
1.0	2830000.0	2840000.0	8.0	9.191976547241211	2.9479048252105713
1.0	2850000.0	2860000.0	12.0	9.514054298400879	3.0022101402282715
1.0	2870000.0	2880000.0	8.0	9.586541175842285	3.012380838394165
1.0	2950000.0	2960000.0	10.0	9.032560348510742	2.9192519187927246
1.0	3080000.0	3090000.0	4.0	4.221870422363281	1.7473342418670654
1.0	3130000.0	3140000.0	3.0	4.209864616394043	1.743363618850708
1.0	3160000.0	3170000.0	4.0	4.889540672302246	1.9521303176879883
1.0	3180000.0	3190000.0	11.0	5.54587459564209	2.137765407562256
1.0	3220000.0	3230000.0	6.0	5.058633327484131	2.000614643096924
1.0	3230000.0	3240000.0	4.0	4.371527671813965	1.7941844463348389
1.0	3340000.0	3350000.0	4.0	3.8285136222839355	1.6248582601547241
1.0	3390000.0	3400000.0	5.0	3.0870628356933594	1.3808048963546753
1.0	3430000.0	3440000.0	3.0	3.2783923149108887	1.4470884799957275
1.0	3440000.0	3450000.0	2.0	2.827846050262451	1.2927110195159912
1.0	3500000.0	3510000.0	2.0	2.9576730728149414	1.3401453495025635
1.0	3510000.0	3520000.0	1.0	3.2368881702423096	1.4338959455490112
1.0	3550000.0	3560000.0	2.0	2.678298234939575	1.2406671047210693
1.0	3580000.0	3590000.0	4.0	3.222320556640625	1.4278514385223389
1.0	3620000.0	3630000.0	0.0	2.745995044708252	1.264859676361084
1.0	3650000.0	3660000.0	4.0	2.3221628665924072	1.11458420753479
1.0	3700000.0	3710000.0	1.0	2.345729112625122	1.124455213546753
1.0	3770000.0	3780000.0	4.0	2.6152901649475098	1.231463074684143
1.0	3790000.0	3800000.0	0.0	2.312840700149536	1.1148791313171387
1.0	3820000.0	3830000.0	5.0	2.2174103260040283	1.0825930833816528
1.0	4030000.0	4040000.0	6.0	6.06445837020874	2.282113552093506
1.0	4070000.0	4080000.0	9.0	6.072577476501465	2.2812602519989014
1.0	4260000.0	4270000.0	4.0	7.18734884262085	2.5452721118927
1.0	4330000.0	4340000.0	3.0	6.985874176025391	2.5016045570373535
1.0	4390000.0	4400000.0	8.0	7.10900354385376	2.5289008617401123
1.0	4400000.0	4410000.0	5.0	7.034660339355469	2.5141749382019043
1.0	4430000.0	4440000.0	5.0	7.646679878234863	2.6450507640838623
1.0	4490000.0	4500000.0	9.0	7.356575965881348	2.5856542587280273
1.0	4550000.0	4560000.0	5.0	7.3794989585876465	2.5893406867980957
1.0	4570000.0	4580000.0	9.0	6.669412136077881	2.4274230003356934
1.0	4580000.0	4590000.0	9.0	6.712642669677734	2.440399169921875
1.0	4670000.0	4680000.0	4.0	6.870156764984131	2.4782156944274902
1.0	4730000.0	4740000.0	9.0	5.8571600914001465	2.2198634147644043
1.0	4740000.0	4750000.0	8.0	6.298418045043945	2.338571071624756
1.0	4820000.0	4830000.0	9.0	5.1125969886779785	2.024169445037842
1.0	4830000.0	4840000.0	3.0	5.0566534996032715	1.999563455581665
1.0	4900000.0	4910000.0	4.0	6.241965293884277	2.326683759689331
1.0	5010000.0	5020000.0	10.0	8.223089218139648	2.7640347480773926
1.0	5030000.0	5040000.0	8.0	8.815771102905273	2.874293804168701
1.0	5050000.0	5060000.0	9.0	8.48000717163086	2.813523769378662
1.0	5090000.0	5100000.0	12.0	8.375986099243164	2.792232036590576
1.0	5180000.0	5190000.0	8.0	8.350385665893555	2.7888522148132324
1.0	5290000.0	5300000.0	4.0	8.788114547729492	2.86976957321167
1.0	5410000.0	5420000.0	9.0	7.308351993560791	2.5763635635375977
1.0	5450000.0	5460000.0	9.0	7.683053016662598	2.654407024383545
1.0	5470000.0	5480000.0	3.0	7.2264299392700195	2.5597293376922607
1.0	5520000.0	5530000.0	4.0	6.795032501220703	2.4593794345855713
1.0	5590000.0	5600000.0	7.0	5.942006587982178	2.2435433864593506
1.0	5660000.0	5670000.0	4.0	4.721379280090332	1.908211350440979
1.0	5800000.0	5810000.0	7.0	5.6826043128967285	2.1747372150421143
1.0	5830000.0	5840000.0	4.0	6.124562740325928	2.293837785720825
1.0	5850000.0	5860000.0	4.0	6.350636005401611	2.3507468700408936
1.0	5900000.0	5910000.0	7.0	6.23024845123291	2.318289041519165
1.0	6040000.0	6050000.0	0.0	2.5123820304870605	1.1814099550247192
1.0	6260000.0	6270000.0	3.0	3.382488250732422	1.4802157878875732
1.0	6310000.0	6320000.0	3.0	3.3822379112243652	1.480562448501587
1.0	6340000.0	6350000.0	6.0	3.0403385162353516	1.3663287162780762
1.0	6370000.0	6380000.0	2.0	3.1213603019714355	1.391692876815796
1.0	6400000.0	6410000.0	2.0	3.1030662059783936	1.3833543062210083
1.0	6470000.0	6480000.0	4.0	3.3321480751037598	1.463808536529541
1.0	6480000.0	6490000.0	6.0	2.9922242164611816	1.3486087322235107
1.0	6510000.0	6520000.0	6.0	3.2600975036621094	1.4409857988357544
1.0	6520000.0	6530000.0	0.0	2.87321400642395	1.309020757675171
1.0	6530000.0	6540000.0	2.0	3.0880215167999268	1.3795233964920044
1.0	6580000.0	6590000.0	3.0	2.787451982498169	1.2783148288726807
1.0	6610000.0	6620000.0	4.0	3.0129406452178955	1.36026930809021
1.0	6640000.0	6650000.0	4.0	2.40289044380188	1.1514880657196045
1.0	6650000.0	6660000.0	3.0	2.285388946533203	1.1042698621749878
1.0	6670000.0	6680000.0	2.0	2.797807455062866	1.297500491142273
1.0	6710000.0	6720000.0	0.0	2.7770309448242188	1.2724021673202515
1.0	6970000.0	6980000.0	5.0	3.130568265914917	1.3995492458343506
1.0	7100000.0	7110000.0	3.0	3.828944444656372	1.6293952465057373
1.0	7150000.0	7160000.0	3.0	4.35272216796875	1.7957115173339844
1.0	7190000.0	7200000.0	2.0	4.35610818862915	1.7931216955184937
1.0	7310000.0	7320000.0	6.0	4.900521755218506	1.957120656967163
1.0	7370000.0	7380000.0	5.0	4.474100589752197	1.8272632360458374
1.0	7390000.0	7400000.0	6.0	4.176999092102051	1.7335073947906494
1.0	7410000.0	7420000.0	4.0	4.835073471069336	1.9384657144546509
1.0	7490000.0	7500000.0	4.0	5.079845428466797	2.0096466541290283
1.0	7530000.0	7540000.0	6.0	4.453139305114746	1.8236122131347656
1.0	7540000.0	7550000.0	3.0	4.504851341247559	1.8410027027130127
1.0	7610000.0	7620000.0	5.0	3.6282057762145996	1.5631203651428223
1.0	7620000.0	7630000.0	5.0	4.187094211578369	1.7453491687774658
1.0	7690000.0	7700000.0	2.0	4.473575115203857	1.8306636810302734
1.0	7770000.0	7780000.0	2.0	3.2824339866638184	1.449190378189087
1.0	7780000.0	7790000.0	1.0	3.314307451248169	1.4589393138885498
1.0	7800000.0	7810000.0	3.0	2.9633419513702393	1.3401927947998047
1.0	7980000.0	7990000.0	6.0	3.3189563751220703	1.4642961025238037
1.0	8060000.0	8070000.0	3.0	2.808065414428711	1.2866649627685547
1.0	8200000.0	8210000.0	5.0	3.417448043823242	1.497478723526001
1.0	8220000.0	8230000.0	3.0	3.2729225158691406	1.4488070011138916
1.0	8260000.0	8270000.0	5.0	3.0658576488494873	1.3741463422775269
1.0	8270000.0	8280000.0	2.0	3.233309268951416	1.434861183166504
1.0	8310000.0	8320000.0	3.0	3.052039623260498	1.3731616735458374
1.0	8420000.0	8430000.0	3.0	2.345118284225464	1.123584270477295
1.0	8430000.0	8440000.0	1.0	2.3031866550445557	1.1067614555358887
1.0	8650000.0	8660000.0	1.0	2.7583484649658203	1.269423484802246
1.0	8660000.0	8670000.0	5.0	2.4707934856414795	1.1679866313934326
1.0	8750000.0	8760000.0	1.0	2.6565513610839844	1.234950065612793
1.0	8770000.0	8780000.0	1.0	2.680000066757202	1.2425639629364014
1.0	8800000.0	8810000.0	1.0	2.5496537685394287	1.1969932317733765
1.0	8850000.0	8860000.0	2.0	2.513077974319458	1.1850435733795166
1.0	8870000.0	8880000.0	2.0	2.664574384689331	1.2572358846664429
1.0	8880000.0	8890000.0	4.0	2.8044533729553223	1.2847166061401367
1.0	8930000.0	8940000.0	6.0	2.4318225383758545	1.1658192873001099
1.0	8940000.0	8950000.0	1.0	3.306182861328125	1.4557156562805176
1.0	8980000.0	8990000.0	3.0	6.995177268981934	2.510709762573242
1.0	9100000.0	9110000.0	4.0	3.6696574687957764	1.5756089687347412
1.0	9140000.0	9150000.0	2.0	3.1534485816955566	1.4054491519927979
1.0	9150000.0	9160000.0	3.0	3.123237133026123	1.398398995399475
1.0	9190000.0	9200000.0	2.0	3.085387706756592	1.3837409019470215
1.0	9280000.0	9290000.0	3.0	3.2585501670837402	1.4442787170410156
1.0	9400000.0	9410000.0	3.0	3.5991077423095703	1.548898458480835
1.0	9410000.0	9420000.0	3.0	3.739881992340088	1.596161127090454
1.0	9440000.0	9450000.0	3.0	5.039395332336426	1.9945318698883057
1.0	9450000.0	9460000.0	2.0	4.77805233001709	1.9227482080459595
1.0	9530000.0	9540000.0	2.0	4.2010931968688965	1.744407296180725
1.0	9540000.0	9550000.0	3.0	4.292471885681152	1.7765588760375977
1.0	9590000.0	9600000.0	2.0	3.5175178050994873	1.525427222251892
1.0	9660000.0	9670000.0	4.0	2.5678417682647705	1.2014790773391724
1.0	9710000.0	9720000.0	3.0	3.365933895111084	1.4804837703704834
1.0	9720000.0	9730000.0	4.0	3.449063539505005	1.5071039199829102
1.0	9750000.0	9760000.0	1.0	2.9572055339813232	1.3370628356933594
1.0	9810000.0	9820000.0	5.0	2.516662836074829	1.1837660074234009
1.0	9870000.0	9880000.0	3.0	2.6539950370788574	1.2334771156311035
1.0	9880000.0	9890000.0	1.0	2.795487880706787	1.2868149280548096
1.0	9950000.0	9960000.0	3.0	2.3450474739074707	1.1228272914886475
1.0	9960000.0	9970000.0	2.0	2.354261636734009	1.1291027069091797
1.0	10270000.0	10280000.0	0.0	2.7324442863464355	1.2772912979125977
1.0	10300000.0	10310000.0	5.0	2.726905584335327	1.2584320306777954
1.0	10310000.0	10320000.0	3.0	2.701076030731201	1.2476303577423096
1.0	10380000.0	10390000.0	4.0	2.427433729171753	1.1524569988250732
1.0	10390000.0	10400000.0	1.0	2.55934476852417	1.2002218961715698
1.0	10440000.0	10450000.0	4.0	2.767378807067871	1.2715975046157837
1.0	10470000.0	10480000.0	2.0	2.594498634338379	1.2087310552597046
1.0	10530000.0	10540000.0	2.0	2.8309497833251953	1.3118822574615479
1.0	10570000.0	10580000.0	3.0	2.3232901096343994	1.116478443145752
1.0	10580000.0	10590000.0	3.0	2.474301815032959	1.1697375774383545
1.0	10640000.0	10650000.0	3.0	2.7876555919647217	1.2818553447723389
1.0	10760000.0	10770000.0	1.0	3.1707558631896973	1.4121676683425903
1.0	10820000.0	10830000.0	3.0	3.2669663429260254	1.442089319229126
1.0	10830000.0	10840000.0	1.0	3.214106798171997	1.4244674444198608
1.0	10890000.0	10900000.0	7.0	3.3571135997772217	1.4728666543960571
1.0	11140000.0	11150000.0	1.0	2.3048532009124756	1.1103489398956299
1.0	11180000.0	11190000.0	1.0	2.4387028217315674	1.1586127281188965
1.0	11290000.0	11300000.0	3.0	2.1935603618621826	1.0698188543319702
1.0	11320000.0	11330000.0	0.0	3.398465633392334	1.4884496927261353
1.0	11390000.0	11400000.0	5.0	4.532620429992676	1.8478310108184814
1.0	11400000.0	11410000.0	5.0	4.255856990814209	1.7613881826400757
1.0	11480000.0	11490000.0	5.0	6.620654106140137	2.417914628982544
1.0	11590000.0	11600000.0	3.0	6.139608383178711	2.2950403690338135
1.0	11620000.0	11630000.0	7.0	6.029536247253418	2.2698256969451904
1.0	11630000.0	11640000.0	6.0	5.932738304138184	2.2427430152893066
1.0	11650000.0	11660000.0	4.0	5.93118953704834	2.2395389080047607
1.0	11670000.0	11680000.0	5.0	5.642036437988281	2.1657373905181885
1.0	11730000.0	11740000.0	1.0	3.6375229358673096	1.5582925081253052
1.0	11750000.0	11760000.0	5.0	4.383724212646484	1.7960455417633057
1.0	11840000.0	11850000.0	8.0	3.6524360179901123	1.5700533390045166
1.0	11920000.0	11930000.0	4.0	4.771990776062012	1.9190654754638672
1.0	11930000.0	11940000.0	2.0	5.398081302642822	2.0978996753692627
1.0	11940000.0	11950000.0	1.0	5.114991188049316	2.01487398147583
1.0	12020000.0	12030000.0	3.0	2.948089122772217	1.3329938650131226
1.0	12120000.0	12130000.0	3.0	3.6147525310516357	1.557411789894104
1.0	12140000.0	12150000.0	5.0	3.7488982677459717	1.6065667867660522
1.0	12150000.0	12160000.0	9.0	3.7429096698760986	1.603114128112793
1.0	12160000.0	12170000.0	5.0	4.07977294921875	1.7105032205581665
1.0	12190000.0	12200000.0	3.0	3.342941999435425	1.4650335311889648
1.0	12260000.0	12270000.0	2.0	2.9041850566864014	1.3206450939178467
1.0	12310000.0	12320000.0	0.0	2.3902575969696045	1.1408971548080444
1.0	12370000.0	12380000.0	1.0	2.2533390522003174	1.0897834300994873
1.0	12420000.0	12430000.0	6.0	2.367840528488159	1.1319096088409424
1.0	12520000.0	12530000.0	3.0	2.403168201446533	1.1470197439193726
1.0	12590000.0	12600000.0	0.0	3.095431089401245	1.387617826461792
1.0	12610000.0	12620000.0	7.0	3.0125017166137695	1.3588066101074219
1.0	12630000.0	12640000.0	5.0	2.6020865440368652	1.2149237394332886
1.0	12680000.0	12690000.0	1.0	3.369934558868408	1.477605938911438
1.0	12790000.0	12800000.0	2.0	5.0273237228393555	1.996360182762146
1.0	12820000.0	12830000.0	9.0	5.025608062744141	1.9948170185089111
1.0	12830000.0	12840000.0	3.0	5.459738731384277	2.1156811714172363
1.0	13780000.0	13790000.0	7.0	3.263040542602539	1.4456870555877686
1.0	13790000.0	13800000.0	7.0	3.8062541484832764	1.6261863708496094
1.0	13830000.0	13840000.0	5.0	3.9457027912139893	1.6685600280761719
1.0	13940000.0	13950000.0	1.0	3.4981791973114014	1.5170553922653198
1.0	14020000.0	14030000.0	5.0	3.0446417331695557	1.3914951086044312
1.0	14240000.0	14250000.0	2.0	4.269175052642822	1.7703155279159546
1.0	14270000.0	14280000.0	3.0	3.933380126953125	1.6658079624176025
1.0	14430000.0	14440000.0	4.0	3.978663206100464	1.6791250705718994
1.0	14440000.0	14450000.0	6.0	4.195470333099365	1.749431848526001
1.0	14450000.0	14460000.0	3.0	4.274286270141602	1.7744728326797485
1.0	14510000.0	14520000.0	4.0	4.263045310974121	1.7671432495117188
1.0	14550000.0	14560000.0	2.0	4.662924289703369	1.8915045261383057
1.0	14730000.0	14740000.0	2.0	4.4442548751831055	1.8255774974822998
1.0	14770000.0	14780000.0	4.0	4.521259784698486	1.8471271991729736
1.0	14920000.0	14930000.0	4.0	3.786473035812378	1.6145143508911133
1.0	14930000.0	14940000.0	0.0	3.978625535964966	1.6757593154907227
1.0	14970000.0	14980000.0	6.0	3.8614163398742676	1.643676519393921
1.0	14990000.0	15000000.0	7.0	3.8310351371765137	1.6303516626358032
1.0	15000000.0	15010000.0	3.0	4.1573166847229	1.7366670370101929
1.0	15030000.0	15040000.0	2.0	3.522932529449463	1.5285333395004272
1.0	15080000.0	15090000.0	4.0	3.656581401824951	1.571165680885315
1.0	15160000.0	15170000.0	6.0	3.7366440296173096	1.6004536151885986
1.0	15210000.0	15220000.0	6.0	3.501640796661377	1.5264053344726562
1.0	15260000.0	15270000.0	6.0	3.4221413135528564	1.4957140684127808
1.0	15290000.0	15300000.0	3.0	2.8877110481262207	1.3135557174682617
1.0	15310000.0	15320000.0	4.0	2.8249268531799316	1.294765830039978
1.0	15330000.0	15340000.0	3.0	2.74701189994812	1.2674669027328491
1.0	15340000.0	15350000.0	2.0	2.7915470600128174	1.2846323251724243
1.0	15370000.0	15380000.0	2.0	2.566359043121338	1.2028383016586304
1.0	15410000.0	15420000.0	3.0	2.844482421875	1.302760362625122
1.0	15430000.0	15440000.0	3.0	2.891359329223633	1.316288709640503
1.0	15450000.0	15460000.0	4.0	3.047757863998413	1.3707712888717651
1.0	15460000.0	15470000.0	3.0	3.000030517578125	1.3560826778411865
1.0	15470000.0	15480000.0	4.0	2.978635311126709	1.3479468822479248
1.0	15520000.0	15530000.0	7.0	3.070814609527588	1.3761154413223267
1.0	15530000.0	15540000.0	0.0	3.242166042327881	1.4316095113754272
1.0	15570000.0	15580000.0	6.0	3.3224384784698486	1.461862325668335
1.0	15640000.0	15650000.0	2.0	3.5150859355926514	1.5275393724441528
1.0	16000000.0	16010000.0	3.0	2.7978463172912598	1.2864710092544556
1.0	16030000.0	16040000.0	2.0	2.6697356700897217	1.2374844551086426
1.0	16060000.0	16070000.0	7.0	2.59826397895813	1.212292194366455
1.0	16080000.0	16090000.0	0.0	2.9158129692077637	1.3274885416030884
1.0	16220000.0	16230000.0	6.0	2.409578800201416	1.1480741500854492
1.0	16230000.0	16240000.0	0.0	2.414152145385742	1.150470495223999
1.0	16270000.0	16280000.0	1.0	2.2020888328552246	1.0849239826202393
1.0	16300000.0	16310000.0	3.0	2.6882236003875732	1.2504597902297974
1.0	16320000.0	16330000.0	2.0	2.8526268005371094	1.3020352125167847
1.0	16460000.0	16470000.0	3.0	2.498718738555908	1.177416443824768
1.0	16620000.0	16630000.0	3.0	2.6183855533599854	1.2206754684448242
1.0	16690000.0	16700000.0	5.0	3.3785088062286377	1.5341702699661255
1.0	16710000.0	16720000.0	1.0	2.5095937252044678	1.1786772012710571
1.0	17250000.0	17260000.0	2.0	2.8754334449768066	1.310127854347229
1.0	17340000.0	17350000.0	3.0	2.601558208465576	1.2168258428573608
1.0	17350000.0	17360000.0	0.0	2.5273399353027344	1.1830898523330688
1.0	17360000.0	17370000.0	4.0	2.607304573059082	1.2161098718643188
1.0	17370000.0	17380000.0	2.0	2.516077995300293	1.1825072765350342
1.0	17580000.0	17590000.0	3.0	3.894484758377075	1.6472434997558594
1.0	17690000.0	17700000.0	3.0	3.6500468254089355	1.5695664882659912
1.0	17740000.0	17750000.0	2.0	2.6106669902801514	1.2130515575408936
1.0	17840000.0	17850000.0	2.0	3.310161590576172	1.4601352214813232
1.0	17850000.0	17860000.0	5.0	2.972419500350952	1.342571496963501
1.0	18090000.0	18100000.0	6.0	6.06490421295166	2.278066873550415
1.0	18130000.0	18140000.0	6.0	6.267616271972656	2.3311336040496826
1.0	18170000.0	18180000.0	7.0	6.061183929443359	2.2768313884735107
1.0	18310000.0	18320000.0	7.0	6.5157365798950195	2.3928096294403076
1.0	18360000.0	18370000.0	4.0	6.591695308685303	2.4110143184661865
1.0	18460000.0	18470000.0	4.0	6.331172466278076	2.334291934967041
1.0	18500000.0	18510000.0	5.0	6.388274192810059	2.3480477333068848
1.0	18530000.0	18540000.0	7.0	6.832189083099365	2.468426465988159
1.0	18620000.0	18630000.0	4.0	6.7473015785217285	2.4342668056488037
1.0	18630000.0	18640000.0	5.0	7.334317684173584	2.5807809829711914
1.0	18640000.0	18650000.0	10.0	6.881051063537598	2.4766993522644043
1.0	18680000.0	18690000.0	4.0	6.773568153381348	2.454625129699707
1.0	18800000.0	18810000.0	6.0	4.769150733947754	1.9158928394317627
1.0	18860000.0	18870000.0	6.0	5.083128452301025	2.0053486824035645
1.0	18890000.0	18900000.0	7.0	5.501189708709717	2.130197048187256
1.0	18950000.0	18960000.0	6.0	5.445673942565918	2.113081455230713
1.0	18990000.0	19000000.0	3.0	4.734099388122559	1.8988292217254639
1.0	19010000.0	19020000.0	7.0	5.453199863433838	2.1167702674865723
1.0	19120000.0	19130000.0	6.0	5.00121545791626	1.9877458810806274
1.0	19220000.0	19230000.0	3.0	2.7770636081695557	1.284806489944458
1.0	19230000.0	19240000.0	3.0	2.727020263671875	1.2536447048187256
1.0	19250000.0	19260000.0	3.0	2.942823886871338	1.3363454341888428
1.0	19420000.0	19430000.0	2.0	2.0728507041931152	1.0297822952270508
1.0	19480000.0	19490000.0	4.0	1.9309394359588623	0.9774173498153687
1.0	19510000.0	19520000.0	1.0	2.1154587268829346	1.0442049503326416
1.0	19550000.0	19560000.0	3.0	2.0465099811553955	1.020310640335083
1.0	19570000.0	19580000.0	4.0	2.7434463500976562	1.2829551696777344
1.0	19590000.0	19600000.0	2.0	2.6782851219177246	1.2425731420516968
1.0	19600000.0	19610000.0	6.0	2.7045981884002686	1.2552931308746338
1.0	19640000.0	19650000.0	2.0	2.546107769012451	1.1968097686767578
1.0	19750000.0	19760000.0	1.0	2.7150847911834717	1.252734661102295
1.0	19820000.0	19830000.0	7.0	3.24878191947937	1.440239667892456
1.0	19920000.0	19930000.0	6.0	3.103785991668701	1.4168516397476196
1.0	19960000.0	19970000.0	1.0	2.7020936012268066	1.2512595653533936
1.0	20010000.0	20020000.0	1.0	2.664536714553833	1.2387465238571167
1.0	20150000.0	20160000.0	5.0	4.460257530212402	1.827446699142456
1.0	20200000.0	20210000.0	2.0	4.055394172668457	1.7194559574127197
1.0	20260000.0	20270000.0	7.0	5.922031402587891	2.241539716720581
1.0	20360000.0	20370000.0	5.0	6.541095733642578	2.396827459335327
1.0	20380000.0	20390000.0	7.0	5.099118232727051	2.006826877593994
1.0	20400000.0	20410000.0	6.0	6.687978267669678	2.428941249847412
1.0	20410000.0	20420000.0	6.0	6.081268310546875	2.2770180702209473
1.0	20490000.0	20500000.0	9.0	5.228488922119141	2.0450544357299805
1.0	20560000.0	20570000.0	6.0	5.978351593017578	2.2497658729553223
1.0	20590000.0	20600000.0	6.0	6.1502790451049805	2.2973952293395996
1.0	20620000.0	20630000.0	10.0	6.191187858581543	2.311586380004883
1.0	20770000.0	20780000.0	10.0	5.921300888061523	2.238327980041504
1.0	20890000.0	20900000.0	7.0	4.926299095153809	1.965158462524414
1.0	20970000.0	20980000.0	0.0	3.165684938430786	1.4057252407073975
1.0	20990000.0	21000000.0	4.0	3.9975039958953857	1.6817001104354858
1.0	21010000.0	21020000.0	5.0	3.890450954437256	1.6488497257232666
1.0	21040000.0	21050000.0	7.0	2.983153820037842	1.3494006395339966
1.0	21060000.0	21070000.0	4.0	2.372480869293213	1.1346861124038696
1.0	21070000.0	21080000.0	1.0	2.380486011505127	1.1321570873260498
1.0	21140000.0	21150000.0	2.0	2.2293124198913574	1.0802189111709595
1.0	21300000.0	21310000.0	4.0	2.414839506149292	1.1510610580444336
1.0	21330000.0	21340000.0	0.0	2.622934341430664	1.2236149311065674
1.0	21370000.0	21380000.0	3.0	2.502814769744873	1.1800787448883057
1.0	21380000.0	21390000.0	1.0	2.7454042434692383	1.2639589309692383
1.0	21400000.0	21410000.0	6.0	2.5937118530273438	1.2129318714141846
1.0	21470000.0	21480000.0	1.0	2.801464557647705	1.2840731143951416
1.0	21540000.0	21550000.0	2.0	3.2703864574432373	1.4443719387054443
1.0	21680000.0	21690000.0	5.0	3.4294400215148926	1.4998736381530762
1.0	21810000.0	21820000.0	2.0	2.826500415802002	1.2930428981781006
1.0	21820000.0	21830000.0	2.0	3.0145010948181152	1.3605427742004395
1.0	21850000.0	21860000.0	4.0	2.830796957015991	1.2974096536636353
1.0	21870000.0	21880000.0	3.0	3.1495375633239746	1.4059122800827026
1.0	21920000.0	21930000.0	1.0	2.85052490234375	1.3023325204849243
1.0	21940000.0	21950000.0	0.0	2.5825488567352295	1.2108813524246216
1.0	21980000.0	21990000.0	0.0	3.070356845855713	1.3743259906768799
1.0	22030000.0	22040000.0	1.0	2.6185362339019775	1.216844916343689
1.0	22090000.0	22100000.0	2.0	3.0634498596191406	1.37252676486969
1.0	22140000.0	22150000.0	2.0	3.1391854286193848	1.4007269144058228
1.0	22150000.0	22160000.0	5.0	2.8412177562713623	1.2975809574127197
1.0	22400000.0	22410000.0	2.0	2.5132975578308105	1.1817033290863037
1.0	22420000.0	22430000.0	4.0	2.567971706390381	1.2003017663955688
1.0	22430000.0	22440000.0	3.0	2.681022882461548	1.238492727279663
1.0	22450000.0	22460000.0	4.0	2.7628254890441895	1.2710340023040771
1.0	22470000.0	22480000.0	2.0	3.322819471359253	1.4626386165618896
1.0	22480000.0	22490000.0	4.0	3.318382978439331	1.4631664752960205
1.0	22510000.0	22520000.0	2.0	3.1553962230682373	1.4054553508758545
1.0	22520000.0	22530000.0	7.0	3.2598719596862793	1.4426028728485107
1.0	22530000.0	22540000.0	4.0	2.9539904594421387	1.3388093709945679
1.0	22570000.0	22580000.0	4.0	3.2966785430908203	1.4531047344207764
1.0	22660000.0	22670000.0	5.0	3.4274654388427734	1.49880051612854
1.0	22680000.0	22690000.0	2.0	3.2726330757141113	1.4470064640045166
1.0	22790000.0	22800000.0	3.0	2.95477032661438	1.3391220569610596
1.0	22820000.0	22830000.0	2.0	2.6189181804656982	1.2210583686828613
1.0	22860000.0	22870000.0	1.0	3.2117462158203125	1.4250503778457642
1.0	22960000.0	22970000.0	7.0	3.9958584308624268	1.684185266494751
1.0	23010000.0	23020000.0	2.0	3.822073459625244	1.6292545795440674
1.0	23040000.0	23050000.0	1.0	3.414910078048706	1.4921889305114746
1.0	23050000.0	23060000.0	2.0	3.4983108043670654	1.520412802696228
1.0	23070000.0	23080000.0	3.0	3.7706851959228516	1.6087844371795654
1.0	23090000.0	23100000.0	1.0	3.9537346363067627	1.6689300537109375
1.0	23130000.0	23140000.0	5.0	3.8586628437042236	1.6375080347061157
1.0	23140000.0	23150000.0	2.0	3.8107521533966064	1.621599793434143
1.0	23190000.0	23200000.0	4.0	3.7214951515197754	1.592711091041565
1.0	23200000.0	23210000.0	3.0	3.786184787750244	1.6117233037948608
1.0	23210000.0	23220000.0	4.0	3.9472336769104004	1.6651153564453125
1.0	23220000.0	23230000.0	3.0	4.001814365386963	1.6816250085830688
1.0	23300000.0	23310000.0	1.0	3.2118735313415527	1.4218664169311523
1.0	23350000.0	23360000.0	0.0	2.3025283813476562	1.1115814447402954
1.0	23360000.0	23370000.0	0.0	2.2868189811706543	1.1040083169937134
1.0	23380000.0	23390000.0	0.0	1.8890094757080078	0.9639504551887512
1.0	23410000.0	23420000.0	0.0	2.2256360054016113	1.0811541080474854
1.0	23660000.0	23670000.0	2.0	2.428518772125244	1.1519100666046143
1.0	23800000.0	23810000.0	2.0	2.5733509063720703	1.2074066400527954
1.0	23840000.0	23850000.0	1.0	2.8652031421661377	1.3061450719833374
1.0	23880000.0	23890000.0	1.0	3.184126615524292	1.4504719972610474
1.0	23890000.0	23900000.0	5.0	3.490361452102661	1.5171703100204468
1.0	24030000.0	24040000.0	2.0	2.8385491371154785	1.2968336343765259
1.0	24060000.0	24070000.0	1.0	3.1311447620391846	1.396912932395935
1.0	24070000.0	24080000.0	2.0	2.4086575508117676	1.1525583267211914
1.0	24110000.0	24120000.0	1.0	2.5555167198181152	1.2088086605072021
1.0	24130000.0	24140000.0	5.0	2.575120210647583	1.2054277658462524
1.0	24180000.0	24190000.0	1.0	2.5153164863586426	1.1845742464065552
1.0	24210000.0	24220000.0	2.0	3.490288257598877	1.5239202976226807
1.0	24240000.0	24250000.0	3.0	2.4690048694610596	1.169986367225647
1.0	24320000.0	24330000.0	0.0	2.336455821990967	1.123639464378357
1.0	24340000.0	24350000.0	0.0	2.312746524810791	1.1158123016357422
1.0	24430000.0	24440000.0	1.0	2.631181240081787	1.2280083894729614
1.0	24510000.0	24520000.0	4.0	3.0391833782196045	1.364040732383728
1.0	24520000.0	24530000.0	6.0	2.8012874126434326	1.286957025527954
1.0	24610000.0	24620000.0	4.0	3.0742218494415283	1.3748027086257935
1.0	24740000.0	24750000.0	1.0	2.6512551307678223	1.2344491481781006
1.0	24920000.0	24930000.0	5.0	3.247681140899658	1.4367105960845947
1.0	24930000.0	24940000.0	3.0	3.5258419513702393	1.532522201538086
1.0	24970000.0	24980000.0	1.0	2.3650784492492676	1.130913496017456
1.0	24980000.0	24990000.0	3.0	2.304032325744629	1.1059104204177856
1.0	25000000.0	25010000.0	2.0	2.8857994079589844	1.3117517232894897
1.0	25070000.0	25080000.0	3.0	2.7500014305114746	1.2732768058776855
1.0	25120000.0	25130000.0	2.0	2.4749231338500977	1.1691551208496094
1.0	25190000.0	25200000.0	1.0	3.014596462249756	1.3564437627792358
1.0	25270000.0	25280000.0	5.0	4.0128631591796875	1.6906468868255615
1.0	25290000.0	25300000.0	6.0	4.161797523498535	1.7430298328399658
1.0	25300000.0	25310000.0	0.0	5.012650966644287	1.9882125854492188
1.0	25340000.0	25350000.0	2.0	3.3432044982910156	1.4963645935058594
1.0	25410000.0	25420000.0	4.0	4.109173774719238	1.7203619480133057
1.0	25420000.0	25430000.0	2.0	5.214630126953125	2.0455000400543213
1.0	25440000.0	25450000.0	3.0	4.50728702545166	1.8428465127944946
1.0	25570000.0	25580000.0	4.0	3.3333137035369873	1.4944884777069092
1.0	25670000.0	25680000.0	3.0	2.727308750152588	1.2588870525360107
1.0	25790000.0	25800000.0	1.0	2.5840048789978027	1.2098554372787476
1.0	25820000.0	25830000.0	4.0	2.4527854919433594	1.1615617275238037
1.0	25860000.0	25870000.0	3.0	2.9172933101654053	1.3249266147613525
1.0	25930000.0	25940000.0	1.0	2.649458885192871	1.233867883682251
1.0	25950000.0	25960000.0	2.0	2.800945997238159	1.2856221199035645
1.0	25990000.0	26000000.0	4.0	2.527435302734375	1.191264271736145
1.0	26000000.0	26010000.0	4.0	2.6700949668884277	1.2406995296478271
1.0	26120000.0	26130000.0	3.0	2.4482879638671875	1.1633989810943604
1.0	26200000.0	26210000.0	4.0	2.422267198562622	1.154817819595337
1.0	26310000.0	26320000.0	3.0	2.3955700397491455	1.1397172212600708
1.0	26360000.0	26370000.0	4.0	3.5312652587890625	1.5319842100143433
1.0	26380000.0	26390000.0	5.0	3.343829393386841	1.4673916101455688
1.0	26440000.0	26450000.0	1.0	2.5545310974121094	1.196879506111145
1.0	26450000.0	26460000.0	0.0	2.776315689086914	1.2709567546844482
1.0	26490000.0	26500000.0	3.0	2.5993447303771973	1.231522798538208
1.0	26530000.0	26540000.0	6.0	3.0098044872283936	1.3597686290740967
1.0	26560000.0	26570000.0	3.0	2.2245934009552	1.0941509008407593
1.0	26570000.0	26580000.0	1.0	2.4254825115203857	1.1514235734939575
1.0	26690000.0	26700000.0	6.0	3.9773306846618652	1.6751010417938232
1.0	26700000.0	26710000.0	5.0	3.851569652557373	1.6351168155670166
1.0	26740000.0	26750000.0	3.0	3.3034987449645996	1.4561266899108887
1.0	26780000.0	26790000.0	4.0	2.744509220123291	1.2628966569900513
1.0	26800000.0	26810000.0	3.0	2.621933698654175	1.2160446643829346
1.0	26850000.0	26860000.0	7.0	2.7809205055236816	1.2865902185440063
1.0	26970000.0	26980000.0	2.0	3.2280800342559814	1.4290064573287964
1.0	27020000.0	27030000.0	1.0	3.0380282402038574	1.3842192888259888
1.0	27040000.0	27050000.0	4.0	2.4463412761688232	1.1571295261383057
1.0	27110000.0	27120000.0	1.0	2.9825267791748047	1.4177696704864502
1.0	27130000.0	27140000.0	1.0	2.5794036388397217	1.2079906463623047
1.0	27220000.0	27230000.0	1.0	2.685528039932251	1.2626197338104248
1.0	27250000.0	27260000.0	8.0	2.428725242614746	1.1504331827163696
1.0	27330000.0	27340000.0	2.0	2.68949818611145	1.2418859004974365
1.0	27360000.0	27370000.0	2.0	2.9581139087677	1.3393067121505737
1.0	27380000.0	27390000.0	2.0	2.9542880058288574	1.339248776435852
1.0	27400000.0	27410000.0	4.0	3.4672608375549316	1.5129845142364502
1.0	27410000.0	27420000.0	2.0	3.287696123123169	1.4524261951446533
1.0	27560000.0	27570000.0	1.0	2.324733018875122	1.1216180324554443
1.0	27650000.0	27660000.0	1.0	2.043907642364502	1.0185980796813965
1.0	27660000.0	27670000.0	0.0	2.206322431564331	1.076078176498413
1.0	27710000.0	27720000.0	6.0	2.791175127029419	1.2882676124572754
1.0	27800000.0	27810000.0	1.0	2.631216049194336	1.2248986959457397
1.0	27890000.0	27900000.0	2.0	2.4149937629699707	1.1480060815811157
1.0	27930000.0	27940000.0	1.0	2.7207469940185547	1.259628176689148
1.0	27970000.0	27980000.0	1.0	3.082275867462158	1.3844183683395386
1.0	28010000.0	28020000.0	0.0	3.1594669818878174	1.408805251121521
1.0	28070000.0	28080000.0	2.0	2.3966548442840576	1.1417715549468994
1.0	28100000.0	28110000.0	2.0	2.7471275329589844	1.2640306949615479
1.0	28110000.0	28120000.0	2.0	2.672659397125244	1.2387995719909668
1.0	28120000.0	28130000.0	2.0	2.864929676055908	1.3059648275375366
1.0	28160000.0	28170000.0	4.0	2.4517135620117188	1.1620219945907593
1.0	28250000.0	28260000.0	2.0	3.0727078914642334	1.3795074224472046
1.0	28270000.0	28280000.0	3.0	2.6171295642852783	1.222898244857788
1.0	28300000.0	28310000.0	0.0	2.2714807987213135	1.0964425802230835
1.0	28310000.0	28320000.0	2.0	2.0760436058044434	1.0307376384735107
1.0	28470000.0	28480000.0	2.0	3.542212963104248	1.5364999771118164
1.0	28480000.0	28490000.0	2.0	3.4000325202941895	1.4906295537948608
1.0	28500000.0	28510000.0	1.0	3.3220977783203125	1.458456039428711
1.0	28520000.0	28530000.0	4.0	2.7226808071136475	1.2565324306488037
1.0	28530000.0	28540000.0	6.0	2.5366902351379395	1.191237449645996
1.0	28540000.0	28550000.0	3.0	2.6190075874328613	1.2217439413070679
1.0	28640000.0	28650000.0	1.0	3.601947784423828	1.5561336278915405
1.0	28690000.0	28700000.0	2.0	2.635341167449951	1.2460031509399414
1.0	28720000.0	28730000.0	3.0	2.484030246734619	1.1746361255645752
1.0	28990000.0	29000000.0	3.0	2.8146984577178955	1.3162869215011597
1.0	29050000.0	29060000.0	5.0	4.028237819671631	1.6947031021118164
1.0	29060000.0	29070000.0	1.0	3.272595167160034	1.453834891319275
1.0	29070000.0	29080000.0	3.0	2.737689256668091	1.2598121166229248
1.0	29100000.0	29110000.0	3.0	3.601323366165161	1.551889181137085
1.0	29190000.0	29200000.0	4.0	4.082287788391113	1.7107980251312256
1.0	29300000.0	29310000.0	1.0	2.6375434398651123	1.2283943891525269
1.0	29470000.0	29480000.0	3.0	2.166761875152588	1.0612558126449585
1.0	29500000.0	29510000.0	1.0	2.7197535037994385	1.2772287130355835
1.0	29640000.0	29650000.0	3.0	3.1114554405212402	1.3896161317825317
1.0	29650000.0	29660000.0	3.0	3.2163538932800293	1.4254552125930786
1.0	29690000.0	29700000.0	5.0	4.393563747406006	1.8070528507232666
1.0	29720000.0	29730000.0	2.0	3.81158709526062	1.6234722137451172
1.0	30030000.0	30040000.0	3.0	5.571341037750244	2.1537024974823
1.0	30050000.0	30060000.0	9.0	4.21396541595459	1.7530580759048462
1.0	30120000.0	30130000.0	7.0	6.014010429382324	2.2662768363952637
1.0	30130000.0	30140000.0	4.0	6.280755043029785	2.33451509475708
1.0	30220000.0	30230000.0	6.0	7.158308982849121	2.5386524200439453
1.0	30240000.0	30250000.0	8.0	6.502932071685791	2.373603343963623
1.0	30270000.0	30280000.0	7.0	6.588839530944824	2.403094530105591
1.0	30300000.0	30310000.0	5.0	7.304403781890869	2.575866937637329
1.0	30330000.0	30340000.0	5.0	7.86566162109375	2.692521095275879
1.0	30350000.0	30360000.0	7.0	7.691656589508057	2.6556508541107178
1.0	30410000.0	30420000.0	8.0	7.524340629577637	2.620967388153076
1.0	30450000.0	30460000.0	5.0	7.307921409606934	2.5739352703094482
1.0	30460000.0	30470000.0	5.0	7.382869720458984	2.5890800952911377
1.0	30470000.0	30480000.0	10.0	6.5260748863220215	2.3919310569763184
1.0	30500000.0	30510000.0	7.0	7.444458961486816	2.603267192840576
1.0	30540000.0	30550000.0	3.0	7.944901943206787	2.711143970489502
1.0	30710000.0	30720000.0	8.0	7.36699914932251	2.588008403778076
1.0	30740000.0	30750000.0	8.0	6.770627498626709	2.452263593673706
1.0	30770000.0	30780000.0	8.0	6.572434425354004	2.404977560043335
1.0	30830000.0	30840000.0	2.0	6.0015869140625	2.2623701095581055
1.0	31140000.0	31150000.0	4.0	4.744057655334473	1.9104515314102173
1.0	31230000.0	31240000.0	0.0	5.720218658447266	2.186513662338257
1.0	31280000.0	31290000.0	6.0	4.601627349853516	1.8672525882720947
1.0	31290000.0	31300000.0	2.0	4.888015270233154	1.9490721225738525
1.0	31310000.0	31320000.0	10.0	4.7989630699157715	1.9284143447875977
1.0	31410000.0	31420000.0	1.0	2.6004722118377686	1.2098432779312134
1.0	31430000.0	31440000.0	0.0	2.396688461303711	1.1441545486450195
1.0	31480000.0	31490000.0	3.0	2.53473162651062	1.1862220764160156
1.0	31560000.0	31570000.0	3.0	4.849727153778076	1.9427032470703125
1.0	31590000.0	31600000.0	11.0	3.655503511428833	1.567832350730896
1.0	31620000.0	31630000.0	4.0	4.156513214111328	1.7311503887176514
1.0	31710000.0	31720000.0	5.0	3.908708095550537	1.6537271738052368
1.0	31850000.0	31860000.0	2.0	3.1734397411346436	1.411608338356018
1.0	31930000.0	31940000.0	2.0	4.381585597991943	1.8046445846557617
1.0	31960000.0	31970000.0	0.0	4.015952110290527	1.6900545358657837
1.0	32040000.0	32050000.0	2.0	3.743898391723633	1.5938668251037598
1.0	32050000.0	32060000.0	2.0	4.015639305114746	1.6841214895248413
1.0	32060000.0	32070000.0	3.0	4.3150434494018555	1.7829087972640991
1.0	32070000.0	32080000.0	5.0	4.504578113555908	1.841004729270935
1.0	32120000.0	32130000.0	2.0	2.935957908630371	1.3313978910446167
1.0	32290000.0	32300000.0	1.0	3.0992379188537598	1.3854974508285522
1.0	32360000.0	32370000.0	5.0	3.016554355621338	1.3580420017242432
1.0	32470000.0	32480000.0	0.0	2.5163116455078125	1.2028433084487915
1.0	32490000.0	32500000.0	2.0	2.255666732788086	1.0952749252319336
1.0	32510000.0	32520000.0	2.0	2.344536542892456	1.1229169368743896
1.0	32600000.0	32610000.0	2.0	2.869143486022949	1.306048035621643
1.0	32630000.0	32640000.0	2.0	2.7557373046875	1.2665176391601562
1.0	32640000.0	32650000.0	4.0	2.8705496788024902	1.328822374343872
1.0	32840000.0	32850000.0	1.0	2.8530430793762207	1.2982691526412964
1.0	33010000.0	33020000.0	7.0	3.0419530868530273	1.3682758808135986
1.0	33080000.0	33090000.0	0.0	2.6584906578063965	1.235984444618225
1.0	33110000.0	33120000.0	2.0	2.7369327545166016	1.2947423458099365
1.0	33180000.0	33190000.0	3.0	2.6448676586151123	1.2275116443634033
1.0	33190000.0	33200000.0	3.0	2.7070910930633545	1.254504919052124
1.0	33200000.0	33210000.0	5.0	2.49238657951355	1.1805853843688965
1.0	33250000.0	33260000.0	2.0	2.099665403366089	1.038153886795044
1.0	33270000.0	33280000.0	2.0	2.2521722316741943	1.0890705585479736
1.0	33280000.0	33290000.0	1.0	2.9647305011749268	1.3610913753509521
1.0	33290000.0	33300000.0	1.0	2.1471590995788574	1.0542612075805664
1.0	33320000.0	33330000.0	1.0	2.229971408843994	1.0812647342681885
1.0	33350000.0	33360000.0	3.0	2.8646931648254395	1.3095152378082275
1.0	33410000.0	33420000.0	1.0	2.336665630340576	1.1168272495269775
1.0	33430000.0	33440000.0	3.0	3.0108892917633057	1.3607301712036133
1.0	33460000.0	33470000.0	0.0	2.7861084938049316	1.2819206714630127
1.0	33480000.0	33490000.0	2.0	2.1652278900146484	1.0610246658325195
1.0	33510000.0	33520000.0	2.0	2.4830241203308105	1.1794102191925049
1.0	33530000.0	33540000.0	4.0	3.0864992141723633	1.385337471961975
1.0	33550000.0	33560000.0	3.0	2.4336438179016113	1.1540104150772095
1.0	33560000.0	33570000.0	1.0	2.6458446979522705	1.232011079788208
1.0	33610000.0	33620000.0	2.0	2.7115390300750732	1.252875566482544
1.0	33630000.0	33640000.0	3.0	2.800097942352295	1.2843077182769775
1.0	33690000.0	33700000.0	0.0	3.2046635150909424	1.4258732795715332
1.0	33730000.0	33740000.0	1.0	2.5450875759124756	1.194942831993103
1.0	33810000.0	33820000.0	4.0	3.175325870513916	1.4318870306015015
1.0	33820000.0	33830000.0	1.0	2.911715030670166	1.3190332651138306
1.0	33860000.0	33870000.0	4.0	3.4760162830352783	1.5130504369735718
1.0	33900000.0	33910000.0	6.0	3.901031017303467	1.65178644657135
1.0	33960000.0	33970000.0	3.0	4.416681289672852	1.8115932941436768
1.0	33980000.0	33990000.0	5.0	4.511745452880859	1.8407199382781982
1.0	34060000.0	34070000.0	6.0	5.391602516174316	2.095445156097412
1.0	34070000.0	34080000.0	4.0	5.56386137008667	2.1431236267089844
1.0	34110000.0	34120000.0	6.0	5.993733882904053	2.259728193283081
1.0	34130000.0	34140000.0	4.0	5.345919609069824	2.07987904548645
1.0	34200000.0	34210000.0	8.0	6.618189334869385	2.4155566692352295
1.0	34240000.0	34250000.0	9.0	6.986056327819824	2.5028011798858643
1.0	34270000.0	34280000.0	3.0	7.5727362632751465	2.6324682235717773
1.0	34300000.0	34310000.0	3.0	6.568572044372559	2.3982536792755127
1.0	34380000.0	34390000.0	10.0	8.478515625	2.8131356239318848
1.0	34430000.0	34440000.0	13.0	9.425049781799316	2.9895131587982178
1.0	34440000.0	34450000.0	8.0	9.98241138458252	3.0744309425354004
1.0	34500000.0	34510000.0	8.0	10.334428787231445	3.128330945968628
1.0	34560000.0	34570000.0	9.0	5.5074005126953125	2.0954277515411377
1.0	34580000.0	34590000.0	6.0	10.09618854522705	3.0923523902893066
1.0	34620000.0	34630000.0	7.0	7.8494439125061035	2.687735080718994
1.0	34790000.0	34800000.0	11.0	8.892995834350586	2.889162540435791
1.0	34820000.0	34830000.0	13.0	8.286333084106445	2.7707722187042236
1.0	34870000.0	34880000.0	6.0	7.665627956390381	2.64709210395813
1.0	34880000.0	34890000.0	8.0	7.9998273849487305	2.723477840423584
1.0	34990000.0	35000000.0	12.0	8.1699857711792	2.754575252532959
1.0	35040000.0	35050000.0	13.0	8.905518531799316	2.892120838165283
1.0	35070000.0	35080000.0	5.0	9.281039237976074	2.9578704833984375
1.0	35100000.0	35110000.0	7.0	7.168417930603027	2.539374828338623
1.0	35130000.0	35140000.0	7.0	7.768272399902344	2.670936346054077
1.0	35180000.0	35190000.0	6.0	7.15593957901001	2.5335001945495605
1.0	35270000.0	35280000.0	2.0	4.763963222503662	1.9146543741226196
1.0	35330000.0	35340000.0	3.0	4.838677406311035	1.937056541442871
1.0	35380000.0	35390000.0	8.0	5.601302623748779	2.1551079750061035
1.0	35410000.0	35420000.0	4.0	5.847895622253418	2.218390941619873
1.0	35440000.0	35450000.0	3.0	4.2150726318359375	1.743361473083496
1.0	35460000.0	35470000.0	6.0	3.4176547527313232	1.4891153573989868
1.0	35480000.0	35490000.0	4.0	3.3970096111297607	1.479851484298706
1.0	35540000.0	35550000.0	5.0	3.3550803661346436	1.4941589832305908
1.0	35640000.0	35650000.0	3.0	2.300309419631958	1.1046901941299438
1.0	35690000.0	35700000.0	6.0	3.9261906147003174	1.6634594202041626
1.0	35730000.0	35740000.0	3.0	3.1759965419769287	1.4273440837860107
1.0	35750000.0	35760000.0	1.0	2.8417763710021973	1.298060655593872
1.0	35830000.0	35840000.0	5.0	2.4096927642822266	1.1484458446502686
1.0	35930000.0	35940000.0	4.0	2.420414447784424	1.1498959064483643
1.0	35950000.0	35960000.0	4.0	2.5500998497009277	1.196300983428955
1.0	36070000.0	36080000.0	2.0	3.0133955478668213	1.3522361516952515
1.0	36140000.0	36150000.0	5.0	4.970372676849365	1.9776296615600586
1.0	36230000.0	36240000.0	1.0	3.9572319984436035	1.674676537513733
1.0	36290000.0	36300000.0	2.0	3.085930585861206	1.3804237842559814
1.0	36310000.0	36320000.0	0.0	2.921470880508423	1.323453664779663
1.0	36370000.0	36380000.0	2.0	2.514768600463867	1.1796575784683228
1.0	36430000.0	36440000.0	3.0	2.864842176437378	1.3048622608184814
1.0	36480000.0	36490000.0	2.0	2.6160356998443604	1.2182648181915283
1.0	36510000.0	36520000.0	2.0	2.8166165351867676	1.2882267236709595
1.0	36620000.0	36630000.0	2.0	7.887778282165527	6.686784267425537
1.0	36630000.0	36640000.0	1.0	2.166808605194092	1.0632697343826294
1.0	36640000.0	36650000.0	4.0	2.235637903213501	1.084462285041809
1.0	36770000.0	36780000.0	2.0	2.991358518600464	1.3476850986480713
1.0	36820000.0	36830000.0	3.0	2.8976032733917236	1.313826322555542
1.0	36880000.0	36890000.0	7.0	3.259577989578247	1.4381616115570068
1.0	36950000.0	36960000.0	7.0	5.115023136138916	2.0188214778900146
1.0	36970000.0	36980000.0	5.0	5.3746795654296875	2.0929102897644043
1.0	37100000.0	37110000.0	5.0	8.281335830688477	2.781074285507202
1.0	37140000.0	37150000.0	27.0	7.190528869628906	2.5517125129699707
1.0	37150000.0	37160000.0	10.0	8.660757064819336	2.848787307739258
1.0	37200000.0	37210000.0	6.0	8.771777153015137	2.8654913902282715
1.0	37220000.0	37230000.0	10.0	9.628618240356445	3.019423723220825
1.0	37280000.0	37290000.0	6.0	8.396291732788086	2.80025315284729
1.0	37290000.0	37300000.0	7.0	8.724072456359863	2.863658905029297
1.0	37300000.0	37310000.0	9.0	7.72052526473999	2.661998748779297
1.0	37380000.0	37390000.0	8.0	8.314718246459961	2.7826104164123535
1.0	37410000.0	37420000.0	6.0	8.104850769042969	2.740753650665283
1.0	37430000.0	37440000.0	7.0	8.385403633117676	2.793962001800537
1.0	37480000.0	37490000.0	12.0	7.222662925720215	2.5557861328125
1.0	37490000.0	37500000.0	9.0	7.221390724182129	2.5512092113494873
1.0	37510000.0	37520000.0	3.0	7.678797721862793	2.6523633003234863
1.0	37580000.0	37590000.0	11.0	7.5914435386657715	2.6357476711273193
1.0	37590000.0	37600000.0	4.0	8.22136116027832	2.7625668048858643
1.0	37650000.0	37660000.0	7.0	8.395967483520508	2.8044638633728027
1.0	37700000.0	37710000.0	9.0	8.213543891906738	2.75846004486084
1.0	37760000.0	37770000.0	12.0	8.08510684967041	2.7407193183898926
1.0	37770000.0	37780000.0	6.0	9.22368335723877	2.9501640796661377
1.0	37890000.0	37900000.0	7.0	6.0207977294921875	2.2626547813415527
1.0	37950000.0	37960000.0	4.0	3.197044849395752	1.4139721393585205
1.0	37960000.0	37970000.0	1.0	3.3053882122039795	1.450179100036621
1.0	37970000.0	37980000.0	3.0	3.3096649646759033	1.4524792432785034
1.0	38000000.0	38010000.0	1.0	3.009247303009033	1.3512241840362549
1.0	38010000.0	38020000.0	4.0	2.7227933406829834	1.2667667865753174
1.0	38030000.0	38040000.0	2.0	2.9371190071105957	1.3221185207366943
1.0	38250000.0	38260000.0	4.0	5.397995948791504	2.096191883087158
1.0	38270000.0	38280000.0	1.0	3.6383278369903564	1.5759903192520142
1.0	38330000.0	38340000.0	3.0	2.690812826156616	1.2444907426834106
1.0	38440000.0	38450000.0	2.0	2.4042258262634277	1.1432164907455444
1.0	38470000.0	38480000.0	4.0	2.824230194091797	1.3018356561660767
1.0	38560000.0	38570000.0	2.0	3.686614990234375	1.581422209739685
1.0	38610000.0	38620000.0	6.0	4.246725082397461	1.7632440328598022
1.0	38660000.0	38670000.0	4.0	4.722537040710449	1.9031736850738525
1.0	38790000.0	38800000.0	3.0	6.230165004730225	2.3181023597717285
1.0	38880000.0	38890000.0	6.0	6.159956455230713	2.3036139011383057
1.0	38960000.0	38970000.0	4.0	5.58997917175293	2.153316020965576
1.0	38970000.0	38980000.0	6.0	5.4019317626953125	2.0997512340545654
1.0	39030000.0	39040000.0	6.0	5.443316459655762	2.109866142272949
1.0	39080000.0	39090000.0	2.0	5.801265239715576	2.2090141773223877
1.0	39130000.0	39140000.0	5.0	5.749393463134766	2.1947150230407715
1.0	39140000.0	39150000.0	9.0	5.5532989501953125	2.143406629562378
1.0	39200000.0	39210000.0	5.0	5.570416450500488	2.1469569206237793
1.0	39230000.0	39240000.0	4.0	4.583918571472168	1.8537410497665405
1.0	39260000.0	39270000.0	8.0	5.173881530761719	2.0369529724121094
1.0	39350000.0	39360000.0	3.0	3.709132432937622	1.5855045318603516
1.0	39370000.0	39380000.0	5.0	3.5711212158203125	1.5439577102661133
1.0	39380000.0	39390000.0	1.0	3.4540863037109375	1.50227689743042
1.0	39570000.0	39580000.0	0.0	2.610156536102295	1.2317407131195068
1.0	39730000.0	39740000.0	3.0	2.6537015438079834	1.2287346124649048
1.0	39750000.0	39760000.0	2.0	2.4145216941833496	1.1480783224105835
1.0	39760000.0	39770000.0	4.0	2.453810214996338	1.1602692604064941
1.0	39770000.0	39780000.0	3.0	2.525679588317871	1.1877509355545044
1.0	39790000.0	39800000.0	0.0	2.4406375885009766	1.1572294235229492
1.0	39800000.0	39810000.0	2.0	2.550631046295166	1.1924574375152588
1.0	39860000.0	39870000.0	3.0	3.0466344356536865	1.3621538877487183
1.0	39900000.0	39910000.0	4.0	2.5884487628936768	1.2082189321517944
1.0	39940000.0	39950000.0	7.0	2.562595844268799	1.2013570070266724
1.0	39960000.0	39970000.0	4.0	3.799375057220459	1.621251106262207
1.0	40040000.0	40050000.0	3.0	4.098031997680664	1.7358795404434204
1.0	40120000.0	40130000.0	4.0	4.130284309387207	1.7226539850234985
1.0	40130000.0	40140000.0	3.0	4.46690559387207	1.8296722173690796
1.0	40140000.0	40150000.0	4.0	3.9746487140655518	1.6714483499526978
1.0	40160000.0	40170000.0	13.0	3.735960006713867	1.601117730140686
1.0	40270000.0	40280000.0	2.0	3.617825746536255	1.5585618019104004
1.0	40280000.0	40290000.0	0.0	3.6040844917297363	1.5539809465408325
1.0	40390000.0	40400000.0	9.0	3.932878017425537	1.6576961278915405
1.0	40400000.0	40410000.0	3.0	4.369206428527832	1.7970136404037476
1.0	40450000.0	40460000.0	7.0	4.055891513824463	1.695956826210022
1.0	40460000.0	40470000.0	3.0	3.980466842651367	1.6725292205810547
1.0	40470000.0	40480000.0	7.0	4.189766883850098	1.7403080463409424
1.0	40480000.0	40490000.0	4.0	4.852748394012451	1.9437545537948608
1.0	40490000.0	40500000.0	3.0	4.488297462463379	1.83269464969635
1.0	40540000.0	40550000.0	9.0	3.5561416149139404	1.5311415195465088
1.0	40560000.0	40570000.0	4.0	4.742840766906738	1.9068905115127563
1.0	40580000.0	40590000.0	6.0	4.911557197570801	1.962710976600647
1.0	40720000.0	40730000.0	0.0	3.2758090496063232	1.4642207622528076
1.0	41050000.0	41060000.0	3.0	5.2904462814331055	2.0700488090515137
1.0	41070000.0	41080000.0	6.0	5.278564453125	2.065415859222412
1.0	41090000.0	41100000.0	4.0	4.348119258880615	1.7842216491699219
1.0	41110000.0	41120000.0	2.0	3.7295901775360107	1.5926029682159424
1.0	41120000.0	41130000.0	1.0	3.9719326496124268	1.673985242843628
1.0	41160000.0	41170000.0	2.0	3.062635898590088	1.3705050945281982
1.0	41200000.0	41210000.0	1.0	2.821352958679199	1.2891149520874023
1.0	41440000.0	41450000.0	3.0	3.0128073692321777	1.3789284229278564
1.0	41490000.0	41500000.0	3.0	2.5221455097198486	1.1874396800994873
1.0	41500000.0	41510000.0	1.0	2.4019150733947754	1.1422300338745117
1.0	41630000.0	41640000.0	4.0	2.403674840927124	1.1474469900131226
1.0	41650000.0	41660000.0	4.0	2.6108481884002686	1.219351053237915
1.0	41730000.0	41740000.0	5.0	3.108952283859253	1.391714096069336
1.0	41790000.0	41800000.0	2.0	3.5496044158935547	1.5391223430633545
1.0	41810000.0	41820000.0	3.0	3.5061004161834717	1.5262725353240967
1.0	41830000.0	41840000.0	0.0	3.2672553062438965	1.4424371719360352
1.0	41860000.0	41870000.0	4.0	3.4001286029815674	1.4878450632095337
1.0	41880000.0	41890000.0	6.0	3.2650203704833984	1.441274881362915
1.0	41900000.0	41910000.0	2.0	3.468245029449463	1.5111110210418701
1.0	42020000.0	42030000.0	2.0	3.010990858078003	1.3570023775100708
1.0	42070000.0	42080000.0	3.0	2.8890633583068848	1.317405104637146
1.0	42120000.0	42130000.0	2.0	3.0481128692626953	1.374529242515564
1.0	42160000.0	42170000.0	1.0	3.767324924468994	1.6091194152832031
1.0	42210000.0	42220000.0	4.0	3.870363235473633	1.6415750980377197
1.0	42220000.0	42230000.0	4.0	4.159563064575195	1.729816198348999
1.0	42260000.0	42270000.0	6.0	3.7972614765167236	1.6178478002548218
1.0	42350000.0	42360000.0	5.0	3.0913448333740234	1.3838151693344116
1.0	42380000.0	42390000.0	2.0	3.248030185699463	1.4304981231689453
1.0	42400000.0	42410000.0	3.0	4.059600830078125	1.7040799856185913
1.0	42460000.0	42470000.0	3.0	3.4372406005859375	1.5014327764511108
1.0	42480000.0	42490000.0	3.0	3.595776319503784	1.5581563711166382
1.0	42490000.0	42500000.0	5.0	3.404296875	1.4902571439743042
1.0	42500000.0	42510000.0	8.0	3.5807738304138184	1.5638797283172607
1.0	42510000.0	42520000.0	3.0	3.887401580810547	1.6508500576019287
1.0	42670000.0	42680000.0	3.0	2.53279185295105	1.1891200542449951
1.0	42740000.0	42750000.0	1.0	2.473478317260742	1.1677370071411133
1.0	42890000.0	42900000.0	4.0	3.7759830951690674	1.6106817722320557
1.0	42930000.0	42940000.0	5.0	3.472398042678833	1.512962818145752
1.0	42980000.0	42990000.0	5.0	3.387632369995117	1.4842431545257568
1.0	43030000.0	43040000.0	2.0	3.53554105758667	1.5323281288146973
1.0	43050000.0	43060000.0	1.0	3.2581653594970703	1.4395534992218018
1.0	43110000.0	43120000.0	1.0	3.3915183544158936	1.484894871711731
1.0	43170000.0	43180000.0	7.0	2.8069515228271484	1.2843701839447021
1.0	43180000.0	43190000.0	3.0	3.1937851905822754	1.4172840118408203
1.0	43210000.0	43220000.0	2.0	2.653844118118286	1.2332004308700562
1.0	43320000.0	43330000.0	1.0	3.695586681365967	1.5890313386917114
1.0	43380000.0	43390000.0	4.0	3.195803165435791	1.4180331230163574
1.0	43510000.0	43520000.0	1.0	3.6782689094543457	1.5801751613616943
1.0	43520000.0	43530000.0	4.0	3.5209298133850098	1.5278666019439697
1.0	43630000.0	43640000.0	1.0	2.5670166015625	1.2120059728622437
1.0	43640000.0	43650000.0	2.0	3.516016721725464	1.5262632369995117
1.0	43730000.0	43740000.0	4.0	3.4283230304718018	1.498009443283081
1.0	43770000.0	43780000.0	3.0	4.190855503082275	1.7389589548110962
1.0	43780000.0	43790000.0	6.0	3.703479051589966	1.5850350856781006
1.0	43970000.0	43980000.0	6.0	3.3275043964385986	1.461897850036621
1.0	44040000.0	44050000.0	3.0	2.6126861572265625	1.2183678150177002
1.0	44050000.0	44060000.0	0.0	2.7183589935302734	1.2540624141693115
1.0	44140000.0	44150000.0	2.0	2.428360939025879	1.1532039642333984
1.0	44200000.0	44210000.0	2.0	2.7199618816375732	1.2553223371505737
1.0	44210000.0	44220000.0	5.0	2.905491352081299	1.320965051651001
1.0	44300000.0	44310000.0	3.0	2.7771291732788086	1.2753159999847412
1.0	44390000.0	44400000.0	3.0	2.9062981605529785	1.3200151920318604
1.0	44400000.0	44410000.0	5.0	2.8198063373565674	1.2894916534423828
1.0	44450000.0	44460000.0	3.0	3.142927885055542	1.4028470516204834
1.0	44490000.0	44500000.0	3.0	3.5688846111297607	1.5637552738189697
1.0	44700000.0	44710000.0	1.0	3.4566333293914795	1.5012562274932861
1.0	44760000.0	44770000.0	3.0	2.7398266792297363	1.2590382099151611
1.0	44780000.0	44790000.0	4.0	2.72314715385437	1.2526328563690186
1.0	44890000.0	44900000.0	2.0	4.048007488250732	1.6938285827636719
1.0	44960000.0	44970000.0	3.0	4.275876998901367	1.7694904804229736
1.0	45020000.0	45030000.0	2.0	3.6401946544647217	1.564815640449524
1.0	45030000.0	45040000.0	3.0	3.8520889282226562	1.6340923309326172
1.0	45050000.0	45060000.0	3.0	3.6440529823303223	1.564725637435913
1.0	45090000.0	45100000.0	1.0	2.755276918411255	1.2773336172103882
1.0	45110000.0	45120000.0	2.0	2.4351553916931152	1.1533169746398926
1.0	45150000.0	45160000.0	4.0	3.3434886932373047	1.4708067178726196
1.0	45200000.0	45210000.0	3.0	3.4675240516662598	1.5229392051696777
1.0	45240000.0	45250000.0	4.0	2.8410630226135254	1.3156574964523315
1.0	45260000.0	45270000.0	5.0	2.8372879028320312	1.3190902471542358
1.0	45270000.0	45280000.0	3.0	3.673022508621216	1.7226755619049072
1.0	45470000.0	45480000.0	1.0	2.955313205718994	1.3585994243621826
1.0	45500000.0	45510000.0	6.0	3.1975631713867188	1.418335199356079
1.0	45550000.0	45560000.0	5.0	3.530853271484375	1.529876708984375
1.0	45680000.0	45690000.0	3.0	3.3724608421325684	1.480381727218628
1.0	45740000.0	45750000.0	4.0	3.8065273761749268	1.6242353916168213
1.0	45860000.0	45870000.0	2.0	3.398169755935669	1.4879072904586792
1.0	46130000.0	46140000.0	1.0	2.8303592205047607	1.2923786640167236
1.0	46160000.0	46170000.0	0.0	3.0819830894470215	1.3775066137313843
1.0	46200000.0	46210000.0	5.0	3.040318727493286	1.364903211593628
1.0	46300000.0	46310000.0	3.0	3.0020899772644043	1.3534272909164429
1.0	46340000.0	46350000.0	1.0	2.8658766746520996	1.3085722923278809
1.0	46390000.0	46400000.0	0.0	2.5033373832702637	1.1807072162628174
1.0	46540000.0	46550000.0	2.0	2.7840065956115723	1.276604413986206
1.0	46560000.0	46570000.0	1.0	2.96421480178833	1.3428823947906494
1.0	46710000.0	46720000.0	6.0	2.9237060546875	1.3233702182769775
1.0	46770000.0	46780000.0	4.0	2.61000919342041	1.215099573135376
1.0	46870000.0	46880000.0	1.0	3.1200802326202393	1.390681505203247
1.0	46880000.0	46890000.0	4.0	3.809997081756592	1.622462272644043
1.0	46910000.0	46920000.0	3.0	4.246200084686279	1.7565511465072632
1.0	46950000.0	46960000.0	5.0	3.852872371673584	1.6357619762420654
1.0	46960000.0	46970000.0	3.0	3.975599765777588	1.6784433126449585
1.0	47000000.0	47010000.0	8.0	3.664824962615967	1.5768293142318726
1.0	47060000.0	47070000.0	1.0	2.667977809906006	1.2382256984710693
1.0	47070000.0	47080000.0	3.0	2.388408660888672	1.1384674310684204
1.0	47140000.0	47150000.0	2.0	2.2276153564453125	1.0836207866668701
1.0	47150000.0	47160000.0	3.0	2.1441993713378906	1.0540164709091187
1.0	47230000.0	47240000.0	2.0	3.736004590988159	1.5995079278945923
1.0	47390000.0	47400000.0	1.0	3.93070912361145	1.6639416217803955
1.0	47490000.0	47500000.0	2.0	3.00396466255188	1.357564091682434
1.0	47650000.0	47660000.0	3.0	3.821648359298706	1.6217527389526367
1.0	47660000.0	47670000.0	6.0	4.687772750854492	1.8965227603912354
1.0	47670000.0	47680000.0	8.0	4.669093608856201	1.884901762008667
1.0	47680000.0	47690000.0	6.0	5.662853717803955	2.171821355819702
1.0	47760000.0	47770000.0	3.0	3.0722525119781494	1.3738057613372803
1.0	47840000.0	47850000.0	5.0	2.8313987255096436	1.2888485193252563
1.0	47900000.0	47910000.0	7.0	3.993682861328125	1.6745141744613647
1.0	47980000.0	47990000.0	7.0	4.893707275390625	1.956404447555542
1.0	48000000.0	48010000.0	5.0	5.217089653015137	2.0478336811065674
1.0	48010000.0	48020000.0	6.0	4.425750732421875	1.8128141164779663
1.0	48030000.0	48040000.0	2.0	5.30935001373291	2.0699095726013184
1.0	48070000.0	48080000.0	4.0	5.652832508087158	2.171029567718506
1.0	48170000.0	48180000.0	8.0	4.287858009338379	1.7641966342926025
1.0	48240000.0	48250000.0	4.0	4.574245929718018	1.8542410135269165
1.0	48250000.0	48260000.0	2.0	4.615996360778809	1.8660860061645508
1.0	48280000.0	48290000.0	7.0	4.491242408752441	1.8303725719451904
1.0	48290000.0	48300000.0	4.0	4.605233669281006	1.8650705814361572
1.0	48390000.0	48400000.0	2.0	4.391302108764648	1.7972949743270874
1.0	48490000.0	48500000.0	9.0	4.73714542388916	1.9030191898345947
1.0	48510000.0	48520000.0	8.0	4.47514533996582	1.8241603374481201
1.0	48530000.0	48540000.0	6.0	4.804428577423096	1.9209541082382202
1.0	48550000.0	48560000.0	8.0	4.733068943023682	1.9053831100463867
1.0	48570000.0	48580000.0	4.0	4.990084648132324	1.9775068759918213
1.0	48620000.0	48630000.0	2.0	4.527308464050293	1.8409090042114258
1.0	48660000.0	48670000.0	8.0	4.710587978363037	1.8957754373550415
1.0	48850000.0	48860000.0	4.0	4.0049262046813965	1.6780903339385986
1.0	48890000.0	48900000.0	5.0	5.031543254852295	1.9942706823349
1.0	48910000.0	48920000.0	6.0	4.066929817199707	1.695214033126831
1.0	48970000.0	48980000.0	4.0	6.62576150894165	2.4192957878112793
1.0	49080000.0	49090000.0	5.0	6.2941718101501465	2.335117816925049
1.0	49190000.0	49200000.0	4.0	3.44270396232605	1.4964568614959717
1.0	49240000.0	49250000.0	4.0	5.7568864822387695	2.191193103790283
1.0	49250000.0	49260000.0	9.0	6.141686916351318	2.298011064529419
1.0	49340000.0	49350000.0	12.0	7.165596008300781	2.5391948223114014
1.0	49360000.0	49370000.0	17.0	8.48681354522705	2.815936803817749
1.0	49410000.0	49420000.0	11.0	9.972622871398926	3.073596477508545
1.0	49480000.0	49490000.0	7.0	9.858659744262695	3.0550270080566406
1.0	49550000.0	49560000.0	7.0	10.83250904083252	3.202883243560791
1.0	49560000.0	49570000.0	5.0	8.393818855285645	2.7928853034973145
1.0	49570000.0	49580000.0	10.0	9.745322227478027	3.0385963916778564
1.0	49600000.0	49610000.0	11.0	9.537652969360352	3.002976894378662
1.0	49680000.0	49690000.0	8.0	9.34953784942627	2.970184803009033
1.0	49730000.0	49740000.0	11.0	9.925665855407715	3.067816972732544
1.0	49820000.0	49830000.0	12.0	9.940312385559082	3.068192958831787
1.0	49880000.0	49890000.0	5.0	10.822461128234863	3.201728105545044
1.0	49920000.0	49930000.0	6.0	11.104893684387207	3.2391905784606934
1.0	50090000.0	50100000.0	10.0	13.184343338012695	3.493962049484253
1.0	50100000.0	50110000.0	10.0	12.870058059692383	3.4589810371398926
1.0	50180000.0	50190000.0	13.0	11.918299674987793	3.3505301475524902
1.0	50320000.0	50330000.0	13.0	9.794246673583984	3.045137882232666
1.0	50410000.0	50420000.0	10.0	8.069415092468262	2.7294535636901855
1.0	50490000.0	50500000.0	9.0	7.646299839019775	2.6479485034942627
1.0	50520000.0	50530000.0	10.0	8.15217399597168	2.7510998249053955
1.0	50630000.0	50640000.0	5.0	8.288475036621094	2.774954080581665
1.0	50650000.0	50660000.0	5.0	8.616190910339355	2.839341640472412
1.0	50720000.0	50730000.0	8.0	9.466561317443848	2.991400718688965
1.0	50730000.0	50740000.0	8.0	9.204416275024414	2.9472298622131348
1.0	50770000.0	50780000.0	13.0	9.464078903198242	2.991055727005005
1.0	50780000.0	50790000.0	13.0	9.724432945251465	3.03389573097229
1.0	50850000.0	50860000.0	5.0	7.919517517089844	2.70670747756958
1.0	50900000.0	50910000.0	2.0	3.323141098022461	1.4574416875839233
1.0	50920000.0	50930000.0	0.0	3.3070921897888184	1.4546645879745483
1.0	50990000.0	51000000.0	3.0	2.648146629333496	1.2315831184387207
1.0	51050000.0	51060000.0	4.0	2.6713504791259766	1.237138271331787
1.0	51060000.0	51070000.0	2.0	2.8500959873199463	1.302677869796753
1.0	51100000.0	51110000.0	1.0	3.431882858276367	1.499446153640747
1.0	51290000.0	51300000.0	13.0	2.844994068145752	1.2975536584854126
1.0	51300000.0	51310000.0	3.0	3.3015403747558594	1.4540818929672241
1.0	51330000.0	51340000.0	0.0	3.2399191856384277	1.4326603412628174
1.0	51340000.0	51350000.0	3.0	3.2083740234375	1.4209483861923218
1.0	51380000.0	51390000.0	1.0	3.4478631019592285	1.4986528158187866
1.0	51400000.0	51410000.0	4.0	3.061650514602661	1.3715260028839111
1.0	51410000.0	51420000.0	2.0	2.9875876903533936	1.3457660675048828
1.0	51420000.0	51430000.0	4.0	3.021759510040283	1.3792779445648193
1.0	51510000.0	51520000.0	4.0	5.342392921447754	2.083552598953247
1.0	51550000.0	51560000.0	6.0	5.551658630371094	2.1424872875213623
1.0	51580000.0	51590000.0	5.0	5.938111305236816	2.2456202507019043
1.0	51590000.0	51600000.0	8.0	5.757302761077881	2.197460889816284
1.0	51680000.0	51690000.0	5.0	4.0349602699279785	1.692145586013794
1.0	51780000.0	51790000.0	2.0	3.0942747592926025	1.385818362236023
1.0	51960000.0	51970000.0	2.0	3.1689064502716064	1.4071506261825562
1.0	52030000.0	52040000.0	6.0	2.941419839859009	1.3316550254821777
1.0	52060000.0	52070000.0	4.0	3.377213716506958	1.4817402362823486
1.0	52110000.0	52120000.0	1.0	3.126645565032959	1.3958131074905396
1.0	52140000.0	52150000.0	1.0	3.0860002040863037	1.3808661699295044
1.0	52260000.0	52270000.0	1.0	2.666274309158325	1.2350800037384033
1.0	52320000.0	52330000.0	3.0	2.909644603729248	1.3197567462921143
1.0	52460000.0	52470000.0	6.0	3.718674421310425	1.5948240756988525
1.0	52540000.0	52550000.0	2.0	2.892056703567505	1.3125793933868408
1.0	52600000.0	52610000.0	2.0	3.450963258743286	1.5277751684188843
1.0	52650000.0	52660000.0	4.0	3.453425168991089	1.5049874782562256
1.0	52670000.0	52680000.0	6.0	3.388375759124756	1.4806842803955078
1.0	52680000.0	52690000.0	5.0	3.61682391166687	1.5569902658462524
1.0	52700000.0	52710000.0	7.0	3.0404460430145264	1.3643708229064941
1.0	52800000.0	52810000.0	4.0	2.5183982849121094	1.183826208114624
1.0	52840000.0	52850000.0	2.0	2.4093689918518066	1.146926760673523
1.0	52920000.0	52930000.0	3.0	3.0751190185546875	1.376094102859497
1.0	52950000.0	52960000.0	5.0	2.9856295585632324	1.3446285724639893
1.0	53140000.0	53150000.0	2.0	3.4550633430480957	1.5054130554199219
1.0	53180000.0	53190000.0	3.0	3.8150153160095215	1.6269128322601318
1.0	53190000.0	53200000.0	3.0	2.9685089588165283	1.3414183855056763
1.0	53310000.0	53320000.0	5.0	3.969226121902466	1.675524115562439
1.0	53330000.0	53340000.0	2.0	3.637648344039917	1.56493079662323
1.0	53410000.0	53420000.0	5.0	3.1992104053497314	1.4181745052337646
1.0	53460000.0	53470000.0	10.0	3.383718967437744	1.4806257486343384
1.0	53660000.0	53670000.0	3.0	2.9730923175811768	1.3544502258300781
1.0	53700000.0	53710000.0	1.0	3.427069902420044	1.5035032033920288
1.0	53840000.0	53850000.0	9.0	5.588067531585693	2.1506874561309814
1.0	53870000.0	53880000.0	2.0	6.493477821350098	2.386540174484253
1.0	53900000.0	53910000.0	10.0	5.164992332458496	2.025449275970459
1.0	53950000.0	53960000.0	7.0	5.055760383605957	1.9996585845947266
1.0	54050000.0	54060000.0	4.0	5.294394493103027	2.0725014209747314
1.0	54060000.0	54070000.0	4.0	5.773885250091553	2.2035317420959473
1.0	54090000.0	54100000.0	6.0	5.165579319000244	2.0369389057159424
1.0	54170000.0	54180000.0	4.0	4.6548004150390625	1.8819491863250732
1.0	54180000.0	54190000.0	5.0	4.404054164886475	1.8091247081756592
1.0	54200000.0	54210000.0	6.0	4.104284763336182	1.7143726348876953
1.0	54260000.0	54270000.0	2.0	2.6422297954559326	1.2278132438659668
1.0	54270000.0	54280000.0	1.0	2.5994396209716797	1.2117723226547241
1.0	54290000.0	54300000.0	1.0	2.341034173965454	1.1190690994262695
1.0	54450000.0	54460000.0	4.0	3.80828595161438	1.6232106685638428
1.0	54460000.0	54470000.0	4.0	3.8898093700408936	1.6497684717178345
1.0	54490000.0	54500000.0	2.0	3.249070644378662	1.435233235359192
1.0	54650000.0	54660000.0	5.0	3.002652645111084	1.3522125482559204
1.0	54660000.0	54670000.0	5.0	2.917684555053711	1.3406994342803955
1.0	54760000.0	54770000.0	3.0	2.8952746391296387	1.3123691082000732
1.0	54860000.0	54870000.0	3.0	2.792452573776245	1.2776100635528564
1.0	54880000.0	54890000.0	4.0	4.7550578117370605	1.9126100540161133
1.0	55060000.0	55070000.0	4.0	3.486342668533325	1.5110504627227783
1.0	55110000.0	55120000.0	1.0	4.6207194328308105	1.874635934829712
1.0	55200000.0	55210000.0	8.0	2.6606860160827637	1.2313625812530518
1.0	55210000.0	55220000.0	1.0	3.8663318157196045	1.640795350074768
1.0	55240000.0	55250000.0	1.0	3.1447694301605225	1.4025442600250244
1.0	55270000.0	55280000.0	3.0	2.872455596923828	1.3048317432403564
1.0	55340000.0	55350000.0	3.0	3.0196805000305176	1.3563015460968018
1.0	55350000.0	55360000.0	3.0	3.505446672439575	1.5176880359649658
1.0	55440000.0	55450000.0	0.0	3.965376377105713	1.6680446863174438
1.0	55450000.0	55460000.0	1.0	4.100927352905273	1.7104864120483398
1.0	55460000.0	55470000.0	4.0	4.012957572937012	1.6833432912826538
1.0	55480000.0	55490000.0	4.0	3.8157119750976562	1.6270725727081299
1.0	55520000.0	55530000.0	3.0	2.910295009613037	1.3205653429031372
1.0	55590000.0	55600000.0	6.0	2.2930898666381836	1.1050260066986084
1.0	55600000.0	55610000.0	5.0	2.3276283740997314	1.117583155632019
1.0	55630000.0	55640000.0	0.0	2.704432964324951	1.2484968900680542
1.0	55660000.0	55670000.0	7.0	2.6401638984680176	1.227853775024414
1.0	55670000.0	55680000.0	2.0	2.852057695388794	1.2990602254867554
1.0	55720000.0	55730000.0	5.0	5.0949811935424805	2.012915849685669
1.0	55750000.0	55760000.0	2.0	4.769364833831787	1.9199174642562866
1.0	55770000.0	55780000.0	6.0	4.660147666931152	1.8897230625152588
1.0	55840000.0	55850000.0	6.0	4.589953422546387	1.8655345439910889
1.0	55870000.0	55880000.0	5.0	5.557761192321777	2.1443819999694824
1.0	55930000.0	55940000.0	7.0	4.718605995178223	1.9045295715332031
1.0	55980000.0	55990000.0	8.0	5.365015983581543	2.093771457672119
1.0	56030000.0	56040000.0	4.0	4.9702019691467285	1.969425916671753
1.0	56120000.0	56130000.0	5.0	5.1463727951049805	2.0271096229553223
1.0	56160000.0	56170000.0	4.0	5.873880863189697	2.2256011962890625
1.0	56240000.0	56250000.0	9.0	6.300705909729004	2.3395984172821045
1.0	56270000.0	56280000.0	9.0	6.679593563079834	2.4292550086975098
1.0	56340000.0	56350000.0	7.0	6.461800575256348	2.3787426948547363
1.0	56440000.0	56450000.0	9.0	5.284708023071289	2.0676493644714355
1.0	56520000.0	56530000.0	6.0	4.602766036987305	1.8694194555282593
1.0	56600000.0	56610000.0	6.0	4.945403099060059	1.9731003046035767
1.0	56610000.0	56620000.0	10.0	4.8366498947143555	1.940711259841919
1.0	56650000.0	56660000.0	2.0	5.350602149963379	2.086014986038208
1.0	56660000.0	56670000.0	1.0	4.613175392150879	1.871015191078186
1.0	56670000.0	56680000.0	3.0	5.490836143493652	2.127171277999878
1.0	56890000.0	56900000.0	3.0	4.187647342681885	1.7425380945205688
1.0	56910000.0	56920000.0	4.0	3.9200034141540527	1.6575905084609985
1.0	56950000.0	56960000.0	5.0	4.016749382019043	1.6899335384368896
1.0	56980000.0	56990000.0	6.0	3.723778247833252	1.5892751216888428
1.0	57000000.0	57010000.0	2.0	4.024093151092529	1.6828157901763916
1.0	57030000.0	57040000.0	3.0	4.122652053833008	1.7167670726776123
1.0	57080000.0	57090000.0	5.0	5.680108547210693	2.1755688190460205
1.0	57100000.0	57110000.0	7.0	4.913395881652832	1.9602428674697876
1.0	57120000.0	57130000.0	5.0	4.985201358795166	1.9821903705596924
1.0	57130000.0	57140000.0	1.0	5.352689266204834	2.0877156257629395
1.0	57140000.0	57150000.0	3.0	4.639406681060791	1.877703309059143
1.0	57260000.0	57270000.0	5.0	6.320734977722168	2.3384079933166504
1.0	57320000.0	57330000.0	2.0	7.469498634338379	2.609287738800049
1.0	57410000.0	57420000.0	10.0	8.879693984985352	2.888490676879883
1.0	57480000.0	57490000.0	9.0	8.399104118347168	2.796628475189209
1.0	57530000.0	57540000.0	9.0	7.6345930099487305	2.6455636024475098
1.0	57610000.0	57620000.0	12.0	7.221117973327637	2.55659818649292
1.0	57750000.0	57760000.0	7.0	6.9153289794921875	2.48803973197937
1.0	57780000.0	57790000.0	6.0	7.308523654937744	2.5748047828674316
1.0	57820000.0	57830000.0	8.0	7.377830505371094	2.588932514190674
1.0	57840000.0	57850000.0	8.0	7.421793460845947	2.59759783744812
1.0	57850000.0	57860000.0	9.0	7.315108299255371	2.575601577758789
1.0	57880000.0	57890000.0	4.0	6.460433006286621	2.3749072551727295
1.0	57890000.0	57900000.0	6.0	6.926440238952637	2.489825487136841
1.0	58100000.0	58110000.0	5.0	7.049219608306885	2.517716646194458
1.0	58120000.0	58130000.0	4.0	7.3741044998168945	2.5864100456237793
1.0	58170000.0	58180000.0	7.0	6.683045387268066	2.4322140216827393
1.0	58220000.0	58230000.0	6.0	5.960528373718262	2.2538938522338867
1.0	58420000.0	58430000.0	11.0	6.631933689117432	2.4202218055725098
1.0	58440000.0	58450000.0	8.0	6.830270290374756	2.466719388961792
1.0	58450000.0	58460000.0	5.0	6.916685581207275	2.4847137928009033
1.0	58470000.0	58480000.0	4.0	6.52221155166626	2.392299175262451
1.0	58490000.0	58500000.0	7.0	6.312464237213135	2.3376665115356445
1.0	58520000.0	58530000.0	5.0	5.649435520172119	2.171761989593506
1.0	58570000.0	58580000.0	3.0	5.0169782638549805	1.9946081638336182
1.0	58670000.0	58680000.0	6.0	5.338164329528809	2.0857443809509277
1.0	58700000.0	58710000.0	4.0	5.773493766784668	2.2035813331604004
1.0	58890000.0	58900000.0	7.0	4.4596405029296875	1.8252761363983154
1.0	58910000.0	58920000.0	15.0	3.9144561290740967	1.6545143127441406
1.0	58930000.0	58940000.0	4.0	3.8249969482421875	1.6219520568847656
1.0	58940000.0	58950000.0	3.0	3.406421661376953	1.487829327583313
1.0	59030000.0	59040000.0	4.0	3.069495439529419	1.377415657043457
1.0	59170000.0	59180000.0	1.0	3.3179450035095215	1.4633839130401611
1.0	59240000.0	59250000.0	2.0	2.761472225189209	1.328797459602356
1.0	59290000.0	59300000.0	3.0	2.5949344635009766	1.212498426437378
1.0	59300000.0	59310000.0	2.0	2.8491714000701904	1.304745078086853
1.0	59380000.0	59390000.0	3.0	3.3885293006896973	1.4877575635910034
1.0	59410000.0	59420000.0	2.0	3.788611650466919	1.6196597814559937
1.0	59510000.0	59520000.0	2.0	4.1497063636779785	1.7313897609710693
1.0	59520000.0	59530000.0	4.0	3.56630277633667	1.5412936210632324
1.0	59530000.0	59540000.0	4.0	3.9505653381347656	1.6688295602798462
1.0	59540000.0	59550000.0	4.0	3.77046275138855	1.6058378219604492
1.0	59570000.0	59580000.0	1.0	3.730095624923706	1.5941476821899414
1.0	59580000.0	59590000.0	5.0	3.3694005012512207	1.480576992034912
1.0	59630000.0	59640000.0	1.0	4.509809970855713	1.8455398082733154
1.0	59680000.0	59690000.0	2.0	3.992973804473877	1.684472680091858
1.0	59870000.0	59880000.0	2.0	3.087549924850464	1.38494074344635
1.0	59910000.0	59920000.0	3.0	2.9232287406921387	1.3297464847564697
1.0	59920000.0	59930000.0	3.0	2.8273003101348877	1.2977203130722046
1.0	59940000.0	59950000.0	3.0	2.824559211730957	1.2936757802963257
1.0	59970000.0	59980000.0	6.0	3.000818967819214	1.3557868003845215
1.0	59980000.0	59990000.0	3.0	3.211451292037964	1.4246551990509033
1.0	60150000.0	60160000.0	4.0	2.802407741546631	1.2836767435073853
1.0	60270000.0	60280000.0	3.0	3.3181350231170654	1.4637706279754639
1.0	60300000.0	60310000.0	2.0	3.0431833267211914	1.3683335781097412
1.0	60410000.0	60420000.0	5.0	4.749238014221191	1.9108436107635498
1.0	60420000.0	60430000.0	7.0	4.956265926361084	1.978306770324707
1.0	60430000.0	60440000.0	1.0	5.033336639404297	1.9926410913467407
1.0	60450000.0	60460000.0	10.0	5.4624223709106445	2.119464159011841
1.0	60460000.0	60470000.0	1.0	5.451467037200928	2.116382122039795
1.0	60510000.0	60520000.0	5.0	7.307976722717285	2.5734262466430664
1.0	60520000.0	60530000.0	4.0	7.6334943771362305	2.6432297229766846
1.0	60620000.0	60630000.0	8.0	7.0533127784729	2.519181728363037
1.0	60670000.0	60680000.0	8.0	5.295115947723389	2.051856279373169
1.0	60690000.0	60700000.0	3.0	6.783242702484131	2.455110549926758
1.0	60730000.0	60740000.0	3.0	6.092669486999512	2.277060031890869
1.0	60790000.0	60800000.0	5.0	7.259705543518066	2.565422773361206
1.0	60860000.0	60870000.0	3.0	8.50948429107666	2.818039894104004
1.0	61060000.0	61070000.0	5.0	6.982748508453369	2.4994099140167236
1.0	61070000.0	61080000.0	8.0	6.068958759307861	2.2789833545684814
1.0	61080000.0	61090000.0	4.0	6.616382598876953	2.4163084030151367
1.0	61090000.0	61100000.0	6.0	6.660202980041504	2.4265341758728027
1.0	61160000.0	61170000.0	9.0	7.103829860687256	2.527169704437256
1.0	61310000.0	61320000.0	3.0	6.6377739906311035	2.422203540802002
1.0	61420000.0	61430000.0	1.0	5.317447185516357	2.0781712532043457
1.0	61450000.0	61460000.0	5.0	4.582150936126709	1.8638331890106201
1.0	61500000.0	61510000.0	6.0	3.5588009357452393	1.5415581464767456
1.0	61560000.0	61570000.0	0.0	2.851400136947632	1.304001808166504
1.0	61580000.0	61590000.0	2.0	2.9130702018737793	1.321869134902954
1.0	61610000.0	61620000.0	2.0	2.716374158859253	1.2545437812805176
1.0	61620000.0	61630000.0	3.0	2.5920114517211914	1.2129900455474854
1.0	61650000.0	61660000.0	1.0	2.938445568084717	1.3328256607055664
1.0	61770000.0	61780000.0	1.0	2.840332508087158	1.2983633279800415
1.0	61780000.0	61790000.0	1.0	2.4860498905181885	1.1747760772705078
1.0	61840000.0	61850000.0	3.0	2.611499786376953	1.2203989028930664
1.0	61860000.0	61870000.0	1.0	2.6736724376678467	1.239878535270691
1.0	62110000.0	62120000.0	3.0	4.033438682556152	1.6966472864151
1.0	62120000.0	62130000.0	3.0	4.362856388092041	1.7975530624389648
1.0	62250000.0	62260000.0	4.0	2.660207509994507	1.2321274280548096
1.0	62380000.0	62390000.0	3.0	2.7133278846740723	1.2536475658416748
1.0	62390000.0	62400000.0	4.0	2.598275661468506	1.211756706237793
1.0	62420000.0	62430000.0	1.0	3.090526580810547	1.382385015487671
1.0	62440000.0	62450000.0	2.0	3.0327534675598145	1.3653831481933594
1.0	62460000.0	62470000.0	3.0	2.9221630096435547	1.3267313241958618
1.0	62500000.0	62510000.0	3.0	3.4550888538360596	1.5033166408538818
1.0	62590000.0	62600000.0	3.0	3.2188773155212402	1.4227503538131714
1.0	62610000.0	62620000.0	2.0	3.1857917308807373	1.411348581314087
1.0	62690000.0	62700000.0	4.0	4.270753383636475	1.7695434093475342
1.0	62840000.0	62850000.0	1.0	4.19497013092041	1.7474772930145264
1.0	62850000.0	62860000.0	3.0	4.103449821472168	1.717407464981079
1.0	62860000.0	62870000.0	5.0	4.25759744644165	1.759845495223999
1.0	62870000.0	62880000.0	4.0	4.561304569244385	1.8562091588974
1.0	63060000.0	63070000.0	3.0	2.8870537281036377	1.3138805627822876
1.0	63070000.0	63080000.0	1.0	2.841820001602173	1.2988555431365967
1.0	63100000.0	63110000.0	3.0	2.9668917655944824	1.339694857597351
1.0	63110000.0	63120000.0	4.0	2.7423152923583984	1.2615286111831665
1.0	63180000.0	63190000.0	11.0	3.6220734119415283	1.5639694929122925
1.0	63190000.0	63200000.0	2.0	3.447270631790161	1.5014528036117554
1.0	63230000.0	63240000.0	5.0	4.098387241363525	1.7151739597320557
1.0	63250000.0	63260000.0	4.0	3.9977240562438965	1.6792469024658203
1.0	63290000.0	63300000.0	4.0	3.6119933128356934	1.5551310777664185
1.0	63350000.0	63360000.0	7.0	7.336740016937256	2.58400297164917
1.0	63390000.0	63400000.0	13.0	6.9045867919921875	2.4841301441192627
1.0	63430000.0	63440000.0	11.0	7.200336456298828	2.5480966567993164
1.0	63540000.0	63550000.0	6.0	7.95184326171875	2.7088637351989746
1.0	63630000.0	63640000.0	8.0	7.9898529052734375	2.716794967651367
1.0	63640000.0	63650000.0	10.0	8.225934982299805	2.76456880569458
1.0	63670000.0	63680000.0	12.0	8.642297744750977	2.845674753189087
1.0	63680000.0	63690000.0	9.0	8.745749473571777	2.862338066101074
1.0	63700000.0	63710000.0	8.0	6.278010368347168	2.3196895122528076
1.0	63730000.0	63740000.0	5.0	8.165947914123535	2.752930164337158
1.0	63790000.0	63800000.0	4.0	5.396293640136719	2.093026876449585
1.0	63810000.0	63820000.0	7.0	5.952096462249756	2.244541645050049
1.0	63840000.0	63850000.0	1.0	3.809091567993164	1.6137678623199463
1.0	63880000.0	63890000.0	1.0	3.03257417678833	1.3602862358093262
1.0	63920000.0	63930000.0	4.0	2.7807724475860596	1.2780044078826904
1.0	64090000.0	64100000.0	2.0	2.9901986122131348	1.345458984375
1.0	64110000.0	64120000.0	6.0	2.8718783855438232	1.3045045137405396
1.0	64140000.0	64150000.0	9.0	3.9399139881134033	1.6638152599334717
1.0	64390000.0	64400000.0	6.0	3.536364793777466	1.525998830795288
1.0	64400000.0	64410000.0	2.0	4.207851409912109	1.7475025653839111
1.0	64410000.0	64420000.0	3.0	4.433603763580322	1.8142101764678955
1.0	64420000.0	64430000.0	5.0	4.444821834564209	1.8228191137313843
1.0	64450000.0	64460000.0	10.0	3.7771213054656982	1.6115052700042725
1.0	64510000.0	64520000.0	6.0	4.232011795043945	1.7538511753082275
1.0	64520000.0	64530000.0	4.0	4.303692817687988	1.7743860483169556
1.0	64600000.0	64610000.0	6.0	4.19115686416626	1.7379547357559204
1.0	64610000.0	64620000.0	6.0	4.232346534729004	1.7506288290023804
1.0	64670000.0	64680000.0	4.0	4.94000244140625	1.9738883972167969
1.0	64760000.0	64770000.0	4.0	4.6654157638549805	1.8934866189956665
1.0	64770000.0	64780000.0	4.0	4.3947434425354	1.8015470504760742
1.0	64830000.0	64840000.0	2.0	4.063380241394043	1.7059485912322998
1.0	64840000.0	64850000.0	8.0	4.2642645835876465	1.7707750797271729
1.0	64850000.0	64860000.0	1.0	4.466339111328125	1.8284553289413452
1.0	64920000.0	64930000.0	3.0	4.287431240081787	1.7764873504638672
1.0	64970000.0	64980000.0	4.0	3.2768070697784424	1.4464542865753174
1.0	64990000.0	65000000.0	3.0	3.1305389404296875	1.3944920301437378
1.0	65060000.0	65070000.0	0.0	3.400986909866333	1.4886009693145752
1.0	65120000.0	65130000.0	4.0	2.730123996734619	1.2573487758636475
1.0	65130000.0	65140000.0	4.0	2.703355073928833	1.2507766485214233
1.0	65140000.0	65150000.0	3.0	2.363889217376709	1.1301288604736328
1.0	65170000.0	65180000.0	0.0	3.7631118297576904	1.6115745306015015
1.0	65210000.0	65220000.0	1.0	2.5137736797332764	1.1851646900177002
1.0	65260000.0	65270000.0	1.0	3.0826728343963623	1.3815135955810547
1.0	65280000.0	65290000.0	4.0	2.8399689197540283	1.2976126670837402
1.0	65320000.0	65330000.0	4.0	2.6914620399475098	1.2471343278884888
1.0	65390000.0	65400000.0	0.0	2.84667706489563	1.29286527633667
1.0	65400000.0	65410000.0	2.0	2.8063745498657227	1.2835407257080078
1.0	65410000.0	65420000.0	3.0	2.589045763015747	1.2063539028167725
1.0	65430000.0	65440000.0	5.0	7.886476039886475	6.6867828369140625
1.0	65480000.0	65490000.0	6.0	3.468411922454834	1.509322166442871
1.0	65490000.0	65500000.0	4.0	3.514450788497925	1.5224249362945557
1.0	65510000.0	65520000.0	2.0	3.2910659313201904	1.4476760625839233
1.0	65570000.0	65580000.0	4.0	4.7059431076049805	1.8982288837432861
1.0	65580000.0	65590000.0	10.0	3.881256580352783	1.647645354270935
1.0	65600000.0	65610000.0	5.0	4.39833927154541	1.8081114292144775
1.0	65620000.0	65630000.0	5.0	3.6026477813720703	1.5513640642166138
1.0	65680000.0	65690000.0	6.0	3.7894675731658936	1.6086158752441406
1.0	65710000.0	65720000.0	4.0	5.044285774230957	1.9973030090332031
1.0	65760000.0	65770000.0	4.0	5.224685192108154	2.053729772567749
1.0	65820000.0	65830000.0	7.0	5.151474952697754	2.032862901687622
1.0	65960000.0	65970000.0	7.0	4.685978889465332	1.898360252380371
1.0	66040000.0	66050000.0	4.0	5.888830661773682	2.2319998741149902
1.0	66050000.0	66060000.0	2.0	5.60605001449585	2.160062313079834
1.0	66090000.0	66100000.0	5.0	5.310752868652344	2.073674201965332
1.0	66100000.0	66110000.0	10.0	6.006643772125244	2.265594482421875
1.0	66190000.0	66200000.0	11.0	8.518667221069336	2.822483539581299
1.0	66210000.0	66220000.0	9.0	9.098878860473633	2.9326045513153076
1.0	66230000.0	66240000.0	5.0	9.275609970092773	2.9575035572052
1.0	66280000.0	66290000.0	10.0	10.204434394836426	3.1138758659362793
1.0	66330000.0	66340000.0	11.0	10.957615852355957	3.2228801250457764
1.0	66390000.0	66400000.0	16.0	12.523704528808594	3.4089908599853516
1.0	66410000.0	66420000.0	14.0	9.4795560836792	2.9954183101654053
1.0	66420000.0	66430000.0	11.0	9.467069625854492	2.9911913871765137
1.0	66480000.0	66490000.0	6.0	9.626951217651367	3.0247385501861572
1.0	66520000.0	66530000.0	9.0	10.257613182067871	3.119767904281616
1.0	66540000.0	66550000.0	11.0	10.075427055358887	3.087141752243042
1.0	66550000.0	66560000.0	4.0	10.087806701660156	3.0928730964660645
1.0	66560000.0	66570000.0	9.0	10.031463623046875	3.081199884414673
1.0	66680000.0	66690000.0	10.0	7.758228302001953	2.6692566871643066
1.0	66780000.0	66790000.0	11.0	5.665020942687988	2.1654813289642334
1.0	66840000.0	66850000.0	6.0	5.995915412902832	2.2572884559631348
1.0	66860000.0	66870000.0	10.0	5.817303657531738	2.2103657722473145
1.0	66870000.0	66880000.0	8.0	6.675965785980225	2.4297895431518555
1.0	66910000.0	66920000.0	8.0	6.123740196228027	2.2844223976135254
1.0	66920000.0	66930000.0	5.0	7.759616851806641	2.67121958732605
1.0	66930000.0	66940000.0	4.0	7.792660713195801	2.6785941123962402
1.0	66980000.0	66990000.0	6.0	8.38769817352295	2.796440362930298
1.0	66990000.0	67000000.0	17.0	6.787561893463135	2.460752010345459
1.0	67070000.0	67080000.0	10.0	7.785862922668457	2.6741232872009277
1.0	67090000.0	67100000.0	6.0	7.813432216644287	2.6792397499084473
1.0	67130000.0	67140000.0	5.0	7.466957092285156	2.612734794616699
1.0	67160000.0	67170000.0	6.0	7.1346116065979	2.538618803024292
1.0	67220000.0	67230000.0	12.0	6.764952182769775	2.45052433013916
1.0	67330000.0	67340000.0	10.0	5.301089286804199	2.0709052085876465
1.0	67350000.0	67360000.0	4.0	5.214402198791504	2.044384479522705
1.0	67360000.0	67370000.0	3.0	4.233129978179932	1.754155158996582
1.0	67400000.0	67410000.0	1.0	3.2951760292053223	1.4463807344436646
1.0	67450000.0	67460000.0	1.0	2.872478485107422	1.2988941669464111
1.0	67480000.0	67490000.0	7.0	3.130107879638672	1.391618013381958
1.0	67490000.0	67500000.0	2.0	3.454556703567505	1.4974133968353271
1.0	67550000.0	67560000.0	11.0	6.544657230377197	2.400346040725708
1.0	67590000.0	67600000.0	10.0	6.040276527404785	2.2697579860687256
1.0	67670000.0	67680000.0	6.0	6.804140567779541	2.4598147869110107
1.0	67720000.0	67730000.0	3.0	5.391861915588379	2.0980777740478516
1.0	67770000.0	67780000.0	5.0	4.257673740386963	1.7595150470733643
1.0	67910000.0	67920000.0	3.0	4.209504127502441	1.7501814365386963
1.0	67940000.0	67950000.0	4.0	4.398373126983643	1.8043012619018555
1.0	67970000.0	67980000.0	4.0	5.124906063079834	2.02044415473938
1.0	68090000.0	68100000.0	3.0	4.24692440032959	1.7570085525512695
1.0	68100000.0	68110000.0	6.0	3.670045852661133	1.5762051343917847
1.0	68130000.0	68140000.0	7.0	3.8375728130340576	1.632568120956421
1.0	68140000.0	68150000.0	5.0	3.1083648204803467	1.3901509046554565
1.0	68160000.0	68170000.0	2.0	3.3549752235412598	1.4752975702285767
1.0	68260000.0	68270000.0	5.0	3.318560838699341	1.461430311203003
1.0	68270000.0	68280000.0	6.0	3.1590771675109863	1.406842589378357
1.0	68290000.0	68300000.0	7.0	3.113687515258789	1.4130340814590454
1.0	68310000.0	68320000.0	5.0	3.68206524848938	1.5788567066192627
1.0	68380000.0	68390000.0	4.0	5.26901912689209	2.066502809524536
1.0	68560000.0	68570000.0	2.0	3.1838088035583496	1.4164607524871826
1.0	68640000.0	68650000.0	6.0	3.7232654094696045	1.5896656513214111
1.0	68650000.0	68660000.0	0.0	3.5074238777160645	1.5190125703811646
1.0	68700000.0	68710000.0	6.0	6.135405540466309	2.2980458736419678
1.0	68740000.0	68750000.0	11.0	6.486556053161621	2.3852531909942627
1.0	68840000.0	68850000.0	8.0	6.259570121765137	2.3138537406921387
1.0	68870000.0	68880000.0	4.0	7.236253261566162	2.559359550476074
1.0	68880000.0	68890000.0	7.0	7.228981018066406	2.555534839630127
1.0	69020000.0	69030000.0	9.0	9.757899284362793	3.042214870452881
1.0	69100000.0	69110000.0	9.0	9.683782577514648	3.026404619216919
1.0	69120000.0	69130000.0	15.0	8.877912521362305	2.888538122177124
1.0	69130000.0	69140000.0	3.0	10.070486068725586	3.0840542316436768
1.0	69140000.0	69150000.0	8.0	7.461391448974609	2.6021294593811035
1.0	69170000.0	69180000.0	7.0	10.239107131958008	3.115638256072998
1.0	69230000.0	69240000.0	8.0	9.59803295135498	3.0157268047332764
1.0	69310000.0	69320000.0	7.0	10.225448608398438	3.1157820224761963
1.0	69370000.0	69380000.0	13.0	10.729057312011719	3.1879160404205322
1.0	69380000.0	69390000.0	11.0	9.245047569274902	2.9515135288238525
1.0	69430000.0	69440000.0	8.0	10.983344078063965	3.2245872020721436
1.0	69440000.0	69450000.0	7.0	10.944826126098633	3.2253499031066895
1.0	69650000.0	69660000.0	12.0	10.723577499389648	3.1972038745880127
1.0	69730000.0	69740000.0	14.0	11.723037719726562	3.3393585681915283
1.0	69740000.0	69750000.0	9.0	12.783116340637207	3.4586920738220215
1.0	69750000.0	69760000.0	14.0	13.569099426269531	3.5414886474609375
1.0	69760000.0	69770000.0	19.0	13.505033493041992	3.5413265228271484
1.0	69820000.0	69830000.0	18.0	13.801005363464355	3.565776824951172
1.0	69900000.0	69910000.0	11.0	12.664262771606445	3.435082197189331
1.0	69970000.0	69980000.0	17.0	10.489567756652832	3.1550183296203613
1.0	70040000.0	70050000.0	11.0	10.37330150604248	3.1320385932922363
1.0	70050000.0	70060000.0	13.0	12.401339530944824	3.4076087474823
1.0	70150000.0	70160000.0	15.0	12.401979446411133	3.405102491378784
1.0	70160000.0	70170000.0	8.0	13.03459644317627	3.4904894828796387
1.0	70230000.0	70240000.0	10.0	13.546419143676758	3.5527069568634033
1.0	70280000.0	70290000.0	15.0	13.913983345031738	3.5882391929626465
1.0	70320000.0	70330000.0	15.0	11.118032455444336	3.2309508323669434
1.0	70340000.0	70350000.0	11.0	13.354646682739258	3.530989170074463
1.0	70460000.0	70470000.0	13.0	11.38294506072998	3.278296947479248
1.0	70560000.0	70570000.0	13.0	8.015713691711426	2.702244520187378
1.0	70610000.0	70620000.0	4.0	4.298405170440674	1.7584336996078491
1.0	70720000.0	70730000.0	6.0	3.32297945022583	1.4622806310653687
1.0	70790000.0	70800000.0	3.0	3.95778226852417	1.6615965366363525
1.0	70810000.0	70820000.0	9.0	3.580998182296753	1.5499365329742432
1.0	70860000.0	70870000.0	7.0	6.637284755706787	2.4208855628967285
1.0	70880000.0	70890000.0	7.0	4.557468414306641	1.840685248374939
1.0	70940000.0	70950000.0	8.0	9.168508529663086	2.9428322315216064
1.0	70960000.0	70970000.0	5.0	8.49336051940918	2.8207621574401855
1.0	70980000.0	70990000.0	9.0	9.576156616210938	3.01151967048645
1.0	71080000.0	71090000.0	17.0	14.741645812988281	3.6721179485321045
1.0	71170000.0	71180000.0	15.0	19.201143264770508	4.105520725250244
1.0	71230000.0	71240000.0	19.0	19.478878021240234	4.125818729400635
1.0	71240000.0	71250000.0	22.0	18.729015350341797	4.068147659301758
1.0	71300000.0	71310000.0	14.0	17.720218658447266	3.9601123332977295
1.0	71310000.0	71320000.0	17.0	18.374835968017578	4.0278191566467285
1.0	71320000.0	71330000.0	21.0	16.817161560058594	3.8780627250671387
1.0	71330000.0	71340000.0	16.0	18.178037643432617	4.01127815246582
1.0	71440000.0	71450000.0	31.0	13.005121231079102	3.4826951026916504
1.0	71460000.0	71470000.0	16.0	13.644767761230469	3.559638261795044
1.0	71590000.0	71600000.0	7.0	8.67837905883789	2.85292911529541
1.0	71640000.0	71650000.0	5.0	8.31495475769043	2.780641794204712
1.0	71670000.0	71680000.0	10.0	8.424545288085938	2.8008313179016113
1.0	71690000.0	71700000.0	2.0	8.525805473327637	2.821784734725952
1.0	71700000.0	71710000.0	2.0	7.886207580566406	2.698697328567505
1.0	71720000.0	71730000.0	10.0	7.887840270996094	2.698458433151245
1.0	71750000.0	71760000.0	5.0	8.415403366088867	2.8010973930358887
1.0	71780000.0	71790000.0	12.0	8.057768821716309	2.7318460941314697
1.0	71870000.0	71880000.0	4.0	8.71550464630127	2.857696533203125
1.0	71960000.0	71970000.0	8.0	9.84837532043457	3.0575318336486816
1.0	72010000.0	72020000.0	8.0	9.6715726852417	3.0276565551757812
1.0	72030000.0	72040000.0	10.0	9.120430946350098	2.9381918907165527
1.0	72310000.0	72320000.0	7.0	11.814294815063477	3.334752321243286
1.0	72330000.0	72340000.0	13.0	10.760604858398438	3.1941018104553223
1.0	72380000.0	72390000.0	10.0	11.294482231140137	3.2696051597595215
1.0	72390000.0	72400000.0	11.0	10.711603164672852	3.184678077697754
1.0	72510000.0	72520000.0	11.0	11.798541069030762	3.334080457687378
1.0	72560000.0	72570000.0	13.0	11.869545936584473	3.3469085693359375
1.0	72650000.0	72660000.0	7.0	11.176580429077148	3.254451274871826
1.0	72680000.0	72690000.0	11.0	11.261558532714844	3.267082929611206
1.0	72710000.0	72720000.0	18.0	9.611302375793457	3.013784885406494
1.0	72920000.0	72930000.0	19.0	14.088223457336426	3.5927090644836426
1.0	72930000.0	72940000.0	10.0	13.611572265625	3.5519771575927734
1.0	72970000.0	72980000.0	10.0	15.556180953979492	3.750736951828003
1.0	72980000.0	72990000.0	15.0	14.107060432434082	3.6082420349121094
1.0	73010000.0	73020000.0	16.0	13.345748901367188	3.525550365447998
1.0	73070000.0	73080000.0	14.0	14.975639343261719	3.699253797531128
1.0	73100000.0	73110000.0	14.0	16.84515380859375	3.882869005203247
1.0	73150000.0	73160000.0	24.0	19.825551986694336	4.158845901489258
1.0	73310000.0	73320000.0	15.0	19.66292953491211	4.14339542388916
1.0	73370000.0	73380000.0	20.0	18.679391860961914	4.071418762207031
1.0	73400000.0	73410000.0	15.0	19.61556053161621	4.1385178565979
1.0	73500000.0	73510000.0	18.0	21.811702728271484	4.320079326629639
1.0	73520000.0	73530000.0	36.0	22.565013885498047	4.378776550292969
1.0	73590000.0	73600000.0	22.0	21.71489906311035	4.306938171386719
1.0	73620000.0	73630000.0	16.0	21.194217681884766	4.272186279296875
1.0	73650000.0	73660000.0	18.0	20.05644416809082	4.182404518127441
1.0	73660000.0	73670000.0	19.0	20.519107818603516	4.229691028594971
1.0	73760000.0	73770000.0	15.0	20.191984176635742	4.186702728271484
1.0	73770000.0	73780000.0	22.0	18.316261291503906	4.018580436706543
1.0	73780000.0	73790000.0	19.0	18.290042877197266	4.022140979766846
1.0	73790000.0	73800000.0	19.0	17.267244338989258	3.943897247314453
1.0	73800000.0	73810000.0	21.0	17.558666229248047	3.9532647132873535
1.0	73810000.0	73820000.0	16.0	17.84371566772461	3.9738731384277344
1.0	73830000.0	73840000.0	18.0	18.335994720458984	4.014890670776367
1.0	73890000.0	73900000.0	14.0	12.2335786819458	3.3913159370422363
1.0	73960000.0	73970000.0	16.0	12.297974586486816	3.3948001861572266
1.0	74000000.0	74010000.0	8.0	13.111764907836914	3.4820220470428467
1.0	74070000.0	74080000.0	6.0	11.07091236114502	3.2378876209259033
1.0	74080000.0	74090000.0	14.0	11.299346923828125	3.2597789764404297
1.0	74130000.0	74140000.0	10.0	12.922035217285156	3.469003200531006
1.0	74240000.0	74250000.0	21.0	12.915639877319336	3.470064640045166
1.0	74260000.0	74270000.0	12.0	13.849336624145508	3.583341121673584
1.0	74280000.0	74290000.0	6.0	14.973297119140625	3.697544813156128
1.0	74330000.0	74340000.0	12.0	16.390377044677734	3.8398261070251465
1.0	74400000.0	74410000.0	17.0	18.181560516357422	4.006148338317871
1.0	74420000.0	74430000.0	19.0	17.499977111816406	3.9453251361846924
1.0	74480000.0	74490000.0	26.0	17.170825958251953	3.916649341583252
1.0	74520000.0	74530000.0	12.0	16.336824417114258	3.837416887283325
1.0	74620000.0	74630000.0	10.0	12.476161003112793	3.415386915206909
1.0	74640000.0	74650000.0	10.0	12.061954498291016	3.3695907592773438
1.0	74650000.0	74660000.0	14.0	11.071032524108887	3.238546371459961
1.0	74780000.0	74790000.0	12.0	9.665226936340332	3.022101879119873
1.0	74820000.0	74830000.0	14.0	9.524243354797363	3.0050864219665527
1.0	74830000.0	74840000.0	6.0	10.367142677307129	3.1394567489624023
1.0	74860000.0	74870000.0	20.0	11.350736618041992	3.2792251110076904
1.0	75030000.0	75040000.0	19.0	15.839715957641602	3.7826685905456543
1.0	75050000.0	75060000.0	16.0	14.264923095703125	3.62388277053833
1.0	75080000.0	75090000.0	18.0	13.12158489227295	3.490835666656494
1.0	75110000.0	75120000.0	13.0	13.800311088562012	3.5971195697784424
1.0	75170000.0	75180000.0	4.0	5.3693952560424805	2.052351474761963
1.0	75290000.0	75300000.0	22.0	16.323495864868164	3.837644577026367
1.0	75300000.0	75310000.0	16.0	16.99030303955078	3.9006454944610596
1.0	75370000.0	75380000.0	21.0	21.620296478271484	4.306916236877441
1.0	75440000.0	75450000.0	20.0	21.850452423095703	4.325235843658447
1.0	75470000.0	75480000.0	16.0	22.242919921875	4.353544235229492
1.0	75480000.0	75490000.0	23.0	21.555910110473633	4.300820827484131
1.0	75530000.0	75540000.0	19.0	20.798784255981445	4.230854034423828
1.0	75540000.0	75550000.0	21.0	18.423620223999023	4.046247482299805
1.0	75630000.0	75640000.0	23.0	16.525264739990234	3.8451461791992188
1.0	75660000.0	75670000.0	12.0	14.391032218933105	3.6370387077331543
1.0	75700000.0	75710000.0	15.0	13.551531791687012	3.5460104942321777
1.0	75710000.0	75720000.0	9.0	15.605923652648926	3.7503905296325684
1.0	75750000.0	75760000.0	21.0	13.277369499206543	3.5061516761779785
1.0	75780000.0	75790000.0	19.0	13.543500900268555	3.534532070159912
1.0	75830000.0	75840000.0	12.0	15.547162055969238	3.7472972869873047
1.0	75870000.0	75880000.0	14.0	15.406005859375	3.751979351043701
1.0	75880000.0	75890000.0	17.0	15.9591646194458	3.7938733100891113
1.0	75900000.0	75910000.0	24.0	14.845196723937988	3.6788623332977295
1.0	75930000.0	75940000.0	14.0	15.384465217590332	3.7312653064727783
1.0	75990000.0	76000000.0	12.0	15.030840873718262	3.6989567279815674
1.0	76200000.0	76210000.0	12.0	4.457955360412598	1.8028943538665771
1.0	76220000.0	76230000.0	6.0	4.925692081451416	1.9438823461532593
1.0	76260000.0	76270000.0	6.0	6.980111598968506	2.4782347679138184
1.0	76280000.0	76290000.0	11.0	8.361361503601074	2.78513503074646
1.0	76330000.0	76340000.0	24.0	10.796120643615723	3.2035629749298096
1.0	76420000.0	76430000.0	16.0	12.848526000976562	3.466031551361084
1.0	76430000.0	76440000.0	4.0	14.857259750366211	3.676229476928711
1.0	76440000.0	76450000.0	16.0	13.861656188964844	3.5745835304260254
1.0	76450000.0	76460000.0	3.0	12.821830749511719	3.4643280506134033
1.0	76460000.0	76470000.0	18.0	13.039299011230469	3.4826018810272217
1.0	76480000.0	76490000.0	15.0	13.005475997924805	3.4759325981140137
1.0	76490000.0	76500000.0	12.0	13.050537109375	3.480929136276245
1.0	76530000.0	76540000.0	22.0	12.12575626373291	3.3780555725097656
1.0	76570000.0	76580000.0	9.0	10.876355171203613	3.219067335128784
1.0	76580000.0	76590000.0	16.0	12.523065567016602	3.4280543327331543
1.0	76610000.0	76620000.0	12.0	13.1089506149292	3.4927661418914795
1.0	76640000.0	76650000.0	12.0	12.689894676208496	3.4378650188446045
1.0	76700000.0	76710000.0	10.0	12.84168529510498	3.459904432296753
1.0	76960000.0	76970000.0	11.0	14.25340747833252	3.6187145709991455
1.0	76970000.0	76980000.0	11.0	13.67753791809082	3.5618643760681152
1.0	76990000.0	77000000.0	16.0	13.376638412475586	3.524087429046631
1.0	77120000.0	77130000.0	18.0	16.95711898803711	3.8850064277648926
1.0	77160000.0	77170000.0	19.0	16.243900299072266	3.8279271125793457
1.0	77210000.0	77220000.0	13.0	15.680562019348145	3.7598750591278076
1.0	77240000.0	77250000.0	22.0	14.876245498657227	3.682793140411377
1.0	77250000.0	77260000.0	15.0	15.008102416992188	3.691366672515869
1.0	77410000.0	77420000.0	12.0	9.083555221557617	2.927633762359619
1.0	77440000.0	77450000.0	8.0	10.098493576049805	3.0948143005371094
1.0	77450000.0	77460000.0	7.0	9.508323669433594	3.000654697418213
1.0	77470000.0	77480000.0	15.0	8.082051277160645	2.741356611251831
1.0	77480000.0	77490000.0	9.0	8.520326614379883	2.825098991394043
1.0	77510000.0	77520000.0	8.0	7.152722358703613	2.537290334701538
1.0	77520000.0	77530000.0	8.0	7.195580959320068	2.55208158493042
1.0	77530000.0	77540000.0	13.0	6.71227502822876	2.430959463119507
1.0	77590000.0	77600000.0	6.0	5.35098123550415	2.073279857635498
1.0	77640000.0	77650000.0	6.0	5.567168235778809	2.1308045387268066
1.0	77930000.0	77940000.0	16.0	11.377547264099121	3.2783825397491455
1.0	77990000.0	78000000.0	10.0	8.315385818481445	2.7811787128448486
1.0	78020000.0	78030000.0	2.0	5.234867095947266	2.0402486324310303
1.0	78070000.0	78080000.0	7.0	3.667290449142456	1.5708065032958984
1.0	78100000.0	78110000.0	1.0	3.1042356491088867	1.3825199604034424
1.0	78110000.0	78120000.0	5.0	3.372013807296753	1.476142168045044
1.0	78290000.0	78300000.0	0.0	2.9791529178619385	1.3474600315093994
1.0	78310000.0	78320000.0	2.0	2.853611946105957	1.3029038906097412
1.0	78360000.0	78370000.0	2.0	2.4296183586120605	1.1509557962417603
1.0	78440000.0	78450000.0	0.0	4.105002403259277	1.7760341167449951
1.0	78470000.0	78480000.0	4.0	3.130305051803589	1.4045709371566772
1.0	78490000.0	78500000.0	5.0	5.496787071228027	2.126832962036133
1.0	78500000.0	78510000.0	11.0	5.923038482666016	2.239746570587158
1.0	78710000.0	78720000.0	10.0	7.030215263366699	2.50956654548645
1.0	78740000.0	78750000.0	9.0	7.657769680023193	2.6543357372283936
1.0	78780000.0	78790000.0	10.0	8.786642074584961	2.879108428955078
1.0	78790000.0	78800000.0	16.0	9.502851486206055	2.997305154800415
1.0	78810000.0	78820000.0	3.0	11.144198417663574	3.2546448707580566
1.0	78820000.0	78830000.0	11.0	10.26222038269043	3.122001886367798
1.0	78870000.0	78880000.0	20.0	10.66323471069336	3.1730990409851074
1.0	78880000.0	78890000.0	5.0	10.03203010559082	3.092616081237793
1.0	78960000.0	78970000.0	10.0	9.886022567749023	3.0615599155426025
1.0	79010000.0	79020000.0	16.0	10.963109970092773	3.2098705768585205
1.0	79050000.0	79060000.0	8.0	8.146516799926758	2.74971342086792
1.0	79060000.0	79070000.0	10.0	8.302165031433105	2.783777952194214
1.0	79140000.0	79150000.0	7.0	9.31786060333252	2.9703311920166016
1.0	79240000.0	79250000.0	15.0	13.036376953125	3.4807686805725098
1.0	79270000.0	79280000.0	10.0	12.742060661315918	3.4606337547302246
1.0	79280000.0	79290000.0	20.0	13.463327407836914	3.530132293701172
1.0	79290000.0	79300000.0	9.0	14.107434272766113	3.6033363342285156
1.0	79320000.0	79330000.0	16.0	14.30791187286377	3.618100643157959
1.0	79350000.0	79360000.0	13.0	13.140008926391602	3.505481004714966
1.0	79380000.0	79390000.0	17.0	13.552915573120117	3.542980194091797
1.0	79410000.0	79420000.0	17.0	13.469449043273926	3.5349833965301514
1.0	79460000.0	79470000.0	17.0	13.460762023925781	3.5279955863952637
1.0	79490000.0	79500000.0	18.0	14.190046310424805	3.6072700023651123
1.0	79550000.0	79560000.0	11.0	12.116381645202637	3.3765597343444824
1.0	79800000.0	79810000.0	17.0	14.760525703430176	3.6719861030578613
1.0	79810000.0	79820000.0	7.0	13.6803617477417	3.563573122024536
1.0	79820000.0	79830000.0	19.0	14.211549758911133	3.609950304031372
1.0	79840000.0	79850000.0	12.0	14.81470012664795	3.6739463806152344
1.0	79860000.0	79870000.0	18.0	14.45942211151123	3.634310245513916
1.0	79940000.0	79950000.0	21.0	14.693815231323242	3.6459801197052
1.0	80010000.0	80020000.0	11.0	14.664756774902344	3.6537539958953857
1.0	80150000.0	80160000.0	17.0	13.175201416015625	3.5030651092529297
1.0	80250000.0	80260000.0	13.0	15.012408256530762	3.68920636177063
1.0	80340000.0	80350000.0	19.0	17.054584503173828	3.8995108604431152
1.0	80420000.0	80430000.0	16.0	15.015973091125488	3.692275285720825
1.0	80520000.0	80530000.0	11.0	12.146510124206543	3.3902790546417236
1.0	80600000.0	80610000.0	8.0	10.271218299865723	3.106062889099121
1.0	80660000.0	80670000.0	14.0	15.127906799316406	3.712667465209961
1.0	80670000.0	80680000.0	15.0	14.548738479614258	3.6554973125457764
1.0	80690000.0	80700000.0	16.0	15.051939010620117	3.711627960205078
1.0	80700000.0	80710000.0	14.0	15.435457229614258	3.7367939949035645
1.0	80750000.0	80760000.0	16.0	14.58147144317627	3.661795139312744
1.0	80800000.0	80810000.0	14.0	14.308176040649414	3.6441197395324707
1.0	80810000.0	80820000.0	18.0	15.337252616882324	3.722349166870117
1.0	80840000.0	80850000.0	14.0	14.528721809387207	3.645939350128174
1.0	80920000.0	80930000.0	11.0	13.266441345214844	3.513842821121216
1.0	80930000.0	80940000.0	12.0	13.606557846069336	3.540360927581787
1.0	80980000.0	80990000.0	13.0	12.972521781921387	3.4822869300842285
1.0	81010000.0	81020000.0	9.0	14.67717170715332	3.6570982933044434
1.0	81090000.0	81100000.0	14.0	14.778045654296875	3.668574571609497
1.0	81100000.0	81110000.0	11.0	14.799601554870605	3.6785049438476562
1.0	81180000.0	81190000.0	10.0	14.193669319152832	3.606586456298828
1.0	81230000.0	81240000.0	9.0	13.128755569458008	3.4957480430603027
1.0	81260000.0	81270000.0	9.0	12.831344604492188	3.455551862716675
1.0	81310000.0	81320000.0	23.0	11.31075382232666	3.2689208984375
1.0	81340000.0	81350000.0	10.0	12.097939491271973	3.375619411468506
1.0	81470000.0	81480000.0	12.0	12.198112487792969	3.3896706104278564
1.0	81490000.0	81500000.0	16.0	12.171451568603516	3.3769829273223877
1.0	81550000.0	81560000.0	5.0	12.626675605773926	3.43611216545105
1.0	81690000.0	81700000.0	3.0	8.1197509765625	2.742891788482666
1.0	81700000.0	81710000.0	9.0	8.049983024597168	2.7156357765197754
1.0	81790000.0	81800000.0	7.0	7.863774299621582	2.6968023777008057
1.0	81820000.0	81830000.0	7.0	8.615880966186523	2.839569091796875
1.0	81830000.0	81840000.0	8.0	8.361459732055664	2.7906525135040283
1.0	81870000.0	81880000.0	11.0	6.23541784286499	2.313323497772217
1.0	81880000.0	81890000.0	5.0	6.722448825836182	2.440687894821167
1.0	82010000.0	82020000.0	6.0	5.621872901916504	2.1417388916015625
1.0	82030000.0	82040000.0	4.0	6.75771427154541	2.451284408569336
1.0	82050000.0	82060000.0	6.0	6.825050354003906	2.465614080429077
1.0	82100000.0	82110000.0	9.0	7.479039669036865	2.6103007793426514
1.0	82120000.0	82130000.0	11.0	6.763328552246094	2.4516313076019287
1.0	82140000.0	82150000.0	6.0	6.154116630554199	2.2862586975097656
1.0	82300000.0	82310000.0	14.0	4.3018999099731445	1.7658430337905884
1.0	82330000.0	82340000.0	1.0	4.919118404388428	1.9537248611450195
1.0	82440000.0	82450000.0	4.0	3.8545994758605957	1.6283056735992432
1.0	82470000.0	82480000.0	6.0	5.968043804168701	2.2546870708465576
1.0	82600000.0	82610000.0	7.0	5.524081230163574	2.123837471008301
1.0	82610000.0	82620000.0	4.0	6.333494663238525	2.346813440322876
1.0	82700000.0	82710000.0	3.0	7.572478294372559	2.6283679008483887
1.0	82760000.0	82770000.0	4.0	7.098335266113281	2.528087615966797
1.0	82860000.0	82870000.0	6.0	7.294288635253906	2.5714659690856934
1.0	82910000.0	82920000.0	5.0	7.084043025970459	2.523407459259033
1.0	82940000.0	82950000.0	6.0	6.512137413024902	2.3919029235839844
1.0	82950000.0	82960000.0	6.0	5.794188499450684	2.2047507762908936
1.0	83010000.0	83020000.0	7.0	7.242081642150879	2.5603513717651367
1.0	83020000.0	83030000.0	4.0	7.0629143714904785	2.5230064392089844
1.0	83030000.0	83040000.0	5.0	6.792520046234131	2.4585838317871094
1.0	83070000.0	83080000.0	7.0	7.408849239349365	2.5960066318511963
1.0	83110000.0	83120000.0	7.0	7.517367362976074	2.6193957328796387
1.0	83140000.0	83150000.0	11.0	8.237543106079102	2.7662577629089355
1.0	83320000.0	83330000.0	5.0	7.217492580413818	2.557206630706787
1.0	83330000.0	83340000.0	3.0	7.196381568908691	2.551170587539673
1.0	83470000.0	83480000.0	6.0	5.9683966636657715	2.2542600631713867
1.0	83480000.0	83490000.0	7.0	5.748159885406494	2.1964874267578125
1.0	83530000.0	83540000.0	7.0	4.684669494628906	1.8974945545196533
1.0	83620000.0	83630000.0	0.0	2.595153331756592	1.2058560848236084
1.0	83680000.0	83690000.0	2.0	2.2027440071105957	1.0770214796066284
1.0	83790000.0	83800000.0	1.0	1.959167242050171	0.9882990121841431
1.0	83930000.0	83940000.0	0.0	2.9051296710968018	1.3225206136703491
1.0	83950000.0	83960000.0	3.0	2.6421241760253906	1.2239130735397339
1.0	83980000.0	83990000.0	7.0	4.998848915100098	1.9908784627914429
1.0	84060000.0	84070000.0	9.0	6.237509727478027	2.3208584785461426
1.0	84070000.0	84080000.0	7.0	5.814256191253662	2.2156074047088623
1.0	84100000.0	84110000.0	7.0	5.496250152587891	2.123572587966919
1.0	84270000.0	84280000.0	7.0	5.031172275543213	1.9980475902557373
1.0	84280000.0	84290000.0	5.0	4.704080104827881	1.8989328145980835
1.0	84350000.0	84360000.0	0.0	3.681227922439575	1.5808340311050415
1.0	84380000.0	84390000.0	6.0	2.989550828933716	1.3479328155517578
1.0	84450000.0	84460000.0	1.0	3.881269931793213	1.6476246118545532
1.0	84460000.0	84470000.0	3.0	3.7486214637756348	1.6066787242889404
1.0	84480000.0	84490000.0	3.0	3.762957811355591	1.6085166931152344
1.0	84490000.0	84500000.0	11.0	3.479921817779541	1.5195943117141724
1.0	84530000.0	84540000.0	4.0	3.6583564281463623	1.5754269361495972
1.0	84580000.0	84590000.0	3.0	3.500016689300537	1.5208089351654053
1.0	84640000.0	84650000.0	2.0	3.0736916065216064	1.3796331882476807
1.0	84660000.0	84670000.0	3.0	2.9077255725860596	1.3162719011306763
1.0	84720000.0	84730000.0	3.0	3.9801185131073	1.6782487630844116
1.0	84930000.0	84940000.0	5.0	4.063050270080566	1.7068923711776733
1.0	84940000.0	84950000.0	4.0	3.3071086406707764	1.4775320291519165
1.0	84950000.0	84960000.0	10.0	2.5439276695251465	1.1904386281967163
1.0	84980000.0	84990000.0	5.0	3.356562376022339	1.474426031112671
1.0	85040000.0	85050000.0	4.0	3.1505279541015625	1.4050432443618774
1.0	85190000.0	85200000.0	2.0	3.235835552215576	1.434240698814392
1.0	85210000.0	85220000.0	4.0	2.8974575996398926	1.3196265697479248
1.0	85300000.0	85310000.0	1.0	3.307872772216797	1.4581801891326904
1.0	85350000.0	85360000.0	4.0	3.4974188804626465	1.5179908275604248
1.0	85370000.0	85380000.0	9.0	3.8070569038391113	1.625044584274292
1.0	85390000.0	85400000.0	5.0	4.34011173248291	1.7899726629257202
1.0	85410000.0	85420000.0	2.0	3.8757076263427734	1.6393753290176392
1.0	85420000.0	85430000.0	9.0	4.275598526000977	1.7680072784423828
1.0	85500000.0	85510000.0	4.0	3.8081345558166504	1.620901107788086
1.0	85660000.0	85670000.0	6.0	2.7161974906921387	1.2769787311553955
1.0	85680000.0	85690000.0	2.0	3.4990665912628174	1.5238314867019653
1.0	85690000.0	85700000.0	0.0	3.316380262374878	1.461284875869751
1.0	85710000.0	85720000.0	6.0	2.512927532196045	1.1887370347976685
1.0	85750000.0	85760000.0	3.0	2.79569935798645	1.2849416732788086
1.0	85760000.0	85770000.0	3.0	2.587095022201538	1.2081482410430908
1.0	85790000.0	85800000.0	1.0	2.629737138748169	1.222251057624817
1.0	85870000.0	85880000.0	3.0	2.784327983856201	1.281433343887329
1.0	85930000.0	85940000.0	3.0	3.3118958473205566	1.4719445705413818
1.0	85950000.0	85960000.0	3.0	3.0988383293151855	1.388700008392334
1.0	85980000.0	85990000.0	8.0	3.6359667778015137	1.5711872577667236
1.0	86050000.0	86060000.0	1.0	3.319689989089966	1.4628379344940186
1.0	86120000.0	86130000.0	3.0	2.773387908935547	1.27207350730896
1.0	86300000.0	86310000.0	10.0	4.960646152496338	1.978240966796875
1.0	86340000.0	86350000.0	1.0	6.019824981689453	2.2671573162078857
1.0	86500000.0	86510000.0	3.0	5.922917366027832	2.2443480491638184
1.0	86560000.0	86570000.0	4.0	6.222639560699463	2.3204989433288574
1.0	86580000.0	86590000.0	5.0	5.522475242614746	2.1354870796203613
1.0	86590000.0	86600000.0	7.0	4.611503601074219	1.869885802268982
1.0	86670000.0	86680000.0	4.0	5.975523948669434	2.256676435470581
1.0	86700000.0	86710000.0	2.0	5.037969589233398	1.9958465099334717
1.0	86730000.0	86740000.0	7.0	5.723703384399414	2.190751791000366
1.0	86740000.0	86750000.0	4.0	6.064781188964844	2.276764392852783
1.0	86800000.0	86810000.0	7.0	5.172457695007324	2.0340144634246826
1.0	86850000.0	86860000.0	0.0	3.507546901702881	1.5153038501739502
1.0	86860000.0	86870000.0	5.0	3.899467945098877	1.6695035696029663
1.0	86890000.0	86900000.0	2.0	4.028914928436279	1.6881821155548096
1.0	86990000.0	87000000.0	5.0	5.656838417053223	2.170053482055664
1.0	87000000.0	87010000.0	7.0	4.844220161437988	1.944117546081543
1.0	87030000.0	87040000.0	4.0	5.419438362121582	2.106334686279297
1.0	87110000.0	87120000.0	5.0	4.33566951751709	1.7904398441314697
1.0	87210000.0	87220000.0	2.0	3.9312305450439453	1.6523548364639282
1.0	87220000.0	87230000.0	10.0	4.699822425842285	1.8911640644073486
1.0	87230000.0	87240000.0	3.0	5.042922019958496	2.000091075897217
1.0	87250000.0	87260000.0	6.0	4.677435398101807	1.894134521484375
1.0	87360000.0	87370000.0	4.0	3.366203784942627	1.4705384969711304
1.0	87370000.0	87380000.0	3.0	3.1247718334198	1.4035882949829102
1.0	87410000.0	87420000.0	3.0	3.9482803344726562	1.6628978252410889
1.0	87510000.0	87520000.0	3.0	4.581569194793701	1.862304449081421
1.0	87520000.0	87530000.0	7.0	4.283628463745117	1.76898193359375
1.0	87550000.0	87560000.0	2.0	3.6101887226104736	1.5492955446243286
1.0	87580000.0	87590000.0	1.0	4.526653289794922	1.8438327312469482
1.0	87620000.0	87630000.0	6.0	5.658836841583252	2.1706345081329346
1.0	87710000.0	87720000.0	8.0	5.442617893218994	2.1129703521728516
1.0	87730000.0	87740000.0	1.0	5.693765640258789	2.181138277053833
1.0	87850000.0	87860000.0	5.0	4.3453474044799805	1.7920364141464233
1.0	87870000.0	87880000.0	3.0	4.879052639007568	1.9527475833892822
1.0	87900000.0	87910000.0	3.0	4.7879133224487305	1.9214298725128174
1.0	87990000.0	88000000.0	4.0	6.516759395599365	2.3931756019592285
1.0	88090000.0	88100000.0	6.0	6.7434892654418945	2.447103977203369
1.0	88190000.0	88200000.0	5.0	5.41540002822876	2.107194662094116
1.0	88340000.0	88350000.0	7.0	6.151152610778809	2.302335262298584
1.0	88380000.0	88390000.0	13.0	6.539323329925537	2.3993031978607178
1.0	88390000.0	88400000.0	12.0	6.224920749664307	2.3073678016662598
1.0	88410000.0	88420000.0	4.0	6.970966339111328	2.50048828125
1.0	88430000.0	88440000.0	4.0	6.7837419509887695	2.4556450843811035
1.0	88460000.0	88470000.0	8.0	7.284293174743652	2.572788953781128
1.0	88560000.0	88570000.0	14.0	6.960118770599365	2.4972763061523438
1.0	88570000.0	88580000.0	3.0	7.550480842590332	2.6277718544006348
1.0	88660000.0	88670000.0	6.0	8.562520027160645	2.8292996883392334
1.0	88680000.0	88690000.0	11.0	8.397527694702148	2.7976274490356445
1.0	88800000.0	88810000.0	9.0	7.091867923736572	2.5173916816711426
1.0	88830000.0	88840000.0	11.0	9.199644088745117	2.945230007171631
1.0	88860000.0	88870000.0	7.0	9.295248031616211	2.961360454559326
1.0	88890000.0	88900000.0	11.0	9.991366386413574	3.068025588989258
1.0	88980000.0	88990000.0	5.0	8.477465629577637	2.8176865577697754
1.0	89240000.0	89250000.0	1.0	2.902815580368042	1.3193128108978271
1.0	89270000.0	89280000.0	1.0	2.9553699493408203	1.3326191902160645
1.0	89280000.0	89290000.0	4.0	2.960969924926758	1.3358933925628662
1.0	89300000.0	89310000.0	1.0	3.1675775051116943	1.403869390487671
1.0	89410000.0	89420000.0	3.0	2.7528865337371826	1.2646691799163818
1.0	89430000.0	89440000.0	3.0	2.7634334564208984	1.2645680904388428
1.0	89460000.0	89470000.0	4.0	3.5594534873962402	1.5381319522857666
1.0	89470000.0	89480000.0	2.0	3.0768795013427734	1.3746145963668823
1.0	89510000.0	89520000.0	4.0	3.3868846893310547	1.4829516410827637
1.0	89540000.0	89550000.0	6.0	4.137889862060547	1.7297847270965576
1.0	89610000.0	89620000.0	3.0	4.495199203491211	1.839133620262146
1.0	89670000.0	89680000.0	5.0	4.435680389404297	1.8225281238555908
1.0	89700000.0	89710000.0	5.0	5.514488697052002	2.1313881874084473
1.0	89740000.0	89750000.0	2.0	3.5824649333953857	1.5409204959869385
1.0	89760000.0	89770000.0	7.0	4.492921829223633	1.835702896118164
1.0	89850000.0	89860000.0	1.0	3.6323037147521973	1.5626518726348877
1.0	89890000.0	89900000.0	2.0	3.4378674030303955	1.5027310848236084
1.0	89930000.0	89940000.0	1.0	3.4844794273376465	1.5188109874725342
1.0	89940000.0	89950000.0	1.0	3.5234172344207764	1.5335453748703003
1.0	90020000.0	90030000.0	3.0	2.514101982116699	1.1860096454620361
1.0	90060000.0	90070000.0	2.0	2.5876948833465576	1.2101104259490967
1.0	90090000.0	90100000.0	1.0	2.4149460792541504	1.1667053699493408
1.0	90160000.0	90170000.0	3.0	2.9654853343963623	1.3388429880142212
1.0	90250000.0	90260000.0	3.0	4.220355033874512	1.7552506923675537
1.0	90260000.0	90270000.0	2.0	3.7660598754882812	1.6068871021270752
1.0	90270000.0	90280000.0	0.0	3.5642337799072266	1.5395797491073608
1.0	90310000.0	90320000.0	1.0	2.7181456089019775	1.2517330646514893
1.0	90360000.0	90370000.0	5.0	3.0192768573760986	1.3585402965545654
1.0	90390000.0	90400000.0	3.0	2.8232173919677734	1.2925233840942383
1.0	90490000.0	90500000.0	3.0	2.9928901195526123	1.3462913036346436
1.0	90540000.0	90550000.0	7.0	5.028027534484863	1.9938795566558838
1.0	90560000.0	90570000.0	2.0	5.011739253997803	1.980400800704956
1.0	90640000.0	90650000.0	7.0	6.049189567565918	2.274517774581909
1.0	90660000.0	90670000.0	4.0	6.324920654296875	2.3398704528808594
1.0	90740000.0	90750000.0	6.0	6.709010124206543	2.439368486404419
1.0	90800000.0	90810000.0	3.0	7.062757968902588	2.521089553833008
1.0	90830000.0	90840000.0	5.0	7.331064701080322	2.5768065452575684
1.0	90850000.0	90860000.0	7.0	6.484152317047119	2.3826937675476074
1.0	90860000.0	90870000.0	9.0	6.163527011871338	2.2992985248565674
1.0	90920000.0	90930000.0	9.0	7.204096794128418	2.549551486968994
1.0	90940000.0	90950000.0	7.0	7.155527591705322	2.5406785011291504
1.0	90950000.0	90960000.0	6.0	7.877562046051025	2.6951403617858887
1.0	90960000.0	90970000.0	9.0	8.425920486450195	2.804194927215576
1.0	90970000.0	90980000.0	2.0	7.809754848480225	2.6848998069763184
1.0	90980000.0	90990000.0	10.0	7.788128852844238	2.6759514808654785
1.0	91000000.0	91010000.0	5.0	8.0072021484375	2.7215147018432617
1.0	91040000.0	91050000.0	9.0	8.23397445678711	2.76655650138855
1.0	91070000.0	91080000.0	5.0	9.097064018249512	2.9261300563812256
1.0	91100000.0	91110000.0	6.0	9.168952941894531	2.948586940765381
1.0	91140000.0	91150000.0	9.0	9.518542289733887	3.000330686569214
1.0	91260000.0	91270000.0	6.0	7.283785820007324	2.5682168006896973
1.0	91320000.0	91330000.0	10.0	5.797071933746338	2.205077648162842
1.0	91330000.0	91340000.0	7.0	5.707961082458496	2.1801681518554688
1.0	91340000.0	91350000.0	5.0	5.672005653381348	2.17041277885437
1.0	91360000.0	91370000.0	1.0	3.559138059616089	1.5353949069976807
1.0	91370000.0	91380000.0	3.0	3.3986403942108154	1.482181191444397
1.0	91410000.0	91420000.0	2.0	3.5830142498016357	1.5440908670425415
1.0	91430000.0	91440000.0	7.0	3.1887853145599365	1.413560390472412
1.0	91500000.0	91510000.0	10.0	6.630444526672363	2.41340970993042
1.0	91590000.0	91600000.0	5.0	9.763461112976074	3.039694309234619
1.0	91650000.0	91660000.0	16.0	9.215764045715332	2.9453983306884766
1.0	91700000.0	91710000.0	8.0	8.941404342651367	2.899304151535034
1.0	91840000.0	91850000.0	8.0	6.445643424987793	2.3662285804748535
1.0	91860000.0	91870000.0	7.0	7.557838439941406	2.6271142959594727
1.0	91880000.0	91890000.0	10.0	8.459590911865234	2.8074097633361816
1.0	91900000.0	91910000.0	6.0	8.303927421569824	2.78013277053833
1.0	91940000.0	91950000.0	18.0	7.363923072814941	2.5848870277404785
1.0	92020000.0	92030000.0	5.0	5.814288139343262	2.201927900314331
1.0	92200000.0	92210000.0	6.0	3.932419538497925	1.6573982238769531
1.0	92210000.0	92220000.0	4.0	3.8801498413085938	1.642575979232788
1.0	92220000.0	92230000.0	4.0	3.4546866416931152	1.5033469200134277
1.0	92230000.0	92240000.0	5.0	3.376403331756592	1.4805935621261597
1.0	92250000.0	92260000.0	3.0	3.413748264312744	1.4923678636550903
1.0	92310000.0	92320000.0	2.0	3.730156660079956	1.5880000591278076
1.0	92350000.0	92360000.0	8.0	4.092379570007324	1.7361929416656494
1.0	92370000.0	92380000.0	4.0	5.931056976318359	2.2418980598449707
1.0	92380000.0	92390000.0	5.0	6.259346008300781	2.3275279998779297
1.0	92430000.0	92440000.0	6.0	6.691514015197754	2.4335262775421143
1.0	92560000.0	92570000.0	5.0	4.358183860778809	1.7898194789886475
1.0	92580000.0	92590000.0	3.0	4.798956871032715	1.9199215173721313
1.0	92610000.0	92620000.0	1.0	4.079123497009277	1.6987216472625732
1.0	92630000.0	92640000.0	6.0	4.342738151550293	1.7882744073867798
1.0	92700000.0	92710000.0	3.0	3.651111602783203	1.5665991306304932
1.0	92710000.0	92720000.0	0.0	3.3650081157684326	1.4686686992645264
1.0	92800000.0	92810000.0	4.0	2.93109393119812	1.323800802230835
1.0	92820000.0	92830000.0	3.0	3.1809823513031006	1.4102540016174316
1.0	92840000.0	92850000.0	3.0	3.4759953022003174	1.5114290714263916
1.0	93060000.0	93070000.0	5.0	3.812613010406494	1.6173591613769531
1.0	93130000.0	93140000.0	3.0	3.3378512859344482	1.4652880430221558
1.0	93160000.0	93170000.0	5.0	3.2016215324401855	1.4173181056976318
1.0	93170000.0	93180000.0	4.0	3.6556286811828613	1.5693756341934204
1.0	93220000.0	93230000.0	6.0	3.436319351196289	1.4979621171951294
1.0	93260000.0	93270000.0	7.0	3.9187722206115723	1.658063292503357
1.0	93290000.0	93300000.0	2.0	3.5618178844451904	1.5682694911956787
1.0	93320000.0	93330000.0	2.0	3.2427477836608887	1.42997145652771
1.0	93380000.0	93390000.0	2.0	3.388650894165039	1.4844982624053955
1.0	93400000.0	93410000.0	5.0	3.052412509918213	1.3719227313995361
1.0	93440000.0	93450000.0	3.0	3.66273832321167	1.5709598064422607
1.0	93450000.0	93460000.0	3.0	3.300288438796997	1.4539449214935303
1.0	93550000.0	93560000.0	6.0	2.8455252647399902	1.2967908382415771
1.0	93560000.0	93570000.0	2.0	2.9123518466949463	1.3200442790985107
1.0	93680000.0	93690000.0	0.0	2.2261576652526855	1.0830670595169067
1.0	93720000.0	93730000.0	2.0	2.212693452835083	1.0794587135314941
1.0	93730000.0	93740000.0	2.0	2.2367730140686035	1.0851595401763916
1.0	93790000.0	93800000.0	1.0	2.7074525356292725	1.2538244724273682
1.0	93830000.0	93840000.0	1.0	2.7604267597198486	1.2676670551300049
1.0	93840000.0	93850000.0	5.0	2.9737560749053955	1.3451391458511353
1.0	93860000.0	93870000.0	5.0	2.8872547149658203	1.3199329376220703
1.0	94030000.0	94040000.0	2.0	2.1910810470581055	1.0696525573730469
1.0	94050000.0	94060000.0	1.0	2.3589260578155518	1.127159833908081
1.0	94140000.0	94150000.0	4.0	2.7243459224700928	1.2730190753936768
1.0	94170000.0	94180000.0	1.0	3.11102557182312	1.3910143375396729
1.0	94220000.0	94230000.0	3.0	2.6924870014190674	1.2428133487701416
1.0	94240000.0	94250000.0	3.0	2.8538050651550293	1.3037002086639404
1.0	94340000.0	94350000.0	2.0	3.1145691871643066	1.4104334115982056
1.0	94450000.0	94460000.0	6.0	3.6451125144958496	1.568347692489624
1.0	94460000.0	94470000.0	6.0	3.9084956645965576	1.6541378498077393
1.0	94490000.0	94500000.0	6.0	4.2603888511657715	1.7635501623153687
1.0	94510000.0	94520000.0	2.0	4.6866655349731445	1.8926048278808594
1.0	94560000.0	94570000.0	3.0	3.895618438720703	1.650320053100586
1.0	94580000.0	94590000.0	10.0	3.8179001808166504	1.6266114711761475
1.0	94680000.0	94690000.0	1.0	3.606661558151245	1.5531419515609741
1.0	94790000.0	94800000.0	5.0	3.300609588623047	1.449144959449768
1.0	94940000.0	94950000.0	2.0	2.32568621635437	1.1164376735687256
1.0	94950000.0	94960000.0	1.0	2.383963108062744	1.1387442350387573
1.0	94980000.0	94990000.0	2.0	2.480408191680908	1.1702146530151367
1.0	94990000.0	95000000.0	3.0	2.5012030601501465	1.1812927722930908
1.0	95000000.0	95010000.0	1.0	2.570373058319092	1.2197544574737549
1.0	95170000.0	95180000.0	3.0	2.2758889198303223	1.0997586250305176
1.0	95200000.0	95210000.0	1.0	2.1949706077575684	1.070472002029419
1.0	95210000.0	95220000.0	1.0	2.3920135498046875	1.1434757709503174
1.0	95270000.0	95280000.0	2.0	2.9199461936950684	1.3264191150665283
1.0	95420000.0	95430000.0	5.0	3.2402663230895996	1.437388300895691
1.0	95460000.0	95470000.0	1.0	3.868229627609253	1.6417194604873657
1.0	95480000.0	95490000.0	0.0	3.548926830291748	1.5339176654815674
1.0	95500000.0	95510000.0	3.0	3.4668350219726562	1.5101749897003174
1.0	95520000.0	95530000.0	3.0	3.4527904987335205	1.505188226699829
1.0	95570000.0	95580000.0	10.0	4.534574031829834	1.8512332439422607
1.0	95580000.0	95590000.0	2.0	4.023101806640625	1.685021996498108
1.0	95700000.0	95710000.0	3.0	3.1585240364074707	1.4003938436508179
1.0	95720000.0	95730000.0	5.0	4.594557285308838	1.8671667575836182
1.0	95750000.0	95760000.0	5.0	4.462322235107422	1.8247066736221313
1.0	95780000.0	95790000.0	8.0	7.5502800941467285	2.6316497325897217
1.0	95880000.0	95890000.0	5.0	8.738381385803223	2.86043119430542
1.0	95900000.0	95910000.0	7.0	8.433690071105957	2.8044371604919434
1.0	95930000.0	95940000.0	6.0	8.738272666931152	2.8629562854766846
1.0	96030000.0	96040000.0	9.0	8.970593452453613	2.9067773818969727
1.0	96090000.0	96100000.0	7.0	9.101302146911621	2.928500175476074
1.0	96130000.0	96140000.0	17.0	8.448506355285645	2.8126296997070312
1.0	96150000.0	96160000.0	13.0	8.74638557434082	2.8639280796051025
1.0	96170000.0	96180000.0	6.0	9.183942794799805	2.9409584999084473
1.0	96280000.0	96290000.0	8.0	9.024762153625488	2.9153387546539307
1.0	96290000.0	96300000.0	14.0	9.222955703735352	2.9491679668426514
1.0	96340000.0	96350000.0	13.0	9.957164764404297	3.0661120414733887
1.0	96360000.0	96370000.0	8.0	9.992416381835938	3.0786445140838623
1.0	96380000.0	96390000.0	8.0	8.9124116897583	2.8973755836486816
1.0	96420000.0	96430000.0	11.0	8.282214164733887	2.7743163108825684
1.0	96460000.0	96470000.0	12.0	7.82174825668335	2.6883533000946045
1.0	96490000.0	96500000.0	2.0	9.365235328674316	2.9706931114196777
1.0	96500000.0	96510000.0	7.0	8.515506744384766	2.819622039794922
1.0	96510000.0	96520000.0	5.0	6.440347194671631	2.3584046363830566
1.0	96530000.0	96540000.0	13.0	8.504060745239258	2.8203864097595215
1.0	96570000.0	96580000.0	11.0	9.54521656036377	3.004697799682617
1.0	96600000.0	96610000.0	9.0	8.220867156982422	2.764381170272827
1.0	96690000.0	96700000.0	8.0	9.069318771362305	2.9216148853302
1.0	96720000.0	96730000.0	6.0	9.187542915344238	2.948516368865967
1.0	96780000.0	96790000.0	9.0	9.722749710083008	3.033407211303711
1.0	96790000.0	96800000.0	9.0	10.051419258117676	3.0860788822174072
1.0	96800000.0	96810000.0	19.0	10.301628112792969	3.1228175163269043
1.0	96890000.0	96900000.0	16.0	12.247891426086426	3.3864879608154297
1.0	96940000.0	96950000.0	14.0	11.475542068481445	3.296844482421875
1.0	96990000.0	97000000.0	12.0	12.127729415893555	3.3819351196289062
1.0	97000000.0	97010000.0	10.0	12.292028427124023	3.4021224975585938
1.0	97050000.0	97060000.0	15.0	11.137626647949219	3.247002124786377
1.0	97110000.0	97120000.0	8.0	10.870485305786133	3.210897445678711
1.0	97130000.0	97140000.0	17.0	9.766202926635742	3.0391688346862793
1.0	97180000.0	97190000.0	8.0	5.675898551940918	2.1971259117126465
1.0	97260000.0	97270000.0	2.0	4.548329830169678	1.8365910053253174
1.0	97280000.0	97290000.0	4.0	4.574298858642578	1.8379608392715454
1.0	97380000.0	97390000.0	14.0	11.949186325073242	3.3565096855163574
1.0	97410000.0	97420000.0	14.0	13.132720947265625	3.4919326305389404
1.0	97450000.0	97460000.0	13.0	13.343215942382812	3.5126736164093018
1.0	97470000.0	97480000.0	20.0	12.33857536315918	3.3923091888427734
1.0	97570000.0	97580000.0	9.0	8.191372871398926	2.756779193878174
1.0	97590000.0	97600000.0	2.0	7.238240718841553	2.5553460121154785
1.0	97650000.0	97660000.0	4.0	5.021538734436035	1.9852406978607178
1.0	97720000.0	97730000.0	5.0	5.359269618988037	2.0863101482391357
1.0	97760000.0	97770000.0	10.0	5.29088830947876	2.0667574405670166
1.0	97790000.0	97800000.0	7.0	5.8914594650268555	2.232809543609619
1.0	97870000.0	97880000.0	8.0	6.780117988586426	2.446577310562134
1.0	97930000.0	97940000.0	10.0	7.1932172775268555	2.5475995540618896
1.0	97940000.0	97950000.0	9.0	6.982030391693115	2.4916720390319824
1.0	97980000.0	97990000.0	6.0	7.299469947814941	2.569934844970703
1.0	97990000.0	98000000.0	11.0	7.0291547775268555	2.5053164958953857
1.0	98070000.0	98080000.0	1.0	7.050429344177246	2.515362501144409
1.0	98090000.0	98100000.0	10.0	6.073681354522705	2.2728817462921143
1.0	98100000.0	98110000.0	9.0	5.761593818664551	2.1913812160491943
1.0	98240000.0	98250000.0	8.0	4.843684196472168	1.9367773532867432
1.0	98250000.0	98260000.0	5.0	4.921629905700684	1.9586464166641235
1.0	98270000.0	98280000.0	7.0	4.895884037017822	1.9507488012313843
1.0	98290000.0	98300000.0	5.0	5.158621311187744	2.0306129455566406
1.0	98310000.0	98320000.0	6.0	6.035249710083008	2.2661845684051514
1.0	98410000.0	98420000.0	11.0	8.310243606567383	2.783647060394287
1.0	98540000.0	98550000.0	11.0	10.831098556518555	3.2021286487579346
1.0	98570000.0	98580000.0	12.0	9.997897148132324	3.0835230350494385
1.0	98580000.0	98590000.0	12.0	10.224678039550781	3.113417148590088
1.0	98630000.0	98640000.0	16.0	11.770630836486816	3.334460735321045
1.0	98650000.0	98660000.0	9.0	12.622987747192383	3.4362633228302
1.0	98710000.0	98720000.0	17.0	12.56938648223877	3.4266631603240967
1.0	98720000.0	98730000.0	21.0	11.209710121154785	3.2553794384002686
1.0	98780000.0	98790000.0	15.0	8.933740615844727	2.89813232421875
1.0	98860000.0	98870000.0	9.0	10.595779418945312	3.170948028564453
1.0	98950000.0	98960000.0	16.0	11.162257194519043	3.247826337814331
1.0	98960000.0	98970000.0	22.0	11.000307083129883	3.2267956733703613
1.0	98970000.0	98980000.0	10.0	10.053705215454102	3.0981576442718506
1.0	99040000.0	99050000.0	13.0	12.251994132995605	3.393061399459839
1.0	99170000.0	99180000.0	4.0	6.349599838256836	2.3389620780944824
1.0	99400000.0	99410000.0	12.0	12.252856254577637	3.392043352127075
1.0	99410000.0	99420000.0	6.0	11.937193870544434	3.3500564098358154
1.0	99430000.0	99440000.0	18.0	11.164443969726562	3.253100872039795
1.0	99490000.0	99500000.0	14.0	11.468473434448242	3.306936264038086
1.0	99520000.0	99530000.0	11.0	12.820825576782227	3.4596946239471436
1.0	99570000.0	99580000.0	11.0	12.004898071289062	3.3661067485809326
1.0	99590000.0	99600000.0	13.0	12.536581993103027	3.422758102416992
1.0	99650000.0	99660000.0	4.0	12.396484375	3.408273696899414
1.0	99660000.0	99670000.0	14.0	11.839435577392578	3.3415603637695312
1.0	99760000.0	99770000.0	11.0	11.001199722290039	3.225722551345825
1.0	99890000.0	99900000.0	8.0	7.33990478515625	2.5791702270507812
1.0	99920000.0	99930000.0	1.0	7.2172722816467285	2.549161911010742
1.0	99930000.0	99940000.0	3.0	6.477107048034668	2.379040479660034
1.0	99940000.0	99950000.0	5.0	5.777200222015381	2.203608274459839
1.0	99980000.0	99990000.0	8.0	4.707618713378906	1.8989852666854858
1.0	100040000.0	100050000.0	7.0	4.574040412902832	1.8592170476913452
1.0	100180000.0	100190000.0	2.0	3.2316088676452637	1.4268410205841064
1.0	100190000.0	100200000.0	5.0	3.2189903259277344	1.4241489171981812
1.0	100250000.0	100260000.0	1.0	4.150747776031494	1.7328555583953857
1.0	100290000.0	100300000.0	4.0	3.8208649158477783	1.6293935775756836
1.0	100300000.0	100310000.0	5.0	3.2827467918395996	1.4493200778961182
1.0	100370000.0	100380000.0	1.0	2.839613676071167	1.2971274852752686
1.0	100430000.0	100440000.0	4.0	3.0156772136688232	1.3752667903900146
1.0	100640000.0	100650000.0	1.0	3.3109207153320312	1.455600380897522
1.0	100720000.0	100730000.0	5.0	3.327735424041748	1.4622490406036377
1.0	100750000.0	100760000.0	1.0	2.8602631092071533	1.3025599718093872
1.0	100780000.0	100790000.0	3.0	3.9936625957489014	1.6857792139053345
1.0	100820000.0	100830000.0	3.0	3.189729690551758	1.4130423069000244
1.0	100850000.0	100860000.0	1.0	2.8923873901367188	1.3138638734817505
1.0	100860000.0	100870000.0	5.0	3.1826694011688232	1.409185767173767
1.0	100940000.0	100950000.0	7.0	3.593780994415283	1.5477187633514404
1.0	101000000.0	101010000.0	1.0	4.891561031341553	1.9491459131240845
1.0	101010000.0	101020000.0	8.0	5.394272804260254	2.0998263359069824
1.0	101090000.0	101100000.0	3.0	4.907853126525879	1.9570680856704712
1.0	101100000.0	101110000.0	4.0	5.177954196929932	2.029433488845825
1.0	101120000.0	101130000.0	9.0	5.4688262939453125	2.118211030960083
1.0	101220000.0	101230000.0	5.0	7.8453521728515625	2.6874759197235107
1.0	101300000.0	101310000.0	7.0	6.507025718688965	2.387545108795166
1.0	101320000.0	101330000.0	7.0	6.4077043533325195	2.362130641937256
1.0	101390000.0	101400000.0	1.0	2.4779562950134277	1.161466360092163
1.0	101470000.0	101480000.0	1.0	2.589528799057007	1.2096537351608276
1.0	101580000.0	101590000.0	10.0	8.095865249633789	2.7472305297851562
1.0	101680000.0	101690000.0	14.0	10.410804748535156	3.143568754196167
1.0	101700000.0	101710000.0	9.0	8.789790153503418	2.8707046508789062
1.0	101720000.0	101730000.0	11.0	10.038351058959961	3.0854454040527344
1.0	101760000.0	101770000.0	14.0	12.318635940551758	3.406262159347534
1.0	101770000.0	101780000.0	11.0	11.510486602783203	3.3068885803222656
1.0	101830000.0	101840000.0	13.0	13.964746475219727	3.5916457176208496
1.0	102000000.0	102010000.0	9.0	14.970926284790039	3.685610294342041
1.0	102010000.0	102020000.0	12.0	11.52562141418457	3.3121254444122314
1.0	102080000.0	102090000.0	13.0	15.008819580078125	3.696237564086914
1.0	102100000.0	102110000.0	13.0	14.719378471374512	3.6703391075134277
1.0	102130000.0	102140000.0	16.0	14.266578674316406	3.633668899536133
1.0	102160000.0	102170000.0	16.0	13.52648639678955	3.539599895477295
1.0	102340000.0	102350000.0	19.0	17.209022521972656	3.9211783409118652
1.0	102390000.0	102400000.0	20.0	18.100879669189453	3.9979031085968018
1.0	102400000.0	102410000.0	24.0	18.55878257751465	4.042472839355469
1.0	102520000.0	102530000.0	28.0	20.842960357666016	4.236590385437012
1.0	102590000.0	102600000.0	14.0	19.05862808227539	4.0990447998046875
1.0	102630000.0	102640000.0	18.0	17.57448959350586	3.9743704795837402
1.0	102650000.0	102660000.0	15.0	18.5573787689209	4.048047065734863
1.0	102660000.0	102670000.0	16.0	18.49645233154297	4.044909954071045
1.0	102670000.0	102680000.0	20.0	19.201444625854492	4.104489803314209
1.0	102680000.0	102690000.0	12.0	19.041500091552734	4.091017246246338
1.0	102720000.0	102730000.0	27.0	17.938621520996094	3.9847919940948486
1.0	102840000.0	102850000.0	25.0	20.52414321899414	4.223940372467041
1.0	102990000.0	103000000.0	18.0	20.907489776611328	4.258783340454102
1.0	103030000.0	103040000.0	21.0	17.844812393188477	3.9713454246520996
1.0	103040000.0	103050000.0	22.0	19.354808807373047	4.126629829406738
1.0	103070000.0	103080000.0	19.0	19.88901138305664	4.162499904632568
1.0	103110000.0	103120000.0	9.0	19.85785484313965	4.167287349700928
1.0	103140000.0	103150000.0	17.0	19.55386734008789	4.136815547943115
1.0	103190000.0	103200000.0	17.0	16.528348922729492	3.8445839881896973
1.0	103220000.0	103230000.0	18.0	18.363723754882812	4.024192810058594
1.0	103230000.0	103240000.0	17.0	19.504009246826172	4.12736701965332
1.0	103330000.0	103340000.0	20.0	18.957347869873047	4.07678747177124
1.0	103350000.0	103360000.0	18.0	16.046428680419922	3.8120810985565186
1.0	103360000.0	103370000.0	13.0	16.702213287353516	3.8757426738739014
1.0	103420000.0	103430000.0	23.0	16.410369873046875	3.831639051437378
1.0	103450000.0	103460000.0	16.0	16.5236759185791	3.843832492828369
1.0	103540000.0	103550000.0	23.0	15.08195686340332	3.7045845985412598
1.0	103580000.0	103590000.0	21.0	16.138099670410156	3.806439161300659
1.0	103610000.0	103620000.0	17.0	17.83188819885254	3.9740352630615234
1.0	103630000.0	103640000.0	16.0	17.051685333251953	3.9035918712615967
1.0	103650000.0	103660000.0	21.0	17.155054092407227	3.9126534461975098
1.0	103680000.0	103690000.0	18.0	16.729177474975586	3.8693535327911377
1.0	104060000.0	104070000.0	8.0	4.000702381134033	1.7060763835906982
1.0	104120000.0	104130000.0	8.0	4.292147636413574	1.7709048986434937
1.0	104310000.0	104320000.0	13.0	12.640520095825195	3.464083194732666
1.0	104330000.0	104340000.0	7.0	14.487576484680176	3.6722588539123535
1.0	104340000.0	104350000.0	17.0	14.288846969604492	3.649252414703369
1.0	104420000.0	104430000.0	17.0	15.92138671875	3.8145065307617188
1.0	104480000.0	104490000.0	22.0	19.503442764282227	4.126680374145508
1.0	104580000.0	104590000.0	22.0	21.84707260131836	4.319998264312744
1.0	104620000.0	104630000.0	20.0	20.299713134765625	4.191549777984619
1.0	104670000.0	104680000.0	18.0	22.427490234375	4.374273777008057
1.0	104750000.0	104760000.0	27.0	21.328208923339844	4.311616897583008
1.0	104850000.0	104860000.0	21.0	23.091419219970703	4.399931907653809
1.0	104890000.0	104900000.0	23.0	22.5246639251709	4.364571571350098
1.0	104950000.0	104960000.0	21.0	22.68462371826172	4.3820061683654785
1.0	105000000.0	105010000.0	28.0	25.467073440551758	4.523368835449219
1.0	105020000.0	105030000.0	30.0	21.00863265991211	4.257010459899902
1.0	105040000.0	105050000.0	28.0	22.99714469909668	4.402469158172607
1.0	105060000.0	105070000.0	21.0	21.902435302734375	4.3203229904174805
1.0	105070000.0	105080000.0	20.0	23.02884864807129	4.402082920074463
1.0	105240000.0	105250000.0	18.0	19.89397621154785	4.169850826263428
1.0	105510000.0	105520000.0	19.0	17.145822525024414	3.914884090423584
1.0	105550000.0	105560000.0	22.0	17.899513244628906	3.9833931922912598
1.0	105670000.0	105680000.0	18.0	17.00360679626465	3.893347978591919
1.0	105790000.0	105800000.0	24.0	18.49614143371582	4.038068771362305
1.0	105800000.0	105810000.0	24.0	19.271106719970703	4.112221717834473
1.0	105920000.0	105930000.0	21.0	21.623027801513672	4.310856819152832
1.0	105970000.0	105980000.0	14.0	20.72743797302246	4.238961219787598
1.0	106060000.0	106070000.0	27.0	20.271535873413086	4.196572303771973
1.0	106100000.0	106110000.0	21.0	17.71422004699707	3.9551520347595215
1.0	106130000.0	106140000.0	12.0	19.83102035522461	4.166584014892578
1.0	106180000.0	106190000.0	19.0	19.138587951660156	4.091823577880859
1.0	106280000.0	106290000.0	18.0	18.853397369384766	4.068432807922363
1.0	106380000.0	106390000.0	16.0	18.618404388427734	4.049460411071777
1.0	106390000.0	106400000.0	16.0	19.00630760192871	4.0820488929748535
1.0	106430000.0	106440000.0	18.0	19.048908233642578	4.084902286529541
1.0	106440000.0	106450000.0	24.0	18.226823806762695	4.010941505432129
1.0	106490000.0	106500000.0	21.0	16.448566436767578	3.8787403106689453
1.0	106500000.0	106510000.0	19.0	18.376413345336914	4.023911476135254
1.0	106510000.0	106520000.0	20.0	18.786304473876953	4.070805549621582
1.0	106550000.0	106560000.0	24.0	18.132843017578125	4.003901481628418
1.0	106570000.0	106580000.0	20.0	18.883243560791016	4.075350761413574
1.0	106720000.0	106730000.0	25.0	17.196063995361328	3.907942295074463
1.0	106740000.0	106750000.0	18.0	17.19249725341797	3.9031429290771484
1.0	106770000.0	106780000.0	10.0	16.775362014770508	3.8703064918518066
1.0	106810000.0	106820000.0	11.0	15.2192964553833	3.714099407196045
1.0	106920000.0	106930000.0	11.0	14.986516952514648	3.6973979473114014
1.0	106930000.0	106940000.0	11.0	14.790509223937988	3.674689531326294
1.0	106960000.0	106970000.0	17.0	13.901895523071289	3.5893337726593018
1.0	107010000.0	107020000.0	23.0	13.85540771484375	3.5717544555664062
1.0	107060000.0	107070000.0	11.0	12.445333480834961	3.4163219928741455
1.0	107100000.0	107110000.0	11.0	12.311655044555664	3.393084764480591
1.0	107150000.0	107160000.0	12.0	11.664151191711426	3.311830997467041
1.0	107180000.0	107190000.0	12.0	11.417311668395996	3.28570294380188
1.0	107200000.0	107210000.0	13.0	12.395452499389648	3.398705244064331
1.0	107220000.0	107230000.0	11.0	11.302019119262695	3.2682266235351562
1.0	107240000.0	107250000.0	11.0	10.820371627807617	3.199171304702759
1.0	107330000.0	107340000.0	10.0	10.440406799316406	3.1474790573120117
1.0	107460000.0	107470000.0	10.0	9.609344482421875	3.0132927894592285
1.0	107490000.0	107500000.0	9.0	9.338933944702148	2.9710299968719482
1.0	107510000.0	107520000.0	12.0	8.651019096374512	2.8453125953674316
1.0	107570000.0	107580000.0	7.0	10.170756340026855	3.1035642623901367
1.0	107660000.0	107670000.0	11.0	9.432104110717773	2.9840924739837646
1.0	107680000.0	107690000.0	5.0	7.471182346343994	2.590420961380005
1.0	107700000.0	107710000.0	11.0	9.299277305603027	2.962355852127075
1.0	107770000.0	107780000.0	10.0	8.358428955078125	2.78993558883667
1.0	107780000.0	107790000.0	5.0	8.45179557800293	2.8103127479553223
1.0	107840000.0	107850000.0	8.0	8.25886344909668	2.7717573642730713
1.0	107910000.0	107920000.0	10.0	7.301277160644531	2.576775312423706
1.0	108020000.0	108030000.0	7.0	6.030747413635254	2.2597439289093018
1.0	108060000.0	108070000.0	5.0	5.4304070472717285	2.0976221561431885
1.0	108140000.0	108150000.0	4.0	3.3316261768341064	1.4551317691802979
1.0	108250000.0	108260000.0	7.0	4.359744071960449	1.7984745502471924
1.0	108340000.0	108350000.0	5.0	6.609602451324463	2.4141504764556885
1.0	108370000.0	108380000.0	12.0	6.378245830535889	2.351902723312378
1.0	108400000.0	108410000.0	5.0	7.217751979827881	2.556434154510498
1.0	108740000.0	108750000.0	5.0	2.7449698448181152	1.2733280658721924
1.0	108880000.0	108890000.0	10.0	3.2209858894348145	1.433983325958252
1.0	109050000.0	109060000.0	6.0	3.372072696685791	1.4809389114379883
1.0	109070000.0	109080000.0	3.0	3.4939980506896973	1.519799828529358
[truncated: 47,563 more rows]
