# Supplementary material for: Genome-wide mapping of somatic mutation rates uncovers drivers of cancer
Source: Nat Biotechnol. 2022 Jun 20;40(11):1634–43. doi: 10.1038/s41587-022-01353-8 (PMC9646522; doi:10.1038/s41587-022-01353-8)
Supplement: Supplementary file 4 — Regions and model predictions for each fold of each cancer for which a deep learning model was trained. Regions that were filtered are also listed along with their respective model predictions. [file 41587_2022_1353_MOESM4_ESM.zip › kfold_results/Lung-SCC/fold_1.txt]

CHROM	START	END	Y_TRUE	Y_PRED	STD
1.0	840000.0	850000.0	3.0	3.1072030067443848	1.4984225034713745
1.0	1130000.0	1140000.0	3.0	4.374094486236572	1.9410793781280518
1.0	1160000.0	1170000.0	6.0	2.717257022857666	1.368396520614624
1.0	1190000.0	1200000.0	3.0	2.967130661010742	1.3011486530303955
1.0	1230000.0	1240000.0	4.0	3.1111488342285156	1.47709059715271
1.0	1240000.0	1250000.0	5.0	3.1201157569885254	2.0053868293762207
1.0	1300000.0	1310000.0	9.0	3.0119032859802246	1.4456442594528198
1.0	1330000.0	1340000.0	2.0	3.417931318283081	1.673996925354004
1.0	1370000.0	1380000.0	5.0	3.323197841644287	1.5533597469329834
1.0	1410000.0	1420000.0	1.0	2.9485931396484375	1.2547292709350586
1.0	1460000.0	1470000.0	4.0	3.204249143600464	1.5213305950164795
1.0	1480000.0	1490000.0	1.0	2.7566452026367188	1.349191665649414
1.0	1500000.0	1510000.0	3.0	2.9714999198913574	1.3971831798553467
1.0	1710000.0	1720000.0	4.0	3.3239357471466064	2.2760956287384033
1.0	1750000.0	1760000.0	5.0	2.6095519065856934	1.2572805881500244
1.0	1800000.0	1810000.0	1.0	2.8937172889709473	1.3456765413284302
1.0	1870000.0	1880000.0	1.0	4.728036403656006	2.0593295097351074
1.0	1880000.0	1890000.0	5.0	4.988255977630615	2.14168643951416
1.0	1890000.0	1900000.0	9.0	4.14554500579834	1.8684711456298828
1.0	1920000.0	1930000.0	6.0	4.97803258895874	2.131716251373291
1.0	2040000.0	2050000.0	1.0	3.785435914993286	1.7411619424819946
1.0	2080000.0	2090000.0	4.0	2.7723138332366943	1.366161823272705
1.0	2090000.0	2100000.0	1.0	2.9320263862609863	1.4328579902648926
1.0	2100000.0	2110000.0	0.0	2.7848446369171143	1.358597993850708
1.0	2110000.0	2120000.0	3.0	2.7960026264190674	1.365142822265625
1.0	2120000.0	2130000.0	3.0	2.8120439052581787	1.3670984506607056
1.0	2130000.0	2140000.0	4.0	3.0197203159332275	1.441693902015686
1.0	2140000.0	2150000.0	4.0	3.0512216091156006	1.4595654010772705
1.0	2250000.0	2260000.0	3.0	3.093477964401245	1.4912524223327637
1.0	2260000.0	2270000.0	2.0	3.038914918899536	1.4881253242492676
1.0	2270000.0	2280000.0	0.0	3.5989296436309814	1.6712369918823242
1.0	2300000.0	2310000.0	0.0	2.4773097038269043	1.2809395790100098
1.0	2380000.0	2390000.0	4.0	2.5646491050720215	1.270716667175293
1.0	2390000.0	2400000.0	2.0	2.954749345779419	1.4374674558639526
1.0	2530000.0	2540000.0	5.0	5.111124515533447	2.164463520050049
1.0	2540000.0	2550000.0	4.0	4.33120059967041	1.9272552728652954
1.0	2550000.0	2560000.0	3.0	4.388329982757568	1.939811110496521
1.0	2690000.0	2700000.0	4.0	4.089211463928223	1.8408336639404297
1.0	2730000.0	2740000.0	9.0	5.490301609039307	2.3083853721618652
1.0	2780000.0	2790000.0	2.0	8.501230239868164	2.9981067180633545
1.0	2790000.0	2800000.0	6.0	7.880853176116943	2.8786234855651855
1.0	2840000.0	2850000.0	10.0	9.758125305175781	3.2015442848205566
1.0	2900000.0	2910000.0	11.0	9.629922866821289	3.177685499191284
1.0	2960000.0	2970000.0	5.0	9.339929580688477	3.155226469039917
1.0	2990000.0	3000000.0	3.0	8.19918155670166	2.9425368309020996
1.0	3000000.0	3010000.0	4.0	7.999973297119141	2.906494379043579
1.0	3040000.0	3050000.0	5.0	7.212322235107422	2.736537456512451
1.0	3050000.0	3060000.0	3.0	5.621924877166748	2.3225769996643066
1.0	3070000.0	3080000.0	3.0	5.110665321350098	2.16862154006958
1.0	3200000.0	3210000.0	5.0	6.442188262939453	2.5393285751342773
1.0	3210000.0	3220000.0	3.0	5.905574798583984	2.408111810684204
1.0	3240000.0	3250000.0	7.0	6.931190490722656	2.6576995849609375
1.0	3290000.0	3300000.0	1.0	6.081193923950195	2.4541196823120117
1.0	3320000.0	3330000.0	6.0	4.690340995788574	2.036719799041748
1.0	3350000.0	3360000.0	5.0	5.234437465667725	2.2096610069274902
1.0	3360000.0	3370000.0	6.0	4.918108940124512	2.1159331798553467
1.0	3490000.0	3500000.0	3.0	3.721761703491211	1.728777289390564
1.0	3520000.0	3530000.0	0.0	3.353898286819458	1.5983374118804932
1.0	3560000.0	3570000.0	3.0	2.7485527992248535	1.322624921798706
1.0	3590000.0	3600000.0	5.0	3.3274331092834473	1.5835918188095093
1.0	3750000.0	3760000.0	1.0	2.7059521675109863	1.4084100723266602
1.0	3810000.0	3820000.0	1.0	2.236116886138916	1.1497195959091187
1.0	3830000.0	3840000.0	4.0	2.410001754760742	1.2499185800552368
1.0	3840000.0	3850000.0	4.0	1.6655040979385376	0.9569074511528015
1.0	3990000.0	4000000.0	4.0	2.8202171325683594	1.3733978271484375
1.0	4020000.0	4030000.0	9.0	6.175292015075684	2.4569783210754395
1.0	4060000.0	4070000.0	10.0	6.3946213722229	2.5372090339660645
1.0	4110000.0	4120000.0	7.0	7.717249870300293	2.849294900894165
1.0	4120000.0	4130000.0	14.0	7.42205810546875	2.7868854999542236
1.0	4130000.0	4140000.0	7.0	7.21004581451416	2.7336552143096924
1.0	4140000.0	4150000.0	9.0	7.584377288818359	2.815640687942505
1.0	4170000.0	4180000.0	5.0	7.640623569488525	2.832240581512451
1.0	4210000.0	4220000.0	4.0	7.441582679748535	2.7903947830200195
1.0	4250000.0	4260000.0	6.0	6.9919562339782715	2.6877694129943848
1.0	4270000.0	4280000.0	10.0	6.656203269958496	2.605778217315674
1.0	4320000.0	4330000.0	11.0	6.776800632476807	2.6371984481811523
1.0	4410000.0	4420000.0	5.0	7.412813663482666	2.7864832878112793
1.0	4480000.0	4490000.0	3.0	8.371932983398438	2.9762346744537354
1.0	4510000.0	4520000.0	6.0	7.908499717712402	2.88672137260437
1.0	4590000.0	4600000.0	7.0	7.641981601715088	2.8341383934020996
1.0	4610000.0	4620000.0	5.0	8.007299423217773	2.9060633182525635
1.0	4660000.0	4670000.0	6.0	7.053238868713379	2.692669630050659
1.0	4680000.0	4690000.0	7.0	7.438967704772949	2.7881996631622314
1.0	4700000.0	4710000.0	5.0	6.291564464569092	2.5105576515197754
1.0	4720000.0	4730000.0	4.0	5.816288948059082	2.3725273609161377
1.0	4770000.0	4780000.0	5.0	6.446419715881348	2.5509536266326904
1.0	4810000.0	4820000.0	2.0	6.243274688720703	2.49786114692688
1.0	4840000.0	4850000.0	5.0	5.486739158630371	2.291348934173584
1.0	4880000.0	4890000.0	4.0	5.758485317230225	2.3647103309631348
1.0	4960000.0	4970000.0	8.0	8.050311088562012	2.918252944946289
1.0	4990000.0	5000000.0	11.0	7.909704685211182	2.8882222175598145
1.0	5020000.0	5030000.0	6.0	8.677141189575195	3.029369831085205
1.0	5040000.0	5050000.0	14.0	8.555519104003906	3.007899284362793
1.0	5080000.0	5090000.0	8.0	8.42708969116211	2.986374616622925
1.0	5130000.0	5140000.0	4.0	8.303034782409668	2.962080717086792
1.0	5150000.0	5160000.0	8.0	8.702160835266113	3.0342001914978027
1.0	5230000.0	5240000.0	13.0	7.864884853363037	2.8791346549987793
1.0	5250000.0	5260000.0	14.0	8.111291885375977	2.926978588104248
1.0	5350000.0	5360000.0	5.0	8.561351776123047	3.0082733631134033
1.0	5420000.0	5430000.0	8.0	7.783895015716553	2.862628221511841
1.0	5460000.0	5470000.0	6.0	8.025893211364746	2.908489227294922
1.0	5500000.0	5510000.0	13.0	7.1424384117126465	2.720374822616577
1.0	5550000.0	5560000.0	8.0	6.2641777992248535	2.5020108222961426
1.0	5740000.0	5750000.0	2.0	6.107792854309082	2.4651026725769043
1.0	5790000.0	5800000.0	6.0	6.035393238067627	2.4369568824768066
1.0	5820000.0	5830000.0	12.0	7.41442346572876	2.773303508758545
1.0	5870000.0	5880000.0	7.0	6.765038967132568	2.630455255508423
1.0	5880000.0	5890000.0	4.0	6.096888065338135	2.461430549621582
1.0	5920000.0	5930000.0	5.0	3.4779675006866455	1.6038974523544312
1.0	5980000.0	5990000.0	1.0	2.7569174766540527	1.333443284034729
1.0	6000000.0	6010000.0	5.0	2.601534366607666	1.2799361944198608
1.0	6020000.0	6030000.0	2.0	2.4788613319396973	1.2268341779708862
1.0	6090000.0	6100000.0	2.0	4.047712802886963	1.8321174383163452
1.0	6110000.0	6120000.0	2.0	3.3870742321014404	1.6138019561767578
1.0	6150000.0	6160000.0	0.0	3.9931693077087402	1.8197314739227295
1.0	6160000.0	6170000.0	7.0	4.3217267990112305	1.9203388690948486
1.0	6180000.0	6190000.0	5.0	4.53549861907959	1.9777781963348389
1.0	6190000.0	6200000.0	4.0	4.358564853668213	1.9392669200897217
1.0	6210000.0	6220000.0	6.0	4.402454376220703	1.9139549732208252
1.0	6290000.0	6300000.0	2.0	3.156095504760742	1.4367733001708984
1.0	6330000.0	6340000.0	3.0	3.4907639026641846	1.6294329166412354
1.0	6350000.0	6360000.0	4.0	3.118973970413208	1.4868412017822266
1.0	6380000.0	6390000.0	2.0	3.250300645828247	1.524171233177185
1.0	6430000.0	6440000.0	2.0	3.1192660331726074	1.4946810007095337
1.0	6540000.0	6550000.0	2.0	3.133273124694824	1.4806549549102783
1.0	6550000.0	6560000.0	3.0	3.35627818107605	1.5778318643569946
1.0	6570000.0	6580000.0	1.0	4.568286895751953	2.0132222175598145
1.0	6590000.0	6600000.0	3.0	2.7466399669647217	1.1525627374649048
1.0	6690000.0	6700000.0	0.0	2.877303123474121	1.3391458988189697
1.0	6730000.0	6740000.0	2.0	2.81079363822937	1.2998403310775757
1.0	6870000.0	6880000.0	3.0	3.0488088130950928	1.4727245569229126
1.0	6880000.0	6890000.0	2.0	2.6692447662353516	1.311395287513733
1.0	6890000.0	6900000.0	4.0	2.5632336139678955	1.2780914306640625
1.0	6900000.0	6910000.0	3.0	2.6810760498046875	1.327011227607727
1.0	6910000.0	6920000.0	2.0	2.655250072479248	1.314412236213684
1.0	6930000.0	6940000.0	2.0	2.8214943408966064	1.3815507888793945
1.0	6980000.0	6990000.0	0.0	3.7190661430358887	1.7186561822891235
1.0	7070000.0	7080000.0	3.0	4.686103820800781	2.0381100177764893
1.0	7080000.0	7090000.0	2.0	4.074479103088379	1.848581314086914
1.0	7090000.0	7100000.0	5.0	4.1166558265686035	1.8613723516464233
1.0	7110000.0	7120000.0	6.0	5.0300116539001465	2.146183729171753
1.0	7140000.0	7150000.0	1.0	5.3052778244018555	2.2305471897125244
1.0	7170000.0	7180000.0	3.0	4.4504714012146	1.949578881263733
1.0	7210000.0	7220000.0	9.0	4.832148551940918	2.083942413330078
1.0	7230000.0	7240000.0	5.0	5.100750923156738	2.174487352371216
1.0	7260000.0	7270000.0	2.0	5.059584617614746	2.1622402667999268
1.0	7330000.0	7340000.0	5.0	4.6127824783325195	2.0235114097595215
1.0	7360000.0	7370000.0	8.0	4.928407669067383	2.1209828853607178
1.0	7380000.0	7390000.0	3.0	5.598818778991699	2.319728374481201
1.0	7400000.0	7410000.0	3.0	5.800566673278809	2.363832950592041
1.0	7430000.0	7440000.0	6.0	5.105806827545166	2.1761436462402344
1.0	7480000.0	7490000.0	4.0	5.562475681304932	2.3021957874298096
1.0	7510000.0	7520000.0	3.0	6.0743408203125	2.4495978355407715
1.0	7590000.0	7600000.0	6.0	5.007108211517334	2.124940872192383
1.0	7600000.0	7610000.0	6.0	4.037720680236816	1.8306539058685303
1.0	7640000.0	7650000.0	7.0	4.883236408233643	2.094492197036743
1.0	7710000.0	7720000.0	4.0	4.536890983581543	1.9968916177749634
1.0	7720000.0	7730000.0	10.0	4.298765659332275	1.9127161502838135
1.0	7730000.0	7740000.0	7.0	3.666692018508911	1.6987545490264893
1.0	7760000.0	7770000.0	3.0	3.445573091506958	1.6055091619491577
1.0	7790000.0	7800000.0	6.0	2.8078582286834717	1.3719810247421265
1.0	7840000.0	7850000.0	3.0	2.5584044456481934	1.2366708517074585
1.0	7860000.0	7870000.0	1.0	2.5217089653015137	1.2548542022705078
1.0	7930000.0	7940000.0	1.0	4.193892002105713	1.8822805881500244
1.0	7970000.0	7980000.0	5.0	3.4999969005584717	1.6546499729156494
1.0	7990000.0	8000000.0	3.0	3.603283405303955	1.6856715679168701
1.0	8020000.0	8030000.0	3.0	2.7565529346466064	1.017883539199829
1.0	8070000.0	8080000.0	2.0	2.644721508026123	1.3751553297042847
1.0	8080000.0	8090000.0	4.0	2.659616470336914	1.3085582256317139
1.0	8110000.0	8120000.0	2.0	3.351163864135742	1.6019623279571533
1.0	8150000.0	8160000.0	1.0	2.8251850605010986	1.375218152999878
1.0	8180000.0	8190000.0	4.0	3.8652095794677734	1.766478180885315
1.0	8240000.0	8250000.0	4.0	3.2344441413879395	1.5538171529769897
1.0	8350000.0	8360000.0	3.0	3.4707112312316895	1.637404441833496
1.0	8390000.0	8400000.0	4.0	3.1769416332244873	1.5531381368637085
1.0	8410000.0	8420000.0	2.0	4.909566879272461	3.8844680786132812
1.0	8540000.0	8550000.0	1.0	2.4304358959198	1.2432470321655273
1.0	8560000.0	8570000.0	0.0	2.312582015991211	1.1781011819839478
1.0	8570000.0	8580000.0	2.0	2.5317113399505615	1.2796642780303955
1.0	8760000.0	8770000.0	2.0	2.7763686180114746	1.3848457336425781
1.0	8890000.0	8900000.0	2.0	3.632322311401367	1.6879209280014038
1.0	9000000.0	9010000.0	5.0	4.811986446380615	2.080143451690674
1.0	9210000.0	9220000.0	1.0	2.7955803871154785	1.3922815322875977
1.0	9290000.0	9300000.0	2.0	2.700916051864624	1.3387190103530884
1.0	9340000.0	9350000.0	3.0	4.61428689956665	2.012986660003662
1.0	9360000.0	9370000.0	5.0	2.9154696464538574	1.4126477241516113
1.0	9490000.0	9500000.0	17.0	3.8200442790985107	1.7536382675170898
1.0	9510000.0	9520000.0	4.0	4.6364264488220215	2.0324161052703857
1.0	9550000.0	9560000.0	3.0	4.379759311676025	1.9454824924468994
1.0	9690000.0	9700000.0	2.0	4.357386589050293	1.9184958934783936
1.0	9790000.0	9800000.0	2.0	8.282307624816895	5.958349704742432
1.0	9800000.0	9810000.0	0.0	2.767023801803589	1.0684950351715088
1.0	9940000.0	9950000.0	2.0	2.2411811351776123	1.1464054584503174
1.0	9980000.0	9990000.0	1.0	2.3268885612487793	1.2044379711151123
1.0	9990000.0	10000000.0	2.0	2.4397830963134766	1.234779953956604
1.0	10110000.0	10120000.0	1.0	2.6557066440582275	1.3134806156158447
1.0	10150000.0	10160000.0	3.0	2.976402759552002	1.4315627813339233
1.0	10200000.0	10210000.0	3.0	2.8906829357147217	1.4013841152191162
1.0	10330000.0	10340000.0	4.0	2.4810097217559814	1.1921883821487427
1.0	10350000.0	10360000.0	0.0	2.7392446994781494	1.3130689859390259
1.0	10370000.0	10380000.0	3.0	2.6188321113586426	1.3255202770233154
1.0	10400000.0	10410000.0	0.0	2.760587692260742	1.3026390075683594
1.0	10480000.0	10490000.0	1.0	3.2321159839630127	1.538311243057251
1.0	10490000.0	10500000.0	5.0	2.6728174686431885	1.3239248991012573
1.0	10500000.0	10510000.0	2.0	3.031787872314453	1.467022180557251
1.0	10560000.0	10570000.0	4.0	2.6311328411102295	1.3353829383850098
1.0	10610000.0	10620000.0	1.0	2.639474868774414	1.3210413455963135
1.0	10660000.0	10670000.0	0.0	2.365532398223877	1.2178417444229126
1.0	10730000.0	10740000.0	2.0	2.9286773204803467	1.404503345489502
1.0	10740000.0	10750000.0	3.0	2.7896640300750732	1.357656478881836
1.0	10810000.0	10820000.0	1.0	3.1218502521514893	1.5034176111221313
1.0	10860000.0	10870000.0	3.0	3.357011318206787	1.5761269330978394
1.0	10920000.0	10930000.0	2.0	3.925915479660034	1.7855539321899414
1.0	10990000.0	11000000.0	6.0	4.531430244445801	1.9885265827178955
1.0	11030000.0	11040000.0	2.0	3.9882912635803223	1.8149982690811157
1.0	11090000.0	11100000.0	4.0	3.1433987617492676	1.5142889022827148
1.0	11190000.0	11200000.0	2.0	2.457824468612671	1.0520553588867188
1.0	11260000.0	11270000.0	2.0	2.3174986839294434	1.155274748802185
1.0	11310000.0	11320000.0	1.0	6.644911766052246	5.231190204620361
1.0	11460000.0	11470000.0	5.0	7.254823207855225	2.7385094165802
1.0	11520000.0	11530000.0	5.0	6.521217346191406	2.5713329315185547
1.0	11530000.0	11540000.0	5.0	6.555891990661621	2.5843305587768555
1.0	11550000.0	11560000.0	7.0	6.313727378845215	2.5140585899353027
1.0	11580000.0	11590000.0	4.0	6.309889793395996	2.5123724937438965
1.0	11660000.0	11670000.0	4.0	6.432404518127441	2.5476231575012207
1.0	11710000.0	11720000.0	5.0	3.7117276191711426	1.675347924232483
1.0	11720000.0	11730000.0	2.0	3.9463038444519043	1.755732774734497
1.0	11760000.0	11770000.0	4.0	5.324918270111084	2.2455270290374756
1.0	11780000.0	11790000.0	2.0	4.739522933959961	2.0598108768463135
1.0	11800000.0	11810000.0	11.0	3.277132511138916	1.529191493988037
1.0	11850000.0	11860000.0	5.0	3.6527771949768066	1.7066395282745361
1.0	11860000.0	11870000.0	5.0	3.6565868854522705	1.5949416160583496
1.0	11960000.0	11970000.0	8.0	3.976106643676758	1.787645697593689
1.0	11970000.0	11980000.0	2.0	2.905240297317505	1.3690370321273804
1.0	12030000.0	12040000.0	3.0	2.9616620540618896	1.4293395280838013
1.0	12050000.0	12060000.0	2.0	3.575373888015747	2.575777530670166
1.0	12170000.0	12180000.0	3.0	4.489924430847168	1.9859062433242798
1.0	12180000.0	12190000.0	3.0	4.8165998458862305	2.0827994346618652
1.0	12220000.0	12230000.0	2.0	3.624312162399292	1.670076608657837
1.0	12280000.0	12290000.0	3.0	3.550055742263794	1.669185996055603
1.0	12300000.0	12310000.0	2.0	2.4639811515808105	1.3006988763809204
1.0	12320000.0	12330000.0	3.0	2.558302879333496	1.048187494277954
1.0	12470000.0	12480000.0	0.0	2.276963710784912	1.1213163137435913
1.0	12500000.0	12510000.0	4.0	2.2753047943115234	1.1713523864746094
1.0	12550000.0	12560000.0	2.0	2.3040719032287598	1.1774587631225586
1.0	12570000.0	12580000.0	0.0	2.7174901962280273	1.3589093685150146
1.0	12640000.0	12650000.0	0.0	2.689023494720459	1.3433187007904053
1.0	12690000.0	12700000.0	4.0	4.232522010803223	1.891710638999939
1.0	12700000.0	12710000.0	4.0	4.261905670166016	1.9002918004989624
1.0	12720000.0	12730000.0	1.0	4.511778831481934	1.9909789562225342
1.0	12760000.0	12770000.0	4.0	5.1554059982299805	2.189148426055908
1.0	12780000.0	12790000.0	5.0	5.19962215423584	2.192640781402588
1.0	12810000.0	12820000.0	6.0	5.243871212005615	2.21621036529541
1.0	13820000.0	13830000.0	5.0	4.163974761962891	1.8738476037979126
1.0	13900000.0	13910000.0	3.0	4.480382442474365	1.9704262018203735
1.0	13920000.0	13930000.0	1.0	3.958045244216919	1.7632064819335938
1.0	13960000.0	13970000.0	3.0	4.36993408203125	1.9442167282104492
1.0	14010000.0	14020000.0	3.0	3.7991604804992676	1.7376714944839478
1.0	14030000.0	14040000.0	1.0	3.023345947265625	1.4237267971038818
1.0	14040000.0	14050000.0	1.0	3.0121395587921143	1.4300864934921265
1.0	14050000.0	14060000.0	2.0	3.377795457839966	1.6049344539642334
1.0	14080000.0	14090000.0	1.0	2.6223971843719482	1.2743743658065796
1.0	14130000.0	14140000.0	5.0	2.8059287071228027	1.3442285060882568
1.0	14150000.0	14160000.0	4.0	3.1198372840881348	1.4765759706497192
1.0	14180000.0	14190000.0	5.0	3.7369141578674316	1.72527277469635
1.0	14200000.0	14210000.0	1.0	4.576974391937256	2.00095272064209
1.0	14230000.0	14240000.0	4.0	4.5899834632873535	2.0207679271698
1.0	14260000.0	14270000.0	4.0	4.453007698059082	1.9679100513458252
1.0	14300000.0	14310000.0	4.0	4.297957420349121	1.9143015146255493
1.0	14530000.0	14540000.0	8.0	4.507354259490967	1.9830080270767212
1.0	14560000.0	14570000.0	5.0	4.413450717926025	1.960259199142456
1.0	14620000.0	14630000.0	4.0	3.858975887298584	1.7616751194000244
1.0	14660000.0	14670000.0	3.0	4.440669059753418	1.9637750387191772
1.0	14670000.0	14680000.0	3.0	4.814329147338867	2.074556350708008
1.0	14760000.0	14770000.0	6.0	4.185561180114746	1.8717130422592163
1.0	14820000.0	14830000.0	4.0	4.543068885803223	1.9937431812286377
1.0	14900000.0	14910000.0	2.0	4.645986080169678	2.034717321395874
1.0	14960000.0	14970000.0	5.0	4.0052289962768555	1.8103564977645874
1.0	15090000.0	15100000.0	2.0	4.012258052825928	1.817426085472107
1.0	15120000.0	15130000.0	2.0	4.0741071701049805	1.833519697189331
1.0	15180000.0	15190000.0	5.0	3.766550064086914	1.7284958362579346
1.0	15230000.0	15240000.0	1.0	3.237370252609253	1.5010287761688232
1.0	15300000.0	15310000.0	1.0	3.0116794109344482	1.4613227844238281
1.0	15350000.0	15360000.0	4.0	2.5047662258148193	1.2418568134307861
1.0	15390000.0	15400000.0	1.0	2.6095335483551025	1.3001091480255127
1.0	15400000.0	15410000.0	1.0	3.3913512229919434	1.5996716022491455
1.0	15420000.0	15430000.0	1.0	3.636280059814453	1.687575101852417
1.0	15440000.0	15450000.0	1.0	3.0695769786834717	1.48080575466156
1.0	15480000.0	15490000.0	6.0	2.765270709991455	1.3735870122909546
1.0	15490000.0	15500000.0	3.0	3.0061023235321045	1.442847490310669
1.0	15700000.0	15710000.0	4.0	4.048025608062744	1.844038724899292
1.0	15720000.0	15730000.0	4.0	3.535064220428467	1.6599700450897217
1.0	15760000.0	15770000.0	1.0	4.244746208190918	1.8995450735092163
1.0	15780000.0	15790000.0	3.0	4.101590633392334	1.8629363775253296
1.0	15800000.0	15810000.0	6.0	3.8331565856933594	1.7738964557647705
1.0	15890000.0	15900000.0	2.0	3.2330994606018066	1.9546493291854858
1.0	15920000.0	15930000.0	1.0	3.331333875656128	1.5955854654312134
1.0	15950000.0	15960000.0	0.0	2.546018123626709	1.2243173122406006
1.0	15990000.0	16000000.0	2.0	2.6206860542297363	1.318265438079834
1.0	16010000.0	16020000.0	4.0	2.363602876663208	1.2017621994018555
1.0	16020000.0	16030000.0	4.0	2.363103151321411	1.2245256900787354
1.0	16050000.0	16060000.0	3.0	6.331520080566406	5.105088233947754
1.0	16150000.0	16160000.0	1.0	2.6426148414611816	1.346698522567749
1.0	16280000.0	16290000.0	0.0	2.05401349067688	1.090409278869629
1.0	16390000.0	16400000.0	1.0	3.3532588481903076	1.5828046798706055
1.0	16440000.0	16450000.0	1.0	3.106320858001709	1.5104625225067139
1.0	16450000.0	16460000.0	1.0	2.5613245964050293	1.173694372177124
1.0	16470000.0	16480000.0	1.0	2.69450306892395	1.347543478012085
1.0	16560000.0	16570000.0	0.0	2.5765366554260254	1.2980763912200928
1.0	16570000.0	16580000.0	3.0	2.6380186080932617	1.2753785848617554
1.0	16580000.0	16590000.0	1.0	2.659883975982666	1.275877594947815
1.0	16650000.0	16660000.0	2.0	2.7982702255249023	1.384518027305603
1.0	16740000.0	16750000.0	5.0	5.092437744140625	2.144345283508301
1.0	16750000.0	16760000.0	4.0	4.531360626220703	1.9839706420898438
1.0	16940000.0	16950000.0	4.0	3.6029887199401855	1.6466271877288818
1.0	17280000.0	17290000.0	1.0	3.0538811683654785	1.4550132751464844
1.0	17330000.0	17340000.0	3.0	2.7240829467773438	1.2734800577163696
1.0	17380000.0	17390000.0	6.0	3.86737322807312	1.7866064310073853
1.0	17450000.0	17460000.0	3.0	3.9769692420959473	1.810239553451538
1.0	17760000.0	17770000.0	2.0	2.9165053367614746	1.3867113590240479
1.0	17830000.0	17840000.0	5.0	3.5358004570007324	1.6555976867675781
1.0	17920000.0	17930000.0	3.0	2.8642868995666504	1.4076378345489502
1.0	18040000.0	18050000.0	8.0	5.908018589019775	2.4092955589294434
1.0	18070000.0	18080000.0	10.0	5.916899681091309	2.40199613571167
1.0	18080000.0	18090000.0	5.0	6.727166175842285	2.6193220615386963
1.0	18140000.0	18150000.0	4.0	7.485205173492432	2.7952773571014404
1.0	18150000.0	18160000.0	7.0	7.0807647705078125	2.705441951751709
1.0	18190000.0	18200000.0	8.0	6.24196720123291	2.4982147216796875
1.0	18220000.0	18230000.0	7.0	6.703607082366943	2.6172690391540527
1.0	18230000.0	18240000.0	7.0	6.151298522949219	2.471320867538452
1.0	18240000.0	18250000.0	10.0	6.251541614532471	2.4978280067443848
1.0	18260000.0	18270000.0	2.0	5.755620956420898	2.355875015258789
1.0	18270000.0	18280000.0	3.0	6.635591983795166	2.6013591289520264
1.0	18300000.0	18310000.0	6.0	6.625306129455566	2.601482391357422
1.0	18320000.0	18330000.0	9.0	6.92064905166626	2.6721363067626953
1.0	18350000.0	18360000.0	6.0	6.839864253997803	2.6527085304260254
1.0	18370000.0	18380000.0	9.0	6.9754533767700195	2.6830954551696777
1.0	18380000.0	18390000.0	8.0	7.349010467529297	2.766191005706787
1.0	18400000.0	18410000.0	12.0	6.4741530418396	2.5543904304504395
1.0	18410000.0	18420000.0	5.0	6.193146705627441	2.485685348510742
1.0	18420000.0	18430000.0	7.0	6.003993034362793	2.4330475330352783
1.0	18550000.0	18560000.0	8.0	7.425802707672119	2.7888541221618652
1.0	18660000.0	18670000.0	5.0	7.903344631195068	2.8868889808654785
1.0	18670000.0	18680000.0	9.0	7.112551212310791	2.714305877685547
1.0	18740000.0	18750000.0	8.0	6.781736850738525	2.629006862640381
1.0	18770000.0	18780000.0	7.0	6.257432460784912	2.503629207611084
1.0	18850000.0	18860000.0	4.0	5.3032989501953125	2.2306792736053467
1.0	18900000.0	18910000.0	5.0	5.894124507904053	2.401829481124878
1.0	18930000.0	18940000.0	5.0	6.207293510437012	2.4875524044036865
1.0	18970000.0	18980000.0	7.0	5.719013214111328	2.3492612838745117
1.0	18980000.0	18990000.0	4.0	5.800148963928223	2.384246349334717
1.0	19080000.0	19090000.0	5.0	5.642817497253418	2.333766460418701
1.0	19090000.0	19100000.0	5.0	5.302742004394531	2.2341208457946777
1.0	19100000.0	19110000.0	3.0	5.578129768371582	2.313774347305298
1.0	19140000.0	19150000.0	3.0	5.143718719482422	2.1823508739471436
1.0	19180000.0	19190000.0	8.0	5.04163122177124	2.1491732597351074
1.0	19310000.0	19320000.0	1.0	3.5990777015686035	1.6862399578094482
1.0	19330000.0	19340000.0	3.0	2.540282726287842	1.2545524835586548
1.0	19360000.0	19370000.0	3.0	2.469181537628174	1.2466264963150024
1.0	19380000.0	19390000.0	3.0	2.8354172706604004	1.403624176979065
1.0	19390000.0	19400000.0	0.0	2.318960666656494	1.1817857027053833
1.0	19410000.0	19420000.0	1.0	8.911429405212402	6.0964202880859375
1.0	19460000.0	19470000.0	1.0	6.5743842124938965	5.22518253326416
1.0	19500000.0	19510000.0	1.0	4.8839640617370605	4.04508113861084
1.0	19610000.0	19620000.0	3.0	2.5695619583129883	1.2931829690933228
1.0	19650000.0	19660000.0	0.0	2.617648124694824	1.2271642684936523
1.0	19720000.0	19730000.0	1.0	2.371182680130005	1.209952473640442
1.0	19790000.0	19800000.0	2.0	2.632023572921753	1.2995648384094238
1.0	19830000.0	19840000.0	5.0	4.000851154327393	1.8175733089447021
1.0	19890000.0	19900000.0	3.0	3.929095506668091	1.7856861352920532
1.0	19930000.0	19940000.0	2.0	2.260955333709717	1.171655535697937
1.0	19940000.0	19950000.0	0.0	2.2484726905822754	1.1493971347808838
1.0	19970000.0	19980000.0	1.0	2.3596599102020264	1.179600715637207
1.0	20080000.0	20090000.0	3.0	3.2702300548553467	1.5656108856201172
1.0	20100000.0	20110000.0	1.0	3.0722827911376953	1.4517587423324585
1.0	20120000.0	20130000.0	2.0	3.623755931854248	1.6631921529769897
1.0	20140000.0	20150000.0	7.0	4.170581817626953	1.8835541009902954
1.0	20210000.0	20220000.0	4.0	3.3469886779785156	1.4653958082199097
1.0	20250000.0	20260000.0	7.0	5.7657790184021	2.372042179107666
1.0	20270000.0	20280000.0	8.0	5.74112606048584	2.3665919303894043
1.0	20290000.0	20300000.0	4.0	6.3613200187683105	2.531158208847046
1.0	20300000.0	20310000.0	11.0	5.538827896118164	2.2912545204162598
1.0	20450000.0	20460000.0	6.0	5.834012031555176	2.377933979034424
1.0	20570000.0	20580000.0	6.0	6.367429256439209	2.5310184955596924
1.0	20610000.0	20620000.0	1.0	6.547349452972412	2.5759952068328857
1.0	20670000.0	20680000.0	3.0	7.436775207519531	2.778534412384033
1.0	20740000.0	20750000.0	2.0	7.682223320007324	2.8376686573028564
1.0	20780000.0	20790000.0	6.0	7.2235517501831055	2.7351913452148438
1.0	20910000.0	20920000.0	2.0	4.836155891418457	2.096383571624756
1.0	20920000.0	20930000.0	1.0	4.628206729888916	2.0309195518493652
1.0	20950000.0	20960000.0	4.0	4.8989763259887695	2.121943950653076
1.0	21080000.0	21090000.0	0.0	2.8695240020751953	1.397581934928894
1.0	21110000.0	21120000.0	0.0	3.4133613109588623	1.6077773571014404
1.0	21210000.0	21220000.0	1.0	2.063014507293701	1.0342735052108765
1.0	21220000.0	21230000.0	4.0	2.1345725059509277	1.1228851079940796
1.0	21250000.0	21260000.0	0.0	2.2398841381073	1.1660597324371338
1.0	21260000.0	21270000.0	3.0	2.2191455364227295	1.1286447048187256
1.0	21310000.0	21320000.0	2.0	2.3134925365448	1.1946454048156738
1.0	21350000.0	21360000.0	3.0	2.391731023788452	1.2219594717025757
1.0	21410000.0	21420000.0	3.0	2.6189770698547363	1.3138883113861084
1.0	21460000.0	21470000.0	3.0	2.4842369556427	1.2517306804656982
1.0	21520000.0	21530000.0	3.0	3.950045347213745	1.8004268407821655
1.0	21620000.0	21630000.0	5.0	3.2557132244110107	1.5429068803787231
1.0	21630000.0	21640000.0	0.0	3.1360931396484375	1.4978482723236084
1.0	21660000.0	21670000.0	5.0	2.920985698699951	1.396355390548706
1.0	21830000.0	21840000.0	0.0	3.317142963409424	1.5673463344573975
1.0	21840000.0	21850000.0	2.0	3.1361632347106934	1.5259957313537598
1.0	21860000.0	21870000.0	5.0	3.3059329986572266	1.5758196115493774
1.0	21900000.0	21910000.0	0.0	3.5023422241210938	1.6450674533843994
1.0	21970000.0	21980000.0	5.0	2.7590181827545166	1.37506902217865
1.0	21990000.0	22000000.0	2.0	2.5241565704345703	1.2497737407684326
1.0	22000000.0	22010000.0	2.0	2.2396297454833984	1.14687180519104
1.0	22180000.0	22190000.0	2.0	2.5291237831115723	0.9560236930847168
1.0	22230000.0	22240000.0	2.0	2.8756155967712402	1.374781847000122
1.0	22280000.0	22290000.0	1.0	2.884587526321411	1.4302866458892822
1.0	22630000.0	22640000.0	4.0	3.425006151199341	1.627366065979004
1.0	22650000.0	22660000.0	4.0	4.039093971252441	1.8215217590332031
1.0	22670000.0	22680000.0	3.0	3.477576494216919	1.6382768154144287
1.0	22770000.0	22780000.0	3.0	3.830418109893799	1.7493560314178467
1.0	22800000.0	22810000.0	1.0	2.991652011871338	1.4470713138580322
1.0	22840000.0	22850000.0	4.0	2.680605411529541	0.9694023132324219
1.0	22910000.0	22920000.0	3.0	4.524334907531738	1.988690972328186
1.0	22950000.0	22960000.0	3.0	4.056944847106934	1.8413845300674438
1.0	23000000.0	23010000.0	4.0	3.8044509887695312	1.7491155862808228
1.0	23060000.0	23070000.0	0.0	4.780341148376465	2.0778417587280273
1.0	23080000.0	23090000.0	7.0	4.131945610046387	1.868422508239746
1.0	23150000.0	23160000.0	2.0	3.406221866607666	1.5662120580673218
1.0	23260000.0	23270000.0	6.0	4.200002193450928	1.8888370990753174
1.0	23270000.0	23280000.0	5.0	3.7774434089660645	1.7408721446990967
1.0	23280000.0	23290000.0	1.0	4.066084861755371	1.8388440608978271
1.0	23310000.0	23320000.0	2.0	3.5435309410095215	1.6635128259658813
1.0	23330000.0	23340000.0	1.0	3.251246929168701	1.53848135471344
1.0	23400000.0	23410000.0	0.0	3.8698463439941406	2.947608470916748
1.0	23430000.0	23440000.0	1.0	2.3842427730560303	1.2194709777832031
1.0	23450000.0	23460000.0	0.0	2.4758636951446533	1.2526638507843018
1.0	23590000.0	23600000.0	4.0	5.347044467926025	2.239168643951416
1.0	23600000.0	23610000.0	4.0	3.2638068199157715	1.4926398992538452
1.0	23620000.0	23630000.0	2.0	2.931812286376953	1.4194142818450928
1.0	23630000.0	23640000.0	1.0	2.632380485534668	1.0547704696655273
1.0	23670000.0	23680000.0	8.0	2.686556339263916	1.3230663537979126
1.0	23680000.0	23690000.0	4.0	2.8106558322906494	1.3149901628494263
1.0	23710000.0	23720000.0	2.0	2.37746000289917	1.2126792669296265
1.0	23790000.0	23800000.0	2.0	2.5504631996154785	1.3081042766571045
1.0	23850000.0	23860000.0	1.0	3.1633317470550537	1.502819299697876
1.0	23900000.0	23910000.0	2.0	4.097219467163086	1.8439182043075562
1.0	23920000.0	23930000.0	9.0	3.9973762035369873	1.8149785995483398
1.0	23940000.0	23950000.0	3.0	3.7624306678771973	1.7336305379867554
1.0	23970000.0	23980000.0	6.0	4.534222602844238	1.9833511114120483
1.0	23990000.0	24000000.0	7.0	4.26258659362793	1.904415488243103
1.0	24080000.0	24090000.0	1.0	9.828909873962402	6.1733856201171875
1.0	24100000.0	24110000.0	3.0	2.6570866107940674	1.3050782680511475
1.0	24150000.0	24160000.0	6.0	3.3563613891601562	1.5994004011154175
1.0	24200000.0	24210000.0	5.0	3.7921700477600098	1.7392297983169556
1.0	24230000.0	24240000.0	5.0	2.8241355419158936	1.4064910411834717
1.0	24300000.0	24310000.0	0.0	2.202256917953491	1.100226640701294
1.0	24370000.0	24380000.0	2.0	2.576737642288208	1.324200987815857
1.0	24450000.0	24460000.0	5.0	2.5611910820007324	1.288116455078125
1.0	24470000.0	24480000.0	1.0	2.9632809162139893	1.4256924390792847
1.0	24550000.0	24560000.0	4.0	3.851332187652588	1.7792861461639404
1.0	24650000.0	24660000.0	3.0	2.8231148719787598	1.3839269876480103
1.0	24670000.0	24680000.0	4.0	2.7115542888641357	1.3388367891311646
1.0	24750000.0	24760000.0	2.0	2.3450729846954346	1.2062288522720337
1.0	24860000.0	24870000.0	1.0	2.572279453277588	1.3074591159820557
1.0	24910000.0	24920000.0	1.0	3.967648983001709	1.8143478631973267
1.0	25020000.0	25030000.0	4.0	4.595470905303955	1.9999452829360962
1.0	25110000.0	25120000.0	0.0	2.744105100631714	1.3784468173980713
1.0	25140000.0	25150000.0	3.0	2.3851208686828613	1.2230879068374634
1.0	25170000.0	25180000.0	3.0	2.4847216606140137	1.2655128240585327
1.0	25230000.0	25240000.0	8.0	3.803759813308716	1.742060899734497
1.0	25320000.0	25330000.0	5.0	5.0620222091674805	2.1611571311950684
1.0	25350000.0	25360000.0	6.0	5.025618553161621	2.139359951019287
1.0	25450000.0	25460000.0	5.0	4.675205230712891	2.0457234382629395
1.0	25490000.0	25500000.0	5.0	3.5523064136505127	1.6640630960464478
1.0	25520000.0	25530000.0	2.0	3.1187736988067627	1.4875675439834595
1.0	25560000.0	25570000.0	2.0	2.7774498462677	1.278390645980835
1.0	25580000.0	25590000.0	2.0	2.711406707763672	1.361441969871521
1.0	25750000.0	25760000.0	3.0	3.175633192062378	1.517425298690796
1.0	25770000.0	25780000.0	6.0	2.3105225563049316	1.1803675889968872
1.0	25800000.0	25810000.0	0.0	2.477238178253174	1.239578366279602
1.0	25880000.0	25890000.0	1.0	2.203747272491455	1.1340851783752441
1.0	25890000.0	25900000.0	2.0	2.216080904006958	1.1553499698638916
1.0	25910000.0	25920000.0	1.0	3.2180683612823486	1.5381147861480713
1.0	26130000.0	26140000.0	1.0	2.643197536468506	1.286810278892517
1.0	26140000.0	26150000.0	1.0	2.4018959999084473	1.1738674640655518
1.0	26220000.0	26230000.0	4.0	2.6000802516937256	0.9252094030380249
1.0	26280000.0	26290000.0	3.0	3.084273099899292	1.426680326461792
1.0	26300000.0	26310000.0	0.0	3.048189163208008	1.4410276412963867
1.0	26470000.0	26480000.0	0.0	3.7964928150177	1.7407875061035156
1.0	26500000.0	26510000.0	0.0	2.448723316192627	1.2186412811279297
1.0	26550000.0	26560000.0	2.0	2.861985445022583	1.430103063583374
1.0	26580000.0	26590000.0	2.0	2.4886393547058105	1.3188350200653076
1.0	26640000.0	26650000.0	3.0	3.1072356700897217	1.4833757877349854
1.0	26670000.0	26680000.0	5.0	3.16536021232605	1.510070562362671
1.0	26710000.0	26720000.0	3.0	5.006881237030029	2.126800060272217
1.0	26760000.0	26770000.0	0.0	3.012021780014038	1.5089709758758545
1.0	26770000.0	26780000.0	1.0	3.157634735107422	1.4357061386108398
1.0	26880000.0	26890000.0	2.0	3.132239580154419	1.5013532638549805
1.0	26900000.0	26910000.0	1.0	3.5722134113311768	1.645345687866211
1.0	26950000.0	26960000.0	3.0	3.646800994873047	1.7145839929580688
1.0	26980000.0	26990000.0	7.0	3.7170166969299316	1.7206910848617554
1.0	27030000.0	27040000.0	2.0	2.414905309677124	1.2089594602584839
1.0	27100000.0	27110000.0	3.0	8.727827072143555	6.063684463500977
1.0	27120000.0	27130000.0	2.0	2.3079164028167725	1.1615411043167114
1.0	27170000.0	27180000.0	2.0	2.5310795307159424	1.0123406648635864
1.0	27180000.0	27190000.0	2.0	2.678096294403076	1.252008318901062
1.0	27200000.0	27210000.0	2.0	2.8159213066101074	1.37026846408844
1.0	27230000.0	27240000.0	2.0	3.1898131370544434	1.54221773147583
1.0	27280000.0	27290000.0	3.0	2.854165554046631	1.363723874092102
1.0	27350000.0	27360000.0	2.0	2.7947299480438232	1.3817112445831299
1.0	27390000.0	27400000.0	0.0	2.9664578437805176	1.453208088874817
1.0	27430000.0	27440000.0	1.0	2.6181156635284424	1.2901259660720825
1.0	27480000.0	27490000.0	1.0	2.8419125080108643	1.4086155891418457
1.0	27550000.0	27560000.0	2.0	3.3747029304504395	1.6102368831634521
1.0	27600000.0	27610000.0	0.0	2.193108320236206	1.155752182006836
1.0	27720000.0	27730000.0	0.0	2.581465482711792	1.297921895980835
1.0	27760000.0	27770000.0	2.0	2.561401844024658	1.2839276790618896
1.0	27780000.0	27790000.0	4.0	2.4420604705810547	1.2537868022918701
1.0	27840000.0	27850000.0	3.0	2.5392403602600098	1.2641689777374268
1.0	27960000.0	27970000.0	2.0	2.950631618499756	1.442892074584961
1.0	27980000.0	27990000.0	2.0	2.830950975418091	1.3979066610336304
1.0	28130000.0	28140000.0	7.0	2.5291829109191895	1.2605448961257935
1.0	28140000.0	28150000.0	2.0	2.813180923461914	1.3560001850128174
1.0	28230000.0	28240000.0	1.0	2.4699807167053223	1.1957857608795166
1.0	28280000.0	28290000.0	2.0	2.525491237640381	1.2697818279266357
1.0	28290000.0	28300000.0	3.0	2.412304162979126	1.1998376846313477
1.0	28320000.0	28330000.0	1.0	2.4464707374572754	1.3406320810317993
1.0	28330000.0	28340000.0	1.0	2.48594331741333	1.1615755558013916
1.0	28340000.0	28350000.0	1.0	2.441373825073242	1.2426044940948486
1.0	28360000.0	28370000.0	0.0	2.4878761768341064	1.2513225078582764
1.0	28380000.0	28390000.0	3.0	2.406925678253174	1.2352874279022217
1.0	28410000.0	28420000.0	3.0	2.9240188598632812	1.4321683645248413
1.0	28420000.0	28430000.0	9.0	3.2052035331726074	1.5415763854980469
1.0	28430000.0	28440000.0	5.0	3.338979721069336	1.5928722620010376
1.0	28570000.0	28580000.0	2.0	3.3062520027160645	1.5579030513763428
1.0	28590000.0	28600000.0	3.0	3.029242992401123	1.4205906391143799
1.0	28610000.0	28620000.0	4.0	3.838993787765503	1.7750155925750732
1.0	28620000.0	28630000.0	4.0	4.011777877807617	1.8212932348251343
1.0	28680000.0	28690000.0	1.0	3.3553779125213623	1.5937198400497437
1.0	28730000.0	28740000.0	3.0	2.2034032344818115	1.1570641994476318
1.0	28760000.0	28770000.0	1.0	2.4883034229278564	1.254677176475525
1.0	28780000.0	28790000.0	0.0	2.2287440299987793	1.1507763862609863
1.0	28890000.0	28900000.0	2.0	2.470487117767334	1.1942650079727173
1.0	28900000.0	28910000.0	1.0	2.977482318878174	1.455479383468628
1.0	28920000.0	28930000.0	3.0	2.6836719512939453	1.3319411277770996
1.0	28930000.0	28940000.0	3.0	2.437528610229492	1.177109956741333
1.0	29020000.0	29030000.0	1.0	2.7755398750305176	1.3518779277801514
1.0	29030000.0	29040000.0	1.0	2.8191256523132324	1.3214612007141113
1.0	29040000.0	29050000.0	1.0	3.3723416328430176	1.6100122928619385
1.0	29110000.0	29120000.0	9.0	4.221291542053223	1.889441728591919
1.0	29140000.0	29150000.0	8.0	4.600731372833252	2.0086050033569336
1.0	29150000.0	29160000.0	6.0	4.906853199005127	2.1083691120147705
1.0	29170000.0	29180000.0	3.0	4.830810070037842	2.0900039672851562
1.0	29240000.0	29250000.0	3.0	3.4377663135528564	1.6219288110733032
1.0	29270000.0	29280000.0	3.0	2.9928219318389893	1.470635175704956
1.0	29310000.0	29320000.0	1.0	2.535996437072754	1.2989418506622314
1.0	29410000.0	29420000.0	1.0	2.4585354328155518	1.2693465948104858
1.0	29430000.0	29440000.0	0.0	2.412662982940674	1.240153193473816
1.0	29490000.0	29500000.0	1.0	2.009596586227417	1.0639668703079224
1.0	29540000.0	29550000.0	3.0	2.642720937728882	1.2928720712661743
1.0	29550000.0	29560000.0	3.0	2.8534083366394043	1.4007289409637451
1.0	29670000.0	29680000.0	5.0	4.499956130981445	1.988303542137146
1.0	29700000.0	29710000.0	4.0	4.471524715423584	1.9749828577041626
1.0	29800000.0	29810000.0	5.0	5.046936988830566	2.152282953262329
1.0	29860000.0	29870000.0	2.0	5.425784111022949	2.2081520557403564
1.0	30110000.0	30120000.0	5.0	5.629587650299072	2.3275275230407715
1.0	30140000.0	30150000.0	8.0	7.219610691070557	2.7339234352111816
1.0	30180000.0	30190000.0	4.0	6.206933975219727	2.481666088104248
1.0	30230000.0	30240000.0	9.0	7.266722202301025	2.749807834625244
1.0	30280000.0	30290000.0	2.0	8.157554626464844	2.933246374130249
1.0	30370000.0	30380000.0	6.0	8.243306159973145	2.949451446533203
1.0	30380000.0	30390000.0	6.0	8.077022552490234	2.919884204864502
1.0	30390000.0	30400000.0	6.0	8.679303169250488	3.0312132835388184
1.0	30430000.0	30440000.0	4.0	8.986918449401855	3.0789477825164795
1.0	30480000.0	30490000.0	9.0	8.741804122924805	3.036712408065796
1.0	30520000.0	30530000.0	6.0	7.989589691162109	2.901331901550293
1.0	30530000.0	30540000.0	12.0	7.876824855804443	2.8823606967926025
1.0	30550000.0	30560000.0	4.0	7.635689735412598	2.824486017227173
1.0	30600000.0	30610000.0	8.0	8.51667594909668	2.997119188308716
1.0	30610000.0	30620000.0	16.0	7.834721565246582	2.8730223178863525
1.0	30630000.0	30640000.0	8.0	8.423072814941406	2.9846749305725098
1.0	30670000.0	30680000.0	3.0	8.131462097167969	2.9237301349639893
1.0	30760000.0	30770000.0	10.0	7.073395729064941	2.7082245349884033
1.0	30840000.0	30850000.0	5.0	6.5806121826171875	2.584899425506592
1.0	30850000.0	30860000.0	5.0	5.9498748779296875	2.412245035171509
1.0	30860000.0	30870000.0	7.0	6.189308166503906	2.487109661102295
1.0	30930000.0	30940000.0	5.0	5.999420166015625	2.4324493408203125
1.0	30960000.0	30970000.0	9.0	4.642973899841309	2.023672580718994
1.0	30990000.0	31000000.0	6.0	5.968661308288574	2.4172310829162598
1.0	31190000.0	31200000.0	2.0	4.776068687438965	2.046248435974121
1.0	31340000.0	31350000.0	2.0	3.7461085319519043	1.6953084468841553
1.0	31390000.0	31400000.0	2.0	4.200911521911621	1.896863579750061
1.0	31420000.0	31430000.0	4.0	5.31056022644043	4.402644157409668
1.0	31490000.0	31500000.0	1.0	2.8639087677001953	1.3965175151824951
1.0	31500000.0	31510000.0	5.0	2.797189712524414	1.3653056621551514
1.0	31530000.0	31540000.0	4.0	3.48700213432312	1.5616230964660645
1.0	31580000.0	31590000.0	6.0	4.724640846252441	2.055042028427124
1.0	31650000.0	31660000.0	2.0	4.8979082107543945	2.110128879547119
1.0	31680000.0	31690000.0	3.0	4.8135552406311035	2.08988881111145
1.0	31740000.0	31750000.0	1.0	2.459651231765747	1.1098277568817139
1.0	31770000.0	31780000.0	8.0	2.5385396480560303	1.2639559507369995
1.0	31780000.0	31790000.0	3.0	2.534661293029785	1.3419909477233887
1.0	31990000.0	32000000.0	10.0	4.255299091339111	1.9023765325546265
1.0	32090000.0	32100000.0	0.0	3.076289415359497	1.3994626998901367
1.0	32160000.0	32170000.0	1.0	2.8954317569732666	1.3558353185653687
1.0	32190000.0	32200000.0	2.0	2.502262830734253	1.282895803451538
1.0	32210000.0	32220000.0	4.0	2.7626607418060303	1.3862637281417847
1.0	32240000.0	32250000.0	0.0	4.230016708374023	1.8869078159332275
1.0	32300000.0	32310000.0	3.0	3.106293201446533	1.5186666250228882
1.0	32350000.0	32360000.0	4.0	3.7288241386413574	1.7382217645645142
1.0	32370000.0	32380000.0	1.0	2.6358642578125	1.3696200847625732
1.0	32390000.0	32400000.0	3.0	2.365119218826294	1.1912257671356201
1.0	32420000.0	32430000.0	2.0	3.040217399597168	1.4880170822143555
1.0	32430000.0	32440000.0	6.0	3.7354750633239746	1.726927399635315
1.0	32480000.0	32490000.0	0.0	2.396003007888794	1.2029926776885986
1.0	32540000.0	32550000.0	1.0	2.4098076820373535	1.1043405532836914
1.0	32590000.0	32600000.0	2.0	2.9993369579315186	1.4461849927902222
1.0	32730000.0	32740000.0	5.0	3.645371675491333	1.699366569519043
1.0	32850000.0	32860000.0	1.0	3.2477164268493652	1.4833875894546509
1.0	32890000.0	32900000.0	3.0	4.3015570640563965	1.9194469451904297
1.0	32930000.0	32940000.0	3.0	4.145855903625488	1.8661043643951416
1.0	32950000.0	32960000.0	5.0	3.8875415325164795	1.7904479503631592
1.0	33120000.0	33130000.0	1.0	2.9214909076690674	1.292087435722351
1.0	33150000.0	33160000.0	1.0	2.432633876800537	1.184952735900879
1.0	33240000.0	33250000.0	0.0	6.9702301025390625	5.38869571685791
1.0	33310000.0	33320000.0	2.0	2.0398521423339844	1.0434677600860596
1.0	33330000.0	33340000.0	1.0	2.8325698375701904	1.3975409269332886
1.0	33370000.0	33380000.0	5.0	3.4027390480041504	1.6097586154937744
1.0	33390000.0	33400000.0	1.0	2.618563413619995	1.322803020477295
1.0	33580000.0	33590000.0	1.0	2.6808855533599854	1.348703145980835
1.0	33650000.0	33660000.0	3.0	3.371786594390869	1.609739899635315
1.0	33660000.0	33670000.0	5.0	3.389833927154541	1.6205193996429443
1.0	33680000.0	33690000.0	2.0	2.8971681594848633	1.4206966161727905
1.0	33760000.0	33770000.0	2.0	2.78562593460083	1.3676936626434326
1.0	33780000.0	33790000.0	3.0	3.1057956218719482	1.4309402704238892
1.0	33800000.0	33810000.0	1.0	2.7911086082458496	1.3526679277420044
1.0	33850000.0	33860000.0	3.0	3.660781145095825	1.7161290645599365
1.0	33950000.0	33960000.0	0.0	3.438027858734131	1.6079267263412476
1.0	34030000.0	34040000.0	2.0	5.7628631591796875	2.3685948848724365
1.0	34040000.0	34050000.0	8.0	5.791646480560303	2.379446506500244
1.0	34140000.0	34150000.0	6.0	5.427956581115723	2.237509250640869
1.0	34170000.0	34180000.0	6.0	7.149418830871582	2.722475528717041
1.0	34190000.0	34200000.0	10.0	7.380677700042725	2.7781362533569336
1.0	34250000.0	34260000.0	8.0	8.309125900268555	2.9637184143066406
1.0	34290000.0	34300000.0	5.0	5.43937873840332	2.232639789581299
1.0	34320000.0	34330000.0	7.0	8.076417922973633	2.920687198638916
1.0	34330000.0	34340000.0	10.0	8.384242057800293	2.9783318042755127
1.0	34360000.0	34370000.0	7.0	7.787944793701172	2.8554062843322754
1.0	34370000.0	34380000.0	2.0	9.188278198242188	3.1134872436523438
1.0	34420000.0	34430000.0	7.0	9.699214935302734	3.1893157958984375
1.0	34450000.0	34460000.0	10.0	9.635601997375488	3.178907871246338
1.0	34480000.0	34490000.0	9.0	10.464932441711426	3.2860050201416016
1.0	34610000.0	34620000.0	16.0	9.418377876281738	3.146470546722412
1.0	34630000.0	34640000.0	7.0	7.938070774078369	2.8811187744140625
1.0	34670000.0	34680000.0	11.0	9.22513198852539	3.118987560272217
1.0	34680000.0	34690000.0	15.0	9.301969528198242	3.1301989555358887
1.0	34710000.0	34720000.0	3.0	6.984182834625244	2.6489579677581787
1.0	34720000.0	34730000.0	8.0	7.686834812164307	2.8232078552246094
1.0	34740000.0	34750000.0	8.0	9.734502792358398	3.192873001098633
1.0	34840000.0	34850000.0	9.0	8.38194465637207	2.9711527824401855
1.0	34890000.0	34900000.0	12.0	8.422374725341797	2.981060028076172
1.0	34900000.0	34910000.0	8.0	8.8466215133667	3.0575623512268066
1.0	35090000.0	35100000.0	6.0	7.240915775299072	2.732754707336426
1.0	35210000.0	35220000.0	3.0	5.533123970031738	2.2938385009765625
1.0	35430000.0	35440000.0	1.0	5.9102888107299805	2.400562286376953
1.0	35490000.0	35500000.0	3.0	3.833494186401367	1.7345784902572632
1.0	35500000.0	35510000.0	7.0	4.767081260681152	2.074667453765869
1.0	35560000.0	35570000.0	3.0	3.4467079639434814	1.6094253063201904
1.0	35570000.0	35580000.0	1.0	3.1944191455841064	1.4994961023330688
1.0	35580000.0	35590000.0	7.0	3.8749566078186035	1.763368010520935
1.0	35620000.0	35630000.0	4.0	5.110419273376465	2.16534423828125
1.0	35700000.0	35710000.0	1.0	4.642632484436035	2.0261764526367188
1.0	35760000.0	35770000.0	3.0	2.646956205368042	1.312675952911377
1.0	35860000.0	35870000.0	1.0	2.744220495223999	1.3002806901931763
1.0	35880000.0	35890000.0	1.0	2.6951000690460205	1.2963825464248657
1.0	35890000.0	35900000.0	2.0	2.432509183883667	1.2225655317306519
1.0	35920000.0	35930000.0	2.0	2.4663872718811035	1.2103245258331299
1.0	35960000.0	35970000.0	3.0	2.508881092071533	1.278322458267212
1.0	36000000.0	36010000.0	4.0	2.447967290878296	1.2341175079345703
1.0	36010000.0	36020000.0	2.0	2.6693568229675293	1.2808371782302856
1.0	36040000.0	36050000.0	3.0	2.535088300704956	1.2345564365386963
1.0	36100000.0	36110000.0	2.0	3.8798413276672363	1.7464195489883423
1.0	36200000.0	36210000.0	10.0	3.2224814891815186	1.5182682275772095
1.0	36280000.0	36290000.0	7.0	3.11899995803833	1.4952595233917236
1.0	36300000.0	36310000.0	3.0	3.1381680965423584	1.4377515316009521
1.0	36320000.0	36330000.0	8.0	3.123499631881714	1.498979926109314
1.0	36390000.0	36400000.0	2.0	2.908864736557007	1.416149377822876
1.0	36470000.0	36480000.0	2.0	2.6078758239746094	1.298710823059082
1.0	36610000.0	36620000.0	2.0	2.5166282653808594	1.2557473182678223
1.0	36670000.0	36680000.0	3.0	3.1107733249664307	1.520865559577942
1.0	36690000.0	36700000.0	2.0	2.5638816356658936	1.2254297733306885
1.0	36720000.0	36730000.0	2.0	2.494922161102295	1.2451214790344238
1.0	36850000.0	36860000.0	7.0	3.371847152709961	1.5069377422332764
1.0	36940000.0	36950000.0	5.0	5.446892738342285	2.2808430194854736
1.0	36960000.0	36970000.0	6.0	5.455416679382324	2.2858822345733643
1.0	36990000.0	37000000.0	6.0	5.995274543762207	2.4300787448883057
1.0	37010000.0	37020000.0	9.0	5.227974891662598	2.213999032974243
1.0	37020000.0	37030000.0	1.0	6.478114128112793	2.5643150806427
1.0	37090000.0	37100000.0	6.0	8.99223518371582	3.0892319679260254
1.0	37110000.0	37120000.0	5.0	8.168130874633789	2.9370596408843994
1.0	37130000.0	37140000.0	10.0	8.164668083190918	2.9355263710021973
1.0	37370000.0	37380000.0	14.0	8.431875228881836	2.9851303100585938
1.0	37520000.0	37530000.0	8.0	7.838971138000488	2.8744611740112305
1.0	37540000.0	37550000.0	3.0	6.326178073883057	2.5003340244293213
1.0	37660000.0	37670000.0	10.0	9.326759338378906	3.1329169273376465
1.0	37720000.0	37730000.0	12.0	9.37360954284668	3.136681079864502
1.0	37730000.0	37740000.0	14.0	9.952513694763184	3.21832013130188
1.0	37750000.0	37760000.0	11.0	9.3975191116333	3.144995927810669
1.0	37790000.0	37800000.0	7.0	9.453864097595215	3.147839307785034
1.0	37810000.0	37820000.0	13.0	9.259340286254883	3.123610019683838
1.0	37860000.0	37870000.0	6.0	7.195355415344238	2.7258198261260986
1.0	37900000.0	37910000.0	5.0	6.046910285949707	2.4445509910583496
1.0	37920000.0	37930000.0	1.0	4.62815523147583	2.0094830989837646
1.0	37930000.0	37940000.0	0.0	3.9120075702667236	1.7528963088989258
1.0	38060000.0	38070000.0	6.0	4.9352707862854	2.1266393661499023
1.0	38180000.0	38190000.0	5.0	6.140406608581543	2.4646735191345215
1.0	38210000.0	38220000.0	3.0	6.279416561126709	2.5049591064453125
1.0	38380000.0	38390000.0	1.0	2.9099929332733154	1.4282869100570679
1.0	38390000.0	38400000.0	4.0	3.0683300495147705	1.479431390762329
1.0	38450000.0	38460000.0	2.0	2.473414897918701	1.213178038597107
1.0	38460000.0	38470000.0	1.0	3.151599168777466	1.4965250492095947
1.0	38480000.0	38490000.0	3.0	3.1829349994659424	1.9004806280136108
1.0	38540000.0	38550000.0	4.0	3.676293134689331	1.7153373956680298
1.0	38580000.0	38590000.0	2.0	3.3763232231140137	1.577629566192627
1.0	38640000.0	38650000.0	5.0	4.874711513519287	2.106149911880493
1.0	38650000.0	38660000.0	6.0	4.562440395355225	2.0002923011779785
1.0	38690000.0	38700000.0	6.0	5.611844062805176	2.321455955505371
1.0	38700000.0	38710000.0	4.0	5.942976951599121	2.413322687149048
1.0	38730000.0	38740000.0	2.0	5.896756172180176	2.391629457473755
1.0	38770000.0	38780000.0	1.0	6.528953552246094	2.5686545372009277
1.0	38810000.0	38820000.0	9.0	6.7920684814453125	2.637925148010254
1.0	38900000.0	38910000.0	5.0	6.2280378341674805	2.4913578033447266
1.0	38910000.0	38920000.0	8.0	5.962186336517334	2.4211583137512207
1.0	38920000.0	38930000.0	5.0	6.889513969421387	2.664891481399536
1.0	38930000.0	38940000.0	5.0	5.888333320617676	2.3953309059143066
1.0	38940000.0	38950000.0	7.0	5.585404872894287	2.3191616535186768
1.0	39120000.0	39130000.0	3.0	6.902336120605469	2.6632866859436035
1.0	39250000.0	39260000.0	4.0	5.712521553039551	2.354128360748291
1.0	39280000.0	39290000.0	5.0	5.530038356781006	2.2982897758483887
1.0	39300000.0	39310000.0	6.0	3.7633132934570312	1.7497955560684204
1.0	39360000.0	39370000.0	4.0	3.9461090564727783	1.7900159358978271
1.0	39390000.0	39400000.0	2.0	3.8386428356170654	1.7640876770019531
1.0	39400000.0	39410000.0	5.0	3.493333101272583	1.6315568685531616
1.0	39420000.0	39430000.0	5.0	3.7374465465545654	1.7298872470855713
1.0	39490000.0	39500000.0	2.0	3.0334911346435547	1.4623981714248657
1.0	39600000.0	39610000.0	1.0	2.593905210494995	1.2833670377731323
1.0	39660000.0	39670000.0	0.0	2.553903818130493	1.2875115871429443
1.0	39700000.0	39710000.0	4.0	2.1204111576080322	1.1194969415664673
1.0	39710000.0	39720000.0	2.0	2.6168417930603027	1.297912359237671
1.0	39740000.0	39750000.0	0.0	2.6857776641845703	1.2282397747039795
1.0	39880000.0	39890000.0	3.0	3.0291972160339355	1.370439887046814
1.0	40020000.0	40030000.0	2.0	8.342984199523926	5.9803996086120605
1.0	40070000.0	40080000.0	4.0	4.403697490692139	1.9536794424057007
1.0	40110000.0	40120000.0	3.0	4.8056817054748535	2.0868992805480957
1.0	40300000.0	40310000.0	3.0	2.7542407512664795	1.3951059579849243
1.0	40310000.0	40320000.0	10.0	2.841693639755249	1.3637593984603882
1.0	40320000.0	40330000.0	2.0	2.905839204788208	1.4051283597946167
1.0	40360000.0	40370000.0	5.0	3.600785732269287	1.6516376733779907
1.0	40440000.0	40450000.0	6.0	4.17886209487915	1.8559300899505615
1.0	40500000.0	40510000.0	3.0	4.184019565582275	1.8496208190917969
1.0	40660000.0	40670000.0	1.0	3.110347032546997	1.4798991680145264
1.0	40670000.0	40680000.0	2.0	2.8085262775421143	1.361138939857483
1.0	40700000.0	40710000.0	1.0	2.572730541229248	1.1269515752792358
1.0	40790000.0	40800000.0	4.0	3.8517863750457764	1.772510290145874
1.0	40800000.0	40810000.0	5.0	3.7962889671325684	1.7549636363983154
1.0	40810000.0	40820000.0	7.0	3.842419147491455	1.7708839178085327
1.0	40820000.0	40830000.0	1.0	3.931837797164917	1.804317831993103
1.0	40860000.0	40870000.0	5.0	3.1474404335021973	1.5344783067703247
1.0	40880000.0	40890000.0	3.0	3.1302554607391357	1.4567508697509766
1.0	40930000.0	40940000.0	3.0	4.78330135345459	2.072934627532959
1.0	40950000.0	40960000.0	2.0	3.6511433124542236	1.66165292263031
1.0	40990000.0	41000000.0	19.0	4.662614345550537	2.0302062034606934
1.0	41010000.0	41020000.0	8.0	4.379382133483887	1.9218692779541016
1.0	41030000.0	41040000.0	7.0	6.052929401397705	2.4384331703186035
1.0	41100000.0	41110000.0	7.0	4.002703666687012	1.811070442199707
1.0	41190000.0	41200000.0	6.0	2.9232566356658936	1.414139986038208
1.0	41210000.0	41220000.0	4.0	3.037646770477295	1.3871124982833862
1.0	41270000.0	41280000.0	5.0	5.880502700805664	2.3872644901275635
1.0	41290000.0	41300000.0	4.0	5.428880214691162	2.2622179985046387
1.0	41320000.0	41330000.0	8.0	3.417182445526123	1.5827364921569824
1.0	41330000.0	41340000.0	5.0	4.367993354797363	1.9451751708984375
1.0	41380000.0	41390000.0	1.0	3.6645569801330566	1.686617136001587
1.0	41410000.0	41420000.0	7.0	3.993351459503174	1.8165779113769531
1.0	41580000.0	41590000.0	2.0	2.2436766624450684	1.1609535217285156
1.0	41700000.0	41710000.0	2.0	2.559638500213623	1.2703254222869873
1.0	41750000.0	41760000.0	7.0	3.2072513103485107	1.5465272665023804
1.0	41870000.0	41880000.0	4.0	4.075559139251709	1.8466342687606812
1.0	41910000.0	41920000.0	4.0	3.8859081268310547	1.7862060070037842
1.0	41940000.0	41950000.0	4.0	2.871642589569092	1.4031412601470947
1.0	42060000.0	42070000.0	2.0	3.0237789154052734	1.4917736053466797
1.0	42090000.0	42100000.0	1.0	2.6835851669311523	1.3468694686889648
1.0	42150000.0	42160000.0	5.0	3.7416622638702393	1.7433544397354126
1.0	42250000.0	42260000.0	2.0	4.677968978881836	2.0391879081726074
1.0	42270000.0	42280000.0	3.0	5.010932922363281	2.149393320083618
1.0	42300000.0	42310000.0	7.0	4.17855167388916	1.8775030374526978
1.0	42550000.0	42560000.0	1.0	4.422338962554932	1.962088942527771
1.0	42560000.0	42570000.0	5.0	3.9612975120544434	1.8113561868667603
1.0	42570000.0	42580000.0	3.0	4.395430564880371	1.9567394256591797
1.0	42580000.0	42590000.0	1.0	4.428811550140381	1.9633352756500244
1.0	42590000.0	42600000.0	2.0	4.375646591186523	1.9522348642349243
1.0	42600000.0	42610000.0	2.0	3.8151729106903076	1.7569242715835571
1.0	42620000.0	42630000.0	8.0	4.207558631896973	1.8809038400650024
1.0	42650000.0	42660000.0	1.0	2.5540459156036377	1.2317731380462646
1.0	42710000.0	42720000.0	1.0	2.401371479034424	1.1990548372268677
1.0	42730000.0	42740000.0	1.0	2.471724271774292	1.2216053009033203
1.0	42750000.0	42760000.0	1.0	2.6144580841064453	1.2899184226989746
1.0	42770000.0	42780000.0	1.0	2.5697665214538574	1.2773839235305786
1.0	42790000.0	42800000.0	1.0	2.6177525520324707	1.299785852432251
1.0	42800000.0	42810000.0	5.0	2.837463855743408	1.3624045848846436
1.0	42810000.0	42820000.0	6.0	3.4692440032958984	1.633225679397583
1.0	42830000.0	42840000.0	9.0	3.490598678588867	1.6433804035186768
1.0	42880000.0	42890000.0	2.0	4.6652936935424805	2.022559404373169
1.0	43070000.0	43080000.0	1.0	4.1659393310546875	1.8772315979003906
1.0	43190000.0	43200000.0	4.0	3.6972007751464844	1.7218093872070312
1.0	43300000.0	43310000.0	1.0	2.4760355949401855	1.2487318515777588
1.0	43390000.0	43400000.0	3.0	6.799658298492432	5.3789591789245605
1.0	43470000.0	43480000.0	7.0	3.01552414894104	1.4429502487182617
1.0	43480000.0	43490000.0	6.0	3.2055652141571045	1.5177998542785645
1.0	43490000.0	43500000.0	4.0	3.970984697341919	1.8185962438583374
1.0	43500000.0	43510000.0	2.0	3.8235225677490234	1.7705265283584595
1.0	43610000.0	43620000.0	5.0	2.8877804279327393	1.4160046577453613
1.0	43620000.0	43630000.0	6.0	2.97243070602417	1.4538551568984985
1.0	43650000.0	43660000.0	2.0	4.227402687072754	1.9000580310821533
1.0	43690000.0	43700000.0	3.0	3.84185528755188	1.758314847946167
1.0	43850000.0	43860000.0	3.0	2.9105162620544434	1.4507801532745361
1.0	43860000.0	43870000.0	0.0	3.045714855194092	1.4367393255233765
1.0	43870000.0	43880000.0	4.0	3.2052834033966064	1.4771404266357422
1.0	43920000.0	43930000.0	4.0	3.439896821975708	1.6258701086044312
1.0	43930000.0	43940000.0	2.0	3.6403300762176514	1.6996129751205444
1.0	44030000.0	44040000.0	4.0	2.554992198944092	1.2436522245407104
1.0	44060000.0	44070000.0	2.0	2.518139123916626	1.2515697479248047
1.0	44100000.0	44110000.0	2.0	3.2082622051239014	1.5464080572128296
1.0	44220000.0	44230000.0	4.0	2.882446765899658	1.4175883531570435
1.0	44260000.0	44270000.0	0.0	2.939980983734131	1.4358065128326416
1.0	44310000.0	44320000.0	6.0	2.881162166595459	1.419661283493042
1.0	44330000.0	44340000.0	3.0	2.9948325157165527	1.4615566730499268
1.0	44380000.0	44390000.0	0.0	3.2185349464416504	1.5249040126800537
1.0	44410000.0	44420000.0	4.0	2.9934277534484863	1.4239284992218018
1.0	44430000.0	44440000.0	6.0	3.0518500804901123	1.4216841459274292
1.0	44440000.0	44450000.0	4.0	3.041513442993164	1.4141430854797363
1.0	44480000.0	44490000.0	6.0	3.230015993118286	1.5203359127044678
1.0	44510000.0	44520000.0	6.0	5.235682010650635	2.210235118865967
1.0	44530000.0	44540000.0	4.0	6.357285499572754	2.5256972312927246
1.0	44540000.0	44550000.0	4.0	5.899566173553467	2.4021379947662354
1.0	44610000.0	44620000.0	8.0	5.597647666931152	2.314060688018799
1.0	44620000.0	44630000.0	5.0	5.837704658508301	2.3832173347473145
1.0	44630000.0	44640000.0	7.0	6.754500389099121	2.6173412799835205
1.0	44680000.0	44690000.0	0.0	3.7331528663635254	2.708317279815674
1.0	44720000.0	44730000.0	7.0	2.9908883571624756	1.4325313568115234
1.0	44870000.0	44880000.0	6.0	4.840885162353516	2.072873592376709
1.0	44910000.0	44920000.0	9.0	5.093573570251465	2.162095546722412
1.0	44920000.0	44930000.0	3.0	4.7777557373046875	2.072478771209717
1.0	44950000.0	44960000.0	12.0	4.797541618347168	2.0736775398254395
1.0	44990000.0	45000000.0	3.0	4.039981842041016	1.8343029022216797
1.0	45070000.0	45080000.0	4.0	3.274914264678955	1.5681244134902954
1.0	45170000.0	45180000.0	1.0	3.542931318283081	1.6640781164169312
1.0	45220000.0	45230000.0	4.0	2.5878140926361084	0.9285518527030945
1.0	45250000.0	45260000.0	3.0	3.370086669921875	1.5779356956481934
1.0	45320000.0	45330000.0	2.0	3.159064769744873	1.5105047225952148
1.0	45330000.0	45340000.0	4.0	2.891008138656616	1.4059044122695923
1.0	45350000.0	45360000.0	4.0	2.7614924907684326	1.3587405681610107
1.0	45370000.0	45380000.0	0.0	3.269834518432617	1.5653488636016846
1.0	45400000.0	45410000.0	2.0	3.1401641368865967	1.504635214805603
1.0	45410000.0	45420000.0	9.0	2.7443010807037354	1.368833065032959
1.0	45420000.0	45430000.0	1.0	2.980072498321533	1.4463493824005127
1.0	45430000.0	45440000.0	3.0	3.0830295085906982	1.4761953353881836
1.0	45480000.0	45490000.0	3.0	3.4075119495391846	1.5855305194854736
1.0	45510000.0	45520000.0	1.0	3.8955111503601074	1.7729301452636719
1.0	45560000.0	45570000.0	2.0	3.598301649093628	1.6832096576690674
1.0	45570000.0	45580000.0	11.0	2.9626383781433105	1.4579674005508423
1.0	45630000.0	45640000.0	0.0	3.116250991821289	1.496853232383728
1.0	45700000.0	45710000.0	1.0	4.029423713684082	1.8362420797348022
1.0	45880000.0	45890000.0	4.0	3.3898582458496094	1.616701364517212
1.0	45930000.0	45940000.0	2.0	3.652066707611084	1.7123991250991821
1.0	46010000.0	46020000.0	2.0	3.2925305366516113	1.564029335975647
1.0	46090000.0	46100000.0	4.0	6.063675880432129	4.89272928237915
1.0	46220000.0	46230000.0	5.0	4.826292991638184	2.0808894634246826
1.0	46230000.0	46240000.0	5.0	4.483278751373291	1.9747111797332764
1.0	46250000.0	46260000.0	5.0	4.955007076263428	2.12675142288208
1.0	46310000.0	46320000.0	2.0	2.965252637863159	1.4511291980743408
1.0	46350000.0	46360000.0	1.0	2.9169273376464844	1.432332992553711
1.0	46360000.0	46370000.0	2.0	2.7265756130218506	1.3720109462738037
1.0	46430000.0	46440000.0	2.0	2.2014431953430176	1.1543171405792236
1.0	46660000.0	46670000.0	2.0	3.287006378173828	1.537474274635315
1.0	46740000.0	46750000.0	1.0	3.0324063301086426	1.461240291595459
1.0	46800000.0	46810000.0	4.0	3.181112766265869	1.510890245437622
1.0	46900000.0	46910000.0	3.0	4.677581787109375	2.0403099060058594
1.0	47010000.0	47020000.0	4.0	4.567294597625732	2.002697467803955
1.0	47020000.0	47030000.0	3.0	2.7909979820251465	1.3213059902191162
1.0	47040000.0	47050000.0	1.0	2.6572537422180176	1.311065673828125
1.0	47050000.0	47060000.0	1.0	2.7343268394470215	1.2208218574523926
1.0	47090000.0	47100000.0	4.0	2.52772855758667	1.2136198282241821
1.0	47200000.0	47210000.0	6.0	3.905092239379883	1.7781341075897217
1.0	47220000.0	47230000.0	0.0	3.406900405883789	1.590851068496704
1.0	47370000.0	47380000.0	3.0	3.912433624267578	1.7864261865615845
1.0	47790000.0	47800000.0	0.0	3.4601337909698486	1.6043647527694702
1.0	47810000.0	47820000.0	3.0	3.0052459239959717	1.4497201442718506
1.0	47830000.0	47840000.0	3.0	3.179986000061035	1.4966025352478027
1.0	47910000.0	47920000.0	1.0	5.316810131072998	2.2260630130767822
1.0	47940000.0	47950000.0	5.0	5.402778625488281	2.259209632873535
1.0	47970000.0	47980000.0	6.0	5.167191505432129	2.1780202388763428
1.0	48050000.0	48060000.0	4.0	5.837315559387207	2.382525682449341
1.0	48060000.0	48070000.0	4.0	6.02227783203125	2.4421796798706055
1.0	48080000.0	48090000.0	5.0	6.27252721786499	2.4993066787719727
1.0	48100000.0	48110000.0	6.0	6.8795881271362305	2.6445698738098145
1.0	48350000.0	48360000.0	7.0	5.1556878089904785	2.1742358207702637
1.0	48370000.0	48380000.0	7.0	4.885180473327637	2.0755083560943604
1.0	48580000.0	48590000.0	4.0	5.022511959075928	2.1278700828552246
1.0	48590000.0	48600000.0	3.0	6.057361602783203	2.4525933265686035
1.0	48640000.0	48650000.0	12.0	4.629655361175537	2.006152868270874
1.0	48690000.0	48700000.0	6.0	5.786786079406738	2.3706417083740234
1.0	48700000.0	48710000.0	9.0	5.569203853607178	2.2842319011688232
1.0	48750000.0	48760000.0	9.0	5.110311985015869	2.16340970993042
1.0	48810000.0	48820000.0	2.0	4.864262580871582	2.0733845233917236
1.0	48920000.0	48930000.0	4.0	4.955776214599609	2.096747636795044
1.0	48950000.0	48960000.0	7.0	5.816328525543213	2.381173610687256
1.0	48960000.0	48970000.0	8.0	4.905834197998047	2.0708205699920654
1.0	49010000.0	49020000.0	12.0	5.953808784484863	2.4131557941436768
1.0	49070000.0	49080000.0	8.0	6.310003757476807	2.5150394439697266
1.0	49110000.0	49120000.0	7.0	5.817386627197266	2.385622501373291
1.0	49120000.0	49130000.0	4.0	5.769534587860107	2.3679776191711426
1.0	49140000.0	49150000.0	5.0	4.1567888259887695	1.8316872119903564
1.0	49290000.0	49300000.0	5.0	7.215270042419434	2.740962028503418
1.0	49350000.0	49360000.0	5.0	8.553173065185547	3.006798505783081
1.0	49440000.0	49450000.0	9.0	10.0025053024292	3.2300071716308594
1.0	49450000.0	49460000.0	12.0	10.275819778442383	3.264408826828003
1.0	49690000.0	49700000.0	11.0	9.040323257446289	3.0897626876831055
1.0	49710000.0	49720000.0	9.0	9.649025917053223	3.1818020343780518
1.0	49740000.0	49750000.0	10.0	9.484718322753906	3.159045934677124
1.0	49760000.0	49770000.0	10.0	10.991048812866211	3.34472393989563
1.0	49830000.0	49840000.0	12.0	10.068684577941895	3.2372329235076904
1.0	49870000.0	49880000.0	9.0	10.937973976135254	3.3385531902313232
1.0	49940000.0	49950000.0	17.0	10.716715812683105	3.3151206970214844
1.0	50000000.0	50010000.0	11.0	12.404102325439453	3.4742825031280518
1.0	50050000.0	50060000.0	14.0	12.71434211730957	3.4998269081115723
1.0	50160000.0	50170000.0	8.0	12.090303421020508	3.449448823928833
1.0	50220000.0	50230000.0	12.0	11.641467094421387	3.4070892333984375
1.0	50270000.0	50280000.0	13.0	10.288400650024414	3.265462875366211
1.0	50310000.0	50320000.0	14.0	10.002245903015137	3.2283947467803955
1.0	50420000.0	50430000.0	3.0	8.703920364379883	3.030996322631836
1.0	50480000.0	50490000.0	7.0	7.734336853027344	2.8472836017608643
1.0	50540000.0	50550000.0	7.0	7.806138515472412	2.8605356216430664
1.0	50570000.0	50580000.0	6.0	7.78720235824585	2.8621678352355957
1.0	50660000.0	50670000.0	7.0	8.578842163085938	3.0125892162323
1.0	50700000.0	50710000.0	10.0	8.82664680480957	3.0497725009918213
1.0	50800000.0	50810000.0	7.0	9.266845703125	3.1252918243408203
1.0	50860000.0	50870000.0	8.0	8.44050121307373	2.955803871154785
1.0	50880000.0	50890000.0	4.0	5.16271448135376	2.1319994926452637
1.0	50960000.0	50970000.0	2.0	2.8634467124938965	1.3748300075531006
1.0	51010000.0	51020000.0	3.0	2.885005235671997	1.387467622756958
1.0	51040000.0	51050000.0	2.0	2.616459369659424	1.2808563709259033
1.0	51080000.0	51090000.0	4.0	3.2807254791259766	1.5443575382232666
1.0	51150000.0	51160000.0	6.0	3.1195578575134277	1.475366234779358
1.0	51190000.0	51200000.0	6.0	3.588172435760498	1.6464799642562866
1.0	51200000.0	51210000.0	5.0	3.372708559036255	1.5615462064743042
1.0	51320000.0	51330000.0	3.0	3.2839596271514893	1.552215337753296
1.0	51460000.0	51470000.0	3.0	4.754796504974365	2.064495086669922
1.0	51470000.0	51480000.0	3.0	5.183589935302734	2.191911220550537
1.0	51530000.0	51540000.0	6.0	5.2420549392700195	2.2185165882110596
1.0	51610000.0	51620000.0	6.0	5.583824157714844	2.314558744430542
1.0	51630000.0	51640000.0	2.0	5.672652244567871	2.343491315841675
1.0	51650000.0	51660000.0	7.0	4.789946556091309	2.082573652267456
1.0	51690000.0	51700000.0	5.0	4.215851783752441	1.9004802703857422
1.0	51700000.0	51710000.0	2.0	3.2937138080596924	1.5406007766723633
1.0	51770000.0	51780000.0	1.0	2.9227237701416016	1.4291341304779053
1.0	51790000.0	51800000.0	3.0	3.921853542327881	1.7806053161621094
1.0	51810000.0	51820000.0	3.0	3.806502103805542	1.7379419803619385
1.0	51820000.0	51830000.0	1.0	3.087319850921631	1.4682180881500244
1.0	52000000.0	52010000.0	3.0	3.9592366218566895	1.8086884021759033
1.0	52010000.0	52020000.0	2.0	3.9750256538391113	1.8151403665542603
1.0	52050000.0	52060000.0	3.0	3.973857879638672	1.8148539066314697
1.0	52120000.0	52130000.0	2.0	2.959245204925537	1.4351835250854492
1.0	52130000.0	52140000.0	5.0	2.9206466674804688	1.4251530170440674
1.0	52170000.0	52180000.0	3.0	2.7718095779418945	1.3755521774291992
1.0	52200000.0	52210000.0	4.0	2.486665725708008	1.2600295543670654
1.0	52250000.0	52260000.0	5.0	7.171111106872559	5.522403717041016
1.0	52300000.0	52310000.0	4.0	2.8347010612487793	1.3841073513031006
1.0	52310000.0	52320000.0	3.0	3.102644443511963	1.496095061302185
1.0	52370000.0	52380000.0	3.0	4.7928266525268555	2.0725932121276855
1.0	52380000.0	52390000.0	5.0	4.165218353271484	1.8808540105819702
1.0	52390000.0	52400000.0	1.0	4.401811599731445	1.964922547340393
1.0	52440000.0	52450000.0	3.0	4.348901748657227	1.9422889947891235
1.0	52530000.0	52540000.0	5.0	3.1215310096740723	1.4726154804229736
1.0	52550000.0	52560000.0	3.0	2.9594812393188477	1.4215160608291626
1.0	52690000.0	52700000.0	7.0	3.3217358589172363	1.5701385736465454
1.0	52740000.0	52750000.0	3.0	3.062871217727661	1.459285020828247
1.0	52750000.0	52760000.0	4.0	3.311749219894409	1.562784194946289
1.0	52790000.0	52800000.0	2.0	3.0004799365997314	1.4633872509002686
1.0	52810000.0	52820000.0	2.0	2.6788082122802734	1.2593458890914917
1.0	52870000.0	52880000.0	2.0	4.464998722076416	3.5848355293273926
1.0	52960000.0	52970000.0	26.0	2.6529173851013184	1.3277909755706787
1.0	52980000.0	52990000.0	3.0	3.2209198474884033	1.5108970403671265
1.0	53020000.0	53030000.0	0.0	4.988162994384766	2.1313724517822266
1.0	53030000.0	53040000.0	3.0	5.275700569152832	2.2327065467834473
1.0	53080000.0	53090000.0	5.0	3.85807466506958	1.7836576700210571
1.0	53100000.0	53110000.0	3.0	4.4004597663879395	1.9470590353012085
1.0	53120000.0	53130000.0	7.0	3.798534393310547	1.755959153175354
1.0	53160000.0	53170000.0	1.0	3.205822706222534	1.5207393169403076
1.0	53270000.0	53280000.0	6.0	2.6807050704956055	1.3264961242675781
1.0	53340000.0	53350000.0	5.0	3.9076461791992188	1.7991529703140259
1.0	53350000.0	53360000.0	3.0	3.753190279006958	1.7381031513214111
1.0	53370000.0	53380000.0	5.0	3.2953543663024902	1.5525908470153809
1.0	53400000.0	53410000.0	2.0	3.3845908641815186	1.5893474817276
1.0	53420000.0	53430000.0	4.0	3.0522048473358154	1.463578462600708
1.0	53430000.0	53440000.0	4.0	3.172149658203125	1.5098508596420288
1.0	53490000.0	53500000.0	4.0	3.3806793689727783	1.5715200901031494
1.0	53510000.0	53520000.0	2.0	3.3255085945129395	1.5484364032745361
1.0	53560000.0	53570000.0	10.0	5.528927803039551	2.297666072845459
1.0	53570000.0	53580000.0	5.0	4.378802299499512	1.9426052570343018
1.0	53580000.0	53590000.0	3.0	4.806321144104004	2.086027145385742
1.0	53690000.0	53700000.0	3.0	3.005254030227661	1.4391615390777588
1.0	53710000.0	53720000.0	1.0	2.7168383598327637	1.3311986923217773
1.0	53740000.0	53750000.0	3.0	3.0820631980895996	1.464493989944458
1.0	53750000.0	53760000.0	4.0	3.2601540088653564	1.5329819917678833
1.0	53830000.0	53840000.0	8.0	7.220667362213135	2.722433567047119
1.0	53860000.0	53870000.0	7.0	6.453574180603027	2.54707670211792
1.0	53880000.0	53890000.0	8.0	5.653919219970703	2.3427820205688477
1.0	53930000.0	53940000.0	6.0	6.810103416442871	2.643470048904419
1.0	54080000.0	54090000.0	5.0	5.715079307556152	2.34865140914917
1.0	54100000.0	54110000.0	2.0	6.019092082977295	2.4383273124694824
1.0	54160000.0	54170000.0	11.0	4.9664998054504395	2.134079933166504
1.0	54220000.0	54230000.0	2.0	3.8280837535858154	1.773219108581543
1.0	54230000.0	54240000.0	2.0	2.758056640625	1.3434374332427979
1.0	54240000.0	54250000.0	1.0	2.800358533859253	1.3643163442611694
1.0	54250000.0	54260000.0	1.0	2.7158236503601074	1.323643684387207
1.0	54280000.0	54290000.0	4.0	2.3621249198913574	1.201147437095642
1.0	54330000.0	54340000.0	4.0	2.5435428619384766	1.2558943033218384
1.0	54410000.0	54420000.0	4.0	2.8391194343566895	1.3316179513931274
1.0	54430000.0	54440000.0	5.0	2.76476788520813	1.3102657794952393
1.0	54480000.0	54490000.0	2.0	4.557945251464844	1.994403600692749
1.0	54520000.0	54530000.0	2.0	3.2158379554748535	1.5214545726776123
1.0	54530000.0	54540000.0	6.0	3.074443817138672	1.461869239807129
1.0	54540000.0	54550000.0	4.0	3.1747214794158936	1.5059759616851807
1.0	54550000.0	54560000.0	2.0	3.2292449474334717	1.52164888381958
1.0	54600000.0	54610000.0	6.0	4.955784797668457	2.1160855293273926
1.0	54610000.0	54620000.0	3.0	4.64541482925415	2.0340187549591064
1.0	54700000.0	54710000.0	2.0	3.258820056915283	1.5204517841339111
1.0	54720000.0	54730000.0	2.0	2.9645259380340576	1.4263970851898193
1.0	54790000.0	54800000.0	7.0	2.8682315349578857	1.3970688581466675
1.0	54830000.0	54840000.0	3.0	2.985447645187378	1.4323699474334717
1.0	54870000.0	54880000.0	1.0	4.108706951141357	1.8377290964126587
1.0	55030000.0	55040000.0	5.0	3.9000332355499268	1.7732188701629639
1.0	55050000.0	55060000.0	4.0	4.026218414306641	1.8106744289398193
1.0	55100000.0	55110000.0	5.0	5.112072944641113	2.182913303375244
1.0	55160000.0	55170000.0	3.0	4.506065368652344	1.9823564291000366
1.0	55190000.0	55200000.0	4.0	3.0482475757598877	1.4404929876327515
1.0	55250000.0	55260000.0	3.0	2.710733413696289	1.3248798847198486
1.0	55310000.0	55320000.0	2.0	2.8802876472473145	1.5890824794769287
1.0	55390000.0	55400000.0	15.0	3.3575053215026855	1.587906837463379
1.0	55430000.0	55440000.0	13.0	3.804903030395508	1.7442439794540405
1.0	55470000.0	55480000.0	2.0	5.0610480308532715	2.154294490814209
1.0	55500000.0	55510000.0	2.0	3.3458542823791504	1.555789589881897
1.0	55550000.0	55560000.0	1.0	3.1552796363830566	1.8893663883209229
1.0	55570000.0	55580000.0	1.0	2.4064769744873047	1.1191861629486084
1.0	55610000.0	55620000.0	0.0	2.7518997192382812	1.3161237239837646
1.0	55620000.0	55630000.0	2.0	2.9749977588653564	1.4363964796066284
1.0	55780000.0	55790000.0	6.0	5.16123104095459	2.1871836185455322
1.0	55790000.0	55800000.0	6.0	5.2176008224487305	2.2155966758728027
1.0	55920000.0	55930000.0	4.0	4.705586910247803	2.039353132247925
1.0	55950000.0	55960000.0	5.0	5.4334611892700195	2.273075580596924
1.0	55960000.0	55970000.0	2.0	4.753200531005859	2.0437514781951904
1.0	56020000.0	56030000.0	4.0	5.235058784484863	2.2009851932525635
1.0	56080000.0	56090000.0	5.0	6.5586957931518555	2.5838077068328857
1.0	56130000.0	56140000.0	4.0	5.191854000091553	2.18327260017395
1.0	56140000.0	56150000.0	5.0	6.33428955078125	2.524690628051758
1.0	56190000.0	56200000.0	3.0	7.046228885650635	2.6986305713653564
1.0	56230000.0	56240000.0	6.0	6.220783233642578	2.4965083599090576
1.0	56280000.0	56290000.0	8.0	6.625627040863037	2.593970537185669
1.0	56290000.0	56300000.0	4.0	6.7534050941467285	2.623307228088379
1.0	56310000.0	56320000.0	5.0	7.0437912940979	2.701698064804077
1.0	56410000.0	56420000.0	6.0	5.910562515258789	2.4063801765441895
1.0	56460000.0	56470000.0	5.0	6.04042911529541	2.446805715560913
1.0	56500000.0	56510000.0	3.0	5.912653923034668	2.4005987644195557
1.0	56550000.0	56560000.0	3.0	4.713446617126465	2.0370473861694336
1.0	56620000.0	56630000.0	4.0	5.243648529052734	2.2186269760131836
1.0	56680000.0	56690000.0	4.0	5.293404579162598	2.2255055904388428
1.0	56760000.0	56770000.0	7.0	4.8487091064453125	2.0935096740722656
1.0	56780000.0	56790000.0	6.0	4.467581272125244	1.9722779989242554
1.0	56790000.0	56800000.0	5.0	4.818972110748291	2.0822272300720215
1.0	56800000.0	56810000.0	7.0	5.31976318359375	2.236743450164795
1.0	56850000.0	56860000.0	3.0	5.0870890617370605	2.160548448562622
1.0	56860000.0	56870000.0	5.0	5.313977241516113	2.241034746170044
1.0	56940000.0	56950000.0	5.0	3.913674831390381	1.7652267217636108
1.0	56990000.0	57000000.0	3.0	4.1197309494018555	1.8339141607284546
1.0	57020000.0	57030000.0	5.0	4.638083457946777	2.0176961421966553
1.0	57060000.0	57070000.0	12.0	5.041849613189697	2.153963565826416
1.0	57150000.0	57160000.0	4.0	5.114343166351318	2.167283058166504
1.0	57180000.0	57190000.0	2.0	4.779504299163818	2.0605101585388184
1.0	57220000.0	57230000.0	3.0	5.41185998916626	2.263902187347412
1.0	57230000.0	57240000.0	11.0	5.575667381286621	2.312603712081909
1.0	57240000.0	57250000.0	5.0	5.777595043182373	2.369555711746216
1.0	57330000.0	57340000.0	9.0	7.895005226135254	2.8835031986236572
1.0	57380000.0	57390000.0	11.0	7.983716011047363	2.89559006690979
1.0	57390000.0	57400000.0	4.0	9.71770191192627	3.189863920211792
1.0	57440000.0	57450000.0	9.0	9.082990646362305	3.0956826210021973
1.0	57460000.0	57470000.0	13.0	8.176348686218262	2.9374914169311523
1.0	57470000.0	57480000.0	8.0	8.362459182739258	2.9724550247192383
1.0	57490000.0	57500000.0	7.0	7.43551778793335	2.7820281982421875
1.0	57540000.0	57550000.0	2.0	8.580240249633789	3.012404680252075
1.0	57580000.0	57590000.0	7.0	7.009484767913818	2.6883010864257812
1.0	57730000.0	57740000.0	12.0	6.806794166564941	2.6371333599090576
1.0	57760000.0	57770000.0	10.0	7.304439544677734	2.7556707859039307
1.0	57790000.0	57800000.0	3.0	7.8315110206604	2.873251438140869
1.0	58060000.0	58070000.0	9.0	7.047776699066162	2.6915957927703857
1.0	58080000.0	58090000.0	10.0	7.005340576171875	2.6888129711151123
1.0	58130000.0	58140000.0	8.0	6.501702785491943	2.5646584033966064
1.0	58210000.0	58220000.0	6.0	6.265585422515869	2.5013699531555176
1.0	58230000.0	58240000.0	5.0	6.136857986450195	2.4732608795166016
1.0	58250000.0	58260000.0	8.0	6.1864399909973145	2.4741151332855225
1.0	58310000.0	58320000.0	5.0	6.005573272705078	2.4216837882995605
1.0	58340000.0	58350000.0	6.0	6.9636688232421875	2.676220178604126
1.0	58360000.0	58370000.0	10.0	6.289493083953857	2.5033373832702637
1.0	58370000.0	58380000.0	5.0	6.060751914978027	2.437103748321533
1.0	58460000.0	58470000.0	10.0	6.425581932067871	2.5439162254333496
1.0	58530000.0	58540000.0	7.0	5.283572673797607	2.2272536754608154
1.0	58750000.0	58760000.0	5.0	6.40786075592041	2.5395798683166504
1.0	58810000.0	58820000.0	9.0	6.837860107421875	2.648721218109131
1.0	58860000.0	58870000.0	5.0	5.810795783996582	2.380739450454712
1.0	58920000.0	58930000.0	5.0	5.274139404296875	2.2222707271575928
1.0	59000000.0	59010000.0	2.0	3.480154037475586	1.6060785055160522
1.0	59110000.0	59120000.0	1.0	2.7811856269836426	1.3578274250030518
1.0	59180000.0	59190000.0	0.0	3.148733139038086	1.5290205478668213
1.0	59200000.0	59210000.0	1.0	3.0544345378875732	1.4883930683135986
1.0	59210000.0	59220000.0	2.0	2.8168368339538574	1.4061921834945679
1.0	59260000.0	59270000.0	1.0	2.562403440475464	1.3116371631622314
1.0	59280000.0	59290000.0	2.0	2.4112911224365234	1.2260663509368896
1.0	59310000.0	59320000.0	1.0	2.772639513015747	1.3677610158920288
1.0	59350000.0	59360000.0	2.0	2.7473175525665283	1.3726654052734375
1.0	59360000.0	59370000.0	1.0	2.912179470062256	1.4258887767791748
1.0	59440000.0	59450000.0	3.0	3.6217200756073	1.6795371770858765
1.0	59480000.0	59490000.0	4.0	3.8106486797332764	1.7324392795562744
1.0	59600000.0	59610000.0	2.0	4.083780288696289	1.8493216037750244
1.0	59610000.0	59620000.0	3.0	3.5543694496154785	1.641394853591919
1.0	59750000.0	59760000.0	3.0	3.8851218223571777	1.7802331447601318
1.0	59760000.0	59770000.0	2.0	3.317159652709961	1.5582348108291626
1.0	59860000.0	59870000.0	1.0	3.072568893432617	1.4824711084365845
1.0	59950000.0	59960000.0	1.0	3.0871729850769043	1.485074520111084
1.0	60010000.0	60020000.0	4.0	3.2193896770477295	1.5354523658752441
1.0	60040000.0	60050000.0	3.0	3.37506103515625	1.6046196222305298
1.0	60070000.0	60080000.0	4.0	3.0699844360351562	1.476454496383667
1.0	60090000.0	60100000.0	6.0	3.2888197898864746	1.558264136314392
1.0	60130000.0	60140000.0	3.0	3.1890909671783447	1.504634141921997
1.0	60190000.0	60200000.0	2.0	3.295963764190674	1.576513409614563
1.0	60200000.0	60210000.0	2.0	3.326021909713745	1.58088219165802
1.0	60250000.0	60260000.0	3.0	3.672165632247925	1.7113288640975952
1.0	60490000.0	60500000.0	7.0	6.748486518859863	2.630061149597168
1.0	60500000.0	60510000.0	7.0	7.0194292068481445	2.6976819038391113
1.0	60570000.0	60580000.0	9.0	8.10778522491455	2.927462100982666
1.0	60580000.0	60590000.0	10.0	7.8309760093688965	2.8693883419036865
1.0	60590000.0	60600000.0	11.0	7.263463497161865	2.748058795928955
1.0	60630000.0	60640000.0	7.0	7.618119716644287	2.828514814376831
1.0	60710000.0	60720000.0	5.0	6.924429416656494	2.6750845909118652
1.0	60770000.0	60780000.0	6.0	6.331622123718262	2.526094913482666
1.0	60780000.0	60790000.0	7.0	6.126407623291016	2.472602367401123
1.0	60800000.0	60810000.0	7.0	7.213255405426025	2.7397043704986572
1.0	60830000.0	60840000.0	9.0	7.489976406097412	2.799776315689087
1.0	60980000.0	60990000.0	7.0	7.400259971618652	2.7806098461151123
1.0	61120000.0	61130000.0	4.0	6.909296989440918	2.672672748565674
1.0	61140000.0	61150000.0	9.0	6.869001865386963	2.661252737045288
1.0	61180000.0	61190000.0	8.0	6.772098541259766	2.6318256855010986
1.0	61330000.0	61340000.0	6.0	6.116250038146973	2.464979648590088
1.0	61380000.0	61390000.0	4.0	6.045435905456543	2.4424490928649902
1.0	61440000.0	61450000.0	5.0	4.525661945343018	1.984175443649292
1.0	61460000.0	61470000.0	3.0	5.091578006744385	2.1553237438201904
1.0	61690000.0	61700000.0	7.0	2.6013400554656982	1.2916367053985596
1.0	61710000.0	61720000.0	2.0	2.862208127975464	1.3965580463409424
1.0	61740000.0	61750000.0	6.0	2.6555798053741455	1.2903590202331543
1.0	61850000.0	61860000.0	4.0	2.3790197372436523	1.1981240510940552
1.0	61910000.0	61920000.0	2.0	3.361708164215088	1.5821607112884521
1.0	61920000.0	61930000.0	1.0	3.0796566009521484	1.4511877298355103
1.0	61960000.0	61970000.0	2.0	3.8460381031036377	1.7683967351913452
1.0	61970000.0	61980000.0	1.0	4.164247989654541	1.8707739114761353
1.0	61980000.0	61990000.0	5.0	4.145562648773193	1.8732990026474
1.0	61990000.0	62000000.0	3.0	4.648289680480957	2.023993492126465
1.0	62000000.0	62010000.0	5.0	4.480376243591309	1.9778709411621094
1.0	62040000.0	62050000.0	2.0	3.9515929222106934	1.796363115310669
1.0	62050000.0	62060000.0	5.0	3.5481810569763184	1.648908257484436
1.0	62070000.0	62080000.0	3.0	3.500551700592041	1.6423641443252563
1.0	62090000.0	62100000.0	3.0	4.31613826751709	1.9220812320709229
1.0	62140000.0	62150000.0	3.0	2.950986862182617	1.4134912490844727
1.0	62150000.0	62160000.0	1.0	3.0076329708099365	1.4420512914657593
1.0	62220000.0	62230000.0	1.0	2.834322690963745	1.3619420528411865
1.0	62260000.0	62270000.0	4.0	2.6149520874023438	1.2817230224609375
1.0	62280000.0	62290000.0	4.0	2.552924871444702	1.2496097087860107
1.0	62310000.0	62320000.0	2.0	2.678313732147217	1.2959449291229248
1.0	62360000.0	62370000.0	0.0	2.688899278640747	1.30272376537323
1.0	62430000.0	62440000.0	6.0	2.8596813678741455	1.3735430240631104
1.0	62480000.0	62490000.0	2.0	3.416292667388916	1.5736274719238281
1.0	62550000.0	62560000.0	5.0	3.4722962379455566	1.59559166431427
1.0	62580000.0	62590000.0	5.0	3.2907042503356934	1.5332261323928833
1.0	62620000.0	62630000.0	6.0	3.3553855419158936	1.548025369644165
1.0	62710000.0	62720000.0	2.0	4.535948753356934	1.9796018600463867
1.0	62970000.0	62980000.0	3.0	2.7897534370422363	1.3502641916275024
1.0	62980000.0	62990000.0	1.0	3.1048169136047363	1.477731466293335
1.0	63000000.0	63010000.0	2.0	2.7251415252685547	1.3395659923553467
1.0	63170000.0	63180000.0	3.0	3.5319302082061768	1.6350810527801514
1.0	63210000.0	63220000.0	1.0	4.5110955238342285	1.9774421453475952
1.0	63280000.0	63290000.0	2.0	3.7120680809020996	1.688043236732483
1.0	63300000.0	63310000.0	4.0	3.589660167694092	1.6352018117904663
1.0	63370000.0	63380000.0	6.0	6.899777889251709	2.672236204147339
1.0	63380000.0	63390000.0	5.0	7.550652503967285	2.821911096572876
1.0	63420000.0	63430000.0	9.0	7.107586860656738	2.716744899749756
1.0	63470000.0	63480000.0	4.0	7.698060512542725	2.8448495864868164
1.0	63490000.0	63500000.0	7.0	8.599691390991211	3.013131618499756
1.0	63520000.0	63530000.0	10.0	8.176546096801758	2.9386978149414062
1.0	63570000.0	63580000.0	8.0	7.2822585105896	2.7517857551574707
1.0	63690000.0	63700000.0	9.0	8.808207511901855	3.051304578781128
1.0	63760000.0	63770000.0	7.0	7.322761535644531	2.7575368881225586
1.0	63820000.0	63830000.0	6.0	6.620152473449707	2.6025185585021973
1.0	63860000.0	63870000.0	4.0	3.307443618774414	1.5363240242004395
1.0	63910000.0	63920000.0	2.0	3.019007444381714	1.428529977798462
1.0	64030000.0	64040000.0	0.0	3.0735392570495605	1.4511884450912476
1.0	64120000.0	64130000.0	6.0	3.398775577545166	1.5761988162994385
1.0	64130000.0	64140000.0	3.0	3.9910454750061035	1.7798497676849365
1.0	64160000.0	64170000.0	5.0	6.024101734161377	2.379983425140381
1.0	64180000.0	64190000.0	5.0	4.975442886352539	2.1267809867858887
1.0	64240000.0	64250000.0	1.0	3.9408111572265625	1.7506077289581299
1.0	64270000.0	64280000.0	4.0	4.511335849761963	1.9688136577606201
1.0	64280000.0	64290000.0	5.0	3.772655487060547	1.717861533164978
1.0	64300000.0	64310000.0	5.0	4.006839275360107	1.7928730249404907
1.0	64370000.0	64380000.0	2.0	4.402674674987793	1.9240707159042358
1.0	64460000.0	64470000.0	6.0	4.159173488616943	1.8504396677017212
1.0	64530000.0	64540000.0	4.0	4.716650009155273	2.0314927101135254
1.0	64570000.0	64580000.0	4.0	4.434552192687988	1.9420955181121826
1.0	64580000.0	64590000.0	4.0	4.331956386566162	1.9120763540267944
1.0	64640000.0	64650000.0	6.0	4.0124831199646	1.7924686670303345
1.0	64710000.0	64720000.0	3.0	4.634298801422119	2.014893054962158
1.0	64720000.0	64730000.0	6.0	4.307675838470459	1.909867286682129
1.0	64750000.0	64760000.0	4.0	4.869717597961426	2.103036880493164
1.0	64820000.0	64830000.0	5.0	4.055261135101318	1.832596778869629
1.0	64880000.0	64890000.0	3.0	3.7462477684020996	1.712465524673462
1.0	64930000.0	64940000.0	3.0	3.697413682937622	1.6875196695327759
1.0	65000000.0	65010000.0	6.0	3.429774761199951	1.5943177938461304
1.0	65010000.0	65020000.0	2.0	3.132650852203369	1.4717676639556885
1.0	65070000.0	65080000.0	1.0	2.8414154052734375	1.3717947006225586
1.0	65080000.0	65090000.0	5.0	3.230681896209717	1.5356082916259766
1.0	65150000.0	65160000.0	2.0	2.7900023460388184	1.3541505336761475
1.0	65190000.0	65200000.0	3.0	4.2808942794799805	1.9080016613006592
1.0	65230000.0	65240000.0	2.0	2.966463565826416	1.4193085432052612
1.0	65300000.0	65310000.0	1.0	2.7048308849334717	1.3558423519134521
1.0	65330000.0	65340000.0	5.0	2.7597157955169678	1.3429054021835327
1.0	65360000.0	65370000.0	2.0	2.6707046031951904	1.3325343132019043
1.0	65420000.0	65430000.0	3.0	2.89147686958313	1.4091819524765015
1.0	65450000.0	65460000.0	4.0	3.1766114234924316	1.5136829614639282
1.0	65500000.0	65510000.0	5.0	3.5416088104248047	1.6315059661865234
1.0	65530000.0	65540000.0	1.0	3.9354329109191895	1.7654606103897095
1.0	65590000.0	65600000.0	8.0	4.591863632202148	2.014725685119629
1.0	65780000.0	65790000.0	6.0	5.481886386871338	2.293520450592041
1.0	65890000.0	65900000.0	3.0	4.0247907638549805	1.7901027202606201
1.0	65930000.0	65940000.0	6.0	4.744091987609863	2.0592098236083984
1.0	65950000.0	65960000.0	4.0	4.52160120010376	1.9854776859283447
1.0	65980000.0	65990000.0	3.0	5.667061805725098	2.3390679359436035
1.0	66000000.0	66010000.0	3.0	5.767837047576904	2.370110273361206
1.0	66030000.0	66040000.0	3.0	5.8762526512146	2.3972010612487793
1.0	66220000.0	66230000.0	8.0	9.108132362365723	3.0999648571014404
1.0	66310000.0	66320000.0	9.0	10.752436637878418	3.317596912384033
1.0	66320000.0	66330000.0	13.0	10.939577102661133	3.339855194091797
1.0	66380000.0	66390000.0	14.0	10.646463394165039	3.3082916736602783
1.0	66490000.0	66500000.0	11.0	11.204805374145508	3.3659348487854004
1.0	66580000.0	66590000.0	8.0	10.311866760253906	3.2667038440704346
1.0	66600000.0	66610000.0	8.0	9.786236763000488	3.1977710723876953
1.0	66630000.0	66640000.0	10.0	8.847099304199219	3.0554091930389404
1.0	66730000.0	66740000.0	6.0	5.961612701416016	2.4139809608459473
1.0	66760000.0	66770000.0	4.0	5.493234634399414	2.276021957397461
1.0	66790000.0	66800000.0	5.0	6.628100395202637	2.6026430130004883
1.0	66800000.0	66810000.0	2.0	6.781271934509277	2.637666940689087
1.0	66850000.0	66860000.0	6.0	6.902746677398682	2.665189743041992
1.0	67040000.0	67050000.0	7.0	8.006887435913086	2.9062423706054688
1.0	67190000.0	67200000.0	11.0	6.1319580078125	2.4550459384918213
1.0	67240000.0	67250000.0	7.0	6.249207496643066	2.4782376289367676
1.0	67280000.0	67290000.0	5.0	5.966515064239502	2.409531831741333
1.0	67290000.0	67300000.0	6.0	6.650880336761475	2.6012020111083984
1.0	67370000.0	67380000.0	9.0	4.441256999969482	1.9579216241836548
1.0	67430000.0	67440000.0	2.0	3.2020041942596436	1.5058454275131226
1.0	67460000.0	67470000.0	3.0	3.367959976196289	1.5617073774337769
1.0	67510000.0	67520000.0	1.0	3.8691883087158203	1.7431373596191406
1.0	67520000.0	67530000.0	4.0	4.879826068878174	2.0727107524871826
1.0	67610000.0	67620000.0	7.0	6.302850246429443	2.5020947456359863
1.0	67820000.0	67830000.0	2.0	3.859271287918091	1.7477058172225952
1.0	67830000.0	67840000.0	0.0	3.82664155960083	1.739353895187378
1.0	67880000.0	67890000.0	2.0	4.5579729080200195	3.6677424907684326
1.0	67930000.0	67940000.0	5.0	4.464961051940918	1.9764328002929688
1.0	67960000.0	67970000.0	4.0	5.22216796875	2.206610918045044
1.0	67980000.0	67990000.0	3.0	4.256268501281738	1.892534613609314
1.0	68000000.0	68010000.0	4.0	4.060030937194824	1.8101370334625244
1.0	68030000.0	68040000.0	4.0	4.3785810470581055	1.9162509441375732
1.0	68040000.0	68050000.0	4.0	4.712048053741455	2.0385804176330566
1.0	68060000.0	68070000.0	6.0	4.990830421447754	2.152068853378296
1.0	68170000.0	68180000.0	1.0	2.981642723083496	1.417153000831604
1.0	68240000.0	68250000.0	3.0	2.994560956954956	1.4496098756790161
1.0	68420000.0	68430000.0	5.0	5.40042781829834	2.2623496055603027
1.0	68440000.0	68450000.0	6.0	5.043728351593018	2.1627590656280518
1.0	68450000.0	68460000.0	6.0	4.949393272399902	2.1316211223602295
1.0	68470000.0	68480000.0	5.0	4.27004337310791	1.9003627300262451
1.0	68480000.0	68490000.0	2.0	4.409700870513916	1.9554297924041748
1.0	68490000.0	68500000.0	3.0	4.462616920471191	1.9716873168945312
1.0	68680000.0	68690000.0	7.0	4.522247314453125	1.9518680572509766
1.0	68750000.0	68760000.0	6.0	6.647375583648682	2.602437973022461
1.0	68760000.0	68770000.0	5.0	7.815535068511963	2.8685011863708496
1.0	68790000.0	68800000.0	5.0	7.583928108215332	2.8203108310699463
1.0	68940000.0	68950000.0	8.0	4.737124443054199	2.0226991176605225
1.0	68990000.0	69000000.0	14.0	8.510128021240234	2.9984309673309326
1.0	69070000.0	69080000.0	10.0	10.372602462768555	3.2755820751190186
1.0	69160000.0	69170000.0	11.0	9.899394989013672	3.2147183418273926
1.0	69210000.0	69220000.0	12.0	8.722036361694336	3.036978006362915
1.0	69290000.0	69300000.0	8.0	9.853899955749512	3.210463762283325
1.0	69410000.0	69420000.0	8.0	12.055685043334961	3.4428763389587402
1.0	69420000.0	69430000.0	12.0	11.253129005432129	3.3717262744903564
1.0	69480000.0	69490000.0	15.0	9.896493911743164	3.2160086631774902
1.0	69520000.0	69530000.0	10.0	10.307723999023438	3.2693443298339844
1.0	69590000.0	69600000.0	10.0	10.802597045898438	3.326075792312622
1.0	69630000.0	69640000.0	9.0	11.659744262695312	3.411614179611206
1.0	69800000.0	69810000.0	15.0	13.538660049438477	3.565516710281372
1.0	69830000.0	69840000.0	14.0	13.167689323425293	3.5345699787139893
1.0	69860000.0	69870000.0	19.0	12.432488441467285	3.4767391681671143
1.0	69920000.0	69930000.0	8.0	12.043338775634766	3.443239212036133
1.0	69940000.0	69950000.0	2.0	11.356325149536133	3.3894410133361816
1.0	69950000.0	69960000.0	7.0	10.305412292480469	3.2802302837371826
1.0	69960000.0	69970000.0	6.0	10.661700248718262	3.311894655227661
1.0	70060000.0	70070000.0	17.0	11.815116882324219	3.4274260997772217
1.0	70130000.0	70140000.0	13.0	12.413524627685547	3.4731173515319824
1.0	70140000.0	70150000.0	12.0	12.344868659973145	3.4734206199645996
1.0	70170000.0	70180000.0	10.0	12.512933731079102	3.4831619262695312
1.0	70190000.0	70200000.0	11.0	12.776053428649902	3.505821943283081
1.0	70200000.0	70210000.0	11.0	11.883740425109863	3.4405295848846436
1.0	70250000.0	70260000.0	12.0	13.269378662109375	3.546565294265747
1.0	70420000.0	70430000.0	20.0	14.650477409362793	3.6454975605010986
1.0	70570000.0	70580000.0	12.0	10.005790710449219	3.202519178390503
1.0	70600000.0	70610000.0	3.0	6.348896026611328	2.4977869987487793
1.0	70670000.0	70680000.0	3.0	3.667299270629883	1.6669833660125732
1.0	70680000.0	70690000.0	4.0	3.462054491043091	1.5862541198730469
1.0	70700000.0	70710000.0	7.0	5.699106216430664	4.6541876792907715
1.0	70710000.0	70720000.0	7.0	4.541801452636719	3.6948113441467285
1.0	70740000.0	70750000.0	2.0	3.5875792503356934	1.6342207193374634
1.0	70770000.0	70780000.0	2.0	3.8790297508239746	1.7344424724578857
1.0	70850000.0	70860000.0	4.0	7.569413185119629	2.8135128021240234
1.0	70870000.0	70880000.0	8.0	6.1682000160217285	2.464388370513916
1.0	70890000.0	70900000.0	5.0	4.554496765136719	1.965854287147522
1.0	70910000.0	70920000.0	10.0	7.537188529968262	2.803924322128296
1.0	70930000.0	70940000.0	11.0	9.656010627746582	3.1819491386413574
1.0	70950000.0	70960000.0	9.0	9.071781158447266	3.0946762561798096
1.0	70990000.0	71000000.0	10.0	9.781047821044922	3.2034401893615723
1.0	71070000.0	71080000.0	14.0	14.22533130645752	3.62986421585083
1.0	71140000.0	71150000.0	16.0	16.39383888244629	3.7924575805664062
1.0	71290000.0	71300000.0	16.0	19.5992431640625	4.118793487548828
1.0	71360000.0	71370000.0	21.0	17.46913719177246	3.8942112922668457
1.0	71400000.0	71410000.0	15.0	17.48519515991211	3.8925514221191406
1.0	71410000.0	71420000.0	19.0	15.44841480255127	3.712639331817627
1.0	71500000.0	71510000.0	12.0	11.299051284790039	3.407517910003662
1.0	71530000.0	71540000.0	6.0	5.285473823547363	3.729436159133911
1.0	71540000.0	71550000.0	5.0	6.715385437011719	2.5829896926879883
1.0	71620000.0	71630000.0	12.0	7.923092842102051	2.8853187561035156
1.0	71660000.0	71670000.0	11.0	7.614559173583984	2.824471950531006
1.0	71710000.0	71720000.0	6.0	8.187341690063477	2.9412145614624023
1.0	71730000.0	71740000.0	7.0	7.611313819885254	2.8240959644317627
1.0	71760000.0	71770000.0	11.0	7.9354753494262695	2.8906707763671875
1.0	71830000.0	71840000.0	5.0	8.666272163391113	3.0261850357055664
1.0	71840000.0	71850000.0	8.0	10.144632339477539	3.246222734451294
1.0	71890000.0	71900000.0	8.0	9.262362480163574	3.124176025390625
1.0	72020000.0	72030000.0	5.0	9.81743049621582	3.205127239227295
1.0	72050000.0	72060000.0	12.0	9.154759407043457	3.108210325241089
1.0	72080000.0	72090000.0	12.0	10.142340660095215	3.247417449951172
1.0	72110000.0	72120000.0	11.0	9.269880294799805	3.1259889602661133
1.0	72140000.0	72150000.0	10.0	10.291918754577637	3.266183853149414
1.0	72150000.0	72160000.0	8.0	10.247880935668945	3.2600855827331543
1.0	72190000.0	72200000.0	5.0	11.095129013061523	3.3586952686309814
1.0	72230000.0	72240000.0	11.0	12.070330619812012	3.4489669799804688
1.0	72260000.0	72270000.0	10.0	10.581854820251465	3.3016791343688965
1.0	72290000.0	72300000.0	10.0	10.957266807556152	3.3430278301239014
1.0	72440000.0	72450000.0	11.0	10.586386680603027	3.3018364906311035
1.0	72530000.0	72540000.0	7.0	11.974403381347656	3.4431159496307373
1.0	72610000.0	72620000.0	5.0	13.720527648925781	3.578259229660034
1.0	72640000.0	72650000.0	9.0	12.853981018066406	3.5115325450897217
1.0	72750000.0	72760000.0	8.0	8.975878715515137	3.085707426071167
1.0	72780000.0	72790000.0	7.0	8.571599006652832	3.025115966796875
1.0	72830000.0	72840000.0	18.0	10.574846267700195	3.3158626556396484
1.0	72910000.0	72920000.0	9.0	15.141613960266113	3.681478977203369
1.0	73000000.0	73010000.0	11.0	16.180984497070312	3.7781219482421875
1.0	73030000.0	73040000.0	20.0	14.39094066619873	3.6210594177246094
1.0	73040000.0	73050000.0	20.0	14.127265930175781	3.6117141246795654
1.0	73050000.0	73060000.0	19.0	15.099408149719238	3.6818599700927734
1.0	73080000.0	73090000.0	11.0	14.769887924194336	3.6754672527313232
1.0	73090000.0	73100000.0	12.0	15.389984130859375	3.7241833209991455
1.0	73160000.0	73170000.0	12.0	18.174917221069336	3.960148572921753
1.0	73190000.0	73200000.0	19.0	21.178377151489258	4.304948329925537
1.0	73200000.0	73210000.0	21.0	19.46683120727539	4.098208427429199
1.0	73290000.0	73300000.0	19.0	19.487457275390625	4.095863342285156
1.0	73410000.0	73420000.0	19.0	18.67953109741211	4.016043663024902
1.0	73470000.0	73480000.0	30.0	21.741167068481445	4.331503868103027
1.0	73630000.0	73640000.0	16.0	20.960887908935547	4.254695892333984
1.0	73720000.0	73730000.0	12.0	19.05844497680664	4.050987720489502
1.0	73900000.0	73910000.0	16.0	16.191926956176758	3.7795581817626953
1.0	73910000.0	73920000.0	16.0	14.438295364379883	3.6380279064178467
1.0	73970000.0	73980000.0	15.0	11.654909133911133	3.411362886428833
1.0	74100000.0	74110000.0	15.0	11.214561462402344	3.3681557178497314
1.0	74120000.0	74130000.0	10.0	12.041275024414062	3.4446895122528076
1.0	74200000.0	74210000.0	16.0	13.373644828796387	3.5492050647735596
1.0	74210000.0	74220000.0	14.0	13.246539115905762	3.539949893951416
1.0	74270000.0	74280000.0	6.0	15.199079513549805	3.6870193481445312
1.0	74290000.0	74300000.0	11.0	15.15234375	3.685633897781372
1.0	74310000.0	74320000.0	14.0	15.53526496887207	3.716153621673584
1.0	74390000.0	74400000.0	18.0	16.585596084594727	3.811795473098755
1.0	74450000.0	74460000.0	15.0	17.892948150634766	3.9299283027648926
1.0	74500000.0	74510000.0	25.0	19.325414657592773	4.13338565826416
1.0	74550000.0	74560000.0	20.0	15.631330490112305	3.7244231700897217
1.0	74600000.0	74610000.0	17.0	12.954141616821289	3.5312857627868652
1.0	74660000.0	74670000.0	6.0	8.050902366638184	2.9303531646728516
1.0	74790000.0	74800000.0	5.0	9.83692741394043	3.208667039871216
1.0	74800000.0	74810000.0	0.0	9.563509941101074	3.171675682067871
1.0	74870000.0	74880000.0	13.0	11.892224311828613	3.4328341484069824
1.0	74980000.0	74990000.0	15.0	15.2301607131958	3.692502975463867
1.0	74990000.0	75000000.0	15.0	14.28650951385498	3.622821092605591
1.0	75040000.0	75050000.0	12.0	15.47735595703125	3.7063937187194824
1.0	75060000.0	75070000.0	18.0	14.32597827911377	3.6162314414978027
1.0	75090000.0	75100000.0	17.0	13.105870246887207	3.5335164070129395
1.0	75120000.0	75130000.0	12.0	14.462644577026367	3.584120988845825
1.0	75280000.0	75290000.0	19.0	16.781024932861328	3.9349586963653564
1.0	75320000.0	75330000.0	22.0	21.267131805419922	4.340848445892334
1.0	75330000.0	75340000.0	24.0	20.199810028076172	4.184515953063965
1.0	75350000.0	75360000.0	30.0	21.621662139892578	4.332025527954102
1.0	75460000.0	75470000.0	20.0	22.42163848876953	4.400674343109131
1.0	75580000.0	75590000.0	18.0	18.014310836791992	3.942176342010498
1.0	75600000.0	75610000.0	11.0	16.777523040771484	3.8368477821350098
1.0	75730000.0	75740000.0	9.0	13.540895462036133	3.575864791870117
1.0	75890000.0	75900000.0	20.0	15.372146606445312	3.7027459144592285
1.0	75950000.0	75960000.0	18.0	15.787859916687012	3.7315032482147217
1.0	76010000.0	76020000.0	21.0	13.438433647155762	3.552295207977295
1.0	76110000.0	76120000.0	13.0	10.290809631347656	3.261249542236328
1.0	76170000.0	76180000.0	8.0	8.174341201782227	2.936415433883667
1.0	76250000.0	76260000.0	3.0	5.200254440307617	2.5820345878601074
1.0	76270000.0	76280000.0	5.0	8.21408748626709	2.9432449340820312
1.0	76310000.0	76320000.0	10.0	10.140966415405273	3.2492072582244873
1.0	76370000.0	76380000.0	12.0	12.170659065246582	3.4559826850891113
1.0	76540000.0	76550000.0	9.0	12.218188285827637	3.4762706756591797
1.0	76660000.0	76670000.0	12.0	12.571259498596191	3.488629102706909
1.0	76670000.0	76680000.0	11.0	12.656521797180176	3.49340558052063
1.0	76760000.0	76770000.0	10.0	12.434953689575195	3.4854748249053955
1.0	76780000.0	76790000.0	14.0	12.853021621704102	3.5170090198516846
1.0	76810000.0	76820000.0	7.0	14.06779670715332	3.6041693687438965
1.0	76820000.0	76830000.0	9.0	13.981181144714355	3.5955634117126465
1.0	76930000.0	76940000.0	10.0	13.370172500610352	3.5502490997314453
1.0	77010000.0	77020000.0	14.0	13.695358276367188	3.578232526779175
1.0	77030000.0	77040000.0	19.0	14.114362716674805	3.6089565753936768
1.0	77040000.0	77050000.0	16.0	14.404009819030762	3.6325581073760986
1.0	77110000.0	77120000.0	17.0	16.404266357421875	3.7841312885284424
1.0	77140000.0	77150000.0	12.0	17.313587188720703	3.870481014251709
1.0	77180000.0	77190000.0	18.0	15.756086349487305	3.7320773601531982
1.0	77260000.0	77270000.0	10.0	14.588457107543945	3.644082546234131
1.0	77340000.0	77350000.0	16.0	12.68449878692627	3.50250506401062
1.0	77390000.0	77400000.0	9.0	9.934587478637695	3.224465847015381
1.0	77400000.0	77410000.0	10.0	9.766070365905762	3.1924245357513428
1.0	77580000.0	77590000.0	5.0	6.083057880401611	2.435511350631714
1.0	77610000.0	77620000.0	6.0	6.28613805770874	2.489518404006958
1.0	77620000.0	77630000.0	4.0	5.438137531280518	2.2313175201416016
1.0	77660000.0	77670000.0	7.0	6.491311550140381	2.5463738441467285
1.0	77840000.0	77850000.0	13.0	12.524742126464844	3.4842028617858887
1.0	77880000.0	77890000.0	14.0	13.301472663879395	3.5412795543670654
1.0	77890000.0	77900000.0	20.0	12.116924285888672	3.4479527473449707
1.0	77920000.0	77930000.0	13.0	12.756610870361328	3.5042884349823
1.0	77960000.0	77970000.0	12.0	10.89035701751709	3.3380565643310547
1.0	78010000.0	78020000.0	6.0	8.014677047729492	2.9100959300994873
1.0	78200000.0	78210000.0	4.0	2.948861598968506	1.4252164363861084
1.0	78240000.0	78250000.0	4.0	3.7832813262939453	1.7324577569961548
1.0	78370000.0	78380000.0	2.0	2.996843099594116	1.4833110570907593
1.0	78380000.0	78390000.0	3.0	2.978903293609619	1.474636197090149
1.0	78400000.0	78410000.0	1.0	2.8163018226623535	1.3719279766082764
1.0	78450000.0	78460000.0	4.0	3.3807976245880127	1.567875862121582
1.0	78460000.0	78470000.0	6.0	3.8146660327911377	1.7295736074447632
1.0	78530000.0	78540000.0	7.0	6.216514587402344	2.4924821853637695
1.0	78720000.0	78730000.0	12.0	9.890380859375	3.2189090251922607
1.0	78830000.0	78840000.0	9.0	10.331923484802246	3.2685883045196533
1.0	78980000.0	78990000.0	8.0	9.299534797668457	3.129202365875244
1.0	79020000.0	79030000.0	8.0	8.522137641906738	3.0021097660064697
1.0	79080000.0	79090000.0	5.0	6.832112789154053	2.6238389015197754
1.0	79090000.0	79100000.0	11.0	8.077567100524902	2.915156841278076
1.0	79120000.0	79130000.0	5.0	6.1387457847595215	2.461660385131836
1.0	79130000.0	79140000.0	3.0	9.084817886352539	3.099031925201416
1.0	79190000.0	79200000.0	14.0	13.32292366027832	3.5747463703155518
1.0	79200000.0	79210000.0	15.0	13.106843948364258	3.5483193397521973
1.0	79300000.0	79310000.0	5.0	12.097612380981445	3.4966888427734375
1.0	79370000.0	79380000.0	18.0	13.077035903930664	3.531527042388916
1.0	79430000.0	79440000.0	20.0	14.285026550292969	3.616456985473633
1.0	79470000.0	79480000.0	13.0	14.012837409973145	3.5984528064727783
1.0	79500000.0	79510000.0	9.0	14.560938835144043	3.645411729812622
1.0	79510000.0	79520000.0	10.0	14.053659439086914	3.6004607677459717
1.0	79530000.0	79540000.0	11.0	14.287432670593262	3.6155407428741455
1.0	79560000.0	79570000.0	5.0	14.4341402053833	3.628769636154175
1.0	79570000.0	79580000.0	12.0	14.256721496582031	3.6126084327697754
1.0	79650000.0	79660000.0	10.0	13.871892929077148	3.5928092002868652
1.0	79660000.0	79670000.0	14.0	14.707493782043457	3.6469497680664062
1.0	79700000.0	79710000.0	17.0	15.242284774780273	3.6915173530578613
1.0	79730000.0	79740000.0	18.0	17.212902069091797	3.8897223472595215
1.0	79790000.0	79800000.0	6.0	15.052937507629395	3.6744816303253174
1.0	79890000.0	79900000.0	14.0	13.93566608428955	3.5876307487487793
1.0	79900000.0	79910000.0	19.0	15.09406852722168	3.6754398345947266
1.0	79910000.0	79920000.0	10.0	13.993741035461426	3.5964903831481934
1.0	79930000.0	79940000.0	12.0	15.2474946975708	3.689553737640381
1.0	79990000.0	80000000.0	22.0	13.550432205200195	3.564932346343994
1.0	80030000.0	80040000.0	14.0	12.342029571533203	3.473942518234253
1.0	80040000.0	80050000.0	12.0	13.874460220336914	3.5875561237335205
1.0	80110000.0	80120000.0	12.0	12.652398109436035	3.497650623321533
1.0	80130000.0	80140000.0	13.0	14.142756462097168	3.6061339378356934
1.0	80140000.0	80150000.0	13.0	14.874822616577148	3.6625266075134277
1.0	80180000.0	80190000.0	8.0	14.522626876831055	3.639866590499878
1.0	80200000.0	80210000.0	16.0	13.659581184387207	3.570507764816284
1.0	80260000.0	80270000.0	11.0	15.516927719116211	3.7196056842803955
1.0	80300000.0	80310000.0	13.0	14.743537902832031	3.653747081756592
1.0	80450000.0	80460000.0	13.0	13.97035026550293	3.591196060180664
1.0	80460000.0	80470000.0	15.0	13.027758598327637	3.5264244079589844
1.0	80470000.0	80480000.0	9.0	12.74602222442627	3.5044312477111816
1.0	80540000.0	80550000.0	6.0	12.9498872756958	3.520425796508789
1.0	80590000.0	80600000.0	16.0	12.108577728271484	3.4640259742736816
1.0	80630000.0	80640000.0	13.0	14.29499340057373	3.619633436203003
1.0	80640000.0	80650000.0	14.0	15.239069938659668	3.691432237625122
1.0	80650000.0	80660000.0	14.0	15.469488143920898	3.7089431285858154
1.0	80730000.0	80740000.0	17.0	16.29045295715332	3.776395082473755
1.0	80740000.0	80750000.0	20.0	17.136741638183594	3.8621826171875
1.0	80770000.0	80780000.0	17.0	15.588244438171387	3.723398208618164
1.0	80790000.0	80800000.0	17.0	15.660650253295898	3.722623348236084
1.0	80850000.0	80860000.0	17.0	14.182714462280273	3.6134533882141113
1.0	80870000.0	80880000.0	15.0	10.949755668640137	3.398993730545044
1.0	80910000.0	80920000.0	12.0	13.188993453979492	3.53534197807312
1.0	80940000.0	80950000.0	11.0	12.946611404418945	3.519618511199951
1.0	80960000.0	80970000.0	13.0	11.600595474243164	3.4083142280578613
1.0	81000000.0	81010000.0	12.0	12.146138191223145	3.4714837074279785
1.0	81190000.0	81200000.0	10.0	12.785818099975586	3.5076236724853516
1.0	81210000.0	81220000.0	10.0	13.957063674926758	3.5907998085021973
1.0	81420000.0	81430000.0	11.0	12.748533248901367	3.5029456615448
1.0	81430000.0	81440000.0	17.0	13.00202465057373	3.5205490589141846
1.0	81440000.0	81450000.0	18.0	12.217324256896973	3.4624359607696533
1.0	81460000.0	81470000.0	12.0	12.496408462524414	3.482743740081787
1.0	81510000.0	81520000.0	5.0	12.482165336608887	3.4830431938171387
1.0	81560000.0	81570000.0	11.0	12.622716903686523	3.4922900199890137
1.0	81590000.0	81600000.0	8.0	11.10356616973877	3.3572521209716797
1.0	81600000.0	81610000.0	11.0	9.622880935668945	3.1778485774993896
1.0	81730000.0	81740000.0	13.0	8.300190925598145	2.959385395050049
1.0	81740000.0	81750000.0	9.0	9.531168937683105	3.1641933917999268
1.0	81770000.0	81780000.0	2.0	8.115975379943848	2.9214823246002197
1.0	81850000.0	81860000.0	5.0	7.761702537536621	2.8543519973754883
1.0	81910000.0	81920000.0	5.0	7.0619964599609375	2.6953845024108887
1.0	81930000.0	81940000.0	8.0	6.740207672119141	2.6223528385162354
1.0	81980000.0	81990000.0	2.0	6.642237663269043	2.598409414291382
1.0	81990000.0	82000000.0	11.0	6.807258605957031	2.6413662433624268
1.0	82000000.0	82010000.0	4.0	6.535626411437988	2.564321517944336
1.0	82040000.0	82050000.0	7.0	6.0983686447143555	2.4497883319854736
1.0	82130000.0	82140000.0	4.0	6.27793550491333	2.4949262142181396
1.0	82150000.0	82160000.0	2.0	7.238570213317871	2.739156723022461
1.0	82170000.0	82180000.0	6.0	7.188438415527344	2.7259137630462646
1.0	82230000.0	82240000.0	8.0	6.032912731170654	2.436325788497925
1.0	82240000.0	82250000.0	6.0	5.918899059295654	2.4074411392211914
1.0	82290000.0	82300000.0	6.0	5.869475364685059	2.3860504627227783
1.0	82320000.0	82330000.0	5.0	5.695876121520996	2.3422603607177734
1.0	82340000.0	82350000.0	3.0	4.975523948669434	2.1003060340881348
1.0	82390000.0	82400000.0	8.0	4.984549522399902	2.120065927505493
1.0	82540000.0	82550000.0	6.0	7.0547308921813965	2.7015860080718994
1.0	82550000.0	82560000.0	6.0	6.673450469970703	2.609372615814209
1.0	82570000.0	82580000.0	4.0	6.795248985290527	2.6336822509765625
1.0	82580000.0	82590000.0	7.0	6.989012718200684	2.686999797821045
1.0	82660000.0	82670000.0	14.0	6.046168804168701	2.447805404663086
1.0	82740000.0	82750000.0	5.0	7.116125583648682	2.7103466987609863
1.0	82750000.0	82760000.0	5.0	6.733436584472656	2.625087022781372
1.0	82770000.0	82780000.0	8.0	6.066985607147217	2.4529495239257812
1.0	82900000.0	82910000.0	3.0	6.929192543029785	2.6691784858703613
1.0	82960000.0	82970000.0	6.0	6.441078186035156	2.5530574321746826
1.0	82970000.0	82980000.0	3.0	6.3959455490112305	2.5348963737487793
1.0	83050000.0	83060000.0	4.0	6.665687561035156	2.5921568870544434
1.0	83060000.0	83070000.0	9.0	6.987579345703125	2.67441987991333
1.0	83190000.0	83200000.0	7.0	8.442527770996094	2.9882168769836426
1.0	83200000.0	83210000.0	5.0	8.05650520324707	2.9166908264160156
1.0	83340000.0	83350000.0	8.0	6.888038635253906	2.6611735820770264
1.0	83400000.0	83410000.0	9.0	6.599009037017822	2.5794050693511963
1.0	83490000.0	83500000.0	5.0	5.896552085876465	2.395240306854248
1.0	83560000.0	83570000.0	9.0	4.021988868713379	1.8352954387664795
1.0	83580000.0	83590000.0	6.0	4.086400508880615	1.8470834493637085
1.0	83960000.0	83970000.0	6.0	3.671138286590576	1.7021453380584717
1.0	83970000.0	83980000.0	5.0	4.0155134201049805	1.8200267553329468
1.0	84130000.0	84140000.0	8.0	6.379681587219238	2.538276195526123
1.0	84170000.0	84180000.0	7.0	5.9723639488220215	2.4139492511749268
1.0	84200000.0	84210000.0	4.0	6.1395111083984375	2.4694113731384277
1.0	84230000.0	84240000.0	4.0	5.0091047286987305	2.112651824951172
1.0	84250000.0	84260000.0	6.0	4.721676826477051	2.0470640659332275
1.0	84320000.0	84330000.0	3.0	3.950349807739258	1.7684723138809204
1.0	84340000.0	84350000.0	2.0	3.4215540885925293	1.600358247756958
1.0	84370000.0	84380000.0	4.0	3.43115234375	1.5987486839294434
1.0	84400000.0	84410000.0	3.0	3.671750545501709	1.6907275915145874
1.0	84410000.0	84420000.0	3.0	3.8857593536376953	1.7705039978027344
1.0	84440000.0	84450000.0	1.0	4.001170635223389	1.8147609233856201
1.0	84470000.0	84480000.0	1.0	3.7982869148254395	1.7404882907867432
1.0	84540000.0	84550000.0	1.0	3.6976771354675293	1.6860105991363525
1.0	84560000.0	84570000.0	3.0	3.7540440559387207	1.7156906127929688
1.0	84590000.0	84600000.0	1.0	3.683417558670044	1.689394235610962
1.0	84650000.0	84660000.0	4.0	2.91737961769104	1.398803472518921
1.0	84710000.0	84720000.0	2.0	4.253424644470215	1.893620252609253
1.0	84730000.0	84740000.0	5.0	4.194176197052002	1.878994345664978
1.0	84740000.0	84750000.0	9.0	3.7657361030578613	1.7461631298065186
1.0	84760000.0	84770000.0	3.0	3.4913525581359863	1.6046078205108643
1.0	84820000.0	84830000.0	2.0	5.045042991638184	2.1484761238098145
1.0	84850000.0	84860000.0	8.0	4.784353256225586	2.073981285095215
1.0	84870000.0	84880000.0	4.0	4.41077184677124	1.945922613143921
1.0	84880000.0	84890000.0	3.0	4.925249099731445	2.1206727027893066
1.0	84900000.0	84910000.0	3.0	4.614524841308594	2.0302090644836426
1.0	85030000.0	85040000.0	7.0	2.6189560890197754	1.294837474822998
1.0	85110000.0	85120000.0	2.0	2.563650131225586	1.2705821990966797
1.0	85150000.0	85160000.0	1.0	2.8236939907073975	1.4061487913131714
1.0	85260000.0	85270000.0	5.0	3.5816638469696045	1.677952527999878
1.0	85380000.0	85390000.0	5.0	4.565828800201416	2.0128333568573
1.0	85460000.0	85470000.0	4.0	4.663670539855957	2.02382230758667
1.0	85510000.0	85520000.0	5.0	3.6960740089416504	1.7033363580703735
1.0	85570000.0	85580000.0	1.0	4.0506720542907715	1.8371400833129883
1.0	85580000.0	85590000.0	2.0	4.395113945007324	1.9487584829330444
1.0	85600000.0	85610000.0	5.0	3.4917781352996826	1.6350425481796265
1.0	85720000.0	85730000.0	5.0	2.767347812652588	1.3341329097747803
1.0	85810000.0	85820000.0	0.0	2.667970657348633	1.3257194757461548
1.0	85840000.0	85850000.0	0.0	2.8275985717773438	1.4177359342575073
1.0	85880000.0	85890000.0	5.0	2.983753204345703	1.4719936847686768
1.0	85890000.0	85900000.0	3.0	2.7792186737060547	1.3909133672714233
1.0	85940000.0	85950000.0	3.0	3.672595500946045	1.7102876901626587
1.0	85960000.0	85970000.0	3.0	3.312159776687622	1.5739262104034424
1.0	86010000.0	86020000.0	1.0	3.4054808616638184	1.6169055700302124
1.0	86240000.0	86250000.0	8.0	4.724408149719238	2.0530753135681152
1.0	86260000.0	86270000.0	5.0	5.724854946136475	2.3574585914611816
1.0	86280000.0	86290000.0	4.0	5.254271030426025	2.2137463092803955
1.0	86320000.0	86330000.0	7.0	5.600125312805176	2.3223376274108887
1.0	86360000.0	86370000.0	7.0	5.325599193572998	2.2333567142486572
1.0	86380000.0	86390000.0	4.0	5.885374069213867	2.399594783782959
1.0	86400000.0	86410000.0	0.0	5.758865833282471	2.354775905609131
1.0	86420000.0	86430000.0	3.0	6.05196475982666	2.4525012969970703
1.0	86530000.0	86540000.0	5.0	7.375885963439941	2.7602639198303223
1.0	86570000.0	86580000.0	5.0	6.355277061462402	2.5218257904052734
1.0	86680000.0	86690000.0	4.0	4.994055271148682	2.1194064617156982
1.0	86770000.0	86780000.0	9.0	5.379742622375488	2.251992702484131
1.0	86790000.0	86800000.0	4.0	3.55234956741333	1.6439425945281982
1.0	86820000.0	86830000.0	4.0	3.5372395515441895	1.61361825466156
1.0	86840000.0	86850000.0	4.0	3.246922254562378	1.5136266946792603
1.0	86910000.0	86920000.0	1.0	4.231715679168701	1.8606593608856201
1.0	86940000.0	86950000.0	6.0	5.241101264953613	2.2145817279815674
1.0	86980000.0	86990000.0	9.0	5.336911201477051	2.2338671684265137
1.0	87040000.0	87050000.0	10.0	6.008536338806152	2.4347774982452393
1.0	87050000.0	87060000.0	4.0	6.919341087341309	2.668516159057617
1.0	87060000.0	87070000.0	3.0	6.051375389099121	2.444136142730713
1.0	87200000.0	87210000.0	1.0	2.630826950073242	1.040917992591858
1.0	87340000.0	87350000.0	2.0	3.7832741737365723	1.7047535181045532
1.0	87350000.0	87360000.0	3.0	3.9336013793945312	1.7643104791641235
1.0	87390000.0	87400000.0	6.0	3.9870312213897705	1.7817023992538452
1.0	87400000.0	87410000.0	6.0	4.674711227416992	2.0167346000671387
1.0	87490000.0	87500000.0	3.0	4.377955913543701	1.918649673461914
1.0	87540000.0	87550000.0	3.0	4.104300498962402	1.81893789768219
1.0	87660000.0	87670000.0	7.0	5.256138801574707	2.2156929969787598
1.0	87680000.0	87690000.0	6.0	5.578375816345215	2.3165035247802734
1.0	87750000.0	87760000.0	7.0	5.3186516761779785	2.240565776824951
1.0	87770000.0	87780000.0	3.0	5.549705505371094	2.297015428543091
1.0	87840000.0	87850000.0	5.0	5.236233711242676	2.2109076976776123
1.0	87890000.0	87900000.0	4.0	4.948386192321777	2.1247751712799072
1.0	87910000.0	87920000.0	5.0	4.707357406616211	2.0297985076904297
1.0	87980000.0	87990000.0	4.0	6.997764587402344	2.679964065551758
1.0	88140000.0	88150000.0	7.0	5.685256004333496	2.3362057209014893
1.0	88170000.0	88180000.0	8.0	5.356133460998535	2.2378509044647217
1.0	88240000.0	88250000.0	3.0	5.3556694984436035	2.2461636066436768
1.0	88300000.0	88310000.0	4.0	6.056602478027344	2.4413998126983643
1.0	88420000.0	88430000.0	7.0	6.663275718688965	2.5978550910949707
1.0	88500000.0	88510000.0	11.0	7.732491970062256	2.8492791652679443
1.0	88550000.0	88560000.0	8.0	8.524911880493164	2.999915838241577
1.0	88610000.0	88620000.0	3.0	7.470689296722412	2.792905330657959
1.0	88710000.0	88720000.0	12.0	7.829495429992676	2.868950366973877
1.0	88720000.0	88730000.0	9.0	8.43092155456543	2.9848217964172363
1.0	88790000.0	88800000.0	7.0	8.693870544433594	3.031877040863037
1.0	88950000.0	88960000.0	8.0	8.996587753295898	3.0810370445251465
1.0	88960000.0	88970000.0	10.0	9.300054550170898	3.1311066150665283
1.0	88970000.0	88980000.0	10.0	8.668264389038086	3.026402711868286
1.0	89000000.0	89010000.0	7.0	8.247822761535645	2.949244737625122
1.0	89070000.0	89080000.0	7.0	6.626919746398926	2.5918350219726562
1.0	89140000.0	89150000.0	8.0	4.851436614990234	2.0774664878845215
1.0	89190000.0	89200000.0	2.0	3.5127055644989014	1.6167455911636353
1.0	89230000.0	89240000.0	3.0	2.952889919281006	1.4013936519622803
1.0	89400000.0	89410000.0	2.0	2.91331148147583	1.3572418689727783
1.0	89550000.0	89560000.0	4.0	4.0506792068481445	1.8350257873535156
1.0	89580000.0	89590000.0	2.0	3.1108641624450684	1.4763458967208862
1.0	89600000.0	89610000.0	7.0	4.268063545227051	1.9071710109710693
1.0	89910000.0	89920000.0	4.0	3.0690064430236816	1.4768462181091309
1.0	90000000.0	90010000.0	1.0	3.1752285957336426	1.544266700744629
1.0	90200000.0	90210000.0	2.0	3.867309093475342	1.7766735553741455
1.0	90340000.0	90350000.0	4.0	2.7922637462615967	1.3730881214141846
1.0	90370000.0	90380000.0	5.0	2.75659441947937	1.3604278564453125
1.0	90380000.0	90390000.0	3.0	2.908134937286377	1.4183428287506104
1.0	90420000.0	90430000.0	4.0	3.515085220336914	1.647783637046814
1.0	90450000.0	90460000.0	4.0	3.8676629066467285	1.7611236572265625
1.0	90470000.0	90480000.0	2.0	3.0549819469451904	1.3872630596160889
1.0	90510000.0	90520000.0	7.0	5.131676197052002	2.167896032333374
1.0	90570000.0	90580000.0	3.0	6.158580780029297	2.477966785430908
1.0	90690000.0	90700000.0	7.0	7.534604072570801	2.810904026031494
1.0	90720000.0	90730000.0	5.0	7.818528652191162	2.8656959533691406
1.0	90730000.0	90740000.0	5.0	7.351563453674316	2.772601842880249
1.0	90770000.0	90780000.0	10.0	7.68252420425415	2.8368887901306152
1.0	90870000.0	90880000.0	5.0	7.6956892013549805	2.8368592262268066
1.0	90900000.0	90910000.0	6.0	7.061650276184082	2.7021126747131348
1.0	91030000.0	91040000.0	10.0	9.007744789123535	3.0856082439422607
1.0	91090000.0	91100000.0	10.0	9.503915786743164	3.1600704193115234
1.0	91170000.0	91180000.0	8.0	7.928701877593994	2.893951892852783
1.0	91270000.0	91280000.0	6.0	7.5407395362854	2.801952362060547
1.0	91290000.0	91300000.0	6.0	6.096446990966797	2.4543709754943848
1.0	91300000.0	91310000.0	5.0	5.836503505706787	2.3749516010284424
1.0	91380000.0	91390000.0	0.0	3.4288268089294434	1.5809749364852905
1.0	91560000.0	91570000.0	12.0	8.18004322052002	2.935788631439209
1.0	91730000.0	91740000.0	10.0	7.589022159576416	2.8146843910217285
1.0	91790000.0	91800000.0	9.0	8.493135452270508	2.993424892425537
1.0	91820000.0	91830000.0	8.0	7.307359218597412	2.7521567344665527
1.0	91870000.0	91880000.0	6.0	8.186674118041992	2.9329867362976074
1.0	91950000.0	91960000.0	11.0	8.106710433959961	2.9202890396118164
1.0	92000000.0	92010000.0	7.0	6.976400852203369	2.6806018352508545
1.0	92010000.0	92020000.0	2.0	7.955243110656738	2.896233558654785
1.0	92080000.0	92090000.0	4.0	6.143290996551514	2.4729018211364746
1.0	92160000.0	92170000.0	6.0	4.4069437980651855	1.9235038757324219
1.0	92170000.0	92180000.0	6.0	4.536416053771973	1.9745638370513916
1.0	92190000.0	92200000.0	1.0	4.307734966278076	1.886134386062622
1.0	92290000.0	92300000.0	1.0	3.9829494953155518	1.7853599786758423
1.0	92360000.0	92370000.0	6.0	5.832980155944824	2.389756917953491
1.0	92390000.0	92400000.0	7.0	5.907980918884277	2.4073739051818848
1.0	92410000.0	92420000.0	15.0	7.785453796386719	2.8630101680755615
1.0	92460000.0	92470000.0	6.0	6.725686073303223	2.618696689605713
1.0	92490000.0	92500000.0	7.0	5.799038887023926	2.3626294136047363
1.0	92510000.0	92520000.0	8.0	6.312923431396484	2.5170319080352783
1.0	92540000.0	92550000.0	4.0	5.581305980682373	2.3104000091552734
1.0	92550000.0	92560000.0	2.0	4.817761421203613	2.0508692264556885
1.0	92590000.0	92600000.0	2.0	5.320889472961426	2.2134413719177246
1.0	92750000.0	92760000.0	3.0	3.2684829235076904	1.5444303750991821
1.0	92770000.0	92780000.0	4.0	3.4343948364257812	1.5870606899261475
1.0	92790000.0	92800000.0	1.0	3.3709495067596436	1.562804937362671
1.0	92910000.0	92920000.0	6.0	7.0577802658081055	2.693305492401123
1.0	92930000.0	92940000.0	2.0	6.085511684417725	2.455627918243408
1.0	92960000.0	92970000.0	8.0	6.502386569976807	2.571079730987549
1.0	92970000.0	92980000.0	6.0	5.222370147705078	2.195384979248047
1.0	92980000.0	92990000.0	5.0	4.9320268630981445	2.1022231578826904
1.0	93020000.0	93030000.0	9.0	4.7252984046936035	2.0475099086761475
1.0	93100000.0	93110000.0	3.0	4.038259506225586	1.8223905563354492
1.0	93110000.0	93120000.0	3.0	3.593674421310425	1.6617425680160522
1.0	93150000.0	93160000.0	1.0	3.0979888439178467	1.4719109535217285
1.0	93210000.0	93220000.0	3.0	3.897665023803711	1.7861404418945312
1.0	93280000.0	93290000.0	6.0	4.345520973205566	1.9271936416625977
1.0	93300000.0	93310000.0	2.0	9.422643661499023	6.154945373535156
1.0	93490000.0	93500000.0	5.0	4.352010250091553	1.9376871585845947
1.0	93500000.0	93510000.0	2.0	4.294524192810059	1.9294795989990234
1.0	93590000.0	93600000.0	2.0	2.487366199493408	1.2380419969558716
1.0	93620000.0	93630000.0	1.0	2.4550271034240723	1.2330478429794312
1.0	93660000.0	93670000.0	0.0	2.2436609268188477	1.1486748456954956
1.0	93700000.0	93710000.0	1.0	2.175004720687866	1.1164731979370117
1.0	93710000.0	93720000.0	3.0	2.158557176589966	1.148036241531372
1.0	93810000.0	93820000.0	2.0	2.7375824451446533	1.34456467628479
1.0	93990000.0	94000000.0	3.0	2.1576271057128906	1.1145918369293213
1.0	94020000.0	94030000.0	1.0	2.4048562049865723	1.1901239156723022
1.0	94100000.0	94110000.0	3.0	2.52296781539917	1.2449876070022583
1.0	94210000.0	94220000.0	3.0	2.759887218475342	1.3614256381988525
1.0	94280000.0	94290000.0	3.0	2.7418196201324463	1.352290391921997
1.0	94310000.0	94320000.0	3.0	2.781301975250244	1.3857464790344238
1.0	94470000.0	94480000.0	2.0	5.100752353668213	2.1664602756500244
1.0	94610000.0	94620000.0	7.0	4.189236164093018	1.894047737121582
1.0	94640000.0	94650000.0	4.0	3.014277219772339	1.441326379776001
1.0	94730000.0	94740000.0	7.0	3.5291266441345215	1.6519775390625
1.0	94800000.0	94810000.0	7.0	4.321885585784912	1.9227335453033447
1.0	94850000.0	94860000.0	3.0	3.8727047443389893	1.774298906326294
1.0	94880000.0	94890000.0	1.0	2.8599915504455566	1.3776077032089233
1.0	95020000.0	95030000.0	4.0	2.6987667083740234	1.3612494468688965
1.0	95060000.0	95070000.0	5.0	2.9142467975616455	1.4472301006317139
1.0	95080000.0	95090000.0	1.0	2.645928144454956	1.2977646589279175
1.0	95150000.0	95160000.0	0.0	2.80950927734375	1.4107633829116821
1.0	95160000.0	95170000.0	5.0	2.361327648162842	1.247796654701233
1.0	95370000.0	95380000.0	5.0	2.6409401893615723	1.308252215385437
1.0	95390000.0	95400000.0	4.0	2.888903856277466	1.3959382772445679
1.0	95450000.0	95460000.0	3.0	3.586580276489258	1.6644814014434814
1.0	95490000.0	95500000.0	4.0	3.475102663040161	1.6247259378433228
1.0	95640000.0	95650000.0	4.0	4.661526679992676	2.0367300510406494
1.0	95650000.0	95660000.0	6.0	4.381383419036865	1.944064736366272
1.0	95730000.0	95740000.0	4.0	5.345011234283447	2.2541186809539795
1.0	95770000.0	95780000.0	2.0	6.132116317749023	2.461132764816284
1.0	95820000.0	95830000.0	7.0	8.25994873046875	2.9517662525177
1.0	95870000.0	95880000.0	7.0	8.189778327941895	2.941603899002075
1.0	95980000.0	95990000.0	8.0	8.212469100952148	2.946423053741455
1.0	96110000.0	96120000.0	10.0	9.54921817779541	3.1667115688323975
1.0	96190000.0	96200000.0	5.0	9.421754837036133	3.1460580825805664
1.0	96220000.0	96230000.0	6.0	10.188074111938477	3.2485976219177246
1.0	96230000.0	96240000.0	5.0	9.596883773803711	3.1729578971862793
1.0	96320000.0	96330000.0	11.0	9.030608177185059	3.088136911392212
1.0	96400000.0	96410000.0	7.0	9.009860038757324	3.0844907760620117
1.0	96430000.0	96440000.0	5.0	9.032257080078125	3.0883893966674805
1.0	96440000.0	96450000.0	9.0	8.322731971740723	2.9645190238952637
1.0	96520000.0	96530000.0	4.0	6.826371192932129	2.616046190261841
1.0	96560000.0	96570000.0	11.0	9.372843742370605	3.1417722702026367
1.0	96580000.0	96590000.0	11.0	8.855497360229492	3.0612967014312744
1.0	96650000.0	96660000.0	15.0	9.592659950256348	3.1714630126953125
1.0	96680000.0	96690000.0	9.0	9.441484451293945	3.1501290798187256
1.0	96750000.0	96760000.0	15.0	10.372426986694336	3.2758936882019043
1.0	96820000.0	96830000.0	8.0	10.918477058410645	3.3390629291534424
1.0	96830000.0	96840000.0	9.0	12.097601890563965	3.450651168823242
1.0	96860000.0	96870000.0	12.0	11.836260795593262	3.426002025604248
1.0	96880000.0	96890000.0	11.0	11.14744758605957	3.3657944202423096
1.0	97010000.0	97020000.0	12.0	10.885663986206055	3.3346428871154785
1.0	97090000.0	97100000.0	15.0	10.769346237182617	3.3207898139953613
1.0	97220000.0	97230000.0	4.0	4.039133071899414	1.7802412509918213
1.0	97270000.0	97280000.0	5.0	4.741916179656982	2.0244650840759277
1.0	97310000.0	97320000.0	6.0	9.697114944458008	3.1059112548828125
1.0	97340000.0	97350000.0	6.0	10.759642601013184	3.3386757373809814
1.0	97350000.0	97360000.0	11.0	10.779655456542969	3.336831569671631
1.0	97360000.0	97370000.0	18.0	10.639315605163574	3.3188083171844482
1.0	97430000.0	97440000.0	11.0	12.877009391784668	3.514888286590576
1.0	97440000.0	97450000.0	9.0	13.247660636901855	3.5405471324920654
1.0	97490000.0	97500000.0	13.0	12.005589485168457	3.437311887741089
1.0	97540000.0	97550000.0	5.0	7.563446044921875	2.8015804290771484
1.0	97580000.0	97590000.0	5.0	7.798642158508301	2.857349395751953
1.0	97640000.0	97650000.0	8.0	5.606557369232178	2.3153634071350098
1.0	97670000.0	97680000.0	3.0	5.375051021575928	2.2356343269348145
1.0	97710000.0	97720000.0	7.0	5.333979606628418	2.2269320487976074
1.0	97730000.0	97740000.0	6.0	5.24217414855957	2.202592134475708
1.0	97770000.0	97780000.0	8.0	5.6417083740234375	2.3230185508728027
1.0	97850000.0	97860000.0	5.0	6.856558322906494	2.6483662128448486
1.0	97920000.0	97930000.0	8.0	7.09157657623291	2.7021946907043457
1.0	98020000.0	98030000.0	7.0	6.867469787597656	2.6377644538879395
1.0	98040000.0	98050000.0	11.0	6.720391273498535	2.608875274658203
1.0	98050000.0	98060000.0	8.0	6.378328800201416	2.5115952491760254
1.0	98110000.0	98120000.0	8.0	6.1621246337890625	2.4660418033599854
1.0	98120000.0	98130000.0	4.0	6.152255058288574	2.460414409637451
1.0	98200000.0	98210000.0	3.0	5.310938358306885	2.2172939777374268
1.0	98350000.0	98360000.0	4.0	7.0706586837768555	2.698385238647461
1.0	98360000.0	98370000.0	7.0	6.885841369628906	2.6476006507873535
1.0	98450000.0	98460000.0	11.0	9.536983489990234	3.1653389930725098
1.0	98550000.0	98560000.0	10.0	10.776391983032227	3.320525646209717
1.0	98600000.0	98610000.0	5.0	10.967517852783203	3.3444199562072754
1.0	98610000.0	98620000.0	14.0	10.792978286743164	3.3269591331481934
1.0	98620000.0	98630000.0	10.0	11.686518669128418	3.415236234664917
1.0	98660000.0	98670000.0	14.0	13.05540943145752	3.5239357948303223
1.0	98670000.0	98680000.0	13.0	10.29779052734375	3.275498628616333
1.0	98700000.0	98710000.0	9.0	12.88183879852295	3.511404037475586
1.0	98750000.0	98760000.0	11.0	11.725465774536133	3.4175193309783936
1.0	98790000.0	98800000.0	7.0	11.545259475708008	3.398740291595459
1.0	98840000.0	98850000.0	18.0	9.585477828979492	3.1734628677368164
1.0	98850000.0	98860000.0	7.0	10.10437297821045	3.2406630516052246
1.0	98930000.0	98940000.0	8.0	10.97595500946045	3.3553218841552734
1.0	98940000.0	98950000.0	17.0	11.109704971313477	3.3581013679504395
1.0	98980000.0	98990000.0	7.0	12.62403678894043	3.4903740882873535
1.0	99000000.0	99010000.0	18.0	11.72404670715332	3.4156365394592285
1.0	99100000.0	99110000.0	13.0	11.006256103515625	3.3475723266601562
1.0	99160000.0	99170000.0	4.0	6.117014408111572	2.423543930053711
1.0	99240000.0	99250000.0	12.0	9.190446853637695	3.138005018234253
1.0	99420000.0	99430000.0	9.0	11.570439338684082	3.4059090614318848
1.0	99440000.0	99450000.0	13.0	11.349294662475586	3.3826537132263184
1.0	99460000.0	99470000.0	14.0	10.41093635559082	3.286996841430664
1.0	99480000.0	99490000.0	12.0	12.067795753479004	3.4466629028320312
1.0	99710000.0	99720000.0	9.0	11.690510749816895	3.411999225616455
1.0	99790000.0	99800000.0	8.0	10.169157028198242	3.248396396636963
1.0	99840000.0	99850000.0	9.0	9.998746871948242	3.23088002204895
1.0	99850000.0	99860000.0	6.0	7.42791748046875	2.779736042022705
1.0	100010000.0	100020000.0	2.0	5.771329402923584	2.3755698204040527
1.0	100020000.0	100030000.0	0.0	5.183964729309082	2.1974143981933594
1.0	100140000.0	100150000.0	2.0	4.18833065032959	1.8772882223129272
1.0	100340000.0	100350000.0	2.0	2.763514757156372	1.344011902809143
1.0	100350000.0	100360000.0	3.0	2.7443654537200928	1.2749557495117188
1.0	100380000.0	100390000.0	2.0	2.7460098266601562	1.3462051153182983
1.0	100400000.0	100410000.0	4.0	4.049905776977539	1.8400825262069702
1.0	100410000.0	100420000.0	5.0	3.7262630462646484	1.7333955764770508
1.0	100440000.0	100450000.0	0.0	2.930330991744995	1.4146157503128052
1.0	100450000.0	100460000.0	3.0	2.937307596206665	1.4221330881118774
1.0	100480000.0	100490000.0	4.0	2.857941150665283	1.3859283924102783
1.0	100510000.0	100520000.0	3.0	2.9375603199005127	1.4182252883911133
1.0	100520000.0	100530000.0	3.0	2.7359776496887207	1.2834599018096924
1.0	100540000.0	100550000.0	2.0	3.004683017730713	1.4540398120880127
1.0	100570000.0	100580000.0	4.0	2.9460957050323486	1.420708417892456
1.0	100650000.0	100660000.0	1.0	2.986335277557373	1.4447128772735596
1.0	100710000.0	100720000.0	4.0	3.3753795623779297	1.5819575786590576
1.0	100830000.0	100840000.0	3.0	3.4408066272735596	1.6186702251434326
1.0	101110000.0	101120000.0	4.0	7.767773628234863	2.8491034507751465
1.0	101170000.0	101180000.0	6.0	6.790152072906494	2.635674476623535
1.0	101180000.0	101190000.0	7.0	7.375185489654541	2.7742717266082764
1.0	101200000.0	101210000.0	5.0	6.998969078063965	2.6815547943115234
1.0	101210000.0	101220000.0	6.0	7.718260288238525	2.849499464035034
1.0	101240000.0	101250000.0	6.0	8.474035263061523	2.9946136474609375
1.0	101350000.0	101360000.0	1.0	3.7425074577331543	1.6883265972137451
1.0	101370000.0	101380000.0	1.0	3.2856361865997314	1.5055795907974243
1.0	101380000.0	101390000.0	6.0	3.0380218029022217	1.443351149559021
1.0	101450000.0	101460000.0	0.0	2.661200761795044	1.3044248819351196
1.0	101480000.0	101490000.0	3.0	3.0172626972198486	1.4352515935897827
1.0	101490000.0	101500000.0	2.0	3.2718634605407715	1.540306806564331
1.0	101510000.0	101520000.0	5.0	4.191566467285156	1.8679850101470947
1.0	101550000.0	101560000.0	1.0	5.687651634216309	2.331702709197998
1.0	101570000.0	101580000.0	8.0	6.599053382873535	2.5953452587127686
1.0	101630000.0	101640000.0	11.0	8.989097595214844	3.0808517932891846
1.0	101670000.0	101680000.0	6.0	11.19175910949707	3.365469455718994
1.0	101690000.0	101700000.0	9.0	11.015727043151855	3.3492531776428223
1.0	101710000.0	101720000.0	11.0	12.2538480758667	3.464543581008911
1.0	101910000.0	101920000.0	15.0	16.538551330566406	3.8115010261535645
1.0	101920000.0	101930000.0	10.0	14.936857223510742	3.6660118103027344
1.0	102020000.0	102030000.0	13.0	15.225288391113281	3.689401149749756
1.0	102040000.0	102050000.0	14.0	14.93358325958252	3.6666550636291504
1.0	102050000.0	102060000.0	9.0	15.559906005859375	3.7142868041992188
1.0	102070000.0	102080000.0	9.0	15.100454330444336	3.6859428882598877
1.0	102090000.0	102100000.0	17.0	13.744089126586914	3.5841267108917236
1.0	102120000.0	102130000.0	16.0	16.58133316040039	3.827256679534912
1.0	102180000.0	102190000.0	13.0	15.896402359008789	3.748156785964966
1.0	102300000.0	102310000.0	17.0	17.885385513305664	3.9389355182647705
1.0	102320000.0	102330000.0	13.0	17.57538604736328	3.895259141921997
1.0	102460000.0	102470000.0	14.0	18.901214599609375	4.047547817230225
1.0	102480000.0	102490000.0	18.0	20.52992820739746	4.203763008117676
1.0	102500000.0	102510000.0	20.0	20.723709106445312	4.230315208435059
1.0	102600000.0	102610000.0	31.0	18.87590980529785	4.0286688804626465
1.0	102730000.0	102740000.0	17.0	18.021137237548828	3.9467201232910156
1.0	102770000.0	102780000.0	12.0	16.631322860717773	3.8848795890808105
1.0	102790000.0	102800000.0	18.0	19.54764175415039	4.111969947814941
1.0	102860000.0	102870000.0	24.0	20.898656845092773	4.250700950622559
1.0	102870000.0	102880000.0	22.0	20.561277389526367	4.215651512145996
1.0	102890000.0	102900000.0	21.0	19.557910919189453	4.12868595123291
1.0	102910000.0	102920000.0	18.0	16.42425537109375	3.961846113204956
1.0	102940000.0	102950000.0	23.0	18.72066879272461	4.070675849914551
1.0	103020000.0	103030000.0	26.0	20.651819229125977	4.230771064758301
1.0	103120000.0	103130000.0	22.0	21.37227439880371	4.306417942047119
1.0	103160000.0	103170000.0	19.0	16.06035614013672	3.7640156745910645
1.0	103180000.0	103190000.0	22.0	16.241575241088867	3.7900047302246094
1.0	103250000.0	103260000.0	8.0	19.244205474853516	4.070858001708984
1.0	103260000.0	103270000.0	12.0	18.937103271484375	4.041142463684082
1.0	103280000.0	103290000.0	14.0	18.7810115814209	4.026966094970703
1.0	103300000.0	103310000.0	22.0	19.361425399780273	4.101780414581299
1.0	103310000.0	103320000.0	33.0	18.188390731811523	3.964209794998169
1.0	103410000.0	103420000.0	18.0	17.546695709228516	3.8990814685821533
1.0	103430000.0	103440000.0	16.0	17.59402084350586	3.896595001220703
1.0	103470000.0	103480000.0	22.0	16.998340606689453	3.840752124786377
1.0	103500000.0	103510000.0	13.0	17.0048885345459	3.8550658226013184
1.0	103560000.0	103570000.0	15.0	15.635108947753906	3.731301784515381
1.0	103760000.0	103770000.0	25.0	15.406225204467773	3.490230083465576
1.0	104020000.0	104030000.0	8.0	4.7217607498168945	2.0162110328674316
1.0	104030000.0	104040000.0	11.0	4.8965959548950195	2.1033592224121094
1.0	104040000.0	104050000.0	7.0	4.768034934997559	2.051088333129883
1.0	104050000.0	104060000.0	7.0	4.289223670959473	1.87455153465271
1.0	104390000.0	104400000.0	23.0	16.67632484436035	3.8149821758270264
1.0	104450000.0	104460000.0	14.0	20.399822235107422	4.198563575744629
1.0	104490000.0	104500000.0	22.0	19.25800895690918	4.0847578048706055
1.0	104560000.0	104570000.0	21.0	21.491418838500977	4.328841209411621
1.0	104600000.0	104610000.0	24.0	20.65793800354004	4.214425086975098
1.0	104680000.0	104690000.0	20.0	22.250194549560547	4.36826229095459
1.0	104690000.0	104700000.0	15.0	23.189916610717773	4.4562788009643555
1.0	104940000.0	104950000.0	18.0	23.55172348022461	4.4799485206604
1.0	105130000.0	105140000.0	34.0	22.162490844726562	4.3706207275390625
1.0	105140000.0	105150000.0	26.0	23.320646286010742	4.485387325286865
1.0	105170000.0	105180000.0	18.0	20.945877075195312	4.252486228942871
1.0	105190000.0	105200000.0	21.0	19.413585662841797	4.113542079925537
1.0	105260000.0	105270000.0	13.0	20.768545150756836	4.248856544494629
1.0	105280000.0	105290000.0	17.0	18.192447662353516	3.961251735687256
1.0	105340000.0	105350000.0	21.0	18.239856719970703	3.9643032550811768
1.0	105360000.0	105370000.0	10.0	13.15313720703125	3.704416275024414
1.0	105410000.0	105420000.0	16.0	15.111778259277344	3.7195096015930176
1.0	105420000.0	105430000.0	20.0	17.359323501586914	3.8749237060546875
1.0	105430000.0	105440000.0	20.0	17.12019920349121	3.8530020713806152
1.0	105440000.0	105450000.0	19.0	17.95489501953125	3.936485767364502
1.0	105490000.0	105500000.0	22.0	17.713369369506836	3.9110488891601562
1.0	105520000.0	105530000.0	15.0	18.492483139038086	4.003285884857178
1.0	105630000.0	105640000.0	21.0	18.46547508239746	3.9910995960235596
1.0	105640000.0	105650000.0	12.0	18.76008415222168	4.017871379852295
1.0	105660000.0	105670000.0	20.0	17.77011489868164	3.918396472930908
1.0	105690000.0	105700000.0	9.0	17.511159896850586	3.890942335128784
1.0	105730000.0	105740000.0	15.0	15.719286918640137	3.809669017791748
1.0	105740000.0	105750000.0	19.0	21.329071044921875	4.311060905456543
1.0	105760000.0	105770000.0	13.0	15.487812995910645	3.826021909713745
1.0	105780000.0	105790000.0	14.0	19.355327606201172	4.092656135559082
1.0	105840000.0	105850000.0	23.0	19.75829315185547	4.127626895904541
1.0	105890000.0	105900000.0	26.0	21.851558685302734	4.348812103271484
1.0	105910000.0	105920000.0	24.0	20.25566291809082	4.179468631744385
1.0	105940000.0	105950000.0	19.0	20.646621704101562	4.218440532684326
1.0	106010000.0	106020000.0	15.0	20.12259292602539	4.165279388427734
1.0	106090000.0	106100000.0	21.0	18.409893035888672	3.9818522930145264
1.0	106140000.0	106150000.0	20.0	19.77081871032715	4.123349189758301
1.0	106230000.0	106240000.0	23.0	19.892953872680664	4.145458698272705
1.0	106370000.0	106380000.0	15.0	17.227407455444336	3.863377332687378
1.0	106470000.0	106480000.0	17.0	21.363277435302734	4.326672554016113
1.0	106590000.0	106600000.0	19.0	19.39866828918457	4.092138767242432
1.0	106600000.0	106610000.0	12.0	18.95101547241211	4.039948463439941
1.0	106660000.0	106670000.0	23.0	19.085620880126953	4.08251428604126
1.0	106670000.0	106680000.0	16.0	16.570446014404297	3.8190791606903076
1.0	106730000.0	106740000.0	23.0	19.73991584777832	4.198822021484375
1.0	106760000.0	106770000.0	8.0	16.39414405822754	3.798036575317383
1.0	106800000.0	106810000.0	13.0	16.738380432128906	3.820523500442505
1.0	106840000.0	106850000.0	13.0	15.066752433776855	3.6751022338867188
1.0	106880000.0	106890000.0	17.0	15.519696235656738	3.714777708053589
1.0	106910000.0	106920000.0	7.0	16.413618087768555	3.7966113090515137
1.0	106940000.0	106950000.0	19.0	14.21894645690918	3.6126980781555176
1.0	106950000.0	106960000.0	15.0	12.908953666687012	3.5276780128479004
1.0	106970000.0	106980000.0	15.0	13.671783447265625	3.5719776153564453
1.0	106980000.0	106990000.0	14.0	12.702728271484375	3.499173402786255
1.0	107000000.0	107010000.0	14.0	13.225382804870605	3.5398268699645996
1.0	107300000.0	107310000.0	5.0	10.350667953491211	3.2703540325164795
1.0	107360000.0	107370000.0	10.0	10.019960403442383	3.2298812866210938
1.0	107520000.0	107530000.0	6.0	8.370153427124023	2.968872547149658
1.0	107550000.0	107560000.0	12.0	9.298187255859375	3.1302714347839355
1.0	107560000.0	107570000.0	8.0	9.881616592407227	3.212942600250244
1.0	107580000.0	107590000.0	11.0	9.71607494354248	3.189818859100342
1.0	107610000.0	107620000.0	7.0	8.890803337097168	3.0622780323028564
1.0	107640000.0	107650000.0	12.0	9.118790626525879	3.102921962738037
1.0	107750000.0	107760000.0	5.0	9.744131088256836	3.1932663917541504
1.0	107810000.0	107820000.0	3.0	8.212235450744629	2.9419751167297363
1.0	107820000.0	107830000.0	7.0	7.578827857971191	2.8109536170959473
1.0	107920000.0	107930000.0	6.0	7.935559272766113	2.887683153152466
1.0	107930000.0	107940000.0	8.0	8.737394332885742	3.039036512374878
1.0	107960000.0	107970000.0	4.0	8.209665298461914	2.941333770751953
1.0	107970000.0	107980000.0	6.0	6.912683010101318	2.6516928672790527
1.0	108030000.0	108040000.0	11.0	6.916136264801025	2.6622612476348877
1.0	108040000.0	108050000.0	9.0	7.1074042320251465	2.717071294784546
[truncated: 47,563 more rows]
