# Supplementary material for: Genome-wide mapping of somatic mutation rates uncovers drivers of cancer
Source: Nat Biotechnol. 2022 Jun 20;40(11):1634–43. doi: 10.1038/s41587-022-01353-8 (PMC9646522; doi:10.1038/s41587-022-01353-8)
Supplement: Supplementary file 4 — Regions and model predictions for each fold of each cancer for which a deep learning model was trained. Regions that were filtered are also listed along with their respective model predictions. [file 41587_2022_1353_MOESM4_ESM.zip › kfold_results/Lung-SCC/fold_2.txt]

CHROM	START	END	Y_TRUE	Y_PRED	STD
1.0	880000.0	890000.0	3.0	2.8075833320617676	1.3598277568817139
1.0	890000.0	900000.0	4.0	3.07033371925354	1.5183868408203125
1.0	930000.0	940000.0	2.0	4.067883014678955	2.2878124713897705
1.0	1020000.0	1030000.0	4.0	3.4287962913513184	1.5837621688842773
1.0	1080000.0	1090000.0	4.0	4.494693756103516	1.8992449045181274
1.0	1100000.0	1110000.0	2.0	3.8179099559783936	1.7588239908218384
1.0	1180000.0	1190000.0	3.0	3.315281391143799	1.526342511177063
1.0	1200000.0	1210000.0	2.0	3.5806407928466797	1.8430678844451904
1.0	1210000.0	1220000.0	3.0	3.744251251220703	1.6886463165283203
1.0	1260000.0	1270000.0	4.0	2.5312259197235107	1.0882853269577026
1.0	1340000.0	1350000.0	2.0	2.239173412322998	1.3263227939605713
1.0	1450000.0	1460000.0	5.0	3.0271694660186768	1.4077458381652832
1.0	1590000.0	1600000.0	2.0	2.6865856647491455	1.2629611492156982
1.0	1600000.0	1610000.0	5.0	2.6450767517089844	1.2710765600204468
1.0	1610000.0	1620000.0	2.0	2.583057165145874	1.2532291412353516
1.0	1700000.0	1710000.0	4.0	2.5368053913116455	1.3040308952331543
1.0	1720000.0	1730000.0	4.0	2.1226139068603516	1.1381800174713135
1.0	1790000.0	1800000.0	1.0	2.9074618816375732	1.365199089050293
1.0	1850000.0	1860000.0	2.0	5.576905250549316	2.452742099761963
1.0	1940000.0	1950000.0	4.0	4.942008018493652	2.060054063796997
1.0	1960000.0	1970000.0	11.0	5.168758392333984	2.0930075645446777
1.0	2200000.0	2210000.0	5.0	2.409768581390381	1.2664132118225098
1.0	2230000.0	2240000.0	0.0	2.5360443592071533	1.3271844387054443
1.0	2240000.0	2250000.0	1.0	2.9599292278289795	1.3868098258972168
1.0	2280000.0	2290000.0	0.0	3.004223108291626	1.5069732666015625
1.0	2310000.0	2320000.0	6.0	2.333486557006836	1.1192620992660522
1.0	2340000.0	2350000.0	2.0	3.3746306896209717	1.7541831731796265
1.0	2350000.0	2360000.0	1.0	3.459421157836914	1.7312023639678955
1.0	2420000.0	2430000.0	4.0	3.5935161113739014	1.6175285577774048
1.0	2480000.0	2490000.0	0.0	5.0729899406433105	3.3080077171325684
1.0	2500000.0	2510000.0	4.0	4.074911594390869	1.9412590265274048
1.0	2720000.0	2730000.0	3.0	7.7916436195373535	3.1658527851104736
1.0	2800000.0	2810000.0	5.0	8.445977210998535	2.9242591857910156
1.0	2820000.0	2830000.0	6.0	10.452909469604492	3.4058616161346436
1.0	2880000.0	2890000.0	7.0	9.120841979980469	3.0155577659606934
1.0	2890000.0	2900000.0	4.0	8.948229789733887	2.9818241596221924
1.0	2910000.0	2920000.0	38.0	8.196244239807129	2.828305721282959
1.0	2920000.0	2930000.0	3.0	8.798486709594727	2.945997714996338
1.0	3020000.0	3030000.0	3.0	5.638031959533691	2.2011752128601074
1.0	3120000.0	3130000.0	3.0	4.986672878265381	2.0015101432800293
1.0	3150000.0	3160000.0	7.0	5.0652875900268555	2.042632818222046
1.0	3190000.0	3200000.0	2.0	5.331791400909424	2.1010279655456543
1.0	3270000.0	3280000.0	9.0	5.132574558258057	2.0842432975769043
1.0	3470000.0	3480000.0	0.0	3.4093666076660156	1.5829484462738037
1.0	3600000.0	3610000.0	3.0	3.2912330627441406	1.613429307937622
1.0	3660000.0	3670000.0	2.0	3.2504382133483887	1.5799686908721924
1.0	3690000.0	3700000.0	3.0	2.5954535007476807	1.2738032341003418
1.0	3760000.0	3770000.0	1.0	2.1615829467773438	1.1373504400253296
1.0	3800000.0	3810000.0	1.0	1.9999046325683594	1.0849530696868896
1.0	4000000.0	4010000.0	6.0	6.379213809967041	3.0170087814331055
1.0	4010000.0	4020000.0	3.0	5.467907428741455	2.4390387535095215
1.0	4080000.0	4090000.0	5.0	7.581689357757568	2.7007617950439453
1.0	4200000.0	4210000.0	9.0	7.300302028656006	2.6319034099578857
1.0	4230000.0	4240000.0	5.0	7.196539402008057	2.620389938354492
1.0	4310000.0	4320000.0	3.0	7.238990783691406	2.624537944793701
1.0	4340000.0	4350000.0	9.0	7.000380516052246	2.567955255508423
1.0	4440000.0	4450000.0	11.0	7.278604030609131	2.6297855377197266
1.0	4450000.0	4460000.0	8.0	7.167261600494385	2.6085617542266846
1.0	4600000.0	4610000.0	7.0	7.181223392486572	2.610530376434326
1.0	4750000.0	4760000.0	2.0	6.361349582672119	2.388498306274414
1.0	4800000.0	4810000.0	2.0	5.813445091247559	2.261582851409912
1.0	4860000.0	4870000.0	5.0	6.021360874176025	2.3221683502197266
1.0	5110000.0	5120000.0	7.0	7.728158473968506	2.7320187091827393
1.0	5140000.0	5150000.0	8.0	8.917594909667969	2.979940176010132
1.0	5190000.0	5200000.0	8.0	8.484811782836914	2.891500949859619
1.0	5210000.0	5220000.0	5.0	8.686700820922852	2.945916175842285
1.0	5270000.0	5280000.0	8.0	8.037496566772461	2.7928593158721924
1.0	5370000.0	5380000.0	6.0	7.2035369873046875	2.62429141998291
1.0	5430000.0	5440000.0	4.0	7.461798667907715	2.6678872108459473
1.0	5440000.0	5450000.0	4.0	7.501811981201172	2.6786656379699707
1.0	5480000.0	5490000.0	4.0	7.082484245300293	2.5526273250579834
1.0	5490000.0	5500000.0	8.0	7.906163215637207	2.8070318698883057
1.0	5510000.0	5520000.0	8.0	6.368268013000488	2.3907017707824707
1.0	5620000.0	5630000.0	4.0	5.375306129455566	2.1596150398254395
1.0	5670000.0	5680000.0	1.0	5.156687259674072	2.0765838623046875
1.0	5690000.0	5700000.0	8.0	4.884779930114746	2.014228105545044
1.0	5700000.0	5710000.0	4.0	5.211845874786377	2.0929996967315674
1.0	5710000.0	5720000.0	0.0	5.209585666656494	2.0664236545562744
1.0	5730000.0	5740000.0	4.0	6.742318153381348	2.564101457595825
1.0	5810000.0	5820000.0	7.0	6.18965482711792	2.3633229732513428
1.0	5910000.0	5920000.0	5.0	4.891494274139404	2.0082013607025146
1.0	5930000.0	5940000.0	2.0	3.348130464553833	1.5421918630599976
1.0	5940000.0	5950000.0	4.0	3.3429012298583984	1.5496939420700073
1.0	5970000.0	5980000.0	5.0	2.8643300533294678	1.3535261154174805
1.0	6060000.0	6070000.0	3.0	3.0772039890289307	1.5151619911193848
1.0	6100000.0	6110000.0	4.0	2.826538562774658	1.3278577327728271
1.0	6140000.0	6150000.0	2.0	3.5820446014404297	1.6797510385513306
1.0	6200000.0	6210000.0	3.0	4.396745204925537	1.9174190759658813
1.0	6250000.0	6260000.0	1.0	3.4147117137908936	1.6808029413223267
1.0	6270000.0	6280000.0	3.0	3.1474316120147705	1.4636337757110596
1.0	6360000.0	6370000.0	3.0	3.1836981773376465	1.4795582294464111
1.0	6390000.0	6400000.0	3.0	3.3903000354766846	1.5644004344940186
1.0	6440000.0	6450000.0	6.0	3.32098650932312	1.517499566078186
1.0	6450000.0	6460000.0	4.0	3.823057174682617	1.8629032373428345
1.0	6490000.0	6500000.0	3.0	4.316839694976807	1.9264004230499268
1.0	6700000.0	6710000.0	2.0	2.9485831260681152	1.3878648281097412
1.0	6820000.0	6830000.0	4.0	4.137375831604004	1.796841025352478
1.0	6850000.0	6860000.0	0.0	2.7098581790924072	1.3045933246612549
1.0	6860000.0	6870000.0	3.0	2.838442325592041	1.346863031387329
1.0	6920000.0	6930000.0	1.0	3.0169336795806885	1.4032703638076782
1.0	6940000.0	6950000.0	3.0	2.6756505966186523	1.2781221866607666
1.0	7020000.0	7030000.0	4.0	4.236441135406494	1.849933385848999
1.0	7030000.0	7040000.0	3.0	3.8973212242126465	1.7178733348846436
1.0	7060000.0	7070000.0	4.0	3.945460557937622	1.7242133617401123
1.0	7130000.0	7140000.0	3.0	4.5765180587768555	1.941300630569458
1.0	7250000.0	7260000.0	1.0	4.771399021148682	1.958879828453064
1.0	7270000.0	7280000.0	4.0	4.952544212341309	1.9999439716339111
1.0	7290000.0	7300000.0	6.0	5.161782741546631	2.0681681632995605
1.0	7320000.0	7330000.0	3.0	4.268636226654053	1.8112542629241943
1.0	7420000.0	7430000.0	5.0	4.949289798736572	2.048476457595825
1.0	7440000.0	7450000.0	6.0	4.794495582580566	1.9654697179794312
1.0	7580000.0	7590000.0	4.0	4.348715782165527	1.8319915533065796
1.0	7630000.0	7640000.0	0.0	4.389562129974365	1.8249988555908203
1.0	7650000.0	7660000.0	5.0	4.08472204208374	1.771878957748413
1.0	7670000.0	7680000.0	3.0	4.470480918884277	1.8934211730957031
1.0	7820000.0	7830000.0	2.0	3.4126782417297363	1.541980504989624
1.0	7900000.0	7910000.0	1.0	2.8574752807617188	1.335038185119629
1.0	7910000.0	7920000.0	6.0	3.3356635570526123	1.5252468585968018
1.0	8030000.0	8040000.0	4.0	2.54664945602417	1.2564374208450317
1.0	8040000.0	8050000.0	2.0	2.617546796798706	1.2718065977096558
1.0	8050000.0	8060000.0	0.0	3.0532302856445312	1.4517570734024048
1.0	8100000.0	8110000.0	2.0	2.9985203742980957	1.4100183248519897
1.0	8120000.0	8130000.0	4.0	3.711653470993042	1.650921106338501
1.0	8140000.0	8150000.0	1.0	3.3694419860839844	1.549211025238037
1.0	8160000.0	8170000.0	1.0	3.823631763458252	1.6994693279266357
1.0	8230000.0	8240000.0	1.0	3.372576951980591	1.5399208068847656
1.0	8290000.0	8300000.0	3.0	3.5490875244140625	1.6690547466278076
1.0	8320000.0	8330000.0	3.0	3.1916117668151855	1.5159722566604614
1.0	8340000.0	8350000.0	2.0	3.730027675628662	1.669439673423767
1.0	8470000.0	8480000.0	3.0	2.060570240020752	1.1083487272262573
1.0	8490000.0	8500000.0	0.0	2.7974395751953125	1.3121252059936523
1.0	8580000.0	8590000.0	3.0	2.4536919593811035	1.214961051940918
1.0	8600000.0	8610000.0	1.0	2.4472060203552246	1.1758549213409424
1.0	8640000.0	8650000.0	2.0	2.810361862182617	1.3377879858016968
1.0	8680000.0	8690000.0	2.0	2.7607741355895996	1.2969655990600586
1.0	8740000.0	8750000.0	3.0	2.3229892253875732	1.125095248222351
1.0	8830000.0	8840000.0	2.0	2.6241118907928467	1.2422672510147095
1.0	8960000.0	8970000.0	1.0	3.276695966720581	1.502192497253418
1.0	8970000.0	8980000.0	4.0	4.320770263671875	1.8497068881988525
1.0	9050000.0	9060000.0	3.0	4.979899883270264	2.037675619125366
1.0	9060000.0	9070000.0	2.0	5.073862075805664	2.0674564838409424
1.0	9080000.0	9090000.0	4.0	4.839649200439453	2.0234215259552
1.0	9090000.0	9100000.0	4.0	4.665680885314941	1.9534927606582642
1.0	9160000.0	9170000.0	4.0	2.4907679557800293	1.200005292892456
1.0	9170000.0	9180000.0	0.0	2.587952136993408	1.2358211278915405
1.0	9270000.0	9280000.0	3.0	3.8635878562927246	1.8839986324310303
1.0	9300000.0	9310000.0	3.0	2.3437490463256836	1.181565761566162
1.0	9350000.0	9360000.0	0.0	3.478109359741211	1.6690104007720947
1.0	9370000.0	9380000.0	1.0	3.112243413925171	1.4564125537872314
1.0	9380000.0	9390000.0	5.0	3.1549415588378906	1.4696784019470215
1.0	9390000.0	9400000.0	5.0	3.553771495819092	1.6395858526229858
1.0	9460000.0	9470000.0	4.0	5.080563545227051	2.0536773204803467
1.0	9560000.0	9570000.0	4.0	4.6927924156188965	1.972184181213379
1.0	9630000.0	9640000.0	1.0	2.6258296966552734	1.2646985054016113
1.0	9680000.0	9690000.0	4.0	3.617955446243286	1.7061996459960938
1.0	9820000.0	9830000.0	4.0	2.4105560779571533	1.22373366355896
1.0	9860000.0	9870000.0	1.0	2.469695568084717	1.2447606325149536
1.0	9890000.0	9900000.0	1.0	2.705765962600708	1.289000391960144
1.0	9900000.0	9910000.0	3.0	2.6665549278259277	1.2601814270019531
1.0	9970000.0	9980000.0	4.0	2.564337730407715	1.2256443500518799
1.0	10000000.0	10010000.0	2.0	2.7220892906188965	1.4390990734100342
1.0	10120000.0	10130000.0	2.0	2.8996665477752686	1.3577587604522705
1.0	10130000.0	10140000.0	2.0	2.8265018463134766	1.3489488363265991
1.0	10140000.0	10150000.0	1.0	3.0506808757781982	1.4226601123809814
1.0	10220000.0	10230000.0	13.0	2.639629602432251	1.2704178094863892
1.0	10250000.0	10260000.0	2.0	4.635933876037598	1.9326616525650024
1.0	10410000.0	10420000.0	3.0	2.472644805908203	1.1902430057525635
1.0	10460000.0	10470000.0	2.0	2.5071706771850586	1.2329435348510742
1.0	10550000.0	10560000.0	1.0	2.4694225788116455	1.2350893020629883
1.0	10670000.0	10680000.0	2.0	2.598356246948242	1.2345597743988037
1.0	10770000.0	10780000.0	5.0	3.2802886962890625	1.5448386669158936
1.0	10780000.0	10790000.0	6.0	2.9960460662841797	1.3980134725570679
1.0	10840000.0	10850000.0	2.0	3.4708237648010254	1.5899845361709595
1.0	10950000.0	10960000.0	2.0	4.151462078094482	1.8283250331878662
1.0	10960000.0	10970000.0	2.0	3.9172768592834473	1.7621181011199951
1.0	11020000.0	11030000.0	2.0	3.9037814140319824	1.7899940013885498
1.0	11170000.0	11180000.0	1.0	2.3437931537628174	1.1617860794067383
1.0	11210000.0	11220000.0	1.0	2.1376888751983643	1.1083124876022339
1.0	11240000.0	11250000.0	3.0	2.1391568183898926	1.0587278604507446
1.0	11250000.0	11260000.0	3.0	2.083329677581787	1.11459219455719
1.0	11380000.0	11390000.0	5.0	4.625636577606201	1.9127124547958374
1.0	11420000.0	11430000.0	5.0	5.354816436767578	2.136793613433838
1.0	11430000.0	11440000.0	6.0	5.428907871246338	2.1323933601379395
1.0	11440000.0	11450000.0	6.0	6.000456809997559	2.298452615737915
1.0	11450000.0	11460000.0	10.0	6.380018711090088	2.4649386405944824
1.0	11470000.0	11480000.0	5.0	7.251574516296387	2.629826545715332
1.0	11500000.0	11510000.0	2.0	6.5142316818237305	2.4295406341552734
1.0	11870000.0	11880000.0	3.0	3.2494750022888184	1.5603500604629517
1.0	11900000.0	11910000.0	3.0	3.259014844894409	1.5297629833221436
1.0	11910000.0	11920000.0	4.0	5.0461602210998535	2.0873029232025146
1.0	11980000.0	11990000.0	4.0	2.8511581420898438	1.3573087453842163
1.0	11990000.0	12000000.0	2.0	3.298736572265625	1.598198413848877
1.0	12070000.0	12080000.0	2.0	3.2776191234588623	1.5164928436279297
1.0	12110000.0	12120000.0	6.0	4.091876983642578	1.7675144672393799
1.0	12210000.0	12220000.0	0.0	4.090699195861816	1.8700288534164429
1.0	12250000.0	12260000.0	6.0	3.1717369556427	1.4825780391693115
1.0	12270000.0	12280000.0	3.0	3.790595293045044	1.7334718704223633
1.0	12350000.0	12360000.0	3.0	2.438506603240967	1.200324535369873
1.0	12390000.0	12400000.0	1.0	2.3012852668762207	1.116040587425232
1.0	12460000.0	12470000.0	1.0	2.255507230758667	1.1368573904037476
1.0	12490000.0	12500000.0	1.0	2.206078052520752	1.1285932064056396
1.0	12560000.0	12570000.0	1.0	2.322213649749756	1.1323610544204712
1.0	12580000.0	12590000.0	3.0	3.0098845958709717	1.4986498355865479
1.0	13840000.0	13850000.0	5.0	4.591944694519043	1.949535608291626
1.0	13850000.0	13860000.0	4.0	4.7850141525268555	1.9743388891220093
1.0	13870000.0	13880000.0	6.0	4.915972709655762	1.9964767694473267
1.0	13910000.0	13920000.0	6.0	3.6017489433288574	1.607222557067871
1.0	13950000.0	13960000.0	8.0	4.118960380554199	1.7785505056381226
1.0	13970000.0	13980000.0	6.0	3.8415584564208984	1.6883481740951538
1.0	14000000.0	14010000.0	6.0	3.6378250122070312	1.6404567956924438
1.0	14100000.0	14110000.0	6.0	2.2246036529541016	1.1815260648727417
1.0	14140000.0	14150000.0	2.0	2.732630968093872	1.3266667127609253
1.0	14160000.0	14170000.0	3.0	3.6393814086914062	1.6433212757110596
1.0	14210000.0	14220000.0	2.0	4.197991847991943	1.7938063144683838
1.0	14250000.0	14260000.0	6.0	4.011731147766113	1.74853515625
1.0	14330000.0	14340000.0	3.0	4.506228446960449	1.9104468822479248
1.0	14360000.0	14370000.0	3.0	4.2414374351501465	1.804154634475708
1.0	14400000.0	14410000.0	6.0	4.302099704742432	1.8564751148223877
1.0	14410000.0	14420000.0	2.0	4.332037448883057	1.8506056070327759
1.0	14490000.0	14500000.0	8.0	4.197735786437988	1.816021203994751
1.0	14520000.0	14530000.0	3.0	4.65431022644043	1.9434407949447632
1.0	14570000.0	14580000.0	6.0	4.305283069610596	1.8801946640014648
1.0	14650000.0	14660000.0	5.0	3.8863415718078613	1.732516884803772
1.0	14700000.0	14710000.0	1.0	3.978483200073242	1.8144960403442383
1.0	14780000.0	14790000.0	6.0	4.488045692443848	1.9001680612564087
1.0	14810000.0	14820000.0	6.0	4.020870208740234	1.7398045063018799
1.0	14830000.0	14840000.0	7.0	4.204130172729492	1.782448410987854
1.0	14890000.0	14900000.0	4.0	4.631977081298828	1.9315897226333618
1.0	14910000.0	14920000.0	6.0	4.230136871337891	1.7996562719345093
1.0	14940000.0	14950000.0	2.0	3.9437499046325684	1.713479995727539
1.0	15010000.0	15020000.0	4.0	3.94105863571167	1.7252309322357178
1.0	15050000.0	15060000.0	2.0	3.6309547424316406	1.6486523151397705
1.0	15070000.0	15080000.0	5.0	3.688472270965576	1.6667321920394897
1.0	15140000.0	15150000.0	2.0	3.549663543701172	1.620276689529419
1.0	15240000.0	15250000.0	2.0	3.720271587371826	1.6351127624511719
1.0	15600000.0	15610000.0	2.0	3.3842544555664062	1.61752450466156
1.0	15610000.0	15620000.0	3.0	3.89202880859375	1.702532172203064
1.0	15620000.0	15630000.0	6.0	3.8212802410125732	1.6883776187896729
1.0	15650000.0	15660000.0	1.0	3.710149049758911	1.6910178661346436
1.0	15670000.0	15680000.0	0.0	3.6762213706970215	1.715075135231018
1.0	15690000.0	15700000.0	2.0	4.043102264404297	1.773686408996582
1.0	15930000.0	15940000.0	3.0	4.171236991882324	2.0028491020202637
1.0	15940000.0	15950000.0	8.0	3.192734956741333	1.5026171207427979
1.0	16040000.0	16050000.0	1.0	2.512024402618408	1.225327491760254
1.0	16070000.0	16080000.0	1.0	4.124267578125	1.787615180015564
1.0	16160000.0	16170000.0	5.0	5.410880088806152	3.9287562370300293
1.0	16240000.0	16250000.0	2.0	2.143622636795044	1.1479780673980713
1.0	16290000.0	16300000.0	0.0	2.0446488857269287	1.104236364364624
1.0	16370000.0	16380000.0	2.0	3.5174918174743652	1.6602802276611328
1.0	16410000.0	16420000.0	3.0	2.793846607208252	1.3055378198623657
1.0	16420000.0	16430000.0	4.0	3.443463087081909	1.6078433990478516
1.0	16510000.0	16520000.0	5.0	2.662980318069458	1.2661224603652954
1.0	16640000.0	16650000.0	3.0	2.4739487171173096	1.230605959892273
1.0	16660000.0	16670000.0	2.0	2.687636137008667	1.280421495437622
1.0	16670000.0	16680000.0	3.0	3.3411991596221924	1.6549898386001587
1.0	16730000.0	16740000.0	2.0	4.346995830535889	1.8625733852386475
1.0	16770000.0	16780000.0	2.0	2.461561918258667	1.2586970329284668
1.0	16780000.0	16790000.0	1.0	2.6093952655792236	1.2688437700271606
1.0	17020000.0	17030000.0	9.0	5.763052940368652	2.345900058746338
1.0	17040000.0	17050000.0	10.0	4.4277520179748535	1.9210841655731201
1.0	17230000.0	17240000.0	4.0	3.7716357707977295	1.6306602954864502
1.0	17240000.0	17250000.0	4.0	2.7908105850219727	1.2074296474456787
1.0	17310000.0	17320000.0	4.0	3.0073676109313965	1.4066717624664307
1.0	17320000.0	17330000.0	1.0	2.8341145515441895	1.341430902481079
1.0	17410000.0	17420000.0	4.0	3.7228550910949707	1.6756818294525146
1.0	17470000.0	17480000.0	2.0	5.040832996368408	2.093529224395752
1.0	17490000.0	17500000.0	6.0	4.218367576599121	1.8084787130355835
1.0	17500000.0	17510000.0	2.0	4.2345685958862305	1.826951265335083
1.0	17530000.0	17540000.0	5.0	3.994969129562378	1.771324872970581
1.0	17610000.0	17620000.0	5.0	4.163943290710449	1.855691909790039
1.0	17650000.0	17660000.0	6.0	3.751441478729248	1.7007973194122314
1.0	17660000.0	17670000.0	3.0	4.0738396644592285	1.8049077987670898
1.0	17700000.0	17710000.0	3.0	4.277612686157227	1.858986258506775
1.0	17710000.0	17720000.0	4.0	4.4501166343688965	1.9012130498886108
1.0	17730000.0	17740000.0	1.0	2.930388927459717	1.4660481214523315
1.0	17890000.0	17900000.0	2.0	2.80594539642334	1.3394453525543213
1.0	17930000.0	17940000.0	1.0	2.6986613273620605	1.3057196140289307
1.0	17940000.0	17950000.0	3.0	2.865171432495117	1.4106791019439697
1.0	17950000.0	17960000.0	3.0	2.6398632526397705	1.3308565616607666
1.0	17980000.0	17990000.0	2.0	3.135105848312378	1.4637629985809326
1.0	18000000.0	18010000.0	6.0	3.211707592010498	1.5064291954040527
1.0	18030000.0	18040000.0	4.0	5.904590129852295	2.4457921981811523
1.0	18060000.0	18070000.0	6.0	5.468531608581543	2.1760714054107666
1.0	18110000.0	18120000.0	7.0	6.557964324951172	2.4625601768493652
1.0	18280000.0	18290000.0	8.0	6.044685363769531	2.3127641677856445
1.0	18290000.0	18300000.0	9.0	6.19820499420166	2.369718551635742
1.0	18330000.0	18340000.0	5.0	7.0065484046936035	2.5639729499816895
1.0	18520000.0	18530000.0	10.0	7.287589073181152	2.6432151794433594
1.0	18540000.0	18550000.0	8.0	7.347440242767334	2.6496167182922363
1.0	18560000.0	18570000.0	12.0	6.948489189147949	2.5391526222229004
1.0	18580000.0	18590000.0	9.0	7.839842319488525	2.7563817501068115
1.0	18690000.0	18700000.0	6.0	6.793328762054443	2.5197958946228027
1.0	18700000.0	18710000.0	5.0	7.48657751083374	2.692326784133911
1.0	18790000.0	18800000.0	2.0	5.6161699295043945	2.1736109256744385
1.0	18810000.0	18820000.0	9.0	5.609304428100586	2.185070037841797
1.0	18820000.0	18830000.0	5.0	6.017350673675537	2.31514048576355
1.0	18840000.0	18850000.0	4.0	5.5864434242248535	2.1737263202667236
1.0	18870000.0	18880000.0	2.0	6.358750343322754	2.3943018913269043
1.0	19000000.0	19010000.0	5.0	5.92746114730835	2.312878370285034
1.0	19020000.0	19030000.0	2.0	6.044515609741211	2.329836845397949
1.0	19040000.0	19050000.0	7.0	5.607621192932129	2.2423348426818848
1.0	19070000.0	19080000.0	5.0	5.254703521728516	2.1224446296691895
1.0	19160000.0	19170000.0	2.0	5.198604583740234	2.1135246753692627
1.0	19190000.0	19200000.0	2.0	4.088625431060791	1.8292920589447021
1.0	19200000.0	19210000.0	8.0	3.150319814682007	1.4630793333053589
1.0	19210000.0	19220000.0	4.0	3.3182435035705566	1.5489416122436523
1.0	19280000.0	19290000.0	4.0	3.2651352882385254	1.9508594274520874
1.0	19350000.0	19360000.0	1.0	3.0839149951934814	1.482775092124939
1.0	19370000.0	19380000.0	1.0	3.185638189315796	1.5475823879241943
1.0	19670000.0	19680000.0	5.0	2.129037380218506	1.1191141605377197
1.0	19680000.0	19690000.0	3.0	2.129843235015869	1.139762282371521
1.0	19690000.0	19700000.0	3.0	2.084794044494629	1.1214101314544678
1.0	19700000.0	19710000.0	4.0	2.131169557571411	1.0723532438278198
1.0	19710000.0	19720000.0	2.0	2.0981693267822266	1.1242070198059082
1.0	19740000.0	19750000.0	1.0	2.28674054145813	1.212834358215332
1.0	19760000.0	19770000.0	1.0	2.414316177368164	1.2695008516311646
1.0	19800000.0	19810000.0	6.0	2.3862862586975098	1.2620048522949219
1.0	19810000.0	19820000.0	1.0	3.1526272296905518	2.812931537628174
1.0	19950000.0	19960000.0	1.0	2.2380013465881348	1.1062297821044922
1.0	19980000.0	19990000.0	0.0	2.7071359157562256	1.2891418933868408
1.0	19990000.0	20000000.0	1.0	3.8431153297424316	1.889295220375061
1.0	20000000.0	20010000.0	2.0	2.878079652786255	1.4551399946212769
1.0	20040000.0	20050000.0	4.0	2.595787286758423	1.2294343709945679
1.0	20190000.0	20200000.0	2.0	5.5193071365356445	2.178321361541748
1.0	20220000.0	20230000.0	1.0	3.5520148277282715	1.6751877069473267
1.0	20440000.0	20450000.0	4.0	6.728329658508301	2.4967446327209473
1.0	20470000.0	20480000.0	4.0	5.759160041809082	2.2275469303131104
1.0	20510000.0	20520000.0	3.0	4.9304518699646	2.003037929534912
1.0	20530000.0	20540000.0	5.0	5.137240409851074	2.091012716293335
1.0	20580000.0	20590000.0	9.0	6.435330867767334	2.409724235534668
1.0	20630000.0	20640000.0	2.0	6.8098907470703125	2.509115695953369
1.0	20650000.0	20660000.0	8.0	6.0688676834106445	2.28987717628479
1.0	20660000.0	20670000.0	7.0	6.754271030426025	2.49594783782959
1.0	20700000.0	20710000.0	6.0	6.480757713317871	2.4082038402557373
1.0	20750000.0	20760000.0	11.0	6.206564903259277	2.340766429901123
1.0	20760000.0	20770000.0	5.0	6.5948309898376465	2.465623140335083
1.0	20860000.0	20870000.0	3.0	5.86627721786499	2.2857844829559326
1.0	20930000.0	20940000.0	6.0	4.46124792098999	1.9070956707000732
1.0	20940000.0	20950000.0	3.0	4.851637840270996	1.953735113143921
1.0	21030000.0	21040000.0	6.0	3.9518532752990723	1.7585153579711914
1.0	21100000.0	21110000.0	4.0	2.1731438636779785	1.1613460779190063
1.0	21120000.0	21130000.0	0.0	2.6627490520477295	1.2571786642074585
1.0	21150000.0	21160000.0	1.0	2.0502960681915283	1.106353759765625
1.0	21200000.0	21210000.0	3.0	2.125699281692505	1.0517756938934326
1.0	21270000.0	21280000.0	1.0	2.3307037353515625	1.1248385906219482
1.0	21290000.0	21300000.0	1.0	2.229879856109619	1.0990867614746094
1.0	21320000.0	21330000.0	4.0	2.370068073272705	1.149348258972168
1.0	21440000.0	21450000.0	4.0	2.6164867877960205	1.2442920207977295
1.0	21490000.0	21500000.0	0.0	2.8570523262023926	1.3687589168548584
1.0	21500000.0	21510000.0	1.0	3.756633758544922	2.2798850536346436
1.0	21550000.0	21560000.0	5.0	2.7695059776306152	1.3115347623825073
1.0	21590000.0	21600000.0	10.0	2.501870632171631	1.2547247409820557
1.0	21640000.0	21650000.0	4.0	3.293424129486084	1.5246070623397827
1.0	21670000.0	21680000.0	2.0	3.4959492683410645	1.8002386093139648
1.0	21700000.0	21710000.0	0.0	4.142882347106934	1.8030942678451538
1.0	21880000.0	21890000.0	6.0	3.2350311279296875	1.5630764961242676
1.0	21890000.0	21900000.0	1.0	3.513284206390381	1.6237471103668213
1.0	21910000.0	21920000.0	1.0	3.4428763389587402	1.6968390941619873
1.0	22080000.0	22090000.0	4.0	2.7046055793762207	1.2885417938232422
1.0	22100000.0	22110000.0	3.0	3.3334903717041016	1.639124870300293
1.0	22130000.0	22140000.0	4.0	4.286977767944336	1.846856713294983
1.0	22190000.0	22200000.0	3.0	2.667283058166504	1.305665135383606
1.0	22200000.0	22210000.0	3.0	2.6828243732452393	1.2800873517990112
1.0	22220000.0	22230000.0	0.0	2.421452045440674	1.2740415334701538
1.0	22250000.0	22260000.0	1.0	2.385463237762451	1.2293217182159424
1.0	22370000.0	22380000.0	2.0	2.9825046062469482	1.3991973400115967
1.0	22380000.0	22390000.0	3.0	2.220205068588257	1.1766042709350586
1.0	22410000.0	22420000.0	1.0	2.367248773574829	1.246493935585022
1.0	22490000.0	22500000.0	3.0	3.222263813018799	1.5482819080352783
1.0	22550000.0	22560000.0	1.0	3.3390979766845703	1.5932897329330444
1.0	22560000.0	22570000.0	1.0	3.1923270225524902	1.4961622953414917
1.0	22590000.0	22600000.0	1.0	3.7471020221710205	1.7032549381256104
1.0	22620000.0	22630000.0	0.0	3.710043430328369	1.6668970584869385
1.0	22710000.0	22720000.0	5.0	4.2389235496521	1.8158655166625977
1.0	22740000.0	22750000.0	5.0	3.5020534992218018	1.6209547519683838
1.0	22750000.0	22760000.0	7.0	3.74810791015625	1.6776310205459595
1.0	22810000.0	22820000.0	5.0	2.83461856842041	1.356603980064392
1.0	22870000.0	22880000.0	4.0	4.068660736083984	1.8057472705841064
1.0	22880000.0	22890000.0	4.0	4.099002361297607	1.804499864578247
1.0	22890000.0	22900000.0	3.0	4.044137954711914	1.8524110317230225
1.0	23020000.0	23030000.0	2.0	4.566771507263184	1.9300572872161865
1.0	23110000.0	23120000.0	3.0	4.32725715637207	1.8209537267684937
1.0	23160000.0	23170000.0	16.0	3.8592591285705566	1.7213542461395264
1.0	23180000.0	23190000.0	4.0	4.555445671081543	1.8774185180664062
1.0	23250000.0	23260000.0	5.0	4.294365406036377	1.8500324487686157
1.0	23370000.0	23380000.0	2.0	1.8225762844085693	1.0141606330871582
1.0	23390000.0	23400000.0	3.0	1.8642404079437256	1.029624104499817
1.0	23520000.0	23530000.0	4.0	3.9574222564697266	1.7092065811157227
1.0	23640000.0	23650000.0	1.0	2.7563633918762207	1.3847018480300903
1.0	23770000.0	23780000.0	1.0	2.4994845390319824	1.2383549213409424
1.0	23830000.0	23840000.0	3.0	2.6988844871520996	1.27573823928833
1.0	23960000.0	23970000.0	2.0	4.183836936950684	1.8135216236114502
1.0	24040000.0	24050000.0	2.0	3.0070252418518066	1.4024484157562256
1.0	24140000.0	24150000.0	4.0	2.47495698928833	1.1872658729553223
1.0	24360000.0	24370000.0	0.0	2.9730968475341797	1.5603992938995361
1.0	24400000.0	24410000.0	8.0	2.5659677982330322	1.341272234916687
1.0	24410000.0	24420000.0	2.0	3.0891499519348145	1.480022668838501
1.0	24440000.0	24450000.0	2.0	3.298163652420044	1.530329704284668
1.0	24460000.0	24470000.0	1.0	3.021378517150879	1.4045132398605347
1.0	24490000.0	24500000.0	2.0	3.22735333442688	1.5295886993408203
1.0	24500000.0	24510000.0	2.0	3.0454490184783936	1.4167400598526
1.0	24540000.0	24550000.0	4.0	3.7609145641326904	1.7017900943756104
1.0	24560000.0	24570000.0	2.0	3.728379726409912	1.669313669204712
1.0	24600000.0	24610000.0	0.0	3.9184563159942627	1.7133938074111938
1.0	24630000.0	24640000.0	4.0	3.377241611480713	1.5777862071990967
1.0	24640000.0	24650000.0	5.0	2.9483609199523926	1.4843883514404297
1.0	24690000.0	24700000.0	3.0	2.3152682781219482	1.1352880001068115
1.0	24700000.0	24710000.0	3.0	2.2784337997436523	1.2084839344024658
1.0	24770000.0	24780000.0	1.0	2.2916159629821777	1.1559717655181885
1.0	24780000.0	24790000.0	3.0	2.227908134460449	1.1090214252471924
1.0	24830000.0	24840000.0	1.0	2.755445957183838	1.3407877683639526
1.0	24850000.0	24860000.0	2.0	2.65761137008667	1.2614753246307373
1.0	24900000.0	24910000.0	2.0	3.4283080101013184	1.6037508249282837
1.0	24940000.0	24950000.0	1.0	4.2096848487854	1.8206743001937866
1.0	25030000.0	25040000.0	4.0	3.7367305755615234	1.67281973361969
1.0	25060000.0	25070000.0	3.0	3.5093986988067627	1.6440216302871704
1.0	25100000.0	25110000.0	1.0	2.507655620574951	1.2051057815551758
1.0	25180000.0	25190000.0	1.0	3.4998676776885986	1.6627540588378906
1.0	25210000.0	25220000.0	2.0	4.088855743408203	1.8805500268936157
1.0	25470000.0	25480000.0	7.0	4.437941551208496	1.8786674737930298
1.0	25480000.0	25490000.0	2.0	4.8057427406311035	1.9923197031021118
1.0	25500000.0	25510000.0	1.0	3.9892401695251465	1.7236926555633545
1.0	25510000.0	25520000.0	2.0	3.8557276725769043	1.7406457662582397
1.0	25540000.0	25550000.0	2.0	2.9595654010772705	1.3866193294525146
1.0	25680000.0	25690000.0	2.0	2.3732657432556152	1.2505979537963867
1.0	25810000.0	25820000.0	3.0	2.2794413566589355	1.1388828754425049
1.0	25850000.0	25860000.0	3.0	3.1401798725128174	1.484614610671997
1.0	25870000.0	25880000.0	0.0	2.0597987174987793	0.9223243594169617
1.0	25920000.0	25930000.0	4.0	2.994865894317627	1.4721686840057373
1.0	25970000.0	25980000.0	0.0	2.9190967082977295	1.5062323808670044
1.0	26010000.0	26020000.0	3.0	2.75327730178833	1.3558882474899292
1.0	26080000.0	26090000.0	1.0	2.7159276008605957	1.2821791172027588
1.0	26090000.0	26100000.0	0.0	2.741244077682495	1.2894058227539062
1.0	26180000.0	26190000.0	3.0	2.5291247367858887	1.3052966594696045
1.0	26210000.0	26220000.0	0.0	2.744771957397461	1.3137710094451904
1.0	26250000.0	26260000.0	1.0	3.40063738822937	1.623294472694397
1.0	26340000.0	26350000.0	3.0	3.706317901611328	1.7588924169540405
1.0	26480000.0	26490000.0	3.0	3.3907504081726074	1.6595685482025146
1.0	26540000.0	26550000.0	1.0	3.4236443042755127	1.6319706439971924
1.0	26590000.0	26600000.0	2.0	2.499241590499878	1.2408726215362549
1.0	26620000.0	26630000.0	2.0	3.1467292308807373	1.456835150718689
1.0	26650000.0	26660000.0	1.0	3.4001877307891846	1.5614906549453735
1.0	26660000.0	26670000.0	2.0	3.496220350265503	1.7088779211044312
1.0	26720000.0	26730000.0	8.0	4.067303657531738	1.7787100076675415
1.0	26730000.0	26740000.0	3.0	4.537310600280762	1.9696986675262451
1.0	26750000.0	26760000.0	3.0	4.335184097290039	2.3869640827178955
1.0	26930000.0	26940000.0	5.0	3.713996171951294	1.6663742065429688
1.0	26940000.0	26950000.0	1.0	5.248658657073975	2.9751291275024414
1.0	27000000.0	27010000.0	6.0	3.6471753120422363	1.6198011636734009
1.0	27060000.0	27070000.0	1.0	2.1303513050079346	1.1407270431518555
1.0	27090000.0	27100000.0	4.0	2.014652729034424	1.1213994026184082
1.0	27150000.0	27160000.0	1.0	2.668461322784424	1.3842909336090088
1.0	27190000.0	27200000.0	7.0	2.7472457885742188	1.503491997718811
1.0	27210000.0	27220000.0	1.0	2.648406505584717	2.3845152854919434
1.0	27310000.0	27320000.0	3.0	3.7162749767303467	1.7353322505950928
1.0	27340000.0	27350000.0	6.0	3.826789379119873	1.7107775211334229
1.0	27420000.0	27430000.0	1.0	2.8170807361602783	1.3253978490829468
1.0	27440000.0	27450000.0	4.0	2.598106861114502	1.2465723752975464
1.0	27580000.0	27590000.0	0.0	2.472968339920044	1.1881824731826782
1.0	27610000.0	27620000.0	1.0	2.331953525543213	1.1678674221038818
1.0	27620000.0	27630000.0	1.0	2.2581112384796143	1.1208750009536743
1.0	27640000.0	27650000.0	4.0	3.43919038772583	1.700494408607483
1.0	27680000.0	27690000.0	2.0	2.074136734008789	1.1164944171905518
1.0	27740000.0	27750000.0	3.0	2.062171459197998	1.1118043661117554
1.0	27880000.0	27890000.0	2.0	2.8850982189178467	1.4210205078125
1.0	27910000.0	27920000.0	3.0	2.331763744354248	1.2326120138168335
1.0	27920000.0	27930000.0	1.0	2.7715868949890137	1.3615312576293945
1.0	27940000.0	27950000.0	3.0	3.8847594261169434	1.7935924530029297
1.0	28060000.0	28070000.0	2.0	2.580744981765747	1.2329963445663452
1.0	28180000.0	28190000.0	2.0	3.1738815307617188	1.5104668140411377
1.0	28190000.0	28200000.0	4.0	3.1639387607574463	1.4719568490982056
1.0	28200000.0	28210000.0	4.0	2.8216147422790527	1.3390272855758667
1.0	28220000.0	28230000.0	5.0	2.292571783065796	1.124549150466919
1.0	28240000.0	28250000.0	2.0	4.113272666931152	1.821753740310669
1.0	28260000.0	28270000.0	2.0	2.871786117553711	1.4034607410430908
1.0	28350000.0	28360000.0	1.0	2.4015042781829834	1.1838536262512207
1.0	28400000.0	28410000.0	1.0	2.3548412322998047	1.150658369064331
1.0	28580000.0	28590000.0	4.0	3.389808177947998	1.767773985862732
1.0	28600000.0	28610000.0	4.0	2.7093379497528076	1.3342077732086182
1.0	28660000.0	28670000.0	7.0	2.7809767723083496	1.3251163959503174
1.0	28740000.0	28750000.0	2.0	2.3847720623016357	1.1558358669281006
1.0	28790000.0	28800000.0	0.0	2.0841097831726074	1.0504926443099976
1.0	28820000.0	28830000.0	2.0	2.1504969596862793	1.0540978908538818
1.0	28960000.0	28970000.0	2.0	2.8912575244903564	1.4488003253936768
1.0	29080000.0	29090000.0	3.0	2.492316722869873	1.2643730640411377
1.0	29120000.0	29130000.0	2.0	4.31613302230835	1.8591731786727905
1.0	29180000.0	29190000.0	6.0	4.692405700683594	1.961704969406128
1.0	29210000.0	29220000.0	1.0	3.9480597972869873	1.8471119403839111
1.0	29230000.0	29240000.0	1.0	3.646562099456787	1.6448466777801514
1.0	29320000.0	29330000.0	2.0	2.411257266998291	1.1556639671325684
1.0	29340000.0	29350000.0	2.0	2.477473735809326	1.1829267740249634
1.0	29360000.0	29370000.0	2.0	2.3949177265167236	1.154287576675415
1.0	29400000.0	29410000.0	1.0	2.385023832321167	1.148573875427246
1.0	29510000.0	29520000.0	5.0	2.5921573638916016	1.2296769618988037
1.0	29530000.0	29540000.0	0.0	2.4787285327911377	1.2154381275177002
1.0	29570000.0	29580000.0	2.0	3.204134702682495	1.5156866312026978
1.0	29580000.0	29590000.0	4.0	2.9846506118774414	1.396002173423767
1.0	29600000.0	29610000.0	3.0	2.9784882068634033	1.3977832794189453
1.0	29630000.0	29640000.0	2.0	3.1841230392456055	1.4849268198013306
1.0	29730000.0	29740000.0	6.0	4.962713241577148	2.0269532203674316
1.0	29770000.0	29780000.0	5.0	5.301814556121826	2.1318564414978027
1.0	29780000.0	29790000.0	6.0	5.145981311798096	2.0918819904327393
1.0	29790000.0	29800000.0	2.0	5.139759540557861	2.0876386165618896
1.0	29830000.0	29840000.0	10.0	3.979468584060669	1.7566444873809814
1.0	29850000.0	29860000.0	8.0	4.244114875793457	1.9774410724639893
1.0	30040000.0	30050000.0	5.0	3.7003073692321777	1.6782710552215576
1.0	30170000.0	30180000.0	6.0	6.840149879455566	2.507944345474243
1.0	30200000.0	30210000.0	5.0	5.616511344909668	2.186490774154663
1.0	30260000.0	30270000.0	5.0	7.0869927406311035	2.5585007667541504
1.0	30310000.0	30320000.0	7.0	7.74835205078125	2.7369673252105713
1.0	30320000.0	30330000.0	13.0	7.485468864440918	2.669914484024048
1.0	30420000.0	30430000.0	13.0	7.793277740478516	2.7534737586975098
1.0	30590000.0	30600000.0	10.0	7.455519199371338	2.6802597045898438
1.0	30620000.0	30630000.0	7.0	8.38818359375	2.8660330772399902
1.0	30640000.0	30650000.0	3.0	7.975594997406006	2.7911133766174316
1.0	30660000.0	30670000.0	10.0	7.925189971923828	2.769055128097534
1.0	30700000.0	30710000.0	7.0	7.8673553466796875	2.768920421600342
1.0	30730000.0	30740000.0	10.0	6.79095983505249	2.5115668773651123
1.0	30750000.0	30760000.0	6.0	6.966668128967285	2.5474369525909424
1.0	30780000.0	30790000.0	9.0	6.718339443206787	2.5105435848236084
1.0	30790000.0	30800000.0	2.0	6.947953224182129	2.5606188774108887
1.0	30800000.0	30810000.0	5.0	7.391561985015869	2.6681289672851562
1.0	30870000.0	30880000.0	4.0	5.623632907867432	2.1974079608917236
1.0	30900000.0	30910000.0	10.0	5.410574913024902	2.133418560028076
1.0	31020000.0	31030000.0	9.0	6.0167646408081055	2.328965663909912
1.0	31030000.0	31040000.0	5.0	5.859337329864502	2.2534594535827637
1.0	31110000.0	31120000.0	6.0	5.056546688079834	2.050199508666992
1.0	31160000.0	31170000.0	10.0	5.954807281494141	2.2929739952087402
1.0	31200000.0	31210000.0	5.0	6.190997123718262	2.3370840549468994
1.0	31220000.0	31230000.0	10.0	5.21510124206543	2.3707942962646484
1.0	31240000.0	31250000.0	11.0	5.502625942230225	2.1650643348693848
1.0	31330000.0	31340000.0	5.0	4.791754722595215	1.963052749633789
1.0	31350000.0	31360000.0	4.0	3.6922695636749268	1.7224957942962646
1.0	31370000.0	31380000.0	3.0	2.952850341796875	1.4092721939086914
1.0	31380000.0	31390000.0	4.0	3.9922423362731934	1.7491118907928467
1.0	31510000.0	31520000.0	3.0	2.7898647785186768	1.3489527702331543
1.0	31520000.0	31530000.0	3.0	2.845905303955078	1.4228721857070923
1.0	31600000.0	31610000.0	1.0	5.716055393218994	2.232189655303955
1.0	31630000.0	31640000.0	5.0	5.445684909820557	2.1502013206481934
1.0	31660000.0	31670000.0	7.0	4.832286834716797	1.9993013143539429
1.0	31700000.0	31710000.0	5.0	4.401642799377441	1.8757911920547485
1.0	31720000.0	31730000.0	1.0	3.934237003326416	1.7438514232635498
1.0	31730000.0	31740000.0	6.0	2.5835041999816895	1.2684932947158813
1.0	31750000.0	31760000.0	1.0	2.6347014904022217	1.2754113674163818
1.0	31760000.0	31770000.0	2.0	2.914966106414795	1.4741487503051758
1.0	31810000.0	31820000.0	1.0	2.5000064373016357	1.2094333171844482
1.0	31840000.0	31850000.0	1.0	2.6198363304138184	1.3371849060058594
1.0	31870000.0	31880000.0	2.0	3.6681041717529297	1.6467339992523193
1.0	31890000.0	31900000.0	2.0	2.8944923877716064	1.3509113788604736
1.0	31900000.0	31910000.0	3.0	3.4243698120117188	1.6062743663787842
1.0	31920000.0	31930000.0	2.0	5.480535984039307	2.4096932411193848
1.0	31980000.0	31990000.0	2.0	4.6275224685668945	1.912122130393982
1.0	32020000.0	32030000.0	3.0	4.757201194763184	1.9723800420761108
1.0	32080000.0	32090000.0	2.0	3.9596385955810547	1.8909391164779663
1.0	32130000.0	32140000.0	5.0	2.708181858062744	1.2963396310806274
1.0	32150000.0	32160000.0	5.0	2.6428887844085693	1.2674473524093628
1.0	32260000.0	32270000.0	0.0	3.6890838146209717	1.7201802730560303
1.0	32380000.0	32390000.0	0.0	2.4088196754455566	1.180755853652954
1.0	32400000.0	32410000.0	0.0	3.4442367553710938	2.1770405769348145
1.0	32440000.0	32450000.0	2.0	3.2535805702209473	1.5715959072113037
1.0	32450000.0	32460000.0	2.0	3.677903652191162	1.6482576131820679
1.0	32520000.0	32530000.0	0.0	2.445498466491699	1.2548660039901733
1.0	32560000.0	32570000.0	2.0	2.412128210067749	1.1854687929153442
1.0	32610000.0	32620000.0	6.0	2.842987537384033	1.338342547416687
1.0	32670000.0	32680000.0	2.0	2.6606736183166504	1.2942156791687012
1.0	32680000.0	32690000.0	10.0	3.337804079055786	1.6186720132827759
1.0	32690000.0	32700000.0	0.0	2.711543560028076	1.3199927806854248
1.0	32720000.0	32730000.0	5.0	4.014813423156738	1.7908906936645508
1.0	32750000.0	32760000.0	2.0	4.005494117736816	2.2704434394836426
1.0	32780000.0	32790000.0	2.0	3.150972366333008	1.4641144275665283
1.0	32830000.0	32840000.0	1.0	2.8211829662323	1.3564469814300537
1.0	32940000.0	32950000.0	5.0	3.9945178031921387	1.7562650442123413
1.0	32970000.0	32980000.0	3.0	4.448523044586182	1.8907184600830078
1.0	33000000.0	33010000.0	2.0	3.314960479736328	1.5231516361236572
1.0	33020000.0	33030000.0	4.0	2.785346508026123	1.3171287775039673
1.0	33050000.0	33060000.0	1.0	2.8981540203094482	1.3676337003707886
1.0	33170000.0	33180000.0	4.0	3.215902328491211	1.5628647804260254
1.0	33300000.0	33310000.0	3.0	2.2444212436676025	1.095352292060852
1.0	33380000.0	33390000.0	3.0	3.4865546226501465	1.6562525033950806
1.0	33400000.0	33410000.0	1.0	2.154437303543091	1.1525688171386719
1.0	33520000.0	33530000.0	1.0	3.6914615631103516	1.6492761373519897
1.0	33570000.0	33580000.0	4.0	2.9459121227264404	1.4311472177505493
1.0	33600000.0	33610000.0	1.0	2.9061217308044434	1.359339714050293
1.0	33710000.0	33720000.0	5.0	3.5351340770721436	1.6424627304077148
1.0	33720000.0	33730000.0	5.0	2.131497621536255	1.3056256771087646
1.0	33740000.0	33750000.0	1.0	2.709150791168213	1.2996488809585571
1.0	33770000.0	33780000.0	0.0	3.3313987255096436	1.5519386529922485
1.0	33790000.0	33800000.0	3.0	1.9964860677719116	1.1925127506256104
1.0	33910000.0	33920000.0	5.0	4.489088535308838	1.8867006301879883
1.0	33920000.0	33930000.0	3.0	5.52004337310791	2.1881473064422607
1.0	33940000.0	33950000.0	4.0	3.578047275543213	1.6331226825714111
1.0	33970000.0	33980000.0	2.0	4.772355556488037	1.9376392364501953
1.0	34010000.0	34020000.0	5.0	5.2683634757995605	2.137221574783325
1.0	34080000.0	34090000.0	4.0	6.066275119781494	2.3615317344665527
1.0	34090000.0	34100000.0	9.0	5.86344051361084	2.240400791168213
1.0	34100000.0	34110000.0	6.0	6.419630527496338	2.415257692337036
1.0	34230000.0	34240000.0	9.0	7.962881565093994	2.7955117225646973
1.0	34400000.0	34410000.0	11.0	8.893926620483398	2.98187518119812
1.0	34410000.0	34420000.0	9.0	9.295117378234863	3.0670762062072754
1.0	34640000.0	34650000.0	8.0	10.424283981323242	3.259371280670166
1.0	34650000.0	34660000.0	7.0	9.341065406799316	3.06465482711792
1.0	34780000.0	34790000.0	18.0	9.202112197875977	3.0309555530548096
1.0	34910000.0	34920000.0	8.0	8.893122673034668	2.972123622894287
1.0	34930000.0	34940000.0	2.0	8.538958549499512	2.903002977371216
1.0	34940000.0	34950000.0	6.0	8.913351058959961	2.9773597717285156
1.0	34950000.0	34960000.0	4.0	9.082463264465332	3.0074524879455566
1.0	34960000.0	34970000.0	4.0	9.283904075622559	3.0548927783966064
1.0	35050000.0	35060000.0	7.0	8.942343711853027	2.9847240447998047
1.0	35080000.0	35090000.0	8.0	9.540188789367676	3.09596848487854
1.0	35120000.0	35130000.0	9.0	7.530200958251953	2.678831100463867
1.0	35230000.0	35240000.0	6.0	5.064844608306885	2.0266876220703125
1.0	35310000.0	35320000.0	3.0	3.6681971549987793	1.7047662734985352
1.0	35360000.0	35370000.0	8.0	5.519392490386963	2.183884382247925
1.0	35370000.0	35380000.0	6.0	5.75130558013916	2.2533457279205322
1.0	35550000.0	35560000.0	5.0	3.288764476776123	1.512324333190918
1.0	35630000.0	35640000.0	8.0	4.479325294494629	1.8821518421173096
1.0	35840000.0	35850000.0	2.0	2.3314805030822754	1.1447498798370361
1.0	35850000.0	35860000.0	1.0	2.2913239002227783	1.1643542051315308
1.0	35900000.0	35910000.0	1.0	2.4396164417266846	1.2371023893356323
1.0	35910000.0	35920000.0	3.0	2.156064033508301	1.1537011861801147
1.0	36020000.0	36030000.0	4.0	2.5673129558563232	1.3204245567321777
1.0	36060000.0	36070000.0	2.0	3.1609983444213867	1.5032607316970825
1.0	36120000.0	36130000.0	7.0	5.5268354415893555	2.404655694961548
1.0	36160000.0	36170000.0	11.0	4.969626426696777	2.0541248321533203
1.0	36180000.0	36190000.0	1.0	4.221581935882568	2.116137742996216
1.0	36210000.0	36220000.0	0.0	3.6915435791015625	1.6919901371002197
1.0	36250000.0	36260000.0	5.0	5.645455360412598	2.219118356704712
1.0	36350000.0	36360000.0	7.0	2.92229962348938	1.4078129529953003
1.0	36400000.0	36410000.0	2.0	3.3261051177978516	1.5476875305175781
1.0	36450000.0	36460000.0	3.0	2.7679429054260254	1.3075001239776611
1.0	36460000.0	36470000.0	2.0	2.8389434814453125	1.337352991104126
1.0	36490000.0	36500000.0	1.0	2.670819044113159	1.2777631282806396
1.0	36540000.0	36550000.0	3.0	3.8211731910705566	1.7215423583984375
1.0	36560000.0	36570000.0	2.0	2.851100444793701	1.3514102697372437
1.0	36570000.0	36580000.0	2.0	3.102735996246338	1.455307960510254
1.0	36600000.0	36610000.0	4.0	2.1776394844055176	1.1585936546325684
1.0	36680000.0	36690000.0	5.0	3.038151979446411	1.497528314590454
1.0	36750000.0	36760000.0	5.0	2.086425542831421	1.1310561895370483
1.0	36780000.0	36790000.0	1.0	3.2424697875976562	1.5046899318695068
1.0	36830000.0	36840000.0	3.0	3.215355634689331	1.4971784353256226
1.0	36840000.0	36850000.0	5.0	2.762515068054199	1.3411980867385864
1.0	36920000.0	36930000.0	4.0	3.3905365467071533	1.6740963459014893
1.0	36980000.0	36990000.0	3.0	5.401243686676025	2.1439132690429688
1.0	37040000.0	37050000.0	2.0	6.943550109863281	2.5375611782073975
1.0	37050000.0	37060000.0	6.0	7.5157470703125	2.763782024383545
1.0	37070000.0	37080000.0	7.0	7.635378837585449	2.7900969982147217
1.0	37080000.0	37090000.0	6.0	7.956198215484619	2.842893123626709
1.0	37120000.0	37130000.0	8.0	8.842568397521973	3.2077229022979736
1.0	37190000.0	37200000.0	8.0	9.154616355895996	3.0257554054260254
1.0	37260000.0	37270000.0	11.0	8.2858247756958	2.863415002822876
1.0	37270000.0	37280000.0	12.0	8.404072761535645	2.8849782943725586
1.0	37310000.0	37320000.0	4.0	8.739500045776367	2.9435815811157227
1.0	37360000.0	37370000.0	4.0	8.479534149169922	2.885979413986206
1.0	37400000.0	37410000.0	8.0	8.738601684570312	2.946619987487793
1.0	37420000.0	37430000.0	6.0	8.444494247436523	2.883756399154663
1.0	37460000.0	37470000.0	6.0	7.59298038482666	2.6901440620422363
1.0	37470000.0	37480000.0	6.0	7.77667760848999	2.745434522628784
1.0	37550000.0	37560000.0	6.0	8.39185619354248	2.86352276802063
1.0	37570000.0	37580000.0	4.0	8.45716667175293	2.880556583404541
1.0	37640000.0	37650000.0	6.0	8.795860290527344	2.955352544784546
1.0	37690000.0	37700000.0	11.0	9.13207721710205	3.0172457695007324
1.0	37880000.0	37890000.0	13.0	6.2707366943359375	2.38401198387146
1.0	37940000.0	37950000.0	2.0	4.253775596618652	2.96374773979187
1.0	38020000.0	38030000.0	3.0	3.4000091552734375	1.5566827058792114
1.0	38050000.0	38060000.0	2.0	3.046266555786133	1.5558278560638428
1.0	38080000.0	38090000.0	7.0	6.448657989501953	2.6046271324157715
1.0	38150000.0	38160000.0	2.0	5.076375484466553	2.638080596923828
1.0	38160000.0	38170000.0	2.0	4.281923294067383	1.9576432704925537
1.0	38170000.0	38180000.0	6.0	4.387026786804199	1.9020774364471436
1.0	38230000.0	38240000.0	4.0	6.276431083679199	2.3833045959472656
1.0	38280000.0	38290000.0	1.0	3.2523255348205566	1.5410789251327515
1.0	38490000.0	38500000.0	7.0	2.803112030029297	1.3343003988265991
1.0	38510000.0	38520000.0	5.0	3.2180981636047363	1.487980842590332
1.0	38520000.0	38530000.0	1.0	3.6118721961975098	1.6550756692886353
1.0	38550000.0	38560000.0	3.0	3.8125643730163574	1.6843159198760986
1.0	38620000.0	38630000.0	3.0	4.988142490386963	2.1227097511291504
1.0	38670000.0	38680000.0	6.0	5.163128852844238	2.093082904815674
1.0	38720000.0	38730000.0	6.0	6.599112510681152	2.5130200386047363
1.0	38740000.0	38750000.0	6.0	6.9948577880859375	2.6114392280578613
1.0	38750000.0	38760000.0	8.0	6.199418544769287	2.408536195755005
1.0	38760000.0	38770000.0	11.0	5.977974891662598	2.290830612182617
1.0	38830000.0	38840000.0	10.0	6.137096405029297	2.3346590995788574
1.0	38840000.0	38850000.0	9.0	6.936783790588379	2.5423507690429688
1.0	39100000.0	39110000.0	5.0	6.478716850280762	2.432647705078125
1.0	39170000.0	39180000.0	3.0	6.2277326583862305	2.366802453994751
1.0	39220000.0	39230000.0	8.0	6.055596828460693	2.3392324447631836
1.0	39470000.0	39480000.0	2.0	2.595032215118408	1.2413885593414307
1.0	39540000.0	39550000.0	2.0	3.82124400138855	1.7207860946655273
1.0	39630000.0	39640000.0	2.0	2.4155609607696533	1.192967414855957
1.0	39810000.0	39820000.0	14.0	2.1799068450927734	1.1644971370697021
1.0	39840000.0	39850000.0	3.0	2.826543092727661	1.3740566968917847
1.0	39850000.0	39860000.0	3.0	2.568136692047119	1.3270351886749268
1.0	39870000.0	39880000.0	2.0	3.314769744873047	1.6298280954360962
1.0	39890000.0	39900000.0	2.0	2.5777804851531982	1.3233568668365479
1.0	39910000.0	39920000.0	1.0	2.4444947242736816	1.2923846244812012
1.0	39950000.0	39960000.0	3.0	3.0776684284210205	1.4520694017410278
1.0	39990000.0	40000000.0	3.0	3.1312732696533203	1.45554518699646
1.0	40080000.0	40090000.0	3.0	4.6859450340271	2.0333919525146484
1.0	40200000.0	40210000.0	1.0	3.3829522132873535	1.686309576034546
1.0	40210000.0	40220000.0	5.0	2.639329195022583	1.3413702249526978
1.0	40220000.0	40230000.0	2.0	3.0143260955810547	1.412870168685913
1.0	40260000.0	40270000.0	3.0	4.381194114685059	1.8618640899658203
1.0	40290000.0	40300000.0	2.0	4.285142421722412	1.8262948989868164
1.0	40380000.0	40390000.0	4.0	5.270538330078125	2.0987708568573
1.0	40430000.0	40440000.0	5.0	3.3390839099884033	1.5358340740203857
1.0	40590000.0	40600000.0	5.0	5.524144172668457	2.229541063308716
1.0	40650000.0	40660000.0	1.0	2.9734277725219727	1.4186530113220215
1.0	40710000.0	40720000.0	3.0	3.694777727127075	1.6684163808822632
1.0	40740000.0	40750000.0	2.0	2.389556407928467	1.1819418668746948
1.0	40760000.0	40770000.0	0.0	2.926814556121826	1.3744614124298096
1.0	40780000.0	40790000.0	6.0	3.3216450214385986	1.5832490921020508
1.0	40870000.0	40880000.0	2.0	2.931591749191284	1.3817884922027588
1.0	40960000.0	40970000.0	3.0	4.071089267730713	1.8126548528671265
1.0	41000000.0	41010000.0	6.0	4.059714317321777	1.863825798034668
1.0	41020000.0	41030000.0	7.0	5.989029884338379	2.318135976791382
1.0	41130000.0	41140000.0	5.0	4.451411247253418	1.8641369342803955
1.0	41140000.0	41150000.0	6.0	3.8698487281799316	1.7074724435806274
1.0	41180000.0	41190000.0	3.0	2.882108211517334	1.3821059465408325
1.0	41220000.0	41230000.0	5.0	2.727029800415039	1.3394758701324463
1.0	41230000.0	41240000.0	2.0	2.9806578159332275	1.4629297256469727
1.0	41240000.0	41250000.0	3.0	3.5114853382110596	1.6124804019927979
1.0	41300000.0	41310000.0	5.0	4.608603477478027	1.9036461114883423
1.0	41340000.0	41350000.0	3.0	4.024458408355713	1.7737953662872314
1.0	41400000.0	41410000.0	2.0	4.018118858337402	1.7613821029663086
1.0	41470000.0	41480000.0	5.0	2.3232340812683105	1.2210499048233032
1.0	41530000.0	41540000.0	1.0	2.2634270191192627	1.125694990158081
1.0	41540000.0	41550000.0	4.0	2.2418594360351562	1.1013307571411133
1.0	41560000.0	41570000.0	4.0	2.434108257293701	1.1706373691558838
1.0	41570000.0	41580000.0	1.0	2.352208375930786	1.1870087385177612
1.0	41600000.0	41610000.0	1.0	2.181183338165283	1.093376874923706
1.0	41770000.0	41780000.0	4.0	3.126819610595703	1.5269941091537476
1.0	41820000.0	41830000.0	2.0	3.506957530975342	1.5841087102890015
1.0	41960000.0	41970000.0	2.0	3.167733669281006	1.4920588731765747
1.0	42140000.0	42150000.0	3.0	3.437152147293091	1.5949119329452515
1.0	42290000.0	42300000.0	2.0	4.354826927185059	1.8190838098526
1.0	42310000.0	42320000.0	3.0	3.649916887283325	1.6356760263442993
1.0	42320000.0	42330000.0	7.0	3.5537476539611816	1.6647886037826538
1.0	42360000.0	42370000.0	5.0	3.263251543045044	1.521181344985962
1.0	42370000.0	42380000.0	2.0	3.722221851348877	1.6593513488769531
1.0	42390000.0	42400000.0	6.0	3.804621934890747	1.6818326711654663
1.0	42420000.0	42430000.0	2.0	3.358513593673706	1.594555139541626
1.0	42440000.0	42450000.0	1.0	3.9405624866485596	1.7061560153961182
1.0	42630000.0	42640000.0	2.0	3.131074905395508	1.4581217765808105
1.0	42640000.0	42650000.0	4.0	2.2063193321228027	1.1729494333267212
1.0	42760000.0	42770000.0	3.0	2.611985683441162	1.251422643661499
1.0	42820000.0	42830000.0	3.0	4.2233195304870605	1.9184455871582031
1.0	42870000.0	42880000.0	6.0	3.8740875720977783	1.7002475261688232
1.0	42920000.0	42930000.0	5.0	3.0703282356262207	1.4528337717056274
1.0	42960000.0	42970000.0	2.0	3.0782508850097656	1.431655764579773
1.0	43040000.0	43050000.0	4.0	3.22465443611145	1.5406221151351929
1.0	43100000.0	43110000.0	5.0	3.573315143585205	1.6174548864364624
1.0	43160000.0	43170000.0	6.0	2.170527935028076	1.227752923965454
1.0	43200000.0	43210000.0	1.0	3.0962769985198975	1.4300185441970825
1.0	43220000.0	43230000.0	4.0	2.6259779930114746	1.2590296268463135
1.0	43260000.0	43270000.0	3.0	3.8060665130615234	1.6945884227752686
1.0	43270000.0	43280000.0	2.0	2.524440050125122	1.2252217531204224
1.0	43370000.0	43380000.0	2.0	4.288043022155762	1.8943004608154297
1.0	43400000.0	43410000.0	1.0	2.9643330574035645	1.5151578187942505
1.0	43430000.0	43440000.0	5.0	3.0598881244659424	1.4384617805480957
1.0	43530000.0	43540000.0	2.0	3.64117431640625	1.614514708518982
1.0	43560000.0	43570000.0	1.0	3.940936326980591	1.7349932193756104
1.0	43660000.0	43670000.0	1.0	4.267916679382324	1.8236525058746338
1.0	43680000.0	43690000.0	3.0	4.125895023345947	1.7789300680160522
1.0	43700000.0	43710000.0	5.0	4.340397834777832	1.823613166809082
1.0	43760000.0	43770000.0	3.0	4.261785984039307	1.8264423608779907
1.0	43790000.0	43800000.0	7.0	4.683048248291016	1.9391765594482422
1.0	43800000.0	43810000.0	5.0	4.807061195373535	1.9589802026748657
1.0	43830000.0	43840000.0	3.0	3.2155628204345703	1.578931450843811
1.0	43890000.0	43900000.0	3.0	2.77174711227417	1.3571571111679077
1.0	43910000.0	43920000.0	3.0	2.615143060684204	1.26421320438385
1.0	43940000.0	43950000.0	2.0	3.9161124229431152	1.7279016971588135
1.0	44020000.0	44030000.0	3.0	2.7963814735412598	1.3282122611999512
1.0	44070000.0	44080000.0	1.0	2.6294848918914795	1.265156626701355
1.0	44080000.0	44090000.0	3.0	2.4824612140655518	1.1979857683181763
1.0	44110000.0	44120000.0	5.0	2.6719326972961426	1.402186632156372
1.0	44230000.0	44240000.0	3.0	2.8408005237579346	1.3350660800933838
1.0	44290000.0	44300000.0	3.0	2.919829845428467	1.3776823282241821
1.0	44340000.0	44350000.0	0.0	2.968470335006714	1.3779833316802979
1.0	44370000.0	44380000.0	1.0	2.938579559326172	1.404404878616333
1.0	44470000.0	44480000.0	3.0	3.379438877105713	1.549398422241211
1.0	44520000.0	44530000.0	6.0	5.5149245262146	2.1651601791381836
1.0	44560000.0	44570000.0	2.0	6.430211544036865	2.4926064014434814
1.0	44570000.0	44580000.0	5.0	6.133871555328369	2.388991355895996
1.0	44640000.0	44650000.0	5.0	5.950050354003906	2.302600145339966
1.0	44650000.0	44660000.0	2.0	6.198937892913818	2.3683629035949707
1.0	44690000.0	44700000.0	1.0	3.672954559326172	1.6973955631256104
1.0	44770000.0	44780000.0	3.0	2.8665595054626465	1.3678317070007324
1.0	44830000.0	44840000.0	7.0	4.777771949768066	1.9898350238800049
1.0	44850000.0	44860000.0	2.0	5.147940158843994	2.127074718475342
1.0	44860000.0	44870000.0	1.0	4.828004360198975	2.0026392936706543
1.0	44980000.0	44990000.0	4.0	4.687808036804199	1.9452698230743408
1.0	45000000.0	45010000.0	2.0	4.259523391723633	1.859806776046753
1.0	45040000.0	45050000.0	3.0	3.852368116378784	1.7065305709838867
1.0	45160000.0	45170000.0	4.0	3.830409526824951	1.7177321910858154
1.0	45210000.0	45220000.0	1.0	3.0418334007263184	1.4197620153427124
1.0	45280000.0	45290000.0	4.0	2.688096284866333	1.2266286611557007
1.0	45390000.0	45400000.0	1.0	3.0197579860687256	1.4112714529037476
1.0	45440000.0	45450000.0	3.0	2.893441677093506	1.367860198020935
1.0	45460000.0	45470000.0	3.0	3.2283668518066406	1.4864627122879028
1.0	45490000.0	45500000.0	2.0	3.641251802444458	1.6583573818206787
1.0	45530000.0	45540000.0	8.0	4.408286094665527	1.8599746227264404
1.0	45580000.0	45590000.0	4.0	4.000704765319824	1.7339423894882202
1.0	45590000.0	45600000.0	1.0	3.7833709716796875	1.7552932500839233
1.0	45600000.0	45610000.0	2.0	4.1273908615112305	1.791309118270874
1.0	45610000.0	45620000.0	7.0	3.6791253089904785	1.6395858526229858
1.0	45650000.0	45660000.0	3.0	3.2006287574768066	1.4877427816390991
1.0	45760000.0	45770000.0	4.0	3.4277870655059814	1.6256183385849
1.0	45790000.0	45800000.0	4.0	2.5691769123077393	1.3253858089447021
1.0	45800000.0	45810000.0	2.0	2.5959036350250244	2.055513858795166
1.0	45810000.0	45820000.0	2.0	2.7527947425842285	1.3150743246078491
1.0	45910000.0	45920000.0	1.0	3.6257576942443848	1.6315181255340576
1.0	45920000.0	45930000.0	1.0	3.2096645832061768	1.517757773399353
1.0	45960000.0	45970000.0	2.0	2.4496138095855713	1.276897668838501
1.0	46000000.0	46010000.0	6.0	3.7603659629821777	1.7110023498535156
1.0	46020000.0	46030000.0	1.0	2.613460063934326	1.2609761953353882
1.0	46050000.0	46060000.0	1.0	2.5106656551361084	1.1570560932159424
1.0	46060000.0	46070000.0	2.0	2.33123779296875	1.1982710361480713
1.0	46150000.0	46160000.0	7.0	4.082568168640137	2.145049571990967
1.0	46180000.0	46190000.0	4.0	3.058276891708374	1.4274497032165527
1.0	46190000.0	46200000.0	2.0	3.0976717472076416	1.4501166343688965
1.0	46270000.0	46280000.0	3.0	3.0724964141845703	1.4295363426208496
1.0	46290000.0	46300000.0	2.0	2.803642988204956	1.3317495584487915
1.0	46370000.0	46380000.0	0.0	2.6658997535705566	1.2587473392486572
1.0	46480000.0	46490000.0	3.0	2.085508108139038	1.046813726425171
1.0	46500000.0	46510000.0	0.0	2.3434410095214844	1.177480936050415
1.0	46510000.0	46520000.0	3.0	2.4297080039978027	1.165358543395996
1.0	46520000.0	46530000.0	5.0	2.5237345695495605	1.2322944402694702
1.0	46550000.0	46560000.0	3.0	2.900961399078369	1.410211205482483
1.0	46580000.0	46590000.0	0.0	3.0889899730682373	1.4787333011627197
1.0	46590000.0	46600000.0	2.0	4.586434364318848	2.3889248371124268
1.0	46620000.0	46630000.0	8.0	4.559568405151367	1.932141900062561
1.0	46650000.0	46660000.0	4.0	2.6180567741394043	1.3018412590026855
1.0	46680000.0	46690000.0	5.0	3.2642650604248047	1.4934890270233154
1.0	46690000.0	46700000.0	3.0	4.2852463722229	1.8086169958114624
1.0	46820000.0	46830000.0	4.0	2.3347930908203125	1.234718918800354
1.0	46830000.0	46840000.0	1.0	2.687708854675293	1.2791211605072021
1.0	46940000.0	46950000.0	5.0	5.141176223754883	2.2697501182556152
1.0	46980000.0	46990000.0	5.0	3.2992680072784424	1.5264910459518433
1.0	46990000.0	47000000.0	3.0	4.296969413757324	1.9492528438568115
1.0	47030000.0	47040000.0	0.0	2.6909279823303223	1.2931299209594727
1.0	47080000.0	47090000.0	1.0	3.021865129470825	1.7733176946640015
1.0	47100000.0	47110000.0	0.0	2.4722416400909424	1.249997854232788
1.0	47110000.0	47120000.0	1.0	2.2059314250946045	1.1756012439727783
1.0	47120000.0	47130000.0	2.0	2.1624202728271484	1.081615924835205
1.0	47160000.0	47170000.0	4.0	2.138523578643799	1.145837426185608
1.0	47250000.0	47260000.0	4.0	3.8394577503204346	1.6855556964874268
1.0	47280000.0	47290000.0	4.0	3.1829190254211426	1.5289199352264404
1.0	47430000.0	47440000.0	6.0	3.338165760040283	1.5564515590667725
1.0	47460000.0	47470000.0	1.0	3.773954391479492	1.6807968616485596
1.0	47500000.0	47510000.0	3.0	3.200507640838623	1.5048587322235107
1.0	47510000.0	47520000.0	2.0	2.923889636993408	1.4676401615142822
1.0	47600000.0	47610000.0	2.0	5.982048034667969	2.5744025707244873
1.0	47640000.0	47650000.0	7.0	4.000149726867676	1.791102409362793
1.0	47690000.0	47700000.0	7.0	5.84469747543335	2.3935019969940186
1.0	47730000.0	47740000.0	5.0	3.4221413135528564	1.571406602859497
1.0	47750000.0	47760000.0	4.0	3.3003833293914795	1.5273820161819458
1.0	47780000.0	47790000.0	3.0	4.972306251525879	2.021127939224243
1.0	47800000.0	47810000.0	2.0	2.9632506370544434	1.3375619649887085
1.0	47850000.0	47860000.0	3.0	4.086793422698975	1.7448675632476807
1.0	47890000.0	47900000.0	3.0	4.956944465637207	2.093735933303833
1.0	47920000.0	47930000.0	5.0	6.293245315551758	2.5551578998565674
1.0	48040000.0	48050000.0	1.0	5.951637268066406	2.282132148742676
1.0	48090000.0	48100000.0	8.0	6.3406195640563965	2.504202365875244
1.0	48140000.0	48150000.0	9.0	6.04046106338501	2.316009998321533
1.0	48160000.0	48170000.0	6.0	6.054207801818848	2.3093178272247314
1.0	48200000.0	48210000.0	9.0	5.300689697265625	2.0913071632385254
1.0	48210000.0	48220000.0	6.0	4.825323581695557	2.0094637870788574
1.0	48230000.0	48240000.0	10.0	4.902063846588135	2.004132032394409
1.0	48300000.0	48310000.0	6.0	4.6343793869018555	1.9215892553329468
1.0	48330000.0	48340000.0	2.0	5.477082252502441	2.155301570892334
1.0	48400000.0	48410000.0	6.0	4.3332390785217285	1.8294191360473633
1.0	48410000.0	48420000.0	3.0	4.898610591888428	1.9766391515731812
1.0	48430000.0	48440000.0	11.0	5.324793815612793	2.1074557304382324
1.0	48470000.0	48480000.0	5.0	6.08583402633667	2.3224129676818848
1.0	48480000.0	48490000.0	2.0	5.053511619567871	2.0050792694091797
1.0	48600000.0	48610000.0	6.0	6.369919300079346	2.395176887512207
1.0	48720000.0	48730000.0	5.0	6.252442836761475	2.3546128273010254
1.0	48730000.0	48740000.0	11.0	6.138162612915039	2.3284385204315186
1.0	48760000.0	48770000.0	5.0	4.214445114135742	1.839868187904358
1.0	48870000.0	48880000.0	4.0	4.208924293518066	1.8018178939819336
1.0	48990000.0	49000000.0	10.0	5.799810409545898	2.215421199798584
1.0	49000000.0	49010000.0	10.0	6.353668689727783	2.396566867828369
1.0	49040000.0	49050000.0	6.0	6.255913734436035	2.354868173599243
1.0	49090000.0	49100000.0	5.0	6.197200775146484	2.3621268272399902
1.0	49180000.0	49190000.0	4.0	5.445998191833496	2.1453614234924316
1.0	49210000.0	49220000.0	6.0	4.203652381896973	1.893754005432129
1.0	49300000.0	49310000.0	6.0	7.023571968078613	2.5615289211273193
1.0	49310000.0	49320000.0	16.0	6.78350830078125	2.5085842609405518
1.0	49370000.0	49380000.0	6.0	8.630102157592773	2.923715114593506
1.0	49390000.0	49400000.0	4.0	8.583314895629883	2.8985862731933594
1.0	49420000.0	49430000.0	10.0	9.440990447998047	3.0858664512634277
1.0	49460000.0	49470000.0	15.0	9.926431655883789	3.169496536254883
1.0	49510000.0	49520000.0	22.0	9.527043342590332	3.093453884124756
1.0	49540000.0	49550000.0	14.0	10.673727035522461	3.2971458435058594
1.0	49590000.0	49600000.0	13.0	8.378236770629883	2.8550350666046143
1.0	49610000.0	49620000.0	7.0	10.096966743469238	3.2000765800476074
1.0	49670000.0	49680000.0	9.0	9.458213806152344	3.0825445652008057
1.0	49800000.0	49810000.0	8.0	10.749723434448242	3.3109848499298096
1.0	49860000.0	49870000.0	16.0	10.099289894104004	3.2071502208709717
1.0	49950000.0	49960000.0	6.0	11.061246871948242	3.3697190284729004
1.0	49990000.0	50000000.0	9.0	12.309319496154785	3.5632336139678955
1.0	50080000.0	50090000.0	20.0	13.101946830749512	3.6654090881347656
1.0	50170000.0	50180000.0	12.0	12.458251953125	3.5722336769104004
1.0	50260000.0	50270000.0	10.0	9.518129348754883	3.0990664958953857
1.0	50330000.0	50340000.0	13.0	9.679086685180664	3.12436842918396
1.0	50360000.0	50370000.0	6.0	9.634539604187012	3.1139378547668457
1.0	50370000.0	50380000.0	12.0	9.608434677124023	3.112156867980957
1.0	50390000.0	50400000.0	6.0	8.978384971618652	2.9884603023529053
1.0	50430000.0	50440000.0	9.0	8.029752731323242	2.7864346504211426
1.0	50460000.0	50470000.0	8.0	8.851428985595703	2.960348606109619
1.0	50500000.0	50510000.0	7.0	9.004450798034668	2.991492748260498
1.0	50510000.0	50520000.0	11.0	7.50421667098999	2.6704654693603516
1.0	50550000.0	50560000.0	7.0	8.353175163269043	2.867492198944092
1.0	50620000.0	50630000.0	8.0	7.774415493011475	2.720982074737549
1.0	50710000.0	50720000.0	11.0	10.800579071044922	3.3190104961395264
1.0	50740000.0	50750000.0	15.0	10.050254821777344	3.185934066772461
1.0	50790000.0	50800000.0	10.0	8.612818717956543	2.9099338054656982
1.0	50810000.0	50820000.0	9.0	8.70588493347168	2.932401657104492
1.0	50830000.0	50840000.0	13.0	7.1960554122924805	2.5953197479248047
1.0	50950000.0	50960000.0	3.0	2.796539783477783	1.3298263549804688
1.0	51180000.0	51190000.0	2.0	3.5435519218444824	1.6119941473007202
1.0	51230000.0	51240000.0	1.0	3.6028342247009277	1.6693878173828125
1.0	51240000.0	51250000.0	1.0	3.5040130615234375	1.5915569067001343
1.0	51440000.0	51450000.0	2.0	3.9264633655548096	2.085153102874756
1.0	51450000.0	51460000.0	3.0	4.557620048522949	1.892830491065979
1.0	51520000.0	51530000.0	3.0	6.042319297790527	2.330740213394165
1.0	51560000.0	51570000.0	3.0	6.2639570236206055	2.372464179992676
1.0	51600000.0	51610000.0	5.0	6.092984199523926	2.342771530151367
1.0	51640000.0	51650000.0	6.0	5.34323263168335	2.1481292247772217
1.0	51710000.0	51720000.0	2.0	3.180835723876953	1.4784560203552246
1.0	51720000.0	51730000.0	3.0	2.9222686290740967	1.407097339630127
1.0	51730000.0	51740000.0	0.0	2.7258617877960205	1.3499515056610107
1.0	51740000.0	51750000.0	1.0	2.992152690887451	1.4022290706634521
1.0	51830000.0	51840000.0	0.0	3.055480480194092	1.4446170330047607
1.0	51880000.0	51890000.0	3.0	3.0765891075134277	1.432462453842163
1.0	51970000.0	51980000.0	1.0	3.2156500816345215	1.5059345960617065
1.0	52040000.0	52050000.0	4.0	3.1443886756896973	1.5297110080718994
1.0	52240000.0	52250000.0	5.0	2.327814817428589	1.1646909713745117
1.0	52340000.0	52350000.0	2.0	4.88740348815918	2.7037148475646973
1.0	52450000.0	52460000.0	5.0	4.481955051422119	1.9188416004180908
1.0	52500000.0	52510000.0	3.0	2.9846324920654297	1.405165672302246
1.0	52510000.0	52520000.0	2.0	2.858194351196289	1.3928520679473877
1.0	52620000.0	52630000.0	7.0	3.2341370582580566	1.4904506206512451
1.0	52720000.0	52730000.0	1.0	3.708496570587158	1.6717948913574219
1.0	52770000.0	52780000.0	2.0	3.0432801246643066	1.4249199628829956
1.0	52780000.0	52790000.0	3.0	3.0993971824645996	1.4699567556381226
1.0	52850000.0	52860000.0	3.0	2.617089033126831	1.2501661777496338
1.0	52860000.0	52870000.0	3.0	3.277129650115967	1.5302623510360718
1.0	52880000.0	52890000.0	0.0	3.0362892150878906	1.4388295412063599
1.0	52900000.0	52910000.0	2.0	3.1246285438537598	1.456561803817749
1.0	52910000.0	52920000.0	1.0	3.1466310024261475	1.4680969715118408
1.0	52970000.0	52980000.0	2.0	3.136981725692749	1.4771629571914673
1.0	52990000.0	53000000.0	1.0	3.6615569591522217	1.6865646839141846
1.0	53000000.0	53010000.0	3.0	3.844710111618042	1.7109687328338623
1.0	53040000.0	53050000.0	5.0	5.412710666656494	2.1476941108703613
1.0	53060000.0	53070000.0	6.0	4.493551731109619	2.054405927658081
1.0	53070000.0	53080000.0	4.0	3.135542392730713	1.4564712047576904
1.0	53110000.0	53120000.0	3.0	4.434493541717529	1.8844950199127197
1.0	53200000.0	53210000.0	1.0	2.806288480758667	1.3446651697158813
1.0	53210000.0	53220000.0	2.0	2.6940815448760986	1.2970789670944214
1.0	53230000.0	53240000.0	2.0	2.6756551265716553	1.2912921905517578
1.0	53250000.0	53260000.0	2.0	2.5934014320373535	1.2440366744995117
1.0	53260000.0	53270000.0	2.0	2.6340222358703613	1.257550835609436
1.0	53280000.0	53290000.0	4.0	2.696228504180908	1.2859392166137695
1.0	53320000.0	53330000.0	4.0	3.9487318992614746	1.715646505355835
1.0	53450000.0	53460000.0	3.0	3.401374101638794	1.5735445022583008
1.0	53500000.0	53510000.0	1.0	3.5080299377441406	1.6026147603988647
1.0	53550000.0	53560000.0	7.0	4.63224983215332	1.9051296710968018
1.0	53590000.0	53600000.0	3.0	5.022521495819092	2.0433921813964844
1.0	53630000.0	53640000.0	3.0	4.5631537437438965	1.919525146484375
1.0	53640000.0	53650000.0	5.0	3.839991807937622	1.7019180059432983
1.0	53680000.0	53690000.0	2.0	2.592172145843506	1.1567004919052124
1.0	53720000.0	53730000.0	3.0	2.6992135047912598	1.2981812953948975
1.0	53760000.0	53770000.0	3.0	3.7105965614318848	1.699083924293518
1.0	53790000.0	53800000.0	5.0	4.347475528717041	2.181748628616333
1.0	53800000.0	53810000.0	5.0	5.6741204261779785	2.28206205368042
1.0	53820000.0	53830000.0	5.0	5.933352470397949	2.3739824295043945
1.0	54070000.0	54080000.0	7.0	5.642142295837402	2.222480058670044
1.0	54110000.0	54120000.0	12.0	4.776723861694336	1.9643808603286743
1.0	54120000.0	54130000.0	3.0	5.075179100036621	2.0513181686401367
1.0	54140000.0	54150000.0	4.0	5.024914741516113	2.048064708709717
1.0	54150000.0	54160000.0	5.0	4.814172267913818	2.0282719135284424
1.0	54310000.0	54320000.0	5.0	2.495594024658203	1.2007358074188232
1.0	54350000.0	54360000.0	1.0	2.797010898590088	1.3912923336029053
1.0	54360000.0	54370000.0	1.0	3.639680862426758	1.6221784353256226
1.0	54560000.0	54570000.0	0.0	3.2941787242889404	1.5316773653030396
1.0	54580000.0	54590000.0	8.0	3.9883103370666504	1.7832005023956299
1.0	54630000.0	54640000.0	7.0	3.357697010040283	1.549950122833252
1.0	54680000.0	54690000.0	5.0	2.8999202251434326	1.3798385858535767
1.0	54710000.0	54720000.0	4.0	2.943983793258667	1.396520972251892
1.0	54740000.0	54750000.0	3.0	2.8540127277374268	1.3567039966583252
1.0	54770000.0	54780000.0	2.0	3.389892101287842	1.6003692150115967
1.0	54810000.0	54820000.0	6.0	3.0438179969787598	1.4243443012237549
1.0	55020000.0	55030000.0	5.0	3.5079872608184814	1.6164213418960571
1.0	55040000.0	55050000.0	2.0	3.6447055339813232	1.6662079095840454
1.0	55120000.0	55130000.0	7.0	4.272468566894531	1.8222795724868774
1.0	55130000.0	55140000.0	9.0	4.16495418548584	1.7922608852386475
1.0	55140000.0	55150000.0	6.0	3.7579712867736816	1.705702543258667
1.0	55220000.0	55230000.0	4.0	3.0549893379211426	1.4355592727661133
1.0	55290000.0	55300000.0	4.0	4.8637895584106445	2.0661628246307373
1.0	55400000.0	55410000.0	4.0	4.63947868347168	1.9025156497955322
1.0	55560000.0	55570000.0	1.0	2.327096462249756	1.2314825057983398
1.0	55650000.0	55660000.0	5.0	2.8186004161834717	1.341418981552124
1.0	55710000.0	55720000.0	2.0	4.472168922424316	1.8807761669158936
1.0	55760000.0	55770000.0	4.0	5.224853992462158	2.1117541790008545
1.0	55830000.0	55840000.0	7.0	5.498841285705566	2.187638998031616
1.0	55850000.0	55860000.0	0.0	5.533934116363525	2.1733131408691406
1.0	55880000.0	55890000.0	5.0	5.313387870788574	2.1394381523132324
1.0	55900000.0	55910000.0	6.0	6.256603240966797	2.397932529449463
1.0	55940000.0	55950000.0	2.0	4.985577583312988	2.0089244842529297
1.0	55970000.0	55980000.0	6.0	5.4641594886779785	2.127188205718994
1.0	56000000.0	56010000.0	5.0	5.527411460876465	2.1670403480529785
1.0	56010000.0	56020000.0	7.0	5.8121867179870605	2.2707736492156982
1.0	56040000.0	56050000.0	4.0	5.219831943511963	2.0591163635253906
1.0	56060000.0	56070000.0	5.0	5.987181663513184	2.293656826019287
1.0	56110000.0	56120000.0	6.0	5.027314186096191	2.0121171474456787
1.0	56170000.0	56180000.0	3.0	6.4654130935668945	2.4340434074401855
1.0	56330000.0	56340000.0	4.0	6.389050483703613	2.388007402420044
1.0	56350000.0	56360000.0	6.0	6.050765514373779	2.309624195098877
1.0	56370000.0	56380000.0	10.0	6.088044166564941	2.3349597454071045
1.0	56420000.0	56430000.0	2.0	5.50209903717041	2.1617212295532227
1.0	56560000.0	56570000.0	5.0	5.443167209625244	2.1615891456604004
1.0	56570000.0	56580000.0	7.0	5.557676315307617	2.1982839107513428
1.0	56590000.0	56600000.0	2.0	5.318617820739746	2.115089178085327
1.0	56700000.0	56710000.0	4.0	4.813092231750488	1.9866993427276611
1.0	56740000.0	56750000.0	3.0	4.336979866027832	1.8573904037475586
1.0	56820000.0	56830000.0	4.0	4.711067199707031	1.9303157329559326
1.0	56900000.0	56910000.0	5.0	4.556579113006592	1.9293785095214844
1.0	56920000.0	56930000.0	5.0	4.307188510894775	1.8201459646224976
1.0	56930000.0	56940000.0	4.0	3.769670009613037	1.7097431421279907
1.0	57010000.0	57020000.0	4.0	4.644219875335693	1.9325975179672241
1.0	57090000.0	57100000.0	3.0	5.114130973815918	2.0512003898620605
1.0	57110000.0	57120000.0	4.0	5.006363868713379	2.0176937580108643
1.0	57210000.0	57220000.0	7.0	6.638938903808594	2.608335018157959
1.0	57280000.0	57290000.0	3.0	6.525698661804199	2.3994832038879395
1.0	57300000.0	57310000.0	7.0	7.928741455078125	2.7648558616638184
1.0	57310000.0	57320000.0	9.0	8.604902267456055	2.9719529151916504
1.0	57360000.0	57370000.0	6.0	8.644360542297363	2.921598434448242
1.0	57430000.0	57440000.0	5.0	9.344274520874023	3.061913013458252
1.0	57520000.0	57530000.0	8.0	7.552518367767334	2.6780338287353516
1.0	57550000.0	57560000.0	10.0	7.4849443435668945	2.6604068279266357
1.0	57560000.0	57570000.0	8.0	7.161122798919678	2.5796306133270264
1.0	57640000.0	57650000.0	7.0	7.189218044281006	2.6035375595092773
1.0	57680000.0	57690000.0	5.0	7.5826849937438965	2.6982767581939697
1.0	57800000.0	57810000.0	7.0	7.5290069580078125	2.6789984703063965
1.0	57830000.0	57840000.0	6.0	8.04931640625	2.79512357711792
1.0	57870000.0	57880000.0	6.0	7.819462776184082	2.7518973350524902
1.0	57900000.0	57910000.0	4.0	8.271248817443848	2.8406713008880615
1.0	58140000.0	58150000.0	6.0	7.612172603607178	2.7178261280059814
1.0	58160000.0	58170000.0	7.0	7.5303215980529785	2.6838457584381104
1.0	58180000.0	58190000.0	4.0	6.403054714202881	2.4211106300354004
1.0	58400000.0	58410000.0	7.0	7.5413312911987305	2.6899795532226562
1.0	58430000.0	58440000.0	7.0	7.372450828552246	2.647226333618164
1.0	58480000.0	58490000.0	6.0	6.639016628265381	2.4668402671813965
1.0	58550000.0	58560000.0	3.0	5.281093597412109	2.127824068069458
1.0	58580000.0	58590000.0	5.0	4.786829471588135	1.9461055994033813
1.0	58600000.0	58610000.0	6.0	4.63079833984375	1.9344913959503174
1.0	58610000.0	58620000.0	4.0	5.333011150360107	2.1229450702667236
1.0	58640000.0	58650000.0	2.0	5.162806987762451	2.067664623260498
1.0	58790000.0	58800000.0	8.0	6.277936935424805	2.373978853225708
1.0	58800000.0	58810000.0	1.0	6.820579528808594	2.515075206756592
1.0	58870000.0	58880000.0	5.0	5.209385871887207	2.072099208831787
1.0	58900000.0	58910000.0	4.0	4.610724449157715	1.8956047296524048
1.0	58970000.0	58980000.0	3.0	3.2360281944274902	1.50114905834198
1.0	59010000.0	59020000.0	4.0	4.006774425506592	2.244511842727661
1.0	59060000.0	59070000.0	2.0	3.8208820819854736	1.6679770946502686
1.0	59150000.0	59160000.0	1.0	2.32391619682312	1.2094783782958984
1.0	59160000.0	59170000.0	3.0	2.819584846496582	1.2868181467056274
1.0	59330000.0	59340000.0	2.0	3.0339195728302	1.4645390510559082
1.0	59450000.0	59460000.0	6.0	4.148622989654541	1.7795324325561523
1.0	59470000.0	59480000.0	12.0	3.5448784828186035	1.6903899908065796
1.0	59490000.0	59500000.0	4.0	4.586807727813721	1.897199034690857
1.0	59560000.0	59570000.0	7.0	4.695985317230225	1.9370654821395874
1.0	59620000.0	59630000.0	4.0	4.584904193878174	1.9086666107177734
1.0	59650000.0	59660000.0	3.0	4.579777717590332	1.9035810232162476
1.0	59690000.0	59700000.0	7.0	3.6962523460388184	1.6453384160995483
1.0	59700000.0	59710000.0	4.0	4.013646125793457	1.7371695041656494
1.0	59710000.0	59720000.0	5.0	3.7751431465148926	1.724954605102539
1.0	59740000.0	59750000.0	4.0	4.0704145431518555	1.7338802814483643
1.0	59770000.0	59780000.0	4.0	3.360522508621216	1.5402339696884155
1.0	59780000.0	59790000.0	4.0	3.1128809452056885	1.4590224027633667
1.0	60030000.0	60040000.0	4.0	3.340129852294922	1.5347936153411865
1.0	60060000.0	60070000.0	2.0	3.0282862186431885	1.4258289337158203
1.0	60160000.0	60170000.0	2.0	3.1595778465270996	1.4930566549301147
1.0	60170000.0	60180000.0	2.0	3.487246036529541	1.5977481603622437
1.0	60230000.0	60240000.0	2.0	2.7299575805664062	1.2891051769256592
1.0	60240000.0	60250000.0	3.0	3.4835305213928223	1.5686419010162354
1.0	60330000.0	60340000.0	3.0	3.089752674102783	1.4377533197402954
1.0	60360000.0	60370000.0	4.0	3.5357818603515625	1.6342166662216187
1.0	60390000.0	60400000.0	1.0	4.534179210662842	1.879333257675171
1.0	60540000.0	60550000.0	4.0	7.923536777496338	2.776160717010498
1.0	60650000.0	60660000.0	6.0	7.361566066741943	2.646955966949463
1.0	60660000.0	60670000.0	9.0	7.070904731750488	2.5800223350524902
1.0	60680000.0	60690000.0	5.0	5.3965744972229	2.0947043895721436
1.0	60700000.0	60710000.0	9.0	6.288267612457275	2.3810415267944336
1.0	60740000.0	60750000.0	2.0	5.264890193939209	2.0863873958587646
1.0	60820000.0	60830000.0	10.0	6.472836494445801	2.4383366107940674
1.0	60850000.0	60860000.0	8.0	7.80798864364624	2.7615814208984375
1.0	60870000.0	60880000.0	5.0	7.600183010101318	2.703587055206299
1.0	60930000.0	60940000.0	7.0	6.358121395111084	2.361248016357422
1.0	60990000.0	61000000.0	9.0	7.674971103668213	2.7396130561828613
1.0	61000000.0	61010000.0	6.0	6.919691562652588	2.5533549785614014
1.0	61010000.0	61020000.0	5.0	6.128322124481201	2.331737995147705
1.0	61020000.0	61030000.0	5.0	6.110110282897949	2.330000162124634
1.0	61030000.0	61040000.0	10.0	5.48269510269165	2.130406141281128
1.0	61040000.0	61050000.0	6.0	6.4271135330200195	2.4196410179138184
1.0	61100000.0	61110000.0	2.0	4.3698320388793945	2.0002899169921875
1.0	61110000.0	61120000.0	5.0	5.902414798736572	2.3545873165130615
1.0	61170000.0	61180000.0	2.0	7.6612677574157715	2.731522798538208
1.0	61210000.0	61220000.0	13.0	6.682049751281738	2.5037972927093506
1.0	61230000.0	61240000.0	8.0	7.648406982421875	2.698786973953247
1.0	61250000.0	61260000.0	7.0	7.532164096832275	2.692176342010498
1.0	61270000.0	61280000.0	4.0	6.823107719421387	2.509474277496338
1.0	61280000.0	61290000.0	8.0	7.153572082519531	2.590240716934204
1.0	61300000.0	61310000.0	4.0	7.686966896057129	2.7237040996551514
1.0	61320000.0	61330000.0	9.0	6.4657487869262695	2.435838460922241
1.0	61340000.0	61350000.0	8.0	6.327931880950928	2.379868984222412
1.0	61390000.0	61400000.0	3.0	6.563973903656006	2.4435901641845703
1.0	61400000.0	61410000.0	4.0	5.585455417633057	2.1636009216308594
1.0	61430000.0	61440000.0	1.0	4.898190498352051	2.00517201423645
1.0	61490000.0	61500000.0	7.0	5.171742916107178	2.104130268096924
1.0	61530000.0	61540000.0	2.0	4.606341361999512	1.921561598777771
1.0	61550000.0	61560000.0	2.0	2.1892623901367188	1.1731479167938232
1.0	61590000.0	61600000.0	3.0	2.8333778381347656	1.336310625076294
1.0	61640000.0	61650000.0	4.0	2.672774314880371	1.2701730728149414
1.0	61660000.0	61670000.0	0.0	2.792362928390503	1.3090708255767822
1.0	61680000.0	61690000.0	2.0	2.719487428665161	1.2914237976074219
1.0	61810000.0	61820000.0	3.0	2.297912359237671	1.1597034931182861
1.0	61870000.0	61880000.0	2.0	2.3902907371520996	1.190981149673462
1.0	61900000.0	61910000.0	8.0	2.7182936668395996	1.2843307256698608
1.0	62020000.0	62030000.0	7.0	4.269000053405762	1.8298603296279907
1.0	62080000.0	62090000.0	5.0	4.316091060638428	1.8322954177856445
1.0	62100000.0	62110000.0	2.0	3.9797096252441406	1.737396240234375
1.0	62180000.0	62190000.0	6.0	2.712076187133789	1.3171298503875732
1.0	62210000.0	62220000.0	3.0	2.730839967727661	1.2956011295318604
1.0	62240000.0	62250000.0	4.0	2.8013153076171875	1.3295490741729736
1.0	62270000.0	62280000.0	2.0	2.5956871509552	1.253173589706421
1.0	62290000.0	62300000.0	1.0	2.483233690261841	1.2238465547561646
1.0	62370000.0	62380000.0	0.0	2.6552517414093018	1.2715070247650146
1.0	62400000.0	62410000.0	6.0	2.691234588623047	1.2698354721069336
1.0	62490000.0	62500000.0	3.0	3.3284480571746826	1.524172067642212
1.0	62510000.0	62520000.0	5.0	3.0487446784973145	1.4273793697357178
1.0	62660000.0	62670000.0	4.0	4.042856693267822	1.766282081604004
1.0	62670000.0	62680000.0	1.0	4.536544322967529	1.8982932567596436
1.0	62700000.0	62710000.0	2.0	4.553812503814697	1.8891105651855469
1.0	62720000.0	62730000.0	6.0	4.394567012786865	1.8555505275726318
1.0	62880000.0	62890000.0	7.0	4.634748935699463	1.920091986656189
1.0	62890000.0	62900000.0	3.0	4.041268825531006	1.7395387887954712
1.0	63150000.0	63160000.0	3.0	3.2699131965637207	1.6165834665298462
1.0	63240000.0	63250000.0	5.0	4.798917770385742	2.1794230937957764
1.0	63400000.0	63410000.0	7.0	7.157615661621094	2.682142734527588
1.0	63410000.0	63420000.0	6.0	6.958314418792725	2.5669679641723633
1.0	63460000.0	63470000.0	7.0	7.243940830230713	2.6077280044555664
1.0	63500000.0	63510000.0	5.0	8.282483100891113	2.84576416015625
1.0	63530000.0	63540000.0	6.0	8.059786796569824	2.800906181335449
1.0	63560000.0	63570000.0	3.0	7.946221828460693	2.773043632507324
1.0	63590000.0	63600000.0	7.0	8.144275665283203	2.815371036529541
1.0	63600000.0	63610000.0	9.0	9.512495994567871	3.1072614192962646
1.0	63620000.0	63630000.0	8.0	8.954874038696289	2.9905314445495605
1.0	63650000.0	63660000.0	3.0	8.12550163269043	2.806689977645874
1.0	63660000.0	63670000.0	8.0	8.009191513061523	2.780804395675659
1.0	63710000.0	63720000.0	4.0	9.565390586853027	3.1024622917175293
1.0	63830000.0	63840000.0	4.0	4.62998628616333	2.4703125953674316
1.0	63850000.0	63860000.0	1.0	3.970301866531372	1.7502567768096924
1.0	63900000.0	63910000.0	2.0	2.727612257003784	1.3344178199768066
1.0	63940000.0	63950000.0	3.0	2.4597504138946533	1.1762685775756836
1.0	63950000.0	63960000.0	3.0	2.6509335041046143	1.2701553106307983
1.0	63970000.0	63980000.0	2.0	2.371748447418213	1.1448476314544678
1.0	64010000.0	64020000.0	2.0	2.6932594776153564	1.2846167087554932
1.0	64080000.0	64090000.0	5.0	3.1299407482147217	1.4690465927124023
1.0	64100000.0	64110000.0	5.0	3.0543479919433594	1.4597322940826416
1.0	64150000.0	64160000.0	3.0	4.874373435974121	1.9886391162872314
1.0	64210000.0	64220000.0	4.0	6.182295799255371	2.3601233959198
1.0	64260000.0	64270000.0	5.0	4.315212249755859	1.7973788976669312
1.0	64290000.0	64300000.0	4.0	3.8196582794189453	1.7358472347259521
1.0	64320000.0	64330000.0	3.0	3.6604251861572266	1.6978662014007568
1.0	64360000.0	64370000.0	6.0	4.195413112640381	1.7801473140716553
1.0	64480000.0	64490000.0	3.0	4.1075310707092285	1.7573134899139404
1.0	64500000.0	64510000.0	4.0	4.271692752838135	1.82611882686615
1.0	64550000.0	64560000.0	4.0	4.713106632232666	1.9258949756622314
1.0	64650000.0	64660000.0	4.0	5.311208724975586	2.1196470260620117
1.0	64690000.0	64700000.0	4.0	5.371613025665283	2.1484007835388184
1.0	64700000.0	64710000.0	8.0	4.362001895904541	1.8456157445907593
1.0	64780000.0	64790000.0	8.0	4.492197513580322	1.8707587718963623
1.0	64790000.0	64800000.0	3.0	4.834465980529785	1.9916632175445557
1.0	64810000.0	64820000.0	3.0	3.5124917030334473	1.6335757970809937
1.0	64860000.0	64870000.0	4.0	4.825211524963379	1.997252106666565
1.0	64890000.0	64900000.0	3.0	4.537506580352783	1.89560067653656
1.0	64940000.0	64950000.0	3.0	3.263526439666748	1.5238218307495117
1.0	65020000.0	65030000.0	5.0	3.2424960136413574	1.5132639408111572
1.0	65030000.0	65040000.0	4.0	3.4333572387695312	1.56309974193573
1.0	65050000.0	65060000.0	1.0	3.5910122394561768	1.6133108139038086
1.0	65090000.0	65100000.0	6.0	2.997236728668213	1.3915331363677979
1.0	65270000.0	65280000.0	5.0	2.682577133178711	1.2730028629302979
1.0	65310000.0	65320000.0	3.0	2.6530323028564453	1.267080307006836
1.0	65340000.0	65350000.0	3.0	2.5438106060028076	1.2528374195098877
1.0	65350000.0	65360000.0	3.0	2.7373619079589844	1.320010781288147
1.0	65380000.0	65390000.0	6.0	2.7149062156677246	1.3243021965026855
1.0	65470000.0	65480000.0	7.0	3.1239542961120605	1.4789745807647705
1.0	65630000.0	65640000.0	6.0	3.8640289306640625	1.7414214611053467
1.0	65670000.0	65680000.0	3.0	3.845315933227539	1.755849838256836
1.0	65700000.0	65710000.0	4.0	4.873475551605225	1.9933497905731201
1.0	65720000.0	65730000.0	3.0	4.217996120452881	1.7818081378936768
1.0	65790000.0	65800000.0	6.0	4.927467346191406	2.0053133964538574
1.0	65830000.0	65840000.0	6.0	5.340557098388672	2.11785626411438
1.0	65850000.0	65860000.0	6.0	4.809409141540527	1.9903004169464111
1.0	65990000.0	66000000.0	4.0	5.168118476867676	2.0610885620117188
1.0	66130000.0	66140000.0	5.0	7.409071922302246	2.7026493549346924
1.0	66140000.0	66150000.0	10.0	6.408135414123535	2.3828136920928955
1.0	66180000.0	66190000.0	7.0	8.417434692382812	2.8761773109436035
1.0	66250000.0	66260000.0	6.0	9.296134948730469	3.0578160285949707
1.0	66260000.0	66270000.0	7.0	9.24050235748291	3.04390025138855
1.0	66270000.0	66280000.0	8.0	9.818087577819824	3.1508781909942627
1.0	66300000.0	66310000.0	8.0	10.574060440063477	3.285778760910034
1.0	66400000.0	66410000.0	8.0	11.011011123657227	3.3594207763671875
1.0	66440000.0	66450000.0	10.0	13.282060623168945	3.6844146251678467
1.0	66570000.0	66580000.0	7.0	7.780743598937988	2.6994473934173584
1.0	66620000.0	66630000.0	8.0	9.951871871948242	3.16713547706604
1.0	66700000.0	66710000.0	5.0	6.88430118560791	2.497673988342285
1.0	66820000.0	66830000.0	7.0	5.268874168395996	2.1035752296447754
1.0	66900000.0	66910000.0	4.0	6.671521186828613	2.4522910118103027
1.0	66940000.0	66950000.0	5.0	6.1373467445373535	2.354945659637451
1.0	66950000.0	66960000.0	3.0	6.4074273109436035	2.359677314758301
1.0	66970000.0	66980000.0	9.0	8.683372497558594	2.967374324798584
1.0	67010000.0	67020000.0	6.0	6.679389953613281	2.4713826179504395
1.0	67020000.0	67030000.0	7.0	6.606318473815918	2.447579860687256
1.0	67110000.0	67120000.0	5.0	7.2527642250061035	2.641727924346924
1.0	67140000.0	67150000.0	9.0	7.083000183105469	2.5995144844055176
1.0	67170000.0	67180000.0	5.0	6.788273811340332	2.489593029022217
1.0	67180000.0	67190000.0	3.0	7.003673553466797	2.5533390045166016
1.0	67200000.0	67210000.0	7.0	6.500743865966797	2.4097511768341064
1.0	67230000.0	67240000.0	4.0	7.292325496673584	2.6070010662078857
1.0	67260000.0	67270000.0	5.0	7.079339504241943	2.5693862438201904
1.0	67320000.0	67330000.0	4.0	6.357722759246826	2.37945818901062
1.0	67340000.0	67350000.0	3.0	5.892753601074219	2.2609434127807617
1.0	67380000.0	67390000.0	4.0	3.8293395042419434	1.7207603454589844
1.0	67390000.0	67400000.0	4.0	3.4377007484436035	1.858323097229004
1.0	67410000.0	67420000.0	5.0	2.927398204803467	1.4095675945281982
1.0	67500000.0	67510000.0	5.0	3.4849441051483154	1.6400096416473389
1.0	67530000.0	67540000.0	9.0	8.413568496704102	3.369594097137451
1.0	67570000.0	67580000.0	8.0	7.545578956604004	2.716865062713623
1.0	67620000.0	67630000.0	6.0	7.4161810874938965	2.6456336975097656
1.0	67730000.0	67740000.0	4.0	6.163965225219727	2.3593688011169434
1.0	67760000.0	67770000.0	5.0	5.268828868865967	2.1105427742004395
1.0	67780000.0	67790000.0	2.0	4.498714447021484	1.8776757717132568
1.0	67790000.0	67800000.0	5.0	3.9583969116210938	1.7314722537994385
1.0	67810000.0	67820000.0	5.0	3.417003631591797	1.5461477041244507
1.0	67840000.0	67850000.0	4.0	3.7768561840057373	1.7426427602767944
1.0	67850000.0	67860000.0	5.0	3.3695785999298096	1.5596497058868408
1.0	67860000.0	67870000.0	1.0	3.502551555633545	1.6243419647216797
1.0	67870000.0	67880000.0	3.0	2.8882839679718018	1.4215450286865234
1.0	67900000.0	67910000.0	7.0	4.170724391937256	1.8000205755233765
1.0	67950000.0	67960000.0	5.0	4.892346382141113	1.9848819971084595
1.0	68010000.0	68020000.0	3.0	4.301727294921875	1.8157520294189453
1.0	68020000.0	68030000.0	5.0	4.514669418334961	1.8686580657958984
1.0	68180000.0	68190000.0	2.0	2.8293285369873047	1.369895577430725
1.0	68190000.0	68200000.0	2.0	2.963892698287964	1.3963154554367065
1.0	68220000.0	68230000.0	0.0	3.0768465995788574	1.42777681350708
1.0	68230000.0	68240000.0	2.0	2.931500196456909	1.3873971700668335
1.0	68250000.0	68260000.0	0.0	3.411630153656006	1.597953200340271
1.0	68330000.0	68340000.0	6.0	5.6280717849731445	2.2099010944366455
1.0	68340000.0	68350000.0	4.0	5.030961990356445	2.0317695140838623
1.0	68350000.0	68360000.0	8.0	4.663844108581543	1.9171005487442017
1.0	68400000.0	68410000.0	7.0	5.436460018157959	2.142439365386963
1.0	68410000.0	68420000.0	2.0	5.403230667114258	2.122351884841919
1.0	68510000.0	68520000.0	6.0	3.776189088821411	1.6717288494110107
1.0	68540000.0	68550000.0	5.0	3.8974738121032715	1.7339553833007812
1.0	68600000.0	68610000.0	1.0	2.9612388610839844	1.38767409324646
1.0	68610000.0	68620000.0	3.0	2.791553020477295	1.3462393283843994
1.0	68720000.0	68730000.0	12.0	6.863077640533447	2.6618311405181885
1.0	68780000.0	68790000.0	6.0	7.383988857269287	2.6276602745056152
1.0	68900000.0	68910000.0	7.0	6.616331577301025	2.424748420715332
1.0	68910000.0	68920000.0	6.0	7.124178886413574	2.5584540367126465
1.0	68970000.0	68980000.0	8.0	8.60795783996582	2.908714532852173
1.0	68980000.0	68990000.0	5.0	8.31187629699707	2.845578193664551
1.0	69010000.0	69020000.0	11.0	10.75699520111084	3.326685667037964
1.0	69180000.0	69190000.0	11.0	9.668389320373535	3.1260626316070557
1.0	69260000.0	69270000.0	6.0	9.556221961975098	3.108294725418091
1.0	69270000.0	69280000.0	9.0	8.446955680847168	2.868035078048706
1.0	69280000.0	69290000.0	7.0	10.53752613067627	3.2794196605682373
1.0	69330000.0	69340000.0	18.0	10.346691131591797	3.2373080253601074
1.0	69350000.0	69360000.0	13.0	9.935765266418457	3.1707966327667236
1.0	69360000.0	69370000.0	8.0	9.204002380371094	3.0317420959472656
1.0	69460000.0	69470000.0	6.0	8.504426002502441	2.8941640853881836
1.0	69470000.0	69480000.0	12.0	11.209817886352539	3.384779453277588
1.0	69540000.0	69550000.0	11.0	10.563163757324219	3.287534713745117
1.0	69570000.0	69580000.0	9.0	11.378379821777344	3.4156062602996826
1.0	69610000.0	69620000.0	13.0	10.275593757629395	3.2384066581726074
1.0	69640000.0	69650000.0	9.0	11.149051666259766	3.3797640800476074
1.0	69660000.0	69670000.0	16.0	11.818232536315918	3.4847893714904785
1.0	69670000.0	69680000.0	16.0	12.333149909973145	3.551668882369995
1.0	69680000.0	69690000.0	11.0	11.756540298461914	3.473628282546997
1.0	69690000.0	69700000.0	6.0	12.188684463500977	3.5432002544403076
1.0	69810000.0	69820000.0	11.0	13.66357421875	3.747356414794922
1.0	70070000.0	70080000.0	16.0	12.426078796386719	3.5750057697296143
1.0	70110000.0	70120000.0	14.0	12.15687084197998	3.5344767570495605
1.0	70330000.0	70340000.0	19.0	14.941062927246094	3.9165732860565186
1.0	70440000.0	70450000.0	17.0	14.714761734008789	3.875227689743042
1.0	70480000.0	70490000.0	10.0	13.565442085266113	3.7806105613708496
1.0	70500000.0	70510000.0	13.0	13.014758110046387	3.6436634063720703
1.0	70540000.0	70550000.0	13.0	11.368146896362305	3.421489715576172
1.0	70550000.0	70560000.0	14.0	10.264369010925293	3.2344107627868652
1.0	70620000.0	70630000.0	2.0	4.626542091369629	1.9030511379241943
1.0	70660000.0	70670000.0	3.0	4.145218372344971	1.8669036626815796
1.0	70690000.0	70700000.0	2.0	2.501556158065796	1.3476251363754272
1.0	70730000.0	70740000.0	5.0	3.5153629779815674	1.6061519384384155
1.0	70760000.0	70770000.0	3.0	3.558109998703003	1.6282577514648438
1.0	70920000.0	70930000.0	6.0	9.360322952270508	3.0812747478485107
1.0	71000000.0	71010000.0	6.0	12.869641304016113	3.7215473651885986
1.0	71010000.0	71020000.0	10.0	12.73133659362793	3.6703338623046875
1.0	71130000.0	71140000.0	16.0	15.296171188354492	4.009209632873535
1.0	71150000.0	71160000.0	17.0	17.03102684020996	4.25477409362793
1.0	71180000.0	71190000.0	17.0	18.69607925415039	4.434859275817871
1.0	71200000.0	71210000.0	10.0	16.071369171142578	4.305690765380859
1.0	71220000.0	71230000.0	18.0	17.899085998535156	4.4040045738220215
1.0	71250000.0	71260000.0	20.0	18.179704666137695	4.373179912567139
1.0	71270000.0	71280000.0	23.0	18.289026260375977	4.412487030029297
1.0	71340000.0	71350000.0	26.0	18.202762603759766	4.338621139526367
1.0	71350000.0	71360000.0	13.0	17.498523712158203	4.370906829833984
1.0	71550000.0	71560000.0	7.0	8.648305892944336	2.905435085296631
1.0	71630000.0	71640000.0	11.0	8.258198738098145	2.864525079727173
1.0	71800000.0	71810000.0	7.0	10.222527503967285	3.2241084575653076
1.0	71810000.0	71820000.0	9.0	8.563545227050781	2.915102243423462
1.0	71820000.0	71830000.0	5.0	9.892281532287598	3.1612393856048584
1.0	71940000.0	71950000.0	10.0	9.08418083190918	3.0187618732452393
1.0	71950000.0	71960000.0	8.0	9.367798805236816	3.070303201675415
1.0	71970000.0	71980000.0	13.0	10.229524612426758	3.2104620933532715
1.0	72040000.0	72050000.0	8.0	9.74812126159668	3.139753818511963
1.0	72090000.0	72100000.0	4.0	9.505932807922363	3.097733736038208
1.0	72120000.0	72130000.0	13.0	9.707244873046875	3.132178544998169
1.0	72160000.0	72170000.0	11.0	10.228456497192383	3.2302703857421875
1.0	72220000.0	72230000.0	14.0	10.435836791992188	3.2713863849639893
1.0	72340000.0	72350000.0	14.0	9.716988563537598	3.127279758453369
1.0	72400000.0	72410000.0	12.0	10.019182205200195	3.183872699737549
1.0	72430000.0	72440000.0	11.0	10.613415718078613	3.2952370643615723
1.0	72450000.0	72460000.0	9.0	10.451398849487305	3.2661654949188232
1.0	72460000.0	72470000.0	9.0	10.711594581604004	3.315659761428833
1.0	72470000.0	72480000.0	8.0	10.464288711547852	3.2726447582244873
1.0	72490000.0	72500000.0	17.0	11.593116760253906	3.450468063354492
1.0	72550000.0	72560000.0	12.0	12.673386573791504	3.6122488975524902
1.0	72570000.0	72580000.0	12.0	12.303459167480469	3.569413423538208
1.0	72630000.0	72640000.0	12.0	13.443778991699219	3.717806577682495
1.0	72700000.0	72710000.0	12.0	10.390830039978027	3.251554012298584
1.0	72740000.0	72750000.0	5.0	8.793201446533203	3.2122433185577393
1.0	72760000.0	72770000.0	9.0	8.94770622253418	2.967958927154541
1.0	72770000.0	72780000.0	3.0	7.8281426429748535	2.82297945022583
1.0	72790000.0	72800000.0	4.0	8.778240203857422	3.0431954860687256
1.0	72820000.0	72830000.0	13.0	10.876153945922852	3.3465256690979004
1.0	72840000.0	72850000.0	21.0	12.416253089904785	3.788822889328003
1.0	72880000.0	72890000.0	22.0	13.689373970031738	3.7349820137023926
1.0	73020000.0	73030000.0	12.0	14.076461791992188	3.8256893157958984
1.0	73060000.0	73070000.0	17.0	13.892794609069824	3.908421039581299
1.0	73140000.0	73150000.0	12.0	18.33932876586914	4.432236671447754
1.0	73170000.0	73180000.0	20.0	18.969369888305664	4.400563716888428
1.0	73180000.0	73190000.0	15.0	18.000774383544922	4.4555206298828125
1.0	73320000.0	73330000.0	18.0	19.443307876586914	4.494627952575684
1.0	73330000.0	73340000.0	19.0	19.07650375366211	4.42488956451416
1.0	73340000.0	73350000.0	20.0	19.110857009887695	4.418920993804932
1.0	73380000.0	73390000.0	23.0	19.424392700195312	4.468379497528076
1.0	73440000.0	73450000.0	21.0	18.692779541015625	4.367194175720215
1.0	73460000.0	73470000.0	25.0	20.091232299804688	4.638187885284424
1.0	73490000.0	73500000.0	24.0	21.42115020751953	4.784239292144775
1.0	73530000.0	73540000.0	17.0	22.030914306640625	4.826399803161621
1.0	73540000.0	73550000.0	24.0	22.3332462310791	4.836047172546387
1.0	73550000.0	73560000.0	24.0	24.70224952697754	4.855043411254883
1.0	73560000.0	73570000.0	27.0	22.603368759155273	4.802254676818848
1.0	73600000.0	73610000.0	20.0	22.00057601928711	4.692974090576172
1.0	73610000.0	73620000.0	21.0	23.214336395263672	4.772283554077148
1.0	73680000.0	73690000.0	24.0	22.409151077270508	4.7039475440979
1.0	73710000.0	73720000.0	15.0	19.49485969543457	4.609906196594238
1.0	73850000.0	73860000.0	17.0	18.107933044433594	4.27113151550293
1.0	73920000.0	73930000.0	14.0	13.834245681762695	3.768393039703369
1.0	74040000.0	74050000.0	7.0	12.21406364440918	3.529003143310547
1.0	74060000.0	74070000.0	15.0	12.061884880065918	3.5091030597686768
1.0	74090000.0	74100000.0	11.0	13.126974105834961	3.656193494796753
1.0	74160000.0	74170000.0	9.0	13.789337158203125	3.75384783744812
1.0	74170000.0	74180000.0	12.0	13.672052383422852	3.735553741455078
1.0	74180000.0	74190000.0	12.0	14.509943008422852	3.8429176807403564
1.0	74410000.0	74420000.0	25.0	17.81263542175293	4.248077869415283
1.0	74440000.0	74450000.0	15.0	18.750192642211914	4.35335636138916
1.0	74490000.0	74500000.0	12.0	14.694795608520508	4.013847351074219
1.0	74530000.0	74540000.0	15.0	15.00653076171875	3.9578709602355957
1.0	74580000.0	74590000.0	15.0	12.937891006469727	3.681400775909424
1.0	74700000.0	74710000.0	5.0	8.10305404663086	2.779232978820801
1.0	74710000.0	74720000.0	15.0	9.748408317565918	3.156554698944092
1.0	74730000.0	74740000.0	9.0	8.390714645385742	2.8641295433044434
1.0	74740000.0	74750000.0	13.0	8.515340805053711	2.8940041065216064
1.0	74770000.0	74780000.0	7.0	10.113912582397461	3.212141513824463
1.0	74840000.0	74850000.0	14.0	10.557633399963379	3.2970821857452393
1.0	74920000.0	74930000.0	17.0	12.863790512084961	3.646137237548828
1.0	75010000.0	75020000.0	18.0	17.28564453125	4.180539131164551
1.0	75140000.0	75150000.0	8.0	11.871200561523438	3.581204891204834
1.0	75190000.0	75200000.0	4.0	6.033501625061035	2.7590396404266357
1.0	75220000.0	75230000.0	7.0	5.848505020141602	2.3180501461029053
1.0	75250000.0	75260000.0	11.0	14.883679389953613	4.68169641494751
1.0	75310000.0	75320000.0	20.0	18.840351104736328	4.386940002441406
1.0	75390000.0	75400000.0	26.0	23.13779067993164	4.791586875915527
1.0	75400000.0	75410000.0	26.0	21.09994125366211	4.6669111251831055
1.0	75420000.0	75430000.0	22.0	21.088537216186523	4.692152976989746
1.0	75550000.0	75560000.0	18.0	19.56925392150879	4.570485591888428
1.0	75560000.0	75570000.0	21.0	18.487550735473633	4.463648319244385
1.0	75590000.0	75600000.0	16.0	20.115463256835938	4.507023811340332
1.0	75650000.0	75660000.0	13.0	17.086593627929688	4.162060737609863
1.0	75690000.0	75700000.0	16.0	13.049142837524414	3.7203125953674316
1.0	75760000.0	75770000.0	8.0	13.16511344909668	3.69170880317688
1.0	75790000.0	75800000.0	9.0	14.306253433227539	3.828289031982422
1.0	75820000.0	75830000.0	22.0	14.182843208312988	3.8127429485321045
1.0	75920000.0	75930000.0	19.0	16.128337860107422	4.052181243896484
1.0	75970000.0	75980000.0	16.0	16.378616333007812	4.079012870788574
1.0	75980000.0	75990000.0	13.0	15.39106559753418	3.957589626312256
1.0	76030000.0	76040000.0	11.0	13.529980659484863	3.7204391956329346
1.0	76060000.0	76070000.0	16.0	12.937029838562012	3.6371910572052
1.0	76070000.0	76080000.0	6.0	13.267626762390137	3.680392026901245
1.0	76100000.0	76110000.0	8.0	9.71787166595459	3.1888344287872314
1.0	76120000.0	76130000.0	9.0	11.95524787902832	3.4894626140594482
1.0	76180000.0	76190000.0	4.0	7.273039817810059	2.6003096103668213
1.0	76300000.0	76310000.0	11.0	9.742212295532227	3.1264808177948
1.0	76400000.0	76410000.0	12.0	12.402995109558105	3.576469898223877
1.0	76550000.0	76560000.0	16.0	11.000955581665039	3.5019314289093018
1.0	76650000.0	76660000.0	16.0	12.557104110717773	3.5901618003845215
1.0	76680000.0	76690000.0	9.0	12.627925872802734	3.5989670753479004
1.0	76740000.0	76750000.0	11.0	11.774282455444336	3.5250582695007324
1.0	76770000.0	76780000.0	11.0	13.054611206054688	3.676520586013794
1.0	76830000.0	76840000.0	19.0	12.247396469116211	3.559814929962158
1.0	76840000.0	76850000.0	16.0	13.309308052062988	3.693920850753784
1.0	76850000.0	76860000.0	16.0	11.805804252624512	3.515176773071289
1.0	76880000.0	76890000.0	19.0	12.309423446655273	3.564054012298584
1.0	76890000.0	76900000.0	9.0	12.078351974487305	3.5738468170166016
1.0	76940000.0	76950000.0	10.0	11.643903732299805	3.4652721881866455
1.0	76950000.0	76960000.0	13.0	11.261923789978027	3.4243106842041016
1.0	76980000.0	76990000.0	11.0	12.568716049194336	3.709852695465088
1.0	77000000.0	77010000.0	11.0	14.0352144241333	3.8037362098693848
1.0	77130000.0	77140000.0	14.0	16.147724151611328	4.121318817138672
1.0	77230000.0	77240000.0	12.0	15.369623184204102	3.9770405292510986
1.0	77300000.0	77310000.0	12.0	12.472658157348633	3.6273066997528076
1.0	77350000.0	77360000.0	4.0	11.439959526062012	3.432065486907959
1.0	77500000.0	77510000.0	6.0	7.831092834472656	2.7341904640197754
1.0	77540000.0	77550000.0	11.0	6.8599066734313965	2.5025365352630615
1.0	77550000.0	77560000.0	8.0	5.692214012145996	2.1744518280029297
1.0	77650000.0	77660000.0	10.0	5.5736589431762695	2.1534600257873535
1.0	77670000.0	77680000.0	2.0	6.160499572753906	2.2931277751922607
1.0	77680000.0	77690000.0	5.0	6.125784873962402	2.758631467819214
1.0	77690000.0	77700000.0	7.0	7.672900199890137	2.697355270385742
1.0	77700000.0	77710000.0	15.0	8.789836883544922	3.026122808456421
1.0	77710000.0	77720000.0	11.0	9.474729537963867	3.101954221725464
1.0	77750000.0	77760000.0	8.0	10.00161361694336	3.186033010482788
1.0	77760000.0	77770000.0	11.0	10.597898483276367	3.284306287765503
1.0	77770000.0	77780000.0	6.0	10.97440242767334	3.3418636322021484
1.0	77780000.0	77790000.0	10.0	9.958951950073242	3.171353340148926
1.0	77790000.0	77800000.0	12.0	12.287215232849121	3.543668270111084
1.0	77800000.0	77810000.0	8.0	13.163459777832031	3.6659960746765137
1.0	77970000.0	77980000.0	9.0	10.3527193069458	3.26263165473938
1.0	78080000.0	78090000.0	3.0	3.5555386543273926	1.6221237182617188
1.0	78090000.0	78100000.0	6.0	3.083794116973877	1.4772051572799683
1.0	78160000.0	78170000.0	2.0	3.474196672439575	1.602022409439087
1.0	78210000.0	78220000.0	4.0	3.1111209392547607	1.4534573554992676
1.0	78230000.0	78240000.0	9.0	5.100086212158203	2.1730000972747803
1.0	78300000.0	78310000.0	1.0	2.78292179107666	1.3170077800750732
1.0	78340000.0	78350000.0	1.0	2.616332530975342	1.253029465675354
1.0	78390000.0	78400000.0	3.0	2.519197940826416	1.2054237127304077
1.0	78550000.0	78560000.0	7.0	6.702469825744629	2.4712681770324707
1.0	78560000.0	78570000.0	6.0	5.990161895751953	2.2741925716400146
1.0	78610000.0	78620000.0	8.0	6.766852378845215	2.471585750579834
1.0	78680000.0	78690000.0	7.0	8.472617149353027	2.9317595958709717
1.0	78750000.0	78760000.0	11.0	8.725641250610352	2.935101270675659
1.0	78760000.0	78770000.0	8.0	10.431118965148926	3.257538318634033
1.0	78770000.0	78780000.0	8.0	9.643521308898926	3.1384711265563965
1.0	78860000.0	78870000.0	8.0	10.988298416137695	3.347111463546753
1.0	78920000.0	78930000.0	11.0	11.601998329162598	3.4376156330108643
1.0	78930000.0	78940000.0	7.0	12.12440299987793	3.508833408355713
1.0	79000000.0	79010000.0	8.0	10.12263298034668	3.2032928466796875
1.0	79160000.0	79170000.0	14.0	14.642193794250488	3.971393585205078
1.0	79170000.0	79180000.0	13.0	11.536083221435547	3.492255449295044
1.0	79210000.0	79220000.0	13.0	11.799384117126465	3.500947952270508
1.0	79220000.0	79230000.0	12.0	12.925683975219727	3.6383585929870605
1.0	79230000.0	79240000.0	15.0	13.236974716186523	3.6785690784454346
1.0	79250000.0	79260000.0	21.0	12.865983963012695	3.637225389480591
1.0	79360000.0	79370000.0	10.0	14.253183364868164	3.8140711784362793
1.0	79400000.0	79410000.0	9.0	13.981546401977539	3.783419132232666
1.0	79520000.0	79530000.0	15.0	15.15606689453125	3.9235470294952393
1.0	79580000.0	79590000.0	16.0	13.353039741516113	3.707629442214966
1.0	79690000.0	79700000.0	14.0	15.219711303710938	3.933422088623047
1.0	79710000.0	79720000.0	18.0	12.768412590026855	3.660402774810791
1.0	79720000.0	79730000.0	13.0	11.932149887084961	3.6952528953552246
1.0	79740000.0	79750000.0	13.0	15.277503967285156	3.9434127807617188
1.0	79780000.0	79790000.0	14.0	13.220667839050293	3.7804794311523438
1.0	80000000.0	80010000.0	16.0	13.17522144317627	3.689918041229248
1.0	80050000.0	80060000.0	15.0	13.840832710266113	3.7758255004882812
1.0	80170000.0	80180000.0	9.0	14.781072616577148	3.888050079345703
1.0	80240000.0	80250000.0	12.0	14.76921272277832	3.881801128387451
1.0	80270000.0	80280000.0	18.0	15.241238594055176	3.9375545978546143
1.0	80290000.0	80300000.0	13.0	15.419998168945312	3.9715476036071777
1.0	80320000.0	80330000.0	10.0	16.192033767700195	4.05562686920166
1.0	80380000.0	80390000.0	15.0	15.645878791809082	3.9940052032470703
1.0	80430000.0	80440000.0	22.0	14.486099243164062	3.848862886428833
1.0	80490000.0	80500000.0	12.0	14.192346572875977	3.8044445514678955
1.0	80510000.0	80520000.0	9.0	16.468067169189453	4.092268466949463
1.0	80610000.0	80620000.0	9.0	16.01654052734375	4.027158260345459
1.0	80680000.0	80690000.0	18.0	13.132207870483398	3.802457809448242
1.0	80820000.0	80830000.0	15.0	15.252752304077148	3.9399826526641846
1.0	80950000.0	80960000.0	15.0	12.894877433776855	3.6378884315490723
1.0	80970000.0	80980000.0	15.0	13.854713439941406	3.7628180980682373
1.0	81020000.0	81030000.0	17.0	13.342158317565918	3.7026519775390625
1.0	81060000.0	81070000.0	15.0	14.696401596069336	3.875394105911255
1.0	81140000.0	81150000.0	12.0	14.455471992492676	3.8435146808624268
1.0	81200000.0	81210000.0	18.0	11.024020195007324	3.3801493644714355
1.0	81280000.0	81290000.0	16.0	11.763242721557617	3.4822113513946533
1.0	81290000.0	81300000.0	12.0	12.062701225280762	3.523371458053589
1.0	81360000.0	81370000.0	6.0	12.80333137512207	3.627542018890381
1.0	81570000.0	81580000.0	12.0	12.668814659118652	3.5948596000671387
1.0	81610000.0	81620000.0	13.0	9.916704177856445	3.173748254776001
1.0	81620000.0	81630000.0	11.0	10.499212265014648	3.272437334060669
1.0	81640000.0	81650000.0	8.0	11.946195602416992	3.4914345741271973
1.0	81680000.0	81690000.0	10.0	10.198600769042969	3.2217793464660645
1.0	81720000.0	81730000.0	10.0	9.361848831176758	3.068007707595825
1.0	81800000.0	81810000.0	10.0	8.564702033996582	2.9152119159698486
1.0	81840000.0	81850000.0	10.0	8.123231887817383	2.8205573558807373
1.0	81860000.0	81870000.0	14.0	9.060379981994629	3.029031276702881
1.0	81900000.0	81910000.0	8.0	7.8708014488220215	2.7734179496765137
1.0	81950000.0	81960000.0	4.0	7.307236671447754	2.6430585384368896
1.0	81960000.0	81970000.0	4.0	7.198493957519531	2.5946009159088135
1.0	82020000.0	82030000.0	6.0	7.063238620758057	2.5580296516418457
1.0	82190000.0	82200000.0	7.0	6.487442970275879	2.4196417331695557
1.0	82220000.0	82230000.0	4.0	6.279305934906006	2.341604471206665
1.0	82360000.0	82370000.0	7.0	5.064914226531982	2.0190093517303467
1.0	82370000.0	82380000.0	5.0	4.901370048522949	1.967850685119629
1.0	82380000.0	82390000.0	5.0	5.049450874328613	2.020643949508667
1.0	82460000.0	82470000.0	9.0	5.52747106552124	2.150275707244873
1.0	82490000.0	82500000.0	5.0	6.338334560394287	2.412529706954956
1.0	82510000.0	82520000.0	7.0	6.460379123687744	2.442711591720581
1.0	82620000.0	82630000.0	8.0	5.9652228355407715	2.287402391433716
1.0	82630000.0	82640000.0	7.0	6.6155686378479	2.475888729095459
1.0	82670000.0	82680000.0	4.0	6.711298942565918	2.4930098056793213
1.0	82680000.0	82690000.0	3.0	6.615150451660156	2.4672839641571045
1.0	82710000.0	82720000.0	4.0	4.436387538909912	2.0186820030212402
1.0	82780000.0	82790000.0	9.0	5.396169185638428	2.116116762161255
1.0	82800000.0	82810000.0	7.0	6.457283020019531	2.418724536895752
1.0	82830000.0	82840000.0	9.0	6.329037666320801	2.3639111518859863
1.0	82850000.0	82860000.0	9.0	6.151802062988281	2.3082656860351562
1.0	82880000.0	82890000.0	6.0	7.3841681480407715	2.639362335205078
1.0	82990000.0	83000000.0	4.0	7.151577949523926	2.6001453399658203
1.0	83090000.0	83100000.0	11.0	6.792991638183594	2.5036234855651855
1.0	83120000.0	83130000.0	7.0	6.320096492767334	2.367603302001953
1.0	83170000.0	83180000.0	7.0	7.3805832862854	2.622899293899536
1.0	83210000.0	83220000.0	12.0	8.146355628967285	2.824711561203003
1.0	83240000.0	83250000.0	11.0	9.14815616607666	3.0388810634613037
1.0	83260000.0	83270000.0	7.0	8.102314949035645	2.838271379470825
1.0	83350000.0	83360000.0	5.0	7.5005059242248535	2.708888530731201
1.0	83410000.0	83420000.0	3.0	5.995598793029785	2.2951910495758057
1.0	83610000.0	83620000.0	0.0	2.7144927978515625	1.3720064163208008
1.0	83870000.0	83880000.0	0.0	2.3387506008148193	1.1650446653366089
1.0	84020000.0	84030000.0	2.0	5.909379005432129	2.3583147525787354
1.0	84040000.0	84050000.0	1.0	6.958713531494141	2.5622079372406006
1.0	84080000.0	84090000.0	7.0	5.768790245056152	2.2279019355773926
1.0	84120000.0	84130000.0	8.0	6.207935333251953	2.3963749408721924
1.0	84180000.0	84190000.0	6.0	6.054856300354004	2.350623607635498
1.0	84190000.0	84200000.0	9.0	5.625761985778809	2.182126760482788
1.0	84210000.0	84220000.0	4.0	5.7103447914123535	2.218212604522705
1.0	84600000.0	84610000.0	2.0	3.3822860717773438	1.57863450050354
1.0	84610000.0	84620000.0	5.0	2.4796876907348633	1.1899951696395874
1.0	84620000.0	84630000.0	1.0	2.9825429916381836	1.394880771636963
1.0	84790000.0	84800000.0	6.0	4.071300983428955	1.736088752746582
1.0	84800000.0	84810000.0	5.0	4.636178970336914	1.9114269018173218
1.0	84810000.0	84820000.0	3.0	4.400920867919922	1.831486463546753
1.0	84920000.0	84930000.0	6.0	4.571087837219238	1.9234485626220703
1.0	84960000.0	84970000.0	1.0	2.5327117443084717	1.3268804550170898
1.0	85010000.0	85020000.0	1.0	3.133335590362549	1.446484923362732
1.0	85070000.0	85080000.0	2.0	5.326205253601074	2.308319568634033
1.0	85090000.0	85100000.0	2.0	3.8664374351501465	1.712137222290039
1.0	85120000.0	85130000.0	2.0	2.5131802558898926	1.21258544921875
1.0	85130000.0	85140000.0	2.0	2.7127926349639893	1.287982702255249
1.0	85170000.0	85180000.0	1.0	3.917135238647461	1.7220852375030518
1.0	85180000.0	85190000.0	1.0	3.142188787460327	1.4819751977920532
1.0	85220000.0	85230000.0	2.0	3.16646146774292	1.4846731424331665
1.0	85230000.0	85240000.0	3.0	3.076507568359375	1.5104126930236816
1.0	85270000.0	85280000.0	6.0	3.4426612854003906	1.6025829315185547
1.0	85290000.0	85300000.0	3.0	3.6414616107940674	1.632767677307129
1.0	85310000.0	85320000.0	3.0	3.216110944747925	1.5120484828948975
1.0	85330000.0	85340000.0	1.0	4.000131130218506	1.7219194173812866
1.0	85340000.0	85350000.0	4.0	3.9034481048583984	1.7248601913452148
1.0	85400000.0	85410000.0	3.0	4.134652137756348	1.7484022378921509
1.0	85520000.0	85530000.0	6.0	4.4522833824157715	1.8854694366455078
1.0	85530000.0	85540000.0	4.0	4.408745765686035	1.8456875085830688
1.0	85550000.0	85560000.0	3.0	4.080147743225098	1.7682240009307861
1.0	85620000.0	85630000.0	1.0	3.212692975997925	1.5005844831466675
1.0	85630000.0	85640000.0	4.0	2.935420274734497	1.3671388626098633
1.0	85730000.0	85740000.0	1.0	2.4265618324279785	1.277256727218628
1.0	85740000.0	85750000.0	2.0	3.530580997467041	2.5611793994903564
1.0	85820000.0	85830000.0	2.0	2.628957986831665	1.2452166080474854
1.0	85860000.0	85870000.0	0.0	2.7768313884735107	1.3127928972244263
1.0	85910000.0	85920000.0	1.0	2.7813379764556885	1.3208240270614624
1.0	85990000.0	86000000.0	6.0	3.7511723041534424	1.7007339000701904
1.0	86030000.0	86040000.0	2.0	2.869781017303467	1.335377812385559
1.0	86040000.0	86050000.0	4.0	4.057155132293701	2.4700767993927
1.0	86060000.0	86070000.0	6.0	3.7349905967712402	1.6731655597686768
1.0	86070000.0	86080000.0	2.0	2.8921895027160645	1.3714044094085693
1.0	86100000.0	86110000.0	1.0	3.2326858043670654	1.5017776489257812
1.0	86130000.0	86140000.0	2.0	2.7588729858398438	1.3228600025177002
1.0	86170000.0	86180000.0	2.0	4.8380327224731445	2.4311909675598145
1.0	86190000.0	86200000.0	4.0	5.4789886474609375	2.342566967010498
1.0	86200000.0	86210000.0	8.0	5.441895961761475	2.2720108032226562
1.0	86270000.0	86280000.0	8.0	5.998508453369141	2.328939437866211
1.0	86410000.0	86420000.0	9.0	4.729634761810303	1.9313468933105469
1.0	86460000.0	86470000.0	10.0	5.423779487609863	2.1810946464538574
1.0	86470000.0	86480000.0	3.0	5.671271324157715	2.227543354034424
1.0	86490000.0	86500000.0	4.0	6.01900577545166	2.3446125984191895
1.0	86510000.0	86520000.0	6.0	5.682186603546143	2.2213172912597656
1.0	86550000.0	86560000.0	4.0	5.7449564933776855	2.225186824798584
1.0	86620000.0	86630000.0	6.0	5.177109718322754	2.0891051292419434
1.0	86630000.0	86640000.0	5.0	5.010904312133789	2.003556251525879
1.0	86640000.0	86650000.0	8.0	4.66820764541626	1.9707857370376587
1.0	86810000.0	86820000.0	1.0	3.8112571239471436	1.7532691955566406
1.0	86920000.0	86930000.0	6.0	5.326221942901611	2.169311046600342
1.0	86970000.0	86980000.0	6.0	5.173953533172607	2.041093587875366
1.0	87020000.0	87030000.0	6.0	5.862742900848389	2.274387836456299
1.0	87100000.0	87110000.0	1.0	4.695517063140869	1.9241056442260742
1.0	87150000.0	87160000.0	5.0	4.017984867095947	1.748274564743042
1.0	87160000.0	87170000.0	4.0	4.2262983322143555	1.8131275177001953
1.0	87240000.0	87250000.0	8.0	4.79620361328125	1.9753471612930298
1.0	87260000.0	87270000.0	8.0	5.595414161682129	2.2035019397735596
1.0	87380000.0	87390000.0	9.0	4.7150702476501465	1.9133468866348267
1.0	87430000.0	87440000.0	5.0	4.586054801940918	1.8810203075408936
1.0	87450000.0	87460000.0	4.0	4.350018501281738	1.8491665124893188
1.0	87500000.0	87510000.0	7.0	4.465330600738525	1.858839988708496
1.0	87630000.0	87640000.0	3.0	5.555102825164795	2.2389070987701416
1.0	87640000.0	87650000.0	6.0	5.295607566833496	2.102581739425659
1.0	87650000.0	87660000.0	5.0	5.79923152923584	2.264763832092285
1.0	87720000.0	87730000.0	9.0	5.596391201019287	2.218785047531128
1.0	87780000.0	87790000.0	4.0	5.311318874359131	2.1303277015686035
1.0	87920000.0	87930000.0	10.0	5.167583465576172	2.0684196949005127
1.0	88040000.0	88050000.0	10.0	6.378294944763184	2.4169790744781494
1.0	88050000.0	88060000.0	4.0	6.312629699707031	2.3729827404022217
1.0	88060000.0	88070000.0	4.0	5.792396068572998	2.231729030609131
1.0	88080000.0	88090000.0	12.0	6.320155143737793	2.4007232189178467
1.0	88130000.0	88140000.0	5.0	6.518536567687988	2.435875415802002
1.0	88150000.0	88160000.0	5.0	5.15234899520874	2.0367050170898438
1.0	88180000.0	88190000.0	4.0	5.653040885925293	2.1753287315368652
1.0	88220000.0	88230000.0	4.0	5.114494323730469	2.037708282470703
1.0	88280000.0	88290000.0	6.0	5.316893577575684	2.0979502201080322
1.0	88310000.0	88320000.0	7.0	5.072619438171387	2.042119264602661
1.0	88330000.0	88340000.0	3.0	5.6033124923706055	2.1596884727478027
1.0	88580000.0	88590000.0	6.0	7.926748752593994	2.7831411361694336
1.0	88590000.0	88600000.0	13.0	7.844321250915527	2.763057231903076
1.0	88600000.0	88610000.0	7.0	7.187824249267578	2.6059083938598633
1.0	88620000.0	88630000.0	7.0	7.832555294036865	2.7561044692993164
1.0	88730000.0	88740000.0	12.0	8.420476913452148	2.8872690200805664
1.0	88810000.0	88820000.0	3.0	6.640799522399902	2.413395404815674
1.0	88820000.0	88830000.0	11.0	9.250020980834961	3.044499397277832
1.0	88850000.0	88860000.0	8.0	9.319547653198242	3.0552420616149902
1.0	88930000.0	88940000.0	14.0	9.50477409362793	3.0974104404449463
1.0	88990000.0	89000000.0	3.0	8.51872730255127	2.901451349258423
1.0	89010000.0	89020000.0	10.0	7.612889289855957	2.692638874053955
1.0	89030000.0	89040000.0	10.0	7.489884853363037	2.6717915534973145
1.0	89130000.0	89140000.0	2.0	6.322076320648193	2.3768017292022705
1.0	89150000.0	89160000.0	4.0	2.933079481124878	1.1577904224395752
1.0	89160000.0	89170000.0	5.0	3.7171268463134766	1.7134768962860107
1.0	89170000.0	89180000.0	4.0	3.6498844623565674	1.688546895980835
1.0	89210000.0	89220000.0	5.0	3.109612226486206	1.4585577249526978
1.0	89220000.0	89230000.0	5.0	2.961801528930664	1.4123154878616333
1.0	89250000.0	89260000.0	3.0	2.7359089851379395	1.3125072717666626
1.0	89340000.0	89350000.0	3.0	2.8379340171813965	1.3719942569732666
1.0	89350000.0	89360000.0	7.0	3.1840107440948486	1.491781234741211
1.0	89420000.0	89430000.0	3.0	2.7869315147399902	1.3577697277069092
1.0	89500000.0	89510000.0	3.0	3.998920440673828	1.76400887966156
1.0	89570000.0	89580000.0	5.0	3.1115527153015137	1.4613378047943115
1.0	89590000.0	89600000.0	2.0	3.959348678588867	1.7248814105987549
1.0	89650000.0	89660000.0	5.0	4.262297630310059	1.802061676979065
1.0	89680000.0	89690000.0	2.0	4.7990546226501465	1.9718093872070312
1.0	89720000.0	89730000.0	5.0	4.440600395202637	1.849866271018982
1.0	89730000.0	89740000.0	2.0	4.246420383453369	1.8372528553009033
1.0	89770000.0	89780000.0	1.0	4.1420416831970215	1.7886312007904053
1.0	89780000.0	89790000.0	6.0	4.451975345611572	1.8911924362182617
1.0	89800000.0	89810000.0	6.0	4.869661808013916	2.0026228427886963
1.0	89920000.0	89930000.0	2.0	3.396625518798828	1.5641387701034546
1.0	89950000.0	89960000.0	2.0	2.9612743854522705	1.3847543001174927
1.0	89990000.0	90000000.0	4.0	2.39123797416687	1.2988618612289429
1.0	90040000.0	90050000.0	3.0	2.569929599761963	1.2258985042572021
1.0	90080000.0	90090000.0	2.0	3.0265069007873535	1.4403650760650635
1.0	90140000.0	90150000.0	1.0	3.558577060699463	1.5929186344146729
1.0	90170000.0	90180000.0	1.0	2.951803684234619	1.3797239065170288
1.0	90290000.0	90300000.0	1.0	3.5012245178222656	1.6254256963729858
1.0	90330000.0	90340000.0	4.0	2.7874252796173096	1.3284401893615723
1.0	90530000.0	90540000.0	4.0	5.872859001159668	2.464669942855835
1.0	90550000.0	90560000.0	10.0	6.262197494506836	2.544661045074463
1.0	90580000.0	90590000.0	5.0	6.249875068664551	2.4494004249572754
1.0	90590000.0	90600000.0	8.0	5.8349151611328125	2.2563316822052
1.0	90750000.0	90760000.0	8.0	6.838436126708984	2.5230495929718018
1.0	90810000.0	90820000.0	6.0	7.277510166168213	2.6275410652160645
1.0	90930000.0	90940000.0	7.0	7.283259391784668	2.63569974899292
1.0	90990000.0	91000000.0	5.0	8.340902328491211	2.866093873977661
1.0	91060000.0	91070000.0	13.0	9.079166412353516	3.0079598426818848
1.0	91150000.0	91160000.0	10.0	9.561569213867188	3.1001131534576416
1.0	91250000.0	91260000.0	5.0	8.070025444030762	2.804675579071045
1.0	91350000.0	91360000.0	5.0	4.473830223083496	1.929762601852417
1.0	91390000.0	91400000.0	2.0	3.9254212379455566	1.8057206869125366
1.0	91420000.0	91430000.0	2.0	3.3028461933135986	1.6179683208465576
1.0	91520000.0	91530000.0	4.0	8.764201164245605	3.1512436866760254
1.0	91600000.0	91610000.0	10.0	9.11929702758789	3.018066883087158
1.0	91630000.0	91640000.0	5.0	8.682114601135254	2.9208273887634277
1.0	91910000.0	91920000.0	5.0	6.441598415374756	2.372323751449585
1.0	91920000.0	91930000.0	8.0	7.615025997161865	2.68768048286438
1.0	91990000.0	92000000.0	3.0	5.251492977142334	2.0578548908233643
1.0	92090000.0	92100000.0	8.0	5.650771617889404	2.203125
1.0	92110000.0	92120000.0	11.0	5.673295497894287	2.2338130474090576
1.0	92150000.0	92160000.0	1.0	4.44779634475708	1.876526117324829
1.0	92180000.0	92190000.0	3.0	3.9320342540740967	1.8105837106704712
1.0	92300000.0	92310000.0	3.0	4.209655284881592	1.7962028980255127
1.0	92340000.0	92350000.0	1.0	4.465289115905762	1.8448302745819092
1.0	92400000.0	92410000.0	6.0	8.15317153930664	3.068276882171631
1.0	92420000.0	92430000.0	5.0	7.780230522155762	2.7964186668395996
1.0	92440000.0	92450000.0	4.0	7.201988220214844	2.5976221561431885
1.0	92470000.0	92480000.0	7.0	7.354201316833496	2.6554980278015137
1.0	92500000.0	92510000.0	7.0	6.284890651702881	2.368156909942627
1.0	92520000.0	92530000.0	4.0	5.7774529457092285	2.238823890686035
1.0	92530000.0	92540000.0	8.0	5.90509033203125	2.2706050872802734
1.0	92620000.0	92630000.0	8.0	4.41670036315918	1.8449805974960327
1.0	92640000.0	92650000.0	4.0	3.8187432289123535	1.718605399131775
1.0	92650000.0	92660000.0	3.0	4.719236373901367	1.934830904006958
1.0	92870000.0	92880000.0	9.0	5.470949649810791	2.1665167808532715
1.0	92880000.0	92890000.0	1.0	7.134732723236084	2.6954245567321777
1.0	92940000.0	92950000.0	6.0	6.235133171081543	2.4635558128356934
1.0	93080000.0	93090000.0	5.0	3.749156951904297	1.7153717279434204
1.0	93120000.0	93130000.0	5.0	3.3599681854248047	1.549843668937683
1.0	93200000.0	93210000.0	4.0	3.7016799449920654	1.632574439048767
1.0	93240000.0	93250000.0	3.0	3.4546477794647217	1.5673420429229736
1.0	93250000.0	93260000.0	5.0	4.009982109069824	1.7204320430755615
1.0	93310000.0	93320000.0	2.0	3.293381452560425	1.5246076583862305
1.0	93530000.0	93540000.0	3.0	4.587673187255859	1.9386999607086182
1.0	93630000.0	93640000.0	5.0	2.377145290374756	1.1635494232177734
1.0	93650000.0	93660000.0	3.0	2.3217978477478027	1.1295015811920166
1.0	93670000.0	93680000.0	1.0	2.244650363922119	1.0960779190063477
1.0	93800000.0	93810000.0	4.0	2.3291046619415283	1.1743803024291992
1.0	93930000.0	93940000.0	5.0	2.9380195140838623	1.3782247304916382
1.0	93960000.0	93970000.0	1.0	2.603239059448242	1.2550106048583984
1.0	93980000.0	93990000.0	2.0	2.4351325035095215	1.1746867895126343
1.0	94000000.0	94010000.0	1.0	2.2617764472961426	1.1049467325210571
1.0	94060000.0	94070000.0	1.0	2.0605177879333496	1.1111962795257568
1.0	94070000.0	94080000.0	3.0	2.0824742317199707	1.1176458597183228
1.0	94080000.0	94090000.0	1.0	2.2353532314300537	1.1896369457244873
1.0	94120000.0	94130000.0	5.0	2.4049038887023926	1.215283989906311
1.0	94130000.0	94140000.0	2.0	2.203256607055664	1.1753003597259521
1.0	94150000.0	94160000.0	4.0	2.7765746116638184	1.3347084522247314
1.0	94200000.0	94210000.0	7.0	2.9999842643737793	1.39756178855896
1.0	94230000.0	94240000.0	3.0	3.274641513824463	1.5397661924362183
1.0	94260000.0	94270000.0	2.0	2.661250591278076	1.273690938949585
1.0	94270000.0	94280000.0	2.0	2.595797300338745	1.2339632511138916
1.0	94370000.0	94380000.0	0.0	3.1425468921661377	1.6554081439971924
1.0	94430000.0	94440000.0	3.0	3.5823211669921875	1.6017850637435913
1.0	94440000.0	94450000.0	8.0	3.5425572395324707	1.6099332571029663
1.0	94480000.0	94490000.0	2.0	4.6706366539001465	1.9468767642974854
1.0	94530000.0	94540000.0	5.0	3.963540554046631	1.714542031288147
1.0	94590000.0	94600000.0	5.0	4.324325084686279	1.8348922729492188
1.0	94700000.0	94710000.0	4.0	3.2698090076446533	1.935659408569336
1.0	94720000.0	94730000.0	3.0	4.047765731811523	1.7444283962249756
1.0	94780000.0	94790000.0	3.0	4.014710903167725	1.7248061895370483
1.0	94860000.0	94870000.0	5.0	3.6047356128692627	1.6321405172348022
1.0	94900000.0	94910000.0	2.0	2.7446022033691406	1.2965264320373535
1.0	95050000.0	95060000.0	2.0	3.209700345993042	1.524062991142273
1.0	95070000.0	95080000.0	2.0	3.1626739501953125	1.5636423826217651
1.0	95120000.0	95130000.0	0.0	2.6528916358947754	1.26332688331604
1.0	95140000.0	95150000.0	2.0	2.558877468109131	1.2581335306167603
1.0	95220000.0	95230000.0	0.0	2.662450075149536	1.258087396621704
1.0	95240000.0	95250000.0	2.0	2.3264260292053223	1.1151701211929321
1.0	95260000.0	95270000.0	1.0	2.6744272708892822	1.2661583423614502
1.0	95290000.0	95300000.0	1.0	2.67531418800354	1.2668403387069702
1.0	95320000.0	95330000.0	1.0	2.760896682739258	1.3393833637237549
1.0	95340000.0	95350000.0	3.0	3.0235071182250977	1.4195700883865356
1.0	95350000.0	95360000.0	3.0	3.037963628768921	1.4115045070648193
1.0	95470000.0	95480000.0	1.0	3.966045379638672	1.7067070007324219
1.0	95510000.0	95520000.0	2.0	3.5668787956237793	1.614973783493042
1.0	95610000.0	95620000.0	2.0	3.9940199851989746	1.7313512563705444
1.0	95790000.0	95800000.0	7.0	7.300444602966309	2.691862106323242
1.0	95840000.0	95850000.0	9.0	8.461430549621582	2.8975155353546143
1.0	95850000.0	95860000.0	8.0	8.29189682006836	2.8520188331604004
1.0	95860000.0	95870000.0	16.0	8.262689590454102	2.843075752258301
1.0	95910000.0	95920000.0	10.0	9.298738479614258	3.0605971813201904
1.0	95970000.0	95980000.0	5.0	7.6608099937438965	2.704742193222046
1.0	95990000.0	96000000.0	10.0	8.998762130737305	2.9894073009490967
1.0	96060000.0	96070000.0	12.0	9.066171646118164	3.011035680770874
1.0	96070000.0	96080000.0	12.0	8.692436218261719	2.9362359046936035
1.0	96080000.0	96090000.0	3.0	9.992431640625	3.187023401260376
1.0	96100000.0	96110000.0	7.0	9.173788070678711	3.0349860191345215
1.0	96200000.0	96210000.0	12.0	8.217283248901367	2.8252336978912354
1.0	96210000.0	96220000.0	7.0	11.307273864746094	3.4269447326660156
1.0	96240000.0	96250000.0	8.0	9.457724571228027	3.0914955139160156
1.0	96250000.0	96260000.0	8.0	8.882429122924805	2.9752087593078613
1.0	96270000.0	96280000.0	10.0	8.53222942352295	2.90338397026062
1.0	96300000.0	96310000.0	4.0	9.382726669311523	3.083714008331299
1.0	96370000.0	96380000.0	11.0	9.36958122253418	3.0725319385528564
1.0	96390000.0	96400000.0	10.0	8.635838508605957	2.9337782859802246
1.0	96480000.0	96490000.0	9.0	8.293060302734375	2.867114543914795
1.0	96590000.0	96600000.0	7.0	9.326814651489258	3.0670535564422607
1.0	96620000.0	96630000.0	12.0	9.780303001403809	3.1535091400146484
1.0	96660000.0	96670000.0	11.0	9.898805618286133	3.1673035621643066
1.0	96700000.0	96710000.0	3.0	6.667054653167725	2.4221982955932617
1.0	96710000.0	96720000.0	4.0	8.012517929077148	2.754075527191162
1.0	96740000.0	96750000.0	7.0	10.140615463256836	3.2042489051818848
1.0	96760000.0	96770000.0	9.0	9.318286895751953	3.0809922218322754
1.0	96910000.0	96920000.0	10.0	12.647053718566895	3.6024136543273926
1.0	96930000.0	96940000.0	11.0	11.248351097106934	3.3980751037597656
1.0	96950000.0	96960000.0	10.0	12.039982795715332	3.534461498260498
1.0	96970000.0	96980000.0	11.0	11.923093795776367	3.507794141769409
1.0	97080000.0	97090000.0	14.0	13.355786323547363	3.688946485519409
1.0	97100000.0	97110000.0	11.0	9.744117736816406	3.1416444778442383
1.0	97160000.0	97170000.0	5.0	9.416831970214844	3.106154680252075
1.0	97190000.0	97200000.0	6.0	4.613022327423096	1.928758978843689
1.0	97230000.0	97240000.0	1.0	4.539669036865234	1.9405620098114014
1.0	97300000.0	97310000.0	6.0	7.7806715965271	2.732809543609619
1.0	97400000.0	97410000.0	7.0	12.81468677520752	3.624476909637451
1.0	97420000.0	97430000.0	13.0	11.420573234558105	3.469226837158203
1.0	97460000.0	97470000.0	13.0	12.703094482421875	3.619619846343994
1.0	97520000.0	97530000.0	14.0	11.7769775390625	3.477135419845581
1.0	97550000.0	97560000.0	8.0	7.999748229980469	2.8196492195129395
1.0	97620000.0	97630000.0	10.0	5.354763984680176	2.1358628273010254
1.0	97660000.0	97670000.0	4.0	5.523734092712402	2.142967700958252
1.0	97700000.0	97710000.0	1.0	5.84660530090332	2.238722801208496
1.0	97780000.0	97790000.0	3.0	4.763960361480713	2.0803980827331543
1.0	97830000.0	97840000.0	9.0	5.482119083404541	2.1146671772003174
1.0	97840000.0	97850000.0	10.0	6.005542755126953	2.2688803672790527
1.0	97880000.0	97890000.0	5.0	7.215938568115234	2.6026577949523926
1.0	97910000.0	97920000.0	6.0	7.251257419586182	2.6007800102233887
1.0	98000000.0	98010000.0	10.0	7.542572021484375	2.6685214042663574
1.0	98010000.0	98020000.0	3.0	7.688272953033447	2.6985015869140625
1.0	98030000.0	98040000.0	8.0	6.6828813552856445	2.4455361366271973
1.0	98060000.0	98070000.0	11.0	6.428844451904297	2.379750967025757
1.0	98160000.0	98170000.0	9.0	5.786832809448242	2.2298803329467773
1.0	98210000.0	98220000.0	9.0	5.0510430335998535	2.013711452484131
1.0	98220000.0	98230000.0	5.0	4.968360900878906	1.9873828887939453
1.0	98280000.0	98290000.0	5.0	4.9081010818481445	1.9774360656738281
1.0	98370000.0	98380000.0	8.0	7.639202117919922	2.697704315185547
1.0	98380000.0	98390000.0	8.0	5.529005527496338	2.7763400077819824
1.0	98440000.0	98450000.0	14.0	9.338541984558105	3.0605976581573486
1.0	98480000.0	98490000.0	6.0	11.267659187316895	3.3928539752960205
1.0	98500000.0	98510000.0	11.0	9.925126075744629	3.1753649711608887
1.0	98590000.0	98600000.0	11.0	11.114238739013672	3.3669097423553467
1.0	98680000.0	98690000.0	8.0	12.970193862915039	3.7041175365448
1.0	98760000.0	98770000.0	7.0	11.750635147094727	3.49688982963562
1.0	98770000.0	98780000.0	13.0	12.447331428527832	3.5678634643554688
1.0	98800000.0	98810000.0	9.0	11.774696350097656	3.47051739692688
1.0	98870000.0	98880000.0	9.0	9.865861892700195	3.1989598274230957
1.0	98890000.0	98900000.0	7.0	10.9132661819458	3.3432655334472656
1.0	99010000.0	99020000.0	7.0	12.530102729797363	3.588467836380005
1.0	99020000.0	99030000.0	8.0	13.47679615020752	3.722137451171875
1.0	99060000.0	99070000.0	13.0	11.391719818115234	3.4091591835021973
1.0	99130000.0	99140000.0	3.0	6.4966583251953125	2.3897178173065186
1.0	99150000.0	99160000.0	4.0	5.692763805389404	2.207397222518921
1.0	99230000.0	99240000.0	2.0	7.894961357116699	2.807494640350342
1.0	99260000.0	99270000.0	10.0	9.333950996398926	3.2238807678222656
1.0	99270000.0	99280000.0	9.0	10.40299129486084	3.491267681121826
1.0	99300000.0	99310000.0	20.0	9.268506050109863	3.0481691360473633
1.0	99310000.0	99320000.0	16.0	10.543241500854492	3.2639000415802
1.0	99450000.0	99460000.0	9.0	10.532127380371094	3.2870032787323
1.0	99470000.0	99480000.0	12.0	10.93062686920166	3.3598294258117676
1.0	99510000.0	99520000.0	12.0	13.471124649047852	3.712698459625244
1.0	99530000.0	99540000.0	16.0	12.266929626464844	3.5540823936462402
1.0	99560000.0	99570000.0	13.0	11.846078872680664	3.4830524921417236
1.0	99580000.0	99590000.0	11.0	12.794870376586914	3.6175198554992676
1.0	99610000.0	99620000.0	14.0	12.391298294067383	3.562163829803467
1.0	99630000.0	99640000.0	12.0	10.590556144714355	3.307384967803955
1.0	99640000.0	99650000.0	10.0	10.25001049041748	3.254080295562744
1.0	99670000.0	99680000.0	16.0	10.978070259094238	3.350586414337158
1.0	99740000.0	99750000.0	12.0	10.62519645690918	3.2945027351379395
1.0	99770000.0	99780000.0	11.0	11.019731521606445	3.3575358390808105
1.0	99820000.0	99830000.0	9.0	9.259124755859375	3.042227029800415
1.0	99830000.0	99840000.0	14.0	8.711179733276367	2.9334442615509033
1.0	99950000.0	99960000.0	3.0	5.758345127105713	2.2291455268859863
1.0	100030000.0	100040000.0	2.0	4.640804767608643	1.9268710613250732
1.0	100110000.0	100120000.0	2.0	3.2659053802490234	1.547546625137329
1.0	100120000.0	100130000.0	2.0	3.8621387481689453	1.6842085123062134
1.0	100130000.0	100140000.0	3.0	3.484421968460083	1.606273889541626
1.0	100170000.0	100180000.0	2.0	3.2216079235076904	1.4853650331497192
1.0	100240000.0	100250000.0	4.0	3.869441509246826	1.7100229263305664
1.0	100280000.0	100290000.0	4.0	3.3555469512939453	1.6215177774429321
1.0	100310000.0	100320000.0	4.0	2.8341376781463623	1.263433814048767
1.0	100360000.0	100370000.0	4.0	2.8116588592529297	1.3318028450012207
1.0	100420000.0	100430000.0	2.0	4.218182563781738	1.8039772510528564
1.0	100490000.0	100500000.0	9.0	2.9644112586975098	1.385615348815918
1.0	100500000.0	100510000.0	6.0	3.603956937789917	1.7572546005249023
1.0	100550000.0	100560000.0	2.0	2.902860164642334	1.361251950263977
1.0	100620000.0	100630000.0	2.0	3.5454955101013184	1.579832911491394
1.0	100810000.0	100820000.0	2.0	6.5816755294799805	3.52489972114563
1.0	100840000.0	100850000.0	3.0	3.3158316612243652	1.5227872133255005
1.0	100900000.0	100910000.0	3.0	3.307180881500244	1.529239296913147
1.0	100910000.0	100920000.0	3.0	3.313689708709717	1.555566430091858
1.0	100920000.0	100930000.0	6.0	3.2322051525115967	1.485321044921875
1.0	100930000.0	100940000.0	4.0	3.3576202392578125	1.5411961078643799
1.0	100960000.0	100970000.0	6.0	3.549755573272705	1.6109638214111328
1.0	100990000.0	101000000.0	3.0	5.0126953125	2.0145792961120605
1.0	101160000.0	101170000.0	5.0	6.925028324127197	2.545321226119995
1.0	101260000.0	101270000.0	12.0	7.063055515289307	2.5635530948638916
1.0	101270000.0	101280000.0	7.0	7.264915466308594	2.6378397941589355
1.0	101330000.0	101340000.0	8.0	4.349360466003418	1.88191819190979
1.0	101410000.0	101420000.0	2.0	3.0350968837738037	1.4621347188949585
1.0	101540000.0	101550000.0	4.0	4.583914756774902	1.8997468948364258
1.0	101590000.0	101600000.0	6.0	8.937263488769531	3.1391587257385254
1.0	101600000.0	101610000.0	11.0	7.40405797958374	2.6242966651916504
1.0	101750000.0	101760000.0	6.0	12.665118217468262	3.6207756996154785
1.0	101800000.0	101810000.0	16.0	15.455137252807617	3.9513602256774902
1.0	101810000.0	101820000.0	19.0	13.947543144226074	3.7815475463867188
1.0	101840000.0	101850000.0	7.0	14.02375602722168	3.797377347946167
1.0	101930000.0	101940000.0	16.0	15.108419418334961	3.9264137744903564
1.0	101940000.0	101950000.0	12.0	14.711870193481445	3.8759472370147705
1.0	101950000.0	101960000.0	18.0	13.485204696655273	3.724987506866455
1.0	101970000.0	101980000.0	9.0	12.426836013793945	3.7014031410217285
1.0	101980000.0	101990000.0	11.0	14.637582778930664	3.881664991378784
1.0	101990000.0	102000000.0	20.0	13.617182731628418	3.745877742767334
1.0	102110000.0	102120000.0	14.0	14.7424955368042	3.8936076164245605
1.0	102150000.0	102160000.0	17.0	14.575596809387207	3.8634490966796875
1.0	102170000.0	102180000.0	15.0	14.474230766296387	3.853320360183716
1.0	102190000.0	102200000.0	18.0	15.566998481750488	3.9915313720703125
1.0	102230000.0	102240000.0	10.0	14.945436477661133	3.9780449867248535
1.0	102280000.0	102290000.0	18.0	15.120343208312988	4.017285346984863
1.0	102360000.0	102370000.0	14.0	18.62697982788086	4.34294319152832
1.0	102410000.0	102420000.0	17.0	17.25431251525879	4.3334197998046875
1.0	102470000.0	102480000.0	26.0	19.58824348449707	4.497757911682129
1.0	102490000.0	102500000.0	22.0	21.500354766845703	4.628643989562988
1.0	102580000.0	102590000.0	15.0	19.49945068359375	4.451218605041504
1.0	102640000.0	102650000.0	19.0	18.947406768798828	4.422989368438721
1.0	102710000.0	102720000.0	15.0	18.77058219909668	4.3518781661987305
1.0	102740000.0	102750000.0	16.0	18.550552368164062	4.474952697753906
1.0	102760000.0	102770000.0	18.0	21.59367561340332	4.632376194000244
1.0	102850000.0	102860000.0	19.0	19.922882080078125	4.513796806335449
1.0	102880000.0	102890000.0	24.0	19.795866012573242	4.666476249694824
1.0	102920000.0	102930000.0	22.0	18.972030639648438	4.620517253875732
1.0	102930000.0	102940000.0	13.0	20.637256622314453	4.7725830078125
1.0	103000000.0	103010000.0	27.0	18.33137321472168	4.428292274475098
1.0	103130000.0	103140000.0	14.0	19.310874938964844	4.521732807159424
1.0	103200000.0	103210000.0	17.0	17.00330924987793	4.22521448135376
1.0	103240000.0	103250000.0	20.0	16.43093490600586	4.258843421936035
1.0	103370000.0	103380000.0	11.0	18.09934425354004	4.388218879699707
1.0	103400000.0	103410000.0	20.0	17.241867065429688	4.316143035888672
1.0	103480000.0	103490000.0	11.0	17.814638137817383	4.285534858703613
1.0	103570000.0	103580000.0	14.0	13.216934204101562	3.921490430831909
1.0	103710000.0	103720000.0	24.0	14.241996765136719	3.825390577316284
1.0	103720000.0	103730000.0	12.0	12.252946853637695	3.612898588180542
1.0	103770000.0	103780000.0	18.0	14.231722831726074	4.602783203125
1.0	103780000.0	103790000.0	12.0	5.293038368225098	2.1031713485717773
1.0	103910000.0	103920000.0	14.0	1.8041213750839233	0.9600642323493958
1.0	104010000.0	104020000.0	11.0	5.397057056427002	2.2143454551696777
1.0	104070000.0	104080000.0	8.0	3.181466579437256	1.5129001140594482
1.0	104130000.0	104140000.0	11.0	3.7211666107177734	1.6855014562606812
1.0	104350000.0	104360000.0	12.0	16.262405395507812	4.7223100662231445
1.0	104410000.0	104420000.0	20.0	19.175125122070312	4.405599594116211
1.0	104430000.0	104440000.0	23.0	20.28959083557129	4.510958671569824
1.0	104440000.0	104450000.0	14.0	20.248327255249023	4.505808353424072
1.0	104470000.0	104480000.0	16.0	20.694141387939453	4.564229488372803
1.0	104510000.0	104520000.0	15.0	22.20291519165039	4.6960577964782715
1.0	104520000.0	104530000.0	29.0	22.031967163085938	4.677781105041504
1.0	104540000.0	104550000.0	16.0	20.58907127380371	4.617949485778809
1.0	104640000.0	104650000.0	9.0	21.474979400634766	4.663679599761963
1.0	104650000.0	104660000.0	13.0	20.626893997192383	4.633995056152344
1.0	104660000.0	104670000.0	16.0	20.413705825805664	4.640650272369385
1.0	104730000.0	104740000.0	18.0	22.10231590270996	4.703129768371582
1.0	104780000.0	104790000.0	24.0	23.074352264404297	4.861161231994629
1.0	104790000.0	104800000.0	20.0	23.57436752319336	4.914097309112549
1.0	104810000.0	104820000.0	16.0	24.251678466796875	4.862826347351074
1.0	104830000.0	104840000.0	28.0	24.774192810058594	4.861927509307861
1.0	104840000.0	104850000.0	33.0	24.468603134155273	4.869625091552734
1.0	104900000.0	104910000.0	18.0	23.907466888427734	4.857376575469971
1.0	104930000.0	104940000.0	14.0	23.817296981811523	4.953604698181152
1.0	104980000.0	104990000.0	20.0	23.6228084564209	4.824746131896973
1.0	104990000.0	105000000.0	22.0	25.584505081176758	4.883378028869629
1.0	105090000.0	105100000.0	18.0	25.278881072998047	4.911640167236328
1.0	105120000.0	105130000.0	24.0	26.608325958251953	4.909941673278809
1.0	105150000.0	105160000.0	15.0	23.875896453857422	4.809957027435303
1.0	105250000.0	105260000.0	23.0	19.702007293701172	4.508142471313477
1.0	105300000.0	105310000.0	27.0	18.40471076965332	4.3162946701049805
1.0	105320000.0	105330000.0	18.0	17.646177291870117	4.301161766052246
1.0	105390000.0	105400000.0	15.0	15.107751846313477	4.0070037841796875
1.0	105400000.0	105410000.0	22.0	18.995203018188477	4.366358757019043
1.0	105480000.0	105490000.0	13.0	15.076644897460938	4.007054805755615
1.0	105500000.0	105510000.0	12.0	19.22377586364746	4.423144817352295
1.0	105570000.0	105580000.0	22.0	18.903322219848633	4.3870344161987305
1.0	105580000.0	105590000.0	18.0	19.33304786682129	4.411072731018066
1.0	105610000.0	105620000.0	11.0	20.14800453186035	4.481673717498779
1.0	105620000.0	105630000.0	15.0	17.405414581298828	4.273825645446777
1.0	105700000.0	105710000.0	19.0	19.28923988342285	4.395744800567627
1.0	105710000.0	105720000.0	13.0	18.05982780456543	4.302912712097168
1.0	105750000.0	105760000.0	11.0	15.72630786895752	4.256253242492676
1.0	105880000.0	105890000.0	18.0	20.4110050201416	4.63001012802124
1.0	105960000.0	105970000.0	19.0	19.363693237304688	4.531879425048828
1.0	106000000.0	106010000.0	22.0	19.981454849243164	4.522659778594971
1.0	106030000.0	106040000.0	21.0	19.713001251220703	4.456789016723633
1.0	106050000.0	106060000.0	16.0	17.852542877197266	4.435222625732422
1.0	106170000.0	106180000.0	20.0	20.112789154052734	4.4933061599731445
1.0	106210000.0	106220000.0	32.0	18.57366180419922	4.353388786315918
1.0	106240000.0	106250000.0	23.0	19.79658317565918	4.484742164611816
1.0	106260000.0	106270000.0	15.0	17.36351203918457	4.281773090362549
1.0	106300000.0	106310000.0	19.0	19.079036712646484	4.4173173904418945
1.0	106340000.0	106350000.0	16.0	19.776081085205078	4.4649176597595215
1.0	106460000.0	106470000.0	12.0	18.996713638305664	4.441990375518799
1.0	106530000.0	106540000.0	17.0	19.393898010253906	4.423033714294434
1.0	106540000.0	106550000.0	21.0	19.155574798583984	4.391693592071533
1.0	106560000.0	106570000.0	17.0	17.522491455078125	4.391164302825928
1.0	106680000.0	106690000.0	21.0	17.14999771118164	4.171481132507324
1.0	106710000.0	106720000.0	13.0	15.27570629119873	4.025145530700684
1.0	106780000.0	106790000.0	10.0	13.650601387023926	3.8779048919677734
1.0	106790000.0	106800000.0	13.0	16.20065689086914	4.057613372802734
1.0	106900000.0	106910000.0	12.0	15.637364387512207	3.978440761566162
[truncated: 47,564 more rows]
