# Supplementary material for: Genome-wide mapping of somatic mutation rates uncovers drivers of cancer
Source: Nat Biotechnol. 2022 Jun 20;40(11):1634–43. doi: 10.1038/s41587-022-01353-8 (PMC9646522; doi:10.1038/s41587-022-01353-8)
Supplement: Supplementary file 4 — Regions and model predictions for each fold of each cancer for which a deep learning model was trained. Regions that were filtered are also listed along with their respective model predictions. [file 41587_2022_1353_MOESM4_ESM.zip › kfold_results/Lung-SCC/fold_4.txt]

CHROM	START	END	Y_TRUE	Y_PRED	STD
1.0	850000.0	860000.0	9.0	4.619000434875488	1.6379032135009766
1.0	860000.0	870000.0	2.0	5.522402763366699	1.9126231670379639
1.0	870000.0	880000.0	3.0	4.90101432800293	1.7402830123901367
1.0	910000.0	920000.0	2.0	5.1744489669799805	1.8223545551300049
1.0	980000.0	990000.0	5.0	4.710784912109375	1.6638778448104858
1.0	1030000.0	1040000.0	3.0	5.220424652099609	1.8423830270767212
1.0	1040000.0	1050000.0	2.0	5.292123794555664	1.8617770671844482
1.0	1050000.0	1060000.0	10.0	5.024684906005859	1.7794296741485596
1.0	1060000.0	1070000.0	5.0	5.4266676902771	1.9042707681655884
1.0	1140000.0	1150000.0	4.0	4.78864860534668	1.7031567096710205
1.0	1270000.0	1280000.0	2.0	4.557101249694824	1.6175835132598877
1.0	1280000.0	1290000.0	3.0	4.700778007507324	1.6426013708114624
1.0	1290000.0	1300000.0	5.0	5.345495700836182	1.8817939758300781
1.0	1350000.0	1360000.0	2.0	5.016615390777588	1.7735044956207275
1.0	1540000.0	1550000.0	3.0	4.631180763244629	1.6525285243988037
1.0	1560000.0	1570000.0	1.0	4.424781322479248	1.576534628868103
1.0	1680000.0	1690000.0	2.0	4.288980960845947	1.5379990339279175
1.0	1810000.0	1820000.0	3.0	4.423981666564941	1.5756093263626099
1.0	1830000.0	1840000.0	4.0	5.138065814971924	1.8111804723739624
1.0	1840000.0	1850000.0	2.0	5.307185173034668	1.8681042194366455
1.0	1900000.0	1910000.0	2.0	6.228433132171631	2.1344902515411377
1.0	1910000.0	1920000.0	7.0	6.816262245178223	2.2888638973236084
1.0	2000000.0	2010000.0	4.0	5.219654083251953	1.8426672220230103
1.0	2010000.0	2020000.0	3.0	5.275907516479492	1.859137773513794
1.0	2030000.0	2040000.0	1.0	4.957490921020508	1.7557477951049805
1.0	2160000.0	2170000.0	3.0	5.149808406829834	1.2413403987884521
1.0	2180000.0	2190000.0	1.0	3.996751308441162	1.4369264841079712
1.0	2220000.0	2230000.0	0.0	4.164912223815918	1.4927366971969604
1.0	2320000.0	2330000.0	5.0	4.699758529663086	1.4141522645950317
1.0	2370000.0	2380000.0	1.0	4.607986927032471	1.6484200954437256
1.0	2400000.0	2410000.0	2.0	4.652438640594482	1.6625417470932007
1.0	2440000.0	2450000.0	5.0	4.4846906661987305	1.5918362140655518
1.0	2450000.0	2460000.0	5.0	4.646130561828613	1.4743881225585938
1.0	2520000.0	2530000.0	5.0	5.019805908203125	1.7749834060668945
1.0	2760000.0	2770000.0	8.0	7.990505218505859	2.622835636138916
1.0	2860000.0	2870000.0	10.0	11.173794746398926	3.331456422805786
1.0	2940000.0	2950000.0	7.0	10.55482006072998	3.2274086475372314
1.0	2980000.0	2990000.0	5.0	8.204273223876953	2.6884753704071045
1.0	3010000.0	3020000.0	4.0	7.308477878570557	2.4505228996276855
1.0	3060000.0	3070000.0	7.0	5.842581748962402	2.0323140621185303
1.0	3090000.0	3100000.0	4.0	5.6045637130737305	1.9614813327789307
1.0	3100000.0	3110000.0	3.0	5.526736259460449	1.9357144832611084
1.0	3110000.0	3120000.0	7.0	6.183847904205322	2.1301631927490234
1.0	3140000.0	3150000.0	8.0	5.900976657867432	2.0513322353363037
1.0	3250000.0	3260000.0	2.0	5.849249839782715	2.031369209289551
1.0	3280000.0	3290000.0	6.0	6.181357383728027	2.131483316421509
1.0	3300000.0	3310000.0	5.0	6.613801002502441	2.2486138343811035
1.0	3310000.0	3320000.0	4.0	5.8431243896484375	2.035902500152588
1.0	3370000.0	3380000.0	0.0	4.866379261016846	1.7116641998291016
1.0	3380000.0	3390000.0	5.0	4.803796291351318	1.702429175376892
1.0	3410000.0	3420000.0	1.0	4.817305564880371	1.7113298177719116
1.0	3450000.0	3460000.0	8.0	4.396097660064697	1.5802096128463745
1.0	3570000.0	3580000.0	2.0	4.799635887145996	1.6963533163070679
1.0	3610000.0	3620000.0	2.0	4.528822898864746	1.6240726709365845
1.0	3640000.0	3650000.0	3.0	4.459314346313477	1.600847840309143
1.0	3710000.0	3720000.0	1.0	4.785423278808594	1.5747408866882324
1.0	3730000.0	3740000.0	2.0	4.212502479553223	1.5114158391952515
1.0	3780000.0	3790000.0	5.0	4.01816463470459	1.450920820236206
1.0	4100000.0	4110000.0	7.0	8.187321662902832	2.6798033714294434
1.0	4190000.0	4200000.0	7.0	7.9639482498168945	2.6287009716033936
1.0	4220000.0	4230000.0	8.0	8.21894645690918	2.691828966140747
1.0	4280000.0	4290000.0	5.0	8.181529998779297	2.679396152496338
1.0	4360000.0	4370000.0	2.0	9.005411148071289	2.8728525638580322
1.0	4370000.0	4380000.0	5.0	8.449129104614258	2.744616985321045
1.0	4460000.0	4470000.0	6.0	8.42644214630127	2.7418956756591797
1.0	4520000.0	4530000.0	7.0	8.620912551879883	2.790095090866089
1.0	4530000.0	4540000.0	5.0	9.116459846496582	2.901339054107666
1.0	4540000.0	4550000.0	9.0	8.935873031616211	2.8609120845794678
1.0	4560000.0	4570000.0	8.0	8.203958511352539	2.6888926029205322
1.0	4620000.0	4630000.0	4.0	8.583577156066895	2.7827792167663574
1.0	4630000.0	4640000.0	9.0	8.625187873840332	2.792160987854004
1.0	4640000.0	4650000.0	7.0	8.505331993103027	2.766423463821411
1.0	4780000.0	4790000.0	5.0	7.291450500488281	2.446756362915039
1.0	4850000.0	4860000.0	9.0	6.6557936668396	2.2687735557556152
1.0	4870000.0	4880000.0	7.0	7.011936187744141	2.371572732925415
1.0	4930000.0	4940000.0	9.0	7.8671088218688965	2.602091073989868
1.0	4980000.0	4990000.0	7.0	9.121063232421875	2.911099910736084
1.0	5120000.0	5130000.0	7.0	9.324304580688477	2.958836078643799
1.0	5260000.0	5270000.0	8.0	9.274727821350098	2.9439146518707275
1.0	5320000.0	5330000.0	9.0	9.581632614135742	3.012964963912964
1.0	5340000.0	5350000.0	9.0	9.283525466918945	2.939988613128662
1.0	5360000.0	5370000.0	7.0	8.636494636535645	2.796808958053589
1.0	5380000.0	5390000.0	11.0	7.931519508361816	2.615077495574951
1.0	5390000.0	5400000.0	10.0	8.299296379089355	2.7089691162109375
1.0	5400000.0	5410000.0	6.0	8.8291015625	2.8381762504577637
1.0	5540000.0	5550000.0	8.0	7.104238986968994	2.3993775844573975
1.0	5630000.0	5640000.0	6.0	6.530545234680176	2.2331185340881348
1.0	5760000.0	5770000.0	8.0	7.05492639541626	2.3815441131591797
1.0	5770000.0	5780000.0	7.0	7.153973579406738	2.4061498641967773
1.0	5840000.0	5850000.0	6.0	7.2972917556762695	2.4399912357330322
1.0	5890000.0	5900000.0	4.0	7.167742729187012	2.399714946746826
1.0	5950000.0	5960000.0	3.0	4.746989727020264	1.6881986856460571
1.0	5960000.0	5970000.0	2.0	4.591254711151123	1.6320075988769531
1.0	5990000.0	6000000.0	5.0	4.367907524108887	1.5633925199508667
1.0	6030000.0	6040000.0	2.0	4.24068021774292	1.5204836130142212
1.0	6070000.0	6080000.0	0.0	4.623504638671875	1.6486066579818726
1.0	6120000.0	6130000.0	4.0	4.613861083984375	1.6460319757461548
1.0	6130000.0	6140000.0	3.0	4.594738960266113	1.6463886499404907
1.0	6230000.0	6240000.0	3.0	5.658411979675293	1.9653737545013428
1.0	6280000.0	6290000.0	3.0	4.669482231140137	1.6561155319213867
1.0	6300000.0	6310000.0	10.0	5.194730281829834	1.824755311012268
1.0	6320000.0	6330000.0	3.0	4.843250274658203	1.7221946716308594
1.0	6410000.0	6420000.0	5.0	4.540152549743652	1.6127315759658813
1.0	6420000.0	6430000.0	5.0	4.663366794586182	1.654746651649475
1.0	6500000.0	6510000.0	2.0	5.429034233093262	1.8944917917251587
1.0	6600000.0	6610000.0	6.0	4.277787685394287	1.5327039957046509
1.0	6620000.0	6630000.0	6.0	5.258677005767822	1.822381615638733
1.0	6680000.0	6690000.0	3.0	4.517327308654785	1.5864604711532593
1.0	6740000.0	6750000.0	2.0	4.396363258361816	1.569841980934143
1.0	6760000.0	6770000.0	5.0	5.612313747406006	1.851914644241333
1.0	6780000.0	6790000.0	6.0	4.916207313537598	1.73444402217865
1.0	6790000.0	6800000.0	4.0	5.077155113220215	1.7835792303085327
1.0	6810000.0	6820000.0	2.0	5.356518268585205	1.8657280206680298
1.0	6830000.0	6840000.0	3.0	5.303737640380859	1.8554975986480713
1.0	6840000.0	6850000.0	3.0	4.822555065155029	1.682586669921875
1.0	6950000.0	6960000.0	2.0	4.6013031005859375	1.6445919275283813
1.0	6960000.0	6970000.0	4.0	4.646100997924805	1.6603991985321045
1.0	7010000.0	7020000.0	7.0	4.951938629150391	1.7565462589263916
1.0	7040000.0	7050000.0	2.0	5.501489639282227	1.9217395782470703
1.0	7120000.0	7130000.0	4.0	5.780459403991699	2.0097925662994385
1.0	7220000.0	7230000.0	9.0	6.047997951507568	2.0906598567962646
1.0	7280000.0	7290000.0	6.0	6.578795433044434	2.242940902709961
1.0	7340000.0	7350000.0	2.0	6.196188926696777	2.1337857246398926
1.0	7520000.0	7530000.0	2.0	6.403344631195068	2.1928441524505615
1.0	7560000.0	7570000.0	4.0	5.537439823150635	1.9418684244155884
1.0	7680000.0	7690000.0	1.0	5.810681343078613	2.0208899974823
1.0	7810000.0	7820000.0	3.0	4.573111057281494	1.6253738403320312
1.0	7830000.0	7840000.0	2.0	4.745851516723633	1.4901530742645264
1.0	7850000.0	7860000.0	5.0	4.13509464263916	1.4848672151565552
1.0	7890000.0	7900000.0	3.0	4.353658199310303	1.5560686588287354
1.0	7940000.0	7950000.0	4.0	4.938813209533691	1.7467145919799805
1.0	7960000.0	7970000.0	2.0	4.9166483879089355	1.7358442544937134
1.0	8190000.0	8200000.0	2.0	4.971746444702148	1.7548551559448242
1.0	8280000.0	8290000.0	2.0	5.064059257507324	1.7796869277954102
1.0	8330000.0	8340000.0	1.0	5.108484268188477	1.789678931236267
1.0	8360000.0	8370000.0	2.0	4.837772846221924	1.707667350769043
1.0	8460000.0	8470000.0	2.0	4.220848083496094	1.521179437637329
1.0	8500000.0	8510000.0	3.0	4.182171821594238	1.5121254920959473
1.0	8510000.0	8520000.0	1.0	4.22122049331665	1.519187569618225
1.0	8530000.0	8540000.0	3.0	4.1710205078125	1.5043423175811768
1.0	8610000.0	8620000.0	3.0	4.2758355140686035	1.532470703125
1.0	8620000.0	8630000.0	2.0	4.384519577026367	1.5751556158065796
1.0	8630000.0	8640000.0	3.0	4.461808204650879	1.6016714572906494
1.0	8720000.0	8730000.0	2.0	4.276620864868164	1.5368335247039795
1.0	8730000.0	8740000.0	2.0	4.227639198303223	1.5184555053710938
1.0	8780000.0	8790000.0	1.0	4.242520809173584	1.5256627798080444
1.0	8900000.0	8910000.0	2.0	4.648516654968262	1.6512943506240845
1.0	8920000.0	8930000.0	1.0	4.4060959815979	1.4823887348175049
1.0	9010000.0	9020000.0	2.0	5.846253395080566	2.0254340171813965
1.0	9120000.0	9130000.0	4.0	4.834447860717773	1.7233810424804688
1.0	9180000.0	9190000.0	2.0	4.257998466491699	1.4975347518920898
1.0	9250000.0	9260000.0	2.0	4.383583068847656	1.5683752298355103
1.0	9260000.0	9270000.0	2.0	4.773870944976807	1.6885627508163452
1.0	9310000.0	9320000.0	6.0	4.261793613433838	1.5317295789718628
1.0	9320000.0	9330000.0	1.0	4.3529815673828125	1.5586198568344116
1.0	9520000.0	9530000.0	3.0	6.02268123626709	2.0747718811035156
1.0	9600000.0	9610000.0	2.0	4.46542501449585	1.5929404497146606
1.0	9610000.0	9620000.0	1.0	4.435096263885498	1.5842018127441406
1.0	9640000.0	9650000.0	2.0	4.511117458343506	1.6073665618896484
1.0	9650000.0	9660000.0	0.0	4.334639072418213	1.548205852508545
1.0	9700000.0	9710000.0	3.0	4.984990119934082	1.7501652240753174
1.0	9730000.0	9740000.0	4.0	4.875689506530762	1.7193095684051514
1.0	9740000.0	9750000.0	1.0	4.822587013244629	1.71807861328125
1.0	9770000.0	9780000.0	2.0	4.875537872314453	1.7311471700668335
1.0	9780000.0	9790000.0	5.0	4.4479475021362305	1.5967859029769897
1.0	9830000.0	9840000.0	2.0	4.185323715209961	1.502195954322815
1.0	9840000.0	9850000.0	7.0	4.08050537109375	1.4703152179718018
1.0	9850000.0	9860000.0	2.0	4.198950290679932	1.5081284046173096
1.0	9930000.0	9940000.0	1.0	4.086990833282471	1.467563509941101
1.0	10050000.0	10060000.0	3.0	4.602190017700195	1.6312980651855469
1.0	10090000.0	10100000.0	4.0	4.816819190979004	1.6573991775512695
1.0	10100000.0	10110000.0	4.0	4.303941249847412	1.5405564308166504
1.0	10170000.0	10180000.0	11.0	4.535191535949707	1.6179826259613037
1.0	10180000.0	10190000.0	3.0	4.735218048095703	1.680180549621582
1.0	10190000.0	10200000.0	3.0	4.678172588348389	1.6631587743759155
1.0	10230000.0	10240000.0	1.0	4.82693338394165	1.7071765661239624
1.0	10240000.0	10250000.0	3.0	5.221322059631348	1.841149091720581
1.0	10260000.0	10270000.0	5.0	5.673340320587158	1.9688804149627686
1.0	10280000.0	10290000.0	3.0	4.640744686126709	1.6552150249481201
1.0	10340000.0	10350000.0	3.0	4.328965663909912	1.5488088130950928
1.0	10360000.0	10370000.0	2.0	4.282444000244141	1.5342910289764404
1.0	10430000.0	10440000.0	2.0	4.401016712188721	1.5724111795425415
1.0	10510000.0	10520000.0	2.0	4.65759801864624	1.661003828048706
1.0	10520000.0	10530000.0	7.0	4.2331461906433105	1.5164997577667236
1.0	10600000.0	10610000.0	3.0	4.201653957366943	1.5089458227157593
1.0	10620000.0	10630000.0	0.0	4.617822170257568	1.653011679649353
1.0	10650000.0	10660000.0	5.0	4.093261241912842	1.4753832817077637
1.0	10680000.0	10690000.0	3.0	4.2189040184021	1.516340970993042
1.0	10690000.0	10700000.0	4.0	4.221985816955566	1.5144743919372559
1.0	10700000.0	10710000.0	1.0	4.217514991760254	1.514150619506836
1.0	10720000.0	10730000.0	4.0	4.343595504760742	1.559056043624878
1.0	10800000.0	10810000.0	1.0	4.75119686126709	1.6933082342147827
1.0	10870000.0	10880000.0	2.0	5.000001430511475	1.7726962566375732
1.0	10980000.0	10990000.0	3.0	5.626101970672607	1.9492658376693726
1.0	11000000.0	11010000.0	1.0	4.945377826690674	1.746337652206421
1.0	11010000.0	11020000.0	5.0	5.678122043609619	1.963842749595642
1.0	11070000.0	11080000.0	3.0	5.306812286376953	1.4103080034255981
1.0	11120000.0	11130000.0	1.0	4.252396583557129	1.508205771446228
1.0	11160000.0	11170000.0	2.0	4.200321197509766	1.5090006589889526
1.0	11200000.0	11210000.0	4.0	4.048114776611328	1.4586706161499023
1.0	11230000.0	11240000.0	2.0	3.9951529502868652	1.4451452493667603
1.0	11280000.0	11290000.0	1.0	4.096230983734131	1.47612464427948
1.0	11350000.0	11360000.0	2.0	5.011099815368652	1.7708183526992798
1.0	11360000.0	11370000.0	3.0	5.847998142242432	2.0273642539978027
1.0	11370000.0	11380000.0	1.0	5.646329402923584	1.9732719659805298
1.0	11410000.0	11420000.0	11.0	6.244192600250244	2.141666889190674
1.0	11510000.0	11520000.0	9.0	7.885533809661865	2.6000144481658936
1.0	11560000.0	11570000.0	10.0	7.350318908691406	2.456974983215332
1.0	11570000.0	11580000.0	5.0	7.465934753417969	2.48829984664917
1.0	11600000.0	11610000.0	5.0	7.709288120269775	2.5513453483581543
1.0	11610000.0	11620000.0	9.0	7.729135990142822	2.558980941772461
1.0	11640000.0	11650000.0	10.0	7.7307939529418945	2.550405979156494
1.0	11680000.0	11690000.0	7.0	7.056018829345703	2.3651680946350098
1.0	11770000.0	11780000.0	6.0	6.4602556228637695	2.2055060863494873
1.0	11810000.0	11820000.0	5.0	5.814040184020996	2.022435188293457
1.0	11820000.0	11830000.0	8.0	6.2197418212890625	2.128223180770874
1.0	11830000.0	11840000.0	0.0	7.03677225112915	2.35493540763855
1.0	11890000.0	11900000.0	4.0	4.88904333114624	1.7204883098602295
1.0	12000000.0	12010000.0	4.0	4.686176300048828	1.6720809936523438
1.0	12060000.0	12070000.0	1.0	4.70583963394165	1.6606496572494507
1.0	12080000.0	12090000.0	5.0	4.639209270477295	1.6478639841079712
1.0	12100000.0	12110000.0	3.0	5.702376365661621	1.9777944087982178
1.0	12130000.0	12140000.0	2.0	5.673574447631836	1.9615247249603271
1.0	12200000.0	12210000.0	4.0	4.987475395202637	1.7647473812103271
1.0	12230000.0	12240000.0	3.0	4.552519798278809	1.6241827011108398
1.0	12240000.0	12250000.0	3.0	4.922202110290527	1.7443411350250244
1.0	12330000.0	12340000.0	2.0	4.33673620223999	1.549938440322876
1.0	12380000.0	12390000.0	5.0	4.064367771148682	1.4644687175750732
1.0	12410000.0	12420000.0	0.0	4.192144393920898	1.5056402683258057
1.0	12480000.0	12490000.0	2.0	4.175380229949951	1.5017117261886597
1.0	12510000.0	12520000.0	2.0	4.062107086181641	1.4605870246887207
1.0	12530000.0	12540000.0	2.0	4.0903000831604	1.4716403484344482
1.0	12540000.0	12550000.0	3.0	4.039694786071777	1.4555246829986572
1.0	12660000.0	12670000.0	3.0	4.320004463195801	1.5485851764678955
1.0	12750000.0	12760000.0	3.0	5.80380916595459	2.0031321048736572
1.0	12800000.0	12810000.0	2.0	6.226489067077637	2.1370441913604736
1.0	12860000.0	12870000.0	13.0	5.820298671722412	2.0102505683898926
1.0	13860000.0	13870000.0	5.0	5.951800346374512	2.062969446182251
1.0	13930000.0	13940000.0	5.0	4.991240978240967	1.7652709484100342
1.0	13980000.0	13990000.0	2.0	4.7711639404296875	1.7047488689422607
1.0	13990000.0	14000000.0	2.0	4.8666462898254395	1.7341235876083374
1.0	14060000.0	14070000.0	1.0	4.459716320037842	1.5869216918945312
1.0	14070000.0	14080000.0	1.0	4.644196510314941	1.5061777830123901
1.0	14090000.0	14100000.0	2.0	4.4249587059021	1.577758550643921
1.0	14110000.0	14120000.0	2.0	4.375014781951904	1.5635075569152832
1.0	14280000.0	14290000.0	7.0	5.418313503265381	1.9034357070922852
1.0	14290000.0	14300000.0	3.0	5.551544189453125	1.9354976415634155
1.0	14340000.0	14350000.0	5.0	5.662856101989746	1.9772250652313232
1.0	14380000.0	14390000.0	10.0	5.439875602722168	1.9048770666122437
1.0	14540000.0	14550000.0	5.0	5.870604991912842	2.0361597537994385
1.0	14600000.0	14610000.0	2.0	5.560230255126953	1.9483716487884521
1.0	14630000.0	14640000.0	2.0	5.465081214904785	1.9161882400512695
1.0	14640000.0	14650000.0	3.0	5.529818534851074	1.9372022151947021
1.0	14720000.0	14730000.0	3.0	5.944873809814453	2.0618786811828613
1.0	14740000.0	14750000.0	7.0	6.006491661071777	2.0740280151367188
1.0	14750000.0	14760000.0	5.0	5.807291507720947	2.0180482864379883
1.0	14790000.0	14800000.0	3.0	5.573929786682129	1.9486417770385742
1.0	14800000.0	14810000.0	4.0	5.645124912261963	1.9680404663085938
1.0	14870000.0	14880000.0	3.0	5.181746006011963	1.835388422012329
1.0	14980000.0	14990000.0	5.0	5.166261196136475	1.8296674489974976
1.0	15040000.0	15050000.0	3.0	5.4392008781433105	1.9007726907730103
1.0	15060000.0	15070000.0	1.0	4.95766544342041	1.7576853036880493
1.0	15100000.0	15110000.0	3.0	5.232395648956299	1.8484036922454834
1.0	15110000.0	15120000.0	1.0	5.2628607749938965	1.8583425283432007
1.0	15170000.0	15180000.0	5.0	4.874631404876709	1.7356815338134766
1.0	15250000.0	15260000.0	3.0	4.858766555786133	1.7226619720458984
1.0	15280000.0	15290000.0	1.0	4.4497270584106445	1.5877254009246826
1.0	15320000.0	15330000.0	2.0	4.285284519195557	1.541621208190918
1.0	15360000.0	15370000.0	2.0	4.234202861785889	1.5174986124038696
1.0	15380000.0	15390000.0	1.0	4.25124454498291	1.5248662233352661
1.0	15540000.0	15550000.0	2.0	4.672452449798584	1.6658515930175781
1.0	15560000.0	15570000.0	2.0	5.27239990234375	1.852972388267517
1.0	15580000.0	15590000.0	4.0	4.810805320739746	1.7122236490249634
1.0	15590000.0	15600000.0	3.0	4.770111083984375	1.6996580362319946
1.0	15710000.0	15720000.0	7.0	4.771613597869873	1.6993305683135986
1.0	15740000.0	15750000.0	2.0	4.260123252868652	1.5192288160324097
1.0	15770000.0	15780000.0	0.0	5.52700138092041	1.9186499118804932
1.0	15810000.0	15820000.0	1.0	4.504512310028076	1.6096127033233643
1.0	15830000.0	15840000.0	3.0	4.333603858947754	1.5567409992218018
1.0	15850000.0	15860000.0	1.0	4.4260406494140625	1.5523947477340698
1.0	15860000.0	15870000.0	5.0	4.212246894836426	1.512017011642456
1.0	15870000.0	15880000.0	4.0	4.313608646392822	1.5445634126663208
1.0	15900000.0	15910000.0	2.0	4.592504024505615	1.6417522430419922
1.0	16100000.0	16110000.0	2.0	4.158182144165039	1.492443561553955
1.0	16120000.0	16130000.0	0.0	4.474360466003418	1.6026782989501953
1.0	16180000.0	16190000.0	2.0	3.96232533454895	1.4335768222808838
1.0	16190000.0	16200000.0	1.0	3.9591362476348877	1.4309922456741333
1.0	16210000.0	16220000.0	2.0	4.060746192932129	1.462904930114746
1.0	16260000.0	16270000.0	1.0	3.9513802528381348	1.405208945274353
1.0	16380000.0	16390000.0	3.0	4.569761276245117	1.6234350204467773
1.0	16480000.0	16490000.0	2.0	4.635870933532715	1.5150033235549927
1.0	16550000.0	16560000.0	6.0	4.33699893951416	1.553266167640686
1.0	16600000.0	16610000.0	3.0	4.477394104003906	1.5980839729309082
1.0	16630000.0	16640000.0	1.0	4.3718791007995605	1.5656723976135254
1.0	16720000.0	16730000.0	4.0	4.363241672515869	1.5574042797088623
1.0	16790000.0	16800000.0	4.0	4.164582252502441	1.4970413446426392
1.0	17030000.0	17040000.0	13.0	5.434514999389648	1.905834436416626
1.0	17290000.0	17300000.0	2.0	4.717001438140869	1.6740286350250244
1.0	17400000.0	17410000.0	2.0	4.70292854309082	1.6798750162124634
1.0	17420000.0	17430000.0	2.0	4.918788909912109	1.7477130889892578
1.0	17430000.0	17440000.0	4.0	5.25115442276001	1.8479249477386475
1.0	17460000.0	17470000.0	1.0	5.695973873138428	1.984360694885254
1.0	17510000.0	17520000.0	8.0	4.7777838706970215	1.6994956731796265
1.0	17600000.0	17610000.0	2.0	5.523238182067871	1.9356603622436523
1.0	17640000.0	17650000.0	5.0	5.342697620391846	1.8700339794158936
1.0	17670000.0	17680000.0	2.0	5.468583106994629	1.9108526706695557
1.0	17680000.0	17690000.0	3.0	5.266674041748047	1.8498852252960205
1.0	17720000.0	17730000.0	5.0	5.303600311279297	1.8562538623809814
1.0	17910000.0	17920000.0	3.0	4.436493873596191	1.586877465248108
1.0	17960000.0	17970000.0	3.0	4.580960750579834	1.6309188604354858
1.0	17970000.0	17980000.0	2.0	4.846968650817871	1.7172729969024658
1.0	18010000.0	18020000.0	1.0	5.23453426361084	1.8362230062484741
1.0	18020000.0	18030000.0	4.0	5.548141002655029	1.9373070001602173
1.0	18100000.0	18110000.0	7.0	7.57860803604126	2.5157668590545654
1.0	18160000.0	18170000.0	6.0	7.325089454650879	2.4557175636291504
1.0	18180000.0	18190000.0	6.0	7.203253269195557	2.4235596656799316
1.0	18200000.0	18210000.0	1.0	7.557663917541504	2.5209851264953613
1.0	18340000.0	18350000.0	3.0	8.089543342590332	2.659104585647583
1.0	18390000.0	18400000.0	5.0	7.800764560699463	2.5830342769622803
1.0	18430000.0	18440000.0	9.0	7.550536155700684	2.515638828277588
1.0	18450000.0	18460000.0	3.0	7.960507869720459	2.6275267601013184
1.0	18470000.0	18480000.0	4.0	8.21711540222168	2.6917500495910645
1.0	18510000.0	18520000.0	3.0	8.262325286865234	2.7058796882629395
1.0	18570000.0	18580000.0	8.0	8.720982551574707	2.8129448890686035
1.0	18590000.0	18600000.0	4.0	8.794831275939941	2.8330821990966797
1.0	18600000.0	18610000.0	9.0	8.334040641784668	2.723723888397217
1.0	18650000.0	18660000.0	10.0	8.409652709960938	2.7429556846618652
1.0	18710000.0	18720000.0	11.0	7.8157525062561035	2.5879321098327637
1.0	18750000.0	18760000.0	10.0	7.269654750823975	2.4388644695281982
1.0	19150000.0	19160000.0	3.0	6.691505432128906	2.256925106048584
1.0	19170000.0	19180000.0	6.0	6.0498247146606445	2.081437826156616
1.0	19260000.0	19270000.0	2.0	4.663671016693115	1.653456687927246
1.0	19270000.0	19280000.0	3.0	4.579017639160156	1.62417471408844
1.0	19290000.0	19300000.0	1.0	4.8907647132873535	1.7347991466522217
1.0	19320000.0	19330000.0	4.0	4.439146518707275	1.595351219177246
1.0	19400000.0	19410000.0	1.0	4.565549850463867	1.324235200881958
1.0	19430000.0	19440000.0	3.0	3.816662549972534	1.3317806720733643
1.0	19470000.0	19480000.0	0.0	4.124414920806885	1.3414537906646729
1.0	19490000.0	19500000.0	1.0	4.3610382080078125	1.3111982345581055
1.0	19530000.0	19540000.0	0.0	5.637879371643066	1.861199975013733
1.0	19540000.0	19550000.0	2.0	4.036534786224365	1.407897710800171
1.0	19560000.0	19570000.0	3.0	3.946087598800659	1.4233498573303223
1.0	19660000.0	19670000.0	2.0	4.204173564910889	1.515731692314148
1.0	19730000.0	19740000.0	1.0	4.292891025543213	1.540776014328003
1.0	19770000.0	19780000.0	3.0	4.634824752807617	1.6534888744354248
1.0	19780000.0	19790000.0	3.0	4.4342265129089355	1.5849056243896484
1.0	19850000.0	19860000.0	4.0	5.167062282562256	1.807626485824585
1.0	20020000.0	20030000.0	3.0	4.176092147827148	1.5036605596542358
1.0	20050000.0	20060000.0	3.0	4.4288482666015625	1.5879701375961304
1.0	20060000.0	20070000.0	4.0	4.52390718460083	1.6201879978179932
1.0	20070000.0	20080000.0	4.0	4.448973655700684	1.5902729034423828
1.0	20130000.0	20140000.0	5.0	5.757942199707031	1.9935810565948486
1.0	20240000.0	20250000.0	5.0	6.207634925842285	2.139446496963501
1.0	20280000.0	20290000.0	5.0	7.347142219543457	2.4597079753875732
1.0	20340000.0	20350000.0	9.0	7.552906036376953	2.517320156097412
1.0	20390000.0	20400000.0	7.0	8.092645645141602	2.6553895473480225
1.0	20430000.0	20440000.0	2.0	7.4872331619262695	2.5026965141296387
1.0	20500000.0	20510000.0	9.0	7.11944580078125	2.40529465675354
1.0	20550000.0	20560000.0	2.0	7.641168117523193	2.5424816608428955
1.0	20600000.0	20610000.0	7.0	7.511660099029541	2.5089123249053955
1.0	20640000.0	20650000.0	12.0	7.381290435791016	2.4692301750183105
1.0	20800000.0	20810000.0	5.0	6.123527526855469	2.1149861812591553
1.0	20810000.0	20820000.0	7.0	6.339871406555176	2.103670597076416
1.0	20830000.0	20840000.0	3.0	6.753507137298584	2.243953227996826
1.0	20850000.0	20860000.0	5.0	7.190527439117432	2.4135689735412598
1.0	20870000.0	20880000.0	6.0	6.918190002441406	2.3300604820251465
1.0	21000000.0	21010000.0	2.0	5.335788249969482	1.8724159002304077
1.0	21130000.0	21140000.0	5.0	4.073516845703125	1.4670621156692505
1.0	21160000.0	21170000.0	0.0	3.9984517097473145	1.4444878101348877
1.0	21190000.0	21200000.0	2.0	3.8932158946990967	1.4079761505126953
1.0	21230000.0	21240000.0	2.0	4.07999324798584	1.4736272096633911
1.0	21280000.0	21290000.0	1.0	4.135874271392822	1.4910565614700317
1.0	21390000.0	21400000.0	2.0	4.481060981750488	1.6060642004013062
1.0	21420000.0	21430000.0	1.0	4.386643886566162	1.5688685178756714
1.0	21430000.0	21440000.0	4.0	4.2054972648620605	1.5097625255584717
1.0	21450000.0	21460000.0	3.0	4.338983058929443	1.5536043643951416
1.0	21480000.0	21490000.0	5.0	4.2834153175354	1.534254789352417
1.0	21510000.0	21520000.0	4.0	5.477083683013916	1.9043829441070557
1.0	21560000.0	21570000.0	2.0	4.602906227111816	1.6421712636947632
1.0	21580000.0	21590000.0	4.0	4.709315299987793	1.6804440021514893
1.0	21720000.0	21730000.0	6.0	4.845037460327148	1.7144052982330322
1.0	21730000.0	21740000.0	2.0	5.092492580413818	1.7842719554901123
1.0	21950000.0	21960000.0	1.0	4.2084527015686035	1.513755202293396
1.0	21960000.0	21970000.0	4.0	4.196053504943848	1.5118458271026611
1.0	22050000.0	22060000.0	2.0	4.4182868003845215	1.5763485431671143
1.0	22060000.0	22070000.0	4.0	4.45248556137085	1.5869145393371582
1.0	22070000.0	22080000.0	2.0	4.462255001068115	1.5909298658370972
1.0	22170000.0	22180000.0	4.0	4.355467796325684	1.5610871315002441
1.0	22210000.0	22220000.0	2.0	4.247871398925781	1.5252801179885864
1.0	22240000.0	22250000.0	0.0	4.510546684265137	1.6203418970108032
1.0	22350000.0	22360000.0	1.0	4.709752559661865	1.6154149770736694
1.0	22360000.0	22370000.0	1.0	4.59055233001709	1.6425987482070923
1.0	22390000.0	22400000.0	4.0	4.181931018829346	1.4978525638580322
1.0	22440000.0	22450000.0	2.0	4.458216190338135	1.5938752889633179
1.0	22460000.0	22470000.0	2.0	4.379714012145996	1.569205641746521
1.0	22500000.0	22510000.0	6.0	4.627443313598633	1.6417276859283447
1.0	22610000.0	22620000.0	1.0	4.869046211242676	1.7280089855194092
1.0	22690000.0	22700000.0	1.0	5.097285747528076	1.796972632408142
1.0	22720000.0	22730000.0	4.0	5.072800636291504	1.7900289297103882
1.0	22830000.0	22840000.0	0.0	4.389374256134033	1.5651514530181885
1.0	22900000.0	22910000.0	2.0	5.658248424530029	1.962864637374878
1.0	22930000.0	22940000.0	5.0	5.630172252655029	1.948769211769104
1.0	22970000.0	22980000.0	3.0	5.573237419128418	1.9350388050079346
1.0	22980000.0	22990000.0	5.0	5.193349361419678	1.8267505168914795
1.0	23120000.0	23130000.0	6.0	5.210281848907471	1.8404443264007568
1.0	23230000.0	23240000.0	1.0	6.017790794372559	2.0737998485565186
1.0	23240000.0	23250000.0	3.0	5.481080055236816	1.9172862768173218
1.0	23340000.0	23350000.0	0.0	6.222631931304932	2.0586111545562744
1.0	23480000.0	23490000.0	5.0	4.609336853027344	1.643122911453247
1.0	23500000.0	23510000.0	5.0	5.384067535400391	1.8893800973892212
1.0	23510000.0	23520000.0	9.0	5.477522373199463	1.9105312824249268
1.0	23530000.0	23540000.0	0.0	5.869540214538574	2.029510021209717
1.0	23560000.0	23570000.0	11.0	5.834235191345215	2.0066678524017334
1.0	23700000.0	23710000.0	2.0	4.380038261413574	1.576378583908081
1.0	23750000.0	23760000.0	0.0	4.248934745788574	1.5243980884552002
1.0	23780000.0	23790000.0	3.0	4.135842323303223	1.4924510717391968
1.0	23820000.0	23830000.0	5.0	4.830907821655273	1.7019984722137451
1.0	23910000.0	23920000.0	3.0	5.216673851013184	1.8337818384170532
1.0	23930000.0	23940000.0	3.0	5.7685651779174805	1.990570068359375
1.0	24050000.0	24060000.0	3.0	4.794536113739014	1.7101185321807861
1.0	24090000.0	24100000.0	3.0	4.329390048980713	1.5533277988433838
1.0	24170000.0	24180000.0	1.0	4.324790954589844	1.550444483757019
1.0	24270000.0	24280000.0	0.0	3.7944514751434326	1.3643983602523804
1.0	24290000.0	24300000.0	0.0	3.9040558338165283	1.3058849573135376
1.0	24390000.0	24400000.0	3.0	4.049624443054199	1.4595121145248413
1.0	24420000.0	24430000.0	3.0	4.303502082824707	1.5426809787750244
1.0	24570000.0	24580000.0	5.0	5.342628479003906	1.8651033639907837
1.0	24580000.0	24590000.0	5.0	5.502213478088379	1.9153947830200195
1.0	24620000.0	24630000.0	1.0	4.904877185821533	1.748721718788147
1.0	24660000.0	24670000.0	3.0	4.61013650894165	1.6483328342437744
1.0	24710000.0	24720000.0	2.0	4.307070732116699	1.542986273765564
1.0	24730000.0	24740000.0	3.0	4.5057525634765625	1.6148874759674072
1.0	24790000.0	24800000.0	1.0	4.062804222106934	1.4614139795303345
1.0	24800000.0	24810000.0	4.0	4.385493755340576	1.5669445991516113
1.0	24840000.0	24850000.0	3.0	4.231954574584961	1.5254545211791992
1.0	24880000.0	24890000.0	1.0	4.557120323181152	1.625806450843811
1.0	24890000.0	24900000.0	3.0	4.4616475105285645	1.5977847576141357
1.0	24990000.0	25000000.0	3.0	4.237303733825684	1.5129801034927368
1.0	25080000.0	25090000.0	0.0	4.431513786315918	1.5900403261184692
1.0	25090000.0	25100000.0	0.0	4.331004619598389	1.5544424057006836
1.0	25150000.0	25160000.0	0.0	4.230547904968262	1.5217797756195068
1.0	25160000.0	25170000.0	0.0	4.1050567626953125	1.4785712957382202
1.0	25260000.0	25270000.0	2.0	5.906349182128906	2.0303521156311035
1.0	25310000.0	25320000.0	3.0	6.526751518249512	2.210789203643799
1.0	25330000.0	25340000.0	4.0	5.837927341461182	2.019895076751709
1.0	25370000.0	25380000.0	3.0	6.0469865798950195	2.0875864028930664
1.0	25390000.0	25400000.0	5.0	6.235229969024658	2.1339704990386963
1.0	25400000.0	25410000.0	2.0	6.235095024108887	2.134204149246216
1.0	25430000.0	25440000.0	3.0	5.888035297393799	2.0377869606018066
1.0	25530000.0	25540000.0	5.0	5.1114501953125	1.7982975244522095
1.0	25840000.0	25850000.0	2.0	4.659996032714844	1.6465122699737549
1.0	25980000.0	25990000.0	1.0	4.295941352844238	1.5484181642532349
1.0	26050000.0	26060000.0	3.0	4.045733451843262	1.4606006145477295
1.0	26060000.0	26070000.0	3.0	4.077655792236328	1.4736706018447876
1.0	26070000.0	26080000.0	3.0	4.099063873291016	1.4834507703781128
1.0	26110000.0	26120000.0	3.0	4.217714309692383	1.5191731452941895
1.0	26150000.0	26160000.0	1.0	4.151087760925293	1.4027297496795654
1.0	26160000.0	26170000.0	0.0	4.230655670166016	1.515358567237854
1.0	26170000.0	26180000.0	3.0	4.497591495513916	1.6088368892669678
1.0	26230000.0	26240000.0	5.0	4.676060199737549	1.6369978189468384
1.0	26270000.0	26280000.0	4.0	5.330938339233398	1.8601267337799072
1.0	26370000.0	26380000.0	3.0	5.262996196746826	1.8363354206085205
1.0	26390000.0	26400000.0	5.0	4.42696475982666	1.572519063949585
1.0	26400000.0	26410000.0	3.0	4.7625861167907715	1.687866449356079
1.0	26410000.0	26420000.0	4.0	4.943350315093994	1.742696762084961
1.0	26420000.0	26430000.0	3.0	4.829012870788574	1.7105858325958252
1.0	26460000.0	26470000.0	3.0	4.852309226989746	1.7165815830230713
1.0	26600000.0	26610000.0	2.0	4.981539249420166	1.1336863040924072
1.0	26680000.0	26690000.0	3.0	4.893746852874756	1.735394835472107
1.0	26790000.0	26800000.0	2.0	4.518449783325195	1.5573402643203735
1.0	26810000.0	26820000.0	1.0	5.326653957366943	1.859966516494751
1.0	26820000.0	26830000.0	2.0	5.2057108879089355	1.797921895980835
1.0	26870000.0	26880000.0	1.0	4.46861457824707	1.5983937978744507
1.0	26890000.0	26900000.0	2.0	4.402132987976074	1.5743328332901
1.0	27070000.0	27080000.0	1.0	4.067107200622559	1.4631562232971191
1.0	27160000.0	27170000.0	0.0	4.278627872467041	1.5299046039581299
1.0	27240000.0	27250000.0	5.0	5.7054443359375	1.8681656122207642
1.0	27290000.0	27300000.0	4.0	4.660462379455566	1.6649558544158936
1.0	27370000.0	27380000.0	2.0	4.715268135070801	1.6732040643692017
1.0	27450000.0	27460000.0	2.0	4.197875499725342	1.5058183670043945
1.0	27460000.0	27470000.0	1.0	4.083224296569824	1.4669071435928345
1.0	27490000.0	27500000.0	4.0	4.752729892730713	1.6753571033477783
1.0	27520000.0	27530000.0	2.0	4.543052673339844	1.6130235195159912
1.0	27530000.0	27540000.0	2.0	4.952940940856934	1.7352640628814697
1.0	27570000.0	27580000.0	2.0	4.180108547210693	1.5044949054718018
1.0	27670000.0	27680000.0	3.0	4.194136619567871	1.382664680480957
1.0	27690000.0	27700000.0	3.0	4.0048136711120605	1.4292995929718018
1.0	27700000.0	27710000.0	1.0	4.234892845153809	1.5252482891082764
1.0	27730000.0	27740000.0	2.0	4.26983118057251	1.5340172052383423
1.0	27750000.0	27760000.0	1.0	4.351901054382324	1.5629945993423462
1.0	27770000.0	27780000.0	2.0	4.304830074310303	1.542229413986206
1.0	27850000.0	27860000.0	2.0	4.214313507080078	1.509178876876831
1.0	27870000.0	27880000.0	2.0	4.291363716125488	1.539413332939148
1.0	27900000.0	27910000.0	5.0	4.304272174835205	1.5485808849334717
1.0	27950000.0	27960000.0	3.0	4.2654595375061035	1.5391333103179932
1.0	27990000.0	28000000.0	1.0	4.402486801147461	1.5746697187423706
1.0	28020000.0	28030000.0	2.0	4.702338218688965	1.6594078540802002
1.0	28050000.0	28060000.0	2.0	4.295174598693848	1.5204576253890991
1.0	28090000.0	28100000.0	4.0	4.8190202713012695	1.7034486532211304
1.0	28170000.0	28180000.0	1.0	4.370390892028809	1.559720754623413
1.0	28210000.0	28220000.0	2.0	4.216805458068848	1.5121400356292725
1.0	28390000.0	28400000.0	1.0	4.218968391418457	1.5149730443954468
1.0	28440000.0	28450000.0	4.0	5.4671950340271	1.8973639011383057
1.0	28450000.0	28460000.0	3.0	5.578505039215088	1.9310133457183838
1.0	28490000.0	28500000.0	1.0	4.86649227142334	1.7297989130020142
1.0	28510000.0	28520000.0	6.0	4.9519195556640625	1.760223388671875
1.0	28550000.0	28560000.0	2.0	4.468255043029785	1.5116920471191406
1.0	28650000.0	28660000.0	1.0	5.065536022186279	1.7761938571929932
1.0	28750000.0	28760000.0	1.0	4.275089263916016	1.5359317064285278
1.0	28770000.0	28780000.0	0.0	4.1391448974609375	1.491865873336792
1.0	28810000.0	28820000.0	4.0	3.865520477294922	1.400185465812683
1.0	28860000.0	28870000.0	2.0	4.050217151641846	1.4573345184326172
1.0	28940000.0	28950000.0	1.0	4.231539726257324	1.5223803520202637
1.0	29090000.0	29100000.0	1.0	4.829196929931641	1.7076587677001953
1.0	29130000.0	29140000.0	4.0	5.794560432434082	1.999579668045044
1.0	29160000.0	29170000.0	2.0	5.6968584060668945	1.9743620157241821
1.0	29220000.0	29230000.0	2.0	4.619320869445801	1.6432945728302002
1.0	29250000.0	29260000.0	4.0	4.684090614318848	1.6669976711273193
1.0	29260000.0	29270000.0	2.0	4.629166126251221	1.6480976343154907
1.0	29290000.0	29300000.0	3.0	4.409968376159668	1.5822229385375977
1.0	29370000.0	29380000.0	2.0	4.266998291015625	1.5358421802520752
1.0	29380000.0	29390000.0	4.0	4.24888277053833	1.534079909324646
1.0	29420000.0	29430000.0	1.0	4.2407050132751465	1.5273793935775757
1.0	29460000.0	29470000.0	5.0	4.176447868347168	1.4986395835876465
1.0	29520000.0	29530000.0	1.0	4.229847431182861	1.517587661743164
1.0	29660000.0	29670000.0	3.0	5.1339640617370605	1.8100637197494507
1.0	29740000.0	29750000.0	2.0	6.103856086730957	2.1023142337799072
1.0	29750000.0	29760000.0	1.0	6.72830057144165	2.2802908420562744
1.0	29760000.0	29770000.0	4.0	6.1418070793151855	2.1216959953308105
1.0	29820000.0	29830000.0	2.0	5.581326007843018	1.9461113214492798
1.0	29840000.0	29850000.0	5.0	5.43211555480957	1.9045183658599854
1.0	29870000.0	29880000.0	5.0	5.580023288726807	1.986461877822876
1.0	30020000.0	30030000.0	1.0	3.053138256072998	2.7368454933166504
1.0	30060000.0	30070000.0	5.0	6.130731105804443	2.1154139041900635
1.0	30080000.0	30090000.0	6.0	6.58187198638916	2.2462592124938965
1.0	30100000.0	30110000.0	2.0	6.884091854095459	2.332718849182129
1.0	30150000.0	30160000.0	5.0	7.2751007080078125	2.447439432144165
1.0	30190000.0	30200000.0	6.0	8.332613945007324	2.7057223320007324
1.0	30250000.0	30260000.0	6.0	8.268160820007324	2.704488515853882
1.0	30360000.0	30370000.0	9.0	8.370817184448242	2.7310733795166016
1.0	30440000.0	30450000.0	11.0	8.709049224853516	2.8084816932678223
1.0	30560000.0	30570000.0	6.0	9.185896873474121	2.9141879081726074
1.0	30570000.0	30580000.0	7.0	8.491774559020996	2.763619899749756
1.0	30580000.0	30590000.0	8.0	8.116788864135742	2.666627883911133
1.0	30720000.0	30730000.0	8.0	8.254858016967773	2.7037105560302734
1.0	30810000.0	30820000.0	6.0	7.549560546875	2.5146102905273438
1.0	30880000.0	30890000.0	4.0	6.487417697906494	2.226219415664673
1.0	30970000.0	30980000.0	6.0	6.2730183601379395	2.1583356857299805
1.0	31010000.0	31020000.0	4.0	7.201416969299316	2.4166057109832764
1.0	31040000.0	31050000.0	4.0	6.5194091796875	2.2325599193573
1.0	31070000.0	31080000.0	8.0	6.743183135986328	2.2890923023223877
1.0	31080000.0	31090000.0	4.0	6.264126777648926	2.162868022918701
1.0	31100000.0	31110000.0	8.0	6.236149787902832	2.143573045730591
1.0	31130000.0	31140000.0	6.0	6.132101058959961	2.1134159564971924
1.0	31150000.0	31160000.0	2.0	6.879106044769287	2.3292105197906494
1.0	31250000.0	31260000.0	9.0	6.675875663757324	2.2717630863189697
1.0	31300000.0	31310000.0	8.0	6.5522871017456055	2.237452983856201
1.0	31320000.0	31330000.0	3.0	6.081906318664551	2.104119300842285
1.0	31400000.0	31410000.0	3.0	4.640886306762695	1.6483932733535767
1.0	31440000.0	31450000.0	3.0	4.355740070343018	1.5543653964996338
1.0	31450000.0	31460000.0	1.0	4.470459938049316	1.5900261402130127
1.0	31540000.0	31550000.0	5.0	6.150468349456787	2.1084372997283936
1.0	31670000.0	31680000.0	2.0	6.707620143890381	2.263148784637451
1.0	31690000.0	31700000.0	5.0	6.001534938812256	2.0647354125976562
1.0	31790000.0	31800000.0	1.0	4.294261932373047	1.5367447137832642
1.0	31880000.0	31890000.0	1.0	4.892301082611084	1.6823947429656982
1.0	31950000.0	31960000.0	6.0	5.401879787445068	1.9009488821029663
1.0	32000000.0	32010000.0	18.0	5.732943534851074	1.9795558452606201
1.0	32010000.0	32020000.0	4.0	5.5634355545043945	1.950505018234253
1.0	32100000.0	32110000.0	2.0	4.659885883331299	1.6509288549423218
1.0	32170000.0	32180000.0	6.0	4.323885917663574	1.5569714307785034
1.0	32220000.0	32230000.0	2.0	4.4039812088012695	1.5839308500289917
1.0	32230000.0	32240000.0	1.0	4.641638278961182	1.6625101566314697
1.0	32250000.0	32260000.0	3.0	4.896037578582764	1.7341489791870117
1.0	32280000.0	32290000.0	2.0	4.539041996002197	1.620581865310669
1.0	32340000.0	32350000.0	5.0	4.84188985824585	1.7143996953964233
1.0	32410000.0	32420000.0	6.0	4.544419288635254	1.6250473260879517
1.0	32460000.0	32470000.0	1.0	4.619925498962402	1.638741135597229
1.0	32500000.0	32510000.0	2.0	4.326689720153809	1.3859977722167969
1.0	32530000.0	32540000.0	7.0	4.974617958068848	1.6759986877441406
1.0	32620000.0	32630000.0	7.0	4.288613796234131	1.530648112297058
1.0	32650000.0	32660000.0	2.0	4.345043182373047	1.5448845624923706
1.0	32710000.0	32720000.0	4.0	5.337584972381592	1.8696750402450562
1.0	32740000.0	32750000.0	3.0	5.468330383300781	1.9001519680023193
1.0	32760000.0	32770000.0	3.0	4.396266937255859	1.56989324092865
1.0	32770000.0	32780000.0	1.0	4.541505336761475	1.6153860092163086
1.0	32790000.0	32800000.0	3.0	4.414541244506836	1.5742841958999634
1.0	32810000.0	32820000.0	5.0	5.3558855056762695	1.8731855154037476
1.0	32820000.0	32830000.0	3.0	4.690819263458252	1.6703236103057861
1.0	32870000.0	32880000.0	5.0	5.3003716468811035	1.8558413982391357
1.0	32920000.0	32930000.0	5.0	5.81980037689209	2.0058341026306152
1.0	32990000.0	33000000.0	4.0	5.494680881500244	1.907863974571228
1.0	33070000.0	33080000.0	0.0	4.694415092468262	1.6679580211639404
1.0	33130000.0	33140000.0	2.0	4.094549179077148	1.409367322921753
1.0	33140000.0	33150000.0	2.0	4.037350654602051	1.4515252113342285
1.0	33160000.0	33170000.0	1.0	4.379848480224609	1.5738128423690796
1.0	33210000.0	33220000.0	1.0	4.001565456390381	1.44295334815979
1.0	33230000.0	33240000.0	2.0	3.8810200691223145	1.40610933303833
1.0	33340000.0	33350000.0	1.0	4.42002010345459	1.5810636281967163
1.0	33440000.0	33450000.0	3.0	4.529042720794678	1.6158316135406494
1.0	33450000.0	33460000.0	1.0	4.5296220779418945	1.6254291534423828
1.0	33470000.0	33480000.0	4.0	4.036860466003418	1.4533417224884033
1.0	33500000.0	33510000.0	4.0	4.616662979125977	1.5966559648513794
1.0	33540000.0	33550000.0	3.0	4.492126941680908	1.5993062257766724
1.0	33590000.0	33600000.0	0.0	4.384504795074463	1.5524990558624268
1.0	33620000.0	33630000.0	5.0	4.47208309173584	1.600912094116211
1.0	33700000.0	33710000.0	5.0	4.556947231292725	1.6269121170043945
1.0	33750000.0	33760000.0	3.0	4.424785137176514	1.5861092805862427
1.0	33830000.0	33840000.0	1.0	4.808384895324707	1.7127081155776978
1.0	33840000.0	33850000.0	7.0	4.643133640289307	1.6551716327667236
1.0	33870000.0	33880000.0	2.0	4.929498195648193	1.7530162334442139
1.0	33890000.0	33900000.0	1.0	5.048119068145752	1.7723071575164795
1.0	33930000.0	33940000.0	8.0	5.622323513031006	1.9601466655731201
1.0	34000000.0	34010000.0	9.0	6.4807891845703125	2.2157435417175293
1.0	34020000.0	34030000.0	7.0	6.272424221038818	2.1582045555114746
1.0	34050000.0	34060000.0	4.0	6.92901086807251	2.3446877002716064
1.0	34120000.0	34130000.0	7.0	7.1219892501831055	2.4005818367004395
1.0	34220000.0	34230000.0	3.0	8.30833625793457	2.7181544303894043
1.0	34260000.0	34270000.0	12.0	8.786906242370605	2.8308417797088623
1.0	34280000.0	34290000.0	9.0	8.50739574432373	2.76570200920105
1.0	34310000.0	34320000.0	12.0	8.38917350769043	2.7352535724639893
1.0	34390000.0	34400000.0	5.0	10.0211181640625	3.1125335693359375
1.0	34460000.0	34470000.0	9.0	10.32701301574707	3.1682000160217285
1.0	34490000.0	34500000.0	10.0	10.620162963867188	3.2299320697784424
1.0	34540000.0	34550000.0	15.0	11.024693489074707	3.313898801803589
1.0	34570000.0	34580000.0	12.0	10.85714340209961	3.288057327270508
1.0	34660000.0	34670000.0	5.0	9.930267333984375	3.093745708465576
1.0	34800000.0	34810000.0	8.0	10.354812622070312	3.181972026824951
1.0	34830000.0	34840000.0	7.0	10.397712707519531	3.1973891258239746
1.0	34860000.0	34870000.0	5.0	9.619843482971191	3.0317013263702393
1.0	34970000.0	34980000.0	13.0	9.409111976623535	2.9753940105438232
1.0	34980000.0	34990000.0	17.0	9.161706924438477	2.9213597774505615
1.0	35020000.0	35030000.0	7.0	9.495963096618652	2.9945647716522217
1.0	35060000.0	35070000.0	8.0	9.82433795928955	3.0723161697387695
1.0	35110000.0	35120000.0	9.0	8.82910442352295	2.841900110244751
1.0	35160000.0	35170000.0	6.0	7.779572486877441	2.5781099796295166
1.0	35170000.0	35180000.0	11.0	7.9002275466918945	2.610877275466919
1.0	35250000.0	35260000.0	4.0	5.424443244934082	1.8940922021865845
1.0	35260000.0	35270000.0	3.0	6.210471153259277	2.1376962661743164
1.0	35280000.0	35290000.0	6.0	6.016536235809326	2.083258867263794
1.0	35290000.0	35300000.0	2.0	5.526074409484863	1.9312242269515991
1.0	35300000.0	35310000.0	2.0	5.724726676940918	1.9918714761734009
1.0	35340000.0	35350000.0	10.0	6.044670104980469	2.090167999267578
1.0	35350000.0	35360000.0	10.0	6.312745094299316	2.163804054260254
1.0	35390000.0	35400000.0	7.0	6.821586608886719	2.3030548095703125
1.0	35420000.0	35430000.0	7.0	6.282398223876953	2.155141592025757
1.0	35450000.0	35460000.0	1.0	5.476128101348877	1.873121976852417
1.0	35470000.0	35480000.0	3.0	5.311631679534912	1.8642669916152954
1.0	35530000.0	35540000.0	8.0	6.178807735443115	2.111546754837036
1.0	35650000.0	35660000.0	3.0	7.489282131195068	2.3608901500701904
1.0	35680000.0	35690000.0	4.0	5.495429515838623	1.916006326675415
1.0	35720000.0	35730000.0	3.0	5.5018205642700195	1.9138965606689453
1.0	35780000.0	35790000.0	6.0	4.300558567047119	1.5440853834152222
1.0	35790000.0	35800000.0	4.0	4.095442295074463	1.4742100238800049
1.0	35810000.0	35820000.0	2.0	4.319032192230225	1.5538103580474854
1.0	35990000.0	36000000.0	3.0	4.339587211608887	1.5557773113250732
1.0	36030000.0	36040000.0	0.0	4.741209030151367	1.690488576889038
1.0	36050000.0	36060000.0	3.0	5.027890205383301	1.7790616750717163
1.0	36090000.0	36100000.0	6.0	4.652459144592285	1.6494157314300537
1.0	36130000.0	36140000.0	4.0	6.482382297515869	2.198172092437744
1.0	36150000.0	36160000.0	9.0	6.322272777557373	2.1554348468780518
1.0	36170000.0	36180000.0	2.0	5.887510776519775	2.0478198528289795
1.0	36240000.0	36250000.0	3.0	6.3295135498046875	2.1598546504974365
1.0	36260000.0	36270000.0	6.0	6.420037269592285	2.1834723949432373
1.0	36270000.0	36280000.0	2.0	5.439920902252197	1.893568754196167
1.0	36330000.0	36340000.0	4.0	5.820250511169434	2.0029101371765137
1.0	36360000.0	36370000.0	3.0	4.534255027770996	1.6136090755462646
1.0	36410000.0	36420000.0	2.0	4.889401912689209	1.7326265573501587
1.0	36420000.0	36430000.0	3.0	4.838090896606445	1.717721700668335
1.0	36440000.0	36450000.0	3.0	4.557400226593018	1.6250511407852173
1.0	36530000.0	36540000.0	1.0	4.871994972229004	1.7277801036834717
1.0	36550000.0	36560000.0	1.0	4.799013614654541	1.652841567993164
1.0	36580000.0	36590000.0	2.0	4.897369384765625	1.7377945184707642
1.0	36590000.0	36600000.0	3.0	4.812137603759766	1.708976149559021
1.0	36710000.0	36720000.0	2.0	4.214599609375	1.5137243270874023
1.0	36730000.0	36740000.0	1.0	4.212464332580566	1.5106816291809082
1.0	36740000.0	36750000.0	1.0	4.332182884216309	1.5517215728759766
1.0	36760000.0	36770000.0	3.0	4.267931938171387	1.5250015258789062
1.0	36790000.0	36800000.0	4.0	4.7747955322265625	1.6977062225341797
1.0	36800000.0	36810000.0	3.0	4.627707481384277	1.649000883102417
1.0	36810000.0	36820000.0	3.0	4.48208475112915	1.5946447849273682
1.0	36860000.0	36870000.0	1.0	5.434781551361084	1.8681297302246094
1.0	36870000.0	36880000.0	6.0	5.499986171722412	1.9271917343139648
1.0	36890000.0	36900000.0	2.0	5.20906925201416	1.8324229717254639
1.0	36900000.0	36910000.0	4.0	5.45217227935791	1.9135217666625977
1.0	37030000.0	37040000.0	3.0	7.540663719177246	2.506469964981079
1.0	37170000.0	37180000.0	5.0	10.122838973999023	3.135209798812866
1.0	37210000.0	37220000.0	9.0	9.966479301452637	3.101707935333252
1.0	37250000.0	37260000.0	6.0	9.775209426879883	3.058187484741211
1.0	37320000.0	37330000.0	9.0	8.843164443969727	2.845452308654785
1.0	37390000.0	37400000.0	9.0	9.454214096069336	2.986449718475342
1.0	37440000.0	37450000.0	8.0	8.666748046875	2.8016319274902344
1.0	37450000.0	37460000.0	10.0	7.726171970367432	2.5637879371643066
1.0	37500000.0	37510000.0	4.0	8.609210014343262	2.7904345989227295
1.0	37530000.0	37540000.0	9.0	8.584535598754883	2.7849888801574707
1.0	37560000.0	37570000.0	11.0	8.54471206665039	2.771819829940796
1.0	37610000.0	37620000.0	8.0	9.157989501953125	2.914435386657715
1.0	37620000.0	37630000.0	7.0	9.703262329101562	3.0361335277557373
1.0	37680000.0	37690000.0	9.0	10.330621719360352	3.1743674278259277
1.0	37710000.0	37720000.0	8.0	10.6340913772583	3.2338948249816895
1.0	37800000.0	37810000.0	9.0	10.28155517578125	3.158721923828125
1.0	37820000.0	37830000.0	4.0	9.786513328552246	3.0622000694274902
1.0	37850000.0	37860000.0	3.0	8.306901931762695	2.706787586212158
1.0	37980000.0	37990000.0	4.0	5.731901168823242	1.9713070392608643
1.0	37990000.0	38000000.0	8.0	5.418430328369141	1.8976576328277588
1.0	38040000.0	38050000.0	2.0	5.123745918273926	1.7910226583480835
1.0	38070000.0	38080000.0	7.0	6.837336540222168	2.310145139694214
1.0	38090000.0	38100000.0	7.0	7.403865814208984	2.4598236083984375
1.0	38140000.0	38150000.0	5.0	6.619275093078613	2.2589330673217773
1.0	38190000.0	38200000.0	9.0	7.1512770652771	2.401689052581787
1.0	38200000.0	38210000.0	10.0	6.9341301918029785	2.3425259590148926
1.0	38220000.0	38230000.0	14.0	7.614015102386475	2.5160512924194336
1.0	38290000.0	38300000.0	6.0	4.905203819274902	1.7330106496810913
1.0	38300000.0	38310000.0	1.0	4.817165374755859	1.6997921466827393
1.0	38320000.0	38330000.0	5.0	5.543099403381348	1.8685649633407593
1.0	38340000.0	38350000.0	4.0	4.423880100250244	1.5828790664672852
1.0	38350000.0	38360000.0	1.0	4.274233818054199	1.5303150415420532
1.0	38500000.0	38510000.0	3.0	4.8618011474609375	1.729392647743225
1.0	38570000.0	38580000.0	4.0	5.201327323913574	1.836896300315857
1.0	38590000.0	38600000.0	2.0	5.534859657287598	1.9405593872070312
1.0	38680000.0	38690000.0	2.0	6.111252307891846	2.116856098175049
1.0	38800000.0	38810000.0	8.0	7.509093284606934	2.5007643699645996
1.0	38850000.0	38860000.0	5.0	7.761254787445068	2.5698773860931396
1.0	38860000.0	38870000.0	3.0	8.152297973632812	2.6640374660491943
1.0	39000000.0	39010000.0	3.0	6.986930847167969	2.3693809509277344
1.0	39010000.0	39020000.0	7.0	7.1844329833984375	2.416422128677368
1.0	39020000.0	39030000.0	12.0	6.213968753814697	2.1428170204162598
1.0	39070000.0	39080000.0	9.0	6.615604400634766	2.2593421936035156
1.0	39180000.0	39190000.0	6.0	6.652983665466309	2.2676429748535156
1.0	39190000.0	39200000.0	7.0	5.937079429626465	2.0610339641571045
1.0	39210000.0	39220000.0	6.0	6.87872838973999	2.3290748596191406
1.0	39310000.0	39320000.0	4.0	5.070676326751709	1.7816839218139648
1.0	39320000.0	39330000.0	5.0	5.407526969909668	1.8275139331817627
1.0	39330000.0	39340000.0	2.0	5.603646755218506	1.8470739126205444
1.0	39450000.0	39460000.0	1.0	6.004706382751465	1.953557014465332
1.0	39460000.0	39470000.0	1.0	4.39268159866333	1.5647828578948975
1.0	39550000.0	39560000.0	4.0	4.431542873382568	1.5910260677337646
1.0	39560000.0	39570000.0	9.0	4.23875617980957	1.5276724100112915
1.0	39590000.0	39600000.0	2.0	4.110359191894531	1.474344253540039
1.0	39640000.0	39650000.0	5.0	4.116415977478027	1.4814952611923218
1.0	39720000.0	39730000.0	0.0	4.4256272315979	1.579107642173767
1.0	39920000.0	39930000.0	5.0	4.22023868560791	1.5093952417373657
1.0	39980000.0	39990000.0	1.0	5.09202766418457	1.8012354373931885
1.0	40010000.0	40020000.0	2.0	4.689150333404541	1.6671584844589233
1.0	40050000.0	40060000.0	6.0	5.543894290924072	1.9280145168304443
1.0	40170000.0	40180000.0	2.0	6.363014221191406	2.163264274597168
1.0	40190000.0	40200000.0	2.0	5.512892246246338	1.9321718215942383
1.0	40250000.0	40260000.0	2.0	5.6207780838012695	1.9590564966201782
1.0	40330000.0	40340000.0	1.0	4.837525844573975	1.7121942043304443
1.0	40350000.0	40360000.0	8.0	5.508084297180176	1.925902009010315
1.0	40420000.0	40430000.0	3.0	4.89794921875	1.7121204137802124
1.0	40510000.0	40520000.0	3.0	5.133874416351318	1.800668716430664
1.0	40600000.0	40610000.0	9.0	6.0761799812316895	2.091736316680908
1.0	40640000.0	40650000.0	5.0	5.01250696182251	1.773214340209961
1.0	40690000.0	40700000.0	5.0	4.605287551879883	1.641244649887085
1.0	40730000.0	40740000.0	4.0	4.345950126647949	1.5526421070098877
1.0	40770000.0	40780000.0	0.0	4.606794834136963	1.6483150720596313
1.0	40840000.0	40850000.0	1.0	4.340039253234863	1.548872709274292
1.0	40850000.0	40860000.0	3.0	4.52695369720459	1.617619514465332
1.0	40890000.0	40900000.0	3.0	5.855096817016602	2.033496618270874
1.0	40900000.0	40910000.0	8.0	5.977926731109619	2.064643144607544
1.0	40940000.0	40950000.0	1.0	5.407090187072754	1.8737046718597412
1.0	40970000.0	40980000.0	6.0	6.308382034301758	2.1474931240081787
1.0	41080000.0	41090000.0	5.0	6.364924430847168	2.187330484390259
1.0	41250000.0	41260000.0	4.0	5.596362113952637	1.9515209197998047
1.0	41310000.0	41320000.0	6.0	5.515598773956299	1.9347398281097412
1.0	41350000.0	41360000.0	2.0	5.7788286209106445	2.006964921951294
1.0	41360000.0	41370000.0	2.0	5.387480735778809	1.8956950902938843
1.0	41370000.0	41380000.0	7.0	5.7461042404174805	1.9915258884429932
1.0	41430000.0	41440000.0	4.0	4.852483749389648	1.7153644561767578
1.0	41450000.0	41460000.0	0.0	4.629387378692627	1.4078115224838257
1.0	41510000.0	41520000.0	0.0	4.217951774597168	1.5097711086273193
1.0	41550000.0	41560000.0	4.0	4.14719295501709	1.4980647563934326
1.0	41740000.0	41750000.0	1.0	4.5310564041137695	1.6165287494659424
1.0	41760000.0	41770000.0	2.0	4.730340480804443	1.6741390228271484
1.0	41800000.0	41810000.0	2.0	4.7802300453186035	1.6996781826019287
1.0	41850000.0	41860000.0	2.0	5.038719177246094	1.7831668853759766
1.0	41930000.0	41940000.0	4.0	4.774898529052734	1.704473853111267
1.0	41970000.0	41980000.0	3.0	4.609598636627197	1.6465591192245483
1.0	41980000.0	41990000.0	5.0	4.46146297454834	1.5880235433578491
1.0	42000000.0	42010000.0	2.0	4.489956855773926	1.6093488931655884
1.0	42170000.0	42180000.0	4.0	5.218682765960693	1.841241478919983
1.0	42190000.0	42200000.0	4.0	4.962103843688965	1.76042902469635
1.0	42230000.0	42240000.0	6.0	5.212371826171875	1.8403007984161377
1.0	42430000.0	42440000.0	2.0	5.156982898712158	1.8194366693496704
1.0	42540000.0	42550000.0	6.0	5.354076862335205	1.8784582614898682
1.0	42700000.0	42710000.0	2.0	4.377194881439209	1.570487380027771
1.0	42780000.0	42790000.0	0.0	4.360860347747803	1.5569837093353271
1.0	42840000.0	42850000.0	2.0	5.432438373565674	1.896938681602478
1.0	42860000.0	42870000.0	4.0	5.455794334411621	1.9063266515731812
1.0	42910000.0	42920000.0	2.0	5.674396514892578	1.9835484027862549
1.0	42940000.0	42950000.0	3.0	4.872602939605713	1.730150818824768
1.0	42950000.0	42960000.0	4.0	4.871152400970459	1.7291231155395508
1.0	43000000.0	43010000.0	5.0	4.976633548736572	1.7660592794418335
1.0	43060000.0	43070000.0	6.0	5.514971733093262	1.9193546772003174
1.0	43080000.0	43090000.0	2.0	5.747368812561035	1.9962499141693115
1.0	43120000.0	43130000.0	8.0	5.292820930480957	1.8156791925430298
1.0	43130000.0	43140000.0	1.0	4.554369926452637	1.6128591299057007
1.0	43150000.0	43160000.0	3.0	4.6424078941345215	1.481062650680542
1.0	43230000.0	43240000.0	2.0	6.144082069396973	1.515642762184143
1.0	43240000.0	43250000.0	1.0	4.389377117156982	1.5645020008087158
1.0	43250000.0	43260000.0	4.0	4.804198265075684	1.7118343114852905
1.0	43280000.0	43290000.0	2.0	4.420393943786621	1.5597612857818604
1.0	43290000.0	43300000.0	1.0	4.448352336883545	1.5945374965667725
1.0	43310000.0	43320000.0	5.0	4.35659646987915	1.513174057006836
1.0	43410000.0	43420000.0	6.0	4.362764358520508	1.5521254539489746
1.0	43420000.0	43430000.0	5.0	5.214768886566162	1.7727277278900146
1.0	43450000.0	43460000.0	5.0	5.202203273773193	1.8318240642547607
1.0	43460000.0	43470000.0	4.0	5.3584465980529785	1.8724710941314697
1.0	43540000.0	43550000.0	3.0	5.069841384887695	1.7829973697662354
1.0	43590000.0	43600000.0	2.0	4.777013778686523	1.6931825876235962
1.0	43670000.0	43680000.0	4.0	5.157730579376221	1.81832754611969
1.0	43710000.0	43720000.0	4.0	6.398806571960449	2.1758861541748047
1.0	43810000.0	43820000.0	3.0	5.114193916320801	1.801253318786621
1.0	43820000.0	43830000.0	4.0	5.026213645935059	1.7312581539154053
1.0	43840000.0	43850000.0	6.0	4.7505903244018555	1.6879520416259766
1.0	43880000.0	43890000.0	2.0	4.562814235687256	1.6186950206756592
1.0	43950000.0	43960000.0	5.0	4.776362895965576	1.6890146732330322
1.0	43980000.0	43990000.0	2.0	4.843422889709473	1.7134641408920288
1.0	44000000.0	44010000.0	2.0	4.228332996368408	1.5153216123580933
1.0	44150000.0	44160000.0	3.0	4.33994722366333	1.4020570516586304
1.0	44170000.0	44180000.0	2.0	4.388121128082275	1.5394476652145386
1.0	44190000.0	44200000.0	3.0	4.564504623413086	1.6346399784088135
1.0	44240000.0	44250000.0	2.0	4.593593597412109	1.6406663656234741
1.0	44270000.0	44280000.0	3.0	4.49508810043335	1.609659194946289
1.0	44280000.0	44290000.0	2.0	4.39022970199585	1.5732804536819458
1.0	44350000.0	44360000.0	3.0	4.642036437988281	1.6589492559432983
1.0	44360000.0	44370000.0	2.0	4.514031887054443	1.6130443811416626
1.0	44460000.0	44470000.0	2.0	4.798247337341309	1.698304533958435
1.0	44500000.0	44510000.0	1.0	5.965568542480469	2.0688180923461914
1.0	44580000.0	44590000.0	6.0	7.481799125671387	2.4794938564300537
1.0	44590000.0	44600000.0	8.0	7.199586391448975	2.4009222984313965
1.0	44600000.0	44610000.0	9.0	6.982451438903809	2.3413245677948
1.0	44740000.0	44750000.0	4.0	4.721360683441162	1.676365613937378
1.0	44750000.0	44760000.0	2.0	4.564730167388916	1.6221755743026733
1.0	44800000.0	44810000.0	4.0	4.661808967590332	1.6549403667449951
1.0	44820000.0	44830000.0	1.0	6.025990962982178	2.0608692169189453
1.0	44840000.0	44850000.0	1.0	5.837191104888916	2.01948881149292
1.0	44900000.0	44910000.0	2.0	5.788917541503906	2.00935435295105
1.0	44930000.0	44940000.0	3.0	5.811229705810547	2.0164239406585693
1.0	44940000.0	44950000.0	3.0	5.922219276428223	2.044363021850586
1.0	45010000.0	45020000.0	3.0	5.046255111694336	1.7904754877090454
1.0	45080000.0	45090000.0	2.0	4.7161478996276855	1.6755460500717163
1.0	45100000.0	45110000.0	1.0	4.297397613525391	1.5327527523040771
1.0	45120000.0	45130000.0	2.0	4.351945400238037	1.556571125984192
1.0	45180000.0	45190000.0	6.0	4.989203929901123	1.7641372680664062
1.0	45290000.0	45300000.0	4.0	4.779396057128906	1.7026675939559937
1.0	45310000.0	45320000.0	0.0	4.954058647155762	1.7575126886367798
1.0	45620000.0	45630000.0	4.0	5.8092803955078125	2.0085864067077637
1.0	45670000.0	45680000.0	2.0	5.125380039215088	1.789080023765564
1.0	45690000.0	45700000.0	5.0	5.3405656814575195	1.8567301034927368
1.0	45710000.0	45720000.0	4.0	5.489485740661621	1.900625467300415
1.0	45730000.0	45740000.0	1.0	5.091324806213379	1.7882518768310547
1.0	45820000.0	45830000.0	3.0	4.768263339996338	1.7002919912338257
1.0	45830000.0	45840000.0	5.0	4.863208770751953	1.717415452003479
1.0	45870000.0	45880000.0	0.0	4.995481014251709	1.7672193050384521
1.0	45890000.0	45900000.0	2.0	5.148326873779297	1.8099234104156494
1.0	45900000.0	45910000.0	4.0	5.241235256195068	1.8364830017089844
1.0	45940000.0	45950000.0	6.0	4.865662574768066	1.721050500869751
1.0	45980000.0	45990000.0	3.0	4.325511455535889	1.4700742959976196
1.0	46240000.0	46250000.0	4.0	6.029119491577148	2.064664125442505
1.0	46280000.0	46290000.0	4.0	4.749571800231934	1.6895716190338135
1.0	46320000.0	46330000.0	3.0	4.594399452209473	1.645509958267212
1.0	46330000.0	46340000.0	3.0	4.595132350921631	1.6355574131011963
1.0	46400000.0	46410000.0	2.0	4.091546058654785	1.4776403903961182
1.0	46410000.0	46420000.0	2.0	4.181675910949707	1.5083104372024536
1.0	46440000.0	46450000.0	8.0	3.9957337379455566	1.4443466663360596
1.0	46450000.0	46460000.0	0.0	4.277253150939941	1.5416604280471802
1.0	46490000.0	46500000.0	0.0	4.023036003112793	1.4545705318450928
1.0	46530000.0	46540000.0	1.0	4.472770690917969	1.5986549854278564
1.0	46600000.0	46610000.0	5.0	5.316737651824951	1.8614803552627563
1.0	46610000.0	46620000.0	8.0	5.751412391662598	1.9859424829483032
1.0	46630000.0	46640000.0	3.0	5.121371269226074	1.8058357238769531
1.0	46640000.0	46650000.0	3.0	4.93176794052124	1.7420399188995361
1.0	46730000.0	46740000.0	2.0	4.418501377105713	1.573797345161438
1.0	46840000.0	46850000.0	2.0	4.8518757820129395	1.72104012966156
1.0	46890000.0	46900000.0	5.0	5.95413875579834	2.0450148582458496
1.0	46920000.0	46930000.0	1.0	6.299534797668457	2.1500720977783203
1.0	47180000.0	47190000.0	3.0	5.0884175300598145	1.746314287185669
1.0	47300000.0	47310000.0	5.0	4.661324977874756	1.6595890522003174
1.0	47320000.0	47330000.0	5.0	4.702538013458252	1.6661975383758545
1.0	47570000.0	47580000.0	1.0	5.299520969390869	1.8613636493682861
1.0	47610000.0	47620000.0	2.0	6.316349029541016	2.156014919281006
1.0	47710000.0	47720000.0	4.0	5.738516330718994	2.0019655227661133
1.0	47720000.0	47730000.0	4.0	5.109035015106201	1.7996883392333984
1.0	47770000.0	47780000.0	5.0	4.960474491119385	1.7153295278549194
1.0	47870000.0	47880000.0	2.0	6.171984672546387	2.1176095008850098
1.0	47950000.0	47960000.0	6.0	6.727842807769775	2.2720446586608887
1.0	48120000.0	48130000.0	4.0	6.702352046966553	2.281252145767212
1.0	48150000.0	48160000.0	4.0	6.9776458740234375	2.360048294067383
1.0	48260000.0	48270000.0	3.0	6.26937198638916	2.158597230911255
1.0	48270000.0	48280000.0	9.0	6.145430088043213	2.123748779296875
1.0	48380000.0	48390000.0	4.0	5.86415958404541	2.0401370525360107
1.0	48440000.0	48450000.0	6.0	6.702610015869141	2.2879550457000732
1.0	48450000.0	48460000.0	3.0	6.941567897796631	2.3530964851379395
1.0	48460000.0	48470000.0	6.0	6.300684452056885	2.1673171520233154
1.0	48500000.0	48510000.0	5.0	6.621574401855469	2.2611563205718994
1.0	48680000.0	48690000.0	2.0	6.119359016418457	2.1172640323638916
1.0	48790000.0	48800000.0	6.0	5.770052909851074	2.0065932273864746
1.0	48800000.0	48810000.0	16.0	5.483107089996338	1.9184191226959229
1.0	48840000.0	48850000.0	2.0	5.102058410644531	1.7846095561981201
1.0	48860000.0	48870000.0	1.0	5.8604326248168945	2.0356011390686035
1.0	48880000.0	48890000.0	4.0	6.461641788482666	2.2153642177581787
1.0	48930000.0	48940000.0	1.0	6.227357387542725	2.1194372177124023
1.0	48940000.0	48950000.0	7.0	6.617140293121338	2.2648093700408936
1.0	49060000.0	49070000.0	5.0	7.553536415100098	2.519995927810669
1.0	49100000.0	49110000.0	3.0	7.2877912521362305	2.452772617340088
1.0	49150000.0	49160000.0	4.0	6.030367851257324	2.091043710708618
1.0	49170000.0	49180000.0	4.0	6.740931510925293	2.297386884689331
1.0	49200000.0	49210000.0	4.0	5.686985015869141	1.9777071475982666
1.0	49220000.0	49230000.0	4.0	5.938605308532715	2.0547285079956055
1.0	49230000.0	49240000.0	6.0	6.133635520935059	2.116508960723877
1.0	49260000.0	49270000.0	5.0	8.673154830932617	2.7994682788848877
1.0	49280000.0	49290000.0	5.0	7.781156063079834	2.5843863487243652
1.0	49320000.0	49330000.0	7.0	8.878671646118164	2.854573965072632
1.0	49330000.0	49340000.0	6.0	8.572221755981445	2.784115791320801
1.0	49400000.0	49410000.0	7.0	10.001452445983887	3.107598304748535
1.0	49430000.0	49440000.0	8.0	10.726147651672363	3.253976821899414
1.0	49490000.0	49500000.0	10.0	11.808822631835938	3.4547953605651855
1.0	49520000.0	49530000.0	9.0	11.803182601928711	3.4529895782470703
1.0	49640000.0	49650000.0	9.0	10.4187593460083	3.196396589279175
1.0	49650000.0	49660000.0	10.0	10.70188045501709	3.250187397003174
1.0	49660000.0	49670000.0	9.0	11.081832885742188	3.3237648010253906
1.0	49770000.0	49780000.0	8.0	11.854730606079102	3.4687423706054688
1.0	49810000.0	49820000.0	17.0	11.561960220336914	3.4155113697052
1.0	49840000.0	49850000.0	7.0	10.981779098510742	3.305175304412842
1.0	49890000.0	49900000.0	9.0	12.007219314575195	3.496339797973633
1.0	49900000.0	49910000.0	10.0	12.423558235168457	3.5618603229522705
1.0	49910000.0	49920000.0	8.0	12.848661422729492	3.635401964187622
1.0	49930000.0	49940000.0	8.0	12.530780792236328	3.5803844928741455
1.0	49980000.0	49990000.0	11.0	11.513872146606445	3.390662431716919
1.0	50040000.0	50050000.0	12.0	15.039276123046875	3.934866428375244
1.0	50130000.0	50140000.0	11.0	13.843828201293945	3.7854580879211426
1.0	50140000.0	50150000.0	10.0	13.794683456420898	3.776404619216919
1.0	50210000.0	50220000.0	9.0	12.724072456359863	3.615338087081909
1.0	50230000.0	50240000.0	11.0	12.701436042785645	3.6109511852264404
1.0	50280000.0	50290000.0	12.0	11.657464981079102	3.435751438140869
1.0	50300000.0	50310000.0	7.0	12.008524894714355	3.4858272075653076
1.0	50350000.0	50360000.0	7.0	10.898683547973633	3.2927870750427246
1.0	50530000.0	50540000.0	8.0	9.579028129577637	3.012742519378662
1.0	50580000.0	50590000.0	9.0	8.532126426696777	2.773125171661377
1.0	50610000.0	50620000.0	9.0	9.054841995239258	2.8983891010284424
1.0	50680000.0	50690000.0	8.0	10.722185134887695	3.2536799907684326
1.0	50840000.0	50850000.0	6.0	9.178064346313477	2.9381015300750732
1.0	50870000.0	50880000.0	5.0	8.75644302368164	2.8330435752868652
1.0	50890000.0	50900000.0	2.0	7.488234043121338	2.5106778144836426
1.0	50970000.0	50980000.0	2.0	4.343623161315918	1.555959939956665
1.0	51020000.0	51030000.0	3.0	4.3366851806640625	1.5537970066070557
1.0	51030000.0	51040000.0	4.0	4.377765655517578	1.5671648979187012
1.0	51110000.0	51120000.0	5.0	4.897231101989746	1.7420142889022827
1.0	51120000.0	51130000.0	1.0	5.15738582611084	1.8250830173492432
1.0	51140000.0	51150000.0	4.0	4.906481742858887	1.7468284368515015
1.0	51160000.0	51170000.0	2.0	5.208910942077637	1.836923360824585
1.0	51250000.0	51260000.0	5.0	5.020263671875	1.7711750268936157
1.0	51310000.0	51320000.0	5.0	4.75536584854126	1.692400336265564
1.0	51430000.0	51440000.0	5.0	7.082974433898926	2.333909511566162
1.0	51480000.0	51490000.0	9.0	6.3611884117126465	2.1719601154327393
1.0	51490000.0	51500000.0	6.0	6.908533573150635	2.325932025909424
1.0	51540000.0	51550000.0	2.0	6.93970251083374	2.3434455394744873
1.0	51570000.0	51580000.0	6.0	7.258458614349365	2.4287519454956055
1.0	51620000.0	51630000.0	5.0	6.912751197814941	2.3251287937164307
1.0	51660000.0	51670000.0	5.0	6.533684730529785	2.220571994781494
1.0	51670000.0	51680000.0	5.0	6.693107604980469	2.2686586380004883
1.0	51750000.0	51760000.0	3.0	4.758553504943848	1.6925849914550781
1.0	51870000.0	51880000.0	3.0	4.601670265197754	1.6323105096817017
1.0	51900000.0	51910000.0	13.0	4.426897048950195	1.579925775527954
1.0	51920000.0	51930000.0	2.0	4.709298133850098	1.676300287246704
1.0	51950000.0	51960000.0	1.0	5.042234420776367	1.7824115753173828
1.0	51980000.0	51990000.0	3.0	6.205795764923096	2.073643207550049
1.0	51990000.0	52000000.0	1.0	6.440362453460693	2.1883773803710938
1.0	52020000.0	52030000.0	4.0	4.757853031158447	1.6913011074066162
1.0	52150000.0	52160000.0	1.0	4.735687255859375	1.6891257762908936
1.0	52230000.0	52240000.0	3.0	4.333891868591309	1.5506455898284912
1.0	52350000.0	52360000.0	8.0	5.700989723205566	1.9704320430755615
1.0	52420000.0	52430000.0	3.0	5.291408538818359	1.8648464679718018
1.0	52480000.0	52490000.0	3.0	4.871216773986816	1.7248992919921875
1.0	52490000.0	52500000.0	2.0	5.030188083648682	1.6746361255645752
1.0	52520000.0	52530000.0	2.0	6.5339250564575195	1.7178081274032593
1.0	52560000.0	52570000.0	0.0	5.591466903686523	1.9422699213027954
1.0	52570000.0	52580000.0	2.0	5.856976509094238	2.016869306564331
1.0	52580000.0	52590000.0	7.0	5.302548885345459	1.8613189458847046
1.0	52590000.0	52600000.0	4.0	5.724109649658203	1.9810298681259155
1.0	52610000.0	52620000.0	2.0	5.1023454666137695	1.8033806085586548
1.0	52660000.0	52670000.0	4.0	5.362663269042969	1.8866417407989502
1.0	52710000.0	52720000.0	3.0	5.285787105560303	1.862196922302246
1.0	52730000.0	52740000.0	0.0	4.930209636688232	1.7463409900665283
1.0	52820000.0	52830000.0	3.0	3.9722869396209717	1.4273325204849243
1.0	52830000.0	52840000.0	5.0	4.260696887969971	1.4648231267929077
1.0	53050000.0	53060000.0	2.0	6.357839107513428	2.181487560272217
1.0	53090000.0	53100000.0	5.0	5.5370612144470215	1.9264036417007446
1.0	53220000.0	53230000.0	4.0	4.5717902183532715	1.6339670419692993
1.0	53240000.0	53250000.0	2.0	4.433541297912598	1.5870310068130493
1.0	53300000.0	53310000.0	2.0	5.3836212158203125	1.878446340560913
1.0	53380000.0	53390000.0	4.0	4.953005790710449	1.7377235889434814
1.0	53440000.0	53450000.0	4.0	4.870013236999512	1.7276521921157837
1.0	53610000.0	53620000.0	4.0	5.509642601013184	1.9269380569458008
1.0	53650000.0	53660000.0	3.0	5.370259761810303	1.8806053400039673
1.0	53730000.0	53740000.0	0.0	4.619394779205322	1.6390886306762695
1.0	53770000.0	53780000.0	9.0	4.805262565612793	1.7037572860717773
1.0	53810000.0	53820000.0	4.0	7.100472450256348	2.384369373321533
1.0	53850000.0	53860000.0	8.0	6.664212703704834	2.2716829776763916
1.0	54000000.0	54010000.0	7.0	6.556012153625488	2.2383296489715576
1.0	54020000.0	54030000.0	2.0	6.758309841156006	2.2967886924743652
1.0	54040000.0	54050000.0	5.0	6.382541179656982	2.1906819343566895
1.0	54210000.0	54220000.0	1.0	6.298104763031006	2.1619527339935303
1.0	54380000.0	54390000.0	1.0	4.647636413574219	1.6523252725601196
1.0	54400000.0	54410000.0	5.0	4.56777286529541	1.627976655960083
1.0	54470000.0	54480000.0	4.0	5.876455307006836	2.0181870460510254
1.0	54510000.0	54520000.0	2.0	6.957201957702637	2.2165746688842773
1.0	54590000.0	54600000.0	5.0	5.79664945602417	2.003877639770508
1.0	54620000.0	54630000.0	2.0	5.39665412902832	1.892316460609436
1.0	54670000.0	54680000.0	3.0	4.629738807678223	1.6381946802139282
1.0	54690000.0	54700000.0	0.0	5.004923343658447	1.7713161706924438
1.0	54750000.0	54760000.0	1.0	4.6757965087890625	1.6607110500335693
1.0	54800000.0	54810000.0	2.0	4.85498571395874	1.725646734237671
1.0	54890000.0	54900000.0	7.0	6.338459491729736	2.1585192680358887
1.0	54920000.0	54930000.0	7.0	5.918417930603027	2.044684648513794
1.0	54940000.0	54950000.0	6.0	5.492217063903809	1.9248098134994507
1.0	54950000.0	54960000.0	5.0	5.505946159362793	1.9232280254364014
1.0	54980000.0	54990000.0	4.0	6.64370059967041	2.2493185997009277
1.0	55010000.0	55020000.0	6.0	5.256098747253418	1.8534138202667236
1.0	55070000.0	55080000.0	5.0	5.252749919891357	1.8503122329711914
1.0	55080000.0	55090000.0	1.0	6.064858913421631	2.0916848182678223
1.0	55150000.0	55160000.0	5.0	5.551812171936035	1.9379041194915771
1.0	55170000.0	55180000.0	2.0	5.835498332977295	2.0163867473602295
1.0	55260000.0	55270000.0	1.0	4.5687103271484375	1.6189734935760498
1.0	55280000.0	55290000.0	2.0	5.107108116149902	1.7944509983062744
1.0	55330000.0	55340000.0	1.0	4.707393646240234	1.6582348346710205
1.0	55410000.0	55420000.0	4.0	5.37091064453125	1.8917468786239624
1.0	55420000.0	55430000.0	6.0	5.656947135925293	1.971836805343628
1.0	55510000.0	55520000.0	3.0	4.545292377471924	1.6169353723526
1.0	55530000.0	55540000.0	2.0	4.328001022338867	1.5479319095611572
1.0	55580000.0	55590000.0	4.0	4.327936172485352	1.5468758344650269
1.0	55700000.0	55710000.0	4.0	5.781060218811035	2.0046322345733643
1.0	55730000.0	55740000.0	4.0	6.561763763427734	2.2326154708862305
1.0	55740000.0	55750000.0	2.0	6.267130374908447	2.157320022583008
1.0	55810000.0	55820000.0	6.0	6.195237636566162	2.128373622894287
1.0	55910000.0	55920000.0	0.0	6.8195319175720215	2.3116984367370605
1.0	55990000.0	56000000.0	9.0	6.843666076660156	2.323352336883545
1.0	56200000.0	56210000.0	4.0	7.347864627838135	2.4693655967712402
1.0	56210000.0	56220000.0	6.0	7.402065277099609	2.4782755374908447
1.0	56220000.0	56230000.0	6.0	7.831707954406738	2.5854756832122803
1.0	56300000.0	56310000.0	4.0	7.993306636810303	2.6383793354034424
1.0	56380000.0	56390000.0	7.0	6.830375671386719	2.320791721343994
1.0	56390000.0	56400000.0	3.0	6.880307197570801	2.335907459259033
1.0	56400000.0	56410000.0	5.0	6.75054931640625	2.3004415035247803
1.0	56430000.0	56440000.0	3.0	6.602656364440918	2.2582242488861084
1.0	56450000.0	56460000.0	4.0	6.881272315979004	2.3368570804595947
1.0	56510000.0	56520000.0	3.0	6.753654479980469	2.3030333518981934
1.0	56530000.0	56540000.0	5.0	6.6461286544799805	2.2701172828674316
1.0	56630000.0	56640000.0	9.0	6.106989860534668	2.1134631633758545
1.0	56640000.0	56650000.0	7.0	6.091485023498535	2.1121692657470703
1.0	56690000.0	56700000.0	2.0	6.614053249359131	2.257559061050415
1.0	56710000.0	56720000.0	6.0	6.158419609069824	2.1261653900146484
1.0	56750000.0	56760000.0	4.0	5.6548542976379395	1.9756513833999634
1.0	56770000.0	56780000.0	7.0	6.140445709228516	2.1142067909240723
1.0	56870000.0	56880000.0	2.0	6.0646843910217285	2.0994503498077393
1.0	56880000.0	56890000.0	2.0	5.969164848327637	2.071312427520752
1.0	57170000.0	57180000.0	5.0	5.635728359222412	1.96929132938385
1.0	57190000.0	57200000.0	5.0	6.636452674865723	2.264055013656616
1.0	57250000.0	57260000.0	5.0	7.6931962966918945	2.5542008876800537
1.0	57270000.0	57280000.0	4.0	7.70062780380249	2.560009479522705
1.0	57350000.0	57360000.0	14.0	9.027533531188965	2.889558792114258
1.0	57370000.0	57380000.0	8.0	9.56993293762207	3.016741991043091
1.0	57400000.0	57410000.0	13.0	9.544468879699707	3.0091354846954346
1.0	57420000.0	57430000.0	7.0	9.644673347473145	3.032668352127075
1.0	57450000.0	57460000.0	10.0	9.217360496520996	2.9340357780456543
1.0	57500000.0	57510000.0	6.0	9.61902904510498	3.0274546146392822
1.0	57570000.0	57580000.0	6.0	8.697571754455566	2.8125076293945312
1.0	57620000.0	57630000.0	5.0	8.183988571166992	2.6855263710021973
1.0	57630000.0	57640000.0	8.0	8.299187660217285	2.7157135009765625
1.0	57660000.0	57670000.0	4.0	8.691987991333008	2.806635618209839
1.0	57690000.0	57700000.0	5.0	8.424381256103516	2.748044967651367
1.0	57700000.0	57710000.0	12.0	8.205914497375488	2.6917848587036133
1.0	57810000.0	57820000.0	7.0	8.215473175048828	2.693787097930908
1.0	57910000.0	57920000.0	10.0	8.58665657043457	2.7877471446990967
1.0	57930000.0	57940000.0	7.0	8.228765487670898	2.6988840103149414
1.0	57950000.0	57960000.0	5.0	8.4574613571167	2.7561872005462646
1.0	57970000.0	57980000.0	6.0	8.894453048706055	2.8536338806152344
1.0	58000000.0	58010000.0	9.0	8.664214134216309	2.801537036895752
1.0	58110000.0	58120000.0	8.0	8.303041458129883	2.7094593048095703
1.0	58200000.0	58210000.0	8.0	7.4438676834106445	2.489269971847534
1.0	58240000.0	58250000.0	8.0	7.225960731506348	2.434037446975708
1.0	58260000.0	58270000.0	2.0	7.908867835998535	2.610762596130371
1.0	58270000.0	58280000.0	4.0	7.877652645111084	2.6026077270507812
1.0	58330000.0	58340000.0	6.0	8.102871894836426	2.664907455444336
1.0	58380000.0	58390000.0	6.0	8.757524490356445	2.8207898139953613
1.0	58560000.0	58570000.0	6.0	6.471343040466309	2.2193796634674072
1.0	58660000.0	58670000.0	6.0	6.808746337890625	2.314455032348633
1.0	58680000.0	58690000.0	4.0	7.39959192276001	2.478797435760498
1.0	58710000.0	58720000.0	14.0	7.174466609954834	2.4168496131896973
1.0	58720000.0	58730000.0	4.0	7.402177333831787	2.4793930053710938
1.0	58740000.0	58750000.0	7.0	7.35882568359375	2.466978073120117
1.0	58760000.0	58770000.0	9.0	7.616044521331787	2.53362774848938
1.0	58770000.0	58780000.0	8.0	7.402371406555176	2.4798049926757812
1.0	58850000.0	58860000.0	3.0	7.33441686630249	2.456732749938965
1.0	58960000.0	58970000.0	2.0	5.020669460296631	1.7732032537460327
1.0	58980000.0	58990000.0	4.0	4.69968318939209	1.6631351709365845
1.0	59020000.0	59030000.0	7.0	5.321351528167725	1.8575385808944702
1.0	59050000.0	59060000.0	0.0	4.69356107711792	1.6734797954559326
1.0	59080000.0	59090000.0	4.0	4.735529899597168	1.6876682043075562
1.0	59100000.0	59110000.0	2.0	4.941471099853516	1.7417504787445068
1.0	59120000.0	59130000.0	3.0	4.176639556884766	1.4973809719085693
1.0	59140000.0	59150000.0	2.0	4.1878838539123535	1.5017684698104858
1.0	59220000.0	59230000.0	3.0	4.221007823944092	1.5172561407089233
1.0	59230000.0	59240000.0	5.0	4.251708030700684	1.526606798171997
1.0	59250000.0	59260000.0	2.0	3.937600612640381	1.3626781702041626
1.0	59370000.0	59380000.0	1.0	5.019819736480713	1.7798582315444946
1.0	59390000.0	59400000.0	2.0	4.709625244140625	1.6801704168319702
1.0	59400000.0	59410000.0	5.0	4.780839443206787	1.7020165920257568
1.0	59460000.0	59470000.0	4.0	5.600799560546875	1.9563267230987549
1.0	59590000.0	59600000.0	4.0	5.291192531585693	1.8620316982269287
1.0	59670000.0	59680000.0	7.0	5.563671112060547	1.9341022968292236
1.0	59720000.0	59730000.0	2.0	5.134303092956543	1.819176435470581
1.0	59790000.0	59800000.0	4.0	4.726309776306152	1.6797325611114502
1.0	59800000.0	59810000.0	6.0	4.836781978607178	1.7219164371490479
1.0	59810000.0	59820000.0	3.0	4.7366743087768555	1.6841661930084229
1.0	59850000.0	59860000.0	2.0	4.783838748931885	1.7036796808242798
1.0	59890000.0	59900000.0	3.0	4.628498554229736	1.6533479690551758
1.0	59960000.0	59970000.0	0.0	4.650450229644775	1.6617799997329712
1.0	59990000.0	60000000.0	5.0	4.975301265716553	1.7643684148788452
1.0	60080000.0	60090000.0	5.0	4.6456217765808105	1.6645641326904297
1.0	60140000.0	60150000.0	2.0	4.690618991851807	1.6779521703720093
1.0	60180000.0	60190000.0	5.0	4.675750255584717	1.6694860458374023
1.0	60260000.0	60270000.0	6.0	4.774456977844238	1.6990940570831299
1.0	60280000.0	60290000.0	1.0	4.622010707855225	1.6491416692733765
1.0	60320000.0	60330000.0	6.0	4.737468242645264	1.681164026260376
1.0	60370000.0	60380000.0	4.0	4.93470573425293	1.7425569295883179
1.0	60380000.0	60390000.0	2.0	5.746926784515381	1.9996747970581055
1.0	60440000.0	60450000.0	7.0	6.2919206619262695	2.1650259494781494
1.0	60550000.0	60560000.0	8.0	8.483743667602539	2.7625036239624023
1.0	60600000.0	60610000.0	7.0	8.87269115447998	2.855463981628418
1.0	60760000.0	60770000.0	9.0	7.635312080383301	2.5443007946014404
1.0	60840000.0	60850000.0	6.0	6.859461307525635	2.3156232833862305
1.0	60890000.0	60900000.0	14.0	8.661334991455078	2.80000376701355
1.0	60910000.0	60920000.0	10.0	9.00330924987793	2.8798351287841797
1.0	60940000.0	60950000.0	11.0	8.904132843017578	2.853562116622925
1.0	60960000.0	60970000.0	7.0	7.713575839996338	2.5541980266571045
1.0	60970000.0	60980000.0	6.0	7.682212829589844	2.557950496673584
1.0	61050000.0	61060000.0	2.0	7.969656944274902	2.630322217941284
1.0	61200000.0	61210000.0	5.0	7.995545864105225	2.639979362487793
1.0	61260000.0	61270000.0	8.0	8.177046775817871	2.676442861557007
1.0	61350000.0	61360000.0	1.0	7.346295356750488	2.458144187927246
1.0	61360000.0	61370000.0	7.0	6.740216255187988	2.282392740249634
1.0	61410000.0	61420000.0	5.0	6.862612247467041	2.321117401123047
1.0	61470000.0	61480000.0	6.0	5.29813289642334	1.8651031255722046
1.0	61480000.0	61490000.0	8.0	5.636960029602051	1.9496551752090454
1.0	61510000.0	61520000.0	4.0	5.413313865661621	1.8773247003555298
1.0	61540000.0	61550000.0	3.0	5.323707103729248	1.7842025756835938
1.0	61570000.0	61580000.0	1.0	4.6723785400390625	1.6640853881835938
1.0	61600000.0	61610000.0	1.0	4.437037467956543	1.5887219905853271
1.0	61760000.0	61770000.0	0.0	4.463780403137207	1.5995986461639404
1.0	61880000.0	61890000.0	2.0	4.404532432556152	1.5727832317352295
1.0	61950000.0	61960000.0	7.0	5.380669593811035	1.877606749534607
1.0	62060000.0	62070000.0	4.0	5.196108818054199	1.8245487213134766
1.0	62160000.0	62170000.0	3.0	4.632587432861328	1.6451759338378906
1.0	62190000.0	62200000.0	3.0	5.440499305725098	1.7353073358535767
1.0	62230000.0	62240000.0	2.0	4.510510444641113	1.603600263595581
1.0	62300000.0	62310000.0	2.0	4.5185017585754395	1.6097921133041382
1.0	62450000.0	62460000.0	3.0	4.639363765716553	1.6555391550064087
1.0	62470000.0	62480000.0	3.0	4.907404899597168	1.7407433986663818
1.0	62520000.0	62530000.0	3.0	4.973238468170166	1.7587541341781616
1.0	62570000.0	62580000.0	6.0	5.060142993927002	1.7872117757797241
1.0	62730000.0	62740000.0	8.0	5.508854866027832	1.931462049484253
1.0	62740000.0	62750000.0	5.0	5.399494647979736	1.8960899114608765
1.0	62750000.0	62760000.0	0.0	6.099462985992432	2.1053097248077393
1.0	62760000.0	62770000.0	4.0	5.4945878982543945	1.9274885654449463
1.0	62790000.0	62800000.0	6.0	6.220120429992676	2.136475086212158
1.0	62800000.0	62810000.0	3.0	6.325926303863525	2.162914991378784
1.0	62810000.0	62820000.0	9.0	6.074882984161377	2.091132402420044
1.0	62900000.0	62910000.0	0.0	6.504884243011475	1.4351485967636108
1.0	62920000.0	62930000.0	2.0	4.683594226837158	1.665710687637329
1.0	62930000.0	62940000.0	1.0	4.58034610748291	1.6284236907958984
1.0	62940000.0	62950000.0	4.0	4.6658759117126465	1.6631959676742554
1.0	62990000.0	63000000.0	2.0	4.548892021179199	1.6212615966796875
1.0	63010000.0	63020000.0	6.0	4.695412635803223	1.6751041412353516
1.0	63040000.0	63050000.0	3.0	4.611154079437256	1.6416839361190796
1.0	63050000.0	63060000.0	5.0	4.68834924697876	1.6728435754776
1.0	63080000.0	63090000.0	5.0	4.683494567871094	1.6690971851348877
1.0	63090000.0	63100000.0	3.0	4.571992874145508	1.6267921924591064
1.0	63130000.0	63140000.0	1.0	4.966461181640625	1.7612330913543701
1.0	63140000.0	63150000.0	1.0	4.806503772735596	1.706786870956421
1.0	63260000.0	63270000.0	10.0	5.321465969085693	1.8682725429534912
1.0	63270000.0	63280000.0	2.0	5.2035627365112305	1.8316675424575806
1.0	63310000.0	63320000.0	2.0	5.517337799072266	1.9296146631240845
1.0	63320000.0	63330000.0	3.0	5.671866416931152	1.9738738536834717
1.0	63340000.0	63350000.0	2.0	7.75076150894165	2.5600831508636475
1.0	63740000.0	63750000.0	12.0	8.466732025146484	2.751052141189575
1.0	63750000.0	63760000.0	10.0	9.133698463439941	2.8961682319641113
1.0	63770000.0	63780000.0	9.0	8.763026237487793	2.823845386505127
1.0	63780000.0	63790000.0	6.0	7.876070499420166	2.608147621154785
1.0	63800000.0	63810000.0	8.0	7.806177616119385	2.583425521850586
1.0	63930000.0	63940000.0	4.0	4.407881259918213	1.5821692943572998
1.0	64020000.0	64030000.0	5.0	4.58529806137085	1.6338369846343994
1.0	64050000.0	64060000.0	2.0	4.967441082000732	1.6609970331192017
1.0	64200000.0	64210000.0	2.0	6.955395698547363	2.3488402366638184
1.0	64220000.0	64230000.0	3.0	6.716052055358887	2.2843194007873535
1.0	64250000.0	64260000.0	10.0	5.475641250610352	1.920720100402832
1.0	64310000.0	64320000.0	8.0	5.315915584564209	1.8738534450531006
1.0	64330000.0	64340000.0	3.0	5.412304878234863	1.9032833576202393
1.0	64340000.0	64350000.0	7.0	5.3828558921813965	1.8927580118179321
1.0	64380000.0	64390000.0	1.0	5.428837776184082	1.9013563394546509
1.0	64430000.0	64440000.0	2.0	5.446609020233154	1.9102485179901123
1.0	64440000.0	64450000.0	8.0	5.57158899307251	1.9498201608657837
1.0	64470000.0	64480000.0	3.0	5.488404750823975	1.9261348247528076
1.0	64540000.0	64550000.0	4.0	6.113972187042236	2.114575147628784
1.0	64590000.0	64600000.0	5.0	5.658785343170166	1.977378487586975
1.0	64620000.0	64630000.0	3.0	5.734533309936523	1.9946739673614502
1.0	64660000.0	64670000.0	6.0	5.771010398864746	2.0117132663726807
1.0	64680000.0	64690000.0	5.0	6.360001564025879	2.1835269927978516
1.0	64730000.0	64740000.0	3.0	5.970578670501709	2.072195529937744
1.0	64950000.0	64960000.0	3.0	5.280674457550049	1.862190842628479
1.0	64980000.0	64990000.0	3.0	5.124577522277832	1.81585693359375
1.0	65040000.0	65050000.0	3.0	4.975955009460449	1.7664495706558228
1.0	65160000.0	65170000.0	4.0	4.719449043273926	1.6848636865615845
1.0	65200000.0	65210000.0	1.0	4.799046993255615	1.7072913646697998
1.0	65250000.0	65260000.0	5.0	4.470880031585693	1.597179889678955
1.0	65290000.0	65300000.0	1.0	4.336361408233643	1.549464464187622
1.0	65440000.0	65450000.0	2.0	4.759221076965332	1.6925510168075562
1.0	65460000.0	65470000.0	2.0	5.078235626220703	1.795602560043335
1.0	65550000.0	65560000.0	2.0	6.732109069824219	2.279073715209961
1.0	65610000.0	65620000.0	1.0	5.214085102081299	1.810274362564087
1.0	65650000.0	65660000.0	3.0	5.62985897064209	1.9671167135238647
1.0	65690000.0	65700000.0	3.0	5.278893947601318	1.8496427536010742
1.0	65730000.0	65740000.0	10.0	6.109265327453613	2.1075170040130615
1.0	65800000.0	65810000.0	7.0	6.441215515136719	2.206160306930542
1.0	65870000.0	65880000.0	4.0	6.527675628662109	2.2320008277893066
1.0	65880000.0	65890000.0	2.0	6.97402811050415	2.2818942070007324
1.0	65900000.0	65910000.0	8.0	6.000269412994385	2.079929828643799
1.0	65920000.0	65930000.0	7.0	6.214615821838379	2.143181324005127
1.0	65940000.0	65950000.0	9.0	6.51849365234375	2.2216169834136963
1.0	65970000.0	65980000.0	9.0	5.988456726074219	2.07558536529541
1.0	66060000.0	66070000.0	5.0	6.826441764831543	2.324265480041504
1.0	66070000.0	66080000.0	7.0	6.888612270355225	2.3401148319244385
1.0	66150000.0	66160000.0	3.0	8.953519821166992	2.866180419921875
1.0	66170000.0	66180000.0	9.0	9.830519676208496	3.063915729522705
1.0	66240000.0	66250000.0	10.0	10.191550254821777	3.1495728492736816
1.0	66290000.0	66300000.0	12.0	11.0861177444458	3.319359540939331
1.0	66340000.0	66350000.0	12.0	9.683389663696289	3.0180087089538574
1.0	66350000.0	66360000.0	9.0	10.941437721252441	3.2894721031188965
1.0	66450000.0	66460000.0	10.0	11.98729419708252	3.488150119781494
1.0	66460000.0	66470000.0	10.0	11.832764625549316	3.462188720703125
1.0	66510000.0	66520000.0	17.0	11.218475341796875	3.3514962196350098
1.0	66590000.0	66600000.0	9.0	10.665438652038574	3.244860887527466
1.0	66610000.0	66620000.0	15.0	10.619046211242676	3.232084274291992
1.0	66670000.0	66680000.0	7.0	8.8770112991333	2.850581407546997
1.0	66740000.0	66750000.0	4.0	7.804769992828369	2.571352481842041
1.0	66750000.0	66760000.0	8.0	7.398830413818359	2.468698740005493
1.0	66960000.0	66970000.0	10.0	8.925561904907227	2.8608498573303223
1.0	67000000.0	67010000.0	6.0	8.136955261230469	2.6702475547790527
1.0	67060000.0	67070000.0	7.0	9.271773338317871	2.941904067993164
1.0	67150000.0	67160000.0	11.0	8.198990821838379	2.6886818408966064
1.0	67250000.0	67260000.0	12.0	7.769883632659912	2.576892375946045
1.0	67270000.0	67280000.0	6.0	7.896531105041504	2.6094844341278076
1.0	67420000.0	67430000.0	3.0	4.831576824188232	1.7083942890167236
1.0	67440000.0	67450000.0	0.0	4.789316654205322	1.6944515705108643
1.0	67630000.0	67640000.0	11.0	8.059978485107422	2.641374111175537
1.0	67650000.0	67660000.0	6.0	8.627748489379883	2.7879323959350586
1.0	67660000.0	67670000.0	6.0	8.294013977050781	2.705030918121338
1.0	67680000.0	67690000.0	9.0	7.351205348968506	2.4594485759735107
1.0	67690000.0	67700000.0	3.0	7.014562129974365	2.3718795776367188
1.0	67700000.0	67710000.0	4.0	7.4421796798706055	2.4819016456604004
1.0	67740000.0	67750000.0	5.0	6.692918300628662	2.266165256500244
1.0	67750000.0	67760000.0	10.0	6.617885589599609	2.241035223007202
1.0	67800000.0	67810000.0	1.0	5.458647727966309	1.9170910120010376
1.0	67890000.0	67900000.0	3.0	7.348696708679199	2.3666534423828125
1.0	68050000.0	68060000.0	4.0	6.596089839935303	2.241589069366455
1.0	68070000.0	68080000.0	5.0	5.644158363342285	1.975437879562378
1.0	68110000.0	68120000.0	6.0	5.378716468811035	1.889620065689087
1.0	68280000.0	68290000.0	1.0	4.800764083862305	1.698452353477478
1.0	68300000.0	68310000.0	1.0	5.265884876251221	1.8531173467636108
1.0	68320000.0	68330000.0	7.0	6.015742778778076	2.0691003799438477
1.0	68360000.0	68370000.0	5.0	6.554694175720215	2.2277302742004395
1.0	68370000.0	68380000.0	3.0	6.799822807312012	2.303480863571167
1.0	68430000.0	68440000.0	8.0	6.142725944519043	2.116363763809204
1.0	68460000.0	68470000.0	4.0	6.195565223693848	2.1275477409362793
1.0	68520000.0	68530000.0	0.0	6.0030317306518555	2.0794551372528076
1.0	68570000.0	68580000.0	3.0	4.639272212982178	1.6597492694854736
1.0	68580000.0	68590000.0	1.0	4.6565680503845215	1.659324049949646
1.0	68620000.0	68630000.0	0.0	4.944460868835449	1.748618483543396
1.0	68660000.0	68670000.0	6.0	5.455430030822754	1.9088222980499268
1.0	68670000.0	68680000.0	3.0	5.731368541717529	1.9901669025421143
1.0	68710000.0	68720000.0	7.0	7.282243251800537	2.440242052078247
1.0	68730000.0	68740000.0	9.0	7.470030784606934	2.4979310035705566
1.0	68820000.0	68830000.0	10.0	8.133638381958008	2.6715474128723145
1.0	68920000.0	68930000.0	7.0	8.732768058776855	2.815100908279419
1.0	68930000.0	68940000.0	14.0	8.211523056030273	2.69107985496521
1.0	68950000.0	68960000.0	3.0	6.39307165145874	2.1586270332336426
1.0	68960000.0	68970000.0	6.0	8.711309432983398	2.769071578979492
1.0	69030000.0	69040000.0	6.0	9.827593803405762	3.0619609355926514
1.0	69040000.0	69050000.0	9.0	10.506634712219238	3.210798978805542
1.0	69050000.0	69060000.0	6.0	10.234914779663086	3.154384136199951
1.0	69080000.0	69090000.0	16.0	10.816308975219727	3.2696659564971924
1.0	69190000.0	69200000.0	9.0	9.630041122436523	3.027487277984619
1.0	69220000.0	69230000.0	9.0	10.951238632202148	3.295241117477417
1.0	69240000.0	69250000.0	6.0	10.653546333312988	3.2423222064971924
1.0	69300000.0	69310000.0	7.0	11.324637413024902	3.3707566261291504
1.0	69510000.0	69520000.0	11.0	11.97785472869873	3.489344358444214
1.0	69550000.0	69560000.0	15.0	11.703993797302246	3.4384167194366455
1.0	69620000.0	69630000.0	9.0	12.744990348815918	3.61851167678833
1.0	69700000.0	69710000.0	15.0	13.16199016571045	3.67303729057312
1.0	69710000.0	69720000.0	6.0	13.800068855285645	3.771662473678589
1.0	69790000.0	69800000.0	14.0	15.134115219116211	3.9516735076904297
1.0	69840000.0	69850000.0	12.0	13.711260795593262	3.7576377391815186
1.0	69870000.0	69880000.0	13.0	13.907831192016602	3.803281307220459
1.0	69910000.0	69920000.0	7.0	11.858877182006836	3.4548499584198
1.0	69980000.0	69990000.0	8.0	12.17922592163086	3.5147647857666016
1.0	70010000.0	70020000.0	12.0	12.756853103637695	3.6213550567626953
1.0	70020000.0	70030000.0	12.0	12.72146987915039	3.612114667892456
1.0	70030000.0	70040000.0	11.0	12.503984451293945	3.5764663219451904
1.0	70090000.0	70100000.0	9.0	13.30125904083252	3.6930923461914062
1.0	70210000.0	70220000.0	12.0	13.019254684448242	3.6413116455078125
1.0	70240000.0	70250000.0	16.0	14.038923263549805	3.7985196113586426
1.0	70290000.0	70300000.0	11.0	14.508326530456543	3.8579955101013184
1.0	70310000.0	70320000.0	16.0	15.011466979980469	3.9264469146728516
1.0	70360000.0	70370000.0	15.0	16.586551666259766	4.114953517913818
1.0	70380000.0	70390000.0	14.0	15.963478088378906	4.042671203613281
1.0	70390000.0	70400000.0	12.0	14.486233711242676	3.8506557941436768
1.0	70400000.0	70410000.0	12.0	16.147994995117188	4.058643817901611
1.0	70450000.0	70460000.0	21.0	13.675084114074707	3.7447803020477295
1.0	70470000.0	70480000.0	21.0	13.60742473602295	3.7291159629821777
1.0	70630000.0	70640000.0	8.0	6.290449619293213	2.1553287506103516
1.0	70640000.0	70650000.0	0.0	6.188002586364746	2.1258559226989746
1.0	70650000.0	70660000.0	7.0	5.8903069496154785	2.038881778717041
1.0	70820000.0	70830000.0	2.0	6.200079917907715	2.0988597869873047
1.0	70840000.0	70850000.0	9.0	7.510209560394287	2.496549606323242
1.0	70900000.0	70910000.0	6.0	6.657219886779785	2.2584621906280518
1.0	71100000.0	71110000.0	25.0	15.648971557617188	4.007302761077881
1.0	71280000.0	71290000.0	11.0	14.94898509979248	3.884047746658325
1.0	71380000.0	71390000.0	10.0	17.52213478088379	4.19661808013916
1.0	71390000.0	71400000.0	15.0	17.39975357055664	4.183265209197998
1.0	71450000.0	71460000.0	18.0	14.529693603515625	3.8758978843688965
1.0	71480000.0	71490000.0	11.0	13.27491569519043	3.7023518085479736
1.0	71510000.0	71520000.0	7.0	9.775253295898438	3.027190685272217
1.0	71520000.0	71530000.0	7.0	8.523785591125488	2.734837770462036
1.0	71580000.0	71590000.0	11.0	9.644835472106934	3.0217413902282715
1.0	71600000.0	71610000.0	7.0	9.305854797363281	2.949331760406494
1.0	71740000.0	71750000.0	8.0	8.716682434082031	2.8149938583374023
1.0	71770000.0	71780000.0	9.0	8.92298698425293	2.866065740585327
1.0	71790000.0	71800000.0	10.0	9.752691268920898	3.041769027709961
1.0	71900000.0	71910000.0	8.0	10.420092582702637	3.195218801498413
1.0	71920000.0	71930000.0	6.0	10.006258964538574	3.110234022140503
1.0	71930000.0	71940000.0	11.0	9.932326316833496	3.092992067337036
1.0	71990000.0	72000000.0	12.0	9.694124221801758	3.0365641117095947
1.0	72100000.0	72110000.0	14.0	10.486529350280762	3.209182024002075
1.0	72180000.0	72190000.0	8.0	12.414522171020508	3.5632481575012207
1.0	72200000.0	72210000.0	9.0	12.80158519744873	3.624053478240967
1.0	72240000.0	72250000.0	14.0	12.132575988769531	3.515923261642456
1.0	72250000.0	72260000.0	9.0	11.046557426452637	3.308401107788086
1.0	72270000.0	72280000.0	7.0	11.667221069335938	3.421678066253662
1.0	72280000.0	72290000.0	21.0	12.478899002075195	3.570551633834839
1.0	72320000.0	72330000.0	10.0	12.131458282470703	3.5111496448516846
1.0	72370000.0	72380000.0	12.0	11.786471366882324	3.451214551925659
1.0	72410000.0	72420000.0	7.0	12.022974967956543	3.49328875541687
1.0	72480000.0	72490000.0	9.0	11.659601211547852	3.423703670501709
1.0	72500000.0	72510000.0	12.0	12.86913776397705	3.6237003803253174
1.0	72520000.0	72530000.0	7.0	11.933977127075195	3.4620914459228516
1.0	72590000.0	72600000.0	24.0	13.429829597473145	3.717463970184326
1.0	72600000.0	72610000.0	25.0	12.681714057922363	3.5980327129364014
1.0	72660000.0	72670000.0	12.0	13.00462818145752	3.6496853828430176
1.0	72670000.0	72680000.0	14.0	12.411397933959961	3.5527210235595703
1.0	72720000.0	72730000.0	10.0	11.022943496704102	3.3185391426086426
1.0	72870000.0	72880000.0	16.0	12.066804885864258	3.4897913932800293
1.0	72900000.0	72910000.0	11.0	14.156503677368164	3.8199729919433594
1.0	72940000.0	72950000.0	16.0	15.365031242370605	3.977020263671875
1.0	72950000.0	72960000.0	10.0	14.429997444152832	3.8426051139831543
1.0	72990000.0	73000000.0	11.0	15.178461074829102	3.945957899093628
1.0	73130000.0	73140000.0	22.0	17.954124450683594	4.24252986907959
1.0	73270000.0	73280000.0	14.0	19.9365234375	4.448457717895508
1.0	73420000.0	73430000.0	17.0	20.51557159423828	4.474912166595459
1.0	73430000.0	73440000.0	13.0	20.386539459228516	4.457579135894775
1.0	73480000.0	73490000.0	27.0	21.592426300048828	4.558893203735352
1.0	73510000.0	73520000.0	15.0	23.52468490600586	4.728743553161621
1.0	73740000.0	73750000.0	25.0	19.760873794555664	4.421967506408691
1.0	73750000.0	73760000.0	25.0	18.5257568359375	4.295482158660889
1.0	73840000.0	73850000.0	18.0	18.69942855834961	4.330689430236816
1.0	73870000.0	73880000.0	16.0	17.714153289794922	4.239842891693115
1.0	73940000.0	73950000.0	15.0	14.410510063171387	3.8660216331481934
1.0	73980000.0	73990000.0	4.0	13.134176254272461	3.6784636974334717
1.0	73990000.0	74000000.0	14.0	13.189132690429688	3.694504499435425
1.0	74010000.0	74020000.0	7.0	13.162252426147461	3.679884433746338
1.0	74050000.0	74060000.0	7.0	11.615232467651367	3.424349308013916
1.0	74110000.0	74120000.0	13.0	12.828231811523438	3.6315231323242188
1.0	74150000.0	74160000.0	11.0	14.251180648803711	3.835125684738159
1.0	74220000.0	74230000.0	10.0	14.041276931762695	3.803194761276245
1.0	74250000.0	74260000.0	16.0	15.281933784484863	3.972223997116089
1.0	74320000.0	74330000.0	12.0	16.383493423461914	4.082964897155762
1.0	74470000.0	74480000.0	15.0	17.49673843383789	4.192882061004639
1.0	74510000.0	74520000.0	9.0	18.59645652770996	4.324963092803955
1.0	74590000.0	74600000.0	14.0	13.581642150878906	3.740717649459839
1.0	74670000.0	74680000.0	7.0	9.481657028198242	2.9719290733337402
1.0	74690000.0	74700000.0	11.0	11.203007698059082	3.348308563232422
1.0	74720000.0	74730000.0	9.0	10.327165603637695	3.1777634620666504
1.0	74850000.0	74860000.0	9.0	12.131260871887207	3.5130672454833984
1.0	74880000.0	74890000.0	10.0	13.526124954223633	3.7359046936035156
1.0	74890000.0	74900000.0	15.0	13.522253036499023	3.736971378326416
1.0	74940000.0	74950000.0	17.0	14.8927583694458	3.9078209400177
1.0	74950000.0	74960000.0	10.0	15.531346321105957	3.986778736114502
1.0	75000000.0	75010000.0	16.0	16.464466094970703	4.097989559173584
1.0	75020000.0	75030000.0	13.0	16.823421478271484	4.13385534286499
1.0	75070000.0	75080000.0	13.0	15.380879402160645	3.9845080375671387
1.0	75130000.0	75140000.0	9.0	13.616612434387207	3.7812912464141846
1.0	75160000.0	75170000.0	6.0	9.096918106079102	2.8912501335144043
1.0	75210000.0	75220000.0	6.0	8.98200798034668	2.863605260848999
1.0	75260000.0	75270000.0	16.0	15.56737995147705	4.008025169372559
1.0	75360000.0	75370000.0	16.0	19.413848876953125	4.360774040222168
1.0	75430000.0	75440000.0	17.0	21.19399642944336	4.523196220397949
1.0	75490000.0	75500000.0	21.0	21.561580657958984	4.578204154968262
1.0	75510000.0	75520000.0	21.0	20.657428741455078	4.506728649139404
1.0	75520000.0	75530000.0	24.0	20.485706329345703	4.498170852661133
1.0	75740000.0	75750000.0	5.0	15.51543140411377	3.999191999435425
1.0	75770000.0	75780000.0	14.0	14.601885795593262	3.886125087738037
1.0	75910000.0	75920000.0	12.0	17.397430419921875	4.207165718078613
1.0	75960000.0	75970000.0	14.0	16.656856536865234	4.120929718017578
1.0	76130000.0	76140000.0	10.0	11.583337783813477	3.4153549671173096
1.0	76150000.0	76160000.0	18.0	11.269061088562012	3.3518974781036377
1.0	76190000.0	76200000.0	4.0	6.855402946472168	2.2635388374328613
1.0	76210000.0	76220000.0	7.0	7.295681953430176	2.4402835369110107
1.0	76340000.0	76350000.0	21.0	11.75915813446045	3.4498391151428223
1.0	76350000.0	76360000.0	10.0	11.214656829833984	3.3442485332489014
1.0	76360000.0	76370000.0	12.0	12.492414474487305	3.5762791633605957
1.0	76410000.0	76420000.0	8.0	13.841145515441895	3.7795193195343018
1.0	76470000.0	76480000.0	14.0	12.714278221130371	3.6008124351501465
1.0	76620000.0	76630000.0	8.0	11.854159355163574	3.4454426765441895
1.0	76690000.0	76700000.0	12.0	12.517463684082031	3.574751615524292
1.0	76730000.0	76740000.0	18.0	13.505760192871094	3.7325775623321533
1.0	76790000.0	76800000.0	9.0	13.392313003540039	3.697641372680664
1.0	76800000.0	76810000.0	19.0	13.465006828308105	3.7162163257598877
1.0	76860000.0	76870000.0	20.0	13.996652603149414	3.8020503520965576
1.0	76900000.0	76910000.0	9.0	13.750425338745117	3.754817247390747
1.0	76920000.0	76930000.0	14.0	12.353070259094238	3.5448412895202637
1.0	77050000.0	77060000.0	20.0	15.438708305358887	3.978166103363037
1.0	77070000.0	77080000.0	21.0	15.740373611450195	4.014876365661621
1.0	77080000.0	77090000.0	16.0	15.944476127624512	4.032330513000488
1.0	77090000.0	77100000.0	14.0	15.876310348510742	4.024410247802734
1.0	77100000.0	77110000.0	19.0	16.570098876953125	4.1091508865356445
1.0	77170000.0	77180000.0	9.0	17.277572631835938	4.186531066894531
1.0	77190000.0	77200000.0	14.0	16.678495407104492	4.124389171600342
1.0	77270000.0	77280000.0	15.0	14.989300727844238	3.9352691173553467
1.0	77280000.0	77290000.0	20.0	14.72265625	3.9003028869628906
1.0	77600000.0	77610000.0	4.0	7.356807708740234	2.466177463531494
1.0	77730000.0	77740000.0	7.0	11.088458061218262	3.326702833175659
1.0	77810000.0	77820000.0	10.0	13.297948837280273	3.699876070022583
1.0	77820000.0	77830000.0	15.0	12.65692138671875	3.6012890338897705
1.0	77870000.0	77880000.0	12.0	13.394137382507324	3.7139506340026855
1.0	77900000.0	77910000.0	12.0	12.572153091430664	3.589033603668213
1.0	77910000.0	77920000.0	11.0	12.959986686706543	3.6472620964050293
1.0	77980000.0	77990000.0	11.0	10.603137016296387	3.2491326332092285
1.0	78030000.0	78040000.0	2.0	6.110227584838867	2.0958001613616943
1.0	78040000.0	78050000.0	4.0	5.763289451599121	1.9971351623535156
1.0	78050000.0	78060000.0	3.0	5.79083776473999	2.0113165378570557
1.0	78120000.0	78130000.0	3.0	4.905791282653809	1.7364238500595093
1.0	78140000.0	78150000.0	2.0	5.7021355628967285	1.866903305053711
1.0	78170000.0	78180000.0	2.0	4.830315589904785	1.7076648473739624
1.0	78260000.0	78270000.0	3.0	4.589082717895508	1.6370292901992798
1.0	78270000.0	78280000.0	3.0	4.609212398529053	1.6450421810150146
1.0	78320000.0	78330000.0	4.0	4.358806133270264	1.5623992681503296
1.0	78420000.0	78430000.0	2.0	4.792060852050781	1.5655499696731567
1.0	78430000.0	78440000.0	1.0	4.611966609954834	1.6269466876983643
1.0	78480000.0	78490000.0	3.0	6.58651876449585	2.2471563816070557
1.0	78510000.0	78520000.0	9.0	6.570125579833984	2.2227864265441895
1.0	78520000.0	78530000.0	9.0	7.566295623779297	2.5093941688537598
1.0	78540000.0	78550000.0	6.0	7.481257438659668	2.497988224029541
1.0	78580000.0	78590000.0	5.0	7.9292497634887695	2.6134819984436035
1.0	78590000.0	78600000.0	7.0	8.361822128295898	2.7181766033172607
1.0	78600000.0	78610000.0	5.0	8.036523818969727	2.636819362640381
1.0	78640000.0	78650000.0	7.0	8.550217628479004	2.763767719268799
1.0	78660000.0	78670000.0	6.0	9.322443962097168	2.9407620429992676
1.0	78840000.0	78850000.0	9.0	11.119447708129883	3.332390308380127
1.0	78850000.0	78860000.0	11.0	11.074625968933105	3.3229033946990967
1.0	78890000.0	78900000.0	10.0	11.104832649230957	3.329204559326172
1.0	78940000.0	78950000.0	6.0	10.70875358581543	3.2504405975341797
1.0	78950000.0	78960000.0	8.0	10.944903373718262	3.297429323196411
1.0	79030000.0	79040000.0	7.0	9.713647842407227	3.0457355976104736
1.0	79100000.0	79110000.0	5.0	9.55789852142334	3.0094382762908936
1.0	79150000.0	79160000.0	8.0	11.43437385559082	3.3931915760040283
1.0	79180000.0	79190000.0	7.0	12.5043363571167	3.5737786293029785
1.0	79330000.0	79340000.0	11.0	15.389558792114258	3.9818122386932373
1.0	79390000.0	79400000.0	15.0	14.794934272766113	3.9086837768554688
1.0	79420000.0	79430000.0	10.0	15.686752319335938	4.017874717712402
1.0	79440000.0	79450000.0	16.0	14.548818588256836	3.865488052368164
1.0	79540000.0	79550000.0	17.0	13.350637435913086	3.70255708694458
1.0	79590000.0	79600000.0	13.0	15.173977851867676	3.957103729248047
1.0	79600000.0	79610000.0	19.0	15.66759204864502	4.013628959655762
1.0	79630000.0	79640000.0	7.0	14.7118558883667	3.884669065475464
1.0	79640000.0	79650000.0	6.0	16.132719039916992	4.0716071128845215
1.0	79670000.0	79680000.0	19.0	14.950067520141602	3.917064666748047
1.0	79680000.0	79690000.0	23.0	16.153993606567383	4.072113037109375
1.0	79970000.0	79980000.0	4.0	11.989960670471191	3.461880922317505
1.0	79980000.0	79990000.0	9.0	14.026519775390625	3.7954227924346924
1.0	80020000.0	80030000.0	13.0	16.692262649536133	4.122889518737793
1.0	80080000.0	80090000.0	12.0	16.221363067626953	4.074766635894775
1.0	80100000.0	80110000.0	14.0	13.607049942016602	3.7297275066375732
1.0	80120000.0	80130000.0	13.0	13.8956298828125	3.7785191535949707
1.0	80190000.0	80200000.0	15.0	14.365312576293945	3.8461689949035645
1.0	80210000.0	80220000.0	5.0	14.07366943359375	3.803539991378784
1.0	80220000.0	80230000.0	14.0	13.74066162109375	3.7561049461364746
1.0	80230000.0	80240000.0	19.0	14.250091552734375	3.8282222747802734
1.0	80360000.0	80370000.0	29.0	15.519488334655762	3.988508939743042
1.0	80370000.0	80380000.0	20.0	16.37628173828125	4.100971698760986
1.0	80410000.0	80420000.0	11.0	15.552610397338867	3.9964537620544434
1.0	80500000.0	80510000.0	13.0	13.327969551086426	3.6959621906280518
1.0	80550000.0	80560000.0	21.0	13.874032974243164	3.7850253582000732
1.0	80710000.0	80720000.0	19.0	16.296794891357422	4.082979202270508
1.0	80760000.0	80770000.0	13.0	16.807031631469727	4.132081031799316
1.0	80780000.0	80790000.0	14.0	15.73896312713623	4.006655693054199
1.0	80830000.0	80840000.0	21.0	15.185781478881836	3.951570510864258
1.0	80880000.0	80890000.0	6.0	14.401140213012695	3.8434181213378906
1.0	80890000.0	80900000.0	18.0	14.800756454467773	3.9084529876708984
1.0	80990000.0	81000000.0	10.0	14.080339431762695	3.7990283966064453
1.0	81050000.0	81060000.0	16.0	15.420794486999512	3.9871273040771484
1.0	81080000.0	81090000.0	23.0	14.51281452178955	3.8646061420440674
1.0	81110000.0	81120000.0	21.0	14.928677558898926	3.9208309650421143
1.0	81150000.0	81160000.0	20.0	14.881792068481445	3.92053484916687
1.0	81170000.0	81180000.0	21.0	14.083471298217773	3.812161684036255
1.0	81300000.0	81310000.0	9.0	13.34687614440918	3.7064223289489746
1.0	81320000.0	81330000.0	15.0	13.016674995422363	3.6609184741973877
1.0	81330000.0	81340000.0	8.0	12.527583122253418	3.5696983337402344
1.0	81350000.0	81360000.0	11.0	12.133193969726562	3.509725570678711
1.0	81370000.0	81380000.0	14.0	13.01231575012207	3.652374267578125
1.0	81380000.0	81390000.0	11.0	13.518445014953613	3.7231030464172363
1.0	81390000.0	81400000.0	16.0	14.287693977355957	3.8435535430908203
1.0	81520000.0	81530000.0	14.0	12.672737121582031	3.5908362865448
1.0	81530000.0	81540000.0	17.0	12.834539413452148	3.622082471847534
1.0	81810000.0	81820000.0	7.0	9.14634895324707	2.920990467071533
1.0	81970000.0	81980000.0	5.0	6.99044942855835	2.367607355117798
1.0	82060000.0	82070000.0	7.0	8.081308364868164	2.6572763919830322
1.0	82080000.0	82090000.0	13.0	7.942643642425537	2.613197088241577
1.0	82110000.0	82120000.0	11.0	7.98732852935791	2.635063648223877
1.0	82160000.0	82170000.0	6.0	7.510197639465332	2.5090060234069824
1.0	82200000.0	82210000.0	6.0	7.686418056488037	2.5563552379608154
1.0	82210000.0	82220000.0	9.0	8.232744216918945	2.6914114952087402
1.0	82250000.0	82260000.0	11.0	7.144702911376953	2.4072253704071045
1.0	82280000.0	82290000.0	5.0	7.133532524108887	2.406693935394287
1.0	82350000.0	82360000.0	6.0	6.335654258728027	2.1790871620178223
1.0	82410000.0	82420000.0	1.0	5.932726860046387	2.054380416870117
1.0	82430000.0	82440000.0	3.0	5.833872318267822	2.0237672328948975
1.0	82480000.0	82490000.0	2.0	7.906538486480713	2.600355386734009
1.0	82650000.0	82660000.0	7.0	7.451608180999756	2.4912025928497314
1.0	82690000.0	82700000.0	4.0	7.145932197570801	2.405294418334961
1.0	82790000.0	82800000.0	9.0	8.277463912963867	2.7001357078552246
1.0	82810000.0	82820000.0	9.0	8.657987594604492	2.786991596221924
1.0	82870000.0	82880000.0	5.0	8.72084903717041	2.8171963691711426
1.0	82890000.0	82900000.0	9.0	8.458148956298828	2.752103328704834
1.0	82920000.0	82930000.0	7.0	8.051396369934082	2.651872158050537
1.0	82930000.0	82940000.0	8.0	7.6776933670043945	2.548035144805908
1.0	82980000.0	82990000.0	15.0	7.3210601806640625	2.454064130783081
1.0	83040000.0	83050000.0	4.0	8.468175888061523	2.7585225105285645
1.0	83080000.0	83090000.0	6.0	9.415899276733398	2.967195510864258
1.0	83100000.0	83110000.0	8.0	8.756274223327637	2.8195276260375977
1.0	83130000.0	83140000.0	7.0	9.006269454956055	2.886707305908203
1.0	83150000.0	83160000.0	8.0	10.366581916809082	3.175632953643799
1.0	83160000.0	83170000.0	5.0	9.492712020874023	2.9968369007110596
1.0	83180000.0	83190000.0	10.0	9.751026153564453	3.0500710010528564
1.0	83270000.0	83280000.0	7.0	8.778027534484863	2.8315534591674805
1.0	83310000.0	83320000.0	10.0	8.792768478393555	2.831282377243042
1.0	83360000.0	83370000.0	3.0	7.914308071136475	2.6143832206726074
1.0	83380000.0	83390000.0	7.0	7.624963283538818	2.539442539215088
1.0	83430000.0	83440000.0	4.0	7.196221828460693	2.4200503826141357
1.0	83450000.0	83460000.0	4.0	7.382059574127197	2.464675188064575
1.0	83540000.0	83550000.0	4.0	6.070791244506836	2.10060453414917
1.0	83590000.0	83600000.0	6.0	5.29007625579834	1.8806984424591064
1.0	83860000.0	83870000.0	0.0	3.8199448585510254	1.3883785009384155
1.0	83890000.0	83900000.0	2.0	4.19072151184082	1.5111511945724487
1.0	83990000.0	84000000.0	5.0	6.336050987243652	2.1776950359344482
1.0	84010000.0	84020000.0	2.0	6.742863655090332	2.29632830619812
1.0	84050000.0	84060000.0	8.0	7.42279052734375	2.483577013015747
1.0	84110000.0	84120000.0	4.0	7.740710258483887	2.558354616165161
1.0	84140000.0	84150000.0	6.0	7.801229000091553	2.5793190002441406
1.0	84150000.0	84160000.0	3.0	7.224231719970703	2.4259870052337646
1.0	84160000.0	84170000.0	2.0	7.4103851318359375	2.4835853576660156
1.0	84220000.0	84230000.0	8.0	6.9224958419799805	2.3484373092651367
1.0	84300000.0	84310000.0	5.0	5.760083198547363	2.0110745429992676
1.0	84310000.0	84320000.0	6.0	5.4958295822143555	1.929091215133667
1.0	84360000.0	84370000.0	2.0	4.9064860343933105	1.7395505905151367
1.0	84430000.0	84440000.0	3.0	5.18870210647583	1.829509973526001
1.0	84510000.0	84520000.0	5.0	5.085089683532715	1.8069725036621094
1.0	84550000.0	84560000.0	4.0	5.028385639190674	1.7775386571884155
1.0	84570000.0	84580000.0	2.0	4.995833396911621	1.7703298330307007
1.0	84670000.0	84680000.0	2.0	4.651690483093262	1.655165672302246
1.0	84700000.0	84710000.0	3.0	5.096165657043457	1.8021488189697266
1.0	84780000.0	84790000.0	5.0	5.424278259277344	1.9058198928833008
1.0	84830000.0	84840000.0	4.0	6.057188510894775	2.090155839920044
1.0	84840000.0	84850000.0	4.0	5.669581413269043	1.9821021556854248
1.0	84860000.0	84870000.0	4.0	6.152316093444824	2.120344638824463
1.0	84890000.0	84900000.0	2.0	5.684176445007324	1.9871629476547241
1.0	85000000.0	85010000.0	2.0	4.936291694641113	1.7537508010864258
1.0	85020000.0	85030000.0	0.0	4.8080363273620605	1.707672119140625
1.0	85050000.0	85060000.0	2.0	5.146964073181152	1.8033031225204468
1.0	85060000.0	85070000.0	3.0	4.83116340637207	1.7037899494171143
1.0	85080000.0	85090000.0	5.0	4.596259117126465	1.6351432800292969
1.0	85100000.0	85110000.0	4.0	4.475300312042236	1.5973378419876099
1.0	85160000.0	85170000.0	3.0	4.675644397735596	1.664367437362671
1.0	85200000.0	85210000.0	3.0	4.648451328277588	1.656259536743164
1.0	85250000.0	85260000.0	1.0	4.8233747482299805	1.7126563787460327
1.0	85280000.0	85290000.0	1.0	5.019242286682129	1.782019853591919
1.0	85430000.0	85440000.0	2.0	6.438874244689941	2.2039382457733154
1.0	85450000.0	85460000.0	3.0	6.798403739929199	2.303318738937378
1.0	85480000.0	85490000.0	7.0	5.571410179138184	1.9505360126495361
1.0	85490000.0	85500000.0	4.0	5.224825859069824	1.8458843231201172
1.0	85560000.0	85570000.0	2.0	5.6045966148376465	1.9544041156768799
1.0	85590000.0	85600000.0	0.0	5.087943077087402	1.796272873878479
1.0	85670000.0	85680000.0	2.0	5.228259563446045	1.8271350860595703
1.0	85700000.0	85710000.0	5.0	5.070526599884033	1.7844479084014893
1.0	85780000.0	85790000.0	3.0	4.179234981536865	1.5008200407028198
1.0	85830000.0	85840000.0	2.0	4.3077874183654785	1.5519976615905762
1.0	85900000.0	85910000.0	3.0	4.8272199630737305	1.7120583057403564
1.0	86000000.0	86010000.0	4.0	4.8601789474487305	1.7234745025634766
1.0	86020000.0	86030000.0	2.0	4.802616119384766	1.707719087600708
1.0	86110000.0	86120000.0	0.0	4.500767230987549	1.606388807296753
1.0	86140000.0	86150000.0	3.0	4.660268783569336	1.6554311513900757
1.0	86150000.0	86160000.0	3.0	4.618456840515137	1.6421445608139038
1.0	86180000.0	86190000.0	6.0	6.118877410888672	2.0968003273010254
1.0	86230000.0	86240000.0	4.0	6.436068058013916	2.2016685009002686
1.0	86310000.0	86320000.0	1.0	6.4461541175842285	2.2143657207489014
1.0	86350000.0	86360000.0	9.0	6.130555152893066	2.1226911544799805
1.0	86430000.0	86440000.0	12.0	6.556218147277832	2.2442827224731445
1.0	86450000.0	86460000.0	4.0	7.1578369140625	2.411346435546875
1.0	86480000.0	86490000.0	7.0	6.568565368652344	2.2508575916290283
1.0	86600000.0	86610000.0	2.0	6.951545715332031	2.3547396659851074
1.0	86610000.0	86620000.0	4.0	6.885319709777832	2.3413608074188232
1.0	86650000.0	86660000.0	9.0	6.70733642578125	2.2863667011260986
1.0	86690000.0	86700000.0	8.0	7.0751166343688965	2.3858261108398438
1.0	86720000.0	86730000.0	6.0	7.178679466247559	2.415057420730591
1.0	86750000.0	86760000.0	5.0	6.533400058746338	2.2313971519470215
1.0	86900000.0	86910000.0	5.0	5.422063827514648	1.9023288488388062
1.0	86930000.0	86940000.0	1.0	6.027615547180176	2.0900614261627197
1.0	87010000.0	87020000.0	7.0	7.155023097991943	2.3929715156555176
1.0	87180000.0	87190000.0	3.0	5.05167293548584	1.7791130542755127
1.0	87300000.0	87310000.0	10.0	6.914857387542725	2.327636957168579
1.0	87320000.0	87330000.0	2.0	6.1866044998168945	2.135744094848633
1.0	87440000.0	87450000.0	6.0	6.029193878173828	2.0866594314575195
1.0	87480000.0	87490000.0	5.0	6.029433250427246	2.0858540534973145
1.0	87530000.0	87540000.0	3.0	5.808554649353027	2.026005268096924
1.0	87560000.0	87570000.0	5.0	5.652417182922363	1.9746863842010498
1.0	87590000.0	87600000.0	6.0	5.7325439453125	2.002289295196533
1.0	87670000.0	87680000.0	7.0	6.719451904296875	2.2877752780914307
1.0	87790000.0	87800000.0	1.0	6.646213531494141	2.1901895999908447
1.0	87800000.0	87810000.0	4.0	4.85065221786499	1.7110344171524048
1.0	87810000.0	87820000.0	0.0	5.2187042236328125	1.8286008834838867
1.0	87820000.0	87830000.0	8.0	5.5944623947143555	1.9583632946014404
1.0	87860000.0	87870000.0	4.0	5.498586177825928	1.9303338527679443
1.0	87930000.0	87940000.0	6.0	6.640880584716797	2.2667415142059326
1.0	87960000.0	87970000.0	3.0	6.823045253753662	2.319308280944824
1.0	88030000.0	88040000.0	7.0	7.777483940124512	2.582127809524536
1.0	88100000.0	88110000.0	9.0	8.028188705444336	2.639305353164673
1.0	88120000.0	88130000.0	2.0	8.83134651184082	2.8332793712615967
1.0	88350000.0	88360000.0	7.0	7.436313629150391	2.4913671016693115
1.0	88440000.0	88450000.0	5.0	7.89847469329834	2.6105504035949707
1.0	88470000.0	88480000.0	5.0	8.005786895751953	2.642307996749878
1.0	88480000.0	88490000.0	12.0	8.288907051086426	2.7066619396209717
1.0	88520000.0	88530000.0	3.0	7.562472343444824	2.5220630168914795
1.0	88530000.0	88540000.0	9.0	8.641271591186523	2.7937846183776855
1.0	88540000.0	88550000.0	4.0	8.577719688415527	2.7831151485443115
1.0	88630000.0	88640000.0	8.0	9.213212966918945	2.934588670730591
1.0	88640000.0	88650000.0	4.0	8.636011123657227	2.787562131881714
1.0	88670000.0	88680000.0	5.0	9.13014030456543	2.916466474533081
1.0	88770000.0	88780000.0	8.0	9.7316255569458	3.0500285625457764
1.0	88840000.0	88850000.0	6.0	10.195390701293945	3.1496033668518066
1.0	88870000.0	88880000.0	12.0	10.248384475708008	3.1572608947753906
1.0	88900000.0	88910000.0	13.0	9.800718307495117	3.0638768672943115
1.0	88910000.0	88920000.0	7.0	10.095844268798828	3.1263327598571777
1.0	88940000.0	88950000.0	7.0	9.998466491699219	3.1070964336395264
1.0	89040000.0	89050000.0	9.0	9.027010917663574	2.874962329864502
1.0	89090000.0	89100000.0	4.0	8.160938262939453	2.6711223125457764
1.0	89100000.0	89110000.0	8.0	8.336570739746094	2.710073947906494
1.0	89380000.0	89390000.0	3.0	4.758595943450928	1.6932275295257568
1.0	89440000.0	89450000.0	4.0	4.852534294128418	1.7168817520141602
1.0	89480000.0	89490000.0	0.0	4.6711297035217285	1.6385406255722046
1.0	89520000.0	89530000.0	2.0	4.978137016296387	1.762346863746643
1.0	89630000.0	89640000.0	2.0	6.401602268218994	2.1871516704559326
1.0	89640000.0	89650000.0	3.0	6.184213161468506	2.125532627105713
1.0	89750000.0	89760000.0	6.0	5.97650146484375	2.057370662689209
1.0	89840000.0	89850000.0	4.0	4.945601940155029	1.7544431686401367
1.0	90010000.0	90020000.0	5.0	4.242211818695068	1.5263173580169678
1.0	90030000.0	90040000.0	1.0	4.3329057693481445	1.5556819438934326
1.0	90050000.0	90060000.0	1.0	4.367273330688477	1.5672255754470825
1.0	90070000.0	90080000.0	2.0	4.80868673324585	1.7007490396499634
1.0	90100000.0	90110000.0	4.0	4.479790210723877	1.6023359298706055
1.0	90110000.0	90120000.0	0.0	4.609467029571533	1.6462408304214478
1.0	90180000.0	90190000.0	3.0	4.725996494293213	1.6843013763427734
1.0	90190000.0	90200000.0	13.0	4.577102184295654	1.629332184791565
1.0	90220000.0	90230000.0	3.0	4.946319103240967	1.7461187839508057
1.0	90240000.0	90250000.0	6.0	5.643896579742432	1.9503214359283447
1.0	90280000.0	90290000.0	5.0	6.160922050476074	2.0603346824645996
1.0	90300000.0	90310000.0	2.0	4.8878173828125	1.6982624530792236
1.0	90320000.0	90330000.0	3.0	4.552225112915039	1.6194696426391602
1.0	90350000.0	90360000.0	6.0	4.4812846183776855	1.6021106243133545
1.0	90410000.0	90420000.0	1.0	5.011572360992432	1.7743237018585205
1.0	90430000.0	90440000.0	4.0	5.5163445472717285	1.920772910118103
1.0	90480000.0	90490000.0	4.0	4.498667240142822	1.5990493297576904
1.0	90500000.0	90510000.0	0.0	6.009040832519531	2.073194980621338
1.0	90610000.0	90620000.0	5.0	8.082239151000977	2.64142107963562
1.0	90620000.0	90630000.0	7.0	7.250788688659668	2.433741331100464
1.0	90670000.0	90680000.0	8.0	8.227581977844238	2.688924789428711
1.0	90790000.0	90800000.0	10.0	8.338858604431152	2.7168831825256348
1.0	90890000.0	90900000.0	2.0	8.454667091369629	2.747652053833008
1.0	90910000.0	90920000.0	7.0	8.3071870803833	2.713265895843506
1.0	91050000.0	91060000.0	11.0	10.729471206665039	3.2470059394836426
1.0	91080000.0	91090000.0	6.0	10.69102668762207	3.248645305633545
1.0	91120000.0	91130000.0	12.0	10.55163288116455	3.2203307151794434
1.0	91180000.0	91190000.0	6.0	10.224568367004395	3.1422817707061768
1.0	91210000.0	91220000.0	10.0	9.356313705444336	2.964694023132324
1.0	91220000.0	91230000.0	16.0	8.978361129760742	2.875152587890625
1.0	91240000.0	91250000.0	10.0	8.973945617675781	2.872398853302002
1.0	91280000.0	91290000.0	5.0	7.550457954406738	2.5178637504577637
1.0	91440000.0	91450000.0	5.0	5.110810279846191	1.7913728952407837
1.0	91490000.0	91500000.0	9.0	7.387358665466309	2.4726617336273193
1.0	91510000.0	91520000.0	2.0	8.360357284545898	2.726559638977051
1.0	91530000.0	91540000.0	3.0	8.765693664550781	2.826723098754883
1.0	91620000.0	91630000.0	12.0	9.50925064086914	3.001513957977295
1.0	91640000.0	91650000.0	9.0	10.390132904052734	3.1830990314483643
1.0	91660000.0	91670000.0	12.0	9.749981880187988	3.052574872970581
1.0	91690000.0	91700000.0	8.0	10.065068244934082	3.111173152923584
1.0	91710000.0	91720000.0	5.0	8.733278274536133	2.8131632804870605
1.0	91780000.0	91790000.0	6.0	8.820971488952637	2.8417584896087646
1.0	91930000.0	91940000.0	11.0	8.886312484741211	2.84104585647583
1.0	91960000.0	91970000.0	4.0	9.050101280212402	2.866285800933838
1.0	91970000.0	91980000.0	4.0	6.0672783851623535	2.082740306854248
1.0	91980000.0	91990000.0	4.0	6.148964881896973	2.1109378337860107
1.0	92050000.0	92060000.0	6.0	6.938544273376465	2.3483076095581055
1.0	92140000.0	92150000.0	6.0	6.407703399658203	2.20259165763855
1.0	92240000.0	92250000.0	5.0	4.882965087890625	1.7353451251983643
1.0	92270000.0	92280000.0	7.0	4.967475414276123	1.760858178138733
1.0	92280000.0	92290000.0	3.0	5.02089262008667	1.7775695323944092
1.0	92450000.0	92460000.0	8.0	8.285013198852539	2.7003307342529297
1.0	92660000.0	92670000.0	4.0	6.388381004333496	2.1877636909484863
1.0	92670000.0	92680000.0	12.0	6.016448020935059	2.0752530097961426
1.0	92680000.0	92690000.0	6.0	6.746657371520996	2.285008668899536
1.0	92690000.0	92700000.0	10.0	5.655403137207031	1.9824321269989014
1.0	92730000.0	92740000.0	4.0	5.071732044219971	1.7898763418197632
1.0	92760000.0	92770000.0	1.0	5.808302402496338	1.9540176391601562
1.0	92830000.0	92840000.0	3.0	4.921245098114014	1.737696647644043
1.0	93000000.0	93010000.0	12.0	5.734670162200928	1.9995567798614502
1.0	93070000.0	93080000.0	6.0	5.490075588226318	1.9254562854766846
1.0	93270000.0	93280000.0	5.0	5.636011123657227	1.9570856094360352
1.0	93370000.0	93380000.0	3.0	4.757410526275635	1.696152687072754
1.0	93410000.0	93420000.0	2.0	5.269292831420898	1.8467833995819092
1.0	93420000.0	93430000.0	0.0	5.333836555480957	1.8136546611785889
1.0	93430000.0	93440000.0	3.0	5.704664707183838	1.9794833660125732
1.0	93520000.0	93530000.0	6.0	5.4119672775268555	1.8851318359375
1.0	93540000.0	93550000.0	2.0	7.0139360427856445	2.3092446327209473
1.0	93570000.0	93580000.0	5.0	4.5511274337768555	1.6231008768081665
1.0	93600000.0	93610000.0	1.0	4.28252649307251	1.5316545963287354
1.0	93610000.0	93620000.0	4.0	4.247248649597168	1.5243875980377197
1.0	93640000.0	93650000.0	3.0	5.441206455230713	1.8431119918823242
1.0	93690000.0	93700000.0	1.0	4.030247211456299	1.456223726272583
1.0	93780000.0	93790000.0	1.0	4.315735816955566	1.5534664392471313
1.0	93890000.0	93900000.0	3.0	4.848100662231445	1.7142101526260376
1.0	94040000.0	94050000.0	4.0	3.9260361194610596	1.4190202951431274
1.0	94110000.0	94120000.0	2.0	4.478131294250488	1.6051342487335205
1.0	94160000.0	94170000.0	1.0	4.712723731994629	1.6835854053497314
1.0	94190000.0	94200000.0	3.0	4.64243221282959	1.6606498956680298
1.0	94300000.0	94310000.0	1.0	4.417199611663818	1.584244728088379
1.0	94350000.0	94360000.0	2.0	4.541779518127441	1.6269184350967407
1.0	94500000.0	94510000.0	0.0	5.798471450805664	2.020047426223755
1.0	94520000.0	94530000.0	7.0	5.773545265197754	2.0131328105926514
1.0	94550000.0	94560000.0	4.0	5.838947296142578	2.031041383743286
1.0	94570000.0	94580000.0	3.0	5.648371696472168	1.9698235988616943
1.0	94620000.0	94630000.0	5.0	5.688192844390869	1.978125810623169
1.0	94650000.0	94660000.0	1.0	5.042749404907227	1.7830867767333984
1.0	94660000.0	94670000.0	0.0	5.058030605316162	1.7888342142105103
1.0	94690000.0	94700000.0	4.0	4.949292182922363	1.7561172246932983
1.0	94770000.0	94780000.0	4.0	5.6645917892456055	1.9756513833999634
1.0	94810000.0	94820000.0	4.0	5.674627780914307	1.9745248556137085
1.0	94820000.0	94830000.0	3.0	5.999423980712891	2.0663113594055176
1.0	94870000.0	94880000.0	4.0	4.92935037612915	1.7436811923980713
1.0	94890000.0	94900000.0	2.0	4.4392266273498535	1.5818217992782593
1.0	94960000.0	94970000.0	3.0	4.198376655578613	1.5072685480117798
1.0	95040000.0	95050000.0	3.0	4.425093173980713	1.5789672136306763
1.0	95090000.0	95100000.0	4.0	4.186349391937256	1.5049961805343628
1.0	95100000.0	95110000.0	1.0	4.166945457458496	1.5032289028167725
1.0	95110000.0	95120000.0	2.0	4.183743000030518	1.5102250576019287
1.0	95180000.0	95190000.0	2.0	3.989708662033081	1.444612979888916
1.0	95190000.0	95200000.0	1.0	4.13597297668457	1.4935883283615112
1.0	95230000.0	95240000.0	2.0	4.0272111892700195	1.4608409404754639
1.0	95310000.0	95320000.0	1.0	4.413651466369629	1.5765973329544067
1.0	95330000.0	95340000.0	1.0	4.673276424407959	1.6660715341567993
1.0	95360000.0	95370000.0	11.0	4.077939987182617	1.4622827768325806
1.0	95400000.0	95410000.0	6.0	4.5286865234375	1.6222562789916992
1.0	95430000.0	95440000.0	1.0	5.0228190422058105	1.7736085653305054
1.0	95540000.0	95550000.0	6.0	6.272583961486816	2.1451029777526855
1.0	95560000.0	95570000.0	7.0	6.290196418762207	2.1480712890625
1.0	95590000.0	95600000.0	3.0	6.115663051605225	2.1017251014709473
1.0	95600000.0	95610000.0	7.0	5.832337856292725	2.0218260288238525
1.0	95630000.0	95640000.0	5.0	5.385965824127197	1.893741250038147
1.0	95660000.0	95670000.0	0.0	5.966767311096191	2.064399480819702
1.0	95690000.0	95700000.0	2.0	5.557016372680664	1.944136381149292
1.0	95740000.0	95750000.0	1.0	6.877837181091309	2.3383660316467285
1.0	95760000.0	95770000.0	8.0	6.073155403137207	2.0883560180664062
1.0	95800000.0	95810000.0	5.0	8.232850074768066	2.6979684829711914
1.0	95940000.0	95950000.0	13.0	10.162034034729004	3.1262736320495605
1.0	95950000.0	95960000.0	8.0	9.952897071838379	3.0933501720428467
1.0	95960000.0	95970000.0	6.0	9.746414184570312	3.053497314453125
1.0	96010000.0	96020000.0	7.0	9.586065292358398	3.0191190242767334
1.0	96040000.0	96050000.0	8.0	10.17487621307373	3.1456286907196045
1.0	96180000.0	96190000.0	6.0	9.676801681518555	3.037482500076294
1.0	96310000.0	96320000.0	9.0	10.87894058227539	3.2782700061798096
1.0	96410000.0	96420000.0	9.0	9.07530689239502	2.901442289352417
1.0	96470000.0	96480000.0	3.0	10.084724426269531	3.1273608207702637
1.0	96630000.0	96640000.0	10.0	10.134099006652832	3.135085105895996
1.0	96670000.0	96680000.0	6.0	10.847145080566406	3.28802490234375
1.0	96770000.0	96780000.0	6.0	9.815079689025879	3.0619659423828125
1.0	96850000.0	96860000.0	13.0	12.712448120117188	3.6117310523986816
1.0	96870000.0	96880000.0	12.0	11.977682113647461	3.4848384857177734
1.0	96920000.0	96930000.0	13.0	12.825979232788086	3.6270956993103027
1.0	97040000.0	97050000.0	9.0	12.880656242370605	3.634916305541992
1.0	97060000.0	97070000.0	13.0	12.77326774597168	3.62256121635437
1.0	97120000.0	97130000.0	8.0	11.752127647399902	3.4479517936706543
1.0	97150000.0	97160000.0	8.0	10.364997863769531	3.192464828491211
1.0	97170000.0	97180000.0	14.0	9.593340873718262	3.0317203998565674
1.0	97200000.0	97210000.0	7.0	6.429248809814453	2.1936020851135254
1.0	97210000.0	97220000.0	6.0	6.1469011306762695	2.1072301864624023
1.0	97250000.0	97260000.0	6.0	6.135206699371338	2.106672525405884
1.0	97390000.0	97400000.0	14.0	12.9634428024292	3.650327205657959
1.0	97480000.0	97490000.0	14.0	12.937189102172852	3.6477222442626953
1.0	97530000.0	97540000.0	8.0	11.578258514404297	3.434328079223633
1.0	97630000.0	97640000.0	5.0	7.314679145812988	2.457744598388672
1.0	97890000.0	97900000.0	6.0	8.305234909057617	2.707054853439331
1.0	97900000.0	97910000.0	8.0	8.4937105178833	2.7571909427642822
1.0	97970000.0	97980000.0	14.0	8.560375213623047	2.776352882385254
1.0	98170000.0	98180000.0	1.0	7.290600776672363	2.4523215293884277
1.0	98230000.0	98240000.0	5.0	6.486534118652344	2.2246174812316895
1.0	98260000.0	98270000.0	6.0	6.416012763977051	2.202585220336914
1.0	98340000.0	98350000.0	8.0	7.081175327301025	2.3848984241485596
1.0	98400000.0	98410000.0	7.0	9.71976089477539	3.0457077026367188
1.0	98420000.0	98430000.0	7.0	10.2437162399292	3.159308910369873
1.0	98460000.0	98470000.0	15.0	9.932523727416992	3.093090534210205
1.0	98510000.0	98520000.0	4.0	11.805962562561035	3.458505630493164
1.0	98560000.0	98570000.0	12.0	10.966180801391602	3.298896074295044
1.0	98730000.0	98740000.0	12.0	12.712888717651367	3.602532148361206
1.0	98740000.0	98750000.0	14.0	12.355752944946289	3.5440735816955566
1.0	98820000.0	98830000.0	11.0	11.919906616210938	3.4733974933624268
1.0	98830000.0	98840000.0	15.0	10.432928085327148	3.198606491088867
1.0	98920000.0	98930000.0	11.0	11.57766056060791	3.411457061767578
1.0	99110000.0	99120000.0	9.0	10.614175796508789	3.242466688156128
1.0	99140000.0	99150000.0	6.0	7.615289211273193	2.5343732833862305
1.0	99180000.0	99190000.0	2.0	7.874890327453613	2.5996479988098145
1.0	99200000.0	99210000.0	4.0	7.672914028167725	2.5458035469055176
1.0	99210000.0	99220000.0	4.0	7.750783443450928	2.5667500495910645
1.0	99280000.0	99290000.0	7.0	10.798627853393555	3.272829055786133
1.0	99290000.0	99300000.0	13.0	10.79737663269043	3.2721989154815674
1.0	99330000.0	99340000.0	8.0	11.137548446655273	3.336038112640381
1.0	99390000.0	99400000.0	8.0	12.573083877563477	3.5822460651397705
1.0	99540000.0	99550000.0	11.0	13.440376281738281	3.7239348888397217
1.0	99690000.0	99700000.0	8.0	12.207355499267578	3.5181636810302734
1.0	99780000.0	99790000.0	15.0	11.675712585449219	3.4412784576416016
1.0	99810000.0	99820000.0	7.0	10.690500259399414	3.2547268867492676
1.0	99860000.0	99870000.0	6.0	7.354435920715332	2.4525492191314697
1.0	99880000.0	99890000.0	9.0	9.581548690795898	3.019468069076538
1.0	100000000.0	100010000.0	12.0	6.673164367675781	2.2686307430267334
1.0	100050000.0	100060000.0	7.0	6.208901405334473	2.138486385345459
1.0	100060000.0	100070000.0	6.0	6.014164447784424	2.0826573371887207
1.0	100070000.0	100080000.0	2.0	6.545397758483887	2.227687358856201
1.0	100080000.0	100090000.0	8.0	6.022167205810547	2.0768566131591797
1.0	100090000.0	100100000.0	11.0	5.891720771789551	2.0324511528015137
1.0	100150000.0	100160000.0	2.0	5.227679252624512	1.8420658111572266
1.0	100220000.0	100230000.0	2.0	4.85806941986084	1.7291549444198608
1.0	100230000.0	100240000.0	4.0	5.183096885681152	1.8181095123291016
1.0	100390000.0	100400000.0	3.0	5.428250789642334	1.893092393875122
1.0	100560000.0	100570000.0	2.0	4.538247108459473	1.6164865493774414
1.0	100600000.0	100610000.0	3.0	4.417801856994629	1.5744807720184326
1.0	100630000.0	100640000.0	4.0	5.128060817718506	1.8017313480377197
1.0	100740000.0	100750000.0	0.0	4.571600437164307	1.621347188949585
1.0	100770000.0	100780000.0	10.0	5.708477020263672	1.9742761850357056
1.0	100790000.0	100800000.0	6.0	5.841533660888672	2.0140438079833984
1.0	100800000.0	100810000.0	2.0	5.877744674682617	2.0250439643859863
1.0	100870000.0	100880000.0	4.0	5.643861293792725	1.9682953357696533
1.0	100890000.0	100900000.0	3.0	5.131877422332764	1.8133533000946045
1.0	100970000.0	100980000.0	4.0	5.624207496643066	1.966665267944336
1.0	101030000.0	101040000.0	10.0	6.65673303604126	2.2612287998199463
1.0	101040000.0	101050000.0	5.0	6.827518463134766	2.3119397163391113
1.0	101050000.0	101060000.0	4.0	7.200933933258057	2.410205125808716
1.0	101190000.0	101200000.0	6.0	7.885640621185303	2.60512113571167
1.0	101230000.0	101240000.0	10.0	8.534647941589355	2.7696659564971924
1.0	101290000.0	101300000.0	10.0	7.999659061431885	2.6349170207977295
1.0	101430000.0	101440000.0	1.0	4.393864631652832	1.5701557397842407
1.0	101520000.0	101530000.0	3.0	6.589064598083496	2.2448153495788574
1.0	101530000.0	101540000.0	3.0	7.404746055603027	2.466644048690796
1.0	101610000.0	101620000.0	8.0	8.998201370239258	2.882477283477783
1.0	101640000.0	101650000.0	4.0	11.011207580566406	3.30828857421875
1.0	101650000.0	101660000.0	10.0	11.144491195678711	3.3292243480682373
1.0	101660000.0	101670000.0	13.0	11.548734664916992	3.405480146408081
1.0	101780000.0	101790000.0	11.0	14.308174133300781	3.8437018394470215
1.0	101790000.0	101800000.0	20.0	14.342480659484863	3.8467953205108643
1.0	101850000.0	101860000.0	16.0	15.260162353515625	3.968073606491089
1.0	101900000.0	101910000.0	16.0	15.158609390258789	3.950427532196045
1.0	102200000.0	102210000.0	10.0	15.3137788772583	3.950770854949951
1.0	102210000.0	102220000.0	20.0	16.302043914794922	4.07647180557251
1.0	102220000.0	102230000.0	14.0	15.914459228515625	4.024816989898682
1.0	102240000.0	102250000.0	9.0	16.789844512939453	4.125614166259766
1.0	102260000.0	102270000.0	9.0	16.629886627197266	4.102435111999512
1.0	102290000.0	102300000.0	25.0	17.056997299194336	4.160955905914307
1.0	102310000.0	102320000.0	20.0	17.237218856811523	4.167299270629883
1.0	102350000.0	102360000.0	20.0	17.629749298095703	4.208620071411133
1.0	102370000.0	102380000.0	13.0	18.856788635253906	4.3203630447387695
1.0	102380000.0	102390000.0	20.0	18.121139526367188	4.246959686279297
1.0	102430000.0	102440000.0	17.0	19.31655502319336	4.36978816986084
1.0	102440000.0	102450000.0	14.0	19.830591201782227	4.421971797943115
1.0	102510000.0	102520000.0	16.0	20.31559181213379	4.461930274963379
1.0	102620000.0	102630000.0	15.0	19.454790115356445	4.376640319824219
1.0	102690000.0	102700000.0	20.0	18.37079429626465	4.277298927307129
1.0	102700000.0	102710000.0	23.0	18.716157913208008	4.317492485046387
1.0	102780000.0	102790000.0	24.0	19.76702880859375	4.408341884613037
1.0	102820000.0	102830000.0	21.0	21.327266693115234	4.551937580108643
1.0	102830000.0	102840000.0	22.0	21.02321434020996	4.5348358154296875
1.0	102950000.0	102960000.0	26.0	22.677486419677734	4.672873497009277
1.0	102960000.0	102970000.0	15.0	22.341144561767578	4.634021759033203
1.0	102980000.0	102990000.0	24.0	21.03577995300293	4.514724254608154
1.0	103050000.0	103060000.0	27.0	19.22146224975586	4.3627729415893555
1.0	103060000.0	103070000.0	13.0	19.0693416595459	4.340685844421387
1.0	103090000.0	103100000.0	17.0	18.863265991210938	4.317862510681152
1.0	103100000.0	103110000.0	12.0	17.409847259521484	4.168498992919922
1.0	103170000.0	103180000.0	22.0	17.31507110595703	4.174984931945801
1.0	103320000.0	103330000.0	19.0	19.246028900146484	4.387491703033447
1.0	103340000.0	103350000.0	18.0	18.417144775390625	4.292341232299805
1.0	103490000.0	103500000.0	13.0	17.205045700073242	4.159825325012207
1.0	103520000.0	103530000.0	22.0	17.703227996826172	4.227400779724121
1.0	103590000.0	103600000.0	6.0	16.576738357543945	4.097836494445801
1.0	103600000.0	103610000.0	26.0	16.559301376342773	4.098443031311035
1.0	103640000.0	103650000.0	11.0	15.821627616882324	4.005807399749756
1.0	103690000.0	103700000.0	17.0	16.726261138916016	4.116490364074707
1.0	103700000.0	103710000.0	24.0	16.489498138427734	4.102407932281494
1.0	103730000.0	103740000.0	14.0	15.364374160766602	3.9798190593719482
1.0	104000000.0	104010000.0	5.0	4.7119011878967285	1.6430418491363525
1.0	104090000.0	104100000.0	6.0	5.7920756340026855	2.0081276893615723
1.0	104100000.0	104110000.0	5.0	6.471795558929443	2.221135139465332
1.0	104320000.0	104330000.0	13.0	10.851421356201172	3.2725424766540527
1.0	104370000.0	104380000.0	24.0	15.542536735534668	4.003296852111816
1.0	104380000.0	104390000.0	20.0	16.609506607055664	4.125588417053223
1.0	104500000.0	104510000.0	26.0	20.83624839782715	4.515616416931152
1.0	104530000.0	104540000.0	22.0	21.127424240112305	4.524975776672363
1.0	104590000.0	104600000.0	26.0	21.75973892211914	4.60622501373291
1.0	104610000.0	104620000.0	34.0	21.03013038635254	4.540266036987305
1.0	104630000.0	104640000.0	20.0	20.726360321044922	4.498497009277344
1.0	104700000.0	104710000.0	23.0	21.746929168701172	4.579456806182861
1.0	104740000.0	104750000.0	24.0	22.538965225219727	4.653797149658203
1.0	104770000.0	104780000.0	30.0	23.239978790283203	4.704057693481445
1.0	104800000.0	104810000.0	18.0	24.474164962768555	4.789964199066162
1.0	104820000.0	104830000.0	27.0	24.081192016601562	4.756636142730713
1.0	104880000.0	104890000.0	29.0	22.565120697021484	4.646981239318848
1.0	104910000.0	104920000.0	14.0	21.042102813720703	4.490290641784668
1.0	104960000.0	104970000.0	16.0	22.711252212524414	4.637298583984375
1.0	104970000.0	104980000.0	23.0	22.400615692138672	4.617817401885986
1.0	105030000.0	105040000.0	22.0	23.78447151184082	4.758631229400635
1.0	105080000.0	105090000.0	18.0	22.342784881591797	4.609245300292969
1.0	105180000.0	105190000.0	21.0	20.533660888671875	4.474697589874268
1.0	105220000.0	105230000.0	17.0	19.824748992919922	4.395902633666992
1.0	105270000.0	105280000.0	24.0	20.123010635375977	4.46347188949585
1.0	105290000.0	105300000.0	23.0	17.872495651245117	4.231321811676025
1.0	105450000.0	105460000.0	12.0	18.38377571105957	4.2934889793396
1.0	105460000.0	105470000.0	16.0	18.111173629760742	4.266942977905273
1.0	105560000.0	105570000.0	19.0	18.40161895751953	4.284775257110596
1.0	105590000.0	105600000.0	14.0	17.80748176574707	4.217537879943848
1.0	105680000.0	105690000.0	19.0	18.010408401489258	4.266535758972168
1.0	105820000.0	105830000.0	23.0	19.72580337524414	4.406670093536377
1.0	105830000.0	105840000.0	27.0	19.7217960357666	4.403600692749023
1.0	105980000.0	105990000.0	23.0	21.264286041259766	4.56076717376709
1.0	105990000.0	106000000.0	20.0	19.516521453857422	4.372067451477051
1.0	106220000.0	106230000.0	21.0	20.062477111816406	4.4472551345825195
1.0	106270000.0	106280000.0	15.0	17.81304168701172	4.214659690856934
1.0	106290000.0	106300000.0	24.0	18.73164176940918	4.323249340057373
1.0	106310000.0	106320000.0	14.0	18.9190673828125	4.329435348510742
1.0	106320000.0	106330000.0	15.0	18.408884048461914	4.291842460632324
1.0	106410000.0	106420000.0	22.0	18.975725173950195	4.3531060218811035
1.0	106450000.0	106460000.0	16.0	20.751380920410156	4.52550745010376
1.0	106580000.0	106590000.0	13.0	19.930023193359375	4.432286262512207
1.0	106610000.0	106620000.0	13.0	18.489654541015625	4.28823184967041
1.0	106630000.0	106640000.0	13.0	19.118228912353516	4.348328590393066
1.0	106650000.0	106660000.0	23.0	19.218563079833984	4.371549606323242
1.0	106690000.0	106700000.0	17.0	18.133831024169922	4.277510166168213
1.0	106750000.0	106760000.0	15.0	17.208229064941406	4.181225776672363
1.0	106820000.0	106830000.0	13.0	15.582667350769043	3.9985790252685547
1.0	106860000.0	106870000.0	13.0	15.238630294799805	3.9632256031036377
1.0	106890000.0	106900000.0	16.0	15.596870422363281	4.010207176208496
1.0	107050000.0	107060000.0	13.0	13.308473587036133	3.6992859840393066
1.0	107080000.0	107090000.0	10.0	13.58692455291748	3.7462639808654785
1.0	107280000.0	107290000.0	16.0	11.362380981445312	3.380815029144287
1.0	107310000.0	107320000.0	7.0	11.947364807128906	3.4814231395721436
1.0	107320000.0	107330000.0	15.0	11.331018447875977	3.3741307258605957
1.0	107350000.0	107360000.0	9.0	11.253795623779297	3.358825206756592
1.0	107430000.0	107440000.0	10.0	10.90846061706543	3.291945695877075
1.0	107450000.0	107460000.0	8.0	11.266674041748047	3.3603768348693848
1.0	107540000.0	107550000.0	8.0	9.854034423828125	3.073425769805908
1.0	107620000.0	107630000.0	9.0	10.978175163269043	3.3047280311584473
1.0	107630000.0	107640000.0	11.0	10.500628471374512	3.207817554473877
1.0	107720000.0	107730000.0	6.0	10.473764419555664	3.2035632133483887
1.0	107760000.0	107770000.0	12.0	10.171704292297363	3.137730121612549
1.0	107830000.0	107840000.0	5.0	9.781827926635742	3.060307741165161
1.0	107860000.0	107870000.0	8.0	9.497628211975098	2.995884895324707
1.0	107870000.0	107880000.0	6.0	9.25743293762207	2.943302869796753
1.0	107890000.0	107900000.0	5.0	9.878632545471191	3.074617862701416
1.0	107980000.0	107990000.0	8.0	9.116150856018066	2.910078525543213
1.0	108000000.0	108010000.0	11.0	8.785724639892578	2.830522060394287
1.0	108110000.0	108120000.0	5.0	5.578913688659668	1.9464505910873413
1.0	108190000.0	108200000.0	1.0	5.327264308929443	1.8774642944335938
1.0	108200000.0	108210000.0	5.0	4.90068244934082	1.7318391799926758
1.0	108330000.0	108340000.0	6.0	7.0180768966674805	2.3700718879699707
1.0	108410000.0	108420000.0	9.0	7.8079962730407715	2.588313341140747
[truncated: 47,564 more rows]
