# Supplementary material for: Genome-wide mapping of somatic mutation rates uncovers drivers of cancer
Source: Nat Biotechnol. 2022 Jun 20;40(11):1634–43. doi: 10.1038/s41587-022-01353-8 (PMC9646522; doi:10.1038/s41587-022-01353-8)
Supplement: Supplementary file 4 — Regions and model predictions for each fold of each cancer for which a deep learning model was trained. Regions that were filtered are also listed along with their respective model predictions. [file 41587_2022_1353_MOESM4_ESM.zip › kfold_results/Lung-SCC/fold_3.txt]

CHROM	START	END	Y_TRUE	Y_PRED	STD
1.0	830000.0	840000.0	3.0	3.4370713233947754	1.4371275901794434
1.0	940000.0	950000.0	3.0	4.344824314117432	1.744468092918396
1.0	950000.0	960000.0	7.0	4.001767635345459	1.620835304260254
1.0	990000.0	1000000.0	3.0	4.283246040344238	1.7210445404052734
1.0	1000000.0	1010000.0	3.0	4.444206714630127	1.7734272480010986
1.0	1010000.0	1020000.0	4.0	4.386404991149902	1.7634477615356445
1.0	1070000.0	1080000.0	5.0	5.020636558532715	1.980307936668396
1.0	1120000.0	1130000.0	2.0	4.639885902404785	1.8411540985107422
1.0	1250000.0	1260000.0	2.0	3.5018067359924316	1.4488331079483032
1.0	1320000.0	1330000.0	5.0	4.033986568450928	3.043560743331909
1.0	1360000.0	1370000.0	3.0	4.727968692779541	1.8690783977508545
1.0	1490000.0	1500000.0	7.0	3.3472442626953125	1.4148499965667725
1.0	1770000.0	1780000.0	1.0	3.222358226776123	1.3386510610580444
1.0	1860000.0	1870000.0	5.0	5.1971282958984375	2.0367863178253174
1.0	1930000.0	1940000.0	5.0	5.141695499420166	1.9996414184570312
1.0	1950000.0	1960000.0	6.0	5.210083961486816	2.0320029258728027
1.0	1980000.0	1990000.0	3.0	4.2584123611450195	1.7093479633331299
1.0	2050000.0	2060000.0	3.0	3.938239574432373	1.5962731838226318
1.0	2070000.0	2080000.0	5.0	3.2684974670410156	1.3582531213760376
1.0	2150000.0	2160000.0	2.0	3.5815978050231934	1.4714336395263672
1.0	2170000.0	2180000.0	5.0	2.962268114089966	1.2409448623657227
1.0	2190000.0	2200000.0	2.0	2.9610507488250732	1.2421910762786865
1.0	2290000.0	2300000.0	2.0	3.0835254192352295	1.2867673635482788
1.0	2410000.0	2420000.0	3.0	3.581902265548706	1.4710700511932373
1.0	2460000.0	2470000.0	3.0	3.7415900230407715	1.5273492336273193
1.0	2470000.0	2480000.0	1.0	4.167041778564453	1.6778581142425537
1.0	2510000.0	2520000.0	6.0	3.506655216217041	1.4506871700286865
1.0	2560000.0	2570000.0	3.0	4.108911037445068	1.658341646194458
1.0	2570000.0	2580000.0	0.0	3.799497604370117	1.5608417987823486
1.0	2710000.0	2720000.0	7.0	6.2420454025268555	2.374842882156372
1.0	2740000.0	2750000.0	6.0	6.612366676330566	2.4792346954345703
1.0	2750000.0	2760000.0	3.0	6.9160284996032715	2.5515782833099365
1.0	2770000.0	2780000.0	8.0	7.819077491760254	2.790614366531372
1.0	2810000.0	2820000.0	12.0	10.257966995239258	3.327746629714966
1.0	2930000.0	2940000.0	10.0	9.559815406799316	3.1864120960235596
1.0	2970000.0	2980000.0	6.0	8.58734130859375	2.9704391956329346
1.0	3030000.0	3040000.0	3.0	5.75697135925293	2.191899061203003
1.0	3170000.0	3180000.0	2.0	5.582669734954834	2.150134801864624
1.0	3260000.0	3270000.0	5.0	5.907473564147949	2.245661497116089
1.0	3330000.0	3340000.0	7.0	4.957212924957275	1.940704345703125
1.0	3400000.0	3410000.0	2.0	3.924121379852295	1.5936977863311768
1.0	3420000.0	3430000.0	2.0	3.7656776905059814	1.5432202816009521
1.0	3460000.0	3470000.0	2.0	3.561939239501953	1.4579150676727295
1.0	3480000.0	3490000.0	2.0	3.7131011486053467	1.5177842378616333
1.0	3530000.0	3540000.0	5.0	3.1731181144714355	1.325059413909912
1.0	3540000.0	3550000.0	0.0	3.0679640769958496	1.3467893600463867
1.0	3630000.0	3640000.0	4.0	3.389392137527466	1.3974921703338623
1.0	3670000.0	3680000.0	1.0	4.538754463195801	1.8517673015594482
1.0	3680000.0	3690000.0	5.0	3.4056639671325684	1.4144043922424316
1.0	3720000.0	3730000.0	3.0	3.667473316192627	1.5127211809158325
1.0	3740000.0	3750000.0	1.0	3.0033276081085205	1.2730149030685425
1.0	4040000.0	4050000.0	7.0	6.583871364593506	2.4501826763153076
1.0	4050000.0	4060000.0	8.0	6.801638126373291	2.507216215133667
1.0	4090000.0	4100000.0	3.0	8.056550025939941	2.83349609375
1.0	4150000.0	4160000.0	7.0	8.362710952758789	2.917147397994995
1.0	4160000.0	4170000.0	6.0	6.952362060546875	2.552260160446167
1.0	4180000.0	4190000.0	7.0	7.672650337219238	2.7365550994873047
1.0	4290000.0	4300000.0	10.0	7.519458770751953	2.709021806716919
1.0	4300000.0	4310000.0	1.0	6.477016448974609	2.4162988662719727
1.0	4350000.0	4360000.0	9.0	7.860673427581787	2.7992286682128906
1.0	4380000.0	4390000.0	9.0	7.14739990234375	2.599674701690674
1.0	4420000.0	4430000.0	8.0	7.781026363372803	2.769662380218506
1.0	4470000.0	4480000.0	7.0	8.284721374511719	2.901923894882202
1.0	4500000.0	4510000.0	8.0	7.645909786224365	2.7283453941345215
1.0	4650000.0	4660000.0	6.0	7.638810634613037	2.726300001144409
1.0	4690000.0	4700000.0	9.0	7.035254001617432	2.563668966293335
1.0	4710000.0	4720000.0	13.0	5.340760707855225	2.067366361618042
1.0	4760000.0	4770000.0	7.0	5.752743244171143	2.1903042793273926
1.0	4790000.0	4800000.0	6.0	6.6114020347595215	2.444995164871216
1.0	4890000.0	4900000.0	4.0	6.386383056640625	2.383162498474121
1.0	4910000.0	4920000.0	3.0	7.504428863525391	2.704988956451416
1.0	4940000.0	4950000.0	6.0	8.095876693725586	2.8532893657684326
1.0	4950000.0	4960000.0	4.0	8.517796516418457	2.9550366401672363
1.0	4970000.0	4980000.0	9.0	8.462491989135742	2.941851854324341
1.0	5000000.0	5010000.0	8.0	8.953710556030273	3.0544652938842773
1.0	5060000.0	5070000.0	8.0	9.7531156539917	3.2265777587890625
1.0	5070000.0	5080000.0	9.0	8.857890129089355	3.0281360149383545
1.0	5160000.0	5170000.0	9.0	8.58926010131836	2.9640567302703857
1.0	5170000.0	5180000.0	2.0	6.223690986633301	2.3432564735412598
1.0	5200000.0	5210000.0	7.0	8.472631454467773	2.939361095428467
1.0	5220000.0	5230000.0	8.0	9.040654182434082	3.076472520828247
1.0	5240000.0	5250000.0	9.0	8.434021949768066	2.9315080642700195
1.0	5280000.0	5290000.0	6.0	8.522760391235352	2.9471592903137207
1.0	5300000.0	5310000.0	11.0	8.888626098632812	3.0391340255737305
1.0	5310000.0	5320000.0	3.0	9.35272216796875	3.142651081085205
1.0	5330000.0	5340000.0	4.0	8.762028694152832	3.0047857761383057
1.0	5530000.0	5540000.0	7.0	6.836843013763428	2.510777473449707
1.0	5560000.0	5570000.0	4.0	5.9192657470703125	2.242191791534424
1.0	5570000.0	5580000.0	6.0	6.108948707580566	2.2982840538024902
1.0	5580000.0	5590000.0	7.0	6.668028354644775	2.4716711044311523
1.0	5600000.0	5610000.0	6.0	6.440953254699707	2.395841598510742
1.0	5610000.0	5620000.0	2.0	6.205018997192383	2.3409435749053955
1.0	5640000.0	5650000.0	2.0	5.870430946350098	2.2345919609069824
1.0	5650000.0	5660000.0	4.0	5.1494598388671875	2.001936435699463
1.0	5680000.0	5690000.0	6.0	5.468132972717285	2.1008427143096924
1.0	5720000.0	5730000.0	6.0	6.0748796463012695	2.2997360229492188
1.0	5750000.0	5760000.0	2.0	6.277068138122559	2.352318048477173
1.0	5780000.0	5790000.0	10.0	5.809902191162109	2.2096481323242188
1.0	5860000.0	5870000.0	4.0	6.825629234313965	2.5124752521514893
1.0	6010000.0	6020000.0	0.0	3.267937183380127	1.3595653772354126
1.0	6050000.0	6060000.0	0.0	3.237330913543701	1.3491166830062866
1.0	6080000.0	6090000.0	3.0	3.2511348724365234	1.3536399602890015
1.0	6170000.0	6180000.0	2.0	4.4115400314331055	1.7737013101577759
1.0	6220000.0	6230000.0	3.0	5.017063617706299	1.983668565750122
1.0	6240000.0	6250000.0	3.0	3.641368865966797	1.4919776916503906
1.0	6460000.0	6470000.0	2.0	4.470256805419922	1.7856237888336182
1.0	6560000.0	6570000.0	2.0	4.504763603210449	1.7950232028961182
1.0	6630000.0	6640000.0	5.0	3.768080234527588	1.5608686208724976
1.0	6660000.0	6670000.0	1.0	3.3448593616485596	1.7422516345977783
1.0	6720000.0	6730000.0	0.0	3.68414306640625	1.5123790502548218
1.0	6750000.0	6760000.0	2.0	3.2863731384277344	1.3672195672988892
1.0	6800000.0	6810000.0	7.0	3.776127576828003	1.5378215312957764
1.0	6990000.0	7000000.0	2.0	4.039045810699463	1.626165747642517
1.0	7000000.0	7010000.0	4.0	4.134280681610107	1.66127610206604
1.0	7050000.0	7060000.0	4.0	4.378717422485352	1.7452446222305298
1.0	7160000.0	7170000.0	2.0	4.82363748550415	1.8925195932388306
1.0	7180000.0	7190000.0	5.0	4.840582370758057	1.9056851863861084
1.0	7200000.0	7210000.0	6.0	4.6897687911987305	1.8480125665664673
1.0	7240000.0	7250000.0	7.0	5.0286078453063965	1.96173894405365
1.0	7300000.0	7310000.0	3.0	5.749048709869385	2.1905367374420166
1.0	7350000.0	7360000.0	3.0	4.810481548309326	1.8874534368515015
1.0	7450000.0	7460000.0	5.0	5.488835334777832	2.1092286109924316
1.0	7460000.0	7470000.0	6.0	5.478894233703613	2.111809015274048
1.0	7500000.0	7510000.0	8.0	5.325296878814697	2.0654616355895996
1.0	7550000.0	7560000.0	3.0	4.906429290771484	1.9266574382781982
1.0	7570000.0	7580000.0	0.0	5.202883243560791	2.023256540298462
1.0	7700000.0	7710000.0	3.0	4.352953910827637	1.7397129535675049
1.0	7740000.0	7750000.0	2.0	4.525986671447754	1.8007516860961914
1.0	7750000.0	7760000.0	2.0	4.51718807220459	1.7949193716049194
1.0	7870000.0	7880000.0	1.0	3.238525867462158	1.3426347970962524
1.0	7880000.0	7890000.0	1.0	3.3141796588897705	1.3732486963272095
1.0	7920000.0	7930000.0	2.0	4.282063007354736	1.7292495965957642
1.0	7950000.0	7960000.0	1.0	4.084339141845703	1.6482340097427368
1.0	8000000.0	8010000.0	7.0	3.6105797290802	1.4796477556228638
1.0	8010000.0	8020000.0	0.0	4.045811653137207	1.6365110874176025
1.0	8090000.0	8100000.0	4.0	3.578050136566162	1.4609078168869019
1.0	8130000.0	8140000.0	3.0	3.3001549243927	1.3690521717071533
1.0	8170000.0	8180000.0	2.0	4.047944068908691	1.6327617168426514
1.0	8210000.0	8220000.0	6.0	3.8469395637512207	1.5626373291015625
1.0	8250000.0	8260000.0	1.0	3.9911715984344482	1.6121059656143188
1.0	8300000.0	8310000.0	5.0	4.176456451416016	1.6916872262954712
1.0	8370000.0	8380000.0	1.0	3.50128173828125	1.4391732215881348
1.0	8380000.0	8390000.0	1.0	3.5756614208221436	1.4662138223648071
1.0	8400000.0	8410000.0	4.0	3.307272434234619	1.3648234605789185
1.0	8440000.0	8450000.0	2.0	2.9782867431640625	1.247133493423462
1.0	8450000.0	8460000.0	2.0	3.0083870887756348	1.264265537261963
1.0	8480000.0	8490000.0	4.0	2.928227186203003	1.3425315618515015
1.0	8520000.0	8530000.0	1.0	3.081608533859253	1.2832337617874146
1.0	8550000.0	8560000.0	6.0	2.914541006088257	1.2251003980636597
1.0	8590000.0	8600000.0	2.0	3.085542678833008	1.2898037433624268
1.0	8690000.0	8700000.0	1.0	3.264988660812378	1.3512985706329346
1.0	8700000.0	8710000.0	3.0	3.1498608589172363	1.3126798868179321
1.0	8710000.0	8720000.0	6.0	3.1823267936706543	1.3207824230194092
1.0	8790000.0	8800000.0	4.0	3.0484225749969482	1.274702548980713
1.0	8810000.0	8820000.0	3.0	3.1090269088745117	1.2905515432357788
1.0	8820000.0	8830000.0	1.0	3.0924124717712402	1.2882258892059326
1.0	8840000.0	8850000.0	1.0	3.006425619125366	1.2578070163726807
1.0	8860000.0	8870000.0	1.0	3.18222713470459	1.321347951889038
1.0	8910000.0	8920000.0	2.0	3.2806828022003174	1.359869360923767
1.0	8990000.0	9000000.0	2.0	4.874056339263916	1.923814058303833
1.0	9020000.0	9030000.0	7.0	4.607407569885254	1.8349815607070923
1.0	9030000.0	9040000.0	8.0	4.778645038604736	1.8885091543197632
1.0	9040000.0	9050000.0	5.0	4.087217807769775	1.6474168300628662
1.0	9070000.0	9080000.0	5.0	4.740360260009766	1.8732280731201172
1.0	9110000.0	9120000.0	3.0	4.370774745941162	1.7483413219451904
1.0	9130000.0	9140000.0	3.0	3.8216750621795654	1.549627423286438
1.0	9200000.0	9210000.0	2.0	3.301445722579956	1.3615634441375732
1.0	9220000.0	9230000.0	1.0	3.267565965652466	1.3525047302246094
1.0	9230000.0	9240000.0	0.0	3.3025689125061035	1.366037130355835
1.0	9240000.0	9250000.0	4.0	3.0762696266174316	1.2869983911514282
1.0	9330000.0	9340000.0	2.0	3.861370801925659	1.5703054666519165
1.0	9420000.0	9430000.0	3.0	3.9570624828338623	1.6075206995010376
1.0	9430000.0	9440000.0	11.0	4.604341983795166	1.8274362087249756
1.0	9470000.0	9480000.0	2.0	4.917981147766113	1.930406928062439
1.0	9480000.0	9490000.0	6.0	4.840673923492432	1.9086244106292725
1.0	9500000.0	9510000.0	3.0	4.909664154052734	1.9255717992782593
1.0	9620000.0	9630000.0	3.0	3.393645763397217	1.4034684896469116
1.0	9670000.0	9680000.0	6.0	3.2647128105163574	1.3555433750152588
1.0	9760000.0	9770000.0	2.0	3.4912147521972656	1.437801718711853
1.0	9910000.0	9920000.0	1.0	3.2188029289245605	1.33620285987854
1.0	9920000.0	9930000.0	3.0	2.996741533279419	1.257200837135315
1.0	10020000.0	10030000.0	1.0	3.3526554107666016	1.3860620260238647
1.0	10030000.0	10040000.0	2.0	3.2124462127685547	1.3407100439071655
1.0	10160000.0	10170000.0	3.0	3.6575217247009277	1.5044262409210205
1.0	10210000.0	10220000.0	3.0	3.689393997192383	1.5092395544052124
1.0	10290000.0	10300000.0	1.0	3.565521240234375	1.4658273458480835
1.0	10320000.0	10330000.0	0.0	3.573329210281372	1.4682958126068115
1.0	10420000.0	10430000.0	11.0	3.2720704078674316	1.3558073043823242
1.0	10450000.0	10460000.0	0.0	4.043446063995361	1.6880136728286743
1.0	10540000.0	10550000.0	3.0	3.2754459381103516	1.358330488204956
1.0	10590000.0	10600000.0	2.0	3.256437301635742	1.3528554439544678
1.0	10630000.0	10640000.0	0.0	3.291656017303467	1.358582854270935
1.0	10710000.0	10720000.0	3.0	3.1911003589630127	1.327620506286621
1.0	10750000.0	10760000.0	0.0	3.4198524951934814	1.4121077060699463
1.0	10790000.0	10800000.0	4.0	3.4050374031066895	1.409708023071289
1.0	10850000.0	10860000.0	8.0	3.6051032543182373	1.476709008216858
1.0	10880000.0	10890000.0	2.0	3.774829387664795	1.5390326976776123
1.0	10900000.0	10910000.0	5.0	4.211082935333252	1.693077802658081
1.0	10910000.0	10920000.0	2.0	4.3614654541015625	1.7400095462799072
1.0	10930000.0	10940000.0	4.0	4.593327522277832	1.8280742168426514
1.0	10940000.0	10950000.0	8.0	4.440274238586426	1.7706235647201538
1.0	10970000.0	10980000.0	1.0	4.515231132507324	1.7973285913467407
1.0	11040000.0	11050000.0	4.0	4.338680267333984	1.7425187826156616
1.0	11050000.0	11060000.0	6.0	4.185251712799072	1.6975023746490479
1.0	11080000.0	11090000.0	2.0	3.1027162075042725	1.5474351644515991
1.0	11100000.0	11110000.0	6.0	4.043820381164551	1.6505550146102905
1.0	11110000.0	11120000.0	3.0	3.344316005706787	1.3842265605926514
1.0	11130000.0	11140000.0	2.0	3.352172374725342	1.6568052768707275
1.0	11150000.0	11160000.0	4.0	3.4112026691436768	1.5890846252441406
1.0	11270000.0	11280000.0	2.0	2.931933879852295	1.4233388900756836
1.0	11300000.0	11310000.0	1.0	3.2288143634796143	1.4439170360565186
1.0	11330000.0	11340000.0	2.0	3.857463836669922	1.615654706954956
1.0	11340000.0	11350000.0	4.0	3.537879228591919	1.4561434984207153
1.0	11490000.0	11500000.0	4.0	7.223838806152344	2.6258156299591064
1.0	11540000.0	11550000.0	8.0	6.69378137588501	2.4661076068878174
1.0	11690000.0	11700000.0	3.0	6.288186073303223	2.370413303375244
1.0	11700000.0	11710000.0	5.0	5.476156711578369	2.1052510738372803
1.0	11740000.0	11750000.0	6.0	4.713639259338379	1.938598871231079
1.0	11790000.0	11800000.0	3.0	3.915315628051758	1.7512638568878174
1.0	11880000.0	11890000.0	1.0	3.9731979370117188	1.740710973739624
1.0	11950000.0	11960000.0	6.0	4.5999040603637695	1.8393638134002686
1.0	12010000.0	12020000.0	3.0	3.816246747970581	1.5595712661743164
1.0	12040000.0	12050000.0	1.0	3.490276336669922	1.4777920246124268
1.0	12090000.0	12100000.0	3.0	4.103405952453613	1.657806158065796
1.0	12290000.0	12300000.0	1.0	3.1609225273132324	1.3724048137664795
1.0	12340000.0	12350000.0	2.0	3.265075206756592	1.3718087673187256
1.0	12360000.0	12370000.0	3.0	2.9892733097076416	1.2559614181518555
1.0	12400000.0	12410000.0	5.0	3.1143085956573486	1.3047033548355103
1.0	12430000.0	12440000.0	4.0	3.0239028930664062	1.2664449214935303
1.0	12440000.0	12450000.0	2.0	3.602508544921875	2.130262851715088
1.0	12450000.0	12460000.0	2.0	3.2110347747802734	1.3349238634109497
1.0	12600000.0	12610000.0	3.0	3.6175129413604736	1.481728434562683
1.0	12620000.0	12630000.0	1.0	3.3274741172790527	1.3793200254440308
1.0	12650000.0	12660000.0	3.0	3.2370285987854004	1.3477599620819092
1.0	12670000.0	12680000.0	3.0	3.3309855461120605	1.460168480873108
1.0	12710000.0	12720000.0	2.0	4.388258457183838	1.7550098896026611
1.0	12730000.0	12740000.0	7.0	4.512860298156738	1.806006669998169
1.0	12740000.0	12750000.0	1.0	4.789002418518066	1.8968538045883179
1.0	12770000.0	12780000.0	4.0	4.8797478675842285	1.9110724925994873
1.0	13800000.0	13810000.0	5.0	4.635260581970215	1.8579057455062866
1.0	13810000.0	13820000.0	7.0	4.5749993324279785	1.8243129253387451
1.0	14120000.0	14130000.0	3.0	3.1979498863220215	1.340120792388916
1.0	14170000.0	14180000.0	3.0	4.191286563873291	1.6885592937469482
1.0	14190000.0	14200000.0	3.0	4.53794002532959	1.8054163455963135
1.0	14220000.0	14230000.0	2.0	4.666512489318848	1.8496153354644775
1.0	14310000.0	14320000.0	5.0	4.891976356506348	1.9316074848175049
1.0	14350000.0	14360000.0	2.0	4.835711479187012	1.9224967956542969
1.0	14370000.0	14380000.0	0.0	5.1083807945251465	2.0049080848693848
1.0	14390000.0	14400000.0	2.0	5.058541297912598	1.9839200973510742
1.0	14420000.0	14430000.0	2.0	4.863608360290527	1.9132108688354492
1.0	14460000.0	14470000.0	1.0	4.360457420349121	1.746934175491333
1.0	14470000.0	14480000.0	5.0	4.910513401031494	1.9228872060775757
1.0	14480000.0	14490000.0	3.0	5.569579124450684	2.1492862701416016
1.0	14500000.0	14510000.0	1.0	4.971623420715332	1.9442850351333618
1.0	14580000.0	14590000.0	5.0	4.952364444732666	1.9509937763214111
1.0	14590000.0	14600000.0	4.0	5.055082321166992	1.974871277809143
1.0	14610000.0	14620000.0	5.0	4.525232791900635	1.800083875656128
1.0	14690000.0	14700000.0	3.0	4.501962661743164	1.7886664867401123
1.0	14840000.0	14850000.0	2.0	4.060306072235107	1.650625467300415
1.0	14850000.0	14860000.0	1.0	5.003619194030762	1.9605916738510132
1.0	14860000.0	14870000.0	3.0	4.839928150177002	1.904351830482483
1.0	14880000.0	14890000.0	3.0	4.930041313171387	1.9362369775772095
1.0	14950000.0	14960000.0	4.0	4.175997734069824	1.6725183725357056
1.0	15020000.0	15030000.0	5.0	4.011628150939941	1.6158554553985596
1.0	15130000.0	15140000.0	3.0	4.187053680419922	1.6824556589126587
1.0	15150000.0	15160000.0	4.0	4.291352272033691	1.715848684310913
1.0	15190000.0	15200000.0	5.0	4.216064929962158	1.6867679357528687
1.0	15200000.0	15210000.0	5.0	3.6792588233947754	1.5063027143478394
1.0	15220000.0	15230000.0	2.0	4.089673042297363	1.6425777673721313
1.0	15270000.0	15280000.0	2.0	3.6694912910461426	1.5026699304580688
1.0	15500000.0	15510000.0	1.0	3.457064151763916	1.428128957748413
1.0	15510000.0	15520000.0	3.0	3.6147608757019043	1.4777603149414062
1.0	15550000.0	15560000.0	2.0	4.205399990081787	1.6829965114593506
1.0	15630000.0	15640000.0	4.0	3.979053497314453	1.6091760396957397
1.0	15660000.0	15670000.0	4.0	4.015425205230713	1.615539312362671
1.0	15680000.0	15690000.0	2.0	3.999605655670166	1.6133664846420288
1.0	15730000.0	15740000.0	3.0	3.414898633956909	1.614898681640625
1.0	15750000.0	15760000.0	5.0	3.4042975902557373	1.4156790971755981
1.0	15790000.0	15800000.0	4.0	4.095386981964111	1.648017168045044
1.0	15820000.0	15830000.0	1.0	3.367652177810669	1.3976277112960815
1.0	15840000.0	15850000.0	3.0	3.406214952468872	1.407199501991272
1.0	15880000.0	15890000.0	3.0	3.201263427734375	1.3343902826309204
1.0	15910000.0	15920000.0	0.0	3.6890578269958496	1.515516996383667
1.0	15960000.0	15970000.0	5.0	3.038762331008911	1.3263548612594604
1.0	15970000.0	15980000.0	1.0	3.3769924640655518	1.395980954170227
1.0	15980000.0	15990000.0	2.0	3.3789138793945312	1.5284273624420166
1.0	16090000.0	16100000.0	0.0	3.32415509223938	1.3751822710037231
1.0	16170000.0	16180000.0	5.0	3.1808550357818604	1.4934818744659424
1.0	16200000.0	16210000.0	0.0	2.9044225215911865	1.2208219766616821
1.0	16250000.0	16260000.0	1.0	3.2183125019073486	1.5450732707977295
1.0	16310000.0	16320000.0	4.0	3.3539280891418457	1.3993918895721436
1.0	16330000.0	16340000.0	1.0	2.9882941246032715	1.253368616104126
1.0	16340000.0	16350000.0	4.0	3.142332077026367	1.3150383234024048
1.0	16350000.0	16360000.0	0.0	3.3007583618164062	1.3821265697479248
1.0	16360000.0	16370000.0	1.0	3.6912002563476562	1.5306497812271118
1.0	16400000.0	16410000.0	4.0	3.146556854248047	1.3141770362854004
1.0	16490000.0	16500000.0	1.0	3.5075314044952393	1.440629243850708
1.0	16500000.0	16510000.0	5.0	3.3533718585968018	1.387943148612976
1.0	16520000.0	16530000.0	3.0	3.315068006515503	1.3715391159057617
1.0	16530000.0	16540000.0	4.0	3.180241107940674	1.3194832801818848
1.0	16540000.0	16550000.0	1.0	3.453561305999756	1.432811975479126
1.0	16590000.0	16600000.0	2.0	3.498521089553833	1.4407204389572144
1.0	16610000.0	16620000.0	0.0	3.342839479446411	1.38698410987854
1.0	16700000.0	16710000.0	2.0	3.314697265625	1.3726165294647217
1.0	16760000.0	16770000.0	3.0	3.9841346740722656	1.76920485496521
1.0	17010000.0	17020000.0	5.0	5.307602882385254	2.053365707397461
1.0	17300000.0	17310000.0	1.0	3.756913423538208	1.5310550928115845
1.0	17390000.0	17400000.0	3.0	3.7587859630584717	1.533019781112671
1.0	17440000.0	17450000.0	6.0	3.774559736251831	1.5383727550506592
1.0	17480000.0	17490000.0	4.0	4.695959568023682	1.855568528175354
1.0	17520000.0	17530000.0	5.0	3.845202922821045	1.555873990058899
1.0	17540000.0	17550000.0	2.0	4.77811861038208	1.900882363319397
1.0	17550000.0	17560000.0	1.0	4.216395378112793	1.692359209060669
1.0	17560000.0	17570000.0	3.0	4.117825508117676	1.6562566757202148
1.0	17570000.0	17580000.0	4.0	4.302909851074219	1.7155288457870483
1.0	17590000.0	17600000.0	3.0	4.645690441131592	1.834745168685913
1.0	17620000.0	17630000.0	2.0	4.462958335876465	1.7779783010482788
1.0	17630000.0	17640000.0	6.0	4.07663631439209	1.641533613204956
1.0	17750000.0	17760000.0	3.0	3.072911024093628	1.5827748775482178
1.0	17770000.0	17780000.0	2.0	4.171819686889648	1.6824531555175781
1.0	17860000.0	17870000.0	0.0	3.649958372116089	1.492933988571167
1.0	17870000.0	17880000.0	5.0	3.3549582958221436	1.391060471534729
1.0	17880000.0	17890000.0	2.0	3.4265027046203613	1.4164713621139526
1.0	17900000.0	17910000.0	1.0	3.4050045013427734	1.409098744392395
1.0	17990000.0	18000000.0	5.0	3.909148693084717	1.5916216373443604
1.0	18050000.0	18060000.0	3.0	6.363555908203125	2.389859437942505
1.0	18120000.0	18130000.0	5.0	6.747128486633301	2.4886531829833984
1.0	18210000.0	18220000.0	3.0	6.904158592224121	2.5421719551086426
1.0	18250000.0	18260000.0	2.0	6.8827667236328125	2.5248703956604004
1.0	18440000.0	18450000.0	7.0	7.0192999839782715	2.5602691173553467
1.0	18480000.0	18490000.0	5.0	7.858735084533691	2.787105083465576
1.0	18490000.0	18500000.0	5.0	7.318342685699463	2.6452739238739014
1.0	18610000.0	18620000.0	9.0	7.5605316162109375	2.7088072299957275
1.0	18720000.0	18730000.0	1.0	7.141927242279053	2.5921976566314697
1.0	18730000.0	18740000.0	7.0	7.461808204650879	2.690608501434326
1.0	18760000.0	18770000.0	3.0	7.005526065826416	2.5673091411590576
1.0	18780000.0	18790000.0	4.0	6.260130882263184	2.3454995155334473
1.0	18830000.0	18840000.0	5.0	6.390501976013184	2.3913283348083496
1.0	18880000.0	18890000.0	1.0	5.795785903930664	2.2009308338165283
1.0	18910000.0	18920000.0	7.0	5.894881248474121	2.239262819290161
1.0	18920000.0	18930000.0	4.0	5.800544738769531	2.205127716064453
1.0	18940000.0	18950000.0	7.0	5.924437522888184	2.2454986572265625
1.0	18960000.0	18970000.0	8.0	6.105408668518066	2.314239740371704
1.0	19030000.0	19040000.0	6.0	5.964697360992432	2.2615675926208496
1.0	19050000.0	19060000.0	1.0	5.822687149047852	2.21343731880188
1.0	19060000.0	19070000.0	5.0	5.6170196533203125	2.1569933891296387
1.0	19110000.0	19120000.0	2.0	5.980609893798828	2.2718966007232666
1.0	19130000.0	19140000.0	5.0	5.417882442474365	2.0896923542022705
1.0	19240000.0	19250000.0	2.0	3.559621810913086	1.4673244953155518
1.0	19300000.0	19310000.0	4.0	4.125211715698242	1.6634353399276733
1.0	19340000.0	19350000.0	7.0	3.4001426696777344	1.4002528190612793
1.0	19440000.0	19450000.0	1.0	4.256814479827881	3.9566078186035156
1.0	19450000.0	19460000.0	3.0	3.166189432144165	1.918235421180725
1.0	19520000.0	19530000.0	3.0	2.7586252689361572	1.39187753200531
1.0	19580000.0	19590000.0	3.0	2.8328235149383545	1.3046648502349854
1.0	19620000.0	19630000.0	0.0	3.4045417308807373	1.40934157371521
1.0	19630000.0	19640000.0	0.0	3.139467716217041	1.3523708581924438
1.0	19840000.0	19850000.0	3.0	4.191107749938965	1.6863059997558594
1.0	19880000.0	19890000.0	2.0	4.088131904602051	1.6484804153442383
1.0	19900000.0	19910000.0	2.0	3.914111614227295	1.5854274034500122
1.0	19910000.0	19920000.0	1.0	3.919373035430908	1.599478006362915
1.0	20030000.0	20040000.0	1.0	3.1146016120910645	1.301666498184204
1.0	20090000.0	20100000.0	4.0	3.5784759521484375	1.468827247619629
1.0	20110000.0	20120000.0	2.0	3.6663010120391846	1.5028116703033447
1.0	20160000.0	20170000.0	5.0	5.164156913757324	2.0159099102020264
1.0	20170000.0	20180000.0	4.0	5.223237037658691	2.029853582382202
1.0	20180000.0	20190000.0	5.0	5.379420280456543	2.081056594848633
1.0	20230000.0	20240000.0	6.0	3.858375072479248	1.6269493103027344
1.0	20420000.0	20430000.0	7.0	6.531765937805176	2.4194321632385254
1.0	20460000.0	20470000.0	7.0	6.388815402984619	2.382246494293213
1.0	20480000.0	20490000.0	13.0	6.29681921005249	2.3684933185577393
1.0	20520000.0	20530000.0	3.0	5.862898349761963	2.227752685546875
1.0	20540000.0	20550000.0	4.0	6.7565717697143555	2.4850337505340576
1.0	20680000.0	20690000.0	11.0	5.794302463531494	2.216108798980713
1.0	20690000.0	20700000.0	10.0	7.209094047546387	2.620856761932373
1.0	20710000.0	20720000.0	6.0	7.658204555511475	2.7356324195861816
1.0	20720000.0	20730000.0	7.0	7.8868818283081055	2.7950451374053955
1.0	20730000.0	20740000.0	2.0	7.45035457611084	2.6759848594665527
1.0	20790000.0	20800000.0	7.0	6.9998674392700195	2.570603132247925
1.0	20820000.0	20830000.0	5.0	4.4840521812438965	1.9922536611557007
1.0	20880000.0	20890000.0	7.0	5.494197845458984	2.1296658515930176
1.0	20900000.0	20910000.0	8.0	4.899766445159912	1.9249788522720337
1.0	20960000.0	20970000.0	2.0	4.068613529205322	1.6513830423355103
1.0	20980000.0	20990000.0	2.0	3.7726922035217285	1.796020746231079
1.0	21020000.0	21030000.0	5.0	3.6265759468078613	1.4856160879135132
1.0	21050000.0	21060000.0	3.0	3.3781726360321045	1.397297978401184
1.0	21090000.0	21100000.0	1.0	3.265369415283203	1.5361965894699097
1.0	21170000.0	21180000.0	1.0	2.673142910003662	1.1347510814666748
1.0	21180000.0	21190000.0	2.0	2.742077350616455	1.162329912185669
1.0	21240000.0	21250000.0	1.0	2.8550124168395996	1.1976531744003296
1.0	21340000.0	21350000.0	3.0	3.1018693447113037	1.2966197729110718
1.0	21360000.0	21370000.0	1.0	3.251924514770508	1.3505979776382446
1.0	21530000.0	21540000.0	2.0	4.365060329437256	1.7470645904541016
1.0	21570000.0	21580000.0	3.0	3.549346446990967	1.473101258277893
1.0	21600000.0	21610000.0	1.0	3.6639907360076904	1.5057439804077148
1.0	21610000.0	21620000.0	3.0	3.5013279914855957	1.441744089126587
1.0	21650000.0	21660000.0	1.0	3.498095750808716	1.4425113201141357
1.0	21690000.0	21700000.0	3.0	4.1470441818237305	1.6602866649627686
1.0	21930000.0	21940000.0	5.0	3.0955874919891357	1.2943037748336792
1.0	22010000.0	22020000.0	3.0	3.1366515159606934	1.3193191289901733
1.0	22020000.0	22030000.0	2.0	3.212123394012451	1.334566354751587
1.0	22040000.0	22050000.0	0.0	3.2096686363220215	1.3865001201629639
1.0	22160000.0	22170000.0	3.0	3.2818305492401123	1.5424253940582275
1.0	22260000.0	22270000.0	2.0	3.1897101402282715	1.3260986804962158
1.0	22270000.0	22280000.0	2.0	3.319927215576172	1.3797060251235962
1.0	22540000.0	22550000.0	0.0	3.817673444747925	1.5484243631362915
1.0	22580000.0	22590000.0	1.0	3.516509532928467	1.4457908868789673
1.0	22600000.0	22610000.0	1.0	3.821314573287964	1.5524473190307617
1.0	22640000.0	22650000.0	5.0	3.6752750873565674	1.4985363483428955
1.0	22700000.0	22710000.0	3.0	4.154524326324463	1.6716934442520142
1.0	22730000.0	22740000.0	3.0	4.208728790283203	1.6868005990982056
1.0	22760000.0	22770000.0	1.0	4.247621536254883	1.7063995599746704
1.0	22780000.0	22790000.0	2.0	3.4791862964630127	1.4317443370819092
1.0	22850000.0	22860000.0	2.0	3.355538845062256	1.3996703624725342
1.0	22920000.0	22930000.0	3.0	4.802746295928955	1.9248783588409424
1.0	22940000.0	22950000.0	2.0	4.668650150299072	1.863660216331482
1.0	22990000.0	23000000.0	4.0	4.210541725158691	1.6899827718734741
1.0	23030000.0	23040000.0	4.0	3.9326720237731934	1.5962165594100952
1.0	23100000.0	23110000.0	2.0	4.636435031890869	1.833021879196167
1.0	23170000.0	23180000.0	5.0	5.032090663909912	1.961128830909729
1.0	23290000.0	23300000.0	3.0	3.492356777191162	1.4340100288391113
1.0	23420000.0	23430000.0	2.0	2.983100414276123	1.2504451274871826
1.0	23440000.0	23450000.0	1.0	3.0535454750061035	1.2783215045928955
1.0	23460000.0	23470000.0	4.0	3.368029832839966	1.3941446542739868
1.0	23470000.0	23480000.0	1.0	3.6384716033935547	1.4910881519317627
1.0	23490000.0	23500000.0	2.0	3.713059186935425	1.5409172773361206
1.0	23540000.0	23550000.0	4.0	4.543566703796387	1.80906081199646
1.0	23550000.0	23560000.0	5.0	4.64990758895874	1.848486304283142
1.0	23570000.0	23580000.0	7.0	4.965017795562744	1.9495441913604736
1.0	23580000.0	23590000.0	2.0	5.3606953620910645	2.084165334701538
1.0	23610000.0	23620000.0	2.0	3.7432732582092285	1.530691146850586
1.0	23650000.0	23660000.0	2.0	3.316929340362549	1.3832871913909912
1.0	23690000.0	23700000.0	2.0	3.54278302192688	1.618267297744751
1.0	23720000.0	23730000.0	2.0	3.2526402473449707	1.355195164680481
1.0	23730000.0	23740000.0	2.0	3.1734871864318848	1.3184916973114014
1.0	23740000.0	23750000.0	4.0	3.0647473335266113	1.2861238718032837
1.0	23760000.0	23770000.0	3.0	3.217864990234375	1.341116189956665
1.0	23810000.0	23820000.0	0.0	3.5516650676727295	1.4747191667556763
1.0	23860000.0	23870000.0	2.0	3.623291015625	1.4873812198638916
1.0	23870000.0	23880000.0	2.0	3.670905351638794	1.494457721710205
1.0	23950000.0	23960000.0	3.0	4.190389633178711	1.6824661493301392
1.0	23980000.0	23990000.0	5.0	4.297056198120117	1.722102165222168
1.0	24000000.0	24010000.0	5.0	4.465695858001709	1.7903735637664795
1.0	24020000.0	24030000.0	1.0	3.2065720558166504	1.6657683849334717
1.0	24120000.0	24130000.0	4.0	2.8623647689819336	1.50033700466156
1.0	24190000.0	24200000.0	2.0	3.3057045936584473	1.3744103908538818
1.0	24220000.0	24230000.0	1.0	3.2069785594940186	1.3331724405288696
1.0	24250000.0	24260000.0	2.0	2.6523146629333496	1.127214789390564
1.0	24280000.0	24290000.0	1.0	3.4500725269317627	1.5081294775009155
1.0	24330000.0	24340000.0	0.0	2.8252933025360107	1.1897660493850708
1.0	24380000.0	24390000.0	2.0	3.2031149864196777	1.343841314315796
1.0	24480000.0	24490000.0	3.0	3.5960190296173096	1.4757397174835205
1.0	24530000.0	24540000.0	2.0	3.795677661895752	1.5562317371368408
1.0	24680000.0	24690000.0	4.0	3.213487148284912	1.3384701013565063
1.0	24720000.0	24730000.0	1.0	3.269442319869995	1.3566275835037231
1.0	24760000.0	24770000.0	1.0	3.1655240058898926	1.3186252117156982
1.0	24810000.0	24820000.0	2.0	3.1192259788513184	1.3058598041534424
1.0	24820000.0	24830000.0	3.0	3.16198992729187	1.315927267074585
1.0	24870000.0	24880000.0	4.0	3.4443535804748535	1.416851282119751
1.0	24950000.0	24960000.0	6.0	4.310865879058838	1.734459638595581
1.0	24960000.0	24970000.0	3.0	4.072011470794678	1.6655426025390625
1.0	25010000.0	25020000.0	8.0	3.8072280883789062	1.5463063716888428
1.0	25040000.0	25050000.0	8.0	3.7708327770233154	1.538236379623413
1.0	25050000.0	25060000.0	2.0	3.580216884613037	1.465298056602478
1.0	25130000.0	25140000.0	3.0	3.3241848945617676	1.3729660511016846
1.0	25200000.0	25210000.0	2.0	3.7896652221679688	1.542421579360962
1.0	25220000.0	25230000.0	6.0	3.742769718170166	1.522990345954895
1.0	25240000.0	25250000.0	2.0	3.779104709625244	1.5397058725357056
1.0	25250000.0	25260000.0	2.0	3.7950878143310547	1.552223563194275
1.0	25280000.0	25290000.0	4.0	4.139283657073975	1.6657203435897827
1.0	25360000.0	25370000.0	4.0	4.645046234130859	1.8336101770401
1.0	25380000.0	25390000.0	7.0	4.612093925476074	1.8277168273925781
1.0	25460000.0	25470000.0	8.0	4.246071815490723	1.6960914134979248
1.0	25550000.0	25560000.0	4.0	3.7035765647888184	1.7345736026763916
1.0	25660000.0	25670000.0	3.0	2.6437816619873047	2.086568832397461
1.0	25760000.0	25770000.0	3.0	3.2411930561065674	1.3420088291168213
1.0	25780000.0	25790000.0	0.0	3.1959307193756104	1.329077124595642
1.0	25900000.0	25910000.0	3.0	2.995051622390747	1.255251407623291
1.0	25940000.0	25950000.0	2.0	3.047117233276367	1.278064489364624
1.0	25960000.0	25970000.0	1.0	3.1863670349121094	1.3356748819351196
1.0	26020000.0	26030000.0	4.0	3.017895460128784	1.2623448371887207
1.0	26030000.0	26040000.0	2.0	2.959535598754883	1.2396571636199951
1.0	26040000.0	26050000.0	0.0	3.133181571960449	1.307822585105896
1.0	26100000.0	26110000.0	0.0	3.0351181030273438	1.2697031497955322
1.0	26190000.0	26200000.0	6.0	2.994534969329834	1.2570314407348633
1.0	26240000.0	26250000.0	0.0	3.496217727661133	1.435826063156128
1.0	26260000.0	26270000.0	5.0	3.8704757690429688	1.5739589929580688
1.0	26290000.0	26300000.0	1.0	3.524399995803833	1.4537369012832642
1.0	26320000.0	26330000.0	3.0	3.7745652198791504	1.539719581604004
1.0	26330000.0	26340000.0	3.0	4.203392505645752	1.6903501749038696
1.0	26350000.0	26360000.0	4.0	3.7106335163116455	1.5115365982055664
1.0	26430000.0	26440000.0	2.0	3.6140594482421875	1.6021411418914795
1.0	26510000.0	26520000.0	3.0	3.1627585887908936	1.3177802562713623
1.0	26520000.0	26530000.0	2.0	3.4436817169189453	1.4300750494003296
1.0	26610000.0	26620000.0	5.0	3.3838112354278564	1.4029436111450195
1.0	26630000.0	26640000.0	3.0	4.055855751037598	1.6675739288330078
1.0	26840000.0	26850000.0	4.0	3.8614044189453125	1.5701509714126587
1.0	26860000.0	26870000.0	4.0	3.1278672218322754	1.3100742101669312
1.0	26910000.0	26920000.0	6.0	4.216958522796631	1.7061874866485596
1.0	26920000.0	26930000.0	1.0	3.956209897994995	1.6056816577911377
1.0	26990000.0	27000000.0	1.0	4.125279426574707	1.666420340538025
1.0	27010000.0	27020000.0	1.0	3.764014720916748	1.5291420221328735
1.0	27050000.0	27060000.0	3.0	3.079807758331299	1.4671447277069092
1.0	27080000.0	27090000.0	2.0	3.2494213581085205	1.588708519935608
1.0	27260000.0	27270000.0	4.0	3.515221357345581	1.49788498878479
1.0	27270000.0	27280000.0	1.0	3.512638568878174	1.4912029504776
1.0	27300000.0	27310000.0	2.0	4.009934425354004	1.6207067966461182
1.0	27320000.0	27330000.0	2.0	3.358915328979492	1.3916982412338257
1.0	27470000.0	27480000.0	4.0	3.0585579872131348	1.2823686599731445
1.0	27540000.0	27550000.0	3.0	3.7344412803649902	1.5359103679656982
1.0	27590000.0	27600000.0	2.0	3.1008729934692383	1.293731689453125
1.0	27630000.0	27640000.0	3.0	2.9097962379455566	1.2219085693359375
1.0	27790000.0	27800000.0	1.0	3.235010862350464	1.345320463180542
1.0	27810000.0	27820000.0	4.0	3.4501919746398926	2.2009174823760986
1.0	27830000.0	27840000.0	6.0	3.3505256175994873	1.3886891603469849
1.0	27860000.0	27870000.0	2.0	3.182818651199341	1.3287317752838135
1.0	28040000.0	28050000.0	8.0	3.5495522022247314	1.4615809917449951
1.0	28080000.0	28090000.0	2.0	3.182730197906494	1.3247450590133667
1.0	28150000.0	28160000.0	3.0	3.5749106407165527	1.6171916723251343
1.0	28370000.0	28380000.0	5.0	3.0693860054016113	1.2819302082061768
1.0	28460000.0	28470000.0	1.0	4.236520767211914	1.6983692646026611
1.0	28560000.0	28570000.0	1.0	3.4696145057678223	1.531292200088501
1.0	28800000.0	28810000.0	2.0	2.8817873001098633	1.2210901975631714
1.0	28830000.0	28840000.0	3.0	3.6164040565490723	2.2090365886688232
1.0	28840000.0	28850000.0	6.0	2.861877918243408	1.2081081867218018
1.0	28850000.0	28860000.0	2.0	3.1798534393310547	1.342584252357483
1.0	29010000.0	29020000.0	5.0	3.23170804977417	1.3438268899917603
1.0	29200000.0	29210000.0	5.0	4.3705315589904785	1.7417291402816772
1.0	29280000.0	29290000.0	5.0	3.5100951194763184	1.4507485628128052
1.0	29330000.0	29340000.0	4.0	3.0486648082733154	1.272757649421692
1.0	29350000.0	29360000.0	0.0	3.205439329147339	1.3347909450531006
1.0	29390000.0	29400000.0	2.0	3.037226915359497	1.2684427499771118
1.0	29440000.0	29450000.0	2.0	2.9340145587921143	1.23140549659729
1.0	29450000.0	29460000.0	3.0	3.2367217540740967	1.3598029613494873
1.0	29480000.0	29490000.0	2.0	2.977719306945801	1.29800546169281
1.0	29560000.0	29570000.0	2.0	3.619419813156128	1.4832699298858643
1.0	29590000.0	29600000.0	4.0	3.5606255531311035	1.4579250812530518
1.0	29610000.0	29620000.0	2.0	3.7336692810058594	1.5233519077301025
1.0	29620000.0	29630000.0	4.0	3.6372954845428467	1.4853202104568481
1.0	29680000.0	29690000.0	4.0	4.587440490722656	1.8189308643341064
1.0	29710000.0	29720000.0	4.0	4.767036437988281	1.8757402896881104
1.0	29810000.0	29820000.0	8.0	4.679708003997803	1.8532596826553345
1.0	30070000.0	30080000.0	8.0	5.814953804016113	2.237882614135742
1.0	30090000.0	30100000.0	7.0	5.930571556091309	2.255929946899414
1.0	30160000.0	30170000.0	12.0	6.6682024002075195	2.462125778198242
1.0	30210000.0	30220000.0	5.0	7.876105308532715	2.802435874938965
1.0	30290000.0	30300000.0	10.0	7.378594875335693	2.65761137008667
1.0	30340000.0	30350000.0	10.0	8.263090133666992	2.8914592266082764
1.0	30400000.0	30410000.0	5.0	8.53979778289795	2.953097343444824
1.0	30490000.0	30500000.0	4.0	8.144906997680664	2.8622286319732666
1.0	30510000.0	30520000.0	4.0	10.224603652954102	3.322571277618408
1.0	30650000.0	30660000.0	7.0	8.463705062866211	2.9337193965911865
1.0	30680000.0	30690000.0	5.0	8.798104286193848	3.0144882202148438
1.0	30690000.0	30700000.0	11.0	8.416187286376953	2.922431468963623
1.0	30820000.0	30830000.0	6.0	6.700417995452881	2.4689111709594727
1.0	30890000.0	30900000.0	2.0	5.593003273010254	2.1447067260742188
1.0	30920000.0	30930000.0	3.0	5.6269426345825195	2.1534087657928467
1.0	30940000.0	30950000.0	8.0	6.133347511291504	2.3046212196350098
1.0	30950000.0	30960000.0	7.0	6.191704750061035	2.3327038288116455
1.0	30980000.0	30990000.0	5.0	5.789438247680664	2.196016311645508
1.0	31000000.0	31010000.0	2.0	6.674012660980225	2.4687957763671875
1.0	31060000.0	31070000.0	3.0	6.393531322479248	2.3856430053710938
1.0	31090000.0	31100000.0	7.0	5.393970012664795	2.086897373199463
1.0	31120000.0	31130000.0	4.0	5.138317584991455	2.0049891471862793
1.0	31170000.0	31180000.0	5.0	5.745633125305176	2.182338237762451
1.0	31180000.0	31190000.0	0.0	6.010744571685791	2.269406795501709
1.0	31210000.0	31220000.0	2.0	5.735869884490967	2.18847918510437
1.0	31260000.0	31270000.0	10.0	5.820433616638184	2.2108945846557617
1.0	31270000.0	31280000.0	1.0	5.494124889373779	2.105475902557373
1.0	31360000.0	31370000.0	4.0	3.9998488426208496	1.6130523681640625
1.0	31460000.0	31470000.0	2.0	3.205670118331909	1.3381422758102417
1.0	31470000.0	31480000.0	4.0	3.149548053741455	1.3181523084640503
1.0	31570000.0	31580000.0	3.0	4.865921974182129	1.9103944301605225
1.0	31800000.0	31810000.0	3.0	3.3877761363983154	1.3967769145965576
1.0	31820000.0	31830000.0	4.0	3.046079635620117	1.2753406763076782
1.0	31830000.0	31840000.0	2.0	3.206855058670044	1.3374202251434326
1.0	31860000.0	31870000.0	1.0	3.410308361053467	1.4035309553146362
1.0	31910000.0	31920000.0	4.0	5.03225040435791	1.9783775806427002
1.0	31970000.0	31980000.0	6.0	5.312711238861084	2.066432476043701
1.0	32030000.0	32040000.0	3.0	4.862761497497559	1.9032394886016846
1.0	32110000.0	32120000.0	2.0	3.420361042022705	1.459120750427246
1.0	32140000.0	32150000.0	3.0	3.2106540203094482	1.3356873989105225
1.0	32180000.0	32190000.0	2.0	3.3407249450683594	1.3910850286483765
1.0	32200000.0	32210000.0	2.0	3.220294237136841	1.3371796607971191
1.0	32270000.0	32280000.0	2.0	3.9352450370788574	1.597665548324585
1.0	32310000.0	32320000.0	5.0	3.631533145904541	1.4886858463287354
1.0	32320000.0	32330000.0	1.0	3.8281922340393066	1.5555403232574463
1.0	32330000.0	32340000.0	6.0	3.938885450363159	1.6076961755752563
1.0	32550000.0	32560000.0	4.0	3.3443877696990967	1.389628529548645
1.0	32570000.0	32580000.0	1.0	3.3270156383514404	1.546940803527832
1.0	32660000.0	32670000.0	1.0	3.387697219848633	1.5276652574539185
1.0	32700000.0	32710000.0	1.0	3.8252501487731934	1.5566853284835815
1.0	32800000.0	32810000.0	4.0	3.776641845703125	1.5396687984466553
1.0	32860000.0	32870000.0	5.0	4.216029167175293	1.7054164409637451
1.0	32960000.0	32970000.0	3.0	4.484178066253662	1.7895673513412476
1.0	33030000.0	33040000.0	1.0	3.9884274005889893	1.615944266319275
1.0	33040000.0	33050000.0	3.0	3.8383548259735107	1.5604664087295532
1.0	33060000.0	33070000.0	3.0	3.2477498054504395	1.3499819040298462
1.0	33090000.0	33100000.0	7.0	3.123948574066162	1.3027024269104004
1.0	33220000.0	33230000.0	1.0	2.9005837440490723	1.2201932668685913
1.0	33360000.0	33370000.0	5.0	3.2066314220428467	1.3408924341201782
1.0	33420000.0	33430000.0	4.0	3.0691041946411133	1.2797199487686157
1.0	33490000.0	33500000.0	0.0	2.8810782432556152	1.2148796319961548
1.0	33640000.0	33650000.0	3.0	3.4177584648132324	1.4152957201004028
1.0	33880000.0	33890000.0	6.0	3.9383902549743652	1.5923259258270264
1.0	33990000.0	34000000.0	4.0	5.597267150878906	2.147193431854248
1.0	34150000.0	34160000.0	7.0	7.1684417724609375	2.6016769409179688
1.0	34160000.0	34170000.0	9.0	7.418702602386475	2.6717772483825684
1.0	34180000.0	34190000.0	4.0	7.771679878234863	2.7612600326538086
1.0	34210000.0	34220000.0	7.0	7.797811031341553	2.7694778442382812
1.0	34340000.0	34350000.0	7.0	8.68751049041748	2.9886908531188965
1.0	34350000.0	34360000.0	10.0	7.432942867279053	2.6768529415130615
1.0	34470000.0	34480000.0	14.0	10.251771926879883	3.324969530105591
1.0	34510000.0	34520000.0	10.0	11.201614379882812	3.5005085468292236
1.0	34520000.0	34530000.0	11.0	11.121011734008789	3.4863669872283936
1.0	34530000.0	34540000.0	18.0	10.419824600219727	3.357501983642578
1.0	34550000.0	34560000.0	8.0	8.438819885253906	2.9337220191955566
1.0	34590000.0	34600000.0	10.0	10.379709243774414	3.3497989177703857
1.0	34600000.0	34610000.0	3.0	10.345954895019531	3.343318462371826
1.0	34690000.0	34700000.0	5.0	10.656251907348633	3.402444362640381
1.0	34700000.0	34710000.0	10.0	10.117403030395508	3.29887318611145
1.0	34730000.0	34740000.0	17.0	9.292844772338867	3.126624822616577
1.0	34750000.0	34760000.0	6.0	10.18686580657959	3.3120083808898926
1.0	34760000.0	34770000.0	6.0	10.255958557128906	3.3257603645324707
1.0	34770000.0	34780000.0	12.0	10.385320663452148	3.351569414138794
1.0	34810000.0	34820000.0	7.0	10.023200035095215	3.279285430908203
1.0	34850000.0	34860000.0	7.0	9.096240043640137	3.0812880992889404
1.0	34920000.0	34930000.0	8.0	8.9386568069458	3.045689105987549
1.0	35000000.0	35010000.0	9.0	8.84918212890625	3.0276408195495605
1.0	35010000.0	35020000.0	6.0	9.322047233581543	3.1364150047302246
1.0	35140000.0	35150000.0	14.0	7.4731292724609375	2.686509609222412
1.0	35150000.0	35160000.0	9.0	7.411364555358887	2.67055082321167
1.0	35190000.0	35200000.0	6.0	7.102877616882324	2.5884292125701904
1.0	35200000.0	35210000.0	7.0	6.136287212371826	2.300736427307129
1.0	35220000.0	35230000.0	1.0	4.671616554260254	1.8601837158203125
1.0	35240000.0	35250000.0	1.0	4.998772621154785	1.9594552516937256
1.0	35320000.0	35330000.0	1.0	4.0854291915893555	1.8198280334472656
1.0	35400000.0	35410000.0	7.0	5.957726001739502	2.2626359462738037
1.0	35510000.0	35520000.0	2.0	5.027594566345215	1.972928762435913
1.0	35660000.0	35670000.0	5.0	3.951737880706787	1.599269151687622
1.0	35670000.0	35680000.0	3.0	4.449944972991943	1.7828600406646729
1.0	35710000.0	35720000.0	2.0	4.689854145050049	1.8739570379257202
1.0	35740000.0	35750000.0	1.0	3.472369432449341	1.4346966743469238
1.0	35770000.0	35780000.0	2.0	3.321643352508545	1.3758268356323242
1.0	35800000.0	35810000.0	1.0	3.130979537963867	1.3030706644058228
1.0	35820000.0	35830000.0	2.0	3.0983376502990723	1.29624342918396
1.0	35870000.0	35880000.0	1.0	3.0608716011047363	1.3322601318359375
1.0	35940000.0	35950000.0	2.0	3.2009246349334717	1.332822322845459
1.0	35970000.0	35980000.0	2.0	3.1636955738067627	1.3144477605819702
1.0	36080000.0	36090000.0	1.0	3.6171011924743652	1.4875426292419434
1.0	36110000.0	36120000.0	5.0	5.216433048248291	2.036475419998169
1.0	36190000.0	36200000.0	3.0	4.766533374786377	1.8737614154815674
1.0	36220000.0	36230000.0	4.0	4.179680824279785	1.6841609477996826
1.0	36340000.0	36350000.0	4.0	4.737889289855957	1.938409447669983
1.0	36380000.0	36390000.0	1.0	3.0293965339660645	1.5069029331207275
1.0	36500000.0	36510000.0	17.0	2.9710397720336914	1.244415521621704
1.0	36520000.0	36530000.0	1.0	3.5144500732421875	1.445427656173706
1.0	36700000.0	36710000.0	1.0	3.1951820850372314	1.3297065496444702
1.0	36910000.0	36920000.0	4.0	5.0497565269470215	1.9708023071289062
1.0	36930000.0	36940000.0	1.0	5.0123395919799805	1.9560768604278564
1.0	37000000.0	37010000.0	7.0	5.744580268859863	2.1912007331848145
1.0	37060000.0	37070000.0	6.0	8.391534805297852	2.9238839149475098
1.0	37160000.0	37170000.0	11.0	8.831742286682129	3.0219264030456543
1.0	37180000.0	37190000.0	10.0	9.863362312316895	3.2471835613250732
1.0	37230000.0	37240000.0	6.0	9.897275924682617	3.2534103393554688
1.0	37240000.0	37250000.0	7.0	9.941308975219727	3.262411117553711
1.0	37330000.0	37340000.0	10.0	8.303982734680176	2.894698143005371
1.0	37340000.0	37350000.0	12.0	8.892621994018555	3.0365023612976074
1.0	37350000.0	37360000.0	6.0	9.084419250488281	3.0784008502960205
1.0	37600000.0	37610000.0	6.0	8.42622184753418	2.9304065704345703
1.0	37630000.0	37640000.0	12.0	8.963366508483887	3.0515096187591553
1.0	37740000.0	37750000.0	5.0	9.762336730957031	3.226052761077881
1.0	37780000.0	37790000.0	8.0	9.90153694152832	3.2545218467712402
1.0	37870000.0	37880000.0	16.0	6.550602912902832	2.438924551010132
1.0	37910000.0	37920000.0	2.0	5.526552677154541	2.1175026893615723
1.0	38100000.0	38110000.0	7.0	6.272288799285889	2.358734369277954
1.0	38110000.0	38120000.0	2.0	6.64697790145874	2.4734928607940674
1.0	38120000.0	38130000.0	11.0	6.367671966552734	2.3788161277770996
1.0	38130000.0	38140000.0	8.0	6.745340824127197	2.493443250656128
1.0	38240000.0	38250000.0	9.0	6.3256096839904785	2.399359941482544
1.0	38260000.0	38270000.0	1.0	4.367425441741943	1.7974636554718018
1.0	38310000.0	38320000.0	4.0	3.6136622428894043	1.4861822128295898
1.0	38400000.0	38410000.0	5.0	3.5266823768615723	1.460554838180542
1.0	38410000.0	38420000.0	3.0	3.91441011428833	1.6203769445419312
1.0	38420000.0	38430000.0	1.0	3.3611762523651123	1.4207121133804321
1.0	38530000.0	38540000.0	3.0	3.7583305835723877	1.5279461145401
1.0	38600000.0	38610000.0	4.0	4.086722373962402	1.6464802026748657
1.0	38630000.0	38640000.0	3.0	5.065020561218262	1.9831607341766357
1.0	38710000.0	38720000.0	4.0	6.243874549865723	2.3454103469848633
1.0	38780000.0	38790000.0	5.0	6.885258674621582	2.531747341156006
1.0	38820000.0	38830000.0	9.0	6.88791036605835	2.531094789505005
1.0	38870000.0	38880000.0	5.0	7.0576629638671875	2.583341121673584
1.0	38950000.0	38960000.0	7.0	6.168619632720947	2.320497989654541
1.0	38980000.0	38990000.0	2.0	6.508436679840088	2.4206647872924805
1.0	38990000.0	39000000.0	3.0	6.2770514488220215	2.3561365604400635
1.0	39040000.0	39050000.0	3.0	6.582180023193359	2.4381344318389893
1.0	39050000.0	39060000.0	6.0	6.173951148986816	2.318837881088257
1.0	39060000.0	39070000.0	7.0	6.324406623840332	2.3713271617889404
1.0	39110000.0	39120000.0	7.0	6.6628594398498535	2.475710391998291
1.0	39150000.0	39160000.0	4.0	6.351496696472168	2.3739781379699707
1.0	39160000.0	39170000.0	4.0	6.743127346038818	2.498450756072998
1.0	39240000.0	39250000.0	2.0	6.075615882873535	2.288778781890869
1.0	39270000.0	39280000.0	5.0	5.736902713775635	2.1865158081054688
1.0	39290000.0	39300000.0	7.0	5.427369117736816	2.086369752883911
1.0	39340000.0	39350000.0	6.0	4.9413042068481445	1.941946029663086
1.0	39510000.0	39520000.0	4.0	3.431356430053711	1.4130035638809204
1.0	39580000.0	39590000.0	2.0	3.1954872608184814	1.3277251720428467
1.0	39610000.0	39620000.0	1.0	3.2635178565979004	1.3564279079437256
1.0	39620000.0	39630000.0	3.0	3.161226749420166	1.3179943561553955
1.0	39650000.0	39660000.0	2.0	3.0420026779174805	1.2750904560089111
1.0	39670000.0	39680000.0	3.0	3.006211757659912	1.2549259662628174
1.0	39680000.0	39690000.0	1.0	2.994490385055542	1.2546312808990479
1.0	39690000.0	39700000.0	2.0	2.9560749530792236	1.245285987854004
1.0	39780000.0	39790000.0	2.0	3.3995423316955566	1.7013304233551025
1.0	39820000.0	39830000.0	5.0	3.3146064281463623	1.6439517736434937
1.0	39830000.0	39840000.0	4.0	4.341486930847168	3.9207215309143066
1.0	39930000.0	39940000.0	2.0	3.261303424835205	1.429771065711975
1.0	39970000.0	39980000.0	3.0	4.094851016998291	1.651542067527771
1.0	40000000.0	40010000.0	3.0	3.731412172317505	1.5266799926757812
1.0	40030000.0	40040000.0	1.0	3.8027396202087402	2.693718671798706
1.0	40060000.0	40070000.0	5.0	5.0233964920043945	1.9747565984725952
1.0	40090000.0	40100000.0	6.0	4.879881858825684	1.9236266613006592
1.0	40100000.0	40110000.0	5.0	4.7065582275390625	1.8595860004425049
1.0	40150000.0	40160000.0	1.0	4.346334934234619	1.7482439279556274
1.0	40180000.0	40190000.0	5.0	4.338606834411621	1.728965401649475
1.0	40240000.0	40250000.0	5.0	4.781186103820801	1.9121286869049072
1.0	40340000.0	40350000.0	3.0	3.8426527976989746	1.625265121459961
1.0	40370000.0	40380000.0	1.0	5.227809906005859	2.0348265171051025
1.0	40410000.0	40420000.0	2.0	5.418366432189941	2.0899462699890137
1.0	40520000.0	40530000.0	4.0	4.1923089027404785	1.7149873971939087
1.0	40530000.0	40540000.0	4.0	3.9873173236846924	2.1951534748077393
1.0	40550000.0	40560000.0	0.0	4.3363356590271	1.757348656654358
1.0	40570000.0	40580000.0	5.0	5.5306925773620605	2.1301257610321045
1.0	40610000.0	40620000.0	4.0	4.921990871429443	1.9211994409561157
1.0	40620000.0	40630000.0	5.0	4.299553871154785	1.870338797569275
1.0	40630000.0	40640000.0	10.0	3.9178683757781982	1.5956224203109741
1.0	40680000.0	40690000.0	3.0	3.685347080230713	1.5090004205703735
1.0	40750000.0	40760000.0	0.0	3.0666263103485107	1.2912479639053345
1.0	40910000.0	40920000.0	2.0	4.804647445678711	1.8925268650054932
1.0	40920000.0	40930000.0	2.0	4.099689960479736	1.6636085510253906
1.0	40980000.0	40990000.0	6.0	5.565088272094727	2.159376621246338
1.0	41040000.0	41050000.0	3.0	6.303256511688232	2.365943670272827
1.0	41060000.0	41070000.0	3.0	6.443942070007324	2.4049391746520996
1.0	41150000.0	41160000.0	1.0	3.8764147758483887	1.699720025062561
1.0	41170000.0	41180000.0	3.0	3.7656588554382324	1.5450499057769775
1.0	41260000.0	41270000.0	5.0	3.8995795249938965	1.5887051820755005
1.0	41280000.0	41290000.0	2.0	4.810951232910156	1.8924694061279297
1.0	41390000.0	41400000.0	5.0	4.737597942352295	1.8689677715301514
1.0	41420000.0	41430000.0	3.0	4.379494667053223	1.7516311407089233
1.0	41460000.0	41470000.0	1.0	3.1028454303741455	1.4976726770401
1.0	41480000.0	41490000.0	3.0	3.228287935256958	1.3426315784454346
1.0	41520000.0	41530000.0	1.0	3.0146090984344482	1.2654591798782349
1.0	41590000.0	41600000.0	3.0	2.9821419715881348	1.2484713792800903
1.0	41610000.0	41620000.0	0.0	3.005664348602295	1.2601263523101807
1.0	41620000.0	41630000.0	0.0	3.143078327178955	1.3112155199050903
1.0	41660000.0	41670000.0	2.0	3.2966206073760986	1.3644020557403564
1.0	41680000.0	41690000.0	3.0	3.256970167160034	1.3530582189559937
1.0	41690000.0	41700000.0	2.0	3.2305636405944824	1.341741919517517
1.0	41710000.0	41720000.0	5.0	3.526796340942383	1.4435298442840576
1.0	41720000.0	41730000.0	1.0	3.9200921058654785	1.592796802520752
1.0	41780000.0	41790000.0	2.0	3.5950446128845215	1.4706213474273682
1.0	41840000.0	41850000.0	0.0	3.502737045288086	1.4473907947540283
1.0	41890000.0	41900000.0	5.0	3.6138863563537598	1.4776475429534912
1.0	41920000.0	41930000.0	5.0	3.7769603729248047	1.531888484954834
1.0	41950000.0	41960000.0	5.0	3.5796501636505127	1.4672285318374634
1.0	41990000.0	42000000.0	2.0	3.904679775238037	1.5844659805297852
1.0	42030000.0	42040000.0	1.0	3.3657288551330566	1.3916555643081665
1.0	42040000.0	42050000.0	2.0	3.3949241638183594	1.3985953330993652
1.0	42050000.0	42060000.0	1.0	3.531087875366211	1.4448342323303223
1.0	42080000.0	42090000.0	4.0	3.2906765937805176	1.3655039072036743
1.0	42100000.0	42110000.0	2.0	3.5681114196777344	1.4544756412506104
1.0	42110000.0	42120000.0	3.0	3.5791778564453125	1.4605472087860107
1.0	42130000.0	42140000.0	4.0	3.4623780250549316	1.4281431436538696
1.0	42180000.0	42190000.0	4.0	4.2315216064453125	1.690108060836792
1.0	42200000.0	42210000.0	5.0	4.384917259216309	1.7423206567764282
1.0	42240000.0	42250000.0	4.0	4.517826080322266	1.7870662212371826
1.0	42280000.0	42290000.0	2.0	4.493546485900879	1.7795244455337524
1.0	42330000.0	42340000.0	1.0	4.692698955535889	1.8433338403701782
1.0	42340000.0	42350000.0	7.0	3.9837608337402344	1.6050516366958618
1.0	42470000.0	42480000.0	4.0	4.0583038330078125	1.628278136253357
1.0	42530000.0	42540000.0	2.0	4.405404090881348	1.7516553401947021
1.0	42610000.0	42620000.0	8.0	3.634765625	1.4825172424316406
1.0	42660000.0	42670000.0	3.0	3.1673665046691895	1.321141004562378
1.0	42680000.0	42690000.0	3.0	3.140171766281128	1.3107490539550781
1.0	42690000.0	42700000.0	3.0	3.2363533973693848	1.3422397375106812
1.0	42720000.0	42730000.0	0.0	3.2172107696533203	1.339486837387085
1.0	42850000.0	42860000.0	3.0	4.656344890594482	1.8551361560821533
1.0	42900000.0	42910000.0	1.0	4.7118377685546875	1.857754111289978
1.0	42970000.0	42980000.0	2.0	3.8505020141601562	1.5743643045425415
1.0	42990000.0	43000000.0	5.0	3.9508330821990967	1.5969250202178955
1.0	43010000.0	43020000.0	4.0	4.267343997955322	1.7080341577529907
1.0	43140000.0	43150000.0	2.0	3.5659942626953125	1.5449048280715942
1.0	43340000.0	43350000.0	3.0	4.072362422943115	1.6570104360580444
1.0	43350000.0	43360000.0	3.0	4.353704452514648	1.755788803100586
1.0	43440000.0	43450000.0	0.0	3.987062931060791	1.6072580814361572
1.0	43600000.0	43610000.0	2.0	3.5815958976745605	1.4731128215789795
1.0	43720000.0	43730000.0	5.0	4.983604431152344	1.9612445831298828
1.0	43740000.0	43750000.0	5.0	4.337915897369385	1.733618974685669
1.0	43750000.0	43760000.0	5.0	4.647500038146973	1.8445333242416382
1.0	43900000.0	43910000.0	3.0	3.5169472694396973	1.5006999969482422
1.0	43960000.0	43970000.0	3.0	3.853449583053589	1.5724611282348633
1.0	43990000.0	44000000.0	1.0	3.485773801803589	1.4423683881759644
1.0	44010000.0	44020000.0	1.0	3.238588809967041	1.3480011224746704
1.0	44090000.0	44100000.0	5.0	3.3920280933380127	1.406868577003479
1.0	44120000.0	44130000.0	2.0	3.487452268600464	1.7410625219345093
1.0	44130000.0	44140000.0	2.0	3.537576675415039	2.351767063140869
1.0	44160000.0	44170000.0	4.0	3.1668691635131836	1.7280786037445068
1.0	44180000.0	44190000.0	2.0	3.8708808422088623	1.5751469135284424
1.0	44250000.0	44260000.0	4.0	3.6380984783172607	1.4898960590362549
1.0	44320000.0	44330000.0	5.0	3.4249465465545654	1.4147030115127563
1.0	44420000.0	44430000.0	3.0	3.4141106605529785	1.43385910987854
1.0	44550000.0	44560000.0	7.0	5.767485618591309	2.1993720531463623
1.0	44660000.0	44670000.0	3.0	5.8306474685668945	2.2249131202697754
1.0	44670000.0	44680000.0	9.0	5.2658843994140625	2.066934823989868
1.0	44710000.0	44720000.0	3.0	3.996201753616333	1.61945378780365
1.0	44730000.0	44740000.0	6.0	3.811227798461914	1.5559229850769043
1.0	44790000.0	44800000.0	4.0	3.6596131324768066	1.5023448467254639
1.0	44810000.0	44820000.0	4.0	3.8076133728027344	1.552789568901062
1.0	44880000.0	44890000.0	7.0	4.429281711578369	1.7636855840682983
1.0	44970000.0	44980000.0	6.0	4.820392608642578	1.896749496459961
1.0	45060000.0	45070000.0	1.0	3.6810898780822754	1.5035725831985474
1.0	45130000.0	45140000.0	2.0	3.625199794769287	1.4844391345977783
1.0	45140000.0	45150000.0	7.0	3.6312432289123535	1.4848620891571045
1.0	45190000.0	45200000.0	2.0	4.0124592781066895	1.6181056499481201
1.0	45300000.0	45310000.0	5.0	3.7825043201446533	1.5406503677368164
1.0	45340000.0	45350000.0	3.0	3.6176819801330566	1.4883148670196533
1.0	45360000.0	45370000.0	3.0	3.954979658126831	1.6001850366592407
1.0	45450000.0	45460000.0	6.0	4.288083553314209	1.7798452377319336
1.0	45520000.0	45530000.0	4.0	4.269251823425293	1.7072614431381226
1.0	45660000.0	45670000.0	1.0	3.85009765625	1.5646246671676636
1.0	45720000.0	45730000.0	3.0	4.060295581817627	1.6606251001358032
1.0	45840000.0	45850000.0	6.0	3.8773441314697266	1.5709507465362549
1.0	45850000.0	45860000.0	5.0	4.1668195724487305	1.6781162023544312
1.0	45950000.0	45960000.0	5.0	7.062314510345459	5.777773380279541
1.0	45970000.0	45980000.0	0.0	3.6863646507263184	1.6073421239852905
1.0	46030000.0	46040000.0	3.0	3.1625912189483643	1.367619514465332
1.0	46070000.0	46080000.0	4.0	2.8729805946350098	1.2100813388824463
1.0	46080000.0	46090000.0	1.0	3.081860065460205	1.5490436553955078
1.0	46100000.0	46110000.0	2.0	2.633951425552368	1.8365089893341064
1.0	46110000.0	46120000.0	8.0	3.195843458175659	1.3993571996688843
1.0	46120000.0	46130000.0	1.0	3.0618457794189453	1.4478609561920166
1.0	46140000.0	46150000.0	2.0	3.37559175491333	1.3998639583587646
1.0	46170000.0	46180000.0	1.0	3.883697032928467	1.5809375047683716
1.0	46210000.0	46220000.0	6.0	3.833230495452881	1.5701196193695068
1.0	46260000.0	46270000.0	5.0	3.9793593883514404	1.613912582397461
1.0	46380000.0	46390000.0	4.0	2.999709367752075	1.2596079111099243
1.0	46420000.0	46430000.0	2.0	3.0575320720672607	1.2796484231948853
1.0	46460000.0	46470000.0	1.0	3.0380859375	1.2709529399871826
1.0	46470000.0	46480000.0	1.0	2.886845350265503	1.2120635509490967
1.0	46570000.0	46580000.0	0.0	3.8702855110168457	1.5703006982803345
1.0	46670000.0	46680000.0	2.0	3.8828377723693848	1.583820104598999
1.0	46720000.0	46730000.0	4.0	3.5754776000976562	1.4692398309707642
1.0	46750000.0	46760000.0	1.0	3.4909701347351074	1.4532153606414795
1.0	46760000.0	46770000.0	1.0	3.743088483810425	1.8165702819824219
1.0	46810000.0	46820000.0	3.0	3.3932647705078125	1.4079657793045044
1.0	46860000.0	46870000.0	3.0	3.554774761199951	1.4631197452545166
1.0	46930000.0	46940000.0	3.0	4.80300760269165	1.9097497463226318
1.0	46970000.0	46980000.0	7.0	4.935932159423828	1.9817028045654297
1.0	47130000.0	47140000.0	2.0	3.1848244667053223	1.3212966918945312
1.0	47170000.0	47180000.0	2.0	2.8914875984191895	1.3008476495742798
1.0	47210000.0	47220000.0	2.0	3.8265914916992188	1.5559813976287842
1.0	47260000.0	47270000.0	1.0	3.6706480979919434	1.5051459074020386
1.0	47270000.0	47280000.0	3.0	3.735032320022583	1.526618242263794
1.0	47400000.0	47410000.0	2.0	3.8427212238311768	1.5660784244537354
1.0	47480000.0	47490000.0	4.0	3.5904884338378906	1.4721447229385376
1.0	47700000.0	47710000.0	4.0	5.207717418670654	2.0232930183410645
1.0	47740000.0	47750000.0	5.0	4.014515399932861	1.6291126012802124
1.0	47820000.0	47830000.0	3.0	4.032708168029785	1.6291650533676147
1.0	47860000.0	47870000.0	4.0	5.1203227043151855	2.0077385902404785
1.0	47880000.0	47890000.0	2.0	5.3005499839782715	2.061302423477173
1.0	47930000.0	47940000.0	8.0	5.566883087158203	2.153707981109619
1.0	47960000.0	47970000.0	6.0	5.439098834991455	2.096322536468506
1.0	47990000.0	48000000.0	6.0	5.294018745422363	2.0497424602508545
1.0	48020000.0	48030000.0	3.0	4.925593852996826	1.9257456064224243
1.0	48110000.0	48120000.0	1.0	5.975435733795166	2.2615885734558105
1.0	48130000.0	48140000.0	6.0	6.367831230163574	2.3927648067474365
1.0	48180000.0	48190000.0	3.0	6.647731781005859	2.46002197265625
1.0	48190000.0	48200000.0	5.0	5.929582595825195	2.2459678649902344
1.0	48220000.0	48230000.0	3.0	5.061758995056152	1.9779994487762451
1.0	48310000.0	48320000.0	1.0	5.207192897796631	2.0155398845672607
1.0	48320000.0	48330000.0	4.0	5.438836574554443	2.092712879180908
1.0	48340000.0	48350000.0	2.0	5.082816123962402	1.9794353246688843
1.0	48360000.0	48370000.0	7.0	5.143378257751465	2.002701997756958
1.0	48520000.0	48530000.0	5.0	5.328710079193115	2.057771682739258
1.0	48540000.0	48550000.0	2.0	5.981112480163574	2.2563223838806152
1.0	48560000.0	48570000.0	5.0	5.788204193115234	2.205662488937378
1.0	48650000.0	48660000.0	4.0	5.497759819030762	2.1164050102233887
1.0	48710000.0	48720000.0	1.0	6.390538215637207	2.3815011978149414
1.0	48770000.0	48780000.0	0.0	5.766894817352295	2.2012526988983154
1.0	48820000.0	48830000.0	9.0	5.2582550048828125	2.034358263015747
1.0	49020000.0	49030000.0	9.0	6.408761501312256	2.388033390045166
1.0	49030000.0	49040000.0	3.0	6.187294960021973	2.3209712505340576
1.0	49050000.0	49060000.0	4.0	6.9553422927856445	2.546182155609131
1.0	49130000.0	49140000.0	3.0	5.497879981994629	2.1086721420288086
1.0	49160000.0	49170000.0	6.0	5.3887128829956055	2.0756168365478516
1.0	49270000.0	49280000.0	5.0	7.269801139831543	2.631575107574463
1.0	49380000.0	49390000.0	3.0	9.02812385559082	3.0704751014709473
1.0	49500000.0	49510000.0	7.0	11.278228759765625	3.5138251781463623
1.0	49620000.0	49630000.0	7.0	9.495780944824219	3.1722054481506348
1.0	49630000.0	49640000.0	4.0	9.499451637268066	3.170973062515259
1.0	49700000.0	49710000.0	7.0	9.650733947753906	3.2038795948028564
1.0	49750000.0	49760000.0	9.0	8.168434143066406	2.90122389793396
1.0	49780000.0	49790000.0	8.0	10.503244400024414	3.3736557960510254
1.0	49790000.0	49800000.0	10.0	11.305887222290039	3.517282009124756
1.0	49850000.0	49860000.0	15.0	10.265127182006836	3.327913761138916
1.0	49960000.0	49970000.0	12.0	12.002100944519043	3.6279709339141846
1.0	49970000.0	49980000.0	10.0	11.113933563232422	3.4850661754608154
1.0	50070000.0	50080000.0	19.0	12.664898872375488	3.7308006286621094
1.0	50110000.0	50120000.0	13.0	13.1521635055542	3.793713092803955
1.0	50150000.0	50160000.0	15.0	13.1852445602417	3.8036296367645264
1.0	50190000.0	50200000.0	12.0	12.241742134094238	3.6646335124969482
1.0	50240000.0	50250000.0	10.0	11.460341453552246	3.544518232345581
1.0	50250000.0	50260000.0	12.0	11.055083274841309	3.474583387374878
1.0	50290000.0	50300000.0	5.0	8.662071228027344	2.9842615127563477
1.0	50440000.0	50450000.0	8.0	9.056489944458008	3.0797297954559326
1.0	50450000.0	50460000.0	10.0	8.520916938781738	2.949145793914795
1.0	50470000.0	50480000.0	5.0	9.175165176391602	3.1013824939727783
1.0	50560000.0	50570000.0	6.0	8.208520889282227	2.8722381591796875
1.0	50590000.0	50600000.0	8.0	8.327434539794922	2.9013588428497314
1.0	50600000.0	50610000.0	7.0	8.465994834899902	2.9345028400421143
1.0	50640000.0	50650000.0	8.0	8.46312141418457	2.9367477893829346
1.0	50670000.0	50680000.0	4.0	9.658620834350586	3.2055232524871826
1.0	50690000.0	50700000.0	11.0	10.311223983764648	3.337740421295166
1.0	50750000.0	50760000.0	8.0	10.619216918945312	3.3954615592956543
1.0	50760000.0	50770000.0	8.0	10.223028182983398	3.319983959197998
1.0	50820000.0	50830000.0	6.0	8.7566556930542	3.0095126628875732
1.0	50910000.0	50920000.0	3.0	4.189608097076416	1.6866744756698608
1.0	50930000.0	50940000.0	5.0	3.8082611560821533	1.5554426908493042
1.0	50940000.0	50950000.0	2.0	3.640684127807617	1.4911530017852783
1.0	50980000.0	50990000.0	1.0	3.3210182189941406	1.3776016235351562
1.0	51000000.0	51010000.0	2.0	3.2914891242980957	1.3628628253936768
1.0	51070000.0	51080000.0	1.0	3.612746000289917	1.4860221147537231
1.0	51090000.0	51100000.0	3.0	3.7276840209960938	1.5159629583358765
1.0	51130000.0	51140000.0	4.0	3.8676326274871826	1.5633680820465088
1.0	51170000.0	51180000.0	5.0	3.799807071685791	1.5485515594482422
1.0	51210000.0	51220000.0	3.0	4.514491081237793	1.792258858680725
1.0	51260000.0	51270000.0	5.0	4.227625846862793	1.6916202306747437
1.0	51270000.0	51280000.0	1.0	4.44625186920166	1.7765201330184937
1.0	51280000.0	51290000.0	8.0	4.132713317871094	1.6622154712677002
1.0	51360000.0	51370000.0	2.0	4.371837139129639	1.7436668872833252
1.0	51390000.0	51400000.0	4.0	3.9797732830047607	1.6143697500228882
1.0	51500000.0	51510000.0	9.0	5.653968811035156	2.1742043495178223
1.0	51760000.0	51770000.0	4.0	3.9045844078063965	1.5932011604309082
1.0	51800000.0	51810000.0	6.0	4.467184543609619	1.7895206212997437
1.0	51840000.0	51850000.0	5.0	3.748244524002075	1.5335028171539307
1.0	51860000.0	51870000.0	2.0	3.595656156539917	1.4779961109161377
1.0	51890000.0	51900000.0	10.0	3.414311170578003	1.413697361946106
1.0	51910000.0	51920000.0	5.0	3.535125732421875	1.453940749168396
1.0	51930000.0	51940000.0	2.0	3.7267937660217285	1.5254757404327393
1.0	52070000.0	52080000.0	7.0	3.6684982776641846	1.5002224445343018
1.0	52080000.0	52090000.0	2.0	3.537327289581299	1.5189425945281982
1.0	52090000.0	52100000.0	4.0	3.4432690143585205	1.4193435907363892
1.0	52100000.0	52110000.0	4.0	3.49784517288208	1.4393854141235352
1.0	52160000.0	52170000.0	0.0	3.8969359397888184	1.5792062282562256
1.0	52180000.0	52190000.0	2.0	3.3385543823242188	1.3790937662124634
1.0	52190000.0	52200000.0	2.0	3.3725457191467285	1.4004647731781006
1.0	52210000.0	52220000.0	4.0	3.1539909839630127	1.3136272430419922
1.0	52220000.0	52230000.0	3.0	3.267944812774658	1.357047438621521
1.0	52270000.0	52280000.0	1.0	3.263766050338745	1.3617912530899048
1.0	52280000.0	52290000.0	3.0	3.457489013671875	1.4262568950653076
1.0	52290000.0	52300000.0	2.0	3.5165276527404785	1.4460883140563965
1.0	52330000.0	52340000.0	3.0	3.6389267444610596	1.4944837093353271
1.0	52360000.0	52370000.0	2.0	4.370728492736816	1.7526464462280273
1.0	52400000.0	52410000.0	3.0	4.651357173919678	1.8374099731445312
1.0	52410000.0	52420000.0	3.0	4.439126491546631	1.7632776498794556
1.0	52430000.0	52440000.0	8.0	4.065049171447754	1.6353330612182617
1.0	52630000.0	52640000.0	2.0	4.2348222732543945	1.6999915838241577
1.0	52760000.0	52770000.0	4.0	3.8329403400421143	1.5596157312393188
1.0	52890000.0	52900000.0	2.0	3.7494900226593018	1.5404384136199951
1.0	52930000.0	52940000.0	1.0	3.8251757621765137	1.5602248907089233
1.0	52940000.0	52950000.0	5.0	3.73211407661438	1.5262809991836548
1.0	53010000.0	53020000.0	4.0	4.055049419403076	1.7312519550323486
1.0	53130000.0	53140000.0	5.0	3.947392225265503	1.596516728401184
1.0	53150000.0	53160000.0	2.0	3.6653900146484375	1.5132672786712646
1.0	53170000.0	53180000.0	3.0	4.43953800201416	1.7742440700531006
1.0	53290000.0	53300000.0	1.0	4.081559181213379	1.6517553329467773
1.0	53360000.0	53370000.0	1.0	4.102896690368652	1.6559852361679077
1.0	53390000.0	53400000.0	5.0	4.043028831481934	1.6509017944335938
1.0	53480000.0	53490000.0	0.0	4.277676105499268	1.7177612781524658
1.0	53520000.0	53530000.0	3.0	4.784075736999512	1.8886178731918335
1.0	53530000.0	53540000.0	6.0	5.041047096252441	1.9694433212280273
1.0	53540000.0	53550000.0	5.0	4.7094831466674805	1.8548991680145264
1.0	53600000.0	53610000.0	7.0	4.514136791229248	1.7956405878067017
1.0	53620000.0	53630000.0	3.0	4.983388423919678	1.9541208744049072
1.0	53670000.0	53680000.0	0.0	3.5828967094421387	1.7843973636627197
1.0	53780000.0	53790000.0	0.0	4.157712936401367	1.678235411643982
1.0	53910000.0	53920000.0	4.0	6.308711528778076	2.3511104583740234
1.0	53920000.0	53930000.0	3.0	7.128381252288818	2.608020305633545
1.0	53940000.0	53950000.0	2.0	7.025596618652344	2.5745062828063965
1.0	53960000.0	53970000.0	6.0	5.903651714324951	2.238633394241333
1.0	53970000.0	53980000.0	6.0	5.805078506469727	2.2031922340393066
1.0	53980000.0	53990000.0	5.0	5.732983112335205	2.179478883743286
1.0	53990000.0	54000000.0	5.0	5.993392467498779	2.268158435821533
1.0	54010000.0	54020000.0	4.0	6.1967949867248535	2.328652858734131
1.0	54030000.0	54040000.0	6.0	5.491844177246094	2.1033968925476074
1.0	54130000.0	54140000.0	1.0	5.695163726806641	2.1732864379882812
1.0	54190000.0	54200000.0	1.0	4.176121234893799	1.6717150211334229
1.0	54300000.0	54310000.0	6.0	3.5841777324676514	1.564919352531433
1.0	54320000.0	54330000.0	2.0	3.082307815551758	1.2906765937805176
1.0	54340000.0	54350000.0	1.0	3.378262758255005	1.3952381610870361
1.0	54370000.0	54380000.0	4.0	3.6482105255126953	1.4939039945602417
1.0	54390000.0	54400000.0	1.0	3.5642738342285156	1.4674103260040283
1.0	54420000.0	54430000.0	4.0	3.2822279930114746	1.3911495208740234
1.0	54440000.0	54450000.0	5.0	3.7546355724334717	1.5309759378433228
1.0	54500000.0	54510000.0	5.0	3.7901840209960938	1.577773928642273
1.0	54570000.0	54580000.0	3.0	4.738583564758301	1.8645613193511963
1.0	54640000.0	54650000.0	3.0	4.0503973960876465	1.6389557123184204
1.0	54730000.0	54740000.0	4.0	3.72795033454895	1.5259729623794556
1.0	54780000.0	54790000.0	3.0	3.4501991271972656	1.4259620904922485
1.0	54820000.0	54830000.0	4.0	3.7318027019500732	1.5256305932998657
1.0	54840000.0	54850000.0	3.0	3.796832323074341	1.5505344867706299
1.0	54850000.0	54860000.0	2.0	3.804206371307373	1.5559322834014893
1.0	54930000.0	54940000.0	2.0	5.2786431312561035	2.0552821159362793
1.0	54960000.0	54970000.0	2.0	5.52899694442749	2.1416783332824707
1.0	54970000.0	54980000.0	4.0	5.738125324249268	2.207158088684082
1.0	54990000.0	55000000.0	2.0	5.61914587020874	2.165391445159912
1.0	55000000.0	55010000.0	6.0	4.54308557510376	1.8038203716278076
1.0	55180000.0	55190000.0	2.0	3.8099708557128906	1.6909223794937134
1.0	55230000.0	55240000.0	4.0	4.0471510887146	1.6480191946029663
1.0	55300000.0	55310000.0	4.0	4.227088928222656	1.6941581964492798
1.0	55320000.0	55330000.0	0.0	3.6672375202178955	1.504982352256775
1.0	55540000.0	55550000.0	2.0	3.068948745727539	1.3173208236694336
1.0	55640000.0	55650000.0	2.0	3.589221954345703	1.475839614868164
1.0	55680000.0	55690000.0	6.0	4.286627769470215	1.895696997642517
1.0	55690000.0	55700000.0	6.0	5.019800186157227	1.9685157537460327
1.0	55800000.0	55810000.0	4.0	5.739317417144775	2.1922483444213867
1.0	55820000.0	55830000.0	7.0	5.351271152496338	2.067131757736206
1.0	55860000.0	55870000.0	1.0	5.9164862632751465	2.251020908355713
1.0	55890000.0	55900000.0	9.0	5.362305641174316	2.0663230419158936
1.0	56050000.0	56060000.0	7.0	6.343355655670166	2.364788293838501
1.0	56070000.0	56080000.0	10.0	6.780826568603516	2.5010597705841064
1.0	56090000.0	56100000.0	5.0	5.85916805267334	2.217728853225708
1.0	56100000.0	56110000.0	8.0	5.170055389404297	2.0122628211975098
1.0	56150000.0	56160000.0	10.0	6.855889320373535	2.516125440597534
1.0	56180000.0	56190000.0	6.0	5.685619354248047	2.173947811126709
1.0	56250000.0	56260000.0	11.0	7.242735385894775	2.634998083114624
1.0	56260000.0	56270000.0	4.0	6.989331245422363	2.555217742919922
1.0	56320000.0	56330000.0	7.0	6.911994934082031	2.5281689167022705
1.0	56360000.0	56370000.0	10.0	6.386717796325684	2.383880376815796
1.0	56470000.0	56480000.0	6.0	6.492918968200684	2.44157075881958
1.0	56480000.0	56490000.0	4.0	5.968766212463379	2.2694897651672363
1.0	56490000.0	56500000.0	3.0	5.636388301849365	2.1607913970947266
1.0	56540000.0	56550000.0	7.0	6.2146172523498535	2.3353912830352783
1.0	56580000.0	56590000.0	5.0	6.005914211273193	2.283768653869629
1.0	56720000.0	56730000.0	2.0	5.438629150390625	2.101109027862549
1.0	56730000.0	56740000.0	2.0	5.459070205688477	2.105862855911255
1.0	56810000.0	56820000.0	2.0	5.47646427154541	2.113429546356201
1.0	56830000.0	56840000.0	7.0	3.903784990310669	1.5847420692443848
1.0	56840000.0	56850000.0	4.0	5.235080718994141	2.0284743309020996
1.0	56960000.0	56970000.0	3.0	4.653375625610352	1.842565894126892
1.0	56970000.0	56980000.0	3.0	4.442322254180908	1.780405044555664
1.0	57040000.0	57050000.0	6.0	4.02100944519043	1.729970932006836
1.0	57050000.0	57060000.0	5.0	5.389168739318848	2.092536449432373
1.0	57160000.0	57170000.0	5.0	5.73832368850708	2.190716028213501
1.0	57200000.0	57210000.0	3.0	6.313068389892578	2.3730220794677734
1.0	57290000.0	57300000.0	12.0	6.60126256942749	2.4464945793151855
1.0	57340000.0	57350000.0	8.0	8.594137191772461	2.971581220626831
1.0	57510000.0	57520000.0	6.0	8.787252426147461	3.011754035949707
1.0	57590000.0	57600000.0	4.0	6.963922023773193	2.5432393550872803
1.0	57600000.0	57610000.0	8.0	7.660918235778809	2.7358570098876953
1.0	57650000.0	57660000.0	7.0	7.646632194519043	2.7307982444763184
1.0	57670000.0	57680000.0	8.0	7.751193046569824	2.759767770767212
1.0	57710000.0	57720000.0	4.0	7.981726169586182	2.8192803859710693
1.0	57720000.0	57730000.0	2.0	8.065874099731445	2.840610980987549
1.0	57740000.0	57750000.0	3.0	7.6534528732299805	2.730194568634033
1.0	57770000.0	57780000.0	11.0	7.685408115386963	2.739835023880005
1.0	57860000.0	57870000.0	9.0	7.829665184020996	2.776515483856201
1.0	57920000.0	57930000.0	7.0	8.247831344604492	2.8876538276672363
1.0	57940000.0	57950000.0	8.0	7.732443809509277	2.7546145915985107
1.0	57960000.0	57970000.0	12.0	7.93585205078125	2.80967116355896
1.0	57980000.0	57990000.0	3.0	8.228963851928711	2.8790440559387207
1.0	57990000.0	58000000.0	10.0	8.125863075256348	2.855372190475464
1.0	58010000.0	58020000.0	7.0	8.08195972442627	2.840803861618042
1.0	58040000.0	58050000.0	5.0	7.842053413391113	2.7810440063476562
1.0	58050000.0	58060000.0	11.0	7.181973934173584	2.608004093170166
1.0	58070000.0	58080000.0	7.0	7.484911918640137	2.687635898590088
1.0	58090000.0	58100000.0	7.0	7.033890724182129	2.5606741905212402
1.0	58190000.0	58200000.0	5.0	6.96877384185791	2.55466890335083
1.0	58280000.0	58290000.0	3.0	7.00649881362915	2.5624842643737793
1.0	58290000.0	58300000.0	8.0	6.519474983215332	2.4223170280456543
1.0	58300000.0	58310000.0	6.0	7.114392280578613	2.597562313079834
1.0	58320000.0	58330000.0	5.0	7.465287685394287	2.6860148906707764
1.0	58350000.0	58360000.0	9.0	7.011683464050293	2.5613632202148438
1.0	58390000.0	58400000.0	6.0	7.983541965484619	2.821789264678955
1.0	58410000.0	58420000.0	10.0	7.377985954284668	2.662238597869873
1.0	58500000.0	58510000.0	2.0	6.5372819900512695	2.422775983810425
1.0	58510000.0	58520000.0	4.0	6.172914505004883	2.3321566581726074
1.0	58540000.0	58550000.0	4.0	5.746886253356934	2.190904140472412
1.0	58620000.0	58630000.0	4.0	5.11669397354126	1.984058141708374
1.0	58650000.0	58660000.0	1.0	5.962970733642578	2.2680163383483887
1.0	58690000.0	58700000.0	5.0	6.209364891052246	2.341620683670044
1.0	58780000.0	58790000.0	12.0	6.363622188568115	2.3836147785186768
1.0	58820000.0	58830000.0	6.0	6.733410835266113	2.4830398559570312
1.0	58830000.0	58840000.0	3.0	7.000857353210449	2.567286729812622
1.0	58880000.0	58890000.0	3.0	5.927408218383789	2.2455477714538574
1.0	58990000.0	59000000.0	2.0	4.0923686027526855	1.6542240381240845
1.0	59040000.0	59050000.0	0.0	3.525455951690674	1.4518206119537354
1.0	59070000.0	59080000.0	2.0	4.093129634857178	1.6513490676879883
1.0	59090000.0	59100000.0	11.0	3.634586811065674	1.4889243841171265
1.0	59130000.0	59140000.0	3.0	3.140005588531494	1.391605019569397
1.0	59190000.0	59200000.0	5.0	3.3722033500671387	1.3906569480895996
1.0	59270000.0	59280000.0	2.0	3.031437635421753	1.2772679328918457
1.0	59320000.0	59330000.0	2.0	3.1291165351867676	1.3030039072036743
1.0	59340000.0	59350000.0	2.0	3.02966046333313	1.2696720361709595
1.0	59430000.0	59440000.0	2.0	3.9114608764648438	1.59120774269104
1.0	59500000.0	59510000.0	2.0	4.925736904144287	1.927891492843628
1.0	59550000.0	59560000.0	5.0	4.80754280090332	1.8946714401245117
1.0	59640000.0	59650000.0	1.0	4.57022762298584	1.8267303705215454
1.0	59660000.0	59670000.0	2.0	4.643743515014648	1.8359657526016235
1.0	59730000.0	59740000.0	6.0	4.5243048667907715	1.8019065856933594
1.0	59820000.0	59830000.0	1.0	3.7222023010253906	1.5170270204544067
1.0	59840000.0	59850000.0	1.0	3.712982177734375	1.5178649425506592
1.0	59880000.0	59890000.0	3.0	3.506168842315674	1.4363874197006226
1.0	59900000.0	59910000.0	5.0	3.2850852012634277	1.355078101158142
1.0	60000000.0	60010000.0	0.0	3.4941749572753906	1.4386427402496338
1.0	60020000.0	60030000.0	1.0	3.801511764526367	1.545936942100525
1.0	60100000.0	60110000.0	2.0	3.668562412261963	1.4928401708602905
1.0	60120000.0	60130000.0	1.0	3.7789719104766846	1.5343942642211914
1.0	60210000.0	60220000.0	2.0	3.510493755340576	1.438368558883667
1.0	60220000.0	60230000.0	3.0	3.511018753051758	1.4424221515655518
1.0	60290000.0	60300000.0	1.0	3.541764497756958	1.455430507659912
1.0	60310000.0	60320000.0	4.0	3.648228406906128	1.4970672130584717
1.0	60340000.0	60350000.0	1.0	4.19521427154541	1.688826322555542
1.0	60350000.0	60360000.0	5.0	5.004795074462891	1.9688783884048462
1.0	60400000.0	60410000.0	6.0	5.577418327331543	2.149965763092041
1.0	60470000.0	60480000.0	7.0	6.510981559753418	2.425340175628662
1.0	60480000.0	60490000.0	5.0	6.811622619628906	2.51094388961792
1.0	60530000.0	60540000.0	6.0	7.598793029785156	2.7233026027679443
1.0	60560000.0	60570000.0	9.0	7.66860818862915	2.7370035648345947
1.0	60610000.0	60620000.0	12.0	7.560370445251465	2.706028938293457
1.0	60640000.0	60650000.0	5.0	8.287243843078613	2.8961124420166016
1.0	60720000.0	60730000.0	6.0	7.15618371963501	2.6104769706726074
1.0	60750000.0	60760000.0	2.0	7.1135663986206055	2.5903234481811523
1.0	60810000.0	60820000.0	6.0	7.337217807769775	2.6497559547424316
1.0	60880000.0	60890000.0	9.0	8.1593599319458	2.8628170490264893
1.0	60920000.0	60930000.0	5.0	8.84192180633545	3.0296285152435303
1.0	61130000.0	61140000.0	10.0	7.1044816970825195	2.5944063663482666
1.0	61150000.0	61160000.0	7.0	7.742483615875244	2.7717537879943848
1.0	61190000.0	61200000.0	7.0	7.460777282714844	2.685089349746704
1.0	61220000.0	61230000.0	1.0	7.695751190185547	2.7444987297058105
1.0	61290000.0	61300000.0	5.0	7.506791591644287	2.7041049003601074
1.0	61370000.0	61380000.0	9.0	5.626272678375244	2.163787603378296
1.0	61520000.0	61530000.0	1.0	4.109520435333252	1.718652367591858
1.0	61630000.0	61640000.0	2.0	3.23345685005188	1.3505408763885498
1.0	61670000.0	61680000.0	4.0	3.3421661853790283	1.3858251571655273
1.0	61700000.0	61710000.0	5.0	3.188864231109619	1.3296018838882446
1.0	61720000.0	61730000.0	0.0	3.3519554138183594	1.391083002090454
1.0	61730000.0	61740000.0	4.0	3.263221025466919	1.3518478870391846
1.0	61750000.0	61760000.0	2.0	3.3229949474334717	1.3754665851593018
1.0	61790000.0	61800000.0	1.0	3.3699429035186768	1.4030956029891968
1.0	61800000.0	61810000.0	3.0	3.3511574268341064	1.39029061794281
1.0	61820000.0	61830000.0	0.0	3.250467300415039	1.3544424772262573
1.0	61830000.0	61840000.0	3.0	3.3537583351135254	1.3950250148773193
1.0	61890000.0	61900000.0	2.0	3.3998374938964844	1.4055447578430176
1.0	61930000.0	61940000.0	4.0	4.773985385894775	1.9120975732803345
1.0	61940000.0	61950000.0	2.0	4.1700568199157715	1.676435112953186
1.0	62030000.0	62040000.0	3.0	4.772219657897949	1.8900314569473267
1.0	62130000.0	62140000.0	2.0	4.005650520324707	1.6166105270385742
1.0	62170000.0	62180000.0	2.0	3.511915922164917	1.4466040134429932
1.0	62200000.0	62210000.0	8.0	4.000679969787598	1.6480484008789062
1.0	62320000.0	62330000.0	4.0	3.1154544353485107	1.2987746000289917
1.0	62330000.0	62340000.0	4.0	3.3481974601745605	1.3907384872436523
1.0	62340000.0	62350000.0	3.0	3.390287399291992	1.4005513191223145
1.0	62350000.0	62360000.0	1.0	3.3441073894500732	1.3870207071304321
1.0	62530000.0	62540000.0	3.0	4.157205104827881	1.6778957843780518
1.0	62540000.0	62550000.0	3.0	4.2420830726623535	1.7076044082641602
1.0	62560000.0	62570000.0	6.0	4.330691337585449	1.7367327213287354
1.0	62600000.0	62610000.0	4.0	4.084372520446777	1.6538450717926025
1.0	62630000.0	62640000.0	6.0	5.4592766761779785	2.119917869567871
1.0	62770000.0	62780000.0	6.0	4.6342034339904785	1.8286373615264893
1.0	62780000.0	62790000.0	7.0	5.314860820770264	2.0605223178863525
1.0	62820000.0	62830000.0	4.0	5.195633411407471	2.0213468074798584
1.0	62830000.0	62840000.0	5.0	5.27610445022583	2.057724952697754
1.0	62910000.0	62920000.0	0.0	3.4633758068084717	1.4438903331756592
1.0	62950000.0	62960000.0	6.0	3.4319355487823486	1.4194855690002441
1.0	62960000.0	62970000.0	4.0	3.671034336090088	1.5044138431549072
1.0	63020000.0	63030000.0	5.0	3.540407180786133	1.457959532737732
1.0	63120000.0	63130000.0	0.0	3.8364341259002686	1.5622339248657227
1.0	63200000.0	63210000.0	3.0	4.867629528045654	1.923498511314392
1.0	63330000.0	63340000.0	2.0	6.1363420486450195	2.310173749923706
1.0	63360000.0	63370000.0	2.0	7.238829612731934	2.635319709777832
1.0	63440000.0	63450000.0	11.0	7.578928470611572	2.7168846130371094
1.0	63450000.0	63460000.0	4.0	8.345903396606445	2.9128856658935547
1.0	63480000.0	63490000.0	8.0	8.46980094909668	2.943082571029663
1.0	63510000.0	63520000.0	5.0	8.280637741088867	2.89385724067688
1.0	63550000.0	63560000.0	5.0	7.965151309967041	2.818716049194336
1.0	63580000.0	63590000.0	12.0	8.291145324707031	2.8959438800811768
1.0	63610000.0	63620000.0	7.0	8.613313674926758	2.97336483001709
1.0	63720000.0	63730000.0	7.0	8.80591869354248	3.019986629486084
1.0	63870000.0	63880000.0	4.0	3.7776083946228027	1.5404194593429565
1.0	63890000.0	63900000.0	1.0	3.977184772491455	1.6191104650497437
1.0	63960000.0	63970000.0	1.0	3.3876354694366455	1.4029568433761597
1.0	63980000.0	63990000.0	5.0	3.388878583908081	1.4922964572906494
1.0	63990000.0	64000000.0	0.0	3.1691672801971436	1.323481798171997
1.0	64000000.0	64010000.0	2.0	3.373093366622925	1.3938186168670654
1.0	64040000.0	64050000.0	3.0	3.9448351860046387	1.5996472835540771
1.0	64060000.0	64070000.0	1.0	3.7879886627197266	1.5512750148773193
1.0	64070000.0	64080000.0	4.0	3.917585849761963	1.593567132949829
1.0	64170000.0	64180000.0	9.0	5.411989688873291	2.097276449203491
1.0	64190000.0	64200000.0	7.0	5.483027458190918	2.1140942573547363
1.0	64230000.0	64240000.0	3.0	5.6425275802612305	2.164717197418213
1.0	64350000.0	64360000.0	2.0	5.335089206695557	2.055471897125244
1.0	64490000.0	64500000.0	3.0	5.37295389175415	2.0696959495544434
1.0	64560000.0	64570000.0	6.0	5.1423749923706055	1.9929358959197998
1.0	64630000.0	64640000.0	5.0	4.769825458526611	1.8782726526260376
1.0	64800000.0	64810000.0	5.0	4.869513511657715	1.914512276649475
1.0	64870000.0	64880000.0	6.0	5.058718681335449	1.9820432662963867
1.0	64900000.0	64910000.0	1.0	5.119510650634766	1.9995238780975342
1.0	64910000.0	64920000.0	9.0	4.821049690246582	1.9147542715072632
1.0	64960000.0	64970000.0	3.0	4.0088791847229	1.6206552982330322
1.0	65100000.0	65110000.0	7.0	3.4684205055236816	1.4301117658615112
1.0	65110000.0	65120000.0	0.0	3.530691623687744	1.4545619487762451
1.0	65180000.0	65190000.0	5.0	4.848156452178955	1.9419933557510376
1.0	65220000.0	65230000.0	3.0	3.6318233013153076	1.4943816661834717
1.0	65240000.0	65250000.0	4.0	3.4649910926818848	1.431153416633606
1.0	65370000.0	65380000.0	1.0	3.5645911693573	1.468886137008667
1.0	65520000.0	65530000.0	0.0	3.93530535697937	1.6073071956634521
1.0	65540000.0	65550000.0	6.0	5.172913551330566	2.0142674446105957
1.0	65560000.0	65570000.0	7.0	5.596568584442139	2.1675667762756348
1.0	65640000.0	65650000.0	3.0	4.688237190246582	1.8549339771270752
1.0	65660000.0	65670000.0	2.0	4.8951005935668945	1.9211572408676147
1.0	65740000.0	65750000.0	4.0	5.365662574768066	2.0669326782226562
1.0	65750000.0	65760000.0	4.0	5.744484901428223	2.196066379547119
1.0	65770000.0	65780000.0	3.0	5.659286022186279	2.1611289978027344
1.0	65810000.0	65820000.0	5.0	5.78450870513916	2.2033300399780273
1.0	65840000.0	65850000.0	4.0	6.163033485412598	2.3262486457824707
1.0	65860000.0	65870000.0	4.0	5.736293792724609	2.188227415084839
1.0	66080000.0	66090000.0	8.0	5.8758392333984375	2.227186918258667
1.0	66120000.0	66130000.0	7.0	7.889896392822266	2.7978856563568115
1.0	66160000.0	66170000.0	4.0	8.84640884399414	3.0271358489990234
1.0	66360000.0	66370000.0	5.0	11.76255989074707	3.5947837829589844
1.0	66370000.0	66380000.0	18.0	11.347925186157227	3.525700330734253
1.0	66430000.0	66440000.0	9.0	11.087657928466797	3.4795398712158203
1.0	66470000.0	66480000.0	10.0	11.632020950317383	3.5736992359161377
1.0	66500000.0	66510000.0	7.0	10.460003852844238	3.3652617931365967
1.0	66530000.0	66540000.0	18.0	10.05318546295166	3.2856030464172363
1.0	66640000.0	66650000.0	8.0	7.904810428619385	2.7949166297912598
1.0	66690000.0	66700000.0	4.0	8.510687828063965	2.9455106258392334
1.0	66710000.0	66720000.0	6.0	6.866288661956787	2.5150341987609863
1.0	66720000.0	66730000.0	6.0	5.8405866622924805	2.223980665206909
1.0	66770000.0	66780000.0	6.0	6.31867790222168	2.3607819080352783
1.0	66810000.0	66820000.0	3.0	5.264208793640137	2.054847240447998
1.0	66830000.0	66840000.0	0.0	4.837769985198975	1.9262129068374634
1.0	67030000.0	67040000.0	6.0	7.188074588775635	2.6090939044952393
1.0	67050000.0	67060000.0	10.0	8.123525619506836	2.8506107330322266
1.0	67080000.0	67090000.0	7.0	7.910525321960449	2.7977046966552734
1.0	67100000.0	67110000.0	0.0	7.758673191070557	2.7578396797180176
1.0	67120000.0	67130000.0	8.0	7.863748073577881	2.7879438400268555
1.0	67210000.0	67220000.0	4.0	7.704293727874756	2.742496967315674
1.0	67300000.0	67310000.0	10.0	6.391254425048828	2.3810694217681885
1.0	67310000.0	67320000.0	9.0	6.650020599365234	2.457076072692871
1.0	67470000.0	67480000.0	5.0	4.065497398376465	1.649652123451233
1.0	67560000.0	67570000.0	8.0	6.602418422698975	2.4428610801696777
1.0	67580000.0	67590000.0	9.0	7.3505377769470215	2.6583943367004395
1.0	67600000.0	67610000.0	6.0	5.798847198486328	2.2102768421173096
1.0	67920000.0	67930000.0	5.0	4.359842300415039	1.7392123937606812
1.0	67990000.0	68000000.0	7.0	4.494298934936523	1.791006326675415
1.0	68080000.0	68090000.0	3.0	5.058946132659912	1.9716163873672485
1.0	68120000.0	68130000.0	7.0	4.654519557952881	1.84494948387146
1.0	68150000.0	68160000.0	1.0	3.6646602153778076	1.760715126991272
1.0	68200000.0	68210000.0	1.0	3.826946973800659	1.5544779300689697
1.0	68210000.0	68220000.0	3.0	3.515538454055786	1.452714204788208
1.0	68390000.0	68400000.0	2.0	5.8839569091796875	2.2370009422302246
1.0	68500000.0	68510000.0	5.0	5.008355140686035	1.9707329273223877
1.0	68530000.0	68540000.0	1.0	4.402496814727783	1.7586177587509155
1.0	68590000.0	68600000.0	4.0	3.402090549468994	1.4102486371994019
1.0	68630000.0	68640000.0	0.0	4.068598747253418	1.646828293800354
1.0	68690000.0	68700000.0	4.0	4.788031578063965	1.9144699573516846
1.0	68770000.0	68780000.0	12.0	6.841737270355225	2.5131442546844482
1.0	68800000.0	68810000.0	2.0	7.9273881912231445	2.8010611534118652
1.0	68810000.0	68820000.0	5.0	7.84053897857666	2.7805652618408203
1.0	68830000.0	68840000.0	7.0	7.991499423980713	2.8186984062194824
1.0	68860000.0	68870000.0	9.0	7.459927558898926	2.682478666305542
1.0	68890000.0	68900000.0	9.0	7.3983001708984375	2.6627860069274902
1.0	69000000.0	69010000.0	11.0	9.18687915802002	3.1021103858947754
1.0	69060000.0	69070000.0	10.0	9.718806266784668	3.217292308807373
1.0	69090000.0	69100000.0	8.0	10.521245956420898	3.377004623413086
1.0	69110000.0	69120000.0	10.0	10.26036262512207	3.3267033100128174
1.0	69150000.0	69160000.0	12.0	9.037158966064453	3.0732455253601074
1.0	69250000.0	69260000.0	5.0	10.175092697143555	3.310181140899658
1.0	69320000.0	69330000.0	21.0	11.233794212341309	3.5004608631134033
1.0	69390000.0	69400000.0	5.0	7.071921348571777	2.609973430633545
1.0	69400000.0	69410000.0	13.0	12.005887985229492	3.6299872398376465
1.0	69490000.0	69500000.0	18.0	10.873209953308105	3.4417407512664795
1.0	69600000.0	69610000.0	11.0	11.57742977142334	3.564093828201294
1.0	69720000.0	69730000.0	16.0	12.545202255249023	3.714271068572998
1.0	69780000.0	69790000.0	8.0	13.959002494812012	3.8992512226104736
1.0	69880000.0	69890000.0	17.0	11.529031753540039	3.554720640182495
1.0	69890000.0	69900000.0	7.0	11.800761222839355	3.6001319885253906
1.0	69930000.0	69940000.0	7.0	11.646467208862305	3.5750536918640137
1.0	69990000.0	70000000.0	16.0	10.929808616638184	3.4519124031066895
1.0	70000000.0	70010000.0	13.0	11.234533309936523	3.5046591758728027
1.0	70080000.0	70090000.0	16.0	12.612871170043945	3.7238659858703613
1.0	70100000.0	70110000.0	10.0	11.931585311889648	3.6202797889709473
1.0	70120000.0	70130000.0	11.0	12.44550895690918	3.6990668773651123
1.0	70180000.0	70190000.0	9.0	12.380626678466797	3.687926769256592
1.0	70220000.0	70230000.0	14.0	13.390788078308105	3.8279991149902344
1.0	70260000.0	70270000.0	20.0	13.514867782592773	3.845534086227417
1.0	70270000.0	70280000.0	14.0	14.390871047973633	3.950652599334717
1.0	70300000.0	70310000.0	20.0	13.403841972351074	3.829864978790283
1.0	70410000.0	70420000.0	18.0	14.902435302734375	4.007472038269043
1.0	70490000.0	70500000.0	14.0	13.603886604309082	3.8576552867889404
1.0	70510000.0	70520000.0	6.0	12.532808303833008	3.7092480659484863
1.0	70520000.0	70530000.0	12.0	12.738462448120117	3.7431061267852783
1.0	70530000.0	70540000.0	12.0	11.704255104064941	3.5838112831115723
1.0	70580000.0	70590000.0	5.0	8.908146858215332	3.037881374359131
1.0	70590000.0	70600000.0	7.0	8.177095413208008	2.8652892112731934
1.0	70750000.0	70760000.0	6.0	4.126584529876709	1.6706197261810303
1.0	70780000.0	70790000.0	1.0	4.658240795135498	1.8530470132827759
1.0	70800000.0	70810000.0	6.0	5.042748928070068	1.9779075384140015
1.0	70970000.0	70980000.0	8.0	9.01209545135498	3.063804864883423
1.0	71020000.0	71030000.0	18.0	12.818188667297363	3.7464957237243652
1.0	71030000.0	71040000.0	11.0	13.666966438293457	3.861783504486084
1.0	71040000.0	71050000.0	15.0	13.486793518066406	3.8377184867858887
1.0	71090000.0	71100000.0	15.0	16.598926544189453	4.162455081939697
1.0	71110000.0	71120000.0	15.0	14.199026107788086	3.915231227874756
1.0	71120000.0	71130000.0	15.0	15.999667167663574	4.110695838928223
1.0	71160000.0	71170000.0	19.0	17.862733840942383	4.2706403732299805
1.0	71190000.0	71200000.0	28.0	18.079891204833984	4.287637233734131
1.0	71210000.0	71220000.0	18.0	18.517297744750977	4.318404197692871
1.0	71370000.0	71380000.0	14.0	18.342905044555664	4.307766914367676
1.0	71420000.0	71430000.0	20.0	17.0687198638916	4.205214500427246
1.0	71430000.0	71440000.0	15.0	14.86492919921875	4.002437591552734
1.0	71470000.0	71480000.0	16.0	12.482320785522461	3.704718828201294
1.0	71490000.0	71500000.0	9.0	13.111340522766113	3.79339599609375
1.0	71560000.0	71570000.0	6.0	9.354598045349121	3.1400885581970215
1.0	71570000.0	71580000.0	9.0	6.325638771057129	2.3773910999298096
1.0	71650000.0	71660000.0	9.0	8.258557319641113	2.891533613204956
1.0	71850000.0	71860000.0	10.0	10.228008270263672	3.3224666118621826
1.0	71860000.0	71870000.0	16.0	9.20762825012207	3.108694553375244
1.0	71880000.0	71890000.0	8.0	8.86942195892334	3.030815601348877
1.0	71910000.0	71920000.0	9.0	9.73140811920166	3.2207274436950684
1.0	72000000.0	72010000.0	12.0	9.492837905883789	3.169980525970459
1.0	72060000.0	72070000.0	8.0	10.618491172790527	3.3953099250793457
1.0	72070000.0	72080000.0	10.0	11.062478065490723	3.4750683307647705
1.0	72130000.0	72140000.0	10.0	10.541060447692871	3.380797863006592
1.0	72170000.0	72180000.0	10.0	11.796356201171875	3.596686601638794
1.0	72210000.0	72220000.0	14.0	10.907244682312012	3.4479141235351562
1.0	72300000.0	72310000.0	13.0	11.157424926757812	3.491986036300659
1.0	72360000.0	72370000.0	13.0	10.807879447937012	3.4306387901306152
1.0	72420000.0	72430000.0	15.0	10.305157661437988	3.335881471633911
1.0	72540000.0	72550000.0	16.0	12.272738456726074	3.6717326641082764
1.0	72580000.0	72590000.0	13.0	12.044722557067871	3.6383132934570312
1.0	72620000.0	72630000.0	17.0	13.262731552124023	3.813215970993042
1.0	72690000.0	72700000.0	12.0	11.10219669342041	3.4824681282043457
1.0	72730000.0	72740000.0	9.0	9.682243347167969	3.21097993850708
1.0	72800000.0	72810000.0	5.0	8.96647834777832	3.0606045722961426
1.0	72810000.0	72820000.0	9.0	10.773463249206543	3.4232800006866455
1.0	72860000.0	72870000.0	6.0	12.339899063110352	3.680882215499878
1.0	72890000.0	72900000.0	21.0	13.142471313476562	3.797410488128662
1.0	72960000.0	72970000.0	13.0	14.6088228225708	3.975726366043091
1.0	73110000.0	73120000.0	14.0	18.263635635375977	4.300565242767334
1.0	73120000.0	73130000.0	20.0	17.594791412353516	4.2497735023498535
1.0	73210000.0	73220000.0	21.0	19.674612045288086	4.396273136138916
1.0	73220000.0	73230000.0	21.0	20.390811920166016	4.440395355224609
1.0	73230000.0	73240000.0	21.0	19.772140502929688	4.4019880294799805
1.0	73240000.0	73250000.0	24.0	19.806018829345703	4.4048566818237305
1.0	73250000.0	73260000.0	24.0	20.33576774597168	4.436821937561035
1.0	73260000.0	73270000.0	17.0	19.157054901123047	4.36276912689209
1.0	73280000.0	73290000.0	24.0	18.564517974853516	4.314238548278809
1.0	73300000.0	73310000.0	20.0	19.7111759185791	4.3991217613220215
1.0	73350000.0	73360000.0	13.0	18.161266326904297	4.2932000160217285
1.0	73390000.0	73400000.0	19.0	19.988964080810547	4.4161529541015625
1.0	73570000.0	73580000.0	21.0	23.048486709594727	4.573563575744629
1.0	73580000.0	73590000.0	22.0	23.069772720336914	4.576042175292969
1.0	73640000.0	73650000.0	20.0	22.918380737304688	4.570131778717041
1.0	73670000.0	73680000.0	27.0	21.255605697631836	4.489474296569824
1.0	73690000.0	73700000.0	17.0	20.14069938659668	4.425465106964111
1.0	73700000.0	73710000.0	11.0	18.27370262145996	4.3005218505859375
1.0	73730000.0	73740000.0	21.0	20.06814956665039	4.420434474945068
1.0	73820000.0	73830000.0	14.0	18.630847930908203	4.326675891876221
1.0	73860000.0	73870000.0	20.0	16.294660568237305	4.142836570739746
1.0	73880000.0	73890000.0	10.0	15.973057746887207	4.112257480621338
1.0	73930000.0	73940000.0	13.0	11.925232887268066	3.6188302040100098
1.0	74020000.0	74030000.0	10.0	12.670787811279297	3.729499340057373
1.0	74030000.0	74040000.0	9.0	11.415546417236328	3.536745548248291
1.0	74140000.0	74150000.0	10.0	11.791728019714355	3.597566604614258
1.0	74190000.0	74200000.0	18.0	12.513582229614258	3.7095532417297363
1.0	74230000.0	74240000.0	16.0	13.452482223510742	3.834761381149292
1.0	74300000.0	74310000.0	19.0	14.170819282531738	3.9188599586486816
1.0	74340000.0	74350000.0	25.0	15.993672370910645	4.112048625946045
1.0	74350000.0	74360000.0	11.0	16.448833465576172	4.152358055114746
1.0	74360000.0	74370000.0	18.0	16.001468658447266	4.110692977905273
1.0	74370000.0	74380000.0	19.0	16.380203247070312	4.144721984863281
1.0	74380000.0	74390000.0	13.0	16.157451629638672	4.123628616333008
1.0	74430000.0	74440000.0	19.0	17.560588836669922	4.245950222015381
1.0	74460000.0	74470000.0	18.0	15.822647094726562	4.093253135681152
1.0	74540000.0	74550000.0	18.0	14.849749565124512	4.000528335571289
1.0	74570000.0	74580000.0	20.0	13.890172004699707	3.890890598297119
1.0	74610000.0	74620000.0	10.0	13.441503524780273	3.835817337036133
1.0	74630000.0	74640000.0	12.0	13.11522388458252	3.794187545776367
1.0	74680000.0	74690000.0	9.0	10.510266304016113	3.3752479553222656
1.0	74750000.0	74760000.0	9.0	8.93297004699707	3.0449929237365723
1.0	74760000.0	74770000.0	6.0	9.560925483703613	3.1848158836364746
1.0	74900000.0	74910000.0	8.0	13.560785293579102	3.8488783836364746
1.0	74930000.0	74940000.0	19.0	13.108642578125	3.792952060699463
1.0	74960000.0	74970000.0	9.0	14.758343696594238	3.98846173286438
1.0	74970000.0	74980000.0	22.0	14.744964599609375	3.9877371788024902
1.0	75100000.0	75110000.0	22.0	11.843879699707031	3.608128070831299
1.0	75150000.0	75160000.0	3.0	9.432723999023438	3.1572513580322266
1.0	75180000.0	75190000.0	4.0	7.031452178955078	2.5976929664611816
1.0	75200000.0	75210000.0	3.0	7.456728458404541	2.709455728530884
1.0	75230000.0	75240000.0	9.0	10.393487930297852	3.353743076324463
1.0	75240000.0	75250000.0	7.0	12.670063972473145	3.7213947772979736
1.0	75270000.0	75280000.0	25.0	14.379186630249023	3.936495542526245
1.0	75410000.0	75420000.0	20.0	21.996753692626953	4.528332710266113
1.0	75610000.0	75620000.0	19.0	17.112533569335938	4.212027072906494
1.0	75620000.0	75630000.0	16.0	16.780277252197266	4.18543004989624
1.0	75670000.0	75680000.0	17.0	14.26123046875	3.93660306930542
1.0	75680000.0	75690000.0	9.0	14.593457221984863	3.972822666168213
1.0	75800000.0	75810000.0	12.0	14.523320198059082	3.9657833576202393
1.0	75810000.0	75820000.0	21.0	14.07873249053955	3.9144718647003174
1.0	75860000.0	75870000.0	16.0	16.229604721069336	4.132274627685547
1.0	76000000.0	76010000.0	12.0	13.89478874206543	3.8930060863494873
1.0	76020000.0	76030000.0	15.0	13.258726119995117	3.8140952587127686
1.0	76040000.0	76050000.0	17.0	13.018178939819336	3.78086519241333
1.0	76050000.0	76060000.0	14.0	13.570249557495117	3.852876663208008
1.0	76080000.0	76090000.0	5.0	11.663287162780762	3.57563853263855
1.0	76090000.0	76100000.0	10.0	10.986074447631836	3.4631104469299316
1.0	76230000.0	76240000.0	8.0	8.367856979370117	2.917617082595825
1.0	76380000.0	76390000.0	14.0	12.773649215698242	3.7472786903381348
1.0	76390000.0	76400000.0	5.0	13.598831176757812	3.8562469482421875
1.0	76500000.0	76510000.0	8.0	13.673795700073242	3.865718364715576
1.0	76510000.0	76520000.0	15.0	13.37592601776123	3.8282570838928223
1.0	76520000.0	76530000.0	18.0	13.577967643737793	3.8544750213623047
1.0	76560000.0	76570000.0	13.0	13.797903060913086	3.882864475250244
1.0	76590000.0	76600000.0	12.0	13.690442085266113	3.867635726928711
1.0	76600000.0	76610000.0	17.0	12.172764778137207	3.6583938598632812
1.0	76710000.0	76720000.0	16.0	11.929224967956543	3.6213173866271973
1.0	76720000.0	76730000.0	9.0	11.646817207336426	3.573631763458252
1.0	76750000.0	76760000.0	13.0	11.744512557983398	3.591177463531494
1.0	76870000.0	76880000.0	13.0	13.367155075073242	3.828202486038208
1.0	76910000.0	76920000.0	12.0	14.179285049438477	3.926764726638794
1.0	77020000.0	77030000.0	8.0	15.284655570983887	4.042166233062744
1.0	77060000.0	77070000.0	16.0	15.450910568237305	4.062270641326904
1.0	77150000.0	77160000.0	16.0	17.115875244140625	4.211510181427002
1.0	77220000.0	77230000.0	19.0	15.442524909973145	4.063012599945068
1.0	77290000.0	77300000.0	8.0	13.329249382019043	3.8208699226379395
1.0	77310000.0	77320000.0	11.0	13.3225679397583	3.8219528198242188
1.0	77320000.0	77330000.0	19.0	12.902458190917969	3.7650513648986816
1.0	77330000.0	77340000.0	13.0	11.646270751953125	3.573875904083252
1.0	77370000.0	77380000.0	11.0	9.512189865112305	3.1754398345947266
1.0	77380000.0	77390000.0	11.0	10.230755805969238	3.3219153881073
1.0	77420000.0	77430000.0	8.0	10.273457527160645	3.3294677734375
1.0	77490000.0	77500000.0	7.0	9.19464111328125	3.103703260421753
1.0	77560000.0	77570000.0	4.0	7.9663190841674805	2.8118865489959717
1.0	77630000.0	77640000.0	7.0	6.614884376525879	2.456368923187256
1.0	77720000.0	77730000.0	6.0	10.0120267868042	3.2788074016571045
1.0	77740000.0	77750000.0	14.0	8.194202423095703	2.8733747005462646
1.0	77830000.0	77840000.0	17.0	11.960909843444824	3.6254055500030518
1.0	77850000.0	77860000.0	13.0	12.585805892944336	3.72040057182312
1.0	77860000.0	77870000.0	9.0	12.039359092712402	3.6390938758850098
1.0	77940000.0	77950000.0	12.0	11.233518600463867	3.506218671798706
1.0	77950000.0	77960000.0	8.0	10.7929048538208	3.4276652336120605
1.0	78000000.0	78010000.0	5.0	6.369375705718994	2.3911356925964355
1.0	78060000.0	78070000.0	6.0	4.479151725769043	1.789433240890503
1.0	78130000.0	78140000.0	2.0	3.8986785411834717	1.5887380838394165
1.0	78150000.0	78160000.0	5.0	4.112552165985107	1.660880446434021
1.0	78180000.0	78190000.0	5.0	3.793863296508789	1.5639562606811523
1.0	78190000.0	78200000.0	7.0	3.6701393127441406	1.505525827407837
1.0	78220000.0	78230000.0	1.0	3.5361762046813965	1.569725751876831
1.0	78280000.0	78290000.0	7.0	3.4465572834014893	1.4265897274017334
1.0	78330000.0	78340000.0	1.0	3.407353162765503	1.4141145944595337
1.0	78350000.0	78360000.0	1.0	3.0656673908233643	1.3107202053070068
1.0	78410000.0	78420000.0	3.0	3.3442883491516113	1.394997477531433
1.0	78570000.0	78580000.0	8.0	6.890383243560791	2.530496835708618
1.0	78630000.0	78640000.0	5.0	7.642584323883057	2.7373690605163574
1.0	78690000.0	78700000.0	5.0	8.494233131408691	2.943119764328003
1.0	78700000.0	78710000.0	2.0	8.489599227905273	2.9426779747009277
1.0	78730000.0	78740000.0	6.0	9.40870475769043	3.1549477577209473
1.0	78800000.0	78810000.0	9.0	10.462675094604492	3.3658499717712402
1.0	78900000.0	78910000.0	10.0	10.253463745117188	3.325174331665039
1.0	78910000.0	78920000.0	13.0	10.363985061645508	3.3467178344726562
1.0	78970000.0	78980000.0	9.0	11.045829772949219	3.472813367843628
1.0	78990000.0	79000000.0	12.0	10.252569198608398	3.3249874114990234
1.0	79040000.0	79050000.0	10.0	8.564743995666504	2.9589180946350098
1.0	79110000.0	79120000.0	7.0	6.879776954650879	2.549621820449829
1.0	79260000.0	79270000.0	16.0	13.45458984375	3.8396408557891846
1.0	79450000.0	79460000.0	10.0	14.184008598327637	3.927806854248047
1.0	79480000.0	79490000.0	11.0	13.907577514648438	3.885460615158081
1.0	79610000.0	79620000.0	15.0	14.154953002929688	3.924650192260742
1.0	79620000.0	79630000.0	15.0	14.998563766479492	4.01650857925415
1.0	79750000.0	79760000.0	13.0	15.878100395202637	4.1037397384643555
1.0	79760000.0	79770000.0	13.0	15.308961868286133	4.049720764160156
1.0	79770000.0	79780000.0	13.0	15.835576057434082	4.100353240966797
1.0	79830000.0	79840000.0	13.0	15.36231517791748	4.053066253662109
1.0	79850000.0	79860000.0	15.0	14.701715469360352	3.985034465789795
1.0	79870000.0	79880000.0	17.0	13.976202011108398	3.9024689197540283
1.0	79920000.0	79930000.0	15.0	15.76642894744873	4.092345237731934
1.0	79960000.0	79970000.0	10.0	13.33311939239502	3.8188316822052
1.0	80060000.0	80070000.0	13.0	14.29840087890625	3.939934492111206
1.0	80070000.0	80080000.0	21.0	13.567255020141602	3.8530688285827637
1.0	80090000.0	80100000.0	17.0	13.962949752807617	3.8996963500976562
1.0	80280000.0	80290000.0	15.0	16.545318603515625	4.160343170166016
1.0	80310000.0	80320000.0	13.0	14.967674255371094	4.012936115264893
1.0	80330000.0	80340000.0	23.0	16.297861099243164	4.1401777267456055
1.0	80440000.0	80450000.0	13.0	12.46253776550293	3.440411329269409
1.0	80480000.0	80490000.0	9.0	13.397168159484863	3.830825090408325
1.0	80530000.0	80540000.0	10.0	12.884309768676758	3.7578132152557373
1.0	80560000.0	80570000.0	17.0	14.127275466918945	3.917625904083252
1.0	80570000.0	80580000.0	12.0	14.057083129882812	3.9085898399353027
1.0	80580000.0	80590000.0	15.0	14.914982795715332	3.999669313430786
1.0	80620000.0	80630000.0	14.0	14.429250717163086	3.9542593955993652
1.0	80720000.0	80730000.0	13.0	16.955707550048828	4.196657180786133
1.0	80900000.0	80910000.0	10.0	13.959966659545898	3.9014949798583984
1.0	81030000.0	81040000.0	13.0	14.042243957519531	3.9071502685546875
1.0	81040000.0	81050000.0	14.0	14.88819408416748	4.00315523147583
1.0	81070000.0	81080000.0	11.0	15.862777709960938	4.100577354431152
1.0	81120000.0	81130000.0	10.0	14.397381782531738	3.9476609230041504
1.0	81130000.0	81140000.0	14.0	14.87194538116455	4.003689289093018
1.0	81160000.0	81170000.0	6.0	11.627856254577637	3.5751254558563232
1.0	81220000.0	81230000.0	12.0	13.723775863647461	3.872347593307495
1.0	81240000.0	81250000.0	11.0	15.490674018859863	4.054461479187012
1.0	81270000.0	81280000.0	10.0	13.333892822265625	3.8224334716796875
1.0	81450000.0	81460000.0	8.0	12.479785919189453	3.704200267791748
1.0	81480000.0	81490000.0	27.0	12.042837142944336	3.639380693435669
1.0	81500000.0	81510000.0	9.0	12.494694709777832	3.7076220512390137
1.0	81540000.0	81550000.0	13.0	12.998204231262207	3.77813720703125
1.0	81580000.0	81590000.0	9.0	12.246660232543945	3.6708362102508545
1.0	81630000.0	81640000.0	14.0	11.184892654418945	3.4974207878112793
1.0	81650000.0	81660000.0	10.0	10.116073608398438	3.298898220062256
1.0	81660000.0	81670000.0	12.0	10.831384658813477	3.4346892833709717
1.0	81670000.0	81680000.0	12.0	9.844454765319824	3.2432875633239746
1.0	81750000.0	81760000.0	9.0	9.216219902038574	3.1108596324920654
1.0	81760000.0	81770000.0	12.0	9.064298629760742	3.0753846168518066
1.0	81780000.0	81790000.0	5.0	9.046628952026367	3.07442307472229
1.0	81890000.0	81900000.0	5.0	8.152070999145508	2.8598854541778564
1.0	81920000.0	81930000.0	10.0	7.765199184417725	2.7690045833587646
1.0	81940000.0	81950000.0	5.0	6.9694414138793945	2.544813632965088
1.0	82070000.0	82080000.0	5.0	7.70104455947876	2.753854751586914
1.0	82090000.0	82100000.0	6.0	7.710604190826416	2.7555508613586426
1.0	82180000.0	82190000.0	4.0	7.801171779632568	2.7757623195648193
1.0	82260000.0	82270000.0	3.0	5.290041923522949	2.5156056880950928
1.0	82270000.0	82280000.0	5.0	5.1742095947265625	2.0278780460357666
1.0	82310000.0	82320000.0	4.0	5.576576232910156	2.1397078037261963
1.0	82400000.0	82410000.0	6.0	5.297927379608154	2.04723858833313
1.0	82420000.0	82430000.0	5.0	5.242146968841553	2.0400633811950684
1.0	82450000.0	82460000.0	3.0	5.314597129821777	2.0636255741119385
1.0	82500000.0	82510000.0	9.0	6.633630275726318	2.4665908813476562
1.0	82520000.0	82530000.0	5.0	7.211816310882568	2.625398635864258
1.0	82560000.0	82570000.0	7.0	7.749903202056885	2.759315252304077
1.0	82590000.0	82600000.0	8.0	4.647323131561279	1.854758620262146
1.0	82640000.0	82650000.0	11.0	6.527351379394531	2.4244942665100098
1.0	82720000.0	82730000.0	4.0	5.689007759094238	2.2162997722625732
1.0	82730000.0	82740000.0	5.0	7.037411689758301	2.5636584758758545
1.0	82820000.0	82830000.0	5.0	7.701821804046631	2.7559635639190674
1.0	82840000.0	82850000.0	9.0	7.533514499664307	2.703254222869873
1.0	83000000.0	83010000.0	5.0	7.351215362548828	2.6582131385803223
1.0	83220000.0	83230000.0	6.0	8.481887817382812	2.9410240650177
1.0	83230000.0	83240000.0	9.0	8.93359375	3.0514473915100098
1.0	83250000.0	83260000.0	6.0	8.301688194274902	2.9027822017669678
1.0	83280000.0	83290000.0	9.0	7.3451056480407715	2.6485726833343506
1.0	83290000.0	83300000.0	5.0	7.668588161468506	2.7362000942230225
1.0	83300000.0	83310000.0	10.0	7.2479119300842285	2.621800184249878
1.0	83370000.0	83380000.0	5.0	6.800514221191406	2.505753993988037
1.0	83390000.0	83400000.0	10.0	6.533786773681641	2.429119110107422
1.0	83440000.0	83450000.0	6.0	6.03803825378418	2.281195878982544
1.0	83460000.0	83470000.0	2.0	6.23087215423584	2.340125560760498
1.0	83500000.0	83510000.0	6.0	6.1083550453186035	2.315371036529541
1.0	83510000.0	83520000.0	3.0	5.958601951599121	2.2822508811950684
1.0	83520000.0	83530000.0	2.0	5.330714225769043	2.062492609024048
1.0	83550000.0	83560000.0	7.0	4.709338188171387	1.870153784751892
1.0	83570000.0	83580000.0	2.0	4.995848655700684	1.9709323644638062
1.0	83780000.0	83790000.0	0.0	2.7979369163513184	1.1819067001342773
1.0	83880000.0	83890000.0	0.0	3.0064563751220703	1.2666152715682983
1.0	83920000.0	83930000.0	1.0	3.3853118419647217	1.4079805612564087
1.0	84000000.0	84010000.0	9.0	5.315782070159912	2.060732364654541
1.0	84030000.0	84040000.0	6.0	6.2495341300964355	2.3503646850585938
1.0	84090000.0	84100000.0	7.0	6.839303016662598	2.5200071334838867
1.0	84240000.0	84250000.0	6.0	5.581422805786133	2.1398603916168213
1.0	84260000.0	84270000.0	2.0	5.134689807891846	1.9947859048843384
1.0	84290000.0	84300000.0	7.0	4.957634925842285	1.9436366558074951
1.0	84330000.0	84340000.0	2.0	4.716464042663574	1.8555387258529663
1.0	84390000.0	84400000.0	2.0	3.798182964324951	1.5501363277435303
1.0	84420000.0	84430000.0	4.0	4.223245620727539	1.6914561986923218
1.0	84500000.0	84510000.0	9.0	4.655625820159912	1.868170976638794
1.0	84630000.0	84640000.0	7.0	3.2518420219421387	1.3476158380508423
1.0	84680000.0	84690000.0	1.0	3.7224624156951904	1.5290113687515259
1.0	84750000.0	84760000.0	5.0	4.857097625732422	1.9130643606185913
1.0	84770000.0	84780000.0	1.0	4.71809720993042	1.8621304035186768
1.0	84970000.0	84980000.0	0.0	4.065963268280029	1.9005610942840576
1.0	84990000.0	85000000.0	1.0	4.255674362182617	1.7036666870117188
1.0	85140000.0	85150000.0	4.0	3.2376410961151123	1.3443654775619507
1.0	85240000.0	85250000.0	2.0	3.6250672340393066	1.4807612895965576
1.0	85320000.0	85330000.0	2.0	4.096719264984131	1.6492658853530884
1.0	85360000.0	85370000.0	4.0	4.951098442077637	1.9415470361709595
1.0	85540000.0	85550000.0	5.0	4.723934173583984	1.868541955947876
1.0	85610000.0	85620000.0	2.0	4.015785217285156	1.6143558025360107
1.0	85640000.0	85650000.0	5.0	3.4542248249053955	1.4265683889389038
1.0	85650000.0	85660000.0	1.0	3.612471103668213	1.482421875
1.0	85770000.0	85780000.0	4.0	3.2236695289611816	1.3403599262237549
1.0	85800000.0	85810000.0	2.0	3.362448215484619	1.396531343460083
1.0	85850000.0	85860000.0	1.0	3.405545711517334	1.4066375494003296
1.0	85920000.0	85930000.0	3.0	3.4542136192321777	1.4259626865386963
1.0	86080000.0	86090000.0	3.0	3.736032485961914	1.5293949842453003
1.0	86090000.0	86100000.0	0.0	3.7542102336883545	1.5384290218353271
1.0	86160000.0	86170000.0	3.0	3.6120846271514893	1.486994981765747
1.0	86220000.0	86230000.0	7.0	5.437655448913574	2.102830171585083
1.0	86250000.0	86260000.0	2.0	6.194720268249512	2.3462672233581543
1.0	86330000.0	86340000.0	3.0	5.492971897125244	2.1245715618133545
1.0	86370000.0	86380000.0	3.0	5.845238208770752	2.218384265899658
1.0	86440000.0	86450000.0	4.0	6.260464668273926	2.3533318042755127
1.0	86520000.0	86530000.0	9.0	5.793997764587402	2.2013895511627197
1.0	86660000.0	86670000.0	5.0	6.257424354553223	2.3584022521972656
1.0	86710000.0	86720000.0	4.0	6.0066046714782715	2.2758209705352783
1.0	86760000.0	86770000.0	4.0	5.613360404968262	2.155832290649414
1.0	86780000.0	86790000.0	7.0	5.3084259033203125	2.0563645362854004
1.0	86830000.0	86840000.0	2.0	4.132761001586914	1.6718971729278564
1.0	86870000.0	86880000.0	6.0	5.377466678619385	2.086859941482544
1.0	86880000.0	86890000.0	1.0	4.6012864112854	1.8282302618026733
1.0	86950000.0	86960000.0	11.0	5.877715587615967	2.241184711456299
1.0	86960000.0	86970000.0	3.0	4.9424824714660645	1.9389667510986328
1.0	87080000.0	87090000.0	2.0	5.923299312591553	2.2598800659179688
1.0	87170000.0	87180000.0	3.0	3.8565258979797363	1.7444374561309814
1.0	87190000.0	87200000.0	3.0	4.082000255584717	1.6528332233428955
1.0	87290000.0	87300000.0	5.0	5.66770076751709	2.175466299057007
1.0	87310000.0	87320000.0	5.0	6.222605228424072	2.3477108478546143
1.0	87330000.0	87340000.0	3.0	4.826343059539795	1.9011938571929932
1.0	87420000.0	87430000.0	2.0	5.161013603210449	2.0099120140075684
1.0	87460000.0	87470000.0	7.0	5.327271938323975	2.0637173652648926
1.0	87470000.0	87480000.0	7.0	5.3750786781311035	2.0784401893615723
1.0	87570000.0	87580000.0	3.0	4.785399913787842	1.8848291635513306
1.0	87600000.0	87610000.0	4.0	5.486954689025879	2.1131844520568848
1.0	87610000.0	87620000.0	5.0	4.953465461730957	1.9430983066558838
1.0	87690000.0	87700000.0	2.0	5.703158378601074	2.193021297454834
1.0	87700000.0	87710000.0	5.0	5.979210376739502	2.2714927196502686
1.0	87740000.0	87750000.0	8.0	5.946932315826416	2.266660690307617
1.0	87760000.0	87770000.0	3.0	6.001735687255859	2.278090715408325
1.0	87830000.0	87840000.0	3.0	4.816678047180176	1.8955276012420654
1.0	87970000.0	87980000.0	7.0	5.844930171966553	2.224518060684204
1.0	88000000.0	88010000.0	5.0	7.139004707336426	2.602996587753296
1.0	88010000.0	88020000.0	4.0	7.569479465484619	2.71883225440979
1.0	88020000.0	88030000.0	8.0	7.069051265716553	2.5780627727508545
1.0	88070000.0	88080000.0	6.0	7.27438497543335	2.6356284618377686
1.0	88110000.0	88120000.0	13.0	6.795845985412598	2.497645139694214
1.0	88160000.0	88170000.0	5.0	6.925636291503906	2.5442681312561035
1.0	88200000.0	88210000.0	7.0	5.918412208557129	2.2428336143493652
1.0	88210000.0	88220000.0	6.0	5.746554851531982	2.1902520656585693
1.0	88230000.0	88240000.0	1.0	5.914962291717529	2.243452548980713
1.0	88250000.0	88260000.0	4.0	5.734961032867432	2.181826591491699
1.0	88260000.0	88270000.0	6.0	5.370046138763428	2.081678628921509
1.0	88270000.0	88280000.0	2.0	5.557900428771973	2.137132167816162
1.0	88290000.0	88300000.0	4.0	6.361434459686279	2.372419595718384
1.0	88320000.0	88330000.0	8.0	6.259848117828369	2.347965717315674
1.0	88360000.0	88370000.0	7.0	6.507828712463379	2.4110236167907715
1.0	88370000.0	88380000.0	7.0	6.950875759124756	2.5492546558380127
1.0	88400000.0	88410000.0	4.0	7.305928707122803	2.638981580734253
1.0	88450000.0	88460000.0	5.0	7.635296821594238	2.7280640602111816
1.0	88490000.0	88500000.0	5.0	7.970297336578369	2.8185722827911377
1.0	88510000.0	88520000.0	5.0	7.712977409362793	2.7517290115356445
1.0	88650000.0	88660000.0	11.0	8.560457229614258	2.958279609680176
1.0	88690000.0	88700000.0	9.0	8.754810333251953	3.0043702125549316
1.0	88700000.0	88710000.0	6.0	8.915731430053711	3.0440356731414795
1.0	88740000.0	88750000.0	11.0	8.814489364624023	3.020906925201416
1.0	88750000.0	88760000.0	7.0	9.307489395141602	3.128977060317993
1.0	88760000.0	88770000.0	5.0	8.202596664428711	2.868833065032959
1.0	88780000.0	88790000.0	8.0	9.274480819702148	3.122291326522827
1.0	88880000.0	88890000.0	10.0	9.992040634155273	3.2765731811523438
1.0	88920000.0	88930000.0	4.0	8.054780960083008	2.835552930831909
1.0	89020000.0	89030000.0	7.0	8.316402435302734	2.9010775089263916
1.0	89080000.0	89090000.0	3.0	7.777867317199707	2.779526710510254
1.0	89110000.0	89120000.0	4.0	6.7763776779174805	2.4927287101745605
1.0	89120000.0	89130000.0	6.0	5.589710235595703	2.139779567718506
1.0	89200000.0	89210000.0	3.0	3.8761372566223145	1.58180832862854
1.0	89260000.0	89270000.0	4.0	3.522207736968994	1.456037998199463
1.0	89290000.0	89300000.0	3.0	3.604156970977783	1.4811807870864868
1.0	89310000.0	89320000.0	2.0	4.113699913024902	1.6675150394439697
1.0	89320000.0	89330000.0	1.0	3.5290095806121826	1.4583841562271118
1.0	89330000.0	89340000.0	3.0	3.757935047149658	1.5410608053207397
1.0	89370000.0	89380000.0	6.0	4.496218681335449	1.7991983890533447
1.0	89450000.0	89460000.0	0.0	3.806558132171631	1.5809733867645264
1.0	89530000.0	89540000.0	7.0	4.156651973724365	1.6953929662704468
1.0	89560000.0	89570000.0	6.0	4.66303014755249	1.8490371704101562
1.0	89660000.0	89670000.0	3.0	4.150903224945068	1.6786785125732422
1.0	89810000.0	89820000.0	7.0	4.451049327850342	1.7758533954620361
1.0	89820000.0	89830000.0	2.0	3.915278196334839	1.5915725231170654
1.0	89830000.0	89840000.0	4.0	3.71502947807312	1.515763282775879
1.0	89960000.0	89970000.0	1.0	3.579432249069214	1.4848862886428833
1.0	89970000.0	89980000.0	7.0	3.7653682231903076	1.548252820968628
1.0	89980000.0	89990000.0	4.0	3.3320090770721436	1.3839513063430786
1.0	90120000.0	90130000.0	3.0	3.3972327709198	1.408449649810791
1.0	90130000.0	90140000.0	2.0	3.520023822784424	1.4550198316574097
1.0	90150000.0	90160000.0	3.0	3.5283203125	1.4553687572479248
1.0	90230000.0	90240000.0	5.0	4.324143409729004	1.738403558731079
1.0	90400000.0	90410000.0	2.0	3.8178658485412598	1.554487943649292
1.0	90440000.0	90450000.0	0.0	4.909701347351074	1.9345813989639282
1.0	90460000.0	90470000.0	3.0	3.6120293140411377	1.5921066999435425
1.0	90600000.0	90610000.0	5.0	6.973102569580078	2.5693511962890625
1.0	90650000.0	90660000.0	6.0	7.201970100402832	2.623013734817505
1.0	90700000.0	90710000.0	10.0	7.615273475646973	2.736762285232544
1.0	90760000.0	90770000.0	11.0	7.4857177734375	2.6951889991760254
1.0	90780000.0	90790000.0	4.0	7.737475395202637	2.758537769317627
1.0	90820000.0	90830000.0	7.0	7.514986991882324	2.701629877090454
1.0	90840000.0	90850000.0	5.0	7.487627983093262	2.6889922618865967
1.0	90880000.0	90890000.0	7.0	7.357641696929932	2.664724349975586
1.0	91010000.0	91020000.0	11.0	8.324274063110352	2.903505563735962
1.0	91020000.0	91030000.0	6.0	6.998170375823975	2.5825657844543457
1.0	91110000.0	91120000.0	11.0	9.53548526763916	3.180698871612549
1.0	91130000.0	91140000.0	10.0	10.38831901550293	3.35253643989563
1.0	91160000.0	91170000.0	8.0	9.337852478027344	3.1349430084228516
1.0	91190000.0	91200000.0	4.0	8.550138473510742	2.958071231842041
1.0	91200000.0	91210000.0	8.0	8.856563568115234	3.027388572692871
1.0	91230000.0	91240000.0	3.0	9.07471752166748	3.0810937881469727
1.0	91310000.0	91320000.0	7.0	5.662670135498047	2.161076307296753
1.0	91400000.0	91410000.0	1.0	4.294808864593506	1.7335679531097412
1.0	91450000.0	91460000.0	3.0	4.207869529724121	1.703548789024353
1.0	91470000.0	91480000.0	5.0	4.310080051422119	1.7439531087875366
1.0	91480000.0	91490000.0	6.0	4.655174732208252	1.9368665218353271
1.0	91540000.0	91550000.0	15.0	8.022767066955566	2.8394691944122314
1.0	91550000.0	91560000.0	8.0	9.15709400177002	3.1038849353790283
1.0	91580000.0	91590000.0	9.0	9.51234245300293	3.1778676509857178
1.0	91610000.0	91620000.0	7.0	9.461783409118652	3.1675467491149902
1.0	91720000.0	91730000.0	7.0	9.163187026977539	3.0992088317871094
1.0	91740000.0	91750000.0	6.0	7.85413122177124	2.781989336013794
1.0	91770000.0	91780000.0	10.0	8.115748405456543	2.8575081825256348
1.0	91800000.0	91810000.0	10.0	8.402071952819824	2.928253173828125
1.0	91810000.0	91820000.0	7.0	7.73241662979126	2.7539353370666504
1.0	91850000.0	91860000.0	8.0	4.855687141418457	1.9471752643585205
1.0	92030000.0	92040000.0	7.0	7.1008100509643555	2.5877201557159424
1.0	92040000.0	92050000.0	10.0	5.6779022216796875	2.1688501834869385
1.0	92060000.0	92070000.0	4.0	6.2626142501831055	2.350393772125244
1.0	92070000.0	92080000.0	1.0	6.227222919464111	2.3336970806121826
1.0	92100000.0	92110000.0	6.0	6.3254594802856445	2.3767714500427246
1.0	92120000.0	92130000.0	7.0	6.38794469833374	2.399024724960327
1.0	92260000.0	92270000.0	2.0	4.00446891784668	1.6210854053497314
1.0	92320000.0	92330000.0	3.0	4.522266387939453	1.805487036705017
1.0	92330000.0	92340000.0	1.0	4.6540021896362305	1.8476688861846924
1.0	92480000.0	92490000.0	10.0	7.310125827789307	2.6556456089019775
1.0	92570000.0	92580000.0	3.0	5.8554368019104	2.223146915435791
1.0	92600000.0	92610000.0	6.0	5.41547155380249	2.084270715713501
1.0	92780000.0	92790000.0	3.0	3.9624195098876953	1.6081058979034424
1.0	92810000.0	92820000.0	6.0	3.787604570388794	1.5494630336761475
1.0	92860000.0	92870000.0	11.0	5.249108791351318	2.0457541942596436
1.0	92900000.0	92910000.0	4.0	6.612222194671631	2.463928699493408
1.0	92920000.0	92930000.0	3.0	6.61871337890625	2.452720880508423
1.0	92950000.0	92960000.0	6.0	5.697634696960449	2.190394878387451
1.0	92990000.0	93000000.0	10.0	5.61490535736084	2.149646759033203
1.0	93030000.0	93040000.0	3.0	5.603820323944092	2.140683174133301
1.0	93040000.0	93050000.0	6.0	4.814746379852295	1.9001643657684326
1.0	93140000.0	93150000.0	5.0	3.7987303733825684	1.5501484870910645
1.0	93190000.0	93200000.0	1.0	4.188027381896973	1.6846107244491577
1.0	93230000.0	93240000.0	3.0	4.398118495941162	1.7532455921173096
1.0	93330000.0	93340000.0	1.0	4.172962188720703	1.6773977279663086
1.0	93340000.0	93350000.0	8.0	3.7799270153045654	1.549062728881836
1.0	93360000.0	93370000.0	4.0	3.9087719917297363	1.5944055318832397
1.0	93390000.0	93400000.0	4.0	3.7152202129364014	1.513321876525879
1.0	93460000.0	93470000.0	3.0	4.240778923034668	1.701735496520996
1.0	93470000.0	93480000.0	4.0	4.5834503173828125	1.825802206993103
1.0	93480000.0	93490000.0	6.0	4.225086688995361	1.7010475397109985
1.0	93510000.0	93520000.0	5.0	4.4810919761657715	1.7932984828948975
1.0	93580000.0	93590000.0	1.0	3.3576741218566895	1.3892600536346436
1.0	93740000.0	93750000.0	1.0	2.873866319656372	1.2122138738632202
1.0	93750000.0	93760000.0	2.0	2.907130002975464	1.22188401222229
1.0	93760000.0	93770000.0	3.0	2.888563632965088	1.209291934967041
1.0	93770000.0	93780000.0	1.0	3.0579288005828857	1.2759912014007568
1.0	93820000.0	93830000.0	0.0	3.0518009662628174	1.278935194015503
1.0	93880000.0	93890000.0	7.0	3.6518478393554688	1.4973657131195068
1.0	93900000.0	93910000.0	1.0	3.8147730827331543	1.5482642650604248
1.0	93910000.0	93920000.0	6.0	3.267066240310669	1.4478046894073486
1.0	93920000.0	93930000.0	1.0	3.331555128097534	1.379351258277893
1.0	93940000.0	93950000.0	0.0	3.8559317588806152	1.5642509460449219
1.0	93950000.0	93960000.0	3.0	3.389855146408081	1.400005578994751
1.0	94010000.0	94020000.0	2.0	2.92566180229187	1.2296230792999268
1.0	94090000.0	94100000.0	2.0	3.214393138885498	1.335265874862671
1.0	94180000.0	94190000.0	4.0	3.6909584999084473	1.5028167963027954
1.0	94290000.0	94300000.0	1.0	3.6656570434570312	1.4959067106246948
1.0	94330000.0	94340000.0	1.0	3.4839985370635986	1.626709222793579
1.0	94360000.0	94370000.0	4.0	3.3692755699157715	1.3947893381118774
1.0	94380000.0	94390000.0	3.0	4.129849910736084	1.667447805404663
1.0	94400000.0	94410000.0	1.0	4.31926965713501	1.7346856594085693
1.0	94420000.0	94430000.0	3.0	3.787120819091797	1.54436457157135
1.0	94540000.0	94550000.0	4.0	5.310086727142334	2.0475316047668457
1.0	94630000.0	94640000.0	3.0	4.626866817474365	1.8304954767227173
1.0	94670000.0	94680000.0	1.0	4.226931571960449	1.6930007934570312
1.0	94710000.0	94720000.0	3.0	4.361512184143066	1.7470552921295166
1.0	94740000.0	94750000.0	1.0	4.446893692016602	1.7679939270019531
1.0	94760000.0	94770000.0	3.0	4.510895252227783	1.7862393856048584
1.0	94920000.0	94930000.0	1.0	3.150308132171631	1.3166769742965698
1.0	94930000.0	94940000.0	1.0	3.2323780059814453	1.3404966592788696
1.0	95010000.0	95020000.0	1.0	3.2062344551086426	1.333272933959961
1.0	95130000.0	95140000.0	0.0	3.0765843391418457	1.2807285785675049
1.0	95250000.0	95260000.0	4.0	2.831728935241699	1.1891969442367554
1.0	95280000.0	95290000.0	4.0	3.309706926345825	1.3710253238677979
1.0	95300000.0	95310000.0	1.0	3.4643750190734863	1.4302235841751099
1.0	95380000.0	95390000.0	2.0	3.297400712966919	1.3692315816879272
1.0	95410000.0	95420000.0	2.0	3.7265067100524902	1.5194698572158813
1.0	95440000.0	95450000.0	2.0	4.414071083068848	1.7547941207885742
1.0	95530000.0	95540000.0	4.0	4.160770416259766	1.7244971990585327
1.0	95550000.0	95560000.0	10.0	5.377109050750732	2.1009914875030518
1.0	95670000.0	95680000.0	3.0	4.50217342376709	1.7899017333984375
1.0	95680000.0	95690000.0	2.0	4.994011878967285	1.9599758386611938
1.0	95710000.0	95720000.0	3.0	4.029593467712402	1.6338460445404053
1.0	95810000.0	95820000.0	8.0	8.062210083007812	2.848702907562256
1.0	95830000.0	95840000.0	11.0	7.834040641784668	2.7846250534057617
1.0	95890000.0	95900000.0	7.0	9.186264038085938	3.1049938201904297
1.0	95920000.0	95930000.0	5.0	9.078078269958496	3.08130145072937
1.0	96000000.0	96010000.0	8.0	8.585772514343262	2.9651007652282715
1.0	96020000.0	96030000.0	8.0	9.055517196655273	3.076721668243408
1.0	96050000.0	96060000.0	8.0	9.717988967895508	3.2173805236816406
1.0	96120000.0	96130000.0	5.0	10.035703659057617	3.282700300216675
1.0	96140000.0	96150000.0	12.0	9.179265975952148	3.1043975353240967
1.0	96160000.0	96170000.0	8.0	9.663259506225586	3.2065963745117188
1.0	96330000.0	96340000.0	11.0	9.622721672058105	3.1971664428710938
1.0	96350000.0	96360000.0	4.0	10.218992233276367	3.3188939094543457
1.0	96450000.0	96460000.0	12.0	8.101573944091797	2.8495774269104004
1.0	96540000.0	96550000.0	5.0	9.791400909423828	3.235856533050537
1.0	96550000.0	96560000.0	6.0	10.185074806213379	3.3122305870056152
1.0	96640000.0	96650000.0	13.0	9.81410026550293	3.2393126487731934
1.0	96730000.0	96740000.0	10.0	9.502290725708008	3.1727871894836426
1.0	96810000.0	96820000.0	6.0	10.936323165893555	3.4533302783966064
1.0	96960000.0	96970000.0	13.0	12.492108345031738	3.7069058418273926
1.0	96980000.0	96990000.0	12.0	11.859591484069824	3.609668016433716
1.0	97020000.0	97030000.0	10.0	11.233202934265137	3.506579637527466
1.0	97030000.0	97040000.0	15.0	12.444570541381836	3.6987621784210205
1.0	97140000.0	97150000.0	11.0	9.758848190307617	3.22685170173645
1.0	97240000.0	97250000.0	3.0	4.778732776641846	1.9103126525878906
1.0	97290000.0	97300000.0	6.0	8.071276664733887	2.8468587398529053
1.0	97330000.0	97340000.0	14.0	9.580158233642578	3.1933224201202393
1.0	97370000.0	97380000.0	19.0	11.987449645996094	3.6277077198028564
1.0	97500000.0	97510000.0	15.0	11.824942588806152	3.6046440601348877
1.0	97510000.0	97520000.0	15.0	11.065910339355469	3.477036952972412
1.0	97560000.0	97570000.0	9.0	8.90746021270752	3.0418858528137207
1.0	97600000.0	97610000.0	7.0	6.729348659515381	2.4813053607940674
1.0	97610000.0	97620000.0	9.0	7.356876373291016	2.651327610015869
1.0	97680000.0	97690000.0	7.0	5.962090969085693	2.251887321472168
1.0	97690000.0	97700000.0	5.0	5.884449005126953	2.228079080581665
1.0	97740000.0	97750000.0	5.0	5.923617362976074	2.241302490234375
1.0	97800000.0	97810000.0	8.0	6.382685661315918	2.3785009384155273
1.0	97810000.0	97820000.0	6.0	6.596018314361572	2.4374277591705322
1.0	97860000.0	97870000.0	7.0	7.148601531982422	2.5940299034118652
1.0	97950000.0	97960000.0	8.0	7.909796237945557	2.79772686958313
1.0	97960000.0	97970000.0	5.0	7.92368221282959	2.801253318786621
1.0	98080000.0	98090000.0	7.0	7.3416948318481445	2.647364854812622
1.0	98130000.0	98140000.0	2.0	6.9236884117126465	2.5307059288024902
1.0	98140000.0	98150000.0	8.0	6.214582920074463	2.329458236694336
1.0	98150000.0	98160000.0	4.0	6.403364658355713	2.3862709999084473
1.0	98180000.0	98190000.0	10.0	6.074620723724365	2.288844585418701
1.0	98190000.0	98200000.0	1.0	6.50872278213501	2.413600444793701
1.0	98300000.0	98310000.0	2.0	6.561720371246338	2.4286627769470215
1.0	98320000.0	98330000.0	6.0	6.047532081604004	2.2838845252990723
1.0	98330000.0	98340000.0	4.0	6.5296630859375	2.423114061355591
1.0	98390000.0	98400000.0	6.0	9.341753959655762	3.13873553276062
1.0	98430000.0	98440000.0	13.0	9.772623062133789	3.2294087409973145
1.0	98470000.0	98480000.0	17.0	10.044650077819824	3.283992052078247
1.0	98490000.0	98500000.0	9.0	10.558778762817383	3.3840651512145996
1.0	98520000.0	98530000.0	9.0	10.739909172058105	3.4177308082580566
1.0	98530000.0	98540000.0	8.0	11.599751472473145	3.56817889213562
1.0	98640000.0	98650000.0	11.0	12.626018524169922	3.7269797325134277
1.0	98690000.0	98700000.0	16.0	12.960428237915039	3.770723342895508
1.0	98810000.0	98820000.0	5.0	11.69708251953125	3.5845839977264404
1.0	98880000.0	98890000.0	10.0	11.314282417297363	3.5201327800750732
1.0	98900000.0	98910000.0	3.0	12.45178508758545	3.7003657817840576
1.0	98910000.0	98920000.0	7.0	12.031362533569336	3.6367220878601074
1.0	98990000.0	99000000.0	17.0	12.611701965332031	3.7239861488342285
1.0	99030000.0	99040000.0	14.0	12.050973892211914	3.640702724456787
1.0	99070000.0	99080000.0	14.0	10.057748794555664	3.2868270874023438
1.0	99090000.0	99100000.0	10.0	9.861468315124512	3.247490644454956
1.0	99120000.0	99130000.0	11.0	7.1227264404296875	2.597200870513916
1.0	99190000.0	99200000.0	6.0	6.62640380859375	2.4512994289398193
1.0	99220000.0	99230000.0	3.0	7.6434783935546875	2.731168746948242
1.0	99250000.0	99260000.0	10.0	9.655068397521973	3.2072272300720215
1.0	99320000.0	99330000.0	14.0	10.327835083007812	3.3399033546447754
1.0	99350000.0	99360000.0	13.0	11.077147483825684	3.478625774383545
1.0	99360000.0	99370000.0	7.0	10.980135917663574	3.4621167182922363
1.0	99370000.0	99380000.0	5.0	12.147038459777832	3.65460467338562
1.0	99380000.0	99390000.0	9.0	11.020944595336914	3.468357801437378
1.0	99550000.0	99560000.0	11.0	13.243853569030762	3.808666229248047
1.0	99600000.0	99610000.0	9.0	13.430033683776855	3.8351917266845703
1.0	99680000.0	99690000.0	13.0	12.10780143737793	3.6479427814483643
1.0	99700000.0	99710000.0	16.0	11.681862831115723	3.581780195236206
1.0	99720000.0	99730000.0	12.0	11.569320678710938	3.562955141067505
1.0	99730000.0	99740000.0	9.0	11.447650909423828	3.5416107177734375
1.0	99750000.0	99760000.0	15.0	11.302495002746582	3.517911434173584
1.0	99870000.0	99880000.0	9.0	8.273815155029297	2.8924949169158936
1.0	99900000.0	99910000.0	7.0	7.847360134124756	2.7820963859558105
1.0	99910000.0	99920000.0	10.0	7.413962364196777	2.668256998062134
1.0	99960000.0	99970000.0	5.0	6.517948150634766	2.420959711074829
1.0	99990000.0	100000000.0	4.0	6.216717720031738	2.3308002948760986
1.0	100100000.0	100110000.0	4.0	5.027157783508301	1.9604613780975342
1.0	100160000.0	100170000.0	3.0	4.599541664123535	1.8259408473968506
1.0	100200000.0	100210000.0	3.0	3.6030116081237793	1.480725646018982
1.0	100210000.0	100220000.0	3.0	4.041825294494629	1.6344789266586304
1.0	100270000.0	100280000.0	6.0	4.0569047927856445	1.639879584312439
1.0	100320000.0	100330000.0	1.0	3.6911959648132324	1.512520670890808
1.0	100330000.0	100340000.0	2.0	3.775928497314453	1.5385679006576538
1.0	100460000.0	100470000.0	1.0	3.526998996734619	1.4535720348358154
1.0	100470000.0	100480000.0	4.0	3.5109360218048096	1.4461472034454346
1.0	100530000.0	100540000.0	1.0	3.402897357940674	1.4189088344573975
1.0	100580000.0	100590000.0	3.0	3.73368763923645	1.5251426696777344
1.0	100590000.0	100600000.0	4.0	3.785752534866333	1.6935608386993408
1.0	100610000.0	100620000.0	4.0	3.2897582054138184	1.4174954891204834
1.0	100670000.0	100680000.0	8.0	3.480782985687256	1.436274766921997
1.0	100680000.0	100690000.0	2.0	3.653163194656372	1.4973145723342896
1.0	100690000.0	100700000.0	3.0	3.7951865196228027	1.551203727722168
1.0	100700000.0	100710000.0	4.0	3.6818957328796387	1.5105414390563965
1.0	100730000.0	100740000.0	2.0	3.7345428466796875	1.6985572576522827
1.0	100760000.0	100770000.0	4.0	4.548870086669922	1.8070043325424194
1.0	100880000.0	100890000.0	6.0	3.74653697013855	1.5324701070785522
1.0	100950000.0	100960000.0	1.0	4.559351921081543	1.81281316280365
1.0	100980000.0	100990000.0	3.0	4.7654218673706055	1.8744547367095947
1.0	101020000.0	101030000.0	2.0	6.19594669342041	2.3383889198303223
1.0	101070000.0	101080000.0	4.0	5.89867639541626	2.2346019744873047
1.0	101080000.0	101090000.0	8.0	5.065339088439941	1.9827022552490234
1.0	101130000.0	101140000.0	3.0	6.843426704406738	2.523402690887451
1.0	101250000.0	101260000.0	6.0	7.895581245422363	2.7980401515960693
1.0	101310000.0	101320000.0	7.0	6.61960506439209	2.4537274837493896
1.0	101340000.0	101350000.0	4.0	4.839500427246094	1.909257173538208
1.0	101360000.0	101370000.0	4.0	3.9263663291931152	1.8781388998031616
1.0	101400000.0	101410000.0	3.0	3.475268602371216	1.43614661693573
1.0	101420000.0	101430000.0	3.0	3.4459826946258545	1.4235975742340088
1.0	101440000.0	101450000.0	2.0	3.1725051403045654	1.3246846199035645
1.0	101460000.0	101470000.0	2.0	3.168215274810791	1.321954607963562
1.0	101500000.0	101510000.0	3.0	3.8814187049865723	1.5829696655273438
1.0	101560000.0	101570000.0	7.0	7.4189581871032715	2.680943012237549
1.0	101620000.0	101630000.0	16.0	9.050999641418457	3.0732474327087402
1.0	101730000.0	101740000.0	14.0	11.644933700561523	3.5735034942626953
1.0	101740000.0	101750000.0	10.0	12.14417839050293	3.654148578643799
1.0	101820000.0	101830000.0	16.0	13.227270126342773	3.8056349754333496
1.0	101860000.0	101870000.0	11.0	15.444613456726074	4.062290191650391
1.0	101870000.0	101880000.0	10.0	15.114169120788574	4.029199600219727
1.0	101880000.0	101890000.0	13.0	15.081762313842773	4.026001930236816
1.0	101890000.0	101900000.0	15.0	15.453129768371582	4.063504219055176
1.0	101960000.0	101970000.0	24.0	14.328447341918945	3.942899703979492
1.0	102030000.0	102040000.0	14.0	14.157876968383789	3.925780773162842
1.0	102140000.0	102150000.0	13.0	14.361717224121094	3.947807788848877
1.0	102250000.0	102260000.0	17.0	16.267498016357422	4.1366190910339355
1.0	102270000.0	102280000.0	21.0	14.459177017211914	3.951190948486328
1.0	102330000.0	102340000.0	17.0	17.554866790771484	4.246184349060059
1.0	102420000.0	102430000.0	17.0	18.361961364746094	4.307269096374512
1.0	102450000.0	102460000.0	20.0	18.315038681030273	4.3051300048828125
1.0	102530000.0	102540000.0	17.0	17.8203182220459	4.2610673904418945
1.0	102540000.0	102550000.0	15.0	20.602821350097656	4.453051567077637
1.0	102550000.0	102560000.0	24.0	19.4414005279541	4.379713535308838
1.0	102560000.0	102570000.0	23.0	19.498943328857422	4.385247230529785
1.0	102570000.0	102580000.0	24.0	19.704227447509766	4.398369789123535
1.0	102610000.0	102620000.0	12.0	18.422033309936523	4.312556266784668
1.0	102750000.0	102760000.0	19.0	19.90082359313965	4.410478115081787
1.0	102800000.0	102810000.0	8.0	15.634309768676758	4.079964637756348
1.0	102810000.0	102820000.0	22.0	19.92881202697754	4.41210412979126
1.0	102900000.0	102910000.0	28.0	22.71139144897461	4.561947345733643
1.0	103010000.0	103020000.0	16.0	20.471416473388672	4.444714546203613
1.0	103080000.0	103090000.0	19.0	20.877384185791016	4.4687652587890625
1.0	103150000.0	103160000.0	22.0	18.887685775756836	4.343620300292969
1.0	103210000.0	103220000.0	22.0	19.80512809753418	4.404365539550781
1.0	103270000.0	103280000.0	17.0	16.243488311767578	4.122973442077637
1.0	103380000.0	103390000.0	18.0	17.535486221313477	4.242830753326416
1.0	103440000.0	103450000.0	25.0	16.309078216552734	4.13931941986084
1.0	103460000.0	103470000.0	16.0	16.605072021484375	4.168883800506592
1.0	103530000.0	103540000.0	19.0	15.549975395202637	4.06641960144043
1.0	103550000.0	103560000.0	17.0	15.835960388183594	4.100167274475098
1.0	103620000.0	103630000.0	10.0	17.948299407958984	4.277334213256836
1.0	103660000.0	103670000.0	16.0	16.51589012145996	4.159510135650635
1.0	103670000.0	103680000.0	11.0	16.930822372436523	4.190183162689209
1.0	103740000.0	103750000.0	15.0	12.261497497558594	3.6707749366760254
1.0	103750000.0	103760000.0	25.0	11.599149703979492	3.5639407634735107
1.0	104080000.0	104090000.0	6.0	3.9338085651397705	1.6697124242782593
1.0	104110000.0	104120000.0	6.0	5.125455379486084	2.0048534870147705
1.0	104360000.0	104370000.0	14.0	15.044870376586914	4.010190486907959
1.0	104400000.0	104410000.0	19.0	18.840625762939453	4.33976411819458
1.0	104460000.0	104470000.0	14.0	14.910812377929688	4.00394344329834
1.0	104570000.0	104580000.0	17.0	17.001113891601562	4.206063270568848
1.0	104710000.0	104720000.0	22.0	22.54501724243164	4.555066108703613
1.0	104720000.0	104730000.0	26.0	20.98495864868164	4.47471809387207
1.0	104860000.0	104870000.0	24.0	23.167156219482422	4.579353332519531
1.0	105010000.0	105020000.0	21.0	23.04598617553711	4.575398921966553
1.0	105050000.0	105060000.0	27.0	23.218957901000977	4.582213401794434
1.0	105100000.0	105110000.0	19.0	24.50743865966797	4.624602794647217
1.0	105110000.0	105120000.0	23.0	21.63521957397461	4.509319305419922
1.0	105160000.0	105170000.0	24.0	19.944000244140625	4.412785530090332
1.0	105210000.0	105220000.0	23.0	20.516176223754883	4.447761058807373
1.0	105230000.0	105240000.0	18.0	21.10213851928711	4.481162071228027
1.0	105330000.0	105340000.0	15.0	18.9827938079834	4.350324630737305
1.0	105350000.0	105360000.0	18.0	18.291048049926758	4.303164005279541
1.0	105370000.0	105380000.0	22.0	18.22624397277832	4.294118404388428
1.0	105380000.0	105390000.0	11.0	11.747156143188477	3.591587781906128
1.0	105470000.0	105480000.0	17.0	6.145118236541748	5.286961555480957
1.0	105530000.0	105540000.0	17.0	17.436124801635742	4.237835884094238
1.0	105540000.0	105550000.0	16.0	18.20804214477539	4.2924065589904785
1.0	105600000.0	105610000.0	25.0	18.992835998535156	4.3513312339782715
1.0	105720000.0	105730000.0	18.0	17.817901611328125	4.268244743347168
1.0	105770000.0	105780000.0	20.0	18.962848663330078	4.348462104797363
1.0	105810000.0	105820000.0	20.0	20.686002731323242	4.45749568939209
1.0	105850000.0	105860000.0	25.0	17.532808303833008	4.234936714172363
1.0	105860000.0	105870000.0	16.0	21.814485549926758	4.51876163482666
1.0	105870000.0	105880000.0	13.0	20.52688217163086	4.448480606079102
1.0	105900000.0	105910000.0	12.0	19.339719772338867	4.3703765869140625
1.0	105930000.0	105940000.0	26.0	20.501224517822266	4.446929931640625
1.0	105950000.0	105960000.0	20.0	20.996498107910156	4.475223541259766
1.0	106020000.0	106030000.0	15.0	19.614402770996094	4.391495704650879
1.0	106040000.0	106050000.0	20.0	18.043447494506836	4.283284664154053
1.0	106070000.0	106080000.0	19.0	19.362716674804688	4.376626014709473
1.0	106080000.0	106090000.0	15.0	20.7091064453125	4.459012508392334
1.0	106110000.0	106120000.0	12.0	15.003824234008789	4.017991065979004
1.0	106120000.0	106130000.0	17.0	15.661234855651855	4.055445194244385
1.0	106150000.0	106160000.0	18.0	18.03499412536621	4.2772955894470215
1.0	106160000.0	106170000.0	23.0	18.73969078063965	4.331243991851807
1.0	106190000.0	106200000.0	10.0	19.19715690612793	4.36568546295166
1.0	106200000.0	106210000.0	16.0	16.023395538330078	4.095321178436279
1.0	106250000.0	106260000.0	16.0	19.22402000427246	4.366732120513916
[truncated: 47,563 more rows]
