# Supplementary material for: Genome-wide mapping of somatic mutation rates uncovers drivers of cancer
Source: Nat Biotechnol. 2022 Jun 20;40(11):1634–43. doi: 10.1038/s41587-022-01353-8 (PMC9646522; doi:10.1038/s41587-022-01353-8)
Supplement: Supplementary file 4 — Regions and model predictions for each fold of each cancer for which a deep learning model was trained. Regions that were filtered are also listed along with their respective model predictions. [file 41587_2022_1353_MOESM4_ESM.zip › kfold_results/Squamous_tumors/fold_0.txt]

CHROM	START	END	Y_TRUE	Y_PRED	STD
1.0	900000.0	910000.0	2.0	5.618657112121582	1.982076644897461
1.0	910000.0	920000.0	6.0	6.3354268074035645	2.147062301635742
1.0	920000.0	930000.0	8.0	8.546772956848145	2.856492519378662
1.0	930000.0	940000.0	5.0	6.352974891662598	2.1546871662139893
1.0	940000.0	950000.0	12.0	6.63527774810791	2.5247325897216797
1.0	1010000.0	1020000.0	19.0	5.580255031585693	1.930100679397583
1.0	1020000.0	1030000.0	10.0	6.668111324310303	2.2562203407287598
1.0	1060000.0	1070000.0	6.0	10.356348037719727	3.273635149002075
1.0	1100000.0	1110000.0	6.0	6.14773416519165	2.100433111190796
1.0	1150000.0	1160000.0	3.0	5.914361000061035	2.0269980430603027
1.0	1230000.0	1240000.0	8.0	6.148967742919922	2.0908219814300537
1.0	1270000.0	1280000.0	4.0	5.641122341156006	1.9590892791748047
1.0	1300000.0	1310000.0	11.0	6.385591506958008	2.157442569732666
1.0	1320000.0	1330000.0	6.0	5.827502250671387	2.0039098262786865
1.0	1350000.0	1360000.0	3.0	6.123538017272949	2.0963082313537598
1.0	1470000.0	1480000.0	2.0	5.737515926361084	1.982836365699768
1.0	1710000.0	1720000.0	10.0	4.910557746887207	1.7425835132598877
1.0	1720000.0	1730000.0	6.0	5.076268196105957	1.779770851135254
1.0	1730000.0	1740000.0	1.0	5.219848155975342	1.8219563961029053
1.0	1740000.0	1750000.0	7.0	5.163742542266846	1.8040775060653687
1.0	1820000.0	1830000.0	7.0	5.23298978805542	1.8670740127563477
1.0	1830000.0	1840000.0	8.0	6.640110015869141	2.3434717655181885
1.0	1880000.0	1890000.0	5.0	6.6191816329956055	2.3675315380096436
1.0	2020000.0	2030000.0	10.0	6.264548301696777	2.276041269302368
1.0	2080000.0	2090000.0	6.0	5.241848945617676	1.8271278142929077
1.0	2170000.0	2180000.0	7.0	4.692364692687988	1.6619765758514404
1.0	2190000.0	2200000.0	5.0	4.78640604019165	1.6901733875274658
1.0	2240000.0	2250000.0	3.0	5.4998016357421875	1.9232174158096313
1.0	2280000.0	2290000.0	4.0	5.473877906799316	2.0594968795776367
1.0	2760000.0	2770000.0	12.0	11.854787826538086	3.5743460655212402
1.0	2780000.0	2790000.0	6.0	12.561461448669434	3.738307237625122
1.0	2840000.0	2850000.0	14.0	13.854284286499023	3.9769434928894043
1.0	2930000.0	2940000.0	16.0	12.374645233154297	3.7018980979919434
1.0	2960000.0	2970000.0	10.0	11.814241409301758	3.5905814170837402
1.0	2990000.0	3000000.0	6.0	8.509674072265625	2.749689817428589
1.0	3020000.0	3030000.0	5.0	9.683540344238281	3.127455472946167
1.0	3040000.0	3050000.0	7.0	8.48106575012207	2.8357245922088623
1.0	3050000.0	3060000.0	7.0	9.250792503356934	3.026137590408325
1.0	3070000.0	3080000.0	11.0	7.685359001159668	2.530320167541504
1.0	3090000.0	3100000.0	6.0	8.462369918823242	2.8386404514312744
1.0	3180000.0	3190000.0	15.0	9.462996482849121	3.0746872425079346
1.0	3450000.0	3460000.0	12.0	6.1512017250061035	2.1011271476745605
1.0	3520000.0	3530000.0	1.0	5.706122398376465	1.967176079750061
1.0	3560000.0	3570000.0	3.0	4.634434223175049	1.643776535987854
1.0	3650000.0	3660000.0	9.0	4.682963848114014	1.6598575115203857
1.0	3680000.0	3690000.0	8.0	5.778519630432129	2.0106332302093506
1.0	3700000.0	3710000.0	2.0	4.692890644073486	1.661830186843872
1.0	3770000.0	3780000.0	8.0	4.682476043701172	1.885509729385376
1.0	3790000.0	3800000.0	2.0	4.131159782409668	1.5073516368865967
1.0	3820000.0	3830000.0	8.0	4.505443572998047	1.715848684310913
1.0	3830000.0	3840000.0	4.0	4.400949954986572	1.757957100868225
1.0	3840000.0	3850000.0	5.0	3.996152400970459	2.73578143119812
1.0	4010000.0	4020000.0	5.0	7.611405372619629	2.501593828201294
1.0	4080000.0	4090000.0	12.0	10.229806900024414	3.2517311573028564
1.0	4110000.0	4120000.0	8.0	10.938700675964355	3.407148838043213
1.0	4220000.0	4230000.0	16.0	11.091775894165039	3.4397149085998535
1.0	4250000.0	4260000.0	9.0	10.358686447143555	3.2828783988952637
1.0	4270000.0	4280000.0	17.0	10.733964920043945	3.362699031829834
1.0	4310000.0	4320000.0	5.0	11.522889137268066	3.5303986072540283
1.0	4330000.0	4340000.0	4.0	11.50760269165039	3.527224063873291
1.0	4390000.0	4400000.0	12.0	10.7505464553833	3.3662827014923096
1.0	4410000.0	4420000.0	9.0	10.87863540649414	3.3948726654052734
1.0	4440000.0	4450000.0	14.0	11.918014526367188	3.611248016357422
1.0	4450000.0	4460000.0	10.0	11.310739517211914	3.4873135089874268
1.0	4520000.0	4530000.0	12.0	11.812493324279785	3.5902984142303467
1.0	4550000.0	4560000.0	8.0	11.572280883789062	3.540949583053589
1.0	4580000.0	4590000.0	13.0	10.633435249328613	3.340834856033325
1.0	4610000.0	4620000.0	10.0	11.972867012023926	3.622637987136841
1.0	4650000.0	4660000.0	10.0	11.502534866333008	3.5266976356506348
1.0	4810000.0	4820000.0	5.0	10.27586841583252	3.2626724243164062
1.0	4840000.0	4850000.0	12.0	9.165483474731445	3.0076234340667725
1.0	4880000.0	4890000.0	8.0	9.388676643371582	3.0594730377197266
1.0	4890000.0	4900000.0	10.0	9.392194747924805	3.060187578201294
1.0	4970000.0	4980000.0	17.0	11.028539657592773	3.4274935722351074
1.0	5040000.0	5050000.0	20.0	12.110391616821289	3.650023937225342
1.0	5200000.0	5210000.0	12.0	12.376936912536621	3.7023444175720215
1.0	5290000.0	5300000.0	10.0	12.088830947875977	3.6458563804626465
1.0	5360000.0	5370000.0	9.0	11.370672225952148	3.500096559524536
1.0	5370000.0	5380000.0	9.0	11.424525260925293	3.510495662689209
1.0	5400000.0	5410000.0	14.0	11.54017448425293	3.5346388816833496
1.0	5500000.0	5510000.0	18.0	10.883079528808594	3.3954062461853027
1.0	5540000.0	5550000.0	11.0	9.22535228729248	2.9189343452453613
1.0	5650000.0	5660000.0	7.0	7.290067195892334	2.5425727367401123
1.0	5690000.0	5700000.0	9.0	7.695469856262207	2.646660089492798
1.0	5700000.0	5710000.0	6.0	8.236152648925781	2.781414270401001
1.0	5720000.0	5730000.0	6.0	8.507041931152344	2.849745273590088
1.0	5730000.0	5740000.0	7.0	8.142827033996582	2.7604148387908936
1.0	5770000.0	5780000.0	11.0	8.87879753112793	2.9396698474884033
1.0	5820000.0	5830000.0	15.0	9.447614669799805	3.0715060234069824
1.0	5840000.0	5850000.0	7.0	9.711389541625977	3.134230613708496
1.0	5860000.0	5870000.0	9.0	9.406318664550781	3.065825939178467
1.0	5880000.0	5890000.0	5.0	9.150152206420898	3.0022222995758057
1.0	5930000.0	5940000.0	4.0	5.5259199142456055	1.9130862951278687
1.0	6000000.0	6010000.0	5.0	4.980459690093994	1.7498363256454468
1.0	6030000.0	6040000.0	3.0	4.886205673217773	1.7200262546539307
1.0	6050000.0	6060000.0	6.0	5.048654079437256	1.8222103118896484
1.0	6080000.0	6090000.0	4.0	5.769589900970459	2.127208709716797
1.0	6100000.0	6110000.0	4.0	6.34984827041626	2.294323444366455
1.0	6120000.0	6130000.0	5.0	6.4763007164001465	2.330737590789795
1.0	6180000.0	6190000.0	7.0	6.829334259033203	2.422339916229248
1.0	6210000.0	6220000.0	10.0	6.89754581451416	2.4409914016723633
1.0	6230000.0	6240000.0	12.0	6.400640964508057	2.160524845123291
1.0	6260000.0	6270000.0	7.0	5.545702934265137	1.9446645975112915
1.0	6270000.0	6280000.0	5.0	5.534542083740234	1.9130452871322632
1.0	6340000.0	6350000.0	7.0	5.55771017074585	1.9314510822296143
1.0	6370000.0	6380000.0	3.0	5.203459739685059	1.817718505859375
1.0	6400000.0	6410000.0	3.0	5.25551700592041	1.8332693576812744
1.0	6410000.0	6420000.0	7.0	5.1808695793151855	1.8096307516098022
1.0	6420000.0	6430000.0	6.0	5.1161088943481445	1.7894188165664673
1.0	6430000.0	6440000.0	4.0	5.190287113189697	1.8266853094100952
1.0	6440000.0	6450000.0	12.0	5.726521968841553	1.9934453964233398
1.0	6470000.0	6480000.0	5.0	5.344546318054199	1.8615509271621704
1.0	6480000.0	6490000.0	7.0	4.79530668258667	1.7489572763442993
1.0	6510000.0	6520000.0	9.0	5.701244831085205	1.9888159036636353
1.0	6590000.0	6600000.0	5.0	4.764261245727539	1.6885429620742798
1.0	6610000.0	6620000.0	4.0	5.726707935333252	1.9732296466827393
1.0	6690000.0	6700000.0	4.0	5.382501602172852	1.8708484172821045
1.0	6750000.0	6760000.0	5.0	5.162325859069824	1.8079904317855835
1.0	6820000.0	6830000.0	8.0	6.945248603820801	2.4514095783233643
1.0	6840000.0	6850000.0	8.0	5.532674312591553	1.9461374282836914
1.0	6860000.0	6870000.0	3.0	5.220311164855957	1.826674222946167
1.0	6870000.0	6880000.0	4.0	5.3160223960876465	1.850831389427185
1.0	6890000.0	6900000.0	10.0	5.0534186363220215	1.7820539474487305
1.0	6920000.0	6930000.0	3.0	5.4993577003479	1.9252647161483765
1.0	6950000.0	6960000.0	5.0	5.081558704376221	1.8035614490509033
1.0	6970000.0	6980000.0	10.0	5.263445854187012	1.8359901905059814
1.0	7010000.0	7020000.0	9.0	6.356837749481201	2.298257350921631
1.0	7030000.0	7040000.0	5.0	6.482383728027344	2.3340041637420654
1.0	7050000.0	7060000.0	6.0	6.803304195404053	2.417576313018799
1.0	7390000.0	7400000.0	8.0	7.947602272033691	2.712085008621216
1.0	7440000.0	7450000.0	11.0	7.391737461090088	2.571061849594116
1.0	7460000.0	7470000.0	9.0	8.2647705078125	2.790292263031006
1.0	7480000.0	7490000.0	5.0	8.000600814819336	2.7240912914276123
1.0	7510000.0	7520000.0	4.0	7.6842169761657715	2.644418954849243
1.0	7530000.0	7540000.0	9.0	7.138189792633057	2.438182830810547
1.0	7570000.0	7580000.0	3.0	7.145153999328613	2.505505084991455
1.0	7620000.0	7630000.0	9.0	6.857490539550781	2.430548667907715
1.0	7630000.0	7640000.0	4.0	7.0147600173950195	2.4701344966888428
1.0	7710000.0	7720000.0	7.0	6.847456455230713	2.428192615509033
1.0	7750000.0	7760000.0	5.0	6.357717990875244	2.300680160522461
1.0	7760000.0	7770000.0	4.0	5.189637184143066	1.81155264377594
1.0	7830000.0	7840000.0	4.0	5.714728832244873	3.1785025596618652
1.0	7890000.0	7900000.0	5.0	4.559786319732666	1.6211767196655273
1.0	8020000.0	8030000.0	3.0	14.209844589233398	8.564153671264648
1.0	8070000.0	8080000.0	2.0	4.801211357116699	1.7093309164047241
1.0	8180000.0	8190000.0	5.0	5.952752113342285	2.188776731491089
1.0	8220000.0	8230000.0	5.0	5.913922309875488	2.179543972015381
1.0	8230000.0	8240000.0	2.0	5.479464530944824	2.0634400844573975
1.0	8270000.0	8280000.0	5.0	5.696417331695557	2.0023770332336426
1.0	8350000.0	8360000.0	8.0	5.6952948570251465	2.118978500366211
1.0	8370000.0	8380000.0	4.0	5.159024715423584	1.8497413396835327
1.0	8390000.0	8400000.0	4.0	5.048885345458984	1.9435551166534424
1.0	8460000.0	8470000.0	2.0	4.8723554611206055	1.7161648273468018
1.0	8470000.0	8480000.0	4.0	4.475867748260498	1.5956159830093384
1.0	8490000.0	8500000.0	1.0	4.9901533126831055	1.7586448192596436
1.0	8510000.0	8520000.0	1.0	5.068411350250244	1.8150171041488647
1.0	8560000.0	8570000.0	0.0	4.085302829742432	1.4797923564910889
1.0	8590000.0	8600000.0	11.0	4.757679462432861	1.6964668035507202
1.0	8650000.0	8660000.0	2.0	5.476873874664307	1.9789174795150757
1.0	8690000.0	8700000.0	5.0	5.020570755004883	1.8496719598770142
1.0	8710000.0	8720000.0	9.0	4.7121357917785645	1.7319872379302979
1.0	8740000.0	8750000.0	5.0	4.546212196350098	1.6544349193572998
1.0	8780000.0	8790000.0	3.0	5.027848720550537	1.8718204498291016
1.0	8820000.0	8830000.0	4.0	4.630650997161865	1.8328993320465088
1.0	8830000.0	8840000.0	5.0	5.112072944641113	1.9611895084381104
1.0	8880000.0	8890000.0	5.0	5.704074382781982	2.1224892139434814
1.0	8930000.0	8940000.0	8.0	5.275035381317139	2.7800962924957275
1.0	8940000.0	8950000.0	2.0	6.35738468170166	2.242232084274292
1.0	9030000.0	9040000.0	12.0	7.552552700042725	2.6086058616638184
1.0	9080000.0	9090000.0	8.0	6.966231346130371	2.4594645500183105
1.0	9090000.0	9100000.0	7.0	7.5756683349609375	2.6135003566741943
1.0	9230000.0	9240000.0	3.0	4.472443580627441	1.611424207687378
1.0	9240000.0	9250000.0	5.0	4.7316083908081055	1.8636363744735718
1.0	9260000.0	9270000.0	3.0	4.693969249725342	1.8039089441299438
1.0	9300000.0	9310000.0	5.0	4.249047756195068	1.5373655557632446
1.0	9330000.0	9340000.0	3.0	5.3568115234375	2.00590443611145
1.0	9370000.0	9380000.0	5.0	5.314396858215332	1.9091438055038452
1.0	9390000.0	9400000.0	5.0	5.998753070831299	2.087460994720459
1.0	9410000.0	9420000.0	5.0	6.2295074462890625	2.1216235160827637
1.0	9420000.0	9430000.0	7.0	6.233498573303223	2.1335997581481934
1.0	9520000.0	9530000.0	5.0	7.069441795349121	2.4859185218811035
1.0	9770000.0	9780000.0	3.0	5.271498203277588	1.844394326210022
1.0	9830000.0	9840000.0	3.0	4.8262834548950195	1.7061086893081665
1.0	9850000.0	9860000.0	2.0	4.88004207611084	1.7185266017913818
1.0	9980000.0	9990000.0	1.0	4.861691951751709	1.7130390405654907
1.0	10090000.0	10100000.0	6.0	5.645103454589844	2.0473601818084717
1.0	10150000.0	10160000.0	3.0	5.435182094573975	1.8869661092758179
1.0	10230000.0	10240000.0	1.0	5.397418022155762	1.8790290355682373
1.0	10360000.0	10370000.0	6.0	4.6360368728637695	1.6446781158447266
1.0	10410000.0	10420000.0	5.0	4.717977523803711	1.6781885623931885
1.0	10450000.0	10460000.0	2.0	6.059650897979736	2.0752365589141846
1.0	10470000.0	10480000.0	7.0	4.8981757164001465	1.726305603981018
1.0	10510000.0	10520000.0	5.0	5.347786903381348	1.8655316829681396
1.0	10530000.0	10540000.0	5.0	4.762248516082764	1.7312097549438477
1.0	10550000.0	10560000.0	1.0	4.656725883483887	1.6509910821914673
1.0	10560000.0	10570000.0	5.0	5.108078479766846	1.8037757873535156
1.0	10570000.0	10580000.0	4.0	4.679074764251709	1.6577142477035522
1.0	10640000.0	10650000.0	3.0	4.9938178062438965	1.931081771850586
1.0	10700000.0	10710000.0	2.0	4.636472702026367	1.6563680171966553
1.0	10710000.0	10720000.0	4.0	4.923850059509277	1.8148695230484009
1.0	10720000.0	10730000.0	6.0	4.879532337188721	1.736680269241333
1.0	10730000.0	10740000.0	4.0	5.129349708557129	1.8116867542266846
1.0	10740000.0	10750000.0	3.0	5.030388832092285	1.7652536630630493
1.0	10820000.0	10830000.0	6.0	4.9567341804504395	1.7453768253326416
1.0	10900000.0	10910000.0	6.0	6.117994785308838	2.2341129779815674
1.0	11020000.0	11030000.0	3.0	6.261709690093994	2.1804327964782715
1.0	11090000.0	11100000.0	6.0	5.384275436401367	1.8681399822235107
1.0	11100000.0	11110000.0	8.0	6.101290225982666	2.227660655975342
1.0	11160000.0	11170000.0	2.0	4.645212650299072	1.6524721384048462
1.0	11180000.0	11190000.0	2.0	4.6888837814331055	1.6607471704483032
1.0	11250000.0	11260000.0	4.0	4.427530765533447	1.5843907594680786
1.0	11320000.0	11330000.0	3.0	6.034285068511963	2.22639799118042
1.0	11330000.0	11340000.0	7.0	5.8630290031433105	2.181572198867798
1.0	11340000.0	11350000.0	4.0	5.106427192687988	1.7866815328598022
1.0	11380000.0	11390000.0	7.0	6.424154758453369	2.2887158393859863
1.0	11420000.0	11430000.0	7.0	7.786018371582031	2.6703383922576904
1.0	11430000.0	11440000.0	7.0	8.164175033569336	2.7671773433685303
1.0	11530000.0	11540000.0	9.0	8.977937698364258	2.9627323150634766
1.0	11630000.0	11640000.0	10.0	9.170363426208496	3.007436513900757
1.0	11640000.0	11650000.0	12.0	9.464173316955566	3.0761120319366455
1.0	11700000.0	11710000.0	10.0	7.394116401672363	2.4352738857269287
1.0	11710000.0	11720000.0	8.0	6.18497371673584	2.1048336029052734
1.0	11810000.0	11820000.0	11.0	6.949193000793457	2.3619601726531982
1.0	11840000.0	11850000.0	10.0	7.127798557281494	2.363248109817505
1.0	11870000.0	11880000.0	6.0	5.808285713195801	2.0188374519348145
1.0	11890000.0	11900000.0	8.0	5.600064277648926	1.938140869140625
1.0	11910000.0	11920000.0	6.0	7.178069114685059	2.5134730339050293
1.0	12080000.0	12090000.0	7.0	5.225307941436768	1.8224163055419922
1.0	12120000.0	12130000.0	5.0	6.362252235412598	2.3019678592681885
1.0	12180000.0	12190000.0	5.0	6.512231349945068	2.340762138366699
1.0	12270000.0	12280000.0	4.0	5.980019569396973	2.1941678524017334
1.0	12300000.0	12310000.0	3.0	4.310718536376953	1.5509884357452393
1.0	12330000.0	12340000.0	5.0	4.646745681762695	1.647547960281372
1.0	12350000.0	12360000.0	7.0	4.6296916007995605	1.643378496170044
1.0	12360000.0	12370000.0	4.0	4.566368103027344	1.629188895225525
1.0	12370000.0	12380000.0	1.0	4.654199123382568	1.6535133123397827
1.0	12390000.0	12400000.0	2.0	4.691165924072266	1.6790239810943604
1.0	12430000.0	12440000.0	13.0	4.4765448570251465	1.5960118770599365
1.0	12440000.0	12450000.0	5.0	4.429630279541016	1.5832979679107666
1.0	12530000.0	12540000.0	3.0	4.949151515960693	1.7395522594451904
1.0	12640000.0	12650000.0	1.0	5.058663368225098	1.7777782678604126
1.0	12700000.0	12710000.0	4.0	7.300421237945557	2.5426948070526123
1.0	12730000.0	12740000.0	8.0	6.898703575134277	2.440984010696411
1.0	13900000.0	13910000.0	9.0	7.514129638671875	2.556119441986084
1.0	13930000.0	13940000.0	7.0	7.064571380615234	2.354465961456299
1.0	13960000.0	13970000.0	6.0	7.141700744628906	2.5017311573028564
1.0	13990000.0	14000000.0	5.0	5.74472713470459	2.0101914405822754
1.0	14000000.0	14010000.0	7.0	6.386049270629883	2.3047616481781006
1.0	14040000.0	14050000.0	1.0	5.0059733390808105	1.7562860250473022
1.0	14130000.0	14140000.0	6.0	4.954042434692383	1.7420543432235718
1.0	14230000.0	14240000.0	7.0	7.315462589263916	2.5512583255767822
1.0	14300000.0	14310000.0	6.0	7.511120796203613	2.6006648540496826
1.0	14370000.0	14380000.0	0.0	7.777070045471191	2.6656599044799805
1.0	14440000.0	14450000.0	8.0	6.517704963684082	2.2882792949676514
1.0	14460000.0	14470000.0	3.0	6.002968788146973	2.067883014678955
1.0	14490000.0	14500000.0	8.0	6.819631099700928	2.4201889038085938
1.0	14540000.0	14550000.0	7.0	6.816529273986816	2.4178435802459717
1.0	14590000.0	14600000.0	6.0	6.872966766357422	2.434795379638672
1.0	14650000.0	14660000.0	7.0	6.346409797668457	2.2950243949890137
1.0	14660000.0	14670000.0	5.0	6.5718560218811035	2.3570823669433594
1.0	14730000.0	14740000.0	8.0	7.396227836608887	2.5719451904296875
1.0	14790000.0	14800000.0	12.0	6.651620388031006	2.378908634185791
1.0	14890000.0	14900000.0	8.0	7.407019138336182	2.571415662765503
1.0	15010000.0	15020000.0	5.0	6.864770412445068	2.4311954975128174
1.0	15050000.0	15060000.0	4.0	6.705750942230225	2.3907370567321777
1.0	15070000.0	15080000.0	9.0	6.948319911956787	2.454857110977173
1.0	15090000.0	15100000.0	5.0	6.709321022033691	2.3937904834747314
1.0	15230000.0	15240000.0	2.0	5.597672462463379	1.9509931802749634
1.0	15260000.0	15270000.0	10.0	5.742123126983643	2.034130573272705
1.0	15270000.0	15280000.0	3.0	5.10466194152832	1.7860578298568726
1.0	15320000.0	15330000.0	4.0	5.25572395324707	2.0047037601470947
1.0	15740000.0	15750000.0	5.0	4.854073524475098	1.7280877828598022
1.0	15810000.0	15820000.0	5.0	5.005161285400391	1.7584495544433594
1.0	15890000.0	15900000.0	3.0	5.163140296936035	1.8188167810440063
1.0	15940000.0	15950000.0	12.0	6.036423683166504	2.2194507122039795
1.0	15950000.0	15960000.0	4.0	5.344901084899902	1.8576338291168213
1.0	16050000.0	16060000.0	6.0	5.234220504760742	1.8249142169952393
1.0	16100000.0	16110000.0	6.0	5.595792770385742	1.937508225440979
1.0	16200000.0	16210000.0	2.0	4.4716010093688965	1.5974156856536865
1.0	16340000.0	16350000.0	4.0	5.200400352478027	1.9057083129882812
1.0	16400000.0	16410000.0	16.0	4.897398948669434	1.7279936075210571
1.0	16450000.0	16460000.0	1.0	5.696965217590332	1.976982831954956
1.0	16470000.0	16480000.0	4.0	5.733020782470703	1.985479712486267
1.0	16500000.0	16510000.0	7.0	5.519033432006836	1.9177882671356201
1.0	16620000.0	16630000.0	5.0	4.777403831481934	1.6873382329940796
1.0	16660000.0	16670000.0	4.0	4.891155242919922	1.7219648361206055
1.0	16710000.0	16720000.0	3.0	4.8176984786987305	1.7023365497589111
1.0	17040000.0	17050000.0	13.0	7.269132137298584	2.5384373664855957
1.0	17240000.0	17250000.0	7.0	4.9796929359436035	1.7538108825683594
1.0	17280000.0	17290000.0	1.0	5.568844318389893	1.9330272674560547
1.0	17470000.0	17480000.0	4.0	7.380627632141113	2.5640454292297363
1.0	17500000.0	17510000.0	5.0	6.729931831359863	2.3968002796173096
1.0	17510000.0	17520000.0	9.0	6.184926986694336	2.102123498916626
1.0	17600000.0	17610000.0	2.0	6.7511725425720215	2.4038703441619873
1.0	17670000.0	17680000.0	6.0	6.706445217132568	2.3897976875305176
1.0	17750000.0	17760000.0	8.0	5.2046308517456055	1.828087568283081
1.0	17870000.0	17880000.0	6.0	4.747619152069092	1.6793426275253296
1.0	17920000.0	17930000.0	3.0	5.708881378173828	2.049133062362671
1.0	17950000.0	17960000.0	7.0	4.887139797210693	1.7297827005386353
1.0	17960000.0	17970000.0	6.0	5.341857433319092	1.8563683032989502
1.0	18070000.0	18080000.0	16.0	7.75103759765625	2.6613049507141113
1.0	18150000.0	18160000.0	8.0	9.421791076660156	3.067211627960205
1.0	18240000.0	18250000.0	11.0	9.981775283813477	3.1951797008514404
1.0	18250000.0	18260000.0	4.0	9.415111541748047	3.0214591026306152
1.0	18300000.0	18310000.0	8.0	10.144838333129883	3.2336978912353516
1.0	18310000.0	18320000.0	14.0	10.109889030456543	3.2261886596679688
1.0	18320000.0	18330000.0	11.0	10.631576538085938	3.341641902923584
1.0	18370000.0	18380000.0	15.0	10.63340950012207	3.34295916557312
1.0	18380000.0	18390000.0	12.0	11.094573974609375	3.4406261444091797
1.0	18390000.0	18400000.0	5.0	10.63791561126709	3.3425891399383545
1.0	18450000.0	18460000.0	5.0	10.642447471618652	3.3449325561523438
1.0	18580000.0	18590000.0	11.0	10.091415405273438	3.2213103771209717
1.0	18680000.0	18690000.0	4.0	10.309170722961426	3.270820140838623
1.0	18690000.0	18700000.0	9.0	9.94698429107666	3.191073417663574
1.0	18740000.0	18750000.0	11.0	9.629977226257324	3.1145684719085693
1.0	18760000.0	18770000.0	5.0	9.565454483032227	3.0998778343200684
1.0	18770000.0	18780000.0	11.0	9.4292631149292	3.0692429542541504
1.0	18800000.0	18810000.0	9.0	8.12429428100586	2.627469062805176
1.0	18850000.0	18860000.0	10.0	8.132951736450195	2.756253480911255
1.0	18880000.0	18890000.0	4.0	7.041593074798584	2.4289391040802
1.0	18920000.0	18930000.0	6.0	7.729214668273926	2.561448574066162
1.0	18980000.0	18990000.0	6.0	7.402629852294922	2.504748821258545
1.0	19050000.0	19060000.0	2.0	7.6021728515625	2.540370464324951
1.0	19100000.0	19110000.0	7.0	7.42101526260376	2.57670259475708
1.0	19130000.0	19140000.0	8.0	7.646193027496338	2.6321117877960205
1.0	19160000.0	19170000.0	3.0	7.148661136627197	2.506016731262207
1.0	19250000.0	19260000.0	5.0	5.174814701080322	1.8075926303863525
1.0	19350000.0	19360000.0	3.0	5.227200984954834	1.8382869958877563
1.0	19360000.0	19370000.0	4.0	5.139672756195068	1.851014494895935
1.0	19380000.0	19390000.0	6.0	5.202523231506348	1.816054105758667
1.0	19430000.0	19440000.0	5.0	4.278306007385254	1.5454115867614746
1.0	19460000.0	19470000.0	1.0	4.411200046539307	1.5922656059265137
1.0	19490000.0	19500000.0	2.0	4.157153129577637	1.511554479598999
1.0	19500000.0	19510000.0	1.0	4.453631401062012	1.6012779474258423
1.0	19520000.0	19530000.0	7.0	4.434268474578857	1.5948255062103271
1.0	19590000.0	19600000.0	7.0	5.199618816375732	1.9671809673309326
1.0	19630000.0	19640000.0	5.0	5.45435905456543	1.985874891281128
1.0	19640000.0	19650000.0	8.0	5.304900169372559	1.8462940454483032
1.0	19670000.0	19680000.0	6.0	5.109570503234863	1.7875953912734985
1.0	19750000.0	19760000.0	3.0	5.097035884857178	1.7837355136871338
1.0	19760000.0	19770000.0	2.0	5.385800361633301	1.8860771656036377
1.0	19800000.0	19810000.0	7.0	5.114882469177246	1.7911407947540283
1.0	19820000.0	19830000.0	8.0	7.1191606521606445	2.5013060569763184
1.0	19910000.0	19920000.0	2.0	6.837813377380371	2.424337148666382
1.0	19920000.0	19930000.0	18.0	15.740557670593262	8.939935684204102
1.0	19940000.0	19950000.0	3.0	4.887067794799805	1.7202816009521484
1.0	19990000.0	20000000.0	2.0	5.462528705596924	2.0594851970672607
1.0	20120000.0	20130000.0	3.0	5.656975746154785	1.9493587017059326
1.0	20210000.0	20220000.0	6.0	6.033400535583496	2.083205461502075
1.0	20360000.0	20370000.0	7.0	9.389917373657227	3.0601415634155273
1.0	20460000.0	20470000.0	7.0	9.44050407409668	3.071789264678955
1.0	20530000.0	20540000.0	5.0	7.9683380126953125	2.5894412994384766
1.0	20550000.0	20560000.0	5.0	8.706148147583008	2.811290740966797
1.0	20570000.0	20580000.0	8.0	8.68159294128418	2.832616090774536
1.0	20580000.0	20590000.0	12.0	9.167196273803711	3.008434772491455
1.0	20600000.0	20610000.0	12.0	8.487052917480469	2.8362419605255127
1.0	20700000.0	20710000.0	9.0	8.460577964782715	2.731764316558838
1.0	20790000.0	20800000.0	11.0	8.32142448425293	2.78625750541687
1.0	20990000.0	21000000.0	7.0	6.558072090148926	2.3301825523376465
1.0	21000000.0	21010000.0	5.0	6.124340057373047	2.120981216430664
1.0	21030000.0	21040000.0	13.0	5.791496276855469	2.1464688777923584
1.0	21040000.0	21050000.0	11.0	5.348052024841309	1.892984390258789
1.0	21130000.0	21140000.0	7.0	4.592466831207275	1.6309831142425537
1.0	21160000.0	21170000.0	1.0	4.259446144104004	1.535001516342163
1.0	21180000.0	21190000.0	5.0	3.9550209045410156	1.4470620155334473
1.0	21200000.0	21210000.0	3.0	4.2317399978637695	1.538194179534912
1.0	21280000.0	21290000.0	4.0	4.465396404266357	1.6043920516967773
1.0	21320000.0	21330000.0	5.0	4.800783634185791	1.7284166812896729
1.0	21540000.0	21550000.0	6.0	5.461568355560303	1.8964961767196655
1.0	21610000.0	21620000.0	7.0	5.292867183685303	1.8444969654083252
1.0	21620000.0	21630000.0	8.0	15.72014331817627	8.93986701965332
1.0	21850000.0	21860000.0	7.0	6.087558746337891	2.2256081104278564
1.0	21860000.0	21870000.0	10.0	6.040806770324707	2.2145514488220215
1.0	21930000.0	21940000.0	8.0	5.576213359832764	2.000401258468628
1.0	21990000.0	22000000.0	7.0	4.91069221496582	1.738455057144165
1.0	22050000.0	22060000.0	8.0	5.509629249572754	1.9060481786727905
1.0	22140000.0	22150000.0	11.0	6.516997337341309	2.272484302520752
1.0	22170000.0	22180000.0	6.0	5.955926418304443	2.0424108505249023
1.0	22240000.0	22250000.0	3.0	5.783041954040527	2.013472318649292
1.0	22370000.0	22380000.0	4.0	5.560035705566406	2.0626535415649414
1.0	22390000.0	22400000.0	11.0	4.916241645812988	1.731324553489685
1.0	22480000.0	22490000.0	5.0	6.349934101104736	2.2962374687194824
1.0	22500000.0	22510000.0	6.0	5.70830774307251	2.1245856285095215
1.0	22640000.0	22650000.0	7.0	5.896947860717773	2.1722350120544434
1.0	22690000.0	22700000.0	4.0	6.7518310546875	2.4028427600860596
1.0	22710000.0	22720000.0	8.0	6.614725589752197	2.3673834800720215
1.0	22750000.0	22760000.0	9.0	6.495896816253662	2.3346168994903564
1.0	22760000.0	22770000.0	4.0	6.503809452056885	2.3360469341278076
1.0	22870000.0	22880000.0	5.0	6.086508750915527	2.2285523414611816
1.0	22950000.0	22960000.0	4.0	6.240160942077637	2.2697834968566895
1.0	22970000.0	22980000.0	5.0	6.710165500640869	2.390211582183838
1.0	23010000.0	23020000.0	6.0	6.728555202484131	2.396655321121216
1.0	23040000.0	23050000.0	3.0	5.853336811065674	2.148571491241455
1.0	23240000.0	23250000.0	7.0	6.051369667053223	2.217186689376831
1.0	23260000.0	23270000.0	6.0	5.984265327453613	2.200364589691162
1.0	23290000.0	23300000.0	4.0	5.334079742431641	1.8893115520477295
1.0	23300000.0	23310000.0	3.0	5.834125518798828	2.1578946113586426
1.0	23310000.0	23320000.0	3.0	6.240573406219482	2.261582851409912
1.0	23370000.0	23380000.0	4.0	4.088821887969971	1.481105089187622
1.0	23520000.0	23530000.0	5.0	6.731260776519775	2.4003028869628906
1.0	23550000.0	23560000.0	5.0	7.325293064117432	2.551194429397583
1.0	23560000.0	23570000.0	12.0	7.602673530578613	2.620124101638794
1.0	23570000.0	23580000.0	24.0	6.876319885253906	2.4346225261688232
1.0	23600000.0	23610000.0	6.0	6.127808094024658	2.0847411155700684
1.0	23610000.0	23620000.0	4.0	5.577184677124023	1.938391923904419
1.0	23680000.0	23690000.0	6.0	5.031281471252441	1.7770280838012695
1.0	23700000.0	23710000.0	4.0	5.333115577697754	1.8717197179794312
1.0	23780000.0	23790000.0	6.0	4.81671142578125	1.7109577655792236
1.0	23910000.0	23920000.0	5.0	6.317444324493408	2.287625789642334
1.0	24180000.0	24190000.0	4.0	4.698873043060303	1.6634166240692139
1.0	24190000.0	24200000.0	4.0	4.9786787033081055	1.8024237155914307
1.0	24270000.0	24280000.0	0.0	4.445836544036865	1.7752984762191772
1.0	24280000.0	24290000.0	1.0	4.772771835327148	2.021388530731201
1.0	24410000.0	24420000.0	5.0	4.383092403411865	1.7541167736053467
1.0	24580000.0	24590000.0	8.0	6.549139499664307	2.347625255584717
1.0	24640000.0	24650000.0	6.0	5.217716693878174	1.8326984643936157
1.0	24660000.0	24670000.0	6.0	5.952788352966309	2.192004680633545
1.0	24670000.0	24680000.0	5.0	5.429168701171875	1.8956937789916992
1.0	24690000.0	24700000.0	3.0	4.607271671295166	1.6359121799468994
1.0	24740000.0	24750000.0	7.0	4.93015193939209	1.7638219594955444
1.0	24760000.0	24770000.0	1.0	4.571702003479004	1.6249778270721436
1.0	24780000.0	24790000.0	4.0	4.375202655792236	1.5693035125732422
1.0	24910000.0	24920000.0	4.0	5.9515509605407715	2.189879894256592
1.0	24940000.0	24950000.0	3.0	6.273370742797852	2.2757174968719482
1.0	25040000.0	25050000.0	10.0	5.794846057891846	2.1453986167907715
1.0	25060000.0	25070000.0	8.0	5.999671936035156	2.2006306648254395
1.0	25100000.0	25110000.0	6.0	4.847579002380371	1.7597620487213135
1.0	25150000.0	25160000.0	0.0	4.345799922943115	1.5557160377502441
1.0	25180000.0	25190000.0	3.0	4.92099142074585	1.9108260869979858
1.0	25270000.0	25280000.0	8.0	6.413461208343506	2.311528444290161
1.0	25280000.0	25290000.0	6.0	6.864506721496582	2.428124189376831
1.0	25400000.0	25410000.0	4.0	6.8337249755859375	2.4229073524475098
1.0	25440000.0	25450000.0	6.0	6.528241157531738	2.3428211212158203
1.0	25550000.0	25560000.0	5.0	4.946234703063965	2.7183823585510254
1.0	25560000.0	25570000.0	5.0	4.878398418426514	1.7240368127822876
1.0	25940000.0	25950000.0	5.0	4.814189910888672	1.869694471359253
1.0	25960000.0	25970000.0	4.0	4.946505546569824	1.8306598663330078
1.0	25990000.0	26000000.0	7.0	4.760812282562256	1.8672363758087158
1.0	26010000.0	26020000.0	4.0	4.89232063293457	1.9005895853042603
1.0	26060000.0	26070000.0	5.0	4.237261772155762	1.7234920263290405
1.0	26100000.0	26110000.0	2.0	4.503781795501709	1.6056007146835327
1.0	26130000.0	26140000.0	2.0	4.482728481292725	1.6005735397338867
1.0	26310000.0	26320000.0	4.0	5.147032737731934	1.8012008666992188
1.0	26320000.0	26330000.0	7.0	5.6175360679626465	1.9353783130645752
1.0	26380000.0	26390000.0	5.0	6.251688003540039	2.2696855068206787
1.0	26440000.0	26450000.0	7.0	4.684793949127197	1.6691131591796875
1.0	26490000.0	26500000.0	3.0	5.674257278442383	2.015707492828369
1.0	26540000.0	26550000.0	3.0	5.792271614074707	2.1469502449035645
1.0	26640000.0	26650000.0	3.0	5.905055522918701	2.027186632156372
1.0	26680000.0	26690000.0	3.0	5.036709308624268	1.7682403326034546
1.0	26730000.0	26740000.0	6.0	6.152684688568115	2.115203857421875
1.0	26750000.0	26760000.0	7.0	6.316651344299316	2.304539203643799
1.0	26800000.0	26810000.0	4.0	4.9865922927856445	1.8206411600112915
1.0	26850000.0	26860000.0	10.0	5.292099952697754	1.8510406017303467
1.0	26870000.0	26880000.0	3.0	5.099644660949707	1.8085358142852783
1.0	26910000.0	26920000.0	6.0	6.68814754486084	2.3829002380371094
1.0	26950000.0	26960000.0	4.0	6.4257402420043945	2.3152036666870117
1.0	26980000.0	26990000.0	9.0	5.920395851135254	2.178738594055176
1.0	27000000.0	27010000.0	10.0	5.716748237609863	2.1312973499298096
1.0	27020000.0	27030000.0	2.0	4.947599411010742	2.6549501419067383
1.0	27120000.0	27130000.0	2.0	4.7282209396362305	1.6828505992889404
1.0	27160000.0	27170000.0	4.0	4.849032402038574	1.7161487340927124
1.0	27210000.0	27220000.0	3.0	5.641173839569092	1.9876785278320312
1.0	27300000.0	27310000.0	4.0	6.403697967529297	2.313849925994873
1.0	27340000.0	27350000.0	10.0	6.69500207901001	2.3864212036132812
1.0	27360000.0	27370000.0	5.0	6.042898178100586	2.2164089679718018
1.0	27410000.0	27420000.0	3.0	6.335147857666016	2.2911267280578613
1.0	27470000.0	27480000.0	7.0	4.606510162353516	1.6391401290893555
1.0	27600000.0	27610000.0	1.0	4.593935012817383	1.6316299438476562
1.0	27690000.0	27700000.0	6.0	4.796636581420898	1.7150964736938477
1.0	27850000.0	27860000.0	5.0	5.235976219177246	1.9190343618392944
1.0	27890000.0	27900000.0	4.0	5.404444694519043	1.9195903539657593
1.0	27900000.0	27910000.0	8.0	5.136299133300781	1.7958663702011108
1.0	27920000.0	27930000.0	5.0	5.2344818115234375	1.8254531621932983
1.0	27930000.0	27940000.0	2.0	5.9385175704956055	2.080811023712158
1.0	27940000.0	27950000.0	5.0	6.141839504241943	2.239853620529175
1.0	27990000.0	28000000.0	3.0	4.918524742126465	1.7308661937713623
1.0	28010000.0	28020000.0	0.0	5.918635368347168	2.178067922592163
1.0	28120000.0	28130000.0	5.0	4.883429527282715	1.7196733951568604
1.0	28190000.0	28200000.0	4.0	6.161015510559082	2.1237480640411377
1.0	28200000.0	28210000.0	5.0	5.241016387939453	1.8357751369476318
1.0	28220000.0	28230000.0	6.0	4.719135284423828	1.6841542720794678
1.0	28250000.0	28260000.0	3.0	6.063790321350098	2.2191879749298096
1.0	28270000.0	28280000.0	11.0	4.9017438888549805	1.9061790704727173
1.0	28310000.0	28320000.0	2.0	4.717333793640137	1.6691246032714844
1.0	28330000.0	28340000.0	6.0	4.774687767028809	1.6877880096435547
1.0	28340000.0	28350000.0	7.0	4.895049571990967	1.7252204418182373
1.0	28350000.0	28360000.0	4.0	5.004965782165527	1.7559483051300049
1.0	28370000.0	28380000.0	11.0	4.884156227111816	1.7204945087432861
1.0	28380000.0	28390000.0	4.0	4.773074150085449	1.6956207752227783
1.0	28480000.0	28490000.0	4.0	6.376405715942383	2.3029000759124756
1.0	28500000.0	28510000.0	5.0	6.122706413269043	2.170511484146118
1.0	28570000.0	28580000.0	5.0	5.316215515136719	1.8766447305679321
1.0	28590000.0	28600000.0	3.0	5.029401779174805	1.7634814977645874
1.0	28660000.0	28670000.0	8.0	5.2525506019592285	1.8447831869125366
1.0	28690000.0	28700000.0	3.0	5.844145774841309	2.0385937690734863
1.0	28840000.0	28850000.0	12.0	4.620671272277832	1.7297834157943726
1.0	29210000.0	29220000.0	1.0	6.080095291137695	2.0815939903259277
1.0	29220000.0	29230000.0	4.0	4.967602729797363	1.7455978393554688
1.0	29240000.0	29250000.0	4.0	5.527584075927734	1.9313805103302002
1.0	29350000.0	29360000.0	2.0	5.007741928100586	1.7568327188491821
1.0	29430000.0	29440000.0	1.0	5.081162929534912	1.7852542400360107
1.0	29560000.0	29570000.0	5.0	5.951406955718994	2.0541841983795166
1.0	29610000.0	29620000.0	5.0	5.057942867279053	1.801586389541626
1.0	29640000.0	29650000.0	5.0	5.144770622253418	1.7998173236846924
1.0	29680000.0	29690000.0	7.0	6.276830196380615	2.2781119346618652
1.0	29710000.0	29720000.0	6.0	6.4648895263671875	2.329073667526245
1.0	29810000.0	29820000.0	10.0	7.028786659240723	2.4732182025909424
1.0	29820000.0	29830000.0	7.0	6.825653076171875	2.4211606979370117
1.0	29830000.0	29840000.0	12.0	6.147610664367676	2.2416648864746094
1.0	30020000.0	30030000.0	1.0	15.740557670593262	8.939935684204102
1.0	30040000.0	30050000.0	8.0	7.302995204925537	2.459733724594116
1.0	30070000.0	30080000.0	19.0	8.180987358093262	2.765930652618408
1.0	30100000.0	30110000.0	8.0	8.724430084228516	2.8994553089141846
1.0	30110000.0	30120000.0	6.0	9.163869857788086	3.0065455436706543
1.0	30120000.0	30130000.0	11.0	9.370659828186035	3.054687261581421
1.0	30150000.0	30160000.0	8.0	9.66181755065918	3.0779433250427246
1.0	30190000.0	30200000.0	8.0	10.799490928649902	3.376765727996826
1.0	30210000.0	30220000.0	12.0	10.37843132019043	3.283872604370117
1.0	30240000.0	30250000.0	10.0	9.723958969116211	3.1413395404815674
1.0	30280000.0	30290000.0	6.0	10.228249549865723	3.2534127235412598
1.0	30300000.0	30310000.0	6.0	9.886935234069824	3.1743152141571045
1.0	30310000.0	30320000.0	10.0	10.873638153076172	3.3940277099609375
1.0	30320000.0	30330000.0	17.0	10.036928176879883	3.2087318897247314
1.0	30350000.0	30360000.0	13.0	10.904414176940918	3.401177167892456
1.0	30380000.0	30390000.0	8.0	11.117291450500488	3.4463958740234375
1.0	30390000.0	30400000.0	10.0	11.311055183410645	3.487475872039795
1.0	30420000.0	30430000.0	18.0	11.377240180969238	3.501204252243042
1.0	30480000.0	30490000.0	11.0	11.32159423828125	3.487687587738037
1.0	30510000.0	30520000.0	13.0	13.312907218933105	3.87898325920105
1.0	30610000.0	30620000.0	24.0	11.714902877807617	3.5699925422668457
1.0	30650000.0	30660000.0	9.0	11.304214477539062	3.486243486404419
1.0	30670000.0	30680000.0	8.0	11.00956916809082	3.3978257179260254
1.0	30690000.0	30700000.0	14.0	11.214459419250488	3.4672234058380127
1.0	30800000.0	30810000.0	9.0	9.631401062011719	3.117865800857544
1.0	30840000.0	30850000.0	7.0	8.790609359741211	2.9173154830932617
1.0	30860000.0	30870000.0	9.0	8.512954711914062	2.8520359992980957
1.0	30970000.0	30980000.0	7.0	6.94379186630249	2.3348946571350098
1.0	30980000.0	30990000.0	9.0	8.07512092590332	2.7061450481414795
1.0	31000000.0	31010000.0	3.0	9.7423095703125	3.142578601837158
1.0	31010000.0	31020000.0	9.0	9.201569557189941	3.015727996826172
1.0	31170000.0	31180000.0	8.0	8.016824722290039	2.632984161376953
1.0	31240000.0	31250000.0	11.0	8.432008743286133	2.8283190727233887
1.0	31310000.0	31320000.0	17.0	6.417843818664551	2.1982333660125732
1.0	31320000.0	31330000.0	5.0	6.394980430603027	2.163332462310791
1.0	31390000.0	31400000.0	3.0	6.848666191101074	2.4276864528656006
1.0	31420000.0	31430000.0	5.0	4.658422470092773	1.6554065942764282
1.0	31440000.0	31450000.0	3.0	4.741115570068359	1.6768077611923218
1.0	31450000.0	31460000.0	6.0	4.877635478973389	1.7260217666625977
1.0	31470000.0	31480000.0	7.0	4.874133110046387	1.7181384563446045
1.0	31520000.0	31530000.0	9.0	5.681036949157715	1.9660556316375732
1.0	31630000.0	31640000.0	6.0	7.844346523284912	2.6832497119903564
1.0	31710000.0	31720000.0	8.0	6.421309471130371	2.285398244857788
1.0	31720000.0	31730000.0	2.0	6.513781547546387	2.236330986022949
1.0	31760000.0	31770000.0	7.0	5.05615234375	1.8299732208251953
1.0	31790000.0	31800000.0	5.0	4.809608459472656	1.698509931564331
1.0	31820000.0	31830000.0	7.0	4.692772388458252	1.6615383625030518
1.0	32220000.0	32230000.0	4.0	5.388773441314697	1.8749414682388306
1.0	32250000.0	32260000.0	3.0	6.255555152893066	2.2720046043395996
1.0	32270000.0	32280000.0	3.0	5.9666948318481445	2.19321870803833
1.0	32280000.0	32290000.0	3.0	6.246666431427002	2.267918348312378
1.0	32300000.0	32310000.0	5.0	5.851379871368408	2.1620287895202637
1.0	32330000.0	32340000.0	9.0	6.447705268859863	2.3172531127929688
1.0	32420000.0	32430000.0	2.0	5.308454990386963	2.013575553894043
1.0	32450000.0	32460000.0	5.0	5.74690580368042	2.134385824203491
1.0	32470000.0	32480000.0	0.0	5.003486156463623	1.8314250707626343
1.0	32520000.0	32530000.0	1.0	4.857761383056641	1.7123692035675049
1.0	32540000.0	32550000.0	8.0	4.837700843811035	1.71364426612854
1.0	32640000.0	32650000.0	7.0	5.414079666137695	1.9265159368515015
1.0	32660000.0	32670000.0	1.0	5.747769832611084	2.0292046070098877
1.0	32720000.0	32730000.0	6.0	6.819933891296387	2.4191744327545166
1.0	32730000.0	32740000.0	9.0	6.1841721534729	2.2524161338806152
1.0	32750000.0	32760000.0	8.0	5.603693008422852	2.078953981399536
1.0	32760000.0	32770000.0	5.0	5.006944179534912	1.756901741027832
1.0	32800000.0	32810000.0	7.0	5.411443710327148	1.9348913431167603
1.0	32820000.0	32830000.0	7.0	5.426417827606201	1.8860753774642944
1.0	32920000.0	32930000.0	5.0	6.680105686187744	2.3821420669555664
1.0	32940000.0	32950000.0	5.0	5.737870693206787	2.133538007736206
1.0	33010000.0	33020000.0	8.0	5.666137218475342	2.0615785121917725
1.0	33030000.0	33040000.0	2.0	5.697862148284912	2.0577781200408936
1.0	33130000.0	33140000.0	2.0	5.216119289398193	1.8209450244903564
1.0	33170000.0	33180000.0	7.0	6.722052097320557	2.3946943283081055
1.0	33320000.0	33330000.0	6.0	4.586252212524414	1.6381155252456665
1.0	33370000.0	33380000.0	7.0	6.503525733947754	2.336331367492676
1.0	33430000.0	33440000.0	7.0	5.688755035400391	1.9587351083755493
1.0	33540000.0	33550000.0	5.0	5.069820404052734	1.7745769023895264
1.0	33620000.0	33630000.0	6.0	4.998075485229492	1.7619655132293701
1.0	33630000.0	33640000.0	10.0	4.969307899475098	1.745225191116333
1.0	33680000.0	33690000.0	2.0	5.266048431396484	1.9284870624542236
1.0	33790000.0	33800000.0	5.0	4.604416847229004	1.6453590393066406
1.0	33880000.0	33890000.0	10.0	5.072091579437256	1.935510277748108
1.0	33910000.0	33920000.0	6.0	6.468662261962891	2.3282883167266846
1.0	33940000.0	33950000.0	6.0	5.513366222381592	1.906912088394165
1.0	33950000.0	33960000.0	2.0	5.796314239501953	1.9927053451538086
1.0	34060000.0	34070000.0	11.0	7.317791938781738	2.5525805950164795
1.0	34070000.0	34080000.0	10.0	7.2832512855529785	2.4037978649139404
1.0	34110000.0	34120000.0	9.0	8.478745460510254	2.843989133834839
1.0	34120000.0	34130000.0	10.0	8.561800003051758	2.863739490509033
1.0	34220000.0	34230000.0	8.0	10.07712173461914	3.2198047637939453
1.0	34240000.0	34250000.0	14.0	10.088061332702637	3.222405195236206
1.0	34270000.0	34280000.0	6.0	11.289708137512207	3.4840152263641357
1.0	34350000.0	34360000.0	15.0	9.290613174438477	2.94600248336792
1.0	34370000.0	34380000.0	6.0	12.388537406921387	3.7049152851104736
1.0	34390000.0	34400000.0	10.0	12.73171615600586	3.770643949508667
1.0	34400000.0	34410000.0	14.0	12.816884994506836	3.786633253097534
1.0	34460000.0	34470000.0	9.0	13.377586364746094	3.8902201652526855
1.0	34510000.0	34520000.0	16.0	14.560198783874512	4.0922441482543945
1.0	34530000.0	34540000.0	21.0	13.60096263885498	3.9298126697540283
1.0	34820000.0	34830000.0	17.0	12.154950141906738	3.658869981765747
1.0	34850000.0	34860000.0	11.0	12.304903984069824	3.6887383460998535
1.0	34860000.0	34870000.0	10.0	11.953654289245605	3.6189370155334473
1.0	34880000.0	34890000.0	11.0	11.408129692077637	3.4815566539764404
1.0	34980000.0	34990000.0	24.0	11.437816619873047	3.5136210918426514
1.0	35000000.0	35010000.0	13.0	11.768272399902344	3.581726551055908
1.0	35130000.0	35140000.0	9.0	10.225748062133789	3.252314329147339
1.0	35140000.0	35150000.0	18.0	9.172788619995117	3.0090606212615967
1.0	35230000.0	35240000.0	8.0	6.982440948486328	2.355400562286377
1.0	35280000.0	35290000.0	8.0	6.380023956298828	2.2019639015197754
1.0	35340000.0	35350000.0	13.0	6.361692905426025	2.162357807159424
1.0	35470000.0	35480000.0	5.0	5.899218559265137	2.0358898639678955
1.0	35570000.0	35580000.0	8.0	5.723640441894531	1.9726006984710693
1.0	35670000.0	35680000.0	7.0	7.04751443862915	2.482201337814331
1.0	35700000.0	35710000.0	4.0	7.573111057281494	2.613624334335327
1.0	35710000.0	35720000.0	8.0	7.48056173324585	2.5904335975646973
1.0	35780000.0	35790000.0	8.0	5.0054521560668945	1.7654603719711304
1.0	35790000.0	35800000.0	10.0	4.6424407958984375	1.6502516269683838
1.0	35900000.0	35910000.0	1.0	4.717177391052246	1.670391321182251
1.0	35920000.0	35930000.0	5.0	4.523796081542969	1.6109822988510132
1.0	35950000.0	35960000.0	6.0	4.512962341308594	1.627240777015686
1.0	36020000.0	36030000.0	4.0	15.228357315063477	8.897428512573242
1.0	36140000.0	36150000.0	9.0	7.323553562164307	2.5501372814178467
1.0	36190000.0	36200000.0	5.0	6.938261985778809	2.3158130645751953
1.0	36250000.0	36260000.0	8.0	8.430028915405273	2.8279800415039062
1.0	36260000.0	36270000.0	9.0	8.545211791992188	2.8559975624084473
1.0	36270000.0	36280000.0	7.0	6.807379722595215	2.3044581413269043
1.0	36350000.0	36360000.0	10.0	5.619076728820801	1.94839608669281
1.0	36500000.0	36510000.0	19.0	4.727781772613525	1.672240972518921
1.0	36530000.0	36540000.0	2.0	5.874189853668213	2.1696248054504395
1.0	36540000.0	36550000.0	5.0	6.287936687469482	2.280233860015869
1.0	36630000.0	36640000.0	2.0	4.7590012550354	1.6826311349868774
1.0	36640000.0	36650000.0	5.0	4.762391090393066	1.756087303161621
1.0	36680000.0	36690000.0	9.0	5.521986484527588	1.9965229034423828
1.0	36760000.0	36770000.0	4.0	5.098872661590576	1.7851336002349854
1.0	36800000.0	36810000.0	4.0	5.248088836669922	1.8419015407562256
1.0	36830000.0	36840000.0	7.0	5.572213172912598	1.9345314502716064
1.0	36840000.0	36850000.0	6.0	5.31936502456665	1.8518375158309937
1.0	36870000.0	36880000.0	9.0	7.075942039489746	2.4863295555114746
1.0	36990000.0	37000000.0	10.0	8.132311820983887	2.7558441162109375
1.0	37000000.0	37010000.0	10.0	8.12090015411377	2.753019332885742
1.0	37120000.0	37130000.0	9.0	10.898155212402344	3.399545192718506
1.0	37190000.0	37200000.0	12.0	11.994869232177734	3.6265289783477783
1.0	37200000.0	37210000.0	8.0	12.626313209533691	3.7506263256073
1.0	37310000.0	37320000.0	6.0	11.295404434204102	3.4836173057556152
1.0	37330000.0	37340000.0	12.0	10.789510726928711	3.376645565032959
1.0	37460000.0	37470000.0	6.0	10.967496871948242	3.4143195152282715
1.0	37470000.0	37480000.0	14.0	10.77413558959961	3.372938632965088
1.0	37540000.0	37550000.0	4.0	8.346668243408203	2.691908836364746
1.0	37590000.0	37600000.0	7.0	11.08051872253418	3.438523054122925
1.0	37700000.0	37710000.0	10.0	10.72703742980957	3.320298433303833
1.0	37730000.0	37740000.0	19.0	11.851245880126953	3.5976836681365967
1.0	37740000.0	37750000.0	6.0	11.588712692260742	3.544152021408081
1.0	37760000.0	37770000.0	15.0	10.994485855102539	3.419142484664917
1.0	37790000.0	37800000.0	11.0	11.295939445495605	3.4830291271209717
1.0	37900000.0	37910000.0	6.0	7.97744083404541	2.5942671298980713
1.0	37940000.0	37950000.0	4.0	15.740557670593262	8.939935684204102
1.0	38060000.0	38070000.0	11.0	6.19704532623291	3.002293109893799
1.0	38160000.0	38170000.0	6.0	6.530041694641113	2.229311227798462
1.0	38210000.0	38220000.0	5.0	8.122063636779785	2.661115884780884
1.0	38220000.0	38230000.0	17.0	7.811398506164551	2.6757636070251465
1.0	38230000.0	38240000.0	7.0	7.570704460144043	2.539273738861084
1.0	38250000.0	38260000.0	6.0	7.5752458572387695	2.5822863578796387
1.0	38440000.0	38450000.0	3.0	4.678643226623535	1.6613304615020752
1.0	38450000.0	38460000.0	3.0	5.039485931396484	1.8183234930038452
1.0	38480000.0	38490000.0	6.0	4.658687591552734	1.6568353176116943
1.0	38520000.0	38530000.0	3.0	5.757412910461426	2.0689644813537598
1.0	38580000.0	38590000.0	8.0	5.543375015258789	1.9316946268081665
1.0	38590000.0	38600000.0	3.0	6.369576930999756	2.176469326019287
1.0	38650000.0	38660000.0	9.0	6.5708112716674805	2.355971574783325
1.0	38680000.0	38690000.0	6.0	6.754209995269775	2.3045566082000732
1.0	38690000.0	38700000.0	8.0	7.136722564697266	2.504082202911377
1.0	38700000.0	38710000.0	7.0	7.9636664390563965	2.7133584022521973
1.0	38710000.0	38720000.0	7.0	7.955482482910156	2.711961269378662
1.0	38750000.0	38760000.0	10.0	8.301729202270508	2.67753267288208
1.0	38840000.0	38850000.0	10.0	9.630858421325684	3.116372585296631
1.0	38870000.0	38880000.0	6.0	9.336581230163574	3.0493757724761963
1.0	38960000.0	38970000.0	4.0	8.231800079345703	2.781597852706909
1.0	38990000.0	39000000.0	6.0	7.92257833480835	2.7061774730682373
1.0	39070000.0	39080000.0	10.0	7.738951206207275	2.582491636276245
1.0	39100000.0	39110000.0	10.0	8.914003372192383	2.9459023475646973
1.0	39130000.0	39140000.0	6.0	8.93536376953125	2.9531707763671875
1.0	39160000.0	39170000.0	7.0	9.196306228637695	3.014954090118408
1.0	39190000.0	39200000.0	12.0	6.725092887878418	2.2589752674102783
1.0	39200000.0	39210000.0	8.0	9.483670234680176	3.0811564922332764
1.0	39230000.0	39240000.0	8.0	7.724420070648193	2.54762864112854
1.0	39260000.0	39270000.0	11.0	7.611330509185791	2.566995859146118
1.0	39300000.0	39310000.0	10.0	5.8700971603393555	2.0196361541748047
1.0	39320000.0	39330000.0	7.0	5.687418460845947	2.1157288551330566
1.0	39330000.0	39340000.0	5.0	5.930759906768799	2.2685887813568115
1.0	39380000.0	39390000.0	3.0	5.991826057434082	2.0778329372406006
1.0	39550000.0	39560000.0	7.0	5.028290748596191	1.8261444568634033
1.0	39590000.0	39600000.0	3.0	4.556175231933594	1.6290757656097412
1.0	39610000.0	39620000.0	5.0	4.8328471183776855	1.7168830633163452
1.0	39640000.0	39650000.0	7.0	4.88021993637085	1.7320101261138916
1.0	39690000.0	39700000.0	5.0	4.465106010437012	1.5921523571014404
1.0	39790000.0	39800000.0	2.0	4.7704997062683105	1.6890850067138672
1.0	39800000.0	39810000.0	6.0	4.888650894165039	1.7226613759994507
1.0	39810000.0	39820000.0	18.0	4.576776504516602	1.6289055347442627
1.0	39840000.0	39850000.0	6.0	5.358069896697998	1.862481713294983
1.0	39860000.0	39870000.0	5.0	5.836488246917725	2.023355007171631
1.0	39940000.0	39950000.0	13.0	4.839919567108154	1.7061935663223267
1.0	39980000.0	39990000.0	1.0	4.180339336395264	1.5118680000305176
1.0	40020000.0	40030000.0	3.0	5.630676746368408	1.9650917053222656
1.0	40080000.0	40090000.0	9.0	7.364026069641113	2.5606484413146973
1.0	40090000.0	40100000.0	10.0	6.940126895904541	2.4519104957580566
1.0	40110000.0	40120000.0	5.0	7.093026638031006	2.3976423740386963
1.0	40160000.0	40170000.0	15.0	5.5682454109191895	1.923882246017456
1.0	40190000.0	40200000.0	5.0	5.526453971862793	1.921949028968811
1.0	40210000.0	40220000.0	9.0	4.970450401306152	1.7460235357284546
1.0	40220000.0	40230000.0	2.0	5.229779243469238	1.8293014764785767
1.0	40260000.0	40270000.0	3.0	6.939863681793213	2.451033353805542
1.0	40330000.0	40340000.0	9.0	5.135264873504639	1.797316312789917
1.0	40350000.0	40360000.0	11.0	6.816524505615234	2.364694595336914
1.0	40380000.0	40390000.0	8.0	7.711803436279297	2.605825901031494
1.0	40420000.0	40430000.0	4.0	6.0008134841918945	2.0610604286193848
1.0	40440000.0	40450000.0	7.0	7.485156059265137	2.520139217376709
1.0	40500000.0	40510000.0	5.0	7.599639892578125	2.5674290657043457
1.0	40550000.0	40560000.0	2.0	6.072819709777832	2.0850775241851807
1.0	40600000.0	40610000.0	13.0	7.0441789627075195	2.4778335094451904
1.0	40620000.0	40630000.0	9.0	7.511412143707275	2.5071933269500732
1.0	40690000.0	40700000.0	5.0	5.433112621307373	1.8827158212661743
1.0	40710000.0	40720000.0	4.0	6.083766937255859	2.2265703678131104
1.0	40730000.0	40740000.0	6.0	4.697906494140625	1.6640182733535767
1.0	40750000.0	40760000.0	2.0	4.7428693771362305	1.67843759059906
1.0	40780000.0	40790000.0	8.0	5.365659236907959	1.965682029724121
1.0	40970000.0	40980000.0	11.0	7.340365409851074	2.4832417964935303
1.0	41220000.0	41230000.0	10.0	5.171712398529053	1.8077290058135986
1.0	41290000.0	41300000.0	6.0	6.943896293640137	2.4524967670440674
1.0	41320000.0	41330000.0	8.0	5.790350914001465	1.9890283346176147
1.0	41360000.0	41370000.0	2.0	6.261876583099365	2.229637861251831
1.0	41460000.0	41470000.0	1.0	5.130291938781738	1.7939796447753906
1.0	41530000.0	41540000.0	4.0	4.746192932128906	1.6785900592803955
1.0	41570000.0	41580000.0	4.0	4.8876142501831055	1.7203117609024048
1.0	41610000.0	41620000.0	2.0	4.562589168548584	1.6337484121322632
1.0	41660000.0	41670000.0	4.0	4.784417629241943	1.737372636795044
1.0	41720000.0	41730000.0	1.0	5.342261791229248	2.0243887901306152
1.0	41740000.0	41750000.0	1.0	4.76113748550415	1.8368561267852783
1.0	42090000.0	42100000.0	2.0	5.061642646789551	1.7851994037628174
1.0	42100000.0	42110000.0	3.0	5.454709053039551	2.0560078620910645
1.0	42160000.0	42170000.0	2.0	6.316009044647217	2.289210796356201
1.0	42170000.0	42180000.0	6.0	6.264822959899902	2.2756571769714355
1.0	42190000.0	42200000.0	8.0	6.40207052230835	2.3089871406555176
1.0	42270000.0	42280000.0	5.0	7.176926612854004	2.5152785778045654
1.0	42280000.0	42290000.0	3.0	6.344306945800781	2.2572357654571533
1.0	42310000.0	42320000.0	5.0	6.542233467102051	2.3500802516937256
1.0	42430000.0	42440000.0	5.0	6.3487467765808105	2.2971105575561523
1.0	42460000.0	42470000.0	5.0	5.411322593688965	1.9937282800674438
1.0	42690000.0	42700000.0	4.0	4.3980841636657715	1.5736370086669922
1.0	42710000.0	42720000.0	1.0	4.219906806945801	1.5167043209075928
1.0	42730000.0	42740000.0	5.0	4.429230213165283	1.5824005603790283
1.0	42740000.0	42750000.0	2.0	4.591246604919434	1.6307146549224854
1.0	42790000.0	42800000.0	5.0	4.500504493713379	1.6038326025009155
1.0	42910000.0	42920000.0	7.0	6.2829766273498535	2.280048370361328
1.0	42990000.0	43000000.0	10.0	5.599897861480713	2.014585018157959
1.0	43000000.0	43010000.0	6.0	5.992726802825928	2.146066188812256
1.0	43010000.0	43020000.0	4.0	6.417428016662598	2.317068099975586
1.0	43080000.0	43090000.0	3.0	6.476133823394775	2.3317790031433105
1.0	43120000.0	43130000.0	9.0	5.713634967803955	2.0960748195648193
1.0	43150000.0	43160000.0	3.0	4.330540657043457	1.5604262351989746
1.0	43170000.0	43180000.0	10.0	4.7449846267700195	1.6773931980133057
1.0	43200000.0	43210000.0	1.0	5.209333896636963	1.8211320638656616
1.0	43270000.0	43280000.0	4.0	4.6271185874938965	1.6421425342559814
1.0	43300000.0	43310000.0	4.0	4.3844099044799805	1.5671558380126953
1.0	43400000.0	43410000.0	3.0	5.535739421844482	1.937127709388733
1.0	43410000.0	43420000.0	12.0	5.323435306549072	1.8520476818084717
1.0	43520000.0	43530000.0	5.0	6.048858165740967	2.2182743549346924
1.0	43530000.0	43540000.0	5.0	5.495347499847412	1.9607813358306885
1.0	43610000.0	43620000.0	5.0	5.0992631912231445	1.8092235326766968
1.0	43640000.0	43650000.0	3.0	6.300238609313965	2.2850170135498047
1.0	43690000.0	43700000.0	10.0	6.1744818687438965	2.132293701171875
1.0	43730000.0	43740000.0	7.0	6.230716705322266	2.1299285888671875
1.0	43890000.0	43900000.0	4.0	5.315123081207275	1.8491332530975342
1.0	43970000.0	43980000.0	7.0	6.141396522521973	2.23834228515625
1.0	43980000.0	43990000.0	2.0	5.8850908279418945	2.173210620880127
1.0	44120000.0	44130000.0	8.0	4.813353061676025	1.6990525722503662
1.0	44240000.0	44250000.0	4.0	4.778199195861816	1.688449501991272
1.0	44290000.0	44300000.0	6.0	4.812718868255615	1.8444349765777588
1.0	44300000.0	44310000.0	7.0	4.8036208152771	1.6993458271026611
1.0	44310000.0	44320000.0	11.0	4.923479080200195	1.8018531799316406
1.0	44330000.0	44340000.0	4.0	5.056946754455566	1.7750651836395264
1.0	44350000.0	44360000.0	5.0	4.853565216064453	1.7223796844482422
1.0	44450000.0	44460000.0	7.0	5.52756929397583	1.911352515220642
1.0	44500000.0	44510000.0	1.0	6.918759822845459	2.3126437664031982
1.0	44540000.0	44550000.0	5.0	7.875013828277588	2.6919167041778564
1.0	44550000.0	44560000.0	10.0	7.526566505432129	2.6038527488708496
1.0	44610000.0	44620000.0	9.0	8.475687980651855	2.8393232822418213
1.0	44650000.0	44660000.0	3.0	8.887632369995117	2.939452648162842
1.0	44670000.0	44680000.0	10.0	6.925550937652588	2.3207881450653076
1.0	44870000.0	44880000.0	9.0	5.713227272033691	1.970119833946228
1.0	44900000.0	44910000.0	7.0	6.7968902587890625	2.416846513748169
1.0	44910000.0	44920000.0	10.0	7.788510322570801	2.6667182445526123
1.0	44960000.0	44970000.0	6.0	6.710385322570801	2.245934247970581
1.0	44980000.0	44990000.0	5.0	6.987260341644287	2.4389724731445312
1.0	45070000.0	45080000.0	5.0	5.992578029632568	2.074460029602051
1.0	45080000.0	45090000.0	3.0	5.7970170974731445	2.022096872329712
1.0	45090000.0	45100000.0	7.0	6.086878776550293	2.103325366973877
1.0	45140000.0	45150000.0	13.0	6.265342712402344	2.143433094024658
1.0	45250000.0	45260000.0	4.0	5.915589332580566	2.0316600799560547
1.0	45290000.0	45300000.0	8.0	6.2600202560424805	2.171694278717041
1.0	45310000.0	45320000.0	2.0	6.286065578460693	2.1410210132598877
1.0	45320000.0	45330000.0	4.0	5.7465314865112305	1.9848178625106812
1.0	45410000.0	45420000.0	10.0	5.562561988830566	1.9529402256011963
1.0	45510000.0	45520000.0	6.0	5.891566276550293	2.0938353538513184
1.0	45560000.0	45570000.0	3.0	5.128901481628418	1.8361133337020874
1.0	45570000.0	45580000.0	13.0	4.510189533233643	1.6331651210784912
1.0	45580000.0	45590000.0	5.0	5.575362205505371	2.0547382831573486
1.0	45590000.0	45600000.0	3.0	5.523349285125732	2.0661520957946777
1.0	45660000.0	45670000.0	1.0	5.207126140594482	1.9064401388168335
1.0	45690000.0	45700000.0	9.0	5.861083030700684	2.1597037315368652
1.0	45740000.0	45750000.0	7.0	5.904537677764893	2.172705888748169
1.0	45800000.0	45810000.0	3.0	5.500791072845459	1.9193271398544312
1.0	45900000.0	45910000.0	6.0	6.4961676597595215	2.3352973461151123
1.0	45920000.0	45930000.0	2.0	5.581027030944824	1.9624321460723877
1.0	45970000.0	45980000.0	6.0	5.0030927658081055	1.758062720298767
1.0	46010000.0	46020000.0	3.0	6.658914089202881	2.3459489345550537
1.0	46070000.0	46080000.0	8.0	4.933930397033691	1.7368892431259155
1.0	46080000.0	46090000.0	3.0	4.823513984680176	1.726658821105957
1.0	46210000.0	46220000.0	7.0	5.623165607452393	1.9690223932266235
1.0	46270000.0	46280000.0	3.0	4.815685272216797	1.699871301651001
1.0	46280000.0	46290000.0	6.0	5.146761417388916	1.8246835470199585
1.0	46350000.0	46360000.0	3.0	4.956687927246094	1.780480146408081
1.0	46390000.0	46400000.0	3.0	4.915961742401123	1.9076550006866455
1.0	46470000.0	46480000.0	2.0	4.250779151916504	1.5356919765472412
1.0	46480000.0	46490000.0	4.0	3.648573398590088	1.346356987953186
1.0	46590000.0	46600000.0	4.0	5.894649505615234	2.2028279304504395
1.0	46630000.0	46640000.0	5.0	6.071192264556885	2.2244763374328613
1.0	46710000.0	46720000.0	7.0	5.7565178871154785	1.9893748760223389
1.0	46730000.0	46740000.0	4.0	5.20329475402832	1.8151782751083374
1.0	46740000.0	46750000.0	4.0	5.076144218444824	1.7778266668319702
1.0	46800000.0	46810000.0	7.0	6.440119743347168	2.2168502807617188
1.0	46810000.0	46820000.0	6.0	5.247835636138916	1.8288027048110962
1.0	46890000.0	46900000.0	6.0	7.208722114562988	2.5209293365478516
1.0	46900000.0	46910000.0	8.0	6.936689853668213	2.31884765625
1.0	46960000.0	46970000.0	7.0	6.5062994956970215	2.339909791946411
1.0	46980000.0	46990000.0	7.0	6.0091071128845215	2.0521562099456787
1.0	47050000.0	47060000.0	3.0	4.984557628631592	1.7504024505615234
1.0	47150000.0	47160000.0	3.0	4.402152061462402	1.581296443939209
1.0	47170000.0	47180000.0	2.0	4.626428127288818	1.642155408859253
1.0	47250000.0	47260000.0	7.0	5.791975975036621	2.145641326904297
1.0	47270000.0	47280000.0	5.0	5.441097259521484	2.0512681007385254
1.0	47300000.0	47310000.0	5.0	6.020353317260742	2.207595109939575
1.0	47320000.0	47330000.0	8.0	5.900702476501465	2.168776035308838
1.0	47430000.0	47440000.0	7.0	5.506205081939697	2.063514232635498
1.0	47650000.0	47660000.0	4.0	6.4211835861206055	2.1726229190826416
1.0	47680000.0	47690000.0	10.0	8.144208908081055	2.752166509628296
1.0	47690000.0	47700000.0	10.0	6.162753105163574	2.095827579498291
1.0	47770000.0	47780000.0	7.0	5.920516014099121	2.0290255546569824
1.0	47780000.0	47790000.0	5.0	7.768948554992676	2.664759397506714
1.0	47790000.0	47800000.0	2.0	5.86660099029541	2.111510753631592
1.0	47810000.0	47820000.0	3.0	5.89509391784668	2.03983473777771
1.0	47820000.0	47830000.0	6.0	6.010461807250977	2.092191219329834
1.0	47910000.0	47920000.0	5.0	7.443844795227051	2.470050096511841
1.0	47930000.0	47940000.0	11.0	8.336862564086914	2.805737257003784
1.0	47940000.0	47950000.0	9.0	8.414575576782227	2.8250064849853516
1.0	47980000.0	47990000.0	8.0	9.086695671081543	2.9866878986358643
1.0	47990000.0	48000000.0	10.0	7.65582275390625	2.505540370941162
1.0	48030000.0	48040000.0	3.0	8.919323921203613	2.94884991645813
1.0	48140000.0	48150000.0	11.0	8.835118293762207	2.9287548065185547
1.0	48240000.0	48250000.0	5.0	7.5933518409729	2.5436651706695557
1.0	48260000.0	48270000.0	8.0	7.5082688331604	2.5818512439727783
1.0	48270000.0	48280000.0	11.0	6.616722106933594	2.226174831390381
1.0	48290000.0	48300000.0	8.0	6.450714111328125	2.179687976837158
1.0	48310000.0	48320000.0	3.0	7.204537391662598	2.41971755027771
1.0	48350000.0	48360000.0	10.0	8.07081413269043	2.7415287494659424
1.0	48500000.0	48510000.0	5.0	8.120997428894043	2.755805492401123
1.0	48560000.0	48570000.0	7.0	7.522871971130371	2.483109474182129
1.0	48570000.0	48580000.0	6.0	7.306321144104004	2.4272701740264893
1.0	48620000.0	48630000.0	4.0	7.038240909576416	2.342801570892334
1.0	48690000.0	48700000.0	7.0	9.126619338989258	2.9975666999816895
1.0	48840000.0	48850000.0	3.0	5.669849395751953	1.9967914819717407
1.0	48850000.0	48860000.0	7.0	7.328034400939941	2.4191324710845947
1.0	48860000.0	48870000.0	5.0	7.507316589355469	2.4673023223876953
1.0	48940000.0	48950000.0	12.0	8.78027057647705	2.8012032508850098
1.0	48960000.0	48970000.0	12.0	8.384918212890625	2.7115297317504883
1.0	49160000.0	49170000.0	12.0	7.700074672698975	2.5171685218811035
1.0	49180000.0	49190000.0	6.0	9.20762825012207	3.0167579650878906
1.0	49250000.0	49260000.0	15.0	10.002634048461914	3.2020084857940674
1.0	49340000.0	49350000.0	17.0	10.80900764465332	3.380394458770752
1.0	49360000.0	49370000.0	21.0	13.278225898742676	3.8720486164093018
1.0	49390000.0	49400000.0	6.0	12.671533584594727	3.7593626976013184
1.0	49440000.0	49450000.0	13.0	14.31207275390625	4.052314281463623
1.0	49450000.0	49460000.0	25.0	13.912467956542969	3.9844536781311035
1.0	49600000.0	49610000.0	13.0	14.452066421508789	4.074695110321045
1.0	49620000.0	49630000.0	10.0	14.017654418945312	4.002854347229004
1.0	49690000.0	49700000.0	15.0	14.743329048156738	4.123081207275391
1.0	49700000.0	49710000.0	10.0	14.939651489257812	4.153942584991455
1.0	49750000.0	49760000.0	11.0	11.957942008972168	3.5482993125915527
1.0	49770000.0	49780000.0	14.0	16.07217025756836	4.324281692504883
1.0	49790000.0	49800000.0	14.0	16.33283805847168	4.3629865646362305
1.0	49820000.0	49830000.0	14.0	15.42291259765625	4.230453014373779
1.0	49880000.0	49890000.0	7.0	16.467716217041016	4.379266262054443
1.0	49900000.0	49910000.0	18.0	16.221328735351562	4.34580659866333
1.0	49970000.0	49980000.0	14.0	16.04477882385254	4.322212219238281
1.0	50050000.0	50060000.0	19.0	18.879379272460938	4.6701154708862305
1.0	50130000.0	50140000.0	18.0	19.75408935546875	4.757180213928223
1.0	50140000.0	50150000.0	15.0	19.490497589111328	4.729987621307373
1.0	50180000.0	50190000.0	20.0	18.423545837402344	4.621611595153809
1.0	50230000.0	50240000.0	19.0	17.42220115661621	4.500861167907715
1.0	50250000.0	50260000.0	20.0	16.291711807250977	4.354310035705566
1.0	50280000.0	50290000.0	20.0	15.549349784851074	4.247480869293213
1.0	50410000.0	50420000.0	12.0	12.556788444519043	3.7373595237731934
1.0	50420000.0	50430000.0	4.0	13.104937553405762	3.8402905464172363
1.0	50480000.0	50490000.0	14.0	10.989660263061523	3.4186980724334717
1.0	50490000.0	50500000.0	17.0	11.099161148071289	3.4314684867858887
1.0	50500000.0	50510000.0	13.0	12.786235809326172	3.780973434448242
1.0	50520000.0	50530000.0	15.0	12.591533660888672	3.743946075439453
1.0	50570000.0	50580000.0	8.0	12.021123886108398	3.6318657398223877
1.0	50580000.0	50590000.0	11.0	11.068872451782227	3.435948133468628
1.0	50680000.0	50690000.0	14.0	14.099886894226074	4.01626443862915
1.0	50690000.0	50700000.0	20.0	13.64970874786377	3.9390830993652344
1.0	50830000.0	50840000.0	17.0	10.057483673095703	3.2005820274353027
1.0	50840000.0	50850000.0	7.0	10.374898910522461	3.2654335498809814
1.0	50860000.0	50870000.0	13.0	10.287017822265625	3.2657723426818848
1.0	50930000.0	50940000.0	8.0	5.3547892570495605	1.8719021081924438
1.0	51000000.0	51010000.0	2.0	4.860391616821289	1.7378431558609009
1.0	51030000.0	51040000.0	5.0	4.81691837310791	1.7174428701400757
1.0	51050000.0	51060000.0	8.0	4.85464334487915	1.7116730213165283
1.0	51060000.0	51070000.0	3.0	5.318149566650391	1.8661515712738037
1.0	51120000.0	51130000.0	2.0	6.181394577026367	2.13480806350708
1.0	51170000.0	51180000.0	8.0	5.6455512046813965	1.9615981578826904
1.0	51200000.0	51210000.0	10.0	5.600661754608154	1.9387524127960205
1.0	51320000.0	51330000.0	6.0	5.432656764984131	1.8879015445709229
1.0	51330000.0	51340000.0	0.0	5.182572841644287	1.8106552362442017
1.0	51360000.0	51370000.0	6.0	5.545233249664307	1.9375808238983154
1.0	51410000.0	51420000.0	3.0	5.003906726837158	1.7558753490447998
1.0	51480000.0	51490000.0	12.0	7.085640907287598	2.4902005195617676
1.0	51610000.0	51620000.0	9.0	8.507603645324707	2.8476169109344482
1.0	51660000.0	51670000.0	9.0	8.225114822387695	2.7789292335510254
1.0	51780000.0	51790000.0	7.0	5.332515716552734	1.8856875896453857
1.0	51790000.0	51800000.0	9.0	5.358202934265137	1.860460877418518
1.0	51840000.0	51850000.0	8.0	5.246495723724365	1.8292157649993896
1.0	51880000.0	51890000.0	4.0	5.309056282043457	1.8493541479110718
1.0	51910000.0	51920000.0	9.0	4.862618446350098	1.7142378091812134
1.0	51950000.0	51960000.0	3.0	5.8396830558776855	2.011535882949829
1.0	52010000.0	52020000.0	6.0	6.617962837219238	2.3666481971740723
1.0	52020000.0	52030000.0	9.0	6.144186973571777	2.2409050464630127
1.0	52060000.0	52070000.0	8.0	6.223433017730713	2.2619271278381348
1.0	52070000.0	52080000.0	9.0	5.803426265716553	2.149902105331421
1.0	52080000.0	52090000.0	5.0	5.841325283050537	2.1697983741760254
1.0	52100000.0	52110000.0	7.0	5.1219940185546875	1.8054285049438477
1.0	52150000.0	52160000.0	1.0	5.420696258544922	1.905167579650879
1.0	52300000.0	52310000.0	5.0	4.913610935211182	1.7281501293182373
1.0	52390000.0	52400000.0	2.0	5.615662574768066	1.9737802743911743
1.0	52570000.0	52580000.0	3.0	7.154070854187012	2.5088160037994385
1.0	52650000.0	52660000.0	6.0	6.280720233917236	2.1352953910827637
1.0	52660000.0	52670000.0	5.0	5.918606758117676	2.0288310050964355
1.0	52700000.0	52710000.0	14.0	4.318665981292725	1.5474926233291626
1.0	52740000.0	52750000.0	7.0	5.387711524963379	1.874289870262146
1.0	52750000.0	52760000.0	7.0	6.072359561920166	2.1053123474121094
1.0	52760000.0	52770000.0	8.0	5.542487144470215	1.9182335138320923
1.0	52860000.0	52870000.0	7.0	5.2461113929748535	1.8323974609375
1.0	52910000.0	52920000.0	3.0	5.238822937011719	1.8260581493377686
1.0	52950000.0	52960000.0	7.0	5.069767951965332	1.7764705419540405
1.0	52990000.0	53000000.0	1.0	5.844571113586426	2.0187370777130127
1.0	53120000.0	53130000.0	8.0	6.338071346282959	2.293008327484131
1.0	53260000.0	53270000.0	8.0	4.84103536605835	1.7069265842437744
1.0	53270000.0	53280000.0	7.0	4.87664794921875	1.7186123132705688
1.0	53350000.0	53360000.0	5.0	6.2789716720581055	2.2365448474884033
1.0	53360000.0	53370000.0	4.0	5.596720218658447	1.94540274143219
1.0	53390000.0	53400000.0	7.0	5.4327826499938965	1.899248719215393
1.0	53410000.0	53420000.0	7.0	5.498835563659668	1.935370683670044
1.0	53430000.0	53440000.0	6.0	5.6117844581604	1.9586551189422607
1.0	53440000.0	53450000.0	7.0	5.2987847328186035	1.8437601327896118
1.0	53500000.0	53510000.0	1.0	5.778462886810303	1.984398603439331
1.0	53510000.0	53520000.0	4.0	5.451004981994629	1.8936069011688232
1.0	53620000.0	53630000.0	9.0	7.309574127197266	2.546189069747925
1.0	53630000.0	53640000.0	4.0	6.730760097503662	2.397617816925049
1.0	53640000.0	53650000.0	7.0	5.8995466232299805	2.113664150238037
1.0	53710000.0	53720000.0	2.0	4.600472450256348	1.6337343454360962
1.0	53720000.0	53730000.0	4.0	4.514650821685791	1.60739004611969
1.0	53760000.0	53770000.0	4.0	5.812566757202148	2.0241105556488037
1.0	53770000.0	53780000.0	11.0	5.340808868408203	1.857688307762146
1.0	53900000.0	53910000.0	14.0	8.20568561553955	2.7735917568206787
1.0	53930000.0	53940000.0	7.0	9.229238510131836	3.021312713623047
1.0	53950000.0	53960000.0	9.0	7.735421657562256	2.6024632453918457
1.0	54090000.0	54100000.0	11.0	7.858641147613525	2.6883902549743652
1.0	54120000.0	54130000.0	7.0	7.9101715087890625	2.701486587524414
1.0	54180000.0	54190000.0	8.0	7.413081169128418	2.5730137825012207
1.0	54190000.0	54200000.0	2.0	6.782408237457275	2.365661859512329
1.0	54290000.0	54300000.0	6.0	4.853918552398682	1.7249196767807007
1.0	54340000.0	54350000.0	4.0	5.120912551879883	1.7913129329681396
1.0	54400000.0	54410000.0	6.0	5.405727863311768	1.8788328170776367
1.0	54470000.0	54480000.0	9.0	6.894158363342285	2.4378292560577393
1.0	54490000.0	54500000.0	3.0	5.638350963592529	1.9435468912124634
1.0	54500000.0	54510000.0	8.0	5.143615245819092	1.79800546169281
1.0	54510000.0	54520000.0	2.0	6.245601654052734	2.1179215908050537
1.0	54570000.0	54580000.0	4.0	6.322175025939941	2.2913174629211426
1.0	54600000.0	54610000.0	8.0	7.03325891494751	2.473109722137451
1.0	54650000.0	54660000.0	8.0	5.052578926086426	1.7710912227630615
1.0	54690000.0	54700000.0	0.0	5.446625709533691	1.8878040313720703
1.0	54700000.0	54710000.0	4.0	5.744490623474121	1.9902870655059814
1.0	54780000.0	54790000.0	5.0	5.226010322570801	1.8217239379882812
1.0	54790000.0	54800000.0	7.0	5.834979057312012	2.0389435291290283
1.0	54820000.0	54830000.0	5.0	5.5243120193481445	1.9132989645004272
1.0	54890000.0	54900000.0	9.0	6.9850335121154785	2.4622185230255127
1.0	55020000.0	55030000.0	13.0	5.800931453704834	1.9890800714492798
1.0	55040000.0	55050000.0	6.0	7.0090155601501465	2.47090482711792
1.0	55110000.0	55120000.0	2.0	7.273612976074219	2.5390124320983887
1.0	55120000.0	55130000.0	12.0	6.691099643707275	2.386590003967285
1.0	55130000.0	55140000.0	11.0	6.041279315948486	2.214787721633911
1.0	55220000.0	55230000.0	6.0	5.425958156585693	1.8825210332870483
1.0	55260000.0	55270000.0	3.0	4.915424346923828	1.7334496974945068
1.0	55290000.0	55300000.0	6.0	7.063055992126465	2.478670120239258
1.0	55350000.0	55360000.0	4.0	5.118032455444336	1.9187309741973877
1.0	55430000.0	55440000.0	14.0	5.537237644195557	1.9162460565567017
1.0	55460000.0	55470000.0	8.0	6.0656867027282715	2.1582369804382324
1.0	55740000.0	55750000.0	4.0	7.64307165145874	2.6348395347595215
1.0	55780000.0	55790000.0	13.0	7.332398891448975	2.554318428039551
1.0	55880000.0	55890000.0	5.0	8.106300354003906	2.751626491546631
1.0	55920000.0	55930000.0	6.0	7.154088020324707	2.4316890239715576
1.0	55990000.0	56000000.0	11.0	8.442657470703125	2.8357505798339844
1.0	56050000.0	56060000.0	8.0	8.615395545959473	2.877108573913574
1.0	56150000.0	56160000.0	13.0	9.610201835632324	3.11385440826416
1.0	56190000.0	56200000.0	11.0	10.129263877868652	3.2317395210266113
1.0	56200000.0	56210000.0	10.0	9.420618057250977	3.0678775310516357
1.0	56270000.0	56280000.0	12.0	10.52309513092041	3.3207695484161377
1.0	56390000.0	56400000.0	3.0	9.241724014282227	3.027045726776123
1.0	56470000.0	56480000.0	11.0	9.41858196258545	3.062208890914917
1.0	56490000.0	56500000.0	6.0	8.564647674560547	2.8640589714050293
1.0	56540000.0	56550000.0	13.0	8.804354667663574	2.9225335121154785
1.0	56570000.0	56580000.0	11.0	9.350471496582031	3.050858974456787
1.0	56590000.0	56600000.0	4.0	8.473569869995117	2.8416075706481934
1.0	56620000.0	56630000.0	8.0	8.100683212280273	2.751164197921753
1.0	56630000.0	56640000.0	12.0	7.991189479827881	2.724785327911377
1.0	56650000.0	56660000.0	5.0	8.168678283691406	2.766408920288086
1.0	56680000.0	56690000.0	8.0	8.362164497375488	2.8159563541412354
1.0	57050000.0	57060000.0	10.0	7.124454498291016	2.503113269805908
1.0	57220000.0	57230000.0	7.0	8.153002738952637	2.7622275352478027
1.0	57270000.0	57280000.0	5.0	9.532010078430176	3.0946240425109863
1.0	57320000.0	57330000.0	4.0	11.036466598510742	3.430128574371338
1.0	57330000.0	57340000.0	10.0	10.745588302612305	3.365699052810669
1.0	57350000.0	57360000.0	19.0	11.121118545532227	3.4467685222625732
1.0	57410000.0	57420000.0	12.0	12.412237167358398	3.7092576026916504
1.0	57450000.0	57460000.0	14.0	11.959901809692383	3.6196541786193848
1.0	57500000.0	57510000.0	9.0	12.327079772949219	3.6928417682647705
1.0	57510000.0	57520000.0	8.0	12.403214454650879	3.707590103149414
1.0	57520000.0	57530000.0	12.0	11.888470649719238	3.605640411376953
1.0	57540000.0	57550000.0	7.0	12.224451065063477	3.672903060913086
1.0	57670000.0	57680000.0	12.0	11.619575500488281	3.5507779121398926
1.0	57730000.0	57740000.0	17.0	10.903860092163086	3.40037202835083
1.0	57790000.0	57800000.0	9.0	12.54741382598877	3.7355217933654785
1.0	57810000.0	57820000.0	12.0	11.367440223693848	3.499173402786255
1.0	57830000.0	57840000.0	11.0	12.294466018676758	3.686326503753662
1.0	57850000.0	57860000.0	14.0	11.56389045715332	3.5409209728240967
1.0	57890000.0	57900000.0	9.0	9.657504081726074	3.0184943675994873
1.0	58010000.0	58020000.0	12.0	11.638513565063477	3.5557849407196045
1.0	58050000.0	58060000.0	13.0	10.745726585388184	3.3659586906433105
1.0	58060000.0	58070000.0	13.0	11.612926483154297	3.54906964302063
1.0	58070000.0	58080000.0	11.0	10.774919509887695	3.3730101585388184
1.0	58190000.0	58200000.0	7.0	10.16897964477539	3.2401397228240967
1.0	58200000.0	58210000.0	14.0	9.963116645812988	3.193394899368286
1.0	58330000.0	58340000.0	7.0	10.081461906433105	3.222153425216675
1.0	58410000.0	58420000.0	15.0	10.315601348876953	3.2730088233947754
1.0	58430000.0	58440000.0	11.0	10.625120162963867	3.3417561054229736
1.0	58500000.0	58510000.0	6.0	9.484771728515625	3.0825576782226562
1.0	58520000.0	58530000.0	9.0	8.940324783325195	2.9539999961853027
1.0	58640000.0	58650000.0	4.0	8.058995246887207	2.740128755569458
1.0	58670000.0	58680000.0	7.0	7.879115104675293	2.6949384212493896
1.0	58680000.0	58690000.0	6.0	8.952740669250488	2.9606871604919434
1.0	58760000.0	58770000.0	9.0	9.360342979431152	3.0548839569091797
1.0	58810000.0	58820000.0	14.0	9.495940208435059	3.085923671722412
1.0	58820000.0	58830000.0	8.0	8.801204681396484	2.922114610671997
1.0	58880000.0	58890000.0	5.0	7.560946464538574	2.614004611968994
1.0	58890000.0	58900000.0	9.0	6.811678409576416	2.4204018115997314
1.0	58920000.0	58930000.0	9.0	7.296618461608887	2.543731689453125
1.0	59100000.0	59110000.0	3.0	5.7799177169799805	2.1425628662109375
1.0	59150000.0	59160000.0	3.0	4.66487979888916	1.6532424688339233
1.0	59200000.0	59210000.0	1.0	5.07110595703125	1.9489963054656982
1.0	59210000.0	59220000.0	3.0	4.90777063369751	1.9048515558242798
1.0	59220000.0	59230000.0	5.0	4.842374324798584	1.8897842168807983
1.0	59270000.0	59280000.0	3.0	4.983765125274658	1.7564270496368408
1.0	59310000.0	59320000.0	7.0	5.2044477462768555	1.9880952835083008
1.0	59350000.0	59360000.0	7.0	4.724270820617676	1.7883250713348389
1.0	59360000.0	59370000.0	2.0	5.763703346252441	2.1227543354034424
1.0	59390000.0	59400000.0	3.0	5.429049491882324	1.8873262405395508
1.0	59470000.0	59480000.0	14.0	5.476382255554199	2.062424898147583
1.0	59510000.0	59520000.0	3.0	6.344351768493652	2.160966396331787
1.0	59560000.0	59570000.0	8.0	6.601615905761719	2.362116575241089
1.0	59640000.0	59650000.0	3.0	6.404648780822754	2.3100218772888184
1.0	59700000.0	59710000.0	9.0	5.613194942474365	2.0977346897125244
1.0	59730000.0	59740000.0	8.0	6.0081987380981445	2.2025508880615234
1.0	59760000.0	59770000.0	3.0	5.432602882385254	1.8804588317871094
1.0	59860000.0	59870000.0	1.0	5.259332656860352	2.003147840499878
1.0	60020000.0	60030000.0	8.0	6.284218788146973	2.281088352203369
1.0	60170000.0	60180000.0	5.0	5.522711753845215	2.0718607902526855
1.0	60230000.0	60240000.0	4.0	4.818911075592041	1.73712158203125
1.0	60240000.0	60250000.0	4.0	5.408419609069824	2.0436973571777344
1.0	60270000.0	60280000.0	6.0	5.704313278198242	2.0976948738098145
1.0	60380000.0	60390000.0	4.0	6.81634521484375	2.421205520629883
1.0	60420000.0	60430000.0	11.0	7.0961713790893555	2.4951000213623047
1.0	60430000.0	60440000.0	6.0	7.501004695892334	2.5967531204223633
1.0	60570000.0	60580000.0	13.0	10.90717601776123	3.4021480083465576
1.0	60600000.0	60610000.0	8.0	10.674895286560059	3.3518290519714355
1.0	60730000.0	60740000.0	5.0	9.921895980834961	3.1850080490112305
1.0	60750000.0	60760000.0	6.0	9.74868392944336	3.1453261375427246
1.0	60930000.0	60940000.0	11.0	9.827693939208984	3.0780129432678223
1.0	60990000.0	61000000.0	12.0	11.15881061553955	3.4565398693084717
1.0	61020000.0	61030000.0	8.0	9.798792839050293	3.15696382522583
1.0	61250000.0	61260000.0	11.0	10.011821746826172	3.2047317028045654
1.0	61260000.0	61270000.0	10.0	9.791698455810547	3.155878782272339
1.0	61400000.0	61410000.0	4.0	8.161519050598145	2.763749361038208
1.0	61420000.0	61430000.0	6.0	8.042630195617676	2.7348053455352783
1.0	61440000.0	61450000.0	7.0	6.772889614105225	2.4094011783599854
1.0	61450000.0	61460000.0	7.0	6.375096797943115	2.305795669555664
1.0	61460000.0	61470000.0	5.0	7.215299129486084	2.5222668647766113
1.0	61600000.0	61610000.0	3.0	4.915776252746582	1.7286685705184937
1.0	61710000.0	61720000.0	7.0	5.6891021728515625	2.1223809719085693
1.0	61830000.0	61840000.0	5.0	4.70514440536499	1.6651538610458374
1.0	61900000.0	61910000.0	10.0	4.82425594329834	1.8174903392791748
1.0	61950000.0	61960000.0	11.0	5.752449989318848	2.136305570602417
1.0	62040000.0	62050000.0	3.0	5.521261215209961	2.0186538696289062
1.0	62050000.0	62060000.0	5.0	5.564742565155029	1.9586002826690674
1.0	62060000.0	62070000.0	6.0	5.864674091339111	2.1651108264923096
1.0	62180000.0	62190000.0	9.0	5.073028564453125	1.7781261205673218
1.0	62240000.0	62250000.0	6.0	4.918142795562744	1.7293580770492554
1.0	62250000.0	62260000.0	5.0	4.911124229431152	1.7296251058578491
1.0	62260000.0	62270000.0	6.0	4.8593034744262695	1.712333083152771
1.0	62270000.0	62280000.0	4.0	4.810018062591553	1.7061223983764648
1.0	62440000.0	62450000.0	3.0	5.5214972496032715	2.0054492950439453
1.0	62540000.0	62550000.0	6.0	6.151111602783203	2.090853452682495
1.0	62810000.0	62820000.0	15.0	7.056048393249512	2.4817073345184326
1.0	62900000.0	62910000.0	2.0	15.740557670593262	8.939935684204102
1.0	63020000.0	63030000.0	6.0	5.26644229888916	1.8348779678344727
1.0	63070000.0	63080000.0	2.0	5.466729164123535	1.911322832107544
1.0	63120000.0	63130000.0	3.0	5.470840930938721	1.9023141860961914
1.0	63130000.0	63140000.0	2.0	5.814740180969238	2.001966953277588
1.0	63190000.0	63200000.0	9.0	5.6461286544799805	2.109292507171631
1.0	63260000.0	63270000.0	11.0	6.559397220611572	2.352776050567627
1.0	63280000.0	63290000.0	5.0	5.880076885223389	2.016674041748047
1.0	63340000.0	63350000.0	5.0	8.972061157226562	2.9622273445129395
1.0	63420000.0	63430000.0	14.0	9.348970413208008	3.050398349761963
1.0	63440000.0	63450000.0	13.0	10.658297538757324	3.348155975341797
1.0	63450000.0	63460000.0	8.0	11.5402193069458	3.5345871448516846
1.0	63460000.0	63470000.0	13.0	10.666589736938477	3.3499248027801514
1.0	63510000.0	63520000.0	9.0	11.556991577148438	3.5385193824768066
1.0	63560000.0	63570000.0	4.0	11.380895614624023	3.5017714500427246
1.0	63620000.0	63630000.0	15.0	11.550328254699707	3.5369668006896973
1.0	63820000.0	63830000.0	9.0	9.112974166870117	2.994014263153076
1.0	63900000.0	63910000.0	4.0	5.114421844482422	1.7909902334213257
1.0	63930000.0	63940000.0	4.0	4.625396728515625	1.6429977416992188
1.0	64020000.0	64030000.0	8.0	4.855871200561523	1.7110795974731445
1.0	64170000.0	64180000.0	14.0	6.338740825653076	2.2213518619537354
1.0	64220000.0	64230000.0	8.0	7.106747627258301	2.496842861175537
1.0	64280000.0	64290000.0	7.0	6.371797561645508	2.1910383701324463
1.0	64290000.0	64300000.0	5.0	6.792044162750244	2.415893077850342
1.0	64300000.0	64310000.0	8.0	6.211318492889404	2.1394143104553223
1.0	64330000.0	64340000.0	3.0	6.654557228088379	2.35239839553833
1.0	64350000.0	64360000.0	4.0	7.564019680023193	2.615781307220459
1.0	64390000.0	64400000.0	7.0	6.60385274887085	2.2289633750915527
1.0	64430000.0	64440000.0	4.0	6.944924831390381	2.3227639198303223
1.0	64450000.0	64460000.0	16.0	7.237948417663574	2.5322346687316895
1.0	64520000.0	64530000.0	8.0	6.7573394775390625	2.260399580001831
1.0	64600000.0	64610000.0	9.0	6.085389137268066	2.0713062286376953
1.0	64650000.0	64660000.0	5.0	7.3436279296875	2.5545425415039062
1.0	64730000.0	64740000.0	9.0	5.9483442306518555	2.097172498703003
1.0	64750000.0	64760000.0	5.0	6.896788120269775	2.44268798828125
1.0	64780000.0	64790000.0	10.0	6.887689113616943	2.44037127494812
1.0	64810000.0	64820000.0	4.0	4.953967094421387	1.7886524200439453
1.0	64870000.0	64880000.0	9.0	7.30785608291626	2.5487077236175537
1.0	64880000.0	64890000.0	3.0	5.845766067504883	2.0376768112182617
1.0	64930000.0	64940000.0	4.0	6.185357570648193	2.1057326793670654
1.0	65000000.0	65010000.0	8.0	5.723790645599365	2.038348913192749
1.0	65030000.0	65040000.0	4.0	5.447477340698242	2.055903911590576
1.0	65080000.0	65090000.0	10.0	5.032383441925049	1.798074722290039
1.0	65100000.0	65110000.0	7.0	5.218035697937012	1.8224198818206787
1.0	65120000.0	65130000.0	5.0	4.950563907623291	1.74860417842865
1.0	65200000.0	65210000.0	3.0	5.230620384216309	1.9941883087158203
1.0	65250000.0	65260000.0	7.0	4.550592422485352	1.6178935766220093
1.0	65320000.0	65330000.0	4.0	4.810091018676758	1.7122304439544678
1.0	65330000.0	65340000.0	8.0	4.802969932556152	1.6949207782745361
1.0	65370000.0	65380000.0	1.0	4.8706254959106445	1.7152462005615234
1.0	65420000.0	65430000.0	4.0	4.9910149574279785	1.7518543004989624
1.0	65540000.0	65550000.0	7.0	6.942715644836426	2.4532792568206787
1.0	65660000.0	65670000.0	3.0	7.123053550720215	2.440311908721924
1.0	65690000.0	65700000.0	4.0	5.826519966125488	2.0303168296813965
1.0	65720000.0	65730000.0	6.0	6.0461859703063965	2.112154483795166
1.0	65730000.0	65740000.0	12.0	5.549167633056641	1.9559905529022217
1.0	65750000.0	65760000.0	8.0	7.326841831207275	2.5553576946258545
1.0	65820000.0	65830000.0	13.0	8.11861515045166	2.756679058074951
1.0	65870000.0	65880000.0	7.0	8.246468544006348	2.7877891063690186
1.0	65950000.0	65960000.0	6.0	7.8223161697387695	2.681129217147827
1.0	66030000.0	66040000.0	12.0	8.873014450073242	2.938965320587158
1.0	66120000.0	66130000.0	9.0	11.429747581481934	3.5124306678771973
1.0	66160000.0	66170000.0	11.0	11.38697624206543	3.503541946411133
1.0	66170000.0	66180000.0	14.0	11.640522956848145	3.555546522140503
1.0	66250000.0	66260000.0	6.0	12.028404235839844	3.6334729194641113
1.0	66330000.0	66340000.0	14.0	15.2901611328125	4.207215309143066
1.0	66350000.0	66360000.0	12.0	12.80042839050293	3.783698320388794
1.0	66400000.0	66410000.0	12.0	15.253053665161133	4.200852870941162
1.0	66520000.0	66530000.0	16.0	13.874725341796875	3.9774956703186035
1.0	66540000.0	66550000.0	13.0	13.916070938110352	3.9833767414093018
1.0	66680000.0	66690000.0	17.0	10.20605754852295	3.2522060871124268
1.0	66720000.0	66730000.0	8.0	8.5327730178833	2.7902939319610596
1.0	66790000.0	66800000.0	7.0	9.000195503234863	2.8521676063537598
1.0	66820000.0	66830000.0	11.0	7.920403957366943	2.583122730255127
1.0	66850000.0	66860000.0	11.0	9.81510066986084	3.158874988555908
1.0	66920000.0	66930000.0	8.0	11.264684677124023	3.4780170917510986
1.0	66940000.0	66950000.0	5.0	8.209676742553711	2.6508607864379883
1.0	66960000.0	66970000.0	14.0	10.310124397277832	3.271595001220703
1.0	67010000.0	67020000.0	7.0	9.792462348937988	3.1555702686309814
1.0	67050000.0	67060000.0	13.0	11.064358711242676	3.4368999004364014
1.0	67170000.0	67180000.0	7.0	9.39238166809082	3.0628867149353027
1.0	67200000.0	67210000.0	7.0	9.23787784576416	3.02598237991333
1.0	67320000.0	67330000.0	4.0	8.989266395568848	2.967146635055542
1.0	67390000.0	67400000.0	6.0	15.565912246704102	8.934945106506348
1.0	67400000.0	67410000.0	3.0	5.693881511688232	1.9762405157089233
1.0	67480000.0	67490000.0	10.0	5.560418128967285	1.926177740097046
1.0	67560000.0	67570000.0	9.0	7.747788429260254	2.579416275024414
1.0	67630000.0	67640000.0	12.0	8.155563354492188	2.7645516395568848
1.0	67670000.0	67680000.0	8.0	9.553842544555664	3.0978474617004395
1.0	67680000.0	67690000.0	12.0	8.627090454101562	2.790557622909546
1.0	67700000.0	67710000.0	5.0	8.52380084991455	2.854119300842285
1.0	67780000.0	67790000.0	4.0	7.043876647949219	2.4195473194122314
1.0	67790000.0	67800000.0	6.0	7.17447566986084	2.513680934906006
1.0	67800000.0	67810000.0	3.0	6.942173004150391	2.3792572021484375
1.0	67810000.0	67820000.0	7.0	5.833308219909668	2.004281997680664
1.0	67820000.0	67830000.0	3.0	6.888169288635254	2.326789379119873
1.0	67850000.0	67860000.0	9.0	5.9405083656311035	2.0313491821289062
1.0	67870000.0	67880000.0	5.0	5.46198844909668	1.9021151065826416
1.0	67890000.0	67900000.0	5.0	15.137535095214844	8.881089210510254
1.0	67900000.0	67910000.0	9.0	6.568148136138916	2.354680061340332
1.0	67960000.0	67970000.0	9.0	7.770399570465088	2.663753032684326
1.0	67980000.0	67990000.0	4.0	7.167523384094238	2.513315439224243
1.0	68010000.0	68020000.0	7.0	5.614874362945557	1.9847902059555054
1.0	68090000.0	68100000.0	4.0	6.861858367919922	2.4147427082061768
1.0	68110000.0	68120000.0	9.0	6.533091068267822	2.3468871116638184
1.0	68120000.0	68130000.0	10.0	6.522470951080322	2.3425557613372803
1.0	68150000.0	68160000.0	3.0	15.740557670593262	8.939935684204102
1.0	68190000.0	68200000.0	3.0	5.998824119567871	2.154545307159424
1.0	68350000.0	68360000.0	9.0	7.329302787780762	2.554255485534668
1.0	68440000.0	68450000.0	7.0	7.662772178649902	2.6414666175842285
1.0	68580000.0	68590000.0	4.0	5.449231147766113	1.8913599252700806
1.0	68660000.0	68670000.0	6.0	6.175270080566406	2.1093850135803223
1.0	68700000.0	68710000.0	10.0	7.487599849700928	2.596193790435791
1.0	68710000.0	68720000.0	10.0	8.593968391418457	2.8704090118408203
1.0	68720000.0	68730000.0	13.0	8.650830268859863	2.886918783187866
1.0	68750000.0	68760000.0	8.0	9.219098091125488	3.019282817840576
1.0	68780000.0	68790000.0	8.0	9.291683197021484	3.0372562408447266
1.0	68970000.0	68980000.0	11.0	10.678393363952637	3.3522791862487793
1.0	68980000.0	68990000.0	8.0	10.529218673706055	3.319269895553589
1.0	69050000.0	69060000.0	10.0	11.727468490600586	3.5740692615509033
1.0	69070000.0	69080000.0	11.0	13.124921798706055	3.8437514305114746
1.0	69110000.0	69120000.0	11.0	12.669193267822266	3.7587904930114746
1.0	69120000.0	69130000.0	17.0	11.964491844177246	3.621976852416992
1.0	69130000.0	69140000.0	7.0	12.68649959564209	3.7620482444763184
1.0	69170000.0	69180000.0	14.0	11.87611198425293	3.602973222732544
1.0	69230000.0	69240000.0	11.0	11.831809997558594	3.5950748920440674
1.0	69480000.0	69490000.0	20.0	12.860967636108398	3.794877290725708
1.0	69510000.0	69520000.0	15.0	14.219317436218262	4.036223411560059
1.0	69610000.0	69620000.0	14.0	13.531587600708008	3.9171371459960938
1.0	69830000.0	69840000.0	18.0	18.53948402404785	4.630197048187256
1.0	69860000.0	69870000.0	24.0	17.08951187133789	4.458245277404785
1.0	69880000.0	69890000.0	19.0	16.0362548828125	4.319411754608154
1.0	69980000.0	69990000.0	10.0	14.949902534484863	4.1568922996521
1.0	70000000.0	70010000.0	19.0	14.254045486450195	4.043028831481934
1.0	70090000.0	70100000.0	13.0	16.78037452697754	4.423525333404541
1.0	70100000.0	70110000.0	12.0	15.818318367004395	4.2867631912231445
1.0	70130000.0	70140000.0	21.0	16.284704208374023	4.352128505706787
1.0	70150000.0	70160000.0	21.0	16.04364013671875	4.318539619445801
1.0	70160000.0	70170000.0	14.0	16.66737174987793	4.411218166351318
1.0	70180000.0	70190000.0	11.0	16.389415740966797	4.369992256164551
1.0	70250000.0	70260000.0	18.0	17.540191650390625	4.517587184906006
1.0	70260000.0	70270000.0	27.0	17.19768714904785	4.472969055175781
1.0	70300000.0	70310000.0	24.0	17.527084350585938	4.514377593994141
1.0	70340000.0	70350000.0	12.0	17.46787452697754	4.52011775970459
1.0	70360000.0	70370000.0	18.0	20.343090057373047	4.806840896606445
1.0	70450000.0	70460000.0	29.0	17.82889175415039	4.549391269683838
1.0	70480000.0	70490000.0	13.0	18.41851043701172	4.616456031799316
1.0	70550000.0	70560000.0	17.0	14.518379211425781	4.084755897521973
1.0	70580000.0	70590000.0	6.0	11.68559455871582	3.56530499458313
1.0	70610000.0	70620000.0	8.0	7.2306809425354	2.4532206058502197
1.0	70640000.0	70650000.0	2.0	6.847784519195557	2.3401389122009277
1.0	70720000.0	70730000.0	8.0	6.186013221740723	2.101562976837158
1.0	70760000.0	70770000.0	5.0	5.9388041496276855	2.042836904525757
1.0	70770000.0	70780000.0	6.0	6.411763668060303	2.1728734970092773
1.0	70780000.0	70790000.0	2.0	6.519745826721191	2.1981892585754395
1.0	70890000.0	70900000.0	8.0	7.311666965484619	2.4353222846984863
1.0	70960000.0	70970000.0	9.0	11.332328796386719	3.4908435344696045
1.0	71000000.0	71010000.0	11.0	14.866378784179688	4.142647743225098
1.0	71100000.0	71110000.0	31.0	18.703142166137695	4.651360511779785
1.0	71110000.0	71120000.0	22.0	17.360567092895508	4.4993577003479
1.0	71180000.0	71190000.0	19.0	22.71756362915039	4.987374305725098
1.0	71190000.0	71200000.0	31.0	21.927135467529297	4.934491157531738
1.0	71230000.0	71240000.0	21.0	23.3209171295166	5.0251054763793945
1.0	71310000.0	71320000.0	19.0	23.165903091430664	5.013535499572754
1.0	71370000.0	71380000.0	22.0	23.21407127380371	5.016158580780029
1.0	71390000.0	71400000.0	22.0	21.0189266204834	4.875675201416016
1.0	71430000.0	71440000.0	21.0	20.028182983398438	4.7806854248046875
1.0	71450000.0	71460000.0	23.0	18.59122085571289	4.640128135681152
1.0	71510000.0	71520000.0	15.0	12.345991134643555	3.617037534713745
1.0	71550000.0	71560000.0	15.0	13.53667163848877	3.8878166675567627
1.0	71660000.0	71670000.0	18.0	13.216020584106445	3.8609344959259033
1.0	71670000.0	71680000.0	19.0	15.210014343261719	4.195235252380371
1.0	71690000.0	71700000.0	9.0	15.496098518371582	4.237703800201416
1.0	71760000.0	71770000.0	21.0	14.409067153930664	4.067634105682373
1.0	71790000.0	71800000.0	20.0	15.605891227722168	4.256285667419434
1.0	71870000.0	71880000.0	8.0	16.143444061279297	4.33223295211792
1.0	71880000.0	71890000.0	12.0	15.91851806640625	4.299754619598389
1.0	71900000.0	71910000.0	19.0	15.97162914276123	4.308516502380371
1.0	71930000.0	71940000.0	25.0	15.638806343078613	4.258997917175293
1.0	71950000.0	71960000.0	13.0	16.032604217529297	4.315978050231934
1.0	72050000.0	72060000.0	17.0	14.36042594909668	4.060853958129883
1.0	72130000.0	72140000.0	15.0	17.730886459350586	4.537534236907959
1.0	72230000.0	72240000.0	19.0	19.840850830078125	4.765224933624268
1.0	72260000.0	72270000.0	21.0	18.011051177978516	4.575300216674805
1.0	72330000.0	72340000.0	22.0	17.822139739990234	4.55042028427124
1.0	72380000.0	72390000.0	15.0	18.554672241210938	4.633692264556885
1.0	72440000.0	72450000.0	16.0	17.42586898803711	4.503159523010254
1.0	72460000.0	72470000.0	17.0	17.650638580322266	4.531454563140869
1.0	72620000.0	72630000.0	28.0	22.523027420043945	4.972826957702637
1.0	72640000.0	72650000.0	14.0	22.511337280273438	4.9688720703125
1.0	72670000.0	72680000.0	26.0	19.45119857788086	4.724331378936768
1.0	72700000.0	72710000.0	26.0	17.11421775817871	4.464161396026611
1.0	72770000.0	72780000.0	3.0	14.92140007019043	4.121426582336426
1.0	72890000.0	72900000.0	26.0	19.82520294189453	4.761880397796631
1.0	72950000.0	72960000.0	17.0	21.571231842041016	4.908857822418213
1.0	72980000.0	72990000.0	26.0	20.827486038208008	4.8532233238220215
1.0	73040000.0	73050000.0	28.0	22.11809539794922	4.944592475891113
1.0	73050000.0	73060000.0	26.0	22.623193740844727	4.978217124938965
1.0	73060000.0	73070000.0	25.0	22.197580337524414	4.9560546875
1.0	73090000.0	73100000.0	15.0	23.238876342773438	5.020284175872803
1.0	73130000.0	73140000.0	35.0	24.822402954101562	5.099761962890625
1.0	73160000.0	73170000.0	20.0	25.428579330444336	5.125563621520996
1.0	73220000.0	73230000.0	27.0	28.13698959350586	5.221828460693359
1.0	73300000.0	73310000.0	34.0	26.480850219726562	5.169168472290039
1.0	73310000.0	73320000.0	22.0	25.196308135986328	5.130274295806885
1.0	73340000.0	73350000.0	30.0	26.66341209411621	5.176149845123291
1.0	73390000.0	73400000.0	24.0	28.17264747619629	5.225976467132568
1.0	73420000.0	73430000.0	26.0	28.455135345458984	5.235433101654053
1.0	73430000.0	73440000.0	30.0	27.411602020263672	5.204594135284424
1.0	73440000.0	73450000.0	26.0	25.882314682006836	5.175861835479736
1.0	73510000.0	73520000.0	19.0	32.160804748535156	5.306073188781738
1.0	73620000.0	73630000.0	33.0	30.81643295288086	5.28385066986084
1.0	73750000.0	73760000.0	34.0	26.24994468688965	5.1726226806640625
1.0	73980000.0	73990000.0	12.0	19.104366302490234	4.690818786621094
1.0	73990000.0	74000000.0	19.0	19.061649322509766	4.6864471435546875
1.0	74010000.0	74020000.0	10.0	18.838333129882812	4.665160179138184
1.0	74020000.0	74030000.0	15.0	19.19579315185547	4.703514099121094
1.0	74070000.0	74080000.0	11.0	17.02022361755371	4.452846527099609
1.0	74100000.0	74110000.0	22.0	17.419010162353516	4.501504421234131
1.0	74280000.0	74290000.0	13.0	21.894466400146484	4.931033134460449
1.0	74300000.0	74310000.0	29.0	21.06985855102539	4.878032207489014
1.0	74310000.0	74320000.0	22.0	22.69638442993164	4.987709999084473
1.0	74390000.0	74400000.0	30.0	22.995332717895508	5.004373073577881
1.0	74410000.0	74420000.0	38.0	24.1132755279541	5.064546585083008
1.0	74430000.0	74440000.0	24.0	24.557918548583984	5.092156410217285
1.0	74480000.0	74490000.0	38.0	23.954788208007812	5.057408809661865
1.0	74570000.0	74580000.0	24.0	20.75889015197754	4.84321403503418
1.0	74660000.0	74670000.0	7.0	11.895417213439941	3.656883955001831
1.0	74710000.0	74720000.0	21.0	15.554478645324707	4.254482269287109
1.0	74790000.0	74800000.0	14.0	14.915754318237305	4.149989128112793
1.0	74800000.0	74810000.0	3.0	14.532495498657227	4.090152263641357
1.0	74900000.0	74910000.0	17.0	17.462894439697266	4.506058216094971
1.0	74930000.0	74940000.0	24.0	16.940143585205078	4.452858924865723
1.0	75010000.0	75020000.0	23.0	22.91160011291504	5.000594139099121
1.0	75090000.0	75100000.0	24.0	17.814037322998047	4.546585559844971
1.0	75250000.0	75260000.0	23.0	18.622493743896484	5.160795211791992
1.0	75420000.0	75430000.0	27.0	27.073413848876953	5.192679405212402
1.0	75470000.0	75480000.0	22.0	27.354862213134766	5.199963569641113
1.0	75540000.0	75550000.0	26.0	24.331186294555664	5.076897621154785
1.0	75560000.0	75570000.0	27.0	23.64862632751465	5.042543411254883
1.0	75580000.0	75590000.0	26.0	22.836254119873047	4.994120121002197
1.0	75590000.0	75600000.0	20.0	21.946361541748047	4.953679084777832
1.0	75670000.0	75680000.0	18.0	18.279525756835938	4.606990337371826
1.0	75700000.0	75710000.0	19.0	16.771595001220703	4.4255475997924805
1.0	75760000.0	75770000.0	13.0	17.276086807250977	4.4845757484436035
1.0	75770000.0	75780000.0	18.0	17.719867706298828	4.542304515838623
1.0	75780000.0	75790000.0	22.0	17.354137420654297	4.4958038330078125
1.0	75800000.0	75810000.0	15.0	18.09900665283203	4.584005832672119
1.0	75820000.0	75830000.0	32.0	17.670339584350586	4.532154560089111
1.0	75870000.0	75880000.0	17.0	19.393747329711914	4.723828315734863
1.0	75890000.0	75900000.0	24.0	19.363630294799805	4.720556259155273
1.0	76000000.0	76010000.0	16.0	18.14274787902832	4.59347677230835
1.0	76020000.0	76030000.0	20.0	18.06555938720703	4.5805463790893555
1.0	76110000.0	76120000.0	21.0	14.290507316589355	4.051361083984375
1.0	76130000.0	76140000.0	15.0	14.855923652648926	4.14319372177124
1.0	76210000.0	76220000.0	9.0	9.040796279907227	2.876121997833252
1.0	76220000.0	76230000.0	10.0	9.327841758728027	2.977788209915161
1.0	76260000.0	76270000.0	12.0	10.868410110473633	3.2997283935546875
1.0	76270000.0	76280000.0	7.0	12.420841217041016	3.6587047576904297
1.0	76460000.0	76470000.0	24.0	17.6354923248291	4.531790256500244
1.0	76490000.0	76500000.0	17.0	17.47031593322754	4.511936187744141
1.0	76510000.0	76520000.0	21.0	17.967227935791016	4.570703029632568
1.0	76530000.0	76540000.0	24.0	17.25527572631836	4.48584508895874
1.0	76570000.0	76580000.0	12.0	15.91534423828125	4.31120491027832
1.0	76600000.0	76610000.0	21.0	16.818754196166992	4.428892135620117
1.0	76680000.0	76690000.0	10.0	18.21121597290039	4.595307350158691
1.0	76760000.0	76770000.0	13.0	16.392642974853516	4.3762102127075195
1.0	76820000.0	76830000.0	14.0	19.177501678466797	4.699409484863281
1.0	76900000.0	76910000.0	15.0	18.522796630859375	4.635075569152832
1.0	76940000.0	76950000.0	19.0	18.245424270629883	4.60890531539917
1.0	77060000.0	77070000.0	22.0	19.203458786010742	4.71755838394165
1.0	77230000.0	77240000.0	22.0	19.9562931060791	4.7787346839904785
1.0	77240000.0	77250000.0	27.0	19.742446899414062	4.752705097198486
1.0	77280000.0	77290000.0	25.0	19.061969757080078	4.686446189880371
1.0	77390000.0	77400000.0	15.0	13.435384750366211	3.9007136821746826
1.0	77410000.0	77420000.0	17.0	12.934000015258789	3.808910369873047
1.0	77560000.0	77570000.0	5.0	10.153314590454102	3.236510753631592
1.0	77620000.0	77630000.0	4.0	8.110300064086914	2.634666919708252
1.0	77630000.0	77640000.0	8.0	8.618049621582031	2.7577483654022217
1.0	77720000.0	77730000.0	10.0	13.25414752960205	3.868447780609131
1.0	77730000.0	77740000.0	12.0	13.606180191040039	3.9307048320770264
1.0	77750000.0	77760000.0	9.0	13.209657669067383	3.859619140625
1.0	77790000.0	77800000.0	19.0	16.319583892822266	4.357173919677734
1.0	77860000.0	77870000.0	13.0	15.139930725097656	4.190651893615723
1.0	77890000.0	77900000.0	25.0	17.336435317993164	4.490573406219482
1.0	77900000.0	77910000.0	17.0	16.43341064453125	4.376193046569824
1.0	77910000.0	77920000.0	14.0	17.645763397216797	4.5305023193359375
1.0	77920000.0	77930000.0	18.0	17.257394790649414	4.480713844299316
1.0	78000000.0	78010000.0	7.0	10.181013107299805	3.156212329864502
1.0	78020000.0	78030000.0	5.0	9.367294311523438	2.9434244632720947
1.0	78030000.0	78040000.0	3.0	7.284536838531494	2.412822723388672
1.0	78110000.0	78120000.0	6.0	6.057871341705322	2.0716049671173096
1.0	78120000.0	78130000.0	7.0	5.659249305725098	1.9514961242675781
1.0	78140000.0	78150000.0	2.0	6.313007354736328	2.355297565460205
1.0	78160000.0	78170000.0	8.0	6.125723838806152	2.1000750064849854
1.0	78170000.0	78180000.0	5.0	5.339590072631836	1.8582948446273804
1.0	78220000.0	78230000.0	5.0	5.512847423553467	2.095228910446167
1.0	78230000.0	78240000.0	10.0	7.463469505310059	2.5796802043914795
1.0	78380000.0	78390000.0	8.0	5.510112762451172	2.0706074237823486
1.0	78400000.0	78410000.0	2.0	5.158694267272949	1.8036693334579468
1.0	78420000.0	78430000.0	5.0	4.893589019775391	1.723366141319275
1.0	78440000.0	78450000.0	3.0	15.740557670593262	8.939935684204102
1.0	78450000.0	78460000.0	5.0	5.348353385925293	1.8583400249481201
1.0	78460000.0	78470000.0	7.0	5.873620510101318	2.0158743858337402
1.0	78470000.0	78480000.0	8.0	5.119246006011963	1.820432424545288
1.0	78510000.0	78520000.0	10.0	6.7272467613220215	2.29306697845459
1.0	78550000.0	78560000.0	13.0	8.385054588317871	2.821115016937256
1.0	78680000.0	78690000.0	9.0	11.174070358276367	3.456958293914795
1.0	78730000.0	78740000.0	13.0	12.06584644317627	3.6414971351623535
1.0	78760000.0	78770000.0	15.0	13.970257759094238	3.994166612625122
1.0	78830000.0	78840000.0	12.0	15.227374076843262	4.198382377624512
1.0	78890000.0	78900000.0	15.0	15.049494743347168	4.170548915863037
1.0	78990000.0	79000000.0	20.0	14.268278121948242	4.044900417327881
1.0	79020000.0	79030000.0	13.0	12.721556663513184	3.7688071727752686
1.0	79030000.0	79040000.0	9.0	12.620046615600586	3.749370574951172
1.0	79110000.0	79120000.0	10.0	9.037091255187988	2.9036643505096436
1.0	79200000.0	79210000.0	15.0	17.555904388427734	4.518441200256348
1.0	79300000.0	79310000.0	6.0	16.086910247802734	4.313919544219971
1.0	79330000.0	79340000.0	15.0	19.610702514648438	4.748048305511475
1.0	79370000.0	79380000.0	23.0	18.663326263427734	4.644806861877441
1.0	79390000.0	79400000.0	21.0	19.940311431884766	4.77276086807251
1.0	79440000.0	79450000.0	20.0	20.91805648803711	4.854767322540283
1.0	79450000.0	79460000.0	19.0	20.230222702026367	4.797048568725586
1.0	79500000.0	79510000.0	14.0	20.043155670166016	4.798260688781738
1.0	79550000.0	79560000.0	14.0	18.55418586730957	4.637570858001709
1.0	79560000.0	79570000.0	11.0	20.91969871520996	4.856778144836426
1.0	79610000.0	79620000.0	22.0	19.877090454101562	4.768082618713379
1.0	79710000.0	79720000.0	23.0	20.781963348388672	4.844083786010742
1.0	79740000.0	79750000.0	19.0	22.40656089782715	4.963793754577637
1.0	80020000.0	80030000.0	22.0	22.793109893798828	5.006247043609619
1.0	80100000.0	80110000.0	22.0	19.705394744873047	4.766463279724121
1.0	80120000.0	80130000.0	17.0	20.76236343383789	4.846006870269775
1.0	80130000.0	80140000.0	18.0	22.335044860839844	4.9617180824279785
1.0	80190000.0	80200000.0	19.0	20.94017219543457	4.859909534454346
1.0	80200000.0	80210000.0	21.0	21.038381576538086	4.864856719970703
1.0	80240000.0	80250000.0	24.0	22.571382522583008	4.97667121887207
1.0	80320000.0	80330000.0	23.0	24.005773544311523	5.066954612731934
1.0	80330000.0	80340000.0	36.0	23.30480194091797	5.02373743057251
1.0	80340000.0	80350000.0	30.0	25.817935943603516	5.150665760040283
1.0	80380000.0	80390000.0	25.0	22.883140563964844	4.999790191650391
1.0	80450000.0	80460000.0	17.0	20.769832611083984	4.842730522155762
1.0	80460000.0	80470000.0	20.0	19.381290435791016	4.726952075958252
1.0	80470000.0	80480000.0	25.0	19.7314510345459	4.755813121795654
1.0	80510000.0	80520000.0	16.0	24.142154693603516	5.072964191436768
1.0	80540000.0	80550000.0	11.0	20.878870010375977	4.854223728179932
1.0	80570000.0	80580000.0	21.0	21.93484878540039	4.9346818923950195
1.0	80610000.0	80620000.0	22.0	22.369436264038086	4.964613437652588
1.0	80620000.0	80630000.0	22.0	21.771257400512695	4.923058032989502
1.0	80630000.0	80640000.0	22.0	20.98489761352539	4.869587421417236
1.0	80720000.0	80730000.0	24.0	23.87619972229004	5.052192687988281
1.0	80880000.0	80890000.0	10.0	20.381999969482422	4.8128204345703125
1.0	80890000.0	80900000.0	26.0	19.99333381652832	4.775390625
1.0	80900000.0	80910000.0	14.0	19.470401763916016	4.725295066833496
1.0	80960000.0	80970000.0	14.0	18.641870498657227	4.650003910064697
1.0	80970000.0	80980000.0	20.0	20.118206024169922	4.787070274353027
1.0	81000000.0	81010000.0	17.0	19.0297794342041	4.694094657897949
1.0	81010000.0	81020000.0	19.0	21.665803909301758	4.913072109222412
1.0	81080000.0	81090000.0	33.0	20.661191940307617	4.832147121429443
1.0	81230000.0	81240000.0	13.0	19.9537410736084	4.772404670715332
1.0	81350000.0	81360000.0	16.0	17.951690673828125	4.567929744720459
1.0	81360000.0	81370000.0	14.0	18.084728240966797	4.58191442489624
1.0	81380000.0	81390000.0	20.0	17.46617889404297	4.5098557472229
1.0	81510000.0	81520000.0	12.0	16.292984008789062	4.357336521148682
1.0	81620000.0	81630000.0	16.0	14.24470329284668	4.040631294250488
1.0	81660000.0	81670000.0	17.0	14.29374885559082	4.04854679107666
1.0	81730000.0	81740000.0	17.0	11.898571968078613	3.6084885597229004
1.0	81740000.0	81750000.0	13.0	13.098968505859375	3.8388867378234863
1.0	81810000.0	81820000.0	9.0	11.482297897338867	3.5224850177764893
1.0	81820000.0	81830000.0	12.0	12.628019332885742	3.7509894371032715
1.0	81880000.0	81890000.0	9.0	10.756092071533203	3.3345394134521484
1.0	82010000.0	82020000.0	8.0	9.396214485168457	2.9507174491882324
1.0	82040000.0	82050000.0	13.0	9.703154563903809	3.0495572090148926
1.0	82100000.0	82110000.0	12.0	10.745150566101074	3.3669135570526123
1.0	82150000.0	82160000.0	4.0	10.94133472442627	3.4086360931396484
1.0	82180000.0	82190000.0	7.0	10.81141471862793	3.380200147628784
1.0	82280000.0	82290000.0	10.0	9.346810340881348	3.026240587234497
1.0	82290000.0	82300000.0	14.0	9.382372856140137	3.0193397998809814
1.0	82350000.0	82360000.0	9.0	8.670783996582031	2.8710649013519287
1.0	82440000.0	82450000.0	11.0	7.664338111877441	2.510389804840088
1.0	82470000.0	82480000.0	11.0	9.668298721313477	3.1250720024108887
1.0	82570000.0	82580000.0	7.0	10.835801124572754	3.3867621421813965
1.0	82580000.0	82590000.0	11.0	10.721014022827148	3.362672805786133
1.0	82620000.0	82630000.0	11.0	9.965350151062012	3.1922245025634766
1.0	82630000.0	82640000.0	9.0	10.614858627319336	3.3395779132843018
1.0	82670000.0	82680000.0	7.0	10.794709205627441	3.379756212234497
1.0	82680000.0	82690000.0	5.0	10.84174919128418	3.3890628814697266
1.0	82730000.0	82740000.0	10.0	10.11429214477539	3.2279953956604004
1.0	82740000.0	82750000.0	10.0	10.692497253417969	3.356177568435669
1.0	82790000.0	82800000.0	13.0	10.20136547088623	3.247166395187378
1.0	82820000.0	82830000.0	8.0	11.339062690734863	3.4920737743377686
1.0	82840000.0	82850000.0	11.0	10.436490058898926	3.299595594406128
1.0	82880000.0	82890000.0	10.0	10.831457138061523	3.3857054710388184
1.0	82910000.0	82920000.0	10.0	10.636858940124512	3.3420231342315674
1.0	82920000.0	82930000.0	11.0	10.159746170043945	3.2381091117858887
1.0	82940000.0	82950000.0	11.0	10.377166748046875	3.287907838821411
1.0	82970000.0	82980000.0	7.0	10.166470527648926	3.2402966022491455
1.0	82990000.0	83000000.0	7.0	11.13180160522461	3.449733018875122
1.0	83040000.0	83050000.0	5.0	10.560681343078613	3.3275160789489746
1.0	83060000.0	83070000.0	15.0	10.359774589538574	3.2831718921661377
1.0	83070000.0	83080000.0	14.0	10.595931053161621	3.3353753089904785
1.0	83240000.0	83250000.0	15.0	12.522543907165527	3.731295347213745
1.0	83270000.0	83280000.0	9.0	10.808938026428223	3.3810343742370605
1.0	83280000.0	83290000.0	11.0	9.732961654663086	3.1316170692443848
1.0	83320000.0	83330000.0	9.0	10.770776748657227	3.373337507247925
1.0	83350000.0	83360000.0	14.0	10.23648452758789	3.2560954093933105
1.0	83370000.0	83380000.0	8.0	9.96901798248291	3.1949384212493896
1.0	83390000.0	83400000.0	12.0	9.739828109741211	3.1440670490264893
1.0	83400000.0	83410000.0	12.0	9.947771072387695	3.190061330795288
1.0	83410000.0	83420000.0	10.0	9.002735137939453	2.9713523387908936
1.0	83490000.0	83500000.0	8.0	9.089183807373047	2.9891104698181152
1.0	83500000.0	83510000.0	9.0	8.77138614654541	2.9143922328948975
1.0	83510000.0	83520000.0	5.0	8.793366432189941	2.91481876373291
1.0	83560000.0	83570000.0	11.0	6.102619647979736	2.2315564155578613
1.0	83920000.0	83930000.0	2.0	4.4383463859558105	1.5999119281768799
1.0	83930000.0	83940000.0	1.0	5.268126487731934	1.8837562799453735
1.0	84130000.0	84140000.0	11.0	9.24895191192627	3.0291178226470947
1.0	84140000.0	84150000.0	11.0	9.356766700744629	3.055372953414917
1.0	84160000.0	84170000.0	7.0	9.056609153747559	2.982229709625244
1.0	84190000.0	84200000.0	10.0	8.716771125793457	2.9011619091033936
1.0	84280000.0	84290000.0	10.0	7.336905002593994	2.554619550704956
1.0	84290000.0	84300000.0	11.0	6.697995662689209	2.3915092945098877
1.0	84340000.0	84350000.0	5.0	5.726397514343262	1.9667320251464844
1.0	84460000.0	84470000.0	7.0	5.542895317077637	1.9203243255615234
1.0	84480000.0	84490000.0	5.0	6.44434118270874	2.3231287002563477
1.0	84490000.0	84500000.0	15.0	5.850711822509766	2.1643950939178467
1.0	84530000.0	84540000.0	6.0	6.084527969360352	2.2268855571746826
1.0	84600000.0	84610000.0	4.0	5.202169895172119	1.8371868133544922
1.0	84660000.0	84670000.0	6.0	5.083163261413574	1.7797094583511353
1.0	84700000.0	84710000.0	4.0	5.222175121307373	1.876706838607788
1.0	84730000.0	84740000.0	7.0	6.797924041748047	2.414154529571533
1.0	84760000.0	84770000.0	5.0	5.5208587646484375	1.9764198064804077
1.0	84820000.0	84830000.0	5.0	7.098170280456543	2.4919869899749756
1.0	84830000.0	84840000.0	6.0	7.066812992095947	2.4853920936584473
1.0	84860000.0	84870000.0	6.0	6.906378269195557	2.443183183670044
1.0	84870000.0	84880000.0	6.0	6.516644477844238	2.343348979949951
1.0	84940000.0	84950000.0	5.0	5.806105136871338	2.163846969604492
1.0	84950000.0	84960000.0	13.0	4.94218111038208	1.7378543615341187
1.0	84970000.0	84980000.0	3.0	15.740557670593262	8.939935684204102
1.0	84990000.0	85000000.0	3.0	6.137178421020508	2.113105058670044
1.0	85020000.0	85030000.0	1.0	5.354335308074951	1.8649858236312866
1.0	85070000.0	85080000.0	4.0	6.0997490882873535	2.2266006469726562
1.0	85080000.0	85090000.0	9.0	5.181191444396973	1.9813458919525146
1.0	85100000.0	85110000.0	6.0	5.589149475097656	2.0902864933013916
1.0	85110000.0	85120000.0	4.0	4.736123085021973	1.6778647899627686
1.0	85170000.0	85180000.0	4.0	6.021381855010986	2.199301242828369
1.0	85190000.0	85200000.0	3.0	5.732522010803223	2.126462459564209
1.0	85240000.0	85250000.0	5.0	5.582921028137207	2.086836338043213
1.0	85260000.0	85270000.0	8.0	5.2947611808776855	2.0123870372772217
1.0	85300000.0	85310000.0	6.0	5.555889129638672	1.920553207397461
1.0	85360000.0	85370000.0	7.0	6.528016567230225	2.3461005687713623
1.0	85420000.0	85430000.0	12.0	6.8387556076049805	2.4015440940856934
1.0	85540000.0	85550000.0	7.0	6.538178443908691	2.348008394241333
1.0	85550000.0	85560000.0	6.0	6.340753555297852	2.264690637588501
1.0	85560000.0	85570000.0	4.0	6.450782775878906	2.231905698776245
1.0	85580000.0	85590000.0	5.0	6.871041297912598	2.4334843158721924
1.0	85650000.0	85660000.0	5.0	4.3832244873046875	1.5681612491607666
1.0	85710000.0	85720000.0	7.0	4.6024885177612305	1.6359302997589111
1.0	85790000.0	85800000.0	2.0	5.1771111488342285	1.85507071018219
1.0	85940000.0	85950000.0	4.0	5.935205459594727	2.182621479034424
1.0	86000000.0	86010000.0	10.0	5.182499885559082	1.9774115085601807
1.0	86040000.0	86050000.0	7.0	5.293728351593018	1.8836692571640015
1.0	86080000.0	86090000.0	4.0	6.017144203186035	2.2051644325256348
1.0	86100000.0	86110000.0	3.0	5.129086971282959	1.8119503259658813
1.0	86130000.0	86140000.0	4.0	4.781908988952637	1.6885722875595093
1.0	86140000.0	86150000.0	4.0	4.993006229400635	1.7582403421401978
1.0	86220000.0	86230000.0	7.0	7.79180908203125	2.670037031173706
1.0	86270000.0	86280000.0	11.0	9.46082592010498	3.0718188285827637
1.0	86310000.0	86320000.0	3.0	7.892307281494141	2.698676109313965
1.0	86350000.0	86360000.0	12.0	7.927697658538818	2.7068493366241455
1.0	86380000.0	86390000.0	5.0	9.384305953979492	3.05755615234375
1.0	86410000.0	86420000.0	11.0	8.39412784576416	2.822115898132324
1.0	86450000.0	86460000.0	9.0	9.028721809387207	2.974417209625244
1.0	86590000.0	86600000.0	11.0	7.61599588394165	2.6090526580810547
1.0	86700000.0	86710000.0	4.0	7.458280086517334	2.5884766578674316
1.0	86770000.0	86780000.0	14.0	7.560221195220947	2.6092803478240967
1.0	86800000.0	86810000.0	8.0	7.825100898742676	2.6747517585754395
1.0	86810000.0	86820000.0	3.0	6.488424777984619	2.185774326324463
1.0	86820000.0	86830000.0	7.0	5.764746189117432	1.9804432392120361
1.0	86900000.0	86910000.0	7.0	5.919848442077637	2.03548526763916
1.0	87000000.0	87010000.0	10.0	6.709764003753662	2.2814884185791016
1.0	87040000.0	87050000.0	13.0	7.35809850692749	2.5647528171539307
1.0	87050000.0	87060000.0	8.0	8.149129867553711	2.7588207721710205
1.0	87060000.0	87070000.0	6.0	7.620119571685791	2.627263069152832
1.0	87230000.0	87240000.0	3.0	7.835186004638672	2.682096481323242
1.0	87260000.0	87270000.0	12.0	7.599841117858887	2.6185965538024902
1.0	87300000.0	87310000.0	15.0	8.021757125854492	2.727268695831299
1.0	87330000.0	87340000.0	4.0	6.855080604553223	2.3585755825042725
1.0	87360000.0	87370000.0	6.0	5.504364490509033	1.9173895120620728
1.0	87380000.0	87390000.0	11.0	15.739100456237793	8.939935684204102
1.0	87390000.0	87400000.0	9.0	6.026350975036621	2.0617153644561768
1.0	87400000.0	87410000.0	8.0	6.893740177154541	2.4151034355163574
1.0	87420000.0	87430000.0	3.0	6.423591613769531	2.175952434539795
1.0	87430000.0	87440000.0	6.0	6.547670841217041	2.222966432571411
1.0	87440000.0	87450000.0	9.0	6.862618446350098	2.4339749813079834
1.0	87490000.0	87500000.0	3.0	6.844090461730957	2.321906328201294
1.0	87620000.0	87630000.0	9.0	8.233370780944824	2.7835421562194824
1.0	87780000.0	87790000.0	6.0	7.956239223480225	2.7118961811065674
1.0	87860000.0	87870000.0	5.0	7.142096042633057	2.4404070377349854
1.0	87980000.0	87990000.0	9.0	9.696504592895508	3.1339049339294434
1.0	88000000.0	88010000.0	9.0	9.556594848632812	3.1002237796783447
1.0	88030000.0	88040000.0	9.0	9.89466667175293	3.178260326385498
1.0	88060000.0	88070000.0	6.0	9.121740341186523	2.997675657272339
1.0	88260000.0	88270000.0	9.0	7.852334499359131	2.5928120613098145
1.0	88350000.0	88360000.0	10.0	9.475411415100098	3.0822629928588867
1.0	88370000.0	88380000.0	9.0	9.16313362121582	3.008129835128784
1.0	88390000.0	88400000.0	14.0	9.619932174682617	3.114717483520508
1.0	88400000.0	88410000.0	12.0	10.028888702392578	3.2088749408721924
1.0	88450000.0	88460000.0	10.0	9.958520889282227	3.1920177936553955
1.0	88510000.0	88520000.0	8.0	10.14542007446289	3.234062910079956
1.0	88530000.0	88540000.0	14.0	10.501691818237305	3.3146286010742188
1.0	88550000.0	88560000.0	12.0	11.445677757263184	3.5150699615478516
1.0	88600000.0	88610000.0	10.0	11.060895919799805	3.4343628883361816
1.0	88670000.0	88680000.0	8.0	11.300107955932617	3.4841148853302
1.0	88690000.0	88700000.0	11.0	11.953207969665527	3.6192920207977295
1.0	88740000.0	88750000.0	13.0	11.4539155960083	3.516606569290161
1.0	88750000.0	88760000.0	14.0	11.901529312133789	3.6090004444122314
1.0	88780000.0	88790000.0	10.0	11.98074722290039	3.624404191970825
1.0	88820000.0	88830000.0	14.0	12.241503715515137	3.676427125930786
1.0	88830000.0	88840000.0	12.0	12.316996574401855	3.6908981800079346
1.0	88880000.0	88890000.0	13.0	13.309727668762207	3.878004550933838
1.0	89100000.0	89110000.0	13.0	9.937728881835938	3.1820321083068848
1.0	89110000.0	89120000.0	5.0	8.794339179992676	2.919652223587036
1.0	89160000.0	89170000.0	6.0	5.531840801239014	1.9129594564437866
1.0	89190000.0	89200000.0	3.0	5.445198059082031	1.8882911205291748
1.0	89220000.0	89230000.0	6.0	4.901692867279053	1.7256314754486084
1.0	89240000.0	89250000.0	1.0	5.086217403411865	1.7817389965057373
1.0	89260000.0	89270000.0	5.0	4.7730817794799805	1.6864879131317139
1.0	89340000.0	89350000.0	4.0	4.755971431732178	1.6815078258514404
1.0	89420000.0	89430000.0	7.0	4.78778076171875	1.6906582117080688
1.0	89440000.0	89450000.0	4.0	5.310083389282227	1.8494163751602173
1.0	89500000.0	89510000.0	5.0	6.83621072769165	2.423198699951172
1.0	89560000.0	89570000.0	12.0	6.1902666091918945	2.2539687156677246
1.0	89580000.0	89590000.0	4.0	5.7629570960998535	1.9819539785385132
1.0	89630000.0	89640000.0	5.0	7.846059322357178	2.6857523918151855
1.0	89740000.0	89750000.0	4.0	6.561450958251953	2.353163242340088
1.0	89820000.0	89830000.0	2.0	5.4004106521606445	1.8819944858551025
1.0	89830000.0	89840000.0	4.0	4.725318908691406	1.6762901544570923
1.0	89910000.0	89920000.0	7.0	4.7335968017578125	1.6731178760528564
1.0	89940000.0	89950000.0	2.0	5.592543601989746	2.090857744216919
1.0	89990000.0	90000000.0	8.0	4.741750240325928	2.352864980697632
1.0	90100000.0	90110000.0	7.0	4.569820404052734	1.6268543004989624
1.0	90190000.0	90200000.0	15.0	4.848086357116699	1.8889583349227905
1.0	90220000.0	90230000.0	5.0	5.414096355438232	1.883766531944275
1.0	90340000.0	90350000.0	5.0	4.951516628265381	1.7462314367294312
1.0	90380000.0	90390000.0	5.0	4.8545756340026855	1.7161357402801514
1.0	90390000.0	90400000.0	5.0	4.745528221130371	1.6777241230010986
1.0	90400000.0	90410000.0	6.0	4.9621262550354	1.883252739906311
1.0	90440000.0	90450000.0	3.0	6.8888397216796875	2.4364559650421143
1.0	90610000.0	90620000.0	7.0	10.045336723327637	3.2075753211975098
1.0	90720000.0	90730000.0	8.0	9.886018753051758	3.1752800941467285
1.0	90750000.0	90760000.0	12.0	9.24000358581543	3.028043270111084
1.0	90780000.0	90790000.0	5.0	9.678808212280273	3.129244327545166
1.0	90790000.0	90800000.0	13.0	10.184876441955566	3.2427706718444824
1.0	90910000.0	90920000.0	9.0	10.5827054977417	3.3327012062072754
1.0	90980000.0	90990000.0	13.0	11.543839454650879	3.5365023612976074
1.0	90990000.0	91000000.0	7.0	11.931669235229492	3.6149303913116455
1.0	91080000.0	91090000.0	10.0	13.811162948608398	3.9672648906707764
1.0	91110000.0	91120000.0	13.0	13.259119987487793	3.8687920570373535
1.0	91200000.0	91210000.0	10.0	12.240059852600098	3.675565242767334
1.0	91480000.0	91490000.0	10.0	6.563736915588379	2.3430428504943848
1.0	91500000.0	91510000.0	15.0	9.531576156616211	3.0921108722686768
1.0	91510000.0	91520000.0	5.0	9.786737442016602	3.153057813644409
1.0	91600000.0	91610000.0	16.0	11.649738311767578	3.5568923950195312
1.0	91640000.0	91650000.0	12.0	13.299407958984375	3.876124858856201
1.0	91690000.0	91700000.0	9.0	13.045138359069824	3.829376220703125
1.0	91900000.0	91910000.0	10.0	11.375303268432617	3.500826358795166
1.0	91910000.0	91920000.0	6.0	8.15029525756836	2.6486496925354004
1.0	91960000.0	91970000.0	6.0	9.64643669128418	3.008302927017212
1.0	91980000.0	91990000.0	5.0	7.1016845703125	2.377124309539795
1.0	92090000.0	92100000.0	11.0	8.089035034179688	2.74603533744812
1.0	92150000.0	92160000.0	5.0	6.992105007171631	2.3405346870422363
1.0	92240000.0	92250000.0	8.0	5.602783203125	1.9770305156707764
1.0	92310000.0	92320000.0	4.0	6.582576751708984	2.225324869155884
1.0	92320000.0	92330000.0	6.0	6.364314079284668	2.160496234893799
1.0	92360000.0	92370000.0	8.0	8.449014663696289	2.8363094329833984
1.0	92410000.0	92420000.0	21.0	9.906595230102539	3.1756725311279297
1.0	92470000.0	92480000.0	11.0	10.28913688659668	3.265651226043701
1.0	92620000.0	92630000.0	12.0	7.513832092285156	2.528773307800293
1.0	92640000.0	92650000.0	6.0	6.122718811035156	2.082242965698242
1.0	92730000.0	92740000.0	5.0	5.546947002410889	1.9299604892730713
1.0	92760000.0	92770000.0	3.0	5.851767063140869	2.151055335998535
1.0	92980000.0	92990000.0	10.0	7.129946708679199	2.3981199264526367
1.0	93000000.0	93010000.0	14.0	6.581256866455078	2.2431161403656006
1.0	93200000.0	93210000.0	7.0	5.746170520782471	2.0824050903320312
1.0	93230000.0	93240000.0	5.0	5.849259376525879	2.1437411308288574
1.0	93330000.0	93340000.0	3.0	5.5988030433654785	2.0819480419158936
1.0	93480000.0	93490000.0	11.0	6.343278884887695	2.2945289611816406
1.0	93530000.0	93540000.0	5.0	7.476496696472168	2.589590549468994
1.0	93540000.0	93550000.0	7.0	5.553216457366943	1.9256699085235596
1.0	93630000.0	93640000.0	5.0	4.8112359046936035	1.697383165359497
1.0	93640000.0	93650000.0	4.0	4.9777445793151855	1.8186142444610596
1.0	93690000.0	93700000.0	4.0	4.429999351501465	1.5879554748535156
1.0	93730000.0	93740000.0	4.0	4.1424407958984375	1.5031861066818237
1.0	93740000.0	93750000.0	3.0	4.724444389343262	1.7043821811676025
1.0	93770000.0	93780000.0	1.0	4.463314056396484	1.607177972793579
1.0	93790000.0	93800000.0	5.0	4.804568290710449	1.7033882141113281
1.0	93920000.0	93930000.0	3.0	4.725329399108887	1.6768238544464111
1.0	93930000.0	93940000.0	7.0	4.985454559326172	1.898179292678833
1.0	93980000.0	93990000.0	3.0	4.562321662902832	1.624723196029663
1.0	94090000.0	94100000.0	3.0	4.948256492614746	1.7503745555877686
1.0	94120000.0	94130000.0	5.0	5.2306928634643555	1.8649475574493408
1.0	94130000.0	94140000.0	4.0	5.556181907653809	1.952130675315857
1.0	94210000.0	94220000.0	7.0	5.4738054275512695	1.9444389343261719
1.0	94310000.0	94320000.0	7.0	15.740557670593262	8.939935684204102
1.0	94350000.0	94360000.0	3.0	4.824538230895996	1.7029507160186768
1.0	94370000.0	94380000.0	0.0	5.194624423980713	1.8126847743988037
1.0	94380000.0	94390000.0	4.0	6.454137325286865	2.326927900314331
1.0	94620000.0	94630000.0	5.0	7.26358699798584	2.536954641342163
1.0	94660000.0	94670000.0	2.0	6.294167518615723	2.136711597442627
1.0	94690000.0	94700000.0	6.0	5.412399768829346	1.8793580532073975
1.0	94860000.0	94870000.0	10.0	5.57102108001709	2.0875473022460938
1.0	94880000.0	94890000.0	4.0	5.394800662994385	1.9767248630523682
1.0	94930000.0	94940000.0	1.0	4.576725006103516	1.6327078342437744
1.0	95040000.0	95050000.0	5.0	5.502882480621338	2.063704013824463
1.0	95080000.0	95090000.0	4.0	5.318970680236816	1.9761245250701904
1.0	95090000.0	95100000.0	5.0	5.446691036224365	2.0527572631835938
1.0	95210000.0	95220000.0	2.0	4.5469160079956055	1.804976224899292
1.0	95250000.0	95260000.0	6.0	4.3921122550964355	1.7632379531860352
1.0	95320000.0	95330000.0	3.0	5.064383506774902	1.7736146450042725
1.0	95330000.0	95340000.0	2.0	5.402343273162842	1.9366493225097656
1.0	95370000.0	95380000.0	11.0	5.051888465881348	1.7797203063964844
1.0	95470000.0	95480000.0	6.0	6.665926456451416	2.3840794563293457
1.0	95500000.0	95510000.0	4.0	6.087016582489014	2.071323871612549
1.0	95540000.0	95550000.0	9.0	7.947803497314453	2.710444450378418
1.0	95550000.0	95560000.0	12.0	8.519549369812012	2.8501763343811035
1.0	95770000.0	95780000.0	5.0	8.183659553527832	2.6488938331604004
1.0	95870000.0	95880000.0	9.0	12.19429874420166	3.6665985584259033
1.0	95880000.0	95890000.0	9.0	13.009057998657227	3.8225090503692627
1.0	95890000.0	95900000.0	10.0	12.533907890319824	3.732926845550537
1.0	95910000.0	95920000.0	13.0	13.550155639648438	3.9214580059051514
1.0	95930000.0	95940000.0	11.0	12.851222038269043	3.79307222366333
1.0	95990000.0	96000000.0	15.0	12.535592079162598	3.7332634925842285
1.0	96000000.0	96010000.0	12.0	12.203706741333008	3.668692111968994
1.0	96030000.0	96040000.0	14.0	12.646718978881836	3.7544662952423096
1.0	96040000.0	96050000.0	10.0	12.826382637023926	3.7884159088134766
1.0	96080000.0	96090000.0	4.0	13.26849365234375	3.8701229095458984
1.0	96100000.0	96110000.0	9.0	12.201871871948242	3.6682472229003906
1.0	96210000.0	96220000.0	9.0	14.687788009643555	4.114456653594971
1.0	96230000.0	96240000.0	8.0	12.52994155883789	3.7320942878723145
1.0	96250000.0	96260000.0	9.0	11.627570152282715	3.553046464920044
1.0	96280000.0	96290000.0	11.0	11.935872077941895	3.6160354614257812
1.0	96290000.0	96300000.0	17.0	12.630102157592773	3.7513022422790527
1.0	96320000.0	96330000.0	11.0	11.979610443115234	3.6250834465026855
1.0	96390000.0	96400000.0	15.0	12.150606155395508	3.658935546875
1.0	96430000.0	96440000.0	10.0	12.581748962402344	3.742201566696167
1.0	96550000.0	96560000.0	13.0	12.839373588562012	3.7908730506896973
1.0	96590000.0	96600000.0	12.0	12.515100479125977	3.729342222213745
1.0	96680000.0	96690000.0	12.0	13.018961906433105	3.8243446350097656
1.0	96730000.0	96740000.0	14.0	11.578604698181152	3.5425987243652344
1.0	96800000.0	96810000.0	22.0	13.146862983703613	3.8478312492370605
1.0	96910000.0	96920000.0	15.0	15.14533519744873	4.18754768371582
1.0	96940000.0	96950000.0	18.0	14.214627265930176	4.038354396820068
1.0	96970000.0	96980000.0	17.0	15.234286308288574	4.200024604797363
1.0	97100000.0	97110000.0	14.0	12.877781867980957	3.798025608062744
1.0	97110000.0	97120000.0	9.0	13.439127922058105	3.9009780883789062
1.0	97180000.0	97190000.0	9.0	9.087613105773926	2.89414119720459
1.0	97190000.0	97200000.0	9.0	6.987115383148193	2.4020400047302246
1.0	97260000.0	97270000.0	7.0	7.526127815246582	2.481670379638672
1.0	97330000.0	97340000.0	17.0	13.665840148925781	3.9412155151367188
1.0	97340000.0	97350000.0	10.0	14.776208877563477	4.113731384277344
1.0	97360000.0	97370000.0	23.0	14.35290813446045	4.0598554611206055
1.0	97410000.0	97420000.0	17.0	16.960046768188477	4.442999839782715
1.0	97490000.0	97500000.0	19.0	16.277679443359375	4.3520917892456055
1.0	97520000.0	97530000.0	18.0	15.496622085571289	4.23989725112915
1.0	97550000.0	97560000.0	13.0	12.62893009185791	3.7510986328125
1.0	97580000.0	97590000.0	8.0	11.644432067871094	3.55608868598938
1.0	97630000.0	97640000.0	12.0	9.926533699035645	3.186389207839966
1.0	97660000.0	97670000.0	9.0	9.894916534423828	3.157778739929199
1.0	97780000.0	97790000.0	6.0	7.015734672546387	2.3336727619171143
1.0	97810000.0	97820000.0	9.0	10.113686561584473	3.2270710468292236
1.0	97900000.0	97910000.0	11.0	11.09620475769043	3.4414126873016357
1.0	97930000.0	97940000.0	13.0	12.100143432617188	3.648022413253784
1.0	97960000.0	97970000.0	8.0	11.388011932373047	3.4307055473327637
1.0	97990000.0	98000000.0	18.0	10.994877815246582	3.407775402069092
1.0	98030000.0	98040000.0	13.0	10.308313369750977	3.1743340492248535
1.0	98050000.0	98060000.0	11.0	10.396430969238281	3.1917970180511475
1.0	98110000.0	98120000.0	15.0	10.47593879699707	3.291980743408203
1.0	98170000.0	98180000.0	7.0	10.163938522338867	3.239299774169922
1.0	98300000.0	98310000.0	3.0	8.950207710266113	2.957709789276123
1.0	98410000.0	98420000.0	14.0	12.19091796875	3.666499376296997
1.0	98430000.0	98440000.0	19.0	12.844306945800781	3.791766405105591
1.0	98440000.0	98450000.0	19.0	12.90949821472168	3.80409574508667
1.0	98450000.0	98460000.0	14.0	13.810379028320312	3.965867519378662
1.0	98560000.0	98570000.0	17.0	15.439303398132324	4.230371952056885
1.0	98660000.0	98670000.0	16.0	17.261703491210938	4.481573104858398
1.0	98690000.0	98700000.0	20.0	16.23038673400879	4.346012592315674
1.0	98700000.0	98710000.0	18.0	16.59385108947754	4.394599914550781
1.0	98760000.0	98770000.0	11.0	15.491827011108398	4.2418904304504395
1.0	98770000.0	98780000.0	17.0	16.55276870727539	4.387986183166504
1.0	98830000.0	98840000.0	19.0	13.744741439819336	3.9554131031036377
1.0	98840000.0	98850000.0	21.0	13.55994987487793	3.922706127166748
1.0	98900000.0	98910000.0	6.0	16.009321212768555	4.313627243041992
1.0	98980000.0	98990000.0	13.0	16.205961227416992	4.340609550476074
1.0	98990000.0	99000000.0	20.0	16.269428253173828	4.35237455368042
1.0	99100000.0	99110000.0	20.0	14.134378433227539	4.021492004394531
1.0	99120000.0	99130000.0	13.0	9.189504623413086	2.9767978191375732
1.0	99300000.0	99310000.0	25.0	13.033042907714844	3.8268864154815674
1.0	99310000.0	99320000.0	22.0	14.457664489746094	4.076602935791016
1.0	99350000.0	99360000.0	17.0	14.482292175292969	4.081107139587402
1.0	99360000.0	99370000.0	13.0	14.038267135620117	4.007842063903809
1.0	99420000.0	99430000.0	13.0	15.503092765808105	4.240853309631348
1.0	99430000.0	99440000.0	25.0	14.725259780883789	4.120556831359863
1.0	99480000.0	99490000.0	15.0	16.303936004638672	4.3558855056762695
1.0	99570000.0	99580000.0	16.0	17.029024124145508	4.454972743988037
1.0	99590000.0	99600000.0	15.0	17.23995590209961	4.479883670806885
1.0	99860000.0	99870000.0	8.0	6.958749294281006	2.338374376296997
1.0	100080000.0	100090000.0	9.0	7.365617275238037	2.5615200996398926
1.0	100130000.0	100140000.0	5.0	5.977571964263916	2.0804872512817383
1.0	100280000.0	100290000.0	6.0	5.312471866607666	1.973402976989746
1.0	100330000.0	100340000.0	3.0	5.101070404052734	1.791782021522522
1.0	100500000.0	100510000.0	8.0	15.740226745605469	8.939935684204102
1.0	100540000.0	100550000.0	5.0	4.848811149597168	1.7088133096694946
1.0	100630000.0	100640000.0	7.0	5.66799259185791	2.1140401363372803
1.0	100640000.0	100650000.0	2.0	5.485966205596924	2.0688440799713135
1.0	100650000.0	100660000.0	2.0	5.372810363769531	1.878881812095642
1.0	100780000.0	100790000.0	6.0	6.529841423034668	2.3443210124969482
1.0	100860000.0	100870000.0	7.0	5.989800453186035	2.052903652191162
1.0	100940000.0	100950000.0	8.0	5.88206672668457	2.021268367767334
1.0	100960000.0	100970000.0	9.0	5.994929313659668	2.0512588024139404
1.0	101170000.0	101180000.0	9.0	10.084214210510254	3.2206063270568848
1.0	101220000.0	101230000.0	8.0	10.89918041229248	3.400298595428467
1.0	101310000.0	101320000.0	9.0	8.977449417114258	2.965391159057617
1.0	101380000.0	101390000.0	10.0	5.044684410095215	1.7682164907455444
1.0	101410000.0	101420000.0	4.0	5.108554840087891	1.7898805141448975
1.0	101480000.0	101490000.0	5.0	5.052918910980225	1.7722915410995483
1.0	101520000.0	101530000.0	6.0	7.644052028656006	2.5096559524536133
1.0	101560000.0	101570000.0	11.0	11.908857345581055	3.7192435264587402
1.0	101570000.0	101580000.0	12.0	11.202531814575195	3.380262851715088
1.0	101590000.0	101600000.0	8.0	13.043405532836914	3.8120033740997314
1.0	101630000.0	101640000.0	16.0	12.713030815124512	3.7672080993652344
1.0	101650000.0	101660000.0	17.0	13.579693794250488	3.9268035888671875
1.0	101720000.0	101730000.0	15.0	15.96423625946045	4.312121391296387
1.0	101750000.0	101760000.0	8.0	16.492786407470703	4.385632038116455
1.0	101830000.0	101840000.0	19.0	18.63918113708496	4.651164531707764
1.0	101860000.0	101870000.0	16.0	20.505779266357422	4.824735164642334
1.0	101900000.0	101910000.0	26.0	19.731924057006836	4.762037754058838
1.0	101960000.0	101970000.0	29.0	20.891765594482422	4.861904621124268
1.0	101990000.0	102000000.0	24.0	20.371923446655273	4.81982946395874
1.0	102020000.0	102030000.0	27.0	21.14022445678711	4.879374980926514
1.0	102040000.0	102050000.0	19.0	22.060758590698242	4.945540428161621
1.0	102150000.0	102160000.0	20.0	21.88540267944336	4.937862396240234
1.0	102160000.0	102170000.0	25.0	19.874221801757812	4.776984691619873
1.0	102220000.0	102230000.0	20.0	22.406396865844727	4.967972755432129
1.0	102270000.0	102280000.0	25.0	21.895151138305664	4.940997123718262
1.0	102310000.0	102320000.0	29.0	23.097904205322266	5.022918701171875
1.0	102350000.0	102360000.0	30.0	24.315494537353516	5.079695224761963
1.0	102360000.0	102370000.0	23.0	25.47965431213379	5.135062217712402
1.0	102390000.0	102400000.0	30.0	26.627233505249023	5.177069664001465
1.0	102410000.0	102420000.0	27.0	25.54121971130371	5.13962459564209
1.0	102460000.0	102470000.0	20.0	26.210220336914062	5.1750383377075195
1.0	102510000.0	102520000.0	23.0	28.556121826171875	5.238579750061035
1.0	102530000.0	102540000.0	24.0	25.821163177490234	5.1591796875
1.0	102570000.0	102580000.0	30.0	27.693424224853516	5.21425724029541
1.0	102590000.0	102600000.0	22.0	27.296611785888672	5.201780796051025
1.0	102620000.0	102630000.0	18.0	27.397735595703125	5.204305171966553
1.0	102630000.0	102640000.0	28.0	24.67601776123047	5.1074113845825195
1.0	102650000.0	102660000.0	25.0	25.259639739990234	5.128002643585205
1.0	102680000.0	102690000.0	22.0	25.588375091552734	5.134632110595703
1.0	102730000.0	102740000.0	24.0	25.877124786376953	5.147101402282715
1.0	102790000.0	102800000.0	25.0	27.291950225830078	5.201013088226318
1.0	102940000.0	102950000.0	28.0	27.358047485351562	5.213772296905518
1.0	103000000.0	103010000.0	34.0	25.920385360717773	5.161345481872559
1.0	103010000.0	103020000.0	25.0	27.076496124267578	5.192696571350098
1.0	103090000.0	103100000.0	21.0	25.30698013305664	5.12825345993042
1.0	103110000.0	103120000.0	18.0	27.820236206054688	5.215746879577637
1.0	103160000.0	103170000.0	34.0	24.279254913330078	5.081945419311523
1.0	103180000.0	103190000.0	38.0	24.837642669677734	5.101601600646973
1.0	103330000.0	103340000.0	25.0	27.097400665283203	5.194144248962402
1.0	103340000.0	103350000.0	28.0	24.107219696044922	5.078328609466553
1.0	103370000.0	103380000.0	19.0	24.482982635498047	5.095742702484131
1.0	103410000.0	103420000.0	23.0	24.845184326171875	5.100686550140381
1.0	103430000.0	103440000.0	22.0	24.14886474609375	5.067288398742676
1.0	103470000.0	103480000.0	29.0	23.866859436035156	5.0526299476623535
1.0	103520000.0	103530000.0	27.0	23.645244598388672	5.036797523498535
1.0	103540000.0	103550000.0	33.0	22.31694221496582	4.961832523345947
1.0	103550000.0	103560000.0	21.0	23.558460235595703	5.034759998321533
1.0	103570000.0	103580000.0	20.0	17.68206024169922	4.519212245941162
1.0	103600000.0	103610000.0	34.0	23.33222198486328	5.030473232269287
1.0	103620000.0	103630000.0	15.0	25.8535213470459	5.146788597106934
1.0	103690000.0	103700000.0	31.0	23.36014747619629	5.024388790130615
1.0	103700000.0	103710000.0	34.0	23.57267189025879	5.0376129150390625
1.0	103720000.0	103730000.0	19.0	19.7978458404541	4.763186454772949
1.0	103750000.0	103760000.0	32.0	17.861507415771484	4.558045864105225
1.0	104000000.0	104010000.0	9.0	4.572545528411865	1.6438785791397095
1.0	104020000.0	104030000.0	9.0	8.707372665405273	3.046316146850586
1.0	104050000.0	104060000.0	14.0	6.389683723449707	2.1712212562561035
1.0	104310000.0	104320000.0	23.0	19.47442054748535	5.80707311630249
1.0	104320000.0	104330000.0	23.0	18.46392822265625	5.666327953338623
1.0	104330000.0	104340000.0	15.0	19.95920181274414	5.296639442443848
1.0	104370000.0	104380000.0	32.0	22.357685089111328	4.9618611335754395
1.0	104430000.0	104440000.0	36.0	27.623779296875	5.207943439483643
1.0	104640000.0	104650000.0	19.0	29.209667205810547	5.255237579345703
1.0	104660000.0	104670000.0	21.0	29.153514862060547	5.255124568939209
1.0	104670000.0	104680000.0	25.0	31.406179428100586	5.298779010772705
1.0	104830000.0	104840000.0	36.0	32.40656661987305	5.31115198135376
1.0	104850000.0	104860000.0	34.0	32.46290588378906	5.31059455871582
1.0	104860000.0	104870000.0	33.0	31.868389129638672	5.302802085876465
1.0	104940000.0	104950000.0	32.0	33.000389099121094	5.316999435424805
1.0	104960000.0	104970000.0	25.0	32.50957107543945	5.31483268737793
1.0	104990000.0	105000000.0	34.0	33.726173400878906	5.327475070953369
1.0	105020000.0	105030000.0	39.0	30.556737899780273	5.281982421875
1.0	105040000.0	105050000.0	34.0	32.097015380859375	5.307252407073975
1.0	105060000.0	105070000.0	27.0	31.59622573852539	5.297733783721924
1.0	105070000.0	105080000.0	27.0	32.49209976196289	5.311628341674805
1.0	105080000.0	105090000.0	27.0	30.686370849609375	5.290982723236084
1.0	105210000.0	105220000.0	38.0	29.160070419311523	5.253077030181885
1.0	105330000.0	105340000.0	27.0	28.214534759521484	5.2256903648376465
1.0	105340000.0	105350000.0	31.0	27.156108856201172	5.195091247558594
1.0	105370000.0	105380000.0	36.0	27.084096908569336	5.194167137145996
1.0	105400000.0	105410000.0	30.0	26.634740829467773	5.176754951477051
1.0	105470000.0	105480000.0	27.0	23.8823299407959	5.100003242492676
1.0	105500000.0	105510000.0	19.0	26.836374282836914	5.182804107666016
1.0	105540000.0	105550000.0	22.0	27.080005645751953	5.194406986236572
1.0	105600000.0	105610000.0	32.0	27.888717651367188	5.216775417327881
1.0	105690000.0	105700000.0	15.0	26.418041229248047	5.1639838218688965
1.0	105700000.0	105710000.0	27.0	27.546844482421875	5.206830024719238
1.0	105750000.0	105760000.0	20.0	23.67147445678711	5.084286689758301
1.0	105870000.0	105880000.0	21.0	29.34610366821289	5.25613260269165
1.0	105920000.0	105930000.0	30.0	30.25228500366211	5.279331207275391
1.0	105970000.0	105980000.0	24.0	30.115219116210938	5.274061679840088
1.0	106010000.0	106020000.0	22.0	30.511682510375977	5.283990383148193
1.0	106180000.0	106190000.0	28.0	27.185077667236328	5.19303035736084
1.0	106210000.0	106220000.0	37.0	25.83123207092285	5.143008232116699
1.0	106230000.0	106240000.0	31.0	27.29513931274414	5.198716163635254
1.0	106250000.0	106260000.0	26.0	27.598751068115234	5.20767879486084
1.0	106260000.0	106270000.0	24.0	25.843923568725586	5.154383182525635
1.0	106270000.0	106280000.0	18.0	26.154760360717773	5.161233425140381
1.0	106280000.0	106290000.0	27.0	27.370807647705078	5.200129985809326
1.0	106330000.0	106340000.0	34.0	25.57134246826172	5.143494129180908
1.0	106340000.0	106350000.0	30.0	28.44577980041504	5.23258113861084
1.0	106530000.0	106540000.0	25.0	27.523223876953125	5.203051567077637
1.0	106550000.0	106560000.0	31.0	25.839763641357422	5.1461615562438965
1.0	106610000.0	106620000.0	22.0	25.626083374023438	5.136541843414307
1.0	106630000.0	106640000.0	18.0	26.31589698791504	5.165946006774902
1.0	106670000.0	106680000.0	28.0	24.67214012145996	5.094625949859619
1.0	106800000.0	106810000.0	26.0	24.72779655456543	5.096295356750488
1.0	106810000.0	106820000.0	17.0	23.66945457458496	5.040075778961182
1.0	106820000.0	106830000.0	18.0	23.626781463623047	5.043601989746094
1.0	106830000.0	106840000.0	31.0	23.42357063293457	5.027008056640625
1.0	106840000.0	106850000.0	25.0	23.47881507873535	5.0363945960998535
1.0	106860000.0	106870000.0	18.0	22.234588623046875	4.954437255859375
1.0	106900000.0	106910000.0	25.0	23.01191520690918	5.004057884216309
1.0	107080000.0	107090000.0	16.0	20.43401527404785	4.818879127502441
1.0	107180000.0	107190000.0	22.0	17.8056697845459	4.5465803146362305
1.0	107210000.0	107220000.0	14.0	17.698291778564453	4.534886360168457
1.0	107300000.0	107310000.0	9.0	15.6651029586792	4.263548374176025
1.0	107320000.0	107330000.0	19.0	15.122044563293457	4.180874824523926
1.0	107370000.0	107380000.0	16.0	15.335943222045898	4.214886665344238
1.0	107500000.0	107510000.0	11.0	14.501704216003418	4.082405090332031
1.0	107540000.0	107550000.0	9.0	12.448575973510742	3.7163169384002686
1.0	107570000.0	107580000.0	13.0	14.357078552246094	4.059857368469238
1.0	107590000.0	107600000.0	9.0	12.814291000366211	3.7859737873077393
1.0	107600000.0	107610000.0	7.0	8.722878456115723	2.789538621902466
1.0	107650000.0	107660000.0	17.0	13.39836597442627	3.8938210010528564
1.0	107700000.0	107710000.0	14.0	12.84339427947998	3.7916934490203857
1.0	107730000.0	107740000.0	10.0	11.312272071838379	3.489075183868408
1.0	107820000.0	107830000.0	12.0	10.879929542541504	3.3968803882598877
1.0	107920000.0	107930000.0	10.0	11.169746398925781	3.4585273265838623
1.0	107960000.0	107970000.0	7.0	10.755788803100586	3.369157075881958
1.0	108040000.0	108050000.0	14.0	9.613075256347656	3.112743854522705
1.0	108070000.0	108080000.0	4.0	6.91455602645874	2.3141932487487793
1.0	108100000.0	108110000.0	9.0	8.033401489257812	2.7344822883605957
1.0	108180000.0	108190000.0	5.0	5.440457344055176	1.9028486013412476
1.0	108260000.0	108270000.0	1.0	6.623227596282959	2.250514507293701
1.0	108300000.0	108310000.0	13.0	6.707847595214844	2.2509143352508545
1.0	108330000.0	108340000.0	10.0	8.690178871154785	2.8935883045196533
1.0	108420000.0	108430000.0	8.0	9.667032241821289	3.125387191772461
1.0	108470000.0	108480000.0	10.0	10.425786972045898	3.2961127758026123
1.0	108490000.0	108500000.0	8.0	11.663833618164062	3.560307025909424
[truncated: 47,566 more rows]
