# Supplementary material for: Genome-wide mapping of somatic mutation rates uncovers drivers of cancer
Source: Nat Biotechnol. 2022 Jun 20;40(11):1634–43. doi: 10.1038/s41587-022-01353-8 (PMC9646522; doi:10.1038/s41587-022-01353-8)
Supplement: Supplementary file 4 — Regions and model predictions for each fold of each cancer for which a deep learning model was trained. Regions that were filtered are also listed along with their respective model predictions. [file 41587_2022_1353_MOESM4_ESM.zip › kfold_results/Squamous_tumors/fold_1.txt]

CHROM	START	END	Y_TRUE	Y_PRED	STD
1.0	770000.0	780000.0	3.0	7.861573696136475	1.57468843460083
1.0	830000.0	840000.0	4.0	9.572833061218262	2.1018784046173096
1.0	840000.0	850000.0	6.0	9.263116836547852	2.0143496990203857
1.0	870000.0	880000.0	6.0	9.563180923461914	2.104560375213623
1.0	890000.0	900000.0	6.0	9.955465316772461	2.2046408653259277
1.0	950000.0	960000.0	11.0	10.068635940551758	2.252711296081543
1.0	960000.0	970000.0	5.0	9.357808113098145	2.035569667816162
1.0	1030000.0	1040000.0	3.0	10.203813552856445	2.296679735183716
1.0	1120000.0	1130000.0	4.0	10.790489196777344	2.4673514366149902
1.0	1140000.0	1150000.0	9.0	9.966428756713867	2.2238504886627197
1.0	1190000.0	1200000.0	4.0	9.065343856811523	1.947827935218811
1.0	1200000.0	1210000.0	6.0	9.123407363891602	1.9504283666610718
1.0	1290000.0	1300000.0	6.0	10.396546363830566	2.357074022293091
1.0	1330000.0	1340000.0	9.0	10.26455307006836	2.2917582988739014
1.0	1370000.0	1380000.0	7.0	9.503168106079102	2.081113576889038
1.0	1410000.0	1420000.0	4.0	9.200981140136719	1.988273024559021
1.0	1550000.0	1560000.0	5.0	7.911553859710693	1.5814155340194702
1.0	1590000.0	1600000.0	4.0	8.481813430786133	1.7665536403656006
1.0	1790000.0	1800000.0	3.0	8.661172866821289	1.8236210346221924
1.0	1800000.0	1810000.0	4.0	8.580789566040039	1.7977733612060547
1.0	1860000.0	1870000.0	8.0	10.955357551574707	2.5134589672088623
1.0	1870000.0	1880000.0	4.0	10.175829887390137	2.2822887897491455
1.0	1890000.0	1900000.0	10.0	9.884981155395508	2.201958179473877
1.0	1900000.0	1910000.0	3.0	10.802228927612305	2.472639799118042
1.0	1940000.0	1950000.0	5.0	10.513012886047363	2.388418197631836
1.0	1970000.0	1980000.0	3.0	10.158379554748535	2.2789433002471924
1.0	1980000.0	1990000.0	5.0	9.655311584472656	2.1313095092773438
1.0	2000000.0	2010000.0	6.0	8.960800170898438	1.919513463973999
1.0	2010000.0	2020000.0	5.0	9.321496963500977	2.0323429107666016
1.0	2160000.0	2170000.0	10.0	7.961273193359375	1.5957273244857788
1.0	2180000.0	2190000.0	3.0	8.327535629272461	1.7191734313964844
1.0	2210000.0	2220000.0	4.0	8.371320724487305	1.733083963394165
1.0	2250000.0	2260000.0	4.0	9.377497673034668	2.0439200401306152
1.0	2260000.0	2270000.0	8.0	9.05901050567627	1.9447829723358154
1.0	2270000.0	2280000.0	4.0	9.654242515563965	2.125220775604248
1.0	2300000.0	2310000.0	0.0	8.473204612731934	1.7663443088531494
1.0	2350000.0	2360000.0	2.0	10.032279968261719	2.241205930709839
1.0	2460000.0	2470000.0	4.0	8.99746036529541	1.9271934032440186
1.0	2730000.0	2740000.0	12.0	12.290307998657227	2.8953487873077393
1.0	2770000.0	2780000.0	14.0	14.523414611816406	3.4688377380371094
1.0	2790000.0	2800000.0	11.0	14.784971237182617	3.5318760871887207
1.0	2810000.0	2820000.0	17.0	16.71676254272461	3.955504894256592
1.0	2850000.0	2860000.0	13.0	16.836528778076172	3.981219530105591
1.0	2880000.0	2890000.0	9.0	16.60977554321289	3.9359066486358643
1.0	2890000.0	2900000.0	10.0	16.282733917236328	3.866025924682617
1.0	2940000.0	2950000.0	12.0	15.872148513793945	3.780144214630127
1.0	2950000.0	2960000.0	12.0	15.246725082397461	3.6482911109924316
1.0	2970000.0	2980000.0	9.0	15.046175003051758	3.601848602294922
1.0	3030000.0	3040000.0	4.0	12.236432075500488	2.884523630142212
1.0	3060000.0	3070000.0	10.0	12.057060241699219	2.829979419708252
1.0	3120000.0	3130000.0	14.0	11.178518295288086	2.586313247680664
1.0	3130000.0	3140000.0	7.0	10.919607162475586	2.509253740310669
1.0	3140000.0	3150000.0	10.0	11.705286979675293	2.741060256958008
1.0	3160000.0	3170000.0	10.0	12.031950950622559	2.827266216278076
1.0	3170000.0	3180000.0	3.0	11.340258598327637	2.6348071098327637
1.0	3200000.0	3210000.0	8.0	11.59726619720459	2.7046902179718018
1.0	3240000.0	3250000.0	10.0	11.91511344909668	2.8008666038513184
1.0	3320000.0	3330000.0	8.0	11.019946098327637	2.5324132442474365
1.0	3360000.0	3370000.0	10.0	10.482583999633789	2.379767417907715
1.0	3400000.0	3410000.0	8.0	9.271869659423828	2.013282299041748
1.0	3410000.0	3420000.0	4.0	9.592059135437012	2.110887050628662
1.0	3480000.0	3490000.0	7.0	9.39025592803955	2.045377016067505
1.0	3530000.0	3540000.0	8.0	8.411389350891113	1.7426261901855469
1.0	3620000.0	3630000.0	3.0	8.484209060668945	1.7708146572113037
1.0	3710000.0	3720000.0	4.0	8.26002311706543	1.6831287145614624
1.0	3740000.0	3750000.0	4.0	8.127189636230469	1.6569267511367798
1.0	3780000.0	3790000.0	9.0	7.79312801361084	1.5534125566482544
1.0	3990000.0	4000000.0	5.0	7.64415979385376	1.5019080638885498
1.0	4040000.0	4050000.0	9.0	11.888090133666992	2.7907824516296387
1.0	4070000.0	4080000.0	12.0	12.34205436706543	2.9192638397216797
1.0	4150000.0	4160000.0	11.0	13.965540885925293	3.3348546028137207
1.0	4160000.0	4170000.0	7.0	12.585933685302734	2.9778456687927246
1.0	4170000.0	4180000.0	9.0	13.623272895812988	3.258321762084961
1.0	4190000.0	4200000.0	9.0	13.985807418823242	3.3465659618377686
1.0	4260000.0	4270000.0	8.0	13.796452522277832	3.292625904083252
1.0	4420000.0	4430000.0	15.0	13.677515029907227	3.2679390907287598
1.0	4470000.0	4480000.0	13.0	14.379617691040039	3.4417636394500732
1.0	4510000.0	4520000.0	10.0	14.4782133102417	3.4672722816467285
1.0	4570000.0	4580000.0	13.0	13.306915283203125	3.1715335845947266
1.0	4710000.0	4720000.0	20.0	11.079943656921387	2.5484328269958496
1.0	4750000.0	4760000.0	4.0	13.076980590820312	3.112267255783081
1.0	4790000.0	4800000.0	15.0	12.56915283203125	2.9724020957946777
1.0	4820000.0	4830000.0	13.0	12.311749458312988	2.9087047576904297
1.0	4860000.0	4870000.0	8.0	12.21672248840332	2.8788599967956543
1.0	4870000.0	4880000.0	9.0	12.389741897583008	2.9326274394989014
1.0	5070000.0	5080000.0	12.0	15.069369316101074	3.609217405319214
1.0	5090000.0	5100000.0	16.0	14.976415634155273	3.586484432220459
1.0	5120000.0	5130000.0	13.0	14.314872741699219	3.4325003623962402
1.0	5210000.0	5220000.0	11.0	14.709573745727539	3.518347978591919
1.0	5350000.0	5360000.0	7.0	14.443690299987793	3.457799196243286
1.0	5380000.0	5390000.0	13.0	13.683736801147461	3.2701830863952637
1.0	5420000.0	5430000.0	11.0	13.342672348022461	3.181426525115967
1.0	5430000.0	5440000.0	8.0	13.965588569641113	3.342344284057617
1.0	5470000.0	5480000.0	5.0	13.592643737792969	3.25104022026062
1.0	5480000.0	5490000.0	7.0	13.482478141784668	3.2174956798553467
1.0	5570000.0	5580000.0	11.0	11.301570892333984	2.6192219257354736
1.0	5630000.0	5640000.0	7.0	10.814199447631836	2.4787802696228027
1.0	5640000.0	5650000.0	5.0	10.66574764251709	2.436535358428955
1.0	5740000.0	5750000.0	6.0	11.076745986938477	2.5568060874938965
1.0	5830000.0	5840000.0	8.0	11.8112211227417	2.76596999168396
1.0	5870000.0	5880000.0	13.0	12.598611831665039	2.977501153945923
1.0	5950000.0	5960000.0	6.0	8.845353126525879	1.8673484325408936
1.0	5960000.0	5970000.0	6.0	8.711690902709961	1.837619423866272
1.0	5990000.0	6000000.0	7.0	8.425114631652832	1.7502588033676147
1.0	6020000.0	6030000.0	5.0	8.216389656066895	1.6846401691436768
1.0	6070000.0	6080000.0	3.0	9.166117668151855	1.9773643016815186
1.0	6140000.0	6150000.0	8.0	10.123854637145996	2.2737936973571777
1.0	6290000.0	6300000.0	5.0	9.108997344970703	1.9472427368164062
1.0	6310000.0	6320000.0	7.0	9.550905227661133	2.0955379009246826
1.0	6330000.0	6340000.0	3.0	9.095084190368652	1.9604132175445557
1.0	6360000.0	6370000.0	5.0	8.750926971435547	1.8502426147460938
1.0	6460000.0	6470000.0	4.0	10.201498031616211	2.289468765258789
1.0	6560000.0	6570000.0	6.0	10.132683753967285	2.270378589630127
1.0	6580000.0	6590000.0	4.0	8.731958389282227	1.845201849937439
1.0	6620000.0	6630000.0	10.0	10.154792785644531	2.272798538208008
1.0	6670000.0	6680000.0	3.0	8.741923332214355	1.838310956954956
1.0	6710000.0	6720000.0	3.0	8.786048889160156	1.8611392974853516
1.0	6720000.0	6730000.0	5.0	8.884218215942383	1.8923286199569702
1.0	6780000.0	6790000.0	7.0	9.795583724975586	2.170518159866333
1.0	6790000.0	6800000.0	8.0	10.12696647644043	2.270768642425537
1.0	6880000.0	6890000.0	2.0	8.573404312133789	1.7954517602920532
1.0	6930000.0	6940000.0	4.0	8.683775901794434	1.8300834894180298
1.0	6940000.0	6950000.0	5.0	8.672772407531738	1.8268696069717407
1.0	7000000.0	7010000.0	11.0	9.98118782043457	2.231372833251953
1.0	7070000.0	7080000.0	8.0	10.275592803955078	2.31714129447937
1.0	7130000.0	7140000.0	5.0	10.583396911621094	2.411503314971924
1.0	7160000.0	7170000.0	6.0	10.280141830444336	2.323573589324951
1.0	7170000.0	7180000.0	7.0	9.888145446777344	2.1967968940734863
1.0	7230000.0	7240000.0	7.0	10.704940795898438	2.450432300567627
1.0	7260000.0	7270000.0	3.0	11.103334426879883	2.5638556480407715
1.0	7300000.0	7310000.0	7.0	10.867222785949707	2.4934356212615967
1.0	7320000.0	7330000.0	7.0	10.536919593811035	2.3988475799560547
1.0	7400000.0	7410000.0	7.0	11.927388191223145	2.8006234169006348
1.0	7450000.0	7460000.0	9.0	10.977060317993164	2.5289480686187744
1.0	7500000.0	7510000.0	10.0	11.525285720825195	2.674301862716675
1.0	7520000.0	7530000.0	3.0	11.1388521194458	2.5771901607513428
1.0	7770000.0	7780000.0	4.0	8.976107597351074	1.9250684976577759
1.0	7850000.0	7860000.0	8.0	7.925405979156494	1.5939970016479492
1.0	7860000.0	7870000.0	1.0	7.909266471862793	1.588639259338379
1.0	7880000.0	7890000.0	2.0	7.851606845855713	1.5700308084487915
1.0	7950000.0	7960000.0	4.0	9.03627872467041	1.9410940408706665
1.0	7960000.0	7970000.0	2.0	8.978178024291992	1.9246540069580078
1.0	7980000.0	7990000.0	6.0	9.3383150100708	2.031569004058838
1.0	8080000.0	8090000.0	9.0	8.118062019348145	1.6468102931976318
1.0	8090000.0	8100000.0	7.0	8.7453031539917	1.8536462783813477
1.0	8110000.0	8120000.0	3.0	9.010205268859863	1.9322283267974854
1.0	8200000.0	8210000.0	5.0	9.381827354431152	2.0430610179901123
1.0	8280000.0	8290000.0	4.0	9.523433685302734	2.086872100830078
1.0	8340000.0	8350000.0	6.0	9.302931785583496	2.019461154937744
1.0	8360000.0	8370000.0	4.0	8.954244613647461	1.9143781661987305
1.0	8440000.0	8450000.0	3.0	8.142999649047852	1.6629459857940674
1.0	8480000.0	8490000.0	5.0	8.523187637329102	1.7625370025634766
1.0	8760000.0	8770000.0	3.0	8.774209022521973	1.8635432720184326
1.0	8860000.0	8870000.0	3.0	8.411577224731445	1.749414086341858
1.0	8920000.0	8930000.0	3.0	9.167736053466797	1.9785712957382202
1.0	9000000.0	9010000.0	7.0	10.574877738952637	2.41178560256958
1.0	9060000.0	9070000.0	3.0	10.612245559692383	2.417968273162842
1.0	9110000.0	9120000.0	6.0	9.711755752563477	2.142047166824341
1.0	9150000.0	9160000.0	5.0	8.909457206726074	1.8977115154266357
1.0	9280000.0	9290000.0	5.0	8.88489055633545	1.8878631591796875
1.0	9290000.0	9300000.0	2.0	8.094842910766602	1.617078185081482
1.0	9320000.0	9330000.0	1.0	8.08277702331543	1.6433277130126953
1.0	9350000.0	9360000.0	1.0	8.876811981201172	1.8681221008300781
1.0	9430000.0	9440000.0	12.0	9.807353019714355	2.181739091873169
1.0	9640000.0	9650000.0	4.0	8.3816499710083	1.735300064086914
1.0	9660000.0	9670000.0	5.0	8.227790832519531	1.6887565851211548
1.0	9790000.0	9800000.0	2.0	8.663398742675781	1.823256254196167
1.0	9880000.0	9890000.0	3.0	8.863163948059082	1.8771607875823975
1.0	9890000.0	9900000.0	4.0	8.429326057434082	1.7518943548202515
1.0	10130000.0	10140000.0	8.0	8.606945991516113	1.806670904159546
1.0	10160000.0	10170000.0	5.0	8.92924976348877	1.9059534072875977
1.0	10180000.0	10190000.0	4.0	8.736114501953125	1.846459150314331
1.0	10190000.0	10200000.0	12.0	8.638105392456055	1.8162362575531006
1.0	10220000.0	10230000.0	14.0	8.582959175109863	1.7988468408584595
1.0	10250000.0	10260000.0	4.0	10.289291381835938	2.317807197570801
1.0	10310000.0	10320000.0	6.0	8.311279296875	1.7155542373657227
1.0	10320000.0	10330000.0	0.0	8.542581558227539	1.7866798639297485
1.0	10330000.0	10340000.0	6.0	8.181562423706055	1.6744695901870728
1.0	10350000.0	10360000.0	0.0	8.337942123413086	1.7233459949493408
1.0	10440000.0	10450000.0	6.0	8.491056442260742	1.7724361419677734
1.0	10460000.0	10470000.0	3.0	8.574399948120117	1.795741081237793
1.0	10520000.0	10530000.0	11.0	8.355888366699219	1.728050947189331
1.0	10540000.0	10550000.0	5.0	8.426830291748047	1.75479257106781
1.0	10620000.0	10630000.0	2.0	8.507768630981445	1.775132179260254
1.0	10800000.0	10810000.0	5.0	8.301493644714355	1.7168562412261963
1.0	10810000.0	10820000.0	5.0	8.442710876464844	1.7613359689712524
1.0	10870000.0	10880000.0	3.0	9.001449584960938	1.9322540760040283
1.0	10880000.0	10890000.0	4.0	9.240752220153809	2.007852077484131
1.0	10890000.0	10900000.0	7.0	8.995041847229004	1.9336427450180054
1.0	10910000.0	10920000.0	2.0	9.825942039489746	2.1819496154785156
1.0	11070000.0	11080000.0	7.0	8.364669799804688	1.7108204364776611
1.0	11110000.0	11120000.0	4.0	8.688496589660645	1.8270307779312134
1.0	11130000.0	11140000.0	6.0	8.30634880065918	1.712857961654663
1.0	11170000.0	11180000.0	1.0	8.120180130004883	1.654945731163025
1.0	11240000.0	11250000.0	4.0	7.911777496337891	1.5908154249191284
1.0	11270000.0	11280000.0	5.0	8.025636672973633	1.625989556312561
1.0	11310000.0	11320000.0	1.0	8.68386459350586	1.829789400100708
1.0	11350000.0	11360000.0	4.0	8.79682731628418	1.8654569387435913
1.0	11370000.0	11380000.0	3.0	10.066911697387695	2.2589383125305176
1.0	11520000.0	11530000.0	8.0	12.708029747009277	3.0142860412597656
1.0	11550000.0	11560000.0	8.0	12.527496337890625	2.9658915996551514
1.0	11590000.0	11600000.0	5.0	12.657224655151367	2.9877521991729736
1.0	11620000.0	11630000.0	10.0	12.519819259643555	2.962153673171997
1.0	11660000.0	11670000.0	9.0	12.332620620727539	2.9017772674560547
1.0	11730000.0	11740000.0	4.0	10.045002937316895	2.2429678440093994
1.0	11850000.0	11860000.0	5.0	9.635790824890137	2.125927686691284
1.0	11860000.0	11870000.0	7.0	9.52563190460205	2.0741732120513916
1.0	11880000.0	11890000.0	1.0	9.220148086547852	1.9936962127685547
1.0	11960000.0	11970000.0	10.0	10.629365921020508	2.411461591720581
1.0	11980000.0	11990000.0	6.0	8.743162155151367	1.84817636013031
1.0	12000000.0	12010000.0	7.0	8.823468208312988	1.8779070377349854
1.0	12050000.0	12060000.0	5.0	8.910784721374512	1.8991349935531616
1.0	12150000.0	12160000.0	13.0	10.292693138122559	2.318429470062256
1.0	12410000.0	12420000.0	2.0	8.245294570922852	1.6941804885864258
1.0	12420000.0	12430000.0	9.0	8.14050579071045	1.661507248878479
1.0	12470000.0	12480000.0	5.0	7.99887752532959	1.617174506187439
1.0	12550000.0	12560000.0	6.0	7.9366021156311035	1.5982990264892578
1.0	12620000.0	12630000.0	3.0	8.850240707397461	1.878042221069336
1.0	12630000.0	12640000.0	8.0	8.301131248474121	1.7116628885269165
1.0	12680000.0	12690000.0	4.0	9.131477355957031	1.9748923778533936
1.0	12770000.0	12780000.0	7.0	10.645302772521973	2.4354467391967773
1.0	12780000.0	12790000.0	7.0	11.195463180541992	2.5846714973449707
1.0	13800000.0	13810000.0	9.0	9.843262672424316	2.181488513946533
1.0	13870000.0	13880000.0	7.0	11.301068305969238	2.619415760040283
1.0	13950000.0	13960000.0	10.0	10.139505386352539	2.270439386367798
1.0	14010000.0	14020000.0	7.0	9.340108871459961	2.0334091186523438
1.0	14020000.0	14030000.0	7.0	9.76760196685791	2.168926239013672
1.0	14110000.0	14120000.0	5.0	8.30286979675293	1.7123987674713135
1.0	14160000.0	14170000.0	7.0	9.72058391571045	2.1525654792785645
1.0	14190000.0	14200000.0	5.0	10.01375961303711	2.2416062355041504
1.0	14210000.0	14220000.0	4.0	10.044927597045898	2.2448506355285645
1.0	14220000.0	14230000.0	9.0	10.004552841186523	2.2413978576660156
1.0	14250000.0	14260000.0	15.0	9.774673461914062	2.1698737144470215
1.0	14260000.0	14270000.0	6.0	10.565417289733887	2.402076482772827
1.0	14270000.0	14280000.0	6.0	10.063511848449707	2.2562670707702637
1.0	14340000.0	14350000.0	6.0	10.390650749206543	2.3502237796783447
1.0	14500000.0	14510000.0	5.0	9.729649543762207	2.153081178665161
1.0	14580000.0	14590000.0	5.0	10.060990333557129	2.2512125968933105
1.0	14640000.0	14650000.0	5.0	9.537139892578125	2.09629487991333
1.0	14780000.0	14790000.0	7.0	10.333051681518555	2.3348264694213867
1.0	14800000.0	14810000.0	6.0	10.37438678741455	2.3442368507385254
1.0	14830000.0	14840000.0	7.0	10.025655746459961	2.2463510036468506
1.0	14840000.0	14850000.0	2.0	9.583797454833984	2.108828067779541
1.0	14860000.0	14870000.0	6.0	10.358377456665039	2.3402771949768066
1.0	14870000.0	14880000.0	6.0	9.927123069763184	2.214503049850464
1.0	14970000.0	14980000.0	9.0	9.811746597290039	2.1843743324279785
1.0	14990000.0	15000000.0	9.0	9.716377258300781	2.1503796577453613
1.0	15030000.0	15040000.0	5.0	9.35573959350586	2.0331051349639893
1.0	15100000.0	15110000.0	6.0	10.016643524169922	2.2427189350128174
1.0	15130000.0	15140000.0	6.0	9.824837684631348	2.1824095249176025
1.0	15140000.0	15150000.0	4.0	9.66499137878418	2.1330628395080566
1.0	15170000.0	15180000.0	8.0	9.43886947631836	2.0609710216522217
1.0	15200000.0	15210000.0	6.0	9.037554740905762	1.9386183023452759
1.0	15220000.0	15230000.0	4.0	9.431488037109375	2.0660786628723145
1.0	15300000.0	15310000.0	5.0	8.63661003112793	1.8209664821624756
1.0	15310000.0	15320000.0	7.0	8.475113868713379	1.7665855884552002
1.0	15340000.0	15350000.0	3.0	8.037327766418457	1.6238934993743896
1.0	15430000.0	15440000.0	3.0	8.583499908447266	1.7990381717681885
1.0	15480000.0	15490000.0	6.0	8.436128616333008	1.7579187154769897
1.0	15530000.0	15540000.0	2.0	9.074268341064453	1.959599256515503
1.0	15600000.0	15610000.0	2.0	9.147000312805176	1.977575659751892
1.0	15610000.0	15620000.0	7.0	9.166104316711426	1.9828563928604126
1.0	15630000.0	15640000.0	9.0	8.813922882080078	1.8733030557632446
1.0	15670000.0	15680000.0	2.0	8.72238826751709	1.842214822769165
1.0	15700000.0	15710000.0	5.0	9.450460433959961	2.067560911178589
1.0	15730000.0	15740000.0	4.0	9.228185653686523	1.9889237880706787
1.0	15750000.0	15760000.0	6.0	8.284703254699707	1.7108371257781982
1.0	15760000.0	15770000.0	2.0	9.388721466064453	2.0469419956207275
1.0	15780000.0	15790000.0	5.0	9.365199089050293	2.0403738021850586
1.0	15830000.0	15840000.0	4.0	8.267171859741211	1.7016546726226807
1.0	15870000.0	15880000.0	6.0	8.488611221313477	1.7698968648910522
1.0	15970000.0	15980000.0	1.0	9.069448471069336	1.9487749338150024
1.0	16000000.0	16010000.0	10.0	9.66623592376709	2.1320900917053223
1.0	16010000.0	16020000.0	12.0	8.246800422668457	1.6867563724517822
1.0	16120000.0	16130000.0	5.0	8.949639320373535	1.917885422706604
1.0	16160000.0	16170000.0	10.0	17.965713500976562	8.600973129272461
1.0	16220000.0	16230000.0	11.0	8.066473960876465	1.6389620304107666
1.0	16320000.0	16330000.0	2.0	9.780858039855957	2.166801929473877
1.0	16370000.0	16380000.0	5.0	9.922009468078613	2.205665111541748
1.0	16390000.0	16400000.0	4.0	9.37856388092041	2.0432801246643066
1.0	16520000.0	16530000.0	3.0	8.46247673034668	1.7636926174163818
1.0	16530000.0	16540000.0	5.0	8.458612442016602	1.7584190368652344
1.0	16640000.0	16650000.0	5.0	8.191370010375977	1.6777435541152954
1.0	16690000.0	16700000.0	10.0	9.938379287719727	2.1950416564941406
1.0	16740000.0	16750000.0	6.0	10.015846252441406	2.2228903770446777
1.0	16770000.0	16780000.0	6.0	8.420698165893555	1.7485945224761963
1.0	16780000.0	16790000.0	2.0	8.416518211364746	1.7481203079223633
1.0	16790000.0	16800000.0	6.0	8.038366317749023	1.629783034324646
1.0	17010000.0	17020000.0	7.0	10.973672866821289	2.5288515090942383
1.0	17030000.0	17040000.0	14.0	10.176698684692383	2.2895255088806152
1.0	17290000.0	17300000.0	3.0	8.844932556152344	1.8794161081314087
1.0	17340000.0	17350000.0	7.0	8.3211088180542	1.6674085855484009
1.0	17400000.0	17410000.0	4.0	8.559408187866211	1.7923682928085327
1.0	17450000.0	17460000.0	8.0	9.666093826293945	2.1375110149383545
1.0	17490000.0	17500000.0	8.0	10.262465476989746	2.3144259452819824
1.0	17540000.0	17550000.0	12.0	10.055081367492676	2.252540111541748
1.0	17570000.0	17580000.0	5.0	9.552070617675781	2.1028378009796143
1.0	17640000.0	17650000.0	7.0	9.986985206604004	2.2348501682281494
1.0	17650000.0	17660000.0	7.0	9.62850284576416	2.1255691051483154
1.0	17690000.0	17700000.0	5.0	9.984588623046875	2.235506772994995
1.0	17730000.0	17740000.0	7.0	8.947358131408691	1.9107511043548584
1.0	17760000.0	17770000.0	6.0	8.839522361755371	1.8651669025421143
1.0	17840000.0	17850000.0	5.0	8.823805809020996	1.868778944015503
1.0	17860000.0	17870000.0	4.0	8.737977981567383	1.8491556644439697
1.0	17890000.0	17900000.0	3.0	8.392385482788086	1.7443031072616577
1.0	17910000.0	17920000.0	5.0	8.366097450256348	1.7328296899795532
1.0	18010000.0	18020000.0	4.0	9.339570999145508	2.0307328701019287
1.0	18020000.0	18030000.0	6.0	10.173675537109375	2.2910587787628174
1.0	18100000.0	18110000.0	12.0	12.325907707214355	2.902228832244873
1.0	18140000.0	18150000.0	8.0	13.039156913757324	3.100914716720581
1.0	18180000.0	18190000.0	10.0	12.448816299438477	2.9435789585113525
1.0	18200000.0	18210000.0	4.0	12.620111465454102	2.9933178424835205
1.0	18210000.0	18220000.0	10.0	13.150461196899414	3.1271042823791504
1.0	18230000.0	18240000.0	12.0	12.160028457641602	2.8705124855041504
1.0	18270000.0	18280000.0	9.0	13.239140510559082	3.15982985496521
1.0	18360000.0	18370000.0	9.0	13.276644706726074	3.1655354499816895
1.0	18420000.0	18430000.0	12.0	12.183277130126953	2.870579719543457
1.0	18440000.0	18450000.0	13.0	12.609150886535645	2.986189842224121
1.0	18460000.0	18470000.0	6.0	13.594258308410645	3.2430336475372314
1.0	18470000.0	18480000.0	7.0	13.566751480102539	3.2372539043426514
1.0	18520000.0	18530000.0	15.0	13.21106243133545	3.148536443710327
1.0	18540000.0	18550000.0	15.0	13.38616943359375	3.1882171630859375
1.0	18650000.0	18660000.0	13.0	12.983500480651855	3.0883843898773193
1.0	18670000.0	18680000.0	11.0	12.281401634216309	2.8949668407440186
1.0	18780000.0	18790000.0	9.0	12.010542869567871	2.8218746185302734
1.0	18810000.0	18820000.0	11.0	11.401933670043945	2.6514317989349365
1.0	18830000.0	18840000.0	10.0	11.76850700378418	2.752185344696045
1.0	18890000.0	18900000.0	9.0	11.757811546325684	2.7438442707061768
1.0	18900000.0	18910000.0	6.0	11.922635078430176	2.7915256023406982
1.0	18940000.0	18950000.0	7.0	11.857067108154297	2.779120922088623
1.0	18990000.0	19000000.0	9.0	10.702780723571777	2.4451425075531006
1.0	19030000.0	19040000.0	10.0	11.410754203796387	2.650139570236206
1.0	19040000.0	19050000.0	7.0	11.386263847351074	2.64585542678833
1.0	19060000.0	19070000.0	8.0	11.32664966583252	2.621361255645752
1.0	19140000.0	19150000.0	5.0	10.302186965942383	2.3244051933288574
1.0	19150000.0	19160000.0	4.0	10.85339069366455	2.4782779216766357
1.0	19170000.0	19180000.0	7.0	10.22722053527832	2.30413818359375
1.0	19190000.0	19200000.0	3.0	9.431676864624023	2.056495189666748
1.0	19230000.0	19240000.0	6.0	8.349313735961914	1.7257606983184814
1.0	19240000.0	19250000.0	5.0	8.540273666381836	1.7853929996490479
1.0	19260000.0	19270000.0	4.0	8.686138153076172	1.830937385559082
1.0	19330000.0	19340000.0	7.0	8.391698837280273	1.7399051189422607
1.0	19410000.0	19420000.0	2.0	8.4722318649292	1.7638609409332275
1.0	19480000.0	19490000.0	6.0	7.951968193054199	1.6015965938568115
1.0	19530000.0	19540000.0	0.0	8.744935035705566	1.8372005224227905
1.0	19650000.0	19660000.0	2.0	8.671131134033203	1.826163649559021
1.0	19660000.0	19670000.0	6.0	8.598803520202637	1.8043044805526733
1.0	19680000.0	19690000.0	5.0	8.349946975708008	1.7263367176055908
1.0	19690000.0	19700000.0	5.0	8.42409896850586	1.7497358322143555
1.0	19700000.0	19710000.0	6.0	8.565153121948242	1.7935711145401
1.0	19710000.0	19720000.0	4.0	8.379765510559082	1.7357711791992188
1.0	19810000.0	19820000.0	5.0	8.71949291229248	1.839903473854065
1.0	19880000.0	19890000.0	5.0	10.432960510253906	2.3627185821533203
1.0	19960000.0	19970000.0	6.0	8.702108383178711	1.8361543416976929
1.0	20010000.0	20020000.0	2.0	8.607961654663086	1.8088386058807373
1.0	20020000.0	20030000.0	4.0	8.173070907592773	1.6720149517059326
1.0	20030000.0	20040000.0	2.0	8.065093040466309	1.6390800476074219
1.0	20040000.0	20050000.0	6.0	8.293909072875977	1.7116172313690186
1.0	20050000.0	20060000.0	3.0	8.370993614196777	1.7338016033172607
1.0	20060000.0	20070000.0	5.0	8.710205078125	1.8419380187988281
1.0	20100000.0	20110000.0	3.0	8.709440231323242	1.8379513025283813
1.0	20160000.0	20170000.0	10.0	10.63957405090332	2.425063133239746
1.0	20220000.0	20230000.0	2.0	9.530980110168457	2.0881741046905518
1.0	20230000.0	20240000.0	7.0	9.542271614074707	2.0907654762268066
1.0	20250000.0	20260000.0	8.0	12.151790618896484	2.864584445953369
1.0	20260000.0	20270000.0	7.0	12.247865676879883	2.888767719268799
1.0	20390000.0	20400000.0	12.0	12.884042739868164	3.066563844680786
1.0	20690000.0	20700000.0	14.0	12.37047290802002	2.9281556606292725
1.0	20720000.0	20730000.0	12.0	12.903303146362305	3.0722339153289795
1.0	20740000.0	20750000.0	6.0	12.932823181152344	3.077335834503174
1.0	20760000.0	20770000.0	6.0	12.400655746459961	2.929630756378174
1.0	20830000.0	20840000.0	6.0	10.470407485961914	2.3550918102264404
1.0	20890000.0	20900000.0	9.0	11.313270568847656	2.616614818572998
1.0	21020000.0	21030000.0	5.0	9.56761646270752	2.1015236377716064
1.0	21120000.0	21130000.0	0.0	8.62747859954834	1.811453104019165
1.0	21140000.0	21150000.0	3.0	7.694316864013672	1.5209007263183594
1.0	21150000.0	21160000.0	2.0	7.066924095153809	1.3254506587982178
1.0	21190000.0	21200000.0	4.0	7.554253578186035	1.4792001247406006
1.0	21220000.0	21230000.0	6.0	7.652071952819824	1.5103874206542969
1.0	21240000.0	21250000.0	4.0	7.870004177093506	1.5775686502456665
1.0	21270000.0	21280000.0	3.0	7.968947410583496	1.6091175079345703
1.0	21290000.0	21300000.0	4.0	7.940173149108887	1.5997507572174072
1.0	21310000.0	21320000.0	2.0	8.25892162322998	1.6992648839950562
1.0	21330000.0	21340000.0	3.0	8.264970779418945	1.70450758934021
1.0	21380000.0	21390000.0	3.0	8.187559127807617	1.676643967628479
1.0	21450000.0	21460000.0	6.0	8.473060607910156	1.7658755779266357
1.0	21460000.0	21470000.0	5.0	8.360100746154785	1.7304041385650635
1.0	21490000.0	21500000.0	0.0	8.7495756149292	1.8507232666015625
1.0	21580000.0	21590000.0	6.0	8.919668197631836	1.904258370399475
1.0	21630000.0	21640000.0	1.0	8.878067016601562	1.894624948501587
1.0	21650000.0	21660000.0	5.0	8.776275634765625	1.8209062814712524
1.0	21660000.0	21670000.0	7.0	8.653837203979492	1.8213634490966797
1.0	21680000.0	21690000.0	8.0	9.332962036132812	2.031937599182129
1.0	21720000.0	21730000.0	8.0	9.140702247619629	1.9748882055282593
1.0	21880000.0	21890000.0	9.0	9.311601638793945	2.0264363288879395
1.0	21920000.0	21930000.0	1.0	9.76144790649414	2.168994426727295
1.0	21980000.0	21990000.0	3.0	9.661283493041992	2.132871150970459
1.0	22250000.0	22260000.0	3.0	9.295231819152832	2.023757219314575
1.0	22400000.0	22410000.0	4.0	8.536450386047363	1.7837810516357422
1.0	22540000.0	22550000.0	2.0	9.337018013000488	2.034534454345703
1.0	22560000.0	22570000.0	2.0	8.821810722351074	1.8790600299835205
1.0	22600000.0	22610000.0	3.0	9.42732048034668	2.0625247955322266
1.0	22610000.0	22620000.0	2.0	10.027191162109375	2.241415500640869
1.0	22620000.0	22630000.0	6.0	9.635011672973633	2.126620054244995
1.0	22630000.0	22640000.0	8.0	9.529373168945312	2.09376859664917
1.0	22700000.0	22710000.0	4.0	10.329421997070312	2.3367044925689697
1.0	22730000.0	22740000.0	8.0	10.047212600708008	2.2473788261413574
1.0	22790000.0	22800000.0	7.0	8.451234817504883	1.7585868835449219
1.0	22830000.0	22840000.0	2.0	8.630109786987305	1.8126411437988281
1.0	22850000.0	22860000.0	2.0	8.596417427062988	1.8033698797225952
1.0	22860000.0	22870000.0	4.0	9.084931373596191	1.9577605724334717
1.0	22910000.0	22920000.0	5.0	10.517876625061035	2.3841655254364014
1.0	23000000.0	23010000.0	6.0	10.029869079589844	2.2423272132873535
1.0	23130000.0	23140000.0	7.0	9.361814498901367	2.0481090545654297
1.0	23140000.0	23150000.0	4.0	9.520639419555664	2.0914368629455566
1.0	23160000.0	23170000.0	17.0	9.474089622497559	2.0817770957946777
1.0	23170000.0	23180000.0	8.0	10.217720985412598	2.3012020587921143
1.0	23200000.0	23210000.0	8.0	9.27662181854248	2.0185251235961914
1.0	23220000.0	23230000.0	4.0	10.177468299865723	2.2916111946105957
1.0	23230000.0	23240000.0	1.0	9.974804878234863	2.2314398288726807
1.0	23250000.0	23260000.0	7.0	9.96191692352295	2.2210676670074463
1.0	23340000.0	23350000.0	1.0	10.291753768920898	1.7126986980438232
1.0	23360000.0	23370000.0	1.0	7.8501739501953125	1.571214199066162
1.0	23430000.0	23440000.0	4.0	7.810657501220703	1.5594189167022705
1.0	23450000.0	23460000.0	2.0	7.844898223876953	1.5695561170578003
1.0	23480000.0	23490000.0	7.0	8.632669448852539	1.8166955709457397
1.0	23530000.0	23540000.0	3.0	10.68163776397705	2.436955690383911
1.0	23580000.0	23590000.0	8.0	11.223626136779785	2.5932888984680176
1.0	23670000.0	23680000.0	10.0	9.847119331359863	2.192193031311035
1.0	23810000.0	23820000.0	4.0	9.620848655700684	2.1231729984283447
1.0	23820000.0	23830000.0	5.0	9.825510025024414	2.177733898162842
1.0	23880000.0	23890000.0	2.0	9.374424934387207	2.0257956981658936
1.0	23890000.0	23900000.0	10.0	9.326883316040039	2.0353384017944336
1.0	23900000.0	23910000.0	5.0	9.556730270385742	2.1044728755950928
1.0	23930000.0	23940000.0	6.0	9.437280654907227	2.067035436630249
1.0	23970000.0	23980000.0	9.0	9.965106010437012	2.2210421562194824
1.0	23990000.0	24000000.0	8.0	9.980826377868652	2.224769353866577
1.0	24000000.0	24010000.0	7.0	10.203506469726562	2.288999080657959
1.0	24100000.0	24110000.0	6.0	8.477519989013672	1.7565433979034424
1.0	24130000.0	24140000.0	5.0	8.4178466796875	1.748122215270996
1.0	24170000.0	24180000.0	2.0	8.20202922821045	1.6796191930770874
1.0	24320000.0	24330000.0	0.0	7.406567573547363	1.431863784790039
1.0	24340000.0	24350000.0	0.0	7.40551233291626	1.4305386543273926
1.0	24440000.0	24450000.0	2.0	7.9573469161987305	1.6077560186386108
1.0	24570000.0	24580000.0	10.0	10.079855918884277	2.259894847869873
1.0	24610000.0	24620000.0	8.0	8.715203285217285	1.841058373451233
1.0	24630000.0	24640000.0	9.0	8.9301176071167	1.9079172611236572
1.0	24650000.0	24660000.0	5.0	9.30027961730957	2.0296881198883057
1.0	24810000.0	24820000.0	6.0	9.215944290161133	1.9901491403579712
1.0	24880000.0	24890000.0	2.0	8.685234069824219	1.8335752487182617
1.0	24900000.0	24910000.0	6.0	9.412978172302246	2.055614948272705
1.0	24920000.0	24930000.0	8.0	9.248282432556152	2.004728078842163
1.0	24930000.0	24940000.0	5.0	9.415914535522461	2.0564401149749756
1.0	24950000.0	24960000.0	6.0	10.308097839355469	2.322617292404175
1.0	24990000.0	25000000.0	3.0	8.753423690795898	1.8510528802871704
1.0	25010000.0	25020000.0	9.0	9.716745376586914	2.145289897918701
1.0	25090000.0	25100000.0	0.0	8.206485748291016	1.6861495971679688
1.0	25120000.0	25130000.0	3.0	7.894512176513672	1.5871793031692505
1.0	25130000.0	25140000.0	3.0	8.232452392578125	1.695412039756775
1.0	25190000.0	25200000.0	4.0	9.108311653137207	1.9645811319351196
1.0	25200000.0	25210000.0	4.0	9.008936882019043	1.9349397420883179
1.0	25360000.0	25370000.0	4.0	10.237456321716309	2.308692693710327
1.0	25380000.0	25390000.0	7.0	9.08375072479248	1.9584150314331055
1.0	25520000.0	25530000.0	3.0	8.81598949432373	1.8783071041107178
1.0	25540000.0	25550000.0	4.0	8.564449310302734	1.7915315628051758
1.0	25660000.0	25670000.0	5.0	7.8742547035217285	1.568833589553833
1.0	25770000.0	25780000.0	8.0	7.8580803871154785	1.57393217086792
1.0	25800000.0	25810000.0	0.0	8.042510032653809	1.6302530765533447
1.0	25810000.0	25820000.0	6.0	7.867245674133301	1.5767507553100586
1.0	25820000.0	25830000.0	4.0	7.94196081161499	1.6001983880996704
1.0	25870000.0	25880000.0	0.0	7.9902472496032715	1.612449288368225
1.0	25880000.0	25890000.0	2.0	7.879646301269531	1.5805490016937256
1.0	25920000.0	25930000.0	4.0	8.596933364868164	1.800073266029358
1.0	25930000.0	25940000.0	6.0	7.8353447914123535	1.5690488815307617
1.0	26090000.0	26100000.0	2.0	7.951493740081787	1.6023162603378296
1.0	26210000.0	26220000.0	3.0	8.155867576599121	1.6680068969726562
1.0	26230000.0	26240000.0	6.0	8.45079517364502	1.7537305355072021
1.0	26300000.0	26310000.0	0.0	8.495065689086914	1.7715212106704712
1.0	26340000.0	26350000.0	5.0	8.669204711914062	1.8264501094818115
1.0	26370000.0	26380000.0	4.0	9.317007064819336	2.0283455848693848
1.0	26390000.0	26400000.0	7.0	8.71557331085205	1.844228744506836
1.0	26410000.0	26420000.0	4.0	9.538191795349121	2.092811346054077
1.0	26570000.0	26580000.0	1.0	8.155282020568848	1.6657445430755615
1.0	26610000.0	26620000.0	7.0	9.232709884643555	1.9958359003067017
1.0	26660000.0	26670000.0	5.0	8.998112678527832	1.9334499835968018
1.0	26700000.0	26710000.0	6.0	10.21501636505127	2.2936878204345703
1.0	26710000.0	26720000.0	6.0	10.120367050170898	2.2657809257507324
1.0	26770000.0	26780000.0	1.0	8.607086181640625	1.8059661388397217
1.0	26780000.0	26790000.0	9.0	8.42619514465332	1.7503299713134766
1.0	27010000.0	27020000.0	5.0	9.407461166381836	2.0448851585388184
1.0	27030000.0	27040000.0	6.0	8.037412643432617	1.629260778427124
1.0	27150000.0	27160000.0	3.0	8.349149703979492	1.7249183654785156
1.0	27180000.0	27190000.0	6.0	8.394844055175781	1.7395284175872803
1.0	27230000.0	27240000.0	6.0	9.400116920471191	2.054307460784912
1.0	27270000.0	27280000.0	10.0	8.70270824432373	1.8362576961517334
1.0	27320000.0	27330000.0	2.0	9.124984741210938	1.843634843826294
1.0	27330000.0	27340000.0	5.0	8.689594268798828	1.8309577703475952
1.0	27420000.0	27430000.0	3.0	8.760127067565918	1.7978079319000244
1.0	27490000.0	27500000.0	6.0	9.357338905334473	2.037102222442627
1.0	27520000.0	27530000.0	4.0	9.007229804992676	1.9269893169403076
1.0	27540000.0	27550000.0	3.0	9.516841888427734	2.083700180053711
1.0	27560000.0	27570000.0	2.0	8.1051607131958	1.648036003112793
1.0	27610000.0	27620000.0	1.0	7.927160739898682	1.5949900150299072
1.0	27720000.0	27730000.0	2.0	8.427419662475586	1.7261024713516235
1.0	27730000.0	27740000.0	4.0	8.429330825805664	1.7509801387786865
1.0	27780000.0	27790000.0	8.0	8.361235618591309	1.7309467792510986
1.0	27860000.0	27870000.0	7.0	8.353410720825195	1.7271665334701538
1.0	28100000.0	28110000.0	5.0	8.015870094299316	1.6203340291976929
1.0	28130000.0	28140000.0	8.0	8.231071472167969	1.6897716522216797
1.0	28140000.0	28150000.0	8.0	8.255422592163086	1.697845697402954
1.0	28180000.0	28190000.0	5.0	8.801935195922852	1.8661426305770874
1.0	28230000.0	28240000.0	2.0	8.391772270202637	1.7394769191741943
1.0	28240000.0	28250000.0	2.0	9.910196304321289	2.2095236778259277
1.0	28260000.0	28270000.0	4.0	8.619115829467773	1.8135120868682861
1.0	28290000.0	28300000.0	4.0	8.193391799926758	1.6785835027694702
1.0	28320000.0	28330000.0	4.0	8.37684440612793	1.7348661422729492
1.0	28440000.0	28450000.0	7.0	10.524077415466309	2.3864169120788574
1.0	28540000.0	28550000.0	4.0	8.310712814331055	1.7140041589736938
1.0	28560000.0	28570000.0	2.0	8.28044319152832	1.6867759227752686
1.0	28750000.0	28760000.0	2.0	8.330635070800781	1.7211602926254272
1.0	28770000.0	28780000.0	2.0	8.331616401672363	1.7216465473175049
1.0	28800000.0	28810000.0	2.0	7.948342323303223	1.6017229557037354
1.0	28820000.0	28830000.0	3.0	7.981516361236572	1.6125526428222656
1.0	28860000.0	28870000.0	2.0	8.295064926147461	1.710105538368225
1.0	29030000.0	29040000.0	4.0	8.867773056030273	1.8871065378189087
1.0	29050000.0	29060000.0	12.0	11.079312324523926	2.547325611114502
1.0	29060000.0	29070000.0	4.0	10.760419845581055	2.4381861686706543
1.0	29070000.0	29080000.0	4.0	8.994166374206543	1.9248155355453491
1.0	29120000.0	29130000.0	5.0	10.312334060668945	2.328538656234741
1.0	29150000.0	29160000.0	9.0	10.515480995178223	2.385131359100342
1.0	29160000.0	29170000.0	4.0	10.004260063171387	2.236919403076172
1.0	29200000.0	29210000.0	6.0	9.37490463256836	2.041131019592285
1.0	29280000.0	29290000.0	6.0	8.622450828552246	1.8142614364624023
1.0	29300000.0	29310000.0	5.0	8.550798416137695	1.7892814874649048
1.0	29310000.0	29320000.0	7.0	8.26028823852539	1.7011668682098389
1.0	29390000.0	29400000.0	5.0	8.198490142822266	1.6803878545761108
1.0	29410000.0	29420000.0	1.0	8.298685073852539	1.712731122970581
1.0	29470000.0	29480000.0	4.0	8.14893627166748	1.6640697717666626
1.0	29490000.0	29500000.0	2.0	7.688048362731934	1.5202022790908813
1.0	29500000.0	29510000.0	2.0	8.724267959594727	1.8271548748016357
1.0	29510000.0	29520000.0	6.0	8.115264892578125	1.65203058719635
1.0	29520000.0	29530000.0	2.0	7.8069305419921875	1.5574325323104858
1.0	29550000.0	29560000.0	3.0	8.475564002990723	1.7655922174453735
1.0	29700000.0	29710000.0	4.0	10.52147102355957	2.3844199180603027
1.0	29800000.0	29810000.0	6.0	10.802459716796875	2.470735788345337
1.0	29840000.0	29850000.0	10.0	10.582169532775879	2.4093823432922363
1.0	30140000.0	30150000.0	10.0	13.202997207641602	3.1479387283325195
1.0	30200000.0	30210000.0	7.0	12.090603828430176	2.849360466003418
1.0	30220000.0	30230000.0	9.0	13.029474258422852	3.09808349609375
1.0	30430000.0	30440000.0	6.0	15.322413444519043	3.657560348510742
1.0	30500000.0	30510000.0	11.0	14.338894844055176	3.4292588233947754
1.0	30520000.0	30530000.0	9.0	14.62073040008545	3.503424882888794
1.0	30530000.0	30540000.0	13.0	14.231053352355957	3.4027771949768066
1.0	30570000.0	30580000.0	13.0	14.155893325805664	3.3858611583709717
1.0	30600000.0	30610000.0	13.0	15.290946960449219	3.649061679840088
1.0	30680000.0	30690000.0	9.0	13.895668029785156	3.323894500732422
1.0	30700000.0	30710000.0	11.0	14.259435653686523	3.411972761154175
1.0	30710000.0	30720000.0	12.0	13.270772933959961	3.1648879051208496
1.0	30730000.0	30740000.0	13.0	12.588460922241211	2.9817371368408203
1.0	30750000.0	30760000.0	9.0	13.1007080078125	3.1131739616394043
1.0	30770000.0	30780000.0	13.0	12.249853134155273	2.8915324211120605
1.0	30830000.0	30840000.0	4.0	11.585902214050293	2.7059412002563477
1.0	30990000.0	31000000.0	6.0	11.72233772277832	2.747598648071289
1.0	31020000.0	31030000.0	12.0	12.457235336303711	2.9396069049835205
1.0	31040000.0	31050000.0	10.0	11.638514518737793	2.720247745513916
1.0	31110000.0	31120000.0	9.0	11.442220687866211	2.6629855632781982
1.0	31250000.0	31260000.0	12.0	11.173456192016602	2.5838265419006348
1.0	31300000.0	31310000.0	13.0	10.582405090332031	2.4039111137390137
1.0	31570000.0	31580000.0	8.0	10.235898971557617	2.3070318698883057
1.0	31620000.0	31630000.0	12.0	10.55977725982666	2.40175199508667
1.0	31750000.0	31760000.0	3.0	8.39348030090332	1.7388591766357422
1.0	31810000.0	31820000.0	2.0	8.391473770141602	1.7390989065170288
1.0	31830000.0	31840000.0	8.0	8.268938064575195	1.7012170553207397
1.0	31840000.0	31850000.0	3.0	8.893227577209473	1.9015384912490845
1.0	31850000.0	31860000.0	5.0	9.234573364257812	2.0010459423065186
1.0	31860000.0	31870000.0	1.0	9.040715217590332	1.936737298965454
1.0	31890000.0	31900000.0	2.0	8.661123275756836	1.8287605047225952
1.0	31910000.0	31920000.0	9.0	10.72693920135498	2.449282169342041
1.0	32010000.0	32020000.0	5.0	10.142126083374023	2.276726722717285
1.0	32030000.0	32040000.0	3.0	10.124133110046387	2.275421380996704
1.0	32130000.0	32140000.0	7.0	8.655296325683594	1.82232666015625
1.0	32170000.0	32180000.0	7.0	8.696319580078125	1.8391876220703125
1.0	32180000.0	32190000.0	2.0	9.066607475280762	1.9547332525253296
1.0	32190000.0	32200000.0	5.0	8.19318675994873	1.6816635131835938
1.0	32240000.0	32250000.0	4.0	9.414538383483887	2.0543205738067627
1.0	32320000.0	32330000.0	3.0	9.034845352172852	1.940942406654358
1.0	32370000.0	32380000.0	2.0	8.113533973693848	1.6529909372329712
1.0	32490000.0	32500000.0	7.0	7.780379295349121	1.548388123512268
1.0	32500000.0	32510000.0	5.0	8.192349433898926	1.677262306213379
1.0	32560000.0	32570000.0	2.0	8.37585163116455	1.7354377508163452
1.0	32650000.0	32660000.0	4.0	8.833728790283203	1.8756122589111328
1.0	32680000.0	32690000.0	14.0	8.604413986206055	1.7918659448623657
1.0	32790000.0	32800000.0	5.0	8.715166091918945	1.8401046991348267
1.0	32870000.0	32880000.0	8.0	9.589651107788086	2.109673500061035
1.0	32890000.0	32900000.0	8.0	9.848520278930664	2.187981605529785
1.0	33000000.0	33010000.0	2.0	9.092592239379883	1.9545189142227173
1.0	33040000.0	33050000.0	3.0	9.27060604095459	2.014104127883911
1.0	33050000.0	33060000.0	6.0	9.057294845581055	1.9467508792877197
1.0	33090000.0	33100000.0	8.0	8.695056915283203	1.8334382772445679
1.0	33110000.0	33120000.0	8.0	9.941888809204102	2.1945366859436035
1.0	33150000.0	33160000.0	8.0	8.612761497497559	1.8086731433868408
1.0	33190000.0	33200000.0	8.0	9.24181842803955	2.007132053375244
1.0	33230000.0	33240000.0	5.0	8.482461929321289	1.7676929235458374
1.0	33290000.0	33300000.0	4.0	8.374300956726074	1.7336170673370361
1.0	33300000.0	33310000.0	6.0	8.406696319580078	1.7447319030761719
1.0	33410000.0	33420000.0	2.0	8.424188613891602	1.7492482662200928
1.0	33420000.0	33430000.0	8.0	8.35753345489502	1.726637601852417
1.0	33470000.0	33480000.0	5.0	8.224808692932129	1.6874653100967407
1.0	33570000.0	33580000.0	4.0	8.592161178588867	1.8080886602401733
1.0	33580000.0	33590000.0	3.0	8.492127418518066	1.7731857299804688
1.0	33660000.0	33670000.0	7.0	8.915406227111816	1.90561044216156
1.0	33710000.0	33720000.0	6.0	9.208148002624512	1.9932838678359985
1.0	33750000.0	33760000.0	5.0	7.743222713470459	1.5373353958129883
1.0	33770000.0	33780000.0	2.0	8.863397598266602	1.8906304836273193
1.0	33830000.0	33840000.0	1.0	8.619751930236816	1.8114227056503296
1.0	33870000.0	33880000.0	3.0	8.719198226928711	1.8439756631851196
1.0	34050000.0	34060000.0	5.0	11.379977226257324	2.649346113204956
1.0	34080000.0	34090000.0	8.0	12.109978675842285	2.850064992904663
1.0	34250000.0	34260000.0	13.0	13.785293579101562	3.2971718311309814
1.0	34300000.0	34310000.0	9.0	13.061033248901367	3.111642360687256
1.0	34320000.0	34330000.0	9.0	14.680829048156738	3.519824504852295
1.0	34340000.0	34350000.0	8.0	14.5325927734375	3.4817233085632324
1.0	34480000.0	34490000.0	13.0	16.307350158691406	3.88075590133667
1.0	34490000.0	34500000.0	14.0	15.85480785369873	3.7824008464813232
1.0	34500000.0	34510000.0	11.0	16.50064468383789	3.9251198768615723
1.0	34570000.0	34580000.0	16.0	15.814804077148438	3.7724509239196777
1.0	34620000.0	34630000.0	10.0	14.977734565734863	3.582606554031372
1.0	34660000.0	34670000.0	8.0	15.217252731323242	3.6431636810302734
1.0	34740000.0	34750000.0	12.0	15.70442008972168	3.7499756813049316
1.0	34760000.0	34770000.0	11.0	16.326889038085938	3.884831190109253
1.0	34780000.0	34790000.0	22.0	15.445605278015137	3.693164348602295
1.0	34840000.0	34850000.0	13.0	14.269673347473145	3.4154186248779297
1.0	34940000.0	34950000.0	8.0	14.8133544921875	3.5490634441375732
1.0	35020000.0	35030000.0	10.0	14.095921516418457	3.3694121837615967
1.0	35070000.0	35080000.0	7.0	14.873211860656738	3.561785936355591
1.0	35100000.0	35110000.0	11.0	11.916719436645508	2.7952535152435303
1.0	35120000.0	35130000.0	10.0	12.798959732055664	3.044464588165283
1.0	35180000.0	35190000.0	7.0	12.43714427947998	2.9416582584381104
1.0	35210000.0	35220000.0	5.0	10.990422248840332	2.539123058319092
1.0	35270000.0	35280000.0	3.0	10.44998836517334	2.3715717792510986
1.0	35300000.0	35310000.0	3.0	10.411226272583008	2.360166549682617
1.0	35310000.0	35320000.0	6.0	9.639298439025879	2.122527837753296
1.0	35320000.0	35330000.0	4.0	10.113544464111328	2.2522480487823486
1.0	35380000.0	35390000.0	13.0	11.556071281433105	2.690772533416748
1.0	35390000.0	35400000.0	11.0	11.204462051391602	2.593097686767578
1.0	35460000.0	35470000.0	9.0	9.230924606323242	1.997426986694336
1.0	35500000.0	35510000.0	8.0	10.588255882263184	2.4109885692596436
1.0	35530000.0	35540000.0	10.0	11.1105318069458	2.559607744216919
1.0	35550000.0	35560000.0	7.0	9.234469413757324	2.000880718231201
1.0	35580000.0	35590000.0	12.0	9.722378730773926	2.155343532562256
1.0	35630000.0	35640000.0	12.0	10.664138793945312	2.4255330562591553
1.0	35820000.0	35830000.0	4.0	8.143132209777832	1.6630487442016602
1.0	35850000.0	35860000.0	2.0	8.164449691772461	1.6690194606781006
1.0	35880000.0	35890000.0	3.0	8.168747901916504	1.6706759929656982
1.0	35890000.0	35900000.0	3.0	8.334874153137207	1.7226591110229492
1.0	35960000.0	35970000.0	3.0	8.20238208770752	1.6825828552246094
1.0	36000000.0	36010000.0	4.0	8.024003982543945	1.6253445148468018
1.0	36110000.0	36120000.0	13.0	10.452669143676758	2.3677892684936523
1.0	36120000.0	36130000.0	7.0	10.933995246887207	2.5087437629699707
1.0	36210000.0	36220000.0	1.0	9.732081413269043	2.1512904167175293
1.0	36230000.0	36240000.0	4.0	10.86740779876709	2.1593129634857178
1.0	36330000.0	36340000.0	7.0	10.743069648742676	2.448913097381592
1.0	36380000.0	36390000.0	3.0	8.75322437286377	1.8504936695098877
1.0	36400000.0	36410000.0	4.0	9.183055877685547	1.988842248916626
1.0	36430000.0	36440000.0	5.0	8.612222671508789	1.8079144954681396
1.0	36480000.0	36490000.0	4.0	8.398841857910156	1.7419586181640625
1.0	36550000.0	36560000.0	5.0	8.865472793579102	1.8771021366119385
1.0	36670000.0	36680000.0	4.0	8.987156867980957	1.925957441329956
1.0	36710000.0	36720000.0	5.0	8.252809524536133	1.6968491077423096
1.0	36730000.0	36740000.0	3.0	8.359474182128906	1.729369878768921
1.0	36740000.0	36750000.0	4.0	8.447860717773438	1.757010817527771
1.0	36910000.0	36920000.0	5.0	9.457605361938477	2.065807819366455
1.0	36950000.0	36960000.0	10.0	11.626660346984863	2.708651065826416
1.0	36960000.0	36970000.0	7.0	11.416982650756836	2.654658079147339
1.0	37040000.0	37050000.0	2.0	12.690771102905273	3.0147175788879395
1.0	37170000.0	37180000.0	6.0	14.41614818572998	3.450249195098877
1.0	37180000.0	37190000.0	16.0	15.433245658874512	3.6859631538391113
1.0	37230000.0	37240000.0	13.0	14.764928817749023	3.537360668182373
1.0	37240000.0	37250000.0	11.0	14.796148300170898	3.542865753173828
1.0	37270000.0	37280000.0	14.0	14.125676155090332	3.38420033454895
1.0	37360000.0	37370000.0	7.0	14.495027542114258	3.472973585128784
1.0	37450000.0	37460000.0	21.0	12.901611328125	3.0673975944519043
1.0	37480000.0	37490000.0	15.0	14.00660228729248	3.3489818572998047
1.0	37500000.0	37510000.0	8.0	13.535998344421387	3.235741138458252
1.0	37530000.0	37540000.0	12.0	13.696019172668457	3.271756410598755
1.0	37570000.0	37580000.0	8.0	13.938920974731445	3.3300976753234863
1.0	37600000.0	37610000.0	9.0	13.737396240234375	3.282552719116211
1.0	37690000.0	37700000.0	14.0	14.25312328338623	3.412797212600708
1.0	37810000.0	37820000.0	17.0	14.16516399383545	3.3858184814453125
1.0	37850000.0	37860000.0	8.0	13.080286979675293	3.108048915863037
1.0	37880000.0	37890000.0	15.0	12.588552474975586	2.9787278175354004
1.0	37890000.0	37900000.0	11.0	12.623372077941895	2.992577075958252
1.0	37910000.0	37920000.0	5.0	11.025423049926758	2.539074182510376
1.0	37930000.0	37940000.0	3.0	9.783848762512207	2.1658101081848145
1.0	38000000.0	38010000.0	3.0	8.99874496459961	1.9267551898956299
1.0	38070000.0	38080000.0	10.0	11.962003707885742	2.8072142601013184
1.0	38090000.0	38100000.0	9.0	12.225719451904297	2.8802828788757324
1.0	38110000.0	38120000.0	5.0	12.894844055175781	3.0556702613830566
1.0	38180000.0	38190000.0	9.0	11.734745025634766	2.7442116737365723
1.0	38200000.0	38210000.0	11.0	11.423213005065918	2.654165029525757
1.0	38240000.0	38250000.0	11.0	12.015084266662598	2.8130931854248047
1.0	38280000.0	38290000.0	3.0	8.776076316833496	1.857604742050171
1.0	38390000.0	38400000.0	8.0	8.454544067382812	1.7611262798309326
1.0	38470000.0	38480000.0	8.0	8.877424240112305	1.8757212162017822
1.0	38560000.0	38570000.0	4.0	9.73480224609375	2.152742862701416
1.0	38570000.0	38580000.0	6.0	9.621522903442383	2.122434616088867
1.0	38630000.0	38640000.0	4.0	10.685203552246094	2.436476469039917
1.0	38670000.0	38680000.0	8.0	11.247215270996094	2.5994436740875244
1.0	38760000.0	38770000.0	12.0	11.798799514770508	2.765340805053711
1.0	38770000.0	38780000.0	3.0	12.120407104492188	2.855937957763672
1.0	38910000.0	38920000.0	13.0	11.687788009643555	2.7336483001708984
1.0	38940000.0	38950000.0	11.0	11.277448654174805	2.616905689239502
1.0	39000000.0	39010000.0	5.0	11.617834091186523	2.7136874198913574
1.0	39010000.0	39020000.0	8.0	11.795790672302246	2.7632198333740234
1.0	39040000.0	39050000.0	3.0	12.00717830657959	2.8264708518981934
1.0	39050000.0	39060000.0	7.0	11.554488182067871	2.694181203842163
1.0	39060000.0	39070000.0	10.0	11.588847160339355	2.7040646076202393
1.0	39150000.0	39160000.0	8.0	11.758438110351562	2.753528594970703
1.0	39180000.0	39190000.0	10.0	11.687108993530273	2.7309670448303223
1.0	39280000.0	39290000.0	7.0	10.879566192626953	2.4996700286865234
1.0	39420000.0	39430000.0	8.0	9.492552757263184	2.0788114070892334
1.0	39450000.0	39460000.0	5.0	9.469103813171387	2.0627734661102295
1.0	39460000.0	39470000.0	1.0	8.653063774108887	1.8199936151504517
1.0	39490000.0	39500000.0	5.0	7.95953893661499	1.581339955329895
1.0	39560000.0	39570000.0	11.0	8.169967651367188	1.6570554971694946
1.0	39570000.0	39580000.0	1.0	7.946118354797363	1.5932387113571167
1.0	39580000.0	39590000.0	3.0	8.071752548217773	1.6404860019683838
1.0	39660000.0	39670000.0	2.0	8.313600540161133	1.7203338146209717
1.0	39740000.0	39750000.0	5.0	8.336771011352539	1.7219921350479126
1.0	39820000.0	39830000.0	8.0	8.468023300170898	1.761904001235962
1.0	39850000.0	39860000.0	5.0	8.853872299194336	1.8823989629745483
1.0	39870000.0	39880000.0	4.0	9.196344375610352	1.8686325550079346
1.0	39920000.0	39930000.0	7.0	8.820276260375977	1.8716297149658203
1.0	39970000.0	39980000.0	5.0	8.83935546875	1.784541130065918
1.0	40050000.0	40060000.0	8.0	10.573548316955566	2.4079887866973877
1.0	40100000.0	40110000.0	7.0	10.553680419921875	2.4041433334350586
1.0	40120000.0	40130000.0	6.0	10.273674011230469	2.3172430992126465
1.0	40130000.0	40140000.0	4.0	9.906454086303711	2.2067325115203857
1.0	40140000.0	40150000.0	10.0	9.981351852416992	2.235950469970703
1.0	40180000.0	40190000.0	7.0	9.376832962036133	2.0503299236297607
1.0	40200000.0	40210000.0	2.0	8.926630020141602	1.8365192413330078
1.0	40270000.0	40280000.0	4.0	10.036218643188477	2.243072986602783
1.0	40360000.0	40370000.0	7.0	9.973516464233398	2.2300190925598145
1.0	40430000.0	40440000.0	10.0	9.314266204833984	2.0228404998779297
1.0	40450000.0	40460000.0	11.0	10.273746490478516	2.317553997039795
1.0	40460000.0	40470000.0	13.0	9.570219993591309	2.1001553535461426
1.0	40530000.0	40540000.0	4.0	9.846436500549316	2.183044195175171
1.0	40580000.0	40590000.0	7.0	10.705049514770508	2.4482550621032715
1.0	40720000.0	40730000.0	4.0	10.098176002502441	2.239295482635498
1.0	40770000.0	40780000.0	5.0	8.941550254821777	1.9141851663589478
1.0	40810000.0	40820000.0	9.0	9.557991981506348	2.0986220836639404
1.0	40850000.0	40860000.0	5.0	8.833700180053711	1.881417989730835
1.0	40900000.0	40910000.0	12.0	10.835391998291016	2.487474203109741
1.0	40930000.0	40940000.0	7.0	11.258814811706543	2.609574794769287
1.0	40980000.0	40990000.0	8.0	11.313618659973145	2.62611985206604
1.0	41060000.0	41070000.0	7.0	11.84550666809082	2.7753281593322754
1.0	41130000.0	41140000.0	7.0	10.03269100189209	2.2475385665893555
1.0	41140000.0	41150000.0	9.0	10.406641006469727	2.3597617149353027
1.0	41170000.0	41180000.0	6.0	9.14607048034668	1.9465681314468384
1.0	41200000.0	41210000.0	7.0	8.78991985321045	1.8621361255645752
1.0	41210000.0	41220000.0	7.0	8.398843765258789	1.740232229232788
1.0	41230000.0	41240000.0	4.0	8.87696647644043	1.8888881206512451
1.0	41260000.0	41270000.0	8.0	9.13271713256836	1.9703090190887451
1.0	41380000.0	41390000.0	4.0	9.596109390258789	2.1137702465057373
1.0	41440000.0	41450000.0	4.0	9.847552299499512	1.7443879842758179
1.0	41470000.0	41480000.0	9.0	8.58531665802002	1.7990596294403076
1.0	41490000.0	41500000.0	5.0	8.39399528503418	1.7399394512176514
1.0	41510000.0	41520000.0	3.0	8.063692092895508	1.6369425058364868
1.0	41600000.0	41610000.0	2.0	8.084290504455566	1.6433559656143188
1.0	41650000.0	41660000.0	7.0	8.12096118927002	1.6560866832733154
1.0	41710000.0	41720000.0	5.0	8.510103225708008	1.7789264917373657
1.0	41810000.0	41820000.0	4.0	8.92577075958252	1.9059441089630127
1.0	41820000.0	41830000.0	3.0	8.849580764770508	1.8895517587661743
1.0	41830000.0	41840000.0	2.0	8.725358963012695	1.8443775177001953
1.0	41840000.0	41850000.0	0.0	8.58395004272461	1.7766902446746826
1.0	41850000.0	41860000.0	3.0	9.194302558898926	1.993628740310669
1.0	41860000.0	41870000.0	4.0	8.849592208862305	1.8891479969024658
1.0	41960000.0	41970000.0	6.0	8.79613208770752	1.8662223815917969
1.0	41990000.0	42000000.0	7.0	8.948844909667969	1.918573021888733
1.0	42020000.0	42030000.0	4.0	9.055636405944824	1.9501479864120483
1.0	42040000.0	42050000.0	7.0	8.38536262512207	1.7404282093048096
1.0	42060000.0	42070000.0	4.0	8.815829277038574	1.8765990734100342
1.0	42110000.0	42120000.0	8.0	8.780110359191895	1.867746353149414
1.0	42120000.0	42130000.0	2.0	8.944075584411621	1.9166667461395264
1.0	42130000.0	42140000.0	6.0	8.671758651733398	1.8299658298492432
1.0	42140000.0	42150000.0	7.0	8.764493942260742	1.860769510269165
1.0	42200000.0	42210000.0	8.0	9.58397102355957	2.111480236053467
1.0	42220000.0	42230000.0	4.0	10.206002235412598	2.2972605228424072
1.0	42230000.0	42240000.0	6.0	9.516042709350586	2.0875678062438965
1.0	42260000.0	42270000.0	7.0	9.611970901489258	2.117877960205078
1.0	42360000.0	42370000.0	11.0	8.877182006835938	1.8946609497070312
1.0	42370000.0	42380000.0	2.0	9.560752868652344	2.1045916080474854
1.0	42390000.0	42400000.0	9.0	9.471927642822266	2.0773682594299316
1.0	42420000.0	42430000.0	4.0	9.138483047485352	1.9773261547088623
1.0	42480000.0	42490000.0	6.0	8.905095100402832	1.904714584350586
1.0	42510000.0	42520000.0	6.0	9.381579399108887	2.0510129928588867
1.0	42540000.0	42550000.0	7.0	9.04218864440918	1.942745566368103
1.0	42580000.0	42590000.0	1.0	10.179109573364258	2.2934114933013916
1.0	42630000.0	42640000.0	2.0	8.757989883422852	1.8567785024642944
1.0	42660000.0	42670000.0	6.0	8.241704940795898	1.6926743984222412
1.0	42670000.0	42680000.0	6.0	8.207139015197754	1.6819489002227783
1.0	42750000.0	42760000.0	4.0	8.237866401672363	1.6923116445541382
1.0	42830000.0	42840000.0	13.0	9.585687637329102	2.1089186668395996
1.0	42890000.0	42900000.0	7.0	9.55529499053955	2.1020169258117676
1.0	42920000.0	42930000.0	9.0	8.258012771606445	1.6823253631591797
1.0	42930000.0	42940000.0	7.0	9.01520824432373	1.936544418334961
1.0	42960000.0	42970000.0	6.0	8.896097183227539	1.8951003551483154
1.0	43210000.0	43220000.0	4.0	8.325608253479004	1.7189620733261108
1.0	43260000.0	43270000.0	5.0	9.261239051818848	2.0088281631469727
1.0	43280000.0	43290000.0	2.0	7.826951503753662	1.5599422454833984
1.0	43290000.0	43300000.0	3.0	8.245747566223145	1.6964643001556396
1.0	43440000.0	43450000.0	1.0	8.891380310058594	1.9005181789398193
1.0	43460000.0	43470000.0	5.0	9.679816246032715	2.1372790336608887
1.0	43490000.0	43500000.0	7.0	10.099015235900879	2.261122226715088
1.0	43500000.0	43510000.0	4.0	9.465791702270508	2.077063798904419
1.0	43650000.0	43660000.0	8.0	10.399282455444336	2.353428363800049
1.0	43760000.0	43770000.0	5.0	10.769084930419922	2.4677157402038574
1.0	43850000.0	43860000.0	6.0	8.713740348815918	1.8273470401763916
1.0	43930000.0	43940000.0	3.0	9.6112642288208	2.117349147796631
1.0	43950000.0	43960000.0	8.0	9.523000717163086	2.0857646465301514
1.0	43960000.0	43970000.0	5.0	9.037551879882812	1.931372880935669
1.0	44000000.0	44010000.0	5.0	8.403362274169922	1.7419421672821045
1.0	44050000.0	44060000.0	1.0	8.655437469482422	1.8215335607528687
1.0	44130000.0	44140000.0	2.0	8.610825538635254	1.8064988851547241
1.0	44180000.0	44190000.0	4.0	8.808465957641602	1.8737976551055908
1.0	44190000.0	44200000.0	4.0	8.542421340942383	1.787675142288208
1.0	44200000.0	44210000.0	2.0	8.270968437194824	1.7020679712295532
1.0	44210000.0	44220000.0	8.0	8.625555038452148	1.8131135702133179
1.0	44270000.0	44280000.0	4.0	8.407625198364258	1.7478218078613281
1.0	44400000.0	44410000.0	9.0	8.428486824035645	1.7505213022232056
1.0	44430000.0	44440000.0	10.0	8.435595512390137	1.7242281436920166
1.0	44460000.0	44470000.0	5.0	8.890604972839355	1.8969587087631226
1.0	44510000.0	44520000.0	8.0	10.61011791229248	2.421751022338867
1.0	44640000.0	44650000.0	7.0	11.616987228393555	2.700256586074829
1.0	44660000.0	44670000.0	5.0	11.589872360229492	2.6972403526306152
1.0	44720000.0	44730000.0	8.0	8.639030456542969	1.8170753717422485
1.0	44770000.0	44780000.0	5.0	8.446722984313965	1.755746603012085
1.0	44820000.0	44830000.0	4.0	10.922866821289062	2.514385938644409
1.0	44840000.0	44850000.0	3.0	10.508255958557129	2.3889615535736084
1.0	44860000.0	44870000.0	6.0	10.262529373168945	2.3155624866485596
1.0	44920000.0	44930000.0	4.0	10.648561477661133	2.42940092086792
1.0	44930000.0	44940000.0	7.0	10.57853889465332	2.403510332107544
1.0	44990000.0	45000000.0	6.0	10.699896812438965	2.4457061290740967
1.0	45010000.0	45020000.0	4.0	9.93862247467041	2.220090389251709
1.0	45030000.0	45040000.0	9.0	10.133916854858398	2.2783801555633545
1.0	45040000.0	45050000.0	5.0	10.22685432434082	2.3087432384490967
1.0	45210000.0	45220000.0	5.0	8.89716911315918	1.8950567245483398
1.0	45360000.0	45370000.0	3.0	8.993215560913086	1.9274383783340454
1.0	45370000.0	45380000.0	0.0	9.274652481079102	2.0165934562683105
1.0	45400000.0	45410000.0	5.0	8.900167465209961	1.8989394903182983
1.0	45420000.0	45430000.0	2.0	9.120260238647461	1.96761155128479
1.0	45450000.0	45460000.0	10.0	9.832615852355957	2.1787002086639404
1.0	45460000.0	45470000.0	5.0	9.078255653381348	1.9510504007339478
1.0	45470000.0	45480000.0	4.0	9.078468322753906	1.9371116161346436
1.0	45530000.0	45540000.0	8.0	10.000728607177734	2.2324163913726807
1.0	45610000.0	45620000.0	7.0	9.006050109863281	1.9322965145111084
1.0	45760000.0	45770000.0	6.0	8.890451431274414	1.8934557437896729
1.0	45830000.0	45840000.0	7.0	9.280023574829102	2.013336181640625
1.0	45870000.0	45880000.0	4.0	9.223257064819336	2.000277042388916
1.0	46020000.0	46030000.0	2.0	8.655647277832031	1.8211567401885986
1.0	46050000.0	46060000.0	7.0	8.626957893371582	1.8074308633804321
1.0	46060000.0	46070000.0	5.0	8.270647048950195	1.7018394470214844
1.0	46160000.0	46170000.0	1.0	8.760462760925293	1.8537883758544922
1.0	46230000.0	46240000.0	8.0	9.728142738342285	2.146331310272217
1.0	46240000.0	46250000.0	7.0	10.310661315917969	2.321018934249878
1.0	46340000.0	46350000.0	4.0	8.380876541137695	1.7385225296020508
1.0	46370000.0	46380000.0	1.0	8.346975326538086	1.7258195877075195
1.0	46440000.0	46450000.0	8.0	7.805240631103516	1.559230089187622
1.0	46460000.0	46470000.0	3.0	7.9401397705078125	1.601496696472168
1.0	46510000.0	46520000.0	5.0	7.878087043762207	1.580825924873352
1.0	46560000.0	46570000.0	2.0	8.5515718460083	1.7914146184921265
1.0	46650000.0	46660000.0	5.0	8.601350784301758	1.8044755458831787
1.0	46670000.0	46680000.0	5.0	8.908547401428223	1.9064991474151611
1.0	46690000.0	46700000.0	5.0	9.99923038482666	2.233808994293213
1.0	46820000.0	46830000.0	6.0	8.623310089111328	1.8105990886688232
1.0	46910000.0	46920000.0	7.0	10.4048433303833	2.36225962638855
1.0	46930000.0	46940000.0	5.0	10.283390045166016	2.3240835666656494
1.0	47000000.0	47010000.0	10.0	9.998024940490723	2.2347683906555176
1.0	47030000.0	47040000.0	1.0	8.562994003295898	1.792766809463501
1.0	47070000.0	47080000.0	4.0	8.17954158782959	1.6727749109268188
1.0	47100000.0	47110000.0	8.0	7.9927568435668945	1.6146166324615479
1.0	47200000.0	47210000.0	8.0	9.895090103149414	2.1989059448242188
1.0	47220000.0	47230000.0	4.0	8.789408683776855	1.8687107563018799
1.0	47230000.0	47240000.0	3.0	9.761519432067871	2.154142141342163
1.0	47610000.0	47620000.0	7.0	11.098005294799805	2.5502562522888184
1.0	47710000.0	47720000.0	6.0	10.343454360961914	2.335179567337036
1.0	47730000.0	47740000.0	9.0	9.124139785766602	1.9652316570281982
1.0	47850000.0	47860000.0	5.0	10.346635818481445	2.341707944869995
1.0	47890000.0	47900000.0	5.0	11.015798568725586	2.534456729888916
1.0	47900000.0	47910000.0	14.0	10.288527488708496	2.327789068222046
1.0	47920000.0	47930000.0	6.0	12.418229103088379	2.9338126182556152
1.0	47970000.0	47980000.0	12.0	11.550329208374023	2.692840576171875
1.0	48000000.0	48010000.0	6.0	12.07984733581543	2.8400654792785645
1.0	48010000.0	48020000.0	12.0	10.851015090942383	2.493555784225464
1.0	48150000.0	48160000.0	8.0	11.644296646118164	2.7216920852661133
1.0	48180000.0	48190000.0	3.0	12.225095748901367	2.885800838470459
1.0	48200000.0	48210000.0	13.0	11.203817367553711	2.592741012573242
1.0	48210000.0	48220000.0	8.0	10.762237548828125	2.4606807231903076
1.0	48370000.0	48380000.0	8.0	11.063422203063965	2.55908465385437
1.0	48390000.0	48400000.0	7.0	10.753664016723633	2.46966814994812
1.0	48440000.0	48450000.0	11.0	11.059999465942383	2.556875228881836
1.0	48480000.0	48490000.0	4.0	11.400111198425293	2.654592514038086
1.0	48490000.0	48500000.0	10.0	11.53974723815918	2.6943650245666504
1.0	48530000.0	48540000.0	12.0	10.831544876098633	2.488346815109253
1.0	48590000.0	48600000.0	7.0	11.78215217590332	2.75791597366333
1.0	48750000.0	48760000.0	9.0	11.083096504211426	2.562110662460327
1.0	48760000.0	48770000.0	8.0	10.699068069458008	2.4437968730926514
1.0	48870000.0	48880000.0	13.0	11.339722633361816	2.6345880031585693
1.0	49070000.0	49080000.0	18.0	12.706729888916016	3.0166192054748535
1.0	49080000.0	49090000.0	5.0	12.853998184204102	3.054792642593384
1.0	49140000.0	49150000.0	9.0	11.398193359375	2.6521553993225098
1.0	49170000.0	49180000.0	9.0	12.195199012756348	2.8725414276123047
1.0	49230000.0	49240000.0	8.0	11.854992866516113	2.7783918380737305
1.0	49280000.0	49290000.0	9.0	12.822949409484863	3.0485706329345703
1.0	49290000.0	49300000.0	12.0	13.50892448425293	3.2296035289764404
1.0	49310000.0	49320000.0	22.0	13.44628620147705	3.214384078979492
1.0	49350000.0	49360000.0	10.0	15.5295991897583	3.7111563682556152
1.0	49480000.0	49490000.0	14.0	16.432769775390625	3.9081902503967285
1.0	49510000.0	49520000.0	24.0	16.360584259033203	3.890275478363037
1.0	49540000.0	49550000.0	18.0	17.114879608154297	4.037408351898193
1.0	49630000.0	49640000.0	9.0	16.159954071044922	3.849513530731201
1.0	49650000.0	49660000.0	19.0	16.509275436401367	3.9226715564727783
1.0	49810000.0	49820000.0	22.0	17.964893341064453	4.196785926818848
1.0	49850000.0	49860000.0	17.0	17.536672592163086	4.1214189529418945
1.0	49870000.0	49880000.0	15.0	18.427440643310547	4.277501106262207
1.0	49920000.0	49930000.0	14.0	18.600650787353516	4.308149814605713
1.0	49940000.0	49950000.0	23.0	18.792591094970703	4.339417457580566
1.0	50000000.0	50010000.0	15.0	21.235124588012695	4.67702579498291
1.0	50070000.0	50080000.0	28.0	20.335670471191406	4.565598487854004
1.0	50100000.0	50110000.0	16.0	21.29424476623535	4.684074401855469
1.0	50270000.0	50280000.0	16.0	17.92716407775879	4.192537307739258
1.0	50300000.0	50310000.0	15.0	19.640398025512695	4.467541694641113
1.0	50330000.0	50340000.0	17.0	16.715574264526367	3.963892698287964
1.0	50390000.0	50400000.0	9.0	16.943708419799805	4.010679721832275
1.0	50430000.0	50440000.0	12.0	15.377363204956055	3.677624225616455
1.0	50510000.0	50520000.0	14.0	14.452799797058105	3.462961196899414
1.0	50530000.0	50540000.0	10.0	15.46061897277832	3.695631742477417
1.0	50550000.0	50560000.0	7.0	14.979776382446289	3.584571123123169
1.0	50590000.0	50600000.0	11.0	14.613410949707031	3.503141403198242
1.0	50700000.0	50710000.0	14.0	16.178485870361328	3.845184326171875
1.0	50740000.0	50750000.0	18.0	15.943582534790039	3.8008532524108887
1.0	50760000.0	50770000.0	10.0	16.378610610961914	3.888928174972534
1.0	50780000.0	50790000.0	17.0	17.39073371887207	4.088038444519043
1.0	50800000.0	50810000.0	11.0	15.375083923339844	3.6737308502197266
1.0	50810000.0	50820000.0	12.0	14.75001049041748	3.524487257003784
1.0	50920000.0	50930000.0	4.0	9.172657012939453	1.9733511209487915
1.0	50940000.0	50950000.0	3.0	8.837675094604492	1.877811074256897
1.0	50980000.0	50990000.0	2.0	8.684757232666016	1.8305635452270508
1.0	50990000.0	51000000.0	3.0	8.566680908203125	1.7944629192352295
1.0	51300000.0	51310000.0	5.0	9.208898544311523	1.9939024448394775
1.0	51340000.0	51350000.0	6.0	9.155332565307617	1.9801042079925537
1.0	51400000.0	51410000.0	5.0	8.77619457244873	1.8584396839141846
1.0	51430000.0	51440000.0	11.0	9.277088165283203	1.9931728839874268
1.0	51440000.0	51450000.0	4.0	9.156243324279785	1.9714183807373047
1.0	51490000.0	51500000.0	11.0	11.272000312805176	2.607509136199951
1.0	51540000.0	51550000.0	3.0	11.524612426757812	2.6875507831573486
1.0	51570000.0	51580000.0	11.0	12.007619857788086	2.8225462436676025
1.0	51600000.0	51610000.0	8.0	12.158735275268555	2.8614614009857178
1.0	51640000.0	51650000.0	9.0	11.392446517944336	2.642566204071045
1.0	51650000.0	51660000.0	13.0	10.705111503601074	2.4407687187194824
1.0	51700000.0	51710000.0	5.0	8.605537414550781	1.7772232294082642
1.0	51760000.0	51770000.0	7.0	9.43244743347168	2.065657138824463
1.0	51770000.0	51780000.0	3.0	8.692728042602539	1.8328441381454468
1.0	51890000.0	51900000.0	11.0	8.47473430633545	1.7650296688079834
1.0	51920000.0	51930000.0	5.0	8.562005996704102	1.7924562692642212
1.0	52030000.0	52040000.0	7.0	8.847601890563965	1.8865677118301392
1.0	52050000.0	52060000.0	6.0	10.076604843139648	2.25398850440979
1.0	52090000.0	52100000.0	6.0	8.358022689819336	1.7297866344451904
1.0	52120000.0	52130000.0	4.0	8.487825393676758	1.7702325582504272
1.0	52170000.0	52180000.0	5.0	8.493913650512695	1.7715797424316406
1.0	52200000.0	52210000.0	8.0	8.114583015441895	1.6541411876678467
1.0	52240000.0	52250000.0	10.0	7.880568027496338	1.5805332660675049
1.0	52250000.0	52260000.0	7.0	8.027334213256836	1.6248172521591187
1.0	52270000.0	52280000.0	6.0	8.338326454162598	1.7227630615234375
1.0	52340000.0	52350000.0	4.0	10.916351318359375	2.4768404960632324
1.0	52460000.0	52470000.0	8.0	9.889127731323242	2.197072982788086
1.0	52600000.0	52610000.0	5.0	9.960243225097656	2.2097132205963135
1.0	52610000.0	52620000.0	6.0	9.196683883666992	1.9903042316436768
1.0	52790000.0	52800000.0	5.0	9.255064010620117	2.006932497024536
1.0	52800000.0	52810000.0	7.0	8.563506126403809	1.7926610708236694
1.0	52830000.0	52840000.0	10.0	7.9612016677856445	1.5976979732513428
1.0	52900000.0	52910000.0	7.0	8.745615005493164	1.849277138710022
1.0	53050000.0	53060000.0	3.0	10.463665008544922	2.375309467315674
1.0	53090000.0	53100000.0	7.0	9.19751262664795	1.9862773418426514
1.0	53110000.0	53120000.0	4.0	9.585973739624023	2.109785556793213
1.0	53150000.0	53160000.0	4.0	8.392230987548828	1.739365816116333
1.0	53200000.0	53210000.0	2.0	8.476555824279785	1.7662394046783447
1.0	53290000.0	53300000.0	3.0	9.287542343139648	2.022223472595215
1.0	53490000.0	53500000.0	5.0	8.822842597961426	1.8730474710464478
1.0	53530000.0	53540000.0	9.0	10.303994178771973	2.3312201499938965
1.0	53550000.0	53560000.0	8.0	10.124094009399414	2.273496150970459
1.0	53570000.0	53580000.0	7.0	9.769442558288574	2.1667182445526123
1.0	53590000.0	53600000.0	3.0	10.378132820129395	2.346153736114502
1.0	53670000.0	53680000.0	1.0	8.467576026916504	1.7623398303985596
1.0	53740000.0	53750000.0	6.0	8.371173858642578	1.732138991355896
1.0	53860000.0	53870000.0	7.0	11.863601684570312	2.7801079750061035
1.0	54010000.0	54020000.0	6.0	11.747848510742188	2.7503468990325928
1.0	54030000.0	54040000.0	8.0	10.882915496826172	2.498716354370117
1.0	54070000.0	54080000.0	10.0	11.789454460144043	2.7606234550476074
1.0	54100000.0	54110000.0	2.0	11.318375587463379	2.629357099533081
1.0	54160000.0	54170000.0	15.0	10.263959884643555	2.31466007232666
1.0	54240000.0	54250000.0	4.0	8.786879539489746	1.8610279560089111
1.0	54300000.0	54310000.0	8.0	10.30099868774414	2.302978515625
1.0	54520000.0	54530000.0	4.0	8.73961353302002	1.8469715118408203
1.0	54680000.0	54690000.0	5.0	8.853151321411133	1.8822946548461914
1.0	54710000.0	54720000.0	9.0	8.766328811645508	1.8566360473632812
1.0	54720000.0	54730000.0	4.0	8.66002082824707	1.8228718042373657
1.0	54810000.0	54820000.0	9.0	8.935409545898438	1.9107463359832764
1.0	54830000.0	54840000.0	4.0	8.754054069519043	1.8519741296768188
1.0	54840000.0	54850000.0	5.0	9.006099700927734	1.9329229593276978
1.0	54940000.0	54950000.0	7.0	10.06863784790039	2.2613539695739746
1.0	54950000.0	54960000.0	8.0	9.800267219543457	2.166888475418091
1.0	55070000.0	55080000.0	6.0	9.231943130493164	2.004660129547119
1.0	55150000.0	55160000.0	7.0	9.637179374694824	2.126981019973755
1.0	55240000.0	55250000.0	6.0	8.608479499816895	1.8087103366851807
1.0	55310000.0	55320000.0	5.0	8.657613754272461	1.8210550546646118
1.0	55320000.0	55330000.0	1.0	8.494730949401855	1.769951581954956
1.0	55340000.0	55350000.0	8.0	8.68665885925293	1.829559087753296
1.0	55400000.0	55410000.0	4.0	9.952875137329102	2.2223587036132812
1.0	55440000.0	55450000.0	2.0	9.563566207885742	2.1064913272857666
1.0	55450000.0	55460000.0	1.0	9.702322006225586	2.1434473991394043
1.0	55540000.0	55550000.0	3.0	7.818526268005371	1.560752034187317
1.0	55620000.0	55630000.0	6.0	8.113336563110352	1.652235984802246
1.0	55640000.0	55650000.0	3.0	8.519083976745605	1.7788755893707275
1.0	55720000.0	55730000.0	7.0	10.640750885009766	2.4326024055480957
1.0	55730000.0	55740000.0	8.0	11.01721477508545	2.539137601852417
1.0	55830000.0	55840000.0	10.0	11.11296272277832	2.5656678676605225
1.0	55910000.0	55920000.0	3.0	11.47089958190918	2.6695611476898193
1.0	55980000.0	55990000.0	9.0	11.399866104125977	2.654012441635132
1.0	56010000.0	56020000.0	12.0	11.855215072631836	2.7775893211364746
1.0	56090000.0	56100000.0	9.0	12.14533519744873	2.8641576766967773
1.0	56100000.0	56110000.0	12.0	11.600275993347168	2.7101049423217773
1.0	56140000.0	56150000.0	10.0	13.022494316101074	3.1045539379119873
1.0	56170000.0	56180000.0	8.0	13.083242416381836	3.1161696910858154
1.0	56280000.0	56290000.0	12.0	12.740708351135254	3.027453899383545
1.0	56300000.0	56310000.0	6.0	13.086668014526367	3.118887424468994
1.0	56400000.0	56410000.0	9.0	11.466310501098633	2.6667938232421875
1.0	56440000.0	56450000.0	13.0	11.512518882751465	2.687338352203369
1.0	56450000.0	56460000.0	5.0	11.76024055480957	2.7589097023010254
1.0	56460000.0	56470000.0	9.0	11.950932502746582	2.802795886993408
1.0	56480000.0	56490000.0	12.0	11.45258903503418	2.6631102561950684
1.0	56500000.0	56510000.0	4.0	11.767127990722656	2.748647928237915
1.0	56510000.0	56520000.0	7.0	11.470369338989258	2.673569440841675
1.0	56560000.0	56570000.0	8.0	11.999368667602539	2.819542646408081
1.0	56580000.0	56590000.0	6.0	12.177961349487305	2.8648533821105957
1.0	56600000.0	56610000.0	8.0	11.139424324035645	2.579270839691162
1.0	56740000.0	56750000.0	6.0	10.623956680297852	2.426633358001709
1.0	56770000.0	56780000.0	16.0	10.442083358764648	2.367946147918701
1.0	56810000.0	56820000.0	3.0	11.007600784301758	2.534080982208252
1.0	56850000.0	56860000.0	7.0	10.209397315979004	2.3000221252441406
1.0	56860000.0	56870000.0	6.0	10.487061500549316	2.379312515258789
1.0	56950000.0	56960000.0	7.0	9.447701454162598	2.0665876865386963
1.0	57060000.0	57070000.0	13.0	11.498555183410645	2.668269634246826
1.0	57100000.0	57110000.0	11.0	11.068446159362793	2.5511515140533447
1.0	57110000.0	57120000.0	6.0	11.161993980407715	2.589475631713867
1.0	57150000.0	57160000.0	6.0	11.132486343383789	2.5756545066833496
1.0	57240000.0	57250000.0	8.0	11.84692096710205	2.7771639823913574
1.0	57370000.0	57380000.0	12.0	14.088479995727539	3.3721702098846436
1.0	57380000.0	57390000.0	15.0	14.831937789916992	3.5529415607452393
1.0	57580000.0	57590000.0	9.0	13.784625053405762	3.299889326095581
1.0	57650000.0	57660000.0	10.0	14.450421333312988	3.4625351428985596
1.0	57690000.0	57700000.0	14.0	14.248392105102539	3.416173219680786
1.0	57710000.0	57720000.0	9.0	14.607994079589844	3.501643657684326
1.0	57750000.0	57760000.0	16.0	13.934694290161133	3.339850902557373
1.0	57780000.0	57790000.0	8.0	14.755457878112793	3.5347671508789062
1.0	57990000.0	58000000.0	14.0	13.846059799194336	3.3121771812438965
1.0	58040000.0	58050000.0	7.0	14.106180191040039	3.3765602111816406
1.0	58100000.0	58110000.0	13.0	13.115010261535645	3.121778964996338
1.0	58120000.0	58130000.0	7.0	13.722846984863281	3.2754313945770264
1.0	58210000.0	58220000.0	7.0	12.411439895629883	2.9342167377471924
1.0	58260000.0	58270000.0	8.0	12.312994003295898	2.9064667224884033
1.0	58370000.0	58380000.0	8.0	12.012006759643555	2.8193323612213135
1.0	58400000.0	58410000.0	11.0	13.396451950073242	3.195643186569214
1.0	58470000.0	58480000.0	5.0	12.920361518859863	3.071932315826416
1.0	58530000.0	58540000.0	12.0	11.674155235290527	2.727921962738037
1.0	58540000.0	58550000.0	5.0	11.587648391723633	2.7051029205322266
1.0	58620000.0	58630000.0	6.0	10.629762649536133	2.4241321086883545
1.0	58650000.0	58660000.0	4.0	11.192683219909668	2.5879650115966797
1.0	58710000.0	58720000.0	16.0	11.655369758605957	2.7284181118011475
1.0	58720000.0	58730000.0	9.0	11.840680122375488	2.7803165912628174
1.0	58910000.0	58920000.0	17.0	9.714445114135742	2.1503140926361084
1.0	58930000.0	58940000.0	4.0	9.647422790527344	2.1291403770446777
1.0	58940000.0	58950000.0	4.0	9.180262565612793	1.9043786525726318
1.0	58970000.0	58980000.0	4.0	8.691690444946289	1.8316059112548828
1.0	59090000.0	59100000.0	15.0	8.844194412231445	1.8755216598510742
1.0	59110000.0	59120000.0	6.0	8.220483779907227	1.6861807107925415
1.0	59170000.0	59180000.0	3.0	9.135762214660645	1.9695243835449219
1.0	59300000.0	59310000.0	4.0	9.050944328308105	1.9432376623153687
1.0	59400000.0	59410000.0	6.0	9.525928497314453	2.0802321434020996
1.0	59440000.0	59450000.0	4.0	9.485615730285645	2.0781807899475098
1.0	59580000.0	59590000.0	8.0	8.875157356262207	1.8918253183364868
1.0	59620000.0	59630000.0	5.0	9.514444351196289	2.0879082679748535
1.0	59780000.0	59790000.0	7.0	8.495208740234375	1.7762960195541382
1.0	59800000.0	59810000.0	7.0	8.617218017578125	1.8083107471466064
1.0	59850000.0	59860000.0	4.0	8.877177238464355	1.893237829208374
1.0	59900000.0	59910000.0	8.0	8.843912124633789	1.8847835063934326
1.0	60010000.0	60020000.0	9.0	9.747248649597168	2.1632893085479736
1.0	60040000.0	60050000.0	9.0	9.341137886047363	2.038429021835327
1.0	60060000.0	60070000.0	4.0	8.851924896240234	1.8842579126358032
1.0	60070000.0	60080000.0	6.0	8.852117538452148	1.8819396495819092
1.0	60130000.0	60140000.0	6.0	8.529489517211914	1.779160737991333
1.0	60180000.0	60190000.0	7.0	8.63340950012207	1.817845106124878
1.0	60250000.0	60260000.0	5.0	9.170694351196289	1.980316162109375
1.0	60330000.0	60340000.0	6.0	8.662604331970215	1.8232383728027344
1.0	60340000.0	60350000.0	1.0	9.481646537780762	2.0759072303771973
1.0	60360000.0	60370000.0	7.0	9.283106803894043	2.0112621784210205
1.0	60370000.0	60380000.0	9.0	9.420539855957031	2.061720371246338
1.0	60390000.0	60400000.0	1.0	10.300760269165039	2.3293464183807373
1.0	60540000.0	60550000.0	5.0	13.677996635437012	3.2713465690612793
1.0	60560000.0	60570000.0	11.0	13.128274917602539	3.133840560913086
1.0	60580000.0	60590000.0	14.0	13.638315200805664	3.2600860595703125
1.0	60610000.0	60620000.0	18.0	12.883639335632324	3.066851854324341
1.0	60630000.0	60640000.0	10.0	13.297839164733887	3.176389694213867
1.0	60660000.0	60670000.0	13.0	13.328596115112305	3.1853530406951904
1.0	60740000.0	60750000.0	7.0	11.268444061279297	2.6067686080932617
1.0	60810000.0	60820000.0	8.0	13.07262897491455	3.1185812950134277
1.0	60870000.0	60880000.0	7.0	14.176244735717773	3.3975510597229004
1.0	60890000.0	60900000.0	17.0	13.737558364868164	3.286411762237549
1.0	60910000.0	60920000.0	13.0	13.471162796020508	3.2159781455993652
1.0	61000000.0	61010000.0	8.0	13.059667587280273	3.1067721843719482
1.0	61010000.0	61020000.0	6.0	11.969756126403809	2.812993288040161
1.0	61070000.0	61080000.0	10.0	11.634557723999023	2.7206783294677734
1.0	61100000.0	61110000.0	5.0	9.632790565490723	2.1150155067443848
1.0	61140000.0	61150000.0	11.0	12.348960876464844	2.919430732727051
1.0	61150000.0	61160000.0	9.0	12.74411392211914	3.0233983993530273
1.0	61210000.0	61220000.0	20.0	12.080986022949219	2.841219425201416
1.0	61320000.0	61330000.0	11.0	11.346879959106445	2.6375133991241455
1.0	61350000.0	61360000.0	3.0	11.579384803771973	2.7018847465515137
1.0	61380000.0	61390000.0	6.0	10.885278701782227	2.5003161430358887
1.0	61390000.0	61400000.0	4.0	11.055228233337402	2.54670786857605
1.0	61430000.0	61440000.0	3.0	10.476564407348633	2.3760781288146973
1.0	61490000.0	61500000.0	12.0	9.547883987426758	2.090075969696045
1.0	61580000.0	61590000.0	2.0	8.647706985473633	1.8212950229644775
1.0	61620000.0	61630000.0	8.0	8.428852081298828	1.7546218633651733
1.0	61640000.0	61650000.0	8.0	8.894014358520508	1.8979698419570923
1.0	61670000.0	61680000.0	4.0	9.085878372192383	1.9603664875030518
1.0	61690000.0	61700000.0	9.0	8.56853199005127	1.800257682800293
1.0	61740000.0	61750000.0	9.0	8.682706832885742	1.8331226110458374
1.0	61770000.0	61780000.0	4.0	9.115789413452148	1.9615964889526367
1.0	61790000.0	61800000.0	2.0	8.880571365356445	1.8880608081817627
1.0	61800000.0	61810000.0	10.0	8.58927059173584	1.8070863485336304
1.0	61810000.0	61820000.0	6.0	8.555574417114258	1.7922534942626953
1.0	61930000.0	61940000.0	5.0	9.699213981628418	2.141117811203003
1.0	62000000.0	62010000.0	7.0	9.696036338806152	2.1384124755859375
1.0	62020000.0	62030000.0	8.0	9.600706100463867	2.109013080596924
1.0	62080000.0	62090000.0	7.0	9.510703086853027	2.089778184890747
1.0	62210000.0	62220000.0	5.0	8.676504135131836	1.828831434249878
1.0	62220000.0	62230000.0	3.0	8.535460472106934	1.7839406728744507
1.0	62230000.0	62240000.0	5.0	8.427531242370605	1.7507240772247314
1.0	62280000.0	62290000.0	6.0	8.25439739227295	1.6960127353668213
1.0	62360000.0	62370000.0	2.0	8.54111385345459	1.7864110469818115
1.0	62370000.0	62380000.0	1.0	8.548235893249512	1.7887248992919922
1.0	62380000.0	62390000.0	5.0	8.491240501403809	1.7731462717056274
1.0	62390000.0	62400000.0	9.0	8.276753425598145	1.7045605182647705
1.0	62400000.0	62410000.0	10.0	8.638785362243652	1.8173491954803467
1.0	62430000.0	62440000.0	10.0	8.833904266357422	1.876824975013733
1.0	62470000.0	62480000.0	6.0	9.38499641418457	2.0504047870635986
1.0	62720000.0	62730000.0	9.0	10.112332344055176	2.2720651626586914
1.0	62730000.0	62740000.0	8.0	10.004008293151855	2.2403042316436768
1.0	62760000.0	62770000.0	6.0	9.751280784606934	2.1666526794433594
1.0	62870000.0	62880000.0	12.0	10.157373428344727	2.2842607498168945
1.0	63000000.0	63010000.0	3.0	8.778532028198242	1.8589344024658203
1.0	63010000.0	63020000.0	11.0	9.019028663635254	1.9371401071548462
1.0	63090000.0	63100000.0	5.0	8.79181957244873	1.86287522315979
1.0	63170000.0	63180000.0	5.0	9.676400184631348	2.1331422328948975
1.0	63180000.0	63190000.0	12.0	9.893787384033203	2.2043609619140625
1.0	63200000.0	63210000.0	5.0	9.937395095825195	2.215961456298828
1.0	63210000.0	63220000.0	5.0	10.151144981384277	2.281708240509033
1.0	63230000.0	63240000.0	5.0	10.255916595458984	2.3091416358947754
1.0	63320000.0	63330000.0	6.0	9.950883865356445	2.22149395942688
1.0	63330000.0	63340000.0	4.0	11.603107452392578	2.7101821899414062
1.0	63400000.0	63410000.0	9.0	13.217636108398438	3.144791841506958
1.0	63410000.0	63420000.0	13.0	13.027841567993164	3.099888563156128
1.0	63610000.0	63620000.0	11.0	14.576263427734375	3.4858779907226562
1.0	63640000.0	63650000.0	11.0	14.718557357788086	3.522294521331787
1.0	63700000.0	63710000.0	13.0	12.316194534301758	2.9019935131073
1.0	63740000.0	63750000.0	17.0	13.295389175415039	3.170867443084717
1.0	63810000.0	63820000.0	10.0	12.390494346618652	2.926522970199585
1.0	63830000.0	63840000.0	12.0	10.446918487548828	2.3534297943115234
1.0	63840000.0	63850000.0	2.0	10.122549057006836	2.267928123474121
1.0	64070000.0	64080000.0	7.0	8.89262580871582	1.8978612422943115
1.0	64090000.0	64100000.0	3.0	8.690187454223633	1.8312911987304688
1.0	64100000.0	64110000.0	6.0	8.615218162536621	1.807053804397583
1.0	64240000.0	64250000.0	2.0	9.123385429382324	1.961655855178833
1.0	64340000.0	64350000.0	10.0	10.098698616027832	2.27251935005188
1.0	64370000.0	64380000.0	6.0	10.952491760253906	2.523455858230591
1.0	64380000.0	64390000.0	7.0	10.376272201538086	2.3529648780822754
1.0	64440000.0	64450000.0	15.0	10.225259780883789	2.3051700592041016
1.0	64630000.0	64640000.0	6.0	9.553853034973145	2.099947452545166
1.0	64660000.0	64670000.0	6.0	9.171089172363281	1.9830032587051392
1.0	64670000.0	64680000.0	6.0	10.219511985778809	2.3016703128814697
1.0	64720000.0	64730000.0	7.0	9.674698829650879	2.1335246562957764
1.0	64800000.0	64810000.0	9.0	10.663145065307617	2.430539846420288
1.0	64840000.0	64850000.0	13.0	10.576203346252441	2.4078640937805176
1.0	64860000.0	64870000.0	10.0	10.85909366607666	2.487698793411255
1.0	64890000.0	64900000.0	9.0	10.303674697875977	2.3261525630950928
1.0	64940000.0	64950000.0	4.0	8.966856002807617	1.9196497201919556
1.0	64970000.0	64980000.0	6.0	8.737242698669434	1.8541263341903687
1.0	65070000.0	65080000.0	2.0	8.859192848205566	1.8883256912231445
1.0	65140000.0	65150000.0	5.0	8.094213485717773	1.6464481353759766
1.0	65150000.0	65160000.0	3.0	8.355243682861328	1.7277839183807373
1.0	65190000.0	65200000.0	5.0	9.484354972839355	2.0622167587280273
1.0	65220000.0	65230000.0	5.0	8.654031753540039	1.8268585205078125
1.0	65240000.0	65250000.0	5.0	8.500075340270996	1.7735927104949951
1.0	65270000.0	65280000.0	7.0	8.367756843566895	1.7329225540161133
1.0	65380000.0	65390000.0	7.0	8.411515235900879	1.7462694644927979
1.0	65390000.0	65400000.0	3.0	8.595429420471191	1.8028110265731812
1.0	65450000.0	65460000.0	6.0	8.78720760345459	1.8660447597503662
1.0	65500000.0	65510000.0	6.0	9.310643196105957	2.026602029800415
1.0	65510000.0	65520000.0	3.0	9.21368408203125	1.9964942932128906
1.0	65550000.0	65560000.0	6.0	10.81351089477539	2.477827787399292
1.0	65700000.0	65710000.0	6.0	10.79527473449707	2.4732985496520996
1.0	65980000.0	65990000.0	5.0	11.904060363769531	2.788531541824341
1.0	66060000.0	66070000.0	11.0	11.741617202758789	2.7524573802948
1.0	66150000.0	66160000.0	5.0	13.540014266967773	3.2329559326171875
1.0	66190000.0	66200000.0	13.0	14.391845703125	3.4484639167785645
1.0	66310000.0	66320000.0	15.0	15.96709156036377	3.8071300983428955
1.0	66380000.0	66390000.0	17.0	16.56483268737793	3.932419538497925
1.0	66410000.0	66420000.0	16.0	16.168834686279297	3.845003604888916
1.0	66430000.0	66440000.0	13.0	16.982709884643555	4.013658046722412
1.0	66480000.0	66490000.0	10.0	15.996912956237793	3.81018328666687
1.0	66490000.0	66500000.0	12.0	17.202392578125	4.060275077819824
1.0	66560000.0	66570000.0	12.0	15.777114868164062	3.763267993927002
1.0	66710000.0	66720000.0	7.0	12.113009452819824	2.8521087169647217
1.0	66780000.0	66790000.0	13.0	12.113171577453613	2.857534408569336
1.0	66910000.0	66920000.0	13.0	12.709256172180176	3.016835927963257
1.0	67030000.0	67040000.0	8.0	12.348215103149414	2.920973300933838
1.0	67040000.0	67050000.0	8.0	12.448211669921875	2.945775270462036
1.0	67110000.0	67120000.0	7.0	13.036355972290039	3.104069948196411
1.0	67120000.0	67130000.0	12.0	13.033926010131836	3.1028144359588623
1.0	67190000.0	67200000.0	12.0	11.571911811828613	2.7026689052581787
1.0	67210000.0	67220000.0	6.0	12.71188735961914	3.0176260471343994
1.0	67230000.0	67240000.0	6.0	12.962557792663574	3.0778985023498535
1.0	67260000.0	67270000.0	10.0	12.188796043395996	2.868086338043213
1.0	67270000.0	67280000.0	7.0	11.705672264099121	2.737713575363159
1.0	67340000.0	67350000.0	5.0	11.157953262329102	2.5772740840911865
1.0	67350000.0	67360000.0	10.0	10.490514755249023	2.388115644454956
1.0	67380000.0	67390000.0	6.0	10.054939270019531	2.2499091625213623
1.0	67440000.0	67450000.0	1.0	8.696040153503418	1.8323547840118408
1.0	67460000.0	67470000.0	5.0	8.773863792419434	1.8559863567352295
1.0	67520000.0	67530000.0	7.0	9.78122615814209	2.1722311973571777
1.0	67580000.0	67590000.0	11.0	12.306081771850586	2.9012391567230225
1.0	67610000.0	67620000.0	13.0	11.230367660522461	2.5964274406433105
1.0	67750000.0	67760000.0	12.0	11.772605895996094	2.7441039085388184
1.0	67830000.0	67840000.0	2.0	10.777299880981445	2.462825298309326
1.0	67880000.0	67890000.0	4.0	8.824274063110352	1.8727487325668335
1.0	67930000.0	67940000.0	12.0	10.146650314331055	2.280569553375244
1.0	67970000.0	67980000.0	6.0	11.648795127868652	2.707528591156006
1.0	68030000.0	68040000.0	8.0	9.852423667907715	2.1858890056610107
1.0	68100000.0	68110000.0	7.0	9.828544616699219	2.1877129077911377
1.0	68140000.0	68150000.0	6.0	9.170392990112305	1.9841254949569702
1.0	68180000.0	68190000.0	8.0	8.537839889526367	1.784984827041626
1.0	68220000.0	68230000.0	1.0	8.794388771057129	1.8608754873275757
1.0	68250000.0	68260000.0	1.0	9.23050594329834	2.0029995441436768
1.0	68280000.0	68290000.0	5.0	9.06541919708252	1.9475494623184204
1.0	68360000.0	68370000.0	7.0	11.357329368591309	2.6323585510253906
1.0	68390000.0	68400000.0	2.0	11.178671836853027	2.586815357208252
1.0	68410000.0	68420000.0	9.0	10.915109634399414	2.512145519256592
1.0	68470000.0	68480000.0	9.0	10.533323287963867	2.3913910388946533
1.0	68480000.0	68490000.0	4.0	10.62879753112793	2.423637866973877
1.0	68520000.0	68530000.0	6.0	11.437882423400879	2.6628544330596924
1.0	68600000.0	68610000.0	3.0	8.809152603149414	1.8688461780548096
1.0	68620000.0	68630000.0	5.0	9.038097381591797	1.9413341283798218
1.0	68630000.0	68640000.0	3.0	9.044622421264648	1.9432411193847656
1.0	68650000.0	68660000.0	4.0	9.605587005615234	2.1120858192443848
1.0	68800000.0	68810000.0	2.0	12.660651206970215	3.0035152435302734
1.0	68810000.0	68820000.0	9.0	12.326112747192383	2.915245532989502
1.0	68880000.0	68890000.0	8.0	12.74223518371582	3.0233237743377686
1.0	68900000.0	68910000.0	9.0	12.498828887939453	2.963092803955078
1.0	69150000.0	69160000.0	12.0	13.775967597961426	3.2921595573425293
1.0	69180000.0	69190000.0	15.0	14.525243759155273	3.47467303276062
1.0	69220000.0	69230000.0	10.0	14.96741008758545	3.5780677795410156
1.0	69240000.0	69250000.0	9.0	14.491503715515137	3.4730758666992188
1.0	69280000.0	69290000.0	9.0	15.607580184936523	3.7253570556640625
1.0	69290000.0	69300000.0	11.0	15.023260116577148	3.597153902053833
1.0	69310000.0	69320000.0	9.0	15.53303337097168	3.714460849761963
1.0	69330000.0	69340000.0	18.0	15.648284912109375	3.733583927154541
1.0	69370000.0	69380000.0	17.0	15.417291641235352	3.683668613433838
1.0	69380000.0	69390000.0	13.0	15.680929183959961	3.73966908454895
1.0	69400000.0	69410000.0	15.0	16.86931037902832	3.9934563636779785
1.0	69410000.0	69420000.0	12.0	17.474170684814453	4.110776901245117
1.0	69520000.0	69530000.0	16.0	15.513653755187988	3.707350969314575
1.0	69600000.0	69610000.0	15.0	16.622379302978516	3.9447453022003174
1.0	69630000.0	69640000.0	14.0	17.178571701049805	4.0520758628845215
1.0	69650000.0	69660000.0	15.0	16.964872360229492	4.009049415588379
1.0	69690000.0	69700000.0	10.0	18.75471305847168	4.333524227142334
1.0	69790000.0	69800000.0	18.0	20.914417266845703	4.638797283172607
1.0	69800000.0	69810000.0	20.0	20.4226131439209	4.575582504272461
1.0	69810000.0	69820000.0	17.0	20.065765380859375	4.528688907623291
1.0	69840000.0	69850000.0	17.0	19.318737030029297	4.418696403503418
1.0	69870000.0	69880000.0	18.0	19.2083683013916	4.40532922744751
1.0	69890000.0	69900000.0	12.0	17.75132942199707	4.158656120300293
1.0	69900000.0	69910000.0	13.0	18.872539520263672	4.352302551269531
1.0	69950000.0	69960000.0	10.0	16.664960861206055	3.9460244178771973
1.0	69970000.0	69980000.0	22.0	16.24700927734375	3.866710662841797
1.0	70010000.0	70020000.0	19.0	17.236377716064453	4.0686492919921875
1.0	70110000.0	70120000.0	14.0	17.687694549560547	4.148838043212891
1.0	70170000.0	70180000.0	12.0	18.79733657836914	4.341322422027588
1.0	70230000.0	70240000.0	18.0	19.822866439819336	4.493768215179443
1.0	70290000.0	70300000.0	18.0	19.263790130615234	4.410719871520996
1.0	70320000.0	70330000.0	17.0	17.93512535095215	4.18377161026001
1.0	70390000.0	70400000.0	15.0	17.845172882080078	4.169460296630859
1.0	70460000.0	70470000.0	15.0	17.78497314453125	4.157359600067139
1.0	70510000.0	70520000.0	10.0	19.83384895324707	4.496943950653076
1.0	70540000.0	70550000.0	17.0	18.338573455810547	4.267727851867676
1.0	70600000.0	70610000.0	8.0	11.5206937789917	2.6743226051330566
1.0	70620000.0	70630000.0	3.0	10.892333984375	2.493044376373291
1.0	70870000.0	70880000.0	9.0	13.880864143371582	3.1659038066864014
1.0	70920000.0	70930000.0	7.0	14.785433769226074	3.540107250213623
1.0	70930000.0	70940000.0	17.0	14.859807014465332	3.5540401935577393
1.0	70940000.0	70950000.0	11.0	15.338068008422852	3.664689302444458
1.0	70950000.0	70960000.0	11.0	14.942710876464844	3.572704315185547
1.0	71040000.0	71050000.0	19.0	18.818012237548828	4.339879512786865
1.0	71150000.0	71160000.0	23.0	21.611190795898438	4.719943046569824
1.0	71210000.0	71220000.0	22.0	24.146133422851562	4.9481706619262695
1.0	71240000.0	71250000.0	26.0	23.96055793762207	4.938894748687744
1.0	71290000.0	71300000.0	21.0	25.094928741455078	5.012351036071777
1.0	71350000.0	71360000.0	16.0	23.11972999572754	4.86922550201416
1.0	71380000.0	71390000.0	14.0	23.61252212524414	4.908093452453613
1.0	71410000.0	71420000.0	27.0	22.197019577026367	4.781668186187744
1.0	71460000.0	71470000.0	26.0	20.667129516601562	4.608456611633301
1.0	71480000.0	71490000.0	15.0	19.553911209106445	4.455926895141602
1.0	71490000.0	71500000.0	12.0	20.132862091064453	4.538704872131348
1.0	71700000.0	71710000.0	9.0	17.031665802001953	4.0253801345825195
1.0	71750000.0	71760000.0	14.0	17.65073013305664	4.139242649078369
1.0	71810000.0	71820000.0	16.0	18.24249267578125	4.245849132537842
1.0	71840000.0	71850000.0	16.0	19.695276260375977	4.476990699768066
1.0	71890000.0	71900000.0	20.0	18.333202362060547	4.260553359985352
1.0	72010000.0	72020000.0	17.0	18.256988525390625	4.247209072113037
1.0	72060000.0	72070000.0	16.0	18.850778579711914	4.349964618682861
1.0	72070000.0	72080000.0	17.0	19.14980125427246	4.395817756652832
1.0	72140000.0	72150000.0	16.0	19.576610565185547	4.459092140197754
1.0	72160000.0	72170000.0	18.0	19.708499908447266	4.478823661804199
1.0	72170000.0	72180000.0	15.0	20.997543334960938	4.649120807647705
1.0	72200000.0	72210000.0	21.0	20.476627349853516	4.584386348724365
1.0	72210000.0	72220000.0	20.0	19.76702880859375	4.485955715179443
1.0	72270000.0	72280000.0	15.0	19.938434600830078	4.509316444396973
1.0	72280000.0	72290000.0	31.0	20.895191192626953	4.636691093444824
1.0	72300000.0	72310000.0	15.0	20.182954788208008	4.544181823730469
1.0	72370000.0	72380000.0	18.0	19.348072052001953	4.4247918128967285
1.0	72390000.0	72400000.0	17.0	19.093297958374023	4.385532379150391
1.0	72510000.0	72520000.0	20.0	21.092090606689453	4.660235404968262
1.0	72600000.0	72610000.0	36.0	22.019689559936523	4.764054298400879
1.0	72650000.0	72660000.0	15.0	21.18065071105957	4.670480728149414
1.0	72660000.0	72670000.0	17.0	21.93930435180664	4.755414009094238
1.0	72690000.0	72700000.0	21.0	20.44817543029785	4.579859256744385
1.0	72710000.0	72720000.0	27.0	19.952939987182617	4.515235424041748
1.0	72750000.0	72760000.0	13.0	16.447776794433594	3.901064395904541
1.0	72930000.0	72940000.0	21.0	22.264802932739258	4.789580345153809
1.0	73000000.0	73010000.0	19.0	24.796363830566406	4.994388103485107
1.0	73010000.0	73020000.0	26.0	22.277027130126953	4.7904953956604
1.0	73020000.0	73030000.0	16.0	23.577045440673828	4.9070000648498535
1.0	73070000.0	73080000.0	18.0	23.901248931884766	4.933084487915039
1.0	73140000.0	73150000.0	19.0	26.780227661132812	5.1013970375061035
1.0	73150000.0	73160000.0	31.0	28.045068740844727	5.148740291595459
1.0	73270000.0	73280000.0	23.0	27.18475341796875	5.126896858215332
1.0	73330000.0	73340000.0	24.0	27.6770076751709	5.138647556304932
1.0	73410000.0	73420000.0	29.0	27.65651512145996	5.138936519622803
1.0	73460000.0	73470000.0	35.0	29.187007904052734	5.195991516113281
1.0	73480000.0	73490000.0	36.0	30.978519439697266	5.246562480926514
1.0	73550000.0	73560000.0	33.0	33.39694595336914	5.275015354156494
1.0	73590000.0	73600000.0	29.0	32.075294494628906	5.256112098693848
1.0	73630000.0	73640000.0	28.0	30.680511474609375	5.232001304626465
1.0	73700000.0	73710000.0	20.0	29.624893188476562	5.2166032791137695
1.0	73740000.0	73750000.0	28.0	29.454187393188477	5.197176933288574
1.0	73770000.0	73780000.0	30.0	26.80743980407715	5.110387325286865
1.0	73800000.0	73810000.0	32.0	26.1750431060791	5.079082489013672
1.0	73830000.0	73840000.0	25.0	26.681812286376953	5.100831031799316
1.0	73840000.0	73850000.0	22.0	27.213069915771484	5.119463920593262
1.0	73940000.0	73950000.0	22.0	21.5689640045166	4.715157985687256
1.0	74000000.0	74010000.0	18.0	21.60133934020996	4.718670845031738
1.0	74060000.0	74070000.0	22.0	19.76523780822754	4.487160682678223
1.0	74080000.0	74090000.0	17.0	19.642330169677734	4.470099449157715
1.0	74180000.0	74190000.0	23.0	22.13747787475586	4.77515172958374
1.0	74200000.0	74210000.0	21.0	22.193519592285156	4.780915260314941
1.0	74220000.0	74230000.0	15.0	22.077377319335938	4.768703460693359
1.0	74250000.0	74260000.0	24.0	22.32198143005371	4.793674468994141
1.0	74330000.0	74340000.0	15.0	24.68319320678711	4.987817287445068
1.0	74400000.0	74410000.0	24.0	25.907146453857422	5.058330059051514
1.0	74440000.0	74450000.0	20.0	26.73749351501465	5.099566459655762
1.0	74450000.0	74460000.0	24.0	25.505361557006836	5.036904811859131
1.0	74470000.0	74480000.0	24.0	25.003244400024414	5.008126735687256
1.0	74520000.0	74530000.0	17.0	23.681682586669922	4.915082931518555
1.0	74580000.0	74590000.0	23.0	21.1378116607666	4.665509223937988
1.0	74600000.0	74610000.0	23.0	20.234487533569336	4.550913333892822
1.0	74650000.0	74660000.0	16.0	18.354610443115234	4.262635231018066
1.0	74720000.0	74730000.0	17.0	16.20638084411621	3.856680393218994
1.0	74740000.0	74750000.0	21.0	15.863531112670898	3.7846412658691406
1.0	74770000.0	74780000.0	12.0	17.908687591552734	4.187077522277832
1.0	74830000.0	74840000.0	12.0	17.36309051513672	4.089225769042969
1.0	74860000.0	74870000.0	27.0	18.126550674438477	4.229452610015869
1.0	74880000.0	74890000.0	10.0	19.703908920288086	4.479739189147949
1.0	75000000.0	75010000.0	19.0	23.94015884399414	4.935452461242676
1.0	75020000.0	75030000.0	19.0	23.76884651184082	4.927189826965332
1.0	75040000.0	75050000.0	19.0	22.616291046142578	4.822123050689697
1.0	75160000.0	75170000.0	9.0	15.113200187683105	3.6044936180114746
1.0	75200000.0	75210000.0	6.0	13.35608959197998	3.1665072441101074
1.0	75230000.0	75240000.0	10.0	16.204387664794922	3.8494300842285156
1.0	75260000.0	75270000.0	24.0	21.58344078063965	4.716609954833984
1.0	75280000.0	75290000.0	27.0	22.28127670288086	4.789649486541748
1.0	75360000.0	75370000.0	23.0	24.596111297607422	4.992595672607422
1.0	75390000.0	75400000.0	30.0	28.365436553955078	5.162502765655518
1.0	75400000.0	75410000.0	33.0	27.615360260009766	5.1374101638793945
1.0	75620000.0	75630000.0	19.0	22.58623504638672	4.81953763961792
1.0	75690000.0	75700000.0	19.0	19.580768585205078	4.458402633666992
1.0	75710000.0	75720000.0	17.0	20.59708023071289	4.599504470825195
1.0	75900000.0	75910000.0	26.0	20.75383949279785	4.619175910949707
1.0	75970000.0	75980000.0	21.0	22.139225006103516	4.774970531463623
1.0	75980000.0	75990000.0	19.0	21.533620834350586	4.711116790771484
1.0	75990000.0	76000000.0	23.0	21.01242446899414	4.650869846343994
1.0	76170000.0	76180000.0	11.0	14.508417129516602	3.47190523147583
1.0	76180000.0	76190000.0	7.0	13.99205207824707	3.3390839099884033
1.0	76200000.0	76210000.0	16.0	11.370893478393555	2.5502681732177734
1.0	76350000.0	76360000.0	14.0	16.277109146118164	3.867250919342041
1.0	76360000.0	76370000.0	16.0	18.481000900268555	4.285362720489502
1.0	76370000.0	76380000.0	21.0	18.943931579589844	4.362267971038818
1.0	76400000.0	76410000.0	18.0	19.702777862548828	4.474904537200928
1.0	76410000.0	76420000.0	12.0	19.96057891845703	4.514220237731934
1.0	76430000.0	76440000.0	10.0	21.272274017333984	4.681530475616455
1.0	76480000.0	76490000.0	19.0	19.75973129272461	4.484886169433594
1.0	76520000.0	76530000.0	27.0	20.28607940673828	4.558989524841309
1.0	76560000.0	76570000.0	20.0	19.903308868408203	4.506021499633789
1.0	76580000.0	76590000.0	27.0	18.75339698791504	4.331515312194824
1.0	76660000.0	76670000.0	17.0	19.534757614135742	4.455538272857666
1.0	76690000.0	76700000.0	16.0	18.738183975219727	4.331053733825684
1.0	76710000.0	76720000.0	24.0	18.57756996154785	4.30601692199707
1.0	76720000.0	76730000.0	20.0	18.057249069213867	4.216272354125977
1.0	76750000.0	76760000.0	17.0	19.576862335205078	4.460869789123535
1.0	76790000.0	76800000.0	14.0	19.359264373779297	4.424249649047852
1.0	76850000.0	76860000.0	21.0	19.54326629638672	4.453272342681885
1.0	76870000.0	76880000.0	19.0	20.863231658935547	4.633264064788818
1.0	76880000.0	76890000.0	24.0	19.85220718383789	4.498744010925293
1.0	76890000.0	76900000.0	19.0	19.169769287109375	4.395793437957764
1.0	76950000.0	76960000.0	21.0	18.252609252929688	4.2430009841918945
1.0	76990000.0	77000000.0	20.0	21.130210876464844	4.66492223739624
1.0	77030000.0	77040000.0	24.0	22.261905670166016	4.788731575012207
1.0	77070000.0	77080000.0	27.0	22.14483070373535	4.776650905609131
1.0	77110000.0	77120000.0	24.0	23.765304565429688	4.919251441955566
1.0	77130000.0	77140000.0	23.0	23.291156768798828	4.885384559631348
1.0	77210000.0	77220000.0	16.0	22.765064239501953	4.834896087646484
1.0	77270000.0	77280000.0	22.0	20.847335815429688	4.630651473999023
1.0	77290000.0	77300000.0	14.0	19.3786678314209	4.427255153656006
1.0	77400000.0	77410000.0	15.0	15.886357307434082	3.7916133403778076
1.0	77450000.0	77460000.0	11.0	15.54584789276123	3.713355302810669
1.0	77470000.0	77480000.0	23.0	14.01338005065918	3.3558712005615234
1.0	77520000.0	77530000.0	8.0	13.603673934936523	3.2514190673828125
1.0	77600000.0	77610000.0	6.0	11.677205085754395	2.7247676849365234
1.0	77640000.0	77650000.0	9.0	12.683422088623047	3.0024619102478027
1.0	77830000.0	77840000.0	22.0	18.694971084594727	4.319858074188232
1.0	77840000.0	77850000.0	14.0	18.941946029663086	4.36506462097168
1.0	77850000.0	77860000.0	19.0	19.06209373474121	4.384922981262207
1.0	77930000.0	77940000.0	18.0	18.08530616760254	4.220790863037109
1.0	77970000.0	77980000.0	16.0	17.858505249023438	4.183810234069824
1.0	77990000.0	78000000.0	16.0	14.947247505187988	3.5783309936523438
1.0	78050000.0	78060000.0	6.0	10.091243743896484	2.2576441764831543
1.0	78070000.0	78080000.0	9.0	9.834309577941895	2.1802172660827637
1.0	78080000.0	78090000.0	7.0	9.541620254516602	2.09236478805542
1.0	78180000.0	78190000.0	8.0	8.778951644897461	1.8590816259384155
1.0	78270000.0	78280000.0	5.0	8.190367698669434	1.677083969116211
1.0	78360000.0	78370000.0	4.0	8.217171669006348	1.684429407119751
1.0	78430000.0	78440000.0	3.0	8.73551082611084	1.8451786041259766
1.0	78480000.0	78490000.0	3.0	10.562405586242676	2.406100034713745
1.0	78560000.0	78570000.0	8.0	12.420215606689453	2.9327340126037598
1.0	78600000.0	78610000.0	8.0	11.813223838806152	2.7637603282928467
1.0	78630000.0	78640000.0	5.0	13.121378898620605	3.1225647926330566
1.0	78660000.0	78670000.0	10.0	14.114328384399414	3.3645668029785156
1.0	78720000.0	78730000.0	13.0	15.577760696411133	3.714146137237549
1.0	78740000.0	78750000.0	11.0	14.310613632202148	3.4247608184814453
1.0	78790000.0	78800000.0	18.0	16.086442947387695	3.8274073600769043
1.0	78840000.0	78850000.0	16.0	16.797422409057617	3.977074146270752
1.0	78860000.0	78870000.0	14.0	17.644081115722656	4.136331081390381
1.0	78920000.0	78930000.0	14.0	18.004667282104492	4.202481269836426
1.0	78940000.0	78950000.0	7.0	16.685306549072266	3.9535961151123047
1.0	78950000.0	78960000.0	16.0	16.571170806884766	3.9281489849090576
1.0	78980000.0	78990000.0	16.0	15.951887130737305	3.803173542022705
1.0	79150000.0	79160000.0	11.0	16.332143783569336	3.88236665725708
1.0	79230000.0	79240000.0	19.0	19.63233184814453	4.467133522033691
1.0	79270000.0	79280000.0	13.0	19.9078369140625	4.505159854888916
1.0	79290000.0	79300000.0	16.0	20.10906219482422	4.532890796661377
1.0	79360000.0	79370000.0	18.0	21.6874942779541	4.72819709777832
1.0	79470000.0	79480000.0	25.0	21.693166732788086	4.7292280197143555
1.0	79570000.0	79580000.0	17.0	21.976221084594727	4.7598981857299805
1.0	79600000.0	79610000.0	23.0	23.842716217041016	4.926797389984131
1.0	79720000.0	79730000.0	22.0	19.713167190551758	4.47485876083374
1.0	79730000.0	79740000.0	23.0	25.004329681396484	5.0113067626953125
1.0	79750000.0	79760000.0	19.0	24.553983688354492	4.977296829223633
1.0	79820000.0	79830000.0	26.0	23.255779266357422	4.879480361938477
1.0	79860000.0	79870000.0	25.0	23.371246337890625	4.89102840423584
1.0	79870000.0	79880000.0	22.0	22.475543975830078	4.809597492218018
1.0	79910000.0	79920000.0	16.0	22.419775009155273	4.804852485656738
1.0	79930000.0	79940000.0	20.0	23.569059371948242	4.906192302703857
1.0	79970000.0	79980000.0	12.0	18.673763275146484	4.309674263000488
1.0	80010000.0	80020000.0	20.0	23.296157836914062	4.882536888122559
1.0	80050000.0	80060000.0	23.0	22.5058536529541	4.813153266906738
1.0	80070000.0	80080000.0	29.0	22.62246322631836	4.823263645172119
1.0	80090000.0	80100000.0	21.0	22.899789810180664	4.850846290588379
1.0	80110000.0	80120000.0	20.0	21.503849029541016	4.708144187927246
1.0	80170000.0	80180000.0	16.0	23.65756607055664	4.9115777015686035
1.0	80180000.0	80190000.0	18.0	23.032196044921875	4.862835884094238
1.0	80250000.0	80260000.0	19.0	24.676456451416016	4.985428810119629
1.0	80360000.0	80370000.0	39.0	23.59579086303711	4.90850830078125
1.0	80550000.0	80560000.0	28.0	22.712574005126953	4.831783771514893
1.0	80560000.0	80570000.0	24.0	23.74179458618164	4.917710304260254
1.0	80600000.0	80610000.0	16.0	19.924222946166992	4.50393533706665
1.0	80730000.0	80740000.0	27.0	24.93101692199707	5.003322601318359
1.0	80790000.0	80800000.0	28.0	23.76985740661621	4.922907829284668
1.0	80840000.0	80850000.0	23.0	23.053478240966797	4.862438201904297
1.0	80910000.0	80920000.0	19.0	20.166488647460938	4.5422539710998535
1.0	80920000.0	80930000.0	18.0	21.0314884185791	4.652724266052246
1.0	80940000.0	80950000.0	18.0	21.15591812133789	4.667722225189209
1.0	81060000.0	81070000.0	22.0	23.524730682373047	4.901370525360107
1.0	81090000.0	81100000.0	22.0	23.857769012451172	4.927660942077637
1.0	81190000.0	81200000.0	17.0	20.793272018432617	4.623226165771484
1.0	81200000.0	81210000.0	26.0	18.847436904907227	4.3437395095825195
1.0	81260000.0	81270000.0	20.0	21.069786071777344	4.657680511474609
1.0	81370000.0	81380000.0	19.0	19.543888092041016	4.454944610595703
1.0	81430000.0	81440000.0	22.0	20.791845321655273	4.623326301574707
1.0	81450000.0	81460000.0	12.0	19.05641746520996	4.380585670471191
1.0	81480000.0	81490000.0	31.0	19.1899471282959	4.4041008949279785
1.0	81490000.0	81500000.0	22.0	19.3384952545166	4.42537260055542
1.0	81540000.0	81550000.0	17.0	19.5877628326416	4.462123870849609
1.0	81610000.0	81620000.0	19.0	17.203561782836914	4.058250904083252
1.0	81640000.0	81650000.0	11.0	17.22835922241211	4.05770206451416
1.0	81940000.0	81950000.0	9.0	13.583440780639648	3.2443580627441406
1.0	81980000.0	81990000.0	8.0	13.792779922485352	3.2986607551574707
1.0	82020000.0	82030000.0	11.0	14.026911735534668	3.357459306716919
1.0	82070000.0	82080000.0	8.0	13.855684280395508	3.3068318367004395
1.0	82080000.0	82090000.0	16.0	14.204900741577148	3.3923957347869873
1.0	82170000.0	82180000.0	11.0	13.590222358703613	3.245124101638794
1.0	82190000.0	82200000.0	8.0	13.637491226196289	3.2587883472442627
1.0	82210000.0	82220000.0	12.0	13.95861530303955	3.332958221435547
1.0	82230000.0	82240000.0	14.0	13.136807441711426	3.1245551109313965
1.0	82360000.0	82370000.0	13.0	12.001092910766602	2.8238205909729004
1.0	82380000.0	82390000.0	9.0	11.902597427368164	2.790836811065674
1.0	82400000.0	82410000.0	10.0	11.484794616699219	2.670156955718994
1.0	82410000.0	82420000.0	8.0	10.849905014038086	2.4856505393981934
1.0	82520000.0	82530000.0	9.0	13.52943229675293	3.226062774658203
1.0	82540000.0	82550000.0	8.0	13.781656265258789	3.2923102378845215
1.0	82550000.0	82560000.0	7.0	13.754796981811523	3.2889606952667236
1.0	82610000.0	82620000.0	10.0	12.77873706817627	3.030273914337158
1.0	82720000.0	82730000.0	10.0	11.359125137329102	2.64090633392334
1.0	82780000.0	82790000.0	11.0	12.287338256835938	2.9009225368499756
1.0	82810000.0	82820000.0	13.0	13.5942964553833	3.2385261058807373
1.0	82860000.0	82870000.0	8.0	13.548535346984863	3.2378017902374268
1.0	82870000.0	82880000.0	6.0	13.588091850280762	3.245302677154541
1.0	82980000.0	82990000.0	19.0	12.729504585266113	3.021656036376953
1.0	83000000.0	83010000.0	7.0	13.698087692260742	3.2749648094177246
1.0	83020000.0	83030000.0	7.0	13.606063842773438	3.2520699501037598
1.0	83100000.0	83110000.0	12.0	13.675158500671387	3.2679755687713623
1.0	83210000.0	83220000.0	15.0	14.121625900268555	3.3801498413085938
1.0	83250000.0	83260000.0	8.0	14.13945484161377	3.375656843185425
1.0	83260000.0	83270000.0	9.0	14.000802993774414	3.344386577606201
1.0	83300000.0	83310000.0	14.0	13.053570747375488	3.1057448387145996
1.0	83330000.0	83340000.0	6.0	13.667996406555176	3.2634174823760986
1.0	83340000.0	83350000.0	10.0	12.746992111206055	3.027052164077759
1.0	83430000.0	83440000.0	8.0	12.003486633300781	2.8189454078674316
1.0	83520000.0	83530000.0	5.0	10.097600936889648	2.2649054527282715
1.0	83550000.0	83560000.0	9.0	9.847494125366211	2.1896376609802246
1.0	83610000.0	83620000.0	1.0	7.725045204162598	1.530590534210205
1.0	83680000.0	83690000.0	2.0	7.153893947601318	1.3502635955810547
1.0	83890000.0	83900000.0	2.0	6.944895267486572	1.289391279220581
1.0	83950000.0	83960000.0	5.0	7.7452497482299805	1.5377870798110962
1.0	84250000.0	84260000.0	8.0	10.844362258911133	2.4924979209899902
1.0	84270000.0	84280000.0	9.0	10.52547550201416	2.393496036529541
1.0	84380000.0	84390000.0	7.0	9.099985122680664	1.9603588581085205
1.0	84510000.0	84520000.0	7.0	9.059489250183105	1.9371103048324585
1.0	84550000.0	84560000.0	5.0	9.147040367126465	1.975024938583374
1.0	84570000.0	84580000.0	6.0	9.20450496673584	1.9935407638549805
1.0	84610000.0	84620000.0	5.0	9.011484146118164	1.9251047372817993
1.0	84650000.0	84660000.0	6.0	8.988521575927734	1.7299833297729492
1.0	84720000.0	84730000.0	6.0	9.54855728149414	2.0966954231262207
1.0	84790000.0	84800000.0	6.0	9.61029052734375	2.118868350982666
1.0	84840000.0	84850000.0	6.0	9.792579650878906	2.1795852184295654
1.0	84980000.0	84990000.0	6.0	9.3532075881958	2.038740634918213
1.0	85010000.0	85020000.0	3.0	8.932332992553711	1.9069360494613647
1.0	85030000.0	85040000.0	10.0	8.553998947143555	1.787011742591858
1.0	85050000.0	85060000.0	4.0	9.735342025756836	2.1442806720733643
1.0	85330000.0	85340000.0	3.0	9.859209060668945	2.1969282627105713
1.0	85380000.0	85390000.0	8.0	10.196619033813477	2.295893430709839
1.0	85430000.0	85440000.0	5.0	10.669095039367676	2.4331555366516113
1.0	85590000.0	85600000.0	5.0	9.024076461791992	1.939605474472046
1.0	85610000.0	85620000.0	2.0	8.999800682067871	1.9295520782470703
1.0	85720000.0	85730000.0	6.0	8.314859390258789	1.706150770187378
1.0	85750000.0	85760000.0	7.0	8.166059494018555	1.6669318675994873
1.0	85830000.0	85840000.0	4.0	8.068880081176758	1.6368376016616821
1.0	85850000.0	85860000.0	2.0	8.297731399536133	1.710070252418518
1.0	85900000.0	85910000.0	3.0	8.523797988891602	1.7799047231674194
1.0	85930000.0	85940000.0	5.0	9.201851844787598	1.9998146295547485
1.0	85960000.0	85970000.0	5.0	8.826025009155273	1.8727548122406006
1.0	86050000.0	86060000.0	1.0	8.82722282409668	1.871042251586914
1.0	86060000.0	86070000.0	7.0	8.758573532104492	1.8491815328598022
1.0	86090000.0	86100000.0	2.0	8.84181022644043	1.8834927082061768
1.0	86110000.0	86120000.0	3.0	7.972377777099609	1.6074142456054688
1.0	86150000.0	86160000.0	5.0	8.436710357666016	1.7527965307235718
1.0	86180000.0	86190000.0	7.0	10.668708801269531	2.4241411685943604
1.0	86240000.0	86250000.0	14.0	10.914470672607422	2.4994874000549316
1.0	86320000.0	86330000.0	12.0	11.351147651672363	2.625606060028076
1.0	86330000.0	86340000.0	6.0	10.674457550048828	2.4346890449523926
1.0	86520000.0	86530000.0	9.0	11.468941688537598	2.6699936389923096
1.0	86550000.0	86560000.0	8.0	12.157011032104492	2.8630924224853516
1.0	86610000.0	86620000.0	4.0	11.060426712036133	2.556298017501831
1.0	86660000.0	86670000.0	7.0	11.31068229675293	2.6248340606689453
1.0	86780000.0	86790000.0	10.0	10.291786193847656	2.3207969665527344
1.0	86790000.0	86800000.0	6.0	8.985392570495605	1.9179470539093018
1.0	86830000.0	86840000.0	4.0	9.215580940246582	1.991034746170044
1.0	86840000.0	86850000.0	5.0	8.395979881286621	1.7386133670806885
1.0	86950000.0	86960000.0	13.0	11.456361770629883	2.6681032180786133
1.0	87080000.0	87090000.0	5.0	10.453479766845703	2.359384536743164
1.0	87150000.0	87160000.0	7.0	9.403217315673828	2.0590553283691406
1.0	87240000.0	87250000.0	10.0	10.729990005493164	2.4545435905456543
1.0	87370000.0	87380000.0	4.0	9.667547225952148	2.11419939994812
1.0	87410000.0	87420000.0	8.0	9.736726760864258	2.154733180999756
1.0	87450000.0	87460000.0	5.0	10.166712760925293	2.282580852508545
1.0	87460000.0	87470000.0	11.0	10.290462493896484	2.324807643890381
1.0	87480000.0	87490000.0	6.0	10.733827590942383	2.4533581733703613
1.0	87510000.0	87520000.0	5.0	10.583756446838379	2.412097215652466
1.0	87520000.0	87530000.0	8.0	10.060321807861328	2.251814603805542
1.0	87530000.0	87540000.0	6.0	10.167455673217773	2.2846312522888184
1.0	87540000.0	87550000.0	8.0	9.899620056152344	2.204646587371826
1.0	87560000.0	87570000.0	6.0	10.260988235473633	2.3108389377593994
1.0	87640000.0	87650000.0	11.0	11.438079833984375	2.6631152629852295
1.0	87660000.0	87670000.0	11.0	10.9395112991333	2.5128602981567383
1.0	87720000.0	87730000.0	13.0	11.240337371826172	2.596252918243408
1.0	87730000.0	87740000.0	5.0	11.52141284942627	2.678013801574707
1.0	87740000.0	87750000.0	9.0	11.452725410461426	2.664041519165039
1.0	87790000.0	87800000.0	3.0	10.595762252807617	2.387561798095703
1.0	87800000.0	87810000.0	10.0	8.75963306427002	1.8515316247940063
1.0	87840000.0	87850000.0	8.0	11.04681396484375	2.5506434440612793
1.0	87930000.0	87940000.0	12.0	11.832879066467285	2.7719902992248535
1.0	88120000.0	88130000.0	5.0	13.02446174621582	3.090708017349243
1.0	88160000.0	88170000.0	8.0	12.481562614440918	2.9480490684509277
1.0	88210000.0	88220000.0	9.0	11.156713485717773	2.583359479904175
1.0	88220000.0	88230000.0	5.0	11.378244400024414	2.6451213359832764
1.0	88250000.0	88260000.0	9.0	11.457174301147461	2.6730196475982666
1.0	88300000.0	88310000.0	7.0	12.600031852722168	2.9895312786102295
1.0	88320000.0	88330000.0	11.0	12.257574081420898	2.9001212120056152
1.0	88380000.0	88390000.0	19.0	12.393043518066406	2.93180513381958
1.0	88490000.0	88500000.0	9.0	13.841769218444824	3.309941530227661
1.0	88630000.0	88640000.0	9.0	14.963571548461914	3.5848183631896973
1.0	88700000.0	88710000.0	10.0	14.38354778289795	3.4389781951904297
1.0	88730000.0	88740000.0	14.0	14.544134140014648	3.4847679138183594
1.0	88920000.0	88930000.0	9.0	13.477212905883789	3.208940029144287
1.0	88940000.0	88950000.0	10.0	15.116000175476074	3.615407943725586
1.0	88960000.0	88970000.0	16.0	14.84379768371582	3.5486698150634766
1.0	88990000.0	89000000.0	6.0	14.787633895874023	3.5386528968811035
1.0	89030000.0	89040000.0	17.0	13.83318042755127	3.3013267517089844
1.0	89080000.0	89090000.0	6.0	13.1098051071167	3.110109329223633
1.0	89280000.0	89290000.0	6.0	8.55738639831543	1.7915115356445312
1.0	89310000.0	89320000.0	3.0	8.988786697387695	1.9217020273208618
1.0	89320000.0	89330000.0	1.0	8.635629653930664	1.8158464431762695
1.0	89350000.0	89360000.0	10.0	8.60576057434082	1.7969074249267578
1.0	89460000.0	89470000.0	7.0	9.34715747833252	2.0351881980895996
1.0	89530000.0	89540000.0	9.0	9.51565170288086	2.091827630996704
1.0	89570000.0	89580000.0	10.0	9.317111015319824	2.032611846923828
1.0	89590000.0	89600000.0	5.0	10.03260612487793	2.2509310245513916
1.0	89600000.0	89610000.0	10.0	9.925971031188965	2.210766553878784
1.0	89680000.0	89690000.0	6.0	10.29537582397461	2.3255505561828613
1.0	89720000.0	89730000.0	5.0	9.876200675964355	2.1999168395996094
1.0	89780000.0	89790000.0	7.0	9.99494457244873	2.229492664337158
1.0	89840000.0	89850000.0	4.0	8.490762710571289	1.7728664875030518
1.0	89960000.0	89970000.0	2.0	7.8401336669921875	1.568455457687378
1.0	90030000.0	90040000.0	3.0	8.219886779785156	1.6883208751678467
1.0	90040000.0	90050000.0	4.0	8.309077262878418	1.6448789834976196
1.0	90050000.0	90060000.0	3.0	8.16641902923584	1.6703073978424072
1.0	90070000.0	90080000.0	5.0	8.852898597717285	1.8806164264678955
1.0	90130000.0	90140000.0	3.0	8.662439346313477	1.8216025829315186
1.0	90230000.0	90240000.0	5.0	9.368600845336914	2.0387284755706787
1.0	90370000.0	90380000.0	9.0	8.162362098693848	1.6690661907196045
1.0	90450000.0	90460000.0	6.0	9.44584846496582	2.0655035972595215
1.0	90460000.0	90470000.0	3.0	8.317910194396973	1.7063357830047607
1.0	90490000.0	90500000.0	5.0	8.745623588562012	1.8486096858978271
1.0	90530000.0	90540000.0	7.0	11.180974960327148	2.580810308456421
1.0	90550000.0	90560000.0	15.0	11.481866836547852	2.664250373840332
1.0	90590000.0	90600000.0	8.0	12.093829154968262	2.8397696018218994
1.0	90650000.0	90660000.0	10.0	12.425451278686523	2.9311938285827637
1.0	90670000.0	90680000.0	10.0	12.852734565734863	3.047053813934326
1.0	90770000.0	90780000.0	14.0	12.689801216125488	3.0019168853759766
1.0	90870000.0	90880000.0	7.0	13.464271545410156	3.2065372467041016
1.0	90900000.0	90910000.0	11.0	13.094274520874023	3.1133358478546143
1.0	90930000.0	90940000.0	11.0	13.747693061828613	3.2851779460906982
1.0	90960000.0	90970000.0	11.0	15.175189018249512	3.6240077018737793
1.0	90970000.0	90980000.0	6.0	14.399801254272461	3.4493260383605957
1.0	91000000.0	91010000.0	11.0	14.87934398651123	3.563718318939209
1.0	91040000.0	91050000.0	13.0	14.886624336242676	3.5621399879455566
1.0	91090000.0	91100000.0	14.0	15.760889053344727	3.760188341140747
1.0	91220000.0	91230000.0	19.0	14.789538383483887	3.536426067352295
1.0	91300000.0	91310000.0	9.0	12.42601203918457	2.9425618648529053
1.0	91340000.0	91350000.0	8.0	11.285730361938477	2.6131742000579834
1.0	91370000.0	91380000.0	5.0	9.490551948547363	2.0817551612854004
1.0	91400000.0	91410000.0	3.0	9.522857666015625	2.086413621902466
1.0	91450000.0	91460000.0	5.0	9.587224006652832	2.019322633743286
1.0	91470000.0	91480000.0	6.0	9.571117401123047	2.1012446880340576
1.0	91620000.0	91630000.0	16.0	14.715873718261719	3.5200283527374268
1.0	91710000.0	91720000.0	9.0	13.294912338256836	3.156729221343994
1.0	91800000.0	91810000.0	15.0	14.369300842285156	3.4344749450683594
1.0	91810000.0	91820000.0	13.0	13.122322082519531	3.125159502029419
1.0	91820000.0	91830000.0	12.0	13.290473937988281	3.1665713787078857
1.0	92070000.0	92080000.0	9.0	11.581937789916992	2.697664737701416
1.0	92100000.0	92110000.0	10.0	12.114819526672363	2.8434243202209473
1.0	92200000.0	92210000.0	7.0	9.505614280700684	2.0856740474700928
1.0	92300000.0	92310000.0	6.0	9.666964530944824	2.1250314712524414
1.0	92350000.0	92360000.0	12.0	10.308629989624023	2.3282315731048584
1.0	92460000.0	92470000.0	8.0	13.045771598815918	3.101794958114624
1.0	92480000.0	92490000.0	14.0	13.197624206542969	3.134957790374756
1.0	92490000.0	92500000.0	10.0	11.849081039428711	2.772780418395996
1.0	92500000.0	92510000.0	7.0	12.169729232788086	2.864285945892334
1.0	92560000.0	92570000.0	5.0	10.523431777954102	2.3890697956085205
1.0	92590000.0	92600000.0	6.0	11.197286605834961	2.5880367755889893
1.0	92650000.0	92660000.0	6.0	10.662862777709961	2.432105302810669
1.0	92680000.0	92690000.0	11.0	11.757028579711914	2.7395999431610107
1.0	92710000.0	92720000.0	4.0	9.22827434539795	1.9964628219604492
1.0	92770000.0	92780000.0	4.0	9.002477645874023	1.9266760349273682
1.0	92780000.0	92790000.0	6.0	9.254536628723145	2.007948637008667
1.0	92790000.0	92800000.0	1.0	9.247590065002441	2.0025475025177
1.0	92800000.0	92810000.0	5.0	8.942034721374512	1.909548044204712
1.0	92830000.0	92840000.0	3.0	9.136996269226074	1.9695556163787842
1.0	92870000.0	92880000.0	12.0	11.296783447265625	2.6125612258911133
1.0	92880000.0	92890000.0	7.0	12.04529094696045	2.82072377204895
1.0	92910000.0	92920000.0	10.0	12.04194450378418	2.8257744312286377
1.0	92930000.0	92940000.0	3.0	11.677406311035156	2.731208562850952
1.0	92960000.0	92970000.0	10.0	11.794647216796875	2.7585060596466064
1.0	93020000.0	93030000.0	10.0	9.985782623291016	2.2343361377716064
1.0	93150000.0	93160000.0	1.0	8.877229690551758	1.8899891376495361
1.0	93210000.0	93220000.0	3.0	9.42890739440918	2.0648088455200195
1.0	93250000.0	93260000.0	8.0	9.607442855834961	2.1180500984191895
1.0	93280000.0	93290000.0	8.0	9.76882553100586	2.162935733795166
1.0	93290000.0	93300000.0	5.0	11.130910873413086	2.553589105606079
1.0	93370000.0	93380000.0	4.0	8.618962287902832	1.8158067464828491
1.0	93380000.0	93390000.0	4.0	9.051128387451172	1.949734091758728
1.0	93430000.0	93440000.0	6.0	9.838479995727539	2.1854028701782227
1.0	93560000.0	93570000.0	7.0	8.85661506652832	1.88311767578125
1.0	93590000.0	93600000.0	4.0	8.287511825561523	1.7060428857803345
1.0	93610000.0	93620000.0	7.0	8.273207664489746	1.7027950286865234
1.0	93700000.0	93710000.0	5.0	8.010331153869629	1.6212894916534424
1.0	93750000.0	93760000.0	4.0	8.084707260131836	1.6474052667617798
1.0	93940000.0	93950000.0	0.0	8.703393936157227	1.8414344787597656
1.0	93950000.0	93960000.0	6.0	8.101578712463379	1.6546882390975952
1.0	93990000.0	94000000.0	4.0	7.813516139984131	1.5599496364593506
1.0	94010000.0	94020000.0	2.0	7.713438510894775	1.5283313989639282
1.0	94020000.0	94030000.0	3.0	7.822429656982422	1.5632432699203491
1.0	94050000.0	94060000.0	1.0	8.072308540344238	1.6405112743377686
1.0	94060000.0	94070000.0	2.0	7.974315643310547	1.6109898090362549
1.0	94100000.0	94110000.0	4.0	8.368753433227539	1.7373592853546143
1.0	94140000.0	94150000.0	9.0	8.525503158569336	1.7755835056304932
1.0	94150000.0	94160000.0	8.0	8.540938377380371	1.7897926568984985
1.0	94200000.0	94210000.0	9.0	8.749316215515137	1.8506981134414673
1.0	94240000.0	94250000.0	5.0	8.647490501403809	1.823652982711792
1.0	94330000.0	94340000.0	2.0	7.889710426330566	1.5831375122070312
1.0	94430000.0	94440000.0	4.0	9.320297241210938	2.0338401794433594
1.0	94440000.0	94450000.0	11.0	9.578069686889648	2.1115353107452393
1.0	94480000.0	94490000.0	4.0	10.478434562683105	2.380791187286377
1.0	94540000.0	94550000.0	8.0	10.169397354125977	2.286818265914917
1.0	94580000.0	94590000.0	13.0	9.469468116760254	2.0802931785583496
1.0	94670000.0	94680000.0	3.0	9.582666397094727	2.113682270050049
1.0	94680000.0	94690000.0	3.0	9.563563346862793	2.107210397720337
1.0	94700000.0	94710000.0	6.0	9.747556686401367	2.147205114364624
1.0	94720000.0	94730000.0	11.0	9.733346939086914	2.1621437072753906
1.0	94740000.0	94750000.0	4.0	9.831052780151367	2.193227529525757
1.0	94820000.0	94830000.0	6.0	10.582305908203125	2.4117064476013184
1.0	94870000.0	94880000.0	4.0	9.425333023071289	2.0698742866516113
1.0	94900000.0	94910000.0	5.0	8.287237167358398	1.7075729370117188
1.0	95130000.0	95140000.0	2.0	8.521482467651367	1.7823158502578735
1.0	95260000.0	95270000.0	2.0	8.047872543334961	1.6323188543319702
1.0	95280000.0	95290000.0	5.0	8.70975112915039	1.7131239175796509
1.0	95360000.0	95370000.0	13.0	8.094228744506836	1.6466658115386963
1.0	95380000.0	95390000.0	5.0	8.463106155395508	1.7625852823257446
1.0	95400000.0	95410000.0	11.0	8.781105041503906	1.8624584674835205
1.0	95430000.0	95440000.0	4.0	9.020038604736328	1.934933066368103
1.0	95510000.0	95520000.0	5.0	9.831396102905273	2.186384439468384
1.0	95530000.0	95540000.0	4.0	9.438225746154785	2.050795793533325
1.0	95650000.0	95660000.0	9.0	10.573648452758789	2.4107489585876465
1.0	95680000.0	95690000.0	7.0	10.426158905029297	2.3645026683807373
1.0	95700000.0	95710000.0	6.0	9.165473937988281	1.9769680500030518
1.0	95710000.0	95720000.0	6.0	9.15113639831543	1.9734588861465454
1.0	95720000.0	95730000.0	7.0	10.928970336914062	2.518688678741455
1.0	95840000.0	95850000.0	11.0	14.918336868286133	3.5697274208068848
1.0	95860000.0	95870000.0	25.0	14.334126472473145	3.4290244579315186
1.0	95970000.0	95980000.0	11.0	14.661870002746582	3.5149810314178467
1.0	96060000.0	96070000.0	16.0	15.225178718566895	3.6485085487365723
1.0	96120000.0	96130000.0	11.0	14.956724166870117	3.5803732872009277
1.0	96150000.0	96160000.0	17.0	14.093966484069824	3.3721060752868652
1.0	96170000.0	96180000.0	7.0	14.888650894165039	3.566643476486206
1.0	96220000.0	96230000.0	8.0	16.404172897338867	3.8949661254882812
1.0	96300000.0	96310000.0	9.0	15.325518608093262	3.666886568069458
1.0	96350000.0	96360000.0	5.0	15.521446228027344	3.708247423171997
1.0	96400000.0	96410000.0	9.0	15.078176498413086	3.614025592803955
1.0	96410000.0	96420000.0	13.0	13.903019905090332	3.326292037963867
1.0	96480000.0	96490000.0	12.0	14.710893630981445	3.522613048553467
1.0	96520000.0	96530000.0	7.0	12.363616943359375	2.9163434505462646
1.0	96670000.0	96680000.0	10.0	15.36577320098877	3.6774978637695312
1.0	96700000.0	96710000.0	5.0	11.53538703918457	2.671421527862549
1.0	96790000.0	96800000.0	13.0	15.91064453125	3.7972378730773926
1.0	96810000.0	96820000.0	6.0	16.396093368530273	3.89726185798645
1.0	96820000.0	96830000.0	8.0	16.705568313598633	3.959423542022705
1.0	96950000.0	96960000.0	15.0	17.97274398803711	4.198603630065918
1.0	97000000.0	97010000.0	10.0	17.983440399169922	4.199047088623047
1.0	97060000.0	97070000.0	15.0	16.849365234375	3.9887282848358154
1.0	97130000.0	97140000.0	17.0	15.444360733032227	3.6876282691955566
1.0	97170000.0	97180000.0	19.0	13.407697677612305	3.1953325271606445
1.0	97220000.0	97230000.0	8.0	9.257822036743164	2.001770496368408
1.0	97250000.0	97260000.0	9.0	10.165185928344727	2.2778422832489014
1.0	97400000.0	97410000.0	15.0	19.194414138793945	4.4040021896362305
1.0	97450000.0	97460000.0	16.0	19.8616943359375	4.5014495849609375
1.0	97540000.0	97550000.0	10.0	13.96716594696045	3.3302109241485596
1.0	97570000.0	97580000.0	15.0	14.510472297668457	3.474264144897461
1.0	97640000.0	97650000.0	12.0	12.77656364440918	3.0377416610717773
1.0	97670000.0	97680000.0	4.0	12.618227005004883	2.9952614307403564
1.0	97690000.0	97700000.0	11.0	12.264775276184082	2.8959836959838867
1.0	97710000.0	97720000.0	10.0	12.658421516418457	3.006263494491577
1.0	97720000.0	97730000.0	13.0	12.428403854370117	2.9432826042175293
1.0	97880000.0	97890000.0	12.0	13.912750244140625	3.331333637237549
1.0	97950000.0	97960000.0	12.0	14.635027885437012	3.5056347846984863
1.0	97970000.0	97980000.0	18.0	14.284543991088867	3.4219863414764404
1.0	98000000.0	98010000.0	17.0	14.606651306152344	3.5016822814941406
1.0	98020000.0	98030000.0	17.0	13.791990280151367	3.2975075244903564
1.0	98190000.0	98200000.0	5.0	12.83466911315918	3.0503180027008057
1.0	98250000.0	98260000.0	9.0	11.662232398986816	2.7297520637512207
1.0	98350000.0	98360000.0	6.0	13.065935134887695	3.111969470977783
1.0	98490000.0	98500000.0	10.0	16.97013282775879	4.012465476989746
1.0	98580000.0	98590000.0	17.0	16.709835052490234	3.9630539417266846
1.0	98600000.0	98610000.0	6.0	17.78411865234375	4.165599822998047
1.0	98650000.0	98660000.0	14.0	19.28074836730957	4.415572166442871
1.0	98680000.0	98690000.0	12.0	18.830270767211914	4.3454484939575195
1.0	98710000.0	98720000.0	22.0	18.6660099029541	4.316828727722168
1.0	98720000.0	98730000.0	26.0	17.658306121826172	4.143954753875732
1.0	98740000.0	98750000.0	21.0	18.40016746520996	4.2737812995910645
1.0	98780000.0	98790000.0	18.0	16.45473861694336	3.9051036834716797
1.0	98790000.0	98800000.0	10.0	17.54704475402832	4.120345592498779
1.0	98820000.0	98830000.0	19.0	17.598068237304688	4.13001012802124
1.0	98850000.0	98860000.0	14.0	15.587056159973145	3.721660614013672
1.0	98950000.0	98960000.0	19.0	17.733745574951172	4.1593756675720215
1.0	98970000.0	98980000.0	12.0	17.107622146606445	4.0325093269348145
1.0	99000000.0	99010000.0	27.0	18.273916244506836	4.249777793884277
1.0	99090000.0	99100000.0	12.0	16.396961212158203	3.8965249061584473
1.0	99140000.0	99150000.0	12.0	13.726692199707031	3.2836127281188965
1.0	99190000.0	99200000.0	10.0	13.399327278137207	3.2000935077667236
1.0	99230000.0	99240000.0	7.0	14.970390319824219	3.589968204498291
1.0	99260000.0	99270000.0	13.0	15.759538650512695	3.7636475563049316
1.0	99270000.0	99280000.0	16.0	16.198055267333984	3.8529982566833496
1.0	99560000.0	99570000.0	16.0	18.206188201904297	4.237326145172119
1.0	99580000.0	99590000.0	16.0	19.11286735534668	4.388719081878662
1.0	99630000.0	99640000.0	17.0	17.046672821044922	4.025448799133301
1.0	99680000.0	99690000.0	15.0	17.960071563720703	4.1986799240112305
1.0	99710000.0	99720000.0	14.0	17.468795776367188	4.109457492828369
1.0	99720000.0	99730000.0	16.0	17.219287872314453	4.061209678649902
1.0	99730000.0	99740000.0	11.0	15.66144847869873	3.7406554222106934
1.0	99740000.0	99750000.0	18.0	16.213912963867188	3.859431505203247
1.0	99840000.0	99850000.0	10.0	15.055694580078125	3.597743272781372
1.0	99910000.0	99920000.0	13.0	12.851058959960938	3.055075168609619
1.0	99940000.0	99950000.0	6.0	11.516939163208008	2.6838765144348145
1.0	99960000.0	99970000.0	8.0	12.014314651489258	2.821171283721924
1.0	100020000.0	100030000.0	1.0	10.596010208129883	2.4179177284240723
1.0	100030000.0	100040000.0	9.0	10.065485954284668	2.2618117332458496
1.0	100050000.0	100060000.0	12.0	10.253057479858398	2.3122477531433105
1.0	100100000.0	100110000.0	5.0	10.691425323486328	2.4485585689544678
1.0	100140000.0	100150000.0	3.0	9.394495010375977	2.0563502311706543
1.0	100150000.0	100160000.0	4.0	9.251082420349121	2.011260509490967
1.0	100230000.0	100240000.0	5.0	9.587167739868164	2.1113839149475098
1.0	100300000.0	100310000.0	8.0	8.902303695678711	1.8953449726104736
1.0	100350000.0	100360000.0	4.0	8.393645286560059	1.7401046752929688
1.0	100420000.0	100430000.0	4.0	9.696828842163086	2.1437389850616455
1.0	100490000.0	100500000.0	9.0	8.780476570129395	1.8618322610855103
1.0	100600000.0	100610000.0	5.0	8.071948051452637	1.639156699180603
1.0	100680000.0	100690000.0	6.0	8.579535484313965	1.7972781658172607
1.0	100690000.0	100700000.0	3.0	8.831893920898438	1.87529718875885
1.0	100730000.0	100740000.0	6.0	8.216474533081055	1.6746667623519897
1.0	100790000.0	100800000.0	10.0	9.956159591674805	2.2199866771698
1.0	100810000.0	100820000.0	5.0	11.442558288574219	2.6445364952087402
1.0	100820000.0	100830000.0	4.0	9.14937973022461	1.9786465167999268
1.0	100850000.0	100860000.0	2.0	9.004276275634766	1.9287188053131104
1.0	100890000.0	100900000.0	3.0	9.435375213623047	2.0634593963623047
1.0	100930000.0	100940000.0	5.0	8.99205207824707	1.9279377460479736
1.0	101010000.0	101020000.0	10.0	11.281356811523438	2.607926607131958
1.0	101030000.0	101040000.0	13.0	11.189664840698242	2.581183910369873
1.0	101040000.0	101050000.0	7.0	11.343417167663574	2.6289730072021484
1.0	101080000.0	101090000.0	11.0	11.754632949829102	2.7443153858184814
1.0	101110000.0	101120000.0	11.0	12.991065979003906	3.077540874481201
1.0	101190000.0	101200000.0	9.0	13.452207565307617	3.2160122394561768
1.0	101230000.0	101240000.0	18.0	13.510090827941895	3.228144884109497
1.0	101240000.0	101250000.0	13.0	13.864206314086914	3.3071651458740234
1.0	101290000.0	101300000.0	15.0	12.994363784790039	3.0848171710968018
1.0	101360000.0	101370000.0	4.0	8.912396430969238	1.8884856700897217
1.0	101440000.0	101450000.0	2.0	7.965384006500244	1.6063413619995117
1.0	101470000.0	101480000.0	1.0	8.355234146118164	1.727670669555664
1.0	101510000.0	101520000.0	7.0	9.990942001342773	2.2377350330352783
1.0	101580000.0	101590000.0	15.0	14.288877487182617	3.421069383621216
1.0	101600000.0	101610000.0	18.0	13.59492301940918	3.2490086555480957
1.0	101610000.0	101620000.0	13.0	13.785146713256836	3.2955570220947266
1.0	101620000.0	101630000.0	20.0	15.154996871948242	3.626049757003784
1.0	101820000.0	101830000.0	20.0	20.143632888793945	4.53763484954834
1.0	101890000.0	101900000.0	24.0	22.933788299560547	4.851574897766113
1.0	101930000.0	101940000.0	22.0	22.971500396728516	4.854525566101074
1.0	101940000.0	101950000.0	22.0	22.51056480407715	4.813453197479248
1.0	101980000.0	101990000.0	18.0	22.596818923950195	4.821032524108887
1.0	102170000.0	102180000.0	19.0	23.10306739807129	4.865571975708008
1.0	102180000.0	102190000.0	19.0	24.083995819091797	4.945351600646973
1.0	102200000.0	102210000.0	21.0	22.682819366455078	4.831482887268066
1.0	102210000.0	102220000.0	25.0	23.13223648071289	4.872137546539307
1.0	102230000.0	102240000.0	20.0	23.935684204101562	4.939920902252197
1.0	102290000.0	102300000.0	32.0	25.201841354370117	5.019510746002197
1.0	102370000.0	102380000.0	20.0	26.54191017150879	5.0929975509643555
1.0	102380000.0	102390000.0	25.0	25.9437313079834	5.068657875061035
1.0	102430000.0	102440000.0	27.0	27.339427947998047	5.126605987548828
1.0	102490000.0	102500000.0	31.0	28.775238037109375	5.176647186279297
1.0	102550000.0	102560000.0	34.0	27.7404842376709	5.144335746765137
1.0	102560000.0	102570000.0	27.0	27.846233367919922	5.14847469329834
1.0	102600000.0	102610000.0	38.0	26.8443546295166	5.108499050140381
1.0	102670000.0	102680000.0	31.0	26.7069091796875	5.099963188171387
1.0	102690000.0	102700000.0	30.0	25.939966201782227	5.071333885192871
1.0	102700000.0	102710000.0	32.0	26.536712646484375	5.100644111633301
1.0	102770000.0	102780000.0	13.0	26.371667861938477	5.102267742156982
1.0	102830000.0	102840000.0	33.0	28.841222763061523	5.176792144775391
1.0	102900000.0	102910000.0	36.0	31.2897891998291	5.24211311340332
1.0	102950000.0	102960000.0	35.0	30.985477447509766	5.232672214508057
1.0	103020000.0	103030000.0	31.0	28.584529876708984	5.173478603363037
1.0	103120000.0	103130000.0	31.0	29.97690773010254	5.221120357513428
1.0	103200000.0	103210000.0	26.0	26.596521377563477	5.100228309631348
1.0	103260000.0	103270000.0	18.0	27.994726181030273	5.161506652832031
1.0	103280000.0	103290000.0	27.0	27.607492446899414	5.141358375549316
1.0	103300000.0	103310000.0	30.0	28.10320472717285	5.159554958343506
1.0	103350000.0	103360000.0	29.0	24.803403854370117	5.000394344329834
1.0	103420000.0	103430000.0	32.0	24.103195190429688	4.947718143463135
1.0	103460000.0	103470000.0	26.0	24.004867553710938	4.941384315490723
1.0	103500000.0	103510000.0	17.0	23.95011329650879	4.94131326675415
1.0	103580000.0	103590000.0	25.0	24.531957626342773	4.975302219390869
1.0	103590000.0	103600000.0	15.0	24.574934005737305	4.983930587768555
1.0	103680000.0	103690000.0	26.0	25.704010009765625	5.053094387054443
1.0	103740000.0	103750000.0	23.0	22.155460357666016	4.776490211486816
1.0	103770000.0	103780000.0	25.0	24.856616973876953	4.974991798400879
1.0	104010000.0	104020000.0	17.0	10.569802284240723	2.411376714706421
1.0	104030000.0	104040000.0	14.0	10.740640640258789	2.462062358856201
1.0	104100000.0	104110000.0	5.0	11.539643287658691	2.695204496383667
1.0	104440000.0	104450000.0	16.0	29.1013240814209	5.189662456512451
1.0	104600000.0	104610000.0	32.0	28.67593002319336	5.186245918273926
1.0	104650000.0	104660000.0	19.0	29.52387046813965	5.215636730194092
1.0	104750000.0	104760000.0	40.0	31.3808536529541	5.246468544006348
1.0	104770000.0	104780000.0	33.0	32.623634338378906	5.263018608093262
1.0	104780000.0	104790000.0	34.0	31.498043060302734	5.25275993347168
1.0	104800000.0	104810000.0	26.0	34.109474182128906	5.280948162078857
1.0	104810000.0	104820000.0	24.0	32.99893569946289	5.269516944885254
1.0	104840000.0	104850000.0	41.0	33.385520935058594	5.274561882019043
1.0	104910000.0	104920000.0	22.0	29.341293334960938	5.222698211669922
1.0	104930000.0	104940000.0	23.0	33.70781326293945	5.290762424468994
1.0	105030000.0	105040000.0	30.0	31.886180877685547	5.252211570739746
1.0	105050000.0	105060000.0	35.0	32.306236267089844	5.26592493057251
1.0	105090000.0	105100000.0	26.0	33.975341796875	5.279547691345215
1.0	105100000.0	105110000.0	26.0	33.626075744628906	5.274317741394043
1.0	105120000.0	105130000.0	31.0	34.67005157470703	5.287711143493652
1.0	105130000.0	105140000.0	41.0	29.54453468322754	5.2044172286987305
1.0	105280000.0	105290000.0	28.0	27.113460540771484	5.120331764221191
1.0	105290000.0	105300000.0	32.0	26.793981552124023	5.11264181137085
1.0	105300000.0	105310000.0	39.0	26.754817962646484	5.105551242828369
1.0	105380000.0	105390000.0	16.0	20.941511154174805	4.640425682067871
1.0	105390000.0	105400000.0	20.0	22.991220474243164	4.861990928649902
1.0	105440000.0	105450000.0	27.0	26.506855010986328	5.092758655548096
1.0	105460000.0	105470000.0	28.0	26.39603614807129	5.089231014251709
1.0	105480000.0	105490000.0	15.0	23.020526885986328	4.865535259246826
1.0	105610000.0	105620000.0	18.0	28.976490020751953	5.1829633712768555
1.0	105620000.0	105630000.0	22.0	26.369140625	5.08999490737915
1.0	105630000.0	105640000.0	27.0	28.078899383544922	5.153530597686768
1.0	105740000.0	105750000.0	28.0	30.728069305419922	5.230715274810791
1.0	105800000.0	105810000.0	36.0	28.304386138916016	5.163902759552002
1.0	105820000.0	105830000.0	31.0	28.449865341186523	5.170361518859863
1.0	105890000.0	105900000.0	31.0	30.981212615966797	5.234690189361572
1.0	105940000.0	105950000.0	26.0	30.130496978759766	5.218325614929199
1.0	105950000.0	105960000.0	32.0	30.731624603271484	5.230468273162842
1.0	105960000.0	105970000.0	32.0	29.030960083007812	5.199628829956055
1.0	105990000.0	106000000.0	32.0	28.73282814025879	5.1887712478637695
1.0	106000000.0	106010000.0	32.0	29.70424461364746	5.205867767333984
1.0	106020000.0	106030000.0	23.0	29.73014259338379	5.209782600402832
1.0	106030000.0	106040000.0	34.0	28.86669921875	5.182417392730713
1.0	106060000.0	106070000.0	37.0	31.093456268310547	5.241035461425781
1.0	106100000.0	106110000.0	25.0	27.185489654541016	5.12369441986084
1.0	106130000.0	106140000.0	26.0	28.55013084411621	5.178405284881592
1.0	106140000.0	106150000.0	28.0	28.586711883544922	5.1744513511657715
1.0	106190000.0	106200000.0	18.0	27.62674903869629	5.1373291015625
1.0	106220000.0	106230000.0	30.0	28.970800399780273	5.185755252838135
1.0	106300000.0	106310000.0	27.0	27.831613540649414	5.1537346839904785
1.0	106350000.0	106360000.0	27.0	27.219018936157227	5.1270856857299805
1.0	106380000.0	106390000.0	25.0	29.124460220336914	5.1862311363220215
1.0	106400000.0	106410000.0	30.0	27.24251937866211	5.121253490447998
1.0	106450000.0	106460000.0	30.0	30.1352596282959	5.2107343673706055
1.0	106460000.0	106470000.0	22.0	28.001745223999023	5.153895378112793
1.0	106470000.0	106480000.0	26.0	29.88949203491211	5.2078423500061035
1.0	106510000.0	106520000.0	30.0	28.4326171875	5.173448085784912
1.0	106520000.0	106530000.0	30.0	28.73712158203125	5.1780900955200195
1.0	106540000.0	106550000.0	29.0	27.36344337463379	5.130081653594971
1.0	106640000.0	106650000.0	24.0	26.883808135986328	5.108816623687744
1.0	106710000.0	106720000.0	17.0	23.882030487060547	4.934777736663818
1.0	106720000.0	106730000.0	29.0	26.73294448852539	5.09891414642334
1.0	106740000.0	106750000.0	30.0	26.12118148803711	5.07045316696167
1.0	106760000.0	106770000.0	21.0	24.61126136779785	4.987246990203857
1.0	106790000.0	106800000.0	22.0	25.082836151123047	5.011192798614502
1.0	106930000.0	106940000.0	19.0	24.066635131835938	4.943226337432861
1.0	106940000.0	106950000.0	24.0	23.348140716552734	4.886330604553223
1.0	106980000.0	106990000.0	22.0	21.953182220458984	4.757485389709473
1.0	107010000.0	107020000.0	36.0	23.16727066040039	4.872656345367432
1.0	107040000.0	107050000.0	10.0	21.395099639892578	4.695630073547363
1.0	107050000.0	107060000.0	23.0	20.86927604675293	4.633138656616211
[truncated: 47,566 more rows]
