# Supplementary material for: Genome-wide mapping of somatic mutation rates uncovers drivers of cancer
Source: Nat Biotechnol. 2022 Jun 20;40(11):1634–43. doi: 10.1038/s41587-022-01353-8 (PMC9646522; doi:10.1038/s41587-022-01353-8)
Supplement: Supplementary file 4 — Regions and model predictions for each fold of each cancer for which a deep learning model was trained. Regions that were filtered are also listed along with their respective model predictions. [file 41587_2022_1353_MOESM4_ESM.zip › kfold_results/Squamous_tumors/fold_2.txt]

CHROM	START	END	Y_TRUE	Y_PRED	STD
1.0	790000.0	800000.0	1.0	4.484954357147217	1.4620527029037476
1.0	880000.0	890000.0	6.0	5.7468719482421875	1.919297456741333
1.0	1040000.0	1050000.0	4.0	6.537529945373535	2.194044589996338
1.0	1050000.0	1060000.0	13.0	6.816725730895996	2.2824933528900146
1.0	1110000.0	1120000.0	5.0	8.349233627319336	2.7473795413970947
1.0	1220000.0	1230000.0	6.0	6.201759338378906	2.0694022178649902
1.0	1250000.0	1260000.0	6.0	5.433831214904785	1.8163678646087646
1.0	1280000.0	1290000.0	4.0	5.674710273742676	1.9169107675552368
1.0	1360000.0	1370000.0	7.0	6.228063106536865	2.0823497772216797
1.0	1510000.0	1520000.0	6.0	6.716965675354004	2.260158061981201
1.0	1770000.0	1780000.0	4.0	5.034977912902832	1.6732568740844727
1.0	1810000.0	1820000.0	5.0	5.133999824523926	1.7098801136016846
1.0	1910000.0	1920000.0	9.0	8.112886428833008	2.671513319015503
1.0	2040000.0	2050000.0	3.0	5.672865867614746	1.8774982690811157
1.0	2060000.0	2070000.0	6.0	5.5131635665893555	1.8393354415893555
1.0	2090000.0	2100000.0	2.0	5.17775297164917	1.7150895595550537
1.0	2130000.0	2140000.0	5.0	4.927983283996582	1.625928521156311
1.0	2140000.0	2150000.0	4.0	5.140788555145264	1.6988468170166016
1.0	2320000.0	2330000.0	9.0	4.769925594329834	1.5892560482025146
1.0	2420000.0	2430000.0	7.0	5.25707483291626	1.7484185695648193
1.0	2440000.0	2450000.0	7.0	5.379199981689453	1.7946351766586304
1.0	2470000.0	2480000.0	2.0	6.576192378997803	2.205040454864502
1.0	2480000.0	2490000.0	0.0	5.991527557373047	2.046412944793701
1.0	2490000.0	2500000.0	7.0	5.456117153167725	1.8198163509368896
1.0	2530000.0	2540000.0	11.0	6.828387260437012	2.260946750640869
1.0	2550000.0	2560000.0	4.0	6.852044105529785	2.266103982925415
1.0	2570000.0	2580000.0	5.0	5.636282444000244	1.8845465183258057
1.0	2690000.0	2700000.0	5.0	6.603065490722656	2.2034614086151123
1.0	2700000.0	2710000.0	6.0	8.957496643066406	2.926837205886841
1.0	2720000.0	2730000.0	5.0	10.938349723815918	3.469695568084717
1.0	2830000.0	2840000.0	15.0	12.901066780090332	3.968714475631714
1.0	2870000.0	2880000.0	10.0	13.5624418258667	4.102144718170166
1.0	3190000.0	3200000.0	4.0	8.725317001342773	2.8842647075653076
1.0	3210000.0	3220000.0	7.0	8.995468139648438	2.9741668701171875
1.0	3230000.0	3240000.0	5.0	7.533144950866699	2.5194509029388428
1.0	3270000.0	3280000.0	11.0	7.648998260498047	2.5539698600769043
1.0	3290000.0	3300000.0	4.0	8.542203903198242	2.8131356239318848
1.0	3310000.0	3320000.0	13.0	7.676982879638672	2.5506207942962646
1.0	3330000.0	3340000.0	9.0	7.684828758239746	2.5539417266845703
1.0	3340000.0	3350000.0	7.0	7.189986228942871	2.3985469341278076
1.0	3420000.0	3430000.0	8.0	5.748920440673828	1.9105637073516846
1.0	3490000.0	3500000.0	6.0	6.225425720214844	2.058633804321289
1.0	3500000.0	3510000.0	5.0	5.81195592880249	1.9312022924423218
1.0	3580000.0	3590000.0	7.0	5.293862819671631	1.7494596242904663
1.0	3610000.0	3620000.0	6.0	5.011726379394531	1.6494319438934326
1.0	3640000.0	3650000.0	5.0	4.8642191886901855	1.601249098777771
1.0	3670000.0	3680000.0	4.0	6.954482078552246	2.30363130569458
1.0	3690000.0	3700000.0	4.0	4.877737998962402	1.6086082458496094
1.0	3720000.0	3730000.0	3.0	5.703121185302734	1.8882296085357666
1.0	3760000.0	3770000.0	2.0	4.348423957824707	1.4236786365509033
1.0	4020000.0	4030000.0	10.0	8.66783332824707	2.847330331802368
1.0	4090000.0	4100000.0	6.0	10.604761123657227	3.413177490234375
1.0	4140000.0	4150000.0	14.0	9.977442741394043	3.2486209869384766
1.0	4210000.0	4220000.0	8.0	11.018316268920898	3.520098924636841
1.0	4230000.0	4240000.0	7.0	10.634116172790527	3.4266719818115234
1.0	4280000.0	4290000.0	17.0	10.484813690185547	3.375826597213745
1.0	4340000.0	4350000.0	13.0	11.191793441772461	3.5523364543914795
1.0	4350000.0	4360000.0	10.0	11.266412734985352	3.5758538246154785
1.0	4360000.0	4370000.0	8.0	11.695727348327637	3.6773078441619873
1.0	4370000.0	4380000.0	12.0	11.315796852111816	3.595383882522583
1.0	4380000.0	4390000.0	10.0	10.742179870605469	3.456272840499878
1.0	4460000.0	4470000.0	11.0	11.533556938171387	3.640076160430908
1.0	4530000.0	4540000.0	12.0	11.469831466674805	3.619844436645508
1.0	4590000.0	4600000.0	10.0	11.535861015319824	3.6404213905334473
1.0	4620000.0	4630000.0	6.0	11.97585678100586	3.749621629714966
1.0	4670000.0	4680000.0	6.0	11.754029273986816	3.7066826820373535
1.0	4770000.0	4780000.0	11.0	10.018173217773438	3.2594680786132812
1.0	4780000.0	4790000.0	9.0	10.396727561950684	3.3682353496551514
1.0	4940000.0	4950000.0	8.0	11.648447036743164	3.669663667678833
1.0	4950000.0	4960000.0	5.0	11.87091064453125	3.721776247024536
1.0	4990000.0	5000000.0	14.0	10.92774486541748	3.505902051925659
1.0	5000000.0	5010000.0	14.0	12.0011625289917	3.7472920417785645
1.0	5010000.0	5020000.0	15.0	12.111631393432617	3.7722182273864746
1.0	5020000.0	5030000.0	12.0	12.164628982543945	3.8039512634277344
1.0	5050000.0	5060000.0	10.0	12.818817138671875	3.935377836227417
1.0	5080000.0	5090000.0	11.0	12.11866283416748	3.794553756713867
1.0	5150000.0	5160000.0	18.0	11.791847229003906	3.7072701454162598
1.0	5160000.0	5170000.0	13.0	12.020678520202637	3.7639565467834473
1.0	5180000.0	5190000.0	10.0	12.515412330627441	3.8653042316436768
1.0	5240000.0	5250000.0	11.0	11.853504180908203	3.7334113121032715
1.0	5270000.0	5280000.0	9.0	11.124217987060547	3.5439841747283936
1.0	5320000.0	5330000.0	12.0	12.35940170288086	3.832719087600708
1.0	5490000.0	5500000.0	10.0	11.07589054107666	3.5369808673858643
1.0	5510000.0	5520000.0	13.0	9.634521484375	3.155210018157959
1.0	5530000.0	5540000.0	15.0	9.39352798461914	3.0847411155700684
1.0	5560000.0	5570000.0	4.0	8.004175186157227	2.666912078857422
1.0	5590000.0	5600000.0	13.0	8.83839225769043	2.9131691455841064
1.0	5610000.0	5620000.0	5.0	8.357309341430664	2.764925241470337
1.0	5660000.0	5670000.0	7.0	7.156294822692871	2.381735324859619
1.0	5670000.0	5680000.0	2.0	7.843222618103027	2.6028401851654053
1.0	5680000.0	5690000.0	7.0	7.352897644042969	2.450531482696533
1.0	5800000.0	5810000.0	13.0	8.047396659851074	2.6693644523620605
1.0	5900000.0	5910000.0	9.0	10.198225975036621	3.269489288330078
1.0	6090000.0	6100000.0	5.0	5.7242913246154785	1.8975919485092163
1.0	6130000.0	6140000.0	7.0	5.648987770080566	1.880750298500061
1.0	6150000.0	6160000.0	1.0	6.29978084564209	2.0966107845306396
1.0	6250000.0	6260000.0	2.0	5.96330451965332	2.020569324493408
1.0	6280000.0	6290000.0	4.0	5.523687839508057	1.8483314514160156
1.0	6350000.0	6360000.0	9.0	5.180581569671631	1.7253437042236328
1.0	6390000.0	6400000.0	4.0	5.5884904861450195	1.8606374263763428
1.0	6530000.0	6540000.0	4.0	5.29526424407959	1.7594470977783203
1.0	6570000.0	6580000.0	5.0	6.178864002227783	2.0495948791503906
1.0	6600000.0	6610000.0	7.0	4.8412394523620605	1.6009515523910522
1.0	6730000.0	6740000.0	5.0	5.247635841369629	1.7507240772247314
1.0	6760000.0	6770000.0	10.0	6.377198696136475	2.144251585006714
1.0	6980000.0	6990000.0	2.0	6.096217155456543	2.0276055335998535
1.0	7100000.0	7110000.0	3.0	6.846593379974365	2.2848434448242188
1.0	7150000.0	7160000.0	7.0	7.071575164794922	2.3582987785339355
1.0	7190000.0	7200000.0	7.0	6.825506687164307	2.2820053100585938
1.0	7220000.0	7230000.0	12.0	7.371466636657715	2.4560258388519287
1.0	7240000.0	7250000.0	9.0	7.5572052001953125	2.5180845260620117
1.0	7270000.0	7280000.0	5.0	7.869856834411621	2.623703718185425
1.0	7280000.0	7290000.0	10.0	8.425976753234863	2.7776429653167725
1.0	7350000.0	7360000.0	5.0	7.486363887786865	2.5016517639160156
1.0	7410000.0	7420000.0	9.0	8.618951797485352	2.8482677936553955
1.0	7580000.0	7590000.0	7.0	6.666238307952881	2.2194156646728516
1.0	7680000.0	7690000.0	2.0	7.09902286529541	2.3694050312042236
1.0	7690000.0	7700000.0	6.0	7.864872932434082	2.6009974479675293
1.0	7740000.0	7750000.0	4.0	6.172221660614014	2.06472110748291
1.0	7790000.0	7800000.0	7.0	5.123536586761475	1.6965420246124268
1.0	7810000.0	7820000.0	4.0	5.141439914703369	1.71364426612854
1.0	7920000.0	7930000.0	6.0	5.670137882232666	1.8635385036468506
1.0	7940000.0	7950000.0	6.0	5.091817378997803	1.672852873802185
1.0	8010000.0	8020000.0	1.0	5.70323371887207	1.908229112625122
1.0	8040000.0	8050000.0	4.0	4.817164421081543	1.59195077419281
1.0	8130000.0	8140000.0	5.0	4.792190074920654	1.5747288465499878
1.0	8140000.0	8150000.0	4.0	4.953249454498291	1.6317907571792603
1.0	8190000.0	8200000.0	5.0	5.052892208099365	1.6656303405761719
1.0	8260000.0	8270000.0	6.0	5.2800421714782715	1.7420190572738647
1.0	8300000.0	8310000.0	6.0	6.335143089294434	2.0984559059143066
1.0	8380000.0	8390000.0	4.0	5.139298439025879	1.685927391052246
1.0	8400000.0	8410000.0	6.0	4.694303035736084	1.5370343923568726
1.0	8500000.0	8510000.0	7.0	4.791033744812012	1.5736322402954102
1.0	8530000.0	8540000.0	5.0	4.47932243347168	1.463167428970337
1.0	8540000.0	8550000.0	4.0	4.59326696395874	1.5089876651763916
1.0	8550000.0	8560000.0	12.0	4.344991683959961	1.4171373844146729
1.0	8580000.0	8590000.0	6.0	4.972352504730225	1.6456705331802368
1.0	8620000.0	8630000.0	2.0	4.989051342010498	1.6491550207138062
1.0	8630000.0	8640000.0	4.0	4.947023868560791	1.6379283666610718
1.0	8640000.0	8650000.0	5.0	4.924046039581299	1.6303999423980713
1.0	8660000.0	8670000.0	7.0	4.627934455871582	1.523750901222229
1.0	8720000.0	8730000.0	2.0	4.726812839508057	1.557870626449585
1.0	8730000.0	8740000.0	3.0	4.735159397125244	1.5582973957061768
1.0	8750000.0	8760000.0	6.0	4.634069919586182	1.5221564769744873
1.0	8790000.0	8800000.0	5.0	4.572965145111084	1.5008909702301025
1.0	8900000.0	8910000.0	3.0	5.812861919403076	1.9203441143035889
1.0	8960000.0	8970000.0	3.0	5.4504218101501465	1.8197174072265625
1.0	8970000.0	8980000.0	6.0	5.874935150146484	1.9609010219573975
1.0	8980000.0	8990000.0	9.0	7.185384273529053	2.370805263519287
1.0	9040000.0	9050000.0	6.0	6.032641410827637	2.009453058242798
1.0	9100000.0	9110000.0	8.0	5.991904258728027	1.9872967004776
1.0	9130000.0	9140000.0	5.0	5.5507402420043945	1.8390724658966064
1.0	9140000.0	9150000.0	2.0	4.965254306793213	1.6370770931243896
1.0	9160000.0	9170000.0	8.0	4.631869316101074	1.519766092300415
1.0	9220000.0	9230000.0	3.0	4.400166034698486	1.4395546913146973
1.0	9310000.0	9320000.0	6.0	4.462399959564209	1.4619296789169312
1.0	9400000.0	9410000.0	7.0	5.534696102142334	1.8476635217666626
1.0	9500000.0	9510000.0	7.0	6.0258917808532715	2.013033866882324
1.0	9560000.0	9570000.0	5.0	6.7013444900512695	2.2180659770965576
1.0	9610000.0	9620000.0	1.0	4.693810939788818	1.5475996732711792
1.0	9630000.0	9640000.0	1.0	4.747731685638428	1.5685752630233765
1.0	9670000.0	9680000.0	7.0	4.7325005531311035	1.5525639057159424
1.0	9730000.0	9740000.0	5.0	5.159024715423584	1.6963613033294678
1.0	9780000.0	9790000.0	8.0	4.954546928405762	1.629520058631897
1.0	9810000.0	9820000.0	8.0	4.6513776779174805	1.5327508449554443
1.0	9820000.0	9830000.0	6.0	4.719648838043213	1.5568821430206299
1.0	9860000.0	9870000.0	4.0	4.7587690353393555	1.5699764490127563
1.0	9900000.0	9910000.0	5.0	4.783175945281982	1.5740888118743896
1.0	9910000.0	9920000.0	2.0	4.984502792358398	1.6531345844268799
1.0	9960000.0	9970000.0	3.0	4.530821800231934	1.4879529476165771
1.0	10000000.0	10010000.0	8.0	4.643153190612793	1.5529299974441528
1.0	10030000.0	10040000.0	3.0	4.744368553161621	1.5623700618743896
1.0	10170000.0	10180000.0	12.0	5.184097766876221	1.7264645099639893
1.0	10200000.0	10210000.0	9.0	5.180785179138184	1.7264125347137451
1.0	10400000.0	10410000.0	1.0	4.9031524658203125	1.6228662729263306
1.0	10490000.0	10500000.0	6.0	4.700135707855225	1.5581884384155273
1.0	10580000.0	10590000.0	6.0	4.548842430114746	1.4964077472686768
1.0	10600000.0	10610000.0	7.0	4.532879829406738	1.4865522384643555
1.0	10760000.0	10770000.0	3.0	4.834893226623535	1.5905650854110718
1.0	10770000.0	10780000.0	5.0	4.816676616668701	1.5855145454406738
1.0	10780000.0	10790000.0	8.0	4.694911003112793	1.5412652492523193
1.0	10950000.0	10960000.0	2.0	5.789433002471924	1.9261093139648438
1.0	10960000.0	10970000.0	4.0	5.667116641998291	1.8843532800674438
1.0	10980000.0	10990000.0	6.0	5.998892307281494	1.9895191192626953
1.0	11010000.0	11020000.0	8.0	6.459624290466309	2.135962963104248
1.0	11050000.0	11060000.0	8.0	6.4467363357543945	2.1362290382385254
1.0	11080000.0	11090000.0	4.0	4.761946678161621	1.5733842849731445
1.0	11300000.0	11310000.0	2.0	4.87595796585083	1.613555669784546
1.0	11390000.0	11400000.0	8.0	6.655020713806152	2.2213244438171387
1.0	11470000.0	11480000.0	9.0	9.304452896118164	3.047203779220581
1.0	11540000.0	11550000.0	12.0	9.009611129760742	2.975334644317627
1.0	11570000.0	11580000.0	9.0	9.258359909057617	3.0398337841033936
1.0	11580000.0	11590000.0	6.0	9.345155715942383	3.067945957183838
1.0	11600000.0	11610000.0	8.0	9.892443656921387	3.2165725231170654
1.0	11610000.0	11620000.0	15.0	9.616878509521484	3.1417503356933594
1.0	11780000.0	11790000.0	5.0	6.651875972747803	2.229693651199341
1.0	11800000.0	11810000.0	12.0	5.989699840545654	2.016124963760376
1.0	11930000.0	11940000.0	2.0	7.217627048492432	2.3832459449768066
1.0	11940000.0	11950000.0	4.0	7.339441776275635	2.4220004081726074
1.0	11970000.0	11980000.0	6.0	5.164290428161621	1.710279107093811
1.0	11990000.0	12000000.0	4.0	5.776440143585205	1.9320122003555298
1.0	12010000.0	12020000.0	4.0	5.289743900299072	1.7615865468978882
1.0	12030000.0	12040000.0	4.0	5.237696647644043	1.7432444095611572
1.0	12110000.0	12120000.0	7.0	6.082686901092529	2.0169270038604736
1.0	12190000.0	12200000.0	4.0	5.626348495483398	1.8731027841567993
1.0	12260000.0	12270000.0	2.0	4.879830360412598	1.6051149368286133
1.0	12290000.0	12300000.0	1.0	4.005007743835449	2.08353328704834
1.0	12310000.0	12320000.0	1.0	4.36388635635376	1.4274171590805054
1.0	12450000.0	12460000.0	7.0	4.713665962219238	1.5546709299087524
1.0	12490000.0	12500000.0	3.0	4.619778633117676	1.5200152397155762
1.0	12540000.0	12550000.0	5.0	4.561276435852051	1.4974600076675415
1.0	12560000.0	12570000.0	2.0	4.672560691833496	1.5390323400497437
1.0	12580000.0	12590000.0	5.0	5.398375034332275	1.7803646326065063
1.0	12790000.0	12800000.0	7.0	8.01073169708252	2.6477088928222656
1.0	12860000.0	12870000.0	15.0	7.896340370178223	2.6039648056030273
1.0	13780000.0	13790000.0	9.0	7.275049686431885	2.4113900661468506
1.0	13790000.0	13800000.0	8.0	7.093960762023926	2.342759609222412
1.0	13810000.0	13820000.0	9.0	7.5464606285095215	2.489783763885498
1.0	13830000.0	13840000.0	9.0	6.937309265136719	2.3099379539489746
1.0	13850000.0	13860000.0	9.0	7.871781349182129	2.603471279144287
1.0	13860000.0	13870000.0	9.0	7.7365922927856445	2.5615413188934326
1.0	13940000.0	13950000.0	3.0	6.183470726013184	2.0800158977508545
1.0	14050000.0	14060000.0	5.0	4.65951681137085	1.5319459438323975
1.0	14060000.0	14070000.0	1.0	4.643857479095459	1.5251497030258179
1.0	14090000.0	14100000.0	4.0	4.609318733215332	1.5176613330841064
1.0	14120000.0	14130000.0	5.0	4.3151750564575195	1.4077847003936768
1.0	14140000.0	14150000.0	3.0	4.862863063812256	1.607654333114624
1.0	14170000.0	14180000.0	6.0	6.629477024078369	2.195807933807373
1.0	14240000.0	14250000.0	7.0	7.422477722167969	2.4545531272888184
1.0	14480000.0	14490000.0	5.0	7.687991142272949	2.5433919429779053
1.0	14510000.0	14520000.0	7.0	6.368924140930176	2.118417263031006
1.0	14520000.0	14530000.0	6.0	7.12716007232666	2.3653433322906494
1.0	14530000.0	14540000.0	10.0	6.9491376876831055	2.305061101913452
1.0	14560000.0	14570000.0	8.0	6.7273850440979	2.2330501079559326
1.0	14570000.0	14580000.0	7.0	6.929725646972656	2.2984259128570557
1.0	14670000.0	14680000.0	6.0	7.334678649902344	2.4269118309020996
1.0	14700000.0	14710000.0	2.0	7.2515411376953125	2.4098174571990967
1.0	14720000.0	14730000.0	9.0	7.878437042236328	2.6084206104278564
1.0	14770000.0	14780000.0	12.0	7.396177768707275	2.4433541297912598
1.0	14820000.0	14830000.0	6.0	7.12033224105835	2.372169017791748
1.0	14920000.0	14930000.0	5.0	6.577673435211182	2.183694839477539
1.0	14980000.0	14990000.0	7.0	6.144211769104004	2.0490989685058594
1.0	15000000.0	15010000.0	5.0	6.526890754699707	2.168917179107666
1.0	15020000.0	15030000.0	7.0	5.746226787567139	1.911005973815918
1.0	15040000.0	15050000.0	8.0	6.550745964050293	2.1687607765197754
1.0	15110000.0	15120000.0	3.0	6.177199363708496	2.0621883869171143
1.0	15160000.0	15170000.0	13.0	6.024107933044434	2.0037569999694824
1.0	15240000.0	15250000.0	3.0	5.805144309997559	1.938433051109314
1.0	15280000.0	15290000.0	5.0	4.983115196228027	1.6523993015289307
1.0	15380000.0	15390000.0	2.0	4.711851596832275	1.55228590965271
1.0	15410000.0	15420000.0	6.0	4.849508762359619	1.5907230377197266
1.0	15440000.0	15450000.0	2.0	4.657567024230957	1.5255138874053955
1.0	15470000.0	15480000.0	6.0	5.007874488830566	1.6582130193710327
1.0	15500000.0	15510000.0	5.0	4.898404598236084	1.62216055393219
1.0	15520000.0	15530000.0	7.0	5.077723503112793	1.6839230060577393
1.0	15560000.0	15570000.0	5.0	6.029675483703613	1.9995200634002686
1.0	15570000.0	15580000.0	15.0	4.869381904602051	1.6040385961532593
1.0	15580000.0	15590000.0	5.0	5.310427665710449	1.751617431640625
1.0	15620000.0	15630000.0	7.0	5.311736106872559	1.755454421043396
1.0	15660000.0	15670000.0	4.0	5.191926956176758	1.7174755334854126
1.0	15690000.0	15700000.0	2.0	4.934811115264893	1.6236003637313843
1.0	15710000.0	15720000.0	7.0	5.111937522888184	1.6859411001205444
1.0	15770000.0	15780000.0	3.0	5.804188251495361	1.9157493114471436
1.0	15790000.0	15800000.0	6.0	5.065035820007324	1.6639747619628906
1.0	15840000.0	15850000.0	5.0	4.999100685119629	1.6601938009262085
1.0	15860000.0	15870000.0	8.0	4.850136756896973	1.6062408685684204
1.0	15880000.0	15890000.0	5.0	5.183883190155029	1.7263498306274414
1.0	15900000.0	15910000.0	7.0	5.3758063316345215	1.7863705158233643
1.0	15960000.0	15970000.0	8.0	5.628779411315918	1.8879520893096924
1.0	15980000.0	15990000.0	9.0	5.087696075439453	1.6886720657348633
1.0	16030000.0	16040000.0	6.0	5.619457721710205	1.8799502849578857
1.0	16040000.0	16050000.0	3.0	5.728748321533203	1.913220763206482
1.0	16080000.0	16090000.0	4.0	5.94880485534668	1.9898245334625244
1.0	16170000.0	16180000.0	8.0	4.724913120269775	1.5897629261016846
1.0	16180000.0	16190000.0	2.0	4.668444633483887	1.5366650819778442
1.0	16190000.0	16200000.0	3.0	4.585838317871094	1.5036462545394897
1.0	16240000.0	16250000.0	4.0	4.565702438354492	1.5004984140396118
1.0	16360000.0	16370000.0	4.0	6.437130928039551	2.1372437477111816
1.0	16410000.0	16420000.0	4.0	5.590348243713379	1.8602262735366821
1.0	16490000.0	16500000.0	3.0	5.207011699676514	1.7281173467636108
1.0	16540000.0	16550000.0	3.0	5.241915225982666	1.733628511428833
1.0	16580000.0	16590000.0	3.0	4.725570201873779	1.5615482330322266
1.0	16600000.0	16610000.0	6.0	4.955003261566162	1.6424875259399414
1.0	16650000.0	16660000.0	3.0	4.9653000831604	1.648707389831543
1.0	16720000.0	16730000.0	7.0	4.7925496101379395	1.5797123908996582
1.0	16760000.0	16770000.0	4.0	5.656430244445801	1.8928438425064087
1.0	17320000.0	17330000.0	4.0	4.942811489105225	1.634210228919983
1.0	17370000.0	17380000.0	2.0	4.509928226470947	1.4837981462478638
1.0	17410000.0	17420000.0	6.0	5.819528579711914	1.923035979270935
1.0	17420000.0	17430000.0	5.0	5.323475360870361	1.763129472732544
1.0	17440000.0	17450000.0	6.0	5.620265007019043	1.8779354095458984
1.0	17460000.0	17470000.0	4.0	6.293374538421631	2.095993757247925
1.0	17480000.0	17490000.0	6.0	6.827704429626465	2.266221523284912
1.0	17530000.0	17540000.0	8.0	5.49122953414917	1.8324695825576782
1.0	17580000.0	17590000.0	4.0	6.393074035644531	2.131135940551758
1.0	17620000.0	17630000.0	3.0	6.239001274108887	2.075579881668091
1.0	17710000.0	17720000.0	5.0	7.167922019958496	2.3720288276672363
1.0	17720000.0	17730000.0	8.0	5.779254913330078	1.919426679611206
1.0	17880000.0	17890000.0	2.0	4.966777801513672	1.6464112997055054
1.0	17900000.0	17910000.0	1.0	5.0244140625	1.6670496463775635
1.0	17930000.0	17940000.0	5.0	4.907711029052734	1.627160668373108
1.0	17940000.0	17950000.0	8.0	4.964592933654785	1.646775245666504
1.0	17990000.0	18000000.0	6.0	5.646830081939697	1.8883774280548096
1.0	18040000.0	18050000.0	10.0	7.991992950439453	2.6522274017333984
1.0	18050000.0	18060000.0	5.0	8.465576171875	2.7910685539245605
1.0	18060000.0	18070000.0	9.0	7.863385200500488	2.61603045463562
1.0	18090000.0	18100000.0	7.0	8.78095531463623	2.894853115081787
1.0	18160000.0	18170000.0	10.0	9.448272705078125	3.092374801635742
1.0	18170000.0	18180000.0	8.0	9.67146110534668	3.1472649574279785
1.0	18190000.0	18200000.0	13.0	8.754358291625977	2.8933207988739014
1.0	18220000.0	18230000.0	10.0	9.772455215454102	3.181124448776245
1.0	18280000.0	18290000.0	16.0	9.280077934265137	3.050443172454834
1.0	18400000.0	18410000.0	16.0	9.316328048706055	3.061614513397217
1.0	18480000.0	18490000.0	6.0	10.213387489318848	3.3170433044433594
1.0	18500000.0	18510000.0	7.0	9.756082534790039	3.191361427307129
1.0	18510000.0	18520000.0	5.0	10.068164825439453	3.2726047039031982
1.0	18550000.0	18560000.0	14.0	9.844677925109863	3.2124621868133545
1.0	18630000.0	18640000.0	7.0	10.401756286621094	3.3644485473632812
1.0	18660000.0	18670000.0	8.0	10.14228343963623	3.2882590293884277
1.0	18710000.0	18720000.0	13.0	9.573661804199219	3.1351468563079834
1.0	18790000.0	18800000.0	6.0	8.418933868408203	2.7926318645477295
1.0	18960000.0	18970000.0	11.0	8.47563648223877	2.789297580718994
1.0	18970000.0	18980000.0	8.0	8.277504920959473	2.7331912517547607
1.0	19000000.0	19010000.0	6.0	8.316882133483887	2.74861216545105
1.0	19010000.0	19020000.0	11.0	8.121094703674316	2.6834659576416016
1.0	19080000.0	19090000.0	7.0	7.765150547027588	2.5697498321533203
1.0	19110000.0	19120000.0	3.0	7.781400203704834	2.5755715370178223
1.0	19220000.0	19230000.0	4.0	5.303171157836914	1.770085334777832
1.0	19270000.0	19280000.0	4.0	5.019593238830566	1.6650536060333252
1.0	19290000.0	19300000.0	2.0	5.4224748611450195	1.795985460281372
1.0	19370000.0	19380000.0	3.0	5.057732582092285	1.6634260416030884
1.0	19390000.0	19400000.0	2.0	4.879030227661133	1.6119940280914307
1.0	19420000.0	19430000.0	5.0	4.518372058868408	1.4818146228790283
1.0	19540000.0	19550000.0	3.0	4.616889476776123	1.5206105709075928
1.0	19580000.0	19590000.0	5.0	4.75905704498291	1.5740858316421509
1.0	19850000.0	19860000.0	7.0	6.043160915374756	2.012845754623413
1.0	19900000.0	19910000.0	4.0	6.958402156829834	2.3041679859161377
1.0	20080000.0	20090000.0	5.0	5.166556358337402	1.7207874059677124
1.0	20130000.0	20140000.0	7.0	6.441341400146484	2.140263080596924
1.0	20170000.0	20180000.0	6.0	7.415360450744629	2.4613003730773926
1.0	20280000.0	20290000.0	13.0	8.30539321899414	2.756925106048584
1.0	20340000.0	20350000.0	11.0	9.238718032836914	3.0321505069732666
1.0	20430000.0	20440000.0	7.0	8.86699390411377	2.9304099082946777
1.0	20470000.0	20480000.0	9.0	8.747428894042969	2.8941216468811035
1.0	20590000.0	20600000.0	7.0	8.882365226745605	2.9367294311523438
1.0	20620000.0	20630000.0	14.0	9.280196189880371	3.051346778869629
1.0	20710000.0	20720000.0	12.0	9.447244644165039	3.1016619205474854
1.0	20770000.0	20780000.0	11.0	8.30742359161377	2.7598659992218018
1.0	20800000.0	20810000.0	8.0	7.067580223083496	2.3690900802612305
1.0	20850000.0	20860000.0	7.0	8.136311531066895	2.697488784790039
1.0	20920000.0	20930000.0	3.0	6.7717604637146	2.2581868171691895
1.0	20940000.0	20950000.0	5.0	7.21285343170166	2.398160457611084
1.0	20950000.0	20960000.0	6.0	7.713648319244385	2.5524487495422363
1.0	20980000.0	20990000.0	7.0	6.084889888763428	2.052776336669922
1.0	21010000.0	21020000.0	7.0	6.733102321624756	2.230393171310425
1.0	21050000.0	21060000.0	7.0	4.951409816741943	1.638180136680603
1.0	21080000.0	21090000.0	0.0	4.928305625915527	1.6311094760894775
1.0	21090000.0	21100000.0	2.0	4.775132179260254	1.5751373767852783
1.0	21100000.0	21110000.0	6.0	4.517796516418457	1.4839468002319336
1.0	21110000.0	21120000.0	0.0	5.29854679107666	1.770367980003357
1.0	21170000.0	21180000.0	4.0	3.8628768920898438	1.2535419464111328
1.0	21210000.0	21220000.0	2.0	4.082440376281738	1.3275798559188843
1.0	21250000.0	21260000.0	1.0	4.291511058807373	1.4011482000350952
1.0	21260000.0	21270000.0	4.0	4.17654275894165	1.3620551824569702
1.0	21410000.0	21420000.0	4.0	4.7765583992004395	1.5770374536514282
1.0	21420000.0	21430000.0	5.0	4.80979061126709	1.591814398765564
1.0	21430000.0	21440000.0	4.0	4.81066370010376	1.591318130493164
1.0	21480000.0	21490000.0	5.0	4.988644123077393	1.6558542251586914
1.0	21510000.0	21520000.0	7.0	5.125716209411621	1.6977618932724
1.0	21550000.0	21560000.0	7.0	5.030846118927002	1.6634407043457031
1.0	21570000.0	21580000.0	5.0	5.227017879486084	1.7359387874603271
1.0	21590000.0	21600000.0	11.0	5.0804853439331055	1.6874396800994873
1.0	21640000.0	21650000.0	4.0	5.291861057281494	1.7582734823226929
1.0	21700000.0	21710000.0	2.0	5.787994861602783	1.9193607568740845
1.0	21870000.0	21880000.0	5.0	5.443562030792236	1.8015857934951782
1.0	21890000.0	21900000.0	2.0	5.858942031860352	1.9468265771865845
1.0	21940000.0	21950000.0	3.0	5.402031421661377	1.7990062236785889
1.0	22040000.0	22050000.0	4.0	5.569050312042236	1.868399977684021
1.0	22090000.0	22100000.0	6.0	5.861457347869873	1.9664798974990845
1.0	22130000.0	22140000.0	5.0	7.484877109527588	2.4781534671783447
1.0	22150000.0	22160000.0	8.0	5.610802173614502	1.8685184717178345
1.0	22160000.0	22170000.0	6.0	5.3993330001831055	1.8001257181167603
1.0	22180000.0	22190000.0	3.0	5.758004188537598	1.9222900867462158
1.0	22270000.0	22280000.0	7.0	5.53012228012085	1.8304646015167236
1.0	22280000.0	22290000.0	7.0	5.169229984283447	1.7086775302886963
1.0	22380000.0	22390000.0	6.0	4.969923496246338	1.6516573429107666
1.0	22420000.0	22430000.0	6.0	5.253901481628418	1.7500181198120117
1.0	22430000.0	22440000.0	5.0	5.264639377593994	1.7571675777435303
1.0	22450000.0	22460000.0	9.0	5.092849254608154	1.6918113231658936
1.0	22490000.0	22500000.0	9.0	5.027942657470703	1.6583229303359985
1.0	22530000.0	22540000.0	6.0	5.0583391189575195	1.6663957834243774
1.0	22570000.0	22580000.0	4.0	5.7866597175598145	1.9144976139068604
1.0	22650000.0	22660000.0	5.0	6.099846839904785	2.0253045558929443
1.0	22890000.0	22900000.0	3.0	6.543844699859619	2.1710920333862305
1.0	22900000.0	22910000.0	7.0	6.355830192565918	2.1095919609069824
1.0	22920000.0	22930000.0	5.0	7.041905403137207	2.3262321949005127
1.0	22930000.0	22940000.0	10.0	6.750627040863037	2.231173515319824
1.0	22940000.0	22950000.0	7.0	7.104302883148193	2.3518950939178467
1.0	23020000.0	23030000.0	3.0	6.713467597961426	2.2252559661865234
1.0	23030000.0	23040000.0	5.0	5.962113380432129	1.9868208169937134
1.0	23090000.0	23100000.0	6.0	5.902710914611816	1.9646244049072266
1.0	23110000.0	23120000.0	5.0	5.985691547393799	1.994341254234314
1.0	23150000.0	23160000.0	3.0	5.762991428375244	1.9220197200775146
1.0	23380000.0	23390000.0	2.0	3.862553358078003	1.2525359392166138
1.0	23390000.0	23400000.0	5.0	3.7739646434783936	1.2224289178848267
1.0	23440000.0	23450000.0	1.0	4.284499168395996	1.4020217657089233
1.0	23470000.0	23480000.0	1.0	5.205514430999756	1.7374775409698486
1.0	23490000.0	23500000.0	3.0	5.780296325683594	1.9447975158691406
1.0	23590000.0	23600000.0	5.0	8.58980655670166	2.816445827484131
1.0	23630000.0	23640000.0	2.0	5.487010955810547	1.8316361904144287
1.0	23650000.0	23660000.0	4.0	5.773573875427246	1.9391164779663086
1.0	23660000.0	23670000.0	4.0	5.734568119049072	1.9184547662734985
1.0	23730000.0	23740000.0	10.0	4.7353715896606445	1.5640790462493896
1.0	23760000.0	23770000.0	6.0	4.804109573364258	1.580305814743042
1.0	23770000.0	23780000.0	3.0	4.826911926269531	1.592567801475525
1.0	23790000.0	23800000.0	3.0	4.737578392028809	1.5546181201934814
1.0	23870000.0	23880000.0	4.0	5.042830467224121	1.6651283502578735
1.0	23920000.0	23930000.0	12.0	5.011689186096191	1.6524966955184937
1.0	23980000.0	23990000.0	8.0	6.143072605133057	2.036231756210327
1.0	24020000.0	24030000.0	2.0	4.55415153503418	1.4913790225982666
1.0	24030000.0	24040000.0	5.0	4.872549533843994	1.6113373041152954
1.0	24060000.0	24070000.0	3.0	5.295259475708008	1.7651188373565674
1.0	24070000.0	24080000.0	3.0	4.349610328674316	1.465329885482788
1.0	24080000.0	24090000.0	2.0	4.819703102111816	1.593431830406189
1.0	24140000.0	24150000.0	7.0	4.962728500366211	1.6466261148452759
1.0	24240000.0	24250000.0	6.0	4.637877464294434	1.5053362846374512
1.0	24250000.0	24260000.0	5.0	4.906975746154785	1.5965662002563477
1.0	24300000.0	24310000.0	0.0	4.510873794555664	2.371047258377075
1.0	24380000.0	24390000.0	2.0	4.350181579589844	1.4045203924179077
1.0	24420000.0	24430000.0	3.0	4.100779056549072	1.3218891620635986
1.0	24470000.0	24480000.0	7.0	4.940674781799316	1.6256189346313477
1.0	24520000.0	24530000.0	6.0	5.232814311981201	1.7364212274551392
1.0	24540000.0	24550000.0	5.0	5.608030319213867	1.8589246273040771
1.0	24600000.0	24610000.0	0.0	5.697310447692871	1.897091269493103
1.0	24700000.0	24710000.0	5.0	4.36334228515625	1.4272540807724
1.0	24710000.0	24720000.0	5.0	4.627969264984131	1.523909091949463
1.0	24770000.0	24780000.0	1.0	4.496675491333008	1.476576805114746
1.0	24790000.0	24800000.0	2.0	4.512326240539551	1.4832921028137207
1.0	24820000.0	24830000.0	5.0	5.156907081604004	1.699557900428772
1.0	24980000.0	24990000.0	4.0	4.6732258796691895	1.536866545677185
1.0	25020000.0	25030000.0	7.0	5.947998046875	1.9709560871124268
1.0	25030000.0	25040000.0	5.0	5.544618129730225	1.8357890844345093
1.0	25050000.0	25060000.0	5.0	5.191995143890381	1.7144311666488647
1.0	25140000.0	25150000.0	5.0	4.534287929534912	1.4881525039672852
1.0	25210000.0	25220000.0	2.0	5.6724371910095215	1.8656680583953857
1.0	25290000.0	25300000.0	10.0	5.823808193206787	1.929165244102478
1.0	25310000.0	25320000.0	5.0	6.943543910980225	2.2948880195617676
1.0	25320000.0	25330000.0	7.0	7.448814392089844	2.4657537937164307
1.0	25350000.0	25360000.0	9.0	6.244988918304443	2.082821846008301
1.0	25420000.0	25430000.0	3.0	7.268727779388428	2.402409553527832
1.0	25450000.0	25460000.0	6.0	6.261816024780273	2.0798771381378174
1.0	25460000.0	25470000.0	10.0	5.452567100524902	1.802445650100708
1.0	25570000.0	25580000.0	5.0	4.771707534790039	1.613579511642456
1.0	25580000.0	25590000.0	2.0	4.570256233215332	1.5019088983535767
1.0	25850000.0	25860000.0	5.0	4.7075700759887695	1.5352891683578491
1.0	25860000.0	25870000.0	4.0	5.448351860046387	1.7888720035552979
1.0	25890000.0	25900000.0	4.0	4.263622760772705	1.3850961923599243
1.0	25910000.0	25920000.0	3.0	4.779421329498291	1.5572563409805298
1.0	25950000.0	25960000.0	7.0	4.7789306640625	1.5546644926071167
1.0	26020000.0	26030000.0	5.0	4.3863325119018555	1.4332358837127686
1.0	26030000.0	26040000.0	4.0	4.483826637268066	1.4607197046279907
1.0	26050000.0	26060000.0	4.0	4.209441184997559	1.3618013858795166
1.0	26110000.0	26120000.0	3.0	4.451043128967285	1.4452673196792603
1.0	26120000.0	26130000.0	5.0	4.273099899291992	1.393584132194519
1.0	26200000.0	26210000.0	6.0	4.473999500274658	1.4641977548599243
1.0	26280000.0	26290000.0	5.0	4.928709030151367	1.628122329711914
1.0	26330000.0	26340000.0	9.0	5.644901275634766	1.8670772314071655
1.0	26360000.0	26370000.0	7.0	5.434182643890381	1.8036950826644897
1.0	26430000.0	26440000.0	3.0	5.6824631690979	1.9177424907684326
1.0	26550000.0	26560000.0	4.0	5.308605670928955	1.755007028579712
1.0	26580000.0	26590000.0	5.0	4.721856117248535	1.5569407939910889
1.0	26590000.0	26600000.0	5.0	4.740420341491699	1.5652095079421997
1.0	26650000.0	26660000.0	3.0	5.181845664978027	1.7249301671981812
1.0	26690000.0	26700000.0	9.0	6.654187202453613	2.2145419120788574
1.0	26760000.0	26770000.0	4.0	5.163434028625488	1.7183501720428467
1.0	26790000.0	26800000.0	3.0	5.242560386657715	1.7534897327423096
1.0	26810000.0	26820000.0	5.0	6.041479587554932	2.0093812942504883
1.0	26880000.0	26890000.0	4.0	4.993414878845215	1.6523345708847046
1.0	26920000.0	26930000.0	5.0	5.139841556549072	1.7092335224151611
1.0	26990000.0	27000000.0	3.0	5.981551170349121	1.9831407070159912
1.0	27060000.0	27070000.0	2.0	4.3954176902771	1.4361425638198853
1.0	27130000.0	27140000.0	1.0	4.658345699310303	1.5333831310272217
1.0	27220000.0	27230000.0	8.0	4.809325695037842	1.6140079498291016
1.0	27240000.0	27250000.0	8.0	6.096209526062012	2.052894115447998
1.0	27250000.0	27260000.0	9.0	5.166245460510254	1.7214879989624023
1.0	27280000.0	27290000.0	4.0	5.568014621734619	1.8599870204925537
1.0	27350000.0	27360000.0	2.0	5.57738733291626	1.857177734375
1.0	27370000.0	27380000.0	5.0	5.937933921813965	1.970197319984436
1.0	27400000.0	27410000.0	7.0	6.216081619262695	2.055668354034424
1.0	27550000.0	27560000.0	9.0	5.8655924797058105	1.9346481561660767
1.0	27660000.0	27670000.0	3.0	4.404928684234619	1.4431746006011963
1.0	27750000.0	27760000.0	4.0	4.917705535888672	1.6303837299346924
1.0	27770000.0	27780000.0	3.0	4.973130226135254	1.6513668298721313
1.0	27880000.0	27890000.0	6.0	5.047654151916504	1.676619529724121
1.0	27960000.0	27970000.0	2.0	5.159048080444336	1.7016198635101318
1.0	28300000.0	28310000.0	2.0	4.517029762268066	1.4859405755996704
1.0	28360000.0	28370000.0	1.0	5.186668395996094	1.7277437448501587
1.0	28400000.0	28410000.0	2.0	5.029376029968262	1.6714105606079102
1.0	28430000.0	28440000.0	7.0	5.758846282958984	1.9158191680908203
1.0	28470000.0	28480000.0	4.0	5.68411922454834	1.8880341053009033
1.0	28490000.0	28500000.0	4.0	5.55324649810791	1.8433969020843506
1.0	28610000.0	28620000.0	5.0	5.442445278167725	1.802259087562561
1.0	28720000.0	28730000.0	7.0	4.680045127868652	1.540637731552124
1.0	28730000.0	28740000.0	5.0	4.675329208374023	1.5411754846572876
1.0	28740000.0	28750000.0	3.0	5.2001166343688965	1.7236897945404053
1.0	28790000.0	28800000.0	3.0	4.415500640869141	1.4482086896896362
1.0	28930000.0	28940000.0	3.0	4.8359694480896	1.599665641784668
1.0	28990000.0	29000000.0	6.0	5.28829288482666	1.7653753757476807
1.0	29080000.0	29090000.0	6.0	5.356498718261719	1.790458083152771
1.0	29140000.0	29150000.0	9.0	6.981970310211182	2.312117099761963
1.0	29170000.0	29180000.0	4.0	6.848856449127197	2.2705931663513184
1.0	29260000.0	29270000.0	5.0	5.007814884185791	1.648379921913147
1.0	29290000.0	29300000.0	3.0	4.919003486633301	1.6245065927505493
1.0	29340000.0	29350000.0	6.0	4.783207893371582	1.5787653923034668
1.0	29380000.0	29390000.0	9.0	4.6742353439331055	1.5369794368743896
1.0	29460000.0	29470000.0	8.0	5.098913192749023	1.6674391031265259
1.0	29650000.0	29660000.0	7.0	5.0121965408325195	1.6574583053588867
1.0	29740000.0	29750000.0	3.0	7.559605598449707	2.5117239952087402
1.0	29770000.0	29780000.0	8.0	8.618721008300781	2.8410234451293945
1.0	29780000.0	29790000.0	13.0	7.385924339294434	2.452648162841797
1.0	30030000.0	30040000.0	6.0	7.817929744720459	2.56622314453125
1.0	30130000.0	30140000.0	6.0	9.743165969848633	3.188448667526245
1.0	30170000.0	30180000.0	8.0	9.565038681030273	3.1365110874176025
1.0	30230000.0	30240000.0	11.0	9.854240417480469	3.2071030139923096
1.0	30410000.0	30420000.0	13.0	11.123065948486328	3.546820878982544
1.0	30440000.0	30450000.0	18.0	10.962867736816406	3.5132808685302734
1.0	30560000.0	30570000.0	8.0	12.058016777038574	3.775338649749756
1.0	30810000.0	30820000.0	7.0	9.045449256896973	2.979562282562256
1.0	30850000.0	30860000.0	9.0	7.82760763168335	2.6099746227264404
1.0	30880000.0	30890000.0	7.0	8.434215545654297	2.7958176136016846
1.0	30890000.0	30900000.0	2.0	7.780507564544678	2.598085641860962
1.0	30920000.0	30930000.0	8.0	7.175183296203613	2.4010796546936035
1.0	30960000.0	30970000.0	16.0	7.5773186683654785	2.5303122997283936
1.0	31030000.0	31040000.0	7.0	9.128847122192383	3.00266695022583
1.0	31070000.0	31080000.0	12.0	8.923433303833008	2.9350156784057617
1.0	31140000.0	31150000.0	5.0	7.8306989669799805	2.6037075519561768
1.0	31160000.0	31170000.0	17.0	8.374429702758789	2.7743635177612305
1.0	31180000.0	31190000.0	1.0	7.60025691986084	2.539443016052246
1.0	31280000.0	31290000.0	8.0	6.524218559265137	2.1816673278808594
1.0	31350000.0	31360000.0	5.0	5.9754958152771	1.994516134262085
1.0	31360000.0	31370000.0	5.0	5.599472999572754	1.8675615787506104
1.0	31380000.0	31390000.0	6.0	5.5718092918396	1.8617277145385742
1.0	31460000.0	31470000.0	5.0	4.6020708084106445	1.5142208337783813
1.0	31490000.0	31500000.0	3.0	5.143851280212402	1.715116262435913
1.0	31500000.0	31510000.0	8.0	5.217284679412842	1.7410402297973633
1.0	31510000.0	31520000.0	6.0	5.409536361694336	1.811962366104126
1.0	31560000.0	31570000.0	5.0	8.410862922668457	2.7663402557373047
1.0	31650000.0	31660000.0	3.0	6.401654243469238	2.1353390216827393
1.0	31670000.0	31680000.0	4.0	7.3977532386779785	2.4545159339904785
1.0	31680000.0	31690000.0	4.0	6.763673305511475	2.2530641555786133
1.0	31740000.0	31750000.0	4.0	4.824671745300293	1.5946615934371948
1.0	31900000.0	31910000.0	6.0	5.670018196105957	1.8926105499267578
1.0	31920000.0	31930000.0	6.0	7.206421852111816	2.387352228164673
1.0	31930000.0	31940000.0	3.0	7.385643005371094	2.446183681488037
1.0	31950000.0	31960000.0	7.0	6.21865177154541	2.07078218460083
1.0	31980000.0	31990000.0	7.0	6.555918216705322	2.1837522983551025
1.0	31990000.0	32000000.0	12.0	6.95221471786499	2.308414936065674
1.0	32000000.0	32010000.0	21.0	6.965311527252197	2.3160624504089355
1.0	32020000.0	32030000.0	7.0	6.273513317108154	2.089897632598877
1.0	32050000.0	32060000.0	7.0	5.915619850158691	1.9719774723052979
1.0	32060000.0	32070000.0	6.0	6.601785182952881	2.193495512008667
1.0	32090000.0	32100000.0	2.0	5.59896993637085	1.8705387115478516
1.0	32120000.0	32130000.0	4.0	4.9947919845581055	1.6494052410125732
1.0	32160000.0	32170000.0	4.0	5.100909233093262	1.6874126195907593
1.0	32380000.0	32390000.0	3.0	4.550206661224365	1.4961636066436768
1.0	32440000.0	32450000.0	2.0	5.085942268371582	1.6751620769500732
1.0	32600000.0	32610000.0	5.0	5.010333061218262	1.66372811794281
1.0	32610000.0	32620000.0	8.0	4.9624433517456055	1.645509958267212
1.0	32620000.0	32630000.0	8.0	4.770059585571289	1.5784298181533813
1.0	32630000.0	32640000.0	4.0	5.232119560241699	1.7427291870117188
1.0	32670000.0	32680000.0	4.0	5.3380608558654785	1.776788353919983
1.0	32770000.0	32780000.0	1.0	5.215884208679199	1.7386767864227295
1.0	32850000.0	32860000.0	3.0	5.15773868560791	1.7145744562149048
1.0	32860000.0	32870000.0	7.0	5.17943811416626	1.7337791919708252
1.0	32970000.0	32980000.0	3.0	6.54885721206665	2.16808819770813
1.0	33070000.0	33080000.0	4.0	5.877988338470459	1.9578510522842407
1.0	33140000.0	33150000.0	13.0	4.894247531890869	1.6202678680419922
1.0	33160000.0	33170000.0	5.0	5.357237339019775	1.7892258167266846
1.0	33220000.0	33230000.0	1.0	5.303325653076172	1.759193778038025
1.0	33240000.0	33250000.0	1.0	5.073331356048584	1.6838123798370361
1.0	33270000.0	33280000.0	5.0	4.904228687286377	1.6254068613052368
1.0	33280000.0	33290000.0	2.0	4.886138916015625	1.6311073303222656
1.0	33310000.0	33320000.0	4.0	4.6786980628967285	1.5431668758392334
1.0	33330000.0	33340000.0	5.0	5.2504096031188965	1.7367994785308838
1.0	33360000.0	33370000.0	8.0	5.211583137512207	1.7218023538589478
1.0	33460000.0	33470000.0	5.0	4.962145805358887	1.6387386322021484
1.0	33640000.0	33650000.0	5.0	4.767340183258057	1.5820393562316895
1.0	33740000.0	33750000.0	4.0	4.790914058685303	1.5782694816589355
1.0	33840000.0	33850000.0	11.0	4.81124210357666	1.5898867845535278
1.0	33850000.0	33860000.0	7.0	4.896243095397949	1.6189619302749634
1.0	33860000.0	33870000.0	4.0	5.062293529510498	1.6725609302520752
1.0	33900000.0	33910000.0	6.0	5.357446670532227	1.7776892185211182
1.0	33960000.0	33970000.0	5.0	6.075624465942383	2.0303590297698975
1.0	33970000.0	33980000.0	2.0	6.796459197998047	2.2702319622039795
1.0	34000000.0	34010000.0	12.0	7.597578525543213	2.5298547744750977
1.0	34040000.0	34050000.0	9.0	7.508802890777588	2.5010502338409424
1.0	34100000.0	34110000.0	9.0	8.171429634094238	2.718400239944458
1.0	34160000.0	34170000.0	9.0	9.962045669555664	3.248513698577881
1.0	34170000.0	34180000.0	12.0	9.391775131225586	3.0894923210144043
1.0	34260000.0	34270000.0	15.0	11.086347579956055	3.543976306915283
1.0	34280000.0	34290000.0	11.0	10.905213356018066	3.491783857345581
1.0	34310000.0	34320000.0	19.0	10.540517807006836	3.403531312942505
1.0	34330000.0	34340000.0	11.0	11.425726890563965	3.638388156890869
1.0	34470000.0	34480000.0	18.0	13.6185941696167	4.100578308105469
1.0	34540000.0	34550000.0	22.0	13.08430004119873	4.027416229248047
1.0	34580000.0	34590000.0	10.0	13.815927505493164	4.15774393081665
1.0	34650000.0	34660000.0	8.0	13.259872436523438	4.035609245300293
1.0	34700000.0	34710000.0	14.0	13.225278854370117	4.031031131744385
1.0	34710000.0	34720000.0	8.0	10.59423542022705	3.420027256011963
1.0	34720000.0	34730000.0	13.0	10.737726211547852	3.444490432739258
1.0	34730000.0	34740000.0	20.0	12.142349243164062	3.8017430305480957
1.0	34770000.0	34780000.0	16.0	13.586740493774414	4.096227645874023
1.0	34800000.0	34810000.0	13.0	12.741886138916016	3.923346996307373
1.0	34810000.0	34820000.0	11.0	13.011713027954102	3.9737179279327393
1.0	34890000.0	34900000.0	15.0	11.361492156982422	3.616713762283325
1.0	34910000.0	34920000.0	11.0	12.119171142578125	3.7764155864715576
1.0	34920000.0	34930000.0	14.0	11.458379745483398	3.624661684036255
1.0	34930000.0	34940000.0	9.0	11.58983325958252	3.6583495140075684
1.0	34950000.0	34960000.0	7.0	12.677701950073242	3.900972366333008
1.0	34990000.0	35000000.0	13.0	11.541566848754883	3.648759365081787
1.0	35010000.0	35020000.0	8.0	12.16700553894043	3.7873833179473877
1.0	35150000.0	35160000.0	10.0	9.208280563354492	3.0215840339660645
1.0	35190000.0	35200000.0	6.0	9.31692123413086	3.057337522506714
1.0	35240000.0	35250000.0	4.0	6.398501396179199	2.1492228507995605
1.0	35410000.0	35420000.0	9.0	9.802080154418945	3.1726043224334717
1.0	35480000.0	35490000.0	7.0	6.103669166564941	2.054413318634033
1.0	35510000.0	35520000.0	5.0	7.2319231033325195	2.4039463996887207
1.0	35650000.0	35660000.0	5.0	5.285452842712402	1.788558006286621
1.0	35690000.0	35700000.0	7.0	7.338342189788818	2.4264075756073
1.0	35770000.0	35780000.0	2.0	5.075997352600098	1.687076210975647
1.0	35800000.0	35810000.0	3.0	4.755682945251465	1.566776990890503
1.0	35810000.0	35820000.0	3.0	4.886221408843994	1.6096611022949219
1.0	35970000.0	35980000.0	5.0	4.280547142028809	1.4031879901885986
1.0	35990000.0	36000000.0	10.0	4.406630516052246	1.4436527490615845
1.0	36010000.0	36020000.0	3.0	4.655295372009277	1.5343347787857056
1.0	36030000.0	36040000.0	0.0	5.132400989532471	1.706396460533142
1.0	36080000.0	36090000.0	2.0	5.0621209144592285	1.6834560632705688
1.0	36100000.0	36110000.0	3.0	5.89622163772583	1.9835879802703857
1.0	36220000.0	36230000.0	9.0	6.058730125427246	2.0411064624786377
1.0	36280000.0	36290000.0	8.0	5.8571038246154785	1.9635289907455444
1.0	36300000.0	36310000.0	12.0	5.837209701538086	1.9540761709213257
1.0	36320000.0	36330000.0	11.0	5.69354772567749	1.902496099472046
1.0	36410000.0	36420000.0	3.0	5.369195938110352	1.7940914630889893
1.0	36450000.0	36460000.0	8.0	5.017831325531006	1.6661313772201538
1.0	36470000.0	36480000.0	3.0	4.9620561599731445	1.6463571786880493
1.0	36560000.0	36570000.0	4.0	5.176967144012451	1.7204993963241577
1.0	36570000.0	36580000.0	4.0	5.2457380294799805	1.7432639598846436
1.0	36620000.0	36630000.0	3.0	4.532493591308594	1.497298002243042
1.0	36700000.0	36710000.0	3.0	4.999172687530518	1.6579110622406006
1.0	36820000.0	36830000.0	7.0	5.302243232727051	1.7684739828109741
1.0	36940000.0	36950000.0	6.0	8.928167343139648	2.91572904586792
1.0	36970000.0	36980000.0	8.0	8.177663803100586	2.710826873779297
1.0	37020000.0	37030000.0	5.0	8.903158187866211	2.9338319301605225
1.0	37050000.0	37060000.0	14.0	9.631102561950684	3.1582369804382324
1.0	37110000.0	37120000.0	11.0	10.63045883178711	3.4292545318603516
1.0	37160000.0	37170000.0	11.0	11.475790023803711	3.6463119983673096
1.0	37220000.0	37230000.0	10.0	12.248539924621582	3.81571888923645
1.0	37250000.0	37260000.0	11.0	11.295856475830078	3.584599018096924
1.0	37300000.0	37310000.0	9.0	10.759088516235352	3.461155652999878
1.0	37340000.0	37350000.0	14.0	11.303914070129395	3.583423614501953
1.0	37380000.0	37390000.0	14.0	11.55610466003418	3.6484787464141846
1.0	37390000.0	37400000.0	12.0	11.760215759277344	3.695483446121216
1.0	37410000.0	37420000.0	11.0	11.291559219360352	3.5882396697998047
1.0	37420000.0	37430000.0	12.0	11.407254219055176	3.6172728538513184
1.0	37490000.0	37500000.0	11.0	10.940272331237793	3.5117835998535156
1.0	37650000.0	37660000.0	9.0	11.379246711730957	3.6213154792785645
1.0	37660000.0	37670000.0	15.0	11.438390731811523	3.6263184547424316
1.0	37750000.0	37760000.0	15.0	11.196319580078125	3.5593998432159424
1.0	37780000.0	37790000.0	12.0	12.087114334106445	3.7910659313201904
1.0	37800000.0	37810000.0	10.0	11.662740707397461	3.6766860485076904
1.0	37820000.0	37830000.0	6.0	11.488791465759277	3.6471798419952393
1.0	37970000.0	37980000.0	4.0	6.026002407073975	2.0279624462127686
1.0	38010000.0	38020000.0	7.0	5.988157749176025	2.0250773429870605
1.0	38020000.0	38030000.0	6.0	6.066329002380371	2.0306713581085205
1.0	38100000.0	38110000.0	9.0	8.988039016723633	2.95125412940979
1.0	38130000.0	38140000.0	11.0	9.599553108215332	3.131887912750244
1.0	38170000.0	38180000.0	10.0	6.533018589019775	2.205623149871826
1.0	38290000.0	38300000.0	6.0	5.33938455581665	1.7800716161727905
1.0	38320000.0	38330000.0	7.0	4.874260902404785	1.6150968074798584
1.0	38330000.0	38340000.0	7.0	4.5634636878967285	1.5003211498260498
1.0	38410000.0	38420000.0	5.0	5.0876264572143555	1.6871366500854492
1.0	38490000.0	38500000.0	10.0	4.820041179656982	1.5923502445220947
1.0	38500000.0	38510000.0	6.0	5.220736503601074	1.7296278476715088
1.0	38510000.0	38520000.0	11.0	4.94293737411499	1.635474443435669
1.0	38720000.0	38730000.0	8.0	8.812362670898438	2.8955018520355225
1.0	38800000.0	38810000.0	12.0	8.846288681030273	2.91029691696167
1.0	38820000.0	38830000.0	20.0	8.72987174987793	2.8740220069885254
1.0	38830000.0	38840000.0	14.0	8.645588874816895	2.8546061515808105
1.0	38900000.0	38910000.0	7.0	8.789937973022461	2.9013595581054688
1.0	38950000.0	38960000.0	14.0	8.006367683410645	2.6512668132781982
1.0	39110000.0	39120000.0	13.0	8.300210952758789	2.750490188598633
1.0	39210000.0	39220000.0	9.0	8.728662490844727	2.8806610107421875
1.0	39250000.0	39260000.0	9.0	7.900652885437012	2.6250648498535156
1.0	39270000.0	39280000.0	7.0	7.761987209320068	2.587252140045166
1.0	39290000.0	39300000.0	13.0	6.649168491363525	2.2230842113494873
1.0	39340000.0	39350000.0	9.0	6.225436687469482	2.089303493499756
1.0	39360000.0	39370000.0	6.0	6.261888027191162	2.0966989994049072
1.0	39510000.0	39520000.0	9.0	4.848917484283447	1.5995144844055176
1.0	39600000.0	39610000.0	4.0	4.625819683074951	1.5214779376983643
1.0	39630000.0	39640000.0	3.0	4.621282577514648	1.5194627046585083
1.0	39720000.0	39730000.0	3.0	4.867945194244385	1.6123430728912354
1.0	39730000.0	39740000.0	5.0	4.961123466491699	1.6463959217071533
1.0	39780000.0	39790000.0	2.0	4.756600379943848	1.568488359451294
1.0	39900000.0	39910000.0	6.0	5.176333427429199	1.7190730571746826
1.0	39910000.0	39920000.0	5.0	5.404054164886475	1.807692289352417
1.0	39930000.0	39940000.0	4.0	4.972157001495361	1.6487983465194702
1.0	39960000.0	39970000.0	8.0	6.182967185974121	2.052736759185791
1.0	40010000.0	40020000.0	8.0	5.401923179626465	1.8071348667144775
1.0	40060000.0	40070000.0	5.0	7.855731010437012	2.601102113723755
1.0	40170000.0	40180000.0	3.0	6.679144382476807	2.240668296813965
1.0	40240000.0	40250000.0	8.0	6.8389434814453125	2.2696890830993652
1.0	40280000.0	40290000.0	2.0	6.225505828857422	2.0760233402252197
1.0	40290000.0	40300000.0	3.0	6.037242889404297	2.0109951496124268
1.0	40480000.0	40490000.0	6.0	7.520445823669434	2.496225357055664
1.0	40490000.0	40500000.0	4.0	6.638976097106934	2.218060255050659
1.0	40520000.0	40530000.0	5.0	5.872925758361816	1.9713767766952515
1.0	40740000.0	40750000.0	3.0	4.6537065505981445	1.5329701900482178
1.0	40790000.0	40800000.0	8.0	5.991934299468994	1.976630449295044
1.0	40800000.0	40810000.0	8.0	6.211297512054443	2.0557074546813965
1.0	40840000.0	40850000.0	3.0	5.250906467437744	1.7589454650878906
1.0	40910000.0	40920000.0	5.0	6.943917751312256	2.3241281509399414
1.0	40920000.0	40930000.0	7.0	6.0157470703125	2.029454469680786
1.0	40940000.0	40950000.0	8.0	6.454803466796875	2.1719489097595215
1.0	40950000.0	40960000.0	3.0	6.566972255706787	2.21037220954895
1.0	41000000.0	41010000.0	8.0	6.57666540145874	2.2211222648620605
1.0	41010000.0	41020000.0	8.0	7.124652862548828	2.386868953704834
1.0	41050000.0	41060000.0	6.0	7.881253719329834	2.62044095993042
1.0	41070000.0	41080000.0	6.0	8.010917663574219	2.662332057952881
1.0	41190000.0	41200000.0	7.0	5.449463844299316	1.8241703510284424
1.0	41300000.0	41310000.0	5.0	6.80111026763916	2.2567050457000732
1.0	41310000.0	41320000.0	7.0	5.684841156005859	1.899641752243042
1.0	41350000.0	41360000.0	3.0	6.343408107757568	2.1159605979919434
1.0	41400000.0	41410000.0	8.0	5.557811737060547	1.8467191457748413
1.0	41450000.0	41460000.0	5.0	4.656822204589844	1.5315287113189697
1.0	41500000.0	41510000.0	3.0	4.877593994140625	1.6126960515975952
1.0	41520000.0	41530000.0	1.0	4.804149627685547	1.5866992473602295
1.0	41540000.0	41550000.0	7.0	4.278351306915283	1.401412844657898
1.0	41550000.0	41560000.0	5.0	4.52864933013916	1.487160325050354
1.0	41580000.0	41590000.0	2.0	4.64922571182251	1.5322556495666504
1.0	41790000.0	41800000.0	3.0	4.73970890045166	1.5466312170028687
1.0	41870000.0	41880000.0	10.0	5.717661380767822	1.8858420848846436
1.0	41880000.0	41890000.0	7.0	5.315670490264893	1.7544639110565186
1.0	41910000.0	41920000.0	8.0	5.240318775177002	1.7262489795684814
1.0	42000000.0	42010000.0	3.0	5.083488941192627	1.6820666790008545
1.0	42290000.0	42300000.0	4.0	6.537245750427246	2.187716007232666
1.0	42350000.0	42360000.0	13.0	5.427225589752197	1.807268500328064
1.0	42490000.0	42500000.0	7.0	5.268072605133057	1.7361910343170166
1.0	42620000.0	42630000.0	11.0	5.3391218185424805	1.7570613622665405
1.0	42760000.0	42770000.0	6.0	4.569500923156738	1.505379319190979
1.0	42800000.0	42810000.0	7.0	4.7369842529296875	1.5665717124938965
1.0	42980000.0	42990000.0	7.0	5.961922645568848	1.9844906330108643
1.0	43030000.0	43040000.0	6.0	5.640248775482178	1.8768222332000732
1.0	43040000.0	43050000.0	8.0	5.3591132164001465	1.7830801010131836
1.0	43060000.0	43070000.0	9.0	6.358932018280029	2.107900381088257
1.0	43130000.0	43140000.0	4.0	4.7856292724609375	1.5793533325195312
1.0	43140000.0	43150000.0	3.0	5.3349409103393555	1.7883694171905518
1.0	43160000.0	43170000.0	9.0	4.154047012329102	1.3493854999542236
1.0	43230000.0	43240000.0	2.0	4.609184265136719	1.524387240409851
1.0	43240000.0	43250000.0	3.0	4.507174491882324	1.480926275253296
1.0	43310000.0	43320000.0	7.0	4.390682220458984	1.447861909866333
1.0	43320000.0	43330000.0	4.0	5.992452144622803	1.9864473342895508
1.0	43340000.0	43350000.0	3.0	6.390756607055664	2.113447904586792
1.0	43350000.0	43360000.0	5.0	6.532675266265869	2.160701036453247
1.0	43510000.0	43520000.0	3.0	5.9849138259887695	1.9874439239501953
1.0	43620000.0	43630000.0	7.0	5.151813983917236	1.7026786804199219
1.0	43700000.0	43710000.0	5.0	6.208122253417969	2.0795083045959473
1.0	43720000.0	43730000.0	8.0	7.260481357574463	2.4140241146087646
1.0	43780000.0	43790000.0	12.0	6.499244689941406	2.1703550815582275
1.0	43830000.0	43840000.0	8.0	5.639129638671875	1.9134422540664673
1.0	43860000.0	43870000.0	3.0	5.548844814300537	1.857425332069397
1.0	44070000.0	44080000.0	3.0	5.114490985870361	1.6963905096054077
1.0	44080000.0	44090000.0	7.0	4.8966064453125	1.6161339282989502
1.0	44110000.0	44120000.0	8.0	4.793656349182129	1.5973554849624634
1.0	44150000.0	44160000.0	4.0	4.842333793640137	1.602574110031128
1.0	44160000.0	44170000.0	6.0	4.696378231048584	1.5497640371322632
1.0	44170000.0	44180000.0	4.0	4.9639892578125	1.6601508855819702
1.0	44250000.0	44260000.0	5.0	4.865681171417236	1.6029201745986938
1.0	44260000.0	44270000.0	2.0	4.797014236450195	1.5834267139434814
1.0	44320000.0	44330000.0	5.0	4.696873664855957	1.5461795330047607
1.0	44360000.0	44370000.0	2.0	4.910586357116699	1.6259336471557617
1.0	44370000.0	44380000.0	4.0	4.996303081512451	1.654567003250122
1.0	44420000.0	44430000.0	4.0	4.822735786437988	1.5977587699890137
1.0	44480000.0	44490000.0	9.0	5.513365268707275	1.835828185081482
1.0	44530000.0	44540000.0	6.0	8.687654495239258	2.8572397232055664
1.0	44570000.0	44580000.0	5.0	8.686179161071777	2.861170768737793
1.0	44590000.0	44600000.0	14.0	8.586145401000977	2.808372974395752
1.0	44600000.0	44610000.0	12.0	8.105829238891602	2.6739699840545654
1.0	44630000.0	44640000.0	7.0	9.262137413024902	3.0189671516418457
1.0	44680000.0	44690000.0	5.0	5.887637138366699	1.9796444177627563
1.0	44710000.0	44720000.0	6.0	5.3144426345825195	1.7755143642425537
1.0	44760000.0	44770000.0	4.0	5.0240888595581055	1.6709620952606201
1.0	44790000.0	44800000.0	6.0	5.298980712890625	1.7649736404418945
1.0	44800000.0	44810000.0	4.0	5.15105676651001	1.7154932022094727
1.0	44810000.0	44820000.0	5.0	5.338796615600586	1.7821705341339111
1.0	44890000.0	44900000.0	5.0	6.790363311767578	2.2623703479766846
1.0	45020000.0	45030000.0	2.0	6.136992931365967	2.044806480407715
1.0	45100000.0	45110000.0	1.0	5.499327182769775	1.8412256240844727
1.0	45120000.0	45130000.0	4.0	5.546841621398926	1.8600378036499023
1.0	45130000.0	45140000.0	5.0	5.996823787689209	2.0128307342529297
1.0	45170000.0	45180000.0	6.0	5.777352333068848	1.9276094436645508
1.0	45190000.0	45200000.0	4.0	6.161354064941406	2.0623161792755127
1.0	45200000.0	45210000.0	7.0	6.409298896789551	2.1401448249816895
1.0	45270000.0	45280000.0	5.0	5.832316875457764	2.0057826042175293
1.0	45280000.0	45290000.0	6.0	5.745434284210205	1.9286073446273804
1.0	45330000.0	45340000.0	5.0	5.392348289489746	1.8010070323944092
1.0	45340000.0	45350000.0	4.0	5.213854789733887	1.7385177612304688
1.0	45390000.0	45400000.0	4.0	5.388134956359863	1.7987321615219116
1.0	45430000.0	45440000.0	5.0	5.438687801361084	1.818298578262329
1.0	45550000.0	45560000.0	6.0	5.28073263168335	1.7446191310882568
1.0	45700000.0	45710000.0	2.0	5.940845966339111	1.9612483978271484
1.0	45720000.0	45730000.0	5.0	5.7847137451171875	1.906975507736206
1.0	45810000.0	45820000.0	2.0	4.960808277130127	1.6452124118804932
1.0	45820000.0	45830000.0	5.0	5.035615921020508	1.665245771408081
1.0	45860000.0	45870000.0	4.0	5.429875373840332	1.803309679031372
1.0	45890000.0	45900000.0	4.0	5.750746250152588	1.9106833934783936
1.0	46030000.0	46040000.0	4.0	5.194220542907715	1.7295153141021729
1.0	46110000.0	46120000.0	13.0	4.75261116027832	1.567489504814148
1.0	46130000.0	46140000.0	2.0	5.263640403747559	1.7563737630844116
1.0	46250000.0	46260000.0	6.0	6.789647579193115	2.2450199127197266
1.0	46300000.0	46310000.0	4.0	5.065871715545654	1.6776015758514404
1.0	46310000.0	46320000.0	5.0	4.943552017211914	1.633827567100525
1.0	46320000.0	46330000.0	3.0	4.854477882385254	1.5998036861419678
1.0	46380000.0	46390000.0	7.0	4.320643424987793	1.4015896320343018
1.0	46400000.0	46410000.0	4.0	4.3906402587890625	1.4210702180862427
1.0	46420000.0	46430000.0	2.0	4.2624006271362305	1.392390489578247
1.0	46430000.0	46440000.0	4.0	4.371414661407471	1.4307093620300293
1.0	46450000.0	46460000.0	0.0	4.446524143218994	1.450110673904419
1.0	46490000.0	46500000.0	2.0	4.156115531921387	1.3419348001480103
1.0	46500000.0	46510000.0	1.0	4.224239826202393	1.375241994857788
1.0	46570000.0	46580000.0	0.0	4.769439220428467	1.567590594291687
1.0	46720000.0	46730000.0	10.0	5.171176910400391	1.7207895517349243
1.0	46750000.0	46760000.0	4.0	5.157849311828613	1.7169443368911743
1.0	46760000.0	46770000.0	3.0	5.362702369689941	1.8256969451904297
1.0	46770000.0	46780000.0	4.0	5.169559478759766	1.7229480743408203
1.0	46830000.0	46840000.0	2.0	5.200953960418701	1.7353721857070923
1.0	46860000.0	46870000.0	7.0	5.435698509216309	1.8166389465332031
1.0	47060000.0	47070000.0	3.0	5.141945838928223	1.7118055820465088
1.0	47140000.0	47150000.0	3.0	4.38619327545166	1.4344775676727295
1.0	47180000.0	47190000.0	6.0	5.437704563140869	1.8349580764770508
1.0	47390000.0	47400000.0	4.0	5.774409770965576	1.8986343145370483
1.0	47480000.0	47490000.0	8.0	5.592559814453125	1.8370647430419922
1.0	47500000.0	47510000.0	4.0	5.478206157684326	1.8012831211090088
1.0	47600000.0	47610000.0	6.0	7.84282922744751	2.5842552185058594
1.0	47720000.0	47730000.0	8.0	5.761758804321289	1.9344152212142944
1.0	47760000.0	47770000.0	5.0	5.743504047393799	1.9245059490203857
1.0	47830000.0	47840000.0	5.0	5.660754203796387	1.8971750736236572
1.0	47860000.0	47870000.0	8.0	7.955286979675293	2.6277618408203125
1.0	48020000.0	48030000.0	5.0	7.6147661209106445	2.5438244342803955
1.0	48060000.0	48070000.0	9.0	9.344706535339355	3.0548195838928223
1.0	48100000.0	48110000.0	11.0	9.242127418518066	3.0170187950134277
1.0	48220000.0	48230000.0	3.0	7.198742866516113	2.41281795501709
1.0	48280000.0	48290000.0	11.0	6.612456321716309	2.213794231414795
1.0	48300000.0	48310000.0	7.0	7.021017551422119	2.351818084716797
1.0	48330000.0	48340000.0	5.0	7.567681312561035	2.5286705493927
1.0	48340000.0	48350000.0	4.0	7.185702323913574	2.4080657958984375
1.0	48400000.0	48410000.0	13.0	6.477313995361328	2.172699451446533
1.0	48430000.0	48440000.0	14.0	6.9090471267700195	2.3183650970458984
1.0	48450000.0	48460000.0	6.0	7.187878608703613	2.413715124130249
1.0	48460000.0	48470000.0	7.0	7.522198677062988	2.516777515411377
1.0	48520000.0	48530000.0	7.0	6.952512264251709	2.3358266353607178
1.0	48540000.0	48550000.0	7.0	7.510516166687012	2.5105154514312744
1.0	48600000.0	48610000.0	8.0	9.473689079284668	3.0858616828918457
1.0	48700000.0	48710000.0	14.0	7.851644992828369	2.6198604106903076
1.0	48720000.0	48730000.0	8.0	8.815811157226562	2.913177490234375
1.0	48890000.0	48900000.0	11.0	7.842146873474121	2.619452953338623
1.0	48930000.0	48940000.0	6.0	7.733747959136963	2.5935168266296387
1.0	48950000.0	48960000.0	11.0	10.169130325317383	3.305691957473755
1.0	48990000.0	49000000.0	15.0	10.244386672973633	3.3254895210266113
1.0	49000000.0	49010000.0	14.0	10.686928749084473	3.4324004650115967
1.0	49020000.0	49030000.0	14.0	9.545034408569336	3.1282238960266113
1.0	49040000.0	49050000.0	13.0	10.663798332214355	3.435178279876709
1.0	49060000.0	49070000.0	10.0	9.794389724731445	3.199063539505005
1.0	49130000.0	49140000.0	6.0	8.507959365844727	2.8212571144104004
1.0	49150000.0	49160000.0	9.0	7.3870110511779785	2.4730095863342285
1.0	49220000.0	49230000.0	10.0	6.635071754455566	2.239201784133911
1.0	49240000.0	49250000.0	5.0	10.367487907409668	3.3568413257598877
1.0	49260000.0	49270000.0	11.0	11.850371360778809	3.7044944763183594
1.0	49330000.0	49340000.0	9.0	10.914314270019531	3.4945785999298096
1.0	49400000.0	49410000.0	10.0	13.97819995880127	4.176853656768799
1.0	49410000.0	49420000.0	18.0	14.233874320983887	4.223555564880371
1.0	49430000.0	49440000.0	20.0	13.893745422363281	4.163118839263916
1.0	49520000.0	49530000.0	16.0	15.506124496459961	4.463547706604004
1.0	49570000.0	49580000.0	16.0	13.77464485168457	4.148402690887451
1.0	49660000.0	49670000.0	15.0	15.091451644897461	4.391205787658691
1.0	49680000.0	49690000.0	13.0	15.344711303710938	4.422467231750488
1.0	49780000.0	49790000.0	17.0	15.318453788757324	4.4288787841796875
1.0	49840000.0	49850000.0	10.0	14.878242492675781	4.3808913230896
1.0	49860000.0	49870000.0	22.0	16.352331161499023	4.590777397155762
1.0	49890000.0	49900000.0	15.0	16.678979873657227	4.640434265136719
1.0	49910000.0	49920000.0	17.0	17.166597366333008	4.716627597808838
1.0	49930000.0	49940000.0	13.0	16.993494033813477	4.687239646911621
1.0	49960000.0	49970000.0	19.0	17.49481201171875	4.764452934265137
1.0	49980000.0	49990000.0	15.0	16.456878662109375	4.636241436004639
1.0	50040000.0	50050000.0	17.0	20.845727920532227	5.153340816497803
1.0	50110000.0	50120000.0	23.0	19.469791412353516	5.007906436920166
1.0	50160000.0	50170000.0	16.0	18.750581741333008	4.915038108825684
1.0	50290000.0	50300000.0	10.0	13.215710639953613	4.064634323120117
1.0	50320000.0	50330000.0	17.0	14.710970878601074	4.323412895202637
1.0	50360000.0	50370000.0	10.0	13.674105644226074	4.118559837341309
1.0	50370000.0	50380000.0	14.0	13.6129150390625	4.1120123863220215
1.0	50630000.0	50640000.0	8.0	12.021326065063477	3.754542589187622
1.0	50710000.0	50720000.0	15.0	13.765386581420898	4.134626865386963
1.0	50820000.0	50830000.0	13.0	12.946688652038574	3.9728856086730957
1.0	50870000.0	50880000.0	8.0	11.578901290893555	3.6490988731384277
1.0	50900000.0	50910000.0	4.0	6.009837627410889	2.0181374549865723
1.0	50960000.0	50970000.0	4.0	5.346766471862793	1.7855358123779297
1.0	51010000.0	51020000.0	7.0	4.98030424118042	1.6499900817871094
1.0	51080000.0	51090000.0	9.0	5.391222953796387	1.7890217304229736
1.0	51090000.0	51100000.0	6.0	5.36696720123291	1.7891156673431396
1.0	51160000.0	51170000.0	3.0	5.829501628875732	1.9442768096923828
1.0	51190000.0	51200000.0	9.0	5.8730669021606445	1.966031789779663
1.0	51230000.0	51240000.0	5.0	5.781376838684082	1.9402656555175781
1.0	51250000.0	51260000.0	7.0	5.503937721252441	1.8442745208740234
1.0	51260000.0	51270000.0	6.0	5.812088966369629	1.9438450336456299
1.0	51390000.0	51400000.0	6.0	5.309535503387451	1.7730188369750977
1.0	51420000.0	51430000.0	7.0	5.08004093170166	1.6832977533340454
1.0	51460000.0	51470000.0	3.0	7.359829902648926	2.436471939086914
1.0	51580000.0	51590000.0	7.0	9.193517684936523	3.0124802589416504
1.0	51620000.0	51630000.0	10.0	8.612699508666992	2.8301515579223633
1.0	51680000.0	51690000.0	10.0	7.1711931228637695	2.3850009441375732
1.0	51720000.0	51730000.0	5.0	5.664984226226807	1.8988546133041382
1.0	51740000.0	51750000.0	2.0	5.613952159881592	1.8823089599609375
1.0	51750000.0	51760000.0	5.0	5.653465747833252	1.8889604806900024
1.0	51820000.0	51830000.0	3.0	5.379432678222656	1.7959873676300049
1.0	51830000.0	51840000.0	0.0	5.430450916290283	1.8168933391571045
1.0	51900000.0	51910000.0	14.0	4.745277404785156	1.5649751424789429
1.0	51960000.0	51970000.0	4.0	5.4582953453063965	1.82717764377594
1.0	52000000.0	52010000.0	4.0	5.988035202026367	2.0037214756011963
1.0	52040000.0	52050000.0	7.0	5.304319858551025	1.7584455013275146
1.0	52130000.0	52140000.0	7.0	4.912821292877197	1.6256935596466064
1.0	52140000.0	52150000.0	3.0	5.091288089752197	1.690677285194397
1.0	52180000.0	52190000.0	3.0	4.826050758361816	1.5967247486114502
1.0	52220000.0	52230000.0	4.0	4.597854137420654	1.5147773027420044
1.0	52290000.0	52300000.0	4.0	5.025488376617432	1.6702467203140259
1.0	52310000.0	52320000.0	4.0	5.173703670501709	1.7131096124649048
1.0	52400000.0	52410000.0	4.0	5.633939266204834	1.8684651851654053
1.0	52410000.0	52420000.0	4.0	5.325595378875732	1.7666391134262085
1.0	52420000.0	52430000.0	5.0	5.2150559425354	1.7287555932998657
1.0	52430000.0	52440000.0	10.0	5.1188578605651855	1.6959415674209595
1.0	52450000.0	52460000.0	8.0	5.788635730743408	1.9224001169204712
1.0	52490000.0	52500000.0	2.0	5.321049690246582	1.8007347583770752
1.0	52550000.0	52560000.0	6.0	5.210605621337891	1.7367455959320068
1.0	52560000.0	52570000.0	2.0	6.435238838195801	2.131314516067505
1.0	52630000.0	52640000.0	3.0	5.158998966217041	1.717881441116333
1.0	52690000.0	52700000.0	10.0	5.749947547912598	1.9206428527832031
1.0	52710000.0	52720000.0	4.0	5.895238399505615	1.9697309732437134
1.0	52810000.0	52820000.0	5.0	4.855399131774902	1.6082990169525146
1.0	52840000.0	52850000.0	5.0	4.866227149963379	1.6086623668670654
1.0	52920000.0	52930000.0	3.0	5.2875871658325195	1.7644500732421875
1.0	52930000.0	52940000.0	3.0	5.203315734863281	1.7352882623672485
1.0	52980000.0	52990000.0	6.0	5.3629231452941895	1.7933200597763062
1.0	53030000.0	53040000.0	6.0	6.758035182952881	2.2527217864990234
1.0	53040000.0	53050000.0	10.0	7.250408172607422	2.407979965209961
1.0	53160000.0	53170000.0	3.0	5.450348854064941	1.8314151763916016
1.0	53180000.0	53190000.0	7.0	6.4627532958984375	2.1485676765441895
1.0	53190000.0	53200000.0	5.0	4.717543601989746	1.5632655620574951
1.0	53230000.0	53240000.0	4.0	4.953873157501221	1.6427291631698608
1.0	53250000.0	53260000.0	3.0	4.847081661224365	1.605965256690979
1.0	53310000.0	53320000.0	6.0	7.28116512298584	2.4063198566436768
1.0	53340000.0	53350000.0	7.0	5.953128814697266	1.9821913242340088
1.0	53400000.0	53410000.0	2.0	5.438754558563232	1.8150112628936768
1.0	53420000.0	53430000.0	6.0	5.192829608917236	1.7284924983978271
1.0	53460000.0	53470000.0	12.0	5.5594916343688965	1.8575737476348877
1.0	53540000.0	53550000.0	7.0	6.179501056671143	2.05857515335083
1.0	53560000.0	53570000.0	14.0	7.978061676025391	2.628220558166504
1.0	53600000.0	53610000.0	7.0	5.912902355194092	1.9729011058807373
1.0	53650000.0	53660000.0	4.0	5.621438026428223	1.8689181804656982
1.0	53680000.0	53690000.0	3.0	4.505401134490967	1.492449164390564
1.0	53700000.0	53710000.0	3.0	5.210158348083496	1.7671884298324585
1.0	53780000.0	53790000.0	1.0	5.781466484069824	1.9333950281143188
1.0	53790000.0	53800000.0	7.0	6.1497626304626465	2.062699794769287
1.0	53800000.0	53810000.0	6.0	6.912774085998535	2.300499677658081
1.0	53820000.0	53830000.0	6.0	8.038244247436523	2.6577751636505127
1.0	53910000.0	53920000.0	5.0	8.413519859313965	2.7942726612091064
1.0	53960000.0	53970000.0	8.0	8.44129467010498	2.7894349098205566
1.0	53970000.0	53980000.0	9.0	8.15381908416748	2.7081854343414307
1.0	54050000.0	54060000.0	10.0	7.5606794357299805	2.5259058475494385
1.0	54060000.0	54070000.0	7.0	8.897513389587402	2.923800230026245
1.0	54130000.0	54140000.0	1.0	7.423031806945801	2.472360610961914
1.0	54140000.0	54150000.0	7.0	7.0731306076049805	2.3597099781036377
1.0	54150000.0	54160000.0	7.0	6.965212345123291	2.3237452507019043
1.0	54230000.0	54240000.0	3.0	5.257464408874512	1.752526044845581
1.0	54260000.0	54270000.0	4.0	5.253748416900635	1.7506866455078125
1.0	54270000.0	54280000.0	2.0	5.091274261474609	1.6954576969146729
1.0	54330000.0	54340000.0	8.0	4.91104793548584	1.6283153295516968
1.0	54350000.0	54360000.0	4.0	5.441568851470947	1.8097426891326904
1.0	54360000.0	54370000.0	2.0	5.849909782409668	1.956032395362854
1.0	54370000.0	54380000.0	7.0	5.491684913635254	1.8375457525253296
1.0	54390000.0	54400000.0	5.0	5.446363925933838	1.8232377767562866
1.0	54430000.0	54440000.0	11.0	5.008070945739746	1.6654956340789795
1.0	54450000.0	54460000.0	5.0	6.334230899810791	2.109099864959717
1.0	54530000.0	54540000.0	11.0	5.285149574279785	1.7636420726776123
1.0	54560000.0	54570000.0	2.0	5.517541885375977	1.846679449081421
1.0	54590000.0	54600000.0	8.0	6.097465991973877	2.0225989818573
1.0	54630000.0	54640000.0	7.0	5.473211765289307	1.8250118494033813
1.0	54660000.0	54670000.0	5.0	4.773869514465332	1.5791395902633667
1.0	54670000.0	54680000.0	8.0	5.061408996582031	1.6792993545532227
1.0	54750000.0	54760000.0	2.0	5.276785373687744	1.7603164911270142
1.0	54800000.0	54810000.0	4.0	5.396862983703613	1.8041026592254639
1.0	54880000.0	54890000.0	7.0	6.8863420486450195	2.286020278930664
1.0	54930000.0	54940000.0	5.0	7.690605163574219	2.547133684158325
1.0	54960000.0	54970000.0	5.0	7.384402275085449	2.449822187423706
1.0	55050000.0	55060000.0	9.0	5.982867240905762	2.002950429916382
1.0	55060000.0	55070000.0	4.0	5.903241157531738	1.9816157817840576
1.0	55100000.0	55110000.0	5.0	6.5785417556762695	2.189725399017334
1.0	55180000.0	55190000.0	2.0	4.8384599685668945	1.6022241115570068
1.0	55210000.0	55220000.0	6.0	5.673089504241943	1.8917124271392822
1.0	55570000.0	55580000.0	2.0	4.2221174240112305	1.3763561248779297
1.0	55590000.0	55600000.0	6.0	4.053221702575684	1.313095211982727
1.0	55600000.0	55610000.0	7.0	4.103379249572754	1.332899570465088
1.0	55670000.0	55680000.0	5.0	4.92521858215332	1.627010703086853
1.0	55750000.0	55760000.0	3.0	7.860896110534668	2.611711025238037
1.0	55850000.0	55860000.0	5.0	7.775864601135254	2.5751242637634277
1.0	55890000.0	55900000.0	11.0	7.139692783355713	2.3816936016082764
1.0	55960000.0	55970000.0	5.0	6.928610324859619	2.323500871658325
1.0	55970000.0	55980000.0	10.0	6.9474663734436035	2.3273708820343018
1.0	56000000.0	56010000.0	8.0	8.003965377807617	2.659054756164551
1.0	56040000.0	56050000.0	8.0	8.028984069824219	2.6736979484558105
1.0	56060000.0	56070000.0	10.0	8.883832931518555	2.9395670890808105
1.0	56130000.0	56140000.0	5.0	8.625706672668457	2.8570053577423096
1.0	56160000.0	56170000.0	8.0	8.380224227905273	2.786696434020996
1.0	56210000.0	56220000.0	9.0	9.750347137451172	3.1833786964416504
1.0	56220000.0	56230000.0	8.0	10.031729698181152	3.2466933727264404
1.0	56230000.0	56240000.0	8.0	9.539950370788574	3.1242594718933105
1.0	56310000.0	56320000.0	9.0	9.57756519317627	3.1344072818756104
1.0	56320000.0	56330000.0	9.0	8.918952941894531	2.948115348815918
1.0	56350000.0	56360000.0	6.0	8.920438766479492	2.938081979751587
1.0	56410000.0	56420000.0	7.0	8.924020767211914	2.934943675994873
1.0	56430000.0	56440000.0	6.0	7.924513816833496	2.642418384552002
1.0	56520000.0	56530000.0	10.0	8.004450798034668	2.6660168170928955
1.0	56530000.0	56540000.0	7.0	8.235105514526367	2.736222267150879
1.0	56640000.0	56650000.0	8.0	7.528780937194824	2.5093960762023926
1.0	56720000.0	56730000.0	4.0	7.880209445953369	2.6158885955810547
1.0	56800000.0	56810000.0	11.0	7.484936714172363	2.478085994720459
1.0	56830000.0	56840000.0	8.0	5.083367824554443	1.6856591701507568
1.0	56900000.0	56910000.0	6.0	6.230099678039551	2.0743467807769775
1.0	56920000.0	56930000.0	8.0	6.184327125549316	2.053452253341675
1.0	56970000.0	56980000.0	4.0	6.01287841796875	2.0120902061462402
1.0	56980000.0	56990000.0	8.0	6.11972713470459	2.044203042984009
1.0	57020000.0	57030000.0	6.0	7.189410209655762	2.4019742012023926
1.0	57030000.0	57040000.0	5.0	6.327847480773926	2.12207293510437
1.0	57080000.0	57090000.0	7.0	8.869415283203125	2.889017343521118
1.0	57090000.0	57100000.0	14.0	7.695186614990234	2.547375202178955
1.0	57140000.0	57150000.0	8.0	7.78853702545166	2.59763765335083
1.0	57160000.0	57170000.0	6.0	7.782177925109863	2.5931506156921387
1.0	57190000.0	57200000.0	7.0	8.533989906311035	2.8136322498321533
1.0	57200000.0	57210000.0	6.0	9.007635116577148	2.9358971118927
1.0	57280000.0	57290000.0	6.0	8.925341606140137	2.946347951889038
1.0	57310000.0	57320000.0	12.0	10.606240272521973	3.418246030807495
1.0	57340000.0	57350000.0	11.0	11.359758377075195	3.586576461791992
1.0	57420000.0	57430000.0	8.0	12.266277313232422	3.814976930618286
1.0	57430000.0	57440000.0	9.0	12.269091606140137	3.816859006881714
1.0	57440000.0	57450000.0	13.0	12.387917518615723	3.8403725624084473
1.0	57460000.0	57470000.0	16.0	12.268035888671875	3.808460235595703
1.0	57470000.0	57480000.0	11.0	12.33942985534668	3.823132276535034
1.0	57530000.0	57540000.0	14.0	11.047769546508789	3.5323455333709717
1.0	57550000.0	57560000.0	15.0	11.303083419799805	3.587883710861206
1.0	57590000.0	57600000.0	7.0	10.06529426574707	3.275390625
1.0	57600000.0	57610000.0	11.0	11.426164627075195	3.6156818866729736
1.0	57640000.0	57650000.0	10.0	11.615571975708008	3.6602489948272705
1.0	57700000.0	57710000.0	16.0	11.220380783081055	3.5734455585479736
1.0	57820000.0	57830000.0	12.0	12.074934005737305	3.770697832107544
1.0	57880000.0	57890000.0	6.0	11.436655044555664	3.6386566162109375
1.0	57910000.0	57920000.0	15.0	11.755778312683105	3.698753833770752
1.0	57940000.0	57950000.0	11.0	11.62020206451416	3.671372890472412
1.0	58140000.0	58150000.0	14.0	10.593828201293945	3.3948159217834473
1.0	58160000.0	58170000.0	12.0	10.910176277160645	3.4784140586853027
1.0	58220000.0	58230000.0	13.0	9.4116849899292	3.0785229206085205
1.0	58230000.0	58240000.0	7.0	9.924734115600586	3.2163429260253906
1.0	58320000.0	58330000.0	7.0	10.308371543884277	3.338578462600708
1.0	58350000.0	58360000.0	10.0	10.071908950805664	3.278533458709717
1.0	58380000.0	58390000.0	10.0	10.995379447937012	3.4967708587646484
1.0	58390000.0	58400000.0	9.0	11.190558433532715	3.5500824451446533
1.0	58510000.0	58520000.0	7.0	9.805139541625977	3.1956839561462402
1.0	58560000.0	58570000.0	12.0	8.361343383789062	2.76420259475708
1.0	58570000.0	58580000.0	5.0	8.370409965515137	2.757132053375244
1.0	58660000.0	58670000.0	9.0	8.218226432800293	2.710819721221924
1.0	58740000.0	58750000.0	11.0	8.49767017364502	2.805304527282715
1.0	58850000.0	58860000.0	7.0	7.926502227783203	2.6397056579589844
1.0	58870000.0	58880000.0	7.0	7.3998894691467285	2.4707980155944824
1.0	58980000.0	58990000.0	5.0	4.710965633392334	1.5496759414672852
1.0	59000000.0	59010000.0	4.0	5.366431713104248	1.7935672998428345
1.0	59040000.0	59050000.0	3.0	4.446663856506348	1.4636294841766357
1.0	59070000.0	59080000.0	6.0	5.590739727020264	1.849492073059082
1.0	59080000.0	59090000.0	6.0	5.034407615661621	1.6684974431991577
1.0	59180000.0	59190000.0	2.0	4.999032497406006	1.6558656692504883
1.0	59230000.0	59240000.0	7.0	4.7222676277160645	1.5471004247665405
1.0	59250000.0	59260000.0	3.0	4.645870685577393	1.5768643617630005
1.0	59290000.0	59300000.0	7.0	5.037891387939453	1.6543649435043335
1.0	59320000.0	59330000.0	4.0	4.977869033813477	1.6446788311004639
1.0	59380000.0	59390000.0	5.0	6.09658670425415	2.02485990524292
1.0	59410000.0	59420000.0	5.0	6.770953178405762	2.2504465579986572
1.0	59540000.0	59550000.0	6.0	5.894317626953125	1.9647178649902344
1.0	59570000.0	59580000.0	2.0	5.739849090576172	1.9108047485351562
1.0	59650000.0	59660000.0	3.0	6.238914489746094	2.0633466243743896
1.0	59690000.0	59700000.0	11.0	5.220296859741211	1.7225792407989502
1.0	59720000.0	59730000.0	5.0	4.9372453689575195	1.635001540184021
1.0	59770000.0	59780000.0	5.0	5.410867214202881	1.7972526550292969
1.0	59890000.0	59900000.0	7.0	5.0898518562316895	1.685056447982788
1.0	59910000.0	59920000.0	6.0	5.201160430908203	1.7186485528945923
1.0	59960000.0	59970000.0	4.0	5.570389270782471	1.858323097229004
1.0	60000000.0	60010000.0	4.0	4.663801670074463	1.5356650352478027
1.0	60090000.0	60100000.0	8.0	5.451056480407715	1.8051878213882446
1.0	60120000.0	60130000.0	3.0	5.411970615386963	1.7933040857315063
1.0	60210000.0	60220000.0	2.0	4.830234527587891	1.5910534858703613
1.0	60280000.0	60290000.0	5.0	5.160653114318848	1.717602014541626
1.0	60320000.0	60330000.0	9.0	5.156786918640137	1.7138338088989258
1.0	60350000.0	60360000.0	7.0	7.107980251312256	2.3611695766448975
1.0	60400000.0	60410000.0	8.0	7.734492301940918	2.562595844268799
1.0	60410000.0	60420000.0	5.0	7.031721591949463	2.346728801727295
1.0	60490000.0	60500000.0	10.0	9.287785530090332	3.0369720458984375
1.0	60510000.0	60520000.0	10.0	9.939518928527832	3.2263762950897217
1.0	60520000.0	60530000.0	5.0	10.809921264648438	3.456937313079834
1.0	60530000.0	60540000.0	11.0	10.567533493041992	3.407376766204834
1.0	60690000.0	60700000.0	5.0	10.104589462280273	3.2822372913360596
1.0	60700000.0	60710000.0	12.0	10.033906936645508	3.2583694458007812
1.0	60710000.0	60720000.0	10.0	10.279606819152832	3.3128883838653564
1.0	60770000.0	60780000.0	9.0	9.438033103942871	3.081366777420044
1.0	60780000.0	60790000.0	11.0	9.325210571289062	3.0568342208862305
1.0	60790000.0	60800000.0	10.0	10.496365547180176	3.3554463386535645
1.0	60820000.0	60830000.0	12.0	10.209559440612793	3.300657272338867
1.0	60840000.0	60850000.0	7.0	7.992802619934082	2.655174970626831
1.0	60850000.0	60860000.0	12.0	11.058542251586914	3.522381544113159
1.0	60920000.0	60930000.0	8.0	11.836180686950684	3.701444149017334
1.0	60940000.0	60950000.0	19.0	10.774290084838867	3.4447662830352783
1.0	61030000.0	61040000.0	13.0	8.563996315002441	2.841128349304199
1.0	61090000.0	61100000.0	8.0	9.497696876525879	3.0961406230926514
1.0	61160000.0	61170000.0	12.0	9.918935775756836	3.1969821453094482
1.0	61180000.0	61190000.0	12.0	10.04464054107666	3.244063138961792
1.0	61190000.0	61200000.0	8.0	9.831506729125977	3.2061076164245605
1.0	61220000.0	61230000.0	2.0	10.057294845581055	3.2683634757995605
1.0	61230000.0	61240000.0	9.0	10.254939079284668	3.308652400970459
1.0	61300000.0	61310000.0	6.0	9.90689468383789	3.191399335861206
1.0	61340000.0	61350000.0	13.0	8.708593368530273	2.861042022705078
1.0	61480000.0	61490000.0	9.0	7.448225498199463	2.4473788738250732
1.0	61520000.0	61530000.0	2.0	5.500945568084717	1.8439321517944336
1.0	61530000.0	61540000.0	3.0	6.310265064239502	2.094503402709961
1.0	61570000.0	61580000.0	3.0	5.225194454193115	1.736114501953125
1.0	61590000.0	61600000.0	4.0	5.152743339538574	1.7042697668075562
1.0	61630000.0	61640000.0	4.0	5.03387975692749	1.671237587928772
1.0	61700000.0	61710000.0	6.0	5.167632102966309	1.7198699712753296
1.0	61720000.0	61730000.0	5.0	5.3510942459106445	1.7818721532821655
1.0	61750000.0	61760000.0	7.0	5.0885210037231445	1.6903785467147827
1.0	61760000.0	61770000.0	0.0	5.233559608459473	1.7417749166488647
1.0	61840000.0	61850000.0	4.0	4.67168664932251	1.5357048511505127
1.0	61860000.0	61870000.0	2.0	4.7270731925964355	1.5586507320404053
1.0	61990000.0	62000000.0	5.0	6.466597080230713	2.1337952613830566
1.0	62030000.0	62040000.0	7.0	6.085236072540283	2.0170581340789795
1.0	62110000.0	62120000.0	5.0	6.722548484802246	2.234065055847168
1.0	62120000.0	62130000.0	6.0	7.137354850769043	2.3584203720092773
1.0	62140000.0	62150000.0	6.0	5.115274906158447	1.699331283569336
1.0	62170000.0	62180000.0	4.0	5.014546871185303	1.666548490524292
1.0	62200000.0	62210000.0	10.0	6.271274089813232	2.101421356201172
1.0	62290000.0	62300000.0	2.0	4.487032413482666	1.4702115058898926
1.0	62310000.0	62320000.0	5.0	4.422546863555908	1.4482485055923462
1.0	62320000.0	62330000.0	6.0	4.502025604248047	1.479081153869629
1.0	62340000.0	62350000.0	6.0	4.721398830413818	1.5597572326660156
1.0	62490000.0	62500000.0	8.0	6.175776481628418	2.070753335952759
1.0	62520000.0	62530000.0	6.0	5.954344749450684	2.0010197162628174
1.0	62580000.0	62590000.0	10.0	5.9283599853515625	1.9921016693115234
1.0	62600000.0	62610000.0	6.0	5.99407958984375	2.0171732902526855
1.0	62610000.0	62620000.0	6.0	5.7280168533325195	1.9171243906021118
1.0	62750000.0	62760000.0	5.0	6.7756667137146	2.2608728408813477
1.0	62880000.0	62890000.0	9.0	6.972347259521484	2.3183541297912598
1.0	62910000.0	62920000.0	1.0	5.12943172454834	1.6974151134490967
1.0	62920000.0	62930000.0	8.0	4.975996494293213	1.6507787704467773
1.0	62930000.0	62940000.0	1.0	5.348110198974609	1.7873077392578125
1.0	62940000.0	62950000.0	7.0	5.174202919006348	1.7232929468154907
1.0	62970000.0	62980000.0	6.0	4.934568881988525	1.6315851211547852
1.0	63060000.0	63070000.0	5.0	5.16834020614624	1.716295599937439
1.0	63290000.0	63300000.0	7.0	5.978020668029785	2.0096778869628906
1.0	63310000.0	63320000.0	4.0	6.014504909515381	2.025085926055908
1.0	63350000.0	63360000.0	8.0	10.474525451660156	3.3443405628204346
1.0	63390000.0	63400000.0	13.0	10.648747444152832	3.397853136062622
1.0	63430000.0	63440000.0	11.0	11.331293106079102	3.5661346912384033
1.0	63520000.0	63530000.0	15.0	11.710444450378418	3.6762218475341797
1.0	63540000.0	63550000.0	12.0	11.924686431884766	3.7163708209991455
1.0	63570000.0	63580000.0	13.0	10.348706245422363	3.356517791748047
1.0	63590000.0	63600000.0	10.0	11.480128288269043	3.6397013664245605
1.0	63720000.0	63730000.0	13.0	11.595711708068848	3.655332565307617
1.0	63800000.0	63810000.0	10.0	10.991273880004883	3.498028516769409
1.0	63850000.0	63860000.0	2.0	6.587033748626709	2.212493896484375
1.0	63860000.0	63870000.0	6.0	5.510504245758057	1.8425642251968384
1.0	63890000.0	63900000.0	3.0	5.859558582305908	1.9617542028427124
1.0	63940000.0	63950000.0	4.0	4.658636569976807	1.5358806848526
1.0	63970000.0	63980000.0	5.0	4.185934543609619	1.3682256937026978
1.0	64010000.0	64020000.0	7.0	4.808117866516113	1.588735818862915
1.0	64040000.0	64050000.0	5.0	5.456135272979736	1.8161309957504272
1.0	64060000.0	64070000.0	2.0	5.138838291168213	1.7103946208953857
1.0	64130000.0	64140000.0	3.0	5.750445365905762	1.93019700050354
1.0	64140000.0	64150000.0	10.0	5.955450534820557	1.9924812316894531
1.0	64150000.0	64160000.0	5.0	6.7945380210876465	2.2715184688568115
1.0	64180000.0	64190000.0	9.0	6.4521026611328125	2.1531529426574707
1.0	64190000.0	64200000.0	7.0	7.380987644195557	2.4473538398742676
1.0	64270000.0	64280000.0	7.0	6.717706203460693	2.2514777183532715
1.0	64360000.0	64370000.0	11.0	6.85912561416626	2.2993712425231934
1.0	64400000.0	64410000.0	6.0	6.996595859527588	2.347564458847046
1.0	64550000.0	64560000.0	6.0	7.40142297744751	2.4654669761657715
1.0	64570000.0	64580000.0	8.0	6.266707897186279	2.0938808917999268
1.0	64680000.0	64690000.0	7.0	7.163749694824219	2.3763937950134277
1.0	64760000.0	64770000.0	7.0	7.300533294677734	2.4240362644195557
1.0	64790000.0	64800000.0	6.0	7.481196403503418	2.490041732788086
1.0	64960000.0	64970000.0	5.0	5.465890407562256	1.827784776687622
1.0	64990000.0	65000000.0	4.0	5.476534366607666	1.8298629522323608
1.0	65020000.0	65030000.0	7.0	5.382483005523682	1.7869151830673218
1.0	65060000.0	65070000.0	0.0	5.305407524108887	1.764116644859314
1.0	65090000.0	65100000.0	9.0	4.9388322830200195	1.6370235681533813
1.0	65130000.0	65140000.0	6.0	4.765343189239502	1.5728657245635986
1.0	65160000.0	65170000.0	5.0	5.182257652282715	1.7057664394378662
1.0	65170000.0	65180000.0	5.0	5.975310325622559	1.9739110469818115
1.0	65260000.0	65270000.0	2.0	5.112334728240967	1.6946384906768799
1.0	65280000.0	65290000.0	8.0	4.699723243713379	1.5493314266204834
1.0	65290000.0	65300000.0	3.0	4.486067771911621	1.4716434478759766
1.0	65300000.0	65310000.0	4.0	4.694964408874512	1.5488516092300415
1.0	65340000.0	65350000.0	5.0	4.847429275512695	1.6019837856292725
1.0	65360000.0	65370000.0	5.0	4.733920097351074	1.5644596815109253
1.0	65570000.0	65580000.0	4.0	7.30687952041626	2.423353672027588
1.0	65600000.0	65610000.0	7.0	6.422370910644531	2.137646436691284
1.0	65610000.0	65620000.0	2.0	5.735662937164307	1.9323787689208984
1.0	65620000.0	65630000.0	6.0	5.5744733810424805	1.8624188899993896
1.0	65630000.0	65640000.0	9.0	5.825181484222412	1.9502424001693726
1.0	65650000.0	65660000.0	4.0	5.993215084075928	2.014826536178589
1.0	65670000.0	65680000.0	7.0	5.814390659332275	1.9542709589004517
1.0	65710000.0	65720000.0	5.0	7.921358585357666	2.61006236076355
1.0	65770000.0	65780000.0	6.0	7.870176792144775	2.618816614151001
1.0	65780000.0	65790000.0	9.0	7.893316745758057	2.628884792327881
1.0	65790000.0	65800000.0	10.0	7.979701042175293	2.6437251567840576
1.0	65850000.0	65860000.0	8.0	7.433816432952881	2.4853720664978027
1.0	65880000.0	65890000.0	5.0	6.945209503173828	2.3360886573791504
1.0	65930000.0	65940000.0	10.0	7.408855438232422	2.4734814167022705
1.0	66040000.0	66050000.0	13.0	9.090298652648926	2.987588405609131
1.0	66050000.0	66060000.0	5.0	8.990591049194336	2.973449945449829
1.0	66210000.0	66220000.0	12.0	12.620450019836426	3.8915462493896484
1.0	66220000.0	66230000.0	13.0	11.601896286010742	3.67659330368042
1.0	66270000.0	66280000.0	11.0	12.879081726074219	3.9780757427215576
1.0	66280000.0	66290000.0	15.0	13.595349311828613	4.101519584655762
1.0	66300000.0	66310000.0	12.0	13.937215805053711	4.1662187576293945
1.0	66440000.0	66450000.0	15.0	15.362442016601562	4.430785179138184
1.0	66470000.0	66480000.0	12.0	15.523391723632812	4.445097923278809
1.0	66510000.0	66520000.0	18.0	13.429975509643555	4.069482803344727
1.0	66530000.0	66540000.0	22.0	13.169751167297363	4.015096664428711
1.0	66550000.0	66560000.0	14.0	12.960719108581543	3.978485107421875
1.0	66590000.0	66600000.0	15.0	12.704139709472656	3.9140892028808594
1.0	66600000.0	66610000.0	12.0	12.094805717468262	3.780621290206909
1.0	66690000.0	66700000.0	6.0	10.166211128234863	3.2939460277557373
1.0	66700000.0	66710000.0	7.0	8.598092079162598	2.851501941680908
1.0	66800000.0	66810000.0	3.0	8.460585594177246	2.8057048320770264
1.0	66810000.0	66820000.0	14.0	7.608477592468262	2.5457680225372314
1.0	66950000.0	66960000.0	6.0	8.95155143737793	2.955322265625
1.0	66990000.0	67000000.0	24.0	9.183978080749512	3.0249221324920654
1.0	67060000.0	67070000.0	12.0	11.484358787536621	3.617762804031372
1.0	67070000.0	67080000.0	13.0	10.583166122436523	3.4031147956848145
1.0	67090000.0	67100000.0	9.0	10.844380378723145	3.4674205780029297
1.0	67160000.0	67170000.0	9.0	9.577555656433105	3.13881254196167
1.0	67220000.0	67230000.0	13.0	9.900541305541992	3.212317705154419
1.0	67240000.0	67250000.0	9.0	9.4298095703125	3.0959606170654297
1.0	67410000.0	67420000.0	7.0	5.076446533203125	1.6807289123535156
1.0	67450000.0	67460000.0	3.0	5.058165550231934	1.6767578125
1.0	67510000.0	67520000.0	4.0	6.002961158752441	2.0303893089294434
1.0	67570000.0	67580000.0	10.0	9.137086868286133	3.0003232955932617
1.0	67660000.0	67670000.0	8.0	10.204880714416504	3.2897562980651855
1.0	67690000.0	67700000.0	4.0	7.797515869140625	2.6074793338775635
1.0	67720000.0	67730000.0	4.0	8.45692253112793	2.790001392364502
1.0	67730000.0	67740000.0	7.0	8.709602355957031	2.8577542304992676
1.0	67840000.0	67850000.0	9.0	6.82947301864624	2.2931675910949707
1.0	67940000.0	67950000.0	8.0	7.164558410644531	2.382448673248291
1.0	67950000.0	67960000.0	6.0	7.011632442474365	2.334338665008545
1.0	68000000.0	68010000.0	4.0	6.41827392578125	2.1627988815307617
1.0	68020000.0	68030000.0	6.0	6.7387847900390625	2.259079933166504
1.0	68040000.0	68050000.0	8.0	6.526703834533691	2.1817848682403564
1.0	68050000.0	68060000.0	6.0	7.009237766265869	2.3289830684661865
1.0	68060000.0	68070000.0	9.0	6.74319314956665	2.24088454246521
1.0	68070000.0	68080000.0	7.0	6.693335056304932	2.2260169982910156
1.0	68080000.0	68090000.0	4.0	6.562441349029541	2.1898751258850098
1.0	68130000.0	68140000.0	8.0	6.495408058166504	2.160919666290283
1.0	68160000.0	68170000.0	3.0	5.58547306060791	1.8627065420150757
1.0	68210000.0	68220000.0	5.0	5.412393093109131	1.8058687448501587
1.0	68230000.0	68240000.0	4.0	5.298111438751221	1.7687257528305054
1.0	68260000.0	68270000.0	7.0	5.597267150878906	1.8745148181915283
1.0	68290000.0	68300000.0	9.0	5.2497639656066895	1.7748889923095703
1.0	68320000.0	68330000.0	7.0	6.966568946838379	2.308095693588257
1.0	68400000.0	68410000.0	10.0	7.538065433502197	2.5060083866119385
1.0	68420000.0	68430000.0	10.0	7.567156791687012	2.5088179111480713
1.0	68460000.0	68470000.0	7.0	7.770841121673584	2.5663933753967285
1.0	68560000.0	68570000.0	3.0	5.602269649505615	1.8672521114349365
1.0	68640000.0	68650000.0	8.0	6.106766700744629	2.050827741622925
1.0	68670000.0	68680000.0	4.0	6.413954734802246	2.162201404571533
1.0	68730000.0	68740000.0	10.0	8.06850528717041	2.6785480976104736
1.0	68760000.0	68770000.0	6.0	9.377386093139648	3.0783650875091553
1.0	68820000.0	68830000.0	13.0	9.099278450012207	2.992576837539673
1.0	68840000.0	68850000.0	9.0	8.484283447265625	2.814141035079956
1.0	68860000.0	68870000.0	13.0	9.009828567504883	2.9681332111358643
1.0	68920000.0	68930000.0	9.0	9.829845428466797	3.2057418823242188
1.0	68930000.0	68940000.0	18.0	9.167889595031738	3.0170235633850098
1.0	68960000.0	68970000.0	6.0	9.835992813110352	3.2059032917022705
1.0	69090000.0	69100000.0	12.0	12.836740493774414	3.9401917457580566
1.0	69140000.0	69150000.0	11.0	11.037270545959473	3.544292449951172
1.0	69190000.0	69200000.0	11.0	10.788854598999023	3.469273090362549
1.0	69250000.0	69260000.0	9.0	12.525209426879883	3.8705296516418457
1.0	69270000.0	69280000.0	9.0	11.162446975708008	3.570178270339966
1.0	69320000.0	69330000.0	22.0	14.184002876281738	4.177793979644775
1.0	69390000.0	69400000.0	8.0	9.696985244750977	3.177720546722412
1.0	69540000.0	69550000.0	13.0	13.139805793762207	4.034067153930664
1.0	69620000.0	69630000.0	12.0	15.211042404174805	4.395766258239746
1.0	69660000.0	69670000.0	18.0	15.63958740234375	4.4724955558776855
1.0	69680000.0	69690000.0	12.0	16.547340393066406	4.6184868812561035
1.0	69720000.0	69730000.0	25.0	16.478572845458984	4.622118949890137
1.0	69730000.0	69740000.0	19.0	16.11135482788086	4.6003899574279785
1.0	69820000.0	69830000.0	25.0	19.042171478271484	4.944998741149902
1.0	69940000.0	69950000.0	3.0	15.311868667602539	4.450085639953613
1.0	69960000.0	69970000.0	7.0	14.524759292602539	4.323121547698975
1.0	70020000.0	70030000.0	17.0	14.970751762390137	4.3677873611450195
1.0	70030000.0	70040000.0	15.0	12.379638671875	3.8626105785369873
1.0	70060000.0	70070000.0	23.0	16.390390396118164	4.590666770935059
1.0	70140000.0	70150000.0	17.0	16.318960189819336	4.58134651184082
1.0	70190000.0	70200000.0	16.0	17.97394371032715	4.810876369476318
1.0	70200000.0	70210000.0	16.0	15.34307861328125	4.462804317474365
1.0	70210000.0	70220000.0	16.0	16.64070701599121	4.6616950035095215
1.0	70220000.0	70230000.0	16.0	18.231853485107422	4.841429710388184
1.0	70330000.0	70340000.0	24.0	19.504886627197266	4.99600887298584
1.0	70410000.0	70420000.0	26.0	18.907621383666992	4.931021213531494
1.0	70440000.0	70450000.0	24.0	18.657543182373047	4.898395538330078
1.0	70490000.0	70500000.0	20.0	17.12601089477539	4.719904899597168
1.0	70530000.0	70540000.0	21.0	14.691240310668945	4.34586238861084
1.0	70690000.0	70700000.0	3.0	4.680936813354492	1.5352137088775635
1.0	70790000.0	70800000.0	3.0	6.219025611877441	2.098889112472534
1.0	70810000.0	70820000.0	15.0	6.097655773162842	2.050203800201416
1.0	70840000.0	70850000.0	12.0	8.715813636779785	2.871821641921997
1.0	70850000.0	70860000.0	11.0	10.612676620483398	3.384199619293213
1.0	70900000.0	70910000.0	7.0	7.462118625640869	2.5258285999298096
1.0	70910000.0	70920000.0	10.0	11.021059036254883	3.5254082679748535
1.0	70970000.0	70980000.0	10.0	10.648900985717773	3.43349027633667
1.0	71010000.0	71020000.0	14.0	16.93367576599121	4.6892619132995605
1.0	71020000.0	71030000.0	24.0	17.156618118286133	4.7136125564575195
1.0	71080000.0	71090000.0	26.0	18.898815155029297	4.947495937347412
1.0	71090000.0	71100000.0	18.0	20.829570770263672	5.138309478759766
1.0	71120000.0	71130000.0	19.0	20.311941146850586	5.092131614685059
1.0	71160000.0	71170000.0	20.0	22.332345962524414	5.256501197814941
1.0	71220000.0	71230000.0	25.0	21.9843692779541	5.2337188720703125
1.0	71250000.0	71260000.0	24.0	22.613269805908203	5.279876232147217
1.0	71320000.0	71330000.0	24.0	22.263856887817383	5.266810417175293
1.0	71340000.0	71350000.0	35.0	22.16958999633789	5.275922775268555
1.0	71440000.0	71450000.0	34.0	17.656320571899414	4.812108516693115
1.0	71530000.0	71540000.0	8.0	8.475552558898926	2.828505039215088
1.0	71580000.0	71590000.0	16.0	14.060503959655762	4.224471092224121
1.0	71600000.0	71610000.0	13.0	13.821954727172852	4.141993045806885
1.0	71620000.0	71630000.0	20.0	13.82159423828125	4.139776229858398
1.0	71640000.0	71650000.0	11.0	14.8206148147583	4.329015254974365
1.0	71650000.0	71660000.0	17.0	14.073193550109863	4.20022439956665
1.0	71720000.0	71730000.0	22.0	14.788686752319336	4.31913423538208
1.0	71820000.0	71830000.0	9.0	17.769062042236328	4.7904253005981445
1.0	71830000.0	71840000.0	12.0	15.236163139343262	4.437148094177246
1.0	72040000.0	72050000.0	13.0	16.00908660888672	4.535994529724121
1.0	72080000.0	72090000.0	22.0	16.110925674438477	4.564112186431885
1.0	72110000.0	72120000.0	19.0	15.697949409484863	4.492794036865234
1.0	72150000.0	72160000.0	16.0	17.506738662719727	4.764998435974121
1.0	72190000.0	72200000.0	17.0	18.46404457092285	4.8838725090026855
1.0	72290000.0	72300000.0	16.0	18.950746536254883	4.939833641052246
1.0	72310000.0	72320000.0	18.0	17.994869232177734	4.848219871520996
1.0	72400000.0	72410000.0	17.0	17.182781219482422	4.731249809265137
1.0	72410000.0	72420000.0	12.0	17.629718780517578	4.789277076721191
1.0	72490000.0	72500000.0	27.0	18.88569450378418	4.94549560546875
1.0	72550000.0	72560000.0	26.0	20.858856201171875	5.143491268157959
1.0	72580000.0	72590000.0	26.0	19.33530616760254	5.035865306854248
1.0	72590000.0	72600000.0	33.0	21.24985694885254	5.1765899658203125
1.0	72720000.0	72730000.0	25.0	16.92021942138672	4.703690528869629
1.0	72780000.0	72790000.0	15.0	16.317363739013672	4.640387535095215
1.0	72810000.0	72820000.0	16.0	16.996631622314453	4.704033851623535
1.0	72860000.0	72870000.0	15.0	18.41189956665039	4.8813042640686035
1.0	72880000.0	72890000.0	30.0	20.294551849365234	5.07656717300415
1.0	72900000.0	72910000.0	15.0	20.89601707458496	5.145057678222656
1.0	73080000.0	73090000.0	16.0	21.5725040435791	5.260296821594238
1.0	73100000.0	73110000.0	25.0	22.1536922454834	5.310147285461426
1.0	73120000.0	73130000.0	30.0	25.408063888549805	5.465775489807129
1.0	73190000.0	73200000.0	29.0	29.214168548583984	5.650261402130127
1.0	73320000.0	73330000.0	23.0	26.812835693359375	5.553862571716309
1.0	73350000.0	73360000.0	25.0	25.837554931640625	5.510412693023682
1.0	73370000.0	73380000.0	21.0	27.24184799194336	5.584285736083984
1.0	73380000.0	73390000.0	39.0	27.319849014282227	5.572346210479736
1.0	73500000.0	73510000.0	26.0	30.742950439453125	5.721442222595215
1.0	73580000.0	73590000.0	32.0	33.15125274658203	5.763333320617676
1.0	73610000.0	73620000.0	26.0	31.674274444580078	5.744049549102783
1.0	73650000.0	73660000.0	27.0	29.63607406616211	5.686617851257324
1.0	73660000.0	73670000.0	32.0	30.5863094329834	5.7076568603515625
1.0	73720000.0	73730000.0	22.0	28.795883178710938	5.648777008056641
1.0	73810000.0	73820000.0	27.0	26.16780662536621	5.519570350646973
1.0	73850000.0	73860000.0	22.0	25.6361083984375	5.486970901489258
1.0	73870000.0	73880000.0	23.0	24.64653205871582	5.434155464172363
1.0	73890000.0	73900000.0	23.0	20.039722442626953	5.090366840362549
1.0	73930000.0	73940000.0	18.0	19.03408432006836	4.988701820373535
1.0	73970000.0	73980000.0	21.0	19.627704620361328	5.022919654846191
1.0	74030000.0	74040000.0	13.0	17.458206176757812	4.764682769775391
1.0	74110000.0	74120000.0	22.0	17.556068420410156	4.755946159362793
1.0	74120000.0	74130000.0	22.0	17.65476417541504	4.769980430603027
1.0	74130000.0	74140000.0	18.0	19.059085845947266	4.9636335372924805
1.0	74160000.0	74170000.0	14.0	20.722843170166016	5.118879795074463
1.0	74290000.0	74300000.0	16.0	22.121131896972656	5.2527289390563965
1.0	74340000.0	74350000.0	30.0	23.17144775390625	5.323448657989502
1.0	74360000.0	74370000.0	26.0	22.081497192382812	5.247913360595703
1.0	74380000.0	74390000.0	22.0	23.693845748901367	5.363311290740967
1.0	74490000.0	74500000.0	14.0	22.2399845123291	5.306391716003418
1.0	74530000.0	74540000.0	18.0	21.732707977294922	5.220424175262451
1.0	74540000.0	74550000.0	26.0	21.34518051147461	5.18472957611084
1.0	74590000.0	74600000.0	18.0	18.115447998046875	4.894329071044922
1.0	74610000.0	74620000.0	16.0	19.020183563232422	4.956507205963135
1.0	74620000.0	74630000.0	15.0	17.619613647460938	4.778144359588623
1.0	74760000.0	74770000.0	8.0	14.531936645507812	4.2946672439575195
1.0	74780000.0	74790000.0	21.0	14.528604507446289	4.281632900238037
1.0	74820000.0	74830000.0	19.0	14.354772567749023	4.2650065422058105
1.0	74940000.0	74950000.0	22.0	19.637767791748047	5.011491298675537
1.0	74950000.0	74960000.0	14.0	20.36222267150879	5.085598945617676
1.0	74990000.0	75000000.0	24.0	20.00836181640625	5.1104207038879395
1.0	75060000.0	75070000.0	29.0	19.657886505126953	5.0263895988464355
1.0	75100000.0	75110000.0	26.0	18.379501342773438	4.4442644119262695
1.0	75110000.0	75120000.0	20.0	15.168081283569336	6.986565589904785
1.0	75130000.0	75140000.0	10.0	15.096046447753906	6.951218605041504
1.0	75140000.0	75150000.0	16.0	15.01550579071045	7.176516532897949
1.0	75210000.0	75220000.0	7.0	9.062970161437988	3.0159363746643066
1.0	75240000.0	75250000.0	12.0	17.521074295043945	4.792593479156494
1.0	75270000.0	75280000.0	30.0	20.33240509033203	5.096146583557129
1.0	75290000.0	75300000.0	26.0	22.072826385498047	5.234971523284912
1.0	75300000.0	75310000.0	24.0	23.299943923950195	5.329855918884277
1.0	75310000.0	75320000.0	26.0	24.084949493408203	5.379534721374512
1.0	75320000.0	75330000.0	30.0	25.972707748413086	5.49698543548584
1.0	75330000.0	75340000.0	29.0	26.219650268554688	5.522531032562256
1.0	75460000.0	75470000.0	27.0	27.845754623413086	5.594807147979736
1.0	75480000.0	75490000.0	29.0	26.807430267333984	5.5457353591918945
1.0	75520000.0	75530000.0	33.0	25.05583381652832	5.453763961791992
1.0	75550000.0	75560000.0	26.0	24.32094955444336	5.413180351257324
1.0	75610000.0	75620000.0	26.0	21.775043487548828	5.231595516204834
1.0	75630000.0	75640000.0	29.0	20.904483795166016	5.163414478302002
1.0	75680000.0	75690000.0	14.0	18.78291130065918	4.927770137786865
1.0	75730000.0	75740000.0	12.0	17.471412658691406	4.8008599281311035
1.0	75750000.0	75760000.0	25.0	17.276199340820312	4.722118854522705
1.0	75790000.0	75800000.0	13.0	18.77020835876465	4.9124603271484375
1.0	75830000.0	75840000.0	15.0	18.108577728271484	4.872385501861572
1.0	75910000.0	75920000.0	15.0	21.435733795166016	5.190550804138184
1.0	76040000.0	76050000.0	24.0	18.091196060180664	4.843155860900879
1.0	76070000.0	76080000.0	12.0	17.36540412902832	4.773747444152832
1.0	76080000.0	76090000.0	5.0	17.749988555908203	4.808852195739746
1.0	76090000.0	76100000.0	14.0	15.687797546386719	4.550066947937012
1.0	76190000.0	76200000.0	9.0	8.098628044128418	2.730289936065674
1.0	76250000.0	76260000.0	6.0	10.018789291381836	3.257658004760742
1.0	76280000.0	76290000.0	15.0	12.982278823852539	4.003746509552002
1.0	76300000.0	76310000.0	17.0	14.564433097839355	4.316425323486328
1.0	76340000.0	76350000.0	26.0	15.191030502319336	4.407291412353516
1.0	76390000.0	76400000.0	8.0	19.046422958374023	4.956620693206787
1.0	76420000.0	76430000.0	16.0	18.55172348022461	4.909911155700684
1.0	76440000.0	76450000.0	22.0	19.065025329589844	4.950530052185059
1.0	76470000.0	76480000.0	20.0	17.059429168701172	4.719227313995361
1.0	76550000.0	76560000.0	25.0	16.494298934936523	4.657526969909668
1.0	76650000.0	76660000.0	20.0	18.216201782226562	4.854658126831055
1.0	76670000.0	76680000.0	15.0	17.781770706176758	4.803138732910156
1.0	76700000.0	76710000.0	18.0	16.983150482177734	4.694984436035156
1.0	76740000.0	76750000.0	15.0	16.884796142578125	4.697542190551758
1.0	76780000.0	76790000.0	20.0	16.922313690185547	4.710629940032959
1.0	76800000.0	76810000.0	24.0	17.788726806640625	4.83444881439209
1.0	76840000.0	76850000.0	24.0	18.088272094726562	4.8580002784729
1.0	76860000.0	76870000.0	24.0	19.082462310791016	4.946519374847412
1.0	76920000.0	76930000.0	19.0	16.56391716003418	4.667798042297363
1.0	76980000.0	76990000.0	14.0	19.816608428955078	5.048636436462402
1.0	77010000.0	77020000.0	22.0	19.444812774658203	5.0245137214660645
1.0	77040000.0	77050000.0	23.0	20.75063705444336	5.114005088806152
1.0	77050000.0	77060000.0	24.0	21.24419403076172	5.165001392364502
1.0	77080000.0	77090000.0	23.0	21.079959869384766	5.162327766418457
1.0	77140000.0	77150000.0	19.0	23.443645477294922	5.349611759185791
1.0	77150000.0	77160000.0	20.0	23.30996322631836	5.349001884460449
1.0	77180000.0	77190000.0	22.0	22.43266487121582	5.2679667472839355
1.0	77220000.0	77230000.0	27.0	20.775888442993164	5.129549503326416
1.0	77300000.0	77310000.0	15.0	17.313274383544922	4.764814853668213
1.0	77310000.0	77320000.0	17.0	18.163013458251953	4.847953796386719
1.0	77340000.0	77350000.0	18.0	16.211498260498047	4.586962699890137
1.0	77350000.0	77360000.0	6.0	14.717119216918945	4.353508949279785
1.0	77370000.0	77380000.0	16.0	12.953679084777832	3.9957592487335205
1.0	77380000.0	77390000.0	13.0	13.524011611938477	4.109896659851074
1.0	77530000.0	77540000.0	17.0	9.389894485473633	3.0838685035705566
1.0	77550000.0	77560000.0	13.0	8.673251152038574	2.875290632247925
1.0	77590000.0	77600000.0	13.0	7.3872880935668945	2.4779043197631836
1.0	77650000.0	77660000.0	11.0	8.328298568725586	2.771953582763672
1.0	77690000.0	77700000.0	10.0	11.182746887207031	3.5732357501983643
1.0	77700000.0	77710000.0	18.0	11.848906517028809	3.7215888500213623
1.0	77710000.0	77720000.0	19.0	11.648755073547363	3.682238817214966
1.0	77770000.0	77780000.0	7.0	15.027417182922363	4.39197301864624
1.0	77780000.0	77790000.0	16.0	14.503703117370605	4.313762187957764
1.0	77800000.0	77810000.0	12.0	16.943845748901367	4.677594184875488
1.0	77820000.0	77830000.0	20.0	15.735536575317383	4.498908996582031
1.0	77940000.0	77950000.0	20.0	14.838310241699219	4.346253395080566
1.0	77950000.0	77960000.0	14.0	14.272886276245117	4.247324466705322
1.0	77960000.0	77970000.0	18.0	14.340536117553711	4.266671180725098
1.0	77980000.0	77990000.0	14.0	11.297014236450195	3.599557399749756
1.0	78040000.0	78050000.0	5.0	6.922471523284912	2.336312770843506
1.0	78060000.0	78070000.0	11.0	6.464818000793457	2.184133529663086
1.0	78190000.0	78200000.0	8.0	5.35034704208374	1.7883590459823608
1.0	78280000.0	78290000.0	9.0	5.078088283538818	1.6876885890960693
1.0	78290000.0	78300000.0	4.0	5.1182427406311035	1.7009786367416382
1.0	78390000.0	78400000.0	4.0	4.827565670013428	1.5902576446533203
1.0	78410000.0	78420000.0	5.0	4.890158176422119	1.6210362911224365
1.0	78530000.0	78540000.0	10.0	7.831915378570557	2.595489025115967
1.0	78570000.0	78580000.0	9.0	8.946203231811523	2.9465830326080322
1.0	78590000.0	78600000.0	7.0	9.283205032348633	3.0484237670898438
1.0	78690000.0	78700000.0	7.0	10.235169410705566	3.3175406455993652
1.0	78700000.0	78710000.0	6.0	10.061443328857422	3.275937557220459
1.0	78800000.0	78810000.0	14.0	13.885473251342773	4.16860294342041
1.0	78870000.0	78880000.0	24.0	14.7955322265625	4.330509185791016
1.0	78880000.0	78890000.0	10.0	14.502099990844727	4.287466526031494
1.0	78910000.0	78920000.0	17.0	15.036938667297363	4.369296550750732
1.0	78960000.0	78970000.0	13.0	13.413986206054688	4.09434175491333
1.0	79040000.0	79050000.0	14.0	11.26179313659668	3.590609073638916
1.0	79050000.0	79060000.0	10.0	11.356452941894531	3.615274429321289
1.0	79060000.0	79070000.0	11.0	12.042044639587402	3.784529209136963
1.0	79260000.0	79270000.0	27.0	18.474895477294922	4.8923020362854
1.0	79380000.0	79390000.0	24.0	19.546512603759766	5.000402927398682
1.0	79430000.0	79440000.0	28.0	19.213254928588867	4.99294376373291
1.0	79480000.0	79490000.0	15.0	19.848596572875977	5.071576118469238
1.0	79590000.0	79600000.0	23.0	20.793575286865234	5.136113166809082
1.0	79700000.0	79710000.0	25.0	20.45382308959961	5.145872116088867
1.0	79760000.0	79770000.0	24.0	21.953868865966797	5.2683210372924805
1.0	79770000.0	79780000.0	26.0	22.894237518310547	5.312472343444824
1.0	79780000.0	79790000.0	18.0	20.51881980895996	5.1743550300598145
1.0	79790000.0	79800000.0	12.0	22.41242027282715	5.281174182891846
1.0	79830000.0	79840000.0	25.0	22.107248306274414	5.25997257232666
1.0	79900000.0	79910000.0	26.0	22.513622283935547	5.294442176818848
1.0	79920000.0	79930000.0	21.0	23.236286163330078	5.344226837158203
1.0	79940000.0	79950000.0	26.0	22.92947006225586	5.309917449951172
1.0	79980000.0	79990000.0	12.0	19.097251892089844	5.02568244934082
1.0	79990000.0	80000000.0	28.0	20.811901092529297	5.143922805786133
1.0	80000000.0	80010000.0	24.0	19.851438522338867	5.08216667175293
1.0	80080000.0	80090000.0	19.0	24.125812530517578	5.408933639526367
1.0	80140000.0	80150000.0	24.0	22.431575775146484	5.297032356262207
1.0	80220000.0	80230000.0	29.0	20.39370346069336	5.1143598556518555
1.0	80280000.0	80290000.0	19.0	25.07052993774414	5.449367046356201
1.0	80440000.0	80450000.0	21.0	18.607830047607422	4.982641696929932
1.0	80480000.0	80490000.0	17.0	20.860279083251953	5.142799377441406
1.0	80530000.0	80540000.0	16.0	19.732267379760742	5.071296215057373
1.0	80580000.0	80590000.0	27.0	23.0195369720459	5.320234775543213
1.0	80590000.0	80600000.0	20.0	20.106334686279297	5.130760192871094
1.0	80670000.0	80680000.0	25.0	22.267770767211914	5.284060955047607
1.0	80690000.0	80700000.0	21.0	23.83483123779297	5.383927822113037
1.0	80760000.0	80770000.0	20.0	24.196697235107422	5.402408123016357
1.0	80780000.0	80790000.0	26.0	22.47173500061035	5.282891750335693
1.0	80820000.0	80830000.0	17.0	22.12300682067871	5.257900238037109
1.0	80830000.0	80840000.0	25.0	21.665985107421875	5.220472812652588
1.0	80950000.0	80960000.0	20.0	19.740859985351562	5.024178504943848
1.0	81030000.0	81040000.0	21.0	20.82069206237793	5.13174295425415
1.0	81070000.0	81080000.0	22.0	22.407320022583008	5.275904655456543
1.0	81210000.0	81220000.0	20.0	20.433385848999023	5.0962018966674805
1.0	81280000.0	81290000.0	24.0	18.49639320373535	4.884117603302002
1.0	81290000.0	81300000.0	15.0	18.81845474243164	4.934821605682373
1.0	81320000.0	81330000.0	23.0	17.785085678100586	4.79757022857666
1.0	81470000.0	81480000.0	19.0	16.942747116088867	4.703309059143066
1.0	81530000.0	81540000.0	25.0	16.496055603027344	4.637273788452148
1.0	81580000.0	81590000.0	13.0	16.19391632080078	4.58996057510376
1.0	81630000.0	81640000.0	15.0	14.729052543640137	4.3524580001831055
1.0	81680000.0	81690000.0	19.0	13.244336128234863	4.0474958419799805
1.0	81700000.0	81710000.0	13.0	11.892557144165039	3.7439427375793457
1.0	81770000.0	81780000.0	4.0	10.990681648254395	3.521338701248169
1.0	81780000.0	81790000.0	11.0	12.478266716003418	3.8773410320281982
1.0	81790000.0	81800000.0	14.0	11.150849342346191	3.563904285430908
1.0	81840000.0	81850000.0	13.0	12.547595024108887	3.894209623336792
1.0	81850000.0	81860000.0	10.0	11.968818664550781	3.764277219772339
1.0	81930000.0	81940000.0	12.0	10.970844268798828	3.520150661468506
1.0	81950000.0	81960000.0	15.0	10.824984550476074	3.4747376441955566
1.0	82050000.0	82060000.0	9.0	10.639013290405273	3.4228949546813965
1.0	82060000.0	82070000.0	13.0	10.790596961975098	3.4637069702148438
1.0	82090000.0	82100000.0	9.0	10.893227577209473	3.487828016281128
1.0	82130000.0	82140000.0	10.0	9.688741683959961	3.170185089111328
1.0	82200000.0	82210000.0	9.0	10.520462036132812	3.39467191696167
1.0	82220000.0	82230000.0	14.0	9.421441078186035	3.0901050567626953
1.0	82260000.0	82270000.0	7.0	9.589677810668945	3.1353907585144043
1.0	82310000.0	82320000.0	6.0	8.137133598327637	2.7163729667663574
1.0	82320000.0	82330000.0	10.0	9.286104202270508	3.0545287132263184
1.0	82340000.0	82350000.0	4.0	7.918143272399902	2.648542881011963
1.0	82430000.0	82440000.0	4.0	8.232717514038086	2.7425737380981445
1.0	82460000.0	82470000.0	15.0	9.000943183898926	2.966982364654541
1.0	82560000.0	82570000.0	9.0	11.895007133483887	3.7324039936065674
1.0	82640000.0	82650000.0	17.0	9.825735092163086	3.2056117057800293
1.0	82650000.0	82660000.0	15.0	9.832605361938477	3.200183391571045
1.0	82710000.0	82720000.0	5.0	7.122660160064697	2.374091148376465
1.0	82750000.0	82760000.0	6.0	10.900562286376953	3.4833271503448486
1.0	82760000.0	82770000.0	9.0	10.527647972106934	3.3788795471191406
1.0	82770000.0	82780000.0	11.0	9.860279083251953	3.2063651084899902
1.0	82930000.0	82940000.0	13.0	9.584564208984375	3.1380743980407715
1.0	82950000.0	82960000.0	11.0	9.42199420928955	3.0933449268341064
1.0	82960000.0	82970000.0	8.0	10.414985656738281	3.364213228225708
1.0	83050000.0	83060000.0	5.0	10.31517505645752	3.341543674468994
1.0	83090000.0	83100000.0	14.0	10.459741592407227	3.3728203773498535
1.0	83110000.0	83120000.0	8.0	11.200613021850586	3.564718246459961
1.0	83140000.0	83150000.0	12.0	11.817804336547852	3.699542284011841
1.0	83310000.0	83320000.0	16.0	10.749646186828613	3.443488359451294
1.0	83380000.0	83390000.0	9.0	9.754908561706543	3.187288284301758
1.0	83580000.0	83590000.0	7.0	7.0910210609436035	2.3584063053131104
1.0	83590000.0	83600000.0	10.0	5.9698920249938965	1.9730619192123413
1.0	83620000.0	83630000.0	0.0	4.540876865386963	1.490625023841858
1.0	83860000.0	83870000.0	1.0	3.955479860305786	1.2738420963287354
1.0	83870000.0	83880000.0	0.0	3.681133985519409	1.1873570680618286
1.0	83960000.0	83970000.0	9.0	6.886267185211182	2.287806510925293
1.0	84020000.0	84030000.0	6.0	9.135432243347168	2.9881722927093506
1.0	84030000.0	84040000.0	9.0	9.65180778503418	3.1350150108337402
1.0	84050000.0	84060000.0	12.0	9.710321426391602	3.1601948738098145
1.0	84060000.0	84070000.0	12.0	9.526346206665039	3.1000146865844727
1.0	84090000.0	84100000.0	18.0	9.71211051940918	3.148463487625122
1.0	84150000.0	84160000.0	4.0	8.406843185424805	2.7920985221862793
1.0	84180000.0	84190000.0	8.0	9.525552749633789	3.098891019821167
1.0	84220000.0	84230000.0	10.0	8.294804573059082	2.7499427795410156
1.0	84230000.0	84240000.0	7.0	6.96744441986084	2.3330905437469482
1.0	84300000.0	84310000.0	10.0	6.776821136474609	2.2531495094299316
1.0	84330000.0	84340000.0	2.0	6.673274040222168	2.229295492172241
1.0	84360000.0	84370000.0	4.0	5.813271999359131	1.9485409259796143
1.0	84430000.0	84440000.0	6.0	6.162105560302734	2.0457046031951904
1.0	84450000.0	84460000.0	6.0	6.487457275390625	2.1473917961120605
1.0	84470000.0	84480000.0	4.0	5.997618198394775	2.004882335662842
1.0	84560000.0	84570000.0	6.0	5.532547950744629	1.8471533060073853
1.0	84630000.0	84640000.0	8.0	4.7701873779296875	1.573479413986206
1.0	84800000.0	84810000.0	8.0	6.50162410736084	2.168229341506958
1.0	84880000.0	84890000.0	4.0	6.91873025894165	2.2979979515075684
1.0	85060000.0	85070000.0	6.0	5.544615745544434	1.825110673904419
1.0	85180000.0	85190000.0	2.0	5.371671676635742	1.7793413400650024
1.0	85210000.0	85220000.0	5.0	5.302807807922363	1.751447319984436
1.0	85250000.0	85260000.0	6.0	5.243849754333496	1.7288742065429688
1.0	85320000.0	85330000.0	4.0	5.9622297286987305	1.9936851263046265
1.0	85340000.0	85350000.0	5.0	6.2749152183532715	2.0934646129608154
1.0	85350000.0	85360000.0	6.0	5.879209041595459	1.9683334827423096
1.0	85600000.0	85610000.0	6.0	5.408531188964844	1.7937049865722656
1.0	85630000.0	85640000.0	7.0	5.0595784187316895	1.675184965133667
1.0	85640000.0	85650000.0	6.0	4.904463768005371	1.6255881786346436
1.0	85670000.0	85680000.0	4.0	6.727081298828125	2.2274904251098633
1.0	85680000.0	85690000.0	4.0	5.922943115234375	1.9614841938018799
1.0	85770000.0	85780000.0	6.0	4.654913902282715	1.519730806350708
1.0	85820000.0	85830000.0	2.0	4.516953468322754	1.4734920263290405
1.0	85860000.0	85870000.0	5.0	4.490493297576904	1.467670202255249
1.0	85870000.0	85880000.0	4.0	4.426790714263916	1.4418952465057373
1.0	85910000.0	85920000.0	3.0	4.942458152770996	1.6290076971054077
1.0	85990000.0	86000000.0	10.0	4.93857479095459	1.624027967453003
1.0	86020000.0	86030000.0	2.0	5.051795959472656	1.6661834716796875
1.0	86120000.0	86130000.0	3.0	4.6664814949035645	1.5394916534423828
1.0	86190000.0	86200000.0	7.0	7.7517290115356445	2.5420234203338623
1.0	86230000.0	86240000.0	7.0	7.267693519592285	2.4129738807678223
1.0	86280000.0	86290000.0	7.0	8.176107406616211	2.7059035301208496
1.0	86360000.0	86370000.0	12.0	8.394238471984863	2.7662858963012695
1.0	86460000.0	86470000.0	13.0	9.304044723510742	3.022326946258545
1.0	86500000.0	86510000.0	11.0	8.949197769165039	2.9438109397888184
1.0	86640000.0	86650000.0	12.0	7.4665656089782715	2.4923980236053467
1.0	86650000.0	86660000.0	13.0	8.117203712463379	2.6864171028137207
1.0	86680000.0	86690000.0	7.0	8.075624465942383	2.688917398452759
1.0	86690000.0	86700000.0	10.0	8.869943618774414	2.903043746948242
1.0	86710000.0	86720000.0	5.0	8.209268569946289	2.7314252853393555
1.0	86730000.0	86740000.0	9.0	8.464855194091797	2.7890563011169434
1.0	86750000.0	86760000.0	9.0	7.7983551025390625	2.581017255783081
1.0	86850000.0	86860000.0	2.0	5.993276119232178	2.011975049972534
1.0	86860000.0	86870000.0	6.0	6.979113578796387	2.341824531555176
1.0	86870000.0	86880000.0	8.0	7.889579772949219	2.599290370941162
1.0	86940000.0	86950000.0	6.0	7.576316833496094	2.518324613571167
1.0	86960000.0	86970000.0	7.0	7.011797904968262	2.347269058227539
1.0	86970000.0	86980000.0	8.0	7.384103298187256	2.459800958633423
1.0	87030000.0	87040000.0	8.0	7.169877052307129	2.388094425201416
1.0	87160000.0	87170000.0	6.0	6.347334384918213	2.1178321838378906
1.0	87200000.0	87210000.0	9.0	5.467865467071533	1.8259347677230835
1.0	87210000.0	87220000.0	3.0	6.1749796867370605	2.071547031402588
1.0	87250000.0	87260000.0	7.0	7.125343322753906	2.3701348304748535
1.0	87310000.0	87320000.0	7.0	8.1167573928833	2.6776344776153564
1.0	87340000.0	87350000.0	5.0	5.964840412139893	2.0073728561401367
1.0	87500000.0	87510000.0	9.0	6.774331569671631	2.2623791694641113
1.0	87550000.0	87560000.0	5.0	6.00697135925293	2.0204527378082275
1.0	87570000.0	87580000.0	6.0	6.590823173522949	2.21150279045105
1.0	87580000.0	87590000.0	8.0	6.559098720550537	2.2027182579040527
1.0	87600000.0	87610000.0	6.0	7.438021659851074	2.47982120513916
1.0	87630000.0	87640000.0	5.0	8.022974014282227	2.661515712738037
1.0	87650000.0	87660000.0	6.0	8.797994613647461	2.89192533493042
1.0	87680000.0	87690000.0	8.0	8.308527946472168	2.7513163089752197
1.0	87690000.0	87700000.0	6.0	7.9913177490234375	2.6488499641418457
1.0	87810000.0	87820000.0	3.0	5.5791192054748535	1.8676398992538452
1.0	87910000.0	87920000.0	8.0	7.62311315536499	2.5400288105010986
1.0	87960000.0	87970000.0	6.0	8.588960647583008	2.84281325340271
1.0	88050000.0	88060000.0	8.0	8.916874885559082	2.950934410095215
1.0	88090000.0	88100000.0	6.0	9.980504035949707	3.238676071166992
1.0	88110000.0	88120000.0	16.0	9.245868682861328	3.0347604751586914
1.0	88170000.0	88180000.0	16.0	7.984272003173828	2.6606881618499756
1.0	88180000.0	88190000.0	8.0	8.027308464050293	2.672774076461792
1.0	88270000.0	88280000.0	6.0	7.862318992614746	2.6239190101623535
1.0	88280000.0	88290000.0	8.0	8.379063606262207	2.7815535068511963
1.0	88410000.0	88420000.0	7.0	10.198860168457031	3.313591718673706
1.0	88480000.0	88490000.0	15.0	10.448494911193848	3.3714568614959717
1.0	88520000.0	88530000.0	5.0	9.079720497131348	2.992917537689209
1.0	88540000.0	88550000.0	10.0	10.533535957336426	3.3938682079315186
1.0	88590000.0	88600000.0	18.0	11.262239456176758	3.5674164295196533
1.0	88620000.0	88630000.0	12.0	11.640058517456055	3.66717791557312
1.0	88680000.0	88690000.0	19.0	11.551838874816895	3.6479218006134033
1.0	88710000.0	88720000.0	15.0	11.206158638000488	3.565814971923828
1.0	88760000.0	88770000.0	7.0	11.130799293518066	3.5666518211364746
1.0	88770000.0	88780000.0	14.0	12.109567642211914	3.78486967086792
1.0	88840000.0	88850000.0	8.0	12.168394088745117	3.7897472381591797
1.0	88850000.0	88860000.0	15.0	12.51695442199707	3.8602185249328613
1.0	88890000.0	88900000.0	16.0	13.326687812805176	4.016022205352783
1.0	88980000.0	88990000.0	10.0	11.576542854309082	3.665637969970703
1.0	89010000.0	89020000.0	11.0	10.571325302124023	3.4074692726135254
1.0	89120000.0	89130000.0	9.0	7.240819454193115	2.4241974353790283
1.0	89150000.0	89160000.0	6.0	5.519161224365234	1.8558063507080078
1.0	89170000.0	89180000.0	7.0	5.470346927642822	1.8282678127288818
1.0	89200000.0	89210000.0	3.0	5.089833736419678	1.6883161067962646
1.0	89250000.0	89260000.0	5.0	4.27133321762085	1.3931907415390015
1.0	89290000.0	89300000.0	4.0	4.560832977294922	1.4971290826797485
1.0	89300000.0	89310000.0	3.0	5.056061267852783	1.6816660165786743
1.0	89330000.0	89340000.0	6.0	4.902829170227051	1.6264946460723877
1.0	89400000.0	89410000.0	5.0	4.604009628295898	1.5153052806854248
1.0	89430000.0	89440000.0	5.0	4.392375469207764	1.4325969219207764
1.0	89450000.0	89460000.0	3.0	5.01519250869751	1.6751697063446045
1.0	89470000.0	89480000.0	2.0	5.367074489593506	1.794219970703125
1.0	89700000.0	89710000.0	9.0	7.838491916656494	2.5739409923553467
1.0	89730000.0	89740000.0	4.0	6.3725738525390625	2.115574598312378
1.0	89760000.0	89770000.0	7.0	7.146218299865723	2.362438917160034
1.0	89930000.0	89940000.0	1.0	6.000574588775635	1.9864085912704468
1.0	89950000.0	89960000.0	6.0	4.959327697753906	1.6252721548080444
1.0	90060000.0	90070000.0	4.0	4.38485860824585	1.437843680381775
1.0	90270000.0	90280000.0	3.0	5.408408164978027	1.7970759868621826
1.0	90280000.0	90290000.0	7.0	5.72876501083374	1.9193966388702393
1.0	90310000.0	90320000.0	5.0	4.589863300323486	1.5109870433807373
1.0	90320000.0	90330000.0	5.0	4.723943710327148	1.560791254043579
1.0	90350000.0	90360000.0	9.0	4.664504528045654	1.5388357639312744
1.0	90410000.0	90420000.0	2.0	5.768396854400635	1.9181410074234009
1.0	90420000.0	90430000.0	4.0	5.305481433868408	1.7624937295913696
1.0	90430000.0	90440000.0	5.0	5.94204044342041	1.9730440378189087
1.0	90500000.0	90510000.0	2.0	6.225561618804932	2.07621169090271
1.0	90580000.0	90590000.0	9.0	8.452473640441895	2.7845706939697266
1.0	90600000.0	90610000.0	8.0	9.234025955200195	3.016096353530884
1.0	90800000.0	90810000.0	4.0	9.958998680114746	3.246277332305908
1.0	90810000.0	90820000.0	7.0	10.260261535644531	3.2982544898986816
1.0	90890000.0	90900000.0	7.0	10.438694953918457	3.3540432453155518
1.0	90940000.0	90950000.0	12.0	10.54932975769043	3.4075119495391846
1.0	90950000.0	90960000.0	9.0	12.00345516204834	3.7443675994873047
1.0	91100000.0	91110000.0	9.0	13.690404891967773	4.13535213470459
1.0	91130000.0	91140000.0	16.0	13.90026569366455	4.160774230957031
1.0	91170000.0	91180000.0	14.0	12.668901443481445	3.920238971710205
1.0	91190000.0	91200000.0	10.0	12.70797061920166	3.9402687549591064
1.0	91260000.0	91270000.0	8.0	11.786859512329102	3.7015609741210938
1.0	91330000.0	91340000.0	10.0	10.03767204284668	3.2337660789489746
1.0	91360000.0	91370000.0	2.0	5.8352155685424805	1.9606597423553467
1.0	91380000.0	91390000.0	3.0	5.582192420959473	1.8647749423980713
1.0	91520000.0	91530000.0	5.0	11.323370933532715	3.5692920684814453
1.0	91550000.0	91560000.0	10.0	12.201555252075195	3.805816650390625
1.0	91560000.0	91570000.0	13.0	11.477544784545898	3.6421027183532715
1.0	91610000.0	91620000.0	11.0	12.771570205688477	3.9079220294952393
1.0	91790000.0	91800000.0	12.0	12.747336387634277	3.893885374069214
1.0	91840000.0	91850000.0	11.0	10.702713012695312	3.4509270191192627
1.0	91850000.0	91860000.0	9.0	10.644330978393555	3.429621458053589
1.0	91940000.0	91950000.0	22.0	10.327728271484375	3.3103556632995605
1.0	92030000.0	92040000.0	9.0	9.366701126098633	3.070878505706787
1.0	92190000.0	92200000.0	4.0	6.260420799255371	2.1006102561950684
1.0	92280000.0	92290000.0	6.0	5.729266166687012	1.9096097946166992
1.0	92290000.0	92300000.0	3.0	5.9432573318481445	1.9891945123672485
1.0	92330000.0	92340000.0	2.0	6.544842720031738	2.1966359615325928
1.0	92440000.0	92450000.0	6.0	10.56872844696045	3.395951747894287
1.0	92510000.0	92520000.0	10.0	8.983769416809082	2.960782766342163
1.0	92530000.0	92540000.0	19.0	8.184080123901367	2.7115402221679688
1.0	92670000.0	92680000.0	16.0	7.465104103088379	2.4703478813171387
1.0	92690000.0	92700000.0	14.0	7.0871124267578125	2.712423086166382
1.0	92920000.0	92930000.0	7.0	9.58541488647461	3.1165201663970947
1.0	92970000.0	92980000.0	9.0	7.306007385253906	2.4439423084259033
1.0	93030000.0	93040000.0	5.0	6.177878379821777	2.0685322284698486
1.0	93040000.0	93050000.0	8.0	5.863387107849121	1.969966173171997
1.0	93070000.0	93080000.0	11.0	5.796317100524902	1.937739610671997
1.0	93080000.0	93090000.0	6.0	5.562716007232666	1.8645883798599243
1.0	93120000.0	93130000.0	6.0	5.281603813171387	1.7636680603027344
1.0	93190000.0	93200000.0	3.0	5.462377548217773	1.824276328086853
1.0	93270000.0	93280000.0	5.0	5.89045524597168	1.9629936218261719
1.0	93390000.0	93400000.0	6.0	5.136218547821045	1.695695161819458
1.0	93410000.0	93420000.0	3.0	5.463677406311035	1.8144752979278564
1.0	93550000.0	93560000.0	8.0	5.4392409324646	1.8204772472381592
1.0	93570000.0	93580000.0	5.0	5.48117208480835	1.8339192867279053
1.0	93600000.0	93610000.0	4.0	4.858402252197266	1.6064412593841553
1.0	93620000.0	93630000.0	5.0	4.884026050567627	1.6167930364608765
1.0	93650000.0	93660000.0	7.0	4.566056251525879	1.5004212856292725
1.0	93660000.0	93670000.0	1.0	4.6147356033325195	1.5195770263671875
1.0	93810000.0	93820000.0	4.0	4.972098350524902	1.6508795022964478
1.0	93820000.0	93830000.0	2.0	4.438736438751221	1.4550517797470093
1.0	93830000.0	93840000.0	2.0	4.874581813812256	1.6165117025375366
1.0	93880000.0	93890000.0	12.0	5.0984673500061035	1.673614501953125
1.0	93910000.0	93920000.0	8.0	5.2819695472717285	1.7861407995224
1.0	93960000.0	93970000.0	3.0	4.706655502319336	1.5450379848480225
1.0	94030000.0	94040000.0	2.0	4.299384117126465	1.4061906337738037
1.0	94070000.0	94080000.0	10.0	4.313525199890137	1.4071165323257446
1.0	94110000.0	94120000.0	4.0	4.923040866851807	1.6321961879730225
1.0	94160000.0	94170000.0	4.0	5.21121883392334	1.7263476848602295
1.0	94230000.0	94240000.0	5.0	4.951682090759277	1.6309795379638672
1.0	94290000.0	94300000.0	2.0	5.257289409637451	1.7310574054718018
1.0	94460000.0	94470000.0	10.0	6.032312393188477	2.0070061683654785
1.0	94500000.0	94510000.0	2.0	6.699431419372559	2.2429404258728027
1.0	94550000.0	94560000.0	8.0	6.780276298522949	2.2621891498565674
1.0	94570000.0	94580000.0	9.0	6.195979118347168	2.0602238178253174
1.0	94610000.0	94620000.0	10.0	6.197144508361816	2.0602076053619385
1.0	94630000.0	94640000.0	4.0	6.388762474060059	2.131073474884033
1.0	94650000.0	94660000.0	2.0	5.9957804679870605	2.010275363922119
1.0	94800000.0	94810000.0	11.0	6.309759140014648	2.1023452281951904
1.0	94950000.0	94960000.0	4.0	4.28751802444458	1.4007542133331299
1.0	95000000.0	95010000.0	2.0	4.93097448348999	1.6458508968353271
1.0	95060000.0	95070000.0	7.0	4.930883407592773	1.6218655109405518
1.0	95120000.0	95130000.0	1.0	4.9012274742126465	1.61142897605896
1.0	95140000.0	95150000.0	3.0	4.68726110458374	1.5329484939575195
1.0	95190000.0	95200000.0	3.0	4.575201034545898	1.4972537755966187
1.0	95270000.0	95280000.0	6.0	4.780401706695557	1.5668739080429077
1.0	95440000.0	95450000.0	4.0	5.650691986083984	1.8834587335586548
1.0	95480000.0	95490000.0	2.0	5.8958234786987305	1.9758201837539673
1.0	95520000.0	95530000.0	4.0	5.861688137054443	1.9602909088134766
1.0	95560000.0	95570000.0	17.0	7.513587951660156	2.481499195098877
1.0	95600000.0	95610000.0	10.0	6.980154991149902	2.319626569747925
1.0	95610000.0	95620000.0	3.0	6.284726142883301	2.1081109046936035
1.0	95630000.0	95640000.0	6.0	6.694462776184082	2.2393991947174072
1.0	95670000.0	95680000.0	5.0	6.202663421630859	2.0734095573425293
1.0	95730000.0	95740000.0	7.0	8.325651168823242	2.749501943588257
1.0	95750000.0	95760000.0	13.0	7.125499725341797	2.3874244689941406
1.0	95780000.0	95790000.0	12.0	10.411172866821289	3.348933458328247
1.0	96010000.0	96020000.0	11.0	11.798934936523438	3.7121100425720215
1.0	96020000.0	96030000.0	12.0	12.663601875305176	3.9029433727264404
1.0	96050000.0	96060000.0	10.0	12.944973945617676	3.9636714458465576
1.0	96070000.0	96080000.0	16.0	12.390734672546387	3.839430570602417
1.0	96140000.0	96150000.0	16.0	11.836578369140625	3.702812671661377
1.0	96160000.0	96170000.0	12.0	11.847172737121582	3.731748580932617
1.0	96190000.0	96200000.0	7.0	11.967418670654297	3.764866590499878
1.0	96270000.0	96280000.0	13.0	11.607072830200195	3.653710126876831
1.0	96380000.0	96390000.0	11.0	12.425908088684082	3.849010944366455
1.0	96420000.0	96430000.0	12.0	11.624847412109375	3.6645989418029785
1.0	96440000.0	96450000.0	11.0	11.906103134155273	3.7267520427703857
1.0	96450000.0	96460000.0	22.0	11.339166641235352	3.5928473472595215
1.0	96540000.0	96550000.0	7.0	12.542231559753418	3.891108989715576
1.0	96560000.0	96570000.0	12.0	12.305547714233398	3.823868989944458
1.0	96580000.0	96590000.0	14.0	12.322468757629395	3.8227157592773438
1.0	96650000.0	96660000.0	19.0	12.413118362426758	3.8474698066711426
1.0	96660000.0	96670000.0	13.0	12.881904602050781	3.9473812580108643
1.0	96690000.0	96700000.0	12.0	12.421704292297363	3.85479998588562
1.0	96720000.0	96730000.0	9.0	11.959151268005371	3.7598483562469482
1.0	96760000.0	96770000.0	12.0	12.412405014038086	3.8491294384002686
1.0	96850000.0	96860000.0	19.0	14.446019172668457	4.2660017013549805
1.0	96870000.0	96880000.0	15.0	14.553143501281738	4.291615009307861
1.0	96880000.0	96890000.0	14.0	13.768617630004883	4.169310569763184
1.0	96930000.0	96940000.0	15.0	13.567474365234375	4.121881008148193
1.0	97010000.0	97020000.0	17.0	13.813298225402832	4.167932987213135
1.0	97090000.0	97100000.0	16.0	13.123899459838867	4.020319938659668
1.0	97150000.0	97160000.0	9.0	11.61491870880127	3.670957565307617
1.0	97160000.0	97170000.0	10.0	11.889368057250977	3.729142665863037
1.0	97210000.0	97220000.0	7.0	6.329854488372803	2.124551296234131
1.0	97240000.0	97250000.0	7.0	5.97102689743042	1.9955894947052002
1.0	97270000.0	97280000.0	7.0	7.070265769958496	2.388681650161743
1.0	97280000.0	97290000.0	5.0	7.41320276260376	2.507173538208008
1.0	97290000.0	97300000.0	7.0	9.808733940124512	3.2010910511016846
1.0	97470000.0	97480000.0	25.0	16.000770568847656	4.5458598136901855
1.0	97480000.0	97490000.0	15.0	16.525136947631836	4.61461877822876
1.0	97770000.0	97780000.0	12.0	9.351430892944336	3.070716381072998
1.0	97790000.0	97800000.0	9.0	9.967180252075195	3.2526450157165527
1.0	97830000.0	97840000.0	13.0	8.855612754821777	2.9269652366638184
1.0	98010000.0	98020000.0	15.0	11.014054298400879	3.5259413719177246
1.0	98070000.0	98080000.0	6.0	11.469690322875977	3.64507794380188
1.0	98150000.0	98160000.0	10.0	9.290668487548828	3.0556886196136475
1.0	98210000.0	98220000.0	12.0	8.132121086120605	2.7076170444488525
1.0	98230000.0	98240000.0	8.0	8.074543952941895	2.6899333000183105
1.0	98260000.0	98270000.0	9.0	7.485079765319824	2.503293991088867
1.0	98270000.0	98280000.0	12.0	7.30144739151001	2.4460911750793457
1.0	98280000.0	98290000.0	8.0	7.49240779876709	2.5067920684814453
1.0	98290000.0	98300000.0	6.0	7.79418420791626	2.6040310859680176
1.0	98310000.0	98320000.0	9.0	8.702880859375	2.8811511993408203
1.0	98420000.0	98430000.0	12.0	12.645127296447754	3.91182279586792
1.0	98480000.0	98490000.0	8.0	14.95812702178955	4.378219127655029
1.0	98500000.0	98510000.0	15.0	12.984039306640625	4.002758502960205
1.0	98530000.0	98540000.0	16.0	14.962949752807617	4.3856377601623535
1.0	98550000.0	98560000.0	16.0	14.056703567504883	4.226683139801025
1.0	98630000.0	98640000.0	21.0	16.342304229736328	4.613399982452393
1.0	98670000.0	98680000.0	14.0	14.798927307128906	4.3857197761535645
1.0	98750000.0	98760000.0	14.0	15.900609970092773	4.545991897583008
1.0	98880000.0	98890000.0	15.0	14.381988525390625	4.263062953948975
1.0	98890000.0	98900000.0	10.0	13.756814956665039	4.152853965759277
1.0	98910000.0	98920000.0	11.0	15.068334579467773	4.405811309814453
1.0	98930000.0	98940000.0	10.0	13.243082046508789	4.051595211029053
1.0	98940000.0	98950000.0	20.0	14.427839279174805	4.27220344543457
1.0	99010000.0	99020000.0	13.0	16.046855926513672	4.558307647705078
1.0	99320000.0	99330000.0	17.0	14.1152982711792	4.2036333084106445
1.0	99330000.0	99340000.0	13.0	14.869062423706055	4.371524333953857
1.0	99370000.0	99380000.0	7.0	16.04558753967285	4.543734550476074
1.0	99380000.0	99390000.0	12.0	14.047436714172363	4.223241329193115
1.0	99390000.0	99400000.0	12.0	16.025854110717773	4.541253089904785
1.0	99410000.0	99420000.0	10.0	16.091869354248047	4.545768737792969
1.0	99440000.0	99450000.0	17.0	15.88012981414795	4.525041103363037
1.0	99470000.0	99480000.0	18.0	15.229400634765625	4.434742450714111
1.0	99530000.0	99540000.0	24.0	17.285419464111328	4.722570896148682
1.0	99670000.0	99680000.0	22.0	15.035520553588867	4.390796184539795
1.0	99700000.0	99710000.0	20.0	15.2406587600708	4.397498607635498
1.0	99750000.0	99760000.0	19.0	13.582382202148438	4.098587989807129
1.0	99780000.0	99790000.0	17.0	13.747137069702148	4.128214359283447
1.0	99790000.0	99800000.0	10.0	13.59961223602295	4.10038423538208
1.0	99830000.0	99840000.0	16.0	11.903637886047363	3.7271790504455566
1.0	99850000.0	99860000.0	7.0	9.760394096374512	3.1638307571411133
1.0	99900000.0	99910000.0	13.0	9.664031982421875	3.1542422771453857
1.0	99920000.0	99930000.0	2.0	10.11855411529541	3.2915053367614746
1.0	99980000.0	99990000.0	11.0	7.754671573638916	2.5878520011901855
1.0	100000000.0	100010000.0	15.0	7.387561798095703	2.4592666625976562
1.0	100090000.0	100100000.0	13.0	7.3315606117248535	2.428661346435547
1.0	100110000.0	100120000.0	2.0	5.898519039154053	1.979107141494751
1.0	100190000.0	100200000.0	6.0	5.027415752410889	1.6680656671524048
1.0	100220000.0	100230000.0	5.0	5.052886009216309	1.6774561405181885
1.0	100250000.0	100260000.0	2.0	6.551692008972168	2.166163921356201
1.0	100310000.0	100320000.0	6.0	5.115015506744385	1.6952651739120483
1.0	100340000.0	100350000.0	4.0	4.982556343078613	1.6534550189971924
1.0	100370000.0	100380000.0	2.0	5.055656433105469	1.6798274517059326
1.0	100440000.0	100450000.0	4.0	5.07969856262207	1.68711256980896
1.0	100450000.0	100460000.0	5.0	5.09853458404541	1.694026231765747
1.0	100470000.0	100480000.0	6.0	4.880509376525879	1.616864562034607
1.0	100510000.0	100520000.0	5.0	5.0103535652160645	1.663636565208435
1.0	100700000.0	100710000.0	4.0	5.238992214202881	1.747873067855835
1.0	100710000.0	100720000.0	6.0	5.66752815246582	1.9020881652832031
1.0	100740000.0	100750000.0	0.0	5.009739875793457	1.6628820896148682
1.0	100800000.0	100810000.0	5.0	7.3870849609375	2.4390993118286133
1.0	100900000.0	100910000.0	6.0	5.399528503417969	1.7958961725234985
1.0	100970000.0	100980000.0	5.0	5.990868091583252	2.0064449310302734
1.0	100980000.0	100990000.0	3.0	6.219655990600586	2.084132671356201
1.0	101000000.0	101010000.0	6.0	7.409955024719238	2.46858549118042
1.0	101020000.0	101030000.0	3.0	8.569287300109863	2.821254253387451
1.0	101070000.0	101080000.0	6.0	8.073077201843262	2.6791796684265137
1.0	101130000.0	101140000.0	7.0	8.535477638244629	2.83341646194458
1.0	101270000.0	101280000.0	8.0	10.381628036499023	3.3345718383789062
1.0	101320000.0	101330000.0	9.0	10.019311904907227	3.2466225624084473
1.0	101330000.0	101340000.0	12.0	6.828906059265137	2.2999789714813232
1.0	101400000.0	101410000.0	4.0	4.710569858551025	1.5512572526931763
1.0	101420000.0	101430000.0	7.0	4.399783134460449	1.4375027418136597
1.0	101430000.0	101440000.0	2.0	4.554239273071289	1.494347333908081
1.0	101460000.0	101470000.0	3.0	4.370294094085693	1.4271278381347656
1.0	101700000.0	101710000.0	10.0	13.77232837677002	4.167636871337891
1.0	101840000.0	101850000.0	11.0	19.30235481262207	5.0111188888549805
1.0	101870000.0	101880000.0	14.0	21.793066024780273	5.215408802032471
1.0	101950000.0	101960000.0	24.0	20.30946922302246	5.122767448425293
1.0	102030000.0	102040000.0	23.0	20.398019790649414	5.122687339782715
1.0	102050000.0	102060000.0	14.0	22.331722259521484	5.270042419433594
1.0	102070000.0	102080000.0	17.0	21.609050750732422	5.2067670822143555
1.0	102110000.0	102120000.0	21.0	22.070068359375	5.250638961791992
1.0	102250000.0	102260000.0	26.0	23.925867080688477	5.394726753234863
1.0	102300000.0	102310000.0	27.0	25.278308868408203	5.4699320793151855
1.0	102320000.0	102330000.0	22.0	25.05089569091797	5.4563140869140625
1.0	102420000.0	102430000.0	19.0	26.717355728149414	5.547337532043457
1.0	102450000.0	102460000.0	26.0	25.956790924072266	5.530139923095703
1.0	102470000.0	102480000.0	36.0	27.3918514251709	5.576875686645508
1.0	102480000.0	102490000.0	26.0	27.25834083557129	5.584569931030273
1.0	102500000.0	102510000.0	30.0	27.820011138916016	5.593514919281006
1.0	102660000.0	102670000.0	22.0	25.72233009338379	5.503071308135986
1.0	102710000.0	102720000.0	24.0	25.557697296142578	5.480125427246094
1.0	102750000.0	102760000.0	29.0	27.323150634765625	5.576428413391113
1.0	102760000.0	102770000.0	22.0	28.505252838134766	5.6223297119140625
1.0	102840000.0	102850000.0	37.0	27.849567413330078	5.596221923828125
1.0	102850000.0	102860000.0	26.0	27.630626678466797	5.611723899841309
1.0	102860000.0	102870000.0	28.0	28.20810317993164	5.6097211837768555
1.0	102870000.0	102880000.0	36.0	27.751123428344727	5.592594623565674
1.0	102910000.0	102920000.0	20.0	23.55997085571289	5.523882865905762
1.0	102980000.0	102990000.0	34.0	28.108489990234375	5.607428550720215
1.0	103030000.0	103040000.0	30.0	25.65114402770996	5.493075370788574
1.0	103080000.0	103090000.0	25.0	29.436969757080078	5.661874294281006
1.0	103130000.0	103140000.0	22.0	27.7479305267334	5.59097957611084
1.0	103170000.0	103180000.0	32.0	25.72214126586914	5.490946292877197
1.0	103190000.0	103200000.0	23.0	25.51313018798828	5.484014511108398
1.0	103210000.0	103220000.0	34.0	29.533477783203125	5.67205810546875
1.0	103220000.0	103230000.0	24.0	27.80126953125	5.599850177764893
1.0	103270000.0	103280000.0	24.0	25.142858505249023	5.507696151733398
1.0	103320000.0	103330000.0	23.0	26.7439022064209	5.54681396484375
1.0	103360000.0	103370000.0	20.0	24.262033462524414	5.444247722625732
1.0	103400000.0	103410000.0	24.0	23.945148468017578	5.4081010818481445
1.0	103440000.0	103450000.0	32.0	23.385501861572266	5.351612567901611
1.0	103450000.0	103460000.0	25.0	23.73687171936035	5.371397018432617
1.0	103490000.0	103500000.0	22.0	22.711633682250977	5.3097028732299805
1.0	103530000.0	103540000.0	29.0	23.12676429748535	5.326460838317871
1.0	103630000.0	103640000.0	29.0	25.270416259765625	5.4655890464782715
1.0	103640000.0	103650000.0	19.0	22.574993133544922	5.339439392089844
1.0	103670000.0	103680000.0	20.0	24.788463592529297	5.452136516571045
1.0	103730000.0	103740000.0	23.0	22.270633697509766	5.3144731521606445
1.0	103910000.0	103920000.0	16.0	2.8561060428619385	0.9530876278877258
1.0	104040000.0	104050000.0	12.0	7.410214900970459	2.4741320610046387
1.0	104060000.0	104070000.0	12.0	7.571248531341553	2.5537991523742676
1.0	104410000.0	104420000.0	25.0	26.95270347595215	5.5532026290893555
1.0	104460000.0	104470000.0	21.0	22.361745834350586	5.380648136138916
1.0	104590000.0	104600000.0	32.0	29.75823974609375	5.677131652832031
1.0	104620000.0	104630000.0	27.0	28.84341049194336	5.646599292755127
1.0	104720000.0	104730000.0	38.0	29.049245834350586	5.647933006286621
1.0	104730000.0	104740000.0	25.0	29.53525161743164	5.662378787994385
1.0	104900000.0	104910000.0	28.0	33.075782775878906	5.762042045593262
1.0	104950000.0	104960000.0	31.0	33.04954147338867	5.766165733337402
1.0	104980000.0	104990000.0	25.0	33.14784240722656	5.764276027679443
1.0	105010000.0	105020000.0	42.0	31.512981414794922	5.727143287658691
1.0	105180000.0	105190000.0	27.0	29.17489242553711	5.657403469085693
1.0	105190000.0	105200000.0	29.0	27.347949981689453	5.61039924621582
1.0	105220000.0	105230000.0	24.0	28.470565795898438	5.638234615325928
1.0	105240000.0	105250000.0	24.0	28.718868255615234	5.641026496887207
1.0	105250000.0	105260000.0	31.0	27.7716121673584	5.596424579620361
1.0	105270000.0	105280000.0	32.0	28.589069366455078	5.627748489379883
1.0	105350000.0	105360000.0	29.0	27.203460693359375	5.569389343261719
1.0	105360000.0	105370000.0	16.0	21.196514129638672	5.326718330383301
1.0	105490000.0	105500000.0	30.0	25.897418975830078	5.503896713256836
1.0	105530000.0	105540000.0	30.0	25.808996200561523	5.492825508117676
1.0	105580000.0	105590000.0	25.0	26.959796905517578	5.5552167892456055
1.0	105590000.0	105600000.0	24.0	26.409809112548828	5.532046318054199
1.0	105660000.0	105670000.0	34.0	26.831279754638672	5.5504937171936035
1.0	105670000.0	105680000.0	35.0	25.680728912353516	5.490908622741699
1.0	105780000.0	105790000.0	27.0	27.3670597076416	5.570766925811768
1.0	105850000.0	105860000.0	29.0	27.08160972595215	5.592928409576416
1.0	105880000.0	105890000.0	24.0	29.020015716552734	5.659212589263916
1.0	105900000.0	105910000.0	22.0	28.581192016601562	5.653317928314209
1.0	105910000.0	105920000.0	34.0	28.473648071289062	5.635069370269775
[truncated: 47,566 more rows]
