# Supplementary material for: Genome-wide mapping of somatic mutation rates uncovers drivers of cancer
Source: Nat Biotechnol. 2022 Jun 20;40(11):1634–43. doi: 10.1038/s41587-022-01353-8 (PMC9646522; doi:10.1038/s41587-022-01353-8)
Supplement: Supplementary file 4 — Regions and model predictions for each fold of each cancer for which a deep learning model was trained. Regions that were filtered are also listed along with their respective model predictions. [file 41587_2022_1353_MOESM4_ESM.zip › kfold_results/Squamous_tumors/fold_3.txt]

CHROM	START	END	Y_TRUE	Y_PRED	STD
1.0	990000.0	1000000.0	4.0	6.930584907531738	2.142367124557495
1.0	1000000.0	1010000.0	3.0	7.220273017883301	2.2105860710144043
1.0	1080000.0	1090000.0	10.0	7.016993045806885	2.180772304534912
1.0	1130000.0	1140000.0	8.0	6.612020015716553	2.081817150115967
1.0	1170000.0	1180000.0	3.0	6.015646457672119	1.9119764566421509
1.0	1180000.0	1190000.0	5.0	5.998024940490723	1.9037072658538818
1.0	1340000.0	1350000.0	3.0	6.540562629699707	1.9966837167739868
1.0	1460000.0	1470000.0	8.0	6.485620021820068	2.024834394454956
1.0	1480000.0	1490000.0	5.0	5.351372718811035	1.742932915687561
1.0	1490000.0	1500000.0	8.0	5.270443916320801	1.7214981317520142
1.0	1500000.0	1510000.0	7.0	5.366755485534668	1.7180063724517822
1.0	1530000.0	1540000.0	5.0	5.572470664978027	1.8002727031707764
1.0	1540000.0	1550000.0	4.0	5.276817798614502	1.7294375896453857
1.0	1600000.0	1610000.0	9.0	4.863028526306152	1.6130096912384033
1.0	1610000.0	1620000.0	3.0	5.015912055969238	1.659023642539978
1.0	1690000.0	1700000.0	7.0	5.0451741218566895	1.663360595703125
1.0	1750000.0	1760000.0	10.0	5.003670692443848	1.6575075387954712
1.0	1760000.0	1770000.0	4.0	5.1554999351501465	1.6886351108551025
1.0	1780000.0	1790000.0	3.0	4.961085319519043	1.6447257995605469
1.0	1840000.0	1850000.0	3.0	6.209968090057373	1.9721415042877197
1.0	1850000.0	1860000.0	2.0	6.91076135635376	2.151587963104248
1.0	1920000.0	1930000.0	8.0	6.995841026306152	2.180144786834717
1.0	1960000.0	1970000.0	15.0	7.025849342346191	2.1847941875457764
1.0	1990000.0	2000000.0	4.0	5.768185138702393	1.8510453701019287
1.0	2070000.0	2080000.0	7.0	5.22502326965332	1.7135162353515625
1.0	2110000.0	2120000.0	6.0	5.454995155334473	1.7703158855438232
1.0	2120000.0	2130000.0	5.0	5.2999043464660645	1.6953513622283936
1.0	2150000.0	2160000.0	6.0	4.8352460861206055	1.5694507360458374
1.0	2200000.0	2210000.0	7.0	4.403388977050781	1.5033622980117798
1.0	2290000.0	2300000.0	4.0	4.304828643798828	1.4576023817062378
1.0	2310000.0	2320000.0	9.0	4.887808322906494	1.629492163658142
1.0	2330000.0	2340000.0	6.0	5.408257484436035	1.7565943002700806
1.0	2340000.0	2350000.0	3.0	5.700851917266846	1.7910740375518799
1.0	2360000.0	2370000.0	4.0	5.100212574005127	1.6834179162979126
1.0	2410000.0	2420000.0	6.0	5.356037139892578	1.7479718923568726
1.0	2430000.0	2440000.0	5.0	5.559698581695557	1.804356575012207
1.0	2500000.0	2510000.0	11.0	5.906347751617432	1.8311841487884521
1.0	2520000.0	2530000.0	7.0	5.790589332580566	1.8518011569976807
1.0	2540000.0	2550000.0	8.0	6.062690258026123	1.940526008605957
1.0	2560000.0	2570000.0	6.0	6.5174970626831055	2.031006097793579
1.0	2710000.0	2720000.0	11.0	10.207332611083984	2.927579879760742
1.0	2860000.0	2870000.0	16.0	14.661532402038574	3.8017818927764893
1.0	2900000.0	2910000.0	12.0	14.156878471374512	3.718458890914917
1.0	2920000.0	2930000.0	7.0	12.818257331848145	3.454617977142334
1.0	2980000.0	2990000.0	6.0	9.802882194519043	2.835305690765381
1.0	3000000.0	3010000.0	11.0	11.389867782592773	3.213094711303711
1.0	3010000.0	3020000.0	8.0	11.517318725585938	3.243800401687622
1.0	3150000.0	3160000.0	12.0	8.931272506713867	2.6474764347076416
1.0	3280000.0	3290000.0	11.0	8.41782283782959	2.5466339588165283
1.0	3390000.0	3400000.0	5.0	6.30371618270874	1.978573203086853
1.0	3440000.0	3450000.0	4.0	5.176436424255371	1.6472914218902588
1.0	3460000.0	3470000.0	3.0	6.602317810058594	2.074988842010498
1.0	3550000.0	3560000.0	5.0	5.294642448425293	1.7292001247406006
1.0	3570000.0	3580000.0	3.0	5.217037677764893	1.735803246498108
1.0	3590000.0	3600000.0	8.0	5.276494026184082	1.7360467910766602
1.0	3600000.0	3610000.0	4.0	4.989218235015869	1.662295937538147
1.0	3630000.0	3640000.0	5.0	5.0456037521362305	1.6766278743743896
1.0	3660000.0	3670000.0	2.0	4.458333969116211	1.5130975246429443
1.0	3730000.0	3740000.0	4.0	5.016251564025879	1.6590436697006226
1.0	3800000.0	3810000.0	4.0	3.8063557147979736	1.3503507375717163
1.0	4000000.0	4010000.0	8.0	7.092327117919922	2.201788902282715
1.0	4120000.0	4130000.0	16.0	11.327924728393555	3.173905849456787
1.0	4130000.0	4140000.0	14.0	10.20190715789795	2.9343864917755127
1.0	4180000.0	4190000.0	10.0	12.144351959228516	3.33857798576355
1.0	4200000.0	4210000.0	11.0	11.206583023071289	3.146557331085205
1.0	4300000.0	4310000.0	3.0	9.434330940246582	2.735259532928467
1.0	4320000.0	4330000.0	16.0	11.550802230834961	3.225576877593994
1.0	4430000.0	4440000.0	8.0	12.158818244934082	3.3373026847839355
1.0	4480000.0	4490000.0	9.0	12.557459831237793	3.4210891723632812
1.0	4490000.0	4500000.0	11.0	12.393208503723145	3.392630100250244
1.0	4500000.0	4510000.0	9.0	11.976812362670898	3.3147530555725098
1.0	4600000.0	4610000.0	9.0	11.395414352416992	3.1835267543792725
1.0	4680000.0	4690000.0	11.0	12.280652046203613	3.3560051918029785
1.0	4800000.0	4810000.0	4.0	10.052835464477539	2.9005789756774902
1.0	4830000.0	4840000.0	7.0	9.778524398803711	2.80622935295105
1.0	4850000.0	4860000.0	12.0	9.338495254516602	2.74286150932312
1.0	4930000.0	4940000.0	13.0	10.841649055480957	3.066577434539795
1.0	4980000.0	4990000.0	9.0	12.1387357711792	3.338608503341675
1.0	5110000.0	5120000.0	13.0	12.309295654296875	3.371680498123169
1.0	5130000.0	5140000.0	6.0	12.125869750976562	3.335467576980591
1.0	5220000.0	5230000.0	10.0	13.104066848754883	3.50966215133667
1.0	5230000.0	5240000.0	16.0	12.017400741577148	3.3127293586730957
1.0	5260000.0	5270000.0	9.0	12.052892684936523	3.318901538848877
1.0	5280000.0	5290000.0	11.0	11.807390213012695	3.2873504161834717
1.0	5300000.0	5310000.0	14.0	12.846450805664062	3.467296600341797
1.0	5310000.0	5320000.0	7.0	12.979754447937012	3.4969494342803955
1.0	5340000.0	5350000.0	15.0	13.236234664916992	3.522508144378662
1.0	5520000.0	5530000.0	5.0	11.224492073059082	3.139272928237915
1.0	5580000.0	5590000.0	10.0	8.516515731811523	2.542393445968628
1.0	5620000.0	5630000.0	8.0	8.484888076782227	2.5513248443603516
1.0	5760000.0	5770000.0	12.0	8.49634075164795	2.532926321029663
1.0	5780000.0	5790000.0	12.0	8.125499725341797	2.4375603199005127
1.0	5810000.0	5820000.0	10.0	9.283598899841309	2.726766586303711
1.0	5850000.0	5860000.0	5.0	9.788654327392578	2.8329238891601562
1.0	5890000.0	5900000.0	6.0	9.45433521270752	2.736422300338745
1.0	5940000.0	5950000.0	7.0	6.006860256195068	1.9079118967056274
1.0	6010000.0	6020000.0	2.0	4.99670934677124	1.6525859832763672
1.0	6190000.0	6200000.0	6.0	7.054708003997803	2.1962952613830566
1.0	6200000.0	6210000.0	5.0	6.986490726470947	2.1673874855041504
1.0	6220000.0	6230000.0	5.0	7.947587013244629	2.395198106765747
1.0	6240000.0	6250000.0	5.0	5.6125288009643555	1.8114254474639893
1.0	6380000.0	6390000.0	4.0	5.411656856536865	1.7582836151123047
1.0	6500000.0	6510000.0	3.0	6.480135917663574	2.0158531665802
1.0	6520000.0	6530000.0	0.0	5.444891452789307	1.7716877460479736
1.0	6630000.0	6640000.0	6.0	5.816863059997559	1.866430640220642
1.0	6650000.0	6660000.0	7.0	4.2332844734191895	1.4533307552337646
1.0	6680000.0	6690000.0	4.0	4.817998886108398	1.560518503189087
1.0	6700000.0	6710000.0	5.0	5.495811462402344	1.7789514064788818
1.0	6800000.0	6810000.0	9.0	5.855288505554199	1.8939651250839233
1.0	6810000.0	6820000.0	4.0	6.356653690338135	2.013362169265747
1.0	6850000.0	6860000.0	1.0	4.9456305503845215	1.6388143301010132
1.0	6910000.0	6920000.0	3.0	5.216845512390137	1.7111828327178955
1.0	6990000.0	7000000.0	4.0	6.162036418914795	1.9564234018325806
1.0	7040000.0	7050000.0	5.0	6.797325134277344	2.1329522132873535
1.0	7080000.0	7090000.0	5.0	6.41680908203125	2.0339515209198
1.0	7110000.0	7120000.0	6.0	7.809823513031006	2.386425018310547
1.0	7120000.0	7130000.0	4.0	7.865889072418213	2.404552459716797
1.0	7140000.0	7150000.0	4.0	7.653040885925293	2.347777843475342
1.0	7250000.0	7260000.0	2.0	8.077232360839844	2.4523816108703613
1.0	7290000.0	7300000.0	12.0	7.879711151123047	2.404069185256958
1.0	7310000.0	7320000.0	10.0	8.272990226745605	2.5102150440216064
1.0	7330000.0	7340000.0	8.0	7.749839782714844	2.3569328784942627
1.0	7360000.0	7370000.0	10.0	8.15778923034668	2.4647271633148193
1.0	7420000.0	7430000.0	9.0	8.197839736938477	2.480966091156006
1.0	7600000.0	7610000.0	7.0	5.686004161834717	1.843263030052185
1.0	7610000.0	7620000.0	7.0	6.31876802444458	1.9990230798721313
1.0	7700000.0	7710000.0	5.0	6.828993797302246	2.1244051456451416
1.0	7730000.0	7740000.0	12.0	5.9984965324401855	1.9292871952056885
1.0	7780000.0	7790000.0	6.0	5.556311130523682	1.8138160705566406
1.0	7870000.0	7880000.0	1.0	4.660139083862305	1.569607138633728
1.0	7900000.0	7910000.0	4.0	4.9046502113342285	1.627205491065979
1.0	7930000.0	7940000.0	4.0	5.82327938079834	1.877955675125122
1.0	7970000.0	7980000.0	6.0	5.069047451019287	1.6789016723632812
1.0	8030000.0	8040000.0	5.0	4.860406398773193	1.6181862354278564
1.0	8100000.0	8110000.0	6.0	5.150821208953857	1.6989572048187256
1.0	8170000.0	8180000.0	5.0	5.669480323791504	1.8371951580047607
1.0	8210000.0	8220000.0	9.0	5.348614692687988	1.7323637008666992
1.0	8240000.0	8250000.0	4.0	5.012780666351318	1.6664234399795532
1.0	8250000.0	8260000.0	4.0	5.371713638305664	1.7485554218292236
1.0	8290000.0	8300000.0	3.0	5.196375846862793	1.7080529928207397
1.0	8320000.0	8330000.0	3.0	5.005550384521484	1.6614106893539429
1.0	8330000.0	8340000.0	1.0	5.67093563079834	1.8270870447158813
1.0	8420000.0	8430000.0	7.0	4.484030723571777	1.5242935419082642
1.0	8520000.0	8530000.0	3.0	4.538656711578369	1.5344717502593994
1.0	8600000.0	8610000.0	2.0	4.684875011444092	1.5780439376831055
1.0	8680000.0	8690000.0	5.0	4.8126020431518555	1.6154859066009521
1.0	8700000.0	8710000.0	4.0	4.329073905944824	1.4756529331207275
1.0	8770000.0	8780000.0	3.0	4.7023420333862305	1.5818465948104858
1.0	8810000.0	8820000.0	6.0	4.2844038009643555	1.4770605564117432
1.0	8870000.0	8880000.0	3.0	5.9898223876953125	1.8619530200958252
1.0	9010000.0	9020000.0	5.0	6.773272514343262	2.1141772270202637
1.0	9070000.0	9080000.0	7.0	7.41601037979126	2.2864599227905273
1.0	9170000.0	9180000.0	3.0	4.958613395690918	1.6458743810653687
1.0	9190000.0	9200000.0	3.0	4.669564723968506	1.5631614923477173
1.0	9200000.0	9210000.0	3.0	4.467479705810547	1.5231478214263916
1.0	9210000.0	9220000.0	3.0	4.7708659172058105	1.5991928577423096
1.0	9270000.0	9280000.0	7.0	4.945214748382568	1.6419814825057983
1.0	9340000.0	9350000.0	3.0	5.4535675048828125	1.774878740310669
1.0	9440000.0	9450000.0	4.0	6.853075981140137	2.1387717723846436
1.0	9450000.0	9460000.0	4.0	7.099043846130371	2.2175891399383545
1.0	9460000.0	9470000.0	5.0	6.226593017578125	1.9670295715332031
1.0	9480000.0	9490000.0	12.0	7.0499114990234375	2.1416702270507812
1.0	9490000.0	9500000.0	19.0	5.83358097076416	1.876416563987732
1.0	9510000.0	9520000.0	5.0	6.056723117828369	1.9299347400665283
1.0	9530000.0	9540000.0	4.0	6.274228572845459	1.9826828241348267
1.0	9540000.0	9550000.0	4.0	6.513716220855713	2.0573766231536865
1.0	9600000.0	9610000.0	4.0	4.775459289550781	1.5994306802749634
1.0	9700000.0	9710000.0	5.0	5.039034366607666	1.6758263111114502
1.0	9760000.0	9770000.0	6.0	5.4107255935668945	1.7636382579803467
1.0	9800000.0	9810000.0	4.0	5.174354076385498	1.698812484741211
1.0	9840000.0	9850000.0	13.0	4.458881378173828	1.5183132886886597
1.0	9870000.0	9880000.0	4.0	4.681704521179199	1.5759328603744507
1.0	9940000.0	9950000.0	5.0	4.406452178955078	1.5053541660308838
1.0	10120000.0	10130000.0	3.0	5.580065727233887	1.8001577854156494
1.0	10140000.0	10150000.0	3.0	5.456260681152344	1.7721153497695923
1.0	10240000.0	10250000.0	6.0	5.529722690582275	1.7891067266464233
1.0	10370000.0	10380000.0	5.0	4.927718162536621	1.6407524347305298
1.0	10380000.0	10390000.0	7.0	4.679839611053467	1.5744965076446533
1.0	10420000.0	10430000.0	16.0	4.874991416931152	1.6236021518707275
1.0	10500000.0	10510000.0	3.0	5.404300212860107	1.7580362558364868
1.0	10670000.0	10680000.0	6.0	4.511126518249512	1.5340917110443115
1.0	10680000.0	10690000.0	3.0	4.727074146270752	1.587599754333496
1.0	10750000.0	10760000.0	3.0	4.821807861328125	1.6078599691390991
1.0	10840000.0	10850000.0	4.0	5.187795639038086	1.7096245288848877
1.0	10850000.0	10860000.0	8.0	4.701529026031494	1.5385091304779053
1.0	10930000.0	10940000.0	9.0	6.012482643127441	1.9287033081054688
1.0	10970000.0	10980000.0	5.0	6.000214099884033	1.9198662042617798
1.0	11000000.0	11010000.0	2.0	5.421337127685547	1.7611281871795654
1.0	11030000.0	11040000.0	5.0	5.955028533935547	1.9021985530853271
1.0	11120000.0	11130000.0	2.0	4.882628440856934	1.6194572448730469
1.0	11190000.0	11200000.0	3.0	4.433521270751953	1.5082510709762573
1.0	11200000.0	11210000.0	6.0	4.090020179748535	1.421748161315918
1.0	11210000.0	11220000.0	3.0	4.512964248657227	1.531121015548706
1.0	11230000.0	11240000.0	6.0	4.152551174163818	1.4412471055984497
1.0	11400000.0	11410000.0	9.0	6.421009063720703	2.0389695167541504
1.0	11440000.0	11450000.0	7.0	8.395130157470703	2.535466432571411
1.0	11450000.0	11460000.0	11.0	8.976747512817383	2.664038896560669
1.0	11460000.0	11470000.0	7.0	9.296160697937012	2.7215003967285156
1.0	11560000.0	11570000.0	13.0	10.156892776489258	2.9022345542907715
1.0	11720000.0	11730000.0	4.0	6.682497978210449	2.0448384284973145
1.0	11740000.0	11750000.0	11.0	6.829728603363037	2.0885400772094727
1.0	11900000.0	11910000.0	7.0	5.288035869598389	1.725354552268982
1.0	11950000.0	11960000.0	10.0	6.187623500823975	1.9559314250946045
1.0	12020000.0	12030000.0	4.0	5.788104057312012	1.8526020050048828
1.0	12040000.0	12050000.0	2.0	4.7726545333862305	1.547817587852478
1.0	12130000.0	12140000.0	5.0	6.811960697174072	2.1247799396514893
1.0	12140000.0	12150000.0	6.0	6.404229640960693	2.0151896476745605
1.0	12210000.0	12220000.0	3.0	6.624308109283447	2.0265402793884277
1.0	12220000.0	12230000.0	3.0	5.620815277099609	1.7730152606964111
1.0	12230000.0	12240000.0	5.0	5.640711307525635	1.7537473440170288
1.0	12240000.0	12250000.0	6.0	4.525967597961426	1.489821434020996
1.0	12320000.0	12330000.0	5.0	4.636616230010986	1.561018466949463
1.0	12340000.0	12350000.0	3.0	4.724985599517822	1.5845158100128174
1.0	12380000.0	12390000.0	7.0	4.623458385467529	1.5600850582122803
1.0	12460000.0	12470000.0	3.0	4.552032947540283	1.5440795421600342
1.0	12500000.0	12510000.0	5.0	4.913653373718262	1.6347805261611938
1.0	12520000.0	12530000.0	3.0	4.771040439605713	1.5978220701217651
1.0	12570000.0	12580000.0	2.0	4.668537139892578	1.5752480030059814
1.0	12590000.0	12600000.0	3.0	5.645167350769043	1.8334949016571045
1.0	12660000.0	12670000.0	8.0	4.522862434387207	1.5349676609039307
1.0	12690000.0	12700000.0	9.0	6.34768009185791	2.0103800296783447
1.0	12710000.0	12720000.0	3.0	6.118030071258545	1.9410852193832397
1.0	12750000.0	12760000.0	5.0	7.437203407287598	2.304440975189209
1.0	12760000.0	12770000.0	8.0	8.51794719696045	2.548891544342041
1.0	12810000.0	12820000.0	9.0	7.411454200744629	2.288658618927002
1.0	12820000.0	12830000.0	16.0	7.967187404632568	2.413881301879883
1.0	12830000.0	12840000.0	5.0	8.516337394714355	2.5367178916931152
1.0	13910000.0	13920000.0	8.0	7.0963897705078125	2.1721150875091553
1.0	13980000.0	13990000.0	4.0	5.899455547332764	1.8715347051620483
1.0	14030000.0	14040000.0	3.0	4.999106407165527	1.6581770181655884
1.0	14100000.0	14110000.0	7.0	4.658434867858887	1.564772129058838
1.0	14200000.0	14210000.0	4.0	7.580904960632324	2.304145336151123
1.0	14290000.0	14300000.0	7.0	7.061169624328613	2.1642887592315674
1.0	14310000.0	14320000.0	9.0	8.083283424377441	2.433703660964966
1.0	14330000.0	14340000.0	3.0	8.466836929321289	2.5247349739074707
1.0	14400000.0	14410000.0	8.0	7.5784454345703125	2.303234577178955
1.0	14410000.0	14420000.0	6.0	7.6080322265625	2.3182902336120605
1.0	14420000.0	14430000.0	4.0	6.961956024169922	2.1647262573242188
1.0	14430000.0	14440000.0	7.0	6.628320217132568	2.065547466278076
1.0	14450000.0	14460000.0	5.0	7.646811485290527	2.327784776687622
1.0	14470000.0	14480000.0	8.0	6.849053382873535	2.121518850326538
1.0	14550000.0	14560000.0	3.0	7.503911018371582	2.2980897426605225
1.0	14610000.0	14620000.0	9.0	6.334773063659668	1.998734712600708
1.0	14620000.0	14630000.0	6.0	7.3742218017578125	2.239457607269287
1.0	14630000.0	14640000.0	4.0	6.211522579193115	1.9693467617034912
1.0	14740000.0	14750000.0	10.0	7.526610374450684	2.2988409996032715
1.0	14750000.0	14760000.0	5.0	7.898682594299316	2.4005067348480225
1.0	14760000.0	14770000.0	7.0	7.390738010406494	2.2552409172058105
1.0	14900000.0	14910000.0	6.0	7.35455322265625	2.25142240524292
1.0	15060000.0	15070000.0	3.0	6.031850337982178	1.915440559387207
1.0	15120000.0	15130000.0	5.0	6.603449821472168	2.0620193481445312
1.0	15190000.0	15200000.0	7.0	5.885608196258545	1.873146414756775
1.0	15330000.0	15340000.0	6.0	4.596659183502197	1.552554965019226
1.0	15460000.0	15470000.0	6.0	5.264206886291504	1.7232205867767334
1.0	15540000.0	15550000.0	3.0	5.49920129776001	1.7844326496124268
1.0	15640000.0	15650000.0	4.0	5.754726886749268	1.8609927892684937
1.0	15680000.0	15690000.0	4.0	4.950795650482178	1.6496347188949585
1.0	15720000.0	15730000.0	5.0	5.531485557556152	1.792824387550354
1.0	15820000.0	15830000.0	3.0	5.032949924468994	1.66487717628479
1.0	15920000.0	15930000.0	4.0	5.889368534088135	1.882516860961914
1.0	16020000.0	16030000.0	8.0	5.534784317016602	1.7913732528686523
1.0	16060000.0	16070000.0	10.0	5.634079933166504	1.8141924142837524
1.0	16150000.0	16160000.0	3.0	5.138340473175049	1.6926562786102295
1.0	16210000.0	16220000.0	9.0	4.417954444885254	1.4900647401809692
1.0	16230000.0	16240000.0	1.0	4.699585437774658	1.5798534154891968
1.0	16290000.0	16300000.0	2.0	4.273921966552734	1.4688891172409058
1.0	16420000.0	16430000.0	6.0	5.52977991104126	1.7978229522705078
1.0	16460000.0	16470000.0	10.0	5.473187446594238	1.771349310874939
1.0	16510000.0	16520000.0	8.0	5.648313045501709	1.8154414892196655
1.0	16550000.0	16560000.0	6.0	5.175942897796631	1.701709508895874
1.0	16570000.0	16580000.0	3.0	4.540598392486572	1.5351200103759766
1.0	16590000.0	16600000.0	4.0	4.8348307609558105	1.6148107051849365
1.0	16630000.0	16640000.0	4.0	5.564238548278809	1.7989394664764404
1.0	16670000.0	16680000.0	4.0	6.437945365905762	1.9693193435668945
1.0	16730000.0	16740000.0	2.0	6.01746940612793	1.9188486337661743
1.0	16750000.0	16760000.0	6.0	5.933098316192627	1.9133822917938232
1.0	17020000.0	17030000.0	18.0	8.781874656677246	2.562455415725708
1.0	17310000.0	17320000.0	4.0	5.345334053039551	1.7433513402938843
1.0	17330000.0	17340000.0	3.0	4.5239057540893555	1.506601095199585
1.0	17350000.0	17360000.0	0.0	4.672966003417969	1.569176435470581
1.0	17360000.0	17370000.0	4.0	4.6973772048950195	1.5790131092071533
1.0	17520000.0	17530000.0	8.0	5.43646240234375	1.7666717767715454
1.0	17550000.0	17560000.0	1.0	6.256295204162598	1.9699510335922241
1.0	17560000.0	17570000.0	7.0	6.018026351928711	1.9099708795547485
1.0	17610000.0	17620000.0	8.0	5.941078186035156	1.8946326971054077
1.0	17830000.0	17840000.0	7.0	5.836857795715332	1.8742382526397705
1.0	17850000.0	17860000.0	6.0	5.529627799987793	1.7908403873443604
1.0	17980000.0	17990000.0	3.0	5.523831844329834	1.786942720413208
1.0	18030000.0	18040000.0	5.0	8.155671119689941	2.473267078399658
1.0	18080000.0	18090000.0	11.0	9.323171615600586	2.7062153816223145
1.0	18260000.0	18270000.0	3.0	9.048190116882324	2.65625
1.0	18330000.0	18340000.0	7.0	10.481599807739258	2.985567569732666
1.0	18340000.0	18350000.0	10.0	10.731727600097656	3.0408542156219482
1.0	18430000.0	18440000.0	11.0	9.535623550415039	2.7879180908203125
1.0	18490000.0	18500000.0	8.0	9.676767349243164	2.801697254180908
1.0	18530000.0	18540000.0	11.0	10.450106620788574	2.9757988452911377
1.0	18610000.0	18620000.0	12.0	10.356730461120605	2.9588096141815186
1.0	18620000.0	18630000.0	12.0	10.412107467651367	2.9620611667633057
1.0	18640000.0	18650000.0	12.0	10.580971717834473	2.9899489879608154
1.0	18730000.0	18740000.0	8.0	9.960420608520508	2.856367349624634
1.0	18750000.0	18760000.0	13.0	9.178671836853027	2.669999599456787
1.0	18840000.0	18850000.0	5.0	9.205015182495117	2.6978752613067627
1.0	18860000.0	18870000.0	9.0	8.286693572998047	2.472006320953369
1.0	18910000.0	18920000.0	9.0	8.171987533569336	2.4579784870147705
1.0	19180000.0	19190000.0	9.0	6.376106262207031	2.017183303833008
1.0	19200000.0	19210000.0	9.0	5.242231845855713	1.7180687189102173
1.0	19210000.0	19220000.0	6.0	4.863300800323486	1.6220403909683228
1.0	19280000.0	19290000.0	4.0	5.529458045959473	1.7434638738632202
1.0	19300000.0	19310000.0	5.0	6.034856796264648	1.9382766485214233
1.0	19320000.0	19330000.0	8.0	4.988491535186768	1.643040657043457
1.0	19400000.0	19410000.0	4.0	4.843440055847168	1.6111514568328857
1.0	19450000.0	19460000.0	10.0	3.6115200519561768	1.2980104684829712
1.0	19470000.0	19480000.0	2.0	3.978562831878662	1.390020489692688
1.0	19550000.0	19560000.0	5.0	4.939966678619385	1.6374294757843018
1.0	19570000.0	19580000.0	7.0	4.922162055969238	1.6035999059677124
1.0	19600000.0	19610000.0	9.0	5.497377872467041	1.7743327617645264
1.0	19610000.0	19620000.0	7.0	5.197126388549805	1.703089714050293
1.0	19620000.0	19630000.0	3.0	5.9485883712768555	1.894087553024292
1.0	19730000.0	19740000.0	9.0	4.697573661804199	1.578177571296692
1.0	19740000.0	19750000.0	2.0	4.818316459655762	1.606188178062439
1.0	19770000.0	19780000.0	6.0	5.086164951324463	1.6707617044448853
1.0	19780000.0	19790000.0	3.0	4.9568190574646	1.6391894817352295
1.0	19790000.0	19800000.0	6.0	5.379049777984619	1.7145230770111084
1.0	19830000.0	19840000.0	9.0	6.357203006744385	2.022204637527466
1.0	19970000.0	19980000.0	4.0	5.528622627258301	1.7273452281951904
1.0	19980000.0	19990000.0	1.0	5.101657867431641	1.6794036626815796
1.0	20090000.0	20100000.0	5.0	5.224908828735352	1.7143995761871338
1.0	20150000.0	20160000.0	10.0	6.614770412445068	2.0847043991088867
1.0	20180000.0	20190000.0	9.0	7.421522617340088	2.261779546737671
1.0	20190000.0	20200000.0	4.0	7.7085065841674805	2.344421863555908
1.0	20200000.0	20210000.0	6.0	7.8311309814453125	2.2834887504577637
1.0	20270000.0	20280000.0	11.0	8.18394660949707	2.4797310829162598
1.0	20290000.0	20300000.0	11.0	8.591724395751953	2.5859875679016113
1.0	20380000.0	20390000.0	13.0	9.4049072265625	2.770537853240967
1.0	20410000.0	20420000.0	9.0	9.32371997833252	2.744133472442627
1.0	20440000.0	20450000.0	6.0	9.618727684020996	2.8108773231506348
1.0	20450000.0	20460000.0	11.0	8.641995429992676	2.558454990386963
1.0	20480000.0	20490000.0	19.0	8.777587890625	2.5660316944122314
1.0	20490000.0	20500000.0	13.0	8.1350679397583	2.437290668487549
1.0	20560000.0	20570000.0	12.0	8.546285629272461	2.5467910766601562
1.0	20610000.0	20620000.0	2.0	9.640498161315918	2.8207955360412598
1.0	20630000.0	20640000.0	2.0	10.44704532623291	3.0005135536193848
1.0	20650000.0	20660000.0	13.0	9.424337387084961	2.7742667198181152
1.0	20660000.0	20670000.0	9.0	10.236188888549805	2.9570703506469727
1.0	20680000.0	20690000.0	13.0	8.651331901550293	2.5594935417175293
1.0	20730000.0	20740000.0	3.0	9.48255443572998	2.782477378845215
1.0	20750000.0	20760000.0	14.0	8.342226028442383	2.493633270263672
1.0	20810000.0	20820000.0	10.0	7.388954162597656	2.19590425491333
1.0	20860000.0	20870000.0	4.0	7.955487251281738	2.430666446685791
1.0	20870000.0	20880000.0	9.0	7.217281341552734	2.2368667125701904
1.0	20880000.0	20890000.0	10.0	7.287721157073975	2.2641396522521973
1.0	20900000.0	20910000.0	10.0	6.597418785095215	2.0831072330474854
1.0	20910000.0	20920000.0	4.0	6.318392276763916	1.914278268814087
1.0	20930000.0	20940000.0	9.0	6.808305263519287	2.12449312210083
1.0	20960000.0	20970000.0	4.0	5.493379592895508	1.7601165771484375
1.0	21060000.0	21070000.0	9.0	4.506224632263184	1.5300657749176025
1.0	21070000.0	21080000.0	2.0	4.8714165687561035	1.6238653659820557
1.0	21340000.0	21350000.0	6.0	4.631693363189697	1.5622156858444214
1.0	21360000.0	21370000.0	2.0	4.726815700531006	1.585890769958496
1.0	21370000.0	21380000.0	6.0	4.490836143493652	1.5274512767791748
1.0	21440000.0	21450000.0	8.0	4.779072284698486	1.6011769771575928
1.0	21470000.0	21480000.0	3.0	5.168990135192871	1.6978785991668701
1.0	21530000.0	21540000.0	4.0	5.941806793212891	1.9016845226287842
1.0	21600000.0	21610000.0	4.0	5.4199934005737305	1.7019779682159424
1.0	21810000.0	21820000.0	6.0	4.336949348449707	1.4895824193954468
1.0	21820000.0	21830000.0	3.0	4.870793342590332	1.6331005096435547
1.0	21830000.0	21840000.0	3.0	5.505490303039551	1.788246512413025
1.0	21910000.0	21920000.0	5.0	6.021628379821777	1.934104323387146
1.0	21950000.0	21960000.0	4.0	5.293221473693848	1.732561469078064
1.0	22060000.0	22070000.0	5.0	5.9613776206970215	1.8965686559677124
1.0	22070000.0	22080000.0	2.0	5.810040473937988	1.8593425750732422
1.0	22080000.0	22090000.0	7.0	5.857951641082764	1.8719966411590576
1.0	22210000.0	22220000.0	6.0	6.101290225982666	1.9314212799072266
1.0	22360000.0	22370000.0	3.0	5.493919372558594	1.783329725265503
1.0	22410000.0	22420000.0	4.0	4.587619304656982	1.544715404510498
1.0	22440000.0	22450000.0	3.0	5.018929481506348	1.6605113744735718
1.0	22520000.0	22530000.0	12.0	5.004746437072754	1.6663477420806885
1.0	22580000.0	22590000.0	3.0	5.931937217712402	1.8991292715072632
1.0	22660000.0	22670000.0	10.0	5.733216762542725	1.844646692276001
1.0	22670000.0	22680000.0	5.0	5.534039497375488	1.794311285018921
1.0	22740000.0	22750000.0	8.0	6.092884063720703	1.9308048486709595
1.0	22770000.0	22780000.0	8.0	7.133662223815918	2.1016530990600586
1.0	22800000.0	22810000.0	2.0	5.29052734375	1.729673147201538
1.0	22820000.0	22830000.0	6.0	4.818449020385742	1.6077677011489868
1.0	22880000.0	22890000.0	6.0	5.572099208831787	1.810205101966858
1.0	23060000.0	23070000.0	2.0	6.2764997482299805	1.9770609140396118
1.0	23070000.0	23080000.0	4.0	5.803036689758301	1.8591740131378174
1.0	23080000.0	23090000.0	10.0	6.349638938903809	2.007701873779297
1.0	23100000.0	23110000.0	5.0	6.229455471038818	1.9845571517944336
1.0	23120000.0	23130000.0	9.0	6.072789192199707	1.9487717151641846
1.0	23190000.0	23200000.0	6.0	6.196393013000488	1.9667879343032837
1.0	23210000.0	23220000.0	5.0	6.03244161605835	1.9265472888946533
1.0	23400000.0	23410000.0	3.0	4.128173351287842	1.4309749603271484
1.0	23420000.0	23430000.0	3.0	4.051529407501221	1.4122769832611084
1.0	23620000.0	23630000.0	8.0	5.709705352783203	1.8354225158691406
1.0	23640000.0	23650000.0	6.0	5.668720722198486	1.822548270225525
1.0	23710000.0	23720000.0	3.0	5.239895820617676	1.7236112356185913
1.0	23720000.0	23730000.0	4.0	5.095882415771484	1.6817888021469116
1.0	23750000.0	23760000.0	4.0	4.633887767791748	1.5412107706069946
1.0	23800000.0	23810000.0	4.0	4.647336483001709	1.5660245418548584
1.0	23940000.0	23950000.0	4.0	5.541950225830078	1.7971683740615845
1.0	23950000.0	23960000.0	6.0	6.088676929473877	1.9372491836547852
1.0	23960000.0	23970000.0	3.0	5.535920143127441	1.7991689443588257
1.0	24040000.0	24050000.0	2.0	5.0596466064453125	1.6717355251312256
1.0	24050000.0	24060000.0	7.0	5.1146697998046875	1.6865758895874023
1.0	24090000.0	24100000.0	7.0	4.9903669357299805	1.6527900695800781
1.0	24200000.0	24210000.0	8.0	6.1995697021484375	1.937761664390564
1.0	24210000.0	24220000.0	6.0	5.243011474609375	1.725992202758789
1.0	24220000.0	24230000.0	4.0	5.610246658325195	1.852169394493103
1.0	24230000.0	24240000.0	8.0	4.115505695343018	1.4294898509979248
1.0	24290000.0	24300000.0	0.0	3.394371747970581	1.2452945709228516
1.0	24370000.0	24380000.0	4.0	3.755404233932495	1.3359706401824951
1.0	24430000.0	24440000.0	6.0	3.4657702445983887	1.2510579824447632
1.0	24450000.0	24460000.0	6.0	4.514598369598389	1.5281765460968018
1.0	24460000.0	24470000.0	3.0	4.7372236251831055	1.59810471534729
1.0	24500000.0	24510000.0	2.0	5.190770149230957	1.7056680917739868
1.0	24860000.0	24870000.0	6.0	4.6260480880737305	1.5564868450164795
1.0	24870000.0	24880000.0	4.0	5.0693745613098145	1.6792436838150024
1.0	24890000.0	24900000.0	7.0	4.689337253570557	1.5732983350753784
1.0	24960000.0	24970000.0	6.0	6.849547386169434	2.0672714710235596
1.0	24970000.0	24980000.0	5.0	4.39679479598999	1.466009497642517
1.0	25080000.0	25090000.0	1.0	4.71468448638916	1.5865330696105957
1.0	25160000.0	25170000.0	1.0	4.267575263977051	1.467860221862793
1.0	25170000.0	25180000.0	5.0	4.450111389160156	1.4959211349487305
1.0	25240000.0	25250000.0	6.0	5.960835933685303	1.9059810638427734
1.0	25250000.0	25260000.0	4.0	5.740060806274414	1.8576103448867798
1.0	25370000.0	25380000.0	6.0	7.080707550048828	2.2198967933654785
1.0	25390000.0	25400000.0	6.0	7.046231746673584	2.201777458190918
1.0	25410000.0	25420000.0	6.0	6.240107536315918	1.9971396923065186
1.0	25430000.0	25440000.0	6.0	6.56009578704834	2.0639548301696777
1.0	25470000.0	25480000.0	10.0	5.962762355804443	1.9296810626983643
1.0	25490000.0	25500000.0	6.0	5.5654706954956055	1.8001474142074585
1.0	25500000.0	25510000.0	3.0	5.736316680908203	1.846091628074646
1.0	25670000.0	25680000.0	5.0	4.750592231750488	1.5928491353988647
1.0	25680000.0	25690000.0	3.0	4.358619213104248	1.4913557767868042
1.0	25780000.0	25790000.0	4.0	4.220627784729004	1.4571341276168823
1.0	25790000.0	25800000.0	4.0	4.2758378982543945	1.4713432788848877
1.0	25840000.0	25850000.0	4.0	4.875547885894775	1.6086171865463257
1.0	25970000.0	25980000.0	1.0	4.730123519897461	1.590287685394287
1.0	25980000.0	25990000.0	2.0	4.664462089538574	1.5705565214157104
1.0	26000000.0	26010000.0	4.0	4.379701614379883	1.5011861324310303
1.0	26040000.0	26050000.0	2.0	4.386422634124756	1.503235936164856
1.0	26140000.0	26150000.0	1.0	12.207087516784668	8.823267936706543
1.0	26150000.0	26160000.0	2.0	3.9895691871643066	1.39391028881073
1.0	26190000.0	26200000.0	7.0	4.527766704559326	1.5344290733337402
1.0	26240000.0	26250000.0	0.0	5.84438419342041	1.8440250158309937
1.0	26250000.0	26260000.0	1.0	4.802347660064697	1.6051563024520874
1.0	26260000.0	26270000.0	9.0	5.221360206604004	1.715623140335083
1.0	26270000.0	26280000.0	5.0	5.86020565032959	1.8785688877105713
1.0	26290000.0	26300000.0	5.0	5.398826599121094	1.7548367977142334
1.0	26420000.0	26430000.0	6.0	5.644240379333496	1.8243868350982666
1.0	26450000.0	26460000.0	5.0	4.6169939041137695	1.5383989810943604
1.0	26470000.0	26480000.0	3.0	5.154364585876465	1.7138090133666992
1.0	26480000.0	26490000.0	5.0	5.073210716247559	1.6853364706039429
1.0	26500000.0	26510000.0	4.0	4.870965480804443	1.6180484294891357
1.0	26510000.0	26520000.0	4.0	4.870107650756836	1.6245126724243164
1.0	26520000.0	26530000.0	8.0	5.4308762550354	1.7707674503326416
1.0	26560000.0	26570000.0	6.0	4.677079677581787	1.525974988937378
1.0	26600000.0	26610000.0	4.0	12.207087516784668	8.823267936706543
1.0	26620000.0	26630000.0	3.0	5.427666187286377	1.763136863708496
1.0	26670000.0	26680000.0	6.0	5.439754962921143	1.7702381610870361
1.0	26840000.0	26850000.0	10.0	5.715975761413574	1.8569984436035156
1.0	26900000.0	26910000.0	2.0	5.450369358062744	1.7779127359390259
1.0	26930000.0	26940000.0	6.0	5.506064414978027	1.794872522354126
1.0	26940000.0	26950000.0	4.0	12.207087516784668	8.823267936706543
1.0	26970000.0	26980000.0	4.0	5.8005170822143555	1.8641504049301147
1.0	27080000.0	27090000.0	4.0	4.741584300994873	1.58868408203125
1.0	27100000.0	27110000.0	5.0	4.859321594238281	1.6164125204086304
1.0	27170000.0	27180000.0	3.0	5.47347354888916	1.7747914791107178
1.0	27290000.0	27300000.0	6.0	6.325018405914307	1.9882094860076904
1.0	27310000.0	27320000.0	6.0	5.955479621887207	1.9021764993667603
1.0	27380000.0	27390000.0	8.0	5.1821699142456055	1.7117210626602173
1.0	27440000.0	27450000.0	6.0	4.954970359802246	1.6504144668579102
1.0	27480000.0	27490000.0	5.0	5.835517883300781	1.8020414113998413
1.0	27590000.0	27600000.0	4.0	4.913089275360107	1.635903000831604
1.0	27620000.0	27630000.0	4.0	4.122133731842041	1.4086477756500244
1.0	27630000.0	27640000.0	5.0	4.471749305725098	1.5231622457504272
1.0	27640000.0	27650000.0	7.0	4.79346227645874	1.5722805261611938
1.0	27710000.0	27720000.0	8.0	5.109688758850098	1.690066933631897
1.0	27740000.0	27750000.0	5.0	4.572073459625244	1.5443837642669678
1.0	27760000.0	27770000.0	4.0	4.984738349914551	1.6437485218048096
1.0	27810000.0	27820000.0	8.0	12.207087516784668	8.823267936706543
1.0	27830000.0	27840000.0	9.0	5.442389011383057	1.7224657535552979
1.0	27870000.0	27880000.0	4.0	5.503016948699951	1.780566930770874
1.0	27910000.0	27920000.0	7.0	4.361615180969238	1.4890049695968628
1.0	27980000.0	27990000.0	3.0	4.789568901062012	1.553631067276001
1.0	28020000.0	28030000.0	4.0	4.926053524017334	1.63874089717865
1.0	28050000.0	28060000.0	2.0	4.975266456604004	1.6270549297332764
1.0	28060000.0	28070000.0	4.0	5.043059825897217	1.6675599813461304
1.0	28070000.0	28080000.0	3.0	4.807291030883789	1.6058070659637451
1.0	28080000.0	28090000.0	4.0	4.673825740814209	1.572028398513794
1.0	28110000.0	28120000.0	3.0	4.544361591339111	1.5404067039489746
1.0	28160000.0	28170000.0	4.0	4.670849800109863	1.5703551769256592
1.0	28390000.0	28400000.0	2.0	4.8326849937438965	1.6143156290054321
1.0	28510000.0	28520000.0	7.0	5.153190612792969	1.6973434686660767
1.0	28520000.0	28530000.0	5.0	5.411973476409912	1.7568550109863281
1.0	28530000.0	28540000.0	8.0	5.044151306152344	1.6646537780761719
1.0	28550000.0	28560000.0	3.0	5.1105570793151855	1.645408272743225
1.0	28580000.0	28590000.0	6.0	5.420010566711426	1.7244503498077393
1.0	28640000.0	28650000.0	7.0	5.615080833435059	1.8142402172088623
1.0	28680000.0	28690000.0	4.0	5.3517374992370605	1.7472038269042969
1.0	28850000.0	28860000.0	3.0	4.82457971572876	1.6106393337249756
1.0	28890000.0	28900000.0	2.0	5.2244873046875	1.7125667333602905
1.0	28940000.0	28950000.0	2.0	5.053332805633545	1.6695855855941772
1.0	28960000.0	28970000.0	5.0	5.296987056732178	1.694639801979065
1.0	29020000.0	29030000.0	4.0	5.779330253601074	1.8528964519500732
1.0	29090000.0	29100000.0	4.0	5.757994174957275	1.8471342325210571
1.0	29110000.0	29120000.0	14.0	6.030346870422363	1.9255144596099854
1.0	29180000.0	29190000.0	9.0	6.127911567687988	1.9403178691864014
1.0	29190000.0	29200000.0	7.0	6.008472442626953	1.9200280904769897
1.0	29320000.0	29330000.0	4.0	4.757992744445801	1.597213864326477
1.0	29360000.0	29370000.0	7.0	4.643399715423584	1.567726731300354
1.0	29370000.0	29380000.0	4.0	4.876819133758545	1.6249746084213257
1.0	29400000.0	29410000.0	8.0	4.695647239685059	1.582279920578003
1.0	29420000.0	29430000.0	4.0	4.833765506744385	1.617936134338379
1.0	29480000.0	29490000.0	2.0	4.560079097747803	1.5422483682632446
1.0	29530000.0	29540000.0	1.0	4.497805595397949	1.5269984006881714
1.0	29590000.0	29600000.0	6.0	4.9961676597595215	1.657318115234375
1.0	29620000.0	29630000.0	7.0	4.789317607879639	1.603326439857483
1.0	29630000.0	29640000.0	2.0	5.349191188812256	1.7469780445098877
1.0	29660000.0	29670000.0	6.0	5.587239742279053	1.811802864074707
1.0	29670000.0	29680000.0	5.0	6.157664775848389	1.9744865894317627
1.0	29690000.0	29700000.0	9.0	6.868161201477051	2.1452479362487793
1.0	29720000.0	29730000.0	5.0	5.8240275382995605	1.8607361316680908
1.0	29750000.0	29760000.0	3.0	8.309261322021484	2.5188140869140625
1.0	29850000.0	29860000.0	14.0	7.114842891693115	2.232419967651367
1.0	29860000.0	29870000.0	8.0	7.879244804382324	2.4379658699035645
1.0	30080000.0	30090000.0	9.0	8.119318962097168	2.457030773162842
1.0	30160000.0	30170000.0	18.0	9.309843063354492	2.740936279296875
1.0	30180000.0	30190000.0	7.0	9.168362617492676	2.705766201019287
1.0	30250000.0	30260000.0	8.0	10.654733657836914	3.0208067893981934
1.0	30270000.0	30280000.0	10.0	9.655801773071289	2.7949626445770264
1.0	30290000.0	30300000.0	13.0	9.945037841796875	2.8721396923065186
1.0	30330000.0	30340000.0	6.0	11.442512512207031	3.1960396766662598
1.0	30400000.0	30410000.0	11.0	11.794845581054688	3.271423816680908
1.0	30460000.0	30470000.0	8.0	11.188957214355469	3.130398988723755
1.0	30540000.0	30550000.0	9.0	11.521444320678711	3.204955577850342
1.0	30580000.0	30590000.0	11.0	10.508000373840332	2.9779813289642334
1.0	30590000.0	30600000.0	12.0	12.53876781463623	3.413864850997925
1.0	30630000.0	30640000.0	8.0	11.397496223449707	3.1791939735412598
1.0	30660000.0	30670000.0	16.0	11.327156066894531	3.1729607582092285
1.0	30740000.0	30750000.0	8.0	10.480742454528809	2.9854354858398438
1.0	30760000.0	30770000.0	13.0	9.87626838684082	2.8688037395477295
1.0	30780000.0	30790000.0	11.0	9.512277603149414	2.7846808433532715
1.0	30820000.0	30830000.0	8.0	8.416820526123047	2.5149340629577637
1.0	30900000.0	30910000.0	13.0	8.151674270629883	2.4377551078796387
1.0	30950000.0	30960000.0	11.0	9.036099433898926	2.6376662254333496
1.0	31060000.0	31070000.0	7.0	9.133342742919922	2.6916697025299072
1.0	31080000.0	31090000.0	9.0	7.65152645111084	2.3271501064300537
1.0	31100000.0	31110000.0	11.0	8.256916046142578	2.495967388153076
1.0	31130000.0	31140000.0	12.0	7.3498215675354	2.269570827484131
1.0	31150000.0	31160000.0	4.0	7.455002784729004	2.269050121307373
1.0	31190000.0	31200000.0	3.0	7.17246150970459	2.1506662368774414
1.0	31200000.0	31210000.0	5.0	7.1925249099731445	2.2165234088897705
1.0	31210000.0	31220000.0	5.0	9.494280815124512	2.7530221939086914
1.0	31220000.0	31230000.0	10.0	7.648608207702637	2.301729679107666
1.0	31270000.0	31280000.0	2.0	5.877016544342041	1.8735367059707642
1.0	31290000.0	31300000.0	3.0	6.707174777984619	2.033459186553955
1.0	31340000.0	31350000.0	5.0	6.463951110839844	2.011314630508423
1.0	31410000.0	31420000.0	3.0	4.952513694763184	1.642230749130249
1.0	31430000.0	31440000.0	2.0	4.780163288116455	1.595693588256836
1.0	31480000.0	31490000.0	4.0	4.586804389953613	1.5467102527618408
1.0	31580000.0	31590000.0	6.0	6.9935712814331055	2.164027452468872
1.0	31700000.0	31710000.0	7.0	6.557241916656494	2.0740911960601807
1.0	31770000.0	31780000.0	10.0	4.632776260375977	1.5476768016815186
1.0	31800000.0	31810000.0	5.0	4.83335542678833	1.6149629354476929
1.0	31870000.0	31880000.0	5.0	5.648428916931152	1.825109839439392
1.0	31880000.0	31890000.0	3.0	4.816926002502441	1.5779932737350464
1.0	32070000.0	32080000.0	10.0	6.5225114822387695	2.0692081451416016
1.0	32080000.0	32090000.0	3.0	6.001527309417725	1.9074809551239014
1.0	32100000.0	32110000.0	4.0	4.69329309463501	1.5723998546600342
1.0	32200000.0	32210000.0	6.0	4.770524024963379	1.60037100315094
1.0	32210000.0	32220000.0	8.0	4.710973262786865	1.5865424871444702
1.0	32230000.0	32240000.0	4.0	5.062668323516846	1.6564500331878662
1.0	32360000.0	32370000.0	10.0	4.884554862976074	1.6341819763183594
1.0	32400000.0	32410000.0	1.0	6.49148416519165	1.9829002618789673
1.0	32410000.0	32420000.0	6.0	4.7558746337890625	1.5743906497955322
1.0	32460000.0	32470000.0	4.0	5.159802436828613	1.6983299255371094
1.0	32510000.0	32520000.0	4.0	4.7395339012146	1.588848352432251
1.0	32530000.0	32540000.0	8.0	5.376312732696533	1.7138698101043701
1.0	32550000.0	32560000.0	6.0	5.357491970062256	1.7454553842544556
1.0	32570000.0	32580000.0	1.0	6.244060516357422	1.898101568222046
1.0	32590000.0	32600000.0	7.0	5.070108890533447	1.6755701303482056
1.0	32710000.0	32720000.0	5.0	6.298732280731201	1.9811738729476929
1.0	32740000.0	32750000.0	7.0	7.096909523010254	2.1873886585235596
1.0	32960000.0	32970000.0	4.0	5.852548122406006	1.823668122291565
1.0	33080000.0	33090000.0	2.0	5.248040199279785	1.718269944190979
1.0	33250000.0	33260000.0	3.0	4.938506126403809	1.638265609741211
1.0	33350000.0	33360000.0	9.0	5.369297981262207	1.749842882156372
1.0	33380000.0	33390000.0	7.0	5.722783088684082	1.8512251377105713
1.0	33390000.0	33400000.0	2.0	4.995208740234375	1.654571771621704
1.0	33440000.0	33450000.0	6.0	5.379558563232422	1.706701636314392
1.0	33500000.0	33510000.0	8.0	4.699873924255371	1.5657843351364136
1.0	33510000.0	33520000.0	4.0	4.069578170776367	1.3949302434921265
1.0	33550000.0	33560000.0	5.0	4.34594202041626	1.4892009496688843
1.0	33560000.0	33570000.0	4.0	4.861607551574707	1.6186258792877197
1.0	33600000.0	33610000.0	1.0	4.860813617706299	1.6232640743255615
1.0	33650000.0	33660000.0	3.0	5.263803958892822	1.7277376651763916
1.0	33720000.0	33730000.0	7.0	4.498171329498291	1.5053901672363281
1.0	33730000.0	33740000.0	1.0	4.528540134429932	1.5330873727798462
1.0	33760000.0	33770000.0	3.0	4.94728946685791	1.6423594951629639
1.0	33800000.0	33810000.0	5.0	5.0043535232543945	1.6235921382904053
1.0	33810000.0	33820000.0	4.0	6.612184047698975	1.9926769733428955
1.0	33980000.0	33990000.0	5.0	7.302844047546387	2.274418592453003
1.0	33990000.0	34000000.0	8.0	7.367225646972656	2.2853360176086426
1.0	34010000.0	34020000.0	9.0	8.324339866638184	2.5130090713500977
1.0	34020000.0	34030000.0	9.0	8.146899223327637	2.4744999408721924
1.0	34030000.0	34040000.0	7.0	8.132317543029785	2.4680395126342773
1.0	34090000.0	34100000.0	12.0	8.787266731262207	2.593526840209961
1.0	34140000.0	34150000.0	7.0	6.710353851318359	2.089777946472168
1.0	34180000.0	34190000.0	8.0	9.691073417663574	2.8255367279052734
1.0	34200000.0	34210000.0	9.0	9.813984870910645	2.8459136486053467
1.0	34290000.0	34300000.0	6.0	7.765771389007568	2.29968523979187
1.0	34360000.0	34370000.0	18.0	11.455963134765625	3.198889970779419
1.0	34380000.0	34390000.0	16.0	12.639958381652832	3.446929931640625
1.0	34410000.0	34420000.0	12.0	13.612666130065918	3.6267592906951904
1.0	34430000.0	34440000.0	18.0	13.2627592086792	3.557170867919922
1.0	34520000.0	34530000.0	14.0	15.20562744140625	3.8987343311309814
1.0	34600000.0	34610000.0	5.0	14.760976791381836	3.824509382247925
1.0	34610000.0	34620000.0	21.0	13.683622360229492	3.6319568157196045
1.0	34630000.0	34640000.0	13.0	13.825128555297852	3.6342456340789795
1.0	34680000.0	34690000.0	20.0	13.957298278808594	3.68017578125
1.0	34690000.0	34700000.0	12.0	14.500112533569336	3.7727103233337402
1.0	34750000.0	34760000.0	8.0	14.515287399291992	3.776158094406128
1.0	34830000.0	34840000.0	10.0	13.216961860656738	3.5399653911590576
1.0	34870000.0	34880000.0	7.0	11.047811508178711	3.090219020843506
1.0	34900000.0	34910000.0	9.0	12.807345390319824	3.467681884765625
1.0	34960000.0	34970000.0	6.0	13.545286178588867	3.607442855834961
1.0	34970000.0	34980000.0	18.0	12.165254592895508	3.3320834636688232
1.0	35050000.0	35060000.0	11.0	11.924203872680664	3.2921218872070312
1.0	35090000.0	35100000.0	7.0	10.374814987182617	2.957744598388672
1.0	35110000.0	35120000.0	13.0	10.399243354797363	2.9636731147766113
1.0	35200000.0	35210000.0	10.0	7.584989070892334	2.312492847442627
1.0	35260000.0	35270000.0	5.0	7.467638969421387	2.287951946258545
1.0	35290000.0	35300000.0	3.0	6.121663570404053	1.9372179508209229
1.0	35330000.0	35340000.0	8.0	7.192286491394043	2.1930127143859863
1.0	35360000.0	35370000.0	8.0	7.837449550628662	2.396670341491699
1.0	35400000.0	35410000.0	11.0	8.52546501159668	2.553361654281616
1.0	35420000.0	35430000.0	10.0	6.233142375946045	1.9766759872436523
1.0	35440000.0	35450000.0	7.0	6.70727014541626	2.079226016998291
1.0	35540000.0	35550000.0	7.0	5.48585319519043	1.740386724472046
1.0	35640000.0	35650000.0	6.0	4.931125640869141	1.6284536123275757
1.0	35680000.0	35690000.0	6.0	7.105136871337891	2.1936068534851074
1.0	35830000.0	35840000.0	9.0	4.467428684234619	1.5144847631454468
1.0	35840000.0	35850000.0	3.0	4.537672996520996	1.5396087169647217
1.0	35860000.0	35870000.0	2.0	4.635402202606201	1.5622646808624268
1.0	36060000.0	36070000.0	4.0	5.353883743286133	1.743096947669983
1.0	36090000.0	36100000.0	7.0	5.111736297607422	1.6808974742889404
1.0	36130000.0	36140000.0	6.0	7.5560760498046875	2.3171114921569824
1.0	36160000.0	36170000.0	14.0	6.966087341308594	2.171501636505127
1.0	36170000.0	36180000.0	3.0	6.997725486755371	2.1649112701416016
1.0	36240000.0	36250000.0	3.0	7.654923439025879	2.3304429054260254
1.0	36290000.0	36300000.0	8.0	5.926033020019531	1.8900096416473389
1.0	36370000.0	36380000.0	6.0	5.387391567230225	1.7522709369659424
1.0	36420000.0	36430000.0	6.0	5.22819709777832	1.713867425918579
1.0	36440000.0	36450000.0	3.0	5.192746639251709	1.7045361995697021
1.0	36510000.0	36520000.0	5.0	5.447700500488281	1.76873779296875
1.0	36590000.0	36600000.0	6.0	5.432805061340332	1.7733691930770874
1.0	36750000.0	36760000.0	9.0	4.642380237579346	1.5615483522415161
1.0	36770000.0	36780000.0	4.0	5.34457540512085	1.7254068851470947
1.0	36790000.0	36800000.0	8.0	4.922063827514648	1.6378419399261475
1.0	36850000.0	36860000.0	7.0	10.811124801635742	2.9121010303497314
1.0	36860000.0	36870000.0	5.0	5.30578088760376	1.7037951946258545
1.0	36890000.0	36900000.0	3.0	5.675483703613281	1.826174020767212
1.0	36900000.0	36910000.0	4.0	5.875033378601074	1.8759839534759521
1.0	36930000.0	36940000.0	3.0	6.979161262512207	2.1665499210357666
1.0	36980000.0	36990000.0	5.0	8.097793579101562	2.4606196880340576
1.0	37010000.0	37020000.0	11.0	7.060336112976074	2.1867480278015137
1.0	37070000.0	37080000.0	10.0	9.99205207824707	2.8975753784179688
1.0	37100000.0	37110000.0	10.0	10.269716262817383	2.968418598175049
1.0	37150000.0	37160000.0	12.0	12.081820487976074	3.325458526611328
1.0	37280000.0	37290000.0	10.0	11.728616714477539	3.26531720161438
1.0	37290000.0	37300000.0	10.0	12.356029510498047	3.390746593475342
1.0	37320000.0	37330000.0	11.0	11.20596694946289	3.137521266937256
1.0	37370000.0	37380000.0	15.0	11.24086856842041	3.1583125591278076
1.0	37400000.0	37410000.0	11.0	12.079211235046387	3.3239243030548096
1.0	37440000.0	37450000.0	9.0	11.343672752380371	3.170492649078369
1.0	37510000.0	37520000.0	6.0	11.430715560913086	3.197748899459839
1.0	37520000.0	37530000.0	10.0	11.420110702514648	3.2001891136169434
1.0	37550000.0	37560000.0	9.0	11.185171127319336	3.1465835571289062
1.0	37610000.0	37620000.0	11.0	11.26326847076416	3.1508378982543945
1.0	37620000.0	37630000.0	9.0	11.494940757751465	3.2139556407928467
1.0	37630000.0	37640000.0	14.0	11.509058952331543	3.220151901245117
1.0	37640000.0	37650000.0	9.0	10.285061836242676	2.948835849761963
1.0	37680000.0	37690000.0	12.0	11.955159187316895	3.304638624191284
1.0	37710000.0	37720000.0	8.0	12.64549446105957	3.441943645477295
1.0	37860000.0	37870000.0	9.0	9.611419677734375	2.8144631385803223
1.0	37950000.0	37960000.0	6.0	5.790949821472168	1.8521009683609009
1.0	37980000.0	37990000.0	9.0	7.508532524108887	2.2112154960632324
1.0	37990000.0	38000000.0	9.0	6.290692329406738	1.9906022548675537
1.0	38040000.0	38050000.0	2.0	5.920748233795166	1.8831396102905273
1.0	38050000.0	38060000.0	4.0	5.452216625213623	1.76332688331604
1.0	38080000.0	38090000.0	11.0	9.264447212219238	2.7224526405334473
1.0	38120000.0	38130000.0	15.0	8.742753982543945	2.608729600906372
1.0	38140000.0	38150000.0	6.0	6.898190498352051	2.130777597427368
1.0	38260000.0	38270000.0	1.0	5.816471576690674	1.8596023321151733
1.0	38380000.0	38390000.0	1.0	4.589252948760986	1.5509841442108154
1.0	38400000.0	38410000.0	5.0	5.119873523712158	1.6869884729385376
1.0	38420000.0	38430000.0	3.0	5.239582538604736	1.7115094661712646
1.0	38460000.0	38470000.0	1.0	12.207087516784668	8.823267936706543
1.0	38540000.0	38550000.0	4.0	5.7720160484313965	1.8597837686538696
1.0	38730000.0	38740000.0	6.0	8.852031707763672	2.625092029571533
1.0	38740000.0	38750000.0	10.0	9.139250755310059	2.688552141189575
1.0	38810000.0	38820000.0	9.0	9.737500190734863	2.8260586261749268
1.0	38860000.0	38870000.0	6.0	10.033113479614258	2.876941204071045
1.0	38880000.0	38890000.0	8.0	8.809638977050781	2.6083474159240723
1.0	38920000.0	38930000.0	6.0	9.553311347961426	2.7917778491973877
1.0	38970000.0	38980000.0	9.0	8.108076095581055	2.425603151321411
1.0	39170000.0	39180000.0	4.0	9.476346015930176	2.768402099609375
1.0	39220000.0	39230000.0	12.0	9.440215110778809	2.7611124515533447
1.0	39240000.0	39250000.0	2.0	8.623138427734375	2.5619096755981445
1.0	39310000.0	39320000.0	5.0	5.7285847663879395	1.8381869792938232
1.0	39350000.0	39360000.0	4.0	6.027078151702881	1.915154218673706
1.0	39370000.0	39380000.0	5.0	6.221648693084717	1.9649769067764282
1.0	39400000.0	39410000.0	8.0	5.995006561279297	1.8370879888534546
1.0	39620000.0	39630000.0	5.0	4.3933844566345215	1.4839985370635986
1.0	39650000.0	39660000.0	3.0	4.309571266174316	1.4814860820770264
1.0	39680000.0	39690000.0	2.0	4.029086589813232	1.4024094343185425
1.0	39710000.0	39720000.0	4.0	4.819904327392578	1.6077070236206055
1.0	39750000.0	39760000.0	3.0	4.806217670440674	1.6057231426239014
1.0	39760000.0	39770000.0	6.0	5.2309980392456055	1.7130153179168701
1.0	39890000.0	39900000.0	3.0	4.8283185958862305	1.6083300113677979
1.0	39950000.0	39960000.0	6.0	5.548844814300537	1.7922999858856201
1.0	40000000.0	40010000.0	4.0	5.497918605804443	1.781520128250122
1.0	40070000.0	40080000.0	12.0	5.884281158447266	1.8884623050689697
1.0	40150000.0	40160000.0	7.0	7.3686418533325195	2.262082576751709
1.0	40250000.0	40260000.0	3.0	5.608086585998535	1.7896264791488647
1.0	40310000.0	40320000.0	12.0	4.944629192352295	1.635189414024353
1.0	40320000.0	40330000.0	4.0	5.12882137298584	1.6870810985565186
1.0	40390000.0	40400000.0	10.0	6.736971378326416	2.1080126762390137
1.0	40470000.0	40480000.0	9.0	7.013006687164307	2.1638364791870117
1.0	40510000.0	40520000.0	5.0	5.349946975708008	1.7401494979858398
1.0	40540000.0	40550000.0	10.0	6.533377170562744	2.045837163925171
1.0	40590000.0	40600000.0	9.0	7.443673610687256	2.2878477573394775
1.0	40610000.0	40620000.0	7.0	6.276978969573975	1.9875106811523438
1.0	40670000.0	40680000.0	6.0	5.099997520446777	1.681560754776001
1.0	40700000.0	40710000.0	2.0	5.086977958679199	1.678625464439392
1.0	40760000.0	40770000.0	0.0	5.214484214782715	1.7124474048614502
1.0	40820000.0	40830000.0	3.0	6.099333763122559	1.9486700296401978
1.0	40860000.0	40870000.0	10.0	5.067943572998047	1.676149606704712
1.0	40960000.0	40970000.0	3.0	8.929924964904785	2.613966464996338
1.0	40990000.0	41000000.0	23.0	7.0840044021606445	2.0934433937072754
1.0	41020000.0	41030000.0	11.0	9.076759338378906	2.6801531314849854
1.0	41030000.0	41040000.0	8.0	8.966085433959961	2.649986743927002
1.0	41040000.0	41050000.0	6.0	8.570049285888672	2.570870876312256
1.0	41120000.0	41130000.0	5.0	7.0108489990234375	2.181306838989258
1.0	41150000.0	41160000.0	2.0	8.133397102355957	2.3683300018310547
1.0	41180000.0	41190000.0	6.0	5.3601579666137695	1.747444748878479
1.0	41270000.0	41280000.0	6.0	6.531289577484131	2.07767915725708
1.0	41340000.0	41350000.0	4.0	5.902261734008789	1.8889163732528687
1.0	41370000.0	41380000.0	8.0	6.155717372894287	1.9778482913970947
1.0	41410000.0	41420000.0	9.0	5.974361896514893	1.903533697128296
1.0	41590000.0	41600000.0	6.0	4.543345928192139	1.5414772033691406
1.0	41690000.0	41700000.0	2.0	4.543271064758301	1.5408074855804443
1.0	41700000.0	41710000.0	4.0	4.39824104309082	1.4759676456451416
1.0	41750000.0	41760000.0	10.0	4.249716758728027	1.4735058546066284
1.0	41780000.0	41790000.0	3.0	4.671083450317383	1.5785518884658813
1.0	41890000.0	41900000.0	6.0	5.777990818023682	1.8586864471435547
1.0	41920000.0	41930000.0	6.0	5.305279731750488	1.7484229803085327
1.0	41930000.0	41940000.0	9.0	4.9557695388793945	1.649086356163025
1.0	41940000.0	41950000.0	6.0	5.337286949157715	1.74490487575531
1.0	41950000.0	41960000.0	5.0	5.508731842041016	1.7907228469848633
1.0	41970000.0	41980000.0	6.0	5.4320068359375	1.7664655447006226
1.0	41980000.0	41990000.0	6.0	5.252518653869629	1.7206108570098877
1.0	42050000.0	42060000.0	1.0	5.376370429992676	1.7539087533950806
1.0	42080000.0	42090000.0	6.0	4.923600196838379	1.6358814239501953
1.0	42180000.0	42190000.0	6.0	5.678537845611572	1.835284948348999
1.0	42210000.0	42220000.0	9.0	6.017232418060303	1.918585181236267
1.0	42320000.0	42330000.0	8.0	5.608144283294678	1.814373254776001
1.0	42340000.0	42350000.0	9.0	5.988687038421631	1.919834852218628
1.0	42440000.0	42450000.0	3.0	5.728537082672119	1.8466724157333374
1.0	42500000.0	42510000.0	8.0	5.301878929138184	1.742606520652771
1.0	42530000.0	42540000.0	5.0	5.517784118652344	1.8014500141143799
1.0	42550000.0	42560000.0	4.0	6.057658672332764	1.9447959661483765
1.0	42560000.0	42570000.0	7.0	5.737733840942383	1.8536510467529297
1.0	42570000.0	42580000.0	4.0	6.514545440673828	2.072697162628174
1.0	42680000.0	42690000.0	5.0	4.632109642028809	1.5620534420013428
1.0	42720000.0	42730000.0	1.0	4.372408390045166	1.4908196926116943
1.0	42770000.0	42780000.0	3.0	4.62761926651001	1.5586811304092407
1.0	42780000.0	42790000.0	1.0	4.407838821411133	1.5033355951309204
1.0	42810000.0	42820000.0	8.0	5.639444828033447	1.8296763896942139
1.0	42820000.0	42830000.0	4.0	6.590969085693359	2.078932285308838
1.0	42860000.0	42870000.0	5.0	6.68172550201416	2.0971295833587646
1.0	42880000.0	42890000.0	6.0	5.975048542022705	1.910614252090454
1.0	42950000.0	42960000.0	5.0	5.918288230895996	1.8822818994522095
1.0	42970000.0	42980000.0	3.0	6.634810447692871	2.0543770790100098
1.0	43070000.0	43080000.0	2.0	6.297396183013916	2.000938892364502
1.0	43110000.0	43120000.0	7.0	5.308781623840332	1.7353360652923584
1.0	43250000.0	43260000.0	5.0	4.752604007720947	1.5956846475601196
1.0	43370000.0	43380000.0	3.0	6.208115577697754	1.9681034088134766
1.0	43380000.0	43390000.0	4.0	5.517278671264648	1.7902328968048096
1.0	43390000.0	43400000.0	6.0	5.671161651611328	1.785178542137146
1.0	43420000.0	43430000.0	8.0	5.59176778793335	1.7666809558868408
1.0	43450000.0	43460000.0	6.0	6.043828964233398	1.92861008644104
1.0	43470000.0	43480000.0	10.0	4.812777996063232	1.6114715337753296
1.0	43540000.0	43550000.0	4.0	5.303557872772217	1.7411985397338867
1.0	43590000.0	43600000.0	4.0	5.152268409729004	1.7010120153427124
1.0	43600000.0	43610000.0	4.0	5.029191493988037	1.6699289083480835
1.0	43630000.0	43640000.0	2.0	4.687972068786621	1.5298503637313843
1.0	43670000.0	43680000.0	4.0	6.574411869049072	2.0653581619262695
1.0	43680000.0	43690000.0	8.0	6.328299045562744	2.017716884613037
1.0	43710000.0	43720000.0	6.0	7.746255397796631	2.3630473613739014
1.0	43770000.0	43780000.0	9.0	7.116506099700928	2.2075600624084473
1.0	43820000.0	43830000.0	5.0	5.247304916381836	1.6639611721038818
1.0	43840000.0	43850000.0	8.0	5.2675700187683105	1.7248022556304932
1.0	43880000.0	43890000.0	5.0	5.720534324645996	1.8343286514282227
1.0	43940000.0	43950000.0	4.0	5.90466833114624	1.8943719863891602
1.0	43990000.0	44000000.0	8.0	4.80991268157959	1.5619300603866577
1.0	44020000.0	44030000.0	6.0	5.473363399505615	1.7639786005020142
1.0	44030000.0	44040000.0	6.0	4.867846488952637	1.61886465549469
1.0	44060000.0	44070000.0	4.0	5.295475006103516	1.7294855117797852
1.0	44090000.0	44100000.0	9.0	5.502620697021484	1.7879397869110107
1.0	44100000.0	44110000.0	6.0	5.1466450691223145	1.6910375356674194
1.0	44140000.0	44150000.0	3.0	5.0728607177734375	1.6717939376831055
1.0	44220000.0	44230000.0	6.0	4.828550815582275	1.6128543615341187
1.0	44230000.0	44240000.0	5.0	4.548828125	1.5438568592071533
1.0	44340000.0	44350000.0	0.0	4.737189292907715	1.589074969291687
1.0	44380000.0	44390000.0	0.0	5.036643981933594	1.6655584573745728
1.0	44390000.0	44400000.0	4.0	5.543126106262207	1.7895349264144897
1.0	44410000.0	44420000.0	4.0	5.387423038482666	1.7079805135726929
1.0	44440000.0	44450000.0	5.0	6.156441688537598	1.9019505977630615
1.0	44490000.0	44500000.0	7.0	6.5904951095581055	2.005695343017578
1.0	44690000.0	44700000.0	4.0	5.760828971862793	1.8455476760864258
1.0	44700000.0	44710000.0	2.0	5.939190864562988	1.894623041152954
1.0	44730000.0	44740000.0	6.0	5.389070510864258	1.754947304725647
1.0	44740000.0	44750000.0	5.0	4.929737091064453	1.6372547149658203
1.0	44850000.0	44860000.0	5.0	7.573939323425293	2.3268322944641113
1.0	44880000.0	44890000.0	11.0	6.283247947692871	1.9920974969863892
1.0	44950000.0	44960000.0	13.0	6.781074523925781	2.130662441253662
1.0	45000000.0	45010000.0	3.0	7.225565433502197	2.248929738998413
1.0	45050000.0	45060000.0	5.0	6.381319999694824	2.024965286254883
1.0	45150000.0	45160000.0	5.0	6.25875186920166	1.9820377826690674
1.0	45180000.0	45190000.0	9.0	5.613073825836182	1.8109464645385742
1.0	45240000.0	45250000.0	6.0	7.593817710876465	2.2056877613067627
1.0	45260000.0	45270000.0	7.0	5.320242881774902	1.700275182723999
1.0	45300000.0	45310000.0	8.0	5.974092960357666	1.90692138671875
1.0	45350000.0	45360000.0	21.0	5.628381252288818	1.812799096107483
1.0	45440000.0	45450000.0	7.0	5.726346969604492	1.8391220569610596
1.0	45480000.0	45490000.0	5.0	5.020426273345947	1.6582362651824951
1.0	45500000.0	45510000.0	9.0	5.396254062652588	1.756985068321228
1.0	45520000.0	45530000.0	6.0	5.895586967468262	1.8982349634170532
1.0	45630000.0	45640000.0	0.0	4.126762390136719	1.4361131191253662
1.0	45650000.0	45660000.0	4.0	4.116143226623535	1.433388113975525
1.0	45670000.0	45680000.0	7.0	4.769790172576904	1.5838662385940552
1.0	45680000.0	45690000.0	6.0	5.045962333679199	1.6629711389541626
1.0	45840000.0	45850000.0	8.0	5.386605739593506	1.761575698852539
1.0	45930000.0	45940000.0	7.0	5.752561092376709	1.8544251918792725
1.0	45940000.0	45950000.0	11.0	5.220102310180664	1.7113370895385742
1.0	46000000.0	46010000.0	6.0	5.992031574249268	1.9192638397216797
1.0	46140000.0	46150000.0	4.0	4.671496391296387	1.5658437013626099
1.0	46180000.0	46190000.0	5.0	5.170670986175537	1.7005258798599243
1.0	46200000.0	46210000.0	10.0	5.520008087158203	1.784117341041565
1.0	46220000.0	46230000.0	8.0	6.260392189025879	1.9828113317489624
1.0	46260000.0	46270000.0	5.0	5.887874603271484	1.879495620727539
1.0	46290000.0	46300000.0	3.0	5.082711219787598	1.676622986793518
1.0	46330000.0	46340000.0	7.0	4.794094085693359	1.6005092859268188
1.0	46360000.0	46370000.0	3.0	4.590174674987793	1.554044485092163
1.0	46410000.0	46420000.0	4.0	4.503891944885254	1.5312695503234863
1.0	46520000.0	46530000.0	9.0	4.473735809326172	1.517770528793335
1.0	46530000.0	46540000.0	3.0	4.432953834533691	1.5137724876403809
1.0	46600000.0	46610000.0	7.0	5.501042366027832	1.8010022640228271
1.0	46640000.0	46650000.0	6.0	5.059325218200684	1.6399517059326172
1.0	46840000.0	46850000.0	4.0	6.128840923309326	1.9414936304092407
1.0	46880000.0	46890000.0	13.0	6.204278945922852	1.9738914966583252
1.0	46950000.0	46960000.0	5.0	7.108580589294434	2.2217090129852295
1.0	47020000.0	47030000.0	6.0	5.273990631103516	1.7279859781265259
1.0	47090000.0	47100000.0	6.0	4.62921667098999	1.5624244213104248
1.0	47110000.0	47120000.0	5.0	4.5732316970825195	1.5443600416183472
1.0	47120000.0	47130000.0	4.0	4.522456169128418	1.5352081060409546
1.0	47400000.0	47410000.0	6.0	5.7921600341796875	1.855705976486206
1.0	47510000.0	47520000.0	3.0	4.87871789932251	1.6259963512420654
1.0	47640000.0	47650000.0	9.0	6.357440948486328	1.9885692596435547
1.0	47660000.0	47670000.0	10.0	7.981545925140381	2.4268691539764404
1.0	47700000.0	47710000.0	8.0	7.781645774841309	2.388650417327881
1.0	47750000.0	47760000.0	8.0	5.632167816162109	1.8148624897003174
1.0	47950000.0	47960000.0	12.0	8.424745559692383	2.532313108444214
1.0	48050000.0	48060000.0	9.0	8.716354370117188	2.591697931289673
1.0	48070000.0	48080000.0	9.0	9.684124946594238	2.8181517124176025
1.0	48080000.0	48090000.0	7.0	9.424123764038086	2.7535085678100586
1.0	48120000.0	48130000.0	9.0	8.436868667602539	2.5364112854003906
1.0	48130000.0	48140000.0	11.0	9.23330020904541	2.7086710929870605
1.0	48160000.0	48170000.0	13.0	8.143721580505371	2.4427342414855957
1.0	48170000.0	48180000.0	12.0	7.544026851654053	2.3001484870910645
1.0	48250000.0	48260000.0	3.0	8.339529037475586	2.5208001136779785
1.0	48360000.0	48370000.0	12.0	7.7301530838012695	2.3587605953216553
1.0	48380000.0	48390000.0	5.0	8.252090454101562	2.460099697113037
1.0	48410000.0	48420000.0	7.0	7.987458229064941	2.4143898487091064
1.0	48470000.0	48480000.0	6.0	9.064607620239258	2.676332473754883
1.0	48640000.0	48650000.0	14.0	7.7324371337890625	2.3555338382720947
1.0	48680000.0	48690000.0	5.0	8.33003044128418	2.484288215637207
1.0	48710000.0	48720000.0	4.0	8.50344467163086	2.5262832641601562
1.0	48790000.0	48800000.0	8.0	8.044301986694336	2.3955535888671875
1.0	48800000.0	48810000.0	22.0	7.2336931228637695	2.207653284072876
1.0	48810000.0	48820000.0	6.0	8.006900787353516	2.3967671394348145
1.0	48820000.0	48830000.0	9.0	7.711164951324463	2.349893093109131
1.0	48920000.0	48930000.0	8.0	9.16002368927002	2.682757616043091
1.0	48970000.0	48980000.0	10.0	11.67117977142334	3.2443623542785645
1.0	49030000.0	49040000.0	4.0	10.439777374267578	2.9587035179138184
1.0	49090000.0	49100000.0	11.0	11.177410125732422	3.1416282653808594
1.0	49100000.0	49110000.0	6.0	10.66154670715332	3.043867588043213
1.0	49110000.0	49120000.0	9.0	10.047893524169922	2.90641450881958
1.0	49120000.0	49130000.0	9.0	9.59459114074707	2.8032381534576416
1.0	49190000.0	49200000.0	4.0	7.986676216125488	2.4022951126098633
1.0	49210000.0	49220000.0	12.0	8.636249542236328	2.554043769836426
1.0	49300000.0	49310000.0	12.0	11.293941497802734	3.1738200187683105
1.0	49370000.0	49380000.0	9.0	13.840962409973145	3.6616225242614746
1.0	49500000.0	49510000.0	11.0	15.848062515258789	3.998224973678589
1.0	49610000.0	49620000.0	13.0	15.327886581420898	3.917339324951172
1.0	49640000.0	49650000.0	15.0	14.668627738952637	3.8069405555725098
1.0	49830000.0	49840000.0	19.0	16.35287094116211	4.078922271728516
1.0	49990000.0	50000000.0	18.0	18.77920913696289	4.413224220275879
1.0	50090000.0	50100000.0	13.0	21.102937698364258	4.678147315979004
1.0	50170000.0	50180000.0	21.0	19.931108474731445	4.5502800941467285
1.0	50190000.0	50200000.0	17.0	18.724361419677734	4.407893180847168
1.0	50210000.0	50220000.0	13.0	18.924991607666016	4.429910182952881
1.0	50240000.0	50250000.0	12.0	17.793678283691406	4.285957336425781
1.0	50310000.0	50320000.0	20.0	15.006103515625	3.86242413520813
1.0	50440000.0	50450000.0	16.0	13.271428108215332	3.5499966144561768
1.0	50460000.0	50470000.0	13.0	13.500185012817383	3.5989322662353516
1.0	50470000.0	50480000.0	10.0	13.061227798461914	3.522594451904297
1.0	50560000.0	50570000.0	12.0	11.930102348327637	3.296562910079956
1.0	50600000.0	50610000.0	12.0	12.174901962280273	3.353459119796753
1.0	50640000.0	50650000.0	12.0	11.970071792602539	3.308398485183716
1.0	50650000.0	50660000.0	9.0	13.786941528320312	3.658301591873169
1.0	50720000.0	50730000.0	13.0	14.669336318969727	3.8103713989257812
1.0	50730000.0	50740000.0	9.0	13.354510307312012	3.5733604431152344
1.0	50770000.0	50780000.0	16.0	14.019315719604492	3.6932082176208496
1.0	50880000.0	50890000.0	13.0	9.950806617736816	2.9309792518615723
1.0	50910000.0	50920000.0	5.0	6.07060432434082	1.92348313331604
1.0	50950000.0	50960000.0	3.0	5.350130081176758	1.742942452430725
1.0	51040000.0	51050000.0	6.0	4.732394695281982	1.5867823362350464
1.0	51070000.0	51080000.0	4.0	5.80914831161499	1.857054352760315
1.0	51100000.0	51110000.0	4.0	5.983951568603516	1.9099242687225342
1.0	51130000.0	51140000.0	6.0	6.1801557540893555	1.960960030555725
1.0	51140000.0	51150000.0	7.0	5.933701992034912	1.8984686136245728
1.0	51150000.0	51160000.0	8.0	5.960974216461182	1.8967483043670654
1.0	51210000.0	51220000.0	5.0	6.25839900970459	1.9697837829589844
1.0	51290000.0	51300000.0	13.0	5.169974327087402	1.6995811462402344
1.0	51310000.0	51320000.0	6.0	5.445636749267578	1.7695643901824951
1.0	51380000.0	51390000.0	2.0	5.791322231292725	1.8536412715911865
1.0	51470000.0	51480000.0	5.0	7.237870216369629	2.2420167922973633
1.0	51500000.0	51510000.0	11.0	7.805829048156738	2.3859617710113525
1.0	51510000.0	51520000.0	5.0	7.9036760330200195	2.3973727226257324
1.0	51550000.0	51560000.0	9.0	8.589900016784668	2.5798068046569824
1.0	51560000.0	51570000.0	4.0	8.678837776184082	2.598733901977539
1.0	51690000.0	51700000.0	7.0	7.116816520690918	2.201443910598755
1.0	51710000.0	51720000.0	3.0	5.739499092102051	1.8427057266235352
1.0	51730000.0	51740000.0	3.0	5.170327663421631	1.700098991394043
1.0	51970000.0	51980000.0	1.0	5.310839653015137	1.7324855327606201
1.0	51980000.0	51990000.0	7.0	6.395076274871826	1.935776710510254
1.0	52110000.0	52120000.0	2.0	4.8729143142700195	1.616692304611206
1.0	52190000.0	52200000.0	4.0	4.5986175537109375	1.5223238468170166
1.0	52230000.0	52240000.0	4.0	4.716082572937012	1.5844329595565796
1.0	52280000.0	52290000.0	6.0	4.791926383972168	1.6027719974517822
1.0	52350000.0	52360000.0	9.0	6.198976516723633	1.9690338373184204
1.0	52480000.0	52490000.0	6.0	5.38778018951416	1.7505276203155518
1.0	52530000.0	52540000.0	7.0	5.097944736480713	1.6796553134918213
1.0	52540000.0	52550000.0	4.0	5.320229530334473	1.7371689081192017
1.0	52580000.0	52590000.0	11.0	5.943516731262207	1.901996374130249
1.0	52670000.0	52680000.0	7.0	6.426709175109863	2.024229049682617
1.0	52720000.0	52730000.0	4.0	5.93553352355957	1.902173638343811
1.0	52730000.0	52740000.0	2.0	5.591473579406738	1.8056879043579102
1.0	52880000.0	52890000.0	1.0	5.502013206481934	1.7782514095306396
1.0	52890000.0	52900000.0	3.0	5.267714500427246	1.7226225137710571
1.0	52970000.0	52980000.0	5.0	5.234269142150879	1.7154842615127563
1.0	53000000.0	53010000.0	7.0	6.604087829589844	2.061899185180664
1.0	53060000.0	53070000.0	8.0	6.278867244720459	1.916154146194458
1.0	53070000.0	53080000.0	10.0	5.240005970001221	1.7177703380584717
1.0	53080000.0	53090000.0	6.0	6.042787075042725	1.936558485031128
1.0	53240000.0	53250000.0	4.0	5.015256404876709	1.6609671115875244
1.0	53280000.0	53290000.0	6.0	5.251821994781494	1.7195451259613037
1.0	53300000.0	53310000.0	6.0	6.65622091293335	2.070281982421875
1.0	53330000.0	53340000.0	5.0	6.171116828918457	1.957765817642212
1.0	53660000.0	53670000.0	7.0	5.110224723815918	1.6492226123809814
1.0	53730000.0	53740000.0	1.0	4.847787380218506	1.6129220724105835
1.0	53810000.0	53820000.0	8.0	7.729126930236816	2.3703391551971436
1.0	53880000.0	53890000.0	10.0	8.353401184082031	2.5239310264587402
1.0	53940000.0	53950000.0	9.0	9.472966194152832	2.7818470001220703
1.0	54040000.0	54050000.0	7.0	8.274962425231934	2.4807324409484863
1.0	54080000.0	54090000.0	8.0	7.9247026443481445	2.4089958667755127
1.0	54110000.0	54120000.0	14.0	7.353527069091797	2.2825374603271484
1.0	54170000.0	54180000.0	5.0	7.0727667808532715	2.2056055068969727
1.0	54200000.0	54210000.0	7.0	6.650086879730225	2.0774569511413574
1.0	54210000.0	54220000.0	6.0	7.079785346984863	2.1989121437072754
1.0	54320000.0	54330000.0	6.0	4.7735466957092285	1.5971611738204956
1.0	54420000.0	54430000.0	5.0	5.104647159576416	1.6802542209625244
1.0	54440000.0	54450000.0	6.0	5.5679826736450195	1.8007818460464478
1.0	54480000.0	54490000.0	3.0	6.460543155670166	2.0360260009765625
1.0	54580000.0	54590000.0	9.0	5.644057273864746	1.807513952255249
1.0	54610000.0	54620000.0	6.0	5.946062088012695	1.9111804962158203
1.0	54620000.0	54630000.0	4.0	5.780233860015869	1.860935926437378
1.0	54640000.0	54650000.0	6.0	5.431612491607666	1.7671997547149658
1.0	54740000.0	54750000.0	6.0	4.910408973693848	1.6282622814178467
1.0	54760000.0	54770000.0	5.0	4.879922389984131	1.6192106008529663
1.0	54850000.0	54860000.0	4.0	5.056370258331299	1.6694412231445312
1.0	54870000.0	54880000.0	2.0	6.525144100189209	2.00635027885437
1.0	54970000.0	54980000.0	5.0	7.880271911621094	2.4056708812713623
1.0	54980000.0	54990000.0	5.0	7.8670854568481445	2.3991706371307373
1.0	54990000.0	55000000.0	5.0	7.670881748199463	2.3467140197753906
1.0	55010000.0	55020000.0	8.0	5.86834192276001	1.8913094997406006
1.0	55080000.0	55090000.0	2.0	6.852839469909668	2.1541998386383057
1.0	55160000.0	55170000.0	5.0	6.286210060119629	2.0142202377319336
1.0	55170000.0	55180000.0	3.0	6.666311740875244	2.0933263301849365
1.0	55190000.0	55200000.0	6.0	4.8588643074035645	1.616416335105896
1.0	55200000.0	55210000.0	8.0	5.089975833892822	1.6759361028671265
1.0	55230000.0	55240000.0	4.0	5.763607025146484	1.8433746099472046
1.0	55250000.0	55260000.0	6.0	4.811160087585449	1.6136484146118164
1.0	55280000.0	55290000.0	5.0	5.92447566986084	1.8853349685668945
1.0	55330000.0	55340000.0	1.0	5.176722049713135	1.693091630935669
1.0	55530000.0	55540000.0	3.0	4.536340713500977	1.5355209112167358
1.0	55550000.0	55560000.0	5.0	4.009316444396973	1.4014188051223755
1.0	55560000.0	55570000.0	3.0	4.415647029876709	1.5062148571014404
1.0	55580000.0	55590000.0	6.0	4.569016456604004	1.5434041023254395
1.0	55680000.0	55690000.0	8.0	7.362641334533691	2.168487071990967
1.0	55710000.0	55720000.0	9.0	6.685277462005615	2.093712329864502
1.0	55790000.0	55800000.0	8.0	7.401777744293213	2.2851498126983643
1.0	55810000.0	55820000.0	12.0	7.7741498947143555	2.381275177001953
1.0	55820000.0	55830000.0	7.0	7.3480634689331055	2.259382963180542
1.0	55840000.0	55850000.0	9.0	6.860917568206787	2.136096477508545
1.0	55860000.0	55870000.0	4.0	8.514188766479492	2.5671136379241943
1.0	55930000.0	55940000.0	11.0	6.97808313369751	2.1735427379608154
1.0	56020000.0	56030000.0	4.0	7.348177909851074	2.2513625621795654
1.0	56080000.0	56090000.0	9.0	9.486093521118164	2.773239850997925
1.0	56120000.0	56130000.0	9.0	8.934232711791992	2.660142660140991
1.0	56180000.0	56190000.0	7.0	9.707755088806152	2.800048351287842
1.0	56240000.0	56250000.0	14.0	10.57807731628418	3.0190939903259277
1.0	56250000.0	56260000.0	16.0	11.053607940673828	3.1112639904022217
1.0	56260000.0	56270000.0	8.0	11.041109085083008	3.1241796016693115
1.0	56290000.0	56300000.0	10.0	10.14727783203125	2.921398639678955
1.0	56360000.0	56370000.0	14.0	8.91721248626709	2.6421966552734375
1.0	56380000.0	56390000.0	9.0	8.569480895996094	2.5554893016815186
1.0	56420000.0	56430000.0	4.0	8.544478416442871	2.5718462467193604
1.0	56610000.0	56620000.0	11.0	8.314825057983398	2.508432388305664
1.0	56670000.0	56680000.0	7.0	9.249641418457031	2.7219433784484863
1.0	56700000.0	56710000.0	4.0	8.230040550231934	2.4777541160583496
1.0	56730000.0	56740000.0	13.0	7.788993835449219	2.3753867149353027
1.0	56750000.0	56760000.0	5.0	7.968788146972656	2.4372143745422363
1.0	56780000.0	56790000.0	8.0	7.7689971923828125	2.373300075531006
1.0	56820000.0	56830000.0	6.0	8.278196334838867	2.4871139526367188
1.0	56880000.0	56890000.0	3.0	6.979947090148926	2.1689915657043457
1.0	56910000.0	56920000.0	6.0	5.666761875152588	1.825263261795044
1.0	56930000.0	56940000.0	5.0	6.029026031494141	1.918184518814087
1.0	56940000.0	56950000.0	7.0	6.033440589904785	1.9245500564575195
1.0	57000000.0	57010000.0	4.0	7.1419243812561035	2.210796594619751
1.0	57010000.0	57020000.0	6.0	7.164889335632324	2.2250723838806152
1.0	57120000.0	57130000.0	7.0	8.549717903137207	2.5432047843933105
1.0	57130000.0	57140000.0	3.0	8.675493240356445	2.5912299156188965
1.0	57170000.0	57180000.0	6.0	7.549548149108887	2.2864480018615723
1.0	57260000.0	57270000.0	9.0	9.942965507507324	2.8902268409729004
1.0	57290000.0	57300000.0	17.0	9.255260467529297	2.691296100616455
1.0	57360000.0	57370000.0	8.0	12.130766868591309	3.3456637859344482
1.0	57490000.0	57500000.0	9.0	12.323860168457031	3.3776516914367676
1.0	57560000.0	57570000.0	16.0	12.007453918457031	3.318269729614258
1.0	57620000.0	57630000.0	9.0	12.343461990356445	3.3876888751983643
1.0	57660000.0	57670000.0	10.0	12.514123916625977	3.419825315475464
1.0	57770000.0	57780000.0	15.0	13.445289611816406	3.5814647674560547
1.0	57840000.0	57850000.0	9.0	12.767007827758789	3.464099884033203
1.0	57950000.0	57960000.0	6.0	13.044085502624512	3.5169074535369873
1.0	57960000.0	57970000.0	18.0	12.320175170898438	3.3723304271698
1.0	57970000.0	57980000.0	13.0	12.18171501159668	3.3484301567077637
1.0	58000000.0	58010000.0	12.0	12.165287971496582	3.3411381244659424
1.0	58080000.0	58090000.0	12.0	11.109643936157227	3.129340648651123
1.0	58170000.0	58180000.0	8.0	10.926504135131836	3.071232318878174
1.0	58180000.0	58190000.0	5.0	10.86131477355957	3.0841174125671387
1.0	58290000.0	58300000.0	11.0	9.477497100830078	2.76808762550354
1.0	58310000.0	58320000.0	11.0	9.363943099975586	2.734546184539795
1.0	58340000.0	58350000.0	7.0	11.179896354675293	3.1530838012695312
1.0	58360000.0	58370000.0	16.0	9.87242317199707	2.8578526973724365
1.0	58440000.0	58450000.0	13.0	11.134815216064453	3.130624532699585
1.0	58460000.0	58470000.0	12.0	11.126370429992676	3.1278634071350098
1.0	58580000.0	58590000.0	7.0	7.848939418792725	2.385608434677124
1.0	58600000.0	58610000.0	9.0	7.551490783691406	2.309957981109619
1.0	58690000.0	58700000.0	9.0	8.120363235473633	2.4461593627929688
1.0	58750000.0	58760000.0	7.0	9.897201538085938	2.8578498363494873
1.0	58800000.0	58810000.0	2.0	9.37842845916748	2.7548012733459473
1.0	58830000.0	58840000.0	5.0	9.200102806091309	2.6868042945861816
1.0	58860000.0	58870000.0	8.0	7.5492143630981445	2.3244688510894775
1.0	58990000.0	59000000.0	4.0	5.603397369384766	1.8085572719573975
1.0	59010000.0	59020000.0	6.0	6.7963056564331055	2.055104970932007
1.0	59020000.0	59030000.0	11.0	5.489802837371826	1.7931897640228271
1.0	59030000.0	59040000.0	5.0	5.783960342407227	1.8541603088378906
1.0	59050000.0	59060000.0	1.0	5.225583553314209	1.713627576828003
1.0	59060000.0	59070000.0	2.0	5.585745811462402	1.8276506662368774
1.0	59120000.0	59130000.0	4.0	3.994624376296997	1.3966951370239258
1.0	59140000.0	59150000.0	4.0	4.574499607086182	1.5445120334625244
1.0	59190000.0	59200000.0	6.0	4.083014011383057	1.4020888805389404
1.0	59240000.0	59250000.0	8.0	10.725934982299805	2.9545459747314453
1.0	59370000.0	59380000.0	3.0	5.177557945251465	1.69914972782135
1.0	59450000.0	59460000.0	11.0	6.495689392089844	2.0502171516418457
1.0	59460000.0	59470000.0	10.0	6.209567070007324	1.9691317081451416
1.0	59480000.0	59490000.0	5.0	5.8535308837890625	1.8725919723510742
1.0	59490000.0	59500000.0	9.0	5.981914043426514	1.906724214553833
1.0	59520000.0	59530000.0	9.0	5.7632060050964355	1.8502153158187866
1.0	59550000.0	59560000.0	7.0	6.280435085296631	1.973998785018921
1.0	59600000.0	59610000.0	3.0	6.234190940856934	1.9818321466445923
1.0	59610000.0	59620000.0	4.0	4.750114440917969	1.5942338705062866
1.0	59630000.0	59640000.0	3.0	6.452378749847412	2.0460219383239746
1.0	59660000.0	59670000.0	4.0	6.1080498695373535	1.9491002559661865
1.0	59670000.0	59680000.0	8.0	6.6720147132873535	2.092719316482544
1.0	59680000.0	59690000.0	4.0	6.040067195892334	1.934722900390625
1.0	59710000.0	59720000.0	5.0	5.146976947784424	1.6913341283798218
1.0	59740000.0	59750000.0	7.0	5.718658924102783	1.8404548168182373
1.0	59790000.0	59800000.0	4.0	5.354499816894531	1.7459290027618408
1.0	59840000.0	59850000.0	5.0	4.807426452636719	1.6023104190826416
1.0	59950000.0	59960000.0	3.0	6.076759338378906	1.9348472356796265
1.0	59980000.0	59990000.0	9.0	6.267510890960693	1.9819854497909546
1.0	59990000.0	60000000.0	7.0	6.185530185699463	1.9633853435516357
1.0	60100000.0	60110000.0	6.0	5.581463813781738	1.7953531742095947
1.0	60200000.0	60210000.0	5.0	5.260735034942627	1.7157634496688843
1.0	60260000.0	60270000.0	7.0	5.679983615875244	1.8370792865753174
1.0	60460000.0	60470000.0	2.0	8.489938735961914	2.5387978553771973
1.0	60500000.0	60510000.0	10.0	9.617514610290527	2.815105676651001
1.0	60550000.0	60560000.0	11.0	10.474488258361816	3.004621982574463
1.0	60670000.0	60680000.0	10.0	8.791458129882812	2.5954997539520264
1.0	60760000.0	60770000.0	10.0	9.603403091430664	2.801738739013672
1.0	60800000.0	60810000.0	10.0	10.889455795288086	3.0814030170440674
1.0	60830000.0	60840000.0	13.0	10.963171005249023	3.0952281951904297
1.0	60880000.0	60890000.0	12.0	12.064013481140137	3.3294379711151123
1.0	60970000.0	60980000.0	9.0	9.287031173706055	2.6946659088134766
1.0	61040000.0	61050000.0	12.0	10.58008098602295	3.0259861946105957
1.0	61130000.0	61140000.0	11.0	10.642553329467773	3.0284535884857178
1.0	61200000.0	61210000.0	9.0	10.141357421875	2.9288156032562256
1.0	61290000.0	61300000.0	7.0	9.972333908081055	2.87736177444458
1.0	61330000.0	61340000.0	11.0	8.54759407043457	2.5704562664031982
1.0	61360000.0	61370000.0	8.0	8.258318901062012	2.492872953414917
1.0	61410000.0	61420000.0	9.0	8.129189491271973	2.4644103050231934
1.0	61510000.0	61520000.0	7.0	4.9075517654418945	1.6000436544418335
1.0	61540000.0	61550000.0	5.0	5.06321907043457	1.6378958225250244
1.0	61550000.0	61560000.0	4.0	4.592348575592041	1.5494384765625
1.0	61560000.0	61570000.0	0.0	5.36213493347168	1.753962516784668
1.0	61680000.0	61690000.0	8.0	5.589895248413086	1.7995742559432983
1.0	61780000.0	61790000.0	1.0	5.229776859283447	1.720339059829712
1.0	61870000.0	61880000.0	5.0	4.336570739746094	1.4805721044540405
1.0	61880000.0	61890000.0	3.0	4.7083001136779785	1.583903431892395
1.0	61940000.0	61950000.0	3.0	5.441376686096191	1.7861058712005615
1.0	61970000.0	61980000.0	2.0	5.684600830078125	1.8445959091186523
1.0	62130000.0	62140000.0	3.0	5.472853660583496	1.7809343338012695
1.0	62160000.0	62170000.0	6.0	5.128737449645996	1.6886314153671265
1.0	62190000.0	62200000.0	6.0	6.436399936676025	1.9446017742156982
1.0	62300000.0	62310000.0	3.0	4.833576679229736	1.614678144454956
1.0	62330000.0	62340000.0	6.0	4.990102291107178	1.6522775888442993
1.0	62350000.0	62360000.0	3.0	4.734789848327637	1.5877771377563477
1.0	62420000.0	62430000.0	2.0	5.889095306396484	1.8907428979873657
1.0	62450000.0	62460000.0	5.0	5.499821662902832	1.7830913066864014
1.0	62460000.0	62470000.0	4.0	5.437675476074219	1.751474380493164
1.0	62480000.0	62490000.0	4.0	6.8924102783203125	2.135981321334839
1.0	62500000.0	62510000.0	4.0	6.4914655685424805	2.0430729389190674
1.0	62560000.0	62570000.0	12.0	6.634249687194824	2.0746877193450928
1.0	62570000.0	62580000.0	8.0	6.563230991363525	2.048859119415283
1.0	62590000.0	62600000.0	16.0	6.176424503326416	1.9542696475982666
1.0	62620000.0	62630000.0	7.0	6.487837791442871	2.0339903831481934
1.0	62670000.0	62680000.0	3.0	7.423376560211182	2.257040023803711
1.0	62700000.0	62710000.0	3.0	7.127067565917969	2.209785223007202
1.0	62740000.0	62750000.0	9.0	6.741429805755615	2.113826036453247
1.0	62770000.0	62780000.0	8.0	7.111286163330078	2.2114884853363037
1.0	62780000.0	62790000.0	10.0	7.077612400054932	2.1853549480438232
1.0	62790000.0	62800000.0	8.0	7.980318546295166	2.4243156909942627
1.0	62820000.0	62830000.0	6.0	7.795530796051025	2.354045867919922
1.0	62830000.0	62840000.0	6.0	7.392406463623047	2.270753860473633
1.0	62850000.0	62860000.0	4.0	6.958529472351074	2.1703860759735107
1.0	62960000.0	62970000.0	7.0	5.486903190612793	1.7791656255722046
1.0	62990000.0	63000000.0	5.0	5.30096960067749	1.7314341068267822
1.0	63110000.0	63120000.0	5.0	5.1384406089782715	1.6905304193496704
1.0	63140000.0	63150000.0	3.0	4.852459907531738	1.6028600931167603
1.0	63240000.0	63250000.0	6.0	6.611885070800781	2.0652899742126465
1.0	63250000.0	63260000.0	6.0	5.399604797363281	1.7556270360946655
1.0	63270000.0	63280000.0	3.0	6.168344974517822	1.9507755041122437
1.0	63360000.0	63370000.0	6.0	10.598787307739258	3.0281338691711426
1.0	63370000.0	63380000.0	12.0	9.359579086303711	2.748014211654663
1.0	63380000.0	63390000.0	10.0	10.348616600036621	2.958158493041992
1.0	63470000.0	63480000.0	6.0	11.77341079711914	3.263939380645752
1.0	63480000.0	63490000.0	10.0	12.053284645080566	3.319180965423584
1.0	63490000.0	63500000.0	14.0	12.139154434204102	3.3254127502441406
1.0	63500000.0	63510000.0	9.0	12.108128547668457	3.3349051475524902
1.0	63580000.0	63590000.0	17.0	11.66381549835205	3.2496559619903564
1.0	63660000.0	63670000.0	15.0	12.085304260253906	3.3300907611846924
1.0	63670000.0	63680000.0	13.0	13.121068954467773	3.5263068675994873
1.0	63690000.0	63700000.0	14.0	12.345139503479004	3.3754260540008545
1.0	63730000.0	63740000.0	10.0	12.053540229797363	3.3193721771240234
1.0	63770000.0	63780000.0	11.0	10.963933944702148	3.0968616008758545
1.0	63780000.0	63790000.0	8.0	10.892675399780273	3.0495994091033936
1.0	63880000.0	63890000.0	12.0	5.382555961608887	1.7496366500854492
1.0	63920000.0	63930000.0	7.0	5.4112548828125	1.7610666751861572
1.0	63950000.0	63960000.0	6.0	5.1649580001831055	1.6996062994003296
1.0	63990000.0	64000000.0	2.0	4.174483299255371	1.4419028759002686
1.0	64030000.0	64040000.0	1.0	4.786575794219971	1.6027803421020508
1.0	64050000.0	64060000.0	6.0	4.851029872894287	1.586292028427124
1.0	64110000.0	64120000.0	9.0	5.100107192993164	1.677241563796997
1.0	64120000.0	64130000.0	6.0	5.601168632507324	1.8077361583709717
1.0	64160000.0	64170000.0	6.0	6.736572265625	2.098534345626831
1.0	64200000.0	64210000.0	6.0	7.560309410095215	2.288574695587158
1.0	64250000.0	64260000.0	12.0	5.93643045425415	1.9033323526382446
1.0	64410000.0	64420000.0	6.0	8.244630813598633	2.4980783462524414
1.0	64460000.0	64470000.0	12.0	7.214182376861572	2.206667423248291
1.0	64470000.0	64480000.0	11.0	7.063133239746094	2.178886890411377
1.0	64490000.0	64500000.0	4.0	7.933931827545166	2.400176763534546
1.0	64510000.0	64520000.0	7.0	7.382920742034912	2.2610907554626465
1.0	64610000.0	64620000.0	9.0	5.757229804992676	1.8467998504638672
1.0	64820000.0	64830000.0	9.0	6.606184482574463	2.0753724575042725
1.0	64900000.0	64910000.0	10.0	7.041388511657715	2.1811535358428955
1.0	64920000.0	64930000.0	5.0	7.160306453704834	2.2166759967803955
1.0	64980000.0	64990000.0	3.0	5.330643653869629	1.7594377994537354
1.0	65010000.0	65020000.0	6.0	5.134352684020996	1.6825050115585327
1.0	65040000.0	65050000.0	5.0	5.196381568908691	1.7058595418930054
1.0	65230000.0	65240000.0	3.0	5.0933051109313965	1.6768392324447632
1.0	65310000.0	65320000.0	5.0	5.206673622131348	1.7070105075836182
1.0	65400000.0	65410000.0	4.0	4.8923468589782715	1.6280170679092407
1.0	65410000.0	65420000.0	4.0	4.854984760284424	1.61554753780365
1.0	65480000.0	65490000.0	12.0	5.695884704589844	1.8386971950531006
1.0	65490000.0	65500000.0	8.0	5.530571937561035	1.79375422000885
1.0	65530000.0	65540000.0	3.0	7.996243953704834	2.309312343597412
1.0	65580000.0	65590000.0	15.0	5.364783763885498	1.7520081996917725
1.0	65590000.0	65600000.0	10.0	6.3990888595581055	2.018812417984009
1.0	65680000.0	65690000.0	8.0	5.861457824707031	1.8728374242782593
1.0	65740000.0	65750000.0	7.0	7.597890377044678	2.3451578617095947
1.0	65810000.0	65820000.0	5.0	8.713303565979004	2.6166930198669434
1.0	65830000.0	65840000.0	9.0	8.425707817077637	2.547015428543091
1.0	65840000.0	65850000.0	11.0	8.756278991699219	2.6129746437072754
1.0	65860000.0	65870000.0	6.0	8.450179100036621	2.5459485054016113
1.0	65920000.0	65930000.0	11.0	6.957877159118652	2.14656662940979
1.0	65940000.0	65950000.0	11.0	8.823016166687012	2.607935905456543
1.0	65990000.0	66000000.0	6.0	9.053986549377441	2.668245553970337
1.0	66000000.0	66010000.0	6.0	9.164957046508789	2.696110486984253
1.0	66080000.0	66090000.0	15.0	7.978198051452637	2.3977324962615967
1.0	66130000.0	66140000.0	6.0	11.313573837280273	3.155196189880371
1.0	66180000.0	66190000.0	12.0	12.812579154968262	3.4736485481262207
1.0	66240000.0	66250000.0	14.0	13.426348686218262	3.5894100666046143
1.0	66340000.0	66350000.0	18.0	10.794718742370605	3.0158119201660156
1.0	66420000.0	66430000.0	14.0	11.805095672607422	3.2253963947296143
1.0	66570000.0	66580000.0	10.0	9.637161254882812	2.780874252319336
1.0	66580000.0	66590000.0	13.0	13.797767639160156	3.6614718437194824
1.0	66610000.0	66620000.0	17.0	13.089703559875488	3.5405852794647217
1.0	66630000.0	66640000.0	13.0	12.87708568572998	3.506129741668701
1.0	66750000.0	66760000.0	10.0	8.153663635253906	2.4508042335510254
1.0	66760000.0	66770000.0	6.0	7.116588592529297	2.1825637817382812
1.0	66770000.0	66780000.0	6.0	9.63488483428955	2.8142812252044678
1.0	66830000.0	66840000.0	3.0	7.5362868309021	2.2832393646240234
1.0	66860000.0	66870000.0	12.0	9.068659782409668	2.680931568145752
1.0	66870000.0	66880000.0	12.0	10.715972900390625	3.0308101177215576
1.0	66900000.0	66910000.0	8.0	9.63148307800293	2.813037395477295
1.0	66930000.0	66940000.0	9.0	11.210294723510742	3.146120071411133
1.0	66970000.0	66980000.0	11.0	11.55925178527832	3.2180962562561035
1.0	66980000.0	66990000.0	10.0	11.705516815185547	3.2527546882629395
1.0	67000000.0	67010000.0	7.0	7.776436805725098	2.3420052528381348
1.0	67020000.0	67030000.0	8.0	8.5430269241333	2.531330108642578
1.0	67080000.0	67090000.0	10.0	11.125271797180176	3.143063545227051
1.0	67130000.0	67140000.0	7.0	10.271296501159668	2.961751937866211
1.0	67150000.0	67160000.0	19.0	9.442697525024414	2.7718284130096436
1.0	67290000.0	67300000.0	9.0	8.535988807678223	2.543909788131714
1.0	67370000.0	67380000.0	14.0	7.012110710144043	2.1751134395599365
1.0	67420000.0	67430000.0	7.0	5.099720001220703	1.6766910552978516
1.0	67490000.0	67500000.0	4.0	5.819160461425781	1.8566604852676392
1.0	67530000.0	67540000.0	13.0	9.896066665649414	2.853123188018799
1.0	67550000.0	67560000.0	12.0	9.079458236694336	2.665889024734497
1.0	67590000.0	67600000.0	11.0	8.363134384155273	2.507692813873291
1.0	67740000.0	67750000.0	24.0	7.705314636230469	2.3209099769592285
1.0	67760000.0	67770000.0	6.0	7.808176517486572	2.3735575675964355
1.0	67770000.0	67780000.0	9.0	6.880845069885254	2.1437771320343018
1.0	67910000.0	67920000.0	8.0	6.713273525238037	2.110034704208374
1.0	67990000.0	68000000.0	8.0	6.546608924865723	2.0383450984954834
1.0	68170000.0	68180000.0	8.0	4.956269264221191	1.6465644836425781
1.0	68200000.0	68210000.0	7.0	5.290773868560791	1.7242252826690674
1.0	68270000.0	68280000.0	8.0	5.295633792877197	1.7268855571746826
1.0	68300000.0	68310000.0	4.0	5.289298057556152	1.731609582901001
1.0	68310000.0	68320000.0	8.0	5.738003730773926	1.8450511693954468
1.0	68450000.0	68460000.0	10.0	7.6489081382751465	2.3416476249694824
1.0	68510000.0	68520000.0	8.0	6.464298248291016	2.0089540481567383
1.0	68590000.0	68600000.0	7.0	5.312466621398926	1.7419744729995728
1.0	68610000.0	68620000.0	8.0	5.084012031555176	1.678558111190796
1.0	68690000.0	68700000.0	8.0	6.365608215332031	1.9245504140853882
1.0	68770000.0	68780000.0	14.0	9.155118942260742	2.7190158367156982
1.0	68790000.0	68800000.0	6.0	9.497374534606934	2.783686399459839
1.0	68830000.0	68840000.0	8.0	9.839189529418945	2.8563499450683594
1.0	68910000.0	68920000.0	8.0	10.417959213256836	2.973461866378784
1.0	68940000.0	68950000.0	12.0	7.005593776702881	2.146150588989258
1.0	68950000.0	68960000.0	6.0	7.605160713195801	2.291290760040283
1.0	68990000.0	69000000.0	18.0	11.0109224319458	3.113105297088623
1.0	69040000.0	69050000.0	11.0	12.907468795776367	3.493744373321533
1.0	69080000.0	69090000.0	21.0	13.142099380493164	3.535381317138672
1.0	69100000.0	69110000.0	12.0	12.656316757202148	3.4432284832000732
1.0	69160000.0	69170000.0	13.0	13.312660217285156	3.561666488647461
1.0	69260000.0	69270000.0	13.0	12.487875938415527	3.4125049114227295
1.0	69360000.0	69370000.0	13.0	13.327962875366211	3.5638484954833984
1.0	69440000.0	69450000.0	10.0	14.205093383789062	3.72121000289917
1.0	69470000.0	69480000.0	16.0	14.781057357788086	3.8253283500671387
1.0	69490000.0	69500000.0	21.0	14.08259105682373	3.7050795555114746
1.0	69640000.0	69650000.0	12.0	14.828855514526367	3.8392786979675293
1.0	69700000.0	69710000.0	21.0	16.612577438354492	4.118636608123779
1.0	69760000.0	69770000.0	24.0	18.68646240234375	4.40092658996582
1.0	69780000.0	69790000.0	15.0	19.08334732055664	4.45147705078125
1.0	69910000.0	69920000.0	11.0	14.803184509277344	3.8280863761901855
1.0	70050000.0	70060000.0	18.0	16.55585289001465	4.1108598709106445
1.0	70070000.0	70080000.0	17.0	16.930212020874023	4.161995887756348
1.0	70120000.0	70130000.0	14.0	16.34086036682129	4.078409194946289
1.0	70280000.0	70290000.0	19.0	18.943323135375977	4.434072017669678
1.0	70310000.0	70320000.0	19.0	19.708248138427734	4.528332710266113
1.0	70400000.0	70410000.0	15.0	20.394466400146484	4.604264259338379
1.0	70420000.0	70430000.0	27.0	19.119102478027344	4.457113742828369
1.0	70470000.0	70480000.0	27.0	17.598161697387695	4.250720977783203
1.0	70520000.0	70530000.0	15.0	17.950420379638672	4.316594123840332
1.0	70570000.0	70580000.0	16.0	15.119001388549805	3.927999973297119
1.0	70590000.0	70600000.0	11.0	13.207616806030273	3.5777382850646973
1.0	70630000.0	70640000.0	14.0	7.367072105407715	2.2355270385742188
1.0	70680000.0	70690000.0	5.0	6.624684810638428	2.013843059539795
1.0	70700000.0	70710000.0	11.0	5.171034812927246	1.6945778131484985
1.0	70710000.0	70720000.0	8.0	4.867971420288086	1.6170228719711304
1.0	70730000.0	70740000.0	10.0	6.233529090881348	1.9605754613876343
1.0	70740000.0	70750000.0	3.0	6.0984787940979	1.928910255432129
1.0	70750000.0	70760000.0	9.0	6.049220085144043	1.9157352447509766
1.0	70820000.0	70830000.0	4.0	7.145276069641113	2.173614025115967
1.0	70860000.0	70870000.0	13.0	9.773012161254883	2.830634355545044
1.0	70880000.0	70890000.0	8.0	7.429359436035156	2.2517428398132324
1.0	70980000.0	70990000.0	14.0	13.537969589233398	3.6030001640319824
1.0	71030000.0	71040000.0	16.0	18.088741302490234	4.3215742111206055
1.0	71170000.0	71180000.0	19.0	22.784597396850586	4.832763671875
1.0	71270000.0	71280000.0	27.0	22.973630905151367	4.848805904388428
1.0	71360000.0	71370000.0	24.0	22.012165069580078	4.762709617614746
1.0	71400000.0	71410000.0	21.0	22.943635940551758	4.8476996421813965
1.0	71420000.0	71430000.0	21.0	22.16100311279297	4.778230667114258
1.0	71500000.0	71510000.0	16.0	15.425582885742188	3.9133102893829346
1.0	71560000.0	71570000.0	9.0	14.478757858276367	3.7692787647247314
1.0	71570000.0	71580000.0	11.0	10.901874542236328	3.0308523178100586
1.0	71630000.0	71640000.0	19.0	14.449419021606445	3.768772602081299
1.0	71740000.0	71750000.0	17.0	14.985992431640625	3.860687255859375
1.0	71780000.0	71790000.0	16.0	15.816449165344238	3.99487042427063
1.0	71850000.0	71860000.0	19.0	18.419612884521484	4.367596626281738
1.0	71920000.0	71930000.0	16.0	16.434799194335938	4.091513633728027
1.0	71960000.0	71970000.0	12.0	17.493118286132812	4.244795322418213
1.0	72090000.0	72100000.0	13.0	16.877941131591797	4.153652191162109
1.0	72100000.0	72110000.0	18.0	17.316177368164062	4.223697185516357
1.0	72120000.0	72130000.0	19.0	16.508365631103516	4.106469631195068
1.0	72180000.0	72190000.0	14.0	20.38003158569336	4.600958347320557
1.0	72320000.0	72330000.0	21.0	18.98740005493164	4.4407057762146
1.0	72360000.0	72370000.0	18.0	18.538000106811523	4.383118629455566
1.0	72430000.0	72440000.0	15.0	18.648563385009766	4.400040626525879
1.0	72450000.0	72460000.0	19.0	18.08513832092285	4.3223981857299805
1.0	72470000.0	72480000.0	12.0	17.80547523498535	4.288136959075928
1.0	72520000.0	72530000.0	14.0	18.418628692626953	4.3516082763671875
1.0	72540000.0	72550000.0	24.0	20.89971351623535	4.655035018920898
1.0	72610000.0	72620000.0	12.0	23.712993621826172	4.908290863037109
1.0	72790000.0	72800000.0	8.0	14.788866996765137	3.8131701946258545
1.0	72800000.0	72810000.0	6.0	15.375886917114258	3.9100632667541504
1.0	72820000.0	72830000.0	19.0	17.55270004272461	4.254660129547119
1.0	72870000.0	72880000.0	28.0	17.68943214416504	4.2668867111206055
1.0	72920000.0	72930000.0	29.0	21.9217586517334	4.759263038635254
1.0	72940000.0	72950000.0	26.0	23.14383316040039	4.863718032836914
1.0	72970000.0	72980000.0	20.0	22.983211517333984	4.851659297943115
1.0	72990000.0	73000000.0	17.0	22.606304168701172	4.818655490875244
1.0	73030000.0	73040000.0	27.0	22.980854034423828	4.851234436035156
1.0	73180000.0	73190000.0	24.0	26.377655029296875	5.077073574066162
1.0	73210000.0	73220000.0	31.0	28.288665771484375	5.15887975692749
1.0	73260000.0	73270000.0	25.0	27.3331241607666	5.122804164886475
1.0	73280000.0	73290000.0	32.0	25.81143569946289	5.037045955657959
1.0	73570000.0	73580000.0	31.0	33.264747619628906	5.205238342285156
1.0	73640000.0	73650000.0	34.0	32.80724334716797	5.211061954498291
1.0	73670000.0	73680000.0	35.0	31.655548095703125	5.217289447784424
1.0	73710000.0	73720000.0	26.0	29.693395614624023	5.196253776550293
1.0	73730000.0	73740000.0	32.0	30.279102325439453	5.206162929534912
1.0	73780000.0	73790000.0	29.0	26.44264793395996	5.080414772033691
1.0	73790000.0	73800000.0	24.0	25.63473892211914	5.033352851867676
1.0	73820000.0	73830000.0	21.0	27.23183250427246	5.1182355880737305
1.0	73860000.0	73870000.0	27.0	24.4326171875	4.960104942321777
1.0	73900000.0	73910000.0	26.0	24.896869659423828	4.991642951965332
1.0	73960000.0	73970000.0	28.0	20.160381317138672	4.581343173980713
1.0	74040000.0	74050000.0	13.0	19.449392318725586	4.495204448699951
1.0	74050000.0	74060000.0	14.0	16.11771011352539	4.021081924438477
1.0	74140000.0	74150000.0	17.0	18.413177490234375	4.366509914398193
1.0	74230000.0	74240000.0	29.0	20.206567764282227	4.5800981521606445
1.0	74270000.0	74280000.0	14.0	22.03495216369629	4.767022609710693
1.0	74370000.0	74380000.0	22.0	23.437101364135742	4.885163307189941
1.0	74420000.0	74430000.0	25.0	25.53958511352539	5.031205177307129
1.0	74500000.0	74510000.0	34.0	26.441513061523438	5.080306053161621
1.0	74630000.0	74640000.0	16.0	18.488222122192383	4.386349201202393
1.0	74670000.0	74680000.0	10.0	11.407747268676758	3.1307785511016846
1.0	74680000.0	74690000.0	14.0	15.320466995239258	3.906576633453369
1.0	74690000.0	74700000.0	19.0	16.692035675048828	4.127345085144043
1.0	74700000.0	74710000.0	10.0	13.127099990844727	3.5204110145568848
1.0	74750000.0	74760000.0	16.0	14.102625846862793	3.712317943572998
1.0	74840000.0	74850000.0	21.0	16.189437866210938	4.055224418640137
1.0	74850000.0	74860000.0	11.0	16.553606033325195	4.109251499176025
1.0	74890000.0	74900000.0	17.0	18.910724639892578	4.4330668449401855
1.0	74920000.0	74930000.0	24.0	19.127857208251953	4.456214904785156
1.0	74970000.0	74980000.0	27.0	20.731929779052734	4.63686990737915
1.0	74980000.0	74990000.0	25.0	21.364492416381836	4.701780796051025
1.0	75050000.0	75060000.0	22.0	20.508134841918945	4.6141510009765625
1.0	75070000.0	75080000.0	22.0	21.184246063232422	4.693964958190918
1.0	75120000.0	75130000.0	16.0	20.116220474243164	4.614236354827881
1.0	75150000.0	75160000.0	5.0	13.372454643249512	3.5529587268829346
1.0	75170000.0	75180000.0	7.0	9.555318832397461	2.728790760040283
1.0	75180000.0	75190000.0	7.0	9.058006286621094	2.617636203765869
1.0	75220000.0	75230000.0	11.0	9.208685874938965	2.6504688262939453
1.0	75410000.0	75420000.0	27.0	28.55934715270996	5.165127754211426
1.0	75430000.0	75440000.0	22.0	27.368663787841797	5.12279748916626
1.0	75650000.0	75660000.0	20.0	21.525829315185547	4.7206525802612305
1.0	75660000.0	75670000.0	12.0	18.184154510498047	4.324095726013184
1.0	75740000.0	75750000.0	10.0	18.667442321777344	4.400310516357422
1.0	75810000.0	75820000.0	24.0	18.834224700927734	4.423471927642822
1.0	75860000.0	75870000.0	22.0	20.771060943603516	4.6415510177612305
1.0	75880000.0	75890000.0	20.0	20.880159378051758	4.6555070877075195
1.0	75950000.0	75960000.0	20.0	22.02585220336914	4.767058372497559
1.0	75960000.0	75970000.0	23.0	21.240222930908203	4.692978858947754
1.0	76030000.0	76040000.0	15.0	19.139400482177734	4.458980560302734
1.0	76100000.0	76110000.0	10.0	14.288076400756836	3.700627088546753
1.0	76120000.0	76130000.0	16.0	16.14558982849121	4.04730749130249
1.0	76150000.0	76160000.0	24.0	14.59441089630127	3.777798891067505
1.0	76310000.0	76320000.0	13.0	15.78874397277832	3.990116834640503
1.0	76590000.0	76600000.0	17.0	19.16866683959961	4.467234134674072
1.0	76620000.0	76630000.0	12.0	14.875025749206543	3.7836029529571533
1.0	76640000.0	76650000.0	15.0	18.649185180664062	4.398580074310303
1.0	76830000.0	76840000.0	22.0	18.708942413330078	4.4048943519592285
1.0	76910000.0	76920000.0	19.0	20.721513748168945	4.636937618255615
1.0	76930000.0	76940000.0	22.0	19.563058853149414	4.5096282958984375
1.0	77000000.0	77010000.0	16.0	21.13054847717285	4.6799798011779785
1.0	77160000.0	77170000.0	26.0	22.759418487548828	4.831010341644287
1.0	77250000.0	77260000.0	23.0	20.261911392211914	4.589129447937012
1.0	77320000.0	77330000.0	20.0	17.85859489440918	4.30191707611084
1.0	77440000.0	77450000.0	11.0	14.112643241882324	3.7086727619171143
1.0	77490000.0	77500000.0	11.0	11.947585105895996	3.292370557785034
1.0	77510000.0	77520000.0	9.0	10.942234992980957	3.0764267444610596
1.0	77580000.0	77590000.0	9.0	8.198286056518555	2.458735704421997
1.0	77610000.0	77620000.0	8.0	8.237138748168945	2.455723524093628
1.0	77670000.0	77680000.0	7.0	9.104586601257324	2.6641018390655518
1.0	77680000.0	77690000.0	8.0	7.970119476318359	2.358057737350464
1.0	77740000.0	77750000.0	17.0	11.832559585571289	3.246603488922119
1.0	77760000.0	77770000.0	19.0	14.711128234863281	3.8159687519073486
1.0	77870000.0	77880000.0	19.0	18.02906608581543	4.320115089416504
1.0	77880000.0	77890000.0	21.0	16.81136703491211	4.142261505126953
1.0	78010000.0	78020000.0	10.0	10.613515853881836	3.0311710834503174
1.0	78090000.0	78100000.0	10.0	5.709168434143066	1.8322715759277344
1.0	78150000.0	78160000.0	11.0	5.804047584533691	1.8568871021270752
1.0	78200000.0	78210000.0	5.0	5.275362014770508	1.7256475687026978
1.0	78210000.0	78220000.0	5.0	5.153364658355713	1.6954355239868164
1.0	78240000.0	78250000.0	6.0	5.529245376586914	1.7607476711273193
1.0	78260000.0	78270000.0	3.0	5.042586326599121	1.665453314781189
1.0	78300000.0	78310000.0	3.0	5.249337196350098	1.7253906726837158
1.0	78320000.0	78330000.0	6.0	5.014960765838623	1.6441348791122437
1.0	78330000.0	78340000.0	6.0	4.484837532043457	1.509878396987915
1.0	78340000.0	78350000.0	5.0	4.822916507720947	1.6115846633911133
1.0	78520000.0	78530000.0	12.0	8.252960205078125	2.4737956523895264
1.0	78540000.0	78550000.0	8.0	7.978000640869141	2.4155964851379395
1.0	78610000.0	78620000.0	9.0	8.336201667785645	2.496708869934082
1.0	78750000.0	78760000.0	14.0	13.290977478027344	3.5616183280944824
1.0	78810000.0	78820000.0	8.0	16.121883392333984	4.037030220031738
1.0	78820000.0	78830000.0	15.0	14.786616325378418	3.82873797416687
1.0	78930000.0	78940000.0	15.0	17.015628814697266	4.1628923416137695
1.0	79000000.0	79010000.0	12.0	14.65331745147705	3.806375026702881
1.0	79160000.0	79170000.0	21.0	18.54656982421875	4.386533737182617
1.0	79170000.0	79180000.0	17.0	16.60481071472168	4.121274948120117
1.0	79280000.0	79290000.0	23.0	19.045578002929688	4.446250915527344
1.0	79350000.0	79360000.0	16.0	17.65241241455078	4.24892520904541
1.0	79400000.0	79410000.0	16.0	20.294239044189453	4.590662479400635
1.0	79420000.0	79430000.0	12.0	22.562044143676758	4.812445163726807
1.0	79490000.0	79500000.0	30.0	21.307077407836914	4.696484565734863
1.0	79510000.0	79520000.0	17.0	19.75394058227539	4.524363040924072
1.0	79540000.0	79550000.0	22.0	20.32440757751465	4.594862937927246
1.0	79580000.0	79590000.0	23.0	19.81778335571289	4.538186073303223
1.0	79620000.0	79630000.0	24.0	22.2321720123291	4.784976959228516
1.0	79660000.0	79670000.0	25.0	21.990476608276367	4.763431549072266
1.0	79680000.0	79690000.0	28.0	23.547088623046875	4.89453649520874
1.0	79800000.0	79810000.0	24.0	22.41439437866211	4.799300670623779
1.0	79810000.0	79820000.0	15.0	21.044017791748047	4.665487766265869
1.0	79840000.0	79850000.0	21.0	22.358505249023438	4.796067714691162
1.0	79850000.0	79860000.0	24.0	22.84891128540039	4.838123798370361
1.0	79890000.0	79900000.0	21.0	21.196195602416992	4.686768054962158
1.0	79960000.0	79970000.0	14.0	19.41405487060547	4.489890098571777
1.0	80030000.0	80040000.0	22.0	19.63526725769043	4.5010528564453125
1.0	80150000.0	80160000.0	31.0	22.293285369873047	4.7905378341674805
1.0	80210000.0	80220000.0	10.0	21.310293197631836	4.692277431488037
1.0	80230000.0	80240000.0	26.0	22.234737396240234	4.785405158996582
1.0	80270000.0	80280000.0	24.0	23.01304054260254	4.846811771392822
1.0	80300000.0	80310000.0	17.0	23.640228271484375	4.902248382568359
1.0	80430000.0	80440000.0	27.0	22.28753662109375	4.790897369384766
1.0	80500000.0	80510000.0	23.0	19.805957794189453	4.536603927612305
1.0	80520000.0	80530000.0	17.0	19.349658966064453	4.479669094085693
1.0	80640000.0	80650000.0	22.0	23.658647537231445	4.903827667236328
1.0	80650000.0	80660000.0	24.0	24.079898834228516	4.935789585113525
1.0	80660000.0	80670000.0	21.0	24.480403900146484	4.963354110717773
1.0	80680000.0	80690000.0	24.0	21.22807502746582	4.687201976776123
1.0	80740000.0	80750000.0	28.0	25.244709014892578	5.011965274810791
1.0	80770000.0	80780000.0	22.0	23.3385066986084	4.879057884216309
1.0	80810000.0	80820000.0	20.0	23.942697525024414	4.9291839599609375
1.0	80850000.0	80860000.0	25.0	22.221588134765625	4.785689830780029
1.0	80980000.0	80990000.0	18.0	20.188953399658203	4.578184127807617
1.0	80990000.0	81000000.0	17.0	20.638141632080078	4.629512310028076
1.0	81050000.0	81060000.0	25.0	21.672637939453125	4.727266788482666
1.0	81100000.0	81110000.0	21.0	21.523059844970703	4.7117600440979
1.0	81110000.0	81120000.0	28.0	23.33295249938965	4.879695892333984
1.0	81120000.0	81130000.0	15.0	22.385387420654297	4.8009419441223145
1.0	81140000.0	81150000.0	22.0	20.651269912719727	4.621463298797607
1.0	81180000.0	81190000.0	15.0	21.781824111938477	4.743285655975342
1.0	81220000.0	81230000.0	18.0	20.60476303100586	4.628593444824219
1.0	81270000.0	81280000.0	16.0	20.292705535888672	4.593238830566406
1.0	81300000.0	81310000.0	13.0	19.937360763549805	4.555384635925293
1.0	81310000.0	81320000.0	31.0	18.375370025634766	4.361941337585449
1.0	81340000.0	81350000.0	17.0	18.428415298461914	4.370785236358643
1.0	81440000.0	81450000.0	23.0	18.671581268310547	4.4030961990356445
1.0	81500000.0	81510000.0	17.0	17.350921630859375	4.223200798034668
1.0	81520000.0	81530000.0	20.0	17.307580947875977	4.216916084289551
1.0	81570000.0	81580000.0	19.0	18.637826919555664	4.3962507247924805
1.0	81600000.0	81610000.0	17.0	15.212359428405762	3.892260789871216
1.0	81670000.0	81680000.0	14.0	13.498220443725586	3.6050801277160645
1.0	81750000.0	81760000.0	12.0	13.879605293273926	3.673297166824341
1.0	81800000.0	81810000.0	12.0	13.44024658203125	3.589656114578247
1.0	81860000.0	81870000.0	17.0	13.742006301879883	3.6252689361572266
1.0	81870000.0	81880000.0	17.0	10.795960426330566	3.0754172801971436
1.0	81890000.0	81900000.0	8.0	12.673138618469238	3.447312593460083
1.0	81900000.0	81910000.0	13.0	13.251856803894043	3.5456814765930176
1.0	81910000.0	81920000.0	11.0	11.478214263916016	3.1937613487243652
1.0	81920000.0	81930000.0	13.0	12.665133476257324	3.441774845123291
1.0	81970000.0	81980000.0	6.0	9.508349418640137	2.757154941558838
1.0	81990000.0	82000000.0	19.0	11.492018699645996	3.2059128284454346
1.0	82110000.0	82120000.0	17.0	10.587424278259277	3.027736186981201
1.0	82140000.0	82150000.0	10.0	9.691662788391113	2.7933807373046875
1.0	82160000.0	82170000.0	8.0	10.125208854675293	2.9167990684509277
1.0	82240000.0	82250000.0	10.0	9.601902961730957	2.8002982139587402
1.0	82250000.0	82260000.0	12.0	9.783401489257812	2.839578151702881
1.0	82270000.0	82280000.0	9.0	7.6249213218688965	2.2987732887268066
1.0	82300000.0	82310000.0	19.0	8.63485050201416	2.559156894683838
1.0	82330000.0	82340000.0	3.0	9.339543342590332	2.7407546043395996
1.0	82390000.0	82400000.0	11.0	9.012723922729492	2.6668927669525146
1.0	82420000.0	82430000.0	8.0	8.184637069702148	2.4419238567352295
1.0	82480000.0	82490000.0	9.0	11.03109359741211	3.104506254196167
1.0	82490000.0	82500000.0	10.0	10.38249683380127	2.977661371231079
1.0	82590000.0	82600000.0	9.0	7.4547929763793945	2.249859094619751
1.0	82600000.0	82610000.0	13.0	8.628650665283203	2.554168224334717
1.0	82660000.0	82670000.0	18.0	10.201684951782227	2.9505436420440674
1.0	82700000.0	82710000.0	10.0	12.205270767211914	3.3385467529296875
1.0	82800000.0	82810000.0	9.0	10.523201942443848	3.0145859718322754
1.0	82850000.0	82860000.0	16.0	9.64097785949707	2.806440830230713
1.0	82900000.0	82910000.0	12.0	10.461430549621582	2.9991209506988525
1.0	83080000.0	83090000.0	9.0	11.623580932617188	3.237769365310669
1.0	83120000.0	83130000.0	12.0	9.39289665222168	2.720773696899414
1.0	83150000.0	83160000.0	11.0	13.254180908203125	3.5332913398742676
1.0	83160000.0	83170000.0	8.0	12.190889358520508	3.3581314086914062
1.0	83190000.0	83200000.0	12.0	12.14175033569336	3.3474135398864746
1.0	83200000.0	83210000.0	7.0	12.174348831176758	3.3556251525878906
1.0	83220000.0	83230000.0	11.0	12.213335037231445	3.3633437156677246
1.0	83360000.0	83370000.0	6.0	10.797247886657715	3.060457468032837
1.0	83460000.0	83470000.0	6.0	9.672404289245605	2.822329044342041
1.0	83470000.0	83480000.0	11.0	9.420783042907715	2.7311880588531494
1.0	83480000.0	83490000.0	7.0	9.19401741027832	2.7170701026916504
1.0	83530000.0	83540000.0	10.0	7.682241916656494	2.3348500728607178
1.0	83540000.0	83550000.0	8.0	6.701301574707031	2.103910207748413
1.0	83570000.0	83580000.0	5.0	7.939389228820801	2.440307140350342
1.0	83780000.0	83790000.0	2.0	3.0057849884033203	1.1415116786956787
1.0	83880000.0	83890000.0	0.0	3.6310012340545654	1.310552954673767
1.0	83970000.0	83980000.0	6.0	6.984620571136475	2.1714861392974854
1.0	83980000.0	83990000.0	9.0	8.3573637008667	2.5267701148986816
1.0	83990000.0	84000000.0	7.0	8.22072696685791	2.494912624359131
1.0	84000000.0	84010000.0	12.0	8.064842224121094	2.4432454109191895
1.0	84040000.0	84050000.0	6.0	9.799497604370117	2.8429009914398193
1.0	84170000.0	84180000.0	10.0	8.951737403869629	2.655717372894287
1.0	84200000.0	84210000.0	6.0	8.704145431518555	2.5765671730041504
1.0	84240000.0	84250000.0	8.0	7.895970821380615	2.4095752239227295
1.0	84260000.0	84270000.0	5.0	7.383078575134277	2.263103723526001
1.0	84390000.0	84400000.0	4.0	6.268810272216797	1.971716284751892
1.0	84400000.0	84410000.0	7.0	6.166460990905762	1.9535833597183228
1.0	84420000.0	84430000.0	9.0	5.959486961364746	1.9080880880355835
1.0	84620000.0	84630000.0	5.0	4.853321075439453	1.6195507049560547
1.0	84670000.0	84680000.0	3.0	5.418590068817139	1.7614643573760986
1.0	84710000.0	84720000.0	4.0	5.6109514236450195	1.8190523386001587
1.0	84740000.0	84750000.0	11.0	5.630417346954346	1.8206907510757446
1.0	84770000.0	84780000.0	5.0	6.0383758544921875	1.93026864528656
1.0	84780000.0	84790000.0	8.0	5.95697021484375	1.8952935934066772
1.0	84890000.0	84900000.0	5.0	6.19513463973999	1.9601471424102783
1.0	84920000.0	84930000.0	8.0	6.259502410888672	1.9936981201171875
1.0	84930000.0	84940000.0	7.0	6.0533671379089355	1.9288190603256226
1.0	84960000.0	84970000.0	3.0	4.426407814025879	1.5039982795715332
1.0	85000000.0	85010000.0	6.0	5.429446697235107	1.7630274295806885
1.0	85090000.0	85100000.0	4.0	5.155341148376465	1.6965606212615967
1.0	85120000.0	85130000.0	4.0	4.547693729400635	1.538596510887146
1.0	85150000.0	85160000.0	1.0	4.41519021987915	1.4631668329238892
1.0	85160000.0	85170000.0	6.0	5.021571636199951	1.6551990509033203
1.0	85220000.0	85230000.0	4.0	5.082533359527588	1.6771787405014038
1.0	85290000.0	85300000.0	7.0	5.794076919555664	1.866747260093689
1.0	85370000.0	85380000.0	12.0	7.083771705627441	2.2130091190338135
1.0	85410000.0	85420000.0	3.0	6.805119514465332	2.105855941772461
1.0	85490000.0	85500000.0	6.0	6.116517543792725	1.938052773475647
1.0	85500000.0	85510000.0	7.0	6.324832916259766	1.9941123723983765
1.0	85510000.0	85520000.0	6.0	5.854475975036621	1.8480247259140015
1.0	85520000.0	85530000.0	8.0	6.676447868347168	2.0823974609375
1.0	85760000.0	85770000.0	5.0	4.582581996917725	1.5535213947296143
1.0	85880000.0	85890000.0	8.0	4.857284069061279	1.6269601583480835
1.0	85950000.0	85960000.0	4.0	5.106442451477051	1.6934620141983032
1.0	85980000.0	85990000.0	11.0	5.157701015472412	1.6971189975738525
1.0	86010000.0	86020000.0	3.0	4.920862197875977	1.6452009677886963
1.0	86070000.0	86080000.0	3.0	5.083282470703125	1.6802383661270142
1.0	86160000.0	86170000.0	8.0	4.909977912902832	1.6308090686798096
1.0	86170000.0	86180000.0	5.0	5.741385459899902	1.802812933921814
1.0	86260000.0	86270000.0	7.0	8.75655746459961	2.6006627082824707
1.0	86370000.0	86380000.0	11.0	8.498873710632324	2.554260730743408
1.0	86430000.0	86440000.0	14.0	8.513162612915039	2.544255256652832
1.0	86440000.0	86450000.0	7.0	9.414137840270996	2.744293451309204
1.0	86470000.0	86480000.0	8.0	10.023916244506836	2.8865389823913574
1.0	86510000.0	86520000.0	6.0	9.306855201721191	2.7417473793029785
1.0	86530000.0	86540000.0	8.0	9.727936744689941	2.7981436252593994
1.0	86560000.0	86570000.0	7.0	9.687167167663574	2.815567970275879
1.0	86580000.0	86590000.0	10.0	8.729915618896484	2.59893536567688
1.0	86600000.0	86610000.0	5.0	9.000961303710938	2.6510205268859863
1.0	86620000.0	86630000.0	7.0	7.030060768127441	2.1749420166015625
1.0	86630000.0	86640000.0	7.0	7.196845054626465	2.2227225303649902
1.0	86670000.0	86680000.0	9.0	8.94503402709961	2.6601734161376953
1.0	86720000.0	86730000.0	6.0	9.180691719055176	2.697478771209717
1.0	86890000.0	86900000.0	7.0	6.495095729827881	2.0470223426818848
1.0	86910000.0	86920000.0	4.0	6.852049350738525	2.1514110565185547
1.0	86920000.0	86930000.0	9.0	7.248854637145996	2.232538938522339
1.0	86930000.0	86940000.0	3.0	7.3939948081970215	2.286895275115967
1.0	86980000.0	86990000.0	10.0	8.064668655395508	2.4378390312194824
1.0	87010000.0	87020000.0	8.0	7.803225517272949	2.3557381629943848
1.0	87020000.0	87030000.0	8.0	8.53492546081543	2.540691614151001
1.0	87180000.0	87190000.0	4.0	5.3106689453125	1.7344491481781006
1.0	87220000.0	87230000.0	14.0	7.312380790710449	2.266167402267456
1.0	87290000.0	87300000.0	5.0	6.964913368225098	2.1566672325134277
1.0	87320000.0	87330000.0	4.0	7.1782636642456055	2.2080769538879395
1.0	87470000.0	87480000.0	10.0	7.165711402893066	2.222123861312866
1.0	87700000.0	87710000.0	5.0	8.587827682495117	2.5641677379608154
1.0	87760000.0	87770000.0	6.0	8.656015396118164	2.5725765228271484
1.0	87870000.0	87880000.0	7.0	8.022306442260742	2.413158655166626
1.0	87890000.0	87900000.0	7.0	8.557642936706543	2.565186023712158
1.0	87920000.0	87930000.0	13.0	9.327736854553223	2.731072187423706
1.0	87970000.0	87980000.0	11.0	8.76478099822998	2.590876579284668
1.0	87990000.0	88000000.0	8.0	9.701566696166992	2.8043484687805176
1.0	88020000.0	88030000.0	11.0	10.35743522644043	2.97282075881958
1.0	88070000.0	88080000.0	10.0	10.035505294799805	2.8990161418914795
1.0	88130000.0	88140000.0	10.0	9.928384780883789	2.8752570152282715
1.0	88190000.0	88200000.0	7.0	9.002554893493652	2.66732120513916
1.0	88230000.0	88240000.0	8.0	8.267232894897461	2.4855332374572754
1.0	88290000.0	88300000.0	4.0	9.088804244995117	2.691889524459839
1.0	88310000.0	88320000.0	10.0	8.835785865783691	2.6094858646392822
1.0	88330000.0	88340000.0	9.0	8.950987815856934	2.6466572284698486
1.0	88340000.0	88350000.0	12.0	9.530183792114258	2.7959043979644775
1.0	88420000.0	88430000.0	11.0	10.194188117980957	2.940187931060791
1.0	88430000.0	88440000.0	6.0	10.322246551513672	2.965214729309082
1.0	88460000.0	88470000.0	12.0	11.09235954284668	3.1211369037628174
1.0	88570000.0	88580000.0	6.0	11.567510604858398	3.232708692550659
1.0	88580000.0	88590000.0	8.0	12.218530654907227	3.350645065307617
1.0	88640000.0	88650000.0	8.0	11.245826721191406	3.13959002494812
1.0	88660000.0	88670000.0	12.0	12.68761920928955	3.445559024810791
1.0	88790000.0	88800000.0	7.0	11.867471694946289	3.2604784965515137
1.0	88810000.0	88820000.0	9.0	8.426894187927246	2.5007662773132324
1.0	88860000.0	88870000.0	10.0	13.3872652053833	3.5815963745117188
1.0	88900000.0	88910000.0	15.0	13.474739074707031	3.599485397338867
1.0	88970000.0	88980000.0	11.0	12.636476516723633	3.442427158355713
1.0	89000000.0	89010000.0	11.0	12.44766902923584	3.4026780128479004
1.0	89020000.0	89030000.0	10.0	12.153742790222168	3.3432259559631348
1.0	89090000.0	89100000.0	8.0	10.554102897644043	3.0095276832580566
1.0	89130000.0	89140000.0	4.0	9.132516860961914	2.706117868423462
1.0	89140000.0	89150000.0	11.0	7.2556304931640625	2.1622142791748047
1.0	89270000.0	89280000.0	3.0	5.020356178283691	1.661475419998169
1.0	89510000.0	89520000.0	8.0	6.069360256195068	1.9296547174453735
1.0	89540000.0	89550000.0	8.0	7.235365867614746	2.2334177494049072
1.0	89550000.0	89560000.0	8.0	6.5642290115356445	2.0596041679382324
1.0	89610000.0	89620000.0	6.0	8.033665657043457	2.44014310836792
1.0	89660000.0	89670000.0	5.0	6.431964874267578	1.9807789325714111
1.0	89750000.0	89760000.0	7.0	6.4075422286987305	2.0163238048553467
1.0	89770000.0	89780000.0	3.0	5.9244065284729	1.8682950735092163
1.0	89800000.0	89810000.0	8.0	6.7619309425354	2.0961594581604004
1.0	89890000.0	89900000.0	5.0	5.541050910949707	1.7926995754241943
1.0	89920000.0	89930000.0	4.0	4.919222831726074	1.635382056236267
1.0	89970000.0	89980000.0	8.0	5.520493984222412	1.7909551858901978
1.0	90000000.0	90010000.0	2.0	5.124020099639893	1.6870567798614502
1.0	90080000.0	90090000.0	5.0	4.6761579513549805	1.5739835500717163
1.0	90110000.0	90120000.0	4.0	5.067194938659668	1.671166181564331
1.0	90120000.0	90130000.0	4.0	4.8867034912109375	1.6246464252471924
1.0	90140000.0	90150000.0	2.0	5.183832168579102	1.7050549983978271
1.0	90160000.0	90170000.0	3.0	4.873623847961426	1.626363754272461
1.0	90300000.0	90310000.0	2.0	4.614323139190674	1.5257728099822998
1.0	90510000.0	90520000.0	14.0	6.586077690124512	2.075530767440796
1.0	90540000.0	90550000.0	10.0	7.244100093841553	2.2311294078826904
1.0	90660000.0	90670000.0	7.0	9.255189895629883	2.7160210609436035
1.0	90730000.0	90740000.0	7.0	10.337057113647461	2.9647865295410156
1.0	90740000.0	90750000.0	8.0	9.37519359588623	2.7588582038879395
1.0	90830000.0	90840000.0	7.0	10.987802505493164	3.1082520484924316
1.0	90840000.0	90850000.0	10.0	10.744932174682617	3.0515964031219482
1.0	90860000.0	90870000.0	15.0	9.49003791809082	2.7619922161102295
1.0	91060000.0	91070000.0	18.0	13.340367317199707	3.5666909217834473
1.0	91070000.0	91080000.0	9.0	13.910107612609863	3.6706669330596924
1.0	91150000.0	91160000.0	16.0	13.760049819946289	3.6446094512939453
1.0	91210000.0	91220000.0	17.0	12.943873405456543	3.4868788719177246
1.0	91230000.0	91240000.0	7.0	12.769489288330078	3.461273670196533
1.0	91280000.0	91290000.0	7.0	9.757769584655762	2.8172152042388916
1.0	91320000.0	91330000.0	12.0	9.414847373962402	2.7540996074676514
1.0	91350000.0	91360000.0	6.0	7.220729827880859	2.177591323852539
1.0	91390000.0	91400000.0	4.0	6.865830421447754	2.120797634124756
1.0	91490000.0	91500000.0	13.0	8.678224563598633	2.5820682048797607
1.0	91530000.0	91540000.0	5.0	10.846535682678223	3.0466601848602295
1.0	91580000.0	91590000.0	10.0	13.04412841796875	3.502938747406006
1.0	91630000.0	91640000.0	11.0	10.994697570800781	3.066523551940918
1.0	91700000.0	91710000.0	14.0	13.097768783569336	3.5159943103790283
1.0	91730000.0	91740000.0	13.0	11.831186294555664	3.2827963829040527
1.0	91740000.0	91750000.0	9.0	10.673116683959961	2.9961724281311035
1.0	91770000.0	91780000.0	15.0	12.429525375366211	3.3885598182678223
1.0	91780000.0	91790000.0	13.0	11.740686416625977	3.256178379058838
1.0	91860000.0	91870000.0	8.0	10.292119026184082	2.917635440826416
1.0	91930000.0	91940000.0	13.0	11.166969299316406	3.117461681365967
1.0	91990000.0	92000000.0	3.0	7.871362209320068	2.357689380645752
1.0	92000000.0	92010000.0	9.0	9.594659805297852	2.7789108753204346
1.0	92020000.0	92030000.0	8.0	10.282876968383789	2.9578194618225098
1.0	92040000.0	92050000.0	13.0	8.309566497802734	2.4826111793518066
1.0	92060000.0	92070000.0	6.0	9.067282676696777	2.6844658851623535
1.0	92110000.0	92120000.0	14.0	8.494461059570312	2.534287929534912
1.0	92160000.0	92170000.0	7.0	7.152377128601074	2.219996690750122
1.0	92210000.0	92220000.0	5.0	5.93887996673584	1.8917522430419922
1.0	92260000.0	92270000.0	3.0	5.632871150970459	1.8162168264389038
1.0	92390000.0	92400000.0	10.0	8.167007446289062	2.460354804992676
1.0	92420000.0	92430000.0	9.0	10.672792434692383	3.030665636062622
1.0	92430000.0	92440000.0	10.0	10.322148323059082	2.9503397941589355
1.0	92450000.0	92460000.0	12.0	10.734357833862305	3.0431363582611084
1.0	92540000.0	92550000.0	5.0	7.7713422775268555	2.254594326019287
1.0	92550000.0	92560000.0	5.0	8.322531700134277	2.480140209197998
1.0	92580000.0	92590000.0	6.0	7.794363498687744	2.3485095500946045
1.0	92600000.0	92610000.0	10.0	7.370378017425537	2.2542996406555176
1.0	92630000.0	92640000.0	8.0	6.839327335357666	2.106618881225586
1.0	92700000.0	92710000.0	5.0	5.398959636688232	1.760664701461792
1.0	92810000.0	92820000.0	7.0	5.688813209533691	1.829869031906128
1.0	92820000.0	92830000.0	3.0	5.780490398406982	1.8528416156768799
1.0	92840000.0	92850000.0	8.0	5.1411452293396	1.6912784576416016
1.0	92860000.0	92870000.0	15.0	7.711769104003906	2.3453121185302734
1.0	92900000.0	92910000.0	5.0	8.631242752075195	2.5450849533081055
1.0	92940000.0	92950000.0	6.0	8.973123550415039	2.653073787689209
1.0	92950000.0	92960000.0	8.0	8.151456832885742	2.448192596435547
1.0	92990000.0	93000000.0	11.0	6.5804762840271	2.0585598945617676
1.0	93100000.0	93110000.0	5.0	6.1320390701293945	1.9484071731567383
1.0	93110000.0	93120000.0	5.0	5.372405052185059	1.7563445568084717
1.0	93140000.0	93150000.0	8.0	5.201962947845459	1.709350347518921
1.0	93170000.0	93180000.0	6.0	5.411317348480225	1.7555936574935913
1.0	93220000.0	93230000.0	9.0	5.251683235168457	1.7295887470245361
1.0	93240000.0	93250000.0	5.0	5.363184928894043	1.7486553192138672
1.0	93260000.0	93270000.0	13.0	6.152125358581543	1.9559085369110107
1.0	93310000.0	93320000.0	2.0	5.5621185302734375	1.801026701927185
1.0	93340000.0	93350000.0	10.0	4.7748823165893555	1.6004518270492554
1.0	93450000.0	93460000.0	4.0	5.944929122924805	1.8976480960845947
1.0	93460000.0	93470000.0	4.0	6.3701324462890625	2.0113072395324707
1.0	93500000.0	93510000.0	7.0	6.83838415145874	2.1437621116638184
1.0	93510000.0	93520000.0	6.0	6.950578212738037	2.171699047088623
1.0	93520000.0	93530000.0	9.0	6.6087517738342285	2.0774035453796387
1.0	93670000.0	93680000.0	2.0	4.571948051452637	1.547737717628479
1.0	93710000.0	93720000.0	4.0	4.517630100250244	1.53525710105896
1.0	93720000.0	93730000.0	4.0	4.60285758972168	1.554344892501831
1.0	93760000.0	93770000.0	6.0	4.202483177185059	1.4424736499786377
1.0	93780000.0	93790000.0	1.0	4.92020320892334	1.6363245248794556
1.0	93860000.0	93870000.0	6.0	4.197443962097168	1.4540965557098389
1.0	93890000.0	93900000.0	7.0	5.308751106262207	1.7481807470321655
1.0	93900000.0	93910000.0	4.0	4.827671051025391	1.6106669902801514
1.0	94190000.0	94200000.0	3.0	5.46250057220459	1.7717962265014648
1.0	94260000.0	94270000.0	3.0	4.1962080001831055	1.4511781930923462
1.0	94280000.0	94290000.0	6.0	4.785001277923584	1.6034867763519287
1.0	94300000.0	94310000.0	1.0	4.999725341796875	1.6582098007202148
1.0	94340000.0	94350000.0	4.0	4.631068229675293	1.5266681909561157
1.0	94360000.0	94370000.0	6.0	4.640210151672363	1.5640195608139038
1.0	94400000.0	94410000.0	6.0	5.582508087158203	1.818616509437561
1.0	94420000.0	94430000.0	4.0	5.6409220695495605	1.822481393814087
1.0	94490000.0	94500000.0	8.0	6.798647880554199	2.1183581352233887
1.0	94520000.0	94530000.0	8.0	6.797088623046875	2.1185262203216553
1.0	94530000.0	94540000.0	7.0	5.978078365325928	1.9067611694335938
1.0	94560000.0	94570000.0	6.0	6.685885429382324	2.086683750152588
1.0	94710000.0	94720000.0	7.0	5.5138258934021	1.7962944507598877
1.0	94730000.0	94740000.0	9.0	5.792572021484375	1.8645321130752563
1.0	94770000.0	94780000.0	9.0	6.4780073165893555	2.055345058441162
1.0	94960000.0	94970000.0	3.0	4.7540178298950195	1.5907762050628662
1.0	94980000.0	94990000.0	5.0	4.370843410491943	1.4944953918457031
1.0	94990000.0	95000000.0	6.0	4.755183219909668	1.594053030014038
1.0	95110000.0	95120000.0	5.0	5.001299858093262	1.6581913232803345
1.0	95180000.0	95190000.0	5.0	4.63288688659668	1.5749088525772095
1.0	95230000.0	95240000.0	5.0	4.174707889556885	1.4413971900939941
1.0	95300000.0	95310000.0	2.0	5.248569488525391	1.7199920415878296
1.0	95310000.0	95320000.0	3.0	4.987779140472412	1.6527976989746094
1.0	95340000.0	95350000.0	5.0	5.240084171295166	1.716946005821228
1.0	95350000.0	95360000.0	4.0	5.087932586669922	1.6813938617706299
1.0	95410000.0	95420000.0	3.0	5.189238548278809	1.7035175561904907
1.0	95460000.0	95470000.0	4.0	5.936718940734863	1.8982789516448975
1.0	95490000.0	95500000.0	5.0	6.233482360839844	1.9701133966445923
1.0	95570000.0	95580000.0	13.0	7.202919960021973	2.2321841716766357
1.0	95690000.0	95700000.0	5.0	6.474269866943359	2.029599189758301
1.0	95740000.0	95750000.0	3.0	8.803947448730469	2.6315810680389404
1.0	95800000.0	95810000.0	7.0	10.960283279418945	3.0979161262512207
1.0	95820000.0	95830000.0	10.0	12.715005874633789	3.4486336708068848
1.0	95940000.0	95950000.0	19.0	14.376380920410156	3.7402846813201904
1.0	95960000.0	95970000.0	11.0	13.348711013793945	3.573554515838623
1.0	96090000.0	96100000.0	10.0	12.56103229522705	3.418254852294922
1.0	96130000.0	96140000.0	20.0	12.397942543029785	3.3903450965881348
1.0	96310000.0	96320000.0	12.0	13.82691478729248	3.637756824493408
1.0	96330000.0	96340000.0	15.0	12.93177318572998	3.4954915046691895
1.0	96470000.0	96480000.0	5.0	12.437638282775879	3.403275966644287
1.0	96500000.0	96510000.0	10.0	12.087878227233887	3.335547685623169
1.0	96570000.0	96580000.0	11.0	14.22753620147705	3.7287917137145996
1.0	96620000.0	96630000.0	14.0	13.853342056274414	3.6612353324890137
1.0	96630000.0	96640000.0	11.0	12.709845542907715	3.4437103271484375
1.0	96640000.0	96650000.0	18.0	12.822598457336426	3.479574203491211
1.0	96770000.0	96780000.0	12.0	11.450151443481445	3.200408458709717
1.0	96860000.0	96870000.0	14.0	16.155410766601562	4.051316261291504
1.0	96890000.0	96900000.0	21.0	16.156002044677734	4.05154275894165
1.0	96920000.0	96930000.0	15.0	15.758737564086914	3.9887547492980957
1.0	96960000.0	96970000.0	16.0	15.705256462097168	3.977891445159912
1.0	97020000.0	97030000.0	17.0	14.528101921081543	3.7898764610290527
1.0	97200000.0	97210000.0	8.0	7.992470741271973	2.385190725326538
1.0	97230000.0	97240000.0	4.0	6.827821254730225	2.1038661003112793
1.0	97300000.0	97310000.0	12.0	10.657476425170898	3.0165369510650635
1.0	97350000.0	97360000.0	16.0	15.904505729675293	4.02573299407959
1.0	97370000.0	97380000.0	25.0	15.601977348327637	3.964495897293091
1.0	97380000.0	97390000.0	15.0	17.406095504760742	4.232851982116699
1.0	97500000.0	97510000.0	22.0	17.496395111083984	4.255073547363281
1.0	97510000.0	97520000.0	19.0	13.503091812133789	3.6038379669189453
1.0	97530000.0	97540000.0	9.0	14.614288330078125	3.7984402179718018
1.0	97560000.0	97570000.0	14.0	10.59559440612793	2.9803004264831543
1.0	97590000.0	97600000.0	3.0	11.351343154907227	3.1705222129821777
1.0	97600000.0	97610000.0	12.0	9.519169807434082	2.753349542617798
1.0	97610000.0	97620000.0	13.0	11.01208782196045	3.1096110343933105
1.0	97620000.0	97630000.0	13.0	9.699019432067871	2.8073477745056152
1.0	97680000.0	97690000.0	11.0	9.628876686096191	2.817687511444092
1.0	97700000.0	97710000.0	9.0	9.720205307006836	2.8322489261627197
1.0	97740000.0	97750000.0	12.0	8.829739570617676	2.5969157218933105
1.0	97760000.0	97770000.0	15.0	9.782663345336914	2.8397223949432373
1.0	97800000.0	97810000.0	12.0	10.267522811889648	2.955495834350586
1.0	97840000.0	97850000.0	16.0	9.964550018310547	2.875188112258911
1.0	97860000.0	97870000.0	12.0	10.180036544799805	2.936570644378662
1.0	98040000.0	98050000.0	14.0	11.05072021484375	3.1112618446350098
1.0	98060000.0	98070000.0	12.0	10.417913436889648	2.9557394981384277
1.0	98080000.0	98090000.0	9.0	11.592437744140625	3.2231521606445312
1.0	98090000.0	98100000.0	15.0	10.889723777770996	3.0722899436950684
1.0	98140000.0	98150000.0	12.0	9.441840171813965	2.735882043838501
1.0	98180000.0	98190000.0	13.0	9.696043014526367	2.809407949447632
1.0	98220000.0	98230000.0	9.0	8.422464370727539	2.5107874870300293
1.0	98240000.0	98250000.0	12.0	7.854928493499756	2.3661255836486816
1.0	98330000.0	98340000.0	6.0	8.911474227905273	2.6034653186798096
1.0	98470000.0	98480000.0	24.0	13.987500190734863	3.6943774223327637
1.0	98510000.0	98520000.0	10.0	12.511959075927734	3.357508897781372
1.0	98520000.0	98530000.0	11.0	13.709218978881836	3.6150195598602295
1.0	98570000.0	98580000.0	18.0	13.759119033813477	3.6308345794677734
1.0	98620000.0	98630000.0	14.0	16.420406341552734	4.089694499969482
1.0	98640000.0	98650000.0	14.0	17.313404083251953	4.2221550941467285
1.0	98730000.0	98740000.0	18.0	16.810638427734375	4.145761966705322
1.0	98800000.0	98810000.0	13.0	16.14920997619629	4.050292015075684
1.0	98810000.0	98820000.0	9.0	15.562578201293945	3.9537041187286377
1.0	98870000.0	98880000.0	13.0	13.820239067077637	3.646223545074463
1.0	98920000.0	98930000.0	18.0	15.391741752624512	3.931032657623291
1.0	99030000.0	99040000.0	18.0	16.1221981048584	4.046957969665527
1.0	99040000.0	99050000.0	17.0	17.24832534790039	4.211189270019531
1.0	99150000.0	99160000.0	5.0	9.131916999816895	2.652221918106079
1.0	99180000.0	99190000.0	5.0	10.216700553894043	2.920520544052124
1.0	99200000.0	99210000.0	8.0	9.855782508850098	2.8248226642608643
1.0	99240000.0	99250000.0	16.0	14.261528015136719	3.7591872215270996
1.0	99280000.0	99290000.0	10.0	14.433537483215332	3.766751527786255
1.0	99400000.0	99410000.0	15.0	17.064844131469727	4.18328857421875
1.0	99450000.0	99460000.0	12.0	14.4383544921875	3.7615714073181152
1.0	99550000.0	99560000.0	16.0	19.035120010375977	4.445693016052246
1.0	99610000.0	99620000.0	21.0	17.546615600585938	4.251490116119385
1.0	99640000.0	99650000.0	12.0	13.498005867004395	3.5837562084198
1.0	99660000.0	99670000.0	17.0	16.36972999572754	4.0799665451049805
1.0	99760000.0	99770000.0	14.0	14.773768424987793	3.838454008102417
1.0	99810000.0	99820000.0	11.0	12.891107559204102	3.4760451316833496
1.0	99820000.0	99830000.0	12.0	12.230255126953125	3.3446125984191895
1.0	99890000.0	99900000.0	15.0	9.863182067871094	2.868966579437256
1.0	99950000.0	99960000.0	6.0	8.582806587219238	2.5742239952087402
1.0	99990000.0	100000000.0	4.0	8.073921203613281	2.446042537689209
1.0	100010000.0	100020000.0	6.0	6.9252119064331055	2.167872667312622
1.0	100040000.0	100050000.0	8.0	6.592318534851074	2.0710549354553223
1.0	100160000.0	100170000.0	6.0	5.531580924987793	1.813165307044983
1.0	100200000.0	100210000.0	6.0	4.6628618240356445	1.5688183307647705
1.0	100210000.0	100220000.0	6.0	5.1466875076293945	1.697187066078186
1.0	100270000.0	100280000.0	7.0	5.370248317718506	1.739113450050354
1.0	100290000.0	100300000.0	5.0	5.696080684661865	1.8455650806427002
1.0	100320000.0	100330000.0	6.0	4.606432914733887	1.557138442993164
1.0	100360000.0	100370000.0	6.0	4.9005126953125	1.633795976638794
1.0	100390000.0	100400000.0	6.0	5.683886528015137	1.8468154668807983
1.0	100400000.0	100410000.0	5.0	6.42629861831665	2.0321614742279053
1.0	100410000.0	100420000.0	9.0	5.949661731719971	1.9066883325576782
1.0	100460000.0	100470000.0	1.0	5.073548793792725	1.6747167110443115
1.0	100520000.0	100530000.0	3.0	4.9815521240234375	1.649863839149475
1.0	100560000.0	100570000.0	3.0	4.7669172286987305	1.5943851470947266
1.0	100570000.0	100580000.0	5.0	5.076499938964844	1.674735426902771
1.0	100580000.0	100590000.0	4.0	4.9374823570251465	1.639136552810669
1.0	100590000.0	100600000.0	7.0	5.302079200744629	1.7089014053344727
1.0	100620000.0	100630000.0	5.0	5.418795585632324	1.7708390951156616
1.0	100720000.0	100730000.0	8.0	4.921236991882324	1.6244707107543945
1.0	100760000.0	100770000.0	7.0	6.090291500091553	1.9376016855239868
1.0	100770000.0	100780000.0	16.0	6.435727119445801	2.0412189960479736
1.0	100840000.0	100850000.0	4.0	5.581406116485596	1.8012826442718506
1.0	100920000.0	100930000.0	13.0	4.992383003234863	1.653985619544983
1.0	100950000.0	100960000.0	2.0	6.649019718170166	2.0731654167175293
1.0	101090000.0	101100000.0	6.0	7.400781154632568	2.261230230331421
1.0	101100000.0	101110000.0	7.0	7.855268955230713	2.374269485473633
1.0	101250000.0	101260000.0	10.0	10.6260404586792	3.0281176567077637
1.0	101260000.0	101270000.0	19.0	10.119800567626953	2.90391206741333
1.0	101300000.0	101310000.0	7.0	9.75579833984375	2.8273441791534424
1.0	101350000.0	101360000.0	3.0	6.376952648162842	1.9960460662841797
1.0	101370000.0	101380000.0	3.0	5.2320051193237305	1.712017297744751
1.0	101390000.0	101400000.0	5.0	4.94365930557251	1.635292410850525
1.0	101450000.0	101460000.0	2.0	4.735969066619873	1.5861647129058838
1.0	101500000.0	101510000.0	4.0	5.914314270019531	1.883239984512329
1.0	101550000.0	101560000.0	1.0	8.087190628051758	2.4165244102478027
1.0	101660000.0	101670000.0	19.0	15.153141975402832	3.888653516769409
1.0	101670000.0	101680000.0	12.0	15.388113021850586	3.9278011322021484
1.0	101690000.0	101700000.0	14.0	15.455592155456543	3.9270846843719482
1.0	101790000.0	101800000.0	26.0	18.93379783630371	4.433032035827637
1.0	101910000.0	101920000.0	27.0	22.21847152709961	4.783162593841553
1.0	102080000.0	102090000.0	18.0	22.94085121154785	4.845346927642822
1.0	102120000.0	102130000.0	23.0	23.918712615966797	4.921613693237305
1.0	102130000.0	102140000.0	19.0	22.30820655822754	4.793107032775879
1.0	102140000.0	102150000.0	23.0	21.949508666992188	4.757326602935791
1.0	102190000.0	102200000.0	31.0	22.883102416992188	4.83969783782959
1.0	102260000.0	102270000.0	14.0	24.309377670288086	4.949958801269531
1.0	102400000.0	102410000.0	31.0	27.626529693603516	5.132558822631836
1.0	102520000.0	102530000.0	36.0	29.387887954711914	5.188421726226807
1.0	102540000.0	102550000.0	25.0	28.92779541015625	5.177518844604492
1.0	102720000.0	102730000.0	28.0	25.956029891967773	5.054563999176025
1.0	102740000.0	102750000.0	23.0	26.448278427124023	5.080324649810791
1.0	102780000.0	102790000.0	37.0	27.914932250976562	5.145730018615723
1.0	102800000.0	102810000.0	14.0	21.765247344970703	4.712944984436035
1.0	102880000.0	102890000.0	34.0	28.594079971313477	5.168386936187744
1.0	102890000.0	102900000.0	30.0	27.205059051513672	5.116034030914307
1.0	102920000.0	102930000.0	24.0	26.703405380249023	5.089357376098633
1.0	102930000.0	102940000.0	21.0	29.053035736083984	5.180749416351318
1.0	102960000.0	102970000.0	25.0	29.570068359375	5.193397045135498
1.0	102990000.0	103000000.0	22.0	28.44585609436035	5.163605690002441
1.0	103060000.0	103070000.0	19.0	26.831378936767578	5.099356174468994
1.0	103150000.0	103160000.0	29.0	27.956836700439453	5.146341800689697
1.0	103230000.0	103240000.0	24.0	29.134967803955078	5.182735443115234
1.0	103310000.0	103320000.0	45.0	26.583663940429688	5.087379455566406
1.0	103380000.0	103390000.0	27.0	25.728546142578125	5.043609619140625
1.0	103480000.0	103490000.0	14.0	23.891536712646484	4.9163360595703125
1.0	103650000.0	103660000.0	28.0	25.92465591430664	5.053122520446777
1.0	103710000.0	103720000.0	34.0	20.718189239501953	4.637518882751465
1.0	103780000.0	103790000.0	16.0	10.232211112976074	2.9000158309936523
1.0	104080000.0	104090000.0	10.0	4.931229591369629	1.6287155151367188
1.0	104130000.0	104140000.0	15.0	6.201659679412842	1.949719786643982
1.0	104340000.0	104350000.0	20.0	22.250520706176758	4.8099894523620605
1.0	104380000.0	104390000.0	31.0	24.14949607849121	4.940768241882324
1.0	104400000.0	104410000.0	28.0	27.195079803466797	5.1166205406188965
1.0	104420000.0	104430000.0	22.0	24.36152458190918	4.942834377288818
1.0	104480000.0	104490000.0	34.0	28.30320167541504	5.159170627593994
1.0	104510000.0	104520000.0	26.0	30.542694091796875	5.208847999572754
1.0	104520000.0	104530000.0	43.0	29.60708236694336	5.194310188293457
1.0	104540000.0	104550000.0	22.0	29.338598251342773	5.187703609466553
1.0	104570000.0	104580000.0	23.0	25.58297348022461	5.025032997131348
1.0	104580000.0	104590000.0	30.0	30.61444091796875	5.210430145263672
1.0	104610000.0	104620000.0	42.0	29.675090789794922	5.19495964050293
1.0	104630000.0	104640000.0	28.0	29.003299713134766	5.179506778717041
1.0	104680000.0	104690000.0	30.0	31.08349609375	5.214808940887451
1.0	104740000.0	104750000.0	34.0	31.053512573242188	5.214574337005615
1.0	104820000.0	104830000.0	36.0	33.618309020996094	5.198733329772949
1.0	104880000.0	104890000.0	37.0	32.39137268066406	5.214958667755127
1.0	104890000.0	104900000.0	38.0	31.887866973876953	5.217043876647949
1.0	104970000.0	104980000.0	29.0	32.86250686645508	5.210552215576172
1.0	105000000.0	105010000.0	40.0	34.6976203918457	5.17057466506958
1.0	105160000.0	105170000.0	32.0	29.21091079711914	5.183478355407715
1.0	105170000.0	105180000.0	26.0	29.876312255859375	5.199908256530762
1.0	105230000.0	105240000.0	26.0	30.742107391357422	5.211339473724365
1.0	105260000.0	105270000.0	29.0	30.005584716796875	5.201054573059082
1.0	105410000.0	105420000.0	20.0	23.108293533325195	4.859127998352051
1.0	105420000.0	105430000.0	28.0	26.283212661743164	5.072596549987793
1.0	105430000.0	105440000.0	33.0	26.390811920166016	5.076849937438965
1.0	105510000.0	105520000.0	30.0	25.860950469970703	5.047815799713135
1.0	105550000.0	105560000.0	28.0	26.44597816467285	5.080183029174805
1.0	105560000.0	105570000.0	29.0	26.4503173828125	5.080657958984375
1.0	105570000.0	105580000.0	32.0	26.39572525024414	5.077565670013428
1.0	105710000.0	105720000.0	21.0	27.44441795349121	5.125865936279297
1.0	105760000.0	105770000.0	23.0	24.043848037719727	4.929455757141113
1.0	105790000.0	105800000.0	31.0	27.223526000976562	5.117417812347412
1.0	105810000.0	105820000.0	28.0	30.092926025390625	5.2027788162231445
1.0	105840000.0	105850000.0	28.0	27.411279678344727	5.121982574462891
1.0	105930000.0	105940000.0	34.0	29.901111602783203	5.199502944946289
1.0	106050000.0	106060000.0	25.0	27.021896362304688	5.108360290527344
1.0	106080000.0	106090000.0	27.0	30.3469295501709	5.2077226638793945
1.0	106160000.0	106170000.0	32.0	28.460094451904297	5.163821697235107
1.0	106240000.0	106250000.0	31.0	27.921527862548828	5.144903659820557
1.0	106290000.0	106300000.0	33.0	27.1763916015625	5.114468574523926
1.0	106370000.0	106380000.0	24.0	26.918758392333984	5.102198600769043
1.0	106410000.0	106420000.0	25.0	28.332956314086914	5.159643650054932
1.0	106440000.0	106450000.0	41.0	27.92694664001465	5.145367622375488
1.0	106490000.0	106500000.0	26.0	24.08376121520996	4.915557861328125
1.0	106570000.0	106580000.0	28.0	26.8468074798584	5.1004509925842285
1.0	106580000.0	106590000.0	26.0	27.40328598022461	5.125155925750732
1.0	106590000.0	106600000.0	27.0	27.377059936523438	5.1240386962890625
1.0	106600000.0	106610000.0	17.0	25.957096099853516	5.0553717613220215
1.0	106660000.0	106670000.0	30.0	28.093175888061523	5.150628089904785
1.0	106680000.0	106690000.0	30.0	25.1044921875	5.005356788635254
1.0	106750000.0	106760000.0	24.0	25.194297790527344	5.012265205383301
1.0	106780000.0	106790000.0	17.0	20.63327407836914	4.627129554748535
1.0	106850000.0	106860000.0	21.0	21.879011154174805	4.749960422515869
1.0	106960000.0	106970000.0	25.0	23.114078521728516	4.861184120178223
1.0	107070000.0	107080000.0	20.0	20.509180068969727	4.61420202255249
1.0	107100000.0	107110000.0	16.0	21.111896514892578	4.6791253089904785
1.0	107170000.0	107180000.0	23.0	19.56092643737793	4.507863521575928
1.0	107190000.0	107200000.0	24.0	18.551715850830078	4.379387855529785
1.0	107420000.0	107430000.0	10.0	16.889484405517578	4.148177623748779
1.0	107430000.0	107440000.0	16.0	15.607515335083008	3.961576461791992
1.0	107440000.0	107450000.0	13.0	15.46849536895752	3.940220594406128
1.0	107520000.0	107530000.0	8.0	12.472349166870117	3.3898911476135254
1.0	107560000.0	107570000.0	13.0	14.476656913757324	3.7718043327331543
1.0	107620000.0	107630000.0	14.0	14.262547492980957	3.736219882965088
1.0	107640000.0	107650000.0	16.0	13.431857109069824	3.590592861175537
1.0	107660000.0	107670000.0	15.0	13.9932222366333	3.678260087966919
1.0	107680000.0	107690000.0	8.0	11.126748085021973	3.0990405082702637
1.0	107690000.0	107700000.0	19.0	11.12370777130127	3.122687816619873
1.0	107760000.0	107770000.0	14.0	13.199503898620605	3.531735897064209
1.0	107810000.0	107820000.0	4.0	11.088348388671875	3.1118969917297363
1.0	107850000.0	107860000.0	10.0	12.825078010559082	3.465763568878174
1.0	107880000.0	107890000.0	16.0	11.07386589050293	3.1268577575683594
[truncated: 47,566 more rows]
