# Supplementary material for: Genome-wide mapping of somatic mutation rates uncovers drivers of cancer
Source: Nat Biotechnol. 2022 Jun 20;40(11):1634–43. doi: 10.1038/s41587-022-01353-8 (PMC9646522; doi:10.1038/s41587-022-01353-8)
Supplement: Supplementary file 4 — Regions and model predictions for each fold of each cancer for which a deep learning model was trained. Regions that were filtered are also listed along with their respective model predictions. [file 41587_2022_1353_MOESM4_ESM.zip › kfold_results/Squamous_tumors/fold_4.txt]

CHROM	START	END	Y_TRUE	Y_PRED	STD
1.0	850000.0	860000.0	17.0	6.173510551452637	2.070863962173462
1.0	860000.0	870000.0	3.0	6.932267665863037	2.3017680644989014
1.0	970000.0	980000.0	7.0	6.202457427978516	2.0661427974700928
1.0	980000.0	990000.0	7.0	6.496424674987793	2.157620906829834
1.0	1070000.0	1080000.0	6.0	7.2599196434021	2.400012254714966
1.0	1090000.0	1100000.0	5.0	6.51779317855835	2.354902982711792
1.0	1160000.0	1170000.0	7.0	5.921566486358643	2.061281442642212
1.0	1210000.0	1220000.0	4.0	6.083495140075684	2.029958963394165
1.0	1240000.0	1250000.0	13.0	5.373116493225098	2.208064556121826
1.0	1260000.0	1270000.0	8.0	4.4648027420043945	1.6397361755371094
1.0	1310000.0	1320000.0	7.0	4.873053550720215	1.888696312904358
1.0	1450000.0	1460000.0	7.0	5.678830623626709	1.8977630138397217
1.0	1560000.0	1570000.0	1.0	4.840297698974609	1.6252362728118896
1.0	1680000.0	1690000.0	4.0	4.588242530822754	1.538373351097107
1.0	1700000.0	1710000.0	5.0	4.563023567199707	1.6383750438690186
1.0	1930000.0	1940000.0	6.0	7.354830741882324	2.4355273246765137
1.0	1950000.0	1960000.0	9.0	7.467628479003906	2.4775266647338867
1.0	2030000.0	2040000.0	4.0	5.976006507873535	1.9997707605361938
1.0	2050000.0	2060000.0	4.0	5.651265621185303	1.8834823369979858
1.0	2100000.0	2110000.0	0.0	5.383724689483643	1.7992334365844727
1.0	2220000.0	2230000.0	0.0	4.7247538566589355	1.5826199054718018
1.0	2230000.0	2240000.0	3.0	4.962018013000488	1.6624610424041748
1.0	2370000.0	2380000.0	5.0	5.461093902587891	1.8274364471435547
1.0	2380000.0	2390000.0	7.0	4.841201305389404	1.6212514638900757
1.0	2390000.0	2400000.0	9.0	5.0748701095581055	1.701960802078247
1.0	2400000.0	2410000.0	4.0	5.656678199768066	1.8879560232162476
1.0	2450000.0	2460000.0	7.0	5.4112701416015625	1.8816026449203491
1.0	2510000.0	2520000.0	6.0	5.997480869293213	2.4884650707244873
1.0	2740000.0	2750000.0	7.0	10.43047046661377	3.316635847091675
1.0	2750000.0	2760000.0	7.0	10.37242317199707	3.156557321548462
1.0	2800000.0	2810000.0	13.0	12.269268035888672	3.517378330230713
1.0	2820000.0	2830000.0	11.0	14.448715209960938	3.798238754272461
1.0	2910000.0	2920000.0	39.0	12.948575019836426	3.6314098834991455
1.0	3080000.0	3090000.0	7.0	7.699110984802246	2.4893746376037598
1.0	3100000.0	3110000.0	7.0	8.657058715820312	2.6139626502990723
1.0	3110000.0	3120000.0	10.0	9.098752975463867	2.795067548751831
1.0	3220000.0	3230000.0	10.0	8.771315574645996	2.6311333179473877
1.0	3250000.0	3260000.0	4.0	8.645059585571289	2.611417293548584
1.0	3260000.0	3270000.0	9.0	8.396469116210938	2.5595591068267822
1.0	3300000.0	3310000.0	6.0	8.644110679626465	2.7576730251312256
1.0	3350000.0	3360000.0	9.0	8.756820678710938	2.800607204437256
1.0	3370000.0	3380000.0	4.0	6.780024528503418	2.245232105255127
1.0	3380000.0	3390000.0	5.0	5.6837663650512695	1.900831937789917
1.0	3430000.0	3440000.0	7.0	6.6447649002075195	2.215106248855591
1.0	3470000.0	3480000.0	3.0	5.940873146057129	1.9925916194915771
1.0	3510000.0	3520000.0	3.0	6.120434284210205	2.050703525543213
1.0	3540000.0	3550000.0	1.0	5.055812358856201	2.0660061836242676
1.0	3750000.0	3760000.0	3.0	4.390445232391357	1.4702904224395752
1.0	3810000.0	3820000.0	2.0	4.399167060852051	1.750702142715454
1.0	4030000.0	4040000.0	11.0	7.611998081207275	2.405266761779785
1.0	4050000.0	4060000.0	10.0	8.7473726272583	2.668627977371216
1.0	4060000.0	4070000.0	13.0	9.022601127624512	2.7982614040374756
1.0	4100000.0	4110000.0	9.0	8.907732009887695	2.8469653129577637
1.0	4290000.0	4300000.0	15.0	10.84216022491455	3.1210455894470215
1.0	4400000.0	4410000.0	9.0	10.468964576721191	3.0248398780822754
1.0	4540000.0	4550000.0	14.0	11.292909622192383	3.1660823822021484
1.0	4560000.0	4570000.0	13.0	11.196969985961914	3.1555778980255127
1.0	4630000.0	4640000.0	12.0	11.780975341796875	3.2646117210388184
1.0	4640000.0	4650000.0	11.0	11.652888298034668	3.197605848312378
1.0	4660000.0	4670000.0	10.0	10.680706977844238	3.0515317916870117
1.0	4690000.0	4700000.0	20.0	10.575325965881348	3.0199811458587646
1.0	4700000.0	4710000.0	5.0	10.87459659576416	3.0540459156036377
1.0	4720000.0	4730000.0	7.0	9.761017799377441	2.8888211250305176
1.0	4730000.0	4740000.0	12.0	10.67057991027832	2.9986796379089355
1.0	4740000.0	4750000.0	20.0	10.140264511108398	2.895202398300171
1.0	4760000.0	4770000.0	10.0	9.501945495605469	2.843491315841675
1.0	4900000.0	4910000.0	8.0	10.121357917785645	2.9244613647460938
1.0	4910000.0	4920000.0	6.0	10.809981346130371	3.0739479064941406
1.0	4960000.0	4970000.0	10.0	11.890531539916992	3.3282413482666016
1.0	5030000.0	5040000.0	11.0	12.854863166809082	3.481421947479248
1.0	5060000.0	5070000.0	10.0	13.700942993164062	3.5765540599823
1.0	5140000.0	5150000.0	12.0	12.886476516723633	3.492072343826294
1.0	5170000.0	5180000.0	4.0	9.905916213989258	3.139033317565918
1.0	5190000.0	5200000.0	13.0	12.448174476623535	3.42911958694458
1.0	5250000.0	5260000.0	18.0	11.64781379699707	3.2276954650878906
1.0	5330000.0	5340000.0	9.0	11.811159133911133	3.2099311351776123
1.0	5390000.0	5400000.0	14.0	10.903841018676758	3.126835346221924
1.0	5410000.0	5420000.0	14.0	11.162869453430176	3.1264138221740723
1.0	5440000.0	5450000.0	9.0	11.077896118164062	3.0988810062408447
1.0	5450000.0	5460000.0	13.0	11.394767761230469	3.201244831085205
1.0	5460000.0	5470000.0	11.0	11.091570854187012	3.1154043674468994
1.0	5550000.0	5560000.0	9.0	9.321908950805664	2.7342820167541504
1.0	5600000.0	5610000.0	9.0	9.316606521606445	2.7340662479400635
1.0	5710000.0	5720000.0	1.0	7.458831787109375	2.4017202854156494
1.0	5750000.0	5760000.0	4.0	8.347345352172852	2.5320935249328613
1.0	5790000.0	5800000.0	9.0	8.72951602935791	2.786079168319702
1.0	5910000.0	5920000.0	8.0	8.642313003540039	2.7485077381134033
1.0	5920000.0	5930000.0	5.0	5.904942512512207	1.9688527584075928
1.0	5970000.0	5980000.0	7.0	5.2317705154418945	1.7517865896224976
1.0	5980000.0	5990000.0	4.0	4.878264427185059	1.6334755420684814
1.0	6040000.0	6050000.0	2.0	4.921165943145752	1.6491702795028687
1.0	6060000.0	6070000.0	7.0	5.516132354736328	1.842409372329712
1.0	6110000.0	6120000.0	7.0	6.1234283447265625	2.0497653484344482
1.0	6160000.0	6170000.0	13.0	6.560181617736816	2.1891610622406006
1.0	6170000.0	6180000.0	3.0	7.223464012145996	2.40118145942688
1.0	6300000.0	6310000.0	13.0	6.603193759918213	2.210432767868042
1.0	6320000.0	6330000.0	3.0	5.7830915451049805	1.9169050455093384
1.0	6450000.0	6460000.0	6.0	5.543942928314209	1.913755178451538
1.0	6490000.0	6500000.0	6.0	6.380589962005615	2.1397175788879395
1.0	6540000.0	6550000.0	4.0	5.3665771484375	1.794396162033081
1.0	6550000.0	6560000.0	3.0	4.858325004577637	1.7322566509246826
1.0	6640000.0	6650000.0	10.0	4.019260883331299	1.5337401628494263
1.0	6660000.0	6670000.0	2.0	10.928608894348145	4.7116923332214355
1.0	6740000.0	6750000.0	3.0	5.249477863311768	1.7585550546646118
1.0	6830000.0	6840000.0	9.0	5.998806953430176	2.008305072784424
1.0	6900000.0	6910000.0	4.0	5.1307477951049805	1.7169338464736938
1.0	6960000.0	6970000.0	6.0	5.5577898025512695	1.8160045146942139
1.0	7020000.0	7030000.0	9.0	6.565648078918457	2.1904311180114746
1.0	7060000.0	7070000.0	6.0	6.9558305740356445	2.3152692317962646
1.0	7090000.0	7100000.0	10.0	6.764410972595215	2.2368645668029785
1.0	7180000.0	7190000.0	7.0	6.387407302856445	2.122302532196045
1.0	7200000.0	7210000.0	8.0	6.959559440612793	2.1889469623565674
1.0	7210000.0	7220000.0	13.0	7.244881629943848	2.280599594116211
1.0	7340000.0	7350000.0	8.0	7.881927490234375	2.49365496635437
1.0	7370000.0	7380000.0	8.0	8.470071792602539	2.572214126586914
1.0	7380000.0	7390000.0	5.0	8.745429992675781	2.648207902908325
1.0	7430000.0	7440000.0	11.0	7.822531223297119	2.461475372314453
1.0	7490000.0	7500000.0	10.0	8.531362533569336	2.7710154056549072
1.0	7540000.0	7550000.0	6.0	7.522828578948975	2.428387403488159
1.0	7550000.0	7560000.0	4.0	6.862090110778809	2.238983154296875
1.0	7560000.0	7570000.0	6.0	7.41030216217041	2.3524575233459473
1.0	7590000.0	7600000.0	8.0	6.866189002990723	2.259567975997925
1.0	7640000.0	7650000.0	9.0	7.515403747558594	2.4908556938171387
1.0	7650000.0	7660000.0	7.0	6.719881534576416	2.2349581718444824
1.0	7670000.0	7680000.0	8.0	7.632529258728027	2.522716999053955
1.0	7720000.0	7730000.0	14.0	6.248758316040039	2.088947057723999
1.0	7800000.0	7810000.0	5.0	5.175585746765137	1.7316303253173828
1.0	7820000.0	7830000.0	5.0	5.316018581390381	1.7599331140518188
1.0	7840000.0	7850000.0	5.0	4.538657188415527	1.5234168767929077
1.0	7910000.0	7920000.0	7.0	5.296131134033203	1.7769168615341187
1.0	7990000.0	8000000.0	6.0	5.487765312194824	1.8401291370391846
1.0	8000000.0	8010000.0	11.0	5.291547775268555	1.7812808752059937
1.0	8050000.0	8060000.0	0.0	5.363587379455566	1.804390549659729
1.0	8060000.0	8070000.0	4.0	4.905201435089111	1.6431262493133545
1.0	8120000.0	8130000.0	5.0	5.702570915222168	1.918609380722046
1.0	8150000.0	8160000.0	2.0	4.967734336853027	1.6654735803604126
1.0	8160000.0	8170000.0	5.0	5.791715145111084	1.9414417743682861
1.0	8310000.0	8320000.0	5.0	5.256974697113037	1.7678934335708618
1.0	8410000.0	8420000.0	5.0	4.339087963104248	1.4547522068023682
1.0	8430000.0	8440000.0	3.0	4.450819969177246	1.490525245666504
1.0	8450000.0	8460000.0	5.0	4.496214866638184	1.5079286098480225
1.0	8570000.0	8580000.0	5.0	4.5092926025390625	1.5069996118545532
1.0	8610000.0	8620000.0	3.0	4.793848514556885	1.6044657230377197
1.0	8800000.0	8810000.0	1.0	4.5895586013793945	1.5372045040130615
1.0	8840000.0	8850000.0	4.0	4.483836650848389	1.5014305114746094
1.0	8850000.0	8860000.0	6.0	4.457662105560303	1.4936217069625854
1.0	8890000.0	8900000.0	5.0	5.9814887046813965	2.0035769939422607
1.0	8910000.0	8920000.0	6.0	5.493494987487793	1.839665412902832
1.0	8990000.0	9000000.0	8.0	7.428028106689453	2.4623920917510986
1.0	9020000.0	9030000.0	10.0	8.13398265838623	2.6873767375946045
1.0	9050000.0	9060000.0	5.0	7.427209377288818	2.4540138244628906
1.0	9120000.0	9130000.0	5.0	5.586243629455566	1.8684279918670654
1.0	9180000.0	9190000.0	2.0	4.432147026062012	1.600066900253296
1.0	9250000.0	9260000.0	3.0	4.913146018981934	1.6664693355560303
1.0	9360000.0	9370000.0	5.0	4.816548824310303	1.6095447540283203
1.0	9380000.0	9390000.0	8.0	5.024171352386475	1.6791340112686157
1.0	9470000.0	9480000.0	3.0	6.737480163574219	2.2311298847198486
1.0	9550000.0	9560000.0	4.0	6.565988063812256	2.197385311126709
1.0	9590000.0	9600000.0	5.0	5.818188667297363	1.9514529705047607
1.0	9620000.0	9630000.0	5.0	4.579158782958984	1.5320379734039307
1.0	9650000.0	9660000.0	2.0	4.57932186126709	1.5330133438110352
1.0	9680000.0	9690000.0	5.0	5.884063243865967	1.9866161346435547
1.0	9690000.0	9700000.0	4.0	6.873772621154785	2.308243989944458
1.0	9710000.0	9720000.0	5.0	5.453715801239014	1.8582754135131836
1.0	9720000.0	9730000.0	7.0	6.133374214172363	2.068233013153076
1.0	9740000.0	9750000.0	3.0	5.7846479415893555	1.9378023147583008
1.0	9750000.0	9760000.0	2.0	5.02435302734375	1.6826057434082031
1.0	9920000.0	9930000.0	5.0	4.439698219299316	1.4873132705688477
1.0	9930000.0	9940000.0	3.0	4.428389549255371	1.4837182760238647
1.0	9950000.0	9960000.0	5.0	4.448504447937012	1.4901385307312012
1.0	9970000.0	9980000.0	5.0	4.5417656898498535	1.5661882162094116
1.0	9990000.0	10000000.0	5.0	4.37619686126709	1.4643428325653076
1.0	10020000.0	10030000.0	3.0	5.029480934143066	1.6935348510742188
1.0	10050000.0	10060000.0	5.0	5.718245983123779	1.926231026649475
1.0	10100000.0	10110000.0	8.0	4.85483455657959	1.6268714666366577
1.0	10110000.0	10120000.0	1.0	5.089502334594727	1.7044929265975952
1.0	10210000.0	10220000.0	5.0	5.274253845214844	1.7660011053085327
1.0	10260000.0	10270000.0	8.0	6.861571311950684	2.28401517868042
1.0	10270000.0	10280000.0	1.0	5.605093955993652	2.3121047019958496
1.0	10280000.0	10290000.0	5.0	5.278816223144531	1.7624623775482178
1.0	10290000.0	10300000.0	2.0	5.110613822937012	1.7079715728759766
1.0	10300000.0	10310000.0	8.0	4.69360876083374	1.5702128410339355
1.0	10340000.0	10350000.0	7.0	4.581574440002441	1.536064863204956
1.0	10390000.0	10400000.0	3.0	4.67153263092041	1.5661866664886475
1.0	10430000.0	10440000.0	2.0	4.883249282836914	1.6356109380722046
1.0	10480000.0	10490000.0	3.0	5.157360076904297	1.7274935245513916
1.0	10590000.0	10600000.0	5.0	4.481199741363525	1.4998668432235718
1.0	10610000.0	10620000.0	3.0	4.727405071258545	1.5839552879333496
1.0	10630000.0	10640000.0	2.0	4.56436014175415	1.532214879989624
1.0	10650000.0	10660000.0	6.0	4.1661272048950195	1.3914668560028076
1.0	10660000.0	10670000.0	1.0	4.330222129821777	1.448958158493042
1.0	10690000.0	10700000.0	6.0	4.361722469329834	1.4587116241455078
1.0	10790000.0	10800000.0	6.0	4.739928245544434	1.5879900455474854
1.0	10830000.0	10840000.0	3.0	4.854458332061768	1.6243541240692139
1.0	10860000.0	10870000.0	6.0	5.581709861755371	1.866999626159668
1.0	10920000.0	10930000.0	3.0	5.772985458374023	1.9288583993911743
1.0	10940000.0	10950000.0	10.0	6.215996742248535	2.0860891342163086
1.0	10990000.0	11000000.0	10.0	6.417147636413574	2.1496992111206055
1.0	11040000.0	11050000.0	5.0	6.051699638366699	2.0232880115509033
1.0	11140000.0	11150000.0	3.0	4.2567524909973145	1.4252660274505615
1.0	11150000.0	11160000.0	7.0	4.077126979827881	1.589092493057251
1.0	11260000.0	11270000.0	2.0	4.244512557983398	1.4211392402648926
1.0	11280000.0	11290000.0	6.0	4.241448402404785	1.421555757522583
1.0	11290000.0	11300000.0	6.0	4.25618839263916	1.4264625310897827
1.0	11360000.0	11370000.0	6.0	6.244253635406494	2.0775506496429443
1.0	11410000.0	11420000.0	13.0	7.227381706237793	2.3335413932800293
1.0	11480000.0	11490000.0	9.0	9.275733947753906	2.844465970993042
1.0	11490000.0	11500000.0	8.0	9.41423225402832	2.8864803314208984
1.0	11500000.0	11510000.0	6.0	8.838432312011719	2.667337417602539
1.0	11510000.0	11520000.0	12.0	8.935203552246094	2.6879634857177734
1.0	11650000.0	11660000.0	4.0	9.335893630981445	3.0051522254943848
1.0	11670000.0	11680000.0	8.0	8.925928115844727	2.858306407928467
1.0	11680000.0	11690000.0	10.0	9.253924369812012	2.9935150146484375
1.0	11690000.0	11700000.0	4.0	9.504510879516602	3.062847375869751
1.0	11750000.0	11760000.0	9.0	7.537420749664307	2.446377754211426
1.0	11760000.0	11770000.0	7.0	7.5654497146606445	2.410505771636963
1.0	11770000.0	11780000.0	11.0	7.6242356300354	2.4767539501190186
1.0	11790000.0	11800000.0	4.0	6.156060695648193	2.064708948135376
1.0	11820000.0	11830000.0	11.0	8.061602592468262	2.6507880687713623
1.0	11830000.0	11840000.0	4.0	8.624545097351074	2.821009874343872
1.0	11920000.0	11930000.0	5.0	7.56580114364624	2.5103039741516113
1.0	12060000.0	12070000.0	3.0	5.424826145172119	1.8174318075180054
1.0	12070000.0	12080000.0	6.0	5.422338485717773	1.8138090372085571
1.0	12090000.0	12100000.0	7.0	5.832854270935059	1.9483327865600586
1.0	12100000.0	12110000.0	6.0	6.099040985107422	2.033825635910034
1.0	12160000.0	12170000.0	9.0	6.754127502441406	2.2535834312438965
1.0	12170000.0	12180000.0	4.0	6.543658256530762	2.1788530349731445
1.0	12200000.0	12210000.0	6.0	6.761414527893066	2.264542579650879
1.0	12250000.0	12260000.0	10.0	5.363166332244873	1.7983471155166626
1.0	12280000.0	12290000.0	5.0	5.680643558502197	1.9170833826065063
1.0	12400000.0	12410000.0	5.0	4.393527984619141	1.4725854396820068
1.0	12480000.0	12490000.0	3.0	4.572155475616455	1.5326467752456665
1.0	12510000.0	12520000.0	3.0	4.468642234802246	1.500530481338501
1.0	12600000.0	12610000.0	8.0	5.263517379760742	1.7628806829452515
1.0	12610000.0	12620000.0	9.0	5.333094120025635	1.7912263870239258
1.0	12650000.0	12660000.0	5.0	4.970770835876465	1.6643869876861572
1.0	12670000.0	12680000.0	5.0	6.085685729980469	2.528163433074951
1.0	12720000.0	12730000.0	3.0	7.151762962341309	2.373444080352783
1.0	12740000.0	12750000.0	3.0	7.067234039306641	2.3469834327697754
1.0	12800000.0	12810000.0	7.0	7.564874172210693	2.500929594039917
1.0	13820000.0	13830000.0	10.0	6.482786655426025	2.125063896179199
1.0	13840000.0	13850000.0	13.0	7.255971431732178	2.407702922821045
1.0	13920000.0	13930000.0	7.0	6.42754602432251	2.1297354698181152
1.0	13970000.0	13980000.0	9.0	6.173787593841553	2.0635714530944824
1.0	14070000.0	14080000.0	3.0	4.447612285614014	1.5097570419311523
1.0	14080000.0	14090000.0	2.0	4.345433235168457	1.459782361984253
1.0	14150000.0	14160000.0	4.0	5.506515979766846	1.8408071994781494
1.0	14180000.0	14190000.0	7.0	6.712588310241699	2.218193769454956
1.0	14280000.0	14290000.0	8.0	7.3003106117248535	2.3593685626983643
1.0	14350000.0	14360000.0	5.0	7.217253684997559	2.384762763977051
1.0	14360000.0	14370000.0	10.0	6.731742858886719	2.134949207305908
1.0	14380000.0	14390000.0	14.0	6.475511074066162	2.09623122215271
1.0	14390000.0	14400000.0	8.0	7.256146430969238	2.3266921043395996
1.0	14600000.0	14610000.0	6.0	5.9941792488098145	1.928736925125122
1.0	14690000.0	14700000.0	3.0	6.676239013671875	2.1592800617218018
1.0	14810000.0	14820000.0	11.0	6.674414157867432	2.194653034210205
1.0	14850000.0	14860000.0	3.0	6.9933671951293945	2.314680576324463
1.0	14880000.0	14890000.0	3.0	7.00345516204834	2.228611946105957
1.0	14910000.0	14920000.0	9.0	6.499149322509766	2.1134397983551025
1.0	14930000.0	14940000.0	3.0	6.161389350891113	1.9517576694488525
1.0	14940000.0	14950000.0	5.0	6.489548683166504	2.0646228790283203
1.0	14950000.0	14960000.0	6.0	5.921704292297363	1.9118573665618896
1.0	14960000.0	14970000.0	8.0	6.347351551055908	2.012237548828125
1.0	15080000.0	15090000.0	6.0	6.181487560272217	2.0583832263946533
1.0	15150000.0	15160000.0	6.0	6.000632286071777	1.9340312480926514
1.0	15180000.0	15190000.0	9.0	5.869578838348389	1.8875751495361328
1.0	15210000.0	15220000.0	8.0	5.821972846984863	1.9306761026382446
1.0	15250000.0	15260000.0	5.0	5.406500816345215	1.8074687719345093
1.0	15290000.0	15300000.0	5.0	4.79434871673584	1.6041831970214844
1.0	15350000.0	15360000.0	5.0	4.547144889831543	1.5222352743148804
1.0	15360000.0	15370000.0	4.0	4.621082782745361	1.5460472106933594
1.0	15370000.0	15380000.0	3.0	4.369860649108887	1.462994933128357
1.0	15390000.0	15400000.0	5.0	4.695101737976074	1.567589521408081
1.0	15400000.0	15410000.0	2.0	5.003476619720459	1.662933588027954
1.0	15420000.0	15430000.0	4.0	5.2708306312561035	1.7678457498550415
1.0	15450000.0	15460000.0	5.0	5.047420501708984	1.6949278116226196
1.0	15490000.0	15500000.0	6.0	4.962187767028809	1.6611992120742798
1.0	15510000.0	15520000.0	7.0	4.965402603149414	1.6603755950927734
1.0	15550000.0	15560000.0	2.0	5.858843803405762	1.9548559188842773
1.0	15590000.0	15600000.0	4.0	5.333803176879883	1.7819875478744507
1.0	15650000.0	15660000.0	2.0	5.594918727874756	1.8720664978027344
1.0	15800000.0	15810000.0	7.0	5.9827165603637695	2.0085930824279785
1.0	15850000.0	15860000.0	2.0	5.684487342834473	2.347745180130005
1.0	15910000.0	15920000.0	2.0	6.505445957183838	2.168304920196533
1.0	15930000.0	15940000.0	9.0	6.875185489654541	2.2808690071105957
1.0	15990000.0	16000000.0	5.0	5.764199256896973	1.9270492792129517
1.0	16070000.0	16080000.0	3.0	6.714594841003418	2.2377429008483887
1.0	16090000.0	16100000.0	2.0	5.769859790802002	1.9251348972320557
1.0	16250000.0	16260000.0	3.0	4.384251594543457	1.4679467678070068
1.0	16260000.0	16270000.0	2.0	4.55363655090332	1.5254440307617188
1.0	16270000.0	16280000.0	2.0	4.4898858070373535	1.5039316415786743
1.0	16280000.0	16290000.0	0.0	4.27333927154541	1.4288818836212158
1.0	16300000.0	16310000.0	4.0	5.5195722579956055	2.039350986480713
1.0	16310000.0	16320000.0	12.0	6.136405944824219	2.0677967071533203
1.0	16330000.0	16340000.0	3.0	5.6530327796936035	1.8980216979980469
1.0	16350000.0	16360000.0	5.0	5.8620076179504395	1.974717378616333
1.0	16380000.0	16390000.0	6.0	5.803289890289307	1.9479849338531494
1.0	16440000.0	16450000.0	1.0	5.7559332847595215	1.9232947826385498
1.0	16480000.0	16490000.0	6.0	5.573366165161133	2.2978711128234863
1.0	16560000.0	16570000.0	3.0	4.8708977699279785	1.6685526371002197
1.0	16610000.0	16620000.0	5.0	4.656754493713379	1.5607190132141113
1.0	16700000.0	16710000.0	6.0	4.50435209274292	1.5098800659179688
1.0	16940000.0	16950000.0	14.0	5.645567417144775	1.8992125988006592
1.0	17230000.0	17240000.0	5.0	5.953692436218262	2.468761682510376
1.0	17250000.0	17260000.0	6.0	4.831132888793945	1.6187187433242798
1.0	17300000.0	17310000.0	3.0	4.943027019500732	1.6539579629898071
1.0	17380000.0	17390000.0	11.0	4.732786655426025	1.6908838748931885
1.0	17390000.0	17400000.0	4.0	5.543442249298096	1.8558136224746704
1.0	17430000.0	17440000.0	5.0	6.059759140014648	1.976357102394104
1.0	17590000.0	17600000.0	7.0	6.223443031311035	2.072237253189087
1.0	17630000.0	17640000.0	7.0	6.1977620124816895	2.064544200897217
1.0	17660000.0	17670000.0	8.0	5.873425483703613	1.9301912784576416
1.0	17680000.0	17690000.0	4.0	5.922474384307861	1.945601224899292
1.0	17700000.0	17710000.0	4.0	6.986718654632568	2.3237946033477783
1.0	17740000.0	17750000.0	6.0	5.151618480682373	1.7261689901351929
1.0	17770000.0	17780000.0	3.0	6.1258745193481445	2.0475497245788574
1.0	17970000.0	17980000.0	6.0	5.300571441650391	1.7716680765151978
1.0	18000000.0	18010000.0	8.0	5.67230224609375	1.8959308862686157
1.0	18110000.0	18120000.0	9.0	9.535897254943848	3.0100083351135254
1.0	18120000.0	18130000.0	6.0	9.379145622253418	2.881965160369873
1.0	18130000.0	18140000.0	7.0	9.657114028930664	2.9145100116729736
1.0	18290000.0	18300000.0	11.0	9.952592849731445	2.9288439750671387
1.0	18350000.0	18360000.0	10.0	10.144119262695312	3.011847496032715
1.0	18410000.0	18420000.0	7.0	9.288106918334961	2.770714282989502
1.0	18560000.0	18570000.0	13.0	10.0416259765625	2.9026312828063965
1.0	18570000.0	18580000.0	9.0	10.758659362792969	3.0606131553649902
1.0	18590000.0	18600000.0	7.0	10.684015274047852	3.0243120193481445
1.0	18600000.0	18610000.0	13.0	10.373115539550781	2.9843392372131348
1.0	18700000.0	18710000.0	13.0	9.854368209838867	2.905663251876831
1.0	18720000.0	18730000.0	2.0	9.450815200805664	2.774866819381714
1.0	18820000.0	18830000.0	9.0	8.696832656860352	2.7836215496063232
1.0	18870000.0	18880000.0	5.0	8.706354141235352	2.746063709259033
1.0	18930000.0	18940000.0	8.0	8.934381484985352	2.901745557785034
1.0	18950000.0	18960000.0	8.0	8.771034240722656	2.854740619659424
1.0	19020000.0	19030000.0	7.0	8.199917793273926	2.69150447845459
1.0	19070000.0	19080000.0	5.0	7.5676069259643555	2.500383138656616
1.0	19090000.0	19100000.0	8.0	7.298534393310547	2.41943359375
1.0	19120000.0	19130000.0	9.0	7.169079780578613	2.383478879928589
1.0	19310000.0	19320000.0	5.0	5.682829856872559	1.907422661781311
1.0	19340000.0	19350000.0	11.0	5.1885247230529785	1.7473996877670288
1.0	19440000.0	19450000.0	4.0	4.18021297454834	1.4007680416107178
1.0	19510000.0	19520000.0	4.0	4.443957328796387	1.4906005859375
1.0	19560000.0	19570000.0	5.0	4.380392551422119	1.4687201976776123
1.0	19720000.0	19730000.0	4.0	4.758563041687012	1.5934765338897705
1.0	19840000.0	19850000.0	9.0	6.630867004394531	2.2100348472595215
1.0	19890000.0	19900000.0	6.0	6.771214962005615	2.2549917697906494
1.0	19930000.0	19940000.0	5.0	4.756551742553711	1.5941212177276611
1.0	19950000.0	19960000.0	1.0	4.849435329437256	1.6243025064468384
1.0	20000000.0	20010000.0	6.0	5.36700439453125	1.8118877410888672
1.0	20070000.0	20080000.0	5.0	5.174812316894531	1.731566071510315
1.0	20110000.0	20120000.0	6.0	5.309342384338379	1.7761356830596924
1.0	20140000.0	20150000.0	13.0	6.492186546325684	2.1648237705230713
1.0	20240000.0	20250000.0	7.0	8.16425609588623	2.6301217079162598
1.0	20300000.0	20310000.0	11.0	8.823996543884277	2.654395580291748
1.0	20400000.0	20410000.0	10.0	9.816961288452148	2.907614231109619
1.0	20420000.0	20430000.0	8.0	8.70507526397705	2.7363033294677734
1.0	20500000.0	20510000.0	11.0	8.80846118927002	2.6391451358795166
1.0	20510000.0	20520000.0	5.0	7.830643653869629	2.547510862350464
1.0	20520000.0	20530000.0	5.0	8.321365356445312	2.6379261016845703
1.0	20540000.0	20550000.0	8.0	8.893112182617188	2.662163257598877
1.0	20640000.0	20650000.0	16.0	9.361050605773926	2.845559597015381
1.0	20670000.0	20680000.0	4.0	10.409738540649414	3.0965914726257324
1.0	20780000.0	20790000.0	10.0	9.689752578735352	3.0347368717193604
1.0	20820000.0	20830000.0	8.0	5.920257091522217	1.9808706045150757
1.0	20970000.0	20980000.0	2.0	5.944401264190674	1.986234426498413
1.0	21230000.0	21240000.0	5.0	4.055960655212402	1.3528881072998047
1.0	21300000.0	21310000.0	6.0	4.430060386657715	1.4824473857879639
1.0	21350000.0	21360000.0	3.0	4.33366060256958	1.4526054859161377
1.0	21390000.0	21400000.0	6.0	4.577184200286865	1.5322587490081787
1.0	21400000.0	21410000.0	11.0	4.346261978149414	1.4558241367340088
1.0	21500000.0	21510000.0	4.0	5.534890174865723	2.248684883117676
1.0	21520000.0	21530000.0	7.0	5.927117347717285	1.9856284856796265
1.0	21560000.0	21570000.0	2.0	5.091614723205566	1.70182204246521
1.0	21670000.0	21680000.0	9.0	5.360069751739502	2.2022154331207275
1.0	21690000.0	21700000.0	3.0	5.908024787902832	1.9797025918960571
1.0	21730000.0	21740000.0	3.0	5.8421311378479	1.9654954671859741
1.0	21840000.0	21850000.0	12.0	5.156264305114746	1.7257003784179688
1.0	21900000.0	21910000.0	2.0	6.271004676818848	2.0940632820129395
1.0	21960000.0	21970000.0	6.0	5.660900115966797	1.892205834388733
1.0	21970000.0	21980000.0	6.0	5.268776893615723	1.764155626296997
1.0	22000000.0	22010000.0	8.0	4.7681074142456055	1.5955191850662231
1.0	22010000.0	22020000.0	5.0	4.924108505249023	1.6510350704193115
1.0	22020000.0	22030000.0	10.0	5.185404300689697	1.737514853477478
1.0	22030000.0	22040000.0	3.0	5.374296188354492	1.8003225326538086
1.0	22100000.0	22110000.0	6.0	7.472930908203125	3.1553566455841064
1.0	22190000.0	22200000.0	4.0	5.913341999053955	1.9721720218658447
1.0	22200000.0	22210000.0	8.0	5.970155715942383	1.9918327331542969
1.0	22220000.0	22230000.0	1.0	5.753150939941406	1.9183601140975952
1.0	22230000.0	22240000.0	3.0	5.793671607971191	1.9329617023468018
1.0	22260000.0	22270000.0	3.0	5.124886512756348	1.7712116241455078
1.0	22350000.0	22360000.0	6.0	7.609572410583496	3.2173964977264404
1.0	22460000.0	22470000.0	6.0	5.12001895904541	1.7117164134979248
1.0	22470000.0	22480000.0	3.0	6.302910804748535	2.104092836380005
1.0	22510000.0	22520000.0	3.0	5.592685699462891	1.8816535472869873
1.0	22550000.0	22560000.0	3.0	5.405142307281494	1.8081295490264893
1.0	22590000.0	22600000.0	3.0	6.1323699951171875	2.0493886470794678
1.0	22680000.0	22690000.0	5.0	6.23648738861084	2.0799076557159424
1.0	22720000.0	22730000.0	6.0	7.0427656173706055	2.339750289916992
1.0	22780000.0	22790000.0	4.0	4.7716193199157715	1.6005878448486328
1.0	22810000.0	22820000.0	6.0	4.599252700805664	1.5397441387176514
1.0	22840000.0	22850000.0	5.0	4.874487400054932	1.6349904537200928
1.0	22960000.0	22970000.0	8.0	7.077916145324707	2.3651621341705322
1.0	22980000.0	22990000.0	8.0	6.223416328430176	2.0827958583831787
1.0	22990000.0	23000000.0	7.0	6.239217281341553	2.0863149166107178
1.0	23050000.0	23060000.0	5.0	5.7595534324646	1.8711912631988525
1.0	23180000.0	23190000.0	6.0	6.69536828994751	2.1577394008636475
1.0	23270000.0	23280000.0	12.0	6.019472599029541	2.02601957321167
1.0	23280000.0	23290000.0	3.0	6.295599460601807	2.1222586631774902
1.0	23330000.0	23340000.0	1.0	5.8459343910217285	1.9779937267303467
1.0	23350000.0	23360000.0	3.0	4.1578874588012695	1.3929656744003296
1.0	23410000.0	23420000.0	3.0	4.110785961151123	1.3754878044128418
1.0	23460000.0	23470000.0	6.0	4.4939188957214355	1.503209114074707
1.0	23500000.0	23510000.0	6.0	6.600195407867432	2.1937923431396484
1.0	23510000.0	23520000.0	10.0	6.684464454650879	2.223767042160034
1.0	23540000.0	23550000.0	6.0	7.4573073387146	2.4669547080993652
1.0	23690000.0	23700000.0	5.0	5.5539140701293945	2.188204526901245
1.0	23740000.0	23750000.0	6.0	4.9900102615356445	1.671728491783142
1.0	23830000.0	23840000.0	6.0	4.941585063934326	1.6535985469818115
1.0	23840000.0	23850000.0	1.0	4.874654293060303	1.6320669651031494
1.0	23850000.0	23860000.0	1.0	5.9781880378723145	1.9969398975372314
1.0	23860000.0	23870000.0	3.0	5.502549648284912	1.8546537160873413
1.0	24110000.0	24120000.0	4.0	4.908912658691406	2.000364065170288
1.0	24120000.0	24130000.0	4.0	5.1935014724731445	1.9152110815048218
1.0	24150000.0	24160000.0	9.0	5.6677565574646	2.3402419090270996
1.0	24330000.0	24340000.0	0.0	4.148972034454346	1.4050498008728027
1.0	24360000.0	24370000.0	0.0	4.223249912261963	1.4389054775238037
1.0	24390000.0	24400000.0	4.0	4.238090515136719	1.4257386922836304
1.0	24400000.0	24410000.0	10.0	4.038334846496582	1.359429121017456
1.0	24480000.0	24490000.0	5.0	5.150968074798584	1.724208116531372
1.0	24490000.0	24500000.0	2.0	5.476362705230713	1.8271780014038086
1.0	24510000.0	24520000.0	4.0	5.308980464935303	1.7798500061035156
1.0	24530000.0	24540000.0	5.0	6.168625831604004	2.067375659942627
1.0	24550000.0	24560000.0	6.0	6.309813022613525	2.1076512336730957
1.0	24560000.0	24570000.0	7.0	6.163876533508301	2.0604002475738525
1.0	24620000.0	24630000.0	2.0	5.792590141296387	1.9349794387817383
1.0	24680000.0	24690000.0	5.0	4.778107643127441	1.5991694927215576
1.0	24720000.0	24730000.0	3.0	4.712652683258057	1.5766149759292603
1.0	24730000.0	24740000.0	5.0	4.819226264953613	1.6162023544311523
1.0	24750000.0	24760000.0	4.0	4.234076499938965	1.4175397157669067
1.0	24800000.0	24810000.0	6.0	4.96754264831543	1.6749725341796875
1.0	24830000.0	24840000.0	3.0	4.417620658874512	1.4813872575759888
1.0	24840000.0	24850000.0	4.0	4.429321765899658	1.4846842288970947
1.0	24850000.0	24860000.0	3.0	4.582644462585449	1.534726858139038
1.0	25000000.0	25010000.0	4.0	5.206945896148682	1.7416280508041382
1.0	25070000.0	25080000.0	7.0	5.034594535827637	2.0565438270568848
1.0	25110000.0	25120000.0	3.0	4.411836624145508	1.4753282070159912
1.0	25220000.0	25230000.0	6.0	6.011347770690918	2.0223755836486816
1.0	25230000.0	25240000.0	8.0	6.963444709777832	2.3373513221740723
1.0	25260000.0	25270000.0	5.0	6.7657928466796875	2.263273000717163
1.0	25300000.0	25310000.0	1.0	6.954209327697754	2.3219094276428223
1.0	25330000.0	25340000.0	8.0	6.396667003631592	2.1336207389831543
1.0	25340000.0	25350000.0	3.0	6.610557556152344	2.2007155418395996
1.0	25480000.0	25490000.0	2.0	6.251215934753418	2.0878100395202637
1.0	25510000.0	25520000.0	6.0	5.903539180755615	1.9794752597808838
1.0	25530000.0	25540000.0	8.0	5.751099586486816	1.9265209436416626
1.0	25750000.0	25760000.0	6.0	5.074897766113281	2.0546038150787354
1.0	25760000.0	25770000.0	5.0	4.206904411315918	1.411433458328247
1.0	25900000.0	25910000.0	4.0	4.476265907287598	1.5009371042251587
1.0	26070000.0	26080000.0	4.0	4.020234107971191	1.3426264524459839
1.0	26080000.0	26090000.0	4.0	3.975271224975586	1.3297735452651978
1.0	26160000.0	26170000.0	4.0	4.167123794555664	1.3929798603057861
1.0	26170000.0	26180000.0	7.0	4.607928276062012	1.546073317527771
1.0	26180000.0	26190000.0	4.0	4.51776123046875	1.5125846862792969
1.0	26220000.0	26230000.0	5.0	4.2732744216918945	1.4315245151519775
1.0	26350000.0	26360000.0	6.0	5.5212531089782715	1.8487647771835327
1.0	26400000.0	26410000.0	6.0	5.366522789001465	1.8001947402954102
1.0	26460000.0	26470000.0	4.0	5.581665992736816	1.8721927404403687
1.0	26530000.0	26540000.0	7.0	5.917849540710449	1.9938981533050537
1.0	26630000.0	26640000.0	8.0	5.571244239807129	1.9773709774017334
1.0	26720000.0	26730000.0	9.0	6.223597526550293	2.0902457237243652
1.0	26740000.0	26750000.0	5.0	5.844762802124023	1.9537250995635986
1.0	26820000.0	26830000.0	2.0	6.109752655029297	2.2942864894866943
1.0	26860000.0	26870000.0	4.0	4.7772746086120605	1.600293755531311
1.0	26890000.0	26900000.0	4.0	4.727146625518799	1.5824506282806396
1.0	27040000.0	27050000.0	8.0	4.070109844207764	1.3641109466552734
1.0	27050000.0	27060000.0	5.0	4.054477691650391	1.3588625192642212
1.0	27070000.0	27080000.0	1.0	4.238206386566162	1.4207801818847656
1.0	27090000.0	27100000.0	7.0	4.301121711730957	1.4388530254364014
1.0	27110000.0	27120000.0	3.0	6.168376922607422	2.565406084060669
1.0	27190000.0	27200000.0	11.0	4.738686561584473	1.9244142770767212
1.0	27200000.0	27210000.0	3.0	4.8809099197387695	1.6354328393936157
1.0	27260000.0	27270000.0	8.0	5.235523223876953	1.7530488967895508
1.0	27390000.0	27400000.0	0.0	5.05054235458374	1.6954314708709717
1.0	27430000.0	27440000.0	5.0	4.725869178771973	1.5839674472808838
1.0	27450000.0	27460000.0	3.0	4.7000508308410645	1.5743752717971802
1.0	27460000.0	27470000.0	4.0	4.709264278411865	1.5790506601333618
1.0	27530000.0	27540000.0	2.0	5.945055961608887	2.0016446113586426
1.0	27570000.0	27580000.0	3.0	4.730088710784912	1.5838508605957031
1.0	27580000.0	27590000.0	3.0	4.572655200958252	1.5334910154342651
1.0	27650000.0	27660000.0	3.0	4.098826885223389	1.3727777004241943
1.0	27670000.0	27680000.0	5.0	4.169729709625244	1.3944193124771118
1.0	27680000.0	27690000.0	5.0	4.1511359214782715	1.3895374536514282
1.0	27700000.0	27710000.0	1.0	4.622567176818848	1.5505602359771729
1.0	27790000.0	27800000.0	3.0	4.771874904632568	1.5991331338882446
1.0	27800000.0	27810000.0	1.0	4.747378349304199	1.5937408208847046
1.0	27840000.0	27850000.0	7.0	5.23746395111084	1.75469970703125
1.0	27950000.0	27960000.0	3.0	5.316256046295166	1.791393518447876
1.0	27970000.0	27980000.0	5.0	5.037362098693848	1.6920766830444336
1.0	28040000.0	28050000.0	11.0	5.350253105163574	1.8088676929473877
1.0	28090000.0	28100000.0	7.0	5.2740325927734375	1.7700483798980713
1.0	28150000.0	28160000.0	8.0	5.519627571105957	2.2737505435943604
1.0	28170000.0	28180000.0	3.0	4.345109462738037	1.4605658054351807
1.0	28210000.0	28220000.0	4.0	4.9658379554748535	1.6670284271240234
1.0	28280000.0	28290000.0	5.0	4.529335975646973	1.522864580154419
1.0	28410000.0	28420000.0	12.0	5.023918628692627	1.981848955154419
1.0	28420000.0	28430000.0	10.0	5.8172526359558105	1.9574165344238281
1.0	28450000.0	28460000.0	5.0	6.505023002624512	2.1758151054382324
1.0	28460000.0	28470000.0	5.0	6.3507399559021	2.1308646202087402
1.0	28600000.0	28610000.0	4.0	5.287384510040283	1.7687194347381592
1.0	28620000.0	28630000.0	7.0	6.266803741455078	2.0972676277160645
1.0	28650000.0	28660000.0	3.0	5.48504114151001	1.8457263708114624
1.0	28760000.0	28770000.0	6.0	4.680854320526123	1.5678168535232544
1.0	28780000.0	28790000.0	1.0	4.403609275817871	1.4738199710845947
1.0	28810000.0	28820000.0	5.0	4.066927909851074	1.3622318506240845
1.0	28830000.0	28840000.0	7.0	8.031245231628418	3.4090633392333984
1.0	28900000.0	28910000.0	1.0	7.618329048156738	3.2213757038116455
1.0	28920000.0	28930000.0	6.0	4.854073524475098	1.6264870166778564
1.0	29010000.0	29020000.0	11.0	4.871769905090332	1.63210928440094
1.0	29040000.0	29050000.0	2.0	6.305147647857666	2.101322650909424
1.0	29100000.0	29110000.0	4.0	6.623976707458496	2.1972079277038574
1.0	29130000.0	29140000.0	7.0	6.878329277038574	2.2960665225982666
1.0	29230000.0	29240000.0	2.0	5.745952129364014	1.9223864078521729
1.0	29250000.0	29260000.0	5.0	5.197511672973633	1.7397804260253906
1.0	29270000.0	29280000.0	3.0	5.25341796875	1.7658054828643799
1.0	29330000.0	29340000.0	5.0	4.710159778594971	1.5766839981079102
1.0	29440000.0	29450000.0	4.0	4.185503959655762	1.398522138595581
1.0	29450000.0	29460000.0	3.0	5.134573459625244	1.7838895320892334
1.0	29540000.0	29550000.0	4.0	4.172879219055176	1.396486759185791
1.0	29570000.0	29580000.0	3.0	4.604311943054199	1.5428621768951416
1.0	29580000.0	29590000.0	4.0	4.708623886108398	1.5779364109039307
1.0	29600000.0	29610000.0	5.0	4.958540439605713	1.6643402576446533
1.0	29730000.0	29740000.0	7.0	7.373635768890381	2.4430689811706543
1.0	29760000.0	29770000.0	6.0	7.6910529136657715	2.443812608718872
1.0	29790000.0	29800000.0	3.0	7.369481563568115	2.346592426300049
1.0	29870000.0	29880000.0	7.0	8.346620559692383	2.7323527336120605
1.0	30050000.0	30060000.0	13.0	6.2057294845581055	2.074864149093628
1.0	30060000.0	30070000.0	7.0	8.10748291015625	2.6241307258605957
1.0	30090000.0	30100000.0	10.0	8.742073059082031	2.7938733100891113
1.0	30260000.0	30270000.0	9.0	10.01441478729248	2.9692435264587402
1.0	30340000.0	30350000.0	11.0	11.458380699157715	3.225869655609131
1.0	30360000.0	30370000.0	9.0	11.071151733398438	3.230700731277466
1.0	30370000.0	30380000.0	11.0	11.106818199157715	3.138110399246216
1.0	30450000.0	30460000.0	8.0	11.43199634552002	3.197946786880493
1.0	30470000.0	30480000.0	13.0	10.696023941040039	3.189077854156494
1.0	30490000.0	30500000.0	9.0	11.556062698364258	3.2060165405273438
1.0	30550000.0	30560000.0	9.0	10.304450035095215	2.9869635105133057
1.0	30620000.0	30630000.0	9.0	11.842065811157227	3.324457883834839
1.0	30640000.0	30650000.0	8.0	11.585411071777344	3.1959710121154785
1.0	30720000.0	30730000.0	8.0	10.307950019836426	3.0120139122009277
1.0	30790000.0	30800000.0	6.0	9.994625091552734	2.9594616889953613
1.0	30870000.0	30880000.0	8.0	8.923869132995605	2.722808599472046
1.0	30930000.0	30940000.0	9.0	8.732404708862305	2.819939136505127
1.0	30940000.0	30950000.0	10.0	8.543380737304688	2.6273136138916016
1.0	31090000.0	31100000.0	10.0	7.6730217933654785	2.4857358932495117
1.0	31120000.0	31130000.0	8.0	7.565105438232422	2.489488124847412
1.0	31230000.0	31240000.0	3.0	8.991031646728516	2.91815185546875
1.0	31260000.0	31270000.0	18.0	7.042224884033203	2.327491521835327
1.0	31330000.0	31340000.0	5.0	6.969496726989746	2.3065638542175293
1.0	31370000.0	31380000.0	3.0	5.1786322593688965	1.7330515384674072
1.0	31400000.0	31410000.0	5.0	5.107675552368164	1.709715485572815
1.0	31530000.0	31540000.0	5.0	7.011715888977051	2.9462692737579346
1.0	31540000.0	31550000.0	7.0	7.525962829589844	2.4824819564819336
1.0	31590000.0	31600000.0	13.0	6.560975074768066	2.178476333618164
1.0	31600000.0	31610000.0	4.0	8.230409622192383	2.69625186920166
1.0	31660000.0	31670000.0	7.0	6.754136085510254	2.2478184700012207
1.0	31690000.0	31700000.0	6.0	6.78472375869751	2.2502570152282715
1.0	31730000.0	31740000.0	7.0	4.730685710906982	1.587711215019226
1.0	31780000.0	31790000.0	6.0	4.592017650604248	1.5402190685272217
1.0	31960000.0	31970000.0	1.0	5.401086807250977	1.808593988418579
1.0	31970000.0	31980000.0	7.0	7.366118431091309	2.4399664402008057
1.0	32040000.0	32050000.0	3.0	6.126507759094238	2.1571269035339355
1.0	32110000.0	32120000.0	3.0	5.160675048828125	2.1129276752471924
1.0	32140000.0	32150000.0	4.0	5.136216163635254	1.7185245752334595
1.0	32150000.0	32160000.0	6.0	4.975109577178955	1.6634734869003296
1.0	32260000.0	32270000.0	6.0	5.580747604370117	1.8687236309051514
1.0	32290000.0	32300000.0	3.0	6.079768180847168	2.0364527702331543
1.0	32310000.0	32320000.0	6.0	5.675148010253906	1.9164098501205444
1.0	32340000.0	32350000.0	5.0	5.323928356170654	1.7966409921646118
1.0	32350000.0	32360000.0	8.0	5.65177059173584	1.8993604183197021
1.0	32390000.0	32400000.0	5.0	4.226432800292969	1.4184997081756592
1.0	32430000.0	32440000.0	7.0	5.8018479347229	1.9627246856689453
1.0	32480000.0	32490000.0	1.0	4.146359920501709	1.6613118648529053
1.0	32690000.0	32700000.0	1.0	5.137681484222412	1.7203813791275024
1.0	32700000.0	32710000.0	3.0	5.191793918609619	1.7453476190567017
1.0	32780000.0	32790000.0	5.0	5.585737705230713	1.8688045740127563
1.0	32810000.0	32820000.0	7.0	6.463950157165527	2.173473596572876
1.0	32830000.0	32840000.0	1.0	5.066717624664307	1.6999833583831787
1.0	32840000.0	32850000.0	2.0	5.092928886413574	1.7056888341903687
1.0	32930000.0	32940000.0	6.0	5.820978164672852	1.9463688135147095
1.0	32950000.0	32960000.0	5.0	5.695065975189209	1.9048993587493896
1.0	32990000.0	33000000.0	9.0	6.415905952453613	2.160311222076416
1.0	33020000.0	33030000.0	9.0	4.77398157119751	1.5983966588974
1.0	33060000.0	33070000.0	5.0	5.194438934326172	1.7380167245864868
1.0	33120000.0	33130000.0	4.0	5.012335300445557	1.6794427633285522
1.0	33180000.0	33190000.0	3.0	5.907205104827881	1.9823729991912842
1.0	33200000.0	33210000.0	10.0	5.648642063140869	2.0760302543640137
1.0	33210000.0	33220000.0	5.0	4.7008466720581055	1.575486660003662
1.0	33340000.0	33350000.0	4.0	5.8187971115112305	1.9474455118179321
1.0	33400000.0	33410000.0	5.0	4.988267421722412	1.6683956384658813
1.0	33450000.0	33460000.0	1.0	5.7426438331604	1.9197587966918945
1.0	33480000.0	33490000.0	4.0	4.3513898849487305	1.4593337774276733
1.0	33490000.0	33500000.0	2.0	4.2976861000061035	1.4400079250335693
1.0	33520000.0	33530000.0	1.0	5.891561985015869	1.977952241897583
1.0	33530000.0	33540000.0	8.0	5.43593692779541	1.8249826431274414
1.0	33590000.0	33600000.0	3.0	4.4449944496154785	1.5873959064483643
1.0	33610000.0	33620000.0	4.0	4.7119340896606445	1.5757179260253906
1.0	33690000.0	33700000.0	1.0	5.1100077629089355	1.7112871408462524
1.0	33700000.0	33710000.0	10.0	5.120573997497559	1.718761682510376
1.0	33780000.0	33790000.0	5.0	4.830633163452148	1.6164734363555908
1.0	33820000.0	33830000.0	4.0	4.818145275115967	1.6123745441436768
1.0	33890000.0	33900000.0	2.0	5.2005720138549805	1.7393525838851929
1.0	33920000.0	33930000.0	4.0	6.5097222328186035	2.1672959327697754
1.0	33930000.0	33940000.0	10.0	5.575724124908447	1.8701293468475342
1.0	34130000.0	34140000.0	4.0	8.325654983520508	2.626993417739868
1.0	34150000.0	34160000.0	7.0	9.731019973754883	2.8159842491149902
1.0	34190000.0	34200000.0	10.0	9.848233222961426	2.8371152877807617
1.0	34210000.0	34220000.0	10.0	10.35481071472168	2.949279546737671
1.0	34230000.0	34240000.0	13.0	10.367881774902344	2.9534573554992676
1.0	34420000.0	34430000.0	12.0	13.201047897338867	3.4192328453063965
1.0	34440000.0	34450000.0	10.0	14.633749008178711	3.6329216957092285
1.0	34450000.0	34460000.0	14.0	13.874917984008789	3.562915802001953
1.0	34550000.0	34560000.0	14.0	11.692509651184082	3.4013512134552
1.0	34560000.0	34570000.0	10.0	8.343231201171875	2.725621461868286
1.0	34590000.0	34600000.0	18.0	13.789715766906738	3.5202300548553467
1.0	34640000.0	34650000.0	12.0	13.363499641418457	3.56829571723938
1.0	34670000.0	34680000.0	14.0	13.379712104797363	3.4929721355438232
1.0	34790000.0	34800000.0	15.0	12.714559555053711	3.3681399822235107
1.0	35040000.0	35050000.0	18.0	12.084927558898926	3.411792755126953
1.0	35060000.0	35070000.0	13.0	11.335683822631836	3.1895718574523926
1.0	35080000.0	35090000.0	10.0	11.68701171875	3.211376190185547
1.0	35160000.0	35170000.0	9.0	9.20284366607666	2.7400705814361572
1.0	35170000.0	35180000.0	12.0	9.011433601379395	2.7480788230895996
1.0	35220000.0	35230000.0	4.0	6.220852851867676	2.0709614753723145
1.0	35250000.0	35260000.0	6.0	6.0907697677612305	2.032336711883545
1.0	35350000.0	35360000.0	13.0	7.355071067810059	2.4184377193450928
1.0	35370000.0	35380000.0	7.0	8.398053169250488	2.681152820587158
1.0	35430000.0	35440000.0	1.0	8.687851905822754	2.821922779083252
1.0	35450000.0	35460000.0	3.0	5.022655487060547	1.8955001831054688
1.0	35490000.0	35500000.0	6.0	6.296374320983887	2.222661018371582
1.0	35560000.0	35570000.0	4.0	5.642205715179443	1.8884027004241943
1.0	35620000.0	35630000.0	8.0	8.173372268676758	2.6861770153045654
1.0	35660000.0	35670000.0	6.0	6.560669898986816	2.179419755935669
1.0	35720000.0	35730000.0	8.0	6.849646091461182	2.280531406402588
1.0	35730000.0	35740000.0	6.0	5.19528865814209	1.850695252418518
1.0	35740000.0	35750000.0	5.0	5.080810546875	1.7024919986724854
1.0	35750000.0	35760000.0	3.0	4.980605125427246	1.6678779125213623
1.0	35760000.0	35770000.0	5.0	4.606799125671387	1.539873480796814
1.0	35870000.0	35880000.0	3.0	4.2221760749816895	1.4134671688079834
1.0	35910000.0	35920000.0	4.0	4.306515693664551	1.4444160461425781
1.0	35930000.0	35940000.0	7.0	4.17596960067749	1.3984506130218506
1.0	35940000.0	35950000.0	5.0	4.138197422027588	1.3824408054351807
1.0	36040000.0	36050000.0	3.0	5.349273681640625	1.7921726703643799
1.0	36050000.0	36060000.0	5.0	5.646337985992432	1.8890634775161743
1.0	36070000.0	36080000.0	2.0	5.125350475311279	1.7187776565551758
1.0	36150000.0	36160000.0	12.0	7.244074821472168	2.4033427238464355
1.0	36180000.0	36190000.0	3.0	5.88740348815918	2.0799026489257812
1.0	36200000.0	36210000.0	15.0	5.791334629058838	1.935144066810608
1.0	36310000.0	36320000.0	3.0	5.4986491203308105	1.839044213294983
1.0	36340000.0	36350000.0	6.0	6.523704528808594	2.725644826889038
1.0	36360000.0	36370000.0	5.0	5.298665523529053	1.7747665643692017
1.0	36390000.0	36400000.0	4.0	5.499433994293213	2.04323148727417
1.0	36460000.0	36470000.0	3.0	5.118844509124756	1.7131965160369873
1.0	36490000.0	36500000.0	4.0	4.863516330718994	1.6281509399414062
1.0	36520000.0	36530000.0	6.0	4.937575817108154	1.6527658700942993
1.0	36580000.0	36590000.0	3.0	6.187661170959473	2.065823793411255
1.0	36600000.0	36610000.0	7.0	4.8203887939453125	1.6170196533203125
1.0	36610000.0	36620000.0	6.0	4.495934009552002	1.590819239616394
1.0	36690000.0	36700000.0	3.0	4.669271469116211	1.8934799432754517
1.0	36720000.0	36730000.0	4.0	4.573594570159912	1.5329033136367798
1.0	36780000.0	36790000.0	3.0	5.673277854919434	1.9377729892730713
1.0	36810000.0	36820000.0	3.0	5.174624919891357	1.7320137023925781
1.0	36880000.0	36890000.0	10.0	5.57716178894043	1.8635305166244507
1.0	36920000.0	36930000.0	10.0	5.134707450866699	1.9226901531219482
1.0	37030000.0	37040000.0	4.0	9.224026679992676	2.8852646350860596
1.0	37060000.0	37070000.0	9.0	10.67768669128418	3.2232120037078857
1.0	37080000.0	37090000.0	6.0	10.861140251159668	3.16983699798584
1.0	37090000.0	37100000.0	11.0	11.32031536102295	3.2645926475524902
1.0	37130000.0	37140000.0	13.0	11.212644577026367	3.204303026199341
1.0	37140000.0	37150000.0	29.0	10.483528137207031	3.0759735107421875
1.0	37210000.0	37220000.0	17.0	11.620282173156738	3.234940767288208
1.0	37260000.0	37270000.0	13.0	10.991795539855957	3.0949361324310303
1.0	37350000.0	37360000.0	7.0	11.73406982421875	3.201045274734497
1.0	37430000.0	37440000.0	13.0	11.672618865966797	3.1965718269348145
1.0	37560000.0	37570000.0	15.0	10.185160636901855	2.9588093757629395
1.0	37580000.0	37590000.0	12.0	10.527055740356445	3.071335554122925
1.0	37720000.0	37730000.0	14.0	11.687704086303711	3.3170695304870605
1.0	37770000.0	37780000.0	6.0	11.54997444152832	3.249560594558716
1.0	37870000.0	37880000.0	19.0	9.186779022216797	2.942094564437866
1.0	37920000.0	37930000.0	6.0	6.910640716552734	2.2898709774017334
1.0	37960000.0	37970000.0	1.0	5.684549808502197	1.9032119512557983
1.0	38030000.0	38040000.0	8.0	5.4616498947143555	1.8307479619979858
1.0	38150000.0	38160000.0	5.0	6.676669120788574	2.740403652191162
1.0	38190000.0	38200000.0	12.0	8.284238815307617	2.6891205310821533
1.0	38270000.0	38280000.0	3.0	5.802031517028809	2.400569200515747
1.0	38300000.0	38310000.0	2.0	4.944260597229004	1.6569734811782837
1.0	38310000.0	38320000.0	4.0	4.785887241363525	1.6044466495513916
1.0	38340000.0	38350000.0	6.0	4.392096519470215	1.4707695245742798
1.0	38350000.0	38360000.0	2.0	4.2472357749938965	1.4180419445037842
1.0	38530000.0	38540000.0	5.0	5.467849254608154	1.8267332315444946
1.0	38550000.0	38560000.0	6.0	6.011478424072266	1.991042137145996
1.0	38600000.0	38610000.0	5.0	6.285408973693848	2.088927745819092
1.0	38610000.0	38620000.0	9.0	6.751285552978516	2.245469808578491
1.0	38620000.0	38630000.0	6.0	6.615348815917969	2.196312665939331
1.0	38640000.0	38650000.0	5.0	7.02392578125	2.295663356781006
1.0	38660000.0	38670000.0	5.0	7.403348445892334	2.350594997406006
1.0	38780000.0	38790000.0	7.0	9.170186996459961	2.7943122386932373
1.0	38790000.0	38800000.0	4.0	9.035284042358398	2.7162835597991943
1.0	38850000.0	38860000.0	6.0	9.50715160369873	2.8093457221984863
1.0	38930000.0	38940000.0	6.0	8.168291091918945	2.550462245941162
1.0	38980000.0	38990000.0	7.0	8.114507675170898	2.5393738746643066
1.0	39020000.0	39030000.0	12.0	7.301939487457275	2.4057376384735107
1.0	39030000.0	39040000.0	9.0	7.664185523986816	2.437201499938965
1.0	39080000.0	39090000.0	4.0	8.302334785461426	2.5816826820373535
1.0	39120000.0	39130000.0	4.0	9.257363319396973	2.8533382415771484
1.0	39140000.0	39150000.0	15.0	8.356371879577637	2.6338906288146973
1.0	39390000.0	39400000.0	3.0	6.317892551422119	2.099083423614502
1.0	39470000.0	39480000.0	4.0	4.888103485107422	1.6362617015838623
1.0	39540000.0	39550000.0	3.0	5.636672496795654	1.888836145401001
1.0	39670000.0	39680000.0	5.0	4.247401714324951	1.423240065574646
1.0	39700000.0	39710000.0	6.0	4.020844459533691	1.344879388809204
1.0	39770000.0	39780000.0	5.0	4.87021541595459	1.6323963403701782
1.0	39830000.0	39840000.0	6.0	5.094664573669434	1.7047693729400635
1.0	39880000.0	39890000.0	5.0	5.103884696960449	1.7116667032241821
1.0	39990000.0	40000000.0	4.0	5.742349147796631	1.9138675928115845
1.0	40030000.0	40040000.0	3.0	4.954007148742676	1.6661367416381836
1.0	40040000.0	40050000.0	3.0	6.5855712890625	2.7535738945007324
1.0	40300000.0	40310000.0	6.0	4.891193866729736	1.6434894800186157
1.0	40340000.0	40350000.0	4.0	5.158477306365967	2.1119301319122314
1.0	40370000.0	40380000.0	8.0	6.465292930603027	2.149016857147217
1.0	40400000.0	40410000.0	4.0	7.6900434494018555	2.513028144836426
1.0	40410000.0	40420000.0	5.0	7.815155982971191	2.4728245735168457
1.0	40560000.0	40570000.0	5.0	6.89696741104126	2.372209310531616
1.0	40570000.0	40580000.0	12.0	7.187973976135254	2.3820979595184326
1.0	40630000.0	40640000.0	11.0	5.051705837249756	1.695962905883789
1.0	40640000.0	40650000.0	6.0	5.594770908355713	1.8686695098876953
1.0	40650000.0	40660000.0	2.0	5.1323442459106445	1.7211263179779053
1.0	40660000.0	40670000.0	3.0	5.07789945602417	1.7014424800872803
1.0	40680000.0	40690000.0	4.0	4.968137264251709	1.6638572216033936
1.0	40870000.0	40880000.0	4.0	5.16327428817749	1.7324482202529907
1.0	40880000.0	40890000.0	5.0	5.550952434539795	1.8562453985214233
1.0	40890000.0	40900000.0	3.0	7.5903639793396	2.4106698036193848
1.0	41080000.0	41090000.0	8.0	7.921523094177246	2.4462692737579346
1.0	41090000.0	41100000.0	9.0	6.745367527008057	2.232273578643799
1.0	41100000.0	41110000.0	13.0	6.255585193634033	2.0769708156585693
1.0	41110000.0	41120000.0	3.0	6.493448734283447	2.1502673625946045
1.0	41160000.0	41170000.0	4.0	5.439749717712402	1.8247041702270508
1.0	41240000.0	41250000.0	5.0	5.674382209777832	1.8945436477661133
1.0	41250000.0	41260000.0	7.0	6.276984691619873	2.0964694023132324
1.0	41280000.0	41290000.0	2.0	6.3289594650268555	2.1052143573760986
1.0	41330000.0	41340000.0	6.0	6.389826774597168	2.124769926071167
1.0	41390000.0	41400000.0	9.0	6.106410026550293	2.0379557609558105
1.0	41420000.0	41430000.0	7.0	6.358144283294678	2.131783962249756
1.0	41430000.0	41440000.0	10.0	5.58413028717041	1.8702596426010132
1.0	41480000.0	41490000.0	4.0	5.111741065979004	1.7094532251358032
1.0	41560000.0	41570000.0	7.0	4.474925994873047	1.4958860874176025
1.0	41620000.0	41630000.0	3.0	4.545792102813721	1.5220682621002197
1.0	41630000.0	41640000.0	10.0	4.4340314865112305	1.4897401332855225
1.0	41680000.0	41690000.0	5.0	4.319104194641113	1.4455716609954834
1.0	41730000.0	41740000.0	5.0	5.122126579284668	1.7180172204971313
1.0	41760000.0	41770000.0	3.0	4.674502849578857	1.5733760595321655
1.0	41770000.0	41780000.0	4.0	4.719001293182373	1.5902496576309204
1.0	41800000.0	41810000.0	5.0	4.532972812652588	1.5200238227844238
1.0	41900000.0	41910000.0	4.0	5.7511396408081055	1.9218086004257202
1.0	42030000.0	42040000.0	6.0	4.784895896911621	1.6011728048324585
1.0	42070000.0	42080000.0	8.0	4.8730316162109375	1.6302322149276733
1.0	42150000.0	42160000.0	7.0	5.638939380645752	1.8610206842422485
1.0	42240000.0	42250000.0	5.0	5.949434280395508	1.9787334203720093
1.0	42250000.0	42260000.0	8.0	6.541627407073975	2.139920234680176
1.0	42300000.0	42310000.0	12.0	6.345697402954102	2.074779748916626
1.0	42330000.0	42340000.0	3.0	6.155399322509766	2.028831958770752
1.0	42380000.0	42390000.0	2.0	5.42285680770874	1.8164024353027344
1.0	42400000.0	42410000.0	7.0	6.241215705871582	2.0289652347564697
1.0	42470000.0	42480000.0	6.0	5.412774085998535	1.8096908330917358
1.0	42590000.0	42600000.0	6.0	6.195095062255859	2.0709710121154785
1.0	42600000.0	42610000.0	6.0	5.501341819763184	1.8385807275772095
1.0	42610000.0	42620000.0	12.0	5.228194236755371	1.7528289556503296
1.0	42640000.0	42650000.0	5.0	4.373755931854248	1.467873215675354
1.0	42650000.0	42660000.0	4.0	4.320820331573486	1.4497325420379639
1.0	42700000.0	42710000.0	3.0	4.760552883148193	1.600515365600586
1.0	42840000.0	42850000.0	3.0	6.784489631652832	2.263185501098633
1.0	42850000.0	42860000.0	4.0	6.782873630523682	2.2612881660461426
1.0	42870000.0	42880000.0	7.0	5.856963157653809	1.930993676185608
1.0	42900000.0	42910000.0	3.0	6.2949700355529785	2.0916876792907715
1.0	42940000.0	42950000.0	4.0	5.524726867675781	1.8468490839004517
1.0	43050000.0	43060000.0	3.0	5.745270729064941	1.9144798517227173
1.0	43100000.0	43110000.0	8.0	5.813009738922119	1.9400107860565186
1.0	43180000.0	43190000.0	6.0	5.0407843589782715	1.6910957098007202
1.0	43190000.0	43200000.0	5.0	5.63106107711792	1.889601469039917
1.0	43220000.0	43230000.0	5.0	4.561522483825684	1.5269664525985718
1.0	43430000.0	43440000.0	13.0	5.147342681884766	1.7204320430755615
1.0	43480000.0	43490000.0	7.0	5.6042375564575195	1.874650001525879
1.0	43560000.0	43570000.0	2.0	6.3325700759887695	2.124302387237549
1.0	43660000.0	43670000.0	5.0	6.594903469085693	2.199047327041626
1.0	43740000.0	43750000.0	8.0	6.590521812438965	2.1540303230285645
1.0	43750000.0	43760000.0	10.0	7.487797737121582	2.3871824741363525
1.0	43790000.0	43800000.0	8.0	7.288703918457031	2.412951946258545
1.0	43800000.0	43810000.0	7.0	7.833573818206787	2.5826377868652344
1.0	43810000.0	43820000.0	7.0	6.399697780609131	2.1433513164520264
1.0	43870000.0	43880000.0	6.0	5.321629524230957	1.7828400135040283
1.0	43900000.0	43910000.0	4.0	5.33770751953125	1.7839181423187256
1.0	43910000.0	43920000.0	7.0	4.969111442565918	1.6647369861602783
1.0	43920000.0	43930000.0	6.0	6.18903112411499	2.0720784664154053
1.0	44010000.0	44020000.0	5.0	5.2925801277160645	1.773072600364685
1.0	44040000.0	44050000.0	4.0	4.9399614334106445	1.6541579961776733
1.0	44280000.0	44290000.0	2.0	4.504715919494629	1.5071461200714111
1.0	44470000.0	44480000.0	3.0	5.681279182434082	1.8979549407958984
1.0	44520000.0	44530000.0	10.0	7.849844932556152	2.5797173976898193
1.0	44560000.0	44570000.0	7.0	8.78834342956543	2.8681020736694336
1.0	44580000.0	44590000.0	8.0	8.939531326293945	2.903986930847168
1.0	44620000.0	44630000.0	12.0	8.0829496383667	2.652106761932373
1.0	44750000.0	44760000.0	8.0	4.606784343719482	1.5448921918869019
1.0	44780000.0	44790000.0	4.0	4.93898868560791	1.6570028066635132
1.0	44830000.0	44840000.0	10.0	7.650461673736572	2.5402140617370605
1.0	44940000.0	44950000.0	7.0	7.056933403015137	2.335844039916992
1.0	44970000.0	44980000.0	8.0	7.256883144378662	2.3422646522521973
1.0	45060000.0	45070000.0	19.0	5.448446273803711	1.8191334009170532
1.0	45110000.0	45120000.0	4.0	5.444321632385254	1.8220407962799072
1.0	45160000.0	45170000.0	7.0	6.50031042098999	2.160463809967041
1.0	45220000.0	45230000.0	6.0	5.390705585479736	1.8054240942001343
1.0	45490000.0	45500000.0	3.0	5.896772861480713	1.9663718938827515
1.0	45600000.0	45610000.0	3.0	5.735361099243164	1.895197868347168
1.0	45620000.0	45630000.0	7.0	6.018747806549072	2.0238113403320312
1.0	45710000.0	45720000.0	4.0	5.765599250793457	1.942594289779663
1.0	45730000.0	45740000.0	1.0	5.442965984344482	1.8326841592788696
1.0	45790000.0	45800000.0	5.0	4.920224666595459	1.6474971771240234
1.0	45850000.0	45860000.0	7.0	5.970488548278809	1.9945262670516968
1.0	45880000.0	45890000.0	9.0	5.733426094055176	1.9186468124389648
1.0	45910000.0	45920000.0	4.0	5.76012659072876	1.9241783618927002
1.0	45950000.0	45960000.0	6.0	4.79592227935791	1.6216611862182617
1.0	45960000.0	45970000.0	2.0	4.455666542053223	1.5015238523483276
1.0	45980000.0	45990000.0	5.0	5.747777462005615	2.251217842102051
1.0	46090000.0	46100000.0	5.0	4.709628105163574	1.577892541885376
1.0	46100000.0	46110000.0	10.0	4.500502586364746	1.5086829662322998
1.0	46120000.0	46130000.0	2.0	4.9026336669921875	1.6432955265045166
1.0	46150000.0	46160000.0	7.0	12.68199348449707	5.42458438873291
1.0	46170000.0	46180000.0	2.0	5.295201778411865	1.7711483240127563
1.0	46190000.0	46200000.0	4.0	4.815671443939209	1.613666296005249
1.0	46540000.0	46550000.0	3.0	4.355967044830322	1.4546804428100586
1.0	46550000.0	46560000.0	5.0	4.828035354614258	1.6177581548690796
1.0	46580000.0	46590000.0	1.0	5.05178165435791	1.68658447265625
1.0	46610000.0	46620000.0	9.0	6.445298194885254	2.1612789630889893
1.0	46620000.0	46630000.0	10.0	6.426110744476318	2.1509604454040527
1.0	46660000.0	46670000.0	2.0	4.7412004470825195	1.8791303634643555
1.0	46680000.0	46690000.0	10.0	5.239449501037598	1.7512699365615845
1.0	46870000.0	46880000.0	2.0	5.613743782043457	1.8715823888778687
1.0	46920000.0	46930000.0	5.0	7.734868049621582	2.557194232940674
1.0	46940000.0	46950000.0	8.0	7.441885948181152	2.46881103515625
1.0	46970000.0	46980000.0	7.0	7.196800231933594	2.391536235809326
1.0	46990000.0	47000000.0	4.0	6.526587009429932	2.1731173992156982
1.0	47010000.0	47020000.0	5.0	6.960207939147949	2.3228046894073486
1.0	47040000.0	47050000.0	8.0	4.779207706451416	1.6015243530273438
1.0	47080000.0	47090000.0	6.0	4.770956993103027	1.8390748500823975
1.0	47130000.0	47140000.0	2.0	4.411525726318359	1.6107009649276733
1.0	47160000.0	47170000.0	5.0	4.267396450042725	1.435506820678711
1.0	47210000.0	47220000.0	3.0	5.737049579620361	1.922658920288086
1.0	47260000.0	47270000.0	8.0	4.142573356628418	1.3839482069015503
1.0	47280000.0	47290000.0	8.0	4.860148906707764	1.6268203258514404
1.0	47370000.0	47380000.0	3.0	6.093733787536621	2.0509626865386963
1.0	47460000.0	47470000.0	1.0	5.9473161697387695	2.002946376800537
1.0	47490000.0	47500000.0	4.0	4.99914026260376	1.6758581399917603
1.0	47570000.0	47580000.0	3.0	6.18710470199585	2.0656919479370117
1.0	47670000.0	47680000.0	10.0	8.118124008178711	2.666865825653076
1.0	47740000.0	47750000.0	11.0	5.402080535888672	1.8134620189666748
1.0	47800000.0	47810000.0	3.0	5.375086307525635	1.8334182500839233
1.0	47840000.0	47850000.0	7.0	5.068373680114746	1.7007005214691162
1.0	47870000.0	47880000.0	4.0	7.996645450592041	2.625476360321045
1.0	47880000.0	47890000.0	3.0	8.331921577453613	2.7254974842071533
1.0	47960000.0	47970000.0	12.0	8.276224136352539	2.6823928356170654
1.0	48040000.0	48050000.0	3.0	8.80775260925293	2.663440227508545
1.0	48090000.0	48100000.0	8.0	9.107182502746582	2.890406370162964
1.0	48110000.0	48120000.0	3.0	8.684074401855469	2.6884407997131348
1.0	48190000.0	48200000.0	7.0	8.624726295471191	2.7654385566711426
1.0	48230000.0	48240000.0	11.0	8.009279251098633	2.4303646087646484
1.0	48320000.0	48330000.0	7.0	7.525071620941162	2.4201807975769043
1.0	48510000.0	48520000.0	13.0	6.947470664978027	2.296865940093994
1.0	48550000.0	48560000.0	10.0	7.864377021789551	2.5211987495422363
1.0	48580000.0	48590000.0	7.0	7.49039363861084	2.422633647918701
1.0	48650000.0	48660000.0	8.0	6.773057460784912	2.24550724029541
1.0	48660000.0	48670000.0	10.0	7.250081539154053	2.3858931064605713
1.0	48730000.0	48740000.0	14.0	9.156774520874023	2.8175902366638184
1.0	48770000.0	48780000.0	2.0	8.613439559936523	2.5991289615631104
1.0	48880000.0	48890000.0	9.0	9.109369277954102	2.698150873184204
1.0	48910000.0	48920000.0	11.0	8.312456130981445	2.610598087310791
1.0	49010000.0	49020000.0	19.0	9.854788780212402	2.8962812423706055
1.0	49050000.0	49060000.0	6.0	10.939676284790039	3.157062530517578
1.0	49200000.0	49210000.0	8.0	6.850780487060547	2.276663303375244
1.0	49270000.0	49280000.0	8.0	10.864727973937988	3.065991163253784
1.0	49320000.0	49330000.0	9.0	11.967000961303711	3.2913308143615723
1.0	49380000.0	49390000.0	3.0	13.343002319335938	3.5449790954589844
1.0	49420000.0	49430000.0	11.0	14.670794486999512	3.6437506675720215
1.0	49460000.0	49470000.0	22.0	14.506368637084961	3.6905791759490967
1.0	49490000.0	49500000.0	13.0	15.720271110534668	3.8417999744415283
1.0	49550000.0	49560000.0	11.0	16.569564819335938	3.998518466949463
1.0	49560000.0	49570000.0	8.0	12.690526962280273	3.614403247833252
1.0	49590000.0	49600000.0	18.0	12.870579719543457	3.5649707317352295
1.0	49670000.0	49680000.0	16.0	15.120346069335938	3.6971232891082764
1.0	49710000.0	49720000.0	17.0	16.170391082763672	3.848088026046753
1.0	49730000.0	49740000.0	16.0	16.334980010986328	3.8822968006134033
1.0	49740000.0	49750000.0	16.0	15.156598091125488	3.7697548866271973
1.0	49760000.0	49770000.0	23.0	16.451187133789062	3.9065067768096924
1.0	49800000.0	49810000.0	12.0	16.832881927490234	3.9467170238494873
1.0	49950000.0	49960000.0	14.0	17.086496353149414	3.9370625019073486
1.0	50080000.0	50090000.0	28.0	19.283464431762695	4.154116153717041
1.0	50150000.0	50160000.0	23.0	19.582138061523438	4.184462070465088
1.0	50220000.0	50230000.0	20.0	18.718250274658203	4.216911315917969
1.0	50260000.0	50270000.0	13.0	15.902311325073242	3.8497328758239746
1.0	50350000.0	50360000.0	13.0	14.092984199523926	3.565886974334717
1.0	50450000.0	50460000.0	17.0	12.429923057556152	3.3222198486328125
1.0	50540000.0	50550000.0	12.0	12.016012191772461	3.325685977935791
1.0	50610000.0	50620000.0	12.0	11.662182807922363	3.182950973510742
1.0	50620000.0	50630000.0	13.0	12.037321090698242	3.257099151611328
1.0	50660000.0	50670000.0	13.0	12.36955451965332	3.3050007820129395
1.0	50670000.0	50680000.0	6.0	13.534658432006836	3.508543014526367
1.0	50750000.0	50760000.0	19.0	14.354394912719727	3.825972318649292
1.0	50790000.0	50800000.0	12.0	13.103169441223145	3.599777936935425
1.0	50850000.0	50860000.0	6.0	12.206658363342285	3.496218204498291
1.0	50890000.0	50900000.0	6.0	9.293962478637695	2.959141969680786
1.0	50970000.0	50980000.0	6.0	5.096543788909912	1.7023899555206299
1.0	51020000.0	51030000.0	5.0	4.806699275970459	1.6099525690078735
1.0	51110000.0	51120000.0	8.0	5.9506635665893555	1.9751832485198975
1.0	51180000.0	51190000.0	6.0	6.619807243347168	2.0976834297180176
1.0	51240000.0	51250000.0	4.0	5.608489990234375	1.876776099205017
1.0	51270000.0	51280000.0	3.0	6.282933712005615	2.089207649230957
1.0	51280000.0	51290000.0	15.0	5.904328346252441	1.9738991260528564
1.0	51450000.0	51460000.0	5.0	6.819616794586182	2.2641265392303467
1.0	51520000.0	51530000.0	6.0	8.861063003540039	2.8125498294830322
1.0	51530000.0	51540000.0	7.0	7.728926181793213	2.540098190307617
1.0	51590000.0	51600000.0	12.0	9.02801513671875	2.911181926727295
1.0	51630000.0	51640000.0	3.0	8.13012981414795	2.5943870544433594
1.0	51670000.0	51680000.0	8.0	7.656365871429443	2.5211987495422363
1.0	51800000.0	51810000.0	7.0	6.51239013671875	2.1722066402435303
1.0	51810000.0	51820000.0	7.0	5.706404685974121	1.9044008255004883
1.0	51860000.0	51870000.0	4.0	5.126060485839844	1.7176215648651123
1.0	51870000.0	51880000.0	4.0	5.047732830047607	1.689986228942871
1.0	51930000.0	51940000.0	4.0	5.093240737915039	1.7060844898223877
1.0	51990000.0	52000000.0	4.0	7.377091407775879	2.4411067962646484
1.0	52160000.0	52170000.0	1.0	4.400299549102783	1.476434350013733
1.0	52210000.0	52220000.0	5.0	4.435545921325684	1.485425591468811
1.0	52260000.0	52270000.0	1.0	4.742899417877197	1.5888423919677734
1.0	52320000.0	52330000.0	4.0	4.789024829864502	1.6025524139404297
1.0	52330000.0	52340000.0	4.0	4.995952129364014	1.6745805740356445
1.0	52360000.0	52370000.0	4.0	6.5816755294799805	2.196772813796997
1.0	52370000.0	52380000.0	9.0	6.36704158782959	2.13344144821167
1.0	52380000.0	52390000.0	8.0	5.800177574157715	1.9386727809906006
1.0	52440000.0	52450000.0	6.0	6.030653953552246	2.0190794467926025
1.0	52500000.0	52510000.0	3.0	5.011168956756592	1.6776845455169678
1.0	52510000.0	52520000.0	5.0	4.862813472747803	1.633172631263733
1.0	52520000.0	52530000.0	3.0	9.718238830566406	4.175107479095459
1.0	52590000.0	52600000.0	9.0	6.373272895812988	2.1331353187561035
1.0	52620000.0	52630000.0	9.0	5.613523483276367	1.8766543865203857
1.0	52680000.0	52690000.0	8.0	5.866177558898926	1.9585235118865967
1.0	52770000.0	52780000.0	3.0	5.239596366882324	1.7572777271270752
1.0	52780000.0	52790000.0	5.0	5.824911594390869	1.939569115638733
1.0	52820000.0	52830000.0	4.0	4.798142433166504	1.6095634698867798
1.0	52850000.0	52860000.0	5.0	4.578299522399902	1.536625862121582
1.0	52870000.0	52880000.0	3.0	4.808096885681152	1.9553714990615845
1.0	52940000.0	52950000.0	5.0	4.98575496673584	1.6723982095718384
1.0	52960000.0	52970000.0	26.0	4.601078987121582	1.5403943061828613
1.0	53010000.0	53020000.0	5.0	7.830307960510254	3.3176963329315186
1.0	53020000.0	53030000.0	2.0	6.971933841705322	2.3117947578430176
1.0	53100000.0	53110000.0	4.0	6.572731971740723	2.1926286220550537
1.0	53130000.0	53140000.0	8.0	5.502814292907715	1.8411182165145874
1.0	53140000.0	53150000.0	4.0	5.899528503417969	1.9712082147598267
1.0	53170000.0	53180000.0	4.0	6.555966377258301	2.1916561126708984
1.0	53210000.0	53220000.0	2.0	4.868734836578369	1.6311302185058594
1.0	53220000.0	53230000.0	9.0	4.88010835647583	1.6316741704940796
1.0	53320000.0	53330000.0	6.0	6.135418891906738	2.046064615249634
1.0	53370000.0	53380000.0	7.0	5.3442277908325195	1.786115288734436
1.0	53380000.0	53390000.0	9.0	5.736122131347656	1.9272024631500244
1.0	53450000.0	53460000.0	3.0	5.448287010192871	1.8251750469207764
1.0	53480000.0	53490000.0	3.0	5.393784523010254	1.811529517173767
1.0	53520000.0	53530000.0	9.0	6.645989894866943	2.20550799369812
1.0	53580000.0	53590000.0	6.0	6.059267997741699	2.0235836505889893
1.0	53610000.0	53620000.0	5.0	6.427995204925537	2.1423213481903076
1.0	53690000.0	53700000.0	6.0	4.568169116973877	1.5309369564056396
1.0	53750000.0	53760000.0	5.0	5.1907782554626465	1.7390533685684204
1.0	53830000.0	53840000.0	11.0	8.308234214782715	2.726746082305908
1.0	53840000.0	53850000.0	13.0	8.167013168334961	2.677319288253784
1.0	53850000.0	53860000.0	11.0	7.287489414215088	2.344548225402832
1.0	53870000.0	53880000.0	6.0	8.529458999633789	2.720822811126709
1.0	53920000.0	53930000.0	7.0	9.587383270263672	2.9267609119415283
1.0	53980000.0	53990000.0	10.0	8.35826301574707	2.5270800590515137
1.0	53990000.0	54000000.0	9.0	8.741514205932617	2.678255081176758
1.0	54000000.0	54010000.0	9.0	8.320034980773926	2.5640697479248047
1.0	54020000.0	54030000.0	6.0	8.973909378051758	2.754246234893799
1.0	54220000.0	54230000.0	6.0	6.5271406173706055	2.171414613723755
1.0	54250000.0	54260000.0	4.0	5.315670967102051	1.7803977727890015
1.0	54280000.0	54290000.0	5.0	4.816808223724365	1.61501944065094
1.0	54310000.0	54320000.0	13.0	4.907382011413574	1.6486495733261108
1.0	54380000.0	54390000.0	2.0	5.304503440856934	1.7772953510284424
1.0	54410000.0	54420000.0	5.0	5.438798427581787	2.237501382827759
1.0	54460000.0	54470000.0	10.0	6.399584770202637	2.144587993621826
1.0	54540000.0	54550000.0	6.0	5.038143157958984	1.6897742748260498
1.0	54550000.0	54560000.0	2.0	5.29677677154541	1.7746388912200928
1.0	54730000.0	54740000.0	5.0	5.173105716705322	1.7322250604629517
1.0	54770000.0	54780000.0	11.0	4.723721027374268	1.5807693004608154
1.0	54860000.0	54870000.0	6.0	5.201327323913574	1.7451528310775757
1.0	54920000.0	54930000.0	7.0	7.171595096588135	2.37786602973938
1.0	55000000.0	55010000.0	8.0	6.743948459625244	2.240621566772461
1.0	55030000.0	55040000.0	9.0	5.943641185760498	1.9802587032318115
1.0	55140000.0	55150000.0	8.0	6.210801124572754	2.0523488521575928
1.0	55270000.0	55280000.0	6.0	5.058577537536621	1.6941715478897095
1.0	55300000.0	55310000.0	5.0	5.8548078536987305	1.9461876153945923
1.0	55390000.0	55400000.0	18.0	5.430024147033691	1.8172496557235718
1.0	55410000.0	55420000.0	6.0	5.766840934753418	1.9275398254394531
1.0	55420000.0	55430000.0	8.0	5.680727481842041	1.899013876914978
1.0	55470000.0	55480000.0	4.0	6.602536201477051	2.210339069366455
1.0	55480000.0	55490000.0	4.0	5.979297161102295	2.0015439987182617
1.0	55500000.0	55510000.0	2.0	5.381224632263184	1.8018159866333008
1.0	55510000.0	55520000.0	5.0	4.5807342529296875	1.5318443775177002
1.0	55520000.0	55530000.0	3.0	4.705911159515381	1.573318362236023
1.0	55610000.0	55620000.0	0.0	4.599949836730957	1.5435748100280762
1.0	55630000.0	55640000.0	3.0	4.70378303527832	1.5796111822128296
1.0	55650000.0	55660000.0	6.0	4.835421562194824	1.6235835552215576
1.0	55660000.0	55670000.0	8.0	4.629094123840332	1.5547544956207275
1.0	55690000.0	55700000.0	8.0	7.313316345214844	2.3729758262634277
1.0	55700000.0	55710000.0	5.0	6.800461769104004	2.25822377204895
1.0	55760000.0	55770000.0	9.0	8.141029357910156	2.6332027912139893
1.0	55770000.0	55780000.0	7.0	7.711153507232666	2.442765712738037
1.0	55800000.0	55810000.0	5.0	8.21300983428955	2.648404359817505
1.0	55870000.0	55880000.0	7.0	8.794122695922852	2.7951457500457764
1.0	55900000.0	55910000.0	8.0	8.847236633300781	2.8775906562805176
1.0	55940000.0	55950000.0	3.0	7.769602298736572	2.4121437072753906
1.0	55950000.0	55960000.0	7.0	7.987831115722656	2.576723575592041
1.0	56030000.0	56040000.0	6.0	7.6184282302856445	2.499176502227783
1.0	56070000.0	56080000.0	15.0	10.137758255004883	2.9727559089660645
1.0	56110000.0	56120000.0	11.0	8.435723304748535	2.5983242988586426
1.0	56330000.0	56340000.0	6.0	9.443862915039062	2.8111438751220703
1.0	56340000.0	56350000.0	13.0	9.922818183898926	2.92863392829895
1.0	56370000.0	56380000.0	14.0	9.233327865600586	2.8286757469177246
1.0	56550000.0	56560000.0	7.0	7.6699371337890625	2.5129449367523193
1.0	56660000.0	56670000.0	10.0	7.702144622802734	2.3760628700256348
1.0	56690000.0	56700000.0	5.0	8.600664138793945	2.6762022972106934
1.0	56710000.0	56720000.0	7.0	8.225870132446289	2.591773509979248
1.0	56760000.0	56770000.0	8.0	8.07542610168457	2.4925901889801025
1.0	56790000.0	56800000.0	7.0	7.3483171463012695	2.331129312515259
1.0	56840000.0	56850000.0	8.0	6.873935699462891	2.1748948097229004
1.0	56870000.0	56880000.0	4.0	7.042675971984863	2.257185459136963
1.0	56890000.0	56900000.0	6.0	6.153729438781738	2.0373454093933105
1.0	56960000.0	56970000.0	4.0	6.212866306304932	2.0208487510681152
1.0	56990000.0	57000000.0	5.0	6.609524726867676	2.1683027744293213
1.0	57040000.0	57050000.0	7.0	6.588709354400635	2.7165424823760986
1.0	57180000.0	57190000.0	3.0	7.6855878829956055	2.4287898540496826
1.0	57210000.0	57220000.0	10.0	9.000496864318848	2.8464016914367676
1.0	57230000.0	57240000.0	12.0	8.693674087524414	2.7427878379821777
1.0	57250000.0	57260000.0	10.0	9.466531753540039	2.845471143722534
1.0	57300000.0	57310000.0	10.0	11.30479621887207	3.2665374279022217
1.0	57390000.0	57400000.0	6.0	13.504585266113281	3.5845894813537598
1.0	57400000.0	57410000.0	18.0	11.878422737121582	3.3505911827087402
1.0	57480000.0	57490000.0	17.0	11.786277770996094	3.216651201248169
1.0	57570000.0	57580000.0	9.0	11.363910675048828	3.1481709480285645
1.0	57610000.0	57620000.0	18.0	11.392622947692871	3.2366929054260254
1.0	57630000.0	57640000.0	10.0	12.022591590881348	3.264540433883667
1.0	57680000.0	57690000.0	10.0	11.845794677734375	3.2323081493377686
1.0	57720000.0	57730000.0	8.0	12.212528228759766	3.3176708221435547
1.0	57740000.0	57750000.0	8.0	11.657498359680176	3.23480486869812
1.0	57760000.0	57770000.0	14.0	12.417879104614258	3.337986707687378
1.0	57800000.0	57810000.0	9.0	12.290854454040527	3.351457118988037
1.0	57860000.0	57870000.0	18.0	11.358136177062988	3.139176607131958
1.0	57870000.0	57880000.0	16.0	11.476919174194336	3.168349504470825
1.0	57900000.0	57910000.0	7.0	12.687091827392578	3.480836868286133
1.0	57920000.0	57930000.0	12.0	12.286849975585938	3.375028610229492
1.0	57930000.0	57940000.0	10.0	11.555245399475098	3.1765599250793457
1.0	57980000.0	57990000.0	8.0	11.581488609313965	3.2574844360351562
1.0	58090000.0	58100000.0	10.0	9.905258178710938	2.8818631172180176
1.0	58110000.0	58120000.0	12.0	11.016775131225586	3.2058029174804688
1.0	58130000.0	58140000.0	10.0	10.37900447845459	2.9888675212860107
1.0	58240000.0	58250000.0	12.0	9.17180061340332	2.736466884613037
1.0	58250000.0	58260000.0	10.0	9.253904342651367	2.7702043056488037
1.0	58270000.0	58280000.0	8.0	9.64445686340332	2.8701119422912598
1.0	58280000.0	58290000.0	6.0	9.890294075012207	2.9384264945983887
1.0	58300000.0	58310000.0	8.0	10.073368072509766	2.93574857711792
1.0	58420000.0	58430000.0	16.0	9.896194458007812	2.8733913898468018
1.0	58450000.0	58460000.0	7.0	10.793498039245605	3.0811405181884766
1.0	58480000.0	58490000.0	11.0	10.037291526794434	2.9110140800476074
1.0	58490000.0	58500000.0	14.0	9.556358337402344	2.833245038986206
1.0	58550000.0	58560000.0	9.0	8.423868179321289	2.6219143867492676
1.0	58610000.0	58620000.0	6.0	7.972171783447266	2.451233148574829
1.0	58700000.0	58710000.0	7.0	8.417715072631836	2.5305862426757812
1.0	58770000.0	58780000.0	12.0	8.618279457092285	2.6247665882110596
1.0	58780000.0	58790000.0	18.0	8.249924659729004	2.6569271087646484
1.0	58790000.0	58800000.0	13.0	8.783753395080566	2.6651771068573
1.0	58900000.0	58910000.0	7.0	6.284815788269043	2.0205249786376953
1.0	58960000.0	58970000.0	4.0	5.069608211517334	1.6984541416168213
1.0	59130000.0	59140000.0	4.0	4.139992713928223	1.3908276557922363
1.0	59160000.0	59170000.0	4.0	4.9601731300354	1.728888750076294
1.0	59260000.0	59270000.0	2.0	4.815249443054199	1.6146310567855835
1.0	59280000.0	59290000.0	4.0	4.61167049407959	1.6888341903686523
1.0	59330000.0	59340000.0	6.0	5.458728790283203	1.8302961587905884
1.0	59340000.0	59350000.0	5.0	4.928202152252197	1.6526530981063843
1.0	59430000.0	59440000.0	3.0	6.098695755004883	2.0308525562286377
1.0	59500000.0	59510000.0	5.0	6.7703537940979	2.2513206005096436
1.0	59530000.0	59540000.0	5.0	5.922616481781006	1.9750251770019531
1.0	59590000.0	59600000.0	4.0	6.282572269439697	2.0989744663238525
1.0	59750000.0	59760000.0	4.0	6.5619401931762695	2.192014217376709
1.0	59810000.0	59820000.0	7.0	4.795421123504639	1.6013253927230835
1.0	59820000.0	59830000.0	2.0	5.117092132568359	1.709783911705017
1.0	59870000.0	59880000.0	4.0	5.380419731140137	1.7576797008514404
1.0	59880000.0	59890000.0	3.0	5.232676029205322	1.7461620569229126
1.0	59920000.0	59930000.0	7.0	5.33648157119751	1.7881109714508057
1.0	59940000.0	59950000.0	8.0	5.643438816070557	1.857997179031372
1.0	59970000.0	59980000.0	8.0	6.004864692687988	1.918810248374939
1.0	60030000.0	60040000.0	6.0	6.217246055603027	2.0578083992004395
1.0	60080000.0	60090000.0	7.0	5.369098663330078	1.792732834815979
1.0	60140000.0	60150000.0	3.0	4.870312690734863	1.626350998878479
1.0	60150000.0	60160000.0	6.0	4.731848239898682	1.58514404296875
1.0	60160000.0	60170000.0	4.0	4.813883304595947	1.6099207401275635
1.0	60190000.0	60200000.0	5.0	4.897221565246582	1.6380298137664795
1.0	60220000.0	60230000.0	3.0	4.596345901489258	1.5346125364303589
1.0	60290000.0	60300000.0	3.0	4.824006080627441	1.614179253578186
1.0	60300000.0	60310000.0	6.0	4.864689826965332	1.6296098232269287
1.0	60310000.0	60320000.0	5.0	5.02539587020874	1.679460883140564
1.0	60440000.0	60450000.0	8.0	7.231724739074707	2.329698324203491
1.0	60450000.0	60460000.0	15.0	7.847292900085449	2.492905378341675
1.0	60470000.0	60480000.0	8.0	9.224844932556152	2.8409132957458496
1.0	60480000.0	60490000.0	6.0	9.493207931518555	2.8577373027801514
1.0	60590000.0	60600000.0	13.0	10.843679428100586	3.1102845668792725
1.0	60620000.0	60630000.0	14.0	10.215585708618164	3.0044472217559814
1.0	60640000.0	60650000.0	9.0	11.719111442565918	3.305821180343628
1.0	60650000.0	60660000.0	11.0	11.40062141418457	3.249845504760742
1.0	60680000.0	60690000.0	7.0	8.11760139465332	2.6375017166137695
1.0	60720000.0	60730000.0	10.0	10.278157234191895	2.9992222785949707
1.0	60860000.0	60870000.0	7.0	12.076245307922363	3.303419589996338
1.0	60960000.0	60970000.0	10.0	9.210428237915039	2.831892490386963
1.0	60980000.0	60990000.0	10.0	11.100624084472656	3.1635351181030273
1.0	61050000.0	61060000.0	5.0	9.414962768554688	2.798302173614502
1.0	61060000.0	61070000.0	6.0	9.969259262084961	2.946420192718506
1.0	61080000.0	61090000.0	6.0	9.343814849853516	2.7536141872406006
1.0	61110000.0	61120000.0	8.0	7.79010534286499	2.548736333847046
1.0	61120000.0	61130000.0	11.0	9.881887435913086	2.958132743835449
1.0	61170000.0	61180000.0	5.0	10.875762939453125	3.1290924549102783
1.0	61270000.0	61280000.0	10.0	10.146007537841797	3.0247178077697754
1.0	61280000.0	61290000.0	10.0	10.145672798156738	3.006345272064209
1.0	61310000.0	61320000.0	5.0	9.240866661071777	2.8264670372009277
1.0	61370000.0	61380000.0	11.0	7.215490818023682	2.37797474861145
1.0	61470000.0	61480000.0	6.0	6.265484809875488	2.077432155609131
1.0	61500000.0	61510000.0	8.0	6.40482234954834	2.143906831741333
1.0	61610000.0	61620000.0	6.0	4.61529016494751	1.5437864065170288
1.0	61650000.0	61660000.0	5.0	5.241793632507324	1.7511039972305298
1.0	61660000.0	61670000.0	1.0	4.894145488739014	1.6359684467315674
1.0	61730000.0	61740000.0	8.0	5.020549774169922	1.6788032054901123
1.0	61820000.0	61830000.0	3.0	4.645325660705566	1.555772066116333
1.0	61850000.0	61860000.0	7.0	4.284994602203369	1.4355010986328125
1.0	61890000.0	61900000.0	2.0	4.596475124359131	1.5372936725616455
1.0	61910000.0	61920000.0	3.0	4.596647262573242	1.5363887548446655
1.0	61920000.0	61930000.0	2.0	4.609050750732422	1.5446336269378662
1.0	61960000.0	61970000.0	2.0	5.403453826904297	1.8148281574249268
1.0	61980000.0	61990000.0	6.0	6.034610748291016	2.0223278999328613
1.0	62070000.0	62080000.0	4.0	5.587832450866699	1.8702408075332642
1.0	62090000.0	62100000.0	6.0	6.716214656829834	2.2457170486450195
1.0	62100000.0	62110000.0	3.0	6.189681529998779	2.0681095123291016
1.0	62150000.0	62160000.0	5.0	4.978550434112549	1.6660302877426147
1.0	62510000.0	62520000.0	10.0	5.817374229431152	1.942481279373169
1.0	62530000.0	62540000.0	3.0	6.77414083480835	2.239553689956665
1.0	62550000.0	62560000.0	9.0	6.579602241516113	2.1824405193328857
1.0	62630000.0	62640000.0	9.0	7.961991786956787	2.6189022064208984
1.0	62660000.0	62670000.0	6.0	7.013262748718262	2.3159046173095703
1.0	62690000.0	62700000.0	7.0	7.338586330413818	2.3824691772460938
1.0	62710000.0	62720000.0	2.0	7.3049750328063965	2.3065342903137207
1.0	62800000.0	62810000.0	5.0	7.644789695739746	2.521798610687256
1.0	62840000.0	62850000.0	2.0	7.014858245849609	2.2764291763305664
1.0	62860000.0	62870000.0	8.0	6.7229108810424805	2.233631134033203
1.0	62890000.0	62900000.0	6.0	6.648924350738525	2.2129671573638916
1.0	62950000.0	62960000.0	8.0	5.217220306396484	1.7462875843048096
1.0	62980000.0	62990000.0	1.0	5.92828893661499	1.9755834341049194
1.0	63040000.0	63050000.0	5.0	5.053946018218994	1.6928701400756836
1.0	63050000.0	63060000.0	10.0	4.907226085662842	1.638426423072815
1.0	63080000.0	63090000.0	11.0	5.227982521057129	1.7473382949829102
1.0	63100000.0	63110000.0	6.0	5.489582061767578	1.8328113555908203
1.0	63150000.0	63160000.0	4.0	5.1868205070495605	1.9905790090560913
1.0	63300000.0	63310000.0	7.0	5.8170366287231445	1.9445607662200928
1.0	63530000.0	63540000.0	6.0	11.37187385559082	3.249556303024292
1.0	63550000.0	63560000.0	8.0	11.416155815124512	3.2676498889923096
1.0	63600000.0	63610000.0	12.0	12.348701477050781	3.4084529876708984
1.0	63630000.0	63640000.0	10.0	11.550296783447266	3.2659835815429688
1.0	63650000.0	63660000.0	4.0	11.491140365600586	3.245631456375122
1.0	63680000.0	63690000.0	10.0	12.691851615905762	3.46901273727417
1.0	63710000.0	63720000.0	6.0	12.555679321289062	3.495410442352295
1.0	63750000.0	63760000.0	13.0	12.868309020996094	3.852158784866333
1.0	63760000.0	63770000.0	12.0	10.726183891296387	3.2103049755096436
1.0	63790000.0	63800000.0	6.0	10.347256660461426	3.225414752960205
1.0	63870000.0	63880000.0	6.0	5.146610260009766	1.7258872985839844
1.0	63910000.0	63920000.0	2.0	5.407375812530518	1.8064734935760498
1.0	63960000.0	63970000.0	2.0	4.6523003578186035	1.5563976764678955
1.0	63980000.0	63990000.0	8.0	6.266953945159912	2.6098289489746094
1.0	64000000.0	64010000.0	3.0	4.712556838989258	1.5766222476959229
1.0	64080000.0	64090000.0	6.0	5.0277910232543945	1.6843326091766357
1.0	64210000.0	64220000.0	5.0	8.199968338012695	2.6123032569885254
1.0	64230000.0	64240000.0	5.0	7.8255486488342285	2.5755786895751953
1.0	64260000.0	64270000.0	7.0	6.492945194244385	2.144432783126831
1.0	64310000.0	64320000.0	11.0	5.974922180175781	1.964263677597046
1.0	64320000.0	64330000.0	5.0	6.456618309020996	2.1048059463500977
1.0	64420000.0	64430000.0	8.0	8.070393562316895	2.454986572265625
1.0	64480000.0	64490000.0	6.0	7.375450134277344	2.3053674697875977
1.0	64500000.0	64510000.0	6.0	7.002101898193359	2.271131992340088
1.0	64530000.0	64540000.0	9.0	7.429605007171631	2.3243582248687744
1.0	64540000.0	64550000.0	5.0	7.387909889221191	2.315793991088867
1.0	64560000.0	64570000.0	7.0	7.057551383972168	2.1905298233032227
1.0	64580000.0	64590000.0	5.0	6.485444068908691	2.050316333770752
1.0	64590000.0	64600000.0	5.0	6.41668176651001	2.052180767059326
1.0	64620000.0	64630000.0	3.0	6.607175350189209	2.0928587913513184
1.0	64640000.0	64650000.0	9.0	5.944222450256348	1.92411208152771
1.0	64690000.0	64700000.0	7.0	7.1371965408325195	2.2999234199523926
1.0	64700000.0	64710000.0	10.0	6.000124454498291	1.9984891414642334
1.0	64710000.0	64720000.0	3.0	6.484243869781494	2.1557745933532715
1.0	64770000.0	64780000.0	4.0	7.1964311599731445	2.318786144256592
1.0	64830000.0	64840000.0	5.0	7.355705261230469	2.3723816871643066
1.0	64850000.0	64860000.0	6.0	7.625475883483887	2.39953351020813
1.0	64910000.0	64920000.0	11.0	7.834881782531738	2.5848655700683594
1.0	64950000.0	64960000.0	5.0	5.808990955352783	1.9383981227874756
1.0	65050000.0	65060000.0	5.0	5.30092716217041	1.727084755897522
1.0	65110000.0	65120000.0	4.0	4.592067718505859	1.5370725393295288
1.0	65180000.0	65190000.0	5.0	6.871832370758057	2.297649383544922
1.0	65210000.0	65220000.0	2.0	4.257548809051514	1.7105385065078735
1.0	65350000.0	65360000.0	5.0	4.441502571105957	1.4908850193023682
1.0	65430000.0	65440000.0	8.0	6.773609161376953	2.838545083999634
1.0	65440000.0	65450000.0	3.0	4.865143775939941	1.6274868249893188
1.0	65460000.0	65470000.0	3.0	5.587808609008789	1.8731666803359985
1.0	65470000.0	65480000.0	8.0	5.411471366882324	1.8109369277954102
1.0	65520000.0	65530000.0	1.0	5.255903244018555	1.7627187967300415
1.0	65560000.0	65570000.0	12.0	8.246953010559082	2.7223289012908936
1.0	65640000.0	65650000.0	4.0	5.9342570304870605	1.9800434112548828
1.0	65760000.0	65770000.0	10.0	8.486356735229492	2.636910915374756
1.0	65800000.0	65810000.0	8.0	8.319127082824707	2.5494067668914795
1.0	65890000.0	65900000.0	6.0	6.193599224090576	2.0692782402038574
1.0	65900000.0	65910000.0	10.0	6.921398162841797	2.288526773452759
1.0	65960000.0	65970000.0	9.0	8.415155410766602	2.592865467071533
1.0	65970000.0	65980000.0	12.0	8.549320220947266	2.6931607723236084
1.0	66070000.0	66080000.0	7.0	9.539478302001953	2.7989983558654785
1.0	66090000.0	66100000.0	5.0	9.99275016784668	2.880300760269165
1.0	66100000.0	66110000.0	15.0	10.181618690490723	2.9791393280029297
1.0	66140000.0	66150000.0	14.0	9.740415573120117	3.006324291229248
1.0	66230000.0	66240000.0	8.0	13.279887199401855	3.5232081413269043
1.0	66260000.0	66270000.0	11.0	13.152643203735352	3.524930477142334
1.0	66290000.0	66300000.0	14.0	14.3192720413208	3.6665101051330566
1.0	66320000.0	66330000.0	18.0	14.795183181762695	3.718904495239258
1.0	66360000.0	66370000.0	7.0	15.846598625183105	3.8164775371551514
1.0	66370000.0	66380000.0	26.0	14.650301933288574	3.6562869548797607
1.0	66390000.0	66400000.0	19.0	16.861263275146484	4.160411834716797
1.0	66450000.0	66460000.0	14.0	13.678814888000488	3.630655288696289
1.0	66460000.0	66470000.0	13.0	13.753999710083008	3.589226245880127
1.0	66500000.0	66510000.0	13.0	14.221735000610352	3.573836088180542
1.0	66620000.0	66630000.0	13.0	13.525125503540039	3.606846332550049
1.0	66640000.0	66650000.0	9.0	11.25975227355957	3.1400411128997803
1.0	66670000.0	66680000.0	8.0	10.501901626586914	3.0508527755737305
1.0	66730000.0	66740000.0	8.0	7.712507724761963	2.484889268875122
1.0	66740000.0	66750000.0	7.0	7.5889997482299805	2.4863431453704834
1.0	66840000.0	66850000.0	9.0	9.49559211730957	2.896881580352783
1.0	67100000.0	67110000.0	7.0	10.014552116394043	2.8790056705474854
1.0	67140000.0	67150000.0	12.0	9.382761001586914	2.813093662261963
1.0	67180000.0	67190000.0	8.0	9.74432373046875	2.8523125648498535
1.0	67250000.0	67260000.0	12.0	8.590031623840332	2.7786879539489746
1.0	67280000.0	67290000.0	6.0	8.1630859375	2.654383420944214
1.0	67300000.0	67310000.0	11.0	8.235628128051758	2.5637259483337402
1.0	67310000.0	67320000.0	13.0	8.227313041687012	2.50256609916687
1.0	67330000.0	67340000.0	13.0	7.697633266448975	2.4690024852752686
1.0	67360000.0	67370000.0	5.0	7.246204376220703	2.3392012119293213
1.0	67430000.0	67440000.0	3.0	5.341963291168213	1.7942135334014893
1.0	67470000.0	67480000.0	9.0	5.47059965133667	1.8322398662567139
1.0	67500000.0	67510000.0	7.0	5.450467109680176	1.828334093093872
1.0	67600000.0	67610000.0	8.0	7.7223920822143555	2.5284485816955566
1.0	67620000.0	67630000.0	9.0	8.86209487915039	2.857739210128784
1.0	67650000.0	67660000.0	8.0	10.255572319030762	3.1212308406829834
1.0	67860000.0	67870000.0	2.0	6.380421161651611	2.121091365814209
1.0	67920000.0	67930000.0	7.0	6.301531791687012	2.095501661300659
1.0	68240000.0	68250000.0	5.0	5.122284412384033	1.7115771770477295
1.0	68330000.0	68340000.0	8.0	7.817905426025391	2.579214334487915
1.0	68340000.0	68350000.0	6.0	7.384435176849365	2.4424328804016113
1.0	68370000.0	68380000.0	4.0	8.471015930175781	2.6943438053131104
1.0	68380000.0	68390000.0	7.0	8.329350471496582	2.6835365295410156
1.0	68430000.0	68440000.0	11.0	7.545053005218506	2.415390729904175
1.0	68490000.0	68500000.0	4.0	7.36224365234375	2.38828706741333
1.0	68500000.0	68510000.0	9.0	8.362408638000488	2.747548818588257
1.0	68530000.0	68540000.0	1.0	7.14302921295166	2.331937551498413
1.0	68540000.0	68550000.0	7.0	6.659248352050781	2.2217366695404053
1.0	68570000.0	68580000.0	5.0	5.202195644378662	1.7419109344482422
1.0	68680000.0	68690000.0	7.0	6.629077911376953	2.201474905014038
1.0	68740000.0	68750000.0	21.0	8.514166831970215	2.670862913131714
1.0	68870000.0	68880000.0	7.0	9.540884017944336	2.8137247562408447
1.0	68890000.0	68900000.0	11.0	9.416860580444336	2.76885986328125
1.0	69000000.0	69010000.0	11.0	12.081558227539062	3.2883992195129395
1.0	69010000.0	69020000.0	13.0	13.425867080688477	3.5738091468811035
1.0	69020000.0	69030000.0	14.0	13.103907585144043	3.494828462600708
1.0	69030000.0	69040000.0	9.0	12.073831558227539	3.273642063140869
1.0	69060000.0	69070000.0	14.0	12.109835624694824	3.2769598960876465
1.0	69210000.0	69220000.0	15.0	11.542574882507324	3.21004056930542
1.0	69300000.0	69310000.0	11.0	13.086389541625977	3.486971616744995
1.0	69350000.0	69360000.0	16.0	13.255769729614258	3.5067386627197266
1.0	69420000.0	69430000.0	15.0	14.43603801727295	3.602635145187378
1.0	69430000.0	69440000.0	13.0	14.500188827514648	3.6138546466827393
1.0	69460000.0	69470000.0	10.0	11.662187576293945	3.4522793292999268
1.0	69550000.0	69560000.0	18.0	13.9043550491333	3.523534059524536
1.0	69570000.0	69580000.0	9.0	14.704874992370605	3.6869513988494873
1.0	69590000.0	69600000.0	16.0	13.865400314331055	3.517479419708252
1.0	69670000.0	69680000.0	19.0	16.380992889404297	3.8606319427490234
1.0	69710000.0	69720000.0	11.0	17.47477912902832	3.9489448070526123
1.0	69740000.0	69750000.0	14.0	17.76896858215332	3.994025468826294
1.0	69750000.0	69760000.0	22.0	18.339874267578125	4.0422163009643555
1.0	69920000.0	69930000.0	17.0	16.440988540649414	3.9108986854553223
1.0	69930000.0	69940000.0	8.0	16.13858413696289	3.8439126014709473
1.0	69990000.0	70000000.0	22.0	14.815481185913086	3.680180311203003
1.0	70040000.0	70050000.0	13.0	14.337536811828613	3.6695632934570312
1.0	70080000.0	70090000.0	19.0	16.648975372314453	3.8791725635528564
1.0	70240000.0	70250000.0	22.0	18.16607093811035	4.038911819458008
1.0	70270000.0	70280000.0	21.0	18.151681900024414	4.102301597595215
1.0	70380000.0	70390000.0	16.0	19.8385009765625	4.281407356262207
1.0	70500000.0	70510000.0	17.0	18.68976593017578	4.10575532913208
1.0	70560000.0	70570000.0	16.0	11.422940254211426	3.331967830657959
1.0	70650000.0	70660000.0	9.0	7.105851173400879	2.3421103954315186
1.0	70660000.0	70670000.0	6.0	6.79443883895874	2.2473106384277344
1.0	70670000.0	70680000.0	6.0	6.778755187988281	2.840864419937134
1.0	70800000.0	70810000.0	9.0	6.87668514251709	2.275991201400757
1.0	70990000.0	71000000.0	14.0	13.784464836120605	3.619661331176758
1.0	71070000.0	71080000.0	19.0	18.94518280029297	4.151020050048828
1.0	71130000.0	71140000.0	18.0	19.948070526123047	4.209326267242432
1.0	71140000.0	71150000.0	22.0	20.209115982055664	4.265902519226074
1.0	71200000.0	71210000.0	14.0	20.332122802734375	4.412753105163574
1.0	71280000.0	71290000.0	17.0	16.985910415649414	4.376235485076904
1.0	71300000.0	71310000.0	17.0	22.320148468017578	4.472599029541016
1.0	71330000.0	71340000.0	20.0	22.970548629760742	4.549210548400879
1.0	71470000.0	71480000.0	21.0	18.991003036499023	4.127740859985352
1.0	71520000.0	71530000.0	11.0	10.662230491638184	3.3398971557617188
1.0	71540000.0	71550000.0	10.0	9.406866073608398	3.042914628982544
1.0	71590000.0	71600000.0	12.0	14.754488945007324	3.6889700889587402
1.0	71710000.0	71720000.0	10.0	15.6022367477417	3.772534132003784
1.0	71730000.0	71740000.0	12.0	14.723159790039062	3.631227970123291
1.0	71770000.0	71780000.0	14.0	14.737406730651855	3.6888527870178223
1.0	71800000.0	71810000.0	14.0	17.660964965820312	4.169085502624512
1.0	71860000.0	71870000.0	24.0	16.3024845123291	3.845277786254883
1.0	71910000.0	71920000.0	14.0	16.928573608398438	3.910508632659912
1.0	71940000.0	71950000.0	16.0	16.341516494750977	3.8427932262420654
1.0	71970000.0	71980000.0	16.0	17.11659049987793	4.031290531158447
1.0	71990000.0	72000000.0	22.0	15.858352661132812	3.773787021636963
1.0	72000000.0	72010000.0	17.0	16.464672088623047	3.851461887359619
1.0	72020000.0	72030000.0	11.0	16.707956314086914	3.888761043548584
1.0	72030000.0	72040000.0	15.0	16.32657241821289	3.8292431831359863
1.0	72220000.0	72230000.0	24.0	18.275508880615234	4.0350661277771
1.0	72240000.0	72250000.0	21.0	19.033344268798828	4.1233930587768555
1.0	72250000.0	72260000.0	14.0	18.270151138305664	4.054107666015625
1.0	72340000.0	72350000.0	23.0	16.893306732177734	3.9718031883239746
1.0	72420000.0	72430000.0	24.0	17.083322525024414	3.909853458404541
1.0	72480000.0	72490000.0	15.0	18.041126251220703	4.069974422454834
1.0	72500000.0	72510000.0	20.0	19.906253814697266	4.231274604797363
1.0	72530000.0	72540000.0	17.0	20.802074432373047	4.300938606262207
1.0	72560000.0	72570000.0	19.0	20.117673873901367	4.255460739135742
1.0	72570000.0	72580000.0	18.0	20.9036922454834	4.314123630523682
1.0	72630000.0	72640000.0	23.0	21.944011688232422	4.436273097991943
1.0	72680000.0	72690000.0	21.0	19.299663543701172	4.208846092224121
1.0	72730000.0	72740000.0	15.0	16.842144012451172	3.9507663249969482
1.0	72740000.0	72750000.0	8.0	14.155065536499023	4.2523040771484375
1.0	72760000.0	72770000.0	12.0	15.516153335571289	3.9742813110351562
1.0	72830000.0	72840000.0	24.0	16.212663650512695	3.8689632415771484
1.0	72840000.0	72850000.0	26.0	18.106647491455078	4.074276924133301
1.0	72910000.0	72920000.0	16.0	23.062061309814453	4.573785305023193
1.0	72960000.0	72970000.0	21.0	22.63756561279297	4.511260986328125
1.0	73110000.0	73120000.0	27.0	26.448083877563477	4.976027488708496
1.0	73170000.0	73180000.0	28.0	26.233135223388672	4.948813438415527
1.0	73200000.0	73210000.0	30.0	28.243396759033203	5.204671382904053
1.0	73230000.0	73240000.0	25.0	27.721384048461914	5.138381481170654
1.0	73240000.0	73250000.0	31.0	27.278820037841797	5.082225799560547
1.0	73250000.0	73260000.0	27.0	27.946422576904297	5.167269706726074
1.0	73290000.0	73300000.0	25.0	26.814197540283203	5.025446891784668
1.0	73400000.0	73410000.0	24.0	28.146102905273438	5.192980766296387
1.0	73470000.0	73480000.0	37.0	30.61625099182129	5.48270320892334
1.0	73490000.0	73500000.0	36.0	29.833240509033203	5.396370887756348
1.0	73530000.0	73540000.0	23.0	31.36240005493164	5.55965518951416
1.0	73540000.0	73550000.0	32.0	31.623754501342773	5.584454536437988
1.0	73560000.0	73570000.0	36.0	32.15422439575195	5.631416320800781
1.0	73600000.0	73610000.0	31.0	30.903087615966797	5.513204574584961
1.0	73680000.0	73690000.0	36.0	30.888996124267578	5.51300048828125
1.0	73690000.0	73700000.0	24.0	29.47515296936035	5.354995250701904
1.0	73760000.0	73770000.0	26.0	28.3695068359375	5.219583034515381
1.0	73880000.0	73890000.0	21.0	23.543386459350586	4.616394996643066
1.0	73910000.0	73920000.0	28.0	20.958026885986328	4.401433944702148
1.0	73920000.0	73930000.0	19.0	21.217954635620117	4.348170757293701
1.0	74090000.0	74100000.0	17.0	19.55820083618164	4.234553337097168
1.0	74150000.0	74160000.0	14.0	20.105073928833008	4.258854389190674
1.0	74170000.0	74180000.0	17.0	20.298030853271484	4.2585129737854
1.0	74190000.0	74200000.0	26.0	19.714563369750977	4.208626747131348
1.0	74210000.0	74220000.0	15.0	20.767131805419922	4.317131996154785
1.0	74240000.0	74250000.0	27.0	19.607717514038086	4.1887359619140625
1.0	74260000.0	74270000.0	21.0	20.826641082763672	4.322157382965088
1.0	74320000.0	74330000.0	20.0	23.23811912536621	4.583840370178223
1.0	74350000.0	74360000.0	17.0	23.838525772094727	4.6528544425964355
1.0	74460000.0	74470000.0	20.0	23.53812599182129	4.6317644119262695
1.0	74510000.0	74520000.0	21.0	24.53171730041504	4.7421159744262695
1.0	74550000.0	74560000.0	26.0	21.934476852416992	4.435842990875244
1.0	74640000.0	74650000.0	18.0	17.30141258239746	3.9874885082244873
1.0	74730000.0	74740000.0	12.0	13.60450267791748	3.510868549346924
1.0	74870000.0	74880000.0	17.0	17.24994468688965	3.96183443069458
1.0	74960000.0	74970000.0	16.0	20.455272674560547	4.322676181793213
1.0	75030000.0	75040000.0	22.0	22.51785659790039	4.512860298156738
1.0	75080000.0	75090000.0	24.0	19.982656478881836	4.233419418334961
1.0	75190000.0	75200000.0	8.0	10.191099166870117	3.6994011402130127
1.0	75350000.0	75360000.0	38.0	27.91119956970215	5.161929130554199
1.0	75370000.0	75380000.0	26.0	27.355098724365234	5.092013835906982
1.0	75440000.0	75450000.0	26.0	26.886571884155273	5.032160758972168
1.0	75490000.0	75500000.0	27.0	26.768085479736328	5.017239093780518
1.0	75510000.0	75520000.0	26.0	25.88641357421875	4.905920028686523
1.0	75530000.0	75540000.0	20.0	27.195117950439453	5.070944309234619
1.0	75600000.0	75610000.0	16.0	20.959680557250977	4.432831764221191
1.0	75920000.0	75930000.0	25.0	20.83633041381836	4.339840888977051
1.0	75930000.0	75940000.0	18.0	19.742197036743164	4.200545310974121
1.0	76010000.0	76020000.0	29.0	18.789737701416016	4.134057521820068
1.0	76050000.0	76060000.0	22.0	18.926645278930664	4.146840572357178
1.0	76060000.0	76070000.0	20.0	19.172000885009766	4.15758752822876
1.0	76230000.0	76240000.0	11.0	12.000570297241211	3.4486687183380127
1.0	76330000.0	76340000.0	30.0	15.744306564331055	3.9249484539031982
1.0	76380000.0	76390000.0	20.0	17.47869300842285	4.011994361877441
1.0	76450000.0	76460000.0	12.0	17.656902313232422	4.058117866516113
1.0	76500000.0	76510000.0	12.0	18.97554588317871	4.112119674682617
1.0	76540000.0	76550000.0	12.0	17.021976470947266	3.9786651134490967
1.0	76610000.0	76620000.0	16.0	18.35120964050293	4.040714263916016
1.0	76730000.0	76740000.0	22.0	17.01146697998047	3.919290065765381
1.0	76770000.0	76780000.0	17.0	18.332178115844727	4.054389476776123
1.0	76810000.0	76820000.0	10.0	19.86745262145996	4.204349517822266
1.0	76960000.0	76970000.0	16.0	19.461824417114258	4.176470756530762
1.0	76970000.0	76980000.0	17.0	19.705371856689453	4.198875427246094
1.0	77020000.0	77030000.0	12.0	21.2781925201416	4.356525421142578
1.0	77090000.0	77100000.0	22.0	21.110980987548828	4.333722114562988
1.0	77100000.0	77110000.0	24.0	22.20016098022461	4.467825889587402
1.0	77120000.0	77130000.0	25.0	22.851701736450195	4.537447452545166
1.0	77170000.0	77180000.0	13.0	23.369434356689453	4.59718132019043
1.0	77190000.0	77200000.0	17.0	22.41590118408203	4.496037483215332
1.0	77260000.0	77270000.0	15.0	19.238431930541992	4.268870830535889
1.0	77330000.0	77340000.0	19.0	14.984524726867676	3.7945504188537598
1.0	77420000.0	77430000.0	9.0	13.639053344726562	3.5040786266326904
1.0	77480000.0	77490000.0	16.0	12.118200302124023	3.2702889442443848
1.0	77500000.0	77510000.0	10.0	11.635313034057617	3.2049732208251953
1.0	77540000.0	77550000.0	13.0	10.649848937988281	3.0143229961395264
1.0	77660000.0	77670000.0	9.0	9.9208345413208	2.9150712490081787
1.0	77810000.0	77820000.0	15.0	17.02968406677246	3.9587435722351074
1.0	78100000.0	78110000.0	4.0	5.459397315979004	1.8266128301620483
1.0	78130000.0	78140000.0	3.0	5.305501461029053	1.78261399269104
1.0	78310000.0	78320000.0	5.0	4.801012992858887	1.6058509349822998
1.0	78350000.0	78360000.0	2.0	4.8098673820495605	1.6882002353668213
1.0	78370000.0	78380000.0	3.0	5.2807769775390625	1.7701284885406494
1.0	78490000.0	78500000.0	6.0	8.048661231994629	2.6420159339904785
1.0	78500000.0	78510000.0	13.0	8.156118392944336	2.6773362159729004
1.0	78580000.0	78590000.0	9.0	8.982100486755371	2.8191423416137695
1.0	78640000.0	78650000.0	12.0	10.202754974365234	3.119678497314453
1.0	78710000.0	78720000.0	12.0	10.386344909667969	3.113508701324463
1.0	78770000.0	78780000.0	11.0	13.653735160827637	3.733872890472412
1.0	78780000.0	78790000.0	14.0	13.487231254577637	3.6416313648223877
1.0	78850000.0	78860000.0	17.0	15.110798835754395	3.7701010704040527
1.0	78900000.0	78910000.0	12.0	15.449069023132324	3.776597499847412
1.0	78970000.0	78980000.0	16.0	15.480911254882812	3.859039783477783
1.0	79010000.0	79020000.0	21.0	17.382726669311523	4.493121147155762
1.0	79080000.0	79090000.0	6.0	11.386133193969727	3.3561675548553467
1.0	79090000.0	79100000.0	15.0	11.795488357543945	3.2831521034240723
1.0	79100000.0	79110000.0	6.0	12.96143627166748	3.3918254375457764
1.0	79120000.0	79130000.0	7.0	10.314547538757324	3.244880199432373
1.0	79130000.0	79140000.0	6.0	13.352569580078125	3.583469867706299
1.0	79140000.0	79150000.0	9.0	13.32758617401123	3.652433395385742
1.0	79180000.0	79190000.0	13.0	16.57308578491211	3.9285762310028076
1.0	79190000.0	79200000.0	20.0	18.252971649169922	4.218661785125732
1.0	79210000.0	79220000.0	21.0	15.908990859985352	3.826097011566162
1.0	79220000.0	79230000.0	18.0	16.862592697143555	3.9269917011260986
1.0	79240000.0	79250000.0	21.0	17.858633041381836	4.076560020446777
1.0	79250000.0	79260000.0	26.0	17.161855697631836	3.9955894947052
1.0	79320000.0	79330000.0	22.0	19.72837257385254	4.266329765319824
1.0	79410000.0	79420000.0	23.0	19.939098358154297	4.260097503662109
1.0	79460000.0	79470000.0	33.0	19.713241577148438	4.206999778747559
1.0	79520000.0	79530000.0	22.0	22.143667221069336	4.4885454177856445
1.0	79530000.0	79540000.0	13.0	22.014636993408203	4.464244842529297
1.0	79630000.0	79640000.0	13.0	19.88388442993164	4.4576239585876465
1.0	79640000.0	79650000.0	14.0	21.996829986572266	4.441730499267578
1.0	79650000.0	79660000.0	16.0	20.487869262695312	4.290781021118164
1.0	79670000.0	79680000.0	24.0	21.795419692993164	4.427484512329102
1.0	79690000.0	79700000.0	21.0	22.606691360473633	4.514973163604736
1.0	80040000.0	80050000.0	29.0	20.613115310668945	4.318121910095215
1.0	80060000.0	80070000.0	17.0	21.87611198425293	4.4256696701049805
1.0	80260000.0	80270000.0	23.0	23.63562774658203	4.632386684417725
1.0	80290000.0	80300000.0	18.0	23.003149032592773	4.559384822845459
1.0	80310000.0	80320000.0	26.0	22.735525131225586	4.5189948081970215
1.0	80370000.0	80380000.0	24.0	23.74590301513672	4.6550421714782715
1.0	80410000.0	80420000.0	21.0	23.059717178344727	4.57950496673584
1.0	80420000.0	80430000.0	22.0	23.3181209564209	4.592707633972168
1.0	80490000.0	80500000.0	22.0	21.186443328857422	4.368684768676758
1.0	80700000.0	80710000.0	18.0	24.311492919921875	4.708263874053955
1.0	80710000.0	80720000.0	30.0	24.262042999267578	4.705811500549316
1.0	80750000.0	80760000.0	25.0	22.652301788330078	4.5678391456604
1.0	80800000.0	80810000.0	26.0	21.52549171447754	4.448748588562012
1.0	80870000.0	80880000.0	23.0	15.994836807250977	4.163883209228516
1.0	80930000.0	80940000.0	23.0	19.941423416137695	4.226894378662109
1.0	81020000.0	81030000.0	24.0	20.32266616821289	4.269196510314941
1.0	81040000.0	81050000.0	21.0	21.95708656311035	4.44521427154541
1.0	81130000.0	81140000.0	19.0	21.630475997924805	4.396843910217285
1.0	81150000.0	81160000.0	28.0	21.946969985961914	4.459043502807617
1.0	81160000.0	81170000.0	15.0	18.10127830505371	4.391848564147949
1.0	81170000.0	81180000.0	23.0	20.778827667236328	4.309378623962402
1.0	81240000.0	81250000.0	15.0	22.83949851989746	4.596171855926514
1.0	81330000.0	81340000.0	19.0	17.375185012817383	3.988178253173828
1.0	81390000.0	81400000.0	20.0	19.015071868896484	4.132265567779541
1.0	81420000.0	81430000.0	14.0	18.670801162719727	4.1029863357543945
1.0	81460000.0	81470000.0	13.0	18.17165184020996	4.04898738861084
1.0	81550000.0	81560000.0	10.0	17.354846954345703	4.024579048156738
1.0	81560000.0	81570000.0	17.0	17.56112289428711	3.988304853439331
1.0	81590000.0	81600000.0	12.0	16.01494598388672	3.790386199951172
1.0	81650000.0	81660000.0	12.0	14.288678169250488	3.6202900409698486
1.0	81690000.0	81700000.0	8.0	12.22265911102295	3.3908133506774902
1.0	81720000.0	81730000.0	13.0	13.32844066619873	3.4797980785369873
1.0	81760000.0	81770000.0	18.0	12.419910430908203	3.3188061714172363
1.0	81830000.0	81840000.0	13.0	12.703548431396484	3.3603641986846924
1.0	81960000.0	81970000.0	9.0	11.440938949584961	3.206164598464966
1.0	82000000.0	82010000.0	9.0	10.812843322753906	3.0680739879608154
1.0	82030000.0	82040000.0	6.0	11.717913627624512	3.210538148880005
1.0	82120000.0	82130000.0	13.0	10.999180793762207	3.1563308238983154
1.0	82370000.0	82380000.0	9.0	8.780569076538086	2.649587869644165
1.0	82450000.0	82460000.0	6.0	8.300458908081055	2.694489002227783
1.0	82500000.0	82510000.0	14.0	10.399259567260742	3.0605149269104004
1.0	82510000.0	82520000.0	11.0	10.64754581451416	3.103390693664551
1.0	82690000.0	82700000.0	8.0	8.975374221801758	2.7869858741760254
1.0	82830000.0	82840000.0	10.0	10.56277084350586	3.0148136615753174
1.0	82890000.0	82900000.0	11.0	10.918111801147461	3.078713893890381
1.0	83010000.0	83020000.0	14.0	11.34648323059082	3.2875168323516846
1.0	83030000.0	83040000.0	11.0	10.21056079864502	2.970963716506958
1.0	83130000.0	83140000.0	13.0	11.348877906799316	3.178027629852295
1.0	83170000.0	83180000.0	11.0	11.163800239562988	3.1251094341278076
1.0	83180000.0	83190000.0	13.0	11.694944381713867	3.2610602378845215
1.0	83230000.0	83240000.0	12.0	12.2488374710083	3.374351978302002
1.0	83290000.0	83300000.0	9.0	10.748435974121094	3.059717893600464
1.0	83440000.0	83450000.0	9.0	8.942083358764648	2.7171285152435303
1.0	83450000.0	83460000.0	7.0	9.859851837158203	2.972578525543213
1.0	83790000.0	83800000.0	2.0	3.294997453689575	1.114295244216919
1.0	84010000.0	84020000.0	8.0	8.022068977355957	2.4813647270202637
1.0	84070000.0	84080000.0	7.0	9.392029762268066	2.7818753719329834
1.0	84080000.0	84090000.0	8.0	9.17652702331543	2.735848903656006
1.0	84100000.0	84110000.0	10.0	9.069343566894531	2.7896885871887207
1.0	84110000.0	84120000.0	6.0	10.49344539642334	3.187896728515625
1.0	84120000.0	84130000.0	14.0	9.823588371276855	2.9428679943084717
1.0	84210000.0	84220000.0	5.0	9.024758338928223	2.6881966590881348
1.0	84310000.0	84320000.0	10.0	6.304163932800293	2.05302095413208
1.0	84320000.0	84330000.0	5.0	6.3904619216918945	2.1202504634857178
1.0	84350000.0	84360000.0	3.0	6.227673053741455	2.048581838607788
1.0	84370000.0	84380000.0	5.0	5.940792083740234	1.9407485723495483
1.0	84410000.0	84420000.0	6.0	6.458754539489746	2.034379005432129
1.0	84440000.0	84450000.0	2.0	6.6223955154418945	2.1388378143310547
1.0	84500000.0	84510000.0	11.0	7.544554233551025	2.501188278198242
1.0	84540000.0	84550000.0	2.0	6.193894386291504	2.5769009590148926
1.0	84580000.0	84590000.0	5.0	5.525847434997559	1.8446871042251587
1.0	84590000.0	84600000.0	4.0	5.8018012046813965	1.9387966394424438
1.0	84640000.0	84650000.0	4.0	5.004064083099365	1.6733310222625732
1.0	84680000.0	84690000.0	2.0	5.293543815612793	1.7691314220428467
1.0	84750000.0	84760000.0	6.0	6.553092956542969	2.1890711784362793
1.0	84810000.0	84820000.0	4.0	6.610220432281494	2.0949959754943848
1.0	84850000.0	84860000.0	9.0	6.569317817687988	2.1341381072998047
1.0	84900000.0	84910000.0	7.0	6.382662296295166	2.1231794357299805
1.0	85040000.0	85050000.0	9.0	5.332242012023926	1.781468152999878
1.0	85130000.0	85140000.0	4.0	4.605539321899414	1.542588472366333
1.0	85140000.0	85150000.0	5.0	4.716560363769531	1.5751140117645264
1.0	85200000.0	85210000.0	4.0	5.457831382751465	1.8152049779891968
1.0	85230000.0	85240000.0	7.0	4.92340087890625	1.6489757299423218
1.0	85270000.0	85280000.0	9.0	5.804419040679932	1.887497901916504
1.0	85280000.0	85290000.0	3.0	5.8128767013549805	1.8727623224258423
1.0	85310000.0	85320000.0	4.0	5.638800621032715	1.878957986831665
1.0	85390000.0	85400000.0	7.0	7.147168159484863	2.298189640045166
1.0	85400000.0	85410000.0	6.0	6.544495582580566	2.1691060066223145
1.0	85450000.0	85460000.0	4.0	8.330663681030273	2.7077229022979736
1.0	85460000.0	85470000.0	10.0	6.855644226074219	2.270526170730591
1.0	85480000.0	85490000.0	9.0	6.8304877281188965	2.1941769123077393
1.0	85530000.0	85540000.0	7.0	6.424610137939453	2.1412582397460938
1.0	85570000.0	85580000.0	5.0	6.167248725891113	2.0554652214050293
1.0	85620000.0	85630000.0	1.0	5.544158935546875	1.8510081768035889
1.0	85660000.0	85670000.0	9.0	4.998225212097168	1.9310791492462158
1.0	85690000.0	85700000.0	2.0	5.29653263092041	1.7709972858428955
1.0	85700000.0	85710000.0	9.0	5.632223606109619	1.8950903415679932
1.0	85730000.0	85740000.0	1.0	4.356404781341553	1.4644855260849
1.0	85740000.0	85750000.0	5.0	7.471047878265381	3.1545028686523438
1.0	85780000.0	85790000.0	5.0	4.498105525970459	1.5038973093032837
1.0	85800000.0	85810000.0	3.0	4.752157688140869	1.593501329421997
1.0	85810000.0	85820000.0	1.0	4.658249855041504	1.5581876039505005
1.0	85840000.0	85850000.0	2.0	4.558594226837158	1.52486252784729
1.0	85890000.0	85900000.0	7.0	4.741454124450684	1.5849202871322632
1.0	85920000.0	85930000.0	6.0	4.918140888214111	1.647138237953186
1.0	86030000.0	86040000.0	3.0	4.757613658905029	1.5963332653045654
1.0	86200000.0	86210000.0	11.0	7.412832736968994	2.458315372467041
1.0	86250000.0	86260000.0	5.0	9.15782642364502	2.947490692138672
1.0	86300000.0	86310000.0	12.0	8.525272369384766	2.7187390327453613
1.0	86340000.0	86350000.0	4.0	9.821300506591797	3.0941622257232666
1.0	86400000.0	86410000.0	5.0	9.180109024047852	2.788959503173828
1.0	86420000.0	86430000.0	5.0	9.540169715881348	2.925563097000122
1.0	86480000.0	86490000.0	10.0	8.198358535766602	2.513241767883301
1.0	86490000.0	86500000.0	6.0	9.818774223327637	2.95284366607666
1.0	86570000.0	86580000.0	9.0	9.931882858276367	3.0666980743408203
1.0	86740000.0	86750000.0	8.0	8.717659950256348	2.8333115577697754
1.0	86760000.0	86770000.0	7.0	7.819329738616943	2.489442825317383
1.0	86880000.0	86890000.0	4.0	6.356146335601807	2.1212332248687744
1.0	86990000.0	87000000.0	6.0	8.716064453125	2.8405303955078125
1.0	87100000.0	87110000.0	2.0	6.565677642822266	2.1696510314941406
1.0	87110000.0	87120000.0	6.0	7.163242340087891	2.3797736167907715
1.0	87170000.0	87180000.0	5.0	6.748762607574463	2.8273041248321533
1.0	87190000.0	87200000.0	7.0	5.259341239929199	1.7628072500228882
1.0	87350000.0	87360000.0	4.0	5.972140312194824	1.9892375469207764
1.0	87590000.0	87600000.0	9.0	7.477667331695557	2.4246938228607178
1.0	87610000.0	87620000.0	8.0	7.508793830871582	2.4184374809265137
1.0	87670000.0	87680000.0	10.0	9.440114974975586	2.9605014324188232
1.0	87710000.0	87720000.0	9.0	8.682639122009277	2.7817790508270264
1.0	87750000.0	87760000.0	12.0	8.1998291015625	2.68540358543396
1.0	87770000.0	87780000.0	6.0	7.939728736877441	2.491669178009033
1.0	87820000.0	87830000.0	10.0	7.4320969581604	2.308755874633789
1.0	87830000.0	87840000.0	5.0	7.180042266845703	2.3615739345550537
1.0	87850000.0	87860000.0	8.0	7.340282440185547	2.316183567047119
1.0	87900000.0	87910000.0	7.0	7.921502590179443	2.5954394340515137
1.0	88010000.0	88020000.0	6.0	10.481216430664062	3.0587241649627686
1.0	88040000.0	88050000.0	10.0	10.139111518859863	2.975389003753662
1.0	88080000.0	88090000.0	16.0	9.691062927246094	2.992685556411743
1.0	88100000.0	88110000.0	12.0	10.203092575073242	3.2269186973571777
1.0	88140000.0	88150000.0	7.0	9.140142440795898	2.7675068378448486
1.0	88150000.0	88160000.0	7.0	8.409296035766602	2.594820261001587
1.0	88200000.0	88210000.0	9.0	8.764656066894531	2.6438205242156982
1.0	88240000.0	88250000.0	4.0	8.921936988830566	2.685084581375122
1.0	88360000.0	88370000.0	9.0	9.708069801330566	2.8581690788269043
1.0	88440000.0	88450000.0	7.0	10.562707901000977	3.018557071685791
1.0	88470000.0	88480000.0	5.0	11.052299499511719	3.0992541313171387
1.0	88500000.0	88510000.0	14.0	11.61745548248291	3.3266944885253906
1.0	88560000.0	88570000.0	17.0	10.521707534790039	2.984020709991455
1.0	88610000.0	88620000.0	7.0	11.027963638305664	3.1574573516845703
1.0	88650000.0	88660000.0	14.0	12.120259284973145	3.275466203689575
1.0	88720000.0	88730000.0	13.0	12.186829566955566	3.348212480545044
1.0	88800000.0	88810000.0	10.0	9.89435863494873	3.129784107208252
1.0	88870000.0	88880000.0	15.0	13.040002822875977	3.468474864959717
1.0	88910000.0	88920000.0	11.0	12.781241416931152	3.402982711791992
1.0	88930000.0	88940000.0	15.0	13.492712020874023	3.581489086151123
1.0	88950000.0	88960000.0	15.0	12.728948593139648	3.4363555908203125
1.0	89040000.0	89050000.0	12.0	12.499253273010254	3.6102969646453857
1.0	89070000.0	89080000.0	7.0	9.5525484085083	2.8591952323913574
1.0	89210000.0	89220000.0	6.0	4.72423791885376	1.5827466249465942
1.0	89230000.0	89240000.0	5.0	4.515860557556152	1.5141453742980957
1.0	89370000.0	89380000.0	7.0	6.106634616851807	2.04923415184021
1.0	89380000.0	89390000.0	6.0	4.6741743087768555	1.5668658018112183
1.0	89410000.0	89420000.0	4.0	4.705109596252441	1.5777664184570312
1.0	89480000.0	89490000.0	0.0	5.340336799621582	1.8019905090332031
1.0	89520000.0	89530000.0	4.0	5.4547929763793945	1.8236745595932007
1.0	89640000.0	89650000.0	3.0	8.663751602172852	2.8276734352111816
1.0	89650000.0	89660000.0	5.0	9.107450485229492	2.961811065673828
1.0	89670000.0	89680000.0	7.0	7.654653072357178	2.5297038555145264
1.0	89810000.0	89820000.0	8.0	6.236301422119141	2.0905869007110596
1.0	89850000.0	89860000.0	3.0	5.802414894104004	1.9331979751586914
1.0	89980000.0	89990000.0	5.0	5.219048023223877	1.7549583911895752
1.0	90010000.0	90020000.0	7.0	4.429623603820801	1.4841482639312744
1.0	90020000.0	90030000.0	4.0	4.450835227966309	1.486901044845581
1.0	90090000.0	90100000.0	3.0	6.57511043548584	2.7488510608673096
1.0	90150000.0	90160000.0	4.0	4.896757125854492	1.6415742635726929
1.0	90170000.0	90180000.0	4.0	4.837377071380615	1.6206486225128174
1.0	90180000.0	90190000.0	5.0	4.813677787780762	1.6083927154541016
1.0	90200000.0	90210000.0	4.0	5.119751930236816	1.7145328521728516
1.0	90240000.0	90250000.0	7.0	5.741519927978516	1.9318606853485107
1.0	90250000.0	90260000.0	4.0	6.532462120056152	2.1893928050994873
1.0	90260000.0	90270000.0	4.0	6.054671287536621	2.025890827178955
1.0	90290000.0	90300000.0	2.0	5.234755039215088	1.7517054080963135
1.0	90330000.0	90340000.0	4.0	4.659120559692383	1.562682867050171
1.0	90360000.0	90370000.0	6.0	4.555683612823486	1.5263874530792236
1.0	90470000.0	90480000.0	4.0	4.926875591278076	1.6524200439453125
1.0	90480000.0	90490000.0	4.0	5.093155860900879	1.7074604034423828
1.0	90560000.0	90570000.0	5.0	7.888210296630859	2.5901834964752197
1.0	90570000.0	90580000.0	4.0	8.340486526489258	2.6447503566741943
1.0	90620000.0	90630000.0	14.0	8.584454536437988	2.6944072246551514
1.0	90640000.0	90650000.0	8.0	8.924139976501465	2.735936403274536
1.0	90690000.0	90700000.0	9.0	10.472874641418457	3.115230083465576
1.0	90700000.0	90710000.0	11.0	10.695090293884277	3.244589328765869
1.0	90760000.0	90770000.0	15.0	10.036521911621094	2.9975316524505615
1.0	90820000.0	90830000.0	11.0	10.468347549438477	3.0456860065460205
1.0	90850000.0	90860000.0	10.0	9.599181175231934	2.836019515991211
1.0	90880000.0	90890000.0	9.0	10.687789916992188	3.0980706214904785
1.0	90920000.0	90930000.0	13.0	11.389663696289062	3.256333827972412
1.0	91010000.0	91020000.0	17.0	11.982904434204102	3.362049102783203
1.0	91020000.0	91030000.0	10.0	9.308614730834961	2.9733617305755615
1.0	91030000.0	91040000.0	14.0	13.149541854858398	3.519956588745117
1.0	91050000.0	91060000.0	15.0	14.35710620880127	3.7790615558624268
1.0	91120000.0	91130000.0	17.0	14.322799682617188	3.702962875366211
1.0	91140000.0	91150000.0	12.0	13.87843132019043	3.6183674335479736
1.0	91160000.0	91170000.0	10.0	12.80706787109375	3.5173003673553467
1.0	91180000.0	91190000.0	9.0	12.520600318908691	3.587622880935669
1.0	91240000.0	91250000.0	12.0	12.020169258117676	3.3846435546875
1.0	91250000.0	91260000.0	12.0	12.196657180786133	3.416036605834961
1.0	91270000.0	91280000.0	8.0	11.168709754943848	3.2085165977478027
1.0	91290000.0	91300000.0	9.0	9.457344055175781	2.949532985687256
1.0	91310000.0	91320000.0	11.0	8.24804973602295	2.6410720348358154
1.0	91410000.0	91420000.0	5.0	6.134310722351074	2.041492462158203
1.0	91420000.0	91430000.0	5.0	5.08742618560791	1.7097772359848022
1.0	91430000.0	91440000.0	8.0	5.487061500549316	1.8354167938232422
1.0	91440000.0	91450000.0	6.0	5.699009895324707	1.9032233953475952
1.0	91540000.0	91550000.0	18.0	10.723897933959961	3.194369077682495
1.0	91590000.0	91600000.0	11.0	12.737441062927246	3.534289836883545
1.0	91650000.0	91660000.0	19.0	13.503807067871094	3.7906908988952637
1.0	91660000.0	91670000.0	14.0	12.474053382873535	3.4526100158691406
1.0	91720000.0	91730000.0	14.0	12.8519287109375	3.474900007247925
1.0	91870000.0	91880000.0	12.0	11.542327880859375	3.214665651321411
1.0	91880000.0	91890000.0	15.0	11.99775505065918	3.479341983795166
1.0	91920000.0	91930000.0	12.0	9.812975883483887	3.1359705924987793
1.0	91950000.0	91960000.0	14.0	11.409978866577148	3.418830394744873
1.0	91970000.0	91980000.0	8.0	6.798401832580566	2.2585840225219727
1.0	92010000.0	92020000.0	4.0	10.299909591674805	3.146523952484131
1.0	92050000.0	92060000.0	12.0	9.098777770996094	2.893348455429077
1.0	92080000.0	92090000.0	8.0	8.503982543945312	2.6577343940734863
1.0	92120000.0	92130000.0	8.0	10.245500564575195	3.2281432151794434
1.0	92140000.0	92150000.0	10.0	8.221739768981934	2.6682260036468506
1.0	92170000.0	92180000.0	6.0	7.061688423156738	2.2795119285583496
1.0	92180000.0	92190000.0	5.0	6.514679908752441	2.1587700843811035
1.0	92220000.0	92230000.0	8.0	5.717965602874756	1.9066054821014404
1.0	92230000.0	92240000.0	9.0	5.606481075286865	1.8314088582992554
1.0	92250000.0	92260000.0	4.0	5.513296604156494	1.8409086465835571
1.0	92270000.0	92280000.0	8.0	5.638924598693848	1.8816629648208618
1.0	92340000.0	92350000.0	3.0	7.047877311706543	2.3247056007385254
1.0	92370000.0	92380000.0	7.0	9.78876781463623	3.1328835487365723
1.0	92380000.0	92390000.0	9.0	9.552619934082031	3.0571372509002686
1.0	92400000.0	92410000.0	7.0	10.634668350219727	3.3639094829559326
1.0	92520000.0	92530000.0	7.0	8.463434219360352	2.6560277938842773
1.0	92570000.0	92580000.0	4.0	8.002147674560547	2.480875253677368
1.0	92610000.0	92620000.0	2.0	7.664562225341797	2.4314258098602295
1.0	92660000.0	92670000.0	6.0	8.03852653503418	2.640010356903076
1.0	92750000.0	92760000.0	6.0	5.046280860900879	1.6920225620269775
1.0	93060000.0	93070000.0	6.0	5.855644226074219	1.9554134607315063
1.0	93130000.0	93140000.0	6.0	5.333456039428711	1.7809054851531982
1.0	93160000.0	93170000.0	7.0	5.307015895843506	1.7766433954238892
1.0	93300000.0	93310000.0	3.0	4.569258213043213	1.5369837284088135
1.0	93320000.0	93330000.0	4.0	5.4479451179504395	1.8187392950057983
1.0	93360000.0	93370000.0	8.0	4.067166805267334	1.3619587421417236
1.0	93400000.0	93410000.0	6.0	5.16728401184082	1.7259056568145752
1.0	93420000.0	93430000.0	1.0	5.666423797607422	2.0711965560913086
1.0	93440000.0	93450000.0	5.0	6.880226135253906	2.288137435913086
1.0	93470000.0	93480000.0	12.0	6.8705549240112305	2.2863588333129883
1.0	93490000.0	93500000.0	8.0	6.662390232086182	2.217039108276367
1.0	93580000.0	93590000.0	5.0	4.9547295570373535	1.6621801853179932
1.0	93680000.0	93690000.0	3.0	4.165679454803467	1.3946229219436646
1.0	93800000.0	93810000.0	8.0	4.404285430908203	1.4761048555374146
1.0	93840000.0	93850000.0	6.0	5.241299152374268	1.7374500036239624
1.0	94000000.0	94010000.0	3.0	4.08223295211792	1.3656736612319946
1.0	94040000.0	94050000.0	8.0	4.1500067710876465	1.3882414102554321
1.0	94080000.0	94090000.0	3.0	4.5110368728637695	1.5101503133773804
1.0	94170000.0	94180000.0	4.0	5.482061386108398	1.8329883813858032
1.0	94180000.0	94190000.0	8.0	5.211630344390869	1.7468793392181396
1.0	94220000.0	94230000.0	6.0	4.991863250732422	1.6698787212371826
1.0	94270000.0	94280000.0	5.0	4.483035087585449	1.5012377500534058
1.0	94450000.0	94460000.0	11.0	5.911404609680176	1.9723541736602783
1.0	94470000.0	94480000.0	6.0	7.46451473236084	2.47263765335083
1.0	94510000.0	94520000.0	2.0	7.808615684509277	2.5641372203826904
1.0	94590000.0	94600000.0	10.0	6.666572570800781	2.223618745803833
1.0	94640000.0	94650000.0	6.0	5.562132835388184	1.8578503131866455
1.0	94760000.0	94770000.0	4.0	6.470625400543213	2.146530866622925
1.0	94780000.0	94790000.0	5.0	6.027620792388916	2.0056231021881104
1.0	94790000.0	94800000.0	8.0	6.341537952423096	2.106107234954834
1.0	94810000.0	94820000.0	4.0	7.244009494781494	2.355720043182373
1.0	94850000.0	94860000.0	3.0	6.3665618896484375	2.1289215087890625
1.0	94890000.0	94900000.0	3.0	4.497318267822266	1.5082539319992065
1.0	94920000.0	94930000.0	3.0	4.176487922668457	1.402040719985962
1.0	94940000.0	94950000.0	2.0	4.246772766113281	1.4265669584274292
1.0	95010000.0	95020000.0	3.0	4.805029392242432	1.6093485355377197
1.0	95020000.0	95030000.0	8.0	4.694411277770996	1.5715793371200562
1.0	95050000.0	95060000.0	3.0	5.086966037750244	1.7075443267822266
1.0	95070000.0	95080000.0	8.0	5.10738468170166	1.7115280628204346
1.0	95100000.0	95110000.0	4.0	4.5306396484375	1.51387619972229
1.0	95150000.0	95160000.0	3.0	5.224257469177246	1.7590957880020142
1.0	95160000.0	95170000.0	9.0	4.541384696960449	1.5220286846160889
1.0	95170000.0	95180000.0	3.0	4.4676666259765625	1.4945789575576782
1.0	95200000.0	95210000.0	3.0	4.26336669921875	1.4255892038345337
1.0	95220000.0	95230000.0	2.0	4.617325782775879	1.560800313949585
1.0	95240000.0	95250000.0	5.0	4.495781421661377	1.5078670978546143
1.0	95290000.0	95300000.0	4.0	4.740715503692627	1.5859419107437134
1.0	95390000.0	95400000.0	6.0	6.854214668273926	2.8749914169311523
1.0	95420000.0	95430000.0	6.0	5.300642967224121	1.774163842201233
1.0	95450000.0	95460000.0	5.0	5.716460227966309	1.9044357538223267
1.0	95580000.0	95590000.0	7.0	6.015620231628418	2.0835490226745605
1.0	95590000.0	95600000.0	5.0	7.566200256347656	2.421888828277588
1.0	95640000.0	95650000.0	7.0	7.430909633636475	2.306004047393799
1.0	95660000.0	95670000.0	2.0	7.802451133728027	2.454094171524048
1.0	95760000.0	95770000.0	10.0	6.734029293060303	2.2361063957214355
1.0	95790000.0	95800000.0	9.0	10.486878395080566	3.071981430053711
1.0	95810000.0	95820000.0	11.0	11.768305778503418	3.3916687965393066
1.0	95830000.0	95840000.0	13.0	11.426806449890137	3.214949369430542
1.0	95850000.0	95860000.0	14.0	12.4312162399292	3.402557849884033
1.0	95900000.0	95910000.0	11.0	12.500365257263184	3.325507640838623
1.0	95920000.0	95930000.0	11.0	12.740575790405273	3.5146408081054688
1.0	95950000.0	95960000.0	12.0	13.739286422729492	3.6524970531463623
1.0	95980000.0	95990000.0	12.0	12.152743339538574	3.2673027515411377
1.0	96110000.0	96120000.0	13.0	12.959310531616211	3.483799457550049
1.0	96180000.0	96190000.0	8.0	11.774435043334961	3.215951919555664
1.0	96200000.0	96210000.0	17.0	11.77356243133545	3.2227978706359863
1.0	96240000.0	96250000.0	12.0	12.79810619354248	3.4110991954803467
1.0	96340000.0	96350000.0	17.0	13.768994331359863	3.6445934772491455
1.0	96360000.0	96370000.0	15.0	13.912714004516602	3.5887691974639893
1.0	96370000.0	96380000.0	14.0	13.071966171264648	3.467454433441162
1.0	96460000.0	96470000.0	15.0	12.177497863769531	3.2943649291992188
1.0	96490000.0	96500000.0	6.0	15.021881103515625	3.9091224670410156
1.0	96510000.0	96520000.0	12.0	8.925939559936523	2.8740689754486084
1.0	96530000.0	96540000.0	17.0	12.23828125	3.32995343208313
1.0	96600000.0	96610000.0	14.0	11.766275405883789	3.3770194053649902
1.0	96710000.0	96720000.0	5.0	10.689985275268555	3.2443923950195312
1.0	96740000.0	96750000.0	13.0	13.14086627960205	3.534130811691284
1.0	96750000.0	96760000.0	17.0	13.634271621704102	3.6125895977020264
1.0	96780000.0	96790000.0	12.0	12.995036125183105	3.409273147583008
1.0	96830000.0	96840000.0	11.0	14.983075141906738	3.703096866607666
1.0	96980000.0	96990000.0	14.0	15.22673511505127	3.7114052772521973
1.0	96990000.0	97000000.0	14.0	16.18210220336914	3.8261008262634277
1.0	97030000.0	97040000.0	16.0	15.174383163452148	3.7511227130889893
1.0	97040000.0	97050000.0	12.0	15.630508422851562	3.808032274246216
1.0	97050000.0	97060000.0	20.0	13.995588302612305	3.5745797157287598
1.0	97080000.0	97090000.0	19.0	15.89891242980957	4.014554500579834
1.0	97120000.0	97130000.0	10.0	13.604761123657227	3.610098361968994
1.0	97140000.0	97150000.0	13.0	12.312108993530273	3.4572386741638184
1.0	97310000.0	97320000.0	11.0	11.7689790725708	3.339740753173828
1.0	97390000.0	97400000.0	17.0	16.978271484375	3.9210877418518066
1.0	97420000.0	97430000.0	21.0	16.88722801208496	3.921940565109253
1.0	97430000.0	97440000.0	14.0	16.85099220275879	3.9249367713928223
1.0	97440000.0	97450000.0	12.0	17.70455551147461	4.005819797515869
1.0	97460000.0	97470000.0	15.0	17.15804100036621	3.9486632347106934
1.0	97650000.0	97660000.0	8.0	8.901941299438477	2.7568488121032715
1.0	97730000.0	97740000.0	10.0	9.510177612304688	2.840487480163574
1.0	97850000.0	97860000.0	10.0	9.895208358764648	2.9155800342559814
1.0	97870000.0	97880000.0	14.0	10.946051597595215	3.102149486541748
1.0	97890000.0	97900000.0	9.0	11.157201766967773	3.1751739978790283
1.0	97910000.0	97920000.0	15.0	11.840177536010742	3.2271461486816406
1.0	97920000.0	97930000.0	9.0	12.402788162231445	3.337575912475586
1.0	97940000.0	97950000.0	10.0	12.383519172668457	3.400578260421753
1.0	97980000.0	97990000.0	8.0	12.141347885131836	3.277839183807373
1.0	98100000.0	98110000.0	17.0	10.812461853027344	3.0913829803466797
1.0	98120000.0	98130000.0	5.0	10.699437141418457	3.0505244731903076
1.0	98130000.0	98140000.0	11.0	10.10841178894043	2.924859046936035
1.0	98160000.0	98170000.0	14.0	9.722978591918945	2.835005044937134
1.0	98200000.0	98210000.0	6.0	9.211945533752441	2.7675700187683105
1.0	98320000.0	98330000.0	8.0	8.920659065246582	2.7704811096191406
1.0	98340000.0	98350000.0	13.0	9.217843055725098	2.847372531890869
1.0	98360000.0	98370000.0	9.0	9.466546058654785	3.0166783332824707
1.0	98370000.0	98380000.0	9.0	11.06026554107666	3.1858654022216797
1.0	98380000.0	98390000.0	12.0	8.370193481445312	2.7358639240264893
1.0	98390000.0	98400000.0	16.0	11.782702445983887	3.2543864250183105
1.0	98400000.0	98410000.0	11.0	12.525625228881836	3.4786953926086426
1.0	98460000.0	98470000.0	23.0	13.584607124328613	3.5226638317108154
1.0	98540000.0	98550000.0	14.0	15.453924179077148	3.756420135498047
1.0	98590000.0	98600000.0	17.0	15.0993070602417	3.7259926795959473
1.0	98610000.0	98620000.0	18.0	15.06218433380127	3.7437450885772705
1.0	98860000.0	98870000.0	11.0	14.646852493286133	3.718318462371826
1.0	98960000.0	98970000.0	25.0	15.206524848937988	3.7134461402893066
1.0	99020000.0	99030000.0	12.0	17.366992950439453	3.9757754802703857
1.0	99060000.0	99070000.0	19.0	15.200533866882324	3.741440534591675
1.0	99070000.0	99080000.0	18.0	14.18647289276123	3.682830333709717
1.0	99110000.0	99120000.0	13.0	14.971384048461914	3.8295931816101074
1.0	99130000.0	99140000.0	11.0	10.93617057800293	3.1391758918762207
1.0	99160000.0	99170000.0	8.0	10.361488342285156	3.021026611328125
1.0	99170000.0	99180000.0	6.0	10.964347839355469	3.078861713409424
1.0	99210000.0	99220000.0	9.0	10.385859489440918	3.099078893661499
1.0	99220000.0	99230000.0	4.0	11.3733491897583	3.221558094024658
1.0	99250000.0	99260000.0	14.0	13.355600357055664	3.5028767585754395
1.0	99290000.0	99300000.0	18.0	14.537485122680664	3.681255340576172
1.0	99460000.0	99470000.0	18.0	15.735048294067383	3.802730083465576
1.0	99490000.0	99500000.0	21.0	16.32889175415039	3.964198589324951
1.0	99510000.0	99520000.0	19.0	18.111425399780273	4.132858753204346
1.0	99520000.0	99530000.0	19.0	17.80677032470703	4.029145240783691
1.0	99540000.0	99550000.0	14.0	17.852840423583984	4.084843635559082
1.0	99600000.0	99610000.0	11.0	17.868558883666992	4.076923370361328
1.0	99650000.0	99660000.0	9.0	16.828372955322266	3.9326043128967285
1.0	99690000.0	99700000.0	13.0	16.105722427368164	3.845813751220703
1.0	99770000.0	99780000.0	14.0	14.467117309570312	3.6265342235565186
1.0	99870000.0	99880000.0	12.0	10.531091690063477	3.163975477218628
1.0	99880000.0	99890000.0	13.0	11.8828125	3.421743392944336
1.0	99930000.0	99940000.0	3.0	9.01805591583252	2.7950799465179443
1.0	100060000.0	100070000.0	7.0	6.938576698303223	2.285670757293701
1.0	100070000.0	100080000.0	4.0	7.591142177581787	2.507856845855713
1.0	100120000.0	100130000.0	5.0	5.637742519378662	1.879524827003479
1.0	100170000.0	100180000.0	5.0	4.828109264373779	1.6192138195037842
1.0	100180000.0	100190000.0	3.0	4.8878326416015625	1.641095757484436
1.0	100240000.0	100250000.0	4.0	5.996054649353027	2.0119035243988037
1.0	100380000.0	100390000.0	2.0	4.7921462059021	1.6064937114715576
1.0	100430000.0	100440000.0	10.0	4.933469772338867	1.679941177368164
1.0	100480000.0	100490000.0	6.0	4.8639349937438965	1.6297374963760376
1.0	100530000.0	100540000.0	4.0	4.737515449523926	1.5895025730133057
1.0	100550000.0	100560000.0	4.0	4.625491142272949	1.548500418663025
1.0	100610000.0	100620000.0	5.0	4.612887382507324	1.543076753616333
1.0	100670000.0	100680000.0	11.0	4.94394588470459	1.6560243368148804
1.0	100750000.0	100760000.0	2.0	5.173669338226318	1.7335503101348877
1.0	100830000.0	100840000.0	4.0	5.461997032165527	1.8249938488006592
1.0	100870000.0	100880000.0	7.0	5.947647571563721	1.9847968816757202
1.0	100880000.0	100890000.0	9.0	4.956851005554199	1.6624555587768555
1.0	100910000.0	100920000.0	3.0	4.814233303070068	1.618194580078125
1.0	100990000.0	101000000.0	7.0	7.22924280166626	2.360147476196289
1.0	101050000.0	101060000.0	6.0	9.167346000671387	2.917598247528076
1.0	101120000.0	101130000.0	11.0	8.158452033996582	2.6631805896759033
1.0	101160000.0	101170000.0	10.0	11.231677055358887	3.1985042095184326
1.0	101180000.0	101190000.0	9.0	8.94059944152832	2.8744895458221436
1.0	101200000.0	101210000.0	10.0	10.988205909729004	3.1184120178222656
1.0	101210000.0	101220000.0	7.0	11.502788543701172	3.2486140727996826
1.0	101340000.0	101350000.0	5.0	6.443101406097412	2.1387362480163574
1.0	101490000.0	101500000.0	3.0	5.138479709625244	2.1029891967773438
1.0	101530000.0	101540000.0	4.0	8.974784851074219	2.8221728801727295
1.0	101540000.0	101550000.0	9.0	7.415203094482422	2.4359958171844482
1.0	101640000.0	101650000.0	10.0	13.759045600891113	3.66841197013855
1.0	101680000.0	101690000.0	15.0	15.02325439453125	3.804455518722534
1.0	101710000.0	101720000.0	17.0	16.180870056152344	4.020143032073975
1.0	101730000.0	101740000.0	15.0	15.776390075683594	4.1040754318237305
1.0	101740000.0	101750000.0	15.0	17.19171714782715	4.179433345794678
1.0	101760000.0	101770000.0	17.0	17.455097198486328	4.10560417175293
1.0	101770000.0	101780000.0	17.0	16.572969436645508	4.096940517425537
1.0	101780000.0	101790000.0	16.0	17.438106536865234	4.012407302856445
1.0	101800000.0	101810000.0	18.0	19.50499153137207	4.273131370544434
1.0	101810000.0	101820000.0	23.0	19.389921188354492	4.211642265319824
1.0	101850000.0	101860000.0	23.0	20.913843154907227	4.404904365539551
1.0	101880000.0	101890000.0	21.0	21.710140228271484	4.4347710609436035
1.0	101920000.0	101930000.0	14.0	22.363876342773438	4.529391288757324
1.0	101970000.0	101980000.0	13.0	20.64968490600586	4.368426322937012
1.0	102000000.0	102010000.0	17.0	22.78072166442871	4.546207427978516
1.0	102010000.0	102020000.0	18.0	17.583303451538086	4.319915771484375
1.0	102090000.0	102100000.0	30.0	19.97658920288086	4.3720703125
1.0	102100000.0	102110000.0	21.0	22.807315826416016	4.575165748596191
1.0	102240000.0	102250000.0	16.0	23.891456604003906	4.6552324295043945
1.0	102280000.0	102290000.0	25.0	23.41120147705078	4.604251861572266
1.0	102330000.0	102340000.0	24.0	25.5561466217041	4.864489555358887
1.0	102340000.0	102350000.0	27.0	23.892139434814453	4.682497024536133
1.0	102440000.0	102450000.0	23.0	27.182331085205078	5.070455074310303
1.0	102580000.0	102590000.0	20.0	26.62786293029785	4.999473571777344
1.0	102610000.0	102620000.0	20.0	25.99716567993164	4.919229507446289
1.0	102640000.0	102650000.0	21.0	26.293262481689453	4.957174777984619
1.0	102810000.0	102820000.0	31.0	27.403057098388672	5.0980048179626465
1.0	102820000.0	102830000.0	28.0	28.414173126220703	5.225566864013672
1.0	103040000.0	103050000.0	31.0	26.9478816986084	5.051816940307617
1.0	103050000.0	103060000.0	37.0	26.11688804626465	4.934482574462891
1.0	103070000.0	103080000.0	26.0	27.356060028076172	5.092364311218262
1.0	103100000.0	103110000.0	16.0	23.93924331665039	4.786722183227539
1.0	103140000.0	103150000.0	28.0	28.64628028869629	5.2539777755737305
1.0	103240000.0	103250000.0	29.0	24.897998809814453	4.877925872802734
1.0	103250000.0	103260000.0	20.0	27.815664291381836	5.15047550201416
1.0	103560000.0	103570000.0	22.0	22.55340576171875	4.501075744628906
1.0	103610000.0	103620000.0	26.0	25.477121353149414	4.85250186920166
1.0	103660000.0	103670000.0	21.0	25.112903594970703	4.815040111541748
1.0	103760000.0	103770000.0	33.0	20.33236312866211	4.265315055847168
1.0	104070000.0	104080000.0	10.0	5.761350154876709	1.9354288578033447
1.0	104090000.0	104100000.0	8.0	6.625635623931885	2.2037875652313232
1.0	104110000.0	104120000.0	11.0	7.844979763031006	2.5321078300476074
1.0	104120000.0	104130000.0	13.0	8.083860397338867	2.5144009590148926
1.0	104350000.0	104360000.0	21.0	20.071990966796875	4.245285987854004
1.0	104360000.0	104370000.0	24.0	21.41702651977539	4.380681037902832
1.0	104390000.0	104400000.0	30.0	24.307552337646484	4.71240758895874
1.0	104450000.0	104460000.0	25.0	28.595272064208984	5.247793197631836
1.0	104470000.0	104480000.0	24.0	28.80756187438965	5.273795127868652
1.0	104490000.0	104500000.0	30.0	27.42319107055664	5.101581573486328
1.0	104500000.0	104510000.0	33.0	29.862661361694336	5.397616386413574
1.0	104530000.0	104540000.0	30.0	29.052942276000977	5.304206371307373
1.0	104560000.0	104570000.0	31.0	29.561349868774414	5.363615036010742
1.0	104690000.0	104700000.0	23.0	31.384103775024414	5.5651116371154785
1.0	104700000.0	104710000.0	29.0	29.973033905029297	5.411908149719238
1.0	104710000.0	104720000.0	38.0	30.67336654663086	5.489010810852051
1.0	104790000.0	104800000.0	23.0	33.217010498046875	5.712625980377197
1.0	105110000.0	105120000.0	29.0	30.736480712890625	5.497427940368652
1.0	105140000.0	105150000.0	39.0	30.173534393310547	5.435308933258057
1.0	105150000.0	105160000.0	27.0	30.383508682250977	5.457981586456299
1.0	105320000.0	105330000.0	25.0	26.031688690185547	4.9238386154174805
1.0	105450000.0	105460000.0	19.0	26.15960121154785	4.941263675689697
1.0	105520000.0	105530000.0	25.0	26.650964736938477	5.002185344696045
1.0	105640000.0	105650000.0	20.0	27.27146339416504	5.081149101257324
1.0	105680000.0	105690000.0	28.0	26.830448150634766	5.02518367767334
1.0	105720000.0	105730000.0	30.0	26.641948699951172	5.001788139343262
1.0	105730000.0	105740000.0	27.0	23.75443458557129	4.757816314697266
1.0	105770000.0	105780000.0	26.0	28.576303482055664	5.244243144989014
1.0	105830000.0	105840000.0	35.0	28.090770721435547	5.18500280380249
1.0	105860000.0	105870000.0	28.0	30.506195068359375	5.470989227294922
1.0	105980000.0	105990000.0	35.0	30.9278507232666	5.51628303527832
1.0	106070000.0	106080000.0	32.0	28.269128799438477	5.20706033706665
1.0	106110000.0	106120000.0	16.0	23.07137107849121	4.80341911315918
1.0	106120000.0	106130000.0	24.0	23.243154525756836	4.772229194641113
1.0	106150000.0	106160000.0	23.0	26.996662139892578	5.047425270080566
1.0	106200000.0	106210000.0	26.0	22.791950225830078	4.724049091339111
1.0	106310000.0	106320000.0	18.0	26.61318016052246	4.99794864654541
1.0	106430000.0	106440000.0	31.0	28.483535766601562	5.234201908111572
1.0	106500000.0	106510000.0	23.0	27.861373901367188	5.156083583831787
1.0	106560000.0	106570000.0	20.0	25.115026473999023	4.808187961578369
1.0	106620000.0	106630000.0	26.0	26.99480628967285	5.046009063720703
1.0	106690000.0	106700000.0	26.0	25.451412200927734	4.850218772888184
1.0	106730000.0	106740000.0	40.0	26.180383682250977	4.952353477478027
1.0	106950000.0	106960000.0	19.0	20.764545440673828	4.361354827880859
1.0	107000000.0	107010000.0	24.0	20.855228424072266	4.321749687194824
1.0	107030000.0	107040000.0	11.0	20.974618911743164	4.321362495422363
1.0	107110000.0	107120000.0	23.0	19.660045623779297	4.192218780517578
1.0	107150000.0	107160000.0	18.0	18.943605422973633	4.112573623657227
1.0	107160000.0	107170000.0	19.0	19.776798248291016	4.267239570617676
1.0	107240000.0	107250000.0	16.0	17.467304229736328	3.982980251312256
1.0	107260000.0	107270000.0	18.0	17.20005226135254	3.9330811500549316
1.0	107290000.0	107300000.0	17.0	15.869909286499023	3.783374309539795
1.0	107310000.0	107320000.0	14.0	16.253616333007812	3.837340831756592
1.0	107340000.0	107350000.0	8.0	16.283870697021484	3.9088568687438965
1.0	107360000.0	107370000.0	19.0	15.56025218963623	3.76871919631958
1.0	107390000.0	107400000.0	14.0	15.740269660949707	3.857795238494873
1.0	107400000.0	107410000.0	18.0	14.804486274719238	3.710299253463745
1.0	107510000.0	107520000.0	19.0	13.610816955566406	3.550017833709717
1.0	107530000.0	107540000.0	13.0	14.480509757995605	3.70637583732605
1.0	107670000.0	107680000.0	19.0	12.903935432434082	3.520188093185425
1.0	107710000.0	107720000.0	7.0	12.828859329223633	3.377490997314453
1.0	107740000.0	107750000.0	11.0	12.63616943359375	3.361830949783325
1.0	108080000.0	108090000.0	8.0	8.994064331054688	2.7168164253234863
1.0	108110000.0	108120000.0	13.0	6.699330806732178	2.224167585372925
1.0	108140000.0	108150000.0	5.0	6.179665565490723	2.055492401123047
1.0	108160000.0	108170000.0	3.0	5.421777248382568	1.8117561340332031
1.0	108270000.0	108280000.0	8.0	6.4183807373046875	2.13197660446167
1.0	108290000.0	108300000.0	4.0	7.926227569580078	2.5742385387420654
1.0	108310000.0	108320000.0	7.0	9.086051940917969	2.831831455230713
1.0	108320000.0	108330000.0	7.0	8.580822944641113	2.7214550971984863
1.0	108410000.0	108420000.0	13.0	8.89604377746582	2.7239882946014404
1.0	108440000.0	108450000.0	9.0	10.35299015045166	3.076014995574951
1.0	108540000.0	108550000.0	19.0	10.731240272521973	3.1481850147247314
1.0	108550000.0	108560000.0	10.0	11.1362943649292	3.230548858642578
[truncated: 47,566 more rows]
