# Supplementary material for: Genome-wide mapping of somatic mutation rates uncovers drivers of cancer
Source: Nat Biotechnol. 2022 Jun 20;40(11):1634–43. doi: 10.1038/s41587-022-01353-8 (PMC9646522; doi:10.1038/s41587-022-01353-8)
Supplement: Supplementary file 4 — Regions and model predictions for each fold of each cancer for which a deep learning model was trained. Regions that were filtered are also listed along with their respective model predictions. [file 41587_2022_1353_MOESM4_ESM.zip › kfold_results/Eso-AdenoCa/fold_3.txt]

CHROM	START	END	Y_TRUE	Y_PRED	STD
1.0	790000.0	800000.0	0.0	2.356468677520752	1.1380740404129028
1.0	890000.0	900000.0	3.0	3.1071014404296875	1.3505797386169434
1.0	910000.0	920000.0	8.0	3.651080369949341	1.523179531097412
1.0	980000.0	990000.0	1.0	3.7741081714630127	1.598787784576416
1.0	1030000.0	1040000.0	3.0	3.4956727027893066	1.4817898273468018
1.0	1130000.0	1140000.0	5.0	4.073281764984131	1.7043352127075195
1.0	1140000.0	1150000.0	4.0	3.3318428993225098	1.5172398090362549
1.0	1150000.0	1160000.0	1.0	3.0199732780456543	1.3368486166000366
1.0	1160000.0	1170000.0	2.0	2.452465057373047	1.1854194402694702
1.0	1170000.0	1180000.0	0.0	3.1262266635894775	1.3674534559249878
1.0	1360000.0	1370000.0	3.0	3.624119520187378	1.5910708904266357
1.0	1370000.0	1380000.0	5.0	2.8872456550598145	1.2975831031799316
1.0	1510000.0	1520000.0	6.0	2.6846423149108887	1.2942591905593872
1.0	1560000.0	1570000.0	2.0	3.3399341106414795	1.428898811340332
1.0	1800000.0	1810000.0	2.0	2.6764609813690186	1.2324761152267456
1.0	1850000.0	1860000.0	2.0	3.0328078269958496	1.3445546627044678
1.0	1880000.0	1890000.0	3.0	3.598952531814575	1.564028024673462
1.0	1890000.0	1900000.0	2.0	3.604261875152588	1.5242574214935303
1.0	2010000.0	2020000.0	2.0	3.7240798473358154	1.6239945888519287
1.0	2070000.0	2080000.0	2.0	2.6146934032440186	1.2147102355957031
1.0	2130000.0	2140000.0	2.0	2.8778483867645264	1.2942705154418945
1.0	2200000.0	2210000.0	3.0	2.820080518722534	1.2759454250335693
1.0	2270000.0	2280000.0	6.0	4.151428699493408	1.7271697521209717
1.0	2280000.0	2290000.0	6.0	3.8926033973693848	1.6407867670059204
1.0	2310000.0	2320000.0	3.0	3.3706507682800293	1.443734049797058
1.0	2360000.0	2370000.0	4.0	4.156187534332275	1.6886441707611084
1.0	2380000.0	2390000.0	5.0	4.660671234130859	1.8778578042984009
1.0	2430000.0	2440000.0	4.0	4.415030002593994	1.7505614757537842
1.0	2490000.0	2500000.0	1.0	3.1357228755950928	1.3719074726104736
1.0	2560000.0	2570000.0	7.0	4.508450508117676	1.8025203943252563
1.0	2800000.0	2810000.0	4.0	6.5073370933532715	2.416780710220337
1.0	2870000.0	2880000.0	11.0	6.043517112731934	2.3106138706207275
1.0	2890000.0	2900000.0	1.0	5.383582592010498	2.094440460205078
1.0	2910000.0	2920000.0	2.0	6.0630340576171875	2.3169288635253906
1.0	2930000.0	2940000.0	5.0	5.222348213195801	2.0327913761138916
1.0	2950000.0	2960000.0	2.0	4.440953254699707	1.8649686574935913
1.0	3010000.0	3020000.0	1.0	3.602142810821533	1.60360586643219
1.0	3030000.0	3040000.0	7.0	3.6284408569335938	1.587798833847046
1.0	3100000.0	3110000.0	2.0	3.2479071617126465	1.4040888547897339
1.0	3250000.0	3260000.0	3.0	3.526953935623169	1.5680850744247437
1.0	3350000.0	3360000.0	3.0	5.312936782836914	2.0631470680236816
1.0	3430000.0	3440000.0	6.0	4.558413982391357	1.8330926895141602
1.0	3450000.0	3460000.0	3.0	3.845928192138672	1.6412407159805298
1.0	3570000.0	3580000.0	1.0	4.429821014404297	1.8457508087158203
1.0	3710000.0	3720000.0	4.0	3.3184733390808105	1.4472600221633911
1.0	3790000.0	3800000.0	3.0	2.693734645843506	1.239168405532837
1.0	3820000.0	3830000.0	2.0	2.9427249431610107	1.3551334142684937
1.0	4030000.0	4040000.0	13.0	7.809083461761475	2.7621426582336426
1.0	4210000.0	4220000.0	21.0	17.12439727783203	4.960522651672363
1.0	4270000.0	4280000.0	15.0	21.209117889404297	5.562601566314697
1.0	4400000.0	4410000.0	27.0	23.522384643554688	5.795591831207275
1.0	4480000.0	4490000.0	9.0	23.035682678222656	5.765549659729004
1.0	4500000.0	4510000.0	29.0	21.61097526550293	5.620086669921875
1.0	4560000.0	4570000.0	21.0	21.47385025024414	5.598258018493652
1.0	4600000.0	4610000.0	19.0	24.143115997314453	5.8513383865356445
1.0	4660000.0	4670000.0	25.0	20.10004997253418	5.413891315460205
1.0	4690000.0	4700000.0	17.0	17.85688591003418	5.097387790679932
1.0	4750000.0	4760000.0	18.0	21.145862579345703	5.553112983703613
1.0	4840000.0	4850000.0	21.0	24.524211883544922	5.875643730163574
1.0	4930000.0	4940000.0	26.0	26.6153621673584	5.996756076812744
1.0	4950000.0	4960000.0	17.0	27.80934715270996	6.037378787994385
1.0	4980000.0	4990000.0	32.0	25.948781967163086	5.966047763824463
1.0	5000000.0	5010000.0	28.0	25.10763168334961	5.918854713439941
1.0	5240000.0	5250000.0	25.0	21.25263023376465	5.564171314239502
1.0	5280000.0	5290000.0	13.0	21.015844345092773	5.541912078857422
1.0	5330000.0	5340000.0	22.0	20.42581558227539	5.461573600769043
1.0	5350000.0	5360000.0	13.0	21.251811981201172	5.571865558624268
1.0	5400000.0	5410000.0	20.0	20.578353881835938	5.480237007141113
1.0	5410000.0	5420000.0	20.0	22.058029174804688	5.65388298034668
1.0	5650000.0	5660000.0	18.0	13.890405654907227	4.341927528381348
1.0	5720000.0	5730000.0	11.0	13.041143417358398	4.142516613006592
1.0	5750000.0	5760000.0	8.0	12.733474731445312	4.0191874504089355
1.0	5870000.0	5880000.0	10.0	8.708642959594727	2.9856505393981934
1.0	5880000.0	5890000.0	7.0	7.313434600830078	2.615147352218628
1.0	5960000.0	5970000.0	1.0	3.243441343307495	1.405945062637329
1.0	5970000.0	5980000.0	3.0	3.3793785572052	1.459728717803955
1.0	6000000.0	6010000.0	5.0	3.110168933868408	1.3780443668365479
1.0	6030000.0	6040000.0	1.0	2.784008741378784	1.2639702558517456
1.0	6050000.0	6060000.0	7.0	3.403111219406128	1.5558441877365112
1.0	6070000.0	6080000.0	5.0	4.2657575607299805	1.7624298334121704
1.0	6260000.0	6270000.0	3.0	2.9827563762664795	1.322882890701294
1.0	6510000.0	6520000.0	2.0	2.983823299407959	1.3208705186843872
1.0	6580000.0	6590000.0	4.0	2.746814489364624	1.2539846897125244
1.0	6590000.0	6600000.0	2.0	2.7026212215423584	1.2397691011428833
1.0	6600000.0	6610000.0	1.0	2.928602933883667	1.30748450756073
1.0	6620000.0	6630000.0	8.0	3.8090312480926514	1.623255729675293
1.0	6640000.0	6650000.0	3.0	2.5492959022521973	1.2164862155914307
1.0	6720000.0	6730000.0	2.0	2.8373680114746094	1.280210256576538
1.0	6830000.0	6840000.0	8.0	3.655193328857422	1.5425008535385132
1.0	6840000.0	6850000.0	4.0	3.8042094707489014	1.606776475906372
1.0	6900000.0	6910000.0	4.0	3.202667236328125	1.411950707435608
1.0	6920000.0	6930000.0	3.0	3.3611080646514893	1.4557746648788452
1.0	7090000.0	7100000.0	7.0	6.658951759338379	2.4264378547668457
1.0	7110000.0	7120000.0	11.0	7.003531455993652	2.528613567352295
1.0	7120000.0	7130000.0	9.0	6.570422172546387	2.397416114807129
1.0	7150000.0	7160000.0	5.0	6.949824333190918	2.560218572616577
1.0	7180000.0	7190000.0	6.0	6.871669769287109	2.5236501693725586
1.0	7200000.0	7210000.0	6.0	6.153288841247559	2.2932205200195312
1.0	7250000.0	7260000.0	11.0	5.688767910003662	2.2386388778686523
1.0	7260000.0	7270000.0	6.0	5.592800617218018	2.1707191467285156
1.0	7270000.0	7280000.0	7.0	4.875948429107666	1.9379993677139282
1.0	7370000.0	7380000.0	4.0	4.563640594482422	2.048304319381714
1.0	7400000.0	7410000.0	3.0	4.5853190422058105	1.9253047704696655
1.0	7570000.0	7580000.0	2.0	4.6709699630737305	1.9117507934570312
1.0	7650000.0	7660000.0	2.0	3.812730312347412	1.588269829750061
1.0	7680000.0	7690000.0	4.0	4.343255043029785	1.8960167169570923
1.0	7720000.0	7730000.0	3.0	3.3551807403564453	1.4337151050567627
1.0	7760000.0	7770000.0	5.0	3.2393081188201904	1.557342529296875
1.0	7840000.0	7850000.0	1.0	2.0735995769500732	1.0654019117355347
1.0	8020000.0	8030000.0	3.0	2.778512716293335	1.2974326610565186
1.0	8040000.0	8050000.0	2.0	2.9151954650878906	1.303579330444336
1.0	8090000.0	8100000.0	5.0	3.449610948562622	1.4690501689910889
1.0	8110000.0	8120000.0	1.0	3.532062530517578	1.4929717779159546
1.0	8140000.0	8150000.0	6.0	3.0538737773895264	1.3443387746810913
1.0	8170000.0	8180000.0	3.0	3.7747116088867188	1.5719845294952393
1.0	8240000.0	8250000.0	5.0	3.4560608863830566	1.4737036228179932
1.0	8250000.0	8260000.0	7.0	3.2737326622009277	1.4123079776763916
1.0	8370000.0	8380000.0	3.0	2.603020429611206	1.2094333171844482
1.0	8420000.0	8430000.0	0.0	2.5919127464294434	1.206176996231079
1.0	8470000.0	8480000.0	1.0	2.384425401687622	1.1476575136184692
1.0	8510000.0	8520000.0	1.0	2.6543116569519043	1.2204290628433228
1.0	8610000.0	8620000.0	6.0	2.528963804244995	1.19246506690979
1.0	8690000.0	8700000.0	3.0	2.480524778366089	1.2014801502227783
1.0	8710000.0	8720000.0	1.0	2.8060545921325684	1.342917799949646
1.0	8720000.0	8730000.0	1.0	2.310572862625122	1.1248711347579956
1.0	8750000.0	8760000.0	3.0	2.5443546772003174	1.1907552480697632
1.0	8810000.0	8820000.0	2.0	2.794039726257324	1.2659530639648438
1.0	8820000.0	8830000.0	4.0	2.818816661834717	1.2741402387619019
1.0	8860000.0	8870000.0	4.0	2.9710657596588135	1.3187355995178223
1.0	8910000.0	8920000.0	1.0	3.407099485397339	1.4525883197784424
1.0	9060000.0	9070000.0	1.0	3.492478132247925	1.5076754093170166
1.0	9160000.0	9170000.0	4.0	2.919386386871338	1.3034064769744873
1.0	9250000.0	9260000.0	4.0	3.1028027534484863	1.4368515014648438
1.0	9370000.0	9380000.0	0.0	3.2485737800598145	1.4143905639648438
1.0	9390000.0	9400000.0	3.0	2.9643540382385254	1.3173630237579346
1.0	9410000.0	9420000.0	3.0	3.1243691444396973	1.3664591312408447
1.0	9590000.0	9600000.0	1.0	2.797909736633301	1.2755295038223267
1.0	9610000.0	9620000.0	0.0	2.5107829570770264	1.1836310625076294
1.0	9720000.0	9730000.0	2.0	3.663658857345581	1.6011908054351807
1.0	9780000.0	9790000.0	1.0	2.8362698554992676	1.4105889797210693
1.0	9790000.0	9800000.0	3.0	2.274153470993042	1.11794912815094
1.0	9840000.0	9850000.0	3.0	2.2536535263061523	1.1091530323028564
1.0	9870000.0	9880000.0	1.0	2.018409490585327	1.0494941473007202
1.0	9930000.0	9940000.0	0.0	2.3001837730407715	1.12359619140625
1.0	10000000.0	10010000.0	4.0	2.9491565227508545	1.351171851158142
1.0	10050000.0	10060000.0	1.0	2.9207940101623535	1.3292163610458374
1.0	10110000.0	10120000.0	1.0	2.5210108757019043	1.1845648288726807
1.0	10140000.0	10150000.0	1.0	2.6350224018096924	1.2178860902786255
1.0	10160000.0	10170000.0	3.0	2.626720428466797	1.2158066034317017
1.0	10200000.0	10210000.0	6.0	2.526216983795166	1.187776803970337
1.0	10270000.0	10280000.0	4.0	2.981738328933716	1.3816884756088257
1.0	10320000.0	10330000.0	3.0	2.593012571334839	1.206606388092041
1.0	10330000.0	10340000.0	2.0	2.6435341835021973	1.2210043668746948
1.0	10360000.0	10370000.0	3.0	2.5194826126098633	1.1836731433868408
1.0	10370000.0	10380000.0	1.0	2.767104387283325	1.2580463886260986
1.0	10520000.0	10530000.0	4.0	2.659156084060669	1.2272318601608276
1.0	10610000.0	10620000.0	2.0	2.6651999950408936	1.2272135019302368
1.0	10670000.0	10680000.0	4.0	3.2549896240234375	1.4181865453720093
1.0	10710000.0	10720000.0	3.0	2.6923482418060303	1.2403093576431274
1.0	10730000.0	10740000.0	3.0	2.8729615211486816	1.2952936887741089
1.0	10760000.0	10770000.0	2.0	2.8640315532684326	1.2897346019744873
1.0	10770000.0	10780000.0	8.0	2.8709120750427246	1.2927813529968262
1.0	10780000.0	10790000.0	2.0	2.9525866508483887	1.319677710533142
1.0	10830000.0	10840000.0	6.0	2.6383204460144043	1.2232329845428467
1.0	10870000.0	10880000.0	9.0	2.9704484939575195	1.3214247226715088
1.0	11030000.0	11040000.0	4.0	3.1970784664154053	1.3962552547454834
1.0	11120000.0	11130000.0	2.0	2.69506573677063	1.239813208580017
1.0	11180000.0	11190000.0	1.0	2.7024741172790527	1.2405394315719604
1.0	11270000.0	11280000.0	2.0	2.761599540710449	1.2585725784301758
1.0	11340000.0	11350000.0	3.0	3.0892386436462402	1.3666338920593262
1.0	11390000.0	11400000.0	4.0	5.090158939361572	1.9849774837493896
1.0	11510000.0	11520000.0	9.0	7.874695777893066	2.7478268146514893
1.0	11520000.0	11530000.0	7.0	7.9988508224487305	2.7840027809143066
1.0	11710000.0	11720000.0	3.0	3.2574000358581543	1.4067426919937134
1.0	11730000.0	11740000.0	1.0	3.1873321533203125	1.3873794078826904
1.0	11740000.0	11750000.0	6.0	3.3135597705841064	1.4509776830673218
1.0	11780000.0	11790000.0	3.0	3.2712693214416504	1.4130080938339233
1.0	11790000.0	11800000.0	4.0	2.961989164352417	1.32395339012146
1.0	11930000.0	11940000.0	9.0	3.8943424224853516	1.6294910907745361
1.0	12080000.0	12090000.0	2.0	3.074643611907959	1.3509435653686523
1.0	12140000.0	12150000.0	1.0	3.3399746417999268	1.511048674583435
1.0	12200000.0	12210000.0	3.0	2.633460521697998	1.2246432304382324
1.0	12350000.0	12360000.0	2.0	2.4134435653686523	1.154038906097412
1.0	12390000.0	12400000.0	0.0	2.386648178100586	1.14658522605896
1.0	12400000.0	12410000.0	2.0	2.296645164489746	1.1226789951324463
1.0	12410000.0	12420000.0	4.0	2.452310562133789	1.1655508279800415
1.0	12470000.0	12480000.0	3.0	2.3925063610076904	1.1498316526412964
1.0	12480000.0	12490000.0	3.0	2.8726816177368164	1.2881765365600586
1.0	12540000.0	12550000.0	3.0	2.551577091217041	1.195547342300415
1.0	12570000.0	12580000.0	4.0	3.0494940280914307	1.4197161197662354
1.0	12640000.0	12650000.0	2.0	2.9500508308410645	1.3126442432403564
1.0	12650000.0	12660000.0	2.0	2.8137431144714355	1.273415207862854
1.0	12660000.0	12670000.0	4.0	2.600963592529297	1.2117592096328735
1.0	12770000.0	12780000.0	3.0	4.464348793029785	1.8136333227157593
1.0	12780000.0	12790000.0	7.0	6.074467658996582	2.259753704071045
1.0	12830000.0	12840000.0	5.0	6.763558864593506	2.4977049827575684
1.0	13790000.0	13800000.0	14.0	9.486776351928711	3.233330249786377
1.0	13820000.0	13830000.0	10.0	12.120020866394043	3.899747371673584
1.0	13920000.0	13930000.0	22.0	12.321977615356445	3.938934803009033
1.0	13950000.0	13960000.0	12.0	13.27393627166748	4.169218063354492
1.0	13960000.0	13970000.0	16.0	14.847712516784668	4.466793060302734
1.0	14010000.0	14020000.0	14.0	9.620317459106445	3.2296242713928223
1.0	14080000.0	14090000.0	7.0	4.022417068481445	1.6460403203964233
1.0	14100000.0	14110000.0	2.0	4.284848213195801	1.7267389297485352
1.0	14130000.0	14140000.0	4.0	5.503261566162109	2.115478038787842
1.0	14150000.0	14160000.0	3.0	5.583002090454102	2.1359009742736816
1.0	14160000.0	14170000.0	6.0	8.593679428100586	2.9575533866882324
1.0	14210000.0	14220000.0	6.0	8.934283256530762	3.106563091278076
1.0	14280000.0	14290000.0	11.0	12.601511001586914	4.046111106872559
1.0	14410000.0	14420000.0	13.0	19.35844612121582	5.313161373138428
1.0	14610000.0	14620000.0	17.0	17.300077438354492	4.9940338134765625
1.0	14620000.0	14630000.0	15.0	17.323904037475586	4.983347415924072
1.0	14630000.0	14640000.0	15.0	20.077068328857422	5.297417640686035
1.0	14750000.0	14760000.0	24.0	18.023509979248047	5.096336364746094
1.0	14840000.0	14850000.0	17.0	18.914352416992188	5.248915672302246
1.0	14870000.0	14880000.0	11.0	15.566813468933105	4.701260089874268
1.0	14900000.0	14910000.0	15.0	17.844141006469727	5.035545825958252
1.0	14930000.0	14940000.0	18.0	15.287361145019531	4.580824375152588
1.0	14950000.0	14960000.0	9.0	12.720044136047363	4.03244686126709
1.0	14960000.0	14970000.0	22.0	14.068914413452148	4.280914306640625
1.0	14980000.0	14990000.0	8.0	12.177679061889648	3.909667491912842
1.0	15000000.0	15010000.0	6.0	12.8253755569458	3.992988109588623
1.0	15050000.0	15060000.0	9.0	7.263103485107422	2.6264424324035645
1.0	15280000.0	15290000.0	4.0	4.797085762023926	1.9276533126831055
1.0	15300000.0	15310000.0	4.0	4.858320236206055	1.9646236896514893
1.0	15340000.0	15350000.0	5.0	3.2882537841796875	1.4166362285614014
1.0	15460000.0	15470000.0	2.0	3.1346054077148438	1.3769952058792114
1.0	15580000.0	15590000.0	4.0	3.0838546752929688	1.3910549879074097
1.0	15670000.0	15680000.0	1.0	2.5501530170440674	1.195152759552002
1.0	15680000.0	15690000.0	0.0	2.8746345043182373	1.2921496629714966
1.0	15690000.0	15700000.0	3.0	2.7740631103515625	1.2618179321289062
1.0	15700000.0	15710000.0	3.0	3.181427001953125	1.4970057010650635
1.0	15710000.0	15720000.0	4.0	2.986539363861084	1.3513622283935547
1.0	15780000.0	15790000.0	4.0	3.1081371307373047	1.3639771938323975
1.0	15790000.0	15800000.0	1.0	3.4673309326171875	1.5189063549041748
1.0	15830000.0	15840000.0	2.0	2.8366141319274902	1.280150055885315
1.0	15950000.0	15960000.0	3.0	2.6597259044647217	1.2275863885879517
1.0	15960000.0	15970000.0	4.0	2.6776506900787354	1.2342687845230103
1.0	16060000.0	16070000.0	3.0	2.4870851039886475	1.1806371212005615
1.0	16120000.0	16130000.0	3.0	2.4773736000061035	1.1739277839660645
1.0	16170000.0	16180000.0	2.0	4.236332416534424	1.7661170959472656
1.0	16240000.0	16250000.0	1.0	2.646172046661377	1.2220638990402222
1.0	16280000.0	16290000.0	2.0	2.5348052978515625	1.1891765594482422
1.0	16330000.0	16340000.0	2.0	3.2010624408721924	1.3904764652252197
1.0	16420000.0	16430000.0	2.0	3.722560405731201	1.5644944906234741
1.0	16510000.0	16520000.0	6.0	2.632169246673584	1.2186098098754883
1.0	16520000.0	16530000.0	5.0	3.1521286964416504	1.4046413898468018
1.0	16600000.0	16610000.0	2.0	2.547759532928467	1.1914817094802856
1.0	16650000.0	16660000.0	0.0	2.401451349258423	1.1496927738189697
1.0	16710000.0	16720000.0	0.0	2.1423676013946533	1.0810718536376953
1.0	16720000.0	16730000.0	1.0	2.544780731201172	1.1918079853057861
1.0	16730000.0	16740000.0	4.0	2.8611021041870117	1.320330262184143
1.0	16760000.0	16770000.0	1.0	2.127748966217041	1.4349976778030396
1.0	16790000.0	16800000.0	1.0	2.4519667625427246	1.1641895771026611
1.0	17240000.0	17250000.0	6.0	2.877629280090332	1.3017425537109375
1.0	17290000.0	17300000.0	2.0	3.568328857421875	1.5064877271652222
1.0	17320000.0	17330000.0	3.0	3.2462687492370605	1.4036232233047485
1.0	17430000.0	17440000.0	3.0	2.9401161670684814	1.3423866033554077
1.0	17540000.0	17550000.0	4.0	3.3253421783447266	1.4635913372039795
1.0	17580000.0	17590000.0	3.0	3.433058500289917	1.5591892004013062
1.0	17630000.0	17640000.0	1.0	3.079923152923584	1.3558712005615234
1.0	17640000.0	17650000.0	8.0	3.1424102783203125	1.4503666162490845
1.0	17650000.0	17660000.0	2.0	3.426645278930664	1.5479543209075928
1.0	17680000.0	17690000.0	1.0	3.5952839851379395	1.5659128427505493
1.0	17700000.0	17710000.0	6.0	3.321916103363037	1.4686111211776733
1.0	17720000.0	17730000.0	2.0	3.6764659881591797	1.5888564586639404
1.0	17870000.0	17880000.0	4.0	2.4615402221679688	1.1703054904937744
1.0	18040000.0	18050000.0	9.0	4.927872657775879	1.9368785619735718
1.0	18070000.0	18080000.0	8.0	5.259251594543457	2.0918784141540527
1.0	18110000.0	18120000.0	7.0	6.968143463134766	2.613485813140869
1.0	18180000.0	18190000.0	6.0	7.1782426834106445	2.5669238567352295
1.0	18240000.0	18250000.0	10.0	8.120285987854004	2.838975191116333
1.0	18250000.0	18260000.0	10.0	8.817597389221191	3.021989107131958
1.0	18270000.0	18280000.0	6.0	9.187715530395508	3.135587692260742
1.0	18350000.0	18360000.0	9.0	9.436758041381836	3.1766433715820312
1.0	18370000.0	18380000.0	8.0	8.961896896362305	3.0817112922668457
1.0	18380000.0	18390000.0	9.0	9.876791954040527	3.2866744995117188
1.0	18390000.0	18400000.0	8.0	8.85068130493164	3.0750675201416016
1.0	18400000.0	18410000.0	3.0	8.414471626281738	2.8965039253234863
1.0	18420000.0	18430000.0	12.0	8.001628875732422	2.8130812644958496
1.0	18480000.0	18490000.0	9.0	8.074239730834961	2.872234344482422
1.0	18530000.0	18540000.0	5.0	7.5958452224731445	2.7047712802886963
1.0	18660000.0	18670000.0	6.0	6.095105171203613	2.427211046218872
1.0	18750000.0	18760000.0	1.0	5.266096591949463	2.58351469039917
1.0	18800000.0	18810000.0	1.0	3.8804919719696045	1.6630096435546875
1.0	18820000.0	18830000.0	6.0	4.675893783569336	2.3637712001800537
1.0	18850000.0	18860000.0	2.0	4.090355396270752	1.694681167602539
1.0	18900000.0	18910000.0	5.0	4.441126823425293	1.7944958209991455
1.0	18920000.0	18930000.0	3.0	4.558396339416504	1.8236758708953857
1.0	19060000.0	19070000.0	4.0	5.106878757476807	2.0000691413879395
1.0	19120000.0	19130000.0	10.0	5.0578389167785645	2.007606029510498
1.0	19180000.0	19190000.0	7.0	4.271344184875488	1.7558469772338867
1.0	19210000.0	19220000.0	2.0	3.652040481567383	1.5395792722702026
1.0	19240000.0	19250000.0	5.0	2.793060064315796	1.264992356300354
1.0	19250000.0	19260000.0	0.0	2.505946159362793	1.1827611923217773
1.0	19270000.0	19280000.0	1.0	2.454341173171997	1.1716066598892212
1.0	19300000.0	19310000.0	3.0	3.0158238410949707	1.4521098136901855
1.0	19320000.0	19330000.0	1.0	2.6153550148010254	1.3488928079605103
1.0	19330000.0	19340000.0	1.0	2.2476806640625	1.1101369857788086
1.0	19360000.0	19370000.0	2.0	2.6876518726348877	1.2385154962539673
1.0	19430000.0	19440000.0	2.0	2.0622406005859375	1.0641164779663086
1.0	19510000.0	19520000.0	3.0	2.3168933391571045	1.1297414302825928
1.0	19520000.0	19530000.0	1.0	2.346710681915283	1.137861967086792
1.0	19530000.0	19540000.0	2.0	2.4127252101898193	1.3154958486557007
1.0	19610000.0	19620000.0	7.0	2.4228157997131348	1.1577062606811523
1.0	19630000.0	19640000.0	4.0	2.669029951095581	1.251403570175171
1.0	19640000.0	19650000.0	2.0	2.521493434906006	1.186053991317749
1.0	19700000.0	19710000.0	3.0	2.5875511169433594	1.2043098211288452
1.0	19710000.0	19720000.0	0.0	2.29266619682312	1.1255648136138916
1.0	19720000.0	19730000.0	1.0	2.5257515907287598	1.1853358745574951
1.0	19810000.0	19820000.0	2.0	3.4572532176971436	1.5240833759307861
1.0	19820000.0	19830000.0	2.0	2.918883800506592	1.4076025485992432
1.0	19890000.0	19900000.0	3.0	3.1970107555389404	1.4003140926361084
1.0	20000000.0	20010000.0	1.0	3.501840114593506	1.5354000329971313
1.0	20010000.0	20020000.0	0.0	2.921570062637329	1.304903507232666
1.0	20050000.0	20060000.0	2.0	2.443920135498047	1.161651849746704
1.0	20070000.0	20080000.0	3.0	2.2215065956115723	1.1001064777374268
1.0	20150000.0	20160000.0	2.0	2.8557701110839844	1.3703420162200928
1.0	20170000.0	20180000.0	1.0	2.657160758972168	1.2322436571121216
1.0	20230000.0	20240000.0	0.0	2.362201452255249	1.1425822973251343
1.0	20270000.0	20280000.0	1.0	3.9140465259552	1.6595300436019897
1.0	20300000.0	20310000.0	1.0	2.929429292678833	1.3064496517181396
1.0	20340000.0	20350000.0	4.0	4.470978260040283	1.9996410608291626
1.0	20410000.0	20420000.0	5.0	4.166079044342041	1.752819299697876
1.0	20440000.0	20450000.0	6.0	3.8613173961639404	1.663946509361267
1.0	20460000.0	20470000.0	6.0	3.3505492210388184	1.4927408695220947
1.0	20550000.0	20560000.0	1.0	3.1695573329925537	1.4789104461669922
1.0	20650000.0	20660000.0	0.0	4.260794162750244	1.7896993160247803
1.0	20770000.0	20780000.0	3.0	4.4295654296875	1.867065191268921
1.0	20800000.0	20810000.0	2.0	2.6300418376922607	1.2223596572875977
1.0	20850000.0	20860000.0	1.0	4.155354022979736	1.7429463863372803
1.0	20880000.0	20890000.0	2.0	4.078686714172363	1.7655607461929321
1.0	21000000.0	21010000.0	6.0	3.349808931350708	1.5047123432159424
1.0	21010000.0	21020000.0	2.0	3.398198366165161	1.4704718589782715
1.0	21060000.0	21070000.0	2.0	2.8479199409484863	1.2818553447723389
1.0	21080000.0	21090000.0	3.0	2.619419574737549	1.2156041860580444
1.0	21280000.0	21290000.0	2.0	2.8466076850891113	1.3441030979156494
1.0	21370000.0	21380000.0	3.0	2.4607625007629395	1.1689300537109375
1.0	21400000.0	21410000.0	2.0	2.8760313987731934	1.2916276454925537
1.0	21430000.0	21440000.0	3.0	2.6955313682556152	1.2357556819915771
1.0	21440000.0	21450000.0	7.0	2.5344386100769043	1.188591480255127
1.0	21470000.0	21480000.0	0.0	2.837420701980591	1.281071424484253
1.0	21510000.0	21520000.0	2.0	2.605386734008789	1.2784686088562012
1.0	21570000.0	21580000.0	2.0	2.3036880493164062	1.1263225078582764
1.0	21590000.0	21600000.0	0.0	2.5510897636413574	1.1935980319976807
1.0	21600000.0	21610000.0	2.0	2.6819491386413574	1.2648146152496338
1.0	21810000.0	21820000.0	1.0	3.204664707183838	1.39115309715271
1.0	21860000.0	21870000.0	3.0	3.2159571647644043	1.4235551357269287
1.0	22040000.0	22050000.0	3.0	2.631743907928467	1.2192862033843994
1.0	22130000.0	22140000.0	5.0	3.3454737663269043	1.4390088319778442
1.0	22140000.0	22150000.0	5.0	2.8576366901397705	1.2848855257034302
1.0	22200000.0	22210000.0	4.0	3.0002968311309814	1.3300132751464844
1.0	22360000.0	22370000.0	2.0	2.7938220500946045	1.2662079334259033
1.0	22440000.0	22450000.0	3.0	2.774077892303467	1.2603070735931396
1.0	22450000.0	22460000.0	2.0	3.086242914199829	1.3636810779571533
1.0	22460000.0	22470000.0	3.0	2.6698081493377686	1.2280019521713257
1.0	22470000.0	22480000.0	2.0	3.0383224487304688	1.3477674722671509
1.0	22480000.0	22490000.0	5.0	2.9637656211853027	1.3286226987838745
1.0	22490000.0	22500000.0	4.0	2.969097852706909	1.319045066833496
1.0	22700000.0	22710000.0	3.0	3.7684664726257324	1.7192611694335938
1.0	22830000.0	22840000.0	5.0	2.7976160049438477	1.268497109413147
1.0	22840000.0	22850000.0	2.0	2.8821747303009033	1.2957773208618164
1.0	22850000.0	22860000.0	0.0	3.292968273162842	1.408711314201355
1.0	22860000.0	22870000.0	7.0	3.5470001697540283	1.6171118021011353
1.0	22900000.0	22910000.0	5.0	3.6253700256347656	1.5505932569503784
1.0	23020000.0	23030000.0	5.0	3.171945333480835	1.4425009489059448
1.0	23070000.0	23080000.0	1.0	2.887880802154541	1.2940870523452759
1.0	23130000.0	23140000.0	3.0	2.932692289352417	1.5806454420089722
1.0	23210000.0	23220000.0	2.0	2.7703089714050293	1.4313091039657593
1.0	23240000.0	23250000.0	2.0	2.939922332763672	1.516717553138733
1.0	23330000.0	23340000.0	2.0	3.161653995513916	1.428686499595642
1.0	23400000.0	23410000.0	0.0	2.448744058609009	1.165961742401123
1.0	23490000.0	23500000.0	1.0	3.16713285446167	1.3522075414657593
1.0	23680000.0	23690000.0	2.0	3.5102241039276123	1.6335397958755493
1.0	23800000.0	23810000.0	2.0	2.8262054920196533	1.2747303247451782
1.0	23810000.0	23820000.0	6.0	3.3303287029266357	1.493796944618225
1.0	23850000.0	23860000.0	6.0	2.262458324432373	1.1340945959091187
1.0	23920000.0	23930000.0	2.0	2.6772196292877197	1.2307517528533936
1.0	23950000.0	23960000.0	3.0	3.2988662719726562	1.425189733505249
1.0	23990000.0	24000000.0	4.0	3.2761664390563965	1.4152741432189941
1.0	24080000.0	24090000.0	2.0	2.3760781288146973	1.1466718912124634
1.0	24100000.0	24110000.0	2.0	2.800992250442505	1.277018427848816
1.0	24140000.0	24150000.0	3.0	2.681957721710205	1.2338298559188843
1.0	24200000.0	24210000.0	2.0	3.475890636444092	1.5222504138946533
1.0	24220000.0	24230000.0	5.0	2.5896763801574707	1.210404872894287
1.0	24250000.0	24260000.0	1.0	2.5329463481903076	1.2187182903289795
1.0	24270000.0	24280000.0	0.0	2.704258441925049	1.2808393239974976
1.0	24290000.0	24300000.0	0.0	2.021392345428467	1.050937533378601
1.0	24320000.0	24330000.0	0.0	2.870368480682373	1.285782814025879
1.0	24380000.0	24390000.0	1.0	2.804142475128174	1.3914493322372437
1.0	24450000.0	24460000.0	2.0	2.6260509490966797	1.2163509130477905
1.0	24500000.0	24510000.0	5.0	2.6535210609436035	1.2248756885528564
1.0	24530000.0	24540000.0	5.0	3.306464433670044	1.4226603507995605
1.0	24570000.0	24580000.0	1.0	3.5616161823272705	1.5377917289733887
1.0	24630000.0	24640000.0	1.0	2.809150218963623	1.2701928615570068
1.0	24640000.0	24650000.0	3.0	2.628815174102783	1.2180135250091553
1.0	24690000.0	24700000.0	5.0	2.644829511642456	1.2205873727798462
1.0	24800000.0	24810000.0	2.0	2.76462984085083	1.2628815174102783
1.0	24810000.0	24820000.0	1.0	3.150726795196533	1.4442901611328125
1.0	24900000.0	24910000.0	2.0	3.070355176925659	1.373366117477417
1.0	24950000.0	24960000.0	7.0	3.0888702869415283	1.350355863571167
1.0	24970000.0	24980000.0	0.0	2.127883195877075	1.0916208028793335
1.0	24980000.0	24990000.0	2.0	2.3158340454101562	1.129732608795166
1.0	25040000.0	25050000.0	6.0	3.0585312843322754	1.415372371673584
1.0	25140000.0	25150000.0	1.0	3.0124974250793457	1.4121789932250977
1.0	25150000.0	25160000.0	4.0	2.643394708633423	1.2205541133880615
1.0	25200000.0	25210000.0	2.0	3.075847625732422	1.4316102266311646
1.0	25250000.0	25260000.0	4.0	3.6307876110076904	1.5593361854553223
1.0	25260000.0	25270000.0	3.0	3.372840166091919	1.5403016805648804
1.0	25330000.0	25340000.0	7.0	3.408430814743042	1.5672276020050049
1.0	25350000.0	25360000.0	5.0	2.995166778564453	1.3450171947479248
1.0	25400000.0	25410000.0	4.0	3.3421871662139893	1.6699281930923462
1.0	25420000.0	25430000.0	1.0	3.3915457725524902	1.574488878250122
1.0	25430000.0	25440000.0	2.0	3.293280839920044	1.5095247030258179
1.0	25490000.0	25500000.0	2.0	2.5474839210510254	1.1929101943969727
1.0	25510000.0	25520000.0	0.0	2.9527134895324707	1.3966543674468994
1.0	25580000.0	25590000.0	2.0	2.6366846561431885	1.3378404378890991
1.0	25840000.0	25850000.0	2.0	3.112825393676758	1.4346082210540771
1.0	25870000.0	25880000.0	3.0	2.170361280441284	1.101178526878357
1.0	25880000.0	25890000.0	2.0	2.4403674602508545	1.162506341934204
1.0	25930000.0	25940000.0	1.0	3.102024793624878	1.4114878177642822
1.0	25960000.0	25970000.0	6.0	2.850703477859497	1.413149118423462
1.0	26130000.0	26140000.0	3.0	2.66581392288208	1.2286708354949951
1.0	26150000.0	26160000.0	1.0	2.4763548374176025	1.1750726699829102
1.0	26170000.0	26180000.0	2.0	3.0766706466674805	1.4068126678466797
1.0	26330000.0	26340000.0	3.0	3.2310893535614014	1.3985179662704468
1.0	26350000.0	26360000.0	3.0	3.247919797897339	1.4091118574142456
1.0	26370000.0	26380000.0	5.0	3.825444459915161	1.6645879745483398
1.0	26390000.0	26400000.0	2.0	2.9616572856903076	1.317311406135559
1.0	26460000.0	26470000.0	3.0	3.275022506713867	1.4147447347640991
1.0	26470000.0	26480000.0	7.0	3.2467498779296875	1.4870655536651611
1.0	26510000.0	26520000.0	1.0	2.706104278564453	1.2390081882476807
1.0	26520000.0	26530000.0	0.0	3.805753707885742	1.6361116170883179
1.0	26550000.0	26560000.0	2.0	3.2446937561035156	1.413264513015747
1.0	26570000.0	26580000.0	3.0	2.5860884189605713	1.2051351070404053
1.0	26580000.0	26590000.0	2.0	2.555743455886841	1.1973793506622314
1.0	26590000.0	26600000.0	1.0	2.6142802238464355	1.214118242263794
1.0	26620000.0	26630000.0	4.0	3.071099042892456	1.3529201745986938
1.0	26670000.0	26680000.0	2.0	3.3420708179473877	1.452559471130371
1.0	26760000.0	26770000.0	1.0	2.5998237133026123	1.2091549634933472
1.0	26790000.0	26800000.0	3.0	2.5889344215393066	1.2303625345230103
1.0	26810000.0	26820000.0	1.0	3.079677104949951	1.3556325435638428
1.0	26870000.0	26880000.0	1.0	2.596696376800537	1.2077293395996094
1.0	26880000.0	26890000.0	5.0	2.604423999786377	1.2080671787261963
1.0	26990000.0	27000000.0	4.0	3.2793376445770264	1.4187787771224976
1.0	27010000.0	27020000.0	3.0	3.134911298751831	1.5218393802642822
1.0	27040000.0	27050000.0	6.0	2.4092841148376465	1.1546978950500488
1.0	27410000.0	27420000.0	2.0	3.0607447624206543	1.3568958044052124
1.0	27450000.0	27460000.0	1.0	2.133620023727417	1.0821601152420044
1.0	27470000.0	27480000.0	2.0	2.047792911529541	1.06224524974823
1.0	27490000.0	27500000.0	2.0	3.0751500129699707	1.350687026977539
1.0	27600000.0	27610000.0	3.0	2.6985995769500732	1.2371615171432495
1.0	27670000.0	27680000.0	1.0	2.8647472858428955	1.2881801128387451
1.0	27700000.0	27710000.0	2.0	3.0480494499206543	1.3427162170410156
1.0	27710000.0	27720000.0	1.0	2.8916568756103516	1.327243447303772
1.0	27720000.0	27730000.0	3.0	2.80588960647583	1.2706190347671509
1.0	27760000.0	27770000.0	3.0	2.509589672088623	1.183458685874939
1.0	27840000.0	27850000.0	2.0	2.751814842224121	1.2556560039520264
1.0	27890000.0	27900000.0	1.0	2.4597582817077637	1.1727180480957031
1.0	27920000.0	27930000.0	1.0	2.312706470489502	1.1467210054397583
1.0	28050000.0	28060000.0	4.0	2.5528507232666016	1.2232956886291504
1.0	28150000.0	28160000.0	3.0	1.9027793407440186	1.1406278610229492
1.0	28170000.0	28180000.0	2.0	2.4009945392608643	1.152795672416687
1.0	28200000.0	28210000.0	1.0	2.9247939586639404	1.345679521560669
1.0	28290000.0	28300000.0	0.0	2.455134153366089	1.1659506559371948
1.0	28320000.0	28330000.0	2.0	2.2823925018310547	1.1181354522705078
1.0	28390000.0	28400000.0	2.0	2.295156240463257	1.121948003768921
1.0	28440000.0	28450000.0	4.0	2.9881930351257324	1.3274335861206055
1.0	28450000.0	28460000.0	5.0	3.08282208442688	1.4438912868499756
1.0	28490000.0	28500000.0	1.0	2.8911571502685547	1.2952892780303955
1.0	28510000.0	28520000.0	3.0	2.979191303253174	1.3218042850494385
1.0	28580000.0	28590000.0	9.0	3.5184860229492188	1.583266258239746
1.0	28650000.0	28660000.0	3.0	2.85919451713562	1.2878239154815674
1.0	28780000.0	28790000.0	2.0	2.555973529815674	1.1964752674102783
1.0	28860000.0	28870000.0	2.0	2.9011623859405518	1.3000773191452026
1.0	28930000.0	28940000.0	4.0	2.9179515838623047	1.304500699043274
1.0	28990000.0	29000000.0	0.0	3.5550475120544434	1.5186439752578735
1.0	29030000.0	29040000.0	2.0	2.9774043560028076	1.3208887577056885
1.0	29120000.0	29130000.0	2.0	3.6030361652374268	1.5542057752609253
1.0	29140000.0	29150000.0	5.0	3.5523452758789062	1.5335519313812256
1.0	29160000.0	29170000.0	2.0	3.6079609394073486	1.5552335977554321
1.0	29460000.0	29470000.0	3.0	3.5504493713378906	1.504713535308838
1.0	29510000.0	29520000.0	6.0	2.8744587898254395	1.291340708732605
1.0	29560000.0	29570000.0	4.0	3.133821487426758	1.376535415649414
1.0	29660000.0	29670000.0	5.0	6.085351467132568	2.279946804046631
1.0	29800000.0	29810000.0	18.0	7.759853363037109	2.740464687347412
1.0	29850000.0	29860000.0	24.0	6.297814846038818	2.4545936584472656
1.0	30030000.0	30040000.0	8.0	9.083046913146973	3.2591114044189453
1.0	30090000.0	30100000.0	19.0	10.076366424560547	3.3552138805389404
1.0	30110000.0	30120000.0	8.0	10.86206340789795	3.543605327606201
1.0	30150000.0	30160000.0	14.0	11.749248504638672	3.787116289138794
1.0	30190000.0	30200000.0	15.0	14.58385181427002	4.517121315002441
1.0	30230000.0	30240000.0	12.0	14.179122924804688	4.342808723449707
1.0	30270000.0	30280000.0	11.0	11.36883544921875	3.6875038146972656
1.0	30310000.0	30320000.0	20.0	14.02447509765625	4.316896915435791
1.0	30330000.0	30340000.0	22.0	12.908831596374512	4.024493217468262
1.0	30350000.0	30360000.0	10.0	13.824470520019531	4.27925443649292
1.0	30390000.0	30400000.0	8.0	12.830795288085938	4.126214027404785
1.0	30410000.0	30420000.0	14.0	13.536699295043945	4.23895263671875
1.0	30470000.0	30480000.0	9.0	12.30681037902832	3.9656574726104736
1.0	30590000.0	30600000.0	12.0	11.651617050170898	3.7891788482666016
1.0	30700000.0	30710000.0	12.0	12.57497787475586	3.9965662956237793
1.0	30760000.0	30770000.0	20.0	10.400014877319336	3.4527080059051514
1.0	30870000.0	30880000.0	6.0	8.8569917678833	3.046447277069092
1.0	30950000.0	30960000.0	7.0	10.867332458496094	3.5568816661834717
1.0	31030000.0	31040000.0	12.0	8.216509819030762	2.9271178245544434
1.0	31170000.0	31180000.0	9.0	4.380413055419922	1.8106523752212524
1.0	31180000.0	31190000.0	5.0	4.259095668792725	1.7269036769866943
1.0	31200000.0	31210000.0	6.0	4.18146276473999	1.7577680349349976
1.0	31230000.0	31240000.0	2.0	3.389216661453247	1.4724035263061523
1.0	31240000.0	31250000.0	4.0	4.093207359313965	1.7146743535995483
1.0	31290000.0	31300000.0	1.0	2.6120071411132812	1.2148314714431763
1.0	31530000.0	31540000.0	1.0	2.041821241378784	1.389658808708191
1.0	31570000.0	31580000.0	1.0	3.065446376800537	1.3491928577423096
1.0	31670000.0	31680000.0	7.0	3.2164254188537598	1.4332756996154785
1.0	31790000.0	31800000.0	2.0	2.297018527984619	1.121288776397705
1.0	31870000.0	31880000.0	4.0	3.067047119140625	1.3995399475097656
1.0	31910000.0	31920000.0	3.0	3.7191014289855957	1.5812265872955322
1.0	31930000.0	31940000.0	6.0	4.516138553619385	1.9120479822158813
1.0	32040000.0	32050000.0	2.0	2.8831164836883545	1.3309379816055298
1.0	32070000.0	32080000.0	2.0	3.8885974884033203	1.668352723121643
1.0	32090000.0	32100000.0	2.0	2.8822646141052246	1.2942688465118408
1.0	32100000.0	32110000.0	3.0	2.5956435203552246	1.2090981006622314
1.0	32110000.0	32120000.0	4.0	2.630341053009033	1.2713639736175537
1.0	32120000.0	32130000.0	1.0	2.701632022857666	1.237892508506775
1.0	32260000.0	32270000.0	2.0	3.151235818862915	1.381120204925537
1.0	32380000.0	32390000.0	2.0	2.6270198822021484	1.2169729471206665
1.0	32410000.0	32420000.0	6.0	2.7925891876220703	1.2688114643096924
1.0	32420000.0	32430000.0	1.0	2.6055679321289062	1.2369732856750488
1.0	32430000.0	32440000.0	4.0	3.1925549507141113	1.3998072147369385
1.0	32450000.0	32460000.0	2.0	3.231497287750244	1.4328739643096924
1.0	32460000.0	32470000.0	2.0	3.308591842651367	1.4241905212402344
1.0	32540000.0	32550000.0	4.0	2.5566673278808594	1.1967676877975464
1.0	32700000.0	32710000.0	5.0	2.943276882171631	1.3218200206756592
1.0	32710000.0	32720000.0	1.0	3.096099376678467	1.3622570037841797
1.0	32740000.0	32750000.0	3.0	3.8047122955322266	1.6324173212051392
1.0	32750000.0	32760000.0	6.0	2.3275561332702637	1.2905763387680054
1.0	32780000.0	32790000.0	2.0	2.529297351837158	1.1902611255645752
1.0	32860000.0	32870000.0	0.0	2.4343085289001465	1.1784312725067139
1.0	32930000.0	32940000.0	4.0	3.419137477874756	1.4841558933258057
1.0	32960000.0	32970000.0	6.0	3.4370429515838623	1.4977467060089111
1.0	32970000.0	32980000.0	2.0	4.008452892303467	1.6799618005752563
1.0	33020000.0	33030000.0	2.0	3.0387980937957764	1.340677261352539
1.0	33050000.0	33060000.0	3.0	3.196626663208008	1.3910785913467407
1.0	33160000.0	33170000.0	5.0	3.0860724449157715	1.3916728496551514
1.0	33180000.0	33190000.0	1.0	2.814436435699463	1.2754597663879395
1.0	33220000.0	33230000.0	4.0	2.5786044597625732	1.207418441772461
1.0	33270000.0	33280000.0	3.0	2.5542092323303223	1.1976065635681152
1.0	33420000.0	33430000.0	1.0	2.3905322551727295	1.1713323593139648
1.0	33440000.0	33450000.0	4.0	3.0271663665771484	1.3396902084350586
1.0	33450000.0	33460000.0	2.0	2.4783918857574463	1.185620903968811
1.0	33520000.0	33530000.0	2.0	3.000999927520752	1.4256162643432617
1.0	33560000.0	33570000.0	5.0	3.139805555343628	1.3792181015014648
1.0	33660000.0	33670000.0	3.0	3.569850444793701	1.6037178039550781
1.0	33760000.0	33770000.0	1.0	2.889725923538208	1.2982242107391357
1.0	33870000.0	33880000.0	4.0	3.911273241043091	1.7322221994400024
1.0	33930000.0	33940000.0	7.0	3.395226240158081	1.535078763961792
1.0	33950000.0	33960000.0	6.0	3.8863587379455566	1.6380016803741455
1.0	34000000.0	34010000.0	4.0	6.29619836807251	2.4618782997131348
1.0	34110000.0	34120000.0	9.0	8.277125358581543	2.874002695083618
1.0	34140000.0	34150000.0	6.0	6.769991397857666	2.3759732246398926
1.0	34170000.0	34180000.0	5.0	10.022977828979492	3.3554911613464355
1.0	34310000.0	34320000.0	15.0	13.109498977661133	4.133827209472656
1.0	34340000.0	34350000.0	16.0	15.190991401672363	4.57711124420166
1.0	34350000.0	34360000.0	14.0	12.222147941589355	3.9729843139648438
1.0	34400000.0	34410000.0	8.0	16.98611831665039	4.937709808349609
1.0	34530000.0	34540000.0	18.0	19.005268096923828	5.266490936279297
1.0	34540000.0	34550000.0	12.0	16.51265525817871	4.870211601257324
1.0	34550000.0	34560000.0	15.0	13.96326732635498	4.362215995788574
1.0	34580000.0	34590000.0	28.0	17.75852394104004	5.054792881011963
1.0	34650000.0	34660000.0	10.0	16.405439376831055	4.793696403503418
1.0	34700000.0	34710000.0	14.0	21.69252586364746	5.600079536437988
1.0	34730000.0	34740000.0	20.0	17.633089065551758	5.033483982086182
1.0	34750000.0	34760000.0	18.0	19.455270767211914	5.31614875793457
1.0	34830000.0	34840000.0	13.0	18.213973999023438	5.130784034729004
1.0	34920000.0	34930000.0	14.0	15.641159057617188	4.677931308746338
1.0	34930000.0	34940000.0	16.0	15.4017333984375	4.616457462310791
1.0	34960000.0	34970000.0	22.0	16.583248138427734	4.757855415344238
1.0	34970000.0	34980000.0	19.0	14.83191967010498	4.484055995941162
1.0	34980000.0	34990000.0	11.0	16.102893829345703	4.718649864196777
1.0	34990000.0	35000000.0	15.0	13.919845581054688	4.288535118103027
1.0	35000000.0	35010000.0	15.0	14.282857894897461	4.336503028869629
1.0	35020000.0	35030000.0	15.0	13.16339111328125	4.092709064483643
1.0	35110000.0	35120000.0	4.0	8.0836820602417	2.8085598945617676
1.0	35170000.0	35180000.0	9.0	6.934623718261719	2.6409831047058105
1.0	35210000.0	35220000.0	3.0	5.390069484710693	2.11384654045105
1.0	35370000.0	35380000.0	9.0	4.6215009689331055	2.13460373878479
1.0	35390000.0	35400000.0	4.0	4.680042743682861	1.9796022176742554
1.0	35500000.0	35510000.0	6.0	4.216309070587158	1.7632238864898682
1.0	35530000.0	35540000.0	6.0	4.302860260009766	1.7599050998687744
1.0	35690000.0	35700000.0	5.0	4.120853424072266	1.7010669708251953
1.0	35700000.0	35710000.0	3.0	4.064750671386719	1.6773544549942017
1.0	35720000.0	35730000.0	2.0	3.675173282623291	1.5972607135772705
1.0	35730000.0	35740000.0	1.0	3.264927625656128	1.413053035736084
1.0	35760000.0	35770000.0	1.0	2.736687183380127	1.248339056968689
1.0	35860000.0	35870000.0	2.0	2.4063591957092285	1.1518338918685913
1.0	35880000.0	35890000.0	3.0	2.4672775268554688	1.1688039302825928
1.0	35890000.0	35900000.0	1.0	2.888897657394409	1.2938687801361084
1.0	36010000.0	36020000.0	2.0	2.291449546813965	1.1227871179580688
1.0	36020000.0	36030000.0	3.0	3.215289354324341	1.4369466304779053
1.0	36050000.0	36060000.0	1.0	3.21580171585083	1.3952957391738892
1.0	36120000.0	36130000.0	2.0	3.623084545135498	1.5761668682098389
1.0	36140000.0	36150000.0	6.0	3.7959351539611816	1.6206769943237305
1.0	36170000.0	36180000.0	4.0	3.6728947162628174	1.5637481212615967
1.0	36180000.0	36190000.0	1.0	3.012479066848755	1.3377968072891235
1.0	36240000.0	36250000.0	3.0	3.209911346435547	1.3974931240081787
1.0	36260000.0	36270000.0	3.0	2.9434359073638916	1.3300249576568604
1.0	36290000.0	36300000.0	2.0	2.7842307090759277	1.2621103525161743
1.0	36380000.0	36390000.0	2.0	2.410609245300293	1.1552708148956299
1.0	36410000.0	36420000.0	1.0	2.698500871658325	1.2364126443862915
1.0	36500000.0	36510000.0	2.0	2.6576075553894043	1.2255185842514038
1.0	36510000.0	36520000.0	2.0	2.665492534637451	1.2267234325408936
1.0	36580000.0	36590000.0	2.0	3.1484694480895996	1.386451244354248
1.0	36610000.0	36620000.0	2.0	3.2841362953186035	1.4497090578079224
1.0	36640000.0	36650000.0	2.0	2.694148302078247	1.2401139736175537
1.0	36680000.0	36690000.0	3.0	3.185318946838379	1.4665745496749878
1.0	36710000.0	36720000.0	1.0	2.6741275787353516	1.2299158573150635
1.0	36750000.0	36760000.0	1.0	2.521935224533081	1.1887668371200562
1.0	36800000.0	36810000.0	2.0	3.2045745849609375	1.3909235000610352
1.0	36850000.0	36860000.0	2.0	4.09145975112915	1.7373476028442383
1.0	36900000.0	36910000.0	4.0	3.365230083465576	1.440645456314087
1.0	36920000.0	36930000.0	0.0	2.6054606437683105	1.2406004667282104
1.0	37140000.0	37150000.0	10.0	7.386143684387207	2.6301722526550293
1.0	37160000.0	37170000.0	6.0	7.327548980712891	2.5962882041931152
1.0	37220000.0	37230000.0	6.0	8.05003547668457	2.815263271331787
1.0	37250000.0	37260000.0	4.0	8.751745223999023	2.986485719680786
1.0	37260000.0	37270000.0	13.0	8.715335845947266	2.9848809242248535
1.0	37270000.0	37280000.0	10.0	9.36865520477295	3.161437749862671
1.0	37370000.0	37380000.0	14.0	13.263097763061523	4.171290874481201
1.0	37410000.0	37420000.0	10.0	13.89399528503418	4.301522254943848
1.0	37690000.0	37700000.0	15.0	13.764139175415039	4.216480255126953
1.0	37770000.0	37780000.0	7.0	9.770232200622559	3.297226667404175
1.0	37810000.0	37820000.0	7.0	8.058032989501953	2.79880428314209
1.0	37870000.0	37880000.0	10.0	6.157883644104004	2.3214542865753174
1.0	38110000.0	38120000.0	5.0	3.7737412452697754	1.6097710132598877
1.0	38170000.0	38180000.0	5.0	2.655587911605835	1.226523995399475
1.0	38180000.0	38190000.0	4.0	2.958805561065674	1.3823754787445068
1.0	38250000.0	38260000.0	5.0	4.038912773132324	1.7577753067016602
1.0	38270000.0	38280000.0	1.0	2.7553036212921143	1.2719993591308594
1.0	38290000.0	38300000.0	1.0	2.6346144676208496	1.2188957929611206
1.0	38320000.0	38330000.0	3.0	3.1309947967529297	1.374894380569458
1.0	38410000.0	38420000.0	4.0	2.622793674468994	1.235905408859253
1.0	38420000.0	38430000.0	5.0	2.8578238487243652	1.284584641456604
1.0	38460000.0	38470000.0	3.0	2.7526307106018066	1.2544175386428833
1.0	38490000.0	38500000.0	0.0	3.139207124710083	1.3724015951156616
1.0	38510000.0	38520000.0	2.0	4.3218536376953125	1.7321792840957642
1.0	38520000.0	38530000.0	8.0	4.501140117645264	1.802929162979126
1.0	38610000.0	38620000.0	10.0	6.630311012268066	2.4342846870422363
1.0	38620000.0	38630000.0	7.0	7.7193474769592285	2.7160420417785645
1.0	38630000.0	38640000.0	3.0	7.289126396179199	2.6051814556121826
1.0	38710000.0	38720000.0	4.0	7.090940952301025	2.541154623031616
1.0	38720000.0	38730000.0	7.0	8.011190414428711	2.8188316822052
1.0	38730000.0	38740000.0	6.0	5.581844329833984	2.12391996383667
1.0	38750000.0	38760000.0	6.0	7.487275123596191	2.671736240386963
1.0	38780000.0	38790000.0	19.0	9.294565200805664	3.1775333881378174
1.0	38810000.0	38820000.0	7.0	10.739301681518555	3.519627094268799
1.0	38930000.0	38940000.0	10.0	9.168002128601074	3.10903000831604
1.0	38950000.0	38960000.0	8.0	8.320610046386719	2.9044277667999268
1.0	39000000.0	39010000.0	7.0	8.093086242675781	2.823103427886963
1.0	39010000.0	39020000.0	6.0	8.743252754211426	3.0110526084899902
1.0	39040000.0	39050000.0	11.0	7.931833744049072	2.793879270553589
1.0	39070000.0	39080000.0	8.0	7.369513034820557	2.6117377281188965
1.0	39270000.0	39280000.0	9.0	4.749384880065918	1.9991559982299805
1.0	39360000.0	39370000.0	4.0	3.2926535606384277	1.4182430505752563
1.0	39510000.0	39520000.0	2.0	2.9860119819641113	1.3579684495925903
1.0	39650000.0	39660000.0	2.0	2.6143109798431396	1.2126086950302124
1.0	39670000.0	39680000.0	2.0	2.6223340034484863	1.2348703145980835
1.0	39760000.0	39770000.0	5.0	2.7312159538269043	1.2468420267105103
1.0	39770000.0	39780000.0	0.0	2.7942054271698	1.2655316591262817
1.0	39820000.0	39830000.0	2.0	2.498009204864502	1.1804004907608032
1.0	39850000.0	39860000.0	1.0	2.601168155670166	1.2078790664672852
1.0	39860000.0	39870000.0	6.0	2.173352003097534	1.0885778665542603
1.0	39870000.0	39880000.0	2.0	2.7154319286346436	1.2391891479492188
1.0	39900000.0	39910000.0	4.0	2.308159351348877	1.1262636184692383
1.0	39930000.0	39940000.0	0.0	2.4552090167999268	1.166852355003357
1.0	39940000.0	39950000.0	1.0	2.6315786838531494	1.2169697284698486
1.0	40000000.0	40010000.0	2.0	2.5309882164001465	1.187888503074646
1.0	40080000.0	40090000.0	2.0	4.114874362945557	1.7256704568862915
1.0	40100000.0	40110000.0	4.0	4.433070659637451	1.8980586528778076
1.0	40110000.0	40120000.0	5.0	3.7239863872528076	1.5715060234069824
1.0	40130000.0	40140000.0	5.0	4.231569766998291	1.9308058023452759
1.0	40160000.0	40170000.0	5.0	3.972496509552002	1.789373755455017
1.0	40250000.0	40260000.0	5.0	3.425741195678711	1.5850961208343506
1.0	40320000.0	40330000.0	3.0	2.5142970085144043	1.1838191747665405
1.0	40380000.0	40390000.0	6.0	2.977752685546875	1.3463677167892456
1.0	40430000.0	40440000.0	7.0	2.1522250175476074	1.085707426071167
1.0	40470000.0	40480000.0	1.0	3.1288230419158936	1.407933235168457
1.0	40510000.0	40520000.0	2.0	2.381927013397217	1.145027756690979
1.0	40620000.0	40630000.0	0.0	11.320444107055664	8.554951667785645
1.0	40670000.0	40680000.0	3.0	2.6321797370910645	1.218483805656433
1.0	40750000.0	40760000.0	2.0	2.731278657913208	1.2484534978866577
1.0	40770000.0	40780000.0	6.0	3.1808810234069824	1.38240647315979
1.0	40780000.0	40790000.0	2.0	3.881303310394287	1.6607351303100586
1.0	40790000.0	40800000.0	6.0	3.6053295135498047	1.567474126815796
1.0	40820000.0	40830000.0	4.0	3.500927686691284	1.5709854364395142
1.0	40840000.0	40850000.0	1.0	2.781477689743042	1.2793245315551758
1.0	40860000.0	40870000.0	4.0	2.6436080932617188	1.220505714416504
1.0	40870000.0	40880000.0	2.0	3.1161484718322754	1.4122803211212158
1.0	40970000.0	40980000.0	8.0	4.417791843414307	1.777724027633667
1.0	40990000.0	41000000.0	3.0	3.6888511180877686	1.764388084411621
1.0	41030000.0	41040000.0	7.0	4.577058792114258	1.8594982624053955
1.0	41220000.0	41230000.0	1.0	2.2927403450012207	1.1225402355194092
1.0	41250000.0	41260000.0	3.0	2.765270233154297	1.326270580291748
1.0	41270000.0	41280000.0	2.0	3.205300807952881	1.4998843669891357
1.0	41370000.0	41380000.0	4.0	3.79022216796875	1.6134294271469116
1.0	41410000.0	41420000.0	3.0	3.1210646629333496	1.365030288696289
1.0	41460000.0	41470000.0	5.0	2.722616195678711	1.2467418909072876
1.0	41470000.0	41480000.0	2.0	2.862300157546997	1.288572072982788
1.0	41500000.0	41510000.0	4.0	2.659886360168457	1.2282031774520874
1.0	41580000.0	41590000.0	4.0	2.4802117347717285	1.1716219186782837
1.0	41630000.0	41640000.0	6.0	2.4210078716278076	1.1595979928970337
1.0	41720000.0	41730000.0	5.0	3.282508134841919	1.5349093675613403
1.0	41750000.0	41760000.0	1.0	3.36484956741333	1.5434246063232422
1.0	41790000.0	41800000.0	2.0	3.754636764526367	1.6160345077514648
1.0	41860000.0	41870000.0	4.0	3.6275017261505127	1.5666172504425049
1.0	41910000.0	41920000.0	3.0	3.186246395111084	1.4416948556900024
1.0	41920000.0	41930000.0	3.0	3.221877336502075	1.4512377977371216
1.0	42050000.0	42060000.0	5.0	3.6324126720428467	1.91214919090271
1.0	42080000.0	42090000.0	0.0	3.102517604827881	1.3684836626052856
1.0	42210000.0	42220000.0	5.0	4.043451309204102	1.7469886541366577
1.0	42290000.0	42300000.0	3.0	3.980189561843872	1.8504642248153687
1.0	42360000.0	42370000.0	3.0	2.724339485168457	1.2522447109222412
1.0	42500000.0	42510000.0	2.0	3.928370952606201	1.720190405845642
1.0	42550000.0	42560000.0	5.0	3.6393885612487793	1.717955231666565
1.0	42640000.0	42650000.0	4.0	2.6107170581817627	1.212238073348999
1.0	42680000.0	42690000.0	3.0	2.6095869541168213	1.2106540203094482
1.0	42690000.0	42700000.0	2.0	3.0946743488311768	1.3548405170440674
1.0	42710000.0	42720000.0	3.0	2.6316189765930176	1.2182468175888062
1.0	42730000.0	42740000.0	2.0	2.5209765434265137	1.1850801706314087
1.0	42740000.0	42750000.0	2.0	2.7694642543792725	1.2596735954284668
1.0	42750000.0	42760000.0	5.0	2.750026226043701	1.2861963510513306
1.0	42790000.0	42800000.0	4.0	2.418274402618408	1.1555923223495483
1.0	43190000.0	43200000.0	4.0	2.9998598098754883	1.32779860496521
1.0	43300000.0	43310000.0	2.0	2.5849850177764893	1.204399824142456
1.0	43390000.0	43400000.0	3.0	2.7330336570739746	1.2553167343139648
1.0	43590000.0	43600000.0	1.0	3.341632843017578	1.5277044773101807
1.0	43640000.0	43650000.0	5.0	3.309248447418213	1.459470510482788
1.0	43660000.0	43670000.0	1.0	3.5474421977996826	1.5368423461914062
1.0	43670000.0	43680000.0	3.0	3.346827268600464	1.4919487237930298
1.0	43680000.0	43690000.0	3.0	3.017873764038086	1.4244102239608765
1.0	43770000.0	43780000.0	0.0	3.1019320487976074	1.3999454975128174
1.0	43790000.0	43800000.0	5.0	2.8140227794647217	1.324326753616333
1.0	43820000.0	43830000.0	1.0	2.561659097671509	1.2033228874206543
1.0	43880000.0	43890000.0	2.0	2.2059662342071533	1.1009340286254883
1.0	43890000.0	43900000.0	1.0	2.110893726348877	1.0772368907928467
1.0	43900000.0	43910000.0	3.0	2.374171733856201	1.1447502374649048
1.0	43910000.0	43920000.0	0.0	2.009227991104126	1.051008939743042
1.0	43920000.0	43930000.0	1.0	2.46382999420166	1.1689887046813965
1.0	43960000.0	43970000.0	2.0	3.084826946258545	1.3530566692352295
1.0	44010000.0	44020000.0	5.0	2.0501420497894287	1.064602255821228
1.0	44040000.0	44050000.0	2.0	2.5130646228790283	1.1863540410995483
1.0	44050000.0	44060000.0	4.0	2.4510715007781982	1.1668764352798462
1.0	44080000.0	44090000.0	1.0	2.528754711151123	1.1887328624725342
1.0	44110000.0	44120000.0	1.0	3.759355068206787	1.6069313287734985
1.0	44170000.0	44180000.0	3.0	3.017059326171875	1.341538429260254
1.0	44200000.0	44210000.0	1.0	2.7803122997283936	1.2608212232589722
1.0	44330000.0	44340000.0	4.0	3.2640457153320312	1.4410263299942017
1.0	44340000.0	44350000.0	3.0	2.9486544132232666	1.3125252723693848
1.0	44500000.0	44510000.0	3.0	3.5186519622802734	1.4991718530654907
1.0	44510000.0	44520000.0	1.0	3.9088661670684814	1.6506379842758179
1.0	44630000.0	44640000.0	0.0	4.970966339111328	1.9751465320587158
1.0	44730000.0	44740000.0	3.0	2.2805871963500977	1.1185781955718994
1.0	44850000.0	44860000.0	3.0	3.595000743865967	1.5728591680526733
1.0	44870000.0	44880000.0	2.0	6.035262107849121	2.2443740367889404
1.0	44880000.0	44890000.0	6.0	3.956575870513916	1.6840274333953857
1.0	44930000.0	44940000.0	3.0	3.9704346656799316	1.7150161266326904
1.0	45000000.0	45010000.0	4.0	3.3186957836151123	1.4601497650146484
1.0	45050000.0	45060000.0	3.0	3.2849807739257812	1.442848801612854
1.0	45060000.0	45070000.0	4.0	3.656341552734375	1.5346629619598389
1.0	45070000.0	45080000.0	1.0	3.4051952362060547	1.454217791557312
1.0	45080000.0	45090000.0	7.0	3.5090065002441406	1.4833991527557373
1.0	45090000.0	45100000.0	1.0	2.7913663387298584	1.2759689092636108
1.0	45100000.0	45110000.0	3.0	2.590388536453247	1.20945143699646
1.0	45210000.0	45220000.0	2.0	3.055039882659912	1.346139907836914
1.0	45250000.0	45260000.0	7.0	2.934004545211792	1.3101695775985718
1.0	45330000.0	45340000.0	2.0	2.883678913116455	1.2934664487838745
1.0	45360000.0	45370000.0	1.0	3.0248780250549316	1.3423876762390137
1.0	45370000.0	45380000.0	3.0	3.00323224067688	1.335384726524353
1.0	45390000.0	45400000.0	2.0	3.159547805786133	1.4328677654266357
1.0	45460000.0	45470000.0	3.0	2.9970157146453857	1.3269286155700684
1.0	45550000.0	45560000.0	1.0	3.3005917072296143	1.511051893234253
1.0	45570000.0	45580000.0	7.0	3.7137367725372314	1.572750449180603
1.0	45700000.0	45710000.0	5.0	3.822376251220703	1.675821304321289
1.0	45810000.0	45820000.0	2.0	2.4862632751464844	1.1776288747787476
1.0	45920000.0	45930000.0	3.0	2.6542141437530518	1.2247884273529053
1.0	45930000.0	45940000.0	6.0	3.0549116134643555	1.345435380935669
1.0	45950000.0	45960000.0	1.0	2.9581894874572754	1.3214058876037598
1.0	45960000.0	45970000.0	2.0	2.8548660278320312	1.2864099740982056
1.0	46080000.0	46090000.0	5.0	2.566878318786621	1.1993612051010132
1.0	46100000.0	46110000.0	3.0	2.4415125846862793	1.1643340587615967
1.0	46120000.0	46130000.0	1.0	2.5103225708007812	1.18374502658844
1.0	46170000.0	46180000.0	6.0	2.7416484355926514	1.250335693359375
1.0	46190000.0	46200000.0	3.0	2.7246952056884766	1.2456276416778564
1.0	46210000.0	46220000.0	3.0	3.028791666030884	1.364604115486145
1.0	46240000.0	46250000.0	3.0	3.406938076019287	1.4632753133773804
1.0	46300000.0	46310000.0	1.0	2.9687256813049316	1.3192648887634277
1.0	46310000.0	46320000.0	2.0	2.736694097518921	1.2482595443725586
1.0	46430000.0	46440000.0	3.0	2.155740737915039	1.0852234363555908
1.0	46490000.0	46500000.0	2.0	2.2732691764831543	1.1170727014541626
1.0	46500000.0	46510000.0	1.0	2.321380615234375	1.1290309429168701
1.0	46720000.0	46730000.0	1.0	2.6016573905944824	1.209075689315796
1.0	46810000.0	46820000.0	5.0	2.505732297897339	1.1824781894683838
1.0	46830000.0	46840000.0	3.0	2.642537832260132	1.2221630811691284
1.0	46910000.0	46920000.0	3.0	3.9813594818115234	1.808484673500061
1.0	46920000.0	46930000.0	5.0	3.703726291656494	1.7087504863739014
1.0	46980000.0	46990000.0	3.0	2.9400992393493652	1.3110764026641846
1.0	47030000.0	47040000.0	1.0	2.810155153274536	1.2715213298797607
1.0	47100000.0	47110000.0	2.0	2.326206684112549	1.1313546895980835
1.0	47130000.0	47140000.0	2.0	2.4441044330596924	1.1715494394302368
1.0	47210000.0	47220000.0	4.0	3.0742506980895996	1.4541962146759033
1.0	47230000.0	47240000.0	3.0	4.233788967132568	1.851986289024353
1.0	47260000.0	47270000.0	2.0	3.075568675994873	1.352394700050354
1.0	47280000.0	47290000.0	4.0	4.075125694274902	1.7785937786102295
1.0	47320000.0	47330000.0	5.0	3.9832324981689453	1.7263660430908203
1.0	47430000.0	47440000.0	1.0	3.4084396362304688	1.9513566493988037
1.0	47500000.0	47510000.0	1.0	3.0057284832000732	1.8307148218154907
1.0	47600000.0	47610000.0	4.0	3.535463333129883	1.5640499591827393
1.0	47640000.0	47650000.0	2.0	3.0423903465270996	1.3433706760406494
1.0	47690000.0	47700000.0	3.0	5.652822971343994	2.141132116317749
1.0	47710000.0	47720000.0	3.0	3.1850361824035645	1.4467284679412842
1.0	47760000.0	47770000.0	0.0	2.4942479133605957	1.1775081157684326
1.0	47800000.0	47810000.0	0.0	2.437340021133423	1.1736551523208618
1.0	47820000.0	47830000.0	2.0	2.833611249923706	1.279540777206421
1.0	47840000.0	47850000.0	4.0	2.4447712898254395	1.1649564504623413
1.0	47900000.0	47910000.0	2.0	4.940709590911865	1.8813918828964233
1.0	47910000.0	47920000.0	2.0	4.198416233062744	1.844915747642517
1.0	47950000.0	47960000.0	1.0	3.5316519737243652	1.7622814178466797
1.0	48000000.0	48010000.0	3.0	2.6413753032684326	1.2806116342544556
1.0	48030000.0	48040000.0	1.0	2.691591739654541	1.3422106504440308
1.0	48050000.0	48060000.0	1.0	2.7410948276519775	1.599212646484375
1.0	48110000.0	48120000.0	3.0	3.009986400604248	1.7133114337921143
1.0	48120000.0	48130000.0	1.0	3.0605669021606445	1.7529586553573608
1.0	48180000.0	48190000.0	0.0	3.676823139190674	1.6239055395126343
1.0	48200000.0	48210000.0	1.0	4.104852199554443	1.8044588565826416
1.0	48300000.0	48310000.0	4.0	2.7388298511505127	1.248315691947937
1.0	48480000.0	48490000.0	5.0	3.7774977684020996	1.9611505270004272
1.0	48550000.0	48560000.0	6.0	3.8225479125976562	1.6578445434570312
1.0	48640000.0	48650000.0	8.0	3.890925168991089	1.6972306966781616
1.0	48660000.0	48670000.0	8.0	3.6555557250976562	1.5390244722366333
1.0	48720000.0	48730000.0	3.0	4.478954315185547	2.0294318199157715
1.0	48790000.0	48800000.0	8.0	3.6091525554656982	2.100166082382202
1.0	48870000.0	48880000.0	2.0	3.614663600921631	1.5336415767669678
1.0	48880000.0	48890000.0	4.0	3.764914035797119	1.70966374874115
1.0	48910000.0	48920000.0	2.0	3.5920004844665527	1.5210996866226196
1.0	48930000.0	48940000.0	1.0	3.7316558361053467	1.7110973596572876
1.0	48960000.0	48970000.0	5.0	4.169898986816406	1.7037403583526611
1.0	49000000.0	49010000.0	9.0	7.2899322509765625	2.694647789001465
1.0	49180000.0	49190000.0	6.0	11.254465103149414	3.637509822845459
1.0	49320000.0	49330000.0	14.0	13.893526077270508	4.220353603363037
1.0	49360000.0	49370000.0	2.0	12.961812019348145	4.0309343338012695
1.0	49400000.0	49410000.0	9.0	11.552473068237305	3.7168331146240234
1.0	49490000.0	49500000.0	15.0	15.266860961914062	4.571977138519287
1.0	49590000.0	49600000.0	14.0	14.215087890625	4.428290367126465
1.0	49650000.0	49660000.0	9.0	17.44769287109375	4.930217742919922
1.0	49730000.0	49740000.0	8.0	10.771759033203125	3.5408082008361816
1.0	49840000.0	49850000.0	8.0	10.414216995239258	3.5450851917266846
1.0	49920000.0	49930000.0	18.0	14.618728637695312	4.454590797424316
1.0	49990000.0	50000000.0	9.0	15.78797721862793	4.701784610748291
1.0	50070000.0	50080000.0	23.0	19.57071304321289	5.350790500640869
1.0	50080000.0	50090000.0	17.0	19.197111129760742	5.294641494750977
1.0	50170000.0	50180000.0	24.0	20.680261611938477	5.499680995941162
1.0	50180000.0	50190000.0	17.0	20.527599334716797	5.474390983581543
1.0	50240000.0	50250000.0	19.0	20.915746688842773	5.5251312255859375
1.0	50270000.0	50280000.0	14.0	19.47976303100586	5.332668304443359
1.0	50390000.0	50400000.0	22.0	19.37998390197754	5.319470405578613
1.0	50480000.0	50490000.0	14.0	16.35605239868164	4.817811489105225
1.0	50640000.0	50650000.0	9.0	14.226301193237305	4.3761491775512695
1.0	50690000.0	50700000.0	16.0	17.005596160888672	4.824695587158203
1.0	50710000.0	50720000.0	12.0	14.207300186157227	4.319707870483398
1.0	50750000.0	50760000.0	8.0	13.216079711914062	4.09951639175415
1.0	50770000.0	50780000.0	20.0	11.317732810974121	3.6653170585632324
1.0	50780000.0	50790000.0	6.0	12.429729461669922	3.9176535606384277
1.0	50820000.0	50830000.0	2.0	9.454668045043945	3.2219879627227783
1.0	50930000.0	50940000.0	1.0	3.2223587036132812	1.39893639087677
1.0	50970000.0	50980000.0	3.0	3.4888412952423096	1.6235673427581787
1.0	51030000.0	51040000.0	2.0	2.710322856903076	1.2417662143707275
1.0	51080000.0	51090000.0	7.0	3.019033908843994	1.436667799949646
1.0	51230000.0	51240000.0	3.0	3.2969393730163574	1.4928067922592163
1.0	51260000.0	51270000.0	3.0	3.2579758167266846	1.5054861307144165
1.0	51270000.0	51280000.0	2.0	3.3630638122558594	1.5838481187820435
1.0	51280000.0	51290000.0	4.0	3.317307233810425	1.6172759532928467
1.0	51310000.0	51320000.0	2.0	2.8148574829101562	1.2744977474212646
1.0	51330000.0	51340000.0	1.0	3.028041362762451	1.333662509918213
1.0	51450000.0	51460000.0	7.0	3.5209262371063232	1.5852539539337158
1.0	51470000.0	51480000.0	3.0	3.981468915939331	1.7285263538360596
1.0	51490000.0	51500000.0	2.0	4.357339382171631	1.8039054870605469
1.0	51500000.0	51510000.0	2.0	4.595248222351074	1.9647455215454102
1.0	51560000.0	51570000.0	3.0	4.498663902282715	1.8363087177276611
1.0	51650000.0	51660000.0	6.0	3.288797378540039	1.4404754638671875
1.0	51700000.0	51710000.0	0.0	3.5259406566619873	1.5445491075515747
1.0	51870000.0	51880000.0	4.0	2.4561691284179688	1.1661596298217773
1.0	51890000.0	51900000.0	4.0	2.506312847137451	1.1809558868408203
1.0	51970000.0	51980000.0	2.0	2.541017532348633	1.1909515857696533
1.0	51980000.0	51990000.0	2.0	3.134777069091797	1.3702547550201416
1.0	52020000.0	52030000.0	1.0	2.9762909412384033	1.3247249126434326
1.0	52100000.0	52110000.0	4.0	2.7858309745788574	1.263697862625122
1.0	52160000.0	52170000.0	0.0	2.93403959274292	1.3079872131347656
1.0	52230000.0	52240000.0	2.0	2.5939698219299316	1.2060518264770508
1.0	52260000.0	52270000.0	3.0	2.6119384765625	1.2136310338974
1.0	52400000.0	52410000.0	4.0	3.4957098960876465	1.5972044467926025
1.0	52440000.0	52450000.0	1.0	2.944460391998291	1.3149030208587646
1.0	52490000.0	52500000.0	1.0	2.7917542457580566	1.3228654861450195
1.0	52510000.0	52520000.0	1.0	2.3311519622802734	1.1327952146530151
1.0	52550000.0	52560000.0	4.0	2.3890814781188965	1.1461386680603027
1.0	52610000.0	52620000.0	2.0	2.844696521759033	1.2813067436218262
1.0	52630000.0	52640000.0	1.0	2.9624457359313965	1.3138328790664673
1.0	52720000.0	52730000.0	1.0	2.9354493618011475	1.3087209463119507
1.0	52740000.0	52750000.0	4.0	2.6802637577056885	1.2317140102386475
1.0	52770000.0	52780000.0	2.0	2.858480930328369	1.285119891166687
1.0	52780000.0	52790000.0	5.0	3.143949031829834	1.4450597763061523
1.0	52790000.0	52800000.0	3.0	3.161048412322998	1.4371216297149658
1.0	52810000.0	52820000.0	5.0	2.7110300064086914	1.241297721862793
1.0	52860000.0	52870000.0	2.0	2.7080025672912598	1.242725133895874
1.0	52980000.0	52990000.0	4.0	2.9551615715026855	1.3480796813964844
1.0	53010000.0	53020000.0	1.0	3.5260024070739746	2.1717822551727295
1.0	53050000.0	53060000.0	4.0	3.4180846214294434	1.535235047340393
1.0	53070000.0	53080000.0	3.0	3.0888876914978027	1.3556407690048218
1.0	53110000.0	53120000.0	2.0	3.4555954933166504	1.5692636966705322
1.0	53130000.0	53140000.0	3.0	3.3476028442382812	1.4974384307861328
1.0	53160000.0	53170000.0	3.0	2.5623526573181152	1.2218801975250244
1.0	53190000.0	53200000.0	2.0	2.402294874191284	1.174877405166626
1.0	53220000.0	53230000.0	2.0	2.705463409423828	1.2392990589141846
1.0	53240000.0	53250000.0	6.0	2.6543426513671875	1.240797758102417
1.0	53360000.0	53370000.0	1.0	2.4358978271484375	1.1600000858306885
1.0	53370000.0	53380000.0	5.0	2.215094804763794	1.1002531051635742
1.0	53410000.0	53420000.0	0.0	2.7286593914031982	1.248795747756958
1.0	53440000.0	53450000.0	1.0	2.43350887298584	1.1586531400680542
1.0	53540000.0	53550000.0	3.0	3.3961663246154785	1.5272588729858398
1.0	53690000.0	53700000.0	1.0	2.5863699913024902	1.2055026292800903
1.0	53700000.0	53710000.0	1.0	3.087681293487549	1.3549463748931885
1.0	53710000.0	53720000.0	2.0	2.380164384841919	1.1451122760772705
1.0	53730000.0	53740000.0	4.0	2.5019383430480957	1.1799277067184448
1.0	53760000.0	53770000.0	0.0	2.950777530670166	1.337470293045044
1.0	53770000.0	53780000.0	1.0	3.2344260215759277	1.403120756149292
1.0	53790000.0	53800000.0	2.0	3.2564353942871094	1.444805383682251
1.0	53810000.0	53820000.0	6.0	3.913276195526123	1.6822624206542969
1.0	53850000.0	53860000.0	4.0	4.092477798461914	1.7133805751800537
1.0	53870000.0	53880000.0	5.0	3.7463555335998535	1.6206111907958984
1.0	53930000.0	53940000.0	7.0	4.9488205909729	1.948205590248108
1.0	53980000.0	53990000.0	4.0	5.4933342933654785	2.1458802223205566
1.0	54090000.0	54100000.0	5.0	4.926730632781982	1.9740793704986572
1.0	54170000.0	54180000.0	4.0	3.666968584060669	1.5568348169326782
1.0	54230000.0	54240000.0	1.0	2.6555097103118896	1.224336862564087
1.0	54280000.0	54290000.0	2.0	2.5259952545166016	1.1863479614257812
1.0	54330000.0	54340000.0	1.0	2.2838916778564453	1.1195586919784546
1.0	54350000.0	54360000.0	1.0	2.6869945526123047	1.2357949018478394
1.0	54400000.0	54410000.0	1.0	2.462942123413086	1.1682651042938232
1.0	54410000.0	54420000.0	2.0	2.7500100135803223	1.2880369424819946
1.0	54460000.0	54470000.0	4.0	3.1707262992858887	1.4064379930496216
1.0	54550000.0	54560000.0	4.0	2.4805846214294434	1.1749966144561768
1.0	54580000.0	54590000.0	3.0	2.6367454528808594	1.2190699577331543
1.0	54610000.0	54620000.0	2.0	3.143929958343506	1.3868696689605713
1.0	54620000.0	54630000.0	1.0	3.0120623111724854	1.3341082334518433
1.0	54710000.0	54720000.0	3.0	2.8517842292785645	1.3226242065429688
1.0	54780000.0	54790000.0	3.0	2.684849262237549	1.2332876920700073
1.0	54820000.0	54830000.0	1.0	2.3446249961853027	1.1365339756011963
1.0	54880000.0	54890000.0	4.0	3.175593852996826	1.453004002571106
1.0	54990000.0	55000000.0	5.0	3.433628797531128	1.534801721572876
1.0	55080000.0	55090000.0	4.0	3.2937240600585938	1.489105463027954
1.0	55210000.0	55220000.0	4.0	3.296905040740967	1.4850996732711792
1.0	55480000.0	55490000.0	3.0	3.4502511024475098	1.4735798835754395
1.0	55580000.0	55590000.0	2.0	2.3707900047302246	1.143965721130371
1.0	55590000.0	55600000.0	2.0	2.3636436462402344	1.1423530578613281
1.0	55630000.0	55640000.0	3.0	2.3884081840515137	1.1456605195999146
1.0	55640000.0	55650000.0	0.0	2.4692587852478027	1.1663930416107178
1.0	55780000.0	55790000.0	9.0	4.595976829528809	1.9162222146987915
1.0	55830000.0	55840000.0	7.0	5.510713577270508	2.344381809234619
1.0	55920000.0	55930000.0	5.0	5.589829921722412	2.146585702896118
1.0	55940000.0	55950000.0	2.0	6.279202461242676	2.39123797416687
1.0	55950000.0	55960000.0	8.0	6.593207359313965	2.598712921142578
1.0	56020000.0	56030000.0	4.0	9.431778907775879	3.2212188243865967
1.0	56110000.0	56120000.0	17.0	12.793482780456543	4.05036735534668
1.0	56130000.0	56140000.0	14.0	11.756163597106934	3.7251052856445312
1.0	56150000.0	56160000.0	10.0	18.765993118286133	5.199538230895996
1.0	56160000.0	56170000.0	17.0	16.196792602539062	4.787283420562744
1.0	56210000.0	56220000.0	23.0	21.4486083984375	5.580698013305664
1.0	56300000.0	56310000.0	25.0	21.012310028076172	5.545834541320801
1.0	56380000.0	56390000.0	18.0	18.984399795532227	5.265495300292969
1.0	56420000.0	56430000.0	9.0	20.545557022094727	5.469200134277344
1.0	56450000.0	56460000.0	18.0	18.981258392333984	5.251312255859375
1.0	56520000.0	56530000.0	13.0	19.337162017822266	5.269351482391357
1.0	56580000.0	56590000.0	16.0	15.198025703430176	4.5651092529296875
1.0	56660000.0	56670000.0	9.0	12.045148849487305	3.831995725631714
1.0	56680000.0	56690000.0	12.0	10.795278549194336	3.547508955001831
1.0	56700000.0	56710000.0	14.0	9.360933303833008	3.189480781555176
1.0	56730000.0	56740000.0	9.0	7.599478244781494	2.72214674949646
1.0	56830000.0	56840000.0	1.0	4.034119606018066	1.61850905418396
1.0	57110000.0	57120000.0	9.0	5.957496643066406	2.2673912048339844
1.0	57130000.0	57140000.0	3.0	7.317072868347168	2.722466230392456
1.0	57140000.0	57150000.0	10.0	6.7650909423828125	2.4916319847106934
1.0	57150000.0	57160000.0	7.0	6.741053581237793	2.5018723011016846
1.0	57200000.0	57210000.0	5.0	9.5331449508667	3.2875735759735107
1.0	57220000.0	57230000.0	8.0	7.66705322265625	2.7183730602264404
1.0	57310000.0	57320000.0	11.0	8.828624725341797	3.0417349338531494
1.0	57350000.0	57360000.0	11.0	12.002906799316406	3.8184707164764404
1.0	57400000.0	57410000.0	5.0	14.478004455566406	4.416920185089111
1.0	57420000.0	57430000.0	7.0	12.76940631866455	4.042720794677734
1.0	57450000.0	57460000.0	8.0	11.487502098083496	3.727865695953369
1.0	57460000.0	57470000.0	12.0	13.249227523803711	4.1506028175354
1.0	57470000.0	57480000.0	10.0	13.554962158203125	4.182848930358887
1.0	57540000.0	57550000.0	12.0	13.996360778808594	4.324134349822998
1.0	57570000.0	57580000.0	14.0	13.760808944702148	4.297635078430176
1.0	57580000.0	57590000.0	9.0	13.934356689453125	4.318486213684082
1.0	57670000.0	57680000.0	16.0	12.982220649719238	4.0843915939331055
1.0	57720000.0	57730000.0	14.0	14.46568489074707	4.3962721824646
1.0	57730000.0	57740000.0	5.0	13.58427906036377	4.18263578414917
1.0	57790000.0	57800000.0	13.0	11.294235229492188	3.660874128341675
1.0	57820000.0	57830000.0	9.0	10.306524276733398	3.4036312103271484
1.0	57890000.0	57900000.0	12.0	9.341375350952148	3.1548428535461426
1.0	57900000.0	57910000.0	11.0	9.868995666503906	3.335719347000122
1.0	57920000.0	57930000.0	8.0	10.53851318359375	3.496149778366089
1.0	57930000.0	57940000.0	3.0	7.966805458068848	2.8406057357788086
1.0	58060000.0	58070000.0	4.0	5.948014259338379	2.2017056941986084
1.0	58110000.0	58120000.0	6.0	11.925210952758789	3.800367832183838
1.0	58160000.0	58170000.0	8.0	11.671965599060059	3.7851173877716064
1.0	58250000.0	58260000.0	9.0	15.90454387664795	4.602803707122803
1.0	58340000.0	58350000.0	13.0	14.169352531433105	4.330997467041016
1.0	58710000.0	58720000.0	9.0	11.172027587890625	3.6364994049072266
1.0	58760000.0	58770000.0	9.0	9.424110412597656	3.2166030406951904
1.0	58790000.0	58800000.0	11.0	7.636647701263428	2.849226474761963
1.0	58860000.0	58870000.0	1.0	5.397551536560059	2.1212897300720215
1.0	58910000.0	58920000.0	3.0	3.810070514678955	1.6198647022247314
1.0	58920000.0	58930000.0	1.0	4.695311546325684	2.1557602882385254
1.0	58930000.0	58940000.0	5.0	4.155273914337158	1.7665777206420898
1.0	58940000.0	58950000.0	3.0	3.5524208545684814	1.734487771987915
1.0	58980000.0	58990000.0	8.0	2.7355141639709473	1.2486635446548462
1.0	59020000.0	59030000.0	4.0	4.091969966888428	1.8528451919555664
1.0	59050000.0	59060000.0	4.0	3.4196059703826904	1.5745552778244019
1.0	59070000.0	59080000.0	1.0	3.4111266136169434	1.8521652221679688
1.0	59220000.0	59230000.0	7.0	3.0986664295196533	1.4229556322097778
1.0	59390000.0	59400000.0	0.0	2.4916481971740723	1.1779162883758545
1.0	59440000.0	59450000.0	0.0	2.7513575553894043	1.2553443908691406
1.0	59600000.0	59610000.0	2.0	2.9008140563964844	1.3843193054199219
1.0	59610000.0	59620000.0	2.0	2.9650094509124756	1.3279647827148438
1.0	59680000.0	59690000.0	4.0	3.5748836994171143	1.8208625316619873
1.0	59730000.0	59740000.0	8.0	3.8065764904022217	1.8735910654067993
1.0	59750000.0	59760000.0	3.0	3.336106061935425	1.524053931236267
1.0	59890000.0	59900000.0	4.0	3.1453795433044434	1.4212580919265747
1.0	59920000.0	59930000.0	4.0	3.6113479137420654	1.59792959690094
1.0	59960000.0	59970000.0	3.0	3.5367608070373535	1.6214182376861572
1.0	60030000.0	60040000.0	7.0	3.503868818283081	1.6781612634658813
1.0	60130000.0	60140000.0	5.0	4.170285701751709	1.863508939743042
1.0	60190000.0	60200000.0	3.0	3.863407850265503	1.7276490926742554
1.0	60210000.0	60220000.0	4.0	2.7118468284606934	1.2427091598510742
1.0	60260000.0	60270000.0	6.0	3.4819579124450684	1.869876503944397
1.0	60340000.0	60350000.0	3.0	3.2907912731170654	1.5453946590423584
1.0	60410000.0	60420000.0	4.0	4.573672294616699	1.798815369606018
1.0	60440000.0	60450000.0	11.0	5.268734455108643	2.005579948425293
1.0	60450000.0	60460000.0	5.0	6.763338565826416	2.473255157470703
1.0	60530000.0	60540000.0	11.0	7.6863532066345215	2.6944212913513184
1.0	60560000.0	60570000.0	6.0	8.85326099395752	3.015727996826172
1.0	60610000.0	60620000.0	4.0	9.447336196899414	3.186697244644165
1.0	60640000.0	60650000.0	9.0	12.278131484985352	3.879542589187622
1.0	60710000.0	60720000.0	9.0	14.004823684692383	4.316488265991211
1.0	60740000.0	60750000.0	8.0	8.781824111938477	3.046135425567627
1.0	60750000.0	60760000.0	9.0	13.780901908874512	4.281711578369141
1.0	60760000.0	60770000.0	17.0	13.051477432250977	4.067507266998291
1.0	60800000.0	60810000.0	14.0	14.274792671203613	4.318973541259766
1.0	60890000.0	60900000.0	19.0	12.883203506469727	4.014557838439941
1.0	61040000.0	61050000.0	8.0	9.977282524108887	3.3275489807128906
1.0	61090000.0	61100000.0	10.0	9.748379707336426	3.266101360321045
1.0	61170000.0	61180000.0	6.0	9.079156875610352	3.201364040374756
1.0	61260000.0	61270000.0	9.0	7.032567501068115	2.71628999710083
1.0	61270000.0	61280000.0	7.0	7.091373443603516	2.975515365600586
1.0	61300000.0	61310000.0	7.0	5.635931968688965	2.426577091217041
1.0	61350000.0	61360000.0	1.0	4.744266510009766	1.9450381994247437
1.0	61370000.0	61380000.0	5.0	3.9153740406036377	1.700384497642517
1.0	61430000.0	61440000.0	5.0	4.950474262237549	1.982931137084961
1.0	61450000.0	61460000.0	8.0	4.410204887390137	2.156320095062256
1.0	61460000.0	61470000.0	0.0	5.093729496002197	2.0243210792541504
1.0	61490000.0	61500000.0	5.0	4.120589256286621	1.7065702676773071
1.0	61500000.0	61510000.0	2.0	3.9519641399383545	1.6465997695922852
1.0	61520000.0	61530000.0	2.0	3.232243299484253	1.4277094602584839
1.0	61540000.0	61550000.0	3.0	3.6955437660217285	1.6184972524642944
1.0	61590000.0	61600000.0	0.0	3.0530123710632324	1.4018173217773438
1.0	61610000.0	61620000.0	1.0	2.997385025024414	1.3286991119384766
1.0	61670000.0	61680000.0	1.0	3.1581485271453857	1.6350120306015015
1.0	61740000.0	61750000.0	4.0	2.9471256732940674	1.5640268325805664
1.0	61750000.0	61760000.0	1.0	2.919098377227783	1.620308518409729
1.0	61810000.0	61820000.0	2.0	2.692572832107544	1.2345502376556396
1.0	61880000.0	61890000.0	4.0	2.5331695079803467	1.1890461444854736
1.0	61920000.0	61930000.0	5.0	2.634796619415283	1.2177364826202393
1.0	62050000.0	62060000.0	2.0	3.256694793701172	1.4271827936172485
1.0	62080000.0	62090000.0	3.0	3.7406697273254395	1.643423080444336
1.0	62120000.0	62130000.0	3.0	4.045848369598389	1.7120506763458252
1.0	62130000.0	62140000.0	1.0	3.2571182250976562	1.4975407123565674
1.0	62160000.0	62170000.0	1.0	2.559485912322998	1.1954203844070435
1.0	62180000.0	62190000.0	1.0	2.697035312652588	1.238999366760254
1.0	62420000.0	62430000.0	4.0	3.5459275245666504	1.6275657415390015
1.0	62460000.0	62470000.0	1.0	3.3699944019317627	1.5204617977142334
1.0	62550000.0	62560000.0	2.0	3.0678820610046387	1.4062144756317139
1.0	62600000.0	62610000.0	5.0	2.981144428253174	1.326107144355774
1.0	62690000.0	62700000.0	7.0	4.177973747253418	1.7359949350357056
1.0	62720000.0	62730000.0	8.0	4.787668704986572	1.9545958042144775
1.0	62800000.0	62810000.0	4.0	4.723711967468262	1.930814504623413
1.0	62960000.0	62970000.0	3.0	2.825469493865967	1.4526376724243164
1.0	62990000.0	63000000.0	5.0	2.7846486568450928	1.272444486618042
1.0	63140000.0	63150000.0	2.0	3.2408230304718018	1.4236528873443604
1.0	63170000.0	63180000.0	4.0	2.9595909118652344	1.317170262336731
1.0	63180000.0	63190000.0	1.0	3.49761700630188	1.5050203800201416
1.0	63280000.0	63290000.0	3.0	3.793226718902588	1.6598968505859375
1.0	63300000.0	63310000.0	4.0	3.6499581336975098	1.564352035522461
1.0	63380000.0	63390000.0	7.0	5.987139701843262	2.380919933319092
1.0	63430000.0	63440000.0	7.0	7.208477020263672	2.5692038536071777
1.0	63440000.0	63450000.0	7.0	7.4187331199646	2.7090306282043457
1.0	63560000.0	63570000.0	7.0	7.228773593902588	2.722942590713501
1.0	63590000.0	63600000.0	8.0	7.309215545654297	2.716334819793701
1.0	63610000.0	63620000.0	9.0	7.362551689147949	2.630103588104248
1.0	63620000.0	63630000.0	4.0	8.110898971557617	2.934325695037842
1.0	63650000.0	63660000.0	2.0	5.469866752624512	2.1042675971984863
1.0	63660000.0	63670000.0	8.0	6.289213180541992	2.4261248111724854
1.0	63800000.0	63810000.0	2.0	4.589138031005859	1.8507816791534424
1.0	63840000.0	63850000.0	1.0	3.1969246864318848	1.4402210712432861
1.0	63870000.0	63880000.0	4.0	2.7722954750061035	1.2593133449554443
1.0	64000000.0	64010000.0	2.0	2.5880274772644043	1.2845886945724487
1.0	64020000.0	64030000.0	5.0	2.703212022781372	1.2377278804779053
1.0	64050000.0	64060000.0	0.0	3.4814186096191406	2.015315532684326
1.0	64080000.0	64090000.0	3.0	2.621269702911377	1.225001573562622
1.0	64220000.0	64230000.0	1.0	2.7929775714874268	1.4551230669021606
1.0	64240000.0	64250000.0	4.0	2.2745320796966553	1.117847204208374
1.0	64330000.0	64340000.0	2.0	2.469250440597534	1.791012167930603
1.0	64390000.0	64400000.0	2.0	2.551997661590576	1.2429265975952148
1.0	64410000.0	64420000.0	3.0	2.459035873413086	1.957366704940796
1.0	64510000.0	64520000.0	2.0	2.774794340133667	1.3752027750015259
1.0	64540000.0	64550000.0	2.0	3.320207118988037	2.315361976623535
1.0	64590000.0	64600000.0	4.0	3.468456983566284	2.309467077255249
1.0	64600000.0	64610000.0	1.0	2.9588558673858643	1.5241323709487915
1.0	64620000.0	64630000.0	4.0	3.0494537353515625	1.7604255676269531
1.0	64650000.0	64660000.0	1.0	3.4653701782226562	1.495863676071167
1.0	64700000.0	64710000.0	2.0	2.9367289543151855	1.3983654975891113
1.0	64750000.0	64760000.0	0.0	3.3066306114196777	2.295881986618042
1.0	64760000.0	64770000.0	2.0	3.231231212615967	1.8024555444717407
1.0	64810000.0	64820000.0	1.0	3.019318103790283	1.335496425628662
1.0	64820000.0	64830000.0	1.0	3.143293857574463	1.6246782541275024
1.0	64830000.0	64840000.0	4.0	3.1915297508239746	2.022636651992798
1.0	64850000.0	64860000.0	1.0	3.393319606781006	2.082906484603882
1.0	64860000.0	64870000.0	3.0	3.4954612255096436	1.8129675388336182
1.0	64940000.0	64950000.0	5.0	2.1391189098358154	1.0796122550964355
1.0	65020000.0	65030000.0	0.0	2.9916300773620605	1.5153357982635498
1.0	65110000.0	65120000.0	5.0	3.2240264415740967	1.8443397283554077
1.0	65120000.0	65130000.0	2.0	3.2682461738586426	1.5293983221054077
1.0	65150000.0	65160000.0	1.0	2.9186387062072754	1.2936042547225952
1.0	65160000.0	65170000.0	3.0	3.293696641921997	1.7213023900985718
1.0	65170000.0	65180000.0	4.0	3.0597596168518066	1.4709186553955078
1.0	65190000.0	65200000.0	4.0	3.1709227561950684	1.9668058156967163
1.0	65220000.0	65230000.0	7.0	2.388890504837036	1.1467344760894775
1.0	65250000.0	65260000.0	1.0	2.5813376903533936	1.2280038595199585
1.0	65310000.0	65320000.0	4.0	2.898879289627075	1.299032211303711
1.0	65320000.0	65330000.0	4.0	2.6597390174865723	1.2264231443405151
1.0	65330000.0	65340000.0	4.0	2.6820082664489746	1.231198787689209
1.0	65390000.0	65400000.0	4.0	2.506316661834717	1.1809182167053223
1.0	65410000.0	65420000.0	5.0	2.4234347343444824	1.157052755355835
1.0	65490000.0	65500000.0	4.0	2.857025384902954	1.3249653577804565
1.0	65530000.0	65540000.0	3.0	3.9044365882873535	1.6027361154556274
1.0	65540000.0	65550000.0	4.0	3.3415298461914062	1.508692741394043
1.0	65600000.0	65610000.0	1.0	3.500415325164795	1.5545971393585205
1.0	65670000.0	65680000.0	3.0	3.4790492057800293	1.528745412826538
1.0	65680000.0	65690000.0	0.0	3.6853458881378174	1.5720125436782837
1.0	65770000.0	65780000.0	7.0	5.526089668273926	2.1595683097839355
1.0	65860000.0	65870000.0	5.0	5.435333728790283	2.2700467109680176
1.0	65890000.0	65900000.0	1.0	3.641220808029175	1.5233663320541382
1.0	65900000.0	65910000.0	0.0	4.009471893310547	1.653985619544983
1.0	65930000.0	65940000.0	6.0	4.393693923950195	1.944852590560913
1.0	65940000.0	65950000.0	5.0	5.696065425872803	2.362689256668091
1.0	65980000.0	65990000.0	6.0	7.040213108062744	2.5561137199401855
1.0	66090000.0	66100000.0	2.0	6.9701056480407715	2.539538621902466
1.0	66100000.0	66110000.0	10.0	8.942538261413574	3.054638385772705
1.0	66150000.0	66160000.0	12.0	8.49559497833252	2.9315171241760254
1.0	66220000.0	66230000.0	6.0	9.45068073272705	3.216515302658081
1.0	66230000.0	66240000.0	8.0	11.367828369140625	3.672123432159424
1.0	66270000.0	66280000.0	10.0	10.357345581054688	3.439403533935547
1.0	66280000.0	66290000.0	11.0	10.824869155883789	3.5417075157165527
1.0	66290000.0	66300000.0	9.0	12.914044380187988	4.011927604675293
1.0	66300000.0	66310000.0	11.0	11.251008987426758	3.667118549346924
1.0	66320000.0	66330000.0	9.0	12.623838424682617	3.964651584625244
1.0	66340000.0	66350000.0	5.0	9.642073631286621	3.2278454303741455
1.0	66360000.0	66370000.0	14.0	12.219175338745117	3.897764205932617
1.0	66390000.0	66400000.0	15.0	13.05309772491455	4.049449443817139
1.0	66500000.0	66510000.0	12.0	13.383511543273926	4.120473861694336
1.0	66540000.0	66550000.0	13.0	13.303598403930664	4.11289644241333
1.0	66570000.0	66580000.0	14.0	10.071966171264648	3.312229633331299
1.0	66580000.0	66590000.0	13.0	13.050773620605469	4.051745891571045
1.0	66640000.0	66650000.0	7.0	10.448434829711914	3.4371230602264404
1.0	66710000.0	66720000.0	4.0	7.254605293273926	2.610116720199585
1.0	66790000.0	66800000.0	11.0	6.2920823097229	2.662846088409424
1.0	66840000.0	66850000.0	9.0	7.566586494445801	2.9633007049560547
1.0	66960000.0	66970000.0	9.0	9.982159614562988	3.3313076496124268
1.0	67020000.0	67030000.0	11.0	12.366003036499023	3.9053351879119873
1.0	67060000.0	67070000.0	10.0	12.581870079040527	3.9507546424865723
1.0	67130000.0	67140000.0	6.0	9.044596672058105	3.0901405811309814
1.0	67180000.0	67190000.0	4.0	6.790238857269287	2.596238374710083
1.0	67190000.0	67200000.0	3.0	5.25144624710083	2.088127374649048
1.0	67250000.0	67260000.0	5.0	4.916131496429443	1.914097785949707
1.0	67260000.0	67270000.0	4.0	5.372136116027832	2.3083558082580566
1.0	67280000.0	67290000.0	2.0	4.473482131958008	1.7748119831085205
1.0	67360000.0	67370000.0	2.0	4.0502400398254395	1.9895565509796143
1.0	67420000.0	67430000.0	6.0	2.4231820106506348	1.1600291728973389
1.0	67430000.0	67440000.0	2.0	2.559115171432495	1.198359489440918
1.0	67480000.0	67490000.0	2.0	2.728127956390381	1.2477247714996338
1.0	67580000.0	67590000.0	5.0	4.3223748207092285	2.0154805183410645
1.0	67610000.0	67620000.0	5.0	4.035974025726318	1.653001070022583
1.0	67670000.0	67680000.0	2.0	5.401076316833496	2.093858003616333
1.0	67720000.0	67730000.0	3.0	4.880068778991699	2.2131223678588867
1.0	67800000.0	67810000.0	3.0	4.304619789123535	1.820784568786621
1.0	67830000.0	67840000.0	0.0	4.047207832336426	1.8231351375579834
1.0	67850000.0	67860000.0	4.0	3.1388542652130127	1.426106572151184
1.0	67860000.0	67870000.0	2.0	3.5059666633605957	1.598577857017517
1.0	67880000.0	67890000.0	0.0	2.549048900604248	1.1956654787063599
1.0	67890000.0	67900000.0	2.0	3.7056057453155518	1.64313542842865
1.0	67900000.0	67910000.0	4.0	3.3707098960876465	1.5281407833099365
1.0	67930000.0	67940000.0	5.0	3.7552008628845215	1.798147201538086
1.0	68000000.0	68010000.0	3.0	2.9961750507354736	1.3341739177703857
1.0	68060000.0	68070000.0	2.0	2.8131980895996094	1.7258026599884033
1.0	68090000.0	68100000.0	4.0	2.314101457595825	1.157688856124878
1.0	68190000.0	68200000.0	1.0	2.4675209522247314	1.1715997457504272
1.0	68210000.0	68220000.0	6.0	2.242966413497925	1.106762170791626
1.0	68480000.0	68490000.0	5.0	5.613394737243652	2.41727876663208
1.0	68500000.0	68510000.0	11.0	5.571796894073486	2.7135822772979736
1.0	68530000.0	68540000.0	5.0	5.08660364151001	2.2964935302734375
1.0	68610000.0	68620000.0	4.0	2.581555128097534	1.2033230066299438
1.0	68710000.0	68720000.0	4.0	4.364739418029785	2.348964214324951
1.0	68750000.0	68760000.0	1.0	3.928973436355591	1.6888439655303955
1.0	68770000.0	68780000.0	5.0	4.664456844329834	2.173413038253784
1.0	68790000.0	68800000.0	10.0	4.86264705657959	2.258026361465454
1.0	68810000.0	68820000.0	2.0	4.9839277267456055	2.1178627014160156
1.0	68900000.0	68910000.0	4.0	5.700448036193848	2.288818836212158
1.0	69000000.0	69010000.0	9.0	9.398170471191406	3.1803717613220215
1.0	69070000.0	69080000.0	11.0	14.8618803024292	4.4446702003479
1.0	69080000.0	69090000.0	11.0	16.755691528320312	4.803133010864258
1.0	69090000.0	69100000.0	13.0	13.770326614379883	4.264337062835693
1.0	69190000.0	69200000.0	22.0	18.33707046508789	5.15877103805542
1.0	69300000.0	69310000.0	20.0	23.093515396118164	5.7546820640563965
1.0	69470000.0	69480000.0	21.0	22.23349380493164	5.680822849273682
1.0	69490000.0	69500000.0	29.0	21.6164493560791	5.599514484405518
1.0	69520000.0	69530000.0	12.0	20.078649520874023	5.430362701416016
1.0	69600000.0	69610000.0	20.0	22.583194732666016	5.7087907791137695
1.0	69630000.0	69640000.0	35.0	23.274715423583984	5.767241477966309
1.0	69690000.0	69700000.0	23.0	22.111949920654297	5.662069320678711
1.0	69800000.0	69810000.0	18.0	23.66514015197754	5.812572956085205
1.0	69830000.0	69840000.0	24.0	24.470748901367188	5.876791477203369
1.0	69900000.0	69910000.0	44.0	27.047595977783203	6.011536121368408
1.0	69940000.0	69950000.0	20.0	23.58123016357422	5.804773807525635
1.0	69970000.0	69980000.0	26.0	23.763378143310547	5.818272590637207
1.0	70000000.0	70010000.0	22.0	23.64900779724121	5.8075690269470215
1.0	70080000.0	70090000.0	25.0	23.403202056884766	5.792215824127197
1.0	70210000.0	70220000.0	11.0	17.486963272094727	5.022366046905518
1.0	70240000.0	70250000.0	6.0	14.812579154968262	4.4797234535217285
1.0	70420000.0	70430000.0	25.0	15.969804763793945	4.655435085296631
1.0	70520000.0	70530000.0	15.0	13.374250411987305	4.167056083679199
1.0	70530000.0	70540000.0	15.0	12.857272148132324	4.003428936004639
1.0	70630000.0	70640000.0	2.0	5.4610514640808105	2.139678478240967
1.0	70800000.0	70810000.0	0.0	3.65303111076355	1.6231365203857422
1.0	70930000.0	70940000.0	4.0	7.547461032867432	2.766986608505249
1.0	70940000.0	70950000.0	4.0	7.3503618240356445	2.6322379112243652
1.0	70950000.0	70960000.0	4.0	7.475194454193115	2.6674251556396484
1.0	71080000.0	71090000.0	26.0	16.907642364501953	4.906483173370361
1.0	71110000.0	71120000.0	19.0	15.457507133483887	4.5838117599487305
1.0	71120000.0	71130000.0	15.0	18.09601402282715	5.1250996589660645
1.0	71190000.0	71200000.0	26.0	22.781047821044922	5.728046417236328
1.0	71210000.0	71220000.0	22.0	22.157917022705078	5.6825480461120605
1.0	71220000.0	71230000.0	16.0	22.337228775024414	5.6908369064331055
1.0	71340000.0	71350000.0	24.0	25.57847785949707	5.946889400482178
1.0	71380000.0	71390000.0	26.0	24.62213706970215	5.88429069519043
1.0	71590000.0	71600000.0	23.0	19.383066177368164	5.298361778259277
1.0	71660000.0	71670000.0	15.0	18.64151382446289	5.209496974945068
1.0	71670000.0	71680000.0	26.0	22.363027572631836	5.656462669372559
1.0	71700000.0	71710000.0	16.0	19.011943817138672	5.259612083435059
1.0	71770000.0	71780000.0	11.0	15.939953804016113	4.7565836906433105
1.0	71790000.0	71800000.0	8.0	18.86685562133789	5.227399826049805
1.0	71800000.0	71810000.0	27.0	22.19249725341797	5.584011077880859
1.0	71920000.0	71930000.0	16.0	14.859698295593262	4.520580291748047
1.0	71970000.0	71980000.0	11.0	18.164447784423828	5.113664150238037
1.0	72020000.0	72030000.0	17.0	18.6342716217041	5.189566612243652
1.0	72040000.0	72050000.0	11.0	17.53746223449707	5.03722620010376
1.0	72060000.0	72070000.0	20.0	19.553211212158203	5.334719657897949
1.0	72070000.0	72080000.0	23.0	19.58209800720215	5.343307018280029
1.0	72080000.0	72090000.0	21.0	22.73199462890625	5.718522548675537
1.0	72140000.0	72150000.0	15.0	22.13068199157715	5.671767234802246
1.0	72150000.0	72160000.0	20.0	22.00152587890625	5.652162075042725
1.0	72230000.0	72240000.0	27.0	25.742809295654297	5.958193302154541
1.0	72250000.0	72260000.0	17.0	22.809772491455078	5.739099502563477
1.0	72290000.0	72300000.0	20.0	21.567752838134766	5.603123188018799
1.0	72310000.0	72320000.0	24.0	20.7266788482666	5.504817008972168
1.0	72490000.0	72500000.0	18.0	20.15709114074707	5.429654598236084
1.0	72500000.0	72510000.0	15.0	17.644336700439453	5.035805702209473
1.0	72510000.0	72520000.0	19.0	20.228513717651367	5.436718940734863
1.0	72530000.0	72540000.0	18.0	20.148330688476562	5.427018165588379
1.0	72550000.0	72560000.0	21.0	20.232139587402344	5.441084861755371
1.0	72570000.0	72580000.0	27.0	20.17690658569336	5.429887771606445
1.0	72590000.0	72600000.0	28.0	21.350513458251953	5.576911926269531
1.0	72650000.0	72660000.0	19.0	21.071224212646484	5.548954010009766
1.0	72690000.0	72700000.0	18.0	21.602481842041016	5.607840538024902
1.0	72810000.0	72820000.0	25.0	16.917402267456055	4.9339141845703125
1.0	72870000.0	72880000.0	19.0	19.049592971801758	5.263678073883057
1.0	73150000.0	73160000.0	32.0	28.586477279663086	6.050619125366211
1.0	73160000.0	73170000.0	20.0	24.897663116455078	5.90701150894165
1.0	73280000.0	73290000.0	34.0	29.529022216796875	6.061483383178711
1.0	73370000.0	73380000.0	35.0	25.08761978149414	5.918801307678223
1.0	73380000.0	73390000.0	20.0	24.442569732666016	5.874730110168457
1.0	73460000.0	73470000.0	24.0	26.39077377319336	5.988855838775635
1.0	73470000.0	73480000.0	23.0	28.906909942626953	6.0554094314575195
1.0	73510000.0	73520000.0	26.0	31.7003231048584	6.0322465896606445
1.0	73540000.0	73550000.0	29.0	29.1353702545166	6.057509422302246
1.0	73560000.0	73570000.0	29.0	28.384944915771484	6.048065185546875
1.0	73570000.0	73580000.0	28.0	28.020816802978516	6.0382490158081055
1.0	73820000.0	73830000.0	32.0	25.20393943786621	5.923033714294434
1.0	74060000.0	74070000.0	16.0	20.392425537109375	5.434587478637695
1.0	74110000.0	74120000.0	27.0	14.729741096496582	4.498511791229248
1.0	74190000.0	74200000.0	15.0	12.837361335754395	4.071053504943848
1.0	74210000.0	74220000.0	12.0	13.938496589660645	4.237486362457275
1.0	74230000.0	74240000.0	10.0	11.718101501464844	3.790215015411377
1.0	74260000.0	74270000.0	6.0	9.067388534545898	3.127598524093628
1.0	74370000.0	74380000.0	17.0	12.254338264465332	3.85711932182312
1.0	74440000.0	74450000.0	3.0	13.1580810546875	4.110978603363037
1.0	74520000.0	74530000.0	11.0	14.956581115722656	4.523628234863281
1.0	74640000.0	74650000.0	9.0	14.977453231811523	4.523375034332275
1.0	74650000.0	74660000.0	9.0	13.02191162109375	4.154252529144287
1.0	74680000.0	74690000.0	9.0	11.758967399597168	3.8117949962615967
1.0	74780000.0	74790000.0	11.0	15.075019836425781	4.5626068115234375
1.0	74790000.0	74800000.0	17.0	14.172540664672852	4.341885566711426
1.0	74830000.0	74840000.0	18.0	16.705455780029297	4.8636016845703125
1.0	74840000.0	74850000.0	16.0	15.87506103515625	4.708548545837402
1.0	74880000.0	74890000.0	18.0	18.169918060302734	5.120816707611084
1.0	75020000.0	75030000.0	30.0	17.860361099243164	5.070951461791992
1.0	75030000.0	75040000.0	17.0	20.873746871948242	5.522727012634277
1.0	75050000.0	75060000.0	16.0	18.965986251831055	5.250504016876221
1.0	75060000.0	75070000.0	16.0	19.668224334716797	5.35828161239624
1.0	75080000.0	75090000.0	20.0	17.881458282470703	5.085264682769775
1.0	75090000.0	75100000.0	19.0	17.980859756469727	5.093420028686523
1.0	75210000.0	75220000.0	5.0	5.080636024475098	1.9779850244522095
1.0	75350000.0	75360000.0	27.0	22.721088409423828	5.720852375030518
1.0	75400000.0	75410000.0	17.0	22.85365867614746	5.742849349975586
1.0	75540000.0	75550000.0	23.0	24.2462158203125	5.8589277267456055
1.0	75590000.0	75600000.0	20.0	22.218324661254883	5.68624210357666
1.0	75600000.0	75610000.0	13.0	20.826885223388672	5.518270015716553
1.0	75610000.0	75620000.0	17.0	21.62869644165039	5.610638618469238
1.0	75630000.0	75640000.0	21.0	21.193580627441406	5.552473068237305
1.0	75660000.0	75670000.0	13.0	15.374948501586914	4.6775689125061035
1.0	75830000.0	75840000.0	8.0	13.125470161437988	4.073907852172852
1.0	75910000.0	75920000.0	19.0	14.143476486206055	4.252706050872803
1.0	75980000.0	75990000.0	10.0	13.864407539367676	4.238559722900391
1.0	75990000.0	76000000.0	7.0	13.670944213867188	4.223293781280518
1.0	76020000.0	76030000.0	10.0	13.050395011901855	4.090528964996338
1.0	76130000.0	76140000.0	8.0	9.920701026916504	3.365861415863037
1.0	76170000.0	76180000.0	5.0	8.6084566116333	3.050535202026367
1.0	76200000.0	76210000.0	5.0	3.7688260078430176	1.569339394569397
1.0	76330000.0	76340000.0	5.0	9.81711483001709	3.3558356761932373
1.0	76340000.0	76350000.0	8.0	8.878593444824219	3.0441105365753174
1.0	76390000.0	76400000.0	11.0	10.321283340454102	3.421346664428711
1.0	76470000.0	76480000.0	10.0	9.222862243652344	3.1928019523620605
1.0	76490000.0	76500000.0	6.0	9.14753532409668	3.176896572113037
1.0	76570000.0	76580000.0	4.0	8.267168045043945	2.92992901802063
1.0	76610000.0	76620000.0	12.0	9.356588363647461	3.166356086730957
1.0	76640000.0	76650000.0	14.0	11.59061050415039	3.7295823097229004
1.0	76680000.0	76690000.0	9.0	13.841161727905273	4.239262580871582
1.0	76700000.0	76710000.0	11.0	13.151890754699707	4.119265556335449
1.0	76770000.0	76780000.0	19.0	14.246931076049805	4.326149940490723
1.0	76800000.0	76810000.0	16.0	13.926318168640137	4.303708553314209
1.0	76900000.0	76910000.0	12.0	13.513259887695312	4.209506988525391
1.0	77010000.0	77020000.0	4.0	8.226896286010742	2.831498622894287
1.0	77050000.0	77060000.0	4.0	8.659982681274414	2.999533176422119
1.0	77300000.0	77310000.0	8.0	14.648594856262207	4.451041221618652
1.0	77310000.0	77320000.0	6.0	15.573095321655273	4.644835948944092
1.0	77350000.0	77360000.0	15.0	13.548477172851562	4.165125846862793
1.0	77420000.0	77430000.0	11.0	12.91339111328125	4.016587734222412
1.0	77560000.0	77570000.0	4.0	7.541250705718994	2.8030905723571777
1.0	77580000.0	77590000.0	3.0	6.097371578216553	2.3371615409851074
1.0	77680000.0	77690000.0	2.0	4.369734287261963	1.7827179431915283
1.0	77700000.0	77710000.0	8.0	6.406785011291504	2.499985933303833
1.0	77760000.0	77770000.0	5.0	6.726438999176025	2.6538398265838623
1.0	77890000.0	77900000.0	4.0	5.947630882263184	2.3911046981811523
1.0	77920000.0	77930000.0	6.0	5.336676120758057	2.244981288909912
1.0	77940000.0	77950000.0	11.0	4.698272705078125	2.096595287322998
1.0	77990000.0	78000000.0	6.0	4.417393207550049	1.8871777057647705
1.0	78020000.0	78030000.0	0.0	3.4779562950134277	1.5145759582519531
1.0	78360000.0	78370000.0	1.0	2.5500035285949707	1.1900125741958618
1.0	78390000.0	78400000.0	1.0	2.9399678707122803	1.3965646028518677
1.0	78400000.0	78410000.0	3.0	2.7029385566711426	1.2422291040420532
1.0	78460000.0	78470000.0	0.0	2.5800280570983887	1.3247178792953491
1.0	78570000.0	78580000.0	2.0	3.39520525932312	1.5059528350830078
1.0	78680000.0	78690000.0	3.0	5.339529514312744	2.239733934402466
1.0	78690000.0	78700000.0	5.0	5.186887741088867	2.2387173175811768
1.0	78840000.0	78850000.0	12.0	11.90751838684082	3.7928638458251953
1.0	78850000.0	78860000.0	9.0	12.279800415039062	3.8809616565704346
1.0	78930000.0	78940000.0	20.0	15.78904914855957	4.568569183349609
1.0	78980000.0	78990000.0	12.0	13.728479385375977	4.24185848236084
1.0	79000000.0	79010000.0	18.0	13.794970512390137	4.2127556800842285
1.0	79130000.0	79140000.0	5.0	10.914222717285156	3.6184468269348145
1.0	79160000.0	79170000.0	15.0	15.706695556640625	4.60689640045166
1.0	79190000.0	79200000.0	16.0	16.42531967163086	4.81948709487915
1.0	79240000.0	79250000.0	20.0	19.439228057861328	5.325842380523682
1.0	79260000.0	79270000.0	23.0	19.135305404663086	5.284094333648682
1.0	79270000.0	79280000.0	18.0	18.886154174804688	5.267191410064697
1.0	79320000.0	79330000.0	24.0	23.252201080322266	5.773388385772705
1.0	79410000.0	79420000.0	20.0	21.86452293395996	5.635438442230225
1.0	79440000.0	79450000.0	21.0	22.474910736083984	5.70404052734375
1.0	79540000.0	79550000.0	28.0	23.70868492126465	5.808375358581543
1.0	79600000.0	79610000.0	11.0	22.81633758544922	5.736030578613281
1.0	79630000.0	79640000.0	21.0	18.509830474853516	5.235184669494629
1.0	79650000.0	79660000.0	12.0	18.880510330200195	5.26657247543335
1.0	79660000.0	79670000.0	20.0	21.123607635498047	5.542000770568848
1.0	79670000.0	79680000.0	19.0	19.977497100830078	5.398154258728027
1.0	79710000.0	79720000.0	10.0	17.41189956665039	5.0248847007751465
1.0	79800000.0	79810000.0	20.0	20.34814453125	5.458798885345459
1.0	79820000.0	79830000.0	23.0	20.290515899658203	5.455945014953613
1.0	79850000.0	79860000.0	16.0	21.553308486938477	5.605144500732422
1.0	79860000.0	79870000.0	20.0	19.829166412353516	5.388277530670166
1.0	79870000.0	79880000.0	30.0	21.027515411376953	5.535787105560303
1.0	79970000.0	79980000.0	13.0	16.984256744384766	5.003864288330078
1.0	79990000.0	80000000.0	14.0	21.81863784790039	5.62790584564209
1.0	80010000.0	80020000.0	19.0	23.336172103881836	5.7702956199646
1.0	80020000.0	80030000.0	28.0	21.27987289428711	5.581340789794922
1.0	80030000.0	80040000.0	22.0	17.72854995727539	5.098773002624512
1.0	80260000.0	80270000.0	11.0	14.39008617401123	4.3934645652771
1.0	80310000.0	80320000.0	7.0	13.995948791503906	4.323622703552246
1.0	80320000.0	80330000.0	8.0	12.709486961364746	4.000720024108887
1.0	80370000.0	80380000.0	14.0	14.418370246887207	4.367978572845459
1.0	80380000.0	80390000.0	15.0	15.578381538391113	4.556775093078613
1.0	80440000.0	80450000.0	6.0	15.001077651977539	4.570705890655518
1.0	80550000.0	80560000.0	16.0	21.78240966796875	5.618122100830078
1.0	80570000.0	80580000.0	21.0	22.555822372436523	5.694817066192627
1.0	80600000.0	80610000.0	17.0	14.342546463012695	4.285153865814209
1.0	80670000.0	80680000.0	15.0	20.042984008789062	5.411464691162109
1.0	80740000.0	80750000.0	13.0	22.608959197998047	5.702929496765137
1.0	80770000.0	80780000.0	18.0	19.67356300354004	5.353060722351074
1.0	80800000.0	80810000.0	16.0	15.299699783325195	4.623330116271973
1.0	80980000.0	80990000.0	10.0	13.185712814331055	4.150915622711182
1.0	81000000.0	81010000.0	7.0	13.744921684265137	4.216653823852539
1.0	81020000.0	81030000.0	11.0	14.478833198547363	4.37295389175415
1.0	81060000.0	81070000.0	12.0	15.742172241210938	4.599146842956543
1.0	81070000.0	81080000.0	19.0	15.127098083496094	4.521081447601318
1.0	81090000.0	81100000.0	14.0	16.57224464416504	4.719818592071533
1.0	81100000.0	81110000.0	13.0	15.116182327270508	4.56839656829834
1.0	81120000.0	81130000.0	15.0	14.136639595031738	4.26959228515625
1.0	81140000.0	81150000.0	14.0	15.961649894714355	4.652659893035889
1.0	81150000.0	81160000.0	20.0	16.556533813476562	4.746354103088379
1.0	81260000.0	81270000.0	19.0	14.067782402038574	4.360502243041992
1.0	81290000.0	81300000.0	16.0	13.938822746276855	4.313992977142334
1.0	81310000.0	81320000.0	12.0	15.69264030456543	4.63167667388916
1.0	81340000.0	81350000.0	9.0	14.285459518432617	4.410630702972412
1.0	81510000.0	81520000.0	14.0	18.16232681274414	5.113349914550781
1.0	81520000.0	81530000.0	15.0	19.999481201171875	5.39314079284668
1.0	81560000.0	81570000.0	20.0	19.12982940673828	5.2606706619262695
1.0	81660000.0	81670000.0	14.0	18.137004852294922	5.007166862487793
1.0	81850000.0	81860000.0	5.0	10.008687973022461	3.405992031097412
1.0	81890000.0	81900000.0	6.0	7.801333427429199	2.875880002975464
1.0	81900000.0	81910000.0	7.0	8.201581001281738	2.957113742828369
1.0	81920000.0	81930000.0	8.0	7.6516523361206055	2.8932456970214844
1.0	81980000.0	81990000.0	9.0	7.6516265869140625	2.8040642738342285
1.0	81990000.0	82000000.0	9.0	8.005010604858398	2.823676586151123
1.0	82060000.0	82070000.0	12.0	8.971502304077148	3.1567203998565674
1.0	82090000.0	82100000.0	9.0	8.32484245300293	2.891380548477173
1.0	82170000.0	82180000.0	7.0	8.219096183776855	2.9708213806152344
1.0	82190000.0	82200000.0	9.0	7.522915840148926	2.800179958343506
1.0	82240000.0	82250000.0	6.0	7.845287322998047	2.849639415740967
1.0	82280000.0	82290000.0	5.0	8.487444877624512	2.957681179046631
1.0	82430000.0	82440000.0	14.0	13.219207763671875	4.108630180358887
1.0	82510000.0	82520000.0	15.0	18.17507553100586	5.043079376220703
1.0	82520000.0	82530000.0	7.0	18.7601375579834	5.200375080108643
1.0	82550000.0	82560000.0	22.0	17.158336639404297	4.928488254547119
1.0	82560000.0	82570000.0	25.0	16.50214195251465	4.846381664276123
1.0	82670000.0	82680000.0	19.0	20.49588394165039	5.459715366363525
1.0	82700000.0	82710000.0	18.0	23.90607261657715	5.815394401550293
1.0	82750000.0	82760000.0	19.0	22.97408676147461	5.755889892578125
1.0	82810000.0	82820000.0	26.0	25.518667221069336	5.93165922164917
1.0	82870000.0	82880000.0	22.0	25.485733032226562	5.943864822387695
1.0	83100000.0	83110000.0	25.0	25.685619354248047	5.953065872192383
1.0	83160000.0	83170000.0	21.0	24.031490325927734	5.844101428985596
1.0	83180000.0	83190000.0	29.0	23.80023193359375	5.819844722747803
1.0	83250000.0	83260000.0	13.0	25.036312103271484	5.907815933227539
1.0	83330000.0	83340000.0	25.0	19.89923667907715	5.3860063552856445
1.0	83370000.0	83380000.0	15.0	20.622581481933594	5.489138603210449
1.0	83540000.0	83550000.0	28.0	19.347105026245117	5.300366401672363
1.0	83590000.0	83600000.0	9.0	15.036328315734863	4.5672454833984375
1.0	83780000.0	83790000.0	5.0	5.3722944259643555	2.056431293487549
1.0	83870000.0	83880000.0	2.0	5.751145362854004	2.1629252433776855
1.0	83880000.0	83890000.0	3.0	6.31127405166626	2.268955707550049
1.0	83950000.0	83960000.0	8.0	10.276849746704102	3.327143430709839
1.0	83970000.0	83980000.0	33.0	15.008305549621582	4.523925304412842
1.0	83980000.0	83990000.0	20.0	17.0517635345459	4.920942306518555
1.0	84130000.0	84140000.0	9.0	18.383533477783203	5.150918960571289
1.0	84190000.0	84200000.0	8.0	12.423974990844727	3.9974465370178223
1.0	84200000.0	84210000.0	11.0	12.719972610473633	4.017399787902832
1.0	84270000.0	84280000.0	16.0	10.046455383300781	3.333817958831787
1.0	84310000.0	84320000.0	11.0	5.845754146575928	2.2536678314208984
1.0	84330000.0	84340000.0	8.0	7.535874843597412	2.706346035003662
1.0	84340000.0	84350000.0	7.0	6.515097141265869	2.4374096393585205
1.0	84350000.0	84360000.0	5.0	7.078885078430176	2.644998788833618
1.0	84420000.0	84430000.0	5.0	5.602232933044434	2.301589012145996
1.0	84470000.0	84480000.0	4.0	5.322308540344238	2.3062167167663574
1.0	84500000.0	84510000.0	7.0	6.203171730041504	2.729443311691284
1.0	84560000.0	84570000.0	4.0	5.25150203704834	2.2811431884765625
1.0	84580000.0	84590000.0	6.0	4.959071636199951	2.039450168609619
1.0	84600000.0	84610000.0	5.0	3.9983279705047607	1.7354024648666382
1.0	84620000.0	84630000.0	3.0	3.475285768508911	1.5922722816467285
1.0	84640000.0	84650000.0	1.0	3.8165345191955566	1.6591451168060303
1.0	84650000.0	84660000.0	2.0	3.5892715454101562	1.6382414102554321
1.0	84680000.0	84690000.0	5.0	3.3485591411590576	1.607286810874939
1.0	84770000.0	84780000.0	1.0	2.9378459453582764	1.4403181076049805
1.0	84780000.0	84790000.0	4.0	3.015458345413208	1.745274543762207
1.0	84890000.0	84900000.0	5.0	3.283642530441284	1.4184354543685913
1.0	84920000.0	84930000.0	2.0	3.9872498512268066	1.9845726490020752
1.0	84960000.0	84970000.0	2.0	2.2553043365478516	1.1128745079040527
1.0	85010000.0	85020000.0	1.0	3.0343399047851562	1.384374976158142
1.0	85040000.0	85050000.0	0.0	3.370013475418091	1.4505679607391357
1.0	85080000.0	85090000.0	2.0	2.934258460998535	1.3770246505737305
1.0	85090000.0	85100000.0	2.0	3.5717520713806152	1.6048738956451416
1.0	85100000.0	85110000.0	2.0	2.837601900100708	1.4032055139541626
1.0	85110000.0	85120000.0	1.0	2.6725826263427734	1.2294210195541382
1.0	85120000.0	85130000.0	3.0	2.4940803050994873	1.1777509450912476
1.0	85150000.0	85160000.0	5.0	3.49310564994812	1.56197988986969
1.0	85170000.0	85180000.0	3.0	3.673168897628784	1.6971288919448853
1.0	85200000.0	85210000.0	0.0	3.9270541667938232	1.8400261402130127
1.0	85210000.0	85220000.0	5.0	3.456099271774292	1.4875235557556152
1.0	85220000.0	85230000.0	2.0	3.4092650413513184	1.4629837274551392
1.0	85250000.0	85260000.0	5.0	4.4611287117004395	2.0752644538879395
1.0	85260000.0	85270000.0	4.0	4.430741786956787	2.000343084335327
1.0	85290000.0	85300000.0	4.0	4.499266147613525	1.8392835855484009
1.0	85320000.0	85330000.0	3.0	4.648632049560547	1.9599571228027344
1.0	85390000.0	85400000.0	9.0	4.849678993225098	1.960597276687622
1.0	85410000.0	85420000.0	1.0	4.627305030822754	1.8973474502563477
1.0	85420000.0	85430000.0	9.0	5.085602760314941	2.3686041831970215
1.0	85490000.0	85500000.0	5.0	4.419281005859375	1.8389759063720703
1.0	85540000.0	85550000.0	5.0	4.778925895690918	2.0357775688171387
1.0	85640000.0	85650000.0	2.0	2.8371739387512207	1.3283145427703857
1.0	85720000.0	85730000.0	1.0	2.4771907329559326	1.177290916442871
1.0	85770000.0	85780000.0	2.0	2.3407416343688965	1.1538760662078857
1.0	85820000.0	85830000.0	0.0	2.333745241165161	1.2867984771728516
1.0	85920000.0	85930000.0	4.0	2.841290235519409	1.2826423645019531
1.0	85930000.0	85940000.0	2.0	3.6220669746398926	1.6837928295135498
1.0	86010000.0	86020000.0	4.0	4.366440296173096	1.9249626398086548
1.0	86020000.0	86030000.0	6.0	4.520371437072754	2.041842222213745
1.0	86030000.0	86040000.0	0.0	4.3565497398376465	1.8435146808624268
1.0	86060000.0	86070000.0	3.0	4.7262492179870605	1.97292959690094
1.0	86120000.0	86130000.0	0.0	3.108175277709961	1.3923940658569336
1.0	86160000.0	86170000.0	5.0	2.7684216499328613	1.2588664293289185
1.0	86170000.0	86180000.0	7.0	4.056288719177246	1.5943982601165771
1.0	86250000.0	86260000.0	7.0	7.011805057525635	2.695401668548584
1.0	86300000.0	86310000.0	15.0	6.10507345199585	2.3191885948181152
1.0	86340000.0	86350000.0	7.0	8.684969902038574	3.046558380126953
1.0	86360000.0	86370000.0	9.0	8.51468563079834	2.9395179748535156
1.0	86470000.0	86480000.0	11.0	12.441301345825195	3.9254658222198486
1.0	86550000.0	86560000.0	23.0	12.138422012329102	3.8929150104522705
1.0	86610000.0	86620000.0	14.0	11.644580841064453	3.730414867401123
1.0	86690000.0	86700000.0	13.0	8.64814281463623	3.1615593433380127
1.0	86800000.0	86810000.0	5.0	5.2020063400268555	2.1448264122009277
1.0	86810000.0	86820000.0	6.0	4.655177116394043	1.9356218576431274
1.0	86840000.0	86850000.0	8.0	3.0986645221710205	1.361443281173706
1.0	86920000.0	86930000.0	9.0	4.01336669921875	1.7294877767562866
1.0	86930000.0	86940000.0	7.0	4.130766868591309	1.7789548635482788
1.0	87050000.0	87060000.0	4.0	4.360510349273682	2.105381727218628
1.0	87160000.0	87170000.0	2.0	3.467351198196411	1.5340702533721924
1.0	87200000.0	87210000.0	3.0	2.8440845012664795	1.2828319072723389
1.0	87210000.0	87220000.0	2.0	3.1427180767059326	1.36668062210083
1.0	87230000.0	87240000.0	6.0	3.248713254928589	1.4942792654037476
1.0	87370000.0	87380000.0	3.0	2.3719987869262695	1.164860725402832
1.0	87390000.0	87400000.0	3.0	2.289215564727783	1.117566704750061
1.0	87410000.0	87420000.0	0.0	2.646430492401123	1.2624127864837646
1.0	87440000.0	87450000.0	0.0	2.521698236465454	1.3794149160385132
1.0	87450000.0	87460000.0	4.0	2.5477912425994873	1.2079713344573975
1.0	87460000.0	87470000.0	3.0	2.5369443893432617	1.38411545753479
1.0	87580000.0	87590000.0	2.0	3.664759874343872	1.5758626461029053
1.0	87660000.0	87670000.0	5.0	3.7188682556152344	1.6032965183258057
1.0	87670000.0	87680000.0	5.0	5.439497947692871	2.2063729763031006
1.0	87700000.0	87710000.0	5.0	5.255885601043701	2.0454914569854736
1.0	87720000.0	87730000.0	8.0	5.973672866821289	2.501075267791748
1.0	87820000.0	87830000.0	6.0	4.293558120727539	1.8070005178451538
1.0	87850000.0	87860000.0	3.0	3.4258697032928467	1.5369300842285156
1.0	88000000.0	88010000.0	4.0	4.238547325134277	2.2701423168182373
1.0	88020000.0	88030000.0	6.0	4.453219413757324	2.1063284873962402
1.0	88110000.0	88120000.0	4.0	3.547396183013916	1.6381027698516846
1.0	88160000.0	88170000.0	4.0	3.8127493858337402	1.84732186794281
1.0	88240000.0	88250000.0	3.0	3.869150161743164	1.659094214439392
1.0	88250000.0	88260000.0	2.0	3.284456253051758	1.4185773134231567
1.0	88330000.0	88340000.0	2.0	3.6736061573028564	1.6184349060058594
1.0	88540000.0	88550000.0	1.0	3.995511531829834	1.951819658279419
1.0	88560000.0	88570000.0	4.0	3.853797197341919	2.2127859592437744
1.0	88650000.0	88660000.0	3.0	3.7313830852508545	1.7989689111709595
1.0	88700000.0	88710000.0	4.0	3.6283888816833496	1.9888286590576172
1.0	88750000.0	88760000.0	1.0	3.4902236461639404	2.3012752532958984
1.0	88810000.0	88820000.0	2.0	3.652862548828125	1.5154064893722534
1.0	88820000.0	88830000.0	3.0	5.10864782333374	2.5316200256347656
1.0	89010000.0	89020000.0	7.0	5.325479507446289	2.184627056121826
1.0	89070000.0	89080000.0	8.0	3.782871961593628	1.590641736984253
1.0	89090000.0	89100000.0	7.0	4.473773002624512	2.026543140411377
1.0	89190000.0	89200000.0	2.0	2.76780366897583	1.28189218044281
1.0	89250000.0	89260000.0	1.0	2.254199504852295	1.1096237897872925
1.0	89330000.0	89340000.0	2.0	2.415762424468994	1.2189958095550537
1.0	89350000.0	89360000.0	4.0	1.9617656469345093	1.0703394412994385
1.0	89420000.0	89430000.0	2.0	2.1564841270446777	1.0849024057388306
1.0	89500000.0	89510000.0	2.0	3.1611990928649902	1.6921602487564087
1.0	89580000.0	89590000.0	1.0	3.6764869689941406	1.6006815433502197
1.0	89640000.0	89650000.0	5.0	4.59130859375	1.8796697854995728
1.0	89670000.0	89680000.0	4.0	5.411374092102051	2.5782618522644043
1.0	89700000.0	89710000.0	5.0	5.612301826477051	2.6359777450561523
1.0	89730000.0	89740000.0	6.0	5.142024517059326	2.015359401702881
1.0	89830000.0	89840000.0	5.0	4.398035526275635	1.778578519821167
1.0	89930000.0	89940000.0	2.0	4.132531642913818	1.8215128183364868
1.0	89970000.0	89980000.0	3.0	4.172418594360352	2.183439254760742
1.0	90010000.0	90020000.0	2.0	2.7476491928100586	1.2878484725952148
1.0	90120000.0	90130000.0	4.0	4.228453636169434	1.8391973972320557
1.0	90240000.0	90250000.0	7.0	3.6630501747131348	1.5973196029663086
1.0	90260000.0	90270000.0	3.0	3.4616470336914062	1.4920852184295654
1.0	90300000.0	90310000.0	1.0	2.4033780097961426	1.1755754947662354
1.0	90350000.0	90360000.0	3.0	2.717414140701294	1.2423173189163208
1.0	90380000.0	90390000.0	2.0	2.5983657836914062	1.2071211338043213
1.0	90390000.0	90400000.0	3.0	2.2822113037109375	1.1187074184417725
1.0	90590000.0	90600000.0	5.0	7.229610443115234	2.5908520221710205
1.0	90610000.0	90620000.0	5.0	10.11357307434082	3.3843703269958496
1.0	90620000.0	90630000.0	8.0	9.619953155517578	3.2557220458984375
1.0	90660000.0	90670000.0	11.0	7.694931983947754	2.783306121826172
1.0	90700000.0	90710000.0	11.0	12.040375709533691	3.811875104904175
1.0	90730000.0	90740000.0	13.0	12.805219650268555	4.002398490905762
1.0	90800000.0	90810000.0	10.0	12.065797805786133	3.8466053009033203
1.0	91000000.0	91010000.0	19.0	11.848676681518555	3.8090178966522217
1.0	91130000.0	91140000.0	12.0	15.238899230957031	4.473378658294678
1.0	91150000.0	91160000.0	12.0	13.697671890258789	4.251832485198975
1.0	91180000.0	91190000.0	15.0	14.700469970703125	4.487377166748047
1.0	91190000.0	91200000.0	11.0	12.44966983795166	3.9609198570251465
1.0	91240000.0	91250000.0	14.0	10.87286376953125	3.56048846244812
1.0	91310000.0	91320000.0	5.0	6.339408874511719	2.3663296699523926
1.0	91320000.0	91330000.0	6.0	7.0642290115356445	2.5483222007751465
1.0	91380000.0	91390000.0	2.0	3.1763076782226562	1.3830089569091797
1.0	91400000.0	91410000.0	2.0	3.05787992477417	1.3465627431869507
1.0	91440000.0	91450000.0	3.0	3.126884937286377	1.3692915439605713
1.0	91450000.0	91460000.0	4.0	3.2085843086242676	1.3943300247192383
1.0	91480000.0	91490000.0	7.0	2.6001644134521484	1.285813570022583
1.0	91500000.0	91510000.0	5.0	5.484335899353027	2.1813580989837646
1.0	91510000.0	91520000.0	4.0	4.98362922668457	1.9833723306655884
1.0	91560000.0	91570000.0	4.0	6.261894702911377	2.332939863204956
1.0	91640000.0	91650000.0	13.0	7.040627956390381	2.6004505157470703
1.0	91800000.0	91810000.0	8.0	8.308500289916992	2.9915339946746826
1.0	91810000.0	91820000.0	4.0	7.271527290344238	2.7198472023010254
1.0	91820000.0	91830000.0	6.0	7.296816825866699	2.88730788230896
1.0	91940000.0	91950000.0	5.0	5.056288719177246	1.9826195240020752
1.0	92040000.0	92050000.0	4.0	3.139681577682495	1.5207380056381226
1.0	92140000.0	92150000.0	2.0	3.868476390838623	1.6822929382324219
1.0	92220000.0	92230000.0	0.0	3.8556411266326904	2.152808427810669
1.0	92250000.0	92260000.0	0.0	3.457103729248047	1.6568310260772705
1.0	92310000.0	92320000.0	5.0	3.109537124633789	1.4529138803482056
1.0	92320000.0	92330000.0	5.0	3.3985800743103027	1.6687939167022705
1.0	92370000.0	92380000.0	4.0	3.9894142150878906	1.670392394065857
1.0	92540000.0	92550000.0	1.0	4.197613716125488	1.7566750049591064
1.0	92610000.0	92620000.0	3.0	4.379621982574463	1.9558212757110596
1.0	92670000.0	92680000.0	8.0	4.488849639892578	2.0802903175354004
1.0	92690000.0	92700000.0	3.0	3.960681915283203	1.637080430984497
1.0	92760000.0	92770000.0	3.0	3.104318141937256	1.372497320175171
1.0	92900000.0	92910000.0	6.0	3.8415119647979736	1.6012468338012695
1.0	92910000.0	92920000.0	4.0	4.1307196617126465	1.715192198753357
1.0	92920000.0	92930000.0	6.0	3.4711151123046875	1.572115421295166
1.0	92990000.0	93000000.0	1.0	3.619577407836914	1.5937957763671875
1.0	93060000.0	93070000.0	4.0	2.828915596008301	1.2908666133880615
1.0	93070000.0	93080000.0	3.0	2.696173906326294	1.255845546722412
1.0	93160000.0	93170000.0	1.0	2.689065933227539	1.2337062358856201
1.0	93300000.0	93310000.0	4.0	2.0951437950134277	1.071986198425293
1.0	93370000.0	93380000.0	2.0	2.4891841411590576	1.1746333837509155
1.0	93400000.0	93410000.0	1.0	2.6820836067199707	1.2315281629562378
1.0	93440000.0	93450000.0	2.0	3.0830061435699463	1.449768304824829
1.0	93480000.0	93490000.0	5.0	2.959597587585449	1.4089876413345337
1.0	93510000.0	93520000.0	1.0	3.4363296031951904	1.543166995048523
1.0	93530000.0	93540000.0	3.0	3.476195812225342	1.5597604513168335
1.0	93550000.0	93560000.0	2.0	2.4371047019958496	1.1602027416229248
1.0	93560000.0	93570000.0	0.0	2.464155673980713	1.1675108671188354
1.0	93570000.0	93580000.0	1.0	2.3969526290893555	1.1524085998535156
1.0	93600000.0	93610000.0	1.0	2.3982224464416504	1.1488533020019531
1.0	93660000.0	93670000.0	0.0	2.38037109375	1.1433738470077515
1.0	93690000.0	93700000.0	1.0	2.1363325119018555	1.0696943998336792
1.0	93710000.0	93720000.0	4.0	2.163435697555542	1.1929008960723877
1.0	93830000.0	93840000.0	1.0	2.3984158039093018	1.1486338376998901
1.0	93900000.0	93910000.0	2.0	3.0869736671447754	1.3551781177520752
1.0	93930000.0	93940000.0	4.0	2.8769631385803223	1.3008166551589966
1.0	93940000.0	93950000.0	5.0	2.914639711380005	1.3170204162597656
1.0	94080000.0	94090000.0	2.0	2.015239715576172	1.053667664527893
1.0	94090000.0	94100000.0	2.0	2.5244927406311035	1.1853227615356445
1.0	94140000.0	94150000.0	2.0	2.809040069580078	1.3844202756881714
1.0	94200000.0	94210000.0	1.0	2.8763492107391357	1.3456506729125977
1.0	94380000.0	94390000.0	3.0	3.9137542247772217	1.655909776687622
1.0	94430000.0	94440000.0	4.0	4.163171768188477	1.7380346059799194
1.0	94570000.0	94580000.0	3.0	3.119288921356201	1.4230034351348877
1.0	94700000.0	94710000.0	3.0	3.1681156158447266	1.5214614868164062
1.0	94780000.0	94790000.0	1.0	2.520724296569824	1.184988260269165
1.0	94960000.0	94970000.0	7.0	2.2705416679382324	1.1150726079940796
1.0	95000000.0	95010000.0	0.0	1.9369491338729858	1.22469162940979
1.0	95080000.0	95090000.0	0.0	2.39768385887146	1.150892972946167
1.0	95100000.0	95110000.0	4.0	2.646332025527954	1.2197859287261963
1.0	95180000.0	95190000.0	0.0	2.832122802734375	1.373921275138855
1.0	95300000.0	95310000.0	4.0	2.4665615558624268	1.1685826778411865
1.0	95330000.0	95340000.0	2.0	2.4823386669158936	1.1728193759918213
1.0	95360000.0	95370000.0	4.0	2.3361656665802	1.1291282176971436
1.0	95510000.0	95520000.0	4.0	2.9891366958618164	1.3265986442565918
1.0	95540000.0	95550000.0	9.0	3.491518020629883	1.5778311491012573
1.0	95560000.0	95570000.0	3.0	3.9911065101623535	1.7682167291641235
1.0	95600000.0	95610000.0	2.0	3.6734912395477295	1.5812723636627197
1.0	95630000.0	95640000.0	1.0	3.621583938598633	1.7157071828842163
1.0	95640000.0	95650000.0	2.0	4.264364719390869	1.964327096939087
1.0	95650000.0	95660000.0	1.0	3.764036178588867	2.1427090167999268
1.0	95670000.0	95680000.0	4.0	3.532895565032959	1.5190250873565674
1.0	95700000.0	95710000.0	3.0	2.683692455291748	1.233721375465393
1.0	95750000.0	95760000.0	2.0	4.2255940437316895	1.705427885055542
1.0	95760000.0	95770000.0	2.0	4.654733657836914	1.7938153743743896
1.0	95960000.0	95970000.0	8.0	13.636575698852539	4.155447006225586
1.0	95970000.0	95980000.0	15.0	11.819375038146973	3.806558132171631
1.0	95990000.0	96000000.0	9.0	13.978192329406738	4.180182933807373
1.0	96000000.0	96010000.0	13.0	11.6687650680542	3.7480247020721436
1.0	96030000.0	96040000.0	10.0	13.099737167358398	4.06342077255249
1.0	96050000.0	96060000.0	16.0	12.299943923950195	3.8810715675354004
1.0	96110000.0	96120000.0	8.0	10.821803092956543	3.5629451274871826
1.0	96120000.0	96130000.0	9.0	10.880456924438477	3.5938143730163574
1.0	96150000.0	96160000.0	6.0	11.641519546508789	3.734450101852417
1.0	96190000.0	96200000.0	8.0	11.327547073364258	3.6834030151367188
1.0	96250000.0	96260000.0	17.0	12.253851890563965	3.8734519481658936
1.0	96360000.0	96370000.0	18.0	17.56886100769043	4.846644878387451
1.0	96390000.0	96400000.0	12.0	17.452136993408203	4.995948314666748
1.0	96450000.0	96460000.0	20.0	18.033559799194336	5.105971336364746
1.0	96460000.0	96470000.0	21.0	17.557598114013672	5.01871395111084
1.0	96520000.0	96530000.0	10.0	15.807818412780762	4.690223217010498
1.0	96580000.0	96590000.0	17.0	18.39453887939453	5.1661458015441895
1.0	96670000.0	96680000.0	9.0	18.719982147216797	5.200503349304199
1.0	96690000.0	96700000.0	13.0	13.445971488952637	4.2306413650512695
1.0	96750000.0	96760000.0	18.0	18.97623062133789	5.238223075866699
1.0	96800000.0	96810000.0	20.0	19.395404815673828	5.238770961761475
1.0	96860000.0	96870000.0	28.0	17.27814483642578	4.963671684265137
1.0	96890000.0	96900000.0	9.0	20.0452823638916	5.391678333282471
1.0	96940000.0	96950000.0	10.0	15.527326583862305	4.6648664474487305
1.0	97060000.0	97070000.0	20.0	12.700136184692383	3.9836220741271973
1.0	97080000.0	97090000.0	14.0	13.914645195007324	4.223973751068115
1.0	97090000.0	97100000.0	5.0	8.4932279586792	2.9739394187927246
1.0	97160000.0	97170000.0	4.0	7.628829002380371	2.80855131149292
1.0	97180000.0	97190000.0	2.0	4.17241096496582	2.2460646629333496
1.0	97190000.0	97200000.0	1.0	3.55458402633667	1.5002045631408691
1.0	97230000.0	97240000.0	2.0	3.6452744007110596	1.527812123298645
1.0	97330000.0	97340000.0	11.0	10.916254043579102	3.604391574859619
1.0	97380000.0	97390000.0	14.0	15.070419311523438	4.439144134521484
1.0	97420000.0	97430000.0	8.0	12.707756996154785	4.070549964904785
1.0	97430000.0	97440000.0	9.0	13.299942016601562	4.117795467376709
1.0	97470000.0	97480000.0	15.0	17.210721969604492	4.947131156921387
1.0	97480000.0	97490000.0	16.0	16.38892364501953	4.771994590759277
1.0	97510000.0	97520000.0	11.0	14.718928337097168	4.411818504333496
1.0	97520000.0	97530000.0	28.0	16.790945053100586	4.782351970672607
1.0	97570000.0	97580000.0	10.0	17.632747650146484	4.942924499511719
1.0	97610000.0	97620000.0	8.0	15.103239059448242	4.517314910888672
1.0	97620000.0	97630000.0	13.0	11.465991020202637	3.786792039871216
1.0	97730000.0	97740000.0	5.0	10.367395401000977	3.4966444969177246
1.0	97830000.0	97840000.0	13.0	11.103330612182617	3.6178927421569824
1.0	97850000.0	97860000.0	17.0	10.559209823608398	3.5157229900360107
1.0	97940000.0	97950000.0	13.0	10.393601417541504	3.4515137672424316
1.0	97960000.0	97970000.0	11.0	9.602054595947266	3.2611255645751953
1.0	98000000.0	98010000.0	9.0	11.689789772033691	3.808093547821045
1.0	98020000.0	98030000.0	11.0	11.465167045593262	3.7027878761291504
1.0	98070000.0	98080000.0	16.0	11.998042106628418	3.843013048171997
1.0	98080000.0	98090000.0	13.0	11.541953086853027	3.753716230392456
1.0	98120000.0	98130000.0	15.0	12.968330383300781	4.113671779632568
1.0	98160000.0	98170000.0	14.0	15.745941162109375	4.621784210205078
1.0	98170000.0	98180000.0	20.0	14.430768013000488	4.407824516296387
1.0	98200000.0	98210000.0	17.0	12.302362442016602	3.9318618774414062
1.0	98220000.0	98230000.0	13.0	13.990750312805176	4.253836154937744
1.0	98230000.0	98240000.0	11.0	11.200176239013672	3.6872763633728027
1.0	98270000.0	98280000.0	13.0	12.681695938110352	3.980604887008667
1.0	98280000.0	98290000.0	7.0	10.344770431518555	3.449000597000122
1.0	98310000.0	98320000.0	11.0	9.898256301879883	3.348101854324341
1.0	98410000.0	98420000.0	13.0	9.921516418457031	3.3063111305236816
1.0	98420000.0	98430000.0	11.0	10.738260269165039	3.5154826641082764
1.0	98450000.0	98460000.0	13.0	9.950281143188477	3.344484806060791
1.0	98460000.0	98470000.0	9.0	9.070821762084961	3.1452386379241943
1.0	98480000.0	98490000.0	16.0	8.972787857055664	3.154346466064453
1.0	98540000.0	98550000.0	5.0	8.684290885925293	3.042410373687744
1.0	98550000.0	98560000.0	4.0	7.337609767913818	2.6407406330108643
1.0	98590000.0	98600000.0	14.0	7.545517921447754	3.0293216705322266
1.0	98620000.0	98630000.0	7.0	7.933444976806641	2.8450584411621094
1.0	98640000.0	98650000.0	2.0	5.842332363128662	2.2409420013427734
1.0	98660000.0	98670000.0	16.0	6.4596662521362305	2.7615838050842285
1.0	98680000.0	98690000.0	7.0	7.141972541809082	2.7029688358306885
1.0	98700000.0	98710000.0	7.0	6.89046573638916	2.812562942504883
1.0	98730000.0	98740000.0	6.0	5.911171913146973	2.622532367706299
1.0	98740000.0	98750000.0	3.0	5.419172286987305	2.1920549869537354
1.0	98780000.0	98790000.0	10.0	3.700988292694092	1.6182140111923218
1.0	98810000.0	98820000.0	5.0	4.532753944396973	2.382315158843994
1.0	98840000.0	98850000.0	3.0	4.979006290435791	2.3998405933380127
1.0	98860000.0	98870000.0	3.0	5.343299388885498	2.403992176055908
1.0	98940000.0	98950000.0	6.0	6.269490718841553	2.594036102294922
1.0	98970000.0	98980000.0	6.0	7.249239444732666	2.6781675815582275
1.0	99140000.0	99150000.0	3.0	4.9491777420043945	2.1216518878936768
1.0	99150000.0	99160000.0	5.0	4.3383612632751465	1.8862123489379883
1.0	99260000.0	99270000.0	4.0	5.011303901672363	2.0214200019836426
1.0	99270000.0	99280000.0	10.0	5.4629621505737305	2.562852382659912
1.0	99380000.0	99390000.0	6.0	6.526158809661865	2.56306529045105
1.0	99460000.0	99470000.0	10.0	8.821683883666992	3.0168888568878174
1.0	99510000.0	99520000.0	9.0	11.399426460266113	3.6694107055664062
1.0	99580000.0	99590000.0	13.0	13.017595291137695	4.0482964515686035
1.0	99670000.0	99680000.0	14.0	10.332719802856445	3.4113056659698486
1.0	99680000.0	99690000.0	11.0	11.710471153259277	3.7670865058898926
1.0	99810000.0	99820000.0	13.0	11.06768798828125	3.667696475982666
1.0	99830000.0	99840000.0	12.0	12.302268981933594	3.910144090652466
1.0	99850000.0	99860000.0	12.0	9.011590957641602	3.0828945636749268
1.0	99860000.0	99870000.0	6.0	6.94085168838501	2.4973113536834717
1.0	99880000.0	99890000.0	8.0	10.457503318786621	3.458740234375
1.0	99920000.0	99930000.0	8.0	7.737384796142578	2.7638721466064453
1.0	100010000.0	100020000.0	2.0	4.411578178405762	1.9337517023086548
1.0	100080000.0	100090000.0	3.0	3.293118715286255	1.5675735473632812
1.0	100090000.0	100100000.0	4.0	3.643864393234253	1.8330252170562744
1.0	100130000.0	100140000.0	1.0	3.633815050125122	1.9085127115249634
1.0	100160000.0	100170000.0	1.0	4.1341023445129395	1.8744980096817017
1.0	100280000.0	100290000.0	2.0	3.1814842224121094	1.4128068685531616
1.0	100340000.0	100350000.0	1.0	2.683494806289673	1.23174250125885
1.0	100370000.0	100380000.0	3.0	2.8193588256835938	1.3604828119277954
1.0	100410000.0	100420000.0	6.0	3.580827236175537	1.5695334672927856
1.0	100490000.0	100500000.0	6.0	3.2004668712615967	1.458547830581665
1.0	100540000.0	100550000.0	1.0	2.5890159606933594	1.2058442831039429
1.0	100550000.0	100560000.0	2.0	2.8509891033172607	1.3223167657852173
1.0	100620000.0	100630000.0	0.0	3.322634220123291	1.468174695968628
1.0	100720000.0	100730000.0	4.0	3.0798230171203613	1.3923147916793823
1.0	100730000.0	100740000.0	3.0	3.111907958984375	1.4084725379943848
1.0	100800000.0	100810000.0	0.0	3.774191379547119	1.6532509326934814
1.0	100810000.0	100820000.0	1.0	3.1632988452911377	2.2490921020507812
1.0	100840000.0	100850000.0	4.0	2.8014957904815674	1.271185278892517
1.0	100970000.0	100980000.0	6.0	3.4034183025360107	1.5974619388580322
1.0	101080000.0	101090000.0	4.0	5.5364227294921875	2.262718915939331
1.0	101200000.0	101210000.0	6.0	5.772558212280273	2.245176315307617
1.0	101340000.0	101350000.0	3.0	3.562899112701416	1.5144073963165283
1.0	101370000.0	101380000.0	3.0	2.6105666160583496	1.2137243747711182
1.0	101420000.0	101430000.0	2.0	2.68497896194458	1.2330296039581299
1.0	101430000.0	101440000.0	4.0	2.3683648109436035	1.1413962841033936
1.0	101470000.0	101480000.0	2.0	2.765899181365967	1.2567732334136963
1.0	101480000.0	101490000.0	4.0	2.636021137237549	1.219070315361023
1.0	101520000.0	101530000.0	3.0	4.337339878082275	1.9096815586090088
1.0	101560000.0	101570000.0	2.0	5.726156711578369	2.3926548957824707
1.0	101590000.0	101600000.0	4.0	5.773009300231934	2.203319549560547
1.0	101600000.0	101610000.0	12.0	5.085254192352295	2.027151584625244
1.0	101620000.0	101630000.0	5.0	6.725131034851074	2.5728049278259277
1.0	101700000.0	101710000.0	2.0	5.671479225158691	2.2199840545654297
1.0	101720000.0	101730000.0	6.0	4.977543830871582	1.9859237670898438
1.0	101730000.0	101740000.0	8.0	7.1969099044799805	2.5974717140197754
1.0	101760000.0	101770000.0	3.0	7.499345302581787	2.670567750930786
1.0	101830000.0	101840000.0	14.0	10.035429954528809	3.3278980255126953
1.0	101860000.0	101870000.0	8.0	12.472647666931152	3.9715709686279297
1.0	101970000.0	101980000.0	13.0	11.48878002166748	3.7925472259521484
1.0	101980000.0	101990000.0	9.0	11.870755195617676	3.895634412765503
1.0	102040000.0	102050000.0	7.0	15.707234382629395	4.679914474487305
1.0	102110000.0	102120000.0	18.0	15.760754585266113	4.693274021148682
1.0	102130000.0	102140000.0	13.0	18.646947860717773	5.193351745605469
1.0	102140000.0	102150000.0	19.0	17.323177337646484	4.982629299163818
1.0	102170000.0	102180000.0	16.0	16.967731475830078	4.924639701843262
1.0	102180000.0	102190000.0	11.0	18.03708267211914	5.109571933746338
1.0	102210000.0	102220000.0	12.0	20.27164649963379	5.445728302001953
1.0	102330000.0	102340000.0	33.0	22.749290466308594	5.731675148010254
1.0	102340000.0	102350000.0	16.0	20.2946720123291	5.4662933349609375
1.0	102400000.0	102410000.0	17.0	22.746673583984375	5.730254173278809
1.0	102450000.0	102460000.0	13.0	17.320974349975586	4.999445915222168
1.0	102460000.0	102470000.0	25.0	17.75388526916504	5.054436683654785
1.0	102470000.0	102480000.0	15.0	18.356895446777344	5.1512131690979
1.0	102540000.0	102550000.0	15.0	17.727046966552734	5.04098653793335
1.0	102550000.0	102560000.0	7.0	18.948062896728516	5.1805949211120605
1.0	102610000.0	102620000.0	13.0	16.84744644165039	4.904195308685303
1.0	102640000.0	102650000.0	14.0	17.053630828857422	4.951336860656738
1.0	102790000.0	102800000.0	25.0	23.956310272216797	5.831064701080322
1.0	102950000.0	102960000.0	38.0	29.46968650817871	6.058906555175781
1.0	102990000.0	103000000.0	26.0	28.403457641601562	6.048984050750732
1.0	103040000.0	103050000.0	28.0	26.577930450439453	6.003847599029541
1.0	103050000.0	103060000.0	20.0	28.146011352539062	6.04350471496582
1.0	103080000.0	103090000.0	26.0	29.85979652404785	6.059915542602539
1.0	103140000.0	103150000.0	33.0	27.82657814025879	6.039475917816162
1.0	103200000.0	103210000.0	32.0	24.292593002319336	5.857372283935547
1.0	103210000.0	103220000.0	23.0	28.277606964111328	6.049130916595459
1.0	103220000.0	103230000.0	19.0	25.612960815429688	5.9445319175720215
1.0	103240000.0	103250000.0	25.0	21.824138641357422	5.69044828414917
1.0	103320000.0	103330000.0	25.0	25.459918975830078	5.943304061889648
1.0	103400000.0	103410000.0	21.0	23.333715438842773	5.777424335479736
1.0	103420000.0	103430000.0	20.0	24.494556427001953	5.872328758239746
1.0	103430000.0	103440000.0	21.0	23.243064880371094	5.769175052642822
1.0	103470000.0	103480000.0	27.0	23.023448944091797	5.750222206115723
1.0	103560000.0	103570000.0	33.0	22.688512802124023	5.731388568878174
1.0	103630000.0	103640000.0	18.0	26.4162540435791	5.9874653816223145
1.0	103640000.0	103650000.0	19.0	24.634838104248047	5.891890525817871
1.0	103670000.0	103680000.0	21.0	24.48539924621582	5.8751726150512695
1.0	103710000.0	103720000.0	43.0	21.87888526916504	5.6356940269470215
1.0	103730000.0	103740000.0	30.0	20.705631256103516	5.494033336639404
1.0	103740000.0	103750000.0	27.0	16.7889404296875	4.887541770935059
1.0	103750000.0	103760000.0	29.0	15.846994400024414	4.68373441696167
1.0	104020000.0	104030000.0	15.0	6.345972061157227	2.3419971466064453
1.0	104090000.0	104100000.0	3.0	4.514096260070801	1.8015336990356445
1.0	104330000.0	104340000.0	28.0	17.759429931640625	5.071075439453125
1.0	104400000.0	104410000.0	32.0	29.08328628540039	6.057777404785156
1.0	104440000.0	104450000.0	26.0	28.663808822631836	6.054294586181641
1.0	104470000.0	104480000.0	23.0	26.770549774169922	6.001948356628418
1.0	104520000.0	104530000.0	32.0	27.87860107421875	6.040271759033203
1.0	104540000.0	104550000.0	20.0	27.481918334960938	6.027507781982422
1.0	104650000.0	104660000.0	15.0	25.72509765625	5.958405494689941
1.0	104660000.0	104670000.0	26.0	24.97098731994629	5.907901287078857
1.0	104710000.0	104720000.0	29.0	25.54620933532715	5.942806243896484
1.0	104740000.0	104750000.0	35.0	25.824748992919922	5.959116458892822
1.0	104780000.0	104790000.0	26.0	26.287609100341797	5.983124256134033
1.0	104790000.0	104800000.0	20.0	24.840167999267578	5.898066520690918
1.0	104810000.0	104820000.0	17.0	27.442218780517578	6.026047706604004
1.0	104900000.0	104910000.0	24.0	28.9426326751709	6.057402610778809
1.0	104960000.0	104970000.0	33.0	27.43206787109375	6.025425910949707
1.0	104980000.0	104990000.0	32.0	27.92852783203125	6.0422515869140625
1.0	105010000.0	105020000.0	25.0	30.971607208251953	6.048610687255859
1.0	105210000.0	105220000.0	17.0	23.66270637512207	5.812171936035156
1.0	105280000.0	105290000.0	16.0	20.587444305419922	5.479562282562256
1.0	105300000.0	105310000.0	16.0	19.155797958374023	5.285224437713623
1.0	105430000.0	105440000.0	21.0	17.72842025756836	5.0643534660339355
1.0	105520000.0	105530000.0	13.0	20.45781898498535	5.476600170135498
1.0	105530000.0	105540000.0	23.0	20.37075424194336	5.461190700531006
1.0	105710000.0	105720000.0	24.0	20.44487190246582	5.465151309967041
1.0	105720000.0	105730000.0	16.0	19.99244499206543	5.40779447555542
1.0	105740000.0	105750000.0	15.0	23.586563110351562	5.7994160652160645
1.0	105770000.0	105780000.0	22.0	21.562789916992188	5.5984930992126465
1.0	105810000.0	105820000.0	24.0	18.782655715942383	5.231287479400635
1.0	105840000.0	105850000.0	17.0	18.15717124938965	5.171804904937744
1.0	105890000.0	105900000.0	11.0	21.39383888244629	5.586131572723389
1.0	105960000.0	105970000.0	17.0	19.738224029541016	5.38461446762085
1.0	106020000.0	106030000.0	18.0	22.222286224365234	5.671083450317383
1.0	106110000.0	106120000.0	16.0	13.762189865112305	4.342648029327393
1.0	106120000.0	106130000.0	7.0	13.327725410461426	4.143474102020264
1.0	106130000.0	106140000.0	9.0	17.06197738647461	4.957503318786621
1.0	106250000.0	106260000.0	26.0	16.53878402709961	4.8468337059021
1.0	106300000.0	106310000.0	13.0	20.154878616333008	5.415448188781738
1.0	106320000.0	106330000.0	14.0	18.711008071899414	5.233691215515137
1.0	106330000.0	106340000.0	12.0	16.970779418945312	4.962033271789551
1.0	106400000.0	106410000.0	14.0	23.55406379699707	5.804370403289795
1.0	106470000.0	106480000.0	30.0	27.236663818359375	6.018152713775635
1.0	106640000.0	106650000.0	21.0	25.09261703491211	5.915496826171875
1.0	106680000.0	106690000.0	23.0	26.04014015197754	5.970063209533691
1.0	106730000.0	106740000.0	27.0	28.52914810180664	6.048119068145752
1.0	106770000.0	106780000.0	23.0	27.82832908630371	6.033060550689697
1.0	106830000.0	106840000.0	17.0	22.777019500732422	5.734495639801025
1.0	106930000.0	106940000.0	14.0	19.190540313720703	5.314022064208984
1.0	106970000.0	106980000.0	18.0	20.539865493774414	5.4778733253479
1.0	107040000.0	107050000.0	14.0	25.67031478881836	5.948776721954346
1.0	107210000.0	107220000.0	30.0	27.706180572509766	6.034871578216553
1.0	107330000.0	107340000.0	19.0	29.3756160736084	6.060471057891846
1.0	107340000.0	107350000.0	18.0	29.989803314208984	6.058778285980225
1.0	107390000.0	107400000.0	25.0	27.844348907470703	6.037520408630371
1.0	107400000.0	107410000.0	29.0	26.172649383544922	5.9743170738220215
1.0	107440000.0	107450000.0	24.0	26.833690643310547	6.006080627441406
1.0	107550000.0	107560000.0	15.0	21.05592918395996	5.550646781921387
1.0	107610000.0	107620000.0	13.0	17.952381134033203	5.101234436035156
1.0	107630000.0	107640000.0	11.0	18.2414493560791	5.15523099899292
1.0	107700000.0	107710000.0	25.0	22.164562225341797	5.664103984832764
1.0	107710000.0	107720000.0	25.0	21.330236434936523	5.57220983505249
1.0	107760000.0	107770000.0	27.0	23.936147689819336	5.827331066131592
1.0	107810000.0	107820000.0	9.0	21.128488540649414	5.555716037750244
1.0	107890000.0	107900000.0	23.0	19.160551071166992	5.277045249938965
1.0	108020000.0	108030000.0	18.0	13.62132740020752	4.25034761428833
1.0	108180000.0	108190000.0	16.0	10.278396606445312	3.389390468597412
1.0	108200000.0	108210000.0	7.0	8.953573226928711	3.083550214767456
1.0	108250000.0	108260000.0	15.0	9.933812141418457	3.3126156330108643
1.0	108310000.0	108320000.0	4.0	8.38642692565918	2.9061567783355713
1.0	108360000.0	108370000.0	8.0	8.677410125732422	3.0290234088897705
1.0	108380000.0	108390000.0	3.0	8.389408111572266	2.971353769302368
1.0	108420000.0	108430000.0	12.0	7.958382606506348	2.8287112712860107
1.0	108510000.0	108520000.0	8.0	8.343896865844727	2.8880603313446045
1.0	108530000.0	108540000.0	13.0	9.097862243652344	3.141693592071533
1.0	108580000.0	108590000.0	4.0	7.884470462799072	2.866941452026367
1.0	108640000.0	108650000.0	7.0	5.590421199798584	2.610471725463867
1.0	108670000.0	108680000.0	2.0	3.082796573638916	1.3542168140411377
1.0	108710000.0	108720000.0	2.0	2.252068042755127	1.1128442287445068
1.0	108720000.0	108730000.0	2.0	2.445883274078369	1.1628806591033936
1.0	108850000.0	108860000.0	2.0	2.1064114570617676	1.1565669775009155
1.0	108860000.0	108870000.0	8.0	2.321359157562256	1.8137353658676147
1.0	109020000.0	109030000.0	2.0	2.4577083587646484	1.4883842468261719
1.0	109040000.0	109050000.0	2.0	2.6388602256774902	1.5814698934555054
1.0	109140000.0	109150000.0	5.0	2.535517454147339	1.1887938976287842
1.0	109220000.0	109230000.0	2.0	3.328509569168091	1.5279662609100342
1.0	109360000.0	109370000.0	1.0	3.1795127391815186	1.4931741952896118
1.0	109410000.0	109420000.0	4.0	2.8787753582000732	1.4340134859085083
1.0	109510000.0	109520000.0	0.0	2.4588587284088135	1.1667892932891846
1.0	109530000.0	109540000.0	1.0	2.4922943115234375	1.1753416061401367
1.0	109540000.0	109550000.0	2.0	2.577026605606079	1.198338508605957
1.0	109600000.0	109610000.0	2.0	2.669344663619995	1.2275115251541138
1.0	109640000.0	109650000.0	8.0	2.7950387001037598	1.2919739484786987
1.0	109670000.0	109680000.0	1.0	2.392735242843628	1.1499830484390259
1.0	109690000.0	109700000.0	1.0	2.3914759159088135	1.1493717432022095
1.0	109840000.0	109850000.0	4.0	3.130493640899658	1.4495491981506348
1.0	109890000.0	109900000.0	5.0	2.434269428253174	1.1591746807098389
1.0	109910000.0	109920000.0	6.0	2.5101640224456787	1.2514021396636963
1.0	109960000.0	109970000.0	1.0	3.1057839393615723	1.5461256504058838
1.0	109990000.0	110000000.0	1.0	3.5922653675079346	1.5829204320907593
1.0	110050000.0	110060000.0	5.0	2.819897174835205	1.2852579355239868
1.0	110060000.0	110070000.0	5.0	3.077251434326172	1.4203770160675049
1.0	110090000.0	110100000.0	3.0	3.2962729930877686	1.4705536365509033
1.0	110120000.0	110130000.0	2.0	2.5266518592834473	1.1874315738677979
1.0	110170000.0	110180000.0	1.0	2.4799726009368896	1.1750357151031494
1.0	110210000.0	110220000.0	2.0	2.7185611724853516	1.2427091598510742
1.0	110300000.0	110310000.0	4.0	2.365158796310425	1.1445815563201904
1.0	110330000.0	110340000.0	7.0	2.2883636951446533	1.1222851276397705
1.0	110470000.0	110480000.0	1.0	2.37286639213562	1.1457890272140503
1.0	110630000.0	110640000.0	5.0	4.03171443939209	1.6861565113067627
1.0	110650000.0	110660000.0	2.0	4.345792293548584	1.783193588256836
1.0	110680000.0	110690000.0	6.0	4.767838478088379	2.0268027782440186
1.0	110730000.0	110740000.0	4.0	4.111672401428223	1.730359435081482
1.0	110780000.0	110790000.0	4.0	3.5639328956604004	1.6393111944198608
1.0	110900000.0	110910000.0	2.0	2.41729998588562	1.1548405885696411
1.0	110910000.0	110920000.0	2.0	2.441262722015381	1.1632723808288574
1.0	110960000.0	110970000.0	2.0	3.301741123199463	1.5540953874588013
1.0	111050000.0	111060000.0	1.0	3.6900718212127686	1.6047143936157227
1.0	111100000.0	111110000.0	10.0	5.127466201782227	1.996063232421875
1.0	111120000.0	111130000.0	7.0	6.373812675476074	2.5150370597839355
1.0	111200000.0	111210000.0	6.0	7.226619720458984	2.659513473510742
[truncated: 47,565 more rows]
