# Supplementary material for: Genome-wide mapping of somatic mutation rates uncovers drivers of cancer
Source: Nat Biotechnol. 2022 Jun 20;40(11):1634–43. doi: 10.1038/s41587-022-01353-8 (PMC9646522; doi:10.1038/s41587-022-01353-8)
Supplement: Supplementary file 4 — Regions and model predictions for each fold of each cancer for which a deep learning model was trained. Regions that were filtered are also listed along with their respective model predictions. [file 41587_2022_1353_MOESM4_ESM.zip › kfold_results/Eso-AdenoCa/fold_4.txt]

CHROM	START	END	Y_TRUE	Y_PRED	STD
1.0	840000.0	850000.0	1.0	2.931009292602539	1.611416220664978
1.0	920000.0	930000.0	4.0	4.058070659637451	1.8523051738739014
1.0	930000.0	940000.0	5.0	3.5089213848114014	1.7341680526733398
1.0	990000.0	1000000.0	1.0	3.68652606010437	1.7722444534301758
1.0	1020000.0	1030000.0	5.0	3.5691680908203125	1.747057557106018
1.0	1080000.0	1090000.0	0.0	3.183755874633789	1.5409506559371948
1.0	1180000.0	1190000.0	6.0	3.877728223800659	1.813381552696228
1.0	1230000.0	1240000.0	3.0	3.2333579063415527	1.6753854751586914
1.0	1270000.0	1280000.0	9.0	2.9469597339630127	1.6147810220718384
1.0	1340000.0	1350000.0	4.0	4.881363868713379	6.162384986877441
1.0	1470000.0	1480000.0	3.0	3.321972608566284	1.6942287683486938
1.0	1490000.0	1500000.0	6.0	3.009591579437256	1.6279747486114502
1.0	1540000.0	1550000.0	5.0	3.5899205207824707	1.7515119314193726
1.0	1680000.0	1690000.0	3.0	3.0475947856903076	1.636002540588379
1.0	1740000.0	1750000.0	5.0	2.663586378097534	1.5491714477539062
1.0	1790000.0	1800000.0	3.0	2.7837958335876465	1.4820829629898071
1.0	1860000.0	1870000.0	3.0	3.8823370933532715	1.8143808841705322
1.0	1870000.0	1880000.0	4.0	3.5908865928649902	1.7517166137695312
1.0	1900000.0	1910000.0	8.0	4.148125171661377	1.8717772960662842
1.0	1910000.0	1920000.0	6.0	4.167052745819092	1.8758697509765625
1.0	1990000.0	2000000.0	4.0	3.112244129180908	1.6496797800064087
1.0	2030000.0	2040000.0	4.0	3.132075071334839	1.6538766622543335
1.0	2090000.0	2100000.0	4.0	2.960777759552002	1.617677092552185
1.0	2100000.0	2110000.0	7.0	2.9973180294036865	1.6253948211669922
1.0	2140000.0	2150000.0	4.0	2.904369592666626	1.742567777633667
1.0	2170000.0	2180000.0	3.0	2.732285976409912	1.4294536113739014
1.0	2190000.0	2200000.0	3.0	2.9727530479431152	1.6202071905136108
1.0	2230000.0	2240000.0	4.0	3.1362805366516113	1.7514333724975586
1.0	2320000.0	2330000.0	3.0	2.7869224548339844	1.6833288669586182
1.0	2330000.0	2340000.0	5.0	2.854562759399414	1.5953456163406372
1.0	2450000.0	2460000.0	9.0	2.9442436695098877	1.5820631980895996
1.0	2470000.0	2480000.0	6.0	8.822842597961426	8.233373641967773
1.0	2570000.0	2580000.0	4.0	4.727164268493652	1.9980309009552002
1.0	2710000.0	2720000.0	11.0	6.551459312438965	2.3932716846466064
1.0	2770000.0	2780000.0	8.0	6.387602806091309	2.3580615520477295
1.0	2810000.0	2820000.0	3.0	6.162564754486084	2.309122323989868
1.0	2980000.0	2990000.0	0.0	4.624368190765381	1.9749988317489624
1.0	3000000.0	3010000.0	5.0	3.7414658069610596	1.7840545177459717
1.0	3070000.0	3080000.0	6.0	4.218471050262451	1.8869895935058594
1.0	3090000.0	3100000.0	1.0	3.364062547683716	1.7032108306884766
1.0	3110000.0	3120000.0	8.0	4.091209411621094	1.8594696521759033
1.0	3130000.0	3140000.0	2.0	3.7828564643859863	1.7929576635360718
1.0	3200000.0	3210000.0	3.0	3.5703518390655518	1.7473194599151611
1.0	3210000.0	3220000.0	4.0	4.107784271240234	1.8630478382110596
1.0	3220000.0	3230000.0	5.0	3.7551865577697754	1.7869991064071655
1.0	3270000.0	3280000.0	4.0	3.1488590240478516	1.657430648803711
1.0	3290000.0	3300000.0	3.0	3.864520311355591	1.8105361461639404
1.0	3310000.0	3320000.0	2.0	4.317511081695557	1.9084434509277344
1.0	3320000.0	3330000.0	5.0	4.709372043609619	1.993462324142456
1.0	3360000.0	3370000.0	9.0	4.441338539123535	1.9352766275405884
1.0	3380000.0	3390000.0	4.0	3.7305305004119873	1.781712532043457
1.0	3400000.0	3410000.0	3.0	4.011606693267822	1.8422635793685913
1.0	3410000.0	3420000.0	5.0	4.982656955718994	2.052847146987915
1.0	3440000.0	3450000.0	6.0	3.7446041107177734	1.7847315073013306
1.0	3510000.0	3520000.0	3.0	4.084076404571533	1.857926368713379
1.0	3540000.0	3550000.0	2.0	3.3703417778015137	1.6671562194824219
1.0	3550000.0	3560000.0	3.0	2.8122334480285645	1.5864778757095337
1.0	3590000.0	3600000.0	3.0	3.8285911083221436	1.8028028011322021
1.0	3600000.0	3610000.0	9.0	3.3932106494903564	1.7094224691390991
1.0	3610000.0	3620000.0	6.0	3.8628342151641846	1.8101794719696045
1.0	3700000.0	3710000.0	3.0	2.9333908557891846	1.6119213104248047
1.0	3740000.0	3750000.0	2.0	2.7858684062957764	1.580951452255249
1.0	4000000.0	4010000.0	12.0	5.811891078948975	2.233062744140625
1.0	4040000.0	4050000.0	9.0	7.912233829498291	2.6924986839294434
1.0	4050000.0	4060000.0	11.0	9.074798583984375	2.968013286590576
1.0	4060000.0	4070000.0	10.0	9.186578750610352	2.992514133453369
1.0	4080000.0	4090000.0	9.0	11.05184555053711	3.4212234020233154
1.0	4120000.0	4130000.0	11.0	12.06604290008545	3.651654005050659
1.0	4140000.0	4150000.0	12.0	13.500065803527832	3.9344887733459473
1.0	4170000.0	4180000.0	13.0	17.234394073486328	4.693373203277588
1.0	4220000.0	4230000.0	16.0	18.798070907592773	4.942748546600342
1.0	4310000.0	4320000.0	27.0	25.469051361083984	5.8347015380859375
1.0	4330000.0	4340000.0	21.0	25.264707565307617	5.807061672210693
1.0	4380000.0	4390000.0	18.0	25.903188705444336	5.864018440246582
1.0	4390000.0	4400000.0	15.0	24.671770095825195	5.7377028465271
1.0	4410000.0	4420000.0	30.0	24.691316604614258	5.747096061706543
1.0	4440000.0	4450000.0	24.0	28.27569007873535	6.037590980529785
1.0	4570000.0	4580000.0	20.0	21.82924461364746	5.408379554748535
1.0	4610000.0	4620000.0	24.0	23.469776153564453	5.623892307281494
1.0	4670000.0	4680000.0	17.0	19.08169174194336	4.975327491760254
1.0	4700000.0	4710000.0	22.0	19.794322967529297	5.078042507171631
1.0	4730000.0	4740000.0	19.0	22.80697250366211	5.543590545654297
1.0	4740000.0	4750000.0	12.0	22.617210388183594	5.514630317687988
1.0	4760000.0	4770000.0	22.0	20.446216583251953	5.176466941833496
1.0	4820000.0	4830000.0	33.0	25.68195152282715	5.839699745178223
1.0	4870000.0	4880000.0	26.0	28.258718490600586	6.029841899871826
1.0	4910000.0	4920000.0	29.0	29.529184341430664	6.090813636779785
1.0	4940000.0	4950000.0	32.0	28.61806869506836	6.050945281982422
1.0	5020000.0	5030000.0	12.0	26.006702423095703	5.869589805603027
1.0	5170000.0	5180000.0	6.0	14.41174602508545	4.082475662231445
1.0	5190000.0	5200000.0	25.0	20.921710968017578	5.28201961517334
1.0	5450000.0	5460000.0	24.0	20.931278228759766	5.284224510192871
1.0	5460000.0	5470000.0	18.0	20.075963973999023	5.149240970611572
1.0	5510000.0	5520000.0	15.0	18.067028045654297	4.807906150817871
1.0	5530000.0	5540000.0	32.0	19.001331329345703	4.9789323806762695
1.0	5610000.0	5620000.0	16.0	19.641071319580078	5.096186637878418
1.0	5640000.0	5650000.0	19.0	16.708377838134766	4.5767998695373535
1.0	5700000.0	5710000.0	11.0	15.554110527038574	4.359820365905762
1.0	5730000.0	5740000.0	8.0	13.736251831054688	4.003476142883301
1.0	5910000.0	5920000.0	3.0	6.561302185058594	2.399158477783203
1.0	6120000.0	6130000.0	7.0	4.396998882293701	1.9256744384765625
1.0	6130000.0	6140000.0	5.0	4.890614032745361	2.0328433513641357
1.0	6160000.0	6170000.0	7.0	4.560234069824219	1.9610837697982788
1.0	6210000.0	6220000.0	2.0	4.414096355438232	1.9293791055679321
1.0	6290000.0	6300000.0	0.0	2.9190075397491455	1.5801832675933838
1.0	6300000.0	6310000.0	4.0	3.3226356506347656	1.6099750995635986
1.0	6310000.0	6320000.0	1.0	3.206425428390503	1.6696609258651733
1.0	6350000.0	6360000.0	0.0	2.7438764572143555	1.5721794366836548
1.0	6390000.0	6400000.0	7.0	2.6594481468200684	1.4504992961883545
1.0	6430000.0	6440000.0	2.0	2.7876172065734863	1.4864349365234375
1.0	6470000.0	6480000.0	1.0	3.1317641735076904	1.6462516784667969
1.0	6480000.0	6490000.0	1.0	3.1965346336364746	1.6132748126983643
1.0	6540000.0	6550000.0	1.0	2.99684476852417	1.4883999824523926
1.0	6570000.0	6580000.0	1.0	3.6759097576141357	1.7699600458145142
1.0	6660000.0	6670000.0	4.0	8.845763206481934	8.23343563079834
1.0	6680000.0	6690000.0	2.0	2.9706642627716064	2.3210928440093994
1.0	6690000.0	6700000.0	2.0	2.872152805328369	1.5990396738052368
1.0	6780000.0	6790000.0	2.0	4.078875541687012	1.8568031787872314
1.0	6810000.0	6820000.0	4.0	4.311531066894531	1.9071460962295532
1.0	6850000.0	6860000.0	3.0	2.833434581756592	1.5909245014190674
1.0	6930000.0	6940000.0	5.0	2.8688011169433594	1.5983349084854126
1.0	6940000.0	6950000.0	5.0	3.0453391075134277	1.635523796081543
1.0	6970000.0	6980000.0	7.0	3.856440782546997	1.8087985515594482
1.0	7000000.0	7010000.0	4.0	5.074766635894775	2.0728759765625
1.0	7020000.0	7030000.0	5.0	4.5807342529296875	1.9655258655548096
1.0	7140000.0	7150000.0	6.0	6.920158386230469	2.475325107574463
1.0	7160000.0	7170000.0	8.0	6.369755744934082	2.35398268699646
1.0	7230000.0	7240000.0	2.0	6.080628871917725	2.2913644313812256
1.0	7350000.0	7360000.0	2.0	4.232163429260254	1.8899539709091187
1.0	7420000.0	7430000.0	5.0	4.694441795349121	1.9902276992797852
1.0	7430000.0	7440000.0	3.0	4.428032398223877	1.932394027709961
1.0	7450000.0	7460000.0	4.0	4.800205230712891	2.0131890773773193
1.0	7480000.0	7490000.0	10.0	4.661581516265869	1.9830812215805054
1.0	7500000.0	7510000.0	4.0	4.809525012969971	2.015218734741211
1.0	7540000.0	7550000.0	6.0	4.624289512634277	1.9749829769134521
1.0	7620000.0	7630000.0	2.0	4.2888689041137695	1.9022350311279297
1.0	7630000.0	7640000.0	4.0	3.787492275238037	1.7939532995224
1.0	7640000.0	7650000.0	2.0	4.452976226806641	1.9378013610839844
1.0	7790000.0	7800000.0	2.0	3.1157994270324707	1.6504323482513428
1.0	7800000.0	7810000.0	2.0	2.833822250366211	1.5910112857818604
1.0	7820000.0	7830000.0	3.0	2.9420697689056396	1.5160081386566162
1.0	7830000.0	7840000.0	3.0	3.0508170127868652	2.9774303436279297
1.0	7910000.0	7920000.0	4.0	3.1168854236602783	1.5656440258026123
1.0	7940000.0	7950000.0	1.0	3.202500820159912	1.6688228845596313
1.0	7950000.0	7960000.0	4.0	3.2127461433410645	1.5282810926437378
1.0	7960000.0	7970000.0	5.0	3.1206729412078857	1.5478456020355225
1.0	8030000.0	8040000.0	0.0	2.752518892288208	1.544659972190857
1.0	8060000.0	8070000.0	5.0	3.1400928497314453	1.655576467514038
1.0	8070000.0	8080000.0	1.0	2.6206116676330566	1.4662014245986938
1.0	8100000.0	8110000.0	7.0	3.1407439708709717	1.6557178497314453
1.0	8120000.0	8130000.0	2.0	3.3147244453430176	1.6926876306533813
1.0	8160000.0	8170000.0	3.0	3.573967695236206	1.7480926513671875
1.0	8190000.0	8200000.0	3.0	3.9194602966308594	1.8223752975463867
1.0	8200000.0	8210000.0	2.0	3.787562608718872	1.7939679622650146
1.0	8290000.0	8300000.0	1.0	3.6003365516662598	1.7537425756454468
1.0	8330000.0	8340000.0	3.0	3.693368911743164	1.7737106084823608
1.0	8340000.0	8350000.0	5.0	3.1733558177948	1.6626346111297607
1.0	8350000.0	8360000.0	3.0	3.429133653640747	1.7171016931533813
1.0	8400000.0	8410000.0	7.0	3.364246368408203	1.7032511234283447
1.0	8450000.0	8460000.0	2.0	2.6052584648132324	1.5252273082733154
1.0	8490000.0	8500000.0	4.0	2.707284927368164	1.5645405054092407
1.0	8540000.0	8550000.0	5.0	2.666971206665039	1.5561445951461792
1.0	8570000.0	8580000.0	4.0	2.436006784439087	1.4935088157653809
1.0	8600000.0	8610000.0	3.0	2.5413670539855957	1.530075192451477
1.0	8770000.0	8780000.0	6.0	2.6655914783477783	1.5363819599151611
1.0	8900000.0	8910000.0	3.0	3.3054327964782715	1.6907097101211548
1.0	8920000.0	8930000.0	3.0	2.6903769969940186	1.4195696115493774
1.0	8940000.0	8950000.0	1.0	3.3704001903533936	1.7045561075210571
1.0	8960000.0	8970000.0	5.0	3.5841217041015625	1.750271201133728
1.0	8970000.0	8980000.0	6.0	3.488469362258911	1.7297875881195068
1.0	9090000.0	9100000.0	4.0	3.7494399547576904	1.7857691049575806
1.0	9100000.0	9110000.0	4.0	3.6478042602539062	1.7639306783676147
1.0	9110000.0	9120000.0	1.0	3.710844039916992	1.7774728536605835
1.0	9130000.0	9140000.0	6.0	3.3846733570098877	1.7075992822647095
1.0	9200000.0	9210000.0	4.0	3.2943015098571777	1.68833327293396
1.0	9240000.0	9250000.0	6.0	2.947521686553955	1.6725914478302002
1.0	9270000.0	9280000.0	2.0	3.5755412578582764	1.7484257221221924
1.0	9310000.0	9320000.0	1.0	2.6925477981567383	1.42405366897583
1.0	9340000.0	9350000.0	5.0	3.1670007705688477	1.6612870693206787
1.0	9360000.0	9370000.0	0.0	2.9462757110595703	1.6146326065063477
1.0	9460000.0	9470000.0	6.0	3.3612797260284424	1.7026159763336182
1.0	9540000.0	9550000.0	3.0	4.123454570770264	1.8664318323135376
1.0	9560000.0	9570000.0	4.0	3.968512773513794	1.8329652547836304
1.0	9600000.0	9610000.0	1.0	3.0319862365722656	1.6327060461044312
1.0	9660000.0	9670000.0	3.0	2.8165035247802734	1.5873743295669556
1.0	9670000.0	9680000.0	4.0	3.011254072189331	1.628330945968628
1.0	9700000.0	9710000.0	1.0	3.3810908794403076	1.7068378925323486
1.0	9750000.0	9760000.0	4.0	2.79203462600708	1.5822479724884033
1.0	9760000.0	9770000.0	4.0	2.939084529876709	1.613123893737793
1.0	9960000.0	9970000.0	1.0	2.4069747924804688	1.6112486124038696
1.0	10090000.0	10100000.0	1.0	5.483067989349365	6.89761209487915
1.0	10100000.0	10110000.0	5.0	2.438220262527466	1.390125036239624
1.0	10130000.0	10140000.0	4.0	2.58970308303833	1.5400896072387695
1.0	10150000.0	10160000.0	3.0	2.748553991317749	1.5731525421142578
1.0	10220000.0	10230000.0	5.0	2.6545467376708984	1.5535567998886108
1.0	10240000.0	10250000.0	2.0	2.965681552886963	1.6187177896499634
1.0	10260000.0	10270000.0	4.0	3.558990955352783	1.744877815246582
1.0	10290000.0	10300000.0	2.0	2.8741188049316406	1.5994579792022705
1.0	10310000.0	10320000.0	2.0	2.706836223602295	1.5644543170928955
1.0	10400000.0	10410000.0	2.0	2.4174835681915283	1.3760833740234375
1.0	10450000.0	10460000.0	2.0	2.8546600341796875	1.6599559783935547
1.0	10480000.0	10490000.0	4.0	2.719090223312378	1.5456583499908447
1.0	10650000.0	10660000.0	3.0	2.6614644527435303	1.4570928812026978
1.0	10700000.0	10710000.0	5.0	2.8618648052215576	1.5360767841339111
1.0	10720000.0	10730000.0	4.0	2.694999933242798	1.4204862117767334
1.0	10790000.0	10800000.0	6.0	3.000870943069458	1.4880530834197998
1.0	10840000.0	10850000.0	5.0	2.9609484672546387	1.4807775020599365
1.0	10880000.0	10890000.0	7.0	3.400195360183716	1.7109088897705078
1.0	10900000.0	10910000.0	3.0	3.813718318939209	1.7996013164520264
1.0	10910000.0	10920000.0	3.0	3.8294410705566406	1.8029876947402954
1.0	10950000.0	10960000.0	2.0	3.385655641555786	1.7078087329864502
1.0	11000000.0	11010000.0	2.0	2.9637160301208496	1.6183122396469116
1.0	11020000.0	11030000.0	2.0	3.0459721088409424	1.635658860206604
1.0	11050000.0	11060000.0	5.0	3.650211811065674	1.7644469738006592
1.0	11100000.0	11110000.0	1.0	3.697312831878662	1.7745615243911743
1.0	11130000.0	11140000.0	1.0	2.8229753971099854	1.5887305736541748
1.0	11140000.0	11150000.0	0.0	2.800489902496338	1.507718801498413
1.0	11190000.0	11200000.0	6.0	2.4750962257385254	1.3952744007110596
1.0	11230000.0	11240000.0	6.0	2.6257965564727783	1.5475714206695557
1.0	11240000.0	11250000.0	3.0	2.6268935203552246	1.5477993488311768
1.0	11290000.0	11300000.0	1.0	2.794654369354248	1.5827972888946533
1.0	11360000.0	11370000.0	9.0	4.552609920501709	1.9594300985336304
1.0	11370000.0	11380000.0	5.0	4.314645290374756	1.9078216552734375
1.0	11490000.0	11500000.0	11.0	7.63301944732666	2.653748035430908
1.0	11540000.0	11550000.0	7.0	7.7149248123168945	2.674755811691284
1.0	11570000.0	11580000.0	6.0	7.731734275817871	2.657240390777588
1.0	11580000.0	11590000.0	8.0	7.3021087646484375	2.5680527687072754
1.0	11630000.0	11640000.0	7.0	5.9794111251831055	2.2694191932678223
1.0	11640000.0	11650000.0	4.0	6.417008399963379	2.3647449016571045
1.0	11720000.0	11730000.0	2.0	3.2284679412841797	1.674346685409546
1.0	11800000.0	11810000.0	1.0	3.375368595123291	1.7056243419647217
1.0	11840000.0	11850000.0	4.0	3.244410991668701	1.5322048664093018
1.0	11860000.0	11870000.0	1.0	3.2208831310272217	1.9520666599273682
1.0	11950000.0	11960000.0	2.0	4.067774772644043	1.8544046878814697
1.0	11970000.0	11980000.0	2.0	3.2581629753112793	1.680652379989624
1.0	12010000.0	12020000.0	6.0	3.1119632720947266	1.649623155593872
1.0	12070000.0	12080000.0	0.0	2.6562836170196533	1.5540683269500732
1.0	12100000.0	12110000.0	1.0	3.547811985015869	1.742489218711853
1.0	12110000.0	12120000.0	4.0	3.2198894023895264	1.6725196838378906
1.0	12180000.0	12190000.0	4.0	3.058976888656616	1.5258620977401733
1.0	12220000.0	12230000.0	3.0	2.9385457038879395	1.2974598407745361
1.0	12270000.0	12280000.0	3.0	3.315847873687744	1.6929292678833008
1.0	12320000.0	12330000.0	2.0	2.4052255153656006	1.372598648071289
1.0	12330000.0	12340000.0	1.0	2.4100418090820312	1.3880548477172852
1.0	12450000.0	12460000.0	3.0	2.6653671264648438	1.5558075904846191
1.0	12520000.0	12530000.0	5.0	2.548229694366455	1.498223066329956
1.0	12620000.0	12630000.0	1.0	3.57448148727417	1.7482049465179443
1.0	13860000.0	13870000.0	16.0	12.806722640991211	3.8070225715637207
1.0	13940000.0	13950000.0	11.0	12.373393058776855	3.702535629272461
1.0	13990000.0	14000000.0	14.0	9.651516914367676	3.0784709453582764
1.0	14020000.0	14030000.0	10.0	8.352629661560059	2.793898820877075
1.0	14030000.0	14040000.0	6.0	4.732873439788818	1.9985679388046265
1.0	14070000.0	14080000.0	3.0	3.957207441329956	1.811585783958435
1.0	14110000.0	14120000.0	2.0	3.7956504821777344	1.795710802078247
1.0	14120000.0	14130000.0	6.0	3.891400098800659	1.8163321018218994
1.0	14140000.0	14150000.0	10.0	4.942488670349121	2.0441224575042725
1.0	14170000.0	14180000.0	10.0	8.070228576660156	2.731445550918579
1.0	14220000.0	14230000.0	3.0	9.07363510131836	2.9545531272888184
1.0	14230000.0	14240000.0	11.0	12.819341659545898	3.800837278366089
1.0	14250000.0	14260000.0	14.0	11.215060234069824	3.4552502632141113
1.0	14330000.0	14340000.0	22.0	17.153533935546875	4.676621913909912
1.0	14360000.0	14370000.0	15.0	16.942367553710938	4.64249324798584
1.0	14490000.0	14500000.0	24.0	21.524707794189453	5.386061668395996
1.0	14510000.0	14520000.0	23.0	20.881864547729492	5.311859130859375
1.0	14570000.0	14580000.0	24.0	20.302919387817383	5.188313961029053
1.0	14600000.0	14610000.0	14.0	15.070048332214355	4.262824058532715
1.0	14650000.0	14660000.0	19.0	17.087047576904297	4.632466793060303
1.0	14700000.0	14710000.0	12.0	19.073278427124023	5.017094135284424
1.0	14720000.0	14730000.0	15.0	16.43031883239746	4.523167610168457
1.0	14830000.0	14840000.0	23.0	17.68511390686035	4.738552570343018
1.0	14890000.0	14900000.0	20.0	17.15869903564453	4.672348976135254
1.0	14920000.0	14930000.0	11.0	14.305135726928711	4.127143859863281
1.0	15060000.0	15070000.0	9.0	8.413719177246094	2.8437042236328125
1.0	15080000.0	15090000.0	6.0	7.861653804779053	2.7036445140838623
1.0	15210000.0	15220000.0	3.0	6.564176082611084	2.3989615440368652
1.0	15220000.0	15230000.0	4.0	4.816826820373535	2.0168042182922363
1.0	15230000.0	15240000.0	7.0	5.014168739318848	2.0596988201141357
1.0	15270000.0	15280000.0	1.0	4.3261308670043945	1.9103094339370728
1.0	15410000.0	15420000.0	3.0	3.4890778064727783	1.5815571546554565
1.0	15420000.0	15430000.0	3.0	3.720003843307495	1.7794506549835205
1.0	15450000.0	15460000.0	5.0	3.1441359519958496	1.6564340591430664
1.0	15490000.0	15500000.0	3.0	2.7266623973846436	1.5685794353485107
1.0	15500000.0	15510000.0	1.0	2.7627615928649902	1.5761263370513916
1.0	15510000.0	15520000.0	2.0	2.8279972076416016	1.5043771266937256
1.0	15600000.0	15610000.0	2.0	2.969259262084961	1.6194705963134766
1.0	15610000.0	15620000.0	1.0	2.684865951538086	1.431077480316162
1.0	15620000.0	15630000.0	5.0	3.0248987674713135	1.5006704330444336
1.0	15630000.0	15640000.0	0.0	2.9074063301086426	1.6064510345458984
1.0	15650000.0	15660000.0	2.0	2.5920937061309814	1.4239380359649658
1.0	15880000.0	15890000.0	3.0	2.838693857192993	1.5920270681381226
1.0	15910000.0	15920000.0	2.0	3.4303619861602783	1.717362403869629
1.0	15970000.0	15980000.0	1.0	2.77870512008667	1.5612294673919678
1.0	16000000.0	16010000.0	4.0	3.0139591693878174	1.6288974285125732
1.0	16020000.0	16030000.0	2.0	3.0095696449279785	1.6279704570770264
1.0	16050000.0	16060000.0	5.0	2.663705587387085	1.5554602146148682
1.0	16070000.0	16080000.0	4.0	3.29278564453125	1.6880130767822266
1.0	16160000.0	16170000.0	4.0	8.8457670211792	8.23343563079834
1.0	16190000.0	16200000.0	0.0	2.803985595703125	1.5559642314910889
1.0	16300000.0	16310000.0	3.0	3.2279701232910156	1.7361170053482056
1.0	16310000.0	16320000.0	5.0	3.6937224864959717	1.7737891674041748
1.0	16350000.0	16360000.0	9.0	3.505141496658325	1.7333580255508423
1.0	16440000.0	16450000.0	2.0	3.5905394554138184	1.7516396045684814
1.0	16460000.0	16470000.0	2.0	2.645547389984131	1.4253804683685303
1.0	16480000.0	16490000.0	2.0	3.418449878692627	2.177258014678955
1.0	16530000.0	16540000.0	3.0	3.0237913131713867	1.886887788772583
1.0	16580000.0	16590000.0	1.0	2.658374309539795	1.4429128170013428
1.0	16590000.0	16600000.0	5.0	2.6167519092559814	1.434208869934082
1.0	16610000.0	16620000.0	0.0	2.4190945625305176	1.3978474140167236
1.0	16690000.0	16700000.0	0.0	8.809806823730469	8.233327865600586
1.0	16780000.0	16790000.0	3.0	2.266056537628174	1.346557378768921
1.0	17020000.0	17030000.0	3.0	4.913707256317139	2.0413620471954346
1.0	17280000.0	17290000.0	4.0	3.3408055305480957	1.6982409954071045
1.0	17310000.0	17320000.0	2.0	3.113180637359619	1.6498782634735107
1.0	17350000.0	17360000.0	5.0	2.556957244873047	1.528188943862915
1.0	17380000.0	17390000.0	2.0	3.9472267627716064	1.7987563610076904
1.0	17400000.0	17410000.0	2.0	2.9006831645965576	1.605035424232483
1.0	17410000.0	17420000.0	5.0	2.8906023502349854	1.6029173135757446
1.0	17440000.0	17450000.0	4.0	2.915719985961914	1.4675350189208984
1.0	17500000.0	17510000.0	2.0	3.6825454235076904	1.7713813781738281
1.0	17550000.0	17560000.0	2.0	3.374774932861328	1.560123324394226
1.0	17660000.0	17670000.0	4.0	3.6266510486602783	1.7593905925750732
1.0	17750000.0	17760000.0	0.0	2.60003924369812	1.402703881263733
1.0	17900000.0	17910000.0	1.0	2.6287567615509033	1.4820873737335205
1.0	17920000.0	17930000.0	1.0	2.484039306640625	1.3907718658447266
1.0	17930000.0	17940000.0	3.0	2.573719024658203	1.5367772579193115
1.0	17940000.0	17950000.0	4.0	2.5634312629699707	1.4934217929840088
1.0	17950000.0	17960000.0	1.0	2.765592575073242	1.5767269134521484
1.0	17980000.0	17990000.0	3.0	2.773510694503784	1.5783624649047852
1.0	17990000.0	18000000.0	3.0	3.0107975006103516	1.628231406211853
1.0	18020000.0	18030000.0	2.0	3.6348907947540283	1.7611644268035889
1.0	18060000.0	18070000.0	6.0	5.217253684997559	2.103853702545166
1.0	18130000.0	18140000.0	5.0	7.3691911697387695	2.571747064590454
1.0	18150000.0	18160000.0	4.0	7.513978004455566	2.6169142723083496
1.0	18220000.0	18230000.0	7.0	8.624330520629883	2.8612382411956787
1.0	18230000.0	18240000.0	7.0	8.670639991760254	2.885927677154541
1.0	18260000.0	18270000.0	10.0	8.205072402954102	2.75567889213562
1.0	18290000.0	18300000.0	7.0	9.541401863098145	3.076413631439209
1.0	18340000.0	18350000.0	10.0	9.51263427734375	3.08158802986145
1.0	18440000.0	18450000.0	9.0	8.628132820129395	2.875849962234497
1.0	18540000.0	18550000.0	12.0	8.11466121673584	2.7389934062957764
1.0	18560000.0	18570000.0	8.0	8.272653579711914	2.775568962097168
1.0	18600000.0	18610000.0	5.0	7.409224510192871	2.586057186126709
1.0	18620000.0	18630000.0	4.0	5.765427589416504	2.2229726314544678
1.0	18650000.0	18660000.0	5.0	5.8136773109436035	2.2334506511688232
1.0	18710000.0	18720000.0	2.0	5.352275371551514	2.133209228515625
1.0	18780000.0	18790000.0	6.0	4.907315731048584	2.036470651626587
1.0	18810000.0	18820000.0	4.0	3.9861502647399902	1.836774230003357
1.0	18930000.0	18940000.0	4.0	5.097686290740967	2.0778539180755615
1.0	18940000.0	18950000.0	4.0	4.772342205047607	2.007141351699829
1.0	18950000.0	18960000.0	5.0	5.368211269378662	2.1366660594940186
1.0	18970000.0	18980000.0	4.0	4.28465461730957	1.9013259410858154
1.0	18990000.0	19000000.0	4.0	3.8521552085876465	1.8078725337982178
1.0	19100000.0	19110000.0	2.0	5.672985076904297	2.202907085418701
1.0	19170000.0	19180000.0	6.0	4.855795860290527	2.0252809524536133
1.0	19200000.0	19210000.0	8.0	3.248668670654297	1.6786384582519531
1.0	19310000.0	19320000.0	4.0	2.9950404167175293	1.4914624691009521
1.0	19350000.0	19360000.0	3.0	2.6773533821105957	1.4719743728637695
1.0	19450000.0	19460000.0	2.0	2.2567925453186035	1.429225206375122
1.0	19550000.0	19560000.0	2.0	2.5494284629821777	1.4295440912246704
1.0	19580000.0	19590000.0	1.0	2.5408363342285156	1.5182464122772217
1.0	19590000.0	19600000.0	3.0	2.66878604888916	1.4422423839569092
1.0	19660000.0	19670000.0	4.0	2.646975040435791	1.5519777536392212
1.0	19680000.0	19690000.0	3.0	2.4420416355133057	1.3766218423843384
1.0	19690000.0	19700000.0	3.0	2.6226344108581543	1.5469167232513428
1.0	19730000.0	19740000.0	1.0	2.4159157276153564	1.365139365196228
1.0	19740000.0	19750000.0	1.0	2.311126232147217	1.4163193702697754
1.0	19830000.0	19840000.0	1.0	3.374729871749878	1.7054799795150757
1.0	19980000.0	19990000.0	1.0	2.736320972442627	1.5384719371795654
1.0	20120000.0	20130000.0	2.0	2.62119460105896	1.5003478527069092
1.0	20140000.0	20150000.0	1.0	2.9272561073303223	1.606626272201538
1.0	20220000.0	20230000.0	3.0	2.4021248817443848	1.389564871788025
1.0	20260000.0	20270000.0	1.0	3.8766798973083496	1.8131611347198486
1.0	20280000.0	20290000.0	4.0	3.9195563793182373	1.822400689125061
1.0	20400000.0	20410000.0	1.0	4.597271919250488	1.969118356704712
1.0	20560000.0	20570000.0	3.0	3.1769778728485107	1.5695934295654297
1.0	20590000.0	20600000.0	1.0	2.96508526802063	1.4752378463745117
1.0	20610000.0	20620000.0	6.0	3.7561607360839844	1.787212610244751
1.0	20690000.0	20700000.0	7.0	4.9134111404418945	2.0377979278564453
1.0	20710000.0	20720000.0	3.0	4.843738555908203	2.022653102874756
1.0	20730000.0	20740000.0	4.0	4.346859931945801	1.914804220199585
1.0	20780000.0	20790000.0	7.0	4.360377788543701	1.9177366495132446
1.0	20790000.0	20800000.0	4.0	4.0094099044799805	1.8417909145355225
1.0	20970000.0	20980000.0	0.0	2.7988810539245605	1.5100955963134766
1.0	21050000.0	21060000.0	5.0	3.125960111618042	1.5315816402435303
1.0	21120000.0	21130000.0	3.0	3.2222049236297607	1.673010230064392
1.0	21140000.0	21150000.0	2.0	2.5577967166900635	1.5334699153900146
1.0	21180000.0	21190000.0	3.0	2.413081645965576	1.4712574481964111
1.0	21200000.0	21210000.0	5.0	2.5206515789031982	1.525787115097046
1.0	21210000.0	21220000.0	1.0	2.579256057739258	1.53793203830719
1.0	21240000.0	21250000.0	1.0	2.955695629119873	1.616614580154419
1.0	21250000.0	21260000.0	1.0	2.8412203788757324	1.5925489664077759
1.0	21270000.0	21280000.0	3.0	2.5430550575256348	1.530425786972046
1.0	21300000.0	21310000.0	3.0	2.8208160400390625	1.5882785320281982
1.0	21450000.0	21460000.0	4.0	2.7164485454559326	1.5664451122283936
1.0	21480000.0	21490000.0	3.0	2.579385280609131	1.5379514694213867
1.0	21500000.0	21510000.0	1.0	2.833707332611084	2.026928186416626
1.0	21540000.0	21550000.0	2.0	2.855833053588867	1.5956144332885742
1.0	21620000.0	21630000.0	2.0	3.1209537982940674	1.6248884201049805
1.0	21700000.0	21710000.0	5.0	3.2738404273986816	1.6839840412139893
1.0	21950000.0	21960000.0	2.0	3.157299041748047	1.6143602132797241
1.0	21970000.0	21980000.0	2.0	3.465482234954834	1.7248718738555908
1.0	21990000.0	22000000.0	4.0	3.3689208030700684	1.7042405605316162
1.0	22050000.0	22060000.0	2.0	2.627610921859741	1.5071570873260498
1.0	22070000.0	22080000.0	4.0	2.6088664531707764	1.5440593957901
1.0	22090000.0	22100000.0	2.0	2.8961825370788574	1.6040875911712646
1.0	22100000.0	22110000.0	1.0	8.836270332336426	8.233333587646484
1.0	22180000.0	22190000.0	1.0	3.440019130706787	1.7194271087646484
1.0	22260000.0	22270000.0	3.0	2.964505434036255	1.6983489990234375
1.0	22500000.0	22510000.0	3.0	3.2651054859161377	1.6821308135986328
1.0	22540000.0	22550000.0	5.0	3.744762420654297	1.7847611904144287
1.0	22570000.0	22580000.0	4.0	3.2677483558654785	1.6826884746551514
1.0	22600000.0	22610000.0	3.0	3.3036727905273438	1.5632623434066772
1.0	22610000.0	22620000.0	3.0	3.854918956756592	1.8084672689437866
1.0	22690000.0	22700000.0	4.0	3.940256118774414	1.8268696069717407
1.0	22780000.0	22790000.0	2.0	2.7954769134521484	1.582962155342102
1.0	22820000.0	22830000.0	3.0	2.729936122894287	1.5692631006240845
1.0	22870000.0	22880000.0	4.0	3.694491147994995	1.7739601135253906
1.0	22890000.0	22900000.0	3.0	4.368885040283203	1.9195747375488281
1.0	23030000.0	23040000.0	1.0	3.182713031768799	1.664620041847229
1.0	23110000.0	23120000.0	2.0	3.0036609172821045	1.6267284154891968
1.0	23170000.0	23180000.0	4.0	2.9948160648345947	1.6248639822006226
1.0	23280000.0	23290000.0	1.0	3.2719905376434326	1.5912424325942993
1.0	23300000.0	23310000.0	0.0	3.2035317420959473	1.669041395187378
1.0	23520000.0	23530000.0	3.0	3.9497838020324707	1.8289251327514648
1.0	23550000.0	23560000.0	2.0	3.2411046028137207	1.677022933959961
1.0	23560000.0	23570000.0	5.0	3.756765842437744	1.7873369455337524
1.0	23610000.0	23620000.0	1.0	2.592214584350586	1.4515082836151123
1.0	23670000.0	23680000.0	7.0	8.63068962097168	8.22545051574707
1.0	23720000.0	23730000.0	3.0	2.7056639194488525	1.5433861017227173
1.0	23750000.0	23760000.0	2.0	3.260141372680664	1.6810781955718994
1.0	23860000.0	23870000.0	1.0	3.181753396987915	1.6644201278686523
1.0	23890000.0	23900000.0	3.0	3.092968702316284	1.6456053256988525
1.0	23930000.0	23940000.0	2.0	3.278046131134033	1.6848806142807007
1.0	23960000.0	23970000.0	4.0	2.88588285446167	1.601928949356079
1.0	24020000.0	24030000.0	2.0	2.4345703125	1.4627325534820557
1.0	24390000.0	24400000.0	3.0	2.8616604804992676	1.5968382358551025
1.0	24490000.0	24500000.0	5.0	3.160792112350464	1.6599693298339844
1.0	24520000.0	24530000.0	3.0	3.3307247161865234	1.696088433265686
1.0	24560000.0	24570000.0	3.0	3.17455792427063	1.662885308265686
1.0	24680000.0	24690000.0	2.0	2.9141907691955566	1.6078822612762451
1.0	24730000.0	24740000.0	4.0	2.8739986419677734	1.5994346141815186
1.0	24760000.0	24770000.0	1.0	2.6597862243652344	1.55464506149292
1.0	24850000.0	24860000.0	1.0	2.9811339378356934	1.6219745874404907
1.0	24890000.0	24900000.0	3.0	3.045778274536133	1.6356134414672852
1.0	24910000.0	24920000.0	2.0	3.206139326095581	1.6695964336395264
1.0	24920000.0	24930000.0	4.0	3.1690971851348877	1.6617333889007568
1.0	25060000.0	25070000.0	5.0	2.931995153427124	1.5298172235488892
1.0	25170000.0	25180000.0	2.0	3.103325366973877	1.6477922201156616
1.0	25180000.0	25190000.0	3.0	3.196470260620117	1.6675516366958618
1.0	25440000.0	25450000.0	1.0	3.4063801765441895	1.7122306823730469
1.0	25660000.0	25670000.0	2.0	8.843645095825195	8.233430862426758
1.0	25800000.0	25810000.0	0.0	2.6742496490478516	1.557661771774292
1.0	25820000.0	25830000.0	3.0	2.5891971588134766	1.539986252784729
1.0	25890000.0	25900000.0	0.0	2.8920743465423584	1.6025927066802979
1.0	25900000.0	25910000.0	8.0	2.841251850128174	1.5925582647323608
1.0	25970000.0	25980000.0	2.0	3.3705086708068848	1.7045795917510986
1.0	25980000.0	25990000.0	3.0	3.152148485183716	1.6581389904022217
1.0	26040000.0	26050000.0	2.0	3.2400364875793457	1.6308765411376953
1.0	26070000.0	26080000.0	9.0	2.8455185890197754	1.5934574604034424
1.0	26090000.0	26100000.0	5.0	2.7591354846954346	1.518487811088562
1.0	26160000.0	26170000.0	1.0	2.751934051513672	1.5738571882247925
1.0	26200000.0	26210000.0	4.0	3.1037545204162598	1.6841121912002563
1.0	26250000.0	26260000.0	4.0	2.890998125076294	1.603002905845642
1.0	26360000.0	26370000.0	6.0	3.434663772583008	1.935808539390564
1.0	26400000.0	26410000.0	5.0	3.2543320655822754	1.6798365116119385
1.0	26490000.0	26500000.0	0.0	2.866276502609253	1.5096359252929688
1.0	26500000.0	26510000.0	3.0	3.0124659538269043	1.628587007522583
1.0	26530000.0	26540000.0	5.0	3.8588836193084717	1.8093206882476807
1.0	26640000.0	26650000.0	2.0	3.315011501312256	1.6927505731582642
1.0	26720000.0	26730000.0	4.0	3.7136623859405518	1.7780767679214478
1.0	26820000.0	26830000.0	2.0	3.1335253715515137	1.5434688329696655
1.0	26970000.0	26980000.0	7.0	3.2743258476257324	1.6283915042877197
1.0	26980000.0	26990000.0	4.0	3.6607673168182373	1.766711950302124
1.0	27020000.0	27030000.0	0.0	8.8457670211792	8.23343563079834
1.0	27080000.0	27090000.0	4.0	2.4817421436309814	1.3829948902130127
1.0	27110000.0	27120000.0	2.0	8.8457670211792	8.23343563079834
1.0	27120000.0	27130000.0	0.0	2.558638334274292	1.3977878093719482
1.0	27170000.0	27180000.0	1.0	2.6799440383911133	1.4374902248382568
1.0	27200000.0	27210000.0	0.0	2.7827491760253906	1.4848068952560425
1.0	27240000.0	27250000.0	5.0	5.094429969787598	6.410453796386719
1.0	27310000.0	27320000.0	6.0	3.0366415977478027	1.5929311513900757
1.0	27350000.0	27360000.0	0.0	3.1116719245910645	1.6495578289031982
1.0	27390000.0	27400000.0	3.0	3.070547103881836	1.497305989265442
1.0	27400000.0	27410000.0	2.0	3.2644972801208496	1.6819965839385986
1.0	27430000.0	27440000.0	1.0	2.368584156036377	1.358270287513733
1.0	27440000.0	27450000.0	3.0	2.4576985836029053	1.380906105041504
1.0	27460000.0	27470000.0	2.0	2.5916199684143066	1.5573499202728271
1.0	27550000.0	27560000.0	5.0	3.398332118988037	1.6053812503814697
1.0	27620000.0	27630000.0	2.0	2.7247517108917236	1.568187952041626
1.0	27690000.0	27700000.0	3.0	2.940289258956909	1.333937406539917
1.0	27730000.0	27740000.0	2.0	2.6290276050567627	1.4357960224151611
1.0	27740000.0	27750000.0	5.0	2.528569459915161	1.3917126655578613
1.0	27750000.0	27760000.0	5.0	2.5653297901153564	1.396928310394287
1.0	27790000.0	27800000.0	2.0	2.648571491241455	1.4141762256622314
1.0	27850000.0	27860000.0	1.0	2.9572854042053223	1.638959527015686
1.0	27870000.0	27880000.0	5.0	2.8021788597106934	1.584371566772461
1.0	27940000.0	27950000.0	5.0	3.2487263679504395	1.6786491870880127
1.0	27960000.0	27970000.0	3.0	3.2319648265838623	1.5958269834518433
1.0	27990000.0	28000000.0	2.0	2.719554901123047	1.6298840045928955
1.0	28110000.0	28120000.0	2.0	2.656737804412842	1.491166353225708
1.0	28190000.0	28200000.0	3.0	3.1159138679504395	1.5816608667373657
1.0	28250000.0	28260000.0	1.0	3.2759451866149902	1.6844375133514404
1.0	28280000.0	28290000.0	1.0	2.4457027912139893	3.114858627319336
1.0	28310000.0	28320000.0	2.0	2.305567979812622	1.3930461406707764
1.0	28340000.0	28350000.0	2.0	2.434356927871704	1.4125198125839233
1.0	28420000.0	28430000.0	2.0	3.094071865081787	1.503683090209961
1.0	28430000.0	28440000.0	5.0	2.8558998107910156	1.5956270694732666
1.0	28460000.0	28470000.0	2.0	2.9742612838745117	1.6205307245254517
1.0	28560000.0	28570000.0	0.0	8.316522598266602	8.20635986328125
1.0	28570000.0	28580000.0	4.0	2.8228554725646973	1.4543051719665527
1.0	28720000.0	28730000.0	3.0	2.6746926307678223	1.4404751062393188
1.0	28740000.0	28750000.0	1.0	2.712743043899536	1.5225837230682373
1.0	28750000.0	28760000.0	1.0	2.7714333534240723	1.4984750747680664
1.0	28760000.0	28770000.0	4.0	2.828076124191284	1.5897960662841797
1.0	28840000.0	28850000.0	3.0	3.0085887908935547	1.6019887924194336
1.0	28890000.0	28900000.0	2.0	2.9131109714508057	1.607659101486206
1.0	29020000.0	29030000.0	5.0	2.7971627712249756	1.5833156108856201
1.0	29090000.0	29100000.0	2.0	2.626893997192383	1.4184954166412354
1.0	29110000.0	29120000.0	2.0	3.5321338176727295	1.7391369342803955
1.0	29220000.0	29230000.0	4.0	2.8341503143310547	1.5910764932632446
1.0	29240000.0	29250000.0	4.0	3.1550426483154297	1.5135762691497803
1.0	29290000.0	29300000.0	0.0	3.1883492469787598	1.6658283472061157
1.0	29350000.0	29360000.0	4.0	2.8810534477233887	1.600913405418396
1.0	29370000.0	29380000.0	4.0	2.7086944580078125	1.564833641052246
1.0	29380000.0	29390000.0	6.0	2.993054151535034	1.6245006322860718
1.0	29390000.0	29400000.0	5.0	2.7826263904571533	1.5802809000015259
1.0	29490000.0	29500000.0	0.0	2.705280303955078	1.559201955795288
1.0	29500000.0	29510000.0	2.0	8.8457670211792	8.23343563079834
1.0	29530000.0	29540000.0	2.0	2.89544677734375	1.60393488407135
1.0	29590000.0	29600000.0	4.0	3.679013729095459	1.7706257104873657
1.0	29600000.0	29610000.0	5.0	3.823086977005005	1.8016202449798584
1.0	29690000.0	29700000.0	4.0	7.087393283843994	2.520977735519409
1.0	29740000.0	29750000.0	9.0	7.410550117492676	2.587289333343506
1.0	29770000.0	29780000.0	7.0	8.493077278137207	2.8490912914276123
1.0	29810000.0	29820000.0	8.0	8.155336380004883	2.757098436355591
1.0	30050000.0	30060000.0	8.0	8.536276817321777	2.858664035797119
1.0	30060000.0	30070000.0	16.0	8.644975662231445	2.8694372177124023
1.0	30070000.0	30080000.0	12.0	10.36023998260498	3.2621846199035645
1.0	30220000.0	30230000.0	19.0	12.73263931274414	3.79215669631958
1.0	30240000.0	30250000.0	7.0	12.35560417175293	3.7164440155029297
1.0	30300000.0	30310000.0	10.0	11.15723991394043	3.447096347808838
1.0	30370000.0	30380000.0	7.0	11.976937294006348	3.6234049797058105
1.0	30420000.0	30430000.0	10.0	15.223960876464844	4.298904895782471
1.0	30460000.0	30470000.0	17.0	12.433919906616211	3.696218490600586
1.0	30490000.0	30500000.0	15.0	14.621109008789062	4.19010066986084
1.0	30610000.0	30620000.0	22.0	12.287437438964844	3.6869778633117676
1.0	30630000.0	30640000.0	9.0	10.474382400512695	3.256415605545044
1.0	30660000.0	30670000.0	7.0	12.452542304992676	3.7337746620178223
1.0	30680000.0	30690000.0	8.0	12.556062698364258	3.751190662384033
1.0	30690000.0	30700000.0	9.0	11.987306594848633	3.6080832481384277
1.0	30710000.0	30720000.0	14.0	11.875516891479492	3.5910239219665527
1.0	30720000.0	30730000.0	7.0	11.066865921020508	3.4404098987579346
1.0	30770000.0	30780000.0	12.0	10.446209907531738	3.2793285846710205
1.0	30820000.0	30830000.0	12.0	9.650150299072266	3.102385997772217
1.0	30850000.0	30860000.0	6.0	9.475811958312988	3.0936126708984375
1.0	30860000.0	30870000.0	5.0	10.65503978729248	3.321082353591919
1.0	30900000.0	30910000.0	10.0	9.734295845031738	3.116602897644043
1.0	30940000.0	30950000.0	12.0	8.351072311401367	2.795851469039917
1.0	30990000.0	31000000.0	8.0	8.620035171508789	2.888404130935669
1.0	31060000.0	31070000.0	9.0	7.612229824066162	2.629516363143921
1.0	31090000.0	31100000.0	4.0	7.195458889007568	2.5353307723999023
1.0	31100000.0	31110000.0	10.0	6.765219688415527	2.442878246307373
1.0	31130000.0	31140000.0	2.0	4.485130310058594	1.944785475730896
1.0	31140000.0	31150000.0	3.0	4.894320487976074	2.03364896774292
1.0	31160000.0	31170000.0	3.0	5.385478496551514	2.14042329788208
1.0	31210000.0	31220000.0	3.0	3.74061918258667	1.7838712930679321
1.0	31250000.0	31260000.0	1.0	3.8877933025360107	1.815547227859497
1.0	31270000.0	31280000.0	4.0	3.5247802734375	1.7375612258911133
1.0	31310000.0	31320000.0	5.0	3.376065731048584	1.7057669162750244
1.0	31320000.0	31330000.0	6.0	3.1930899620056152	1.6668310165405273
1.0	31330000.0	31340000.0	4.0	3.7219314575195312	1.7798595428466797
1.0	31370000.0	31380000.0	1.0	2.9873006343841553	1.6232757568359375
1.0	31410000.0	31420000.0	2.0	2.6712088584899902	1.557031512260437
1.0	31420000.0	31430000.0	4.0	2.633247137069702	1.521355390548706
1.0	31430000.0	31440000.0	3.0	2.3994171619415283	1.3692575693130493
1.0	31440000.0	31450000.0	1.0	2.6145033836364746	1.493496298789978
1.0	31460000.0	31470000.0	6.0	2.3677237033843994	1.3684844970703125
1.0	31480000.0	31490000.0	3.0	2.5212130546569824	1.407010793685913
1.0	31540000.0	31550000.0	5.0	2.9780466556549072	1.4772226810455322
1.0	31560000.0	31570000.0	4.0	3.652925968170166	1.7650314569473267
1.0	31590000.0	31600000.0	1.0	3.777039051055908	1.791709542274475
1.0	31630000.0	31640000.0	5.0	3.044337749481201	1.6353166103363037
1.0	31760000.0	31770000.0	1.0	2.782247543334961	1.5330621004104614
1.0	31780000.0	31790000.0	2.0	2.3800644874572754	1.3856059312820435
1.0	31860000.0	31870000.0	1.0	3.1793365478515625	1.663909673690796
1.0	32010000.0	32020000.0	7.0	3.537205457687378	1.7402232885360718
1.0	32030000.0	32040000.0	1.0	3.482212543487549	1.728448510169983
1.0	32080000.0	32090000.0	4.0	3.4116740226745605	1.7133588790893555
1.0	32130000.0	32140000.0	2.0	2.588900566101074	1.3999335765838623
1.0	32210000.0	32220000.0	4.0	2.8179030418395996	1.4517595767974854
1.0	32220000.0	32230000.0	0.0	3.0816800594329834	1.591914176940918
1.0	32230000.0	32240000.0	1.0	3.0211024284362793	1.6150321960449219
1.0	32280000.0	32290000.0	5.0	3.1274259090423584	1.6528961658477783
1.0	32370000.0	32380000.0	1.0	2.670650005340576	1.4461870193481445
1.0	32400000.0	32410000.0	1.0	8.845621109008789	8.23343563079834
1.0	32620000.0	32630000.0	3.0	2.6794259548187256	1.4897339344024658
1.0	32670000.0	32680000.0	3.0	3.0012834072113037	1.644261121749878
1.0	32850000.0	32860000.0	3.0	2.706477403640747	1.5520998239517212
1.0	32920000.0	32930000.0	1.0	3.9356465339660645	1.825875997543335
1.0	32990000.0	33000000.0	9.0	3.7146506309509277	1.7782905101776123
1.0	33040000.0	33050000.0	4.0	3.6176674365997314	1.7574650049209595
1.0	33130000.0	33140000.0	1.0	2.6094753742218018	1.424843192100525
1.0	33200000.0	33210000.0	5.0	8.828744888305664	8.233406066894531
1.0	33210000.0	33220000.0	1.0	2.7060177326202393	1.4322071075439453
1.0	33230000.0	33240000.0	2.0	2.782057523727417	1.4709498882293701
1.0	33250000.0	33260000.0	2.0	2.809016227722168	1.4913443326950073
1.0	33290000.0	33300000.0	2.0	2.7827932834625244	1.479841947555542
1.0	33300000.0	33310000.0	3.0	3.0075650215148926	1.6275495290756226
1.0	33320000.0	33330000.0	5.0	2.7216262817382812	1.5675370693206787
1.0	33330000.0	33340000.0	3.0	3.132359743118286	1.6539446115493774
1.0	33410000.0	33420000.0	2.0	2.8762898445129395	1.5662412643432617
1.0	33530000.0	33540000.0	5.0	3.2223448753356934	1.6730444431304932
1.0	33630000.0	33640000.0	3.0	2.7730209827423096	1.578261137008667
1.0	33710000.0	33720000.0	2.0	3.1597390174865723	1.5972068309783936
1.0	33750000.0	33760000.0	6.0	2.716752529144287	1.5665067434310913
1.0	33820000.0	33830000.0	5.0	3.0454227924346924	1.6355451345443726
1.0	33830000.0	33840000.0	3.0	3.164907455444336	1.660837173461914
1.0	33860000.0	33870000.0	4.0	3.6217689514160156	1.7583404779434204
1.0	33960000.0	33970000.0	5.0	5.40570592880249	2.1448211669921875
1.0	33980000.0	33990000.0	6.0	5.334580898284912	2.1293563842773438
1.0	34020000.0	34030000.0	6.0	6.287895679473877	2.3363547325134277
1.0	34030000.0	34040000.0	5.0	6.700657844543457	2.426908016204834
1.0	34080000.0	34090000.0	8.0	7.078300476074219	2.514151096343994
1.0	34180000.0	34190000.0	7.0	10.626298904418945	3.311387538909912
1.0	34240000.0	34250000.0	15.0	12.582399368286133	3.748629093170166
1.0	34280000.0	34290000.0	10.0	13.710432052612305	3.9769999980926514
1.0	34510000.0	34520000.0	20.0	20.06342887878418	5.166116714477539
1.0	34600000.0	34610000.0	16.0	17.066364288330078	4.62678337097168
1.0	34710000.0	34720000.0	12.0	11.407686233520508	3.473445415496826
1.0	34810000.0	34820000.0	12.0	17.76258659362793	4.76065731048584
1.0	34820000.0	34830000.0	20.0	17.21514320373535	4.661427021026611
1.0	34860000.0	34870000.0	22.0	15.131604194641113	4.259113311767578
1.0	34870000.0	34880000.0	9.0	14.886678695678711	4.216902732849121
1.0	34880000.0	34890000.0	11.0	15.548067092895508	4.3345818519592285
1.0	34890000.0	34900000.0	9.0	16.95633888244629	4.626816749572754
1.0	34910000.0	34920000.0	16.0	16.722042083740234	4.589638710021973
1.0	35050000.0	35060000.0	8.0	10.54190731048584	3.298041582107544
1.0	35070000.0	35080000.0	7.0	10.718277931213379	3.329068422317505
1.0	35120000.0	35130000.0	7.0	7.546940803527832	2.613788604736328
1.0	35140000.0	35150000.0	13.0	6.360077857971191	2.3552603721618652
1.0	35180000.0	35190000.0	10.0	6.938990592956543	2.4773623943328857
1.0	35220000.0	35230000.0	3.0	4.568100929260254	1.9627857208251953
1.0	35320000.0	35330000.0	2.0	8.8457670211792	8.23343563079834
1.0	35460000.0	35470000.0	2.0	3.1597838401794434	1.6597553491592407
1.0	35490000.0	35500000.0	3.0	2.968548536300659	1.586311936378479
1.0	35670000.0	35680000.0	12.0	4.316049098968506	1.9081275463104248
1.0	35850000.0	35860000.0	6.0	2.5729241371154785	1.5366108417510986
1.0	35870000.0	35880000.0	1.0	2.5961945056915283	1.54143488407135
1.0	35920000.0	35930000.0	1.0	2.5561881065368652	1.5331394672393799
1.0	35950000.0	35960000.0	2.0	2.70131254196167	1.5632957220077515
1.0	35970000.0	35980000.0	3.0	2.7171857357025146	1.5666024684906006
1.0	36030000.0	36040000.0	2.0	3.0510926246643066	1.6367450952529907
1.0	36040000.0	36050000.0	3.0	2.942017078399658	1.6137406826019287
1.0	36100000.0	36110000.0	4.0	5.724143981933594	7.022967338562012
1.0	36110000.0	36120000.0	3.0	3.6928439140319824	1.7736002206802368
1.0	36150000.0	36160000.0	7.0	3.7001655101776123	1.7751758098602295
1.0	36200000.0	36210000.0	1.0	2.802598714828491	1.5844606161117554
1.0	36220000.0	36230000.0	1.0	2.910809278488159	1.6071722507476807
1.0	36280000.0	36290000.0	2.0	2.8316683769226074	1.5905535221099854
1.0	36390000.0	36400000.0	2.0	5.401939392089844	6.777396202087402
1.0	36440000.0	36450000.0	4.0	2.5874571800231934	1.509461760520935
1.0	36560000.0	36570000.0	4.0	2.845811367034912	1.5935182571411133
1.0	36690000.0	36700000.0	3.0	3.290761947631836	1.913475751876831
1.0	36720000.0	36730000.0	2.0	2.8336825370788574	1.5909773111343384
1.0	36770000.0	36780000.0	6.0	3.175839900970459	1.8211910724639893
1.0	36810000.0	36820000.0	2.0	2.7231013774871826	1.4653644561767578
1.0	36820000.0	36830000.0	4.0	2.7761459350585938	1.526430606842041
1.0	36880000.0	36890000.0	3.0	3.437023162841797	1.7187846899032593
1.0	36940000.0	36950000.0	6.0	3.9007675647735596	1.8183526992797852
1.0	36960000.0	36970000.0	9.0	5.0667924880981445	2.071136951446533
1.0	37020000.0	37030000.0	4.0	6.1852498054504395	2.314734935760498
1.0	37060000.0	37070000.0	10.0	6.459956169128418	2.3754475116729736
1.0	37070000.0	37080000.0	5.0	6.745258331298828	2.443718910217285
1.0	37080000.0	37090000.0	6.0	6.842684745788574	2.4696176052093506
1.0	37110000.0	37120000.0	10.0	6.4708356857299805	2.3780415058135986
1.0	37200000.0	37210000.0	11.0	8.433926582336426	2.8266522884368896
1.0	37280000.0	37290000.0	6.0	9.001421928405762	2.94758939743042
1.0	37380000.0	37390000.0	14.0	14.08537483215332	4.078591346740723
1.0	37400000.0	37410000.0	17.0	13.968950271606445	4.06449556350708
1.0	37490000.0	37500000.0	13.0	15.478317260742188	4.3770599365234375
1.0	37510000.0	37520000.0	12.0	14.263463020324707	4.121462821960449
1.0	37570000.0	37580000.0	13.0	15.474637031555176	4.362471580505371
1.0	37590000.0	37600000.0	9.0	15.5210599899292	4.373935699462891
1.0	37640000.0	37650000.0	14.0	12.961636543273926	3.8541159629821777
1.0	37650000.0	37660000.0	9.0	13.755590438842773	4.008721351623535
1.0	37710000.0	37720000.0	9.0	12.395261764526367	3.7208800315856934
1.0	37730000.0	37740000.0	10.0	10.888593673706055	3.4042587280273438
1.0	37750000.0	37760000.0	7.0	11.425535202026367	3.513025999069214
1.0	37780000.0	37790000.0	5.0	9.022075653076172	2.9741291999816895
1.0	37860000.0	37870000.0	9.0	5.864709854125977	2.244532585144043
1.0	37920000.0	37930000.0	3.0	3.9887661933898926	1.837339162826538
1.0	37940000.0	37950000.0	1.0	8.8457670211792	8.23343563079834
1.0	37980000.0	37990000.0	5.0	4.167366027832031	1.8424465656280518
1.0	38020000.0	38030000.0	4.0	2.907433271408081	1.6064554452896118
1.0	38030000.0	38040000.0	2.0	2.564211130142212	1.396580457687378
1.0	38040000.0	38050000.0	2.0	2.5310235023498535	1.389887809753418
1.0	38050000.0	38060000.0	1.0	2.5673720836639404	1.4001648426055908
1.0	38060000.0	38070000.0	2.0	3.532954692840576	2.0846450328826904
1.0	38070000.0	38080000.0	4.0	3.537959337234497	1.740380883216858
1.0	38130000.0	38140000.0	5.0	3.707890748977661	1.776837944984436
1.0	38140000.0	38150000.0	3.0	3.098560094833374	1.6467807292938232
1.0	38160000.0	38170000.0	2.0	2.6994407176971436	1.4846503734588623
1.0	38190000.0	38200000.0	1.0	3.4719512462615967	1.7262580394744873
1.0	38400000.0	38410000.0	2.0	2.816926956176758	1.4665964841842651
1.0	38570000.0	38580000.0	7.0	5.807127475738525	2.232703447341919
1.0	38760000.0	38770000.0	5.0	8.27016544342041	2.791935443878174
1.0	38820000.0	38830000.0	8.0	10.196490287780762	3.227193832397461
1.0	38840000.0	38850000.0	14.0	9.808767318725586	3.1316003799438477
1.0	38860000.0	38870000.0	9.0	11.949651718139648	3.624462842941284
1.0	38900000.0	38910000.0	6.0	10.922952651977539	3.3895034790039062
1.0	38920000.0	38930000.0	13.0	10.388189315795898	3.2658228874206543
1.0	38970000.0	38980000.0	5.0	8.491711616516113	2.8496875762939453
1.0	39020000.0	39030000.0	6.0	7.956778526306152	2.713313102722168
1.0	39030000.0	39040000.0	6.0	8.26408576965332	2.79109525680542
1.0	39110000.0	39120000.0	3.0	6.721743583679199	2.4301607608795166
1.0	39120000.0	39130000.0	8.0	7.5888566970825195	2.6287319660186768
1.0	39130000.0	39140000.0	8.0	6.531604766845703	2.389705181121826
1.0	39160000.0	39170000.0	15.0	7.082862854003906	2.5087196826934814
1.0	39260000.0	39270000.0	9.0	5.059915065765381	2.069645881652832
1.0	39300000.0	39310000.0	2.0	3.0363850593566895	1.6336333751678467
1.0	39310000.0	39320000.0	1.0	2.8563716411590576	1.595727562904358
1.0	39340000.0	39350000.0	1.0	3.8091514110565186	1.798619031906128
1.0	39370000.0	39380000.0	5.0	3.263867139816284	1.6818660497665405
1.0	39570000.0	39580000.0	2.0	6.705262184143066	7.6075334548950195
1.0	39640000.0	39650000.0	1.0	2.6980338096618652	1.4602257013320923
1.0	39660000.0	39670000.0	1.0	2.741028308868408	1.4771114587783813
1.0	39700000.0	39710000.0	2.0	2.593360424041748	1.5408480167388916
1.0	39710000.0	39720000.0	4.0	2.6270384788513184	1.54783034324646
1.0	39720000.0	39730000.0	3.0	2.5165209770202637	1.5249311923980713
1.0	39880000.0	39890000.0	3.0	2.3368678092956543	1.410737156867981
1.0	39960000.0	39970000.0	0.0	3.284045457839966	1.6861575841903687
1.0	40030000.0	40040000.0	1.0	2.3762779235839844	1.4595825672149658
1.0	40150000.0	40160000.0	3.0	4.816571235656738	2.01674747467041
1.0	40200000.0	40210000.0	1.0	3.208554744720459	1.6151351928710938
1.0	40210000.0	40220000.0	2.0	2.7285780906677246	1.5362237691879272
1.0	40290000.0	40300000.0	2.0	3.1469879150390625	1.657037377357483
1.0	40300000.0	40310000.0	3.0	2.613560438156128	1.4379088878631592
1.0	40490000.0	40500000.0	3.0	2.925020217895508	1.610149621963501
1.0	40530000.0	40540000.0	2.0	2.3482308387756348	1.451240062713623
1.0	40560000.0	40570000.0	2.0	2.9979641437530518	1.4921563863754272
1.0	40570000.0	40580000.0	5.0	2.915976047515869	1.4650611877441406
1.0	40580000.0	40590000.0	4.0	3.1574435234069824	1.6592642068862915
1.0	40630000.0	40640000.0	1.0	2.8697805404663086	1.5985496044158936
1.0	40700000.0	40710000.0	1.0	2.709352970123291	1.5649757385253906
1.0	40730000.0	40740000.0	3.0	2.614133834838867	1.50359046459198
1.0	40760000.0	40770000.0	4.0	2.9597525596618652	1.6174612045288086
1.0	40890000.0	40900000.0	0.0	3.8685269355773926	1.8113991022109985
1.0	40920000.0	40930000.0	3.0	3.2869350910186768	1.6867780685424805
1.0	40930000.0	40940000.0	2.0	4.031761169433594	1.8466212749481201
1.0	40950000.0	40960000.0	5.0	3.439119815826416	1.7192323207855225
1.0	40980000.0	40990000.0	5.0	3.862779140472412	1.810164451599121
1.0	41060000.0	41070000.0	5.0	4.383362770080566	1.9227097034454346
1.0	41090000.0	41100000.0	3.0	3.01987624168396	1.6301498413085938
1.0	41120000.0	41130000.0	2.0	3.2143714427948	1.671346664428711
1.0	41130000.0	41140000.0	3.0	2.8734357357025146	1.599318504333496
1.0	41180000.0	41190000.0	3.0	2.518068790435791	1.3923887014389038
1.0	41210000.0	41220000.0	3.0	2.3193085193634033	1.3735857009887695
1.0	41260000.0	41270000.0	3.0	2.758598804473877	1.4404675960540771
1.0	41330000.0	41340000.0	0.0	3.1783220767974854	1.6636892557144165
1.0	41360000.0	41370000.0	1.0	3.372861862182617	1.7050803899765015
1.0	41450000.0	41460000.0	6.0	2.7366769313812256	1.4860776662826538
1.0	41490000.0	41500000.0	5.0	2.6962332725524902	1.5622377395629883
1.0	41560000.0	41570000.0	2.0	2.8324713706970215	1.5907188653945923
1.0	41610000.0	41620000.0	2.0	2.6508069038391113	1.5527836084365845
1.0	41740000.0	41750000.0	3.0	3.4623444080352783	1.7241990566253662
1.0	41810000.0	41820000.0	3.0	3.3121590614318848	1.6700258255004883
1.0	41820000.0	41830000.0	4.0	3.3801064491271973	1.7066242694854736
1.0	41890000.0	41900000.0	4.0	3.316033124923706	1.6929609775543213
1.0	41980000.0	41990000.0	5.0	2.6910977363586426	1.5451315641403198
1.0	42100000.0	42110000.0	5.0	4.1543049812316895	1.8731060028076172
1.0	42200000.0	42210000.0	3.0	4.557957649230957	1.9605900049209595
1.0	42270000.0	42280000.0	1.0	4.2307353019714355	1.889651894569397
1.0	42350000.0	42360000.0	2.0	3.0558018684387207	1.637735366821289
1.0	42420000.0	42430000.0	2.0	2.6229920387268066	1.476625680923462
1.0	42430000.0	42440000.0	4.0	3.2023041248321533	1.6687860488891602
1.0	42470000.0	42480000.0	3.0	3.4014732837677	1.7111895084381104
1.0	42610000.0	42620000.0	1.0	3.234259843826294	1.6755743026733398
1.0	42660000.0	42670000.0	5.0	2.4019477367401123	1.5013400316238403
1.0	42770000.0	42780000.0	3.0	2.647918224334717	1.5521752834320068
1.0	42800000.0	42810000.0	2.0	8.844444274902344	8.23343563079834
1.0	42880000.0	42890000.0	4.0	3.451730728149414	1.7219305038452148
1.0	42900000.0	42910000.0	3.0	3.145123243331909	1.656642198562622
1.0	42920000.0	42930000.0	4.0	5.872203826904297	6.978192329406738
1.0	43010000.0	43020000.0	3.0	3.99029541015625	1.8376657962799072
1.0	43030000.0	43040000.0	2.0	3.9443671703338623	1.827754259109497
1.0	43130000.0	43140000.0	2.0	2.8054096698760986	1.5850452184677124
1.0	43140000.0	43150000.0	1.0	7.917954921722412	8.147188186645508
1.0	43160000.0	43170000.0	4.0	2.5420641899108887	1.3922240734100342
1.0	43180000.0	43190000.0	2.0	2.9049432277679443	1.605929970741272
1.0	43210000.0	43220000.0	0.0	2.8376431465148926	1.5918099880218506
1.0	43220000.0	43230000.0	4.0	2.585374593734741	1.5391924381256104
1.0	43240000.0	43250000.0	1.0	2.426931619644165	1.3742033243179321
1.0	43320000.0	43330000.0	3.0	3.227461338043213	1.552697777748108
1.0	43370000.0	43380000.0	4.0	3.594425678253174	1.7524811029434204
1.0	43400000.0	43410000.0	2.0	2.758777141571045	1.5671309232711792
1.0	43440000.0	43450000.0	2.0	3.0601115226745605	1.6386505365371704
1.0	43510000.0	43520000.0	0.0	3.381725311279297	1.7069683074951172
1.0	43630000.0	43640000.0	4.0	2.9834580421447754	1.4685384035110474
1.0	43650000.0	43660000.0	1.0	3.7345211505889893	1.7825599908828735
1.0	43690000.0	43700000.0	3.0	3.0682382583618164	1.6403650045394897
1.0	43700000.0	43710000.0	4.0	3.0794777870178223	1.6427472829818726
1.0	43730000.0	43740000.0	3.0	2.893847703933716	1.4723807573318481
1.0	43760000.0	43770000.0	3.0	2.560274124145508	1.4828017950057983
1.0	43800000.0	43810000.0	5.0	3.1225125789642334	1.6518585681915283
1.0	43870000.0	43880000.0	1.0	2.550124406814575	1.4679673910140991
1.0	43990000.0	44000000.0	1.0	2.948918581008911	1.7420673370361328
1.0	44090000.0	44100000.0	6.0	3.199683427810669	1.6682312488555908
1.0	44150000.0	44160000.0	0.0	2.522226333618164	1.3959017992019653
1.0	44190000.0	44200000.0	3.0	3.1480937004089355	1.657268762588501
1.0	44290000.0	44300000.0	3.0	3.117379903793335	1.650766372680664
1.0	44430000.0	44440000.0	6.0	2.4619641304016113	1.413709044456482
1.0	44490000.0	44500000.0	4.0	2.941535234451294	1.6056957244873047
1.0	44530000.0	44540000.0	3.0	4.152502059936523	1.8727182149887085
1.0	44540000.0	44550000.0	3.0	4.13096809387207	1.868065595626831
1.0	44550000.0	44560000.0	5.0	4.686715126037598	1.9885460138320923
1.0	44580000.0	44590000.0	5.0	4.881100654602051	2.0307741165161133
1.0	44650000.0	44660000.0	8.0	4.516756534576416	1.9516456127166748
1.0	44680000.0	44690000.0	2.0	2.833458662033081	1.590930700302124
1.0	44710000.0	44720000.0	2.0	2.5819218158721924	1.5384737253189087
1.0	44770000.0	44780000.0	2.0	2.525224208831787	1.5267316102981567
1.0	44800000.0	44810000.0	4.0	2.5094311237335205	1.5234702825546265
1.0	44810000.0	44820000.0	2.0	2.576280117034912	1.5373090505599976
1.0	44820000.0	44830000.0	1.0	3.86462664604187	1.7793681621551514
1.0	44830000.0	44840000.0	2.0	3.6442008018493652	1.7631479501724243
1.0	44900000.0	44910000.0	3.0	3.6827094554901123	1.7714210748672485
1.0	44960000.0	44970000.0	4.0	4.070937156677246	1.8550872802734375
1.0	44970000.0	44980000.0	6.0	3.986825466156006	1.8369190692901611
1.0	45010000.0	45020000.0	1.0	3.2577006816864014	1.6805442571640015
1.0	45030000.0	45040000.0	5.0	3.5351271629333496	1.739772081375122
1.0	45130000.0	45140000.0	3.0	2.95379900932312	1.4909861087799072
1.0	45160000.0	45170000.0	5.0	3.478949785232544	1.72775399684906
1.0	45260000.0	45270000.0	1.0	3.0779426097869873	1.8500926494598389
1.0	45290000.0	45300000.0	2.0	3.282625198364258	1.685854196548462
1.0	45310000.0	45320000.0	3.0	2.9761557579040527	1.6209293603897095
1.0	45350000.0	45360000.0	0.0	2.804816722869873	1.58492112159729
1.0	45400000.0	45410000.0	2.0	3.1549220085144043	1.6587244272232056
1.0	45430000.0	45440000.0	6.0	2.7850146293640137	1.5727795362472534
1.0	45450000.0	45460000.0	6.0	3.8340096473693848	1.763209581375122
1.0	45530000.0	45540000.0	0.0	3.968426465988159	1.8329508304595947
1.0	45650000.0	45660000.0	2.0	3.3885536193847656	1.6839807033538818
1.0	45660000.0	45670000.0	4.0	3.743011474609375	1.7843860387802124
1.0	45710000.0	45720000.0	6.0	3.673170566558838	1.769371747970581
1.0	45860000.0	45870000.0	7.0	3.0430715084075928	1.6350435018539429
1.0	45870000.0	45880000.0	5.0	3.1236062049865723	1.6520951986312866
1.0	45890000.0	45900000.0	6.0	3.148263454437256	1.6573054790496826
1.0	45970000.0	45980000.0	1.0	2.5656561851501465	1.4076217412948608
1.0	46020000.0	46030000.0	1.0	2.706860065460205	1.4941766262054443
1.0	46030000.0	46040000.0	3.0	2.6833605766296387	1.4607417583465576
1.0	46050000.0	46060000.0	6.0	2.5136237144470215	1.3853565454483032
1.0	46060000.0	46070000.0	0.0	2.4394190311431885	1.369879126548767
1.0	46070000.0	46080000.0	1.0	2.6129517555236816	1.4555866718292236
1.0	46160000.0	46170000.0	2.0	2.802607297897339	1.5844624042510986
1.0	46230000.0	46240000.0	5.0	3.6037936210632324	1.754481315612793
1.0	46280000.0	46290000.0	1.0	2.875368356704712	1.5997183322906494
1.0	46400000.0	46410000.0	2.0	2.6951122283935547	1.5620076656341553
1.0	46440000.0	46450000.0	0.0	2.7981715202331543	1.5233557224273682
1.0	46460000.0	46470000.0	2.0	2.59901762008667	1.5042445659637451
1.0	46530000.0	46540000.0	3.0	2.589407444000244	1.482996940612793
1.0	46590000.0	46600000.0	0.0	3.491835832595825	1.6034263372421265
1.0	46620000.0	46630000.0	1.0	3.375703811645508	1.6966354846954346
1.0	46630000.0	46640000.0	1.0	2.9903273582458496	1.6239169836044312
1.0	46650000.0	46660000.0	2.0	2.298036813735962	1.4075887203216553
1.0	46740000.0	46750000.0	2.0	2.7065625190734863	1.5643919706344604
1.0	46760000.0	46770000.0	5.0	8.8457670211792	8.23343563079834
1.0	46880000.0	46890000.0	3.0	3.5406830310821533	1.7409687042236328
1.0	47040000.0	47050000.0	6.0	2.3993492126464844	1.3727402687072754
1.0	47110000.0	47120000.0	1.0	2.649507522583008	1.5525099039077759
1.0	47160000.0	47170000.0	3.0	2.449702024459839	1.384992241859436
1.0	47180000.0	47190000.0	2.0	2.8454976081848145	2.110525131225586
1.0	47300000.0	47310000.0	2.0	4.3388848304748535	1.913076639175415
1.0	47660000.0	47670000.0	3.0	3.751868724822998	1.7862880229949951
1.0	47720000.0	47730000.0	0.0	2.8359618186950684	1.5914548635482788
1.0	47730000.0	47740000.0	1.0	2.8381855487823486	1.591916799545288
1.0	47750000.0	47760000.0	2.0	2.866807460784912	1.5979138612747192
1.0	47830000.0	47840000.0	2.0	2.9355597496032715	1.612377405166626
1.0	47920000.0	47930000.0	5.0	3.566837787628174	1.7465639114379883
1.0	47960000.0	47970000.0	4.0	2.965402364730835	1.5266977548599243
1.0	47990000.0	48000000.0	0.0	2.6106510162353516	1.4546226263046265
1.0	48160000.0	48170000.0	2.0	2.9463233947753906	1.6146434545516968
1.0	48220000.0	48230000.0	2.0	3.2274460792541504	1.6741269826889038
1.0	48230000.0	48240000.0	4.0	3.3896865844726562	1.7086725234985352
1.0	48290000.0	48300000.0	4.0	2.964189052581787	1.6184117794036865
1.0	48340000.0	48350000.0	2.0	3.0068867206573486	1.4867985248565674
1.0	48360000.0	48370000.0	4.0	2.8929355144500732	1.5488739013671875
1.0	48490000.0	48500000.0	4.0	3.9797890186309814	1.8354005813598633
1.0	48500000.0	48510000.0	2.0	3.3729262351989746	1.705094575881958
1.0	48510000.0	48520000.0	4.0	3.5021960735321045	1.7327296733856201
1.0	48560000.0	48570000.0	4.0	4.271518707275391	1.8984730243682861
1.0	48570000.0	48580000.0	1.0	4.100822448730469	1.8615421056747437
1.0	48580000.0	48590000.0	3.0	3.8398098945617676	1.805219292640686
1.0	48590000.0	48600000.0	4.0	4.726815700531006	1.9972501993179321
1.0	48730000.0	48740000.0	2.0	4.164556980133057	1.875329613685608
1.0	48750000.0	48760000.0	2.0	3.767657518386841	1.789685845375061
1.0	48770000.0	48780000.0	4.0	3.802325487136841	1.7971493005752563
1.0	48800000.0	48810000.0	2.0	3.4398512840270996	1.719393014907837
1.0	48810000.0	48820000.0	5.0	3.546801805496216	1.742274284362793
1.0	48850000.0	48860000.0	3.0	3.0641090869903564	1.494659662246704
1.0	48890000.0	48900000.0	2.0	4.026410102844238	1.8454700708389282
1.0	48950000.0	48960000.0	5.0	5.70462703704834	2.209774971008301
1.0	49010000.0	49020000.0	8.0	7.120268821716309	2.516659736633301
1.0	49040000.0	49050000.0	7.0	7.4396257400512695	2.5845561027526855
1.0	49110000.0	49120000.0	9.0	9.313385009765625	3.005342960357666
1.0	49170000.0	49180000.0	6.0	10.724629402160645	3.331855058670044
1.0	49260000.0	49270000.0	14.0	13.469755172729492	3.9445693492889404
1.0	49300000.0	49310000.0	11.0	12.8173828125	3.788968563079834
1.0	49350000.0	49360000.0	18.0	11.060439109802246	3.4089348316192627
1.0	49370000.0	49380000.0	7.0	11.936895370483398	3.611884355545044
1.0	49410000.0	49420000.0	7.0	12.317283630371094	3.700133800506592
1.0	49440000.0	49450000.0	9.0	11.744441032409668	3.5588538646698
1.0	49500000.0	49510000.0	15.0	15.414922714233398	4.349682807922363
1.0	49510000.0	49520000.0	8.0	13.652639389038086	3.96002197265625
1.0	49620000.0	49630000.0	15.0	15.908671379089355	4.444319248199463
1.0	49690000.0	49700000.0	9.0	12.935528755187988	3.8160834312438965
1.0	49780000.0	49790000.0	9.0	9.529467582702637	3.0754685401916504
1.0	50090000.0	50100000.0	16.0	22.42447853088379	5.505705833435059
1.0	50100000.0	50110000.0	24.0	22.015918731689453	5.448929309844971
1.0	50150000.0	50160000.0	30.0	22.80947494506836	5.544838905334473
1.0	50230000.0	50240000.0	13.0	23.090124130249023	5.581742763519287
1.0	50250000.0	50260000.0	17.0	22.29006004333496	5.477755546569824
1.0	50290000.0	50300000.0	21.0	17.38678550720215	4.710780143737793
1.0	50330000.0	50340000.0	28.0	18.63041114807129	4.934601306915283
1.0	50360000.0	50370000.0	17.0	19.56064796447754	5.0805158615112305
1.0	50410000.0	50420000.0	14.0	17.1162052154541	4.643885135650635
1.0	50440000.0	50450000.0	22.0	19.258333206176758	5.048778533935547
1.0	50460000.0	50470000.0	19.0	19.521907806396484	5.097063064575195
1.0	50530000.0	50540000.0	21.0	18.613122940063477	4.9289655685424805
1.0	50560000.0	50570000.0	13.0	15.722028732299805	4.377968788146973
1.0	50570000.0	50580000.0	16.0	15.410062789916992	4.3137102127075195
1.0	50580000.0	50590000.0	14.0	14.377592086791992	4.1023993492126465
1.0	50590000.0	50600000.0	7.0	14.839273452758789	4.21027135848999
1.0	50600000.0	50610000.0	17.0	15.89056396484375	4.409394264221191
1.0	50610000.0	50620000.0	11.0	15.372845649719238	4.312361717224121
1.0	50620000.0	50630000.0	17.0	13.364538192749023	3.899787187576294
1.0	50630000.0	50640000.0	9.0	15.009686470031738	4.238048076629639
1.0	50650000.0	50660000.0	8.0	14.908248901367188	4.225686073303223
1.0	50790000.0	50800000.0	8.0	7.274264335632324	2.5554232597351074
1.0	50890000.0	50900000.0	6.0	5.446764945983887	2.153743267059326
1.0	50950000.0	50960000.0	5.0	3.178849458694458	1.663799524307251
1.0	50960000.0	50970000.0	5.0	3.124056339263916	1.637460708618164
1.0	50980000.0	50990000.0	1.0	3.3579068183898926	1.7018909454345703
1.0	51010000.0	51020000.0	3.0	3.1943283081054688	1.6671009063720703
1.0	51020000.0	51030000.0	5.0	2.8576881885528564	1.5811479091644287
1.0	51110000.0	51120000.0	7.0	3.1811983585357666	1.6643041372299194
1.0	51170000.0	51180000.0	3.0	3.4102370738983154	1.713055968284607
1.0	51180000.0	51190000.0	8.0	3.259472608566284	1.6809279918670654
1.0	51200000.0	51210000.0	4.0	3.1781997680664062	1.663666009902954
1.0	51290000.0	51300000.0	6.0	3.10996150970459	1.6491940021514893
1.0	51410000.0	51420000.0	2.0	2.801039934158325	1.5841290950775146
1.0	51440000.0	51450000.0	4.0	2.885613441467285	2.0146517753601074
1.0	51460000.0	51470000.0	4.0	3.749370574951172	1.7857532501220703
1.0	51480000.0	51490000.0	8.0	3.7127845287323	1.7778892517089844
1.0	51540000.0	51550000.0	0.0	4.883586883544922	2.031308889389038
1.0	51570000.0	51580000.0	5.0	4.1548309326171875	1.873220682144165
1.0	51590000.0	51600000.0	7.0	4.0626091957092285	1.8532804250717163
1.0	51610000.0	51620000.0	2.0	4.286093711853027	1.9016351699829102
1.0	51620000.0	51630000.0	5.0	3.940491199493408	1.826921820640564
1.0	51660000.0	51670000.0	3.0	3.9447600841522217	1.8278398513793945
1.0	51750000.0	51760000.0	1.0	2.6148579120635986	1.5032341480255127
1.0	51790000.0	51800000.0	2.0	2.742961883544922	1.4314571619033813
1.0	51830000.0	51840000.0	1.0	2.592705726623535	1.5407078266143799
1.0	51920000.0	51930000.0	2.0	2.61124849319458	1.5445537567138672
1.0	51930000.0	51940000.0	2.0	2.6050853729248047	1.5432825088500977
1.0	51960000.0	51970000.0	4.0	2.5676934719085693	1.535528302192688
1.0	52130000.0	52140000.0	1.0	2.9677481651306152	1.6191571950912476
1.0	52220000.0	52230000.0	1.0	2.574193000793457	1.5368717908859253
1.0	52240000.0	52250000.0	2.0	2.614701986312866	1.5417550802230835
1.0	52250000.0	52260000.0	2.0	2.5194625854492188	1.3868213891983032
1.0	52300000.0	52310000.0	1.0	2.7935891151428223	1.5825767517089844
1.0	52410000.0	52420000.0	8.0	3.548964738845825	1.7427337169647217
1.0	52500000.0	52510000.0	0.0	2.786672592163086	1.581117868423462
1.0	52620000.0	52630000.0	4.0	2.990476608276367	1.6239500045776367
1.0	52660000.0	52670000.0	2.0	3.0674824714660645	1.6402050256729126
1.0	52830000.0	52840000.0	3.0	8.720690727233887	8.228123664855957
1.0	52840000.0	52850000.0	3.0	2.8436286449432373	1.5930629968643188
1.0	52850000.0	52860000.0	3.0	2.8043487071990967	1.5848230123519897
1.0	52940000.0	52950000.0	1.0	2.7786388397216797	1.5794486999511719
1.0	53000000.0	53010000.0	5.0	3.0348591804504395	1.6333096027374268
1.0	53020000.0	53030000.0	3.0	3.826801300048828	1.8024181127548218
1.0	53040000.0	53050000.0	4.0	3.7751216888427734	1.7912909984588623
1.0	53270000.0	53280000.0	0.0	2.7216947078704834	1.567551851272583
1.0	53280000.0	53290000.0	1.0	2.747685670852661	1.5729668140411377
1.0	53290000.0	53300000.0	3.0	3.054143190383911	1.6373831033706665
1.0	53310000.0	53320000.0	4.0	3.666759490966797	1.7679920196533203
1.0	53450000.0	53460000.0	2.0	2.7062997817993164	1.5643402338027954
1.0	53460000.0	53470000.0	2.0	2.6691930294036865	1.5354324579238892
1.0	53510000.0	53520000.0	2.0	2.677123546600342	1.558260202407837
1.0	53580000.0	53590000.0	3.0	3.0848388671875	1.587270975112915
1.0	53650000.0	53660000.0	2.0	3.0996716022491455	1.6470139026641846
1.0	53660000.0	53670000.0	6.0	8.608275413513184	8.228124618530273
1.0	53670000.0	53680000.0	3.0	2.662609577178955	1.5199615955352783
1.0	53720000.0	53730000.0	2.0	2.4772403240203857	1.4078445434570312
1.0	53800000.0	53810000.0	1.0	3.861128330230713	1.8098118305206299
1.0	53830000.0	53840000.0	2.0	3.7124805450439453	1.7778247594833374
1.0	53860000.0	53870000.0	6.0	4.625204563140869	1.97517991065979
1.0	53880000.0	53890000.0	6.0	3.845186710357666	1.8063806295394897
1.0	53920000.0	53930000.0	9.0	5.296393394470215	2.12105131149292
1.0	53950000.0	53960000.0	5.0	5.083585739135742	2.074788808822632
1.0	53960000.0	53970000.0	7.0	5.541339874267578	2.1742992401123047
1.0	53970000.0	53980000.0	4.0	5.428341865539551	2.149740695953369
1.0	54010000.0	54020000.0	8.0	5.311545372009277	2.1243510246276855
1.0	54130000.0	54140000.0	5.0	4.034947872161865	1.847316026687622
1.0	54140000.0	54150000.0	5.0	3.641453504562378	1.7625678777694702
1.0	54190000.0	54200000.0	6.0	3.9669299125671387	1.8326247930526733
1.0	54210000.0	54220000.0	4.0	4.035132884979248	1.8473488092422485
1.0	54220000.0	54230000.0	1.0	3.9025261402130127	1.8187377452850342
1.0	54270000.0	54280000.0	3.0	2.527695655822754	1.5272477865219116
1.0	54300000.0	54310000.0	6.0	3.912247896194458	1.7626434564590454
1.0	54390000.0	54400000.0	3.0	2.6765389442443848	1.558131456375122
1.0	54420000.0	54430000.0	1.0	2.4409232139587402	1.3718338012695312
1.0	54480000.0	54490000.0	2.0	3.0167629718780518	1.6294975280761719
1.0	54510000.0	54520000.0	0.0	5.155117988586426	6.538092613220215
1.0	54530000.0	54540000.0	4.0	2.736159563064575	1.4650055170059204
1.0	54540000.0	54550000.0	5.0	2.723257541656494	1.467725396156311
1.0	54560000.0	54570000.0	0.0	2.6023898124694824	1.4258086681365967
1.0	54650000.0	54660000.0	1.0	2.676044464111328	1.5580346584320068
1.0	54670000.0	54680000.0	2.0	2.3947319984436035	1.3737857341766357
1.0	54690000.0	54700000.0	2.0	2.77195143699646	1.5780339241027832
1.0	54700000.0	54710000.0	4.0	2.661857843399048	1.5550775527954102
1.0	54750000.0	54760000.0	0.0	2.5473175048828125	1.393580675125122
1.0	54790000.0	54800000.0	4.0	2.7062668800354004	1.4856610298156738
1.0	54800000.0	54810000.0	0.0	2.7337660789489746	1.4511768817901611
1.0	54920000.0	54930000.0	4.0	3.2922489643096924	1.6878986358642578
1.0	54940000.0	54950000.0	2.0	2.827674388885498	1.4500086307525635
1.0	54970000.0	54980000.0	5.0	3.6021957397460938	1.7292664051055908
1.0	55000000.0	55010000.0	2.0	3.213813066482544	1.6696878671646118
1.0	55030000.0	55040000.0	2.0	2.8343453407287598	1.543514609336853
1.0	55060000.0	55070000.0	4.0	2.721468210220337	1.5675042867660522
1.0	55100000.0	55110000.0	4.0	3.091033935546875	1.6451858282089233
1.0	55130000.0	55140000.0	5.0	3.6709671020507812	1.768890142440796
1.0	55140000.0	55150000.0	1.0	3.6880226135253906	1.7725608348846436
1.0	55160000.0	55170000.0	4.0	3.5763020515441895	1.7485946416854858
1.0	55180000.0	55190000.0	5.0	2.9965133666992188	1.6186656951904297
1.0	55190000.0	55200000.0	2.0	2.6709342002868652	1.556969404220581
1.0	55220000.0	55230000.0	1.0	2.829118490219116	1.5307153463363647
1.0	55260000.0	55270000.0	2.0	2.8528242111206055	1.5697590112686157
1.0	55280000.0	55290000.0	2.0	2.9050707817077637	1.4923590421676636
1.0	55300000.0	55310000.0	1.0	2.9141323566436768	1.6078723669052124
1.0	55350000.0	55360000.0	2.0	3.020245313644409	1.476172924041748
1.0	55390000.0	55400000.0	0.0	3.047595977783203	1.6360018253326416
1.0	55400000.0	55410000.0	1.0	3.242105007171631	1.677241563796997
1.0	55430000.0	55440000.0	3.0	3.271437883377075	1.6834713220596313
1.0	55660000.0	55670000.0	2.0	2.612102746963501	1.5447289943695068
1.0	55690000.0	55700000.0	4.0	3.4817137718200684	1.7283424139022827
1.0	55700000.0	55710000.0	5.0	3.486065626144409	1.6219695806503296
1.0	55740000.0	55750000.0	5.0	3.8537344932556152	1.808215856552124
1.0	55760000.0	55770000.0	6.0	5.162552356719971	2.0919604301452637
1.0	55790000.0	55800000.0	3.0	4.304745674133301	1.9056718349456787
1.0	55800000.0	55810000.0	1.0	5.2516632080078125	2.1113321781158447
1.0	55860000.0	55870000.0	6.0	5.561552047729492	2.1786868572235107
1.0	55910000.0	55920000.0	6.0	5.913383483886719	2.255092144012451
1.0	55930000.0	55940000.0	3.0	6.148767471313477	2.3061296939849854
1.0	56000000.0	56010000.0	5.0	7.812635898590088	2.664191722869873
1.0	56030000.0	56040000.0	6.0	9.3175048828125	3.028665065765381
1.0	56040000.0	56050000.0	11.0	10.545807838439941	3.3211417198181152
1.0	56050000.0	56060000.0	10.0	10.23548412322998	3.2236580848693848
1.0	56060000.0	56070000.0	3.0	11.959640502929688	3.6087424755096436
1.0	56070000.0	56080000.0	20.0	13.662773132324219	4.024852752685547
1.0	56090000.0	56100000.0	10.0	13.556927680969238	3.971672773361206
1.0	56100000.0	56110000.0	15.0	11.68025016784668	3.5588722229003906
1.0	56140000.0	56150000.0	12.0	17.137243270874023	4.6617302894592285
1.0	56190000.0	56200000.0	16.0	17.6341552734375	4.759665012359619
1.0	56200000.0	56210000.0	17.0	18.1986026763916	4.85269021987915
1.0	56250000.0	56260000.0	24.0	22.40219497680664	5.498920440673828
1.0	56260000.0	56270000.0	14.0	23.24570655822754	5.596024513244629
1.0	56270000.0	56280000.0	23.0	22.936908721923828	5.5638747215271
1.0	56330000.0	56340000.0	23.0	20.758792877197266	5.259343147277832
1.0	56400000.0	56410000.0	23.0	18.747882843017578	4.909323215484619
1.0	56430000.0	56440000.0	16.0	18.575822830200195	4.918441295623779
1.0	56590000.0	56600000.0	10.0	13.836982727050781	4.000480651855469
1.0	56600000.0	56610000.0	16.0	12.967679977416992	3.8291678428649902
1.0	56640000.0	56650000.0	6.0	11.052142143249512	3.4064888954162598
1.0	56690000.0	56700000.0	12.0	9.185110092163086	2.976012706756592
1.0	56720000.0	56730000.0	13.0	8.045228958129883	2.713536262512207
1.0	56750000.0	56760000.0	7.0	8.187600135803223	2.7627434730529785
1.0	56760000.0	56770000.0	11.0	7.159213066101074	2.524724245071411
1.0	56800000.0	56810000.0	11.0	6.234223365783691	2.324639081954956
1.0	56820000.0	56830000.0	4.0	5.635012626647949	2.1946494579315186
1.0	56950000.0	56960000.0	1.0	3.6047654151916504	1.7546972036361694
1.0	56970000.0	56980000.0	3.0	3.242835521697998	1.6773912906646729
1.0	56980000.0	56990000.0	3.0	3.0904736518859863	1.6450599431991577
1.0	57010000.0	57020000.0	4.0	3.107412815093994	1.6486526727676392
1.0	57020000.0	57030000.0	4.0	3.9750523567199707	1.8343751430511475
1.0	57090000.0	57100000.0	4.0	5.56543493270874	2.1795315742492676
1.0	57100000.0	57110000.0	2.0	4.84938907623291	2.0238890647888184
1.0	57120000.0	57130000.0	7.0	6.955504417419434	2.485525608062744
1.0	57190000.0	57200000.0	9.0	7.143806457519531	2.5228917598724365
1.0	57230000.0	57240000.0	8.0	8.447298049926758	2.8095078468322754
1.0	57240000.0	57250000.0	9.0	8.603750228881836	2.851672649383545
1.0	57250000.0	57260000.0	11.0	7.999124050140381	2.7101540565490723
1.0	57270000.0	57280000.0	6.0	7.9394683837890625	2.7032575607299805
1.0	57280000.0	57290000.0	4.0	7.302051544189453	2.5602054595947266
1.0	57360000.0	57370000.0	10.0	9.793231010437012	3.120542049407959
1.0	57410000.0	57420000.0	14.0	14.234994888305664	4.090183734893799
1.0	57430000.0	57440000.0	9.0	11.051687240600586	3.4116768836975098
1.0	57440000.0	57450000.0	16.0	11.551912307739258	3.528092861175537
1.0	57510000.0	57520000.0	14.0	13.338851928710938	3.914138078689575
1.0	57560000.0	57570000.0	9.0	14.499646186828613	4.163511276245117
1.0	57590000.0	57600000.0	12.0	14.587730407714844	4.171364784240723
1.0	57770000.0	57780000.0	14.0	12.419339179992676	3.761032819747925
1.0	57840000.0	57850000.0	13.0	10.138726234436035	3.186072587966919
1.0	57960000.0	57970000.0	11.0	8.289298057556152	2.77864670753479
1.0	57990000.0	58000000.0	7.0	8.672160148620605	2.866359233856201
1.0	58000000.0	58010000.0	7.0	7.429769992828369	2.5822367668151855
1.0	58040000.0	58050000.0	6.0	5.511534690856934	2.1678175926208496
1.0	58050000.0	58060000.0	8.0	7.2368035316467285	2.540863513946533
1.0	58220000.0	58230000.0	16.0	13.791053771972656	3.9794018268585205
1.0	58260000.0	58270000.0	12.0	14.151140213012695	4.057943820953369
1.0	58310000.0	58320000.0	16.0	12.244539260864258	3.6654930114746094
1.0	58330000.0	58340000.0	10.0	12.529942512512207	3.7301573753356934
1.0	58360000.0	58370000.0	18.0	14.483012199401855	4.140257835388184
1.0	58380000.0	58390000.0	11.0	15.670572280883789	4.383030414581299
1.0	58400000.0	58410000.0	23.0	15.85822582244873	4.431508541107178
1.0	58410000.0	58420000.0	18.0	15.28486156463623	4.322922229766846
1.0	58490000.0	58500000.0	12.0	14.341529846191406	4.12190580368042
1.0	58530000.0	58540000.0	8.0	13.006505966186523	3.822439670562744
1.0	58570000.0	58580000.0	20.0	13.560009956359863	3.945484161376953
1.0	58600000.0	58610000.0	15.0	14.463262557983398	4.155004024505615
1.0	58680000.0	58690000.0	6.0	11.619029998779297	3.529172897338867
1.0	58720000.0	58730000.0	15.0	10.336806297302246	3.2359066009521484
1.0	58750000.0	58760000.0	9.0	10.390998840332031	3.2744948863983154
1.0	58780000.0	58790000.0	10.0	8.042072296142578	2.723965883255005
1.0	58800000.0	58810000.0	3.0	7.721308708190918	2.6509437561035156
1.0	58850000.0	58860000.0	7.0	5.355312347412109	2.1338677406311035
1.0	59060000.0	59070000.0	6.0	3.3644275665283203	1.703283667564392
1.0	59080000.0	59090000.0	5.0	2.926358699798584	1.610434889793396
1.0	59150000.0	59160000.0	2.0	2.6656124591827393	1.5558613538742065
1.0	59370000.0	59380000.0	1.0	2.7162489891052246	1.5664008855819702
1.0	59410000.0	59420000.0	1.0	2.525648593902588	1.4932538270950317
1.0	59550000.0	59560000.0	1.0	3.141472101211548	1.6558679342269897
1.0	59580000.0	59590000.0	4.0	2.4728660583496094	1.3912359476089478
1.0	59630000.0	59640000.0	1.0	4.282675743103027	1.9008970260620117
1.0	59650000.0	59660000.0	4.0	4.045567989349365	1.8496116399765015
1.0	59660000.0	59670000.0	2.0	3.855747699737549	1.8086503744125366
1.0	59740000.0	59750000.0	4.0	3.8894379138946533	1.8159059286117554
1.0	59840000.0	59850000.0	4.0	2.860731601715088	1.5966440439224243
1.0	59940000.0	59950000.0	0.0	3.1977124214172363	1.6678121089935303
1.0	60180000.0	60190000.0	3.0	3.2195403575897217	1.5421838760375977
1.0	60220000.0	60230000.0	1.0	3.1689040660858154	1.5520708560943604
1.0	60250000.0	60260000.0	4.0	3.6138381958007812	1.756638526916504
1.0	60310000.0	60320000.0	4.0	2.8763797283172607	1.599929928779602
1.0	60370000.0	60380000.0	4.0	3.1732096672058105	1.6626012325286865
1.0	60520000.0	60530000.0	1.0	8.01677131652832	2.720708131790161
1.0	60540000.0	60550000.0	10.0	8.158329963684082	2.7394886016845703
1.0	60550000.0	60560000.0	12.0	7.925281524658203	2.693077802658081
1.0	60630000.0	60640000.0	6.0	11.38360595703125	3.483301877975464
1.0	60660000.0	60670000.0	11.0	11.502031326293945	3.4906375408172607
1.0	60690000.0	60700000.0	12.0	11.991964340209961	3.597322940826416
1.0	60730000.0	60740000.0	12.0	12.734275817871094	3.7792751789093018
1.0	60790000.0	60800000.0	16.0	14.069470405578613	4.055813312530518
1.0	60810000.0	60820000.0	10.0	12.219396591186523	3.637192487716675
1.0	60830000.0	60840000.0	17.0	14.318130493164062	4.115774631500244
1.0	60860000.0	60870000.0	4.0	15.208776473999023	4.291796684265137
1.0	60880000.0	60890000.0	8.0	12.55187702178955	3.708960771560669
1.0	60970000.0	60980000.0	7.0	9.957776069641113	3.210794448852539
1.0	61000000.0	61010000.0	12.0	10.527300834655762	3.2876625061035156
1.0	61030000.0	61040000.0	11.0	9.643400192260742	3.096004009246826
1.0	61130000.0	61140000.0	8.0	9.46644115447998	3.04995059967041
1.0	61140000.0	61150000.0	8.0	8.808625221252441	2.8918652534484863
1.0	61150000.0	61160000.0	6.0	9.920854568481445	3.1631412506103516
1.0	61160000.0	61170000.0	8.0	9.18604850769043	2.9784581661224365
1.0	61190000.0	61200000.0	10.0	8.069137573242188	2.727177381515503
1.0	61230000.0	61240000.0	9.0	7.244204044342041	2.542715311050415
1.0	61280000.0	61290000.0	2.0	6.458555698394775	2.3731906414031982
1.0	61330000.0	61340000.0	3.0	5.049785137176514	2.06744384765625
1.0	61340000.0	61350000.0	6.0	4.355179786682129	1.9166091680526733
1.0	61410000.0	61420000.0	2.0	4.509949684143066	1.9501701593399048
1.0	61420000.0	61430000.0	8.0	3.8813564777374268	1.8141711950302124
1.0	61470000.0	61480000.0	7.0	4.098110198974609	1.8609564304351807
1.0	61600000.0	61610000.0	6.0	2.8087687492370605	1.4960380792617798
1.0	61630000.0	61640000.0	2.0	2.762127637863159	1.5759961605072021
1.0	61640000.0	61650000.0	2.0	3.062917947769165	1.614154577255249
1.0	61650000.0	61660000.0	1.0	2.6542303562164307	1.553494930267334
1.0	61730000.0	61740000.0	2.0	3.0127415657043457	1.6286470890045166
1.0	61800000.0	61810000.0	3.0	2.7299084663391113	1.5692540407180786
1.0	61830000.0	61840000.0	4.0	2.4995949268341064	1.3865528106689453
1.0	61870000.0	61880000.0	2.0	2.656100034713745	1.553881287574768
1.0	61950000.0	61960000.0	3.0	3.6176319122314453	1.7574596405029297
1.0	62210000.0	62220000.0	3.0	2.7211856842041016	1.5674406290054321
1.0	62330000.0	62340000.0	2.0	2.4771015644073486	1.435533881187439
1.0	62430000.0	62440000.0	2.0	3.3178391456604004	1.6933486461639404
1.0	62490000.0	62500000.0	2.0	3.090245485305786	1.6450153589248657
1.0	62590000.0	62600000.0	1.0	2.8920981884002686	1.603232979774475
1.0	62660000.0	62670000.0	5.0	4.861980438232422	2.026622772216797
1.0	62710000.0	62720000.0	6.0	4.494601249694824	1.9468408823013306
1.0	62760000.0	62770000.0	7.0	3.9267592430114746	1.8239593505859375
1.0	62790000.0	62800000.0	3.0	4.85134220123291	2.024315357208252
1.0	62830000.0	62840000.0	8.0	3.4016709327697754	1.5764890909194946
1.0	62910000.0	62920000.0	0.0	2.507929563522339	1.4133087396621704
1.0	62940000.0	62950000.0	3.0	2.6458849906921387	1.551754117012024
1.0	62950000.0	62960000.0	1.0	2.610358953475952	1.5443689823150635
1.0	63000000.0	63010000.0	2.0	2.672215223312378	1.5572348833084106
1.0	63040000.0	63050000.0	4.0	3.2365410327911377	1.6760609149932861
1.0	63080000.0	63090000.0	8.0	2.8144993782043457	1.5869542360305786
1.0	63100000.0	63110000.0	4.0	3.2573952674865723	1.6804802417755127
1.0	63240000.0	63250000.0	10.0	3.334990978240967	1.5957419872283936
1.0	63270000.0	63280000.0	2.0	3.4746978282928467	1.7268397808074951
1.0	63290000.0	63300000.0	2.0	3.596179962158203	1.7528482675552368
1.0	63310000.0	63320000.0	4.0	3.9334685802459717	1.8254142999649048
1.0	63360000.0	63370000.0	9.0	5.568204402923584	2.1801340579986572
1.0	63410000.0	63420000.0	7.0	6.047852516174316	2.2842605113983154
1.0	63460000.0	63470000.0	7.0	6.756364345550537	2.4390552043914795
1.0	63500000.0	63510000.0	7.0	7.4099249839782715	2.582029342651367
1.0	63550000.0	63560000.0	4.0	7.279759407043457	2.5503478050231934
1.0	63640000.0	63650000.0	12.0	6.989701271057129	2.4878013134002686
1.0	63680000.0	63690000.0	4.0	6.640356540679932	2.4124741554260254
1.0	63780000.0	63790000.0	5.0	5.700387477874756	2.2099547386169434
1.0	63820000.0	63830000.0	4.0	3.9099268913269043	1.8203325271606445
1.0	63830000.0	63840000.0	1.0	3.359703779220581	2.131688117980957
1.0	63880000.0	63890000.0	4.0	2.549010753631592	1.425232172012329
1.0	63890000.0	63900000.0	3.0	2.8368988037109375	1.5916523933410645
1.0	63960000.0	63970000.0	2.0	3.166107654571533	1.6610904932022095
1.0	63970000.0	63980000.0	1.0	2.5466837882995605	1.4641532897949219
1.0	63980000.0	63990000.0	2.0	3.3375403881073	1.6706291437149048
1.0	64010000.0	64020000.0	4.0	2.7746264934539795	1.4483779668807983
1.0	64110000.0	64120000.0	6.0	2.5786855220794678	1.5144685506820679
1.0	64140000.0	64150000.0	2.0	2.4755895137786865	1.6212354898452759
1.0	64260000.0	64270000.0	2.0	2.3190231323242188	1.4300299882888794
1.0	64300000.0	64310000.0	3.0	2.257690906524658	1.3592398166656494
1.0	64420000.0	64430000.0	1.0	2.817568302154541	1.454402208328247
1.0	64560000.0	64570000.0	2.0	2.7748398780822754	1.5786460638046265
1.0	64720000.0	64730000.0	2.0	2.8900845050811768	1.4805865287780762
1.0	64880000.0	64890000.0	0.0	2.901101589202881	1.6112558841705322
1.0	64910000.0	64920000.0	4.0	2.974534511566162	1.6205898523330688
1.0	65000000.0	65010000.0	0.0	2.955631732940674	1.6019922494888306
1.0	65040000.0	65050000.0	2.0	3.408538818359375	1.7126967906951904
1.0	65090000.0	65100000.0	6.0	3.0553805828094482	1.637642502784729
1.0	65100000.0	65110000.0	5.0	2.7387020587921143	1.4500094652175903
1.0	65130000.0	65140000.0	0.0	3.2332491874694824	1.6753590106964111
1.0	65230000.0	65240000.0	0.0	2.4219913482666016	1.5054490566253662
1.0	65340000.0	65350000.0	0.0	2.7116074562072754	1.5654375553131104
1.0	65360000.0	65370000.0	4.0	2.5516517162323	1.5109387636184692
1.0	65400000.0	65410000.0	2.0	2.533953905105591	1.4047971963882446
1.0	65560000.0	65570000.0	1.0	4.004546165466309	1.8407385349273682
1.0	65570000.0	65580000.0	3.0	3.0054430961608887	1.4875588417053223
1.0	65720000.0	65730000.0	5.0	4.9830803871154785	2.0542705059051514
1.0	65740000.0	65750000.0	6.0	5.512250900268555	2.167969226837158
1.0	65760000.0	65770000.0	10.0	6.0341925621032715	2.281297445297241
1.0	65960000.0	65970000.0	7.0	5.634998798370361	2.1946463584899902
1.0	66070000.0	66080000.0	10.0	8.030150413513184	2.715740203857422
1.0	66180000.0	66190000.0	9.0	9.26899528503418	2.9951674938201904
1.0	66450000.0	66460000.0	11.0	11.748398780822754	3.555751323699951
1.0	66460000.0	66470000.0	9.0	13.276667594909668	3.8956878185272217
1.0	66480000.0	66490000.0	5.0	12.249200820922852	3.697709321975708
1.0	66550000.0	66560000.0	12.0	12.004404067993164	3.629077196121216
1.0	66560000.0	66570000.0	9.0	12.742581367492676	3.8095297813415527
1.0	66590000.0	66600000.0	8.0	12.790109634399414	3.8229668140411377
1.0	66630000.0	66640000.0	10.0	11.356063842773438	3.4852232933044434
1.0	66680000.0	66690000.0	11.0	9.172391891479492	2.980116367340088
1.0	66760000.0	66770000.0	4.0	6.281894207000732	2.339510440826416
1.0	66810000.0	66820000.0	9.0	4.854042053222656	2.0248992443084717
1.0	66820000.0	66830000.0	7.0	6.458407402038574	2.377164840698242
1.0	66830000.0	66840000.0	2.0	6.2728471755981445	2.3404574394226074
1.0	66850000.0	66860000.0	11.0	7.908354759216309	2.7083847522735596
1.0	66870000.0	66880000.0	7.0	8.588709831237793	2.866893768310547
1.0	66900000.0	66910000.0	1.0	8.315773963928223	2.780622959136963
1.0	66930000.0	66940000.0	9.0	9.978778839111328	3.1729328632354736
1.0	67030000.0	67040000.0	8.0	12.564208030700684	3.7628345489501953
1.0	67050000.0	67060000.0	14.0	12.105111122131348	3.6567466259002686
1.0	67100000.0	67110000.0	2.0	9.717423439025879	3.0977225303649902
1.0	67150000.0	67160000.0	8.0	7.447038173675537	2.586127758026123
1.0	67230000.0	67240000.0	4.0	5.980863094329834	2.2697362899780273
1.0	67340000.0	67350000.0	6.0	4.672211647033691	1.9853942394256592
1.0	67470000.0	67480000.0	5.0	2.78132700920105	1.580010175704956
1.0	67570000.0	67580000.0	7.0	3.4364867210388184	1.7186743021011353
1.0	67590000.0	67600000.0	1.0	4.22094202041626	1.8875281810760498
1.0	67630000.0	67640000.0	2.0	5.192914009094238	2.098560333251953
1.0	67690000.0	67700000.0	7.0	4.620840549468994	1.9742292165756226
1.0	67700000.0	67710000.0	4.0	5.137831211090088	2.0865790843963623
1.0	67770000.0	67780000.0	3.0	4.629622459411621	1.9761426448822021
1.0	67780000.0	67790000.0	4.0	4.748325347900391	2.0019233226776123
1.0	67840000.0	67850000.0	3.0	3.4524216651916504	1.7220770120620728
1.0	67910000.0	67920000.0	3.0	3.7223498821258545	1.7799503803253174
1.0	67920000.0	67930000.0	4.0	3.4280929565429688	1.7168830633163452
1.0	67980000.0	67990000.0	3.0	3.238156795501709	1.676400899887085
1.0	68030000.0	68040000.0	3.0	2.8442482948303223	1.541426420211792
1.0	68050000.0	68060000.0	0.0	3.2907893657684326	1.6875905990600586
1.0	68130000.0	68140000.0	1.0	2.320830821990967	1.5567008256912231
1.0	68240000.0	68250000.0	2.0	2.458970785140991	1.3799498081207275
1.0	68330000.0	68340000.0	2.0	4.61934757232666	1.9739065170288086
1.0	68350000.0	68360000.0	7.0	4.121884346008301	1.8660997152328491
1.0	68360000.0	68370000.0	3.0	4.332878112792969	1.9117711782455444
1.0	68540000.0	68550000.0	6.0	4.756400108337402	2.0036795139312744
1.0	68640000.0	68650000.0	2.0	2.6661174297332764	1.555964469909668
1.0	68700000.0	68710000.0	7.0	4.311186790466309	1.9070720672607422
1.0	68800000.0	68810000.0	5.0	4.735511302947998	1.9991419315338135
1.0	68880000.0	68890000.0	7.0	6.017430782318115	2.2776615619659424
1.0	68920000.0	68930000.0	7.0	7.08004903793335	2.507307767868042
1.0	68930000.0	68940000.0	2.0	5.96963357925415	2.2673001289367676
1.0	68940000.0	68950000.0	2.0	4.338179111480713	1.912919282913208
1.0	68980000.0	68990000.0	7.0	8.656244277954102	2.8534748554229736
1.0	69010000.0	69020000.0	15.0	12.135087966918945	3.686704158782959
1.0	69030000.0	69040000.0	5.0	11.601048469543457	3.532015562057495
1.0	69170000.0	69180000.0	13.0	22.419361114501953	5.511839866638184
1.0	69260000.0	69270000.0	29.0	22.63833236694336	5.522302150726318
1.0	69380000.0	69390000.0	22.0	18.86514663696289	4.931542873382568
1.0	69430000.0	69440000.0	22.0	21.80873680114746	5.392512321472168
1.0	69460000.0	69470000.0	18.0	17.21639633178711	4.64943790435791
1.0	69640000.0	69650000.0	22.0	21.269805908203125	5.324126243591309
1.0	69670000.0	69680000.0	26.0	23.484079360961914	5.626922130584717
1.0	69700000.0	69710000.0	23.0	21.12135124206543	5.2920403480529785
1.0	69710000.0	69720000.0	25.0	24.789344787597656	5.7503252029418945
1.0	69720000.0	69730000.0	13.0	19.571922302246094	5.018128395080566
1.0	69810000.0	69820000.0	29.0	23.640897750854492	5.625216484069824
1.0	69920000.0	69930000.0	32.0	26.467636108398438	5.908395290374756
1.0	69960000.0	69970000.0	20.0	23.7000789642334	5.619428634643555
1.0	69980000.0	69990000.0	26.0	24.41063117980957	5.700307369232178
1.0	69990000.0	70000000.0	23.0	23.642621994018555	5.622088432312012
1.0	70030000.0	70040000.0	10.0	20.873952865600586	5.244176387786865
1.0	70070000.0	70080000.0	23.0	21.91986846923828	5.4078874588012695
1.0	70140000.0	70150000.0	22.0	20.70502281188965	5.243758201599121
1.0	70170000.0	70180000.0	17.0	18.91777229309082	4.971065521240234
1.0	70230000.0	70240000.0	10.0	18.266132354736328	4.861112117767334
1.0	70340000.0	70350000.0	12.0	15.047561645507812	4.300857067108154
1.0	70390000.0	70400000.0	9.0	13.00664234161377	3.857553005218506
1.0	70410000.0	70420000.0	17.0	16.201801300048828	4.497624397277832
1.0	70460000.0	70470000.0	6.0	13.051653861999512	3.890026092529297
1.0	70500000.0	70510000.0	10.0	13.840337753295898	4.016095161437988
1.0	70550000.0	70560000.0	15.0	11.089815139770508	3.4077301025390625
1.0	70640000.0	70650000.0	3.0	3.9363582134246826	1.8260290622711182
1.0	70670000.0	70680000.0	5.0	8.845975875854492	8.23343563079834
1.0	70680000.0	70690000.0	4.0	6.351510047912598	7.508518218994141
1.0	70710000.0	70720000.0	1.0	2.695143222808838	1.4874773025512695
1.0	70720000.0	70730000.0	0.0	3.338179111480713	1.6976839303970337
1.0	70780000.0	70790000.0	4.0	2.970136880874634	1.6196600198745728
1.0	70810000.0	70820000.0	5.0	2.8333804607391357	1.7591148614883423
1.0	70880000.0	70890000.0	3.0	2.9824252128601074	1.6222600936889648
1.0	70910000.0	70920000.0	1.0	5.731228828430176	2.215550661087036
1.0	70980000.0	70990000.0	5.0	8.366178512573242	2.8167316913604736
1.0	70990000.0	71000000.0	9.0	8.739789009094238	2.8684279918670654
1.0	71090000.0	71100000.0	17.0	19.606464385986328	5.092473030090332
1.0	71100000.0	71110000.0	13.0	20.307693481445312	5.195616245269775
1.0	71170000.0	71180000.0	29.0	22.536739349365234	5.503742218017578
1.0	71180000.0	71190000.0	20.0	22.893218994140625	5.54835844039917
1.0	71200000.0	71210000.0	22.0	20.7096004486084	5.25046443939209
1.0	71240000.0	71250000.0	14.0	24.098068237304688	5.681204319000244
1.0	71250000.0	71260000.0	25.0	24.601367950439453	5.73360538482666
1.0	71280000.0	71290000.0	23.0	19.924673080444336	5.088858127593994
1.0	71480000.0	71490000.0	4.0	14.141606330871582	4.035799980163574
1.0	71530000.0	71540000.0	5.0	5.849337577819824	2.2411882877349854
1.0	71560000.0	71570000.0	5.0	14.744726181030273	4.18508243560791
1.0	71570000.0	71580000.0	10.0	12.330804824829102	3.6947779655456543
1.0	71630000.0	71640000.0	34.0	19.81039810180664	5.1277008056640625
1.0	71640000.0	71650000.0	14.0	21.692829132080078	5.401391506195068
1.0	71750000.0	71760000.0	20.0	20.077898025512695	5.162606239318848
1.0	71820000.0	71830000.0	23.0	18.151416778564453	4.829742431640625
1.0	71830000.0	71840000.0	9.0	18.455371856689453	4.8972978591918945
1.0	71870000.0	71880000.0	9.0	15.993127822875977	4.416140556335449
1.0	71880000.0	71890000.0	9.0	16.410669326782227	4.513953685760498
1.0	71910000.0	71920000.0	17.0	15.962483406066895	4.433874607086182
1.0	71960000.0	71970000.0	18.0	16.471874237060547	4.554634094238281
1.0	72000000.0	72010000.0	18.0	17.641178131103516	4.74391508102417
1.0	72010000.0	72020000.0	10.0	18.732158660888672	4.943936347961426
1.0	72090000.0	72100000.0	15.0	21.278629302978516	5.329512119293213
1.0	72170000.0	72180000.0	33.0	24.505990982055664	5.730144023895264
1.0	72180000.0	72190000.0	36.0	25.366424560546875	5.815661430358887
1.0	72210000.0	72220000.0	24.0	23.22370719909668	5.567539691925049
1.0	72220000.0	72230000.0	20.0	23.956615447998047	5.652626991271973
1.0	72270000.0	72280000.0	20.0	21.834041595458984	5.376959323883057
1.0	72370000.0	72380000.0	21.0	20.948543548583984	5.278306484222412
1.0	72380000.0	72390000.0	8.0	20.765779495239258	5.253198146820068
1.0	72420000.0	72430000.0	23.0	19.431888580322266	5.026665210723877
1.0	72470000.0	72480000.0	13.0	18.914709091186523	4.943093299865723
1.0	72480000.0	72490000.0	19.0	19.34310531616211	5.020174503326416
1.0	72580000.0	72590000.0	23.0	23.208423614501953	5.578230857849121
1.0	72640000.0	72650000.0	23.0	24.950136184692383	5.772449493408203
1.0	72680000.0	72690000.0	19.0	20.859729766845703	5.25642728805542
1.0	72740000.0	72750000.0	19.0	16.580989837646484	4.547976970672607
1.0	72770000.0	72780000.0	8.0	14.163167953491211	4.045833587646484
1.0	72830000.0	72840000.0	24.0	17.342395782470703	4.674263954162598
1.0	72880000.0	72890000.0	18.0	20.0394287109375	5.148664474487305
1.0	72890000.0	72900000.0	16.0	20.539127349853516	5.2309770584106445
1.0	72940000.0	72950000.0	21.0	22.676639556884766	5.529280185699463
1.0	73110000.0	73120000.0	16.0	22.37782859802246	5.472720623016357
1.0	73130000.0	73140000.0	19.0	23.71444320678711	5.636634349822998
1.0	73220000.0	73230000.0	25.0	28.2003173828125	6.025076389312744
1.0	73240000.0	73250000.0	32.0	28.543060302734375	6.044180870056152
1.0	73250000.0	73260000.0	25.0	31.58516502380371	6.131949424743652
1.0	73330000.0	73340000.0	25.0	26.642810821533203	5.911210536956787
1.0	73390000.0	73400000.0	25.0	27.341205596923828	5.97202205657959
1.0	73400000.0	73410000.0	22.0	27.295434951782227	5.9694437980651855
1.0	73440000.0	73450000.0	22.0	21.18605613708496	5.269934177398682
1.0	73630000.0	73640000.0	26.0	30.297077178955078	6.117101669311523
1.0	73680000.0	73690000.0	27.0	32.85111618041992	6.113328456878662
1.0	73710000.0	73720000.0	26.0	27.52520179748535	5.981724739074707
1.0	73740000.0	73750000.0	39.0	29.375030517578125	6.085683345794678
1.0	73750000.0	73760000.0	17.0	27.50762367248535	5.9789910316467285
1.0	73760000.0	73770000.0	29.0	26.447189331054688	5.902440071105957
1.0	73770000.0	73780000.0	19.0	25.80890464782715	5.843162536621094
1.0	73900000.0	73910000.0	19.0	23.295536041259766	5.590665340423584
1.0	73920000.0	73930000.0	16.0	21.33857536315918	5.327611923217773
1.0	73940000.0	73950000.0	8.0	21.06207847595215	5.299147129058838
1.0	73960000.0	73970000.0	23.0	19.852750778198242	5.125470161437988
1.0	73990000.0	74000000.0	20.0	16.994531631469727	4.624438762664795
1.0	74030000.0	74040000.0	17.0	14.4849214553833	4.1472930908203125
1.0	74090000.0	74100000.0	11.0	20.125415802001953	5.171953201293945
1.0	74140000.0	74150000.0	9.0	10.823356628417969	3.3632824420928955
1.0	74170000.0	74180000.0	20.0	13.636012077331543	3.9648659229278564
1.0	74220000.0	74230000.0	4.0	12.629091262817383	3.7425429821014404
1.0	74250000.0	74260000.0	5.0	12.843009948730469	3.7844719886779785
1.0	74270000.0	74280000.0	8.0	11.894403457641602	3.5938658714294434
1.0	74290000.0	74300000.0	7.0	11.11467170715332	3.4102585315704346
1.0	74320000.0	74330000.0	8.0	11.251946449279785	3.452435255050659
1.0	74340000.0	74350000.0	10.0	11.291985511779785	3.4544174671173096
1.0	74380000.0	74390000.0	12.0	11.153544425964355	3.432483673095703
1.0	74390000.0	74400000.0	21.0	9.917234420776367	3.1340930461883545
1.0	74420000.0	74430000.0	12.0	12.813026428222656	3.8020057678222656
1.0	74490000.0	74500000.0	7.0	12.829679489135742	3.825268507003784
1.0	74500000.0	74510000.0	21.0	15.720144271850586	4.419405937194824
1.0	74590000.0	74600000.0	17.0	14.235453605651855	4.1343255043029785
1.0	74700000.0	74710000.0	15.0	14.948193550109863	4.269347190856934
1.0	74750000.0	74760000.0	15.0	13.034551620483398	3.8409080505371094
1.0	74760000.0	74770000.0	12.0	13.894854545593262	4.038240909576416
1.0	74870000.0	74880000.0	15.0	18.27239990234375	4.861586570739746
1.0	74950000.0	74960000.0	19.0	20.399906158447266	5.195781707763672
1.0	74970000.0	74980000.0	15.0	15.81518840789795	4.366030216217041
1.0	75160000.0	75170000.0	3.0	7.401772499084473	2.5846328735351562
1.0	75190000.0	75200000.0	5.0	5.781977653503418	2.226571798324585
1.0	75230000.0	75240000.0	8.0	6.550889492034912	2.393162250518799
1.0	75240000.0	75250000.0	11.0	11.529787063598633	3.5317718982696533
1.0	75250000.0	75260000.0	17.0	12.506691932678223	3.7178618907928467
1.0	75520000.0	75530000.0	28.0	26.20368003845215	5.891932487487793
1.0	75580000.0	75590000.0	23.0	23.528419494628906	5.618227958679199
1.0	75680000.0	75690000.0	10.0	16.93843650817871	4.619085788726807
1.0	75710000.0	75720000.0	19.0	17.420345306396484	4.713281154632568
1.0	75730000.0	75740000.0	14.0	11.342269897460938	3.4326717853546143
1.0	75810000.0	75820000.0	16.0	12.890429496765137	3.789977550506592
1.0	75920000.0	75930000.0	16.0	12.8378267288208	3.802208423614502
1.0	75950000.0	75960000.0	10.0	13.359820365905762	3.9137401580810547
1.0	75960000.0	75970000.0	12.0	12.342545509338379	3.674126386642456
1.0	76000000.0	76010000.0	10.0	11.845382690429688	3.5862770080566406
1.0	76050000.0	76060000.0	12.0	10.53276252746582	3.286851167678833
1.0	76060000.0	76070000.0	13.0	12.304020881652832	3.6819214820861816
1.0	76070000.0	76080000.0	19.0	12.046073913574219	3.637301206588745
1.0	76230000.0	76240000.0	6.0	5.575652122497559	2.1817541122436523
1.0	76260000.0	76270000.0	1.0	4.062594413757324	1.853277564048767
1.0	76270000.0	76280000.0	3.0	4.984488487243652	2.0532500743865967
1.0	76280000.0	76290000.0	6.0	6.496541500091553	2.4035024642944336
1.0	76360000.0	76370000.0	7.0	8.330756187438965	2.7885351181030273
1.0	76380000.0	76390000.0	6.0	9.210811614990234	2.9750754833221436
1.0	76400000.0	76410000.0	8.0	8.998071670532227	2.952396869659424
1.0	76420000.0	76430000.0	11.0	9.621330261230469	3.085733413696289
1.0	76430000.0	76440000.0	8.0	8.509871482849121	2.813210964202881
1.0	76510000.0	76520000.0	9.0	8.287466049194336	2.7790043354034424
1.0	76540000.0	76550000.0	7.0	6.967033386230469	2.482910633087158
1.0	76560000.0	76570000.0	6.0	8.532700538635254	2.837463855743408
1.0	76650000.0	76660000.0	9.0	12.622884750366211	3.757148027420044
1.0	76690000.0	76700000.0	19.0	13.181986808776855	3.891681671142578
1.0	76750000.0	76760000.0	13.0	13.346046447753906	3.91035532951355
1.0	76810000.0	76820000.0	10.0	15.361730575561523	4.32760763168335
1.0	76860000.0	76870000.0	14.0	14.91491413116455	4.238919258117676
1.0	76920000.0	76930000.0	15.0	11.079392433166504	3.443049669265747
1.0	77030000.0	77040000.0	6.0	10.822422981262207	3.351332187652588
1.0	77040000.0	77050000.0	11.0	10.54587173461914	3.291285991668701
1.0	77070000.0	77080000.0	6.0	9.211390495300293	2.9840712547302246
1.0	77090000.0	77100000.0	13.0	12.184651374816895	3.663282871246338
1.0	77140000.0	77150000.0	14.0	14.939413070678711	4.233857154846191
1.0	77160000.0	77170000.0	11.0	14.280660629272461	4.089258193969727
1.0	77170000.0	77180000.0	6.0	16.297164916992188	4.502745628356934
1.0	77180000.0	77190000.0	13.0	16.34149742126465	4.513518810272217
1.0	77190000.0	77200000.0	17.0	13.855319023132324	4.0146636962890625
1.0	77210000.0	77220000.0	23.0	16.178903579711914	4.478489875793457
1.0	77230000.0	77240000.0	16.0	15.175442695617676	4.26362419128418
1.0	77250000.0	77260000.0	18.0	15.959872245788574	4.4413042068481445
1.0	77260000.0	77270000.0	14.0	16.038658142089844	4.444796562194824
1.0	77280000.0	77290000.0	14.0	15.080368041992188	4.252110004425049
1.0	77390000.0	77400000.0	10.0	11.937764167785645	3.607532024383545
1.0	77500000.0	77510000.0	12.0	10.753702163696289	3.3427321910858154
1.0	77530000.0	77540000.0	12.0	8.65593433380127	2.8538362979888916
1.0	77590000.0	77600000.0	6.0	5.599742412567139	2.1869895458221436
1.0	77720000.0	77730000.0	5.0	6.2480058670043945	2.327632427215576
1.0	77740000.0	77750000.0	6.0	6.806722164154053	2.457651138305664
1.0	77790000.0	77800000.0	7.0	6.549376487731934	2.3928298950195312
1.0	77820000.0	77830000.0	6.0	6.124171257019043	2.300800323486328
1.0	77880000.0	77890000.0	5.0	6.407382011413574	2.362123727798462
1.0	78070000.0	78080000.0	3.0	2.7820162773132324	1.5801506042480469
1.0	78080000.0	78090000.0	2.0	2.83886981010437	1.592069149017334
1.0	78090000.0	78100000.0	5.0	2.5574278831481934	1.5333975553512573
1.0	78240000.0	78250000.0	5.0	3.245192766189575	1.6739933490753174
1.0	78260000.0	78270000.0	1.0	2.738875389099121	1.5711328983306885
1.0	78440000.0	78450000.0	1.0	8.8457670211792	8.23343563079834
1.0	78530000.0	78540000.0	3.0	2.6994476318359375	1.5373179912567139
1.0	78610000.0	78620000.0	1.0	3.2643768787384033	1.6819719076156616
1.0	78710000.0	78720000.0	5.0	5.676334381103516	2.2036261558532715
1.0	78720000.0	78730000.0	5.0	6.954964637756348	2.4809298515319824
1.0	78760000.0	78770000.0	12.0	7.722933769226074	2.6582539081573486
1.0	78820000.0	78830000.0	8.0	8.516443252563477	2.813427209854126
1.0	78830000.0	78840000.0	8.0	11.412860870361328	3.491809368133545
1.0	78860000.0	78870000.0	9.0	12.621932029724121	3.7685437202453613
1.0	78880000.0	78890000.0	16.0	11.19825553894043	3.449542284011841
1.0	78900000.0	78910000.0	11.0	14.449247360229492	4.143225193023682
1.0	79080000.0	79090000.0	11.0	5.8606438636779785	2.243987560272217
1.0	79100000.0	79110000.0	6.0	12.5072660446167	3.7194161415100098
1.0	79170000.0	79180000.0	13.0	15.160107612609863	4.311970233917236
1.0	79210000.0	79220000.0	13.0	17.07613182067871	4.666318416595459
1.0	79420000.0	79430000.0	31.0	24.938541412353516	5.778087139129639
1.0	79430000.0	79440000.0	24.0	26.18572425842285	5.892580986022949
1.0	79470000.0	79480000.0	12.0	22.632150650024414	5.497554779052734
1.0	79510000.0	79520000.0	21.0	21.71441650390625	5.373674392700195
1.0	79610000.0	79620000.0	20.0	21.471506118774414	5.349869251251221
1.0	79740000.0	79750000.0	19.0	20.435861587524414	5.21435022354126
1.0	79760000.0	79770000.0	22.0	18.899505615234375	4.9549455642700195
1.0	79790000.0	79800000.0	13.0	20.542991638183594	5.222425937652588
1.0	79910000.0	79920000.0	20.0	21.79922866821289	5.403779983520508
1.0	79930000.0	79940000.0	24.0	23.68197250366211	5.6419196128845215
1.0	80050000.0	80060000.0	17.0	20.121984481811523	5.169320583343506
1.0	80070000.0	80080000.0	21.0	20.471433639526367	5.209593296051025
1.0	80130000.0	80140000.0	16.0	16.345996856689453	4.512619972229004
1.0	80140000.0	80150000.0	14.0	17.525196075439453	4.742005825042725
1.0	80170000.0	80180000.0	13.0	15.864721298217773	4.414744853973389
1.0	80460000.0	80470000.0	15.0	15.8115873336792	4.419012546539307
1.0	80510000.0	80520000.0	12.0	20.637939453125	5.250710964202881
1.0	80530000.0	80540000.0	11.0	19.40993881225586	5.054906368255615
1.0	80630000.0	80640000.0	14.0	23.88365364074707	5.659661769866943
1.0	80650000.0	80660000.0	20.0	22.068973541259766	5.433891773223877
1.0	80660000.0	80670000.0	20.0	21.60590171813965	5.37119722366333
1.0	80810000.0	80820000.0	23.0	17.89206886291504	4.789633750915527
1.0	80850000.0	80860000.0	14.0	15.7073974609375	4.386210918426514
1.0	80890000.0	80900000.0	17.0	16.29010009765625	4.519881725311279
1.0	81010000.0	81020000.0	11.0	13.819168090820312	3.9987220764160156
1.0	81040000.0	81050000.0	10.0	15.864770889282227	4.434712886810303
1.0	81210000.0	81220000.0	15.0	15.129925727844238	4.267302513122559
1.0	81240000.0	81250000.0	10.0	15.05896282196045	4.252971649169922
1.0	81270000.0	81280000.0	16.0	14.523614883422852	4.157073020935059
1.0	81370000.0	81380000.0	13.0	16.43543243408203	4.532475471496582
1.0	81420000.0	81430000.0	14.0	16.620704650878906	4.558755397796631
1.0	81530000.0	81540000.0	22.0	19.70589828491211	5.100028991699219
1.0	81630000.0	81640000.0	23.0	18.474544525146484	4.9228434562683105
1.0	81640000.0	81650000.0	8.0	14.112264633178711	4.036955833435059
1.0	81750000.0	81760000.0	12.0	12.980058670043945	3.8398139476776123
1.0	81820000.0	81830000.0	15.0	11.675100326538086	3.5435950756073
1.0	81860000.0	81870000.0	8.0	10.36541748046875	3.255692958831787
1.0	81950000.0	81960000.0	9.0	8.036638259887695	2.724813222885132
1.0	82030000.0	82040000.0	8.0	8.22014331817627	2.7855827808380127
1.0	82110000.0	82120000.0	11.0	8.377771377563477	2.788442611694336
1.0	82140000.0	82150000.0	6.0	6.734639644622803	2.4443812370300293
1.0	82150000.0	82160000.0	6.0	10.012508392333984	3.178191661834717
1.0	82160000.0	82170000.0	8.0	6.979861259460449	2.485680341720581
1.0	82260000.0	82270000.0	4.0	7.101113796234131	2.5487735271453857
1.0	82330000.0	82340000.0	3.0	11.503814697265625	3.5017311573028564
1.0	82380000.0	82390000.0	11.0	12.544827461242676	3.746375560760498
1.0	82390000.0	82400000.0	15.0	12.212669372558594	3.665040969848633
1.0	82420000.0	82430000.0	11.0	14.41126823425293	4.142343521118164
1.0	82470000.0	82480000.0	12.0	14.911453247070312	4.229317665100098
1.0	82590000.0	82600000.0	24.0	12.023147583007812	3.6311919689178467
1.0	82710000.0	82720000.0	15.0	14.2825927734375	4.08705472946167
1.0	82760000.0	82770000.0	16.0	24.113224029541016	5.682916641235352
1.0	82880000.0	82890000.0	20.0	24.180797576904297	5.673147201538086
1.0	82920000.0	82930000.0	26.0	26.259502410888672	5.884212970733643
1.0	82940000.0	82950000.0	24.0	25.791324615478516	5.843875408172607
1.0	82960000.0	82970000.0	38.0	28.966381072998047	6.069458961486816
1.0	82980000.0	82990000.0	24.0	23.318178176879883	5.56261682510376
1.0	83030000.0	83040000.0	18.0	27.963993072509766	6.012313365936279
1.0	83050000.0	83060000.0	20.0	23.46975326538086	5.579834461212158
1.0	83070000.0	83080000.0	32.0	26.1534366607666	5.879859447479248
1.0	83090000.0	83100000.0	23.0	28.305477142333984	6.03371524810791
1.0	83120000.0	83130000.0	13.0	19.95492172241211	5.0777435302734375
1.0	83190000.0	83200000.0	39.0	23.567264556884766	5.630026817321777
1.0	83270000.0	83280000.0	18.0	22.756492614746094	5.518993377685547
1.0	83440000.0	83450000.0	22.0	18.145227432250977	4.804476261138916
1.0	83530000.0	83540000.0	13.0	19.602935791015625	5.064074516296387
1.0	83550000.0	83560000.0	28.0	18.41267967224121	4.883845329284668
1.0	83560000.0	83570000.0	23.0	17.811342239379883	4.783932209014893
1.0	83620000.0	83630000.0	5.0	7.716828346252441	2.6683707237243652
1.0	83890000.0	83900000.0	6.0	6.437345027923584	2.3794727325439453
1.0	84010000.0	84020000.0	12.0	19.745256423950195	5.108481407165527
1.0	84040000.0	84050000.0	16.0	22.006298065185547	5.440582752227783
1.0	84080000.0	84090000.0	14.0	20.76910400390625	5.259884834289551
1.0	84120000.0	84130000.0	23.0	19.443029403686523	5.059271335601807
1.0	84160000.0	84170000.0	9.0	17.130477905273438	4.641932010650635
1.0	84220000.0	84230000.0	7.0	12.214088439941406	3.6809418201446533
1.0	84230000.0	84240000.0	13.0	9.275213241577148	2.9844460487365723
1.0	84250000.0	84260000.0	14.0	9.456441879272461	3.0396385192871094
1.0	84300000.0	84310000.0	9.0	9.839715003967285	3.1387076377868652
1.0	84320000.0	84330000.0	3.0	5.914845943450928	2.2590737342834473
1.0	84360000.0	84370000.0	2.0	4.8115949630737305	2.0156610012054443
1.0	84370000.0	84380000.0	5.0	5.777350425720215	2.2255687713623047
1.0	84430000.0	84440000.0	4.0	5.574758052825928	2.18155837059021
1.0	84450000.0	84460000.0	2.0	5.629371643066406	2.1934218406677246
1.0	84460000.0	84470000.0	8.0	4.324376583099365	1.909928560256958
1.0	84510000.0	84520000.0	5.0	5.325509071350098	2.135946035385132
1.0	84570000.0	84580000.0	6.0	4.906351566314697	2.0362625122070312
1.0	84730000.0	84740000.0	3.0	3.2698185443878174	1.6831302642822266
1.0	84750000.0	84760000.0	1.0	3.494605302810669	1.6274425983428955
1.0	84810000.0	84820000.0	2.0	3.1062333583831787	1.5141130685806274
1.0	84860000.0	84870000.0	4.0	3.804893970489502	1.797703504562378
1.0	84870000.0	84880000.0	2.0	3.112865924835205	1.6113474369049072
1.0	84900000.0	84910000.0	2.0	3.4304490089416504	1.717383623123169
1.0	84970000.0	84980000.0	6.0	8.8457670211792	8.23343563079834
1.0	84980000.0	84990000.0	4.0	3.2630391120910645	1.6816914081573486
1.0	85000000.0	85010000.0	3.0	2.9309849739074707	1.6114091873168945
1.0	85030000.0	85040000.0	1.0	3.091796636581421	2.01259708404541
1.0	85050000.0	85060000.0	4.0	3.405970335006714	1.7121436595916748
1.0	85140000.0	85150000.0	2.0	2.805511236190796	1.5850690603256226
1.0	85450000.0	85460000.0	3.0	5.4326581954956055	2.15067720413208
1.0	85480000.0	85490000.0	4.0	5.53994083404541	2.1739907264709473
1.0	85500000.0	85510000.0	1.0	4.9401326179504395	2.043609380722046
1.0	85570000.0	85580000.0	4.0	3.765842914581299	1.7892955541610718
1.0	85600000.0	85610000.0	4.0	3.148399829864502	1.6573337316513062
1.0	85610000.0	85620000.0	2.0	3.514219284057617	1.7352981567382812
1.0	85650000.0	85660000.0	2.0	2.5595219135284424	1.5338387489318848
1.0	85760000.0	85770000.0	0.0	2.4525465965270996	1.3999338150024414
1.0	85780000.0	85790000.0	6.0	2.3017520904541016	1.6003570556640625
1.0	85790000.0	85800000.0	2.0	2.2092626094818115	1.509753704071045
1.0	85800000.0	85810000.0	1.0	2.1005349159240723	1.354620337486267
1.0	85810000.0	85820000.0	1.0	2.1953608989715576	1.3506317138671875
1.0	85830000.0	85840000.0	0.0	2.483311414718628	1.518086552619934
1.0	85850000.0	85860000.0	1.0	2.392821788787842	1.4890244007110596
1.0	85860000.0	85870000.0	1.0	2.421095609664917	1.4323279857635498
1.0	85910000.0	85920000.0	1.0	3.3300132751464844	1.6959441900253296
1.0	85960000.0	85970000.0	6.0	3.6239686012268066	1.7588142156600952
1.0	85980000.0	85990000.0	10.0	5.012274742126465	2.0592916011810303
1.0	85990000.0	86000000.0	11.0	4.764703273773193	2.005484104156494
1.0	86140000.0	86150000.0	1.0	2.9627490043640137	1.618101716041565
1.0	86260000.0	86270000.0	4.0	6.715512275695801	2.4286980628967285
1.0	86350000.0	86360000.0	5.0	7.185621738433838	2.529934883117676
1.0	86460000.0	86470000.0	15.0	11.92713737487793	3.59906268119812
1.0	86580000.0	86590000.0	13.0	11.949399948120117	3.6091060638427734
1.0	86600000.0	86610000.0	10.0	12.73803424835205	3.7749686241149902
1.0	86650000.0	86660000.0	8.0	12.232779502868652	3.6623661518096924
1.0	86720000.0	86730000.0	5.0	7.294297695159912	2.5532586574554443
1.0	86730000.0	86740000.0	9.0	7.127497673034668	2.5174098014831543
1.0	86760000.0	86770000.0	7.0	6.406773567199707	2.3619906902313232
1.0	86830000.0	86840000.0	7.0	4.330591678619385	1.9112794399261475
1.0	86950000.0	86960000.0	4.0	4.476727485656738	1.9429566860198975
1.0	86960000.0	86970000.0	2.0	4.158200263977051	1.8739486932754517
1.0	86980000.0	86990000.0	5.0	3.983400821685791	1.8361823558807373
1.0	87100000.0	87110000.0	4.0	4.025084495544434	1.84518563747406
1.0	87150000.0	87160000.0	0.0	3.7574684619903564	1.7477104663848877
1.0	87290000.0	87300000.0	4.0	3.4989826679229736	1.7320419549942017
1.0	87350000.0	87360000.0	2.0	2.6477081775665283	1.552132248878479
1.0	87510000.0	87520000.0	2.0	2.520860195159912	1.624749779701233
1.0	87540000.0	87550000.0	1.0	2.7945010662078857	1.5725088119506836
1.0	87780000.0	87790000.0	4.0	5.041500091552734	2.065645217895508
1.0	87900000.0	87910000.0	1.0	3.245919704437256	1.5866382122039795
1.0	87980000.0	87990000.0	3.0	4.057600498199463	1.8522083759307861
1.0	88040000.0	88050000.0	2.0	3.839804172515869	1.8052189350128174
1.0	88090000.0	88100000.0	3.0	4.4657793045043945	1.9405765533447266
1.0	88130000.0	88140000.0	3.0	3.4477953910827637	1.7210948467254639
1.0	88170000.0	88180000.0	4.0	3.047046422958374	1.52140212059021
1.0	88180000.0	88190000.0	1.0	3.4597206115722656	1.7236343622207642
1.0	88270000.0	88280000.0	5.0	2.933483123779297	1.6119422912597656
1.0	88290000.0	88300000.0	1.0	3.78922700881958	1.7943254709243774
1.0	88300000.0	88310000.0	6.0	4.483229637145996	1.9443718194961548
1.0	88350000.0	88360000.0	3.0	3.911754608154297	1.820726752281189
1.0	88380000.0	88390000.0	1.0	4.037572860717773	1.847879409790039
1.0	88440000.0	88450000.0	1.0	3.7047691345214844	1.776169776916504
1.0	88460000.0	88470000.0	4.0	3.7381813526153564	1.6898912191390991
1.0	88480000.0	88490000.0	2.0	3.481354236602783	1.7282623052597046
1.0	88510000.0	88520000.0	1.0	3.3919429779052734	1.585280179977417
1.0	88520000.0	88530000.0	4.0	3.5020179748535156	1.584143877029419
1.0	88590000.0	88600000.0	6.0	3.4206669330596924	1.7152856588363647
1.0	88600000.0	88610000.0	2.0	3.912384033203125	1.8208587169647217
1.0	88670000.0	88680000.0	4.0	3.2587974071502686	1.5459917783737183
1.0	88740000.0	88750000.0	5.0	3.046017646789551	1.6318985223770142
1.0	88780000.0	88790000.0	1.0	3.160933494567871	1.5164690017700195
1.0	88880000.0	88890000.0	11.0	5.387319087982178	2.1408181190490723
1.0	88920000.0	88930000.0	7.0	5.033877372741699	2.0639853477478027
1.0	88930000.0	88940000.0	5.0	6.184168815612793	2.3138046264648438
1.0	88950000.0	88960000.0	3.0	5.452518463134766	2.154994487762451
1.0	89030000.0	89040000.0	8.0	5.287996292114258	2.1192245483398438
1.0	89160000.0	89170000.0	3.0	2.6192626953125	1.5462216138839722
1.0	89170000.0	89180000.0	0.0	2.7792277336120605	1.5795711278915405
1.0	89210000.0	89220000.0	2.0	2.552184581756592	1.532312035560608
1.0	89240000.0	89250000.0	1.0	2.291938066482544	1.3491836786270142
1.0	89300000.0	89310000.0	1.0	2.027184009552002	1.3329159021377563
1.0	89370000.0	89380000.0	2.0	2.6894237995147705	1.4778413772583008
1.0	89400000.0	89410000.0	1.0	2.3006136417388916	1.4683955907821655
1.0	89440000.0	89450000.0	1.0	2.513266086578369	1.5242640972137451
1.0	89570000.0	89580000.0	4.0	3.5765533447265625	1.7486488819122314
1.0	89760000.0	89770000.0	3.0	5.057497978210449	2.0691189765930176
1.0	89770000.0	89780000.0	3.0	3.9586105346679688	1.7899404764175415
1.0	89890000.0	89900000.0	3.0	3.784730911254883	1.793358564376831
1.0	89940000.0	89950000.0	7.0	3.8971481323242188	1.8175709247589111
1.0	90020000.0	90030000.0	3.0	3.4265716075897217	1.7165542840957642
1.0	90050000.0	90060000.0	4.0	3.0010313987731934	1.6261714696884155
1.0	90090000.0	90100000.0	1.0	3.8202309608459473	2.060429334640503
1.0	90100000.0	90110000.0	2.0	3.6572718620300293	1.765956163406372
1.0	90110000.0	90120000.0	4.0	3.870681047439575	1.811873197555542
1.0	90170000.0	90180000.0	3.0	3.536682605743408	1.740107536315918
1.0	90220000.0	90230000.0	6.0	3.415879726409912	1.7142633199691772
1.0	90270000.0	90280000.0	2.0	3.3244071006774902	1.6947416067123413
1.0	90290000.0	90300000.0	4.0	2.654789686203003	1.5536072254180908
1.0	90330000.0	90340000.0	3.0	2.776125192642212	1.5789194107055664
1.0	90370000.0	90380000.0	6.0	2.6453731060028076	1.5516502857208252
1.0	90480000.0	90490000.0	2.0	2.9453225135803223	1.6144250631332397
1.0	90510000.0	90520000.0	5.0	5.11905574798584	2.082501173019409
1.0	90760000.0	90770000.0	19.0	13.15196418762207	3.8692924976348877
1.0	90780000.0	90790000.0	10.0	12.70151424407959	3.7656636238098145
1.0	90810000.0	90820000.0	14.0	12.663191795349121	3.7571024894714355
1.0	90870000.0	90880000.0	14.0	13.081385612487793	3.8631324768066406
1.0	90960000.0	90970000.0	15.0	11.332077026367188	3.4726767539978027
1.0	90980000.0	90990000.0	12.0	13.793516159057617	4.014585494995117
1.0	91020000.0	91030000.0	3.0	10.492230415344238	3.320375919342041
1.0	91040000.0	91050000.0	14.0	10.580032348632812	3.303071975708008
1.0	91060000.0	91070000.0	9.0	15.113016128540039	4.272956848144531
1.0	91100000.0	91110000.0	9.0	14.140332221984863	4.080848693847656
1.0	91140000.0	91150000.0	12.0	14.164026260375977	4.0893425941467285
1.0	91220000.0	91230000.0	6.0	10.21839714050293	3.2434940338134766
1.0	91270000.0	91280000.0	7.0	9.572524070739746	3.0787196159362793
1.0	91300000.0	91310000.0	8.0	7.724011421203613	2.687887191772461
1.0	91330000.0	91340000.0	7.0	6.922588348388672	2.473328113555908
1.0	91390000.0	91400000.0	6.0	3.5057454109191895	1.7334848642349243
1.0	91410000.0	91420000.0	6.0	3.5963966846466064	1.752899169921875
1.0	91520000.0	91530000.0	7.0	6.0089826583862305	2.275831699371338
1.0	91540000.0	91550000.0	10.0	6.364206790924072	2.352783679962158
1.0	91630000.0	91640000.0	9.0	6.154132843017578	2.3072943687438965
1.0	91660000.0	91670000.0	8.0	6.9012041091918945	2.4687211513519287
1.0	91770000.0	91780000.0	11.0	8.283146858215332	2.784702777862549
1.0	91850000.0	91860000.0	9.0	5.319892406463623	2.137235641479492
1.0	91960000.0	91970000.0	2.0	4.693532466888428	1.9900226593017578
1.0	91970000.0	91980000.0	2.0	3.289456605911255	1.6873105764389038
1.0	92020000.0	92030000.0	2.0	3.479515790939331	1.591977834701538
1.0	92120000.0	92130000.0	3.0	4.090188980102539	1.859246015548706
1.0	92190000.0	92200000.0	3.0	2.966644763946533	1.6189243793487549
1.0	92200000.0	92210000.0	4.0	3.0328705310821533	1.6270763874053955
1.0	92230000.0	92240000.0	3.0	3.027900457382202	1.488107442855835
1.0	92300000.0	92310000.0	2.0	3.386988878250122	1.6786963939666748
1.0	92330000.0	92340000.0	1.0	3.232133388519287	1.675121545791626
1.0	92400000.0	92410000.0	3.0	4.438788414001465	1.9347293376922607
1.0	92440000.0	92450000.0	3.0	4.652103424072266	1.9810245037078857
1.0	92490000.0	92500000.0	7.0	3.9969401359558105	1.8391005992889404
1.0	92570000.0	92580000.0	3.0	3.9595749378204346	1.8310472965240479
1.0	92580000.0	92590000.0	7.0	4.314167022705078	1.9077188968658447
1.0	92620000.0	92630000.0	2.0	4.519798755645752	1.95229971408844
1.0	92630000.0	92640000.0	4.0	3.7475829124450684	1.7853689193725586
1.0	92750000.0	92760000.0	4.0	2.654285430908203	1.5364335775375366
1.0	92810000.0	92820000.0	1.0	2.5960803031921387	1.5414128303527832
1.0	92940000.0	92950000.0	6.0	4.384078025817871	1.922861099243164
1.0	93040000.0	93050000.0	4.0	2.9186928272247314	1.6088263988494873
1.0	93110000.0	93120000.0	3.0	2.7513034343719482	1.4541393518447876
1.0	93130000.0	93140000.0	5.0	2.9565258026123047	1.6167821884155273
1.0	93170000.0	93180000.0	0.0	2.8196985721588135	1.5880439281463623
1.0	93190000.0	93200000.0	3.0	2.782114028930664	1.5801700353622437
1.0	93200000.0	93210000.0	0.0	3.1176369190216064	1.6508233547210693
1.0	93230000.0	93240000.0	2.0	3.1110177040100098	1.6494210958480835
1.0	93280000.0	93290000.0	1.0	3.0482888221740723	1.6361486911773682
1.0	93340000.0	93350000.0	0.0	2.738431930541992	1.5710331201553345
1.0	93390000.0	93400000.0	5.0	2.6241607666015625	1.4539134502410889
1.0	93420000.0	93430000.0	0.0	6.2390313148498535	7.341174125671387
1.0	93520000.0	93530000.0	7.0	3.527245283126831	1.7380844354629517
1.0	93540000.0	93550000.0	4.0	3.4168574810028076	1.6833871603012085
1.0	93700000.0	93710000.0	4.0	2.330366611480713	1.3682975769042969
1.0	93720000.0	93730000.0	1.0	2.4263782501220703	1.4205471277236938
1.0	93740000.0	93750000.0	1.0	2.37640118598938	1.3600289821624756
1.0	93880000.0	93890000.0	2.0	3.251579999923706	1.577872633934021
1.0	93910000.0	93920000.0	1.0	7.927066802978516	8.15269660949707
1.0	93920000.0	93930000.0	3.0	2.8660929203033447	1.597770094871521
1.0	93950000.0	93960000.0	4.0	2.9236271381378174	1.6098575592041016
1.0	94010000.0	94020000.0	2.0	2.452021837234497	1.4141348600387573
1.0	94040000.0	94050000.0	1.0	2.445753812789917	1.3709484338760376
1.0	94110000.0	94120000.0	0.0	2.8591651916503906	1.5963119268417358
1.0	94150000.0	94160000.0	6.0	2.900283098220825	1.4985533952713013
1.0	94160000.0	94170000.0	2.0	2.8130860328674316	1.4976495504379272
1.0	94190000.0	94200000.0	3.0	3.0186703205108643	1.5180572271347046
1.0	94210000.0	94220000.0	0.0	2.6953911781311035	1.480124592781067
1.0	94230000.0	94240000.0	3.0	2.6217041015625	1.546729326248169
1.0	94240000.0	94250000.0	4.0	3.0496697425842285	1.6364368200302124
1.0	94270000.0	94280000.0	1.0	2.8667330741882324	1.5979007482528687
1.0	94280000.0	94290000.0	0.0	2.9347598552703857	1.6122064590454102
1.0	94290000.0	94300000.0	4.0	3.167490005493164	1.6613878011703491
1.0	94400000.0	94410000.0	5.0	4.280592918395996	1.900444746017456
1.0	94440000.0	94450000.0	5.0	4.14368200302124	1.870812177658081
1.0	94450000.0	94460000.0	1.0	4.330710411071777	1.9113054275512695
1.0	94550000.0	94560000.0	7.0	3.755460262298584	1.787057638168335
1.0	94590000.0	94600000.0	4.0	3.4803271293640137	1.601689338684082
1.0	94620000.0	94630000.0	4.0	3.0252492427825928	1.4867912530899048
1.0	94650000.0	94660000.0	1.0	3.206697940826416	1.6697155237197876
1.0	94660000.0	94670000.0	1.0	3.095151424407959	1.64605712890625
1.0	94710000.0	94720000.0	4.0	2.8069980144500732	1.5853767395019531
1.0	94730000.0	94740000.0	3.0	2.6408047676086426	1.55069899559021
1.0	94740000.0	94750000.0	2.0	2.6330642700195312	1.4354360103607178
1.0	94770000.0	94780000.0	2.0	2.8933663368225098	1.6191434860229492
1.0	94860000.0	94870000.0	2.0	2.8116683959960938	1.5863614082336426
1.0	94940000.0	94950000.0	3.0	2.433851957321167	1.3842530250549316
1.0	95090000.0	95100000.0	2.0	2.5530319213867188	1.4387673139572144
1.0	95120000.0	95130000.0	4.0	2.691479206085205	1.5612479448318481
1.0	95140000.0	95150000.0	2.0	2.810119390487671	1.586029052734375
1.0	95160000.0	95170000.0	1.0	3.078305721282959	1.6424970626831055
1.0	95190000.0	95200000.0	3.0	3.0996205806732178	1.608371376991272
1.0	95210000.0	95220000.0	5.0	3.0405070781707764	1.6345027685165405
1.0	95270000.0	95280000.0	4.0	2.8027451038360596	1.5844910144805908
1.0	95280000.0	95290000.0	1.0	2.622697591781616	1.7481753826141357
1.0	95290000.0	95300000.0	0.0	2.7374725341796875	1.570834994316101
1.0	95310000.0	95320000.0	1.0	2.658363103866577	1.5543500185012817
1.0	95380000.0	95390000.0	1.0	2.275226593017578	1.361792802810669
1.0	95440000.0	95450000.0	1.0	3.1372790336608887	1.6549866199493408
1.0	95570000.0	95580000.0	4.0	4.276638507843018	1.8995857238769531
1.0	95780000.0	95790000.0	6.0	6.689828395843506	2.4233670234680176
1.0	95840000.0	95850000.0	14.0	9.317375183105469	3.009460926055908
1.0	95900000.0	95910000.0	7.0	12.949686050415039	3.8263487815856934
1.0	96060000.0	96070000.0	10.0	12.214767456054688	3.6627578735351562
1.0	96070000.0	96080000.0	11.0	12.637426376342773	3.7581164836883545
1.0	96080000.0	96090000.0	13.0	11.755672454833984	3.5567588806152344
1.0	96140000.0	96150000.0	8.0	12.387117385864258	3.708660125732422
1.0	96160000.0	96170000.0	12.0	12.108816146850586	3.6411094665527344
1.0	96170000.0	96180000.0	13.0	12.749643325805664	3.7926902770996094
1.0	96310000.0	96320000.0	18.0	12.984819412231445	3.8333427906036377
1.0	96320000.0	96330000.0	13.0	14.579360961914062	4.156521797180176
1.0	96370000.0	96380000.0	17.0	17.916006088256836	4.820736885070801
1.0	96410000.0	96420000.0	14.0	13.411908149719238	3.9132087230682373
1.0	96560000.0	96570000.0	14.0	20.834514617919922	5.271457672119141
1.0	96700000.0	96710000.0	7.0	8.573060989379883	2.8417789936065674
1.0	96760000.0	96770000.0	10.0	16.385852813720703	4.531052589416504
1.0	96770000.0	96780000.0	14.0	16.229660034179688	4.4781494140625
1.0	96830000.0	96840000.0	13.0	18.877424240112305	4.978480815887451
1.0	96960000.0	96970000.0	12.0	15.79260540008545	4.404638767242432
1.0	96970000.0	96980000.0	14.0	15.804165840148926	4.429087162017822
1.0	96980000.0	96990000.0	14.0	12.168680191040039	3.6599998474121094
1.0	97110000.0	97120000.0	8.0	10.253005981445312	3.217146396636963
1.0	97170000.0	97180000.0	2.0	6.685398101806641	2.4221999645233154
1.0	97210000.0	97220000.0	7.0	3.7086901664733887	1.7770071029663086
1.0	97270000.0	97280000.0	3.0	5.107884407043457	2.080073595046997
1.0	97290000.0	97300000.0	8.0	7.906951904296875	2.702745199203491
1.0	97410000.0	97420000.0	15.0	16.52488899230957	4.546411991119385
1.0	97530000.0	97540000.0	20.0	15.616720199584961	4.37249755859375
1.0	97550000.0	97560000.0	9.0	15.156781196594238	4.283722877502441
1.0	97600000.0	97610000.0	9.0	10.796636581420898	3.322305202484131
1.0	97630000.0	97640000.0	17.0	12.789423942565918	3.7995033264160156
1.0	97700000.0	97710000.0	9.0	10.231917381286621	3.240734577178955
1.0	97710000.0	97720000.0	6.0	10.42900276184082	3.2618045806884766
1.0	97720000.0	97730000.0	18.0	10.038668632507324	3.166774034500122
1.0	97740000.0	97750000.0	6.0	9.591680526733398	3.079549789428711
1.0	97800000.0	97810000.0	10.0	12.080862998962402	3.640855073928833
1.0	97810000.0	97820000.0	7.0	10.035953521728516	3.196601152420044
1.0	97840000.0	97850000.0	15.0	12.504327774047852	3.7524573802948
1.0	97980000.0	97990000.0	10.0	12.16978931427002	3.6594109535217285
1.0	98010000.0	98020000.0	6.0	12.401833534240723	3.7078213691711426
1.0	98030000.0	98040000.0	13.0	12.12237548828125	3.6485259532928467
1.0	98050000.0	98060000.0	15.0	13.449319839477539	3.9418702125549316
1.0	98130000.0	98140000.0	15.0	14.839004516601562	4.217867851257324
1.0	98340000.0	98350000.0	11.0	10.089533805847168	3.1888034343719482
1.0	98360000.0	98370000.0	13.0	10.558393478393555	3.30357027053833
1.0	98400000.0	98410000.0	11.0	9.251991271972656	3.0002713203430176
1.0	98440000.0	98450000.0	4.0	10.106925964355469	3.2014496326446533
1.0	98520000.0	98530000.0	14.0	7.789054870605469	2.6656603813171387
1.0	98530000.0	98540000.0	9.0	8.481025695800781	2.8214213848114014
1.0	98560000.0	98570000.0	7.0	7.366063117980957	2.5686287879943848
1.0	98760000.0	98770000.0	3.0	6.037914752960205	2.28210186958313
1.0	98800000.0	98810000.0	7.0	3.745048999786377	1.6422256231307983
1.0	98850000.0	98860000.0	3.0	4.583656311035156	1.9661633968353271
1.0	98930000.0	98940000.0	8.0	5.1339111328125	2.0857303142547607
1.0	98980000.0	98990000.0	6.0	7.80090856552124	2.6715970039367676
1.0	98990000.0	99000000.0	6.0	8.521942138671875	2.8360702991485596
1.0	99030000.0	99040000.0	14.0	7.381805419921875	2.5733532905578613
1.0	99060000.0	99070000.0	5.0	7.385664939880371	2.5742523670196533
1.0	99070000.0	99080000.0	7.0	6.923153877258301	2.47515869140625
1.0	99390000.0	99400000.0	9.0	6.714993953704834	2.4285857677459717
1.0	99480000.0	99490000.0	8.0	10.528570175170898	3.264735460281372
1.0	99530000.0	99540000.0	7.0	11.359016418457031	3.4601173400878906
1.0	99560000.0	99570000.0	13.0	11.137063980102539	3.4100639820098877
1.0	99570000.0	99580000.0	12.0	10.503251075744629	3.2736358642578125
1.0	99720000.0	99730000.0	12.0	11.863618850708008	3.5950980186462402
1.0	99760000.0	99770000.0	8.0	13.179481506347656	3.881035566329956
1.0	99780000.0	99790000.0	13.0	13.19194221496582	3.8638644218444824
1.0	99890000.0	99900000.0	11.0	8.708341598510742	2.8605117797851562
1.0	99930000.0	99940000.0	7.0	6.101263999938965	2.2958338260650635
1.0	99950000.0	99960000.0	4.0	5.619208335876465	2.1912171840667725
1.0	100000000.0	100010000.0	6.0	3.3889565467834473	1.6782108545303345
1.0	100060000.0	100070000.0	3.0	3.5438404083251953	1.741645097732544
1.0	100070000.0	100080000.0	3.0	3.568915605545044	1.7470052242279053
1.0	100180000.0	100190000.0	1.0	3.304762601852417	1.6905639171600342
1.0	100390000.0	100400000.0	4.0	3.9277751445770264	1.8241809606552124
1.0	100420000.0	100430000.0	1.0	3.614476442337036	1.7567743062973022
1.0	100570000.0	100580000.0	1.0	2.7983906269073486	1.583579659461975
1.0	100580000.0	100590000.0	7.0	2.7235465049743652	1.5679326057434082
1.0	100590000.0	100600000.0	2.0	2.9543519020080566	1.65675950050354
1.0	100600000.0	100610000.0	1.0	2.492156982421875	1.5082423686981201
1.0	100640000.0	100650000.0	3.0	3.229468822479248	1.674557089805603
1.0	100690000.0	100700000.0	2.0	2.792161226272583	1.5822725296020508
1.0	100710000.0	100720000.0	5.0	2.9285008907318115	1.7556514739990234
1.0	100780000.0	100790000.0	7.0	3.1678802967071533	1.5162073373794556
1.0	100850000.0	100860000.0	3.0	2.997464418411255	1.6254240274429321
1.0	100940000.0	100950000.0	4.0	4.069730281829834	1.8548263311386108
1.0	100960000.0	100970000.0	2.0	3.741201877593994	1.7839990854263306
1.0	101040000.0	101050000.0	4.0	5.299797058105469	2.121793031692505
1.0	101120000.0	101130000.0	4.0	4.857625484466553	2.0256829261779785
1.0	101190000.0	101200000.0	3.0	5.302628517150879	2.122408390045166
1.0	101210000.0	101220000.0	7.0	5.943056583404541	2.2615301609039307
1.0	101300000.0	101310000.0	8.0	4.752039432525635	2.00273060798645
1.0	101330000.0	101340000.0	3.0	4.046059608459473	1.8497121334075928
1.0	101410000.0	101420000.0	4.0	2.574165105819702	1.536866307258606
1.0	101440000.0	101450000.0	4.0	2.371436595916748	1.4950859546661377
1.0	101510000.0	101520000.0	0.0	4.045083522796631	1.849503755569458
1.0	101530000.0	101540000.0	1.0	4.287306308746338	1.9018990993499756
1.0	101660000.0	101670000.0	12.0	6.558635711669922	2.3983075618743896
1.0	101780000.0	101790000.0	5.0	8.82533073425293	2.9216468334198
1.0	101790000.0	101800000.0	14.0	9.896883010864258	3.153998613357544
1.0	101800000.0	101810000.0	3.0	11.157506942749023	3.445622205734253
1.0	101810000.0	101820000.0	9.0	9.697027206420898	3.094465732574463
1.0	101840000.0	101850000.0	9.0	10.013866424560547	3.158367156982422
1.0	101870000.0	101880000.0	11.0	13.2997407913208	3.9168295860290527
1.0	101910000.0	101920000.0	9.0	13.824300765991211	4.020291328430176
1.0	102010000.0	102020000.0	10.0	10.372638702392578	3.2863402366638184
1.0	102070000.0	102080000.0	9.0	15.931777954101562	4.438327312469482
1.0	102150000.0	102160000.0	9.0	18.421314239501953	4.889538288116455
1.0	102200000.0	102210000.0	16.0	15.118812561035156	4.2550048828125
1.0	102220000.0	102230000.0	13.0	18.21164321899414	4.842867374420166
1.0	102230000.0	102240000.0	30.0	16.629558563232422	4.541247844696045
1.0	102240000.0	102250000.0	11.0	21.5975399017334	5.373236656188965
1.0	102280000.0	102290000.0	12.0	18.07756805419922	4.783962726593018
1.0	102300000.0	102310000.0	26.0	21.236854553222656	5.320350646972656
1.0	102350000.0	102360000.0	27.0	19.64861488342285	5.056268215179443
1.0	102410000.0	102420000.0	19.0	18.465932846069336	4.848950386047363
1.0	102440000.0	102450000.0	20.0	18.231708526611328	4.844109535217285
1.0	102500000.0	102510000.0	11.0	18.574207305908203	4.900155067443848
1.0	102510000.0	102520000.0	10.0	14.330133438110352	4.083082675933838
1.0	102620000.0	102630000.0	14.0	17.804250717163086	4.765032768249512
1.0	102630000.0	102640000.0	11.0	17.44130516052246	4.706118106842041
1.0	102650000.0	102660000.0	13.0	17.552419662475586	4.70297384262085
1.0	102730000.0	102740000.0	13.0	23.371540069580078	5.588915824890137
1.0	102750000.0	102760000.0	27.0	26.9498348236084	5.948351860046387
1.0	102770000.0	102780000.0	15.0	19.78712272644043	5.043856620788574
1.0	102800000.0	102810000.0	12.0	21.521663665771484	5.314216613769531
1.0	102810000.0	102820000.0	27.0	27.21974754333496	5.961925506591797
1.0	102850000.0	102860000.0	24.0	25.365509033203125	5.7960638999938965
1.0	102900000.0	102910000.0	30.0	28.686687469482422	6.053788185119629
1.0	102960000.0	102970000.0	28.0	28.505239486694336	6.042141914367676
1.0	103100000.0	103110000.0	23.0	24.629905700683594	5.705430030822754
1.0	103110000.0	103120000.0	29.0	28.11456871032715	6.017261505126953
1.0	103120000.0	103130000.0	32.0	26.091167449951172	5.853147983551025
1.0	103150000.0	103160000.0	25.0	28.86550521850586	6.0625810623168945
1.0	103260000.0	103270000.0	18.0	24.874027252197266	5.745005130767822
1.0	103380000.0	103390000.0	18.0	25.955602645874023	5.858534336090088
1.0	103410000.0	103420000.0	18.0	24.73758316040039	5.739171028137207
1.0	103540000.0	103550000.0	18.0	27.827316284179688	6.001941680908203
1.0	103570000.0	103580000.0	30.0	18.190855026245117	4.760433197021484
1.0	103590000.0	103600000.0	20.0	24.664737701416016	5.723276138305664
1.0	103610000.0	103620000.0	25.0	28.6575927734375	6.050209045410156
1.0	103650000.0	103660000.0	19.0	28.460811614990234	6.038136005401611
1.0	103700000.0	103710000.0	34.0	25.127155303955078	5.799137592315674
1.0	103770000.0	103780000.0	17.0	17.3381290435791	4.6863579750061035
1.0	104100000.0	104110000.0	2.0	8.645770072937012	2.8478856086730957
1.0	104120000.0	104130000.0	14.0	6.927838325500488	2.474472761154175
1.0	104130000.0	104140000.0	16.0	7.034353733062744	2.5475943088531494
1.0	104320000.0	104330000.0	31.0	16.171527862548828	4.482237815856934
1.0	104340000.0	104350000.0	18.0	21.78810691833496	5.409204959869385
1.0	104360000.0	104370000.0	24.0	24.037647247314453	5.680080413818359
1.0	104370000.0	104380000.0	26.0	25.499832153320312	5.828182220458984
1.0	104410000.0	104420000.0	25.0	30.388957977294922	6.117116928100586
1.0	104430000.0	104440000.0	28.0	29.260229110717773	6.079365253448486
1.0	104480000.0	104490000.0	25.0	28.198196411132812	6.024684906005859
1.0	104510000.0	104520000.0	29.0	27.052913665771484	5.943387031555176
1.0	104530000.0	104540000.0	26.0	29.419422149658203	6.086173057556152
1.0	104560000.0	104570000.0	28.0	29.264148712158203	6.08065938949585
1.0	104620000.0	104630000.0	22.0	26.828662872314453	5.931891441345215
1.0	104670000.0	104680000.0	22.0	28.048763275146484	6.019309043884277
1.0	104690000.0	104700000.0	22.0	26.192363739013672	5.878131866455078
1.0	104700000.0	104710000.0	23.0	27.6828556060791	5.996173858642578
1.0	104750000.0	104760000.0	20.0	24.221073150634766	5.670091152191162
1.0	104800000.0	104810000.0	22.0	28.580005645751953	6.046810626983643
1.0	104820000.0	104830000.0	26.0	28.219493865966797	6.027616500854492
1.0	104830000.0	104840000.0	31.0	28.28351402282715	6.031495094299316
1.0	104910000.0	104920000.0	15.0	25.146923065185547	5.7558441162109375
1.0	105030000.0	105040000.0	30.0	30.221399307250977	6.116147518157959
1.0	105470000.0	105480000.0	22.0	17.265270233154297	4.687761306762695
1.0	105480000.0	105490000.0	19.0	15.942665100097656	4.433629035949707
1.0	105500000.0	105510000.0	16.0	21.228546142578125	5.325594425201416
1.0	105540000.0	105550000.0	24.0	21.609127044677734	5.375535488128662
1.0	105610000.0	105620000.0	28.0	24.328514099121094	5.710489273071289
1.0	105750000.0	105760000.0	20.0	15.825472831726074	4.397286415100098
1.0	105780000.0	105790000.0	14.0	20.519176483154297	5.208794116973877
1.0	105820000.0	105830000.0	13.0	20.197540283203125	5.171377182006836
1.0	105850000.0	105860000.0	16.0	19.342086791992188	5.024672508239746
1.0	105880000.0	105890000.0	8.0	19.827428817749023	5.106205463409424
1.0	105910000.0	105920000.0	14.0	19.331491470336914	5.024904727935791
1.0	105950000.0	105960000.0	23.0	21.551700592041016	5.374016761779785
1.0	105990000.0	106000000.0	24.0	21.84874725341797	5.408952236175537
1.0	106030000.0	106040000.0	14.0	21.55306625366211	5.375184059143066
1.0	106040000.0	106050000.0	14.0	19.83062744140625	5.1121063232421875
1.0	106080000.0	106090000.0	22.0	21.09090805053711	5.321516513824463
1.0	106260000.0	106270000.0	17.0	16.92573356628418	4.607907295227051
1.0	106360000.0	106370000.0	21.0	16.984230041503906	4.591339111328125
1.0	106370000.0	106380000.0	20.0	22.27423667907715	5.45982551574707
1.0	106380000.0	106390000.0	23.0	24.651479721069336	5.745500564575195
1.0	106490000.0	106500000.0	19.0	24.673921585083008	5.7297515869140625
1.0	106630000.0	106640000.0	19.0	24.888647079467773	5.750479221343994
1.0	106650000.0	106660000.0	24.0	27.238567352294922	5.9658403396606445
1.0	106790000.0	106800000.0	28.0	25.57925796508789	5.83254337310791
1.0	106860000.0	106870000.0	21.0	21.898893356323242	5.420992851257324
1.0	106900000.0	106910000.0	16.0	24.552505493164062	5.739798545837402
1.0	106960000.0	106970000.0	23.0	22.761205673217773	5.5308098793029785
1.0	106990000.0	107000000.0	29.0	24.29375648498535	5.71090030670166
1.0	107000000.0	107010000.0	21.0	22.08315086364746	5.432313442230225
1.0	107020000.0	107030000.0	29.0	26.58120346069336	5.922080993652344
1.0	107060000.0	107070000.0	23.0	25.661890029907227	5.832289695739746
1.0	107090000.0	107100000.0	36.0	27.418506622314453	5.979119300842285
1.0	107100000.0	107110000.0	25.0	26.807601928710938	5.931530475616455
1.0	107170000.0	107180000.0	18.0	29.281747817993164	6.080594062805176
1.0	107220000.0	107230000.0	18.0	25.29998779296875	5.781645774841309
1.0	107240000.0	107250000.0	25.0	30.1268310546875	6.110243797302246
1.0	107250000.0	107260000.0	22.0	29.196758270263672	6.0771894454956055
1.0	107280000.0	107290000.0	28.0	28.002307891845703	6.012575626373291
1.0	107290000.0	107300000.0	28.0	30.32611656188965	6.115619659423828
1.0	107310000.0	107320000.0	34.0	25.89435386657715	5.8429670333862305
1.0	107320000.0	107330000.0	27.0	28.390636444091797	6.037003517150879
1.0	107360000.0	107370000.0	25.0	27.810192108154297	5.999799728393555
1.0	107370000.0	107380000.0	24.0	29.28006935119629	6.080529689788818
1.0	107410000.0	107420000.0	33.0	29.744083404541016	6.098677635192871
1.0	107460000.0	107470000.0	21.0	24.666383743286133	5.727288246154785
[truncated: 47,565 more rows]
