# Supplementary material for: Genome-wide mapping of somatic mutation rates uncovers drivers of cancer
Source: Nat Biotechnol. 2022 Jun 20;40(11):1634–43. doi: 10.1038/s41587-022-01353-8 (PMC9646522; doi:10.1038/s41587-022-01353-8)
Supplement: Supplementary file 4 — Regions and model predictions for each fold of each cancer for which a deep learning model was trained. Regions that were filtered are also listed along with their respective model predictions. [file 41587_2022_1353_MOESM4_ESM.zip › kfold_results/Eso-AdenoCa/fold_2.txt]

CHROM	START	END	Y_TRUE	Y_PRED	STD
1.0	770000.0	780000.0	1.0	5.153225898742676	1.2745230197906494
1.0	830000.0	840000.0	2.0	5.556626319885254	1.408687710762024
1.0	850000.0	860000.0	1.0	5.837445259094238	1.516222357749939
1.0	940000.0	950000.0	6.0	5.200303554534912	1.5367270708084106
1.0	950000.0	960000.0	3.0	5.326711177825928	1.4649193286895752
1.0	1000000.0	1010000.0	6.0	6.164307117462158	1.5331133604049683
1.0	1040000.0	1050000.0	4.0	6.124492168426514	1.4673311710357666
1.0	1050000.0	1060000.0	4.0	5.647278308868408	1.4675729274749756
1.0	1110000.0	1120000.0	4.0	6.389021873474121	1.840158462524414
1.0	1190000.0	1200000.0	1.0	5.808101654052734	1.3620613813400269
1.0	1220000.0	1230000.0	1.0	6.0639872550964355	1.5571320056915283
1.0	1250000.0	1260000.0	4.0	5.563179969787598	1.313086986541748
1.0	1260000.0	1270000.0	4.0	5.21972131729126	1.3404362201690674
1.0	1300000.0	1310000.0	5.0	6.12255334854126	1.4039571285247803
1.0	1310000.0	1320000.0	0.0	6.137825012207031	1.7695114612579346
1.0	1320000.0	1330000.0	1.0	5.860747814178467	1.545741319656372
1.0	1330000.0	1340000.0	5.0	4.1922926902771	2.3056163787841797
1.0	1410000.0	1420000.0	3.0	6.198455333709717	1.5895957946777344
1.0	1460000.0	1470000.0	0.0	6.581822872161865	2.013049602508545
1.0	1480000.0	1490000.0	3.0	6.034064292907715	1.4837672710418701
1.0	1550000.0	1560000.0	3.0	5.393073081970215	1.348114013671875
1.0	1700000.0	1710000.0	3.0	4.806635856628418	1.80877685546875
1.0	1710000.0	1720000.0	11.0	5.448182106018066	1.4120731353759766
1.0	1720000.0	1730000.0	3.0	5.598675727844238	1.3476309776306152
1.0	1810000.0	1820000.0	3.0	5.1698455810546875	1.3877947330474854
1.0	1820000.0	1830000.0	2.0	4.8882269859313965	1.43534517288208
1.0	1920000.0	1930000.0	6.0	6.28825569152832	1.7947070598602295
1.0	1930000.0	1940000.0	0.0	6.603562831878662	1.9119651317596436
1.0	1950000.0	1960000.0	8.0	6.3770751953125	1.8910892009735107
1.0	1960000.0	1970000.0	6.0	6.420923709869385	1.9694271087646484
1.0	1980000.0	1990000.0	1.0	5.562751293182373	1.6533218622207642
1.0	2040000.0	2050000.0	6.0	6.102198600769043	1.751402497291565
1.0	2080000.0	2090000.0	2.0	5.225401878356934	1.3939387798309326
1.0	2340000.0	2350000.0	0.0	5.1100263595581055	1.4451878070831299
1.0	2370000.0	2380000.0	4.0	6.76541805267334	2.0793545246124268
1.0	2420000.0	2430000.0	5.0	6.616200923919678	2.0965514183044434
1.0	2510000.0	2520000.0	2.0	6.018843650817871	1.83181631565094
1.0	2530000.0	2540000.0	3.0	9.043874740600586	2.8122081756591797
1.0	2550000.0	2560000.0	3.0	8.402385711669922	2.6903529167175293
1.0	2820000.0	2830000.0	9.0	7.741799354553223	2.5615336894989014
1.0	2830000.0	2840000.0	9.0	7.601871490478516	2.5352396965026855
1.0	2850000.0	2860000.0	4.0	8.302389144897461	2.669347047805786
1.0	2900000.0	2910000.0	3.0	7.232995510101318	2.334237575531006
1.0	2920000.0	2930000.0	8.0	6.899474143981934	2.0638935565948486
1.0	2970000.0	2980000.0	2.0	7.085749626159668	2.4379098415374756
1.0	2990000.0	3000000.0	7.0	5.871176242828369	1.3913825750350952
1.0	3080000.0	3090000.0	2.0	5.802992820739746	1.8175398111343384
1.0	3120000.0	3130000.0	5.0	6.488672733306885	1.7644741535186768
1.0	3140000.0	3150000.0	6.0	6.254626750946045	1.8372256755828857
1.0	3260000.0	3270000.0	4.0	6.107031345367432	1.4984934329986572
1.0	3300000.0	3310000.0	9.0	6.559134483337402	1.9003283977508545
1.0	3340000.0	3350000.0	4.0	6.33660364151001	1.8372303247451782
1.0	3390000.0	3400000.0	6.0	6.315637111663818	1.7323122024536133
1.0	3420000.0	3430000.0	4.0	6.748213768005371	2.045541763305664
1.0	3500000.0	3510000.0	3.0	6.4415178298950195	1.6121457815170288
1.0	3580000.0	3590000.0	1.0	6.24057149887085	1.6782668828964233
1.0	3680000.0	3690000.0	5.0	6.749823093414307	2.007192373275757
1.0	3760000.0	3770000.0	6.0	5.44091272354126	1.3216438293457031
1.0	3780000.0	3790000.0	4.0	5.379464626312256	1.2843165397644043
1.0	3810000.0	3820000.0	1.0	5.600428581237793	1.3352360725402832
1.0	3990000.0	4000000.0	3.0	6.125905513763428	2.256028652191162
1.0	4010000.0	4020000.0	11.0	8.531730651855469	2.714782238006592
1.0	4020000.0	4030000.0	7.0	9.926841735839844	2.9722983837127686
1.0	4090000.0	4100000.0	9.0	14.342394828796387	3.935708522796631
1.0	4150000.0	4160000.0	10.0	18.57610511779785	4.723898887634277
1.0	4180000.0	4190000.0	16.0	18.185243606567383	4.726222515106201
1.0	4230000.0	4240000.0	13.0	20.813419342041016	5.177055358886719
1.0	4260000.0	4270000.0	23.0	25.228286743164062	5.780848026275635
1.0	4290000.0	4300000.0	20.0	25.453784942626953	5.824043273925781
1.0	4340000.0	4350000.0	20.0	27.562397003173828	6.048798561096191
1.0	4530000.0	4540000.0	20.0	26.69643783569336	5.9576849937438965
1.0	4540000.0	4550000.0	27.0	23.411052703857422	5.547093391418457
1.0	4590000.0	4600000.0	23.0	23.61094093322754	5.598535537719727
1.0	4620000.0	4630000.0	25.0	22.87578773498535	5.487729072570801
1.0	4640000.0	4650000.0	17.0	22.65546417236328	5.452071666717529
1.0	4680000.0	4690000.0	29.0	22.366802215576172	5.401893138885498
1.0	4810000.0	4820000.0	18.0	25.372085571289062	5.788894176483154
1.0	4830000.0	4840000.0	13.0	25.47503662109375	5.795195579528809
1.0	4880000.0	4890000.0	28.0	27.52603530883789	6.011624336242676
1.0	4890000.0	4900000.0	33.0	28.104358673095703	6.083621978759766
1.0	4900000.0	4910000.0	32.0	28.71820068359375	6.138331890106201
1.0	5010000.0	5020000.0	27.0	26.065725326538086	5.886979103088379
1.0	5070000.0	5080000.0	28.0	23.331436157226562	5.555380821228027
1.0	5080000.0	5090000.0	15.0	22.14288330078125	5.382818222045898
1.0	5290000.0	5300000.0	22.0	23.001863479614258	5.510310649871826
1.0	5310000.0	5320000.0	22.0	22.738887786865234	5.466352939605713
1.0	5340000.0	5350000.0	24.0	22.768564224243164	5.467799186706543
1.0	5370000.0	5380000.0	10.0	22.094402313232422	5.3772454261779785
1.0	5390000.0	5400000.0	16.0	22.67494773864746	5.463814735412598
1.0	5420000.0	5430000.0	30.0	23.363384246826172	5.565464019775391
1.0	5430000.0	5440000.0	17.0	23.978473663330078	5.651533603668213
1.0	5480000.0	5490000.0	11.0	20.632659912109375	5.123940467834473
1.0	5490000.0	5500000.0	26.0	23.427331924438477	5.553715705871582
1.0	5570000.0	5580000.0	29.0	16.89338493347168	4.311901092529297
1.0	5580000.0	5590000.0	16.0	20.6008358001709	5.1367621421813965
1.0	5630000.0	5640000.0	15.0	18.175580978393555	4.6868720054626465
1.0	5670000.0	5680000.0	18.0	18.672080993652344	4.812322616577148
1.0	5680000.0	5690000.0	15.0	16.701961517333984	4.41805362701416
1.0	5710000.0	5720000.0	10.0	16.182649612426758	4.291588306427002
1.0	5760000.0	5770000.0	18.0	15.308192253112793	4.154935359954834
1.0	5770000.0	5780000.0	16.0	15.238252639770508	4.136602878570557
1.0	5950000.0	5960000.0	2.0	6.862466335296631	2.3338873386383057
1.0	5980000.0	5990000.0	1.0	6.149016380310059	1.5112473964691162
1.0	6020000.0	6030000.0	3.0	5.704113006591797	1.359572172164917
1.0	6060000.0	6070000.0	1.0	6.57317590713501	2.111182451248169
1.0	6100000.0	6110000.0	5.0	7.153097629547119	2.4503302574157715
1.0	6140000.0	6150000.0	6.0	7.105189323425293	2.440896511077881
1.0	6150000.0	6160000.0	8.0	7.167956352233887	2.4336724281311035
1.0	6170000.0	6180000.0	5.0	7.183959007263184	2.4553585052490234
1.0	6180000.0	6190000.0	6.0	7.084908485412598	2.1568942070007324
1.0	6220000.0	6230000.0	2.0	6.794350624084473	2.2777411937713623
1.0	6230000.0	6240000.0	4.0	6.774895668029785	2.354012966156006
1.0	6340000.0	6350000.0	1.0	5.370396614074707	1.3397775888442993
1.0	6370000.0	6380000.0	4.0	5.303337097167969	1.2747474908828735
1.0	6420000.0	6430000.0	3.0	5.112913608551025	1.3739919662475586
1.0	6490000.0	6500000.0	4.0	6.079962253570557	1.6073614358901978
1.0	6530000.0	6540000.0	3.0	5.181441307067871	1.3799326419830322
1.0	6550000.0	6560000.0	4.0	5.432365417480469	1.5364444255828857
1.0	6630000.0	6640000.0	3.0	6.298323154449463	1.5549947023391724
1.0	6700000.0	6710000.0	4.0	5.657729148864746	1.3802791833877563
1.0	6730000.0	6740000.0	2.0	5.697875499725342	1.4207332134246826
1.0	6760000.0	6770000.0	3.0	5.411355018615723	1.4531404972076416
1.0	6790000.0	6800000.0	6.0	6.301751613616943	1.5227197408676147
1.0	6820000.0	6830000.0	4.0	6.532797813415527	1.9535229206085205
1.0	6860000.0	6870000.0	0.0	5.493020057678223	1.3922959566116333
1.0	6910000.0	6920000.0	4.0	5.985671043395996	1.4322872161865234
1.0	6950000.0	6960000.0	3.0	6.067572116851807	1.5315433740615845
1.0	6960000.0	6970000.0	0.0	6.4548020362854	1.9873526096343994
1.0	6980000.0	6990000.0	3.0	6.646021842956543	2.1086342334747314
1.0	7030000.0	7040000.0	5.0	7.972930908203125	2.6069984436035156
1.0	7060000.0	7070000.0	3.0	8.525480270385742	2.7124481201171875
1.0	7080000.0	7090000.0	2.0	8.769379615783691	2.7589664459228516
1.0	7100000.0	7110000.0	11.0	8.530210494995117	2.7145209312438965
1.0	7130000.0	7140000.0	13.0	8.368939399719238	2.6789638996124268
1.0	7170000.0	7180000.0	8.0	8.540949821472168	2.7165470123291016
1.0	7210000.0	7220000.0	6.0	8.904779434204102	2.785677194595337
1.0	7410000.0	7420000.0	3.0	6.73370885848999	2.1770966053009033
1.0	7460000.0	7470000.0	3.0	6.712744235992432	2.105396032333374
1.0	7510000.0	7520000.0	2.0	7.0223894119262695	2.4238200187683105
1.0	7520000.0	7530000.0	5.0	6.8809709548950195	2.22141170501709
1.0	7530000.0	7540000.0	4.0	6.825440883636475	1.9855296611785889
1.0	7550000.0	7560000.0	4.0	6.515873908996582	2.141508102416992
1.0	7590000.0	7600000.0	6.0	6.622792720794678	1.8471006155014038
1.0	7730000.0	7740000.0	6.0	6.043790340423584	1.5909533500671387
1.0	7740000.0	7750000.0	1.0	6.078797340393066	1.6364946365356445
1.0	7780000.0	7790000.0	4.0	5.905754089355469	1.4967288970947266
1.0	7850000.0	7860000.0	2.0	5.301698207855225	1.3167335987091064
1.0	7930000.0	7940000.0	4.0	5.793333053588867	1.5549366474151611
1.0	7980000.0	7990000.0	2.0	6.0025529861450195	1.5695477724075317
1.0	8000000.0	8010000.0	2.0	6.014472484588623	1.65907883644104
1.0	8280000.0	8290000.0	4.0	6.1865644454956055	1.5434846878051758
1.0	8300000.0	8310000.0	4.0	6.12219762802124	1.58109450340271
1.0	8380000.0	8390000.0	4.0	5.911978244781494	1.5501762628555298
1.0	8390000.0	8400000.0	3.0	5.976590633392334	1.630568265914917
1.0	8410000.0	8420000.0	2.0	5.4887895584106445	1.2996551990509033
1.0	8430000.0	8440000.0	1.0	5.1987996101379395	1.2934436798095703
1.0	8440000.0	8450000.0	0.0	5.300439834594727	1.342378854751587
1.0	8460000.0	8470000.0	2.0	5.538088798522949	1.3113844394683838
1.0	8480000.0	8490000.0	1.0	5.151969909667969	1.422218918800354
1.0	8520000.0	8530000.0	1.0	5.141517639160156	1.3089054822921753
1.0	8550000.0	8560000.0	3.0	5.363018035888672	1.2927192449569702
1.0	8630000.0	8640000.0	0.0	5.372326850891113	1.2967675924301147
1.0	8930000.0	8940000.0	2.0	4.004057884216309	3.937272548675537
1.0	8980000.0	8990000.0	8.0	6.175521373748779	1.8122001886367798
1.0	8990000.0	9000000.0	1.0	6.375028133392334	1.7007901668548584
1.0	9000000.0	9010000.0	1.0	5.9440717697143555	1.5497056245803833
1.0	9020000.0	9030000.0	4.0	6.308581352233887	1.9010251760482788
1.0	9030000.0	9040000.0	2.0	6.543208122253418	1.8847163915634155
1.0	9050000.0	9060000.0	4.0	6.586968421936035	1.9475128650665283
1.0	9170000.0	9180000.0	1.0	5.899744510650635	1.4453178644180298
1.0	9210000.0	9220000.0	4.0	5.646496295928955	1.381630778312683
1.0	9220000.0	9230000.0	1.0	5.385756015777588	1.3627783060073853
1.0	9230000.0	9240000.0	2.0	5.478301048278809	1.3176629543304443
1.0	9490000.0	9500000.0	1.0	5.9849653244018555	1.5066642761230469
1.0	9500000.0	9510000.0	6.0	6.108588695526123	1.4721765518188477
1.0	9510000.0	9520000.0	3.0	6.129854202270508	1.554911732673645
1.0	9680000.0	9690000.0	2.0	6.172126770019531	1.6436607837677002
1.0	9710000.0	9720000.0	2.0	6.171954154968262	1.9290094375610352
1.0	9740000.0	9750000.0	8.0	5.785820960998535	1.3351362943649292
1.0	9770000.0	9780000.0	2.0	5.69422721862793	1.6332693099975586
1.0	9810000.0	9820000.0	2.0	5.206952095031738	1.2639116048812866
1.0	9850000.0	9860000.0	2.0	5.266848087310791	1.2705601453781128
1.0	9910000.0	9920000.0	1.0	5.210558891296387	1.2662984132766724
1.0	9940000.0	9950000.0	2.0	5.33791446685791	1.281792402267456
1.0	9950000.0	9960000.0	2.0	5.3687872886657715	1.2823762893676758
1.0	9970000.0	9980000.0	3.0	5.419971466064453	1.3207225799560547
1.0	9980000.0	9990000.0	5.0	5.3838701248168945	1.2855533361434937
1.0	10030000.0	10040000.0	1.0	5.407711982727051	1.3043797016143799
1.0	10190000.0	10200000.0	3.0	5.483169078826904	1.3307640552520752
1.0	10210000.0	10220000.0	1.0	5.4098381996154785	1.3374069929122925
1.0	10300000.0	10310000.0	3.0	5.40528678894043	1.3200221061706543
1.0	10380000.0	10390000.0	3.0	5.254658222198486	1.270507574081421
1.0	10390000.0	10400000.0	2.0	5.341498374938965	1.285723328590393
1.0	10410000.0	10420000.0	2.0	5.321499347686768	1.2975029945373535
1.0	10440000.0	10450000.0	1.0	5.3749589920043945	1.3018602132797241
1.0	10530000.0	10540000.0	0.0	5.523903846740723	1.3379788398742676
1.0	10560000.0	10570000.0	1.0	5.420077323913574	1.2885196208953857
1.0	10640000.0	10650000.0	2.0	5.937553405761719	1.7006034851074219
1.0	10690000.0	10700000.0	7.0	5.665098667144775	1.3484920263290405
1.0	10740000.0	10750000.0	1.0	4.004212379455566	3.940028667449951
1.0	10860000.0	10870000.0	4.0	6.014498233795166	1.4716565608978271
1.0	10920000.0	10930000.0	2.0	5.957953929901123	1.4906667470932007
1.0	10980000.0	10990000.0	5.0	6.278634071350098	1.7370061874389648
1.0	11040000.0	11050000.0	7.0	5.673674583435059	1.448547601699829
1.0	11110000.0	11120000.0	4.0	5.588540077209473	1.5896724462509155
1.0	11170000.0	11180000.0	6.0	5.235034942626953	1.2712252140045166
1.0	11200000.0	11210000.0	3.0	5.359508514404297	1.2865550518035889
1.0	11210000.0	11220000.0	4.0	5.347262382507324	1.2917053699493408
1.0	11310000.0	11320000.0	2.0	5.520296573638916	1.3958114385604858
1.0	11350000.0	11360000.0	2.0	6.291585445404053	1.840558648109436
1.0	11380000.0	11390000.0	2.0	6.9173784255981445	2.0722403526306152
1.0	11410000.0	11420000.0	7.0	7.721234321594238	2.559095859527588
1.0	11430000.0	11440000.0	8.0	7.6687445640563965	2.4924464225769043
1.0	11440000.0	11450000.0	8.0	8.829526901245117	2.7719273567199707
1.0	11480000.0	11490000.0	6.0	9.661842346191406	2.9295458793640137
1.0	11550000.0	11560000.0	11.0	9.774287223815918	2.9508392810821533
1.0	11620000.0	11630000.0	5.0	8.682269096374512	2.7442774772644043
1.0	11660000.0	11670000.0	3.0	8.008283615112305	2.6146273612976074
1.0	11690000.0	11700000.0	6.0	7.103632926940918	2.440222978591919
1.0	11750000.0	11760000.0	6.0	6.853219032287598	2.136320114135742
1.0	11830000.0	11840000.0	4.0	6.587652683258057	1.8977344036102295
1.0	11870000.0	11880000.0	3.0	5.5172438621521	1.4291255474090576
1.0	11920000.0	11930000.0	4.0	6.361920356750488	1.8337485790252686
1.0	12000000.0	12010000.0	3.0	5.801011085510254	1.4431264400482178
1.0	12020000.0	12030000.0	1.0	5.683207988739014	1.3712151050567627
1.0	12030000.0	12040000.0	5.0	5.645376682281494	1.3606659173965454
1.0	12040000.0	12050000.0	2.0	4.868447780609131	1.4571173191070557
1.0	12050000.0	12060000.0	2.0	5.139504432678223	1.3077157735824585
1.0	12120000.0	12130000.0	4.0	6.270759105682373	1.7003943920135498
1.0	12150000.0	12160000.0	5.0	5.981168270111084	1.5522444248199463
1.0	12170000.0	12180000.0	4.0	5.816233158111572	1.3851096630096436
1.0	12190000.0	12200000.0	1.0	5.631598472595215	1.3442398309707642
1.0	12210000.0	12220000.0	1.0	5.203878402709961	1.318638563156128
1.0	12260000.0	12270000.0	2.0	5.725209712982178	1.4083725214004517
1.0	12360000.0	12370000.0	1.0	5.2076735496521	1.26426100730896
1.0	12420000.0	12430000.0	2.0	5.283927917480469	1.287259578704834
1.0	12440000.0	12450000.0	4.0	5.059756278991699	1.353436827659607
1.0	12490000.0	12500000.0	1.0	5.216155052185059	1.4487874507904053
1.0	12510000.0	12520000.0	3.0	5.067001819610596	1.4605565071105957
1.0	12580000.0	12590000.0	2.0	5.518618106842041	1.3391389846801758
1.0	12590000.0	12600000.0	1.0	5.699643135070801	1.3740264177322388
1.0	12740000.0	12750000.0	4.0	7.587799072265625	2.5331966876983643
1.0	12790000.0	12800000.0	3.0	8.612032890319824	2.72676944732666
1.0	13810000.0	13820000.0	10.0	13.061332702636719	3.630983829498291
1.0	13830000.0	13840000.0	13.0	14.302950859069824	3.912156343460083
1.0	13850000.0	13860000.0	19.0	15.142599105834961	4.0830230712890625
1.0	13910000.0	13920000.0	19.0	15.085906982421875	4.04852294921875
1.0	14040000.0	14050000.0	5.0	9.354948997497559	2.8694629669189453
1.0	14050000.0	14060000.0	5.0	9.315467834472656	2.8628876209259033
1.0	14290000.0	14300000.0	7.0	17.1776123046875	4.38974142074585
1.0	14300000.0	14310000.0	14.0	16.438434600830078	4.401013374328613
1.0	14370000.0	14380000.0	19.0	18.554561614990234	4.791689395904541
1.0	14380000.0	14390000.0	12.0	19.340774536132812	4.864853382110596
1.0	14390000.0	14400000.0	20.0	19.46695327758789	4.962536811828613
1.0	14420000.0	14430000.0	20.0	18.973133087158203	4.846000671386719
1.0	14480000.0	14490000.0	20.0	22.17452049255371	5.313462257385254
1.0	14540000.0	14550000.0	23.0	23.467937469482422	5.507142066955566
1.0	14580000.0	14590000.0	10.0	18.655359268188477	4.776152610778809
1.0	14640000.0	14650000.0	17.0	18.997467041015625	4.853646278381348
1.0	14660000.0	14670000.0	9.0	17.519479751586914	4.568526268005371
1.0	14670000.0	14680000.0	15.0	18.55478858947754	4.7637248039245605
1.0	14690000.0	14700000.0	14.0	17.514347076416016	4.555794715881348
1.0	14740000.0	14750000.0	15.0	19.065343856811523	4.841634273529053
1.0	14770000.0	14780000.0	22.0	19.41108512878418	4.927404403686523
1.0	14820000.0	14830000.0	16.0	19.151519775390625	4.883187294006348
1.0	14860000.0	14870000.0	19.0	18.245147705078125	4.711751461029053
1.0	14910000.0	14920000.0	14.0	17.342144012451172	4.555943489074707
1.0	15030000.0	15040000.0	13.0	13.425944328308105	3.632399797439575
1.0	15140000.0	15150000.0	5.0	9.210298538208008	2.8433191776275635
1.0	15180000.0	15190000.0	6.0	8.567754745483398	2.7202746868133545
1.0	15200000.0	15210000.0	7.0	6.8459153175354	1.9085508584976196
1.0	15330000.0	15340000.0	6.0	6.181501865386963	1.5199888944625854
1.0	15350000.0	15360000.0	3.0	6.328904151916504	1.481897234916687
1.0	15370000.0	15380000.0	3.0	6.255977153778076	1.5217043161392212
1.0	15400000.0	15410000.0	1.0	6.789765357971191	2.098557949066162
1.0	15540000.0	15550000.0	3.0	5.503314018249512	1.3081271648406982
1.0	15550000.0	15560000.0	2.0	5.530449867248535	1.3275514841079712
1.0	15560000.0	15570000.0	1.0	5.975945472717285	1.5718672275543213
1.0	15720000.0	15730000.0	2.0	5.594256401062012	1.393307089805603
1.0	15840000.0	15850000.0	0.0	5.710373878479004	1.3967608213424683
1.0	15930000.0	15940000.0	5.0	5.866175174713135	1.454617977142334
1.0	15940000.0	15950000.0	1.0	5.493197441101074	1.495074987411499
1.0	15980000.0	15990000.0	1.0	5.415482997894287	1.2889444828033447
1.0	16080000.0	16090000.0	1.0	5.19136381149292	1.4669609069824219
1.0	16100000.0	16110000.0	3.0	5.259481906890869	1.3273038864135742
1.0	16200000.0	16210000.0	3.0	5.288032054901123	1.2904322147369385
1.0	16210000.0	16220000.0	4.0	5.456191062927246	1.3143894672393799
1.0	16250000.0	16260000.0	4.0	5.275512218475342	1.3060649633407593
1.0	16260000.0	16270000.0	2.0	5.446844577789307	1.3008289337158203
1.0	16320000.0	16330000.0	5.0	6.146546363830566	1.5469238758087158
1.0	16340000.0	16350000.0	2.0	5.5067338943481445	1.3541920185089111
1.0	16400000.0	16410000.0	5.0	5.704105854034424	1.4618641138076782
1.0	16410000.0	16420000.0	4.0	6.221875190734863	1.5348198413848877
1.0	16560000.0	16570000.0	3.0	5.63004207611084	1.5870029926300049
1.0	16660000.0	16670000.0	0.0	5.179322242736816	1.2610198259353638
1.0	16670000.0	16680000.0	1.0	5.644188404083252	1.3921314477920532
1.0	16740000.0	16750000.0	3.0	5.499023914337158	1.3167606592178345
1.0	16750000.0	16760000.0	2.0	5.47265100479126	1.3191945552825928
1.0	16940000.0	16950000.0	7.0	5.504591464996338	1.5813440084457397
1.0	17230000.0	17240000.0	5.0	5.600378036499023	1.3178943395614624
1.0	17340000.0	17350000.0	3.0	5.506627082824707	1.4491316080093384
1.0	17450000.0	17460000.0	4.0	5.898188591003418	1.4413371086120605
1.0	17520000.0	17530000.0	1.0	6.1010541915893555	1.621341347694397
1.0	17560000.0	17570000.0	0.0	5.830946922302246	1.4326589107513428
1.0	17590000.0	17600000.0	6.0	5.840878486633301	1.4533065557479858
1.0	17610000.0	17620000.0	1.0	6.084583759307861	1.6152420043945312
1.0	17690000.0	17700000.0	4.0	6.03842830657959	1.594069480895996
1.0	17740000.0	17750000.0	0.0	5.246943473815918	1.3654251098632812
1.0	17860000.0	17870000.0	4.0	5.4466657638549805	1.3640445470809937
1.0	17890000.0	17900000.0	0.0	5.20742130279541	1.2902977466583252
1.0	17910000.0	17920000.0	2.0	5.0645341873168945	1.3852111101150513
1.0	18000000.0	18010000.0	1.0	5.86794900894165	1.5535061359405518
1.0	18050000.0	18060000.0	2.0	7.385390281677246	2.4935367107391357
1.0	18090000.0	18100000.0	8.0	7.661684989929199	2.546660900115967
1.0	18100000.0	18110000.0	5.0	8.657132148742676	2.737504243850708
1.0	18190000.0	18200000.0	9.0	10.003262519836426	2.9936280250549316
1.0	18210000.0	18220000.0	6.0	9.992137908935547	2.992094039916992
1.0	18520000.0	18530000.0	10.0	10.20768928527832	3.031135082244873
1.0	18550000.0	18560000.0	4.0	10.54167366027832	3.09517765045166
1.0	18590000.0	18600000.0	7.0	10.577116012573242	3.1013126373291016
1.0	18870000.0	18880000.0	5.0	6.978708744049072	2.3331820964813232
1.0	18880000.0	18890000.0	2.0	6.905450344085693	1.7827999591827393
1.0	18960000.0	18970000.0	4.0	8.774319648742676	2.7572731971740723
1.0	19130000.0	19140000.0	4.0	7.5830841064453125	2.532609462738037
1.0	19140000.0	19150000.0	1.0	7.574713230133057	2.532158136367798
1.0	19160000.0	19170000.0	5.0	6.899649143218994	2.4013752937316895
1.0	19220000.0	19230000.0	2.0	5.852725982666016	1.5905675888061523
1.0	19230000.0	19240000.0	1.0	5.506402015686035	1.3118596076965332
1.0	19260000.0	19270000.0	2.0	5.238873481750488	1.3114712238311768
1.0	19340000.0	19350000.0	0.0	5.316747665405273	1.309065580368042
1.0	19390000.0	19400000.0	1.0	5.35617733001709	1.2945016622543335
1.0	19410000.0	19420000.0	1.0	4.873830318450928	1.392289400100708
1.0	19440000.0	19450000.0	2.0	5.040946960449219	1.4114625453948975
1.0	19570000.0	19580000.0	3.0	5.9551215171813965	1.3821656703948975
1.0	19670000.0	19680000.0	0.0	5.421477317810059	1.288517951965332
1.0	19770000.0	19780000.0	0.0	5.095154762268066	1.2993388175964355
1.0	19790000.0	19800000.0	3.0	4.763790130615234	1.4742958545684814
1.0	19800000.0	19810000.0	3.0	5.000975131988525	6.5487565994262695
1.0	20030000.0	20040000.0	1.0	5.348284721374512	1.3102589845657349
1.0	20060000.0	20070000.0	1.0	5.382682800292969	1.2932608127593994
1.0	20240000.0	20250000.0	4.0	5.7865705490112305	1.3788139820098877
1.0	20290000.0	20300000.0	4.0	6.2588324546813965	1.8093595504760742
1.0	20390000.0	20400000.0	3.0	6.6280059814453125	2.071625232696533
1.0	20450000.0	20460000.0	3.0	5.950415134429932	1.4670803546905518
1.0	20490000.0	20500000.0	1.0	5.804457664489746	1.4464741945266724
1.0	20510000.0	20520000.0	4.0	5.680377006530762	1.331130027770996
1.0	20520000.0	20530000.0	2.0	6.0645751953125	1.4693260192871094
1.0	20530000.0	20540000.0	2.0	6.116748809814453	1.4664866924285889
1.0	20540000.0	20550000.0	2.0	6.25976037979126	1.799242377281189
1.0	20580000.0	20590000.0	1.0	6.033326625823975	1.5652016401290894
1.0	20630000.0	20640000.0	4.0	6.434248447418213	2.00429368019104
1.0	20740000.0	20750000.0	4.0	6.783552646636963	2.239865303039551
1.0	20750000.0	20760000.0	6.0	6.583433628082275	1.7972538471221924
1.0	20820000.0	20830000.0	3.0	5.576630115509033	1.3521747589111328
1.0	20830000.0	20840000.0	3.0	5.617791652679443	1.5370546579360962
1.0	20980000.0	20990000.0	3.0	5.829712390899658	1.38777494430542
1.0	21030000.0	21040000.0	6.0	5.9420647621154785	1.4720146656036377
1.0	21110000.0	21120000.0	2.0	5.512076377868652	1.3108099699020386
1.0	21170000.0	21180000.0	1.0	5.300971031188965	1.2754064798355103
1.0	21190000.0	21200000.0	5.0	5.34274435043335	1.2937393188476562
1.0	21220000.0	21230000.0	1.0	5.367676258087158	1.2887022495269775
1.0	21260000.0	21270000.0	3.0	5.39671516418457	1.3228905200958252
1.0	21320000.0	21330000.0	3.0	5.375819206237793	1.2839221954345703
1.0	21340000.0	21350000.0	3.0	5.556399345397949	1.3515243530273438
1.0	21390000.0	21400000.0	5.0	5.487260341644287	1.3208955526351929
1.0	21410000.0	21420000.0	5.0	5.535485744476318	1.3724819421768188
1.0	21420000.0	21430000.0	1.0	5.392374038696289	1.2930485010147095
1.0	21490000.0	21500000.0	1.0	5.3459601402282715	1.3061549663543701
1.0	21640000.0	21650000.0	3.0	5.258963584899902	1.344773769378662
1.0	21690000.0	21700000.0	5.0	5.8023152351379395	1.3576395511627197
1.0	21730000.0	21740000.0	3.0	5.901369571685791	1.5218147039413452
1.0	21830000.0	21840000.0	2.0	6.085951805114746	1.6750949621200562
1.0	21890000.0	21900000.0	3.0	6.102205753326416	1.5077261924743652
1.0	21900000.0	21910000.0	7.0	5.959220886230469	1.4857929944992065
1.0	21910000.0	21920000.0	3.0	5.910050868988037	1.4876797199249268
1.0	22000000.0	22010000.0	4.0	5.551753997802734	1.3343467712402344
1.0	22010000.0	22020000.0	2.0	5.434774398803711	1.3190999031066895
1.0	22020000.0	22030000.0	6.0	5.299139499664307	1.3157875537872314
1.0	22060000.0	22070000.0	4.0	5.405351161956787	1.3049463033676147
1.0	22190000.0	22200000.0	4.0	5.530055522918701	1.3434009552001953
1.0	22250000.0	22260000.0	3.0	5.24648380279541	1.2728904485702515
1.0	22390000.0	22400000.0	2.0	5.089080810546875	1.2514170408248901
1.0	22400000.0	22410000.0	1.0	5.117471694946289	1.254316806793213
1.0	22410000.0	22420000.0	1.0	5.130946636199951	1.4056237936019897
1.0	22420000.0	22430000.0	3.0	5.24960994720459	1.3569473028182983
1.0	22430000.0	22440000.0	2.0	5.274293422698975	1.306189775466919
1.0	22560000.0	22570000.0	1.0	6.056197166442871	1.5285377502441406
1.0	22580000.0	22590000.0	1.0	5.4775390625	1.322645902633667
1.0	22630000.0	22640000.0	6.0	6.062379360198975	1.7074306011199951
1.0	22680000.0	22690000.0	3.0	6.207179069519043	1.8206411600112915
1.0	22730000.0	22740000.0	1.0	6.121371269226074	1.527181625366211
1.0	22740000.0	22750000.0	8.0	5.800957679748535	1.5899722576141357
1.0	22790000.0	22800000.0	1.0	5.651602268218994	1.3620312213897705
1.0	22910000.0	22920000.0	1.0	6.464459419250488	2.0397989749908447
1.0	22920000.0	22930000.0	4.0	6.585782527923584	2.1570441722869873
1.0	23000000.0	23010000.0	3.0	6.070003032684326	1.541648507118225
1.0	23060000.0	23070000.0	1.0	5.891375541687012	1.4889581203460693
1.0	23090000.0	23100000.0	3.0	6.134067535400391	1.7022488117218018
1.0	23140000.0	23150000.0	3.0	5.8482346534729	1.4327600002288818
1.0	23230000.0	23240000.0	0.0	5.576743125915527	1.4296776056289673
1.0	23250000.0	23260000.0	2.0	5.814883708953857	1.4587926864624023
1.0	23260000.0	23270000.0	0.0	5.820841312408447	1.484296441078186
1.0	23270000.0	23280000.0	4.0	5.706345081329346	1.543846607208252
1.0	23350000.0	23360000.0	3.0	5.290927886962891	1.2764251232147217
1.0	23390000.0	23400000.0	2.0	5.186551094055176	1.266958475112915
1.0	23420000.0	23430000.0	3.0	5.31334924697876	1.2765979766845703
1.0	23460000.0	23470000.0	0.0	5.456290245056152	1.3521469831466675
1.0	23480000.0	23490000.0	5.0	5.292208671569824	1.2859127521514893
1.0	23500000.0	23510000.0	3.0	5.621836185455322	1.313442587852478
1.0	23590000.0	23600000.0	3.0	5.9499993324279785	1.6032512187957764
1.0	23600000.0	23610000.0	5.0	5.466495513916016	1.3062717914581299
1.0	23710000.0	23720000.0	1.0	5.270272254943848	1.3523070812225342
1.0	23770000.0	23780000.0	2.0	5.647157192230225	1.3477634191513062
1.0	23780000.0	23790000.0	0.0	5.701709747314453	1.4280006885528564
1.0	23790000.0	23800000.0	3.0	5.643919944763184	1.3482333421707153
1.0	23870000.0	23880000.0	2.0	5.56436824798584	1.3170830011367798
1.0	23910000.0	23920000.0	3.0	5.938748359680176	1.449904441833496
1.0	24030000.0	24040000.0	2.0	5.474161624908447	1.3406877517700195
1.0	24050000.0	24060000.0	1.0	5.569468975067139	1.3320175409317017
1.0	24070000.0	24080000.0	4.0	5.054325580596924	1.3193767070770264
1.0	24110000.0	24120000.0	3.0	5.5034685134887695	1.309386968612671
1.0	24120000.0	24130000.0	3.0	5.387688636779785	1.4015125036239624
1.0	24170000.0	24180000.0	3.0	5.360839366912842	1.315800428390503
1.0	24230000.0	24240000.0	6.0	5.5365729331970215	1.303686499595642
1.0	24340000.0	24350000.0	0.0	5.229679107666016	1.2816005945205688
1.0	24360000.0	24370000.0	3.0	5.335899353027344	1.2837098836898804
1.0	24370000.0	24380000.0	1.0	5.465405464172363	1.3024135828018188
1.0	24420000.0	24430000.0	6.0	5.744746208190918	1.3759641647338867
1.0	24460000.0	24470000.0	1.0	5.757469654083252	1.6450893878936768
1.0	24470000.0	24480000.0	1.0	5.7089691162109375	1.4818260669708252
1.0	24480000.0	24490000.0	1.0	6.042386531829834	1.6094624996185303
1.0	24540000.0	24550000.0	5.0	5.975985527038574	1.5834171772003174
1.0	24550000.0	24560000.0	4.0	6.032786846160889	1.6065973043441772
1.0	24620000.0	24630000.0	1.0	5.761148929595947	1.4259963035583496
1.0	24650000.0	24660000.0	1.0	5.7789411544799805	1.5288808345794678
1.0	24660000.0	24670000.0	3.0	5.779150485992432	1.6451610326766968
1.0	24670000.0	24680000.0	2.0	5.921866416931152	1.589440107345581
1.0	24710000.0	24720000.0	0.0	5.186957359313965	1.3073625564575195
1.0	24720000.0	24730000.0	1.0	5.328874111175537	1.299493432044983
1.0	24790000.0	24800000.0	2.0	5.209843158721924	1.3396365642547607
1.0	24870000.0	24880000.0	3.0	5.705686092376709	1.3866970539093018
1.0	24880000.0	24890000.0	3.0	5.43405294418335	1.2963858842849731
1.0	24990000.0	25000000.0	4.0	5.188922882080078	1.2740964889526367
1.0	25090000.0	25100000.0	3.0	5.4698166847229	1.3280251026153564
1.0	25100000.0	25110000.0	2.0	5.528243064880371	1.4060838222503662
1.0	25110000.0	25120000.0	0.0	5.53948974609375	1.3737428188323975
1.0	25120000.0	25130000.0	2.0	5.670291423797607	1.4584612846374512
1.0	25190000.0	25200000.0	4.0	5.600363254547119	1.4272977113723755
1.0	25240000.0	25250000.0	3.0	6.273501396179199	1.6687320470809937
1.0	25290000.0	25300000.0	2.0	6.060702323913574	1.4756476879119873
1.0	25300000.0	25310000.0	1.0	6.124524116516113	1.796508550643921
1.0	25360000.0	25370000.0	2.0	6.2774338722229	1.643701195716858
1.0	25380000.0	25390000.0	5.0	5.876339912414551	1.697465181350708
1.0	25450000.0	25460000.0	2.0	5.9013752937316895	1.4747543334960938
1.0	25460000.0	25470000.0	5.0	5.6965250968933105	1.4675188064575195
1.0	25500000.0	25510000.0	0.0	5.472371578216553	1.3063042163848877
1.0	25550000.0	25560000.0	4.0	5.453607082366943	1.3895047903060913
1.0	25680000.0	25690000.0	1.0	5.127013206481934	1.2832549810409546
1.0	25750000.0	25760000.0	2.0	5.523409843444824	1.3141127824783325
1.0	25760000.0	25770000.0	4.0	5.149290561676025	1.3006336688995361
1.0	25790000.0	25800000.0	4.0	5.3350324630737305	1.2804464101791382
1.0	25850000.0	25860000.0	1.0	6.007992744445801	1.498568058013916
1.0	25990000.0	26000000.0	4.0	6.174838066101074	1.8740379810333252
1.0	26000000.0	26010000.0	2.0	6.425471305847168	2.046821117401123
1.0	26100000.0	26110000.0	5.0	5.035671234130859	1.5340803861618042
1.0	26140000.0	26150000.0	2.0	5.255173206329346	1.4225437641143799
1.0	26240000.0	26250000.0	0.0	5.7368292808532715	1.37099289894104
1.0	26300000.0	26310000.0	0.0	5.294861316680908	1.3131039142608643
1.0	26310000.0	26320000.0	1.0	5.400086402893066	1.286586046218872
1.0	26430000.0	26440000.0	6.0	6.060823917388916	1.376724362373352
1.0	26540000.0	26550000.0	3.0	6.134438514709473	1.5849350690841675
1.0	26610000.0	26620000.0	4.0	4.891806602478027	1.4345712661743164
1.0	26680000.0	26690000.0	2.0	5.396580696105957	1.3202495574951172
1.0	26730000.0	26740000.0	5.0	6.2802910804748535	1.7186123132705688
1.0	26740000.0	26750000.0	2.0	5.873114585876465	1.6705658435821533
1.0	26770000.0	26780000.0	3.0	5.246652126312256	1.2712310552597046
1.0	26940000.0	26950000.0	5.0	5.579866409301758	1.4950565099716187
1.0	26950000.0	26960000.0	0.0	5.798311710357666	1.4353363513946533
1.0	27060000.0	27070000.0	1.0	5.188572406768799	1.2627995014190674
1.0	27150000.0	27160000.0	0.0	4.706536769866943	1.5028411149978638
1.0	27220000.0	27230000.0	1.0	5.51379919052124	1.4529213905334473
1.0	27300000.0	27310000.0	4.0	5.6551947593688965	1.3348422050476074
1.0	27330000.0	27340000.0	2.0	5.2939558029174805	1.3369829654693604
1.0	27370000.0	27380000.0	1.0	5.583745002746582	1.3320032358169556
1.0	27420000.0	27430000.0	0.0	5.14786434173584	1.3593510389328003
1.0	27570000.0	27580000.0	1.0	5.671175479888916	1.4395568370819092
1.0	27580000.0	27590000.0	4.0	5.52418327331543	1.385048270225525
1.0	27630000.0	27640000.0	1.0	5.648953437805176	1.415948748588562
1.0	27640000.0	27650000.0	2.0	5.997488021850586	1.6074960231781006
1.0	27660000.0	27670000.0	6.0	5.427528381347656	1.4448853731155396
1.0	27800000.0	27810000.0	4.0	5.2984819412231445	1.321491003036499
1.0	27830000.0	27840000.0	4.0	5.389907360076904	1.3424276113510132
1.0	27860000.0	27870000.0	1.0	5.356622219085693	1.4708236455917358
1.0	27880000.0	27890000.0	3.0	5.305149078369141	1.361999750137329
1.0	27900000.0	27910000.0	0.0	5.224368572235107	1.4391616582870483
1.0	27930000.0	27940000.0	2.0	5.642587661743164	1.4422974586486816
1.0	28080000.0	28090000.0	1.0	5.323856830596924	1.3000681400299072
1.0	28100000.0	28110000.0	3.0	5.259249210357666	1.2893171310424805
1.0	28220000.0	28230000.0	6.0	5.255948066711426	1.2724723815917969
1.0	28330000.0	28340000.0	3.0	5.132542133331299	1.2820345163345337
1.0	28350000.0	28360000.0	3.0	5.263442516326904	1.270395040512085
1.0	28380000.0	28390000.0	1.0	5.285501003265381	1.2774779796600342
1.0	28400000.0	28410000.0	0.0	5.292640209197998	1.2864594459533691
1.0	28410000.0	28420000.0	1.0	5.345772743225098	1.2925596237182617
1.0	28520000.0	28530000.0	0.0	5.359321117401123	1.4948246479034424
1.0	28530000.0	28540000.0	3.0	5.256128311157227	1.3541425466537476
1.0	28610000.0	28620000.0	4.0	5.79067325592041	1.361250877380371
1.0	28690000.0	28700000.0	3.0	5.530239582061768	1.4137247800827026
1.0	28730000.0	28740000.0	3.0	5.4905171394348145	1.317819356918335
1.0	28770000.0	28780000.0	3.0	5.479153633117676	1.301917552947998
1.0	28800000.0	28810000.0	2.0	5.534634590148926	1.3200781345367432
1.0	28820000.0	28830000.0	2.0	5.39258337020874	1.35893976688385
1.0	28850000.0	28860000.0	0.0	5.908147811889648	1.5065025091171265
1.0	29010000.0	29020000.0	4.0	5.379335403442383	1.309183955192566
1.0	29040000.0	29050000.0	5.0	5.643404483795166	1.3513463735580444
1.0	29070000.0	29080000.0	4.0	2.758803606033325	2.2626445293426514
1.0	29230000.0	29240000.0	4.0	5.854435443878174	1.5085257291793823
1.0	29260000.0	29270000.0	1.0	5.421200752258301	1.3530930280685425
1.0	29280000.0	29290000.0	3.0	5.57543420791626	1.4773536920547485
1.0	29470000.0	29480000.0	3.0	5.300828456878662	1.309983253479004
1.0	29480000.0	29490000.0	3.0	5.368437767028809	1.283840537071228
1.0	29520000.0	29530000.0	5.0	5.588160991668701	1.3623404502868652
1.0	29610000.0	29620000.0	5.0	6.91815710067749	2.3615031242370605
1.0	29670000.0	29680000.0	7.0	8.46875	2.702407121658325
1.0	29700000.0	29710000.0	9.0	9.677380561828613	2.930859327316284
1.0	29760000.0	29770000.0	8.0	11.613029479980469	3.340363025665283
1.0	29840000.0	29850000.0	11.0	9.980015754699707	2.9899444580078125
1.0	30020000.0	30030000.0	0.0	5.086886405944824	2.0655386447906494
1.0	30140000.0	30150000.0	9.0	15.10340404510498	4.0379533767700195
1.0	30210000.0	30220000.0	17.0	15.20326042175293	4.103973388671875
1.0	30290000.0	30300000.0	8.0	13.886093139648438	3.8213703632354736
1.0	30340000.0	30350000.0	9.0	14.098322868347168	3.8319714069366455
1.0	30480000.0	30490000.0	14.0	13.713780403137207	3.715991497039795
1.0	30510000.0	30520000.0	5.0	15.510644912719727	4.1646599769592285
1.0	30520000.0	30530000.0	15.0	14.276756286621094	3.8957505226135254
1.0	30560000.0	30570000.0	10.0	14.305452346801758	3.865034580230713
1.0	30570000.0	30580000.0	9.0	13.599512100219727	3.71466064453125
1.0	30620000.0	30630000.0	9.0	14.674339294433594	3.9654974937438965
1.0	30640000.0	30650000.0	18.0	13.030705451965332	3.6187806129455566
1.0	30730000.0	30740000.0	9.0	13.877490043640137	3.810263156890869
1.0	30840000.0	30850000.0	5.0	12.015107154846191	3.3677260875701904
1.0	30880000.0	30890000.0	9.0	10.856046676635742	3.1522247791290283
1.0	30890000.0	30900000.0	15.0	10.643537521362305	3.112200975418091
1.0	30970000.0	30980000.0	1.0	10.38709831237793	3.065250873565674
1.0	31070000.0	31080000.0	6.0	9.67967414855957	2.9326138496398926
1.0	31120000.0	31130000.0	8.0	7.0693254470825195	2.150712490081787
1.0	31150000.0	31160000.0	7.0	7.114053249359131	2.3304734230041504
1.0	31220000.0	31230000.0	4.0	6.382319450378418	1.7528098821640015
1.0	31280000.0	31290000.0	3.0	6.1056108474731445	1.5229822397232056
1.0	31400000.0	31410000.0	3.0	5.393559455871582	1.3933794498443604
1.0	31490000.0	31500000.0	4.0	4.93905782699585	1.4056814908981323
1.0	31620000.0	31630000.0	1.0	6.0150227546691895	1.5026458501815796
1.0	31660000.0	31670000.0	1.0	5.968574047088623	1.5645606517791748
1.0	31690000.0	31700000.0	4.0	5.739434719085693	1.452859878540039
1.0	31700000.0	31710000.0	1.0	5.911068916320801	1.5112035274505615
1.0	31730000.0	31740000.0	1.0	5.244278907775879	1.2753279209136963
1.0	31740000.0	31750000.0	2.0	5.239902496337891	1.283268690109253
1.0	31770000.0	31780000.0	1.0	5.147432327270508	1.3504631519317627
1.0	31840000.0	31850000.0	0.0	5.138152599334717	1.2976000308990479
1.0	31880000.0	31890000.0	2.0	5.113119602203369	1.4291099309921265
1.0	31890000.0	31900000.0	2.0	5.328848838806152	1.3123704195022583
1.0	31920000.0	31930000.0	2.0	6.334465980529785	1.9420334100723267
1.0	32050000.0	32060000.0	1.0	5.7925286293029785	1.3738867044448853
1.0	32060000.0	32070000.0	4.0	6.417537689208984	1.8846107721328735
1.0	32160000.0	32170000.0	2.0	5.45755672454834	1.3241150379180908
1.0	32250000.0	32260000.0	2.0	5.927781105041504	1.4577323198318481
1.0	32330000.0	32340000.0	1.0	6.2380523681640625	1.7246301174163818
1.0	32350000.0	32360000.0	4.0	6.001235485076904	1.4988802671432495
1.0	32390000.0	32400000.0	3.0	5.174221992492676	1.4057133197784424
1.0	32470000.0	32480000.0	1.0	5.834824562072754	1.5439873933792114
1.0	32480000.0	32490000.0	4.0	5.0933122634887695	1.293584942817688
1.0	32550000.0	32560000.0	4.0	5.495578765869141	1.344338059425354
1.0	32610000.0	32620000.0	1.0	5.767834663391113	1.4556654691696167
1.0	32630000.0	32640000.0	3.0	5.49423360824585	1.3448911905288696
1.0	32720000.0	32730000.0	1.0	6.186862945556641	1.840033769607544
1.0	32760000.0	32770000.0	1.0	5.326135635375977	1.2975127696990967
1.0	32800000.0	32810000.0	3.0	5.156465530395508	1.4468978643417358
1.0	32830000.0	32840000.0	4.0	5.284902095794678	1.294982671737671
1.0	32950000.0	32960000.0	4.0	5.948995590209961	1.5235103368759155
1.0	33080000.0	33090000.0	3.0	5.762671947479248	1.3558378219604492
1.0	33090000.0	33100000.0	4.0	5.575024604797363	1.3866426944732666
1.0	33240000.0	33250000.0	2.0	5.127050399780273	1.4318053722381592
1.0	33350000.0	33360000.0	2.0	6.207462787628174	1.735516905784607
1.0	33370000.0	33380000.0	5.0	5.719217777252197	1.4115318059921265
1.0	33400000.0	33410000.0	1.0	5.190229892730713	1.3695898056030273
1.0	33430000.0	33440000.0	1.0	5.809023857116699	1.5921728610992432
1.0	33550000.0	33560000.0	7.0	5.617251396179199	1.3857707977294922
1.0	33590000.0	33600000.0	2.0	5.554239749908447	1.367072343826294
1.0	33620000.0	33630000.0	4.0	5.762713432312012	1.4514334201812744
1.0	33640000.0	33650000.0	4.0	5.665619850158691	1.5167113542556763
1.0	33680000.0	33690000.0	2.0	5.5442914962768555	1.3200603723526
1.0	33740000.0	33750000.0	3.0	5.641654014587402	1.4217840433120728
1.0	33790000.0	33800000.0	2.0	5.178059101104736	1.3277250528335571
1.0	33810000.0	33820000.0	1.0	4.7952046394348145	1.6068363189697266
1.0	33990000.0	34000000.0	2.0	8.391756057739258	2.6862118244171143
1.0	34050000.0	34060000.0	3.0	9.259366989135742	2.85135817527771
1.0	34090000.0	34100000.0	7.0	8.913111686706543	2.7855048179626465
1.0	34130000.0	34140000.0	6.0	10.670884132385254	3.1174097061157227
1.0	34190000.0	34200000.0	11.0	12.234907150268555	3.423997402191162
1.0	34200000.0	34210000.0	10.0	12.824775695800781	3.5690224170684814
1.0	34220000.0	34230000.0	13.0	13.262051582336426	3.6573314666748047
1.0	34230000.0	34240000.0	17.0	14.082354545593262	3.8812625408172607
1.0	34260000.0	34270000.0	17.0	15.540667533874512	4.17158842086792
1.0	34330000.0	34340000.0	20.0	16.334203720092773	4.329655647277832
1.0	34360000.0	34370000.0	12.0	16.124374389648438	4.251245498657227
1.0	34410000.0	34420000.0	15.0	18.943355560302734	4.879158020019531
1.0	34490000.0	34500000.0	16.0	19.54610824584961	4.96209716796875
1.0	34500000.0	34510000.0	11.0	19.58426284790039	4.989646911621094
1.0	34520000.0	34530000.0	26.0	19.4350528717041	4.947271347045898
1.0	34640000.0	34650000.0	15.0	19.418575286865234	4.932102203369141
1.0	34670000.0	34680000.0	14.0	19.917160034179688	5.037298679351807
1.0	34740000.0	34750000.0	21.0	19.011798858642578	4.8621439933776855
1.0	34760000.0	34770000.0	13.0	20.791135787963867	5.190581798553467
1.0	34900000.0	34910000.0	10.0	17.745141983032227	4.651710510253906
1.0	35090000.0	35100000.0	7.0	11.13750171661377	3.2465946674346924
1.0	35100000.0	35110000.0	4.0	10.81309986114502	3.145643949508667
1.0	35150000.0	35160000.0	8.0	9.100900650024414	2.8223273754119873
1.0	35330000.0	35340000.0	2.0	6.497661590576172	1.8685051202774048
1.0	35340000.0	35350000.0	5.0	7.141939640045166	2.4480414390563965
1.0	35400000.0	35410000.0	5.0	6.876910209655762	2.35017728805542
1.0	35410000.0	35420000.0	6.0	7.05892276763916	2.408702850341797
1.0	35420000.0	35430000.0	3.0	6.8537774085998535	2.3915963172912598
1.0	35470000.0	35480000.0	1.0	5.705674171447754	1.4799004793167114
1.0	35560000.0	35570000.0	1.0	5.750133514404297	1.3693900108337402
1.0	35620000.0	35630000.0	3.0	7.138944149017334	2.365215301513672
1.0	35740000.0	35750000.0	1.0	5.6035661697387695	1.3197267055511475
1.0	35790000.0	35800000.0	3.0	5.292025566101074	1.285191297531128
1.0	35800000.0	35810000.0	2.0	5.435535430908203	1.3319909572601318
1.0	35820000.0	35830000.0	0.0	5.380086898803711	1.2836401462554932
1.0	35840000.0	35850000.0	2.0	5.316317081451416	1.3135753870010376
1.0	35900000.0	35910000.0	5.0	5.299527168273926	1.274832010269165
1.0	35910000.0	35920000.0	4.0	4.8931169509887695	1.3530519008636475
1.0	35930000.0	35940000.0	1.0	5.320866584777832	1.2832062244415283
1.0	35940000.0	35950000.0	6.0	5.3370771408081055	1.3054932355880737
1.0	36060000.0	36070000.0	4.0	5.530096530914307	1.323923110961914
1.0	36270000.0	36280000.0	3.0	5.498000144958496	1.3159736394882202
1.0	36320000.0	36330000.0	6.0	5.448848247528076	1.3255741596221924
1.0	36340000.0	36350000.0	5.0	5.778592109680176	1.5042357444763184
1.0	36350000.0	36360000.0	2.0	5.27038049697876	1.2834974527359009
1.0	36400000.0	36410000.0	6.0	5.3183183670043945	1.2920081615447998
1.0	36450000.0	36460000.0	1.0	5.362490653991699	1.3144071102142334
1.0	36470000.0	36480000.0	1.0	5.365118980407715	1.2916722297668457
1.0	36490000.0	36500000.0	1.0	5.539256572723389	1.3838143348693848
1.0	36530000.0	36540000.0	3.0	5.7484002113342285	1.5910862684249878
1.0	36550000.0	36560000.0	1.0	5.30040979385376	1.3434711694717407
1.0	36590000.0	36600000.0	1.0	5.9265546798706055	1.4501123428344727
1.0	36620000.0	36630000.0	2.0	5.181862831115723	1.4164291620254517
1.0	36700000.0	36710000.0	3.0	5.101128101348877	1.3347961902618408
1.0	36740000.0	36750000.0	4.0	5.59859037399292	1.3454135656356812
1.0	36780000.0	36790000.0	5.0	5.648639678955078	1.6683673858642578
1.0	36860000.0	36870000.0	6.0	5.718121528625488	1.728043556213379
1.0	36990000.0	37000000.0	4.0	7.424403190612793	2.501426935195923
1.0	37030000.0	37040000.0	7.0	8.323220252990723	2.675262928009033
1.0	37100000.0	37110000.0	7.0	9.53878402709961	2.9064812660217285
1.0	37210000.0	37220000.0	2.0	10.813344955444336	3.1475627422332764
1.0	37230000.0	37240000.0	8.0	10.152377128601074	3.0231189727783203
1.0	37340000.0	37350000.0	15.0	15.014513969421387	4.081639289855957
1.0	37440000.0	37450000.0	12.0	17.601459503173828	4.590822696685791
1.0	37550000.0	37560000.0	12.0	17.482524871826172	4.5633649826049805
1.0	37580000.0	37590000.0	11.0	16.839872360229492	4.466678142547607
1.0	37630000.0	37640000.0	20.0	16.259679794311523	4.338530540466309
1.0	37660000.0	37670000.0	15.0	15.969093322753906	4.261610984802246
1.0	37740000.0	37750000.0	10.0	13.47351360321045	3.748506546020508
1.0	37800000.0	37810000.0	7.0	11.174059867858887	3.228832244873047
1.0	37850000.0	37860000.0	3.0	8.736852645874023	2.7546417713165283
1.0	37910000.0	37920000.0	3.0	7.232781887054443	2.0353574752807617
1.0	37930000.0	37940000.0	4.0	6.084198951721191	1.4268572330474854
1.0	37950000.0	37960000.0	0.0	5.389433860778809	1.365728735923767
1.0	38100000.0	38110000.0	1.0	6.424516201019287	2.139752149581909
1.0	38200000.0	38210000.0	6.0	5.795785427093506	1.3836195468902588
1.0	38210000.0	38220000.0	1.0	6.293499946594238	1.9295705556869507
1.0	38230000.0	38240000.0	2.0	6.7391357421875	2.286163806915283
1.0	38240000.0	38250000.0	4.0	6.231910705566406	1.7388460636138916
1.0	38260000.0	38270000.0	2.0	5.411463737487793	1.4392263889312744
1.0	38350000.0	38360000.0	3.0	5.323991775512695	1.278224229812622
1.0	38390000.0	38400000.0	0.0	5.560925006866455	1.305882215499878
1.0	38480000.0	38490000.0	1.0	5.649868965148926	1.4238592386245728
1.0	38500000.0	38510000.0	2.0	6.8254899978637695	1.996561050415039
1.0	38550000.0	38560000.0	3.0	7.629239082336426	2.5415329933166504
1.0	38580000.0	38590000.0	7.0	7.449642181396484	2.390864372253418
1.0	38600000.0	38610000.0	4.0	8.278867721557617	2.6661274433135986
1.0	38650000.0	38660000.0	10.0	8.757415771484375	2.758108377456665
1.0	38670000.0	38680000.0	5.0	8.694475173950195	2.7460899353027344
1.0	38690000.0	38700000.0	4.0	9.514472961425781	2.89947772026062
1.0	38800000.0	38810000.0	11.0	11.31967544555664	3.2471508979797363
1.0	38830000.0	38840000.0	6.0	11.941666603088379	3.4042232036590576
1.0	38850000.0	38860000.0	15.0	12.59107780456543	3.508284091949463
1.0	38870000.0	38880000.0	12.0	13.657333374023438	3.715737819671631
1.0	38940000.0	38950000.0	9.0	12.039346694946289	3.425128936767578
1.0	38960000.0	38970000.0	11.0	10.511920928955078	3.0906307697296143
1.0	38980000.0	38990000.0	9.0	11.091641426086426	3.215721607208252
1.0	39050000.0	39060000.0	5.0	10.118711471557617	3.0136661529541016
1.0	39080000.0	39090000.0	11.0	9.853662490844727	2.9642984867095947
1.0	39170000.0	39180000.0	8.0	9.719781875610352	2.937192916870117
1.0	39220000.0	39230000.0	5.0	8.642361640930176	2.735053062438965
1.0	39280000.0	39290000.0	3.0	6.8162336349487305	2.3867106437683105
1.0	39290000.0	39300000.0	6.0	6.684805870056152	2.2102577686309814
1.0	39450000.0	39460000.0	3.0	5.898245811462402	1.573445439338684
1.0	39560000.0	39570000.0	1.0	5.709134578704834	1.3378067016601562
1.0	39590000.0	39600000.0	1.0	5.226975440979004	1.3115007877349854
1.0	39600000.0	39610000.0	3.0	5.286454200744629	1.2849771976470947
1.0	39780000.0	39790000.0	2.0	5.108628273010254	1.3071606159210205
1.0	39790000.0	39800000.0	3.0	5.159146308898926	1.3827600479125977
1.0	39810000.0	39820000.0	2.0	4.93802547454834	1.5011183023452759
1.0	39890000.0	39900000.0	3.0	4.869251251220703	1.4249651432037354
1.0	39910000.0	39920000.0	2.0	5.1004791259765625	1.4098472595214844
1.0	39920000.0	39930000.0	1.0	5.03656530380249	1.4088574647903442
1.0	39970000.0	39980000.0	2.0	5.6335601806640625	1.3629765510559082
1.0	39980000.0	39990000.0	1.0	5.802400588989258	1.4938414096832275
1.0	40050000.0	40060000.0	4.0	6.070552825927734	1.6023948192596436
1.0	40120000.0	40130000.0	4.0	6.148211479187012	1.7445383071899414
1.0	40190000.0	40200000.0	4.0	6.4289045333862305	2.2146658897399902
1.0	40310000.0	40320000.0	0.0	5.09646463394165	1.3361170291900635
1.0	40330000.0	40340000.0	2.0	5.840951442718506	1.5131385326385498
1.0	40360000.0	40370000.0	4.0	5.577305793762207	1.3916435241699219
1.0	40370000.0	40380000.0	7.0	5.8044281005859375	1.5695087909698486
1.0	40390000.0	40400000.0	1.0	5.476969242095947	1.3182260990142822
1.0	40460000.0	40470000.0	2.0	5.871115684509277	1.5193896293640137
1.0	40500000.0	40510000.0	2.0	5.3301849365234375	1.4372766017913818
1.0	40590000.0	40600000.0	4.0	5.905434608459473	1.492056131362915
1.0	40610000.0	40620000.0	6.0	5.736254692077637	1.4154527187347412
1.0	40660000.0	40670000.0	3.0	5.415669918060303	1.324749231338501
1.0	40740000.0	40750000.0	2.0	5.47850227355957	1.3714888095855713
1.0	40800000.0	40810000.0	6.0	5.890204906463623	1.415764570236206
1.0	40810000.0	40820000.0	6.0	6.144082069396973	1.6404176950454712
1.0	40850000.0	40860000.0	1.0	5.5624213218688965	1.3852488994598389
1.0	40960000.0	40970000.0	3.0	6.372103691101074	1.9200794696807861
1.0	41020000.0	41030000.0	4.0	6.820855617523193	2.2347989082336426
1.0	41050000.0	41060000.0	3.0	6.767870903015137	2.201946973800659
1.0	41140000.0	41150000.0	1.0	6.000535488128662	1.5564682483673096
1.0	41150000.0	41160000.0	3.0	5.421483039855957	1.449967861175537
1.0	41200000.0	41210000.0	1.0	5.326449871063232	1.2846028804779053
1.0	41280000.0	41290000.0	3.0	5.898801326751709	1.5334423780441284
1.0	41290000.0	41300000.0	6.0	5.66215705871582	1.4058470726013184
1.0	41400000.0	41410000.0	4.0	6.0462212562561035	1.5927358865737915
1.0	41480000.0	41490000.0	4.0	5.550736427307129	1.3681588172912598
1.0	41510000.0	41520000.0	1.0	5.254333972930908	1.4929336309432983
1.0	41520000.0	41530000.0	3.0	5.757871150970459	1.465822458267212
1.0	41530000.0	41540000.0	1.0	5.828157424926758	1.6694996356964111
1.0	41570000.0	41580000.0	3.0	5.4532999992370605	1.310058832168579
1.0	41600000.0	41610000.0	3.0	5.398323059082031	1.2917119264602661
1.0	41690000.0	41700000.0	3.0	5.354304313659668	1.3048412799835205
1.0	41770000.0	41780000.0	6.0	5.930900573730469	1.6216981410980225
1.0	41780000.0	41790000.0	7.0	5.964083671569824	1.5045769214630127
1.0	41830000.0	41840000.0	3.0	5.7856292724609375	1.4979904890060425
1.0	41850000.0	41860000.0	2.0	6.0814714431762695	1.6308839321136475
1.0	41870000.0	41880000.0	5.0	6.156921863555908	1.6561638116836548
1.0	41880000.0	41890000.0	3.0	5.801102161407471	1.3487515449523926
1.0	41940000.0	41950000.0	6.0	5.114071846008301	1.553348183631897
1.0	41950000.0	41960000.0	2.0	5.717524528503418	1.569271445274353
1.0	41960000.0	41970000.0	1.0	5.393305778503418	1.3041861057281494
1.0	41990000.0	42000000.0	0.0	6.009641170501709	1.488440752029419
1.0	42070000.0	42080000.0	2.0	6.110053539276123	1.5725796222686768
1.0	42110000.0	42120000.0	2.0	6.408856391906738	1.9986374378204346
1.0	42190000.0	42200000.0	7.0	6.678643703460693	2.0466532707214355
1.0	42220000.0	42230000.0	7.0	6.84574031829834	2.388645648956299
1.0	42240000.0	42250000.0	6.0	6.553839683532715	1.8733513355255127
1.0	42330000.0	42340000.0	0.0	6.134279251098633	1.7431881427764893
1.0	42340000.0	42350000.0	6.0	5.622409343719482	1.3881752490997314
1.0	42400000.0	42410000.0	5.0	5.791345596313477	1.6372907161712646
1.0	42440000.0	42450000.0	1.0	6.251154899597168	1.5168795585632324
1.0	42460000.0	42470000.0	9.0	5.9711456298828125	1.5482056140899658
1.0	42480000.0	42490000.0	3.0	6.216870307922363	1.9529054164886475
1.0	42530000.0	42540000.0	1.0	6.377166748046875	1.8560043573379517
1.0	42630000.0	42640000.0	3.0	5.521550178527832	1.403864860534668
1.0	42760000.0	42770000.0	3.0	5.764199733734131	1.3322088718414307
1.0	42780000.0	42790000.0	3.0	5.259632110595703	1.2888416051864624
1.0	42810000.0	42820000.0	4.0	6.179791450500488	1.6476409435272217
1.0	42840000.0	42850000.0	5.0	6.0793352127075195	1.6235859394073486
1.0	42860000.0	42870000.0	2.0	6.26828145980835	1.7814353704452515
1.0	42890000.0	42900000.0	3.0	6.015151023864746	1.5062716007232666
1.0	42950000.0	42960000.0	3.0	6.067081928253174	1.7642841339111328
1.0	42980000.0	42990000.0	3.0	6.355068683624268	1.920397162437439
1.0	42990000.0	43000000.0	2.0	6.004156589508057	1.366819143295288
1.0	43040000.0	43050000.0	2.0	6.4848761558532715	1.782428503036499
1.0	43100000.0	43110000.0	3.0	6.532478332519531	2.056039810180664
1.0	43110000.0	43120000.0	4.0	6.378191947937012	1.9799234867095947
1.0	43250000.0	43260000.0	1.0	5.852207183837891	1.4484648704528809
1.0	43270000.0	43280000.0	0.0	5.4992876052856445	1.3852856159210205
1.0	43290000.0	43300000.0	3.0	5.486912727355957	1.3386468887329102
1.0	43350000.0	43360000.0	5.0	6.103991985321045	1.6750293970108032
1.0	43410000.0	43420000.0	3.0	4.6960601806640625	1.5089778900146484
1.0	43460000.0	43470000.0	4.0	6.036522388458252	1.5567309856414795
1.0	43470000.0	43480000.0	2.0	5.957113742828369	1.5278457403182983
1.0	43490000.0	43500000.0	2.0	5.93851900100708	1.4596866369247437
1.0	43740000.0	43750000.0	3.0	5.358147621154785	1.3171932697296143
1.0	43750000.0	43760000.0	3.0	5.38890266418457	1.3466479778289795
1.0	43840000.0	43850000.0	2.0	5.340965747833252	1.2973535060882568
1.0	43930000.0	43940000.0	2.0	5.294096946716309	1.294440507888794
1.0	43950000.0	43960000.0	2.0	5.516534805297852	1.388600468635559
1.0	43970000.0	43980000.0	3.0	5.613074779510498	1.3748332262039185
1.0	44000000.0	44010000.0	0.0	5.438846588134766	1.304491639137268
1.0	44020000.0	44030000.0	3.0	5.329463005065918	1.2998675107955933
1.0	44070000.0	44080000.0	4.0	5.442646503448486	1.2946666479110718
1.0	44100000.0	44110000.0	1.0	6.002920627593994	1.4477312564849854
1.0	44130000.0	44140000.0	7.0	5.12993860244751	1.337851881980896
1.0	44210000.0	44220000.0	1.0	5.847146511077881	1.5483554601669312
1.0	44240000.0	44250000.0	4.0	5.571319580078125	1.3284212350845337
1.0	44260000.0	44270000.0	4.0	5.67468786239624	1.4735491275787354
1.0	44320000.0	44330000.0	1.0	5.873372554779053	1.530411958694458
1.0	44370000.0	44380000.0	7.0	5.851362705230713	1.4709309339523315
1.0	44400000.0	44410000.0	1.0	5.521648406982422	1.5046601295471191
1.0	44410000.0	44420000.0	3.0	5.549717903137207	1.3931853771209717
1.0	44440000.0	44450000.0	0.0	4.723439693450928	2.3462460041046143
1.0	44470000.0	44480000.0	4.0	5.796605587005615	1.4388303756713867
1.0	44520000.0	44530000.0	3.0	6.319360256195068	1.7836099863052368
1.0	44610000.0	44620000.0	1.0	6.889897346496582	2.399137258529663
1.0	44640000.0	44650000.0	11.0	6.680612087249756	2.0995254516601562
1.0	44660000.0	44670000.0	3.0	6.667654991149902	2.0279533863067627
1.0	44670000.0	44680000.0	2.0	6.128384590148926	1.7949533462524414
1.0	44700000.0	44710000.0	2.0	5.420046329498291	1.3072986602783203
1.0	44720000.0	44730000.0	0.0	5.241905212402344	1.330356240272522
1.0	44860000.0	44870000.0	3.0	6.001324653625488	1.7365343570709229
1.0	44920000.0	44930000.0	2.0	6.2001729011535645	1.871525526046753
1.0	44940000.0	44950000.0	1.0	6.278310298919678	1.9816681146621704
1.0	44980000.0	44990000.0	2.0	6.212451934814453	1.9547525644302368
1.0	45120000.0	45130000.0	4.0	5.482347011566162	1.4030721187591553
1.0	45170000.0	45180000.0	4.0	5.940018177032471	1.4146082401275635
1.0	45180000.0	45190000.0	0.0	6.283608436584473	1.6801135540008545
1.0	45220000.0	45230000.0	4.0	5.3775410652160645	1.3315790891647339
1.0	45300000.0	45310000.0	5.0	5.829842567443848	1.4726603031158447
1.0	45410000.0	45420000.0	2.0	5.5800251960754395	1.3129972219467163
1.0	45440000.0	45450000.0	3.0	5.364738464355469	1.328155755996704
1.0	45480000.0	45490000.0	4.0	5.5876312255859375	1.3262172937393188
1.0	45500000.0	45510000.0	4.0	5.691390037536621	1.4492948055267334
1.0	45510000.0	45520000.0	1.0	5.8952226638793945	1.4915094375610352
1.0	45560000.0	45570000.0	2.0	5.947512149810791	1.550462007522583
1.0	45590000.0	45600000.0	2.0	6.012921333312988	1.6909453868865967
1.0	45610000.0	45620000.0	2.0	5.957686424255371	1.7289936542510986
1.0	45680000.0	45690000.0	2.0	6.15377950668335	1.8077484369277954
1.0	45940000.0	45950000.0	2.0	5.9611921310424805	1.4593061208724976
1.0	46000000.0	46010000.0	4.0	5.835537433624268	1.4214410781860352
1.0	46090000.0	46100000.0	5.0	5.120589256286621	1.3133968114852905
1.0	46110000.0	46120000.0	2.0	5.046658515930176	1.501094102859497
1.0	46200000.0	46210000.0	3.0	5.580079555511475	1.3696787357330322
1.0	46250000.0	46260000.0	2.0	6.065489292144775	1.6681010723114014
1.0	46290000.0	46300000.0	3.0	5.400489807128906	1.3171380758285522
1.0	46320000.0	46330000.0	3.0	5.641062259674072	1.359511137008667
1.0	46340000.0	46350000.0	4.0	5.438220977783203	1.300908088684082
1.0	46410000.0	46420000.0	1.0	5.299952507019043	1.2825032472610474
1.0	46420000.0	46430000.0	2.0	5.251466751098633	1.2875213623046875
1.0	46470000.0	46480000.0	1.0	5.217060089111328	1.265489101409912
1.0	46540000.0	46550000.0	2.0	5.2432355880737305	1.317624807357788
1.0	46550000.0	46560000.0	2.0	5.371271133422852	1.318185567855835
1.0	46570000.0	46580000.0	3.0	5.453347682952881	1.3641396760940552
1.0	46600000.0	46610000.0	4.0	5.623710632324219	1.3748600482940674
1.0	46660000.0	46670000.0	2.0	5.946825981140137	1.3850984573364258
1.0	46670000.0	46680000.0	1.0	5.3630194664001465	1.335289716720581
1.0	46680000.0	46690000.0	1.0	5.551072120666504	1.3043956756591797
1.0	46840000.0	46850000.0	7.0	5.983719825744629	1.6144959926605225
1.0	46860000.0	46870000.0	2.0	5.636703014373779	1.4270477294921875
1.0	46890000.0	46900000.0	1.0	6.25618839263916	1.8169066905975342
1.0	46940000.0	46950000.0	1.0	6.098334312438965	1.9506309032440186
1.0	46960000.0	46970000.0	3.0	6.069929599761963	1.8487663269042969
1.0	46970000.0	46980000.0	4.0	6.151580333709717	1.7636820077896118
1.0	47050000.0	47060000.0	3.0	5.170173645019531	1.3080981969833374
1.0	47060000.0	47070000.0	3.0	5.834936141967773	1.4539856910705566
1.0	47150000.0	47160000.0	2.0	5.062281608581543	1.2824307680130005
1.0	47200000.0	47210000.0	2.0	5.9558234214782715	1.6674261093139648
1.0	47220000.0	47230000.0	1.0	5.616602420806885	1.4153116941452026
1.0	47390000.0	47400000.0	4.0	6.445303916931152	2.0440080165863037
1.0	47480000.0	47490000.0	2.0	5.824028015136719	1.5942432880401611
1.0	47650000.0	47660000.0	3.0	5.519265174865723	1.429430365562439
1.0	47670000.0	47680000.0	3.0	6.165564060211182	1.8033815622329712
1.0	47680000.0	47690000.0	4.0	6.359100341796875	2.1288912296295166
1.0	47700000.0	47710000.0	3.0	6.21545934677124	1.9387702941894531
1.0	47740000.0	47750000.0	7.0	5.448300361633301	1.2944209575653076
1.0	47780000.0	47790000.0	4.0	5.694346904754639	1.3886219263076782
1.0	47790000.0	47800000.0	4.0	5.466433525085449	1.3119151592254639
1.0	47810000.0	47820000.0	3.0	5.503829002380371	1.300502896308899
1.0	47860000.0	47870000.0	2.0	6.1228790283203125	1.613058090209961
1.0	47880000.0	47890000.0	4.0	6.47814416885376	1.9065544605255127
1.0	48040000.0	48050000.0	3.0	5.574971675872803	1.3358551263809204
1.0	48070000.0	48080000.0	0.0	5.76917028427124	1.4563617706298828
1.0	48090000.0	48100000.0	0.0	5.970381736755371	1.50057053565979
1.0	48150000.0	48160000.0	3.0	5.858482360839844	1.5919243097305298
1.0	48190000.0	48200000.0	1.0	5.823424816131592	1.4649940729141235
1.0	48240000.0	48250000.0	4.0	6.123628616333008	1.7064073085784912
1.0	48250000.0	48260000.0	3.0	6.163717269897461	1.7609140872955322
1.0	48330000.0	48340000.0	2.0	5.940183162689209	1.4517306089401245
1.0	48350000.0	48360000.0	5.0	6.152626991271973	1.7567037343978882
1.0	48390000.0	48400000.0	3.0	5.915977954864502	1.4820257425308228
1.0	48460000.0	48470000.0	3.0	6.253103733062744	1.8629707098007202
1.0	48530000.0	48540000.0	7.0	6.289546966552734	1.7698272466659546
1.0	48600000.0	48610000.0	3.0	6.909969329833984	2.396216630935669
1.0	48700000.0	48710000.0	5.0	6.48197078704834	1.7335621118545532
1.0	48710000.0	48720000.0	3.0	5.929810523986816	1.3827615976333618
1.0	48760000.0	48770000.0	3.0	6.117830276489258	1.5624721050262451
1.0	48820000.0	48830000.0	1.0	6.082639217376709	1.5888149738311768
1.0	48840000.0	48850000.0	1.0	5.456913948059082	1.3896512985229492
1.0	48920000.0	48930000.0	1.0	6.980260372161865	2.1315999031066895
1.0	48970000.0	48980000.0	9.0	8.685271263122559	2.7362608909606934
1.0	49080000.0	49090000.0	6.0	10.00561237335205	2.99430513381958
1.0	49100000.0	49110000.0	9.0	11.574474334716797	3.308955669403076
1.0	49140000.0	49150000.0	5.0	9.179173469543457	2.8307242393493652
1.0	49220000.0	49230000.0	16.0	14.072454452514648	3.741133213043213
1.0	49280000.0	49290000.0	12.0	12.109688758850098	3.3817973136901855
1.0	49340000.0	49350000.0	13.0	12.211979866027832	3.422269344329834
1.0	49380000.0	49390000.0	9.0	11.180588722229004	3.206061601638794
1.0	49420000.0	49430000.0	15.0	13.6058988571167	3.7713770866394043
1.0	49450000.0	49460000.0	14.0	14.759809494018555	4.018726348876953
1.0	49480000.0	49490000.0	14.0	15.470483779907227	4.174526691436768
1.0	49560000.0	49570000.0	8.0	15.764532089233398	4.238087177276611
1.0	49640000.0	49650000.0	13.0	16.750354766845703	4.428018093109131
1.0	49660000.0	49670000.0	21.0	15.842428207397461	4.204532623291016
1.0	49770000.0	49780000.0	7.0	11.823845863342285	3.3719966411590576
1.0	49790000.0	49800000.0	5.0	11.397747993469238	3.254462718963623
1.0	49830000.0	49840000.0	10.0	12.893068313598633	3.5947022438049316
1.0	49860000.0	49870000.0	11.0	13.953054428100586	3.8553967475891113
1.0	49900000.0	49910000.0	16.0	16.160951614379883	4.245338439941406
1.0	49930000.0	49940000.0	13.0	16.795652389526367	4.444805145263672
1.0	49950000.0	49960000.0	12.0	16.775753021240234	4.430497169494629
1.0	49960000.0	49970000.0	17.0	17.708650588989258	4.594455718994141
1.0	49970000.0	49980000.0	24.0	16.046520233154297	4.357108116149902
1.0	50000000.0	50010000.0	12.0	18.201244354248047	4.759218692779541
1.0	50040000.0	50050000.0	16.0	22.635494232177734	5.456323146820068
1.0	50110000.0	50120000.0	23.0	23.252975463867188	5.55812406539917
1.0	50130000.0	50140000.0	15.0	22.687084197998047	5.476398468017578
1.0	50140000.0	50150000.0	22.0	23.063190460205078	5.529757022857666
1.0	50160000.0	50170000.0	23.0	22.496562957763672	5.447446346282959
1.0	50190000.0	50200000.0	26.0	23.947235107421875	5.633289813995361
1.0	50220000.0	50230000.0	31.0	22.759246826171875	5.4974164962768555
1.0	50310000.0	50320000.0	25.0	21.912961959838867	5.32277774810791
1.0	50420000.0	50430000.0	14.0	19.346691131591797	4.873487949371338
1.0	50500000.0	50510000.0	16.0	19.730791091918945	4.968496799468994
1.0	50520000.0	50530000.0	16.0	19.08060073852539	4.864354610443115
1.0	50550000.0	50560000.0	18.0	18.923336029052734	4.821366310119629
1.0	50660000.0	50670000.0	11.0	14.827592849731445	3.997483491897583
1.0	50720000.0	50730000.0	16.0	15.118928909301758	4.069199562072754
1.0	50740000.0	50750000.0	9.0	13.760190963745117	3.7571029663085938
1.0	50810000.0	50820000.0	10.0	10.358704566955566	3.059290885925293
1.0	50850000.0	50860000.0	5.0	9.400232315063477	2.8754496574401855
1.0	50870000.0	50880000.0	6.0	8.800811767578125	2.764219284057617
1.0	50940000.0	50950000.0	3.0	5.968589782714844	1.377364158630371
1.0	50990000.0	51000000.0	1.0	5.707037925720215	1.3698844909667969
1.0	51040000.0	51050000.0	5.0	5.6258697509765625	1.3458387851715088
1.0	51070000.0	51080000.0	1.0	5.760197162628174	1.3338050842285156
1.0	51300000.0	51310000.0	7.0	5.764237403869629	1.393284797668457
1.0	51430000.0	51440000.0	1.0	5.486164093017578	1.3315505981445312
1.0	51530000.0	51540000.0	5.0	6.5539703369140625	2.0147247314453125
1.0	51580000.0	51590000.0	5.0	6.529857635498047	2.132389783859253
1.0	51680000.0	51690000.0	4.0	5.836554050445557	1.4373762607574463
1.0	51690000.0	51700000.0	1.0	5.9685378074646	1.4859182834625244
1.0	51710000.0	51720000.0	1.0	5.230423927307129	1.3203940391540527
1.0	51770000.0	51780000.0	2.0	5.277346134185791	1.2801275253295898
1.0	51780000.0	51790000.0	0.0	5.173902988433838	1.3284982442855835
1.0	51820000.0	51830000.0	2.0	5.218880653381348	1.2652240991592407
1.0	51860000.0	51870000.0	2.0	5.279783248901367	1.2721397876739502
1.0	51900000.0	51910000.0	0.0	5.186373710632324	1.3048570156097412
1.0	51950000.0	51960000.0	3.0	5.334638595581055	1.3885968923568726
1.0	52040000.0	52050000.0	1.0	5.62430477142334	1.3462337255477905
1.0	52050000.0	52060000.0	2.0	6.0263991355896	1.58902907371521
1.0	52080000.0	52090000.0	2.0	5.456341743469238	1.3844738006591797
1.0	52150000.0	52160000.0	0.0	5.465665340423584	1.378417730331421
1.0	52170000.0	52180000.0	4.0	6.062230110168457	1.7472341060638428
1.0	52180000.0	52190000.0	7.0	5.724514961242676	1.6148971319198608
1.0	52190000.0	52200000.0	4.0	5.410632133483887	1.342986822128296
1.0	52210000.0	52220000.0	4.0	5.478598117828369	1.3243029117584229
1.0	52310000.0	52320000.0	1.0	5.698838710784912	1.3726686239242554
1.0	52340000.0	52350000.0	7.0	5.594510078430176	1.3113970756530762
1.0	52350000.0	52360000.0	6.0	6.040935039520264	1.6545352935791016
1.0	52360000.0	52370000.0	4.0	6.054687023162842	1.6365410089492798
1.0	52370000.0	52380000.0	3.0	6.02581787109375	1.6444374322891235
1.0	52390000.0	52400000.0	1.0	5.994022846221924	1.6547502279281616
1.0	52420000.0	52430000.0	2.0	5.727345943450928	1.4671903848648071
1.0	52460000.0	52470000.0	3.0	5.9971418380737305	1.4976348876953125
1.0	52480000.0	52490000.0	2.0	5.744625568389893	1.3514795303344727
1.0	52530000.0	52540000.0	2.0	5.28878116607666	1.2730685472488403
1.0	52560000.0	52570000.0	4.0	5.498537540435791	1.3146851062774658
1.0	52590000.0	52600000.0	4.0	5.8131303787231445	1.4474036693572998
1.0	52600000.0	52610000.0	1.0	5.8202900886535645	1.3848680257797241
1.0	52650000.0	52660000.0	2.0	5.816440105438232	1.4431090354919434
1.0	52700000.0	52710000.0	2.0	5.640491008758545	1.3542290925979614
1.0	52820000.0	52830000.0	4.0	5.470681190490723	1.3129643201828003
1.0	52870000.0	52880000.0	1.0	5.283385276794434	1.348343849182129
1.0	52880000.0	52890000.0	1.0	5.264307975769043	1.4636247158050537
1.0	52900000.0	52910000.0	4.0	5.3732008934021	1.298511028289795
1.0	52910000.0	52920000.0	4.0	5.362645149230957	1.30731999874115
1.0	52930000.0	52940000.0	2.0	5.542806148529053	1.385132074356079
1.0	52960000.0	52970000.0	2.0	5.7497639656066895	1.5662360191345215
1.0	52970000.0	52980000.0	1.0	5.619327545166016	1.3913586139678955
1.0	53170000.0	53180000.0	1.0	5.585570335388184	1.3291337490081787
1.0	53250000.0	53260000.0	2.0	5.293290138244629	1.2795807123184204
1.0	53300000.0	53310000.0	2.0	6.004910945892334	1.622687578201294
1.0	53380000.0	53390000.0	1.0	5.34497594833374	1.4639334678649902
1.0	53480000.0	53490000.0	1.0	5.209867000579834	1.3050105571746826
1.0	53520000.0	53530000.0	1.0	6.089221954345703	1.9135081768035889
1.0	53530000.0	53540000.0	3.0	6.055624485015869	1.671665906906128
1.0	53620000.0	53630000.0	1.0	6.054571628570557	1.7089977264404297
1.0	53630000.0	53640000.0	0.0	5.967409610748291	1.4854737520217896
1.0	53640000.0	53650000.0	2.0	5.685449123382568	1.4234955310821533
1.0	53680000.0	53690000.0	2.0	5.268012046813965	1.279482126235962
1.0	53990000.0	54000000.0	7.0	7.609501838684082	2.5367698669433594
1.0	54150000.0	54160000.0	1.0	6.559670925140381	1.8489307165145874
1.0	54200000.0	54210000.0	8.0	6.307994365692139	1.817612886428833
1.0	54240000.0	54250000.0	2.0	5.573721885681152	1.3491300344467163
1.0	54260000.0	54270000.0	3.0	5.249081611633301	1.2801001071929932
1.0	54360000.0	54370000.0	1.0	5.462982177734375	1.3005714416503906
1.0	54370000.0	54380000.0	4.0	5.421278953552246	1.2924011945724487
1.0	54430000.0	54440000.0	2.0	5.021240234375	1.4987550973892212
1.0	54440000.0	54450000.0	3.0	5.7071332931518555	1.4201377630233765
1.0	54570000.0	54580000.0	1.0	5.655091762542725	1.337119460105896
1.0	54590000.0	54600000.0	2.0	5.483614921569824	1.376694917678833
1.0	54600000.0	54610000.0	4.0	5.872244834899902	1.5189673900604248
1.0	54640000.0	54650000.0	4.0	5.581498146057129	1.3936415910720825
1.0	54660000.0	54670000.0	1.0	5.366154670715332	1.3103426694869995
1.0	54720000.0	54730000.0	2.0	5.354704856872559	1.2844407558441162
1.0	54740000.0	54750000.0	3.0	5.133291244506836	1.3078056573867798
1.0	54810000.0	54820000.0	2.0	5.240293979644775	1.3023364543914795
1.0	54860000.0	54870000.0	5.0	4.897926330566406	1.433254361152649
1.0	54870000.0	54880000.0	2.0	5.516571044921875	1.3093370199203491
1.0	54890000.0	54900000.0	3.0	6.1665873527526855	1.5739096403121948
1.0	55010000.0	55020000.0	2.0	5.624110221862793	1.3265800476074219
1.0	55110000.0	55120000.0	2.0	5.809843063354492	1.3630205392837524
1.0	55200000.0	55210000.0	4.0	5.331124305725098	1.2983615398406982
1.0	55240000.0	55250000.0	3.0	5.75477933883667	1.463300347328186
1.0	55290000.0	55300000.0	4.0	5.692653656005859	1.4995877742767334
1.0	55420000.0	55430000.0	7.0	5.805614948272705	1.5711685419082642
1.0	55440000.0	55450000.0	4.0	5.822043418884277	1.511298656463623
1.0	55520000.0	55530000.0	4.0	5.496190071105957	1.2990788221359253
1.0	55570000.0	55580000.0	1.0	5.095096111297607	1.3054057359695435
1.0	55600000.0	55610000.0	1.0	4.96673059463501	1.3561254739761353
1.0	55610000.0	55620000.0	5.0	5.324959754943848	1.278076410293579
1.0	55650000.0	55660000.0	3.0	5.39580774307251	1.2961452007293701
1.0	55680000.0	55690000.0	4.0	5.516695499420166	1.6795845031738281
1.0	55710000.0	55720000.0	1.0	6.160633563995361	1.6006669998168945
1.0	55720000.0	55730000.0	2.0	6.497827053070068	2.024441957473755
1.0	55750000.0	55760000.0	5.0	6.739326477050781	1.999199628829956
1.0	55810000.0	55820000.0	9.0	7.101059913635254	2.4359593391418457
1.0	55900000.0	55910000.0	8.0	7.865506172180176	2.585514545440674
1.0	55970000.0	55980000.0	12.0	8.41978645324707	2.6864516735076904
1.0	56240000.0	56250000.0	21.0	23.31175422668457	5.524739742279053
1.0	56310000.0	56320000.0	24.0	24.042987823486328	5.665963649749756
1.0	56350000.0	56360000.0	11.0	20.973445892333984	5.161785125732422
1.0	56470000.0	56480000.0	22.0	22.49419403076172	5.413423538208008
1.0	56490000.0	56500000.0	14.0	23.96476173400879	5.544732570648193
1.0	56550000.0	56560000.0	8.0	16.318920135498047	4.375246047973633
1.0	56570000.0	56580000.0	21.0	17.45279312133789	4.442139625549316
1.0	56610000.0	56620000.0	11.0	15.693216323852539	4.1481614112854
1.0	56620000.0	56630000.0	9.0	14.027231216430664	3.815666675567627
1.0	56630000.0	56640000.0	7.0	14.148651123046875	3.8748106956481934
1.0	56650000.0	56660000.0	8.0	12.35916805267334	3.469733476638794
1.0	56710000.0	56720000.0	4.0	11.745637893676758	3.3080761432647705
1.0	56790000.0	56800000.0	3.0	8.49864673614502	2.7045960426330566
1.0	56840000.0	56850000.0	9.0	6.988673210144043	2.4174492359161377
1.0	56850000.0	56860000.0	2.0	7.217854976654053	1.9806734323501587
1.0	56940000.0	56950000.0	4.0	6.0474653244018555	1.5596661567687988
1.0	56960000.0	56970000.0	3.0	5.756340503692627	1.6499736309051514
1.0	57000000.0	57010000.0	2.0	6.25908899307251	2.107694149017334
1.0	57170000.0	57180000.0	1.0	8.674568176269531	2.740701675415039
1.0	57210000.0	57220000.0	11.0	10.452936172485352	3.0721957683563232
1.0	57290000.0	57300000.0	9.0	11.311521530151367	3.2382450103759766
1.0	57300000.0	57310000.0	13.0	11.455562591552734	3.2634201049804688
1.0	57320000.0	57330000.0	16.0	9.024927139282227	2.800675630569458
1.0	57330000.0	57340000.0	8.0	13.507853507995605	3.6829147338867188
1.0	57390000.0	57400000.0	20.0	14.779220581054688	3.952648639678955
1.0	57480000.0	57490000.0	12.0	14.47474193572998	3.9305710792541504
1.0	57490000.0	57500000.0	21.0	16.080259323120117	4.207721710205078
1.0	57520000.0	57530000.0	13.0	14.43280029296875	3.8935179710388184
1.0	57530000.0	57540000.0	12.0	14.813486099243164	4.033382892608643
1.0	57610000.0	57620000.0	17.0	16.89577293395996	4.365242004394531
1.0	57710000.0	57720000.0	15.0	14.737518310546875	3.9914069175720215
1.0	57850000.0	57860000.0	10.0	12.081665992736816	3.3898520469665527
1.0	57870000.0	57880000.0	7.0	10.335512161254883	3.0504565238952637
1.0	57980000.0	57990000.0	6.0	10.341020584106445	3.0568249225616455
1.0	58090000.0	58100000.0	5.0	10.107232093811035	3.0103988647460938
1.0	58170000.0	58180000.0	15.0	14.521636962890625	3.928071975708008
1.0	58180000.0	58190000.0	20.0	14.283838272094727	3.8705010414123535
1.0	58190000.0	58200000.0	8.0	15.265536308288574	4.131097316741943
1.0	58290000.0	58300000.0	12.0	13.55781364440918	3.698500156402588
1.0	58390000.0	58400000.0	13.0	17.47477912902832	4.530839443206787
1.0	58420000.0	58430000.0	13.0	16.177579879760742	4.3067216873168945
1.0	58430000.0	58440000.0	18.0	15.569491386413574	4.122718334197998
1.0	58470000.0	58480000.0	21.0	16.265872955322266	4.2855024337768555
1.0	58480000.0	58490000.0	12.0	17.033157348632812	4.460898399353027
1.0	58520000.0	58530000.0	6.0	16.040435791015625	4.300363540649414
1.0	58560000.0	58570000.0	16.0	15.668310165405273	4.173070430755615
1.0	58610000.0	58620000.0	11.0	14.547624588012695	3.957561492919922
1.0	58700000.0	58710000.0	10.0	13.00294017791748	3.630589723587036
1.0	58740000.0	58750000.0	11.0	11.792354583740234	3.3236865997314453
1.0	58870000.0	58880000.0	3.0	7.241657257080078	2.3154618740081787
1.0	58880000.0	58890000.0	4.0	7.410799980163574	2.493751049041748
1.0	58890000.0	58900000.0	6.0	6.818800926208496	2.15891695022583
1.0	58900000.0	58910000.0	3.0	6.829131126403809	1.9555495977401733
1.0	58970000.0	58980000.0	4.0	6.013766765594482	1.39629328250885
1.0	59030000.0	59040000.0	3.0	5.819977760314941	1.4187748432159424
1.0	59040000.0	59050000.0	2.0	5.593255996704102	1.389164924621582
1.0	59120000.0	59130000.0	2.0	5.436864376068115	1.3647263050079346
1.0	59180000.0	59190000.0	4.0	5.7656731605529785	1.4421969652175903
1.0	59230000.0	59240000.0	2.0	5.7790069580078125	1.3514066934585571
1.0	59250000.0	59260000.0	2.0	5.51300048828125	1.3606939315795898
1.0	59310000.0	59320000.0	3.0	5.648056983947754	1.3185175657272339
1.0	59340000.0	59350000.0	4.0	5.178484916687012	1.290966272354126
1.0	59350000.0	59360000.0	5.0	4.896556854248047	1.2748035192489624
1.0	59400000.0	59410000.0	1.0	5.3134684562683105	1.4399418830871582
1.0	59430000.0	59440000.0	4.0	5.25478458404541	1.2768628597259521
1.0	59640000.0	59650000.0	6.0	6.199084758758545	1.652356743812561
1.0	59670000.0	59680000.0	1.0	6.661589622497559	2.0871613025665283
1.0	59770000.0	59780000.0	3.0	5.9893999099731445	1.365649700164795
1.0	59870000.0	59880000.0	3.0	5.758954048156738	1.3323800563812256
1.0	59950000.0	59960000.0	6.0	6.227204322814941	1.6202472448349
1.0	59980000.0	59990000.0	3.0	5.969749927520752	1.372665524482727
1.0	60010000.0	60020000.0	6.0	5.803641319274902	1.3377796411514282
1.0	60060000.0	60070000.0	3.0	5.882927894592285	1.5187840461730957
1.0	60080000.0	60090000.0	4.0	6.592552185058594	1.8380537033081055
1.0	60100000.0	60110000.0	3.0	6.278682231903076	1.3999128341674805
1.0	60160000.0	60170000.0	1.0	5.800416946411133	1.3383532762527466
1.0	60240000.0	60250000.0	3.0	6.36688756942749	1.835436224937439
1.0	60290000.0	60300000.0	3.0	5.692996025085449	1.3291938304901123
1.0	60350000.0	60360000.0	4.0	6.595664024353027	2.0017526149749756
1.0	60430000.0	60440000.0	5.0	6.9764509201049805	1.8613439798355103
1.0	60460000.0	60470000.0	7.0	8.460993766784668	2.702669143676758
1.0	60480000.0	60490000.0	10.0	9.632881164550781	2.9138023853302
1.0	60500000.0	60510000.0	3.0	9.753252029418945	2.9441590309143066
1.0	60510000.0	60520000.0	11.0	10.134194374084473	3.0095973014831543
1.0	60570000.0	60580000.0	4.0	11.94344425201416	3.351743698120117
1.0	60600000.0	60610000.0	10.0	11.905109405517578	3.3444526195526123
1.0	60680000.0	60690000.0	14.0	11.391722679138184	3.249701976776123
1.0	60700000.0	60710000.0	14.0	14.079627990722656	3.9335498809814453
1.0	60870000.0	60880000.0	16.0	14.658536911010742	4.000151634216309
1.0	60960000.0	60970000.0	7.0	12.795987129211426	3.5931143760681152
1.0	60980000.0	60990000.0	10.0	13.580981254577637	3.7585690021514893
1.0	61010000.0	61020000.0	11.0	12.366887092590332	3.5481796264648438
1.0	61020000.0	61030000.0	8.0	12.864774703979492	3.551140546798706
1.0	61070000.0	61080000.0	11.0	11.255163192749023	3.225477933883667
1.0	61080000.0	61090000.0	5.0	11.058082580566406	3.1888155937194824
1.0	61200000.0	61210000.0	12.0	9.556381225585938	2.910126209259033
1.0	61210000.0	61220000.0	3.0	10.382726669311523	3.060798168182373
1.0	61220000.0	61230000.0	8.0	9.658482551574707	2.9280076026916504
1.0	61310000.0	61320000.0	4.0	7.935408592224121	2.596456527709961
1.0	61360000.0	61370000.0	2.0	6.619776248931885	1.8288822174072266
1.0	61380000.0	61390000.0	2.0	6.48577880859375	1.887086272239685
1.0	61400000.0	61410000.0	7.0	6.528766632080078	1.979077935218811
1.0	61530000.0	61540000.0	1.0	6.295607566833496	1.8627855777740479
1.0	61570000.0	61580000.0	3.0	5.656026363372803	1.3562963008880615
1.0	61690000.0	61700000.0	3.0	5.48638391494751	1.3068771362304688
1.0	61700000.0	61710000.0	3.0	5.795413017272949	1.4406055212020874
1.0	61780000.0	61790000.0	2.0	5.804244041442871	1.3368427753448486
1.0	61790000.0	61800000.0	6.0	5.615428924560547	1.3926644325256348
1.0	61820000.0	61830000.0	3.0	5.678466796875	1.323704481124878
1.0	61840000.0	61850000.0	1.0	5.604769706726074	1.4387398958206177
1.0	61850000.0	61860000.0	2.0	5.585681915283203	1.3395241498947144
1.0	61980000.0	61990000.0	0.0	6.601823329925537	2.018991231918335
1.0	62020000.0	62030000.0	7.0	6.39841890335083	2.240950345993042
1.0	62090000.0	62100000.0	5.0	6.245629787445068	1.829314947128296
1.0	62220000.0	62230000.0	0.0	5.337634086608887	1.2874233722686768
1.0	62230000.0	62240000.0	1.0	5.194955348968506	1.2681939601898193
1.0	62280000.0	62290000.0	4.0	5.349568843841553	1.2945640087127686
1.0	62300000.0	62310000.0	3.0	5.524087429046631	1.310675024986267
1.0	62440000.0	62450000.0	5.0	5.816826820373535	1.5325721502304077
1.0	62520000.0	62530000.0	6.0	5.836977005004883	1.5093696117401123
1.0	62530000.0	62540000.0	3.0	5.5741353034973145	1.307626724243164
1.0	62560000.0	62570000.0	3.0	5.780889987945557	1.4677724838256836
1.0	62620000.0	62630000.0	6.0	6.225998878479004	1.7296655178070068
1.0	62670000.0	62680000.0	6.0	6.506998538970947	1.9479103088378906
1.0	62700000.0	62710000.0	1.0	6.929854393005371	2.4059805870056152
1.0	62770000.0	62780000.0	3.0	7.131109714508057	2.445108652114868
1.0	62780000.0	62790000.0	7.0	7.076325416564941	2.4345552921295166
1.0	62850000.0	62860000.0	4.0	6.0808258056640625	1.5623537302017212
1.0	62900000.0	62910000.0	1.0	5.6963582038879395	1.3346030712127686
1.0	62970000.0	62980000.0	3.0	5.42827844619751	1.289966344833374
1.0	63120000.0	63130000.0	3.0	5.898881435394287	1.4994933605194092
1.0	63190000.0	63200000.0	2.0	5.561229705810547	1.3694641590118408
1.0	63200000.0	63210000.0	5.0	6.191776752471924	1.6772992610931396
1.0	63210000.0	63220000.0	2.0	6.103837013244629	1.5687199831008911
1.0	63320000.0	63330000.0	1.0	7.170796871185303	2.44903564453125
1.0	63520000.0	63530000.0	10.0	9.475640296936035	2.886770248413086
1.0	63580000.0	63590000.0	7.0	9.684186935424805	2.9282989501953125
1.0	63600000.0	63610000.0	3.0	10.09528923034668	3.0065295696258545
1.0	63730000.0	63740000.0	5.0	7.548181056976318	2.500912666320801
1.0	63740000.0	63750000.0	6.0	6.886635780334473	1.8038886785507202
1.0	63790000.0	63800000.0	5.0	7.299350738525391	2.4777932167053223
1.0	63850000.0	63860000.0	2.0	5.663006782531738	1.541039228439331
1.0	63900000.0	63910000.0	1.0	5.594290256500244	1.3803001642227173
1.0	63950000.0	63960000.0	3.0	5.578049659729004	1.3370327949523926
1.0	64070000.0	64080000.0	2.0	5.432064056396484	1.3136094808578491
1.0	64130000.0	64140000.0	2.0	5.4600372314453125	1.2932977676391602
1.0	64180000.0	64190000.0	1.0	5.517220497131348	1.306492567062378
1.0	64200000.0	64210000.0	4.0	5.541193962097168	1.4729889631271362
1.0	64230000.0	64240000.0	4.0	5.465253829956055	1.3196293115615845
1.0	64270000.0	64280000.0	1.0	5.363654613494873	1.2938816547393799
1.0	64280000.0	64290000.0	0.0	5.356880187988281	1.2885535955429077
1.0	64310000.0	64320000.0	3.0	5.173243522644043	1.318094253540039
1.0	64350000.0	64360000.0	1.0	5.43241548538208	1.291284441947937
1.0	64360000.0	64370000.0	0.0	5.4911789894104	1.2975622415542603
1.0	64450000.0	64460000.0	5.0	5.536628723144531	1.3190348148345947
1.0	64480000.0	64490000.0	3.0	5.632920265197754	1.3345062732696533
1.0	64500000.0	64510000.0	1.0	5.746606349945068	1.3564547300338745
1.0	64520000.0	64530000.0	1.0	5.700496196746826	1.3529959917068481
1.0	64580000.0	64590000.0	3.0	5.962641716003418	1.404272198677063
1.0	64670000.0	64680000.0	2.0	6.089298725128174	1.778578519821167
1.0	64800000.0	64810000.0	1.0	5.7208380699157715	1.32637619972229
1.0	64920000.0	64930000.0	2.0	6.035070419311523	1.5077341794967651
1.0	64960000.0	64970000.0	1.0	5.420570373535156	1.4082810878753662
1.0	65060000.0	65070000.0	1.0	5.492544651031494	1.4137966632843018
1.0	65070000.0	65080000.0	4.0	5.581164360046387	1.3487467765808105
1.0	65260000.0	65270000.0	0.0	5.891587734222412	1.4575202465057373
1.0	65270000.0	65280000.0	3.0	5.574320316314697	1.313989520072937
1.0	65280000.0	65290000.0	3.0	5.522566318511963	1.3302977085113525
1.0	65380000.0	65390000.0	0.0	5.005616188049316	1.4349528551101685
1.0	65440000.0	65450000.0	0.0	5.632867813110352	1.3833048343658447
1.0	65450000.0	65460000.0	2.0	5.861103534698486	1.4977493286132812
1.0	65470000.0	65480000.0	2.0	5.721830368041992	1.621478796005249
1.0	65510000.0	65520000.0	3.0	5.636892318725586	1.4082040786743164
1.0	65580000.0	65590000.0	5.0	6.001219272613525	1.6336311101913452
1.0	65610000.0	65620000.0	1.0	5.688272476196289	1.4334529638290405
1.0	65650000.0	65660000.0	6.0	6.131945610046387	1.5686399936676025
1.0	65700000.0	65710000.0	10.0	6.813508033752441	2.1554198265075684
1.0	65710000.0	65720000.0	4.0	6.881441593170166	1.691210150718689
1.0	65780000.0	65790000.0	7.0	8.040266990661621	2.61506724357605
1.0	65800000.0	65810000.0	8.0	7.355738162994385	2.4199774265289307
1.0	65850000.0	65860000.0	8.0	7.048791408538818	1.8354063034057617
1.0	65870000.0	65880000.0	2.0	7.039787292480469	2.15850830078125
1.0	65990000.0	66000000.0	9.0	8.221070289611816	2.6512720584869385
1.0	66000000.0	66010000.0	5.0	8.397673606872559	2.6861746311187744
1.0	66030000.0	66040000.0	7.0	10.141581535339355	3.01725697517395
1.0	66080000.0	66090000.0	16.0	8.842150688171387	2.768479108810425
1.0	66250000.0	66260000.0	18.0	12.972562789916992	3.6155905723571777
1.0	66260000.0	66270000.0	10.0	12.50532341003418	3.477900743484497
1.0	66350000.0	66360000.0	7.0	13.137990951538086	3.6473560333251953
1.0	66420000.0	66430000.0	10.0	9.760001182556152	2.939455032348633
1.0	66470000.0	66480000.0	14.0	15.094111442565918	4.013735294342041
1.0	66490000.0	66500000.0	8.0	15.931035995483398	4.1437788009643555
1.0	66520000.0	66530000.0	16.0	14.97758674621582	3.9871926307678223
1.0	66690000.0	66700000.0	8.0	10.190035820007324	3.0269954204559326
1.0	66730000.0	66740000.0	7.0	7.338409423828125	2.1442527770996094
1.0	66780000.0	66790000.0	3.0	8.038926124572754	2.610870838165283
1.0	66910000.0	66920000.0	9.0	10.021222114562988	2.9953041076660156
1.0	66970000.0	66980000.0	11.0	12.19140625	3.4077906608581543
1.0	66980000.0	66990000.0	21.0	13.775594711303711	3.7776083946228027
1.0	67000000.0	67010000.0	4.0	10.894139289855957	3.157594680786133
1.0	67120000.0	67130000.0	9.0	11.314327239990234	3.236915111541748
1.0	67140000.0	67150000.0	13.0	9.984907150268555	2.9884963035583496
1.0	67160000.0	67170000.0	5.0	9.026630401611328	2.8067052364349365
1.0	67170000.0	67180000.0	7.0	8.481008529663086	2.7045645713806152
1.0	67220000.0	67230000.0	4.0	7.891803741455078	2.588174343109131
1.0	67270000.0	67280000.0	4.0	6.8087477684021	2.3792481422424316
1.0	67330000.0	67340000.0	3.0	6.584116458892822	2.0533347129821777
1.0	67350000.0	67360000.0	4.0	6.7042083740234375	2.0033931732177734
1.0	67450000.0	67460000.0	3.0	5.58702278137207	1.3918136358261108
1.0	67490000.0	67500000.0	3.0	5.636146545410156	1.366878867149353
1.0	67550000.0	67560000.0	0.0	6.713176727294922	1.920447587966919
1.0	67560000.0	67570000.0	4.0	6.277676582336426	1.5270607471466064
1.0	67680000.0	67690000.0	6.0	7.048426151275635	2.164109706878662
1.0	67740000.0	67750000.0	8.0	6.8053107261657715	2.038630962371826
1.0	67760000.0	67770000.0	6.0	7.258808135986328	2.465965986251831
1.0	67810000.0	67820000.0	2.0	6.249931335449219	1.4584161043167114
1.0	67950000.0	67960000.0	6.0	6.000837802886963	1.539502501487732
1.0	67960000.0	67970000.0	6.0	5.769965648651123	1.4180952310562134
1.0	68010000.0	68020000.0	2.0	5.935068130493164	1.5665783882141113
1.0	68040000.0	68050000.0	2.0	5.5371198654174805	1.3031225204467773
1.0	68080000.0	68090000.0	4.0	5.522780418395996	1.3018876314163208
1.0	68120000.0	68130000.0	0.0	5.535304069519043	1.4692623615264893
1.0	68140000.0	68150000.0	1.0	5.442269802093506	1.297961711883545
1.0	68230000.0	68240000.0	3.0	5.269980430603027	1.3017308712005615
1.0	68260000.0	68270000.0	4.0	5.596673011779785	1.325042486190796
1.0	68290000.0	68300000.0	3.0	5.437604904174805	1.4568157196044922
1.0	68310000.0	68320000.0	3.0	5.965688228607178	1.476435899734497
1.0	68410000.0	68420000.0	6.0	7.4433159828186035	2.5035300254821777
1.0	68430000.0	68440000.0	7.0	7.8466644287109375	2.576098680496216
1.0	68470000.0	68480000.0	4.0	7.467382907867432	2.469163417816162
1.0	68510000.0	68520000.0	7.0	7.112126350402832	1.9695297479629517
1.0	68570000.0	68580000.0	6.0	6.563732147216797	1.7385225296020508
1.0	68590000.0	68600000.0	2.0	6.162833213806152	1.676815390586853
1.0	68600000.0	68610000.0	2.0	6.163322925567627	1.398655652999878
1.0	68620000.0	68630000.0	1.0	5.950411319732666	1.3847079277038574
1.0	68660000.0	68670000.0	0.0	5.720025062561035	1.3331457376480103
1.0	68670000.0	68680000.0	1.0	5.736915588378906	1.3318877220153809
1.0	68690000.0	68700000.0	1.0	5.840623378753662	1.5667918920516968
1.0	68740000.0	68750000.0	6.0	6.449028015136719	2.005281925201416
1.0	68830000.0	68840000.0	2.0	6.354979515075684	1.4237539768218994
1.0	68950000.0	68960000.0	3.0	7.737153053283691	2.0044610500335693
1.0	69050000.0	69060000.0	11.0	13.834223747253418	3.8253931999206543
1.0	69060000.0	69070000.0	8.0	14.428709030151367	3.881805419921875
1.0	69210000.0	69220000.0	20.0	23.296117782592773	5.4932050704956055
1.0	69240000.0	69250000.0	17.0	24.979318618774414	5.724675178527832
1.0	69280000.0	69290000.0	13.0	23.178104400634766	5.523712158203125
1.0	69290000.0	69300000.0	30.0	25.02406883239746	5.729116916656494
1.0	69400000.0	69410000.0	16.0	26.57586097717285	5.946835517883301
1.0	69410000.0	69420000.0	29.0	25.9101619720459	5.8549885749816895
1.0	69480000.0	69490000.0	22.0	22.492267608642578	5.438607692718506
1.0	69540000.0	69550000.0	14.0	24.260574340820312	5.685166358947754
1.0	69550000.0	69560000.0	30.0	23.03780746459961	5.521739959716797
1.0	69650000.0	69660000.0	17.0	22.462539672851562	5.433267116546631
1.0	69740000.0	69750000.0	18.0	23.429975509643555	5.557893753051758
1.0	69760000.0	69770000.0	19.0	24.023509979248047	5.6432013511657715
1.0	69820000.0	69830000.0	22.0	28.020740509033203	6.0922465324401855
1.0	69860000.0	69870000.0	10.0	26.70477867126465	5.946911811828613
1.0	69930000.0	69940000.0	19.0	26.13966941833496	5.883294105529785
1.0	69950000.0	69960000.0	18.0	25.184127807617188	5.769932270050049
1.0	70040000.0	70050000.0	20.0	21.955602645874023	5.302292346954346
1.0	70090000.0	70100000.0	18.0	22.974489212036133	5.492066383361816
1.0	70110000.0	70120000.0	30.0	22.763397216796875	5.474488258361816
1.0	70120000.0	70130000.0	22.0	22.50408935546875	5.437294006347656
1.0	70190000.0	70200000.0	27.0	19.67945098876953	4.935107231140137
1.0	70220000.0	70230000.0	13.0	19.739145278930664	5.026891231536865
1.0	70260000.0	70270000.0	14.0	18.80824089050293	4.77915096282959
1.0	70320000.0	70330000.0	21.0	14.463098526000977	3.906156063079834
1.0	70450000.0	70460000.0	14.0	16.7940616607666	4.40731954574585
1.0	70480000.0	70490000.0	15.0	16.435237884521484	4.33643102645874
1.0	70490000.0	70500000.0	7.0	16.22005844116211	4.305171966552734
1.0	70540000.0	70550000.0	11.0	13.7264404296875	3.7650036811828613
1.0	70600000.0	70610000.0	6.0	8.824176788330078	2.764983654022217
1.0	70730000.0	70740000.0	2.0	5.945464611053467	1.373199462890625
1.0	70750000.0	70760000.0	4.0	5.801108360290527	1.3363234996795654
1.0	70760000.0	70770000.0	5.0	5.644514083862305	1.3310866355895996
1.0	70770000.0	70780000.0	5.0	6.106486797332764	1.4395688772201538
1.0	70820000.0	70830000.0	4.0	6.066311836242676	1.4929903745651245
1.0	70870000.0	70880000.0	5.0	6.206597328186035	1.656040906906128
1.0	70920000.0	70930000.0	6.0	8.663680076599121	2.7344260215759277
1.0	71030000.0	71040000.0	17.0	15.682660102844238	4.183117866516113
1.0	71270000.0	71280000.0	21.0	26.99725341796875	5.982383728027344
1.0	71290000.0	71300000.0	29.0	28.99126625061035	6.168454170227051
1.0	71320000.0	71330000.0	17.0	27.22942543029785	6.003308296203613
1.0	71350000.0	71360000.0	24.0	25.16903305053711	5.77170467376709
1.0	71360000.0	71370000.0	27.0	27.005794525146484	5.987163543701172
1.0	71440000.0	71450000.0	9.0	19.135021209716797	4.819619178771973
1.0	71490000.0	71500000.0	13.0	16.49536895751953	4.373466968536377
1.0	71540000.0	71550000.0	6.0	8.332266807556152	2.6106812953948975
1.0	71720000.0	71730000.0	16.0	22.022905349731445	5.3827619552612305
1.0	71740000.0	71750000.0	17.0	20.21426010131836	5.11648416519165
1.0	71860000.0	71870000.0	15.0	19.048755645751953	4.886839389801025
1.0	71940000.0	71950000.0	13.0	17.466184616088867	4.579772472381592
1.0	71950000.0	71960000.0	11.0	18.214052200317383	4.661551475524902
1.0	71990000.0	72000000.0	18.0	17.73194122314453	4.641873836517334
1.0	72050000.0	72060000.0	13.0	18.47911834716797	4.695986747741699
1.0	72110000.0	72120000.0	22.0	24.237091064453125	5.683529376983643
1.0	72120000.0	72130000.0	27.0	23.442188262939453	5.572450637817383
1.0	72130000.0	72140000.0	26.0	24.640483856201172	5.72805643081665
1.0	72160000.0	72170000.0	23.0	26.60249900817871	5.948723793029785
1.0	72320000.0	72330000.0	34.0	23.905284881591797	5.612389087677002
1.0	72330000.0	72340000.0	19.0	22.244094848632812	5.405664443969727
1.0	72430000.0	72440000.0	17.0	20.582530975341797	5.1635003089904785
1.0	72540000.0	72550000.0	22.0	22.50349998474121	5.4401397705078125
1.0	72600000.0	72610000.0	15.0	23.55563735961914	5.565733909606934
1.0	72610000.0	72620000.0	22.0	25.06155014038086	5.775907039642334
1.0	72730000.0	72740000.0	19.0	21.933765411376953	5.3370561599731445
1.0	72760000.0	72770000.0	19.0	19.470481872558594	4.952894687652588
1.0	72780000.0	72790000.0	4.0	18.36290168762207	4.6572160720825195
1.0	72820000.0	72830000.0	29.0	18.977134704589844	4.878246784210205
1.0	72840000.0	72850000.0	25.0	19.4752140045166	4.912528991699219
1.0	72860000.0	72870000.0	7.0	19.343303680419922	4.940410614013672
1.0	72900000.0	72910000.0	23.0	22.198392868041992	5.403124809265137
1.0	72960000.0	72970000.0	20.0	21.106929779052734	5.198034763336182
1.0	72970000.0	72980000.0	34.0	21.505889892578125	5.2893781661987305
1.0	73000000.0	73010000.0	21.0	24.721256256103516	5.687074184417725
1.0	73020000.0	73030000.0	13.0	21.508554458618164	5.267649173736572
1.0	73030000.0	73040000.0	23.0	22.59381103515625	5.4463911056518555
1.0	73040000.0	73050000.0	16.0	22.59596824645996	5.459229946136475
1.0	73060000.0	73070000.0	15.0	20.961904525756836	5.179622650146484
1.0	73100000.0	73110000.0	28.0	22.066415786743164	5.340329170227051
1.0	73170000.0	73180000.0	28.0	27.83794593811035	6.073847770690918
1.0	73210000.0	73220000.0	25.0	29.43673324584961	6.195734977722168
1.0	73230000.0	73240000.0	25.0	29.503442764282227	6.1953654289245605
1.0	73260000.0	73270000.0	24.0	28.465930938720703	6.112003326416016
1.0	73290000.0	73300000.0	32.0	29.2163028717041	6.170566558837891
1.0	73340000.0	73350000.0	31.0	28.467418670654297	6.1153459548950195
1.0	73350000.0	73360000.0	25.0	27.576868057250977	6.027945518493652
1.0	73420000.0	73430000.0	34.0	26.74044418334961	5.952469825744629
1.0	73430000.0	73440000.0	19.0	27.300296783447266	6.004815578460693
1.0	73480000.0	73490000.0	22.0	27.451858520507812	6.012402057647705
1.0	73530000.0	73540000.0	31.0	28.86788558959961	6.140911102294922
1.0	73550000.0	73560000.0	38.0	31.471216201782227	6.3147969245910645
1.0	73670000.0	73680000.0	36.0	32.50607681274414	6.356165409088135
1.0	73720000.0	73730000.0	25.0	27.4466495513916	6.004332542419434
1.0	73800000.0	73810000.0	31.0	26.16501235961914	5.892664432525635
1.0	73810000.0	73820000.0	23.0	26.181102752685547	5.8967390060424805
1.0	73830000.0	73840000.0	20.0	24.94830894470215	5.749722003936768
1.0	73850000.0	73860000.0	19.0	23.567668914794922	5.600060939788818
1.0	73890000.0	73900000.0	18.0	19.10213851928711	4.827584743499756
1.0	73910000.0	73920000.0	16.0	21.395219802856445	5.267552852630615
1.0	73930000.0	73940000.0	21.0	18.701282501220703	4.80769157409668
1.0	74080000.0	74090000.0	14.0	20.240676879882812	5.104666233062744
1.0	74240000.0	74250000.0	3.0	13.315518379211426	3.6757569313049316
1.0	74330000.0	74340000.0	11.0	12.370625495910645	3.485661029815674
1.0	74400000.0	74410000.0	8.0	14.450488090515137	3.9484775066375732
1.0	74450000.0	74460000.0	6.0	15.353429794311523	4.155609607696533
1.0	74530000.0	74540000.0	19.0	15.251335144042969	4.192347049713135
1.0	74570000.0	74580000.0	16.0	15.8102388381958	4.209686279296875
1.0	74580000.0	74590000.0	14.0	14.787737846374512	4.012491226196289
1.0	74610000.0	74620000.0	22.0	16.2336483001709	4.344991207122803
1.0	74740000.0	74750000.0	6.0	15.302190780639648	4.142748832702637
1.0	74770000.0	74780000.0	18.0	15.558794021606445	4.17419958114624
1.0	74820000.0	74830000.0	12.0	16.358613967895508	4.258421897888184
1.0	74850000.0	74860000.0	16.0	19.259342193603516	4.874806880950928
1.0	74890000.0	74900000.0	24.0	22.06583595275879	5.232882022857666
1.0	74900000.0	74910000.0	25.0	20.892358779907227	5.170078277587891
1.0	74920000.0	74930000.0	10.0	22.44708824157715	5.426541805267334
1.0	75010000.0	75020000.0	21.0	23.284130096435547	5.517408847808838
1.0	75100000.0	75110000.0	18.0	18.70877456665039	4.7960920333862305
1.0	75110000.0	75120000.0	17.0	16.66537857055664	4.444246768951416
1.0	75130000.0	75140000.0	19.0	14.552022933959961	3.8174240589141846
1.0	75140000.0	75150000.0	10.0	15.510385513305664	4.100876331329346
1.0	75170000.0	75180000.0	5.0	8.750223159790039	1.8840968608856201
1.0	75180000.0	75190000.0	4.0	8.340858459472656	1.8219273090362549
1.0	75260000.0	75270000.0	12.0	17.426513671875	4.455076217651367
1.0	75330000.0	75340000.0	28.0	24.423858642578125	5.6068525314331055
1.0	75360000.0	75370000.0	21.0	20.387935638427734	5.078450679779053
1.0	75390000.0	75400000.0	19.0	28.132320404052734	6.081309795379639
1.0	75420000.0	75430000.0	15.0	25.769367218017578	5.8453264236450195
1.0	75460000.0	75470000.0	27.0	29.276378631591797	6.170758247375488
1.0	75530000.0	75540000.0	17.0	28.823984146118164	6.159975528717041
1.0	75750000.0	75760000.0	9.0	16.64658546447754	4.298434257507324
1.0	75760000.0	75770000.0	10.0	14.83238410949707	4.010223388671875
1.0	75860000.0	75870000.0	13.0	16.085020065307617	4.199185371398926
1.0	75880000.0	75890000.0	7.0	17.05099105834961	4.328801155090332
1.0	75930000.0	75940000.0	11.0	15.030431747436523	4.012747287750244
1.0	76030000.0	76040000.0	14.0	14.410001754760742	3.9310994148254395
1.0	76040000.0	76050000.0	6.0	14.572671890258789	3.9189815521240234
1.0	76090000.0	76100000.0	8.0	12.863540649414062	3.616797685623169
1.0	76100000.0	76110000.0	19.0	11.113421440124512	3.2004013061523438
1.0	76120000.0	76130000.0	21.0	12.557601928710938	3.4719014167785645
1.0	76190000.0	76200000.0	2.0	6.687474250793457	1.5926570892333984
1.0	76300000.0	76310000.0	7.0	9.22917652130127	2.837233543395996
1.0	76450000.0	76460000.0	10.0	9.988228797912598	2.9894747734069824
1.0	76500000.0	76510000.0	5.0	8.495403289794922	2.4931044578552246
1.0	76530000.0	76540000.0	7.0	8.657063484191895	2.4839799404144287
1.0	76670000.0	76680000.0	14.0	14.83441162109375	4.026357650756836
1.0	76730000.0	76740000.0	15.0	16.02834129333496	4.185046195983887
1.0	76760000.0	76770000.0	9.0	16.501876831054688	4.2882490158081055
1.0	76780000.0	76790000.0	14.0	15.499490737915039	4.161688327789307
1.0	76840000.0	76850000.0	11.0	17.401308059692383	4.556461811065674
1.0	76850000.0	76860000.0	15.0	13.550226211547852	3.675565719604492
1.0	76870000.0	76880000.0	12.0	16.610916137695312	4.400088787078857
1.0	76950000.0	76960000.0	3.0	13.374252319335938	3.717454195022583
1.0	76960000.0	76970000.0	5.0	13.37006664276123	3.7209534645080566
1.0	76980000.0	76990000.0	8.0	12.935284614562988	3.610381603240967
1.0	76990000.0	77000000.0	9.0	13.991722106933594	3.7939445972442627
1.0	77110000.0	77120000.0	18.0	14.911395072937012	3.9422428607940674
1.0	77130000.0	77140000.0	8.0	12.411619186401367	3.4332077503204346
1.0	77150000.0	77160000.0	12.0	17.916135787963867	4.5361008644104
1.0	77220000.0	77230000.0	18.0	17.217819213867188	4.464737892150879
1.0	77410000.0	77420000.0	14.0	14.239214897155762	3.887415647506714
1.0	77440000.0	77450000.0	16.0	14.617472648620605	3.9690258502960205
1.0	77470000.0	77480000.0	14.0	12.318588256835938	3.454127788543701
1.0	77540000.0	77550000.0	6.0	10.906990051269531	3.155949354171753
1.0	77610000.0	77620000.0	7.0	7.292233943939209	1.6486812829971313
1.0	77620000.0	77630000.0	0.0	7.233794212341309	1.6077083349227905
1.0	77650000.0	77660000.0	7.0	7.331748962402344	2.408263683319092
1.0	77690000.0	77700000.0	6.0	8.233306884765625	2.652827501296997
1.0	77730000.0	77740000.0	7.0	8.900062561035156	2.7817063331604004
1.0	77750000.0	77760000.0	4.0	8.256906509399414	2.657252550125122
1.0	77770000.0	77780000.0	15.0	8.261070251464844	2.6537609100341797
1.0	77780000.0	77790000.0	4.0	7.716055870056152	2.3973283767700195
1.0	77850000.0	77860000.0	6.0	7.76962947845459	2.566790819168091
1.0	77860000.0	77870000.0	3.0	8.090374946594238	2.632780075073242
1.0	77870000.0	77880000.0	1.0	8.46700382232666	2.699566602706909
1.0	77910000.0	77920000.0	4.0	7.119203090667725	2.1135523319244385
1.0	78000000.0	78010000.0	6.0	6.454873085021973	1.6667171716690063
1.0	78050000.0	78060000.0	1.0	5.67773962020874	1.3782936334609985
1.0	78100000.0	78110000.0	4.0	5.401155948638916	1.2991667985916138
1.0	78110000.0	78120000.0	0.0	5.637242317199707	1.3303381204605103
1.0	78120000.0	78130000.0	3.0	5.485389709472656	1.3569254875183105
1.0	78130000.0	78140000.0	3.0	5.498071670532227	1.333353042602539
1.0	78160000.0	78170000.0	7.0	5.823450088500977	1.5972425937652588
1.0	78170000.0	78180000.0	4.0	5.5732221603393555	1.3122565746307373
1.0	78180000.0	78190000.0	3.0	5.339978218078613	1.412225365638733
1.0	78190000.0	78200000.0	0.0	5.43123197555542	1.3134416341781616
1.0	78210000.0	78220000.0	2.0	5.689765453338623	1.4815847873687744
1.0	78220000.0	78230000.0	5.0	5.428341388702393	1.2978947162628174
1.0	78310000.0	78320000.0	3.0	5.563472747802734	1.4862186908721924
1.0	78320000.0	78330000.0	4.0	5.476023197174072	1.3656800985336304
1.0	78330000.0	78340000.0	2.0	5.470028877258301	1.4234471321105957
1.0	78370000.0	78380000.0	3.0	5.296409606933594	1.3240602016448975
1.0	78490000.0	78500000.0	8.0	5.527279853820801	1.3419147729873657
1.0	78510000.0	78520000.0	1.0	5.323409557342529	1.297842264175415
1.0	78600000.0	78610000.0	1.0	5.96872615814209	1.4116621017456055
1.0	78630000.0	78640000.0	6.0	6.189960956573486	1.8411636352539062
1.0	78640000.0	78650000.0	3.0	6.263856410980225	1.8319368362426758
1.0	78740000.0	78750000.0	4.0	8.840495109558105	2.773207187652588
1.0	78750000.0	78760000.0	4.0	8.947807312011719	2.7880098819732666
1.0	78800000.0	78810000.0	4.0	11.655794143676758	3.3237297534942627
1.0	78810000.0	78820000.0	18.0	11.678262710571289	3.2948145866394043
1.0	78910000.0	78920000.0	10.0	17.37015151977539	4.446884632110596
1.0	78920000.0	78930000.0	16.0	16.364151000976562	4.304533004760742
1.0	79030000.0	79040000.0	12.0	12.229060173034668	3.44085693359375
1.0	79050000.0	79060000.0	10.0	13.07050609588623	3.5819034576416016
1.0	79120000.0	79130000.0	4.0	10.938281059265137	3.162177562713623
1.0	79200000.0	79210000.0	23.0	19.2799129486084	4.767806053161621
1.0	79220000.0	79230000.0	18.0	20.338659286499023	5.103440761566162
1.0	79230000.0	79240000.0	21.0	20.04074478149414	5.087265968322754
1.0	79250000.0	79260000.0	23.0	21.70288848876953	5.294007778167725
1.0	79290000.0	79300000.0	11.0	20.694753646850586	5.1134514808654785
1.0	79400000.0	79410000.0	18.0	22.912588119506836	5.49733829498291
1.0	79480000.0	79490000.0	29.0	24.057077407836914	5.63699197769165
1.0	79520000.0	79530000.0	18.0	26.250574111938477	5.919376850128174
1.0	79590000.0	79600000.0	22.0	23.382780075073242	5.562810897827148
1.0	79690000.0	79700000.0	18.0	21.659637451171875	5.326083183288574
1.0	79730000.0	79740000.0	12.0	21.930805206298828	5.314340591430664
1.0	79750000.0	79760000.0	23.0	21.320148468017578	5.2245330810546875
1.0	79780000.0	79790000.0	10.0	19.60205078125	4.939677715301514
1.0	79830000.0	79840000.0	23.0	24.05410385131836	5.6552324295043945
1.0	80040000.0	80050000.0	27.0	19.537506103515625	4.991040229797363
1.0	80090000.0	80100000.0	13.0	20.160030364990234	5.089588165283203
1.0	80100000.0	80110000.0	16.0	16.463022232055664	4.355642318725586
1.0	80110000.0	80120000.0	17.0	18.986148834228516	4.814620018005371
1.0	80120000.0	80130000.0	11.0	18.902746200561523	4.813014030456543
1.0	80200000.0	80210000.0	12.0	17.990528106689453	4.626772880554199
1.0	80210000.0	80220000.0	12.0	13.012802124023438	3.564241409301758
1.0	80300000.0	80310000.0	13.0	16.25448226928711	4.317501544952393
1.0	80410000.0	80420000.0	13.0	18.178133010864258	4.657894611358643
1.0	80450000.0	80460000.0	16.0	17.853483200073242	4.669332981109619
1.0	80540000.0	80550000.0	21.0	19.92964744567871	5.030618190765381
1.0	80580000.0	80590000.0	30.0	23.04305648803711	5.497670650482178
1.0	80590000.0	80600000.0	15.0	21.815431594848633	5.328976631164551
1.0	80620000.0	80630000.0	21.0	24.062524795532227	5.623305797576904
1.0	80680000.0	80690000.0	16.0	19.11021614074707	4.790839195251465
1.0	80820000.0	80830000.0	16.0	19.032238006591797	4.846954822540283
1.0	80840000.0	80850000.0	16.0	17.84188461303711	4.631638526916504
1.0	80930000.0	80940000.0	12.0	16.018056869506836	4.280282497406006
1.0	80950000.0	80960000.0	15.0	14.478131294250488	3.974780321121216
1.0	80960000.0	80970000.0	4.0	14.169390678405762	3.9666309356689453
1.0	81050000.0	81060000.0	8.0	17.010086059570312	4.4612908363342285
1.0	81080000.0	81090000.0	8.0	17.34931182861328	4.534832954406738
1.0	81170000.0	81180000.0	13.0	17.851726531982422	4.652824878692627
1.0	81180000.0	81190000.0	22.0	15.767613410949707	4.241808891296387
1.0	81230000.0	81240000.0	15.0	17.348634719848633	4.533644676208496
1.0	81500000.0	81510000.0	15.0	17.90616226196289	4.648919582366943
1.0	81540000.0	81550000.0	28.0	20.734100341796875	5.145453453063965
1.0	81550000.0	81560000.0	16.0	20.31097412109375	5.072068691253662
1.0	81590000.0	81600000.0	27.0	19.596837997436523	4.9023823738098145
1.0	81620000.0	81630000.0	18.0	18.139305114746094	4.65872859954834
1.0	81650000.0	81660000.0	8.0	18.84693717956543	4.7545061111450195
1.0	81700000.0	81710000.0	9.0	13.884057998657227	3.828678846359253
1.0	81800000.0	81810000.0	7.0	14.708518981933594	3.8812203407287598
1.0	81810000.0	81820000.0	18.0	12.566302299499512	3.495955228805542
1.0	81840000.0	81850000.0	8.0	12.0299711227417	3.3866829872131348
1.0	81870000.0	81880000.0	7.0	10.843498229980469	3.1491506099700928
1.0	81970000.0	81980000.0	6.0	9.74647045135498	2.9448440074920654
1.0	82020000.0	82030000.0	7.0	10.122750282287598	3.012669563293457
1.0	82040000.0	82050000.0	5.0	10.297914505004883	3.0437684059143066
1.0	82050000.0	82060000.0	16.0	10.805817604064941	3.123337984085083
1.0	82200000.0	82210000.0	8.0	9.903295516967773	2.970144271850586
1.0	82250000.0	82260000.0	12.0	10.193990707397461	3.026454448699951
1.0	82270000.0	82280000.0	10.0	8.988663673400879	2.799422025680542
1.0	82290000.0	82300000.0	11.0	11.161646842956543	3.208186388015747
1.0	82320000.0	82330000.0	13.0	12.310531616210938	3.4291892051696777
1.0	82360000.0	82370000.0	11.0	13.899653434753418	3.7800984382629395
1.0	82440000.0	82450000.0	8.0	15.622018814086914	4.199431896209717
1.0	82450000.0	82460000.0	15.0	15.471280097961426	4.148988246917725
1.0	82460000.0	82470000.0	12.0	14.939516067504883	4.001983642578125
1.0	82480000.0	82490000.0	13.0	19.069929122924805	4.7783122062683105
1.0	82620000.0	82630000.0	20.0	15.61583423614502	4.0992350578308105
1.0	82650000.0	82660000.0	20.0	22.34470558166504	5.399449348449707
1.0	82660000.0	82670000.0	24.0	21.70522117614746	5.332816123962402
1.0	82680000.0	82690000.0	14.0	21.317659378051758	5.272839546203613
1.0	82720000.0	82730000.0	15.0	18.775522232055664	4.765371322631836
1.0	82770000.0	82780000.0	21.0	22.777236938476562	5.47706937789917
1.0	82790000.0	82800000.0	23.0	22.661165237426758	5.45571231842041
1.0	82800000.0	82810000.0	28.0	23.740863800048828	5.619172096252441
1.0	82820000.0	82830000.0	33.0	24.20980453491211	5.67421817779541
1.0	82830000.0	82840000.0	18.0	25.29221534729004	5.8018646240234375
1.0	82930000.0	82940000.0	29.0	23.720088958740234	5.536359786987305
1.0	82950000.0	82960000.0	31.0	26.263690948486328	5.9076972007751465
1.0	82990000.0	83000000.0	23.0	27.838165283203125	6.054032325744629
1.0	83040000.0	83050000.0	18.0	26.1422176361084	5.876950263977051
1.0	83060000.0	83070000.0	27.0	26.959753036499023	5.977296352386475
1.0	83080000.0	83090000.0	25.0	28.077503204345703	6.088839530944824
1.0	83110000.0	83120000.0	23.0	26.71868896484375	5.955294132232666
1.0	83140000.0	83150000.0	15.0	26.147390365600586	5.897414207458496
1.0	83150000.0	83160000.0	29.0	27.637828826904297	6.05389404296875
1.0	83170000.0	83180000.0	20.0	24.98007583618164	5.760613918304443
1.0	83260000.0	83270000.0	25.0	24.868732452392578	5.764677047729492
1.0	83280000.0	83290000.0	10.0	21.114269256591797	5.167843818664551
1.0	83340000.0	83350000.0	21.0	21.728736877441406	5.3393096923828125
1.0	83350000.0	83360000.0	17.0	22.70642852783203	5.487277030944824
1.0	83390000.0	83400000.0	15.0	22.391338348388672	5.423694610595703
1.0	83450000.0	83460000.0	26.0	24.292192459106445	5.670124530792236
1.0	83480000.0	83490000.0	24.0	24.663925170898438	5.728079795837402
1.0	83500000.0	83510000.0	15.0	25.11332130432129	5.774002552032471
1.0	83510000.0	83520000.0	26.0	26.103939056396484	5.832526206970215
1.0	83580000.0	83590000.0	29.0	16.80590057373047	4.455156326293945
1.0	83960000.0	83970000.0	18.0	15.511331558227539	4.141383171081543
1.0	84000000.0	84010000.0	18.0	19.303274154663086	4.946117401123047
1.0	84090000.0	84100000.0	26.0	21.196331024169922	5.2234978675842285
1.0	84140000.0	84150000.0	26.0	19.10618019104004	4.794867515563965
1.0	84170000.0	84180000.0	13.0	18.28128433227539	4.644028663635254
1.0	84180000.0	84190000.0	17.0	17.19083023071289	4.483753204345703
1.0	84210000.0	84220000.0	7.0	15.287373542785645	4.075458526611328
1.0	84260000.0	84270000.0	12.0	10.964456558227539	3.1710400581359863
1.0	84290000.0	84300000.0	7.0	10.088827133178711	3.0058627128601074
1.0	84400000.0	84410000.0	12.0	7.291741847991943	1.9294036626815796
1.0	84540000.0	84550000.0	8.0	6.542376518249512	1.9541099071502686
1.0	84760000.0	84770000.0	4.0	5.795893669128418	1.3549449443817139
1.0	84820000.0	84830000.0	5.0	6.1154913902282715	1.4772393703460693
1.0	84850000.0	84860000.0	3.0	6.156589984893799	1.5107108354568481
1.0	84880000.0	84890000.0	1.0	6.3484673500061035	1.605495810508728
1.0	84950000.0	84960000.0	2.0	5.195488452911377	1.3223435878753662
1.0	85060000.0	85070000.0	3.0	5.718230247497559	1.3669779300689697
1.0	85070000.0	85080000.0	5.0	5.837158679962158	1.4503051042556763
1.0	85160000.0	85170000.0	1.0	5.963927268981934	1.411154866218567
1.0	85190000.0	85200000.0	6.0	6.173104286193848	1.6448447704315186
1.0	85280000.0	85290000.0	2.0	7.078061103820801	2.432936429977417
1.0	85300000.0	85310000.0	6.0	6.633615970611572	1.7251994609832764
1.0	85310000.0	85320000.0	2.0	6.928801536560059	1.9074281454086304
1.0	85380000.0	85390000.0	6.0	7.09879207611084	2.3439583778381348
1.0	85400000.0	85410000.0	3.0	7.075524806976318	1.8773120641708374
1.0	85430000.0	85440000.0	2.0	7.586963653564453	2.52766489982605
1.0	85520000.0	85530000.0	7.0	6.8724870681762695	1.9573752880096436
1.0	85550000.0	85560000.0	6.0	6.622091770172119	2.00364351272583
1.0	85590000.0	85600000.0	3.0	6.263365745544434	1.7687047719955444
1.0	85660000.0	85670000.0	1.0	5.348614692687988	1.3031835556030273
1.0	85680000.0	85690000.0	3.0	5.441998481750488	1.3019678592681885
1.0	85730000.0	85740000.0	0.0	5.238794803619385	1.2893983125686646
1.0	85870000.0	85880000.0	2.0	5.437216281890869	1.2986047267913818
1.0	85890000.0	85900000.0	1.0	5.737373352050781	1.3965919017791748
1.0	85900000.0	85910000.0	4.0	5.954812526702881	1.5717307329177856
1.0	86040000.0	86050000.0	3.0	5.9690141677856445	1.693304419517517
1.0	86180000.0	86190000.0	4.0	6.9308295249938965	2.401319742202759
1.0	86200000.0	86210000.0	6.0	7.096227169036865	2.4343185424804688
1.0	86230000.0	86240000.0	1.0	8.277709007263184	2.6634583473205566
1.0	86330000.0	86340000.0	10.0	9.317495346069336	2.860103130340576
1.0	86400000.0	86410000.0	5.0	12.945579528808594	3.522094249725342
1.0	86410000.0	86420000.0	13.0	11.06142520904541	3.1898627281188965
1.0	86420000.0	86430000.0	11.0	11.726710319519043	3.309114933013916
1.0	86440000.0	86450000.0	13.0	12.670782089233398	3.4740023612976074
1.0	86490000.0	86500000.0	10.0	15.792645454406738	4.158135890960693
1.0	86630000.0	86640000.0	5.0	12.834718704223633	3.592879056930542
1.0	86700000.0	86710000.0	8.0	10.296866416931152	3.0482211112976074
1.0	86710000.0	86720000.0	6.0	10.0678129196167	3.0032379627227783
1.0	86870000.0	86880000.0	1.0	7.361479759216309	2.069110631942749
1.0	86890000.0	86900000.0	6.0	6.675782680511475	1.6970837116241455
1.0	86910000.0	86920000.0	9.0	6.28981876373291	1.5135406255722046
1.0	86990000.0	87000000.0	0.0	7.0070013999938965	2.3485944271087646
1.0	87060000.0	87070000.0	6.0	6.034499168395996	1.9704844951629639
1.0	87080000.0	87090000.0	1.0	6.243024826049805	1.7464758157730103
1.0	87110000.0	87120000.0	2.0	6.282870292663574	1.633929967880249
1.0	87170000.0	87180000.0	5.0	5.240139484405518	1.5156219005584717
1.0	87190000.0	87200000.0	2.0	5.599400043487549	1.3476788997650146
1.0	87260000.0	87270000.0	7.0	6.142762660980225	1.669490098953247
1.0	87320000.0	87330000.0	0.0	5.901056289672852	1.5674762725830078
1.0	87380000.0	87390000.0	1.0	5.611680030822754	1.6306949853897095
1.0	87470000.0	87480000.0	0.0	5.415977478027344	1.3488433361053467
1.0	87500000.0	87510000.0	6.0	5.382462501525879	1.3280127048492432
1.0	87530000.0	87540000.0	1.0	5.712604999542236	1.3679558038711548
1.0	87550000.0	87560000.0	1.0	5.546989917755127	1.3130815029144287
1.0	87610000.0	87620000.0	0.0	6.047820091247559	1.3859084844589233
1.0	87680000.0	87690000.0	4.0	7.157374382019043	2.089749813079834
1.0	87770000.0	87780000.0	6.0	7.120789527893066	2.371091365814209
1.0	87790000.0	87800000.0	2.0	5.851628303527832	1.445313811302185
1.0	87810000.0	87820000.0	3.0	5.8958210945129395	1.3505321741104126
1.0	87860000.0	87870000.0	0.0	6.402482509613037	1.4271962642669678
1.0	87870000.0	87880000.0	4.0	6.352484226226807	1.6917896270751953
1.0	87960000.0	87970000.0	3.0	6.041566371917725	1.453240990638733
1.0	87970000.0	87980000.0	1.0	5.948539733886719	1.5932419300079346
1.0	87990000.0	88000000.0	3.0	6.556482791900635	1.8564434051513672
1.0	88050000.0	88060000.0	2.0	6.322149276733398	1.4580796957015991
1.0	88060000.0	88070000.0	1.0	5.9328508377075195	1.3767391443252563
1.0	88190000.0	88200000.0	2.0	6.331211566925049	1.6278858184814453
1.0	88260000.0	88270000.0	4.0	5.932064056396484	1.3557299375534058
1.0	88310000.0	88320000.0	6.0	6.3381876945495605	1.5207960605621338
1.0	88390000.0	88400000.0	8.0	6.087923049926758	1.3952690362930298
1.0	88410000.0	88420000.0	2.0	6.410330295562744	1.606348991394043
1.0	88420000.0	88430000.0	1.0	6.607217311859131	1.6481326818466187
1.0	88450000.0	88460000.0	5.0	6.2026166915893555	1.6052515506744385
1.0	88530000.0	88540000.0	3.0	6.328696250915527	2.151801347732544
1.0	88550000.0	88560000.0	6.0	6.134979248046875	2.038947343826294
1.0	88710000.0	88720000.0	4.0	6.074145793914795	1.6982181072235107
1.0	88730000.0	88740000.0	7.0	5.88455057144165	1.7449712753295898
1.0	88760000.0	88770000.0	2.0	6.24963903427124	1.5436716079711914
1.0	88800000.0	88810000.0	2.0	6.670645713806152	2.356218099594116
1.0	88840000.0	88850000.0	1.0	7.165441036224365	2.44305419921875
1.0	88860000.0	88870000.0	3.0	7.164122581481934	2.440600872039795
1.0	88870000.0	88880000.0	4.0	6.956867218017578	1.8613481521606445
1.0	88890000.0	88900000.0	6.0	8.049721717834473	2.6002137660980225
1.0	88970000.0	88980000.0	5.0	8.371625900268555	2.6788344383239746
1.0	88990000.0	89000000.0	3.0	8.529808044433594	2.7059972286224365
1.0	89110000.0	89120000.0	4.0	6.5681962966918945	1.9680888652801514
1.0	89140000.0	89150000.0	4.0	5.765661239624023	1.5000783205032349
1.0	89150000.0	89160000.0	4.0	5.63116455078125	1.3378993272781372
1.0	89290000.0	89300000.0	4.0	5.3015570640563965	1.3436506986618042
1.0	89470000.0	89480000.0	1.0	5.294468402862549	1.2835214138031006
1.0	89530000.0	89540000.0	6.0	5.3293914794921875	1.5228291749954224
1.0	89550000.0	89560000.0	2.0	5.917507171630859	1.375728726387024
1.0	89560000.0	89570000.0	3.0	6.109062671661377	1.8331146240234375
1.0	89590000.0	89600000.0	3.0	5.908572196960449	1.3550441265106201
1.0	89610000.0	89620000.0	2.0	6.479464054107666	1.8966281414031982
1.0	89950000.0	89960000.0	2.0	6.746450901031494	1.949750304222107
1.0	89980000.0	89990000.0	7.0	6.183825969696045	1.5047593116760254
1.0	90130000.0	90140000.0	5.0	6.407103061676025	2.061687707901001
1.0	90160000.0	90170000.0	2.0	6.40963077545166	2.040135383605957
1.0	90230000.0	90240000.0	2.0	6.468860626220703	2.028355836868286
1.0	90280000.0	90290000.0	3.0	5.720179557800293	1.6027969121932983
1.0	90340000.0	90350000.0	0.0	5.981542110443115	1.6498806476593018
1.0	90400000.0	90410000.0	4.0	5.345309257507324	1.2900645732879639
1.0	90420000.0	90430000.0	1.0	5.903456687927246	1.616783857345581
1.0	90430000.0	90440000.0	4.0	6.052939414978027	1.6215627193450928
1.0	90470000.0	90480000.0	3.0	5.897056579589844	1.5370213985443115
1.0	90570000.0	90580000.0	9.0	8.496404647827148	2.7080602645874023
1.0	90600000.0	90610000.0	6.0	10.496770858764648	3.082298755645752
1.0	90640000.0	90650000.0	6.0	12.365964889526367	3.4723854064941406
1.0	90670000.0	90680000.0	8.0	12.486672401428223	3.516422986984253
1.0	90840000.0	90850000.0	7.0	12.94129467010498	3.5334765911102295
1.0	90890000.0	90900000.0	8.0	14.799670219421387	3.9443202018737793
1.0	90970000.0	90980000.0	5.0	10.725225448608398	3.120481014251709
1.0	91010000.0	91020000.0	10.0	15.335168838500977	4.135434150695801
1.0	91090000.0	91100000.0	16.0	16.513671875	4.350911617279053
1.0	91200000.0	91210000.0	14.0	12.388021469116211	3.4504408836364746
1.0	91230000.0	91240000.0	10.0	12.822514533996582	3.595850706100464
1.0	91260000.0	91270000.0	7.0	12.376546859741211	3.4516537189483643
1.0	91290000.0	91300000.0	4.0	9.817132949829102	2.9578959941864014
1.0	91350000.0	91360000.0	5.0	8.117398262023926	2.6284573078155518
1.0	91360000.0	91370000.0	2.0	5.961159706115723	1.465303659439087
1.0	91470000.0	91480000.0	5.0	5.886295795440674	1.3721626996994019
1.0	91530000.0	91540000.0	10.0	6.987921714782715	1.7931416034698486
1.0	91550000.0	91560000.0	7.0	9.390386581420898	2.8696725368499756
1.0	91580000.0	91590000.0	9.0	8.780059814453125	2.7618603706359863
1.0	91610000.0	91620000.0	8.0	9.171960830688477	2.8327269554138184
1.0	91620000.0	91630000.0	5.0	8.643013000488281	2.734241008758545
1.0	91720000.0	91730000.0	7.0	10.567667007446289	3.0904462337493896
1.0	91730000.0	91740000.0	6.0	10.101591110229492	3.003277063369751
1.0	91860000.0	91870000.0	5.0	8.2100191116333	2.649768590927124
1.0	91880000.0	91890000.0	8.0	8.513723373413086	2.7080531120300293
1.0	91950000.0	91960000.0	3.0	7.018968105316162	2.421618700027466
1.0	91990000.0	92000000.0	1.0	6.233643054962158	1.448595404624939
1.0	92000000.0	92010000.0	0.0	6.456468105316162	1.8811969757080078
1.0	92070000.0	92080000.0	4.0	5.704469203948975	1.3342335224151611
1.0	92080000.0	92090000.0	4.0	6.127128601074219	1.7356112003326416
1.0	92090000.0	92100000.0	3.0	5.996947765350342	1.6706087589263916
1.0	92150000.0	92160000.0	6.0	5.706646919250488	1.5182275772094727
1.0	92340000.0	92350000.0	2.0	6.037154197692871	1.7801233530044556
1.0	92390000.0	92400000.0	4.0	6.365069389343262	1.664913535118103
1.0	92420000.0	92430000.0	5.0	6.5723876953125	2.1021227836608887
1.0	92460000.0	92470000.0	5.0	6.713419437408447	1.87571120262146
1.0	92500000.0	92510000.0	3.0	6.617281913757324	2.055903196334839
1.0	92530000.0	92540000.0	4.0	6.732507228851318	2.065429210662842
1.0	92550000.0	92560000.0	4.0	6.471925258636475	1.532220482826233
1.0	92770000.0	92780000.0	1.0	5.461877346038818	1.2949349880218506
1.0	92780000.0	92790000.0	2.0	5.554873943328857	1.3101354837417603
1.0	92790000.0	92800000.0	3.0	5.486746311187744	1.3160501718521118
1.0	92860000.0	92870000.0	0.0	6.443961143493652	2.038480758666992
1.0	92930000.0	92940000.0	7.0	6.1082329750061035	1.6780269145965576
1.0	93140000.0	93150000.0	3.0	5.694809913635254	1.5743348598480225
1.0	93260000.0	93270000.0	2.0	5.669529914855957	1.3758630752563477
1.0	93310000.0	93320000.0	1.0	5.480172157287598	1.2962944507598877
1.0	93380000.0	93390000.0	2.0	5.42513370513916	1.327041506767273
1.0	93410000.0	93420000.0	2.0	5.316227912902832	1.2869961261749268
1.0	93430000.0	93440000.0	2.0	5.725664138793945	1.6270716190338135
1.0	93490000.0	93500000.0	1.0	6.015652656555176	1.6616804599761963
1.0	93500000.0	93510000.0	4.0	5.7886199951171875	1.4720596075057983
1.0	93580000.0	93590000.0	3.0	5.1769561767578125	1.2610619068145752
1.0	93630000.0	93640000.0	0.0	5.316319465637207	1.2939337491989136
1.0	93650000.0	93660000.0	1.0	5.174746513366699	1.2604115009307861
1.0	93670000.0	93680000.0	1.0	5.1487531661987305	1.258085012435913
1.0	93750000.0	93760000.0	2.0	5.123563289642334	1.2738893032073975
1.0	93770000.0	93780000.0	1.0	5.285285949707031	1.2861294746398926
1.0	93820000.0	93830000.0	2.0	5.107549667358398	1.2692549228668213
1.0	93890000.0	93900000.0	7.0	5.841950416564941	1.4908316135406494
1.0	94030000.0	94040000.0	2.0	5.22721004486084	1.306465744972229
1.0	94050000.0	94060000.0	4.0	5.37643575668335	1.3251163959503174
1.0	94070000.0	94080000.0	3.0	5.343919277191162	1.2921431064605713
1.0	94170000.0	94180000.0	2.0	5.420810699462891	1.2884862422943115
1.0	94220000.0	94230000.0	4.0	5.452996253967285	1.2973856925964355
1.0	94300000.0	94310000.0	0.0	5.7007341384887695	1.4172817468643188
1.0	94360000.0	94370000.0	5.0	5.463313102722168	1.3510445356369019
1.0	94420000.0	94430000.0	4.0	6.186582088470459	1.6077711582183838
1.0	94460000.0	94470000.0	9.0	6.706151485443115	2.1448464393615723
1.0	94470000.0	94480000.0	3.0	6.8002119064331055	2.381683826446533
1.0	94490000.0	94500000.0	1.0	6.521819114685059	1.8588001728057861
1.0	94540000.0	94550000.0	7.0	6.143784523010254	1.7878652811050415
1.0	94580000.0	94590000.0	0.0	6.154471397399902	1.8171446323394775
1.0	94610000.0	94620000.0	4.0	5.82842493057251	1.6152637004852295
1.0	94640000.0	94650000.0	2.0	5.755865097045898	1.5982542037963867
1.0	94870000.0	94880000.0	4.0	5.707828521728516	1.5327003002166748
1.0	94880000.0	94890000.0	3.0	5.383505344390869	1.3201065063476562
1.0	94900000.0	94910000.0	3.0	5.34719705581665	1.2807520627975464
1.0	94930000.0	94940000.0	2.0	5.16972541809082	1.2631254196166992
1.0	94990000.0	95000000.0	3.0	5.366138935089111	1.2826884984970093
1.0	95010000.0	95020000.0	1.0	5.415156364440918	1.348213791847229
1.0	95040000.0	95050000.0	3.0	5.634893417358398	1.3223838806152344
1.0	95050000.0	95060000.0	2.0	5.766021728515625	1.5782864093780518
1.0	95110000.0	95120000.0	4.0	5.578649997711182	1.313259482383728
1.0	95130000.0	95140000.0	3.0	5.695197105407715	1.5320236682891846
1.0	95170000.0	95180000.0	0.0	5.54639196395874	1.326112985610962
1.0	95200000.0	95210000.0	2.0	5.392104148864746	1.3186616897583008
1.0	95320000.0	95330000.0	0.0	5.262440204620361	1.3204501867294312
1.0	95390000.0	95400000.0	1.0	5.160269260406494	1.330324411392212
1.0	95410000.0	95420000.0	4.0	5.372345924377441	1.2840261459350586
1.0	95470000.0	95480000.0	5.0	5.7286272048950195	1.427181601524353
1.0	95660000.0	95670000.0	6.0	5.856045722961426	1.5946447849273682
1.0	95720000.0	95730000.0	2.0	6.695197105407715	2.167004108428955
1.0	95730000.0	95740000.0	5.0	7.136260986328125	2.4431393146514893
1.0	95770000.0	95780000.0	3.0	7.738430976867676	2.386343479156494
1.0	95810000.0	95820000.0	5.0	10.478018760681152	3.0705342292785645
1.0	95850000.0	95860000.0	9.0	11.068422317504883	3.187939167022705
1.0	95890000.0	95900000.0	8.0	14.55798625946045	3.899176836013794
1.0	95910000.0	95920000.0	11.0	15.105428695678711	4.003838539123535
1.0	95930000.0	95940000.0	14.0	13.902331352233887	3.7744197845458984
1.0	95940000.0	95950000.0	9.0	15.978449821472168	4.142081260681152
1.0	95950000.0	95960000.0	12.0	15.107272148132324	4.00170373916626
1.0	95980000.0	95990000.0	18.0	14.586126327514648	3.883181095123291
1.0	96180000.0	96190000.0	10.0	13.97619915008545	3.7523586750030518
1.0	96240000.0	96250000.0	14.0	15.436864852905273	4.02113151550293
1.0	96330000.0	96340000.0	13.0	16.105379104614258	4.3103742599487305
1.0	96470000.0	96480000.0	18.0	20.14894676208496	5.057037353515625
1.0	96510000.0	96520000.0	16.0	17.88361358642578	4.642058372497559
1.0	96530000.0	96540000.0	26.0	19.947202682495117	4.970547199249268
1.0	96570000.0	96580000.0	18.0	22.18535041809082	5.386153221130371
1.0	96630000.0	96640000.0	12.0	18.257930755615234	4.765854835510254
1.0	96680000.0	96690000.0	12.0	16.823457717895508	4.4313154220581055
1.0	96720000.0	96730000.0	10.0	18.832406997680664	4.812576770782471
1.0	96740000.0	96750000.0	27.0	18.238061904907227	4.668692111968994
1.0	96780000.0	96790000.0	15.0	19.849567413330078	4.98299503326416
1.0	96870000.0	96880000.0	17.0	20.284076690673828	5.047962665557861
1.0	96920000.0	96930000.0	13.0	18.54315948486328	4.8116865158081055
1.0	97000000.0	97010000.0	11.0	17.320404052734375	4.485238552093506
1.0	97100000.0	97110000.0	11.0	10.665139198303223	3.1152210235595703
1.0	97130000.0	97140000.0	10.0	12.238353729248047	3.40022611618042
1.0	97150000.0	97160000.0	11.0	10.219361305236816	3.027456760406494
1.0	97240000.0	97250000.0	6.0	6.202446937561035	1.5215973854064941
1.0	97260000.0	97270000.0	1.0	7.342371940612793	1.713579535484314
1.0	97340000.0	97350000.0	14.0	12.94275951385498	3.5898501873016357
1.0	97350000.0	97360000.0	14.0	13.621973991394043	3.727522373199463
1.0	97390000.0	97400000.0	14.0	15.231267929077148	4.0620832443237305
1.0	97400000.0	97410000.0	7.0	15.659286499023438	4.115741729736328
1.0	97440000.0	97450000.0	6.0	18.64079475402832	4.745850563049316
1.0	97460000.0	97470000.0	9.0	17.277793884277344	4.491554260253906
1.0	97490000.0	97500000.0	7.0	19.09859848022461	4.81919002532959
1.0	97580000.0	97590000.0	8.0	17.449981689453125	4.526398181915283
1.0	97660000.0	97670000.0	9.0	10.437108993530273	3.0714919567108154
1.0	97680000.0	97690000.0	10.0	13.798538208007812	3.7761356830596924
1.0	97690000.0	97700000.0	5.0	14.484977722167969	3.8234496116638184
1.0	97780000.0	97790000.0	12.0	9.037079811096191	2.8666622638702393
1.0	97790000.0	97800000.0	13.0	12.438114166259766	3.4785358905792236
1.0	97880000.0	97890000.0	10.0	15.562383651733398	4.095840930938721
1.0	98040000.0	98050000.0	7.0	13.094442367553711	3.610316753387451
1.0	98060000.0	98070000.0	9.0	13.357266426086426	3.691293239593506
1.0	98090000.0	98100000.0	17.0	12.92090129852295	3.576742649078369
1.0	98110000.0	98120000.0	11.0	15.2391996383667	4.0912275314331055
1.0	98180000.0	98190000.0	13.0	16.104114532470703	4.227665901184082
1.0	98250000.0	98260000.0	17.0	14.430743217468262	3.898960828781128
1.0	98350000.0	98360000.0	9.0	12.683357238769531	3.495661973953247
1.0	98380000.0	98390000.0	11.0	6.168208122253418	1.6833194494247437
1.0	98390000.0	98400000.0	4.0	10.866005897521973	3.1538264751434326
1.0	98570000.0	98580000.0	1.0	10.613401412963867	3.1047749519348145
1.0	98600000.0	98610000.0	8.0	10.031962394714355	2.996377468109131
1.0	98630000.0	98640000.0	5.0	9.6610746383667	2.9252753257751465
1.0	98690000.0	98700000.0	7.0	8.927221298217773	2.783287286758423
1.0	98710000.0	98720000.0	5.0	8.99797248840332	2.7961058616638184
1.0	98750000.0	98760000.0	3.0	7.637897491455078	2.540428400039673
1.0	98770000.0	98780000.0	6.0	7.091088771820068	2.3292315006256104
1.0	98830000.0	98840000.0	3.0	6.650547981262207	1.5889358520507812
1.0	98880000.0	98890000.0	4.0	7.378381252288818	2.471012592315674
1.0	98900000.0	98910000.0	1.0	7.532530307769775	2.5166525840759277
1.0	98920000.0	98930000.0	5.0	7.269410610198975	2.1615467071533203
1.0	99110000.0	99120000.0	5.0	8.976378440856934	2.7920594215393066
1.0	99180000.0	99190000.0	3.0	7.36596155166626	2.484282970428467
1.0	99230000.0	99240000.0	3.0	6.774305820465088	2.197540760040283
1.0	99250000.0	99260000.0	6.0	7.382607936859131	2.1097939014434814
1.0	99310000.0	99320000.0	3.0	8.413691520690918	2.680410385131836
1.0	99350000.0	99360000.0	12.0	8.006562232971191	2.6102218627929688
1.0	99360000.0	99370000.0	1.0	8.810476303100586	2.759763240814209
1.0	99370000.0	99380000.0	9.0	8.595512390136719	2.7210965156555176
1.0	99400000.0	99410000.0	3.0	10.240182876586914	3.037092924118042
1.0	99470000.0	99480000.0	7.0	12.33212947845459	3.469196319580078
1.0	99550000.0	99560000.0	22.0	13.878524780273438	3.7608134746551514
1.0	99610000.0	99620000.0	6.0	13.823783874511719	3.7900619506835938
1.0	99640000.0	99650000.0	12.0	11.017036437988281	3.1772830486297607
1.0	99660000.0	99670000.0	8.0	13.893165588378906	3.792618989944458
1.0	99690000.0	99700000.0	13.0	12.847186088562012	3.576939821243286
1.0	99730000.0	99740000.0	10.0	13.609698295593262	3.6844496726989746
1.0	99750000.0	99760000.0	14.0	15.036565780639648	3.998999834060669
1.0	99770000.0	99780000.0	14.0	14.8051176071167	4.025146961212158
1.0	99840000.0	99850000.0	10.0	13.740676879882812	3.748926877975464
1.0	99870000.0	99880000.0	9.0	11.722021102905273	3.31269907951355
1.0	99980000.0	99990000.0	3.0	6.960988521575928	2.4063305854797363
1.0	100040000.0	100050000.0	2.0	6.073683738708496	1.5003182888031006
1.0	100050000.0	100060000.0	1.0	6.1353044509887695	1.6343889236450195
1.0	100110000.0	100120000.0	5.0	5.608400821685791	1.399967908859253
1.0	100140000.0	100150000.0	4.0	6.035638332366943	1.7893946170806885
1.0	100150000.0	100160000.0	4.0	5.875136375427246	1.4898831844329834
1.0	100190000.0	100200000.0	1.0	5.863816261291504	1.6044056415557861
1.0	100200000.0	100210000.0	6.0	5.512585639953613	1.3027807474136353
1.0	100210000.0	100220000.0	2.0	5.618957042694092	1.3191903829574585
1.0	100320000.0	100330000.0	3.0	5.712759971618652	1.4376232624053955
1.0	100440000.0	100450000.0	4.0	5.315075874328613	1.3345826864242554
1.0	100460000.0	100470000.0	3.0	5.439539909362793	1.2937984466552734
1.0	100470000.0	100480000.0	6.0	5.478201866149902	1.296844244003296
1.0	100500000.0	100510000.0	2.0	5.639512062072754	1.4047995805740356
1.0	100680000.0	100690000.0	2.0	5.701297283172607	1.3274656534194946
1.0	100740000.0	100750000.0	2.0	5.07049560546875	1.412229299545288
1.0	100790000.0	100800000.0	3.0	6.27532434463501	1.8759899139404297
1.0	100890000.0	100900000.0	3.0	5.783177852630615	1.5194551944732666
1.0	100910000.0	100920000.0	5.0	6.0340681076049805	1.6106624603271484
1.0	101010000.0	101020000.0	3.0	7.014580726623535	2.416459560394287
1.0	101020000.0	101030000.0	4.0	7.0343194007873535	2.420703411102295
1.0	101160000.0	101170000.0	8.0	7.185284614562988	2.1966145038604736
1.0	101170000.0	101180000.0	2.0	7.277867794036865	2.0928146839141846
1.0	101230000.0	101240000.0	9.0	7.798071384429932	2.565462350845337
1.0	101240000.0	101250000.0	7.0	8.025053024291992	2.6068408489227295
1.0	101350000.0	101360000.0	2.0	5.9975762367248535	1.3693848848342896
1.0	101500000.0	101510000.0	1.0	6.0276312828063965	1.3927843570709229
1.0	101550000.0	101560000.0	6.0	6.581999778747559	2.1104204654693604
1.0	101580000.0	101590000.0	6.0	8.212167739868164	2.6468257904052734
1.0	101610000.0	101620000.0	5.0	7.737542629241943	2.5614755153656006
1.0	101640000.0	101650000.0	5.0	8.53614330291748	2.7137937545776367
1.0	101670000.0	101680000.0	11.0	8.722330093383789	2.7506630420684814
1.0	101680000.0	101690000.0	4.0	8.345110893249512	2.6773855686187744
1.0	101710000.0	101720000.0	8.0	9.005910873413086	2.8031773567199707
1.0	101750000.0	101760000.0	6.0	9.594901084899902	2.9148669242858887
1.0	101820000.0	101830000.0	7.0	11.653483390808105	3.3008270263671875
1.0	101850000.0	101860000.0	17.0	13.516528129577637	3.742802381515503
1.0	101950000.0	101960000.0	10.0	14.876568794250488	4.014813423156738
1.0	101960000.0	101970000.0	16.0	14.2139310836792	3.8359427452087402
1.0	101990000.0	102000000.0	5.0	15.006077766418457	4.017876625061035
1.0	102000000.0	102010000.0	6.0	15.164385795593262	4.092427730560303
1.0	102080000.0	102090000.0	10.0	16.84693145751953	4.421220302581787
1.0	102250000.0	102260000.0	17.0	22.177053451538086	5.394944190979004
1.0	102320000.0	102330000.0	16.0	23.318256378173828	5.5512285232543945
1.0	102390000.0	102400000.0	22.0	23.826940536499023	5.624352931976318
1.0	102480000.0	102490000.0	17.0	19.327978134155273	4.903177261352539
1.0	102530000.0	102540000.0	18.0	16.9675350189209	4.506777763366699
1.0	102590000.0	102600000.0	15.0	17.50530433654785	4.610421180725098
1.0	102660000.0	102670000.0	20.0	21.32984161376953	5.268100261688232
1.0	102680000.0	102690000.0	26.0	23.013046264648438	5.530636787414551
1.0	102720000.0	102730000.0	32.0	23.969648361206055	5.646910667419434
1.0	102780000.0	102790000.0	23.0	27.86223793029785	6.067625999450684
1.0	102820000.0	102830000.0	27.0	27.341787338256836	6.015477657318115
1.0	102860000.0	102870000.0	20.0	28.03196144104004	6.075019836425781
1.0	102870000.0	102880000.0	30.0	26.776748657226562	5.95883321762085
1.0	102890000.0	102900000.0	29.0	25.545074462890625	5.799614906311035
1.0	102920000.0	102930000.0	21.0	26.298633575439453	5.86128044128418
1.0	103090000.0	103100000.0	24.0	25.139741897583008	5.7042388916015625
1.0	103190000.0	103200000.0	20.0	27.5079402923584	6.025432586669922
1.0	103270000.0	103280000.0	24.0	25.291322708129883	5.759281635284424
1.0	103370000.0	103380000.0	35.0	25.334888458251953	5.7793073654174805
1.0	103460000.0	103470000.0	26.0	26.84041404724121	5.968125820159912
1.0	103490000.0	103500000.0	20.0	26.24350929260254	5.8904852867126465
1.0	103530000.0	103540000.0	19.0	27.0550594329834	5.970871925354004
1.0	103550000.0	103560000.0	40.0	27.431177139282227	6.025768756866455
1.0	103780000.0	103790000.0	13.0	10.35491943359375	3.121405839920044
1.0	104390000.0	104400000.0	25.0	27.178852081298828	5.989780426025391
1.0	104450000.0	104460000.0	30.0	30.632999420166016	6.269569396972656
1.0	104500000.0	104510000.0	25.0	28.619495391845703	6.116366863250732
1.0	104570000.0	104580000.0	14.0	24.394718170166016	5.627913475036621
1.0	104610000.0	104620000.0	32.0	28.732879638671875	6.13762903213501
1.0	104770000.0	104780000.0	33.0	29.2974910736084	6.1854567527771
1.0	104850000.0	104860000.0	32.0	27.374624252319336	6.017016887664795
1.0	104880000.0	104890000.0	21.0	28.498682022094727	6.113410949707031
1.0	104890000.0	104900000.0	24.0	28.3041934967041	6.095193386077881
1.0	104930000.0	104940000.0	24.0	30.574874877929688	6.260101318359375
1.0	104970000.0	104980000.0	21.0	28.520376205444336	6.104024887084961
1.0	105070000.0	105080000.0	29.0	30.5098934173584	6.251397609710693
1.0	105090000.0	105100000.0	31.0	31.295185089111328	6.3019537925720215
1.0	105120000.0	105130000.0	40.0	32.57494354248047	6.3595428466796875
1.0	105130000.0	105140000.0	39.0	28.239948272705078	6.096566200256348
1.0	105150000.0	105160000.0	25.0	27.217193603515625	5.995263576507568
1.0	105160000.0	105170000.0	33.0	27.133676528930664	5.989631652832031
1.0	105220000.0	105230000.0	19.0	23.149173736572266	5.498445987701416
1.0	105230000.0	105240000.0	19.0	24.308876037597656	5.677257061004639
1.0	105270000.0	105280000.0	20.0	23.118867874145508	5.5242018699646
1.0	105320000.0	105330000.0	25.0	18.431167602539062	4.661848068237305
1.0	105330000.0	105340000.0	15.0	20.842670440673828	5.184704303741455
1.0	105400000.0	105410000.0	21.0	20.186054229736328	5.112244606018066
1.0	105460000.0	105470000.0	14.0	20.509225845336914	5.158129692077637
1.0	105590000.0	105600000.0	29.0	22.60748863220215	5.455173969268799
1.0	105630000.0	105640000.0	23.0	24.750600814819336	5.727587699890137
1.0	105660000.0	105670000.0	16.0	24.007614135742188	5.632457733154297
1.0	105670000.0	105680000.0	24.0	23.065013885498047	5.501899242401123
1.0	105700000.0	105710000.0	18.0	23.108715057373047	5.52439022064209
1.0	105730000.0	105740000.0	23.0	18.916645050048828	4.751952171325684
1.0	105790000.0	105800000.0	14.0	21.955516815185547	5.36129903793335
1.0	105870000.0	105880000.0	19.0	20.492563247680664	5.133906841278076
1.0	106100000.0	106110000.0	19.0	18.283212661743164	4.739481449127197
1.0	106150000.0	106160000.0	12.0	18.162538528442383	4.726158618927002
1.0	106160000.0	106170000.0	23.0	17.377256393432617	4.548684597015381
1.0	106200000.0	106210000.0	9.0	16.052143096923828	4.233014106750488
1.0	106270000.0	106280000.0	11.0	18.327911376953125	4.771351337432861
1.0	106310000.0	106320000.0	24.0	20.517253875732422	5.15578556060791
1.0	106440000.0	106450000.0	34.0	26.64788246154785	5.953080177307129
1.0	106450000.0	106460000.0	37.0	26.924633026123047	5.982174873352051
1.0	106460000.0	106470000.0	24.0	25.51567268371582	5.8206634521484375
1.0	106530000.0	106540000.0	28.0	27.811838150024414	6.053668022155762
1.0	106540000.0	106550000.0	22.0	26.3756046295166	5.898714542388916
1.0	106550000.0	106560000.0	18.0	27.862224578857422	6.05988073348999
1.0	106660000.0	106670000.0	27.0	28.13775634765625	6.092867851257324
1.0	106690000.0	106700000.0	33.0	28.393386840820312	6.118199348449707
1.0	106720000.0	106730000.0	33.0	27.130619049072266	5.99569034576416
1.0	106740000.0	106750000.0	23.0	26.677770614624023	5.944342613220215
1.0	106760000.0	106770000.0	21.0	26.579126358032227	5.9353814125061035
1.0	106780000.0	106790000.0	19.0	22.433923721313477	5.336142539978027
1.0	106810000.0	106820000.0	22.0	25.355342864990234	5.807726860046387
1.0	106850000.0	106860000.0	20.0	22.279516220092773	5.398212432861328
1.0	106880000.0	106890000.0	11.0	24.397008895874023	5.6961350440979
1.0	106920000.0	106930000.0	7.0	22.79429054260254	5.4734578132629395
1.0	107070000.0	107080000.0	21.0	26.28009033203125	5.901905059814453
1.0	107080000.0	107090000.0	18.0	28.061325073242188	6.083430290222168
1.0	107110000.0	107120000.0	25.0	29.01462173461914	6.163486957550049
1.0	107120000.0	107130000.0	27.0	28.993724822998047	6.165964603424072
1.0	107140000.0	107150000.0	28.0	26.45441246032715	5.914801597595215
1.0	107160000.0	107170000.0	21.0	27.733816146850586	6.04218053817749
1.0	107260000.0	107270000.0	37.0	28.252029418945312	6.095553874969482
1.0	107270000.0	107280000.0	18.0	28.010631561279297	6.065629005432129
1.0	107480000.0	107490000.0	27.0	25.3798885345459	5.7953009605407715
1.0	107490000.0	107500000.0	23.0	25.65740966796875	5.836798667907715
1.0	107500000.0	107510000.0	24.0	26.41575050354004	5.9367265701293945
1.0	107520000.0	107530000.0	19.0	22.661819458007812	5.450229644775391
1.0	107530000.0	107540000.0	20.0	22.586559295654297	5.4538750648498535
1.0	107560000.0	107570000.0	18.0	21.524831771850586	5.294574737548828
[truncated: 47,564 more rows]
