# Supplementary material for: Genome-wide mapping of somatic mutation rates uncovers drivers of cancer
Source: Nat Biotechnol. 2022 Jun 20;40(11):1634–43. doi: 10.1038/s41587-022-01353-8 (PMC9646522; doi:10.1038/s41587-022-01353-8)
Supplement: Supplementary file 4 — Regions and model predictions for each fold of each cancer for which a deep learning model was trained. Regions that were filtered are also listed along with their respective model predictions. [file 41587_2022_1353_MOESM4_ESM.zip › kfold_results/Eso-AdenoCa/fold_1.txt]

CHROM	START	END	Y_TRUE	Y_PRED	STD
1.0	900000.0	910000.0	2.0	3.0236337184906006	1.6011114120483398
1.0	960000.0	970000.0	3.0	3.099327564239502	1.6384429931640625
1.0	970000.0	980000.0	2.0	3.144918918609619	1.6452280282974243
1.0	1060000.0	1070000.0	1.0	3.0906710624694824	1.621761679649353
1.0	1070000.0	1080000.0	4.0	2.946300506591797	1.5979282855987549
1.0	1090000.0	1100000.0	3.0	2.7657113075256348	1.5167187452316284
1.0	1100000.0	1110000.0	7.0	2.978086471557617	1.5809468030929565
1.0	1210000.0	1220000.0	5.0	3.276298999786377	1.6903877258300781
1.0	1280000.0	1290000.0	5.0	3.364039182662964	1.7118198871612549
1.0	1450000.0	1460000.0	4.0	3.573131561279297	1.8110427856445312
1.0	1610000.0	1620000.0	4.0	2.8889379501342773	1.5637959241867065
1.0	1730000.0	1740000.0	3.0	2.7972726821899414	1.5206578969955444
1.0	1760000.0	1770000.0	2.0	2.717658519744873	1.5084413290023804
1.0	1770000.0	1780000.0	1.0	2.7484054565429688	1.5268781185150146
1.0	1780000.0	1790000.0	3.0	2.7305965423583984	1.523444652557373
1.0	1970000.0	1980000.0	0.0	3.3514835834503174	1.7174370288848877
1.0	2050000.0	2060000.0	3.0	3.633188247680664	1.8251125812530518
1.0	2060000.0	2070000.0	2.0	3.7669098377227783	1.8605690002441406
1.0	2110000.0	2120000.0	5.0	2.8149962425231934	1.5480835437774658
1.0	2150000.0	2160000.0	4.0	3.1991400718688965	1.664839744567871
1.0	2250000.0	2260000.0	1.0	4.458265781402588	2.138169765472412
1.0	2290000.0	2300000.0	2.0	3.416640520095825	1.7995402812957764
1.0	2300000.0	2310000.0	4.0	3.5672786235809326	1.8198115825653076
1.0	2350000.0	2360000.0	5.0	4.253990650177002	2.0423426628112793
1.0	2390000.0	2400000.0	2.0	3.7924907207489014	1.8844804763793945
1.0	2400000.0	2410000.0	5.0	3.82706880569458	1.9262230396270752
1.0	2440000.0	2450000.0	6.0	3.195732831954956	1.6517345905303955
1.0	2460000.0	2470000.0	1.0	3.4259395599365234	1.73566472530365
1.0	2500000.0	2510000.0	9.0	3.5507819652557373	1.7852609157562256
1.0	2520000.0	2530000.0	4.0	4.164053916931152	2.022223472595215
1.0	2700000.0	2710000.0	7.0	7.156271934509277	2.8829903602600098
1.0	2750000.0	2760000.0	9.0	6.184035301208496	2.6430306434631348
1.0	2860000.0	2870000.0	2.0	5.838982582092285	2.564492702484131
1.0	2940000.0	2950000.0	5.0	4.619054317474365	2.1787543296813965
1.0	2960000.0	2970000.0	5.0	4.03165864944458	1.9629104137420654
1.0	3020000.0	3030000.0	1.0	4.351387977600098	2.1188607215881348
1.0	3060000.0	3070000.0	2.0	4.064548492431641	1.9649587869644165
1.0	3280000.0	3290000.0	4.0	3.7730674743652344	1.8839963674545288
1.0	3330000.0	3340000.0	6.0	3.2710373401641846	1.6959733963012695
1.0	3370000.0	3380000.0	2.0	3.07564115524292	1.6340322494506836
1.0	3460000.0	3470000.0	0.0	4.7266387939453125	2.236603260040283
1.0	3480000.0	3490000.0	2.0	4.3316755294799805	2.086855411529541
1.0	3490000.0	3500000.0	4.0	4.243516445159912	2.075538396835327
1.0	3530000.0	3540000.0	3.0	3.1842494010925293	1.6619285345077515
1.0	3660000.0	3670000.0	5.0	3.626854658126831	1.8356449604034424
1.0	3720000.0	3730000.0	6.0	3.596050977706909	1.8222625255584717
1.0	3830000.0	3840000.0	4.0	2.919126033782959	1.5594422817230225
1.0	4070000.0	4080000.0	8.0	9.752107620239258	3.429943561553955
1.0	4100000.0	4110000.0	9.0	11.657503128051758	3.7788193225860596
1.0	4280000.0	4290000.0	22.0	21.938711166381836	5.421143531799316
1.0	4360000.0	4370000.0	19.0	25.51449966430664	5.8154616355896
1.0	4370000.0	4380000.0	27.0	25.720348358154297	5.8316192626953125
1.0	4430000.0	4440000.0	24.0	24.310375213623047	5.704009056091309
1.0	4450000.0	4460000.0	32.0	23.861099243164062	5.637558937072754
1.0	4510000.0	4520000.0	21.0	24.621427536010742	5.735759735107422
1.0	4650000.0	4660000.0	12.0	20.776479721069336	5.283490180969238
1.0	4770000.0	4780000.0	24.0	22.11641502380371	5.450255870819092
1.0	4800000.0	4810000.0	17.0	22.94281578063965	5.567122459411621
1.0	4960000.0	4970000.0	27.0	27.582447052001953	5.994772911071777
1.0	5030000.0	5040000.0	20.0	24.652122497558594	5.725013256072998
1.0	5050000.0	5060000.0	19.0	23.745946884155273	5.645812034606934
1.0	5060000.0	5070000.0	26.0	23.268905639648438	5.605871677398682
1.0	5090000.0	5100000.0	19.0	22.922143936157227	5.57318115234375
1.0	5130000.0	5140000.0	18.0	18.4429874420166	4.964697360992432
1.0	5140000.0	5150000.0	12.0	21.040058135986328	5.324308395385742
1.0	5200000.0	5210000.0	17.0	19.02433204650879	5.071619510650635
1.0	5250000.0	5260000.0	24.0	21.683475494384766	5.392263412475586
1.0	5260000.0	5270000.0	25.0	22.51959800720215	5.515043258666992
1.0	5270000.0	5280000.0	17.0	20.406980514526367	5.231658458709717
1.0	5380000.0	5390000.0	17.0	20.63788604736328	5.277299880981445
1.0	5470000.0	5480000.0	17.0	19.3653564453125	5.104647636413574
1.0	5520000.0	5530000.0	21.0	20.79173469543457	5.323474407196045
1.0	5600000.0	5610000.0	17.0	18.4027042388916	4.951779365539551
1.0	5620000.0	5630000.0	19.0	18.48040199279785	4.962139129638672
1.0	5690000.0	5700000.0	17.0	13.765777587890625	4.225405216217041
1.0	5740000.0	5750000.0	12.0	12.851984977722168	4.079409122467041
1.0	5780000.0	5790000.0	9.0	11.722539901733398	3.850778102874756
1.0	5800000.0	5810000.0	9.0	10.182403564453125	3.5530848503112793
1.0	5840000.0	5850000.0	13.0	10.041214942932129	3.515986919403076
1.0	5930000.0	5940000.0	0.0	3.7691619396209717	1.8672981262207031
1.0	5940000.0	5950000.0	4.0	4.108610153198242	2.0267248153686523
1.0	5990000.0	6000000.0	5.0	3.047419786453247	1.6489970684051514
1.0	6010000.0	6020000.0	2.0	2.6589837074279785	1.5090711116790771
1.0	6040000.0	6050000.0	2.0	3.152949333190918	1.6840379238128662
1.0	6110000.0	6120000.0	6.0	4.815989971160889	2.290653705596924
1.0	6190000.0	6200000.0	7.0	5.136664390563965	2.4036946296691895
1.0	6200000.0	6210000.0	4.0	4.636196136474609	2.186098575592041
1.0	6250000.0	6260000.0	3.0	2.922309160232544	1.5612467527389526
1.0	6360000.0	6370000.0	1.0	2.665182590484619	1.5077177286148071
1.0	6400000.0	6410000.0	4.0	2.328486919403076	1.3691480159759521
1.0	6500000.0	6510000.0	0.0	2.655933380126953	1.4698402881622314
1.0	6610000.0	6620000.0	4.0	3.0328140258789062	1.601914644241333
1.0	6650000.0	6660000.0	3.0	2.544102430343628	1.5218147039413452
1.0	6740000.0	6750000.0	4.0	2.9446768760681152	1.610237717628479
1.0	6800000.0	6810000.0	3.0	3.7463812828063965	1.8886439800262451
1.0	6880000.0	6890000.0	0.0	2.7181754112243652	1.5300233364105225
1.0	6890000.0	6900000.0	3.0	2.9816372394561768	1.6259453296661377
1.0	6990000.0	7000000.0	3.0	4.169203281402588	1.9937961101531982
1.0	7070000.0	7080000.0	3.0	6.7679243087768555	2.780869722366333
1.0	7240000.0	7250000.0	2.0	6.0895795822143555	2.620516538619995
1.0	7280000.0	7290000.0	4.0	4.872683048248291	2.2944419384002686
1.0	7300000.0	7310000.0	4.0	4.799704074859619	2.303473949432373
1.0	7320000.0	7330000.0	5.0	3.2879154682159424	1.6950994729995728
1.0	7330000.0	7340000.0	2.0	3.8902153968811035	1.9226360321044922
1.0	7340000.0	7350000.0	8.0	4.027548789978027	1.984069585800171
1.0	7360000.0	7370000.0	5.0	4.237608909606934	2.073091506958008
1.0	7390000.0	7400000.0	4.0	4.489897727966309	2.1687445640563965
1.0	7490000.0	7500000.0	3.0	5.033492088317871	2.3576231002807617
1.0	7600000.0	7610000.0	0.0	3.881744384765625	1.919696569442749
1.0	7710000.0	7720000.0	3.0	3.7883670330047607	1.8781325817108154
1.0	7770000.0	7780000.0	3.0	3.2542548179626465	1.6846504211425781
1.0	7810000.0	7820000.0	1.0	2.6157174110412598	1.4628403186798096
1.0	7870000.0	7880000.0	0.0	2.3501038551330566	1.3834614753723145
1.0	7920000.0	7930000.0	1.0	3.5121238231658936	1.7972158193588257
1.0	8050000.0	8060000.0	1.0	3.494821548461914	1.8014085292816162
1.0	8130000.0	8140000.0	4.0	2.9872970581054688	1.58328115940094
1.0	8150000.0	8160000.0	8.0	2.943044662475586	1.5734221935272217
1.0	8180000.0	8190000.0	4.0	4.092376232147217	1.9682121276855469
1.0	8210000.0	8220000.0	3.0	3.6658148765563965	1.8333488702774048
1.0	8230000.0	8240000.0	3.0	3.329601287841797	1.7438602447509766
1.0	8310000.0	8320000.0	4.0	3.228254795074463	1.701904535293579
1.0	8500000.0	8510000.0	3.0	2.6473278999328613	1.4995677471160889
1.0	8590000.0	8600000.0	1.0	2.526340961456299	1.462830662727356
1.0	8620000.0	8630000.0	2.0	2.393594741821289	1.3888137340545654
1.0	8640000.0	8650000.0	2.0	2.415466547012329	1.4068982601165771
1.0	8730000.0	8740000.0	3.0	2.302061080932617	1.3606507778167725
1.0	8740000.0	8750000.0	3.0	2.3302395343780518	1.3680944442749023
1.0	8760000.0	8770000.0	2.0	2.567338466644287	1.4330763816833496
1.0	8780000.0	8790000.0	0.0	2.9120941162109375	1.588136911392212
1.0	8850000.0	8860000.0	5.0	2.699486017227173	1.5033600330352783
1.0	8870000.0	8880000.0	4.0	3.0512547492980957	1.6276590824127197
1.0	8880000.0	8890000.0	7.0	3.031616687774658	1.6032531261444092
1.0	8890000.0	8900000.0	0.0	3.69047212600708	1.8598146438598633
1.0	9010000.0	9020000.0	2.0	3.579019069671631	1.8217281103134155
1.0	9040000.0	9050000.0	4.0	3.745609760284424	1.8725172281265259
1.0	9080000.0	9090000.0	5.0	3.412789821624756	1.7713276147842407
1.0	9120000.0	9130000.0	3.0	3.2187340259552	1.7005035877227783
1.0	9180000.0	9190000.0	0.0	2.9963386058807373	1.611948013305664
1.0	9190000.0	9200000.0	1.0	3.637289524078369	1.838667869567871
1.0	9280000.0	9290000.0	6.0	3.2852783203125	1.7187950611114502
1.0	9290000.0	9300000.0	3.0	2.655956983566284	1.4920982122421265
1.0	9300000.0	9310000.0	1.0	2.812894105911255	1.5348199605941772
1.0	9320000.0	9330000.0	2.0	2.8445985317230225	1.5435607433319092
1.0	9480000.0	9490000.0	4.0	4.226125717163086	2.056487560272217
1.0	9520000.0	9530000.0	8.0	3.641580581665039	1.8393417596817017
1.0	9530000.0	9540000.0	1.0	3.7954554557800293	1.8821557760238647
1.0	9550000.0	9560000.0	5.0	3.5768191814422607	1.809779405593872
1.0	9640000.0	9650000.0	4.0	2.6934573650360107	1.5017766952514648
1.0	9650000.0	9660000.0	3.0	3.156947612762451	1.6669063568115234
1.0	9800000.0	9810000.0	0.0	2.545278549194336	1.4306442737579346
1.0	9820000.0	9830000.0	0.0	2.2567248344421387	1.3469215631484985
1.0	9860000.0	9870000.0	0.0	2.010720729827881	1.2624765634536743
1.0	9890000.0	9900000.0	1.0	2.216987133026123	1.329367756843567
1.0	9920000.0	9930000.0	1.0	2.0380778312683105	1.2737884521484375
1.0	9990000.0	10000000.0	2.0	2.1995887756347656	1.3347615003585815
1.0	10020000.0	10030000.0	1.0	2.725975751876831	1.527567744255066
1.0	10340000.0	10350000.0	1.0	2.703331232070923	1.5071852207183838
1.0	10350000.0	10360000.0	2.0	2.6423439979553223	1.4766212701797485
1.0	10420000.0	10430000.0	6.0	2.505309581756592	1.4228335618972778
1.0	10470000.0	10480000.0	2.0	2.4605374336242676	1.9808441400527954
1.0	10500000.0	10510000.0	3.0	2.6220593452453613	1.480750322341919
1.0	10550000.0	10560000.0	1.0	2.338052749633789	1.3769605159759521
1.0	10600000.0	10610000.0	3.0	2.601062059402466	1.4837958812713623
1.0	10620000.0	10630000.0	6.0	2.553896188735962	1.4593865871429443
1.0	10630000.0	10640000.0	0.0	2.7425198554992676	1.5459524393081665
1.0	10660000.0	10670000.0	4.0	2.6248645782470703	1.5016549825668335
1.0	10680000.0	10690000.0	3.0	2.718816041946411	1.5204823017120361
1.0	10820000.0	10830000.0	1.0	3.018528699874878	1.6050574779510498
1.0	10850000.0	10860000.0	3.0	3.097130298614502	1.6294771432876587
1.0	10960000.0	10970000.0	0.0	3.4359099864959717	1.7565221786499023
1.0	10970000.0	10980000.0	3.0	3.824625015258789	1.8851146697998047
1.0	10990000.0	11000000.0	2.0	3.119361162185669	1.6289678812026978
1.0	11010000.0	11020000.0	4.0	3.455819606781006	1.770256757736206
1.0	11070000.0	11080000.0	3.0	2.613574266433716	3.076148509979248
1.0	11080000.0	11090000.0	1.0	2.463027238845825	2.0254507064819336
1.0	11090000.0	11100000.0	1.0	3.2312843799591064	1.7099788188934326
1.0	11150000.0	11160000.0	3.0	2.5545172691345215	1.63088059425354
1.0	11160000.0	11170000.0	1.0	2.7025258541107178	1.483888030052185
1.0	11250000.0	11260000.0	2.0	2.6402206420898438	1.4965680837631226
1.0	11300000.0	11310000.0	3.0	2.6403565406799316	1.4933656454086304
1.0	11400000.0	11410000.0	2.0	5.114396572113037	2.327695846557617
1.0	11460000.0	11470000.0	7.0	7.980504035949707	3.069361448287964
1.0	11530000.0	11540000.0	10.0	7.8105788230896	3.039518356323242
1.0	11560000.0	11570000.0	14.0	6.367221355438232	2.6683359146118164
1.0	11590000.0	11600000.0	3.0	7.6710662841796875	2.991816282272339
1.0	11770000.0	11780000.0	4.0	3.7263951301574707	1.8498258590698242
1.0	11820000.0	11830000.0	1.0	3.815654754638672	1.8827991485595703
1.0	11890000.0	11900000.0	5.0	2.529217004776001	1.5156499147415161
1.0	11900000.0	11910000.0	3.0	2.9465250968933105	1.6718015670776367
1.0	11910000.0	11920000.0	6.0	3.9798500537872314	1.931244134902954
1.0	11940000.0	11950000.0	2.0	3.334075450897217	1.7218577861785889
1.0	11990000.0	12000000.0	2.0	3.4161739349365234	1.7408695220947266
1.0	12090000.0	12100000.0	1.0	3.071624279022217	1.6272855997085571
1.0	12160000.0	12170000.0	5.0	3.47489595413208	1.7576411962509155
1.0	12230000.0	12240000.0	3.0	3.146139144897461	1.62289297580719
1.0	12240000.0	12250000.0	4.0	3.065199613571167	1.6149078607559204
1.0	12250000.0	12260000.0	2.0	3.807669162750244	1.9222698211669922
1.0	12290000.0	12300000.0	2.0	2.3323276042938232	1.3865325450897217
1.0	12310000.0	12320000.0	4.0	2.544290065765381	1.445465326309204
1.0	12370000.0	12380000.0	1.0	2.5895445346832275	1.459943175315857
1.0	12380000.0	12390000.0	5.0	2.3751416206359863	1.3982715606689453
1.0	12530000.0	12540000.0	4.0	2.560776948928833	1.461472988128662
1.0	12610000.0	12620000.0	6.0	3.8740317821502686	1.9314382076263428
1.0	12670000.0	12680000.0	3.0	3.0875139236450195	1.6298835277557373
1.0	12680000.0	12690000.0	6.0	3.6559531688690186	1.8314787149429321
1.0	12690000.0	12700000.0	3.0	4.476222038269043	2.1348190307617188
1.0	12750000.0	12760000.0	5.0	5.2800140380859375	2.4060475826263428
1.0	12760000.0	12770000.0	4.0	5.840834617614746	2.5443692207336426
1.0	12820000.0	12830000.0	10.0	5.840124130249023	2.577601432800293
1.0	12860000.0	12870000.0	6.0	5.553468227386475	2.5060760974884033
1.0	13800000.0	13810000.0	26.0	11.46162223815918	3.7686634063720703
1.0	13840000.0	13850000.0	16.0	11.86484432220459	3.870617628097534
1.0	13980000.0	13990000.0	11.0	10.110722541809082	3.4970760345458984
1.0	14000000.0	14010000.0	9.0	11.868494987487793	3.881542921066284
1.0	14060000.0	14070000.0	7.0	5.1491875648498535	2.3280508518218994
1.0	14180000.0	14190000.0	10.0	8.128828048706055	3.0762219429016113
1.0	14190000.0	14200000.0	10.0	9.431562423706055	3.4091477394104004
1.0	14200000.0	14210000.0	18.0	9.1421480178833	3.3308990001678467
1.0	14260000.0	14270000.0	16.0	13.337652206420898	4.129065036773682
1.0	14350000.0	14360000.0	16.0	15.408001899719238	4.473946571350098
1.0	14440000.0	14450000.0	15.0	17.847179412841797	4.925693035125732
1.0	14460000.0	14470000.0	15.0	15.943746566772461	4.580659866333008
1.0	14530000.0	14540000.0	23.0	17.52686309814453	4.837067604064941
1.0	14550000.0	14560000.0	18.0	21.23337745666504	5.373784065246582
1.0	14560000.0	14570000.0	13.0	18.37811851501465	4.969544410705566
1.0	14590000.0	14600000.0	15.0	17.614887237548828	4.857504367828369
1.0	14780000.0	14790000.0	16.0	17.688623428344727	4.862147331237793
1.0	14800000.0	14810000.0	20.0	18.815561294555664	5.003241539001465
1.0	14880000.0	14890000.0	16.0	15.871706008911133	4.579880714416504
1.0	14940000.0	14950000.0	15.0	14.555974006652832	4.3172926902771
1.0	14990000.0	15000000.0	12.0	12.210777282714844	3.903376817703247
1.0	15010000.0	15020000.0	8.0	11.677863121032715	3.815048933029175
1.0	15020000.0	15030000.0	5.0	11.293301582336426	3.7545132637023926
1.0	15070000.0	15080000.0	13.0	9.081962585449219	3.33259654045105
1.0	15090000.0	15100000.0	4.0	7.9623823165893555	3.0540547370910645
1.0	15100000.0	15110000.0	7.0	7.497873783111572	2.9544594287872314
1.0	15130000.0	15140000.0	2.0	8.358748435974121	3.1505329608917236
1.0	15190000.0	15200000.0	6.0	5.5793046951293945	2.5032989978790283
1.0	15240000.0	15250000.0	5.0	5.202273368835449	2.383849859237671
1.0	15260000.0	15270000.0	6.0	4.695776462554932	2.2188947200775146
1.0	15290000.0	15300000.0	6.0	4.182711124420166	2.0261847972869873
1.0	15310000.0	15320000.0	7.0	4.219769477844238	2.0520095825195312
1.0	15390000.0	15400000.0	4.0	3.6010189056396484	1.8350698947906494
1.0	15430000.0	15440000.0	0.0	3.52018404006958	1.7849973440170288
1.0	15440000.0	15450000.0	4.0	3.106166362762451	1.6439075469970703
1.0	15470000.0	15480000.0	1.0	2.9182517528533936	1.567525029182434
1.0	15480000.0	15490000.0	6.0	2.601311445236206	1.4564627408981323
1.0	15570000.0	15580000.0	2.0	2.729280471801758	1.4931613206863403
1.0	15660000.0	15670000.0	2.0	2.557377815246582	1.4484107494354248
1.0	15730000.0	15740000.0	1.0	2.565565824508667	1.4719092845916748
1.0	15740000.0	15750000.0	5.0	2.1723499298095703	1.462220549583435
1.0	15750000.0	15760000.0	1.0	2.3217220306396484	1.5203537940979004
1.0	15800000.0	15810000.0	1.0	3.212198257446289	1.7069015502929688
1.0	15810000.0	15820000.0	5.0	2.7228617668151855	1.5344011783599854
1.0	15820000.0	15830000.0	3.0	2.750804901123047	1.5217033624649048
1.0	15860000.0	15870000.0	6.0	2.8767991065979004	1.5586862564086914
1.0	15870000.0	15880000.0	4.0	2.699538469314575	1.4876822233200073
1.0	15890000.0	15900000.0	3.0	2.199018955230713	1.4659942388534546
1.0	15900000.0	15910000.0	2.0	2.8415393829345703	1.5745689868927002
1.0	15990000.0	16000000.0	2.0	2.868380308151245	1.5614182949066162
1.0	16090000.0	16100000.0	1.0	2.7829928398132324	1.5127991437911987
1.0	16150000.0	16160000.0	3.0	2.6807332038879395	1.5134671926498413
1.0	16360000.0	16370000.0	1.0	3.8918349742889404	1.9247310161590576
1.0	16370000.0	16380000.0	3.0	3.447697401046753	1.745311975479126
1.0	16390000.0	16400000.0	4.0	2.95932936668396	1.5844157934188843
1.0	16450000.0	16460000.0	5.0	2.9214537143707275	1.5719441175460815
1.0	16470000.0	16480000.0	5.0	2.736720323562622	1.5153489112854004
1.0	16490000.0	16500000.0	4.0	2.8409972190856934	1.5307016372680664
1.0	16570000.0	16580000.0	1.0	2.471503496170044	1.4107294082641602
1.0	16700000.0	16710000.0	0.0	2.187859296798706	1.3187016248703003
1.0	16770000.0	16780000.0	3.0	2.5525107383728027	1.758736252784729
1.0	17010000.0	17020000.0	2.0	4.26094913482666	2.0406887531280518
1.0	17030000.0	17040000.0	8.0	3.3910794258117676	1.7323757410049438
1.0	17040000.0	17050000.0	4.0	3.7144672870635986	1.8457138538360596
1.0	17250000.0	17260000.0	0.0	3.397324323654175	1.7491785287857056
1.0	17360000.0	17370000.0	3.0	2.577855348587036	1.4725162982940674
1.0	17390000.0	17400000.0	2.0	2.842228889465332	1.5441310405731201
1.0	17420000.0	17430000.0	1.0	2.836501121520996	1.552307367324829
1.0	17460000.0	17470000.0	2.0	3.3068346977233887	1.7006638050079346
1.0	17490000.0	17500000.0	2.0	3.6599113941192627	1.854681372642517
1.0	17510000.0	17520000.0	3.0	3.244210720062256	1.698919653892517
1.0	17600000.0	17610000.0	4.0	3.570338487625122	1.7951091527938843
1.0	17710000.0	17720000.0	1.0	3.653731107711792	1.840148687362671
1.0	17770000.0	17780000.0	6.0	3.372332811355591	1.7492519617080688
1.0	17850000.0	17860000.0	6.0	2.6354403495788574	1.4803310632705688
1.0	17880000.0	17890000.0	2.0	2.643723964691162	1.4855719804763794
1.0	18010000.0	18020000.0	0.0	3.3657689094543457	1.7808061838150024
1.0	18140000.0	18150000.0	4.0	7.252569675445557	2.9017767906188965
1.0	18160000.0	18170000.0	4.0	7.342879295349121	2.934511661529541
1.0	18200000.0	18210000.0	15.0	6.755532264709473	2.815122604370117
1.0	18310000.0	18320000.0	8.0	8.847152709960938	3.293734312057495
1.0	18320000.0	18330000.0	14.0	7.354907035827637	2.9310028553009033
1.0	18330000.0	18340000.0	18.0	8.00599479675293	3.1013951301574707
1.0	18410000.0	18420000.0	5.0	7.981633186340332	3.0593771934509277
1.0	18430000.0	18440000.0	9.0	7.396598815917969	2.9101667404174805
1.0	18490000.0	18500000.0	6.0	6.830425262451172	2.833763599395752
1.0	18500000.0	18510000.0	9.0	6.512487888336182	2.803210496902466
1.0	18510000.0	18520000.0	10.0	6.6240949630737305	2.7923824787139893
1.0	18570000.0	18580000.0	13.0	7.896440029144287	3.051119804382324
1.0	18580000.0	18590000.0	10.0	7.3103790283203125	2.94636869430542
1.0	18630000.0	18640000.0	9.0	5.796505928039551	2.5482897758483887
1.0	18720000.0	18730000.0	3.0	3.87693452835083	1.8769193887710571
1.0	18730000.0	18740000.0	2.0	5.325292110443115	2.40963077545166
1.0	18740000.0	18750000.0	3.0	3.8767471313476562	1.8915592432022095
1.0	18770000.0	18780000.0	3.0	4.555487632751465	2.136476755142212
1.0	18860000.0	18870000.0	5.0	3.6075549125671387	1.7930940389633179
1.0	18910000.0	18920000.0	4.0	4.307837009429932	2.0705726146698
1.0	18980000.0	18990000.0	2.0	3.91672945022583	1.8945525884628296
1.0	19010000.0	19020000.0	2.0	4.959071159362793	2.27600359916687
1.0	19040000.0	19050000.0	11.0	4.843483924865723	2.2403039932250977
1.0	19110000.0	19120000.0	7.0	5.197598457336426	2.3845105171203613
1.0	19280000.0	19290000.0	0.0	2.9580821990966797	1.577235221862793
1.0	19370000.0	19380000.0	6.0	2.339289903640747	1.3637678623199463
1.0	19470000.0	19480000.0	2.0	10.313678741455078	8.243131637573242
1.0	19480000.0	19490000.0	1.0	9.842829704284668	8.22440242767334
1.0	19500000.0	19510000.0	4.0	2.443974733352661	1.8835995197296143
1.0	19540000.0	19550000.0	3.0	2.2240631580352783	1.351696252822876
1.0	19560000.0	19570000.0	3.0	2.541501998901367	1.773034691810608
1.0	19600000.0	19610000.0	5.0	2.706078052520752	1.5083065032958984
1.0	19650000.0	19660000.0	2.0	2.5926365852355957	1.4489426612854004
1.0	19750000.0	19760000.0	3.0	2.327404260635376	1.3684788942337036
1.0	19780000.0	19790000.0	3.0	2.382286787033081	1.401838779449463
1.0	19850000.0	19860000.0	3.0	2.9882493019104004	1.5942038297653198
1.0	19930000.0	19940000.0	8.0	2.369152784347534	1.3952163457870483
1.0	19950000.0	19960000.0	2.0	2.7373671531677246	1.4958330392837524
1.0	19990000.0	20000000.0	5.0	3.3610000610351562	1.712312936782837
1.0	20100000.0	20110000.0	2.0	2.136986494064331	1.3060142993927002
1.0	20210000.0	20220000.0	1.0	2.3254058361053467	1.3839064836502075
1.0	20380000.0	20390000.0	0.0	4.512198448181152	2.1784985065460205
1.0	20430000.0	20440000.0	5.0	3.138563871383667	1.6364269256591797
1.0	20470000.0	20480000.0	2.0	3.196593999862671	1.6500812768936157
1.0	20500000.0	20510000.0	0.0	2.8847947120666504	1.5432240962982178
1.0	20570000.0	20580000.0	1.0	2.919107437133789	1.5683258771896362
1.0	20600000.0	20610000.0	3.0	3.573206663131714	1.7967007160186768
1.0	20660000.0	20670000.0	2.0	3.970186948776245	1.9651435613632202
1.0	20680000.0	20690000.0	3.0	3.797045946121216	1.9034011363983154
1.0	20760000.0	20770000.0	4.0	4.227691173553467	2.043522834777832
1.0	20870000.0	20880000.0	4.0	3.858541965484619	1.8954070806503296
1.0	20890000.0	20900000.0	4.0	3.4740123748779297	1.7684404850006104
1.0	20900000.0	20910000.0	5.0	3.424084186553955	1.7439324855804443
1.0	20910000.0	20920000.0	3.0	3.067401170730591	1.6138767004013062
1.0	20930000.0	20940000.0	2.0	3.281813383102417	1.7360204458236694
1.0	20940000.0	20950000.0	2.0	3.2005858421325684	1.7051233053207397
1.0	20950000.0	20960000.0	7.0	3.1027941703796387	1.6397829055786133
1.0	20990000.0	21000000.0	2.0	3.432076930999756	1.7470299005508423
1.0	21020000.0	21030000.0	1.0	3.2934410572052	1.6856400966644287
1.0	21040000.0	21050000.0	1.0	3.20757794380188	1.6597912311553955
1.0	21090000.0	21100000.0	1.0	2.156069278717041	1.4635779857635498
1.0	21100000.0	21110000.0	2.0	2.522595167160034	1.455706238746643
1.0	21130000.0	21140000.0	3.0	2.482037305831909	1.4426771402359009
1.0	21160000.0	21170000.0	5.0	2.259270191192627	1.3586912155151367
1.0	21310000.0	21320000.0	2.0	2.6097207069396973	1.4938344955444336
1.0	21330000.0	21340000.0	3.0	2.6010429859161377	1.4740287065505981
1.0	21350000.0	21360000.0	2.0	2.822155475616455	1.5768274068832397
1.0	21380000.0	21390000.0	6.0	2.714049816131592	1.5331817865371704
1.0	21460000.0	21470000.0	2.0	2.6320977210998535	1.4929500818252563
1.0	21530000.0	21540000.0	2.0	3.067432165145874	1.6326532363891602
1.0	21580000.0	21590000.0	1.0	2.4541172981262207	1.3945492506027222
1.0	21610000.0	21620000.0	2.0	2.3850929737091064	1.3943108320236206
1.0	21650000.0	21660000.0	1.0	2.5312163829803467	1.4466078281402588
1.0	21720000.0	21730000.0	4.0	3.058476686477661	1.6169027090072632
1.0	21850000.0	21860000.0	6.0	3.0842814445495605	1.6393687725067139
1.0	21920000.0	21930000.0	1.0	3.2281951904296875	1.6774390935897827
1.0	21930000.0	21940000.0	6.0	2.8130874633789062	1.5324591398239136
1.0	21960000.0	21970000.0	4.0	2.975285053253174	1.5772265195846558
1.0	22080000.0	22090000.0	3.0	2.76408052444458	1.5033632516860962
1.0	22170000.0	22180000.0	4.0	3.2771217823028564	1.6684926748275757
1.0	22270000.0	22280000.0	6.0	3.4382452964782715	1.7560617923736572
1.0	22280000.0	22290000.0	2.0	3.0801479816436768	1.6003048419952393
1.0	22550000.0	22560000.0	3.0	2.9803214073181152	1.5772936344146729
1.0	22620000.0	22630000.0	4.0	3.444840669631958	1.7578531503677368
1.0	22640000.0	22650000.0	3.0	3.6893458366394043	1.8371808528900146
1.0	22650000.0	22660000.0	5.0	3.3896307945251465	1.7297931909561157
1.0	22710000.0	22720000.0	3.0	3.5398452281951904	1.7699493169784546
1.0	22750000.0	22760000.0	6.0	3.35870361328125	1.7117414474487305
1.0	22760000.0	22770000.0	1.0	3.3212859630584717	1.7070859670639038
1.0	22770000.0	22780000.0	3.0	3.714763641357422	1.8727505207061768
1.0	22810000.0	22820000.0	2.0	2.6547794342041016	1.4778064489364624
1.0	22930000.0	22940000.0	5.0	3.7694923877716064	1.8666789531707764
1.0	22960000.0	22970000.0	2.0	3.7351670265197754	1.83991277217865
1.0	22990000.0	23000000.0	4.0	3.2981579303741455	1.6817522048950195
1.0	23010000.0	23020000.0	3.0	3.5483615398406982	1.782213568687439
1.0	23040000.0	23050000.0	2.0	2.8659069538116455	1.5496156215667725
1.0	23050000.0	23060000.0	4.0	3.1224441528320312	1.6382938623428345
1.0	23100000.0	23110000.0	8.0	3.074791431427002	1.640899896621704
1.0	23120000.0	23130000.0	2.0	2.8268864154815674	1.5475634336471558
1.0	23150000.0	23160000.0	4.0	2.666125535964966	1.4826176166534424
1.0	23200000.0	23210000.0	2.0	2.6110870838165283	1.465105652809143
1.0	23220000.0	23230000.0	3.0	2.310772657394409	1.357491135597229
1.0	23290000.0	23300000.0	3.0	2.5039353370666504	1.4115349054336548
1.0	23310000.0	23320000.0	3.0	3.0052595138549805	1.6021445989608765
1.0	23380000.0	23390000.0	2.0	2.317075729370117	1.366641640663147
1.0	23430000.0	23440000.0	2.0	2.421591281890869	1.408333420753479
1.0	23470000.0	23480000.0	2.0	2.345310926437378	1.390133261680603
1.0	23510000.0	23520000.0	2.0	2.9687952995300293	1.5857305526733398
1.0	23530000.0	23540000.0	5.0	3.13948392868042	1.6349948644638062
1.0	23540000.0	23550000.0	1.0	3.014146327972412	1.5787655115127563
1.0	23620000.0	23630000.0	4.0	2.541358470916748	1.4488521814346313
1.0	23650000.0	23660000.0	1.0	2.4997265338897705	1.4290943145751953
1.0	23660000.0	23670000.0	4.0	2.798422336578369	1.5247485637664795
1.0	23740000.0	23750000.0	4.0	2.827589750289917	1.5438416004180908
1.0	23820000.0	23830000.0	2.0	3.0944762229919434	1.6341720819473267
1.0	23830000.0	23840000.0	3.0	2.810986042022705	1.5312824249267578
1.0	23840000.0	23850000.0	4.0	2.734745979309082	1.5025478601455688
1.0	23940000.0	23950000.0	1.0	3.050579786300659	1.6262362003326416
1.0	24130000.0	24140000.0	2.0	2.7128310203552246	1.5016448497772217
1.0	24240000.0	24250000.0	3.0	2.3628745079040527	1.3744900226593018
1.0	24280000.0	24290000.0	0.0	2.2704105377197266	1.3348881006240845
1.0	24300000.0	24310000.0	0.0	2.390984535217285	1.4501469135284424
1.0	24330000.0	24340000.0	0.0	2.2141404151916504	1.3310210704803467
1.0	24440000.0	24450000.0	2.0	2.606339454650879	1.4610296487808228
1.0	24700000.0	24710000.0	4.0	2.402426242828369	1.4173390865325928
1.0	24740000.0	24750000.0	2.0	2.6940488815307617	1.4825350046157837
1.0	24830000.0	24840000.0	7.0	2.6447155475616455	1.4705501794815063
1.0	24840000.0	24850000.0	1.0	2.5479297637939453	1.4712597131729126
1.0	24860000.0	24870000.0	0.0	2.6747589111328125	1.4853532314300537
1.0	24930000.0	24940000.0	3.0	2.9842100143432617	1.5958530902862549
1.0	25000000.0	25010000.0	2.0	2.6054110527038574	1.4622704982757568
1.0	25010000.0	25020000.0	0.0	2.950657606124878	1.5855605602264404
1.0	25050000.0	25060000.0	0.0	2.8714747428894043	1.5361082553863525
1.0	25080000.0	25090000.0	1.0	2.72135066986084	1.537429928779602
1.0	25130000.0	25140000.0	6.0	2.554788112640381	1.474279522895813
1.0	25210000.0	25220000.0	0.0	2.786419630050659	1.5178583860397339
1.0	25230000.0	25240000.0	6.0	3.788299560546875	1.9070974588394165
1.0	25280000.0	25290000.0	4.0	4.145358562469482	2.0210928916931152
1.0	25320000.0	25330000.0	1.0	4.107363224029541	2.0189366340637207
1.0	25340000.0	25350000.0	5.0	2.8796298503875732	1.6372524499893188
1.0	25390000.0	25400000.0	1.0	3.649117946624756	1.838099718093872
1.0	25410000.0	25420000.0	3.0	3.1925106048583984	1.6508744955062866
1.0	25470000.0	25480000.0	1.0	3.0256094932556152	1.5998750925064087
1.0	25530000.0	25540000.0	4.0	2.4371886253356934	1.392025113105774
1.0	25560000.0	25570000.0	2.0	2.239276885986328	1.3411198854446411
1.0	25670000.0	25680000.0	3.0	2.258885145187378	1.366377353668213
1.0	25770000.0	25780000.0	0.0	2.5446665287017822	1.4689000844955444
1.0	25860000.0	25870000.0	3.0	2.8461575508117676	1.550643801689148
1.0	25920000.0	25930000.0	4.0	3.4760239124298096	1.7755521535873413
1.0	25950000.0	25960000.0	4.0	3.4668853282928467	1.7845392227172852
1.0	26010000.0	26020000.0	4.0	3.749408721923828	1.9049866199493408
1.0	26020000.0	26030000.0	3.0	3.444641590118408	1.7782795429229736
1.0	26030000.0	26040000.0	1.0	3.5696120262145996	1.8146240711212158
1.0	26050000.0	26060000.0	3.0	3.310040235519409	1.732755422592163
1.0	26180000.0	26190000.0	3.0	2.491682529449463	1.419802188873291
1.0	26210000.0	26220000.0	1.0	2.224550247192383	1.3294557332992554
1.0	26230000.0	26240000.0	4.0	2.5565483570098877	1.4489059448242188
1.0	26270000.0	26280000.0	2.0	3.1590499877929688	1.6592397689819336
1.0	26290000.0	26300000.0	4.0	2.434645414352417	1.4205795526504517
1.0	26420000.0	26430000.0	1.0	3.224807024002075	1.6777538061141968
1.0	26440000.0	26450000.0	3.0	2.7120373249053955	1.5080417394638062
1.0	26450000.0	26460000.0	3.0	2.6715102195739746	1.4906452894210815
1.0	26480000.0	26490000.0	5.0	2.9486770629882812	1.5560903549194336
1.0	26560000.0	26570000.0	4.0	2.7711639404296875	1.5312860012054443
1.0	26630000.0	26640000.0	3.0	3.363264560699463	1.737262487411499
1.0	26660000.0	26670000.0	5.0	3.087799549102783	1.610933542251587
1.0	26690000.0	26700000.0	3.0	3.823504686355591	1.8885443210601807
1.0	26700000.0	26710000.0	6.0	3.5864646434783936	1.7964786291122437
1.0	26750000.0	26760000.0	3.0	3.023136854171753	1.5925531387329102
1.0	26780000.0	26790000.0	1.0	2.4395031929016113	1.4176061153411865
1.0	26840000.0	26850000.0	1.0	2.755068302154541	1.503668189048767
1.0	26860000.0	26870000.0	1.0	2.502307891845703	1.4632537364959717
1.0	26900000.0	26910000.0	1.0	2.749372959136963	1.5072252750396729
1.0	26910000.0	26920000.0	1.0	3.0638325214385986	1.623495101928711
1.0	26930000.0	26940000.0	1.0	2.7094485759735107	1.489329218864441
1.0	27030000.0	27040000.0	1.0	2.799894332885742	1.5297319889068604
1.0	27050000.0	27060000.0	2.0	2.211543321609497	1.65012526512146
1.0	27070000.0	27080000.0	3.0	2.7526488304138184	1.5090411901474
1.0	27100000.0	27110000.0	11.0	2.4713454246520996	2.273348093032837
1.0	27160000.0	27170000.0	1.0	2.7499351501464844	1.4978525638580322
1.0	27190000.0	27200000.0	4.0	3.194010019302368	1.6858562231063843
1.0	27210000.0	27220000.0	3.0	2.4539294242858887	1.6188539266586304
1.0	27270000.0	27280000.0	1.0	2.3499791622161865	1.4322502613067627
1.0	27280000.0	27290000.0	2.0	2.5646815299987793	1.436936616897583
1.0	27290000.0	27300000.0	4.0	2.7204604148864746	1.4943933486938477
1.0	27360000.0	27370000.0	2.0	2.7541065216064453	1.5000919103622437
1.0	27380000.0	27390000.0	4.0	2.8341410160064697	1.5415513515472412
1.0	27540000.0	27550000.0	4.0	2.936596632003784	1.5846178531646729
1.0	27560000.0	27570000.0	4.0	2.5740160942077637	1.4583508968353271
1.0	27650000.0	27660000.0	1.0	2.8770334720611572	1.5415247678756714
1.0	27770000.0	27780000.0	3.0	2.582218647003174	1.4716339111328125
1.0	27810000.0	27820000.0	4.0	2.925382137298584	1.5712792873382568
1.0	27980000.0	27990000.0	4.0	2.5099101066589355	1.4403034448623657
1.0	28020000.0	28030000.0	4.0	3.3447024822235107	1.7324609756469727
1.0	28070000.0	28080000.0	1.0	2.5878844261169434	1.468133568763733
1.0	28140000.0	28150000.0	0.0	2.387237310409546	1.4082677364349365
1.0	28240000.0	28250000.0	2.0	2.858999252319336	1.5461175441741943
1.0	28360000.0	28370000.0	2.0	2.250544548034668	1.3622335195541382
1.0	28470000.0	28480000.0	3.0	2.9934089183807373	1.6253983974456787
1.0	28480000.0	28490000.0	2.0	2.9754202365875244	1.5827131271362305
1.0	28500000.0	28510000.0	6.0	2.9239344596862793	1.5551671981811523
1.0	28540000.0	28550000.0	2.0	2.8817896842956543	1.5867210626602173
1.0	28550000.0	28560000.0	2.0	2.9837827682495117	1.5950552225112915
1.0	28590000.0	28600000.0	2.0	2.6474289894104004	1.4905767440795898
1.0	28620000.0	28630000.0	3.0	3.2742531299591064	1.6983848810195923
1.0	28640000.0	28650000.0	3.0	3.2963919639587402	1.6977241039276123
1.0	28660000.0	28670000.0	1.0	3.1872851848602295	1.65120530128479
1.0	28790000.0	28800000.0	2.0	2.8131580352783203	1.5104962587356567
1.0	29060000.0	29070000.0	0.0	2.617083787918091	1.7738478183746338
1.0	29130000.0	29140000.0	3.0	3.6633083820343018	1.8202879428863525
1.0	29150000.0	29160000.0	4.0	3.7385406494140625	1.8689384460449219
1.0	29190000.0	29200000.0	2.0	3.1789939403533936	1.6485897302627563
1.0	29200000.0	29210000.0	6.0	2.9804506301879883	1.5813863277435303
1.0	29210000.0	29220000.0	0.0	2.774779796600342	1.4994276762008667
1.0	29250000.0	29260000.0	2.0	2.6394898891448975	1.4621371030807495
1.0	29270000.0	29280000.0	1.0	2.627203941345215	1.4834506511688232
1.0	29300000.0	29310000.0	1.0	2.7356934547424316	1.5369956493377686
1.0	29310000.0	29320000.0	3.0	2.644988536834717	1.5122058391571045
1.0	29320000.0	29330000.0	2.0	2.618913173675537	1.5136761665344238
1.0	29330000.0	29340000.0	4.0	2.6247990131378174	1.5096768140792847
1.0	29410000.0	29420000.0	2.0	2.7661406993865967	1.5668854713439941
1.0	29430000.0	29440000.0	2.0	2.8628756999969482	1.592886209487915
1.0	29450000.0	29460000.0	2.0	4.023952960968018	1.947544813156128
1.0	29540000.0	29550000.0	6.0	2.8802647590637207	1.5746854543685913
1.0	29580000.0	29590000.0	1.0	3.723909378051758	1.8438231945037842
1.0	29620000.0	29630000.0	7.0	4.199393272399902	2.07928204536438
1.0	29630000.0	29640000.0	3.0	4.234218120574951	2.093425750732422
1.0	29650000.0	29660000.0	4.0	4.81937313079834	2.2698912620544434
1.0	29710000.0	29720000.0	4.0	6.685670375823975	2.796748638153076
1.0	29720000.0	29730000.0	3.0	7.775580406188965	3.005115509033203
1.0	29750000.0	29760000.0	9.0	9.8969087600708	3.4443976879119873
1.0	29780000.0	29790000.0	9.0	8.237068176269531	3.109372615814209
1.0	29860000.0	29870000.0	13.0	6.451864719390869	2.748722553253174
1.0	29870000.0	29880000.0	4.0	5.8432769775390625	2.448479652404785
1.0	30040000.0	30050000.0	7.0	6.598074913024902	2.7460834980010986
1.0	30120000.0	30130000.0	14.0	11.795699119567871	3.8662025928497314
1.0	30160000.0	30170000.0	12.0	10.87345027923584	3.659642457962036
1.0	30170000.0	30180000.0	9.0	11.639671325683594	3.840388536453247
1.0	30360000.0	30370000.0	9.0	12.886619567871094	4.058084487915039
1.0	30440000.0	30450000.0	21.0	11.505956649780273	3.810732364654541
1.0	30450000.0	30460000.0	25.0	11.18229866027832	3.759791851043701
1.0	30650000.0	30660000.0	22.0	10.205622673034668	3.5701911449432373
1.0	30800000.0	30810000.0	13.0	9.465073585510254	3.390432834625244
1.0	30920000.0	30930000.0	9.0	8.219463348388672	3.078066349029541
1.0	30930000.0	30940000.0	7.0	8.19186019897461	3.113409996032715
1.0	30960000.0	30970000.0	13.0	8.780729293823242	3.210838794708252
1.0	30980000.0	30990000.0	11.0	8.158949851989746	3.1262755393981934
1.0	31000000.0	31010000.0	8.0	8.3146333694458	3.125182867050171
1.0	31020000.0	31030000.0	6.0	9.748476028442383	3.459167957305908
1.0	31080000.0	31090000.0	5.0	7.671401023864746	2.9955551624298096
1.0	31260000.0	31270000.0	3.0	4.1140546798706055	2.0273914337158203
1.0	31340000.0	31350000.0	5.0	3.000275135040283	1.5882604122161865
1.0	31350000.0	31360000.0	3.0	3.1529102325439453	1.6605088710784912
1.0	31360000.0	31370000.0	2.0	3.4728050231933594	1.7934894561767578
1.0	31380000.0	31390000.0	0.0	3.305469512939453	1.7249813079833984
1.0	31470000.0	31480000.0	6.0	2.328274965286255	1.3769763708114624
1.0	31600000.0	31610000.0	2.0	3.2940640449523926	1.7203251123428345
1.0	31680000.0	31690000.0	5.0	2.8908424377441406	1.5672881603240967
1.0	31810000.0	31820000.0	2.0	2.1547672748565674	1.3243201971054077
1.0	31820000.0	31830000.0	2.0	2.2217490673065186	1.3535890579223633
1.0	31830000.0	31840000.0	1.0	2.2925424575805664	1.3650633096694946
1.0	31850000.0	31860000.0	1.0	2.6167445182800293	1.4752898216247559
1.0	31900000.0	31910000.0	2.0	3.0666134357452393	1.6599721908569336
1.0	31950000.0	31960000.0	1.0	3.28155255317688	1.7030757665634155
1.0	31960000.0	31970000.0	5.0	4.200187683105469	2.0610883235931396
1.0	31980000.0	31990000.0	3.0	3.8150336742401123	1.9263111352920532
1.0	31990000.0	32000000.0	5.0	3.8314075469970703	1.9274308681488037
1.0	32020000.0	32030000.0	1.0	3.4599804878234863	1.755030870437622
1.0	32150000.0	32160000.0	1.0	3.2029919624328613	1.6803020238876343
1.0	32170000.0	32180000.0	1.0	2.8699252605438232	1.5362212657928467
1.0	32240000.0	32250000.0	4.0	3.2405669689178467	1.6732690334320068
1.0	32270000.0	32280000.0	4.0	3.194657802581787	1.6930726766586304
1.0	32300000.0	32310000.0	4.0	2.859236240386963	1.549194574356079
1.0	32310000.0	32320000.0	4.0	3.570969343185425	1.8302644491195679
1.0	32320000.0	32330000.0	8.0	2.9407997131347656	1.5822639465332031
1.0	32340000.0	32350000.0	1.0	2.9850006103515625	1.595978021621704
1.0	32360000.0	32370000.0	4.0	3.472806215286255	1.806707739830017
1.0	32440000.0	32450000.0	7.0	3.2882866859436035	1.7157833576202393
1.0	32510000.0	32520000.0	2.0	2.3375847339630127	1.424121618270874
1.0	32520000.0	32530000.0	0.0	2.516906261444092	1.4360097646713257
1.0	32530000.0	32540000.0	4.0	2.9504456520080566	1.5743142366409302
1.0	32640000.0	32650000.0	3.0	2.777043581008911	1.5282336473464966
1.0	32770000.0	32780000.0	2.0	2.4727859497070312	1.4289093017578125
1.0	32940000.0	32950000.0	3.0	3.351884126663208	1.7061078548431396
1.0	33010000.0	33020000.0	4.0	3.2293944358825684	1.6909672021865845
1.0	33060000.0	33070000.0	1.0	3.117701530456543	1.6685726642608643
1.0	33070000.0	33080000.0	4.0	3.307070255279541	1.7285627126693726
1.0	33120000.0	33130000.0	0.0	2.259871244430542	1.4625200033187866
1.0	33140000.0	33150000.0	3.0	2.3307926654815674	1.4440982341766357
1.0	33380000.0	33390000.0	6.0	2.787431240081787	1.5161992311477661
1.0	33460000.0	33470000.0	4.0	2.946653366088867	1.583369255065918
1.0	33500000.0	33510000.0	5.0	2.9833996295928955	1.5991613864898682
1.0	33510000.0	33520000.0	4.0	2.6794731616973877	1.50882887840271
1.0	33580000.0	33590000.0	2.0	3.0581703186035156	1.6250988245010376
1.0	33600000.0	33610000.0	4.0	2.9671998023986816	1.5878483057022095
1.0	33610000.0	33620000.0	0.0	2.7490158081054688	1.5168850421905518
1.0	33720000.0	33730000.0	4.0	2.753171920776367	1.5140016078948975
1.0	33880000.0	33890000.0	1.0	3.6636834144592285	1.8837521076202393
1.0	33900000.0	33910000.0	2.0	4.085019588470459	2.0484840869903564
1.0	33920000.0	33930000.0	5.0	4.5428619384765625	2.1895463466644287
1.0	33940000.0	33950000.0	0.0	3.3290467262268066	1.7461071014404297
1.0	34010000.0	34020000.0	6.0	5.898862361907959	2.5373244285583496
1.0	34040000.0	34050000.0	5.0	5.376778602600098	2.4186573028564453
1.0	34060000.0	34070000.0	13.0	5.769135475158691	2.5351219177246094
1.0	34120000.0	34130000.0	3.0	6.33926248550415	2.7218754291534424
1.0	34210000.0	34220000.0	11.0	10.80024528503418	3.6547274589538574
1.0	34250000.0	34260000.0	8.0	13.308393478393555	4.118006706237793
1.0	34290000.0	34300000.0	13.0	9.777055740356445	3.3683109283447266
1.0	34430000.0	34440000.0	19.0	16.289636611938477	4.639706134796143
1.0	34440000.0	34450000.0	15.0	16.889385223388672	4.7198944091796875
1.0	34450000.0	34460000.0	16.0	15.075024604797363	4.433798313140869
1.0	34460000.0	34470000.0	22.0	13.660932540893555	4.188551425933838
1.0	34470000.0	34480000.0	14.0	16.53434944152832	4.672364711761475
1.0	34480000.0	34490000.0	17.0	17.076778411865234	4.764235019683838
1.0	34560000.0	34570000.0	15.0	16.460224151611328	6.3986616134643555
1.0	34620000.0	34630000.0	8.0	15.261555671691895	4.481131076812744
1.0	34720000.0	34730000.0	17.0	15.0383882522583	4.382355690002441
1.0	34780000.0	34790000.0	26.0	19.546329498291016	5.162328243255615
1.0	34840000.0	34850000.0	8.0	14.567959785461426	4.375710964202881
1.0	35010000.0	35020000.0	15.0	13.842272758483887	4.253701210021973
1.0	35040000.0	35050000.0	7.0	12.269758224487305	3.9672322273254395
1.0	35060000.0	35070000.0	6.0	8.457947731018066	3.152431011199951
1.0	35160000.0	35170000.0	6.0	6.843493461608887	2.8055717945098877
1.0	35200000.0	35210000.0	7.0	4.562004566192627	2.1472957134246826
1.0	35230000.0	35240000.0	5.0	5.009353160858154	2.353198766708374
1.0	35280000.0	35290000.0	6.0	3.81805157661438	1.8938257694244385
1.0	35300000.0	35310000.0	3.0	3.699897050857544	1.8951336145401
1.0	35430000.0	35440000.0	3.0	4.674675941467285	2.2147397994995117
1.0	35440000.0	35450000.0	5.0	3.63078236579895	1.8546940088272095
1.0	35450000.0	35460000.0	2.0	3.5429863929748535	1.827196717262268
1.0	35540000.0	35550000.0	1.0	3.4678795337677	1.7942583560943604
1.0	35550000.0	35560000.0	5.0	3.207231044769287	1.7006028890609741
1.0	35570000.0	35580000.0	4.0	3.5573182106018066	1.860290765762329
1.0	35630000.0	35640000.0	5.0	4.133967876434326	2.0531513690948486
1.0	35650000.0	35660000.0	5.0	10.297974586486816	8.243051528930664
1.0	35710000.0	35720000.0	5.0	4.215628623962402	2.064244270324707
1.0	35750000.0	35760000.0	3.0	2.8818485736846924	1.5800321102142334
1.0	35770000.0	35780000.0	5.0	2.676307439804077	1.5099563598632812
1.0	35810000.0	35820000.0	1.0	2.595437526702881	1.470337986946106
1.0	35960000.0	35970000.0	4.0	2.4546895027160645	1.438303828239441
1.0	36000000.0	36010000.0	1.0	2.4921152591705322	1.4291632175445557
1.0	36130000.0	36140000.0	4.0	3.723234176635742	1.8505862951278687
1.0	36160000.0	36170000.0	1.0	3.2520503997802734	1.6630260944366455
1.0	36190000.0	36200000.0	2.0	2.973240375518799	1.598829746246338
1.0	36230000.0	36240000.0	3.0	3.3024115562438965	1.7425849437713623
1.0	36360000.0	36370000.0	2.0	2.687939405441284	1.481928825378418
1.0	36370000.0	36380000.0	1.0	2.7013516426086426	1.48055899143219
1.0	36430000.0	36440000.0	1.0	2.448216438293457	1.4331445693969727
1.0	36480000.0	36490000.0	1.0	2.668858289718628	1.4952224493026733
1.0	36570000.0	36580000.0	8.0	3.09660267829895	1.6404354572296143
1.0	36600000.0	36610000.0	2.0	2.7901883125305176	1.5142208337783813
1.0	36670000.0	36680000.0	5.0	3.0617895126342773	1.6294149160385132
1.0	36730000.0	36740000.0	6.0	2.7466320991516113	1.5253541469573975
1.0	36830000.0	36840000.0	6.0	2.9422173500061035	1.5666123628616333
1.0	36840000.0	36850000.0	1.0	3.009794235229492	1.601904273033142
1.0	36870000.0	36880000.0	2.0	3.701023817062378	1.8451217412948608
1.0	36910000.0	36920000.0	5.0	3.556645631790161	1.8079570531845093
1.0	36970000.0	36980000.0	6.0	4.623739719390869	2.1705360412597656
1.0	37000000.0	37010000.0	4.0	5.064047813415527	2.330380916595459
1.0	37050000.0	37060000.0	3.0	5.278618335723877	2.3649425506591797
1.0	37090000.0	37100000.0	5.0	7.1591315269470215	2.8813579082489014
1.0	37120000.0	37130000.0	10.0	6.8626227378845215	2.8221919536590576
1.0	37150000.0	37160000.0	4.0	7.125896453857422	2.8932220935821533
1.0	37170000.0	37180000.0	9.0	6.787163734436035	2.843961715698242
1.0	37190000.0	37200000.0	10.0	7.3124589920043945	2.951500415802002
1.0	37240000.0	37250000.0	5.0	7.145933628082275	2.936821460723877
1.0	37290000.0	37300000.0	7.0	9.855450630187988	3.469700574874878
1.0	37320000.0	37330000.0	3.0	9.445890426635742	3.4164528846740723
1.0	37330000.0	37340000.0	9.0	11.273341178894043	3.7828660011291504
1.0	37350000.0	37360000.0	11.0	12.102331161499023	3.929793119430542
1.0	37360000.0	37370000.0	13.0	14.451299667358398	4.32020378112793
1.0	37420000.0	37430000.0	10.0	13.446802139282227	4.198354244232178
1.0	37450000.0	37460000.0	12.0	13.940884590148926	4.247183322906494
1.0	37460000.0	37470000.0	18.0	13.765253067016602	4.221614837646484
1.0	37470000.0	37480000.0	14.0	14.391366958618164	4.327147960662842
1.0	37530000.0	37540000.0	18.0	12.86555290222168	4.105653762817383
1.0	37600000.0	37610000.0	16.0	15.588708877563477	4.502080917358398
1.0	37610000.0	37620000.0	21.0	14.339271545410156	4.295679569244385
1.0	37680000.0	37690000.0	21.0	11.621373176574707	3.819915294647217
1.0	37790000.0	37800000.0	8.0	8.9288969039917	3.268939256668091
1.0	37820000.0	37830000.0	10.0	7.445214748382568	2.954165458679199
1.0	37880000.0	37890000.0	7.0	5.9202375411987305	2.6025452613830566
1.0	37990000.0	38000000.0	5.0	3.2126641273498535	1.7314846515655518
1.0	38010000.0	38020000.0	3.0	2.6809885501861572	1.4778581857681274
1.0	38080000.0	38090000.0	3.0	3.920363664627075	1.9344508647918701
1.0	38090000.0	38100000.0	2.0	3.7946457862854004	1.8748098611831665
1.0	38120000.0	38130000.0	1.0	3.475675106048584	1.7634809017181396
1.0	38280000.0	38290000.0	1.0	2.3366072177886963	1.406347393989563
1.0	38300000.0	38310000.0	0.0	2.6390581130981445	1.4626959562301636
1.0	38310000.0	38320000.0	4.0	2.5473265647888184	1.4545767307281494
1.0	38330000.0	38340000.0	6.0	2.4999899864196777	1.4323703050613403
1.0	38340000.0	38350000.0	4.0	2.6051478385925293	1.4654000997543335
1.0	38380000.0	38390000.0	1.0	2.591388702392578	1.4689377546310425
1.0	38440000.0	38450000.0	4.0	2.543916702270508	1.7273117303848267
1.0	38530000.0	38540000.0	4.0	4.385903835296631	2.073986530303955
1.0	38540000.0	38550000.0	14.0	4.511238098144531	2.1486799716949463
1.0	38660000.0	38670000.0	5.0	6.462540626525879	2.6996309757232666
1.0	38680000.0	38690000.0	7.0	6.74533748626709	2.7719194889068604
1.0	38770000.0	38780000.0	4.0	8.327987670898438	3.1608150005340576
1.0	38880000.0	38890000.0	14.0	10.911954879760742	3.6555399894714355
1.0	38990000.0	39000000.0	9.0	7.161599159240723	2.8931000232696533
1.0	39060000.0	39070000.0	3.0	7.813211917877197	3.0384716987609863
1.0	39100000.0	39110000.0	11.0	7.794812202453613	3.0231730937957764
1.0	39140000.0	39150000.0	7.0	7.212785243988037	2.893533229827881
1.0	39180000.0	39190000.0	3.0	5.990833759307861	2.6168274879455566
1.0	39190000.0	39200000.0	8.0	4.774961948394775	2.2050273418426514
1.0	39200000.0	39210000.0	4.0	6.473429203033447	2.7338247299194336
1.0	39210000.0	39220000.0	3.0	5.616056442260742	2.513610601425171
1.0	39320000.0	39330000.0	1.0	3.3404669761657715	1.7139381170272827
1.0	39350000.0	39360000.0	4.0	3.228384494781494	1.7289636135101318
1.0	39380000.0	39390000.0	2.0	2.938380479812622	1.5970569849014282
1.0	39390000.0	39400000.0	4.0	2.9096198081970215	1.5714843273162842
1.0	39420000.0	39430000.0	1.0	3.396385908126831	1.7544572353363037
1.0	39460000.0	39470000.0	3.0	2.292093276977539	1.7144988775253296
1.0	39580000.0	39590000.0	1.0	2.529541015625	1.4471166133880615
1.0	39610000.0	39620000.0	0.0	2.570528030395508	1.4809353351593018
1.0	39680000.0	39690000.0	3.0	2.413663864135742	1.4074593782424927
1.0	39950000.0	39960000.0	1.0	2.819571018218994	1.5294439792633057
1.0	39990000.0	40000000.0	3.0	2.340233087539673	1.367674708366394
1.0	40010000.0	40020000.0	4.0	2.3483798503875732	1.379873275756836
1.0	40020000.0	40030000.0	2.0	2.5241987705230713	2.7214982509613037
1.0	40060000.0	40070000.0	1.0	3.6398377418518066	1.8254573345184326
1.0	40170000.0	40180000.0	7.0	4.230573654174805	2.0196444988250732
1.0	40180000.0	40190000.0	4.0	4.0021867752075195	1.94622004032135
1.0	40220000.0	40230000.0	3.0	2.9379656314849854	1.5863068103790283
1.0	40260000.0	40270000.0	4.0	3.158179759979248	1.6687533855438232
1.0	40270000.0	40280000.0	1.0	3.7193782329559326	1.8744661808013916
1.0	40280000.0	40290000.0	2.0	3.0038323402404785	1.5882463455200195
1.0	40400000.0	40410000.0	2.0	2.886591672897339	1.5640491247177124
1.0	40410000.0	40420000.0	3.0	2.7738680839538574	1.5313986539840698
1.0	40420000.0	40430000.0	2.0	2.4632766246795654	1.4538779258728027
1.0	40440000.0	40450000.0	3.0	2.6453475952148438	1.4736883640289307
1.0	40550000.0	40560000.0	0.0	2.3088576793670654	1.3672022819519043
1.0	40600000.0	40610000.0	1.0	2.957080364227295	1.5776115655899048
1.0	40680000.0	40690000.0	3.0	2.5985255241394043	1.4932702779769897
1.0	40710000.0	40720000.0	6.0	3.108665704727173	1.6488149166107178
1.0	40880000.0	40890000.0	2.0	3.278123140335083	1.6960830688476562
1.0	40900000.0	40910000.0	3.0	3.4092319011688232	1.7817020416259766
1.0	40910000.0	40920000.0	4.0	3.067699909210205	1.6217963695526123
1.0	40940000.0	40950000.0	2.0	3.1771368980407715	1.6705543994903564
1.0	41010000.0	41020000.0	7.0	3.516698122024536	1.7847903966903687
1.0	41040000.0	41050000.0	3.0	4.11276388168335	2.0294907093048096
1.0	41100000.0	41110000.0	7.0	3.112492084503174	1.674034833908081
1.0	41110000.0	41120000.0	2.0	3.0508294105529785	1.6117534637451172
1.0	41160000.0	41170000.0	0.0	2.47723126411438	1.438852071762085
1.0	41190000.0	41200000.0	1.0	2.381564140319824	1.4017713069915771
1.0	41240000.0	41250000.0	3.0	2.481706380844116	1.4198236465454102
1.0	41300000.0	41310000.0	3.0	3.0857901573181152	1.6360385417938232
1.0	41350000.0	41360000.0	2.0	3.361651659011841	1.7413955926895142
1.0	41390000.0	41400000.0	3.0	3.6215083599090576	1.8499895334243774
1.0	41420000.0	41430000.0	4.0	3.5219178199768066	1.8031079769134521
1.0	41550000.0	41560000.0	0.0	3.1508095264434814	1.7261565923690796
1.0	41590000.0	41600000.0	3.0	2.472933292388916	1.4582678079605103
1.0	41620000.0	41630000.0	1.0	2.3967926502227783	1.418043851852417
1.0	41660000.0	41670000.0	0.0	2.6978092193603516	1.5260944366455078
1.0	41760000.0	41770000.0	1.0	3.535304546356201	1.8155517578125
1.0	41930000.0	41940000.0	2.0	2.8265023231506348	1.5455682277679443
1.0	42020000.0	42030000.0	1.0	3.7374329566955566	1.9030917882919312
1.0	42090000.0	42100000.0	2.0	3.567812442779541	1.8361374139785767
1.0	42150000.0	42160000.0	6.0	4.1765289306640625	2.062830924987793
1.0	42160000.0	42170000.0	2.0	4.3983259201049805	2.1509251594543457
1.0	42230000.0	42240000.0	1.0	4.346440315246582	2.141465663909912
1.0	42300000.0	42310000.0	9.0	3.400280714035034	1.771017074584961
1.0	42320000.0	42330000.0	2.0	3.50614857673645	1.8463325500488281
1.0	42370000.0	42380000.0	2.0	3.220412015914917	1.6879736185073853
1.0	42390000.0	42400000.0	2.0	3.388554096221924	1.7332690954208374
1.0	42490000.0	42500000.0	3.0	3.5269103050231934	1.8047937154769897
1.0	42540000.0	42550000.0	5.0	3.309314727783203	1.722528100013733
1.0	42580000.0	42590000.0	7.0	3.4895071983337402	1.7853206396102905
1.0	42590000.0	42600000.0	3.0	3.8555908203125	1.9335235357284546
1.0	42600000.0	42610000.0	2.0	3.5978915691375732	1.8158401250839233
1.0	42620000.0	42630000.0	2.0	3.086793899536133	1.631995439529419
1.0	42650000.0	42660000.0	3.0	2.623095989227295	1.4834436178207397
1.0	42670000.0	42680000.0	3.0	2.4909186363220215	1.4360918998718262
1.0	42830000.0	42840000.0	2.0	3.4917702674865723	1.7777782678604126
1.0	42870000.0	42880000.0	3.0	3.252131223678589	1.6797758340835571
1.0	42910000.0	42920000.0	1.0	3.3417468070983887	1.7259254455566406
1.0	42930000.0	42940000.0	4.0	2.9587440490722656	1.589633584022522
1.0	42940000.0	42950000.0	6.0	2.7670769691467285	1.516901969909668
1.0	43060000.0	43070000.0	8.0	3.7976365089416504	1.8986256122589111
1.0	43150000.0	43160000.0	6.0	2.5461971759796143	1.4263970851898193
1.0	43200000.0	43210000.0	4.0	2.7846710681915283	1.519988775253296
1.0	43230000.0	43240000.0	1.0	2.7297215461730957	1.5085773468017578
1.0	43260000.0	43270000.0	4.0	3.0713019371032715	1.6439155340194702
1.0	43420000.0	43430000.0	3.0	2.880408763885498	1.5503031015396118
1.0	43430000.0	43440000.0	3.0	2.9471073150634766	1.584890365600586
1.0	43450000.0	43460000.0	5.0	3.6670258045196533	1.856493592262268
1.0	43480000.0	43490000.0	6.0	3.08246111869812	1.6409156322479248
1.0	43500000.0	43510000.0	5.0	2.710393190383911	1.4924015998840332
1.0	43520000.0	43530000.0	1.0	3.416184902191162	1.7367521524429321
1.0	43540000.0	43550000.0	3.0	3.4060187339782715	1.7596803903579712
1.0	43560000.0	43570000.0	3.0	3.5050320625305176	1.7967532873153687
1.0	43720000.0	43730000.0	1.0	2.9169669151306152	1.5863769054412842
1.0	43810000.0	43820000.0	3.0	2.4598255157470703	1.4076943397521973
1.0	43850000.0	43860000.0	2.0	2.447502613067627	1.7794405221939087
1.0	43860000.0	43870000.0	2.0	2.335348129272461	1.401033639907837
1.0	43940000.0	43950000.0	4.0	2.388882637023926	1.3828719854354858
1.0	43980000.0	43990000.0	0.0	2.7130942344665527	1.4975159168243408
1.0	44030000.0	44040000.0	2.0	2.581007719039917	1.4638221263885498
1.0	44120000.0	44130000.0	1.0	2.477341413497925	1.8453248739242554
1.0	44230000.0	44240000.0	2.0	2.7504000663757324	1.5281909704208374
1.0	44270000.0	44280000.0	1.0	3.166731595993042	1.6965423822402954
1.0	44280000.0	44290000.0	7.0	2.7022507190704346	1.5046418905258179
1.0	44300000.0	44310000.0	4.0	2.6287925243377686	1.471745252609253
1.0	44310000.0	44320000.0	2.0	2.8940577507019043	1.5795472860336304
1.0	44360000.0	44370000.0	4.0	2.865326404571533	1.5709956884384155
1.0	44390000.0	44400000.0	3.0	2.8600378036499023	1.5783804655075073
1.0	44420000.0	44430000.0	1.0	2.706831932067871	1.4792650938034058
1.0	44570000.0	44580000.0	8.0	4.345057010650635	2.1078877449035645
1.0	44620000.0	44630000.0	5.0	4.347641944885254	2.1168274879455566
1.0	44740000.0	44750000.0	0.0	2.567624568939209	1.4450241327285767
1.0	44760000.0	44770000.0	1.0	2.4998908042907715	1.4338592290878296
1.0	44840000.0	44850000.0	5.0	3.275498867034912	1.70278799533844
1.0	44910000.0	44920000.0	5.0	3.801090955734253	1.908263921737671
1.0	44950000.0	44960000.0	4.0	3.7921271324157715	1.8907852172851562
1.0	45020000.0	45030000.0	3.0	3.716256618499756	1.8802541494369507
1.0	45040000.0	45050000.0	2.0	3.380023956298828	1.766392707824707
1.0	45190000.0	45200000.0	2.0	3.3442165851593018	1.712845802307129
1.0	45240000.0	45250000.0	4.0	2.6285367012023926	1.7641408443450928
1.0	45280000.0	45290000.0	6.0	2.9550576210021973	1.5681521892547607
1.0	45340000.0	45350000.0	4.0	2.7807774543762207	1.5350723266601562
1.0	45600000.0	45610000.0	2.0	3.000681161880493	1.598400354385376
1.0	45620000.0	45630000.0	6.0	3.3143820762634277	1.7209224700927734
1.0	45630000.0	45640000.0	2.0	3.10748028755188	1.654170036315918
1.0	45670000.0	45680000.0	3.0	3.0852913856506348	1.626971960067749
1.0	45690000.0	45700000.0	4.0	3.402012348175049	1.7605488300323486
1.0	45730000.0	45740000.0	1.0	2.6769893169403076	1.4837541580200195
1.0	45740000.0	45750000.0	2.0	2.9693992137908936	1.5936721563339233
1.0	45800000.0	45810000.0	2.0	2.297835111618042	1.504097580909729
1.0	45830000.0	45840000.0	0.0	3.0484061241149902	1.6606324911117554
1.0	45840000.0	45850000.0	0.0	2.8729519844055176	1.580328106880188
1.0	45850000.0	45860000.0	5.0	2.7664191722869873	1.541816234588623
1.0	45980000.0	45990000.0	2.0	2.461172342300415	1.819161057472229
1.0	46010000.0	46020000.0	1.0	2.807675361633301	1.5235604047775269
1.0	46140000.0	46150000.0	2.0	2.5934884548187256	1.480345606803894
1.0	46150000.0	46160000.0	2.0	2.8403384685516357	1.5212560892105103
1.0	46180000.0	46190000.0	1.0	2.8346354961395264	1.5637671947479248
1.0	46220000.0	46230000.0	3.0	3.2197699546813965	1.6983473300933838
1.0	46270000.0	46280000.0	2.0	2.6285064220428467	1.474218487739563
1.0	46370000.0	46380000.0	2.0	2.390489101409912	1.3846668004989624
1.0	46390000.0	46400000.0	3.0	2.2307751178741455	1.3233619928359985
1.0	46450000.0	46460000.0	1.0	2.253685474395752	1.3608973026275635
1.0	46520000.0	46530000.0	6.0	2.1795592308044434	1.3173258304595947
1.0	46560000.0	46570000.0	2.0	2.5621719360351562	1.4699598550796509
1.0	46580000.0	46590000.0	2.0	2.395081043243408	1.408935308456421
1.0	46610000.0	46620000.0	2.0	3.0899741649627686	1.65351140499115
1.0	46690000.0	46700000.0	7.0	2.853700637817383	1.5504684448242188
1.0	46710000.0	46720000.0	1.0	2.819493532180786	1.5246026515960693
1.0	46900000.0	46910000.0	6.0	3.2699527740478516	1.694685697555542
1.0	46930000.0	46940000.0	7.0	2.8899424076080322	1.5416686534881592
1.0	46950000.0	46960000.0	2.0	3.826137065887451	1.8808399438858032
1.0	46990000.0	47000000.0	3.0	3.181293249130249	1.6501538753509521
1.0	47000000.0	47010000.0	3.0	3.7063956260681152	1.8649314641952515
1.0	47010000.0	47020000.0	2.0	3.6546530723571777	1.818291425704956
1.0	47020000.0	47030000.0	3.0	2.7059311866760254	1.4972387552261353
1.0	47070000.0	47080000.0	5.0	2.641242504119873	1.4679839611053467
1.0	47080000.0	47090000.0	3.0	2.850249767303467	1.5338761806488037
1.0	47120000.0	47130000.0	2.0	2.5123610496520996	1.4598405361175537
1.0	47170000.0	47180000.0	1.0	2.2571215629577637	1.4541772603988647
1.0	47270000.0	47280000.0	3.0	3.3284287452697754	1.7436376810073853
1.0	47400000.0	47410000.0	5.0	2.9379334449768066	1.581122636795044
1.0	47510000.0	47520000.0	1.0	3.232837200164795	1.711337685585022
1.0	47610000.0	47620000.0	9.0	3.4290566444396973	1.7581733465194702
1.0	47770000.0	47780000.0	2.0	2.7768056392669678	1.5445562601089478
1.0	47850000.0	47860000.0	4.0	2.8753180503845215	1.556448221206665
1.0	47890000.0	47900000.0	5.0	2.842216730117798	1.5421758890151978
1.0	47930000.0	47940000.0	3.0	3.4300475120544434	1.7433944940567017
1.0	47940000.0	47950000.0	2.0	2.8221917152404785	1.5114494562149048
1.0	47970000.0	47980000.0	1.0	3.1760220527648926	1.6702464818954468
1.0	48010000.0	48020000.0	4.0	2.424919605255127	1.3754606246948242
1.0	48060000.0	48070000.0	0.0	3.3728370666503906	1.7665815353393555
1.0	48080000.0	48090000.0	4.0	3.1379189491271973	1.6448827981948853
1.0	48100000.0	48110000.0	7.0	2.863180160522461	1.5439376831054688
1.0	48130000.0	48140000.0	3.0	3.147482395172119	1.6542243957519531
1.0	48170000.0	48180000.0	3.0	3.174856662750244	1.664552927017212
1.0	48210000.0	48220000.0	5.0	3.3777248859405518	1.728656530380249
1.0	48280000.0	48290000.0	3.0	3.418126344680786	1.7432031631469727
1.0	48380000.0	48390000.0	0.0	3.4503390789031982	1.7926089763641357
1.0	48400000.0	48410000.0	5.0	2.7512450218200684	1.5242011547088623
1.0	48410000.0	48420000.0	4.0	3.199594736099243	1.7018451690673828
1.0	48430000.0	48440000.0	2.0	3.331942081451416	1.7481272220611572
1.0	48440000.0	48450000.0	1.0	3.6539764404296875	1.8402618169784546
1.0	48520000.0	48530000.0	4.0	3.3549258708953857	1.7296346426010132
1.0	48540000.0	48550000.0	1.0	3.9674007892608643	1.931485891342163
1.0	48620000.0	48630000.0	6.0	3.632495880126953	1.8440338373184204
1.0	48680000.0	48690000.0	2.0	3.411102771759033	1.713488221168518
1.0	48940000.0	48950000.0	4.0	3.4536640644073486	1.8444570302963257
1.0	49020000.0	49030000.0	13.0	6.637709140777588	2.779710292816162
1.0	49030000.0	49040000.0	3.0	6.356585502624512	2.7034316062927246
1.0	49060000.0	49070000.0	13.0	7.914870262145996	3.080911159515381
1.0	49070000.0	49080000.0	9.0	8.072619438171387	3.0908448696136475
1.0	49090000.0	49100000.0	8.0	8.664456367492676	3.2324585914611816
1.0	49150000.0	49160000.0	9.0	7.023919582366943	2.814899206161499
1.0	49210000.0	49220000.0	12.0	10.46705436706543	3.6087021827697754
1.0	49230000.0	49240000.0	14.0	10.822839736938477	3.6754181385040283
1.0	49250000.0	49260000.0	15.0	14.43580436706543	4.367486953735352
1.0	49270000.0	49280000.0	12.0	13.186189651489258	4.117192268371582
1.0	49330000.0	49340000.0	12.0	10.764362335205078	3.658177614212036
1.0	49390000.0	49400000.0	4.0	10.866421699523926	3.69276762008667
1.0	49430000.0	49440000.0	7.0	11.698765754699707	3.8501453399658203
1.0	49460000.0	49470000.0	18.0	12.54347038269043	4.021302223205566
1.0	49610000.0	49620000.0	18.0	15.799890518188477	4.559405326843262
1.0	49630000.0	49640000.0	15.0	14.350468635559082	4.31423282623291
1.0	49670000.0	49680000.0	15.0	12.02027702331543	3.895246982574463
1.0	49680000.0	49690000.0	11.0	12.724748611450195	4.042985916137695
1.0	49700000.0	49710000.0	14.0	11.969209671020508	3.889390468597412
1.0	49740000.0	49750000.0	8.0	9.45374584197998	3.3452212810516357
1.0	49800000.0	49810000.0	6.0	9.876657485961914	3.4932422637939453
1.0	49810000.0	49820000.0	5.0	9.198166847229004	3.341031551361084
1.0	49850000.0	49860000.0	9.0	11.575296401977539	3.7977981567382812
1.0	49910000.0	49920000.0	15.0	13.209457397460938	4.109952449798584
1.0	50300000.0	50310000.0	15.0	20.495132446289062	5.24070930480957
1.0	50450000.0	50460000.0	18.0	19.052898406982422	5.0465474128723145
1.0	50470000.0	50480000.0	15.0	18.501331329345703	4.962428092956543
1.0	50540000.0	50550000.0	22.0	14.738299369812012	4.391424655914307
1.0	50730000.0	50740000.0	21.0	10.382894515991211	3.605344772338867
1.0	50800000.0	50810000.0	8.0	8.70512866973877	3.2373898029327393
1.0	50830000.0	50840000.0	5.0	6.635188102722168	2.8155312538146973
1.0	50860000.0	50870000.0	4.0	7.310141563415527	2.935699224472046
1.0	50910000.0	50920000.0	3.0	3.5082831382751465	1.791958212852478
1.0	51000000.0	51010000.0	2.0	2.792957305908203	1.4982655048370361
1.0	51060000.0	51070000.0	0.0	3.1910805702209473	1.676942229270935
1.0	51090000.0	51100000.0	1.0	3.3431639671325684	1.7154533863067627
1.0	51150000.0	51160000.0	1.0	2.8628790378570557	1.540928840637207
1.0	51190000.0	51200000.0	6.0	2.8622243404388428	1.5684189796447754
1.0	51250000.0	51260000.0	1.0	2.9517109394073486	1.5702731609344482
1.0	51360000.0	51370000.0	0.0	2.8609986305236816	1.5817396640777588
1.0	51520000.0	51530000.0	3.0	4.209312915802002	2.0664241313934326
1.0	51550000.0	51560000.0	2.0	4.54300594329834	2.192045211791992
1.0	51600000.0	51610000.0	5.0	3.7541873455047607	1.890048623085022
1.0	51740000.0	51750000.0	1.0	2.246966600418091	1.3567720651626587
1.0	51810000.0	51820000.0	1.0	2.3349757194519043	1.3679988384246826
1.0	51880000.0	51890000.0	7.0	2.364992141723633	1.3981257677078247
1.0	51990000.0	52000000.0	3.0	2.794921398162842	1.548819899559021
1.0	52000000.0	52010000.0	1.0	2.579502582550049	1.4692784547805786
1.0	52030000.0	52040000.0	4.0	2.600796937942505	1.4523401260375977
1.0	52090000.0	52100000.0	5.0	2.5993666648864746	1.495800495147705
1.0	52140000.0	52150000.0	4.0	2.764261245727539	1.5527914762496948
1.0	52200000.0	52210000.0	8.0	2.459249496459961	1.4370801448822021
1.0	52270000.0	52280000.0	1.0	2.7981274127960205	1.522619605064392
1.0	52280000.0	52290000.0	3.0	2.6916890144348145	1.5275455713272095
1.0	52290000.0	52300000.0	2.0	2.6337103843688965	1.5129553079605103
1.0	52320000.0	52330000.0	3.0	2.5861785411834717	1.4790360927581787
1.0	52380000.0	52390000.0	4.0	3.179278612136841	1.6664180755615234
1.0	52450000.0	52460000.0	2.0	2.9488041400909424	1.573069453239441
1.0	52540000.0	52550000.0	2.0	2.3014023303985596	1.3683087825775146
1.0	52580000.0	52590000.0	3.0	2.6484262943267822	1.463728666305542
1.0	52710000.0	52720000.0	6.0	3.135408878326416	1.6845741271972656
1.0	52750000.0	52760000.0	1.0	3.0196080207824707	1.6564241647720337
1.0	52760000.0	52770000.0	4.0	2.81190824508667	1.5661524534225464
1.0	52800000.0	52810000.0	2.0	2.699707269668579	1.518021821975708
1.0	52890000.0	52900000.0	5.0	2.626955509185791	1.4831762313842773
1.0	52920000.0	52930000.0	2.0	2.6235744953155518	1.5098638534545898
1.0	52990000.0	53000000.0	1.0	2.9813807010650635	1.623793601989746
1.0	53060000.0	53070000.0	4.0	3.501880645751953	1.7853171825408936
1.0	53080000.0	53090000.0	4.0	3.462902545928955	1.7855478525161743
1.0	53150000.0	53160000.0	2.0	2.6927237510681152	1.489432692527771
1.0	53200000.0	53210000.0	1.0	2.366826295852661	1.3888390064239502
1.0	53230000.0	53240000.0	3.0	2.4096808433532715	1.4248683452606201
1.0	53260000.0	53270000.0	3.0	2.4334182739257812	1.4226100444793701
1.0	53320000.0	53330000.0	4.0	2.9128236770629883	1.5905170440673828
1.0	53330000.0	53340000.0	4.0	3.077721118927002	1.6449213027954102
1.0	53350000.0	53360000.0	2.0	2.900299072265625	1.5915480852127075
1.0	53430000.0	53440000.0	4.0	2.2240147590637207	1.3470020294189453
1.0	53500000.0	53510000.0	2.0	2.6914703845977783	1.5164592266082764
1.0	53570000.0	53580000.0	7.0	2.9034383296966553	1.5526421070098877
1.0	53590000.0	53600000.0	3.0	3.8525376319885254	1.9244444370269775
1.0	53600000.0	53610000.0	6.0	3.1062862873077393	1.6401516199111938
1.0	53610000.0	53620000.0	6.0	2.8896355628967285	1.561372995376587
1.0	53780000.0	53790000.0	1.0	3.3777642250061035	1.7509088516235352
1.0	53900000.0	53910000.0	5.0	4.231884002685547	2.0229406356811523
1.0	53910000.0	53920000.0	3.0	4.193355083465576	2.002429246902466
1.0	54070000.0	54080000.0	3.0	4.580638885498047	2.1581966876983643
1.0	54080000.0	54090000.0	8.0	4.460991859436035	2.1279568672180176
1.0	54120000.0	54130000.0	4.0	4.506129264831543	2.133944034576416
1.0	54250000.0	54260000.0	3.0	2.6088149547576904	1.489919662475586
1.0	54310000.0	54320000.0	3.0	2.533445119857788	1.4532625675201416
1.0	54450000.0	54460000.0	4.0	3.0006561279296875	1.6113755702972412
1.0	54470000.0	54480000.0	3.0	3.0457961559295654	1.6096973419189453
1.0	54490000.0	54500000.0	1.0	2.4641289710998535	1.4406057596206665
1.0	54730000.0	54740000.0	3.0	2.347381591796875	1.3622139692306519
1.0	54760000.0	54770000.0	6.0	2.458033323287964	1.411699652671814
1.0	54830000.0	54840000.0	1.0	2.5911221504211426	1.4478118419647217
1.0	54840000.0	54850000.0	3.0	2.662710189819336	1.4644768238067627
1.0	54850000.0	54860000.0	3.0	2.561070203781128	1.460141897201538
1.0	54930000.0	54940000.0	2.0	3.2227835655212402	1.6801255941390991
1.0	54950000.0	54960000.0	1.0	3.022573947906494	1.595338225364685
1.0	54960000.0	54970000.0	1.0	3.131876230239868	1.6301872730255127
1.0	55040000.0	55050000.0	0.0	2.7456023693084717	1.5188586711883545
1.0	55050000.0	55060000.0	2.0	2.530442714691162	1.4318273067474365
1.0	55070000.0	55080000.0	1.0	2.8717167377471924	1.5696529150009155
1.0	55170000.0	55180000.0	1.0	3.927793025970459	1.9610706567764282
1.0	55250000.0	55260000.0	2.0	2.578281879425049	1.4558638334274292
1.0	55270000.0	55280000.0	5.0	2.5733845233917236	1.4407398700714111
1.0	55310000.0	55320000.0	2.0	2.0960140228271484	1.2966185808181763
1.0	55320000.0	55330000.0	2.0	2.5766568183898926	1.4558311700820923
1.0	55330000.0	55340000.0	3.0	2.214390277862549	1.467812418937683
1.0	55460000.0	55470000.0	5.0	3.1901981830596924	1.6580820083618164
1.0	55470000.0	55480000.0	5.0	3.4715256690979004	1.7704241275787354
1.0	55530000.0	55540000.0	4.0	2.3424510955810547	1.377238392829895
1.0	55540000.0	55550000.0	2.0	2.2983193397521973	1.3916285037994385
1.0	55620000.0	55630000.0	1.0	2.4422380924224854	1.438450574874878
1.0	55730000.0	55740000.0	1.0	4.41477108001709	2.130736827850342
1.0	55820000.0	55830000.0	8.0	5.2916579246521	2.4158387184143066
1.0	55840000.0	55850000.0	9.0	4.774212837219238	2.244915008544922
1.0	55890000.0	55900000.0	2.0	4.662955284118652	2.167818069458008
1.0	55960000.0	55970000.0	5.0	5.760611057281494	2.4943666458129883
1.0	55980000.0	55990000.0	6.0	7.328112602233887	2.924160957336426
1.0	56080000.0	56090000.0	15.0	12.473358154296875	3.9817452430725098
1.0	56180000.0	56190000.0	15.0	16.231510162353516	4.620144844055176
1.0	56220000.0	56230000.0	19.0	20.588436126708984	5.254508018493652
1.0	56390000.0	56400000.0	18.0	20.86473846435547	5.305296897888184
1.0	56460000.0	56470000.0	34.0	19.10299301147461	5.085831165313721
1.0	56510000.0	56520000.0	21.0	17.690282821655273	4.83012056350708
1.0	56670000.0	56680000.0	10.0	11.954384803771973	3.884178876876831
1.0	56770000.0	56780000.0	6.0	8.136208534240723	3.1161839962005615
1.0	56780000.0	56790000.0	3.0	7.395380973815918	2.9361374378204346
1.0	56810000.0	56820000.0	4.0	6.2234320640563965	2.6723685264587402
1.0	56880000.0	56890000.0	4.0	3.513329029083252	1.7726125717163086
1.0	56900000.0	56910000.0	4.0	3.5820717811584473	1.8160892724990845
1.0	56920000.0	56930000.0	0.0	3.584923505783081	1.7930198907852173
1.0	56930000.0	56940000.0	5.0	3.119817018508911	1.6142383813858032
1.0	57030000.0	57040000.0	4.0	3.509026050567627	1.798831582069397
1.0	57040000.0	57050000.0	5.0	3.7269225120544434	1.8602701425552368
1.0	57050000.0	57060000.0	3.0	4.890999794006348	2.268728733062744
1.0	57060000.0	57070000.0	3.0	5.649470329284668	2.526951313018799
1.0	57180000.0	57190000.0	8.0	6.698019504547119	2.7903361320495605
1.0	57260000.0	57270000.0	4.0	8.535772323608398	3.1720783710479736
1.0	57340000.0	57350000.0	9.0	11.435141563415527	3.78556489944458
1.0	57370000.0	57380000.0	11.0	7.8666229248046875	2.979218006134033
1.0	57380000.0	57390000.0	7.0	9.179733276367188	3.340385913848877
1.0	57500000.0	57510000.0	16.0	11.771730422973633	3.8462576866149902
1.0	57550000.0	57560000.0	12.0	13.026689529418945	4.036911964416504
1.0	57600000.0	57610000.0	11.0	15.109346389770508	4.4304728507995605
1.0	57650000.0	57660000.0	21.0	12.468332290649414	3.9685237407684326
1.0	57660000.0	57670000.0	13.0	13.309135437011719	4.119905948638916
1.0	57700000.0	57710000.0	15.0	11.921046257019043	3.9008426666259766
1.0	57740000.0	57750000.0	7.0	12.181066513061523	3.946434497833252
1.0	57750000.0	57760000.0	6.0	11.627911567687988	3.8130862712860107
1.0	57760000.0	57770000.0	5.0	10.701286315917969	3.6621527671813965
1.0	57800000.0	57810000.0	12.0	9.934393882751465	3.4939751625061035
1.0	57810000.0	57820000.0	12.0	9.85067081451416	3.4804577827453613
1.0	57830000.0	57840000.0	10.0	9.686230659484863	3.424683094024658
1.0	57860000.0	57870000.0	5.0	8.765922546386719	3.24365234375
1.0	57880000.0	57890000.0	10.0	8.879233360290527	3.2969424724578857
1.0	57940000.0	57950000.0	12.0	7.7213287353515625	3.026179790496826
1.0	58070000.0	58080000.0	7.0	7.537657737731934	2.9617016315460205
1.0	58080000.0	58090000.0	8.0	8.724106788635254	3.2366251945495605
1.0	58130000.0	58140000.0	8.0	10.859891891479492	3.6708741188049316
1.0	58140000.0	58150000.0	16.0	12.132238388061523	3.9043915271759033
1.0	58200000.0	58210000.0	11.0	12.908090591430664	4.038200855255127
1.0	58210000.0	58220000.0	17.0	13.58105754852295	4.1569061279296875
1.0	58240000.0	58250000.0	16.0	13.61542797088623	4.158592700958252
1.0	58280000.0	58290000.0	6.0	13.491714477539062	4.139411449432373
1.0	58320000.0	58330000.0	14.0	12.183602333068848	3.9161810874938965
1.0	58370000.0	58380000.0	7.0	13.051058769226074	4.031886577606201
1.0	58460000.0	58470000.0	12.0	15.327725410461426	4.481884956359863
1.0	58510000.0	58520000.0	11.0	12.807287216186523	4.012112617492676
1.0	58540000.0	58550000.0	18.0	13.10313606262207	4.08487606048584
1.0	58660000.0	58670000.0	7.0	12.849489212036133	4.0494065284729
1.0	58690000.0	58700000.0	16.0	10.31801986694336	3.5361506938934326
1.0	58810000.0	58820000.0	6.0	6.577099800109863	2.7826850414276123
1.0	58960000.0	58970000.0	3.0	2.918461561203003	1.5803457498550415
1.0	58990000.0	59000000.0	1.0	2.883559465408325	1.5551105737686157
1.0	59000000.0	59010000.0	4.0	2.872678279876709	1.550313115119934
1.0	59010000.0	59020000.0	5.0	3.1779937744140625	1.6466495990753174
1.0	59100000.0	59110000.0	4.0	3.304187059402466	1.7121273279190063
1.0	59130000.0	59140000.0	3.0	2.4833171367645264	1.4842361211776733
1.0	59160000.0	59170000.0	2.0	2.7953553199768066	1.534743309020996
1.0	59190000.0	59200000.0	2.0	3.1856257915496826	1.7111021280288696
1.0	59240000.0	59250000.0	2.0	2.8046536445617676	1.5385987758636475
1.0	59260000.0	59270000.0	1.0	2.6503994464874268	1.4875303506851196
1.0	59290000.0	59300000.0	3.0	2.948235034942627	1.6017354726791382
1.0	59450000.0	59460000.0	3.0	2.6916098594665527	1.48605215549469
1.0	59480000.0	59490000.0	3.0	2.4659953117370605	1.4071321487426758
1.0	59520000.0	59530000.0	3.0	2.6139824390411377	1.4456661939620972
1.0	59560000.0	59570000.0	2.0	3.1534106731414795	1.6708751916885376
1.0	59570000.0	59580000.0	3.0	2.923816680908203	1.5818020105361938
1.0	59590000.0	59600000.0	2.0	3.195578098297119	1.6781971454620361
1.0	59620000.0	59630000.0	3.0	3.782804012298584	1.8919456005096436
1.0	59690000.0	59700000.0	10.0	3.316087245941162	1.7093372344970703
1.0	59710000.0	59720000.0	4.0	3.585777997970581	1.8670055866241455
1.0	59780000.0	59790000.0	2.0	2.916785717010498	1.5690834522247314
1.0	59820000.0	59830000.0	2.0	3.0849781036376953	1.6301225423812866
1.0	59860000.0	59870000.0	3.0	3.093031644821167	1.6451084613800049
1.0	59880000.0	59890000.0	2.0	3.424355983734131	1.78034245967865
1.0	59900000.0	59910000.0	4.0	3.603750228881836	1.8099994659423828
1.0	60020000.0	60030000.0	3.0	3.4728024005889893	1.7507034540176392
1.0	60040000.0	60050000.0	5.0	4.4727396965026855	2.1183338165283203
1.0	60070000.0	60080000.0	1.0	3.485614061355591	1.7716490030288696
1.0	60120000.0	60130000.0	4.0	3.8020503520965576	1.88238525390625
1.0	60200000.0	60210000.0	2.0	3.0765109062194824	1.6206238269805908
1.0	60230000.0	60240000.0	4.0	2.9156250953674316	1.5496724843978882
1.0	60280000.0	60290000.0	4.0	2.6613380908966064	1.4620873928070068
1.0	60320000.0	60330000.0	2.0	2.850252628326416	1.5282418727874756
1.0	60360000.0	60370000.0	2.0	3.4067370891571045	1.7218250036239624
1.0	60400000.0	60410000.0	5.0	4.595446586608887	2.1700408458709717
1.0	60420000.0	60430000.0	3.0	5.173724174499512	2.389370918273926
1.0	60580000.0	60590000.0	9.0	9.053866386413574	3.315345048904419
1.0	60620000.0	60630000.0	10.0	8.8734712600708	3.26542592048645
1.0	60650000.0	60660000.0	20.0	11.08407974243164	3.7547683715820312
1.0	60770000.0	60780000.0	15.0	12.59943675994873	3.9794814586639404
1.0	60840000.0	60850000.0	7.0	8.592961311340332	3.115325927734375
1.0	60910000.0	60920000.0	12.0	12.056073188781738	3.9223246574401855
1.0	60930000.0	60940000.0	10.0	10.038249015808105	3.4778189659118652
1.0	61050000.0	61060000.0	11.0	9.249305725097656	3.3370699882507324
1.0	61060000.0	61070000.0	6.0	9.069486618041992	3.315373182296753
1.0	61100000.0	61110000.0	3.0	6.009232997894287	2.522709846496582
1.0	61120000.0	61130000.0	6.0	8.212198257446289	3.115595579147339
1.0	61250000.0	61260000.0	6.0	7.576567649841309	3.007446765899658
1.0	61290000.0	61300000.0	4.0	5.231958866119385	2.35246205329895
1.0	61440000.0	61450000.0	1.0	3.988562822341919	1.963397741317749
1.0	61480000.0	61490000.0	3.0	4.146447658538818	2.028521776199341
1.0	61510000.0	61520000.0	4.0	3.4487197399139404	1.773498296737671
1.0	61580000.0	61590000.0	3.0	2.505580186843872	1.4567363262176514
1.0	61620000.0	61630000.0	4.0	2.798938274383545	1.5635422468185425
1.0	61680000.0	61690000.0	5.0	2.9214377403259277	1.6169745922088623
1.0	61720000.0	61730000.0	1.0	3.495816707611084	1.812056541442871
1.0	61760000.0	61770000.0	1.0	2.631223440170288	1.4712746143341064
1.0	61770000.0	61780000.0	3.0	2.9043807983398438	1.5758352279663086
1.0	61890000.0	61900000.0	0.0	2.5959649085998535	1.469254732131958
1.0	61900000.0	61910000.0	4.0	2.394418239593506	1.3942739963531494
1.0	61940000.0	61950000.0	5.0	3.7681095600128174	1.8882631063461304
1.0	61990000.0	62000000.0	4.0	3.869495391845703	1.9440807104110718
1.0	62030000.0	62040000.0	8.0	3.808399200439453	1.9233900308609009
1.0	62060000.0	62070000.0	3.0	3.5014026165008545	1.8132097721099854
1.0	62100000.0	62110000.0	1.0	3.4478588104248047	1.7676852941513062
1.0	62150000.0	62160000.0	1.0	2.3436591625213623	1.3977231979370117
1.0	62190000.0	62200000.0	2.0	2.890813112258911	1.5718750953674316
1.0	62290000.0	62300000.0	1.0	2.5146729946136475	1.448853850364685
1.0	62320000.0	62330000.0	4.0	2.305582284927368	1.363939642906189
1.0	62340000.0	62350000.0	1.0	2.5165584087371826	1.4303110837936401
1.0	62350000.0	62360000.0	5.0	2.635241746902466	1.475773811340332
1.0	62360000.0	62370000.0	3.0	2.6017229557037354	1.4551373720169067
1.0	62400000.0	62410000.0	2.0	3.014787197113037	1.6188595294952393
1.0	62450000.0	62460000.0	9.0	2.8458495140075684	1.5467926263809204
1.0	62470000.0	62480000.0	2.0	3.0302977561950684	1.5989223718643188
1.0	62570000.0	62580000.0	3.0	3.1206517219543457	1.65117609500885
1.0	62630000.0	62640000.0	2.0	3.9019386768341064	1.9083573818206787
1.0	62730000.0	62740000.0	2.0	4.619410514831543	2.1828439235687256
1.0	62740000.0	62750000.0	3.0	4.644505500793457	2.227520704269409
1.0	62860000.0	62870000.0	5.0	4.043772220611572	2.0159988403320312
1.0	62930000.0	62940000.0	3.0	2.562852382659912	1.4586111307144165
1.0	62980000.0	62990000.0	1.0	2.728694200515747	1.5056257247924805
1.0	63010000.0	63020000.0	3.0	2.941274404525757	1.5962427854537964
1.0	63020000.0	63030000.0	2.0	3.005373001098633	1.618787407875061
1.0	63050000.0	63060000.0	2.0	2.759899854660034	1.532267689704895
1.0	63070000.0	63080000.0	4.0	2.835813283920288	1.5685510635375977
1.0	63090000.0	63100000.0	4.0	2.700949192047119	1.5124467611312866
1.0	63110000.0	63120000.0	6.0	2.8066534996032715	1.5801584720611572
1.0	63230000.0	63240000.0	8.0	3.4541592597961426	1.7730820178985596
1.0	63250000.0	63260000.0	4.0	3.0772039890289307	1.6537487506866455
1.0	63370000.0	63380000.0	2.0	5.461999893188477	2.4441962242126465
1.0	63400000.0	63410000.0	6.0	6.320243835449219	2.690453290939331
1.0	63450000.0	63460000.0	10.0	7.117744445800781	2.8753256797790527
1.0	63470000.0	63480000.0	5.0	6.609025001525879	2.7525486946105957
1.0	63480000.0	63490000.0	4.0	6.346991539001465	2.743800401687622
1.0	63490000.0	63500000.0	4.0	7.986310005187988	3.084127187728882
1.0	63540000.0	63550000.0	10.0	7.184212684631348	2.8977065086364746
1.0	63630000.0	63640000.0	9.0	6.600621700286865	2.758721113204956
1.0	63670000.0	63680000.0	7.0	6.60562801361084	2.766939640045166
1.0	63690000.0	63700000.0	7.0	5.887020587921143	2.6129233837127686
1.0	63700000.0	63710000.0	7.0	5.445189476013184	2.3901560306549072
1.0	63720000.0	63730000.0	4.0	6.091311454772949	2.6463072299957275
1.0	63860000.0	63870000.0	3.0	2.6751434803009033	1.4752418994903564
1.0	63920000.0	63930000.0	2.0	2.8572423458099365	1.5392048358917236
1.0	63990000.0	64000000.0	4.0	2.574937105178833	1.4441413879394531
1.0	64030000.0	64040000.0	1.0	2.661550998687744	1.4844622611999512
1.0	64040000.0	64050000.0	1.0	3.0194091796875	1.6189571619033813
1.0	64090000.0	64100000.0	4.0	2.5766286849975586	1.4423540830612183
1.0	64100000.0	64110000.0	1.0	2.440929412841797	1.4210129976272583
1.0	64160000.0	64170000.0	4.0	2.7360053062438965	1.4952443838119507
1.0	64250000.0	64260000.0	0.0	2.596416711807251	1.4583230018615723
1.0	64290000.0	64300000.0	0.0	2.7702229022979736	1.5349502563476562
1.0	64320000.0	64330000.0	2.0	2.5513672828674316	1.4499619007110596
1.0	64340000.0	64350000.0	3.0	2.1466667652130127	1.3046400547027588
1.0	64380000.0	64390000.0	3.0	2.342111587524414	1.358368158340454
1.0	64400000.0	64410000.0	0.0	2.9065256118774414	1.5653367042541504
1.0	64430000.0	64440000.0	1.0	2.627354621887207	1.458820104598999
1.0	64440000.0	64450000.0	1.0	2.4199676513671875	1.3908618688583374
1.0	64530000.0	64540000.0	3.0	3.322755813598633	1.732068657875061
1.0	64550000.0	64560000.0	2.0	2.9767088890075684	1.5959510803222656
1.0	64570000.0	64580000.0	7.0	3.0911974906921387	1.6284339427947998
1.0	64660000.0	64670000.0	3.0	3.3737072944641113	1.7897491455078125
1.0	64690000.0	64700000.0	4.0	3.3331215381622314	1.7160511016845703
1.0	64780000.0	64790000.0	2.0	2.731764316558838	1.4908336400985718
1.0	64900000.0	64910000.0	3.0	3.0713396072387695	1.625398874282837
1.0	64970000.0	64980000.0	0.0	2.5622341632843018	1.443979024887085
1.0	65030000.0	65040000.0	0.0	3.0691585540771484	1.6353641748428345
1.0	65080000.0	65090000.0	6.0	2.993527889251709	1.5980908870697021
1.0	65140000.0	65150000.0	0.0	2.964604616165161	1.6090128421783447
1.0	65180000.0	65190000.0	5.0	3.6585209369659424	1.8269948959350586
1.0	65200000.0	65210000.0	0.0	3.0869247913360596	1.6254339218139648
1.0	65240000.0	65250000.0	1.0	2.5477423667907715	1.4368469715118408
1.0	65300000.0	65310000.0	3.0	2.4880459308624268	1.4169361591339111
1.0	65420000.0	65430000.0	2.0	2.5523953437805176	1.4530365467071533
1.0	65460000.0	65470000.0	1.0	2.847705364227295	1.5538861751556396
1.0	65480000.0	65490000.0	2.0	3.055065393447876	1.6682426929473877
1.0	65500000.0	65510000.0	6.0	2.739039182662964	1.542468786239624
1.0	65550000.0	65560000.0	3.0	3.124980926513672	1.6515651941299438
1.0	65630000.0	65640000.0	4.0	2.8383281230926514	1.5679271221160889
1.0	65820000.0	65830000.0	6.0	5.6841559410095215	2.5283360481262207
1.0	65830000.0	65840000.0	3.0	5.140224933624268	2.3642756938934326
1.0	65840000.0	65850000.0	6.0	4.918872833251953	2.2864205837249756
1.0	65950000.0	65960000.0	5.0	4.796140193939209	2.232440710067749
1.0	65970000.0	65980000.0	3.0	5.471179485321045	2.4542148113250732
1.0	66040000.0	66050000.0	7.0	8.313700675964355	3.1477108001708984
1.0	66050000.0	66060000.0	17.0	7.338502407073975	2.920191526412964
1.0	66130000.0	66140000.0	6.0	9.5603666305542	3.378734588623047
1.0	66160000.0	66170000.0	6.0	9.489583969116211	3.414259672164917
1.0	66330000.0	66340000.0	11.0	12.434073448181152	3.976174831390381
1.0	66430000.0	66440000.0	16.0	10.470446586608887	3.58992338180542
1.0	66440000.0	66450000.0	14.0	13.396591186523438	4.200316905975342
1.0	66510000.0	66520000.0	13.0	13.219767570495605	4.1241559982299805
1.0	66700000.0	66710000.0	6.0	7.527041435241699	2.95243501663208
1.0	66770000.0	66780000.0	4.0	7.8405351638793945	3.039005994796753
1.0	66940000.0	66950000.0	11.0	9.674181938171387	3.3950366973876953
1.0	67080000.0	67090000.0	16.0	11.388087272644043	3.7976231575012207
1.0	67210000.0	67220000.0	7.0	5.475661277770996	2.480931520462036
1.0	67240000.0	67250000.0	5.0	4.960480690002441	2.2800021171569824
1.0	67290000.0	67300000.0	10.0	4.264327049255371	2.0697951316833496
1.0	67310000.0	67320000.0	3.0	4.449668884277344	2.0924551486968994
1.0	67320000.0	67330000.0	8.0	4.225329875946045	2.0899529457092285
1.0	67390000.0	67400000.0	1.0	3.1650452613830566	1.651349425315857
1.0	67400000.0	67410000.0	2.0	2.8918631076812744	1.5539546012878418
1.0	67410000.0	67420000.0	5.0	2.779938220977783	1.5092289447784424
1.0	67460000.0	67470000.0	4.0	2.7199783325195312	1.4959800243377686
1.0	67510000.0	67520000.0	0.0	2.746180534362793	1.521744728088379
1.0	67520000.0	67530000.0	6.0	3.3351829051971436	1.696380615234375
1.0	67530000.0	67540000.0	5.0	4.096949100494385	1.972033143043518
1.0	67620000.0	67630000.0	4.0	4.505119800567627	2.1454033851623535
1.0	67650000.0	67660000.0	4.0	4.4960856437683105	2.1319804191589355
1.0	67750000.0	67760000.0	5.0	5.291590213775635	2.4142518043518066
1.0	67790000.0	67800000.0	4.0	3.852536678314209	1.9499216079711914
1.0	67820000.0	67830000.0	5.0	3.6430180072784424	1.8696759939193726
1.0	67870000.0	67880000.0	1.0	2.802992105484009	1.5612499713897705
1.0	68020000.0	68030000.0	4.0	2.8571906089782715	1.5540539026260376
1.0	68100000.0	68110000.0	2.0	2.3881490230560303	1.4007866382598877
1.0	68150000.0	68160000.0	1.0	2.5052499771118164	1.4230413436889648
1.0	68170000.0	68180000.0	5.0	2.2509169578552246	1.3675740957260132
1.0	68200000.0	68210000.0	0.0	2.2745862007141113	1.354819416999817
1.0	68220000.0	68230000.0	2.0	2.193129062652588	1.32535719871521
1.0	68270000.0	68280000.0	5.0	2.696025848388672	1.5042469501495361
1.0	68300000.0	68310000.0	0.0	3.057353973388672	1.6402565240859985
1.0	68420000.0	68430000.0	6.0	5.90236759185791	2.5593905448913574
1.0	68440000.0	68450000.0	5.0	5.225574493408203	2.3430163860321045
1.0	68490000.0	68500000.0	7.0	5.51431131362915	2.498710870742798
1.0	68520000.0	68530000.0	2.0	5.529054641723633	2.4880154132843018
1.0	68630000.0	68640000.0	3.0	3.3142857551574707	1.7326562404632568
1.0	68680000.0	68690000.0	2.0	3.2290751934051514	1.7171428203582764
1.0	68730000.0	68740000.0	4.0	3.947558879852295	1.9296443462371826
1.0	68840000.0	68850000.0	4.0	3.936875820159912	1.9352424144744873
1.0	68860000.0	68870000.0	6.0	5.18129825592041	2.387871265411377
1.0	68870000.0	68880000.0	4.0	4.971479892730713	2.323867082595825
1.0	68890000.0	68900000.0	6.0	4.957427978515625	2.30100417137146
1.0	68910000.0	68920000.0	8.0	6.137777805328369	2.6461620330810547
1.0	69020000.0	69030000.0	7.0	10.862585067749023	3.6651387214660645
1.0	69040000.0	69050000.0	20.0	12.403127670288086	3.9799346923828125
1.0	69120000.0	69130000.0	16.0	12.953659057617188	4.037844181060791
1.0	69130000.0	69140000.0	19.0	15.063837051391602	4.41175651550293
1.0	69140000.0	69150000.0	12.0	13.828645706176758	4.166927337646484
1.0	69180000.0	69190000.0	13.0	19.366474151611328	5.087123394012451
1.0	69220000.0	69230000.0	14.0	21.9777774810791	5.4348320960998535
1.0	69350000.0	69360000.0	16.0	22.665203094482422	5.520664215087891
1.0	69420000.0	69430000.0	18.0	22.681865692138672	5.518381595611572
1.0	69590000.0	69600000.0	14.0	21.012399673461914	5.305474281311035
1.0	69610000.0	69620000.0	22.0	20.284870147705078	5.205203533172607
1.0	69660000.0	69670000.0	25.0	21.760696411132812	5.397830963134766
1.0	69680000.0	69690000.0	22.0	21.383792877197266	5.3568501472473145
1.0	69730000.0	69740000.0	16.0	19.87010383605957	5.203482627868652
1.0	69790000.0	69800000.0	23.0	23.719501495361328	5.6449761390686035
1.0	69880000.0	69890000.0	34.0	24.44572639465332	5.717081546783447
1.0	70020000.0	70030000.0	23.0	24.081058502197266	5.672447204589844
1.0	70050000.0	70060000.0	27.0	21.763744354248047	5.397724151611328
1.0	70130000.0	70140000.0	16.0	21.708602905273438	5.3950629234313965
1.0	70150000.0	70160000.0	18.0	19.305606842041016	5.077066421508789
1.0	70180000.0	70190000.0	17.0	16.3607234954834	4.637056827545166
1.0	70310000.0	70320000.0	27.0	13.781405448913574	4.201063632965088
1.0	70470000.0	70480000.0	20.0	13.457618713378906	4.127022743225098
1.0	70570000.0	70580000.0	10.0	9.692866325378418	3.4427688121795654
1.0	70580000.0	70590000.0	7.0	8.725723266601562	3.2406482696533203
1.0	70590000.0	70600000.0	9.0	7.542647361755371	2.969444990158081
1.0	70620000.0	70630000.0	9.0	4.709619998931885	2.1642918586730957
1.0	70700000.0	70710000.0	7.0	2.2554423809051514	1.437200665473938
1.0	70740000.0	70750000.0	6.0	2.9651787281036377	1.5817846059799194
1.0	70790000.0	70800000.0	1.0	3.2595267295837402	1.6921789646148682
1.0	70840000.0	70850000.0	4.0	4.152462005615234	2.0144786834716797
1.0	70850000.0	70860000.0	6.0	4.497618675231934	2.158731460571289
1.0	70860000.0	70870000.0	3.0	4.147968292236328	2.002019166946411
1.0	70900000.0	70910000.0	2.0	3.662169933319092	1.8790788650512695
1.0	70960000.0	70970000.0	5.0	6.2237067222595215	2.698220729827881
1.0	71020000.0	71030000.0	26.0	12.527048110961914	3.9954071044921875
1.0	71230000.0	71240000.0	22.0	24.919269561767578	5.772932529449463
1.0	71300000.0	71310000.0	21.0	25.63517189025879	5.839041233062744
1.0	71310000.0	71320000.0	28.0	27.15311622619629	5.974967956542969
1.0	71330000.0	71340000.0	34.0	25.927221298217773	5.879223823547363
1.0	71390000.0	71400000.0	18.0	21.711671829223633	5.429490089416504
1.0	71400000.0	71410000.0	30.0	23.706111907958984	5.665055274963379
1.0	71470000.0	71480000.0	14.0	13.782748222351074	4.205557823181152
1.0	71510000.0	71520000.0	11.0	8.68968391418457	3.1874775886535645
1.0	71550000.0	71560000.0	8.0	11.789728164672852	3.84846568107605
1.0	71580000.0	71590000.0	23.0	15.326139450073242	4.4532623291015625
1.0	71600000.0	71610000.0	18.0	18.255619049072266	4.9376397132873535
1.0	71620000.0	71630000.0	17.0	17.01871109008789	4.791018962860107
1.0	71650000.0	71660000.0	21.0	19.43698501586914	5.118106365203857
1.0	71690000.0	71700000.0	27.0	19.276235580444336	5.086580276489258
1.0	71730000.0	71740000.0	17.0	18.212688446044922	4.927838325500488
1.0	71890000.0	71900000.0	17.0	15.03997802734375	4.427541255950928
1.0	71900000.0	71910000.0	22.0	15.951458930969238	4.551450729370117
1.0	71930000.0	71940000.0	14.0	15.425097465515137	4.489354133605957
1.0	72030000.0	72040000.0	16.0	16.3658447265625	4.647599220275879
1.0	72190000.0	72200000.0	17.0	23.507553100585938	5.611849784851074
1.0	72240000.0	72250000.0	18.0	23.56427764892578	5.630240440368652
1.0	72280000.0	72290000.0	19.0	24.051759719848633	5.703136444091797
1.0	72300000.0	72310000.0	21.0	19.13227653503418	5.072846412658691
1.0	72440000.0	72450000.0	16.0	17.627254486083984	4.836256504058838
1.0	72450000.0	72460000.0	18.0	17.94463348388672	4.890300273895264
1.0	72560000.0	72570000.0	26.0	19.753158569335938	5.14385986328125
1.0	72620000.0	72630000.0	30.0	22.43121910095215	5.487758636474609
1.0	72660000.0	72670000.0	16.0	23.39070701599121	5.602435111999512
1.0	72710000.0	72720000.0	23.0	20.32232666015625	5.224692344665527
1.0	72750000.0	72760000.0	21.0	15.686700820922852	4.565659523010254
1.0	72910000.0	72920000.0	17.0	21.038101196289062	5.304369926452637
1.0	72920000.0	72930000.0	13.0	19.632797241210938	5.116283893585205
1.0	72930000.0	72940000.0	13.0	17.861881256103516	4.874852180480957
1.0	72980000.0	72990000.0	17.0	17.764039993286133	4.856654167175293
1.0	72990000.0	73000000.0	19.0	19.31765365600586	5.0750532150268555
1.0	73010000.0	73020000.0	19.0	18.302005767822266	4.9356689453125
1.0	73050000.0	73060000.0	14.0	19.766239166259766	5.154233932495117
1.0	73070000.0	73080000.0	20.0	20.134170532226562	5.193026065826416
1.0	73080000.0	73090000.0	9.0	17.34494972229004	4.812159538269043
1.0	73090000.0	73100000.0	18.0	19.348031997680664	5.09685754776001
1.0	73120000.0	73130000.0	25.0	22.216915130615234	5.468459129333496
1.0	73200000.0	73210000.0	29.0	26.720645904541016	5.92940616607666
1.0	73270000.0	73280000.0	25.0	29.101375579833984	6.118844509124756
1.0	73320000.0	73330000.0	24.0	25.918094635009766	5.862285614013672
1.0	73410000.0	73420000.0	20.0	25.274484634399414	5.7903876304626465
1.0	73500000.0	73510000.0	33.0	27.407760620117188	5.985959053039551
1.0	73580000.0	73590000.0	31.0	30.357934951782227	6.16933536529541
1.0	73590000.0	73600000.0	35.0	27.79034423828125	6.015462398529053
1.0	73610000.0	73620000.0	24.0	30.418603897094727	6.174761772155762
1.0	73620000.0	73630000.0	27.0	29.526611328125	6.1317291259765625
1.0	73730000.0	73740000.0	34.0	30.52964210510254	6.181558609008789
1.0	73790000.0	73800000.0	21.0	25.0614013671875	5.781750202178955
1.0	73840000.0	73850000.0	18.0	23.226953506469727	5.601578712463379
1.0	73860000.0	73870000.0	18.0	20.77547264099121	5.2735724449157715
1.0	73880000.0	73890000.0	29.0	19.9586181640625	5.166256904602051
1.0	73970000.0	73980000.0	17.0	17.709697723388672	4.838569641113281
1.0	74050000.0	74060000.0	8.0	15.685121536254883	4.555192470550537
1.0	74100000.0	74110000.0	9.0	16.894777297973633	4.727280616760254
1.0	74120000.0	74130000.0	10.0	16.165966033935547	4.603203773498535
1.0	74150000.0	74160000.0	19.0	13.419610977172852	4.140320777893066
1.0	74180000.0	74190000.0	16.0	13.462841987609863	4.178777694702148
1.0	74280000.0	74290000.0	9.0	10.02674388885498	3.508976697921753
1.0	74300000.0	74310000.0	8.0	10.236761093139648	3.5267574787139893
1.0	74410000.0	74420000.0	12.0	12.309840202331543	3.961777925491333
1.0	74480000.0	74490000.0	9.0	12.291875839233398	3.9356300830841064
1.0	74540000.0	74550000.0	15.0	13.932866096496582	4.222517967224121
1.0	74550000.0	74560000.0	17.0	15.066972732543945	4.438157558441162
1.0	74600000.0	74610000.0	28.0	12.565460205078125	3.9753615856170654
1.0	74630000.0	74640000.0	10.0	16.43741226196289	4.653623104095459
1.0	74660000.0	74670000.0	3.0	6.863960266113281	2.7982735633850098
1.0	74690000.0	74700000.0	12.0	15.299764633178711	4.470486164093018
1.0	74710000.0	74720000.0	13.0	12.930257797241211	4.048655986785889
1.0	74720000.0	74730000.0	18.0	12.374258995056152	3.946820020675659
1.0	74730000.0	74740000.0	14.0	11.437777519226074	3.7739250659942627
1.0	74800000.0	74810000.0	18.0	15.472723007202148	4.482800006866455
1.0	74860000.0	74870000.0	15.0	18.743755340576172	5.050112724304199
1.0	74930000.0	74940000.0	19.0	15.9290189743042	4.5796709060668945
1.0	74940000.0	74950000.0	19.0	19.1207218170166	5.054986000061035
1.0	74960000.0	74970000.0	16.0	17.215312957763672	4.772833824157715
1.0	74980000.0	74990000.0	21.0	18.989543914794922	5.042511940002441
1.0	74990000.0	75000000.0	24.0	18.23736000061035	4.922407627105713
1.0	75000000.0	75010000.0	27.0	19.710102081298828	5.153811454772949
1.0	75120000.0	75130000.0	21.0	15.45727252960205	4.550738334655762
1.0	75200000.0	75210000.0	3.0	4.892806053161621	2.212498188018799
1.0	75220000.0	75230000.0	4.0	4.975490093231201	2.241826057434082
1.0	75310000.0	75320000.0	23.0	18.087026596069336	4.905072212219238
1.0	75320000.0	75330000.0	25.0	20.301010131835938	5.257413387298584
1.0	75410000.0	75420000.0	20.0	23.951284408569336	5.6701741218566895
1.0	75430000.0	75440000.0	21.0	22.687259674072266	5.545330047607422
1.0	75440000.0	75450000.0	36.0	23.23716926574707	5.587831020355225
1.0	75470000.0	75480000.0	29.0	25.73627281188965	5.837337493896484
1.0	75550000.0	75560000.0	35.0	22.8942928314209	5.546008110046387
1.0	75560000.0	75570000.0	18.0	21.725582122802734	5.410090446472168
1.0	75650000.0	75660000.0	16.0	19.24837303161621	5.0979509353637695
1.0	75690000.0	75700000.0	12.0	14.022936820983887	4.248284816741943
1.0	75740000.0	75750000.0	13.0	13.674837112426758	4.201621055603027
1.0	75780000.0	75790000.0	6.0	12.220975875854492	3.9386138916015625
1.0	75790000.0	75800000.0	14.0	11.17492961883545	3.7574081420898438
1.0	75820000.0	75830000.0	12.0	12.518396377563477	3.9834117889404297
1.0	75890000.0	75900000.0	18.0	12.64218521118164	4.0375285148620605
1.0	75900000.0	75910000.0	17.0	11.580698013305664	3.8038125038146973
1.0	76080000.0	76090000.0	13.0	9.676729202270508	3.4419283866882324
1.0	76110000.0	76120000.0	10.0	10.930481910705566	3.6853511333465576
1.0	76220000.0	76230000.0	1.0	4.739373683929443	2.2260613441467285
1.0	76310000.0	76320000.0	9.0	7.3046979904174805	2.918985605239868
1.0	76350000.0	76360000.0	4.0	7.507109642028809	2.910440683364868
1.0	76370000.0	76380000.0	8.0	8.78453254699707	3.2422404289245605
1.0	76410000.0	76420000.0	11.0	8.514613151550293	3.186295986175537
1.0	76440000.0	76450000.0	14.0	9.550142288208008	3.452451229095459
1.0	76460000.0	76470000.0	13.0	8.734352111816406	3.2477755546569824
1.0	76480000.0	76490000.0	7.0	8.45264720916748	3.175424337387085
1.0	76550000.0	76560000.0	5.0	7.191078186035156	2.9093844890594482
1.0	76590000.0	76600000.0	8.0	10.617387771606445	3.604820966720581
1.0	76620000.0	76630000.0	3.0	7.324204921722412	2.8907313346862793
1.0	76660000.0	76670000.0	16.0	12.10895824432373	3.9394595623016357
1.0	76710000.0	76720000.0	20.0	13.250808715820312	4.108266353607178
1.0	76830000.0	76840000.0	14.0	13.509817123413086	4.157595157623291
1.0	76880000.0	76890000.0	12.0	12.85094165802002	4.036957740783691
1.0	76910000.0	76920000.0	24.0	13.314445495605469	4.159613609313965
1.0	76940000.0	76950000.0	15.0	11.312156677246094	3.703890323638916
1.0	76970000.0	76980000.0	9.0	9.977120399475098	3.50935697555542
1.0	77020000.0	77030000.0	11.0	9.7372407913208	3.4564595222473145
1.0	77080000.0	77090000.0	15.0	10.40959358215332	3.602240800857544
1.0	77100000.0	77110000.0	5.0	12.451814651489258	3.978382110595703
1.0	77120000.0	77130000.0	15.0	13.890396118164062	4.2862043380737305
1.0	77240000.0	77250000.0	14.0	14.438258171081543	4.333806991577148
1.0	77340000.0	77350000.0	20.0	13.912755966186523	4.241859436035156
1.0	77520000.0	77530000.0	11.0	9.113180160522461	3.358903169631958
1.0	77550000.0	77560000.0	7.0	5.604527473449707	2.5204269886016846
1.0	77600000.0	77610000.0	6.0	5.09086799621582	2.3494114875793457
1.0	77630000.0	77640000.0	3.0	4.573297023773193	2.162588596343994
1.0	77660000.0	77670000.0	7.0	4.240904331207275	2.033595561981201
1.0	77670000.0	77680000.0	4.0	4.824140548706055	2.258467674255371
1.0	77800000.0	77810000.0	5.0	6.417196750640869	2.695486307144165
1.0	77810000.0	77820000.0	5.0	5.439852237701416	2.4509735107421875
1.0	77830000.0	77840000.0	7.0	6.030787944793701	2.6179890632629395
1.0	77900000.0	77910000.0	6.0	5.05800724029541	2.339996337890625
1.0	77930000.0	77940000.0	7.0	5.403291702270508	2.4213669300079346
1.0	77950000.0	77960000.0	5.0	4.626395225524902	2.229132890701294
1.0	77960000.0	77970000.0	3.0	4.404745578765869	2.1266002655029297
1.0	78040000.0	78050000.0	1.0	2.823340892791748	1.572743535041809
1.0	78140000.0	78150000.0	4.0	2.819155216217041	1.5563437938690186
1.0	78150000.0	78160000.0	2.0	2.9935734272003174	1.6165558099746704
1.0	78200000.0	78210000.0	3.0	2.55425763130188	1.4716733694076538
1.0	78290000.0	78300000.0	0.0	2.6217875480651855	1.4734241962432861
1.0	78340000.0	78350000.0	3.0	2.545732021331787	1.4633333683013916
1.0	78350000.0	78360000.0	2.0	2.4824492931365967	1.4166921377182007
1.0	78380000.0	78390000.0	1.0	2.8597168922424316	1.5608972311019897
1.0	78410000.0	78420000.0	0.0	2.3768391609191895	1.395798921585083
1.0	78430000.0	78440000.0	1.0	2.436063766479492	1.8654829263687134
1.0	78450000.0	78460000.0	1.0	2.2340855598449707	1.351778268814087
1.0	78470000.0	78480000.0	2.0	2.354112148284912	1.3613908290863037
1.0	78500000.0	78510000.0	5.0	2.502957582473755	1.4416635036468506
1.0	78540000.0	78550000.0	1.0	2.6037027835845947	1.473973035812378
1.0	78550000.0	78560000.0	2.0	2.7163245677948	1.5081140995025635
1.0	78580000.0	78590000.0	3.0	3.140052318572998	1.6590324640274048
1.0	78730000.0	78740000.0	4.0	6.713871955871582	2.771026134490967
1.0	78770000.0	78780000.0	4.0	8.063925743103027	3.0632781982421875
1.0	78790000.0	78800000.0	6.0	8.351308822631836	3.146378517150879
1.0	78870000.0	78880000.0	10.0	13.620823860168457	4.183007717132568
1.0	78940000.0	78950000.0	10.0	11.766491889953613	3.8281097412109375
1.0	78960000.0	78970000.0	9.0	10.91268253326416	3.7061076164245605
1.0	78970000.0	78980000.0	11.0	15.146893501281738	4.486741542816162
1.0	78990000.0	79000000.0	12.0	13.092817306518555	4.086885929107666
1.0	79020000.0	79030000.0	11.0	11.934446334838867	3.876864194869995
1.0	79040000.0	79050000.0	10.0	9.599544525146484	3.4197380542755127
1.0	79090000.0	79100000.0	9.0	9.321008682250977	3.3721814155578613
1.0	79180000.0	79190000.0	16.0	14.95831298828125	4.4303998947143555
1.0	79350000.0	79360000.0	20.0	20.495162963867188	5.259540557861328
1.0	79370000.0	79380000.0	18.0	21.264957427978516	5.34865665435791
1.0	79450000.0	79460000.0	18.0	22.09647560119629	5.449843883514404
1.0	79550000.0	79560000.0	17.0	21.108627319335938	5.328265190124512
1.0	79560000.0	79570000.0	24.0	20.888866424560547	5.308369159698486
1.0	79570000.0	79580000.0	21.0	22.918514251708984	5.567694187164307
1.0	79580000.0	79590000.0	23.0	20.889352798461914	5.298911094665527
1.0	79680000.0	79690000.0	13.0	20.881526947021484	5.311777591705322
1.0	79700000.0	79710000.0	18.0	17.49646759033203	4.838077545166016
1.0	79720000.0	79730000.0	19.0	13.944195747375488	4.264937877655029
1.0	79770000.0	79780000.0	28.0	20.014413833618164	5.187985897064209
1.0	79900000.0	79910000.0	27.0	20.352813720703125	5.240915298461914
1.0	79920000.0	79930000.0	25.0	23.529850006103516	5.636341094970703
1.0	79980000.0	79990000.0	26.0	18.67963981628418	4.989045143127441
1.0	80000000.0	80010000.0	20.0	19.131053924560547	5.059864044189453
1.0	80060000.0	80070000.0	24.0	19.297657012939453	5.0909104347229
1.0	80080000.0	80090000.0	16.0	19.434856414794922	5.12250280380249
1.0	80190000.0	80200000.0	7.0	13.463556289672852	4.14523983001709
1.0	80240000.0	80250000.0	17.0	13.155200004577637	4.101590633392334
1.0	80280000.0	80290000.0	14.0	14.888341903686523	4.414704322814941
1.0	80290000.0	80300000.0	10.0	13.903704643249512	4.226462364196777
1.0	80340000.0	80350000.0	15.0	15.747995376586914	4.594527244567871
1.0	80360000.0	80370000.0	14.0	13.845727920532227	4.225251197814941
1.0	80420000.0	80430000.0	15.0	17.609521865844727	4.8779377937316895
1.0	80480000.0	80490000.0	19.0	17.481250762939453	4.813122749328613
1.0	80490000.0	80500000.0	29.0	16.835979461669922	4.714291572570801
1.0	80520000.0	80530000.0	6.0	16.999103546142578	4.744040012359619
1.0	80690000.0	80700000.0	18.0	20.22015953063965	5.227516174316406
1.0	80700000.0	80710000.0	31.0	19.773406982421875	5.158113956451416
1.0	80710000.0	80720000.0	14.0	20.734020233154297	5.28224515914917
1.0	80720000.0	80730000.0	23.0	22.04178237915039	5.477208137512207
1.0	80730000.0	80740000.0	26.0	18.953439712524414	5.035463809967041
1.0	80760000.0	80770000.0	19.0	20.03814697265625	5.215968132019043
1.0	80780000.0	80790000.0	15.0	17.297035217285156	4.774561882019043
1.0	80790000.0	80800000.0	18.0	17.666889190673828	4.8420915603637695
1.0	80830000.0	80840000.0	12.0	17.008155822753906	4.7522759437561035
1.0	80870000.0	80880000.0	12.0	11.517971992492676	3.729304075241089
1.0	80900000.0	80910000.0	17.0	13.862142562866211	4.228161811828613
1.0	80910000.0	80920000.0	10.0	14.102482795715332	4.282499313354492
1.0	80920000.0	80930000.0	13.0	12.523881912231445	3.967496395111084
1.0	80970000.0	80980000.0	22.0	12.669182777404785	4.020477294921875
1.0	80990000.0	81000000.0	10.0	12.759516716003418	4.004501819610596
1.0	81030000.0	81040000.0	20.0	13.806941032409668	4.206992149353027
1.0	81130000.0	81140000.0	21.0	14.511045455932617	4.32125186920166
1.0	81160000.0	81170000.0	12.0	13.719441413879395	4.164467811584473
1.0	81190000.0	81200000.0	9.0	13.826147079467773	4.197354793548584
1.0	81220000.0	81230000.0	5.0	15.231864929199219	4.453906536102295
1.0	81280000.0	81290000.0	8.0	14.066571235656738	4.242537498474121
1.0	81300000.0	81310000.0	11.0	15.10862922668457	4.427638530731201
1.0	81380000.0	81390000.0	9.0	15.85931396484375	4.549077033996582
1.0	81430000.0	81440000.0	20.0	16.328908920288086	4.6328654289245605
1.0	81440000.0	81450000.0	11.0	17.736888885498047	4.851617336273193
1.0	81460000.0	81470000.0	15.0	18.42207145690918	4.97086238861084
1.0	81470000.0	81480000.0	10.0	17.641984939575195	4.830786228179932
1.0	81480000.0	81490000.0	15.0	18.308494567871094	4.934934139251709
1.0	81490000.0	81500000.0	13.0	17.30462646484375	4.804995536804199
1.0	81570000.0	81580000.0	18.0	17.223522186279297	4.757260799407959
1.0	81680000.0	81690000.0	14.0	13.904867172241211	4.210638046264648
1.0	81720000.0	81730000.0	17.0	12.821734428405762	4.019114017486572
1.0	81730000.0	81740000.0	16.0	12.143760681152344	3.88396954536438
1.0	81770000.0	81780000.0	12.0	9.700727462768555	3.4184093475341797
1.0	81790000.0	81800000.0	12.0	10.729275703430176	3.6261725425720215
1.0	81830000.0	81840000.0	9.0	11.10690975189209	3.7190773487091064
1.0	81880000.0	81890000.0	8.0	8.300323486328125	3.1352992057800293
1.0	81910000.0	81920000.0	3.0	6.212786674499512	2.7031376361846924
1.0	81940000.0	81950000.0	8.0	6.334018230438232	2.6963553428649902
1.0	81960000.0	81970000.0	9.0	8.203204154968262	3.117093801498413
1.0	82080000.0	82090000.0	10.0	9.421545028686523	3.425407886505127
1.0	82120000.0	82130000.0	10.0	8.842684745788574	3.2605979442596436
1.0	82130000.0	82140000.0	7.0	7.190199851989746	2.8452723026275635
1.0	82210000.0	82220000.0	8.0	7.862929344177246	3.0510802268981934
1.0	82220000.0	82230000.0	7.0	6.7706780433654785	2.8009586334228516
1.0	82370000.0	82380000.0	11.0	11.440074920654297	3.768110752105713
1.0	82410000.0	82420000.0	13.0	12.881686210632324	4.023923397064209
1.0	82490000.0	82500000.0	7.0	17.487533569335938	4.816512107849121
1.0	82500000.0	82510000.0	24.0	16.883193969726562	4.754371166229248
1.0	82580000.0	82590000.0	13.0	17.177345275878906	4.769530296325684
1.0	82600000.0	82610000.0	12.0	15.140454292297363	4.421360492706299
1.0	82610000.0	82620000.0	15.0	15.278181076049805	4.496170997619629
1.0	82740000.0	82750000.0	24.0	22.367359161376953	5.490809440612793
1.0	82850000.0	82860000.0	32.0	21.318466186523438	5.39090633392334
1.0	82890000.0	82900000.0	14.0	24.837060928344727	5.761913299560547
1.0	83020000.0	83030000.0	19.0	26.31689453125	5.895284175872803
1.0	83130000.0	83140000.0	25.0	23.67070198059082	5.6311163902282715
1.0	83200000.0	83210000.0	17.0	21.76376724243164	5.407048225402832
1.0	83210000.0	83220000.0	33.0	19.8741512298584	5.169772148132324
1.0	83300000.0	83310000.0	18.0	18.32027816772461	4.94895076751709
1.0	83320000.0	83330000.0	23.0	17.892141342163086	4.88277530670166
1.0	83360000.0	83370000.0	18.0	20.283451080322266	5.215573787689209
1.0	83410000.0	83420000.0	16.0	21.702016830444336	5.405271053314209
1.0	83430000.0	83440000.0	23.0	20.14592933654785	5.20268440246582
1.0	83470000.0	83480000.0	17.0	22.419469833374023	5.496251583099365
1.0	83520000.0	83530000.0	27.0	20.331499099731445	5.2261199951171875
1.0	83680000.0	83690000.0	12.0	6.032273769378662	2.6011009216308594
1.0	83790000.0	83800000.0	3.0	4.552634239196777	2.135315418243408
1.0	83860000.0	83870000.0	1.0	5.475470066070557	2.4138171672821045
1.0	84030000.0	84040000.0	23.0	18.920873641967773	5.042275905609131
1.0	84060000.0	84070000.0	26.0	21.633710861206055	5.443692207336426
1.0	84070000.0	84080000.0	26.0	19.938079833984375	5.183808326721191
1.0	84100000.0	84110000.0	19.0	16.43558120727539	4.668540954589844
1.0	84410000.0	84420000.0	7.0	4.829188823699951	2.232931613922119
1.0	84490000.0	84500000.0	7.0	5.650545120239258	2.5197367668151855
1.0	84590000.0	84600000.0	2.0	4.485233783721924	2.1441962718963623
1.0	84610000.0	84620000.0	2.0	3.5344326496124268	1.7964210510253906
1.0	84660000.0	84670000.0	13.0	2.9234464168548584	1.5757569074630737
1.0	84670000.0	84680000.0	6.0	3.0266971588134766	1.5959570407867432
1.0	84710000.0	84720000.0	0.0	2.9160778522491455	1.5486886501312256
1.0	84740000.0	84750000.0	4.0	3.4154486656188965	1.727889060974121
1.0	84790000.0	84800000.0	4.0	2.5521621704101562	1.424363136291504
1.0	84940000.0	84950000.0	5.0	2.8385236263275146	1.5865380764007568
1.0	85020000.0	85030000.0	2.0	2.4455246925354004	1.414711356163025
1.0	85180000.0	85190000.0	2.0	3.07612681388855	1.6333004236221313
1.0	85240000.0	85250000.0	3.0	4.209212303161621	2.0227138996124268
1.0	85270000.0	85280000.0	6.0	4.275633811950684	2.0423126220703125
1.0	85330000.0	85340000.0	9.0	4.734877586364746	2.2284183502197266
1.0	85340000.0	85350000.0	5.0	4.900912761688232	2.2961878776550293
1.0	85350000.0	85360000.0	5.0	3.9950737953186035	1.947814702987671
1.0	85360000.0	85370000.0	4.0	4.893157958984375	2.2713027000427246
1.0	85370000.0	85380000.0	9.0	4.258744716644287	2.059339761734009
1.0	85580000.0	85590000.0	6.0	3.7868728637695312	1.8914473056793213
1.0	85620000.0	85630000.0	3.0	3.009531259536743	1.6362030506134033
1.0	85630000.0	85640000.0	1.0	2.8554489612579346	1.587632656097412
1.0	85670000.0	85680000.0	2.0	2.649137020111084	1.4805489778518677
1.0	85690000.0	85700000.0	2.0	2.239861011505127	1.3303661346435547
1.0	85700000.0	85710000.0	4.0	2.1533188819885254	1.3033561706542969
1.0	85710000.0	85720000.0	1.0	2.375040292739868	1.4109830856323242
1.0	85880000.0	85890000.0	5.0	2.743532657623291	1.5269403457641602
1.0	86050000.0	86060000.0	9.0	4.330942153930664	2.113912343978882
1.0	86070000.0	86080000.0	5.0	3.815209150314331	1.8781229257583618
1.0	86110000.0	86120000.0	0.0	3.1578121185302734	1.7255256175994873
1.0	86130000.0	86140000.0	3.0	2.8197474479675293	1.5519695281982422
1.0	86190000.0	86200000.0	4.0	4.469137191772461	2.165026903152466
1.0	86240000.0	86250000.0	7.0	6.211071014404297	2.6727511882781982
1.0	86310000.0	86320000.0	6.0	5.7907280921936035	2.5713367462158203
1.0	86320000.0	86330000.0	4.0	7.713898658752441	3.007713794708252
1.0	86530000.0	86540000.0	7.0	13.777819633483887	4.21635627746582
1.0	86560000.0	86570000.0	18.0	12.336755752563477	3.9499244689941406
1.0	86570000.0	86580000.0	12.0	11.647303581237793	3.831293821334839
1.0	86620000.0	86630000.0	9.0	10.664777755737305	3.6310818195343018
1.0	86660000.0	86670000.0	9.0	10.331101417541504	3.572511672973633
1.0	86740000.0	86750000.0	4.0	7.59128475189209	2.975695848464966
1.0	86770000.0	86780000.0	3.0	6.281951427459717	2.6955020427703857
1.0	86780000.0	86790000.0	4.0	5.658146858215332	2.545764684677124
1.0	86850000.0	86860000.0	2.0	3.985900402069092	1.9426218271255493
1.0	86860000.0	86870000.0	2.0	4.090304374694824	1.992445945739746
1.0	86880000.0	86890000.0	4.0	4.138598442077637	1.9791806936264038
1.0	86900000.0	86910000.0	5.0	3.9282901287078857	1.9611183404922485
1.0	87000000.0	87010000.0	2.0	4.146204948425293	1.9989057779312134
1.0	87030000.0	87040000.0	6.0	3.8957276344299316	1.9185101985931396
1.0	87180000.0	87190000.0	3.0	2.7582497596740723	1.542113184928894
1.0	87240000.0	87250000.0	2.0	3.1205756664276123	1.6434684991836548
1.0	87250000.0	87260000.0	1.0	3.320324659347534	1.7279052734375
1.0	87330000.0	87340000.0	2.0	2.647136688232422	1.4953588247299194
1.0	87360000.0	87370000.0	2.0	2.6623291969299316	1.5046314001083374
1.0	87420000.0	87430000.0	2.0	2.396242141723633	1.3923031091690063
1.0	87480000.0	87490000.0	2.0	2.714428424835205	1.495548963546753
1.0	87520000.0	87530000.0	2.0	2.605618715286255	1.4575093984603882
1.0	87560000.0	87570000.0	3.0	2.728677988052368	1.4926683902740479
1.0	87600000.0	87610000.0	2.0	3.795443058013916	1.8793929815292358
1.0	87630000.0	87640000.0	3.0	4.797243118286133	2.270857095718384
1.0	87650000.0	87660000.0	2.0	4.646148204803467	2.1828181743621826
1.0	87690000.0	87700000.0	4.0	4.271215915679932	2.052971601486206
1.0	87760000.0	87770000.0	4.0	4.9589643478393555	2.306023120880127
1.0	87840000.0	87850000.0	5.0	4.084957599639893	1.977662444114685
1.0	87920000.0	87930000.0	3.0	4.60410213470459	2.142016887664795
1.0	87930000.0	87940000.0	5.0	4.046903133392334	1.9606422185897827
1.0	88010000.0	88020000.0	7.0	4.0990495681762695	1.979565978050232
1.0	88210000.0	88220000.0	0.0	3.5789730548858643	1.7872368097305298
1.0	88230000.0	88240000.0	8.0	3.6740143299102783	1.8137677907943726
1.0	88280000.0	88290000.0	5.0	3.3914012908935547	1.7275079488754272
1.0	88320000.0	88330000.0	5.0	3.8329670429229736	1.8729521036148071
1.0	88340000.0	88350000.0	3.0	4.299670219421387	2.050731658935547
1.0	88370000.0	88380000.0	5.0	4.3264641761779785	2.055644989013672
1.0	88400000.0	88410000.0	8.0	4.246455192565918	2.033172130584717
1.0	88490000.0	88500000.0	5.0	4.005520343780518	1.9207258224487305
1.0	88500000.0	88510000.0	9.0	4.03427267074585	1.9394174814224243
1.0	88570000.0	88580000.0	0.0	3.7854526042938232	1.8552459478378296
1.0	88580000.0	88590000.0	2.0	4.011926651000977	1.9590638875961304
1.0	88620000.0	88630000.0	2.0	3.8195152282714844	1.9063209295272827
1.0	88640000.0	88650000.0	4.0	3.0597076416015625	1.607508659362793
1.0	88660000.0	88670000.0	2.0	3.5562496185302734	1.7845121622085571
1.0	88680000.0	88690000.0	1.0	3.4680168628692627	1.7379720211029053
1.0	88690000.0	88700000.0	3.0	3.8769145011901855	1.9476649761199951
1.0	88720000.0	88730000.0	1.0	3.5030338764190674	1.7608352899551392
1.0	88790000.0	88800000.0	2.0	3.6324870586395264	1.797277808189392
1.0	88830000.0	88840000.0	7.0	4.647566795349121	2.1535332202911377
1.0	88850000.0	88860000.0	3.0	4.676323890686035	2.1648919582366943
1.0	88910000.0	88920000.0	8.0	5.3515119552612305	2.396399974822998
1.0	89020000.0	89030000.0	9.0	5.03826904296875	2.3020858764648438
1.0	89120000.0	89130000.0	5.0	3.4341225624084473	1.7423118352890015
1.0	89200000.0	89210000.0	3.0	2.492178440093994	1.4037156105041504
1.0	89220000.0	89230000.0	1.0	2.4404282569885254	1.3848557472229004
1.0	89230000.0	89240000.0	1.0	2.399411678314209	1.3804584741592407
1.0	89280000.0	89290000.0	1.0	2.4704766273498535	1.4190696477890015
1.0	89310000.0	89320000.0	1.0	2.5107500553131104	1.4387332201004028
1.0	89340000.0	89350000.0	3.0	2.3023478984832764	1.3572895526885986
1.0	89380000.0	89390000.0	1.0	2.070955753326416	1.2673982381820679
1.0	89410000.0	89420000.0	3.0	2.24383544921875	1.3366912603378296
1.0	89430000.0	89440000.0	2.0	2.519937038421631	1.4253778457641602
1.0	89480000.0	89490000.0	3.0	2.4378128051757812	1.4120242595672607
1.0	89510000.0	89520000.0	0.0	2.664956569671631	1.4857707023620605
1.0	89520000.0	89530000.0	3.0	2.5708038806915283	1.4679365158081055
1.0	89650000.0	89660000.0	3.0	4.108524322509766	2.0012001991271973
1.0	89660000.0	89670000.0	2.0	3.402592420578003	1.7139400243759155
1.0	89720000.0	89730000.0	2.0	4.557867050170898	2.1532485485076904
1.0	89750000.0	89760000.0	8.0	4.538973808288574	2.115744113922119
1.0	89780000.0	89790000.0	6.0	4.87230920791626	2.231166124343872
1.0	89840000.0	89850000.0	1.0	4.667906761169434	2.1809303760528564
1.0	89850000.0	89860000.0	10.0	4.013307094573975	1.9369382858276367
1.0	89910000.0	89920000.0	1.0	3.522794008255005	1.798012375831604
1.0	90070000.0	90080000.0	3.0	4.4752984046936035	2.1482491493225098
1.0	90080000.0	90090000.0	5.0	3.8647987842559814	1.9414466619491577
1.0	90140000.0	90150000.0	6.0	3.686131715774536	1.880881667137146
1.0	90150000.0	90160000.0	5.0	3.9433658123016357	1.999535322189331
1.0	90320000.0	90330000.0	1.0	2.801609754562378	1.5547871589660645
1.0	90410000.0	90420000.0	7.0	2.7063841819763184	1.486510992050171
1.0	90440000.0	90450000.0	5.0	3.582190990447998	1.8353103399276733
1.0	90450000.0	90460000.0	3.0	3.401482105255127	1.7360414266586304
1.0	90460000.0	90470000.0	2.0	2.951767683029175	1.5987226963043213
1.0	90490000.0	90500000.0	0.0	3.3426761627197266	1.7430450916290283
1.0	90500000.0	90510000.0	2.0	4.877198219299316	2.275869369506836
1.0	90530000.0	90540000.0	6.0	5.052718162536621	2.3447422981262207
1.0	90540000.0	90550000.0	6.0	5.5751566886901855	2.4881949424743652
1.0	90580000.0	90590000.0	10.0	6.161740303039551	2.652283191680908
1.0	90690000.0	90700000.0	17.0	11.533650398254395	3.7870357036590576
1.0	90740000.0	90750000.0	13.0	12.693174362182617	4.022185325622559
1.0	90750000.0	90760000.0	5.0	12.86827564239502	4.0510172843933105
1.0	90830000.0	90840000.0	12.0	12.153135299682617	3.9418461322784424
1.0	90850000.0	90860000.0	6.0	10.15949821472168	3.5384573936462402
1.0	90860000.0	90870000.0	6.0	7.469672203063965	2.966153144836426
1.0	90940000.0	90950000.0	9.0	8.698862075805664	3.2095577716827393
1.0	90950000.0	90960000.0	9.0	11.684511184692383	3.8788063526153564
1.0	91030000.0	91040000.0	9.0	13.051547050476074	4.096820831298828
1.0	91070000.0	91080000.0	15.0	12.880040168762207	4.056250095367432
1.0	91080000.0	91090000.0	20.0	12.81890869140625	4.0491251945495605
1.0	91120000.0	91130000.0	17.0	13.093844413757324	4.09622859954834
1.0	91160000.0	91170000.0	12.0	11.059619903564453	3.71173357963562
1.0	91280000.0	91290000.0	8.0	8.024436950683594	3.069441556930542
1.0	91340000.0	91350000.0	11.0	7.820392608642578	3.055656909942627
1.0	91420000.0	91430000.0	4.0	3.4170010089874268	1.7110506296157837
1.0	91600000.0	91610000.0	4.0	7.018246650695801	2.863084554672241
1.0	91650000.0	91660000.0	7.0	7.414246559143066	2.952569007873535
1.0	91690000.0	91700000.0	3.0	8.717262268066406	3.275054454803467
1.0	91740000.0	91750000.0	4.0	5.710870742797852	2.563054084777832
1.0	91780000.0	91790000.0	3.0	7.2722296714782715	2.9019455909729004
1.0	91840000.0	91850000.0	6.0	6.315435886383057	2.6423521041870117
1.0	91870000.0	91880000.0	9.0	5.615337371826172	2.5449795722961426
1.0	91900000.0	91910000.0	8.0	5.4355950355529785	2.4700427055358887
1.0	91920000.0	91930000.0	3.0	4.648223876953125	2.2217302322387695
1.0	91930000.0	91940000.0	10.0	5.037117004394531	2.3652515411376953
1.0	91980000.0	91990000.0	2.0	3.1475412845611572	1.6549899578094482
1.0	92010000.0	92020000.0	2.0	3.605290174484253	1.8302857875823975
1.0	92050000.0	92060000.0	2.0	3.5745537281036377	1.8216009140014648
1.0	92060000.0	92070000.0	2.0	3.4522221088409424	1.7730451822280884
1.0	92110000.0	92120000.0	6.0	3.8564772605895996	1.9074923992156982
1.0	92180000.0	92190000.0	4.0	3.4849915504455566	1.785331130027771
1.0	92210000.0	92220000.0	5.0	3.5295040607452393	1.8329089879989624
1.0	92240000.0	92250000.0	1.0	3.726483106613159	1.9027023315429688
1.0	92360000.0	92370000.0	4.0	4.126034736633301	2.020200252532959
1.0	92380000.0	92390000.0	3.0	4.099617958068848	2.013540267944336
1.0	92450000.0	92460000.0	6.0	4.12056303024292	2.0070738792419434
1.0	92470000.0	92480000.0	3.0	4.575299263000488	2.1859219074249268
1.0	92510000.0	92520000.0	3.0	4.604578971862793	2.191174030303955
1.0	92520000.0	92530000.0	11.0	4.253565311431885	2.0824804306030273
1.0	92680000.0	92690000.0	8.0	4.281685829162598	2.0765888690948486
1.0	92700000.0	92710000.0	1.0	3.7776939868927	1.9218237400054932
1.0	92730000.0	92740000.0	4.0	2.66310977935791	1.477243185043335
1.0	92840000.0	92850000.0	6.0	3.1486010551452637	1.6586723327636719
1.0	92960000.0	92970000.0	3.0	3.7802834510803223	1.909928321838379
1.0	92970000.0	92980000.0	2.0	3.4825263023376465	1.7917102575302124
1.0	93000000.0	93010000.0	3.0	2.9239413738250732	1.5778179168701172
1.0	93030000.0	93040000.0	1.0	2.9523158073425293	1.6042028665542603
1.0	93100000.0	93110000.0	2.0	2.6640586853027344	1.503049373626709
1.0	93220000.0	93230000.0	5.0	2.622750759124756	1.4804468154907227
1.0	93240000.0	93250000.0	5.0	2.352942705154419	1.381007194519043
1.0	93270000.0	93280000.0	2.0	2.7999234199523926	1.537550687789917
1.0	93330000.0	93340000.0	3.0	2.5223898887634277	1.4675129652023315
1.0	93470000.0	93480000.0	5.0	3.129404306411743	1.6561431884765625
1.0	93590000.0	93600000.0	3.0	2.2330048084259033	1.3558218479156494
1.0	93610000.0	93620000.0	3.0	2.264268398284912	1.3633368015289307
1.0	93620000.0	93630000.0	3.0	2.258143186569214	1.3712761402130127
1.0	93640000.0	93650000.0	3.0	2.3938987255096436	1.3792307376861572
1.0	93730000.0	93740000.0	0.0	2.075279712677002	1.305983304977417
1.0	93780000.0	93790000.0	0.0	2.2789061069488525	1.377474069595337
1.0	93800000.0	93810000.0	1.0	2.404973268508911	1.417402982711792
1.0	93810000.0	93820000.0	2.0	2.45871639251709	1.420849084854126
1.0	93840000.0	93850000.0	1.0	2.8312783241271973	1.5537774562835693
1.0	93860000.0	93870000.0	5.0	3.015562057495117	1.6311947107315063
1.0	93980000.0	93990000.0	3.0	2.7209668159484863	1.515655517578125
1.0	94100000.0	94110000.0	2.0	2.5044102668762207	1.4502277374267578
1.0	94260000.0	94270000.0	1.0	2.8429651260375977	1.5935713052749634
1.0	94310000.0	94320000.0	3.0	3.2664618492126465	1.6890491247177124
1.0	94330000.0	94340000.0	4.0	2.56195068359375	1.844010591506958
1.0	94350000.0	94360000.0	1.0	2.6816964149475098	1.538865089416504
1.0	94480000.0	94490000.0	6.0	3.6599926948547363	1.850645661354065
1.0	94500000.0	94510000.0	7.0	3.8490607738494873	1.9253995418548584
1.0	94510000.0	94520000.0	6.0	3.4871392250061035	1.797925591468811
1.0	94520000.0	94530000.0	1.0	3.600010633468628	1.8310972452163696
1.0	94630000.0	94640000.0	2.0	2.862811326980591	1.5774115324020386
1.0	94680000.0	94690000.0	3.0	2.6189475059509277	1.513108491897583
1.0	94690000.0	94700000.0	1.0	2.3917460441589355	1.4138023853302002
1.0	94720000.0	94730000.0	2.0	2.9380829334259033	1.5804696083068848
1.0	94800000.0	94810000.0	4.0	2.626829147338867	1.4609144926071167
1.0	94850000.0	94860000.0	2.0	2.601863384246826	1.4663259983062744
1.0	94890000.0	94900000.0	1.0	2.4290566444396973	1.4129564762115479
1.0	94950000.0	94960000.0	3.0	2.278806447982788	1.382782220840454
1.0	94980000.0	94990000.0	2.0	2.3790011405944824	1.393773078918457
1.0	95070000.0	95080000.0	4.0	2.4319329261779785	1.3991012573242188
1.0	95150000.0	95160000.0	4.0	2.928542375564575	1.5916407108306885
1.0	95230000.0	95240000.0	4.0	2.3134546279907227	1.3591437339782715
1.0	95340000.0	95350000.0	1.0	2.4235520362854004	1.4201924800872803
1.0	95350000.0	95360000.0	1.0	2.4059066772460938	1.4147592782974243
1.0	95400000.0	95410000.0	2.0	2.4602057933807373	1.420837640762329
1.0	95460000.0	95470000.0	0.0	2.9082610607147217	1.6093651056289673
1.0	95490000.0	95500000.0	2.0	2.691035509109497	1.5068601369857788
1.0	95500000.0	95510000.0	6.0	2.8895697593688965	1.573114037513733
1.0	95520000.0	95530000.0	4.0	2.9894204139709473	1.6415090560913086
1.0	95550000.0	95560000.0	0.0	3.7412619590759277	1.8753015995025635
1.0	95590000.0	95600000.0	7.0	3.7318267822265625	1.8967208862304688
1.0	95610000.0	95620000.0	5.0	3.191282272338867	1.6830580234527588
1.0	95680000.0	95690000.0	1.0	3.7890992164611816	1.8839616775512695
1.0	95740000.0	95750000.0	5.0	5.280275821685791	2.432471513748169
1.0	95790000.0	95800000.0	6.0	7.2146430015563965	2.8953099250793457
1.0	95820000.0	95830000.0	16.0	7.7464799880981445	3.013998508453369
1.0	95830000.0	95840000.0	7.0	7.224405765533447	2.9038097858428955
1.0	96010000.0	96020000.0	14.0	12.654685020446777	4.035544395446777
1.0	96020000.0	96030000.0	5.0	12.511484146118164	3.9930694103240967
1.0	96040000.0	96050000.0	12.0	12.420613288879395	3.992856502532959
1.0	96130000.0	96140000.0	8.0	10.36597728729248	3.5908749103546143
1.0	96210000.0	96220000.0	7.0	12.054742813110352	3.8985962867736816
1.0	96270000.0	96280000.0	14.0	12.54997444152832	4.020580291748047
1.0	96280000.0	96290000.0	7.0	13.786892890930176	4.228533744812012
1.0	96340000.0	96350000.0	10.0	17.306013107299805	4.830297946929932
1.0	96350000.0	96360000.0	18.0	14.41930103302002	4.3545637130737305
1.0	96380000.0	96390000.0	7.0	13.967135429382324	4.237525463104248
1.0	96400000.0	96410000.0	16.0	16.75543212890625	4.711869239807129
1.0	96420000.0	96430000.0	15.0	16.808555603027344	4.7182183265686035
1.0	96480000.0	96490000.0	15.0	18.67510986328125	5.000452518463135
1.0	96550000.0	96560000.0	21.0	16.928709030151367	4.7722368240356445
1.0	96590000.0	96600000.0	24.0	17.083690643310547	4.770671844482422
1.0	96640000.0	96650000.0	16.0	17.203807830810547	4.778159141540527
1.0	96660000.0	96670000.0	12.0	14.696060180664062	4.359934329986572
1.0	96820000.0	96830000.0	18.0	17.693723678588867	4.858782768249512
1.0	96850000.0	96860000.0	26.0	16.991634368896484	4.751394748687744
1.0	96910000.0	96920000.0	19.0	14.523571968078613	4.33129358291626
1.0	96930000.0	96940000.0	17.0	15.361088752746582	4.4560394287109375
1.0	96950000.0	96960000.0	18.0	15.003840446472168	4.4115824699401855
1.0	97010000.0	97020000.0	11.0	12.829971313476562	4.023146629333496
1.0	97020000.0	97030000.0	13.0	11.788776397705078	3.8385987281799316
1.0	97030000.0	97040000.0	14.0	12.897966384887695	4.040437698364258
1.0	97200000.0	97210000.0	7.0	4.117132186889648	1.9770472049713135
1.0	97220000.0	97230000.0	7.0	3.984095811843872	1.9785592555999756
1.0	97280000.0	97290000.0	3.0	5.325733184814453	2.4019615650177
1.0	97310000.0	97320000.0	13.0	9.050046920776367	3.266472578048706
1.0	97370000.0	97380000.0	25.0	13.543072700500488	4.226564884185791
1.0	97670000.0	97680000.0	9.0	8.860532760620117	3.224353313446045
1.0	97770000.0	97780000.0	8.0	9.794405937194824	3.443782329559326
1.0	97870000.0	97880000.0	14.0	11.769912719726562	3.8809974193573
1.0	97900000.0	97910000.0	13.0	11.183599472045898	3.7305526733398438
1.0	97950000.0	97960000.0	8.0	10.387389183044434	3.579768419265747
1.0	97990000.0	98000000.0	9.0	10.064062118530273	3.5108776092529297
1.0	98190000.0	98200000.0	12.0	12.157936096191406	3.8980705738067627
1.0	98210000.0	98220000.0	18.0	11.403548240661621	3.754695415496826
1.0	98330000.0	98340000.0	9.0	9.529884338378906	3.388904094696045
1.0	98370000.0	98380000.0	4.0	10.196747779846191	3.5636837482452393
1.0	98470000.0	98480000.0	8.0	7.862059116363525	3.035259962081909
1.0	98500000.0	98510000.0	9.0	7.8146257400512695	3.027214765548706
1.0	98510000.0	98520000.0	9.0	6.326753616333008	2.6827590465545654
1.0	98610000.0	98620000.0	12.0	7.437049865722656	2.927577257156372
1.0	98720000.0	98730000.0	2.0	5.282872676849365	2.4547083377838135
1.0	98820000.0	98830000.0	7.0	4.569820880889893	2.1188724040985107
1.0	98890000.0	98900000.0	2.0	4.599936008453369	2.1754207611083984
1.0	98960000.0	98970000.0	10.0	6.304810523986816	2.679887294769287
1.0	99010000.0	99020000.0	7.0	7.791604518890381	3.0295495986938477
1.0	99020000.0	99030000.0	11.0	7.816391944885254	3.0350890159606934
1.0	99130000.0	99140000.0	3.0	4.602536201477051	2.171041965484619
1.0	99170000.0	99180000.0	3.0	4.148068904876709	1.963487982749939
1.0	99190000.0	99200000.0	2.0	4.110326290130615	1.9661449193954468
1.0	99200000.0	99210000.0	3.0	3.9203343391418457	1.9093776941299438
1.0	99210000.0	99220000.0	4.0	4.1048126220703125	1.9950430393218994
1.0	99290000.0	99300000.0	8.0	5.364068031311035	2.413490056991577
1.0	99300000.0	99310000.0	8.0	5.280015468597412	2.3922343254089355
1.0	99410000.0	99420000.0	3.0	7.899224758148193	3.049159526824951
1.0	99440000.0	99450000.0	5.0	8.456971168518066	3.164513111114502
1.0	99520000.0	99530000.0	7.0	11.220117568969727	3.736372470855713
1.0	99600000.0	99610000.0	11.0	11.301633834838867	3.7475345134735107
1.0	99650000.0	99660000.0	4.0	11.424333572387695	3.784532070159912
1.0	99900000.0	99910000.0	11.0	8.001594543457031	3.0793418884277344
1.0	99910000.0	99920000.0	8.0	8.380922317504883	3.1639366149902344
1.0	99940000.0	99950000.0	6.0	5.6007399559021	2.521907329559326
1.0	99960000.0	99970000.0	3.0	5.214341640472412	2.4109368324279785
1.0	100020000.0	100030000.0	1.0	3.450777769088745	1.7669111490249634
1.0	100120000.0	100130000.0	6.0	3.2768237590789795	1.7478501796722412
1.0	100220000.0	100230000.0	4.0	2.441373348236084	1.398684024810791
1.0	100230000.0	100240000.0	2.0	2.77447772026062	1.5214450359344482
1.0	100250000.0	100260000.0	3.0	3.201498031616211	1.6769587993621826
1.0	100300000.0	100310000.0	3.0	3.441404342651367	1.7908926010131836
1.0	100350000.0	100360000.0	3.0	2.5300040245056152	1.4541301727294922
1.0	100360000.0	100370000.0	3.0	2.5051403045654297	1.4497565031051636
1.0	100430000.0	100440000.0	0.0	3.069338798522949	1.6360546350479126
1.0	100520000.0	100530000.0	4.0	2.4659230709075928	1.4333444833755493
1.0	100530000.0	100540000.0	2.0	2.7058489322662354	1.503149390220642
1.0	100650000.0	100660000.0	1.0	2.896059513092041	1.5976765155792236
1.0	100760000.0	100770000.0	6.0	3.3632407188415527	1.7329435348510742
1.0	100870000.0	100880000.0	7.0	3.1205036640167236	1.64358651638031
1.0	100920000.0	100930000.0	1.0	3.3027312755584717	1.6856352090835571
1.0	101000000.0	101010000.0	8.0	4.284770965576172	2.05431866645813
1.0	101100000.0	101110000.0	4.0	4.9272050857543945	2.29231595993042
1.0	101110000.0	101120000.0	5.0	5.342965126037598	2.404479503631592
1.0	101180000.0	101190000.0	4.0	4.499453544616699	2.0900092124938965
1.0	101220000.0	101230000.0	5.0	6.094794273376465	2.646085739135742
1.0	101250000.0	101260000.0	3.0	4.946026802062988	2.2612524032592773
1.0	101290000.0	101300000.0	4.0	5.466108798980713	2.4889297485351562
1.0	101310000.0	101320000.0	6.0	4.656571388244629	2.1891021728515625
1.0	101320000.0	101330000.0	6.0	4.721740245819092	2.217804193496704
1.0	101360000.0	101370000.0	2.0	3.2656331062316895	1.6827609539031982
1.0	101400000.0	101410000.0	2.0	2.8772077560424805	1.5388190746307373
1.0	101450000.0	101460000.0	0.0	2.6568641662597656	1.4701268672943115
1.0	101740000.0	101750000.0	2.0	8.821528434753418	3.2467780113220215
1.0	101770000.0	101780000.0	7.0	5.21828556060791	2.3788235187530518
1.0	101880000.0	101890000.0	17.0	13.060704231262207	4.075375556945801
1.0	101920000.0	101930000.0	15.0	11.986241340637207	3.8721795082092285
1.0	102020000.0	102030000.0	17.0	14.918543815612793	4.461044788360596
1.0	102090000.0	102100000.0	21.0	14.069781303405762	4.251452445983887
1.0	102120000.0	102130000.0	22.0	17.705839157104492	4.8842949867248535
1.0	102160000.0	102170000.0	14.0	15.134539604187012	4.45055627822876
1.0	102260000.0	102270000.0	20.0	20.199546813964844	5.219290256500244
1.0	102270000.0	102280000.0	15.0	20.35947608947754	5.233181476593018
1.0	102290000.0	102300000.0	20.0	21.142318725585938	5.331999778747559
1.0	102520000.0	102530000.0	16.0	18.747852325439453	5.03569221496582
1.0	102560000.0	102570000.0	10.0	14.706561088562012	4.416938304901123
1.0	102570000.0	102580000.0	17.0	12.907829284667969	4.070486068725586
1.0	102600000.0	102610000.0	20.0	15.562769889831543	4.503834247589111
1.0	102670000.0	102680000.0	21.0	23.017614364624023	5.570614814758301
1.0	102740000.0	102750000.0	20.0	22.34388542175293	5.485735893249512
1.0	102830000.0	102840000.0	32.0	26.22886085510254	5.89031982421875
1.0	102980000.0	102990000.0	33.0	27.588281631469727	5.997071266174316
1.0	103000000.0	103010000.0	22.0	25.479835510253906	5.840528964996338
1.0	103030000.0	103040000.0	31.0	25.809219360351562	5.861238956451416
1.0	103060000.0	103070000.0	36.0	27.108144760131836	5.970370292663574
1.0	103130000.0	103140000.0	29.0	24.809946060180664	5.760810852050781
1.0	103160000.0	103170000.0	34.0	25.20293617248535	5.788631439208984
1.0	103250000.0	103260000.0	20.0	25.57174301147461	5.830239295959473
1.0	103280000.0	103290000.0	28.0	25.632030487060547	5.828893184661865
1.0	103340000.0	103350000.0	32.0	22.95537567138672	5.552884101867676
1.0	103350000.0	103360000.0	25.0	23.22405242919922	5.587189674377441
1.0	103440000.0	103450000.0	31.0	22.72743797302246	5.5322113037109375
1.0	103600000.0	103610000.0	28.0	24.961227416992188	5.775875091552734
1.0	103620000.0	103630000.0	20.0	26.834522247314453	5.940871238708496
1.0	103680000.0	103690000.0	23.0	25.746337890625	5.843975067138672
1.0	103760000.0	103770000.0	21.0	17.577795028686523	4.828197956085205
1.0	103910000.0	103920000.0	15.0	2.152289628982544	1.381166934967041
1.0	104000000.0	104010000.0	16.0	4.394036769866943	2.103947877883911
1.0	104010000.0	104020000.0	21.0	6.872880458831787	2.815950632095337
1.0	104060000.0	104070000.0	3.0	5.605970859527588	2.4879937171936035
1.0	104110000.0	104120000.0	14.0	6.692198276519775	2.8160061836242676
1.0	104310000.0	104320000.0	23.0	16.45226287841797	4.637590408325195
1.0	104420000.0	104430000.0	25.0	25.187274932861328	5.813469886779785
1.0	104580000.0	104590000.0	24.0	27.368932723999023	5.977907657623291
1.0	104590000.0	104600000.0	28.0	27.21932601928711	5.9633026123046875
1.0	104730000.0	104740000.0	27.0	27.001455307006836	5.945929527282715
1.0	104860000.0	104870000.0	31.0	26.6101131439209	5.918915271759033
1.0	104990000.0	105000000.0	37.0	32.063838958740234	6.231387615203857
1.0	105040000.0	105050000.0	27.0	31.684925079345703	6.215744972229004
1.0	105050000.0	105060000.0	25.0	28.0811710357666	6.0486063957214355
1.0	105100000.0	105110000.0	31.0	29.54585838317871	6.127869129180908
1.0	105140000.0	105150000.0	21.0	26.56014060974121	5.925254821777344
1.0	105170000.0	105180000.0	24.0	25.03544044494629	5.767301082611084
1.0	105180000.0	105190000.0	23.0	22.91788101196289	5.554858207702637
1.0	105190000.0	105200000.0	23.0	23.16761016845703	5.603297233581543
1.0	105240000.0	105250000.0	14.0	21.4122371673584	5.3697710037231445
1.0	105290000.0	105300000.0	30.0	17.96974754333496	4.893207550048828
1.0	105350000.0	105360000.0	18.0	19.789941787719727	5.145488262176514
1.0	105370000.0	105380000.0	24.0	17.93668556213379	4.878634929656982
1.0	105390000.0	105400000.0	14.0	15.126733779907227	4.4015302658081055
1.0	105440000.0	105450000.0	23.0	20.07744026184082	5.1958465576171875
1.0	105450000.0	105460000.0	16.0	19.34550666809082	5.082058906555176
1.0	105510000.0	105520000.0	13.0	20.2714786529541	5.213662147521973
1.0	105560000.0	105570000.0	22.0	21.563899993896484	5.384914398193359
1.0	105760000.0	105770000.0	24.0	17.96624755859375	4.883175849914551
1.0	105800000.0	105810000.0	22.0	19.467601776123047	5.108820915222168
1.0	105860000.0	105870000.0	30.0	20.0727596282959	5.183337688446045
1.0	105970000.0	105980000.0	14.0	20.388601303100586	5.232978820800781
1.0	106000000.0	106010000.0	21.0	20.629215240478516	5.256379127502441
1.0	106010000.0	106020000.0	17.0	18.990976333618164	5.035431861877441
1.0	106060000.0	106070000.0	26.0	20.522380828857422	5.279707431793213
1.0	106070000.0	106080000.0	18.0	19.663982391357422	5.123639106750488
1.0	106140000.0	106150000.0	18.0	16.246192932128906	4.614189624786377
1.0	106190000.0	106200000.0	8.0	17.174633026123047	4.751971244812012
1.0	106210000.0	106220000.0	16.0	17.397117614746094	4.792674541473389
1.0	106220000.0	106230000.0	17.0	16.743099212646484	4.6971821784973145
1.0	106230000.0	106240000.0	28.0	16.01926612854004	4.571322441101074
1.0	106240000.0	106250000.0	11.0	17.26508140563965	4.765233039855957
1.0	106410000.0	106420000.0	15.0	24.437463760375977	5.71515417098999
1.0	106520000.0	106530000.0	33.0	28.9774112701416	6.0893473625183105
1.0	106570000.0	106580000.0	29.0	25.74530601501465	5.8475236892700195
1.0	106610000.0	106620000.0	27.0	24.497543334960938	5.72491455078125
1.0	106620000.0	106630000.0	22.0	26.304845809936523	5.8932600021362305
1.0	106670000.0	106680000.0	19.0	23.969289779663086	5.674289703369141
1.0	106710000.0	106720000.0	26.0	23.5516357421875	5.638440132141113
1.0	106800000.0	106810000.0	25.0	25.43526840209961	5.812106132507324
1.0	106840000.0	106850000.0	22.0	23.0393123626709	5.563035488128662
1.0	106890000.0	106900000.0	23.0	22.51749038696289	5.516873836517334
1.0	106940000.0	106950000.0	18.0	20.424434661865234	5.250502109527588
1.0	107050000.0	107060000.0	26.0	24.954071044921875	5.763225555419922
1.0	107130000.0	107140000.0	21.0	28.695444107055664	6.094985008239746
1.0	107230000.0	107240000.0	27.0	28.54298973083496	6.066616058349609
1.0	107300000.0	107310000.0	31.0	27.33730697631836	5.982057571411133
1.0	107380000.0	107390000.0	29.0	28.4814453125	6.066064357757568
1.0	107600000.0	107610000.0	11.0	11.839421272277832	3.843749523162842
1.0	107650000.0	107660000.0	18.0	20.30108070373535	5.228626251220703
1.0	107680000.0	107690000.0	12.0	14.529034614562988	4.3721723556518555
1.0	107730000.0	107740000.0	17.0	17.495641708374023	4.814807415008545
1.0	107820000.0	107830000.0	13.0	19.522457122802734	5.1350555419921875
1.0	107840000.0	107850000.0	18.0	19.773624420166016	5.161561489105225
1.0	107920000.0	107930000.0	18.0	18.456268310546875	4.949897289276123
1.0	107930000.0	107940000.0	17.0	20.442516326904297	5.258632659912109
1.0	107950000.0	107960000.0	19.0	17.739910125732422	4.859228134155273
1.0	107960000.0	107970000.0	12.0	20.18239974975586	5.213430404663086
1.0	108040000.0	108050000.0	25.0	14.709080696105957	4.384054660797119
1.0	108070000.0	108080000.0	5.0	12.352136611938477	3.959512710571289
1.0	108130000.0	108140000.0	13.0	9.695809364318848	3.38433837890625
1.0	108160000.0	108170000.0	18.0	8.740081787109375	3.1831371784210205
1.0	108170000.0	108180000.0	12.0	9.490389823913574	3.3335506916046143
1.0	108270000.0	108280000.0	13.0	9.635717391967773	3.385932207107544
1.0	108330000.0	108340000.0	11.0	8.093990325927734	3.0923209190368652
1.0	108370000.0	108380000.0	15.0	6.869660377502441	2.8243460655212402
1.0	108460000.0	108470000.0	6.0	7.8399338722229	3.039597272872925
1.0	108470000.0	108480000.0	7.0	6.995408058166504	2.8275630474090576
1.0	108490000.0	108500000.0	6.0	8.171442031860352	3.111855983734131
1.0	108500000.0	108510000.0	14.0	8.182344436645508	3.0942485332489014
1.0	108590000.0	108600000.0	8.0	6.473956108093262	2.6915841102600098
1.0	108610000.0	108620000.0	5.0	6.4250807762146	2.7176833152770996
1.0	108690000.0	108700000.0	1.0	2.8778374195098877	1.5783509016036987
1.0	108740000.0	108750000.0	1.0	2.5550293922424316	1.4315950870513916
1.0	109050000.0	109060000.0	2.0	2.715677261352539	1.4973511695861816
1.0	109100000.0	109110000.0	2.0	2.7470898628234863	1.5049235820770264
1.0	109110000.0	109120000.0	0.0	2.6594111919403076	1.4940061569213867
1.0	109150000.0	109160000.0	4.0	2.4348576068878174	1.432845115661621
1.0	109160000.0	109170000.0	4.0	2.677809476852417	1.5210437774658203
1.0	109170000.0	109180000.0	4.0	2.607191801071167	1.4863684177398682
1.0	109180000.0	109190000.0	5.0	2.5629076957702637	1.4447441101074219
1.0	109190000.0	109200000.0	2.0	3.0929226875305176	1.6795724630355835
1.0	109290000.0	109300000.0	2.0	2.3756022453308105	1.4085381031036377
1.0	109320000.0	109330000.0	2.0	2.558612823486328	1.4788024425506592
1.0	109330000.0	109340000.0	0.0	2.539625644683838	1.4676649570465088
1.0	109350000.0	109360000.0	2.0	2.589768886566162	1.45775306224823
1.0	109370000.0	109380000.0	3.0	2.895214080810547	1.571458101272583
1.0	109380000.0	109390000.0	3.0	3.0562281608581543	1.6541967391967773
1.0	109480000.0	109490000.0	4.0	2.368720531463623	1.4065841436386108
1.0	109500000.0	109510000.0	3.0	2.4539408683776855	1.4140574932098389
1.0	109580000.0	109590000.0	2.0	2.625474214553833	1.4749953746795654
[truncated: 47,565 more rows]
