# Supplementary material for: Genome-wide mapping of somatic mutation rates uncovers drivers of cancer
Source: Nat Biotechnol. 2022 Jun 20;40(11):1634–43. doi: 10.1038/s41587-022-01353-8 (PMC9646522; doi:10.1038/s41587-022-01353-8)
Supplement: Supplementary file 4 — Regions and model predictions for each fold of each cancer for which a deep learning model was trained. Regions that were filtered are also listed along with their respective model predictions. [file 41587_2022_1353_MOESM4_ESM.zip › kfold_results/Eso-AdenoCa/fold_0.txt]

CHROM	START	END	Y_TRUE	Y_PRED	STD
1.0	860000.0	870000.0	2.0	4.0861124992370605	2.0518879890441895
1.0	870000.0	880000.0	1.0	4.0819315910339355	2.0512139797210693
1.0	880000.0	890000.0	2.0	3.0497066974639893	1.8853950500488281
1.0	1010000.0	1020000.0	4.0	3.453119993209839	1.950010895729065
1.0	1120000.0	1130000.0	5.0	4.066664695739746	2.0487518310546875
1.0	1200000.0	1210000.0	2.0	3.0303313732147217	4.051757335662842
1.0	1240000.0	1250000.0	3.0	3.1379001140594482	1.631079077720642
1.0	1290000.0	1300000.0	4.0	3.74560809135437	1.9970391988754272
1.0	1350000.0	1360000.0	2.0	3.854607105255127	2.014587879180908
1.0	1500000.0	1510000.0	5.0	2.842229127883911	1.8523294925689697
1.0	1530000.0	1540000.0	7.0	4.322981357574463	2.0900650024414062
1.0	1590000.0	1600000.0	0.0	3.5362846851348877	1.9633731842041016
1.0	1600000.0	1610000.0	2.0	3.3093039989471436	1.9269355535507202
1.0	1690000.0	1700000.0	4.0	2.646446704864502	1.68881356716156
1.0	1750000.0	1760000.0	1.0	3.0932223796844482	1.8923413753509521
1.0	1830000.0	1840000.0	5.0	3.423342227935791	1.9452283382415771
1.0	1840000.0	1850000.0	1.0	3.599961042404175	1.9736080169677734
1.0	1940000.0	1950000.0	2.0	4.347485065460205	2.0940184593200684
1.0	2000000.0	2010000.0	3.0	3.854422092437744	2.0145602226257324
1.0	2020000.0	2030000.0	2.0	3.588228225708008	1.9717214107513428
1.0	2120000.0	2130000.0	0.0	2.884336471557617	1.8590320348739624
1.0	2160000.0	2170000.0	4.0	2.860394239425659	1.855218529701233
1.0	2180000.0	2190000.0	4.0	4.855456352233887	2.206089496612549
1.0	2210000.0	2220000.0	1.0	3.479736328125	1.9542865753173828
1.0	2220000.0	2230000.0	4.0	3.384575605392456	1.939003586769104
1.0	2240000.0	2250000.0	3.0	3.455273389816284	1.9503564834594727
1.0	2260000.0	2270000.0	3.0	4.743519306182861	2.162701368331909
1.0	2410000.0	2420000.0	3.0	3.8854548931121826	2.019561290740967
1.0	2480000.0	2490000.0	2.0	3.8925132751464844	2.0206964015960693
1.0	2540000.0	2550000.0	0.0	6.363755702972412	2.465676784515381
1.0	2690000.0	2700000.0	9.0	6.871621608734131	2.8730711936950684
1.0	2720000.0	2730000.0	3.0	9.833740234375	3.2174274921417236
1.0	2730000.0	2740000.0	4.0	7.0127458572387695	2.6047921180725098
1.0	2740000.0	2750000.0	6.0	8.408140182495117	2.8550448417663574
1.0	2760000.0	2770000.0	4.0	6.284177780151367	2.4453556537628174
1.0	2780000.0	2790000.0	8.0	9.726886749267578	3.1411986351013184
1.0	2790000.0	2800000.0	4.0	8.143819808959961	2.7887825965881348
1.0	2840000.0	2850000.0	5.0	7.116799831390381	2.6056363582611084
1.0	2880000.0	2890000.0	5.0	5.04997444152832	2.219702959060669
1.0	3040000.0	3050000.0	3.0	3.436617612838745	1.9473577737808228
1.0	3050000.0	3060000.0	2.0	4.023726940155029	2.055555582046509
1.0	3150000.0	3160000.0	5.0	3.7611587047576904	1.9995445013046265
1.0	3160000.0	3170000.0	5.0	3.2751307487487793	1.9214578866958618
1.0	3170000.0	3180000.0	4.0	3.6766762733459473	1.9859473705291748
1.0	3180000.0	3190000.0	1.0	4.588298320770264	2.132812261581421
1.0	3190000.0	3200000.0	5.0	3.7576744556427	1.9989821910858154
1.0	3230000.0	3240000.0	2.0	3.3749759197235107	1.9374682903289795
1.0	3240000.0	3250000.0	1.0	4.405032157897949	2.106170177459717
1.0	3470000.0	3480000.0	7.0	5.259520530700684	2.2585740089416504
1.0	3520000.0	3530000.0	2.0	4.330592155456543	2.09128999710083
1.0	3560000.0	3570000.0	6.0	3.96950101852417	2.037963390350342
1.0	3620000.0	3630000.0	3.0	4.492606163024902	2.1173994541168213
1.0	3630000.0	3640000.0	3.0	4.766472816467285	2.169445514678955
1.0	3640000.0	3650000.0	3.0	4.395174980163574	2.137366771697998
1.0	3650000.0	3660000.0	5.0	3.824639081954956	2.0097622871398926
1.0	3670000.0	3680000.0	5.0	5.285881996154785	2.2664129734039307
1.0	3690000.0	3700000.0	3.0	3.5022780895233154	1.9579076766967773
1.0	3730000.0	3740000.0	3.0	3.487016201019287	1.9554567337036133
1.0	3750000.0	3760000.0	3.0	3.04140567779541	1.8840709924697876
1.0	3770000.0	3780000.0	6.0	2.919572591781616	1.8646386861801147
1.0	3800000.0	3810000.0	2.0	2.3817076683044434	1.4657386541366577
1.0	3840000.0	3850000.0	1.0	7.55852746963501	7.626636505126953
1.0	4110000.0	4120000.0	15.0	13.46522045135498	3.909400224685669
1.0	4130000.0	4140000.0	17.0	13.194589614868164	3.8289356231689453
1.0	4160000.0	4170000.0	10.0	13.306302070617676	4.283341407775879
1.0	4190000.0	4200000.0	23.0	17.340211868286133	4.532433032989502
1.0	4200000.0	4210000.0	15.0	17.547252655029297	4.592303276062012
1.0	4250000.0	4260000.0	30.0	21.43557357788086	4.973593235015869
1.0	4300000.0	4310000.0	20.0	17.15218734741211	4.351070880889893
1.0	4320000.0	4330000.0	25.0	24.503463745117188	5.383143424987793
1.0	4350000.0	4360000.0	25.0	25.327457427978516	5.507777214050293
1.0	4420000.0	4430000.0	26.0	23.205055236816406	5.303966045379639
1.0	4460000.0	4470000.0	27.0	23.656997680664062	5.321789741516113
1.0	4470000.0	4480000.0	24.0	23.946847915649414	5.343949317932129
1.0	4490000.0	4500000.0	16.0	24.257572174072266	5.381904602050781
1.0	4520000.0	4530000.0	10.0	23.495899200439453	5.342450141906738
1.0	4550000.0	4560000.0	13.0	22.13482666015625	5.182722568511963
1.0	4580000.0	4590000.0	21.0	20.469392776489258	4.992972373962402
1.0	4630000.0	4640000.0	20.0	22.26224708557129	5.163410186767578
1.0	4710000.0	4720000.0	18.0	18.177099227905273	4.98075008392334
1.0	4720000.0	4730000.0	16.0	17.990596771240234	5.009219169616699
1.0	4780000.0	4790000.0	29.0	21.166318893432617	5.093206882476807
1.0	4790000.0	4800000.0	26.0	21.271183013916016	5.163460731506348
1.0	4850000.0	4860000.0	29.0	26.208297729492188	5.544325351715088
1.0	4860000.0	4870000.0	32.0	27.776256561279297	5.670225620269775
1.0	4970000.0	4980000.0	32.0	26.248342514038086	5.5621018409729
1.0	4990000.0	5000000.0	18.0	23.281116485595703	5.3610615730285645
1.0	5040000.0	5050000.0	20.0	24.747129440307617	5.396472930908203
1.0	5110000.0	5120000.0	21.0	19.741382598876953	4.933230400085449
1.0	5120000.0	5130000.0	32.0	20.49911880493164	4.770630836486816
1.0	5150000.0	5160000.0	12.0	22.20243263244629	5.162539958953857
1.0	5160000.0	5170000.0	16.0	20.341533660888672	4.930142402648926
1.0	5180000.0	5190000.0	19.0	19.424854278564453	4.894488334655762
1.0	5210000.0	5220000.0	26.0	16.522844314575195	4.4153547286987305
1.0	5220000.0	5230000.0	15.0	20.34237289428711	5.014404296875
1.0	5230000.0	5240000.0	28.0	19.11458396911621	4.912642478942871
1.0	5300000.0	5310000.0	18.0	20.960830688476562	5.063828945159912
1.0	5320000.0	5330000.0	24.0	21.85350227355957	5.151843070983887
1.0	5360000.0	5370000.0	20.0	20.364816665649414	4.974480628967285
1.0	5440000.0	5450000.0	15.0	19.251012802124023	4.965243816375732
1.0	5500000.0	5510000.0	21.0	18.50205421447754	4.768592834472656
1.0	5540000.0	5550000.0	14.0	18.31467056274414	4.771109580993652
1.0	5550000.0	5560000.0	10.0	19.092178344726562	4.826592445373535
1.0	5560000.0	5570000.0	9.0	17.134244918823242	4.661075592041016
1.0	5590000.0	5600000.0	19.0	20.553936004638672	4.888145446777344
1.0	5660000.0	5670000.0	12.0	14.662088394165039	4.178308010101318
1.0	5790000.0	5800000.0	11.0	11.616704940795898	3.6613540649414062
1.0	5810000.0	5820000.0	10.0	11.539022445678711	3.5516090393066406
1.0	5820000.0	5830000.0	15.0	11.284887313842773	3.485172986984253
1.0	5830000.0	5840000.0	14.0	10.007526397705078	3.283057689666748
1.0	5850000.0	5860000.0	14.0	10.584808349609375	3.2273268699645996
1.0	5860000.0	5870000.0	11.0	10.2422456741333	3.1594974994659424
1.0	5890000.0	5900000.0	6.0	8.183034896850586	2.860527753829956
1.0	5900000.0	5910000.0	10.0	8.038558959960938	2.7894465923309326
1.0	5920000.0	5930000.0	4.0	5.0759711265563965	2.211254596710205
1.0	6080000.0	6090000.0	5.0	4.529562950134277	2.130279779434204
1.0	6090000.0	6100000.0	3.0	5.269052982330322	2.2645180225372314
1.0	6240000.0	6250000.0	4.0	3.4094581604003906	1.9429985284805298
1.0	6270000.0	6280000.0	3.0	3.496654510498047	1.957005262374878
1.0	6280000.0	6290000.0	4.0	2.794422149658203	1.8447316884994507
1.0	6320000.0	6330000.0	2.0	3.2955069541931152	1.9247232675552368
1.0	6330000.0	6340000.0	3.0	3.066399574279785	1.888058066368103
1.0	6380000.0	6390000.0	1.0	2.7798712253570557	1.8424211740493774
1.0	6410000.0	6420000.0	1.0	3.101410388946533	1.5181725025177002
1.0	6440000.0	6450000.0	2.0	2.960839033126831	1.8712158203125
1.0	6450000.0	6460000.0	3.0	2.865995407104492	1.8561073541641235
1.0	6460000.0	6470000.0	3.0	3.760507106781006	1.9994401931762695
1.0	6520000.0	6530000.0	4.0	4.013049125671387	2.0401182174682617
1.0	6560000.0	6570000.0	9.0	3.9197990894317627	2.0250890254974365
1.0	6670000.0	6680000.0	3.0	3.1288223266601562	1.8980385065078735
1.0	6710000.0	6720000.0	2.0	3.0772366523742676	1.8897926807403564
1.0	6750000.0	6760000.0	6.0	3.1853275299072266	1.9070764780044556
1.0	6870000.0	6880000.0	6.0	3.450263500213623	1.9495525360107422
1.0	7010000.0	7020000.0	6.0	4.991652011871338	2.210520029067993
1.0	7040000.0	7050000.0	4.0	6.42105770111084	2.480802059173584
1.0	7050000.0	7060000.0	5.0	5.684938907623291	2.332315683364868
1.0	7190000.0	7200000.0	9.0	6.703782558441162	2.536466598510742
1.0	7220000.0	7230000.0	6.0	6.600996971130371	2.5149550437927246
1.0	7290000.0	7300000.0	4.0	4.317081451416016	2.0891153812408447
1.0	7310000.0	7320000.0	1.0	4.521118640899658	2.1248369216918945
1.0	7380000.0	7390000.0	4.0	4.697021484375	2.150320053100586
1.0	7440000.0	7450000.0	4.0	4.196528434753418	2.069683074951172
1.0	7560000.0	7570000.0	6.0	4.616311550140381	2.1429712772369385
1.0	7580000.0	7590000.0	8.0	4.600508689880371	2.1392769813537598
1.0	7610000.0	7620000.0	5.0	4.556135654449463	2.1474647521972656
1.0	7670000.0	7680000.0	7.0	4.684911727905273	2.150343418121338
1.0	7690000.0	7700000.0	2.0	4.863167762756348	2.18896746635437
1.0	7700000.0	7710000.0	5.0	3.841259002685547	2.012436866760254
1.0	7750000.0	7760000.0	3.0	4.293458938598633	2.0853052139282227
1.0	7860000.0	7870000.0	2.0	2.5604043006896973	1.5139089822769165
1.0	7880000.0	7890000.0	2.0	2.5094704627990723	1.4789427518844604
1.0	7890000.0	7900000.0	1.0	2.568009614944458	1.5056315660476685
1.0	7900000.0	7910000.0	2.0	2.7578608989715576	1.7753489017486572
1.0	7970000.0	7980000.0	1.0	3.6014907360076904	1.9738496541976929
1.0	7990000.0	8000000.0	4.0	3.680406093597412	1.9865455627441406
1.0	8010000.0	8020000.0	5.0	3.2814788818359375	2.5637898445129395
1.0	8080000.0	8090000.0	4.0	3.486994504928589	1.9554542303085327
1.0	8220000.0	8230000.0	3.0	3.471303939819336	1.9529340267181396
1.0	8260000.0	8270000.0	5.0	3.545124053955078	1.9647939205169678
1.0	8270000.0	8280000.0	1.0	3.4935410022735596	1.956506371498108
1.0	8320000.0	8330000.0	3.0	3.6601524353027344	1.9832887649536133
1.0	8360000.0	8370000.0	2.0	3.6406140327453613	1.9801445007324219
1.0	8530000.0	8540000.0	5.0	3.0441184043884277	1.8845056295394897
1.0	8560000.0	8570000.0	3.0	2.857804536819458	1.8548088073730469
1.0	8580000.0	8590000.0	0.0	2.6935274600982666	1.8287181854248047
1.0	8650000.0	8660000.0	1.0	2.81815767288208	1.848501443862915
1.0	8660000.0	8670000.0	3.0	2.9614148139953613	1.8713098764419556
1.0	8680000.0	8690000.0	0.0	2.7777445316314697	1.8420846462249756
1.0	8700000.0	8710000.0	0.0	2.931633710861206	1.866563081741333
1.0	8790000.0	8800000.0	3.0	3.3452281951904297	1.9326978921890259
1.0	8800000.0	8810000.0	4.0	3.125164747238159	1.8974536657333374
1.0	8830000.0	8840000.0	2.0	3.6827151775360107	1.9869203567504883
1.0	8840000.0	8850000.0	2.0	3.0593903064727783	1.886938452720642
1.0	9070000.0	9080000.0	5.0	4.103269100189209	2.0546536445617676
1.0	9140000.0	9150000.0	4.0	3.5853958129882812	1.9712655544281006
1.0	9150000.0	9160000.0	3.0	4.029219627380371	2.0427205562591553
1.0	9260000.0	9270000.0	5.0	3.7254128456115723	1.9937865734100342
1.0	9330000.0	9340000.0	2.0	3.4852192401885986	1.9551689624786377
1.0	9350000.0	9360000.0	1.0	3.167170286178589	1.9041719436645508
1.0	9380000.0	9390000.0	6.0	3.297823667526245	1.925093412399292
1.0	9400000.0	9410000.0	7.0	3.2741456031799316	1.9213016033172607
1.0	9420000.0	9430000.0	5.0	3.7286860942840576	1.9943139553070068
1.0	9430000.0	9440000.0	3.0	3.8412442207336426	2.012434482574463
1.0	9440000.0	9450000.0	1.0	4.020514488220215	2.0413191318511963
1.0	9450000.0	9460000.0	7.0	4.0903191566467285	2.0525667667388916
1.0	9470000.0	9480000.0	5.0	4.139952182769775	2.081669330596924
1.0	9620000.0	9630000.0	1.0	3.024176836013794	1.8813165426254272
1.0	9630000.0	9640000.0	4.0	2.54504656791687	1.5515133142471313
1.0	9690000.0	9700000.0	5.0	4.365163326263428	2.096865177154541
1.0	9730000.0	9740000.0	2.0	3.840994358062744	2.0123937129974365
1.0	9830000.0	9840000.0	0.0	2.691079616546631	1.8283278942108154
1.0	9880000.0	9890000.0	2.0	2.4954400062561035	1.499773383140564
1.0	9900000.0	9910000.0	1.0	2.6955158710479736	1.829032301902771
1.0	10120000.0	10130000.0	3.0	2.9730300903320312	1.8731580972671509
1.0	10170000.0	10180000.0	0.0	2.9674277305603027	1.8722660541534424
1.0	10180000.0	10190000.0	0.0	2.8863677978515625	1.8593562841415405
1.0	10230000.0	10240000.0	1.0	3.1028175354003906	1.8938795328140259
1.0	10250000.0	10260000.0	6.0	3.847674608230591	2.013472557067871
1.0	10280000.0	10290000.0	3.0	3.154184579849243	1.902094841003418
1.0	10430000.0	10440000.0	4.0	2.51481556892395	1.5097715854644775
1.0	10460000.0	10470000.0	1.0	2.5427017211914062	1.5916398763656616
1.0	10490000.0	10500000.0	2.0	2.9416210651397705	1.8681514263153076
1.0	10510000.0	10520000.0	2.0	3.100076198577881	1.8934434652328491
1.0	10540000.0	10550000.0	2.0	2.844770908355713	1.8527305126190186
1.0	10570000.0	10580000.0	4.0	2.8417811393737793	1.8522584438323975
1.0	10580000.0	10590000.0	2.0	2.9783411026000977	1.8740084171295166
1.0	10590000.0	10600000.0	1.0	3.1709377765655518	1.9047744274139404
1.0	10750000.0	10760000.0	0.0	2.8938896656036377	1.8605543375015259
1.0	10800000.0	10810000.0	3.0	3.6669116020202637	1.9843776226043701
1.0	10810000.0	10820000.0	4.0	2.9697301387786865	1.8726345300674438
1.0	10890000.0	10900000.0	1.0	3.8063666820526123	2.0068204402923584
1.0	10930000.0	10940000.0	4.0	4.19128942489624	2.0688388347625732
1.0	10940000.0	10950000.0	3.0	4.298776149749756	2.086165189743042
1.0	11260000.0	11270000.0	4.0	2.7811238765716553	1.715065360069275
1.0	11280000.0	11290000.0	2.0	2.956812620162964	1.8705759048461914
1.0	11320000.0	11330000.0	5.0	3.853269577026367	2.009053945541382
1.0	11330000.0	11340000.0	0.0	3.5761351585388184	1.9697729349136353
1.0	11420000.0	11430000.0	5.0	6.143369674682617	2.42840313911438
1.0	11450000.0	11460000.0	8.0	6.267008304595947	2.440793991088867
1.0	11470000.0	11480000.0	3.0	7.423753261566162	2.75580096244812
1.0	11500000.0	11510000.0	9.0	7.800843715667725	2.8639774322509766
1.0	11600000.0	11610000.0	7.0	7.59863805770874	2.704242467880249
1.0	11610000.0	11620000.0	10.0	6.578952789306641	2.5059971809387207
1.0	11650000.0	11660000.0	6.0	6.261284351348877	2.449904203414917
1.0	11670000.0	11680000.0	1.0	5.719135761260986	2.3459267616271973
1.0	11680000.0	11690000.0	3.0	5.5513596534729	2.3110692501068115
1.0	11700000.0	11710000.0	9.0	4.21017599105835	2.0718843936920166
1.0	11760000.0	11770000.0	2.0	4.17140007019043	2.06562876701355
1.0	11810000.0	11820000.0	4.0	3.9496147632598877	2.0298948287963867
1.0	11850000.0	11860000.0	3.0	3.1063778400421143	1.7194875478744507
1.0	11880000.0	11890000.0	4.0	2.9666919708251953	1.872150182723999
1.0	11960000.0	11970000.0	3.0	3.9325568675994873	2.0271477699279785
1.0	11980000.0	11990000.0	1.0	3.0428109169006348	2.752664089202881
1.0	12060000.0	12070000.0	7.0	2.5724034309387207	1.690551519393921
1.0	12130000.0	12140000.0	1.0	3.8178696632385254	2.008671283721924
1.0	12280000.0	12290000.0	2.0	3.5008704662323	1.9576818943023682
1.0	12300000.0	12310000.0	2.0	2.4322829246520996	1.4892908334732056
1.0	12340000.0	12350000.0	2.0	2.492896318435669	1.470233678817749
1.0	12430000.0	12440000.0	1.0	2.5588443279266357	1.5132626295089722
1.0	12460000.0	12470000.0	2.0	2.676043748855591	1.8259462118148804
1.0	12500000.0	12510000.0	2.0	3.2334296703338623	1.9147775173187256
1.0	12550000.0	12560000.0	4.0	2.900818347930908	1.8616540431976318
1.0	12560000.0	12570000.0	2.0	3.1076626777648926	1.8946545124053955
1.0	12600000.0	12610000.0	1.0	3.6785900592803955	1.9862539768218994
1.0	12630000.0	12640000.0	2.0	2.978588819503784	1.8740472793579102
1.0	12700000.0	12710000.0	8.0	4.645492076873779	2.1428139209747314
1.0	12710000.0	12720000.0	5.0	4.020328998565674	2.0412888526916504
1.0	12720000.0	12730000.0	4.0	5.543707847595215	2.312835216522217
1.0	12730000.0	12740000.0	7.0	5.847419261932373	2.3748257160186768
1.0	12800000.0	12810000.0	8.0	6.4224534034729	2.4758365154266357
1.0	12810000.0	12820000.0	5.0	6.19747257232666	2.4343721866607666
1.0	13780000.0	13790000.0	14.0	8.484018325805664	3.277759075164795
1.0	13870000.0	13880000.0	5.0	13.609077453613281	4.285275936126709
1.0	13900000.0	13910000.0	16.0	13.743762016296387	4.232840538024902
1.0	13930000.0	13940000.0	11.0	14.86565113067627	3.887303590774536
1.0	13970000.0	13980000.0	15.0	12.025467872619629	3.6692357063293457
1.0	14090000.0	14100000.0	3.0	4.5564775466918945	2.1276862621307373
1.0	14240000.0	14250000.0	12.0	11.866790771484375	3.44208025932312
1.0	14270000.0	14280000.0	8.0	12.87792682647705	3.7536587715148926
1.0	14310000.0	14320000.0	12.0	14.598193168640137	3.9212405681610107
1.0	14340000.0	14350000.0	15.0	14.266993522644043	4.0969953536987305
1.0	14400000.0	14410000.0	12.0	17.832401275634766	4.578575134277344
1.0	14430000.0	14440000.0	11.0	16.306354522705078	4.484438896179199
1.0	14450000.0	14460000.0	18.0	17.21489906311035	4.603384017944336
1.0	14470000.0	14480000.0	16.0	17.50086212158203	4.571880340576172
1.0	14500000.0	14510000.0	14.0	18.209178924560547	4.503653526306152
1.0	14520000.0	14530000.0	15.0	18.279621124267578	4.616667747497559
1.0	14730000.0	14740000.0	16.0	15.91528034210205	4.347369194030762
1.0	14760000.0	14770000.0	17.0	14.831382751464844	4.319149971008301
1.0	14790000.0	14800000.0	22.0	17.97137451171875	4.515481472015381
1.0	14810000.0	14820000.0	8.0	17.414073944091797	4.592353820800781
1.0	14850000.0	14860000.0	13.0	16.433948516845703	4.486069679260254
1.0	14970000.0	14980000.0	12.0	13.251871109008789	3.670633316040039
1.0	15040000.0	15050000.0	12.0	11.109794616699219	3.2946810722351074
1.0	15110000.0	15120000.0	9.0	6.949194431304932	2.580216646194458
1.0	15120000.0	15130000.0	6.0	6.5844316482543945	2.50410795211792
1.0	15150000.0	15160000.0	7.0	7.164888858795166	2.5967953205108643
1.0	15160000.0	15170000.0	8.0	8.156521797180176	2.7886903285980225
1.0	15170000.0	15180000.0	12.0	4.982408046722412	2.212437152862549
1.0	15250000.0	15260000.0	9.0	4.349312782287598	2.1245570182800293
1.0	15320000.0	15330000.0	7.0	3.951606035232544	2.030214548110962
1.0	15360000.0	15370000.0	5.0	4.253653526306152	2.078892230987549
1.0	15380000.0	15390000.0	2.0	4.183518409729004	2.0675861835479736
1.0	15520000.0	15530000.0	3.0	2.927973508834839	1.7627102136611938
1.0	15530000.0	15540000.0	4.0	3.0552890300750732	1.8862841129302979
1.0	15590000.0	15600000.0	5.0	2.914278507232666	1.8637975454330444
1.0	15640000.0	15650000.0	3.0	3.3121650218963623	1.9273933172225952
1.0	15760000.0	15770000.0	5.0	3.4580795764923096	1.9508106708526611
1.0	15770000.0	15780000.0	3.0	3.679539442062378	1.9864060878753662
1.0	15850000.0	15860000.0	1.0	3.150019407272339	1.90142822265625
1.0	15920000.0	15930000.0	11.0	3.2284228801727295	1.913975477218628
1.0	16010000.0	16020000.0	4.0	2.7523388862609863	1.6341450214385986
1.0	16030000.0	16040000.0	2.0	3.2442259788513184	1.9165050983428955
1.0	16040000.0	16050000.0	4.0	3.076094627380371	1.8896080255508423
1.0	16180000.0	16190000.0	0.0	3.091513156890869	1.8920685052871704
1.0	16220000.0	16230000.0	2.0	3.1047849655151367	1.8941930532455444
1.0	16230000.0	16240000.0	2.0	2.7987942695617676	1.8454244136810303
1.0	16270000.0	16280000.0	4.0	2.806119441986084	1.8465887308120728
1.0	16290000.0	16300000.0	2.0	3.1561439037323	1.9024057388305664
1.0	16380000.0	16390000.0	2.0	3.6680755615234375	1.9845640659332275
1.0	16500000.0	16510000.0	1.0	2.767615556716919	1.812814474105835
1.0	16540000.0	16550000.0	2.0	3.2699806690216064	1.9206327199935913
1.0	16550000.0	16560000.0	2.0	3.831305742263794	2.0108354091644287
1.0	16620000.0	16630000.0	1.0	2.429486036300659	1.4960682392120361
1.0	16630000.0	16640000.0	6.0	2.447160005569458	1.4663212299346924
1.0	16640000.0	16650000.0	1.0	2.677361011505127	1.7714097499847412
1.0	17300000.0	17310000.0	2.0	4.052847862243652	2.046527147293091
1.0	17330000.0	17340000.0	2.0	3.181626081466675	1.9064834117889404
1.0	17370000.0	17380000.0	0.0	2.662269115447998	1.6446071863174438
1.0	17470000.0	17480000.0	3.0	4.047022819519043	2.0455901622772217
1.0	17480000.0	17490000.0	6.0	3.51810884475708	1.9604524374008179
1.0	17530000.0	17540000.0	3.0	3.3415322303771973	1.9321027994155884
1.0	17570000.0	17580000.0	2.0	3.688981533050537	1.9879255294799805
1.0	17620000.0	17630000.0	4.0	4.210854530334473	2.071995258331299
1.0	17670000.0	17680000.0	2.0	4.04019832611084	2.0444884300231934
1.0	17730000.0	17740000.0	2.0	2.988929033279419	1.8756948709487915
1.0	17760000.0	17770000.0	4.0	2.847080707550049	1.8530988693237305
1.0	17830000.0	17840000.0	2.0	3.4886372089385986	1.9557163715362549
1.0	17840000.0	17850000.0	1.0	2.650606155395508	1.8219201564788818
1.0	17960000.0	17970000.0	3.0	2.6681339740753174	1.6049091815948486
1.0	17970000.0	17980000.0	3.0	3.069417953491211	1.8885393142700195
1.0	18030000.0	18040000.0	9.0	5.263998508453369	2.262874126434326
1.0	18080000.0	18090000.0	5.0	7.271224021911621	2.648867130279541
1.0	18120000.0	18130000.0	8.0	6.059828281402588	2.407026529312134
1.0	18170000.0	18180000.0	7.0	7.364830017089844	2.6718127727508545
1.0	18280000.0	18290000.0	7.0	8.864870071411133	3.0890870094299316
1.0	18300000.0	18310000.0	7.0	8.709661483764648	3.0473766326904297
1.0	18360000.0	18370000.0	7.0	8.075362205505371	2.8241028785705566
1.0	18450000.0	18460000.0	4.0	7.824063301086426	2.737328052520752
1.0	18460000.0	18470000.0	2.0	7.169532775878906	2.8931007385253906
1.0	18470000.0	18480000.0	9.0	7.087647914886475	2.642066478729248
1.0	18610000.0	18620000.0	6.0	6.538510322570801	2.5316829681396484
1.0	18640000.0	18650000.0	4.0	4.965846538543701	2.2038726806640625
1.0	18670000.0	18680000.0	8.0	5.66954231262207	2.340550661087036
1.0	18680000.0	18690000.0	2.0	5.408108711242676	2.2898049354553223
1.0	18690000.0	18700000.0	7.0	5.43172025680542	2.285043239593506
1.0	18700000.0	18710000.0	7.0	5.670788764953613	2.3224573135375977
1.0	18760000.0	18770000.0	5.0	4.380843162536621	2.0993876457214355
1.0	18790000.0	18800000.0	3.0	4.164451599121094	2.06451153755188
1.0	18830000.0	18840000.0	10.0	4.270185470581055	2.0815534591674805
1.0	18840000.0	18850000.0	5.0	4.435513973236084	2.108198642730713
1.0	18890000.0	18900000.0	3.0	5.37232780456543	2.2826268672943115
1.0	19000000.0	19010000.0	1.0	4.8345208168029785	2.1840670108795166
1.0	19020000.0	19030000.0	6.0	5.561577796936035	2.338900089263916
1.0	19030000.0	19040000.0	5.0	5.487926006317139	2.3033294677734375
1.0	19050000.0	19060000.0	3.0	5.478342533111572	2.3078482151031494
1.0	19070000.0	19080000.0	6.0	5.484615802764893	2.2993321418762207
1.0	19080000.0	19090000.0	1.0	6.20196008682251	2.433701753616333
1.0	19090000.0	19100000.0	8.0	5.595712661743164	2.3225269317626953
1.0	19150000.0	19160000.0	4.0	6.314489841461182	2.4604990482330322
1.0	19190000.0	19200000.0	2.0	4.535868167877197	2.124786615371704
1.0	19290000.0	19300000.0	2.0	3.376879930496216	1.9377720355987549
1.0	19380000.0	19390000.0	0.0	3.1288113594055176	1.8980367183685303
1.0	19400000.0	19410000.0	1.0	2.4390881061553955	1.46548593044281
1.0	19420000.0	19430000.0	0.0	2.445795774459839	1.4940946102142334
1.0	19460000.0	19470000.0	1.0	2.3138480186462402	1.499788761138916
1.0	19490000.0	19500000.0	3.0	2.3724169731140137	1.4649579524993896
1.0	19620000.0	19630000.0	2.0	3.1849100589752197	1.9070104360580444
1.0	19760000.0	19770000.0	2.0	2.734945774078369	1.8352859020233154
1.0	19840000.0	19850000.0	0.0	3.701638698577881	1.9899625778198242
1.0	19880000.0	19890000.0	3.0	3.5148379802703857	1.9599287509918213
1.0	19900000.0	19910000.0	3.0	3.3991973400115967	1.9413535594940186
1.0	19910000.0	19920000.0	3.0	3.3653159141540527	1.935916543006897
1.0	19920000.0	19930000.0	5.0	3.0228114128112793	1.8811004161834717
1.0	19940000.0	19950000.0	1.0	2.9520103931427	1.869809865951538
1.0	19960000.0	19970000.0	5.0	2.9085988998413086	1.8628919124603271
1.0	19970000.0	19980000.0	2.0	2.7602076530456543	1.5877535343170166
1.0	20020000.0	20030000.0	2.0	3.004363536834717	1.8781582117080688
1.0	20040000.0	20050000.0	1.0	2.837580680847168	1.7901794910430908
1.0	20080000.0	20090000.0	1.0	2.7294116020202637	1.8344091176986694
1.0	20090000.0	20100000.0	5.0	2.665797710418701	1.8107742071151733
1.0	20110000.0	20120000.0	1.0	2.4773616790771484	1.547947645187378
1.0	20130000.0	20140000.0	1.0	2.928144931793213	1.8660049438476562
1.0	20160000.0	20170000.0	2.0	3.276456117630005	1.9216711521148682
1.0	20180000.0	20190000.0	4.0	3.377779483795166	1.9379138946533203
1.0	20190000.0	20200000.0	1.0	3.1554343700408936	1.9022935628890991
1.0	20200000.0	20210000.0	3.0	2.8565361499786377	1.8546062707901
1.0	20250000.0	20260000.0	3.0	3.805232524871826	2.006638288497925
1.0	20360000.0	20370000.0	4.0	4.539462089538574	2.1249444484710693
1.0	20420000.0	20430000.0	4.0	4.012022972106934	2.0399539470672607
1.0	20480000.0	20490000.0	3.0	3.944911479949951	2.0292553901672363
1.0	20620000.0	20630000.0	8.0	3.992640972137451	2.036827802658081
1.0	20640000.0	20650000.0	5.0	4.756674766540527	2.167633056640625
1.0	20670000.0	20680000.0	5.0	4.340605735778809	2.092906951904297
1.0	20700000.0	20710000.0	5.0	4.473622798919678	2.1143383979797363
1.0	20720000.0	20730000.0	5.0	4.530068397521973	2.1234326362609863
1.0	20810000.0	20820000.0	1.0	3.32334566116333	1.9291883707046509
1.0	20860000.0	20870000.0	3.0	4.0633063316345215	2.0482139587402344
1.0	20920000.0	20930000.0	2.0	3.491051435470581	1.9561059474945068
1.0	20960000.0	20970000.0	2.0	3.036954402923584	1.8833580017089844
1.0	21070000.0	21080000.0	2.0	2.5472965240478516	1.5495474338531494
1.0	21150000.0	21160000.0	2.0	2.5008602142333984	1.657957673072815
1.0	21230000.0	21240000.0	1.0	3.050774335861206	1.8855657577514648
1.0	21290000.0	21300000.0	3.0	2.643754482269287	1.5430854558944702
1.0	21360000.0	21370000.0	3.0	3.0862972736358643	1.8912353515625
1.0	21520000.0	21530000.0	3.0	3.4691104888916016	1.9525816440582275
1.0	21550000.0	21560000.0	0.0	2.8455379009246826	1.8528540134429932
1.0	21560000.0	21570000.0	3.0	2.610966920852661	1.6907161474227905
1.0	21630000.0	21640000.0	5.0	3.1107535362243652	1.8951456546783447
1.0	21660000.0	21670000.0	0.0	2.6916403770446777	1.6160837411880493
1.0	21670000.0	21680000.0	0.0	3.3369224071502686	1.9313652515411377
1.0	21680000.0	21690000.0	8.0	3.446803569793701	1.9489986896514893
1.0	21820000.0	21830000.0	1.0	3.667520046234131	1.9844748973846436
1.0	21840000.0	21850000.0	3.0	3.475494861602783	1.9536075592041016
1.0	21870000.0	21880000.0	2.0	3.242483615875244	1.9162321090698242
1.0	21880000.0	21890000.0	5.0	3.837146043777466	2.011775255203247
1.0	21940000.0	21950000.0	4.0	3.0172438621520996	1.8802127838134766
1.0	21980000.0	21990000.0	2.0	4.054115295410156	2.0467333793640137
1.0	22030000.0	22040000.0	2.0	2.9864490032196045	1.8753001689910889
1.0	22150000.0	22160000.0	0.0	3.6425247192382812	1.9804515838623047
1.0	22160000.0	22170000.0	4.0	3.552063465118408	1.9659044742584229
1.0	22210000.0	22220000.0	7.0	3.4366087913513184	1.94735586643219
1.0	22220000.0	22230000.0	0.0	3.344179630279541	1.9325278997421265
1.0	22230000.0	22240000.0	1.0	2.838656187057495	1.8517589569091797
1.0	22240000.0	22250000.0	1.0	2.925689697265625	1.8656103610992432
1.0	22350000.0	22360000.0	3.0	3.209949493408203	1.7535593509674072
1.0	22370000.0	22380000.0	3.0	3.1917243003845215	1.9081032276153564
1.0	22380000.0	22390000.0	1.0	2.8993477821350098	1.8614171743392944
1.0	22510000.0	22520000.0	0.0	3.962908983230591	2.032036542892456
1.0	22520000.0	22530000.0	4.0	3.866053819656372	2.016432046890259
1.0	22530000.0	22540000.0	1.0	3.7188720703125	1.9927362203598022
1.0	22590000.0	22600000.0	1.0	3.8727447986602783	2.0175108909606934
1.0	22660000.0	22670000.0	1.0	3.7874159812927246	2.0037717819213867
1.0	22670000.0	22680000.0	3.0	3.6795763969421387	1.986411452293396
1.0	22720000.0	22730000.0	3.0	4.115238666534424	2.056576728820801
1.0	22800000.0	22810000.0	2.0	3.4644198417663574	1.9518280029296875
1.0	22880000.0	22890000.0	4.0	3.5952706336975098	1.9728517532348633
1.0	22940000.0	22950000.0	6.0	4.584975719451904	2.1354081630706787
1.0	22950000.0	22960000.0	3.0	4.058096408843994	2.0473737716674805
1.0	22970000.0	22980000.0	5.0	3.774714946746826	2.001728057861328
1.0	22980000.0	22990000.0	0.0	4.0366363525390625	2.043917179107666
1.0	23080000.0	23090000.0	3.0	3.8150532245635986	2.008216142654419
1.0	23160000.0	23170000.0	2.0	3.3291983604431152	1.9301249980926514
1.0	23180000.0	23190000.0	2.0	3.1618499755859375	1.9033218622207642
1.0	23190000.0	23200000.0	1.0	3.1095242500305176	1.8949506282806396
1.0	23340000.0	23350000.0	3.0	2.926760196685791	1.8657844066619873
1.0	23360000.0	23370000.0	3.0	2.665907144546509	1.752603530883789
1.0	23370000.0	23380000.0	3.0	2.440483808517456	1.4834247827529907
1.0	23410000.0	23420000.0	2.0	2.562329053878784	1.5267338752746582
1.0	23440000.0	23450000.0	2.0	2.8359084129333496	1.851324439048767
1.0	23450000.0	23460000.0	5.0	2.8745858669281006	1.857476830482483
1.0	23570000.0	23580000.0	2.0	3.5979552268981934	1.9732822179794312
1.0	23580000.0	23590000.0	3.0	3.6885910034179688	1.987862229347229
1.0	23630000.0	23640000.0	0.0	2.4547832012176514	1.5029637813568115
1.0	23640000.0	23650000.0	1.0	2.519768476486206	1.5351451635360718
1.0	23690000.0	23700000.0	2.0	2.9560139179229736	1.8704488277435303
1.0	23700000.0	23710000.0	3.0	3.0892980098724365	1.8917162418365479
1.0	23730000.0	23740000.0	1.0	2.7786736488342285	1.8422279357910156
1.0	23760000.0	23770000.0	5.0	3.42533540725708	1.9455463886260986
1.0	23880000.0	23890000.0	3.0	3.202500820159912	1.6256084442138672
1.0	23900000.0	23910000.0	2.0	3.4115989208221436	1.9433425664901733
1.0	23970000.0	23980000.0	4.0	3.844590663909912	2.0129737854003906
1.0	23980000.0	23990000.0	5.0	3.9382224082946777	2.0280606746673584
1.0	24000000.0	24010000.0	1.0	3.683077573776245	1.986975908279419
1.0	24040000.0	24050000.0	3.0	3.154304027557373	1.9021122455596924
1.0	24060000.0	24070000.0	3.0	3.0498738288879395	1.8854215145111084
1.0	24090000.0	24100000.0	1.0	2.889387845993042	1.859832525253296
1.0	24150000.0	24160000.0	2.0	3.8425681591033936	2.0126519203186035
1.0	24180000.0	24190000.0	2.0	2.496629238128662	1.5446139574050903
1.0	24190000.0	24200000.0	0.0	3.0330452919006348	1.882733941078186
1.0	24210000.0	24220000.0	7.0	3.3981997966766357	1.9411933422088623
1.0	24400000.0	24410000.0	2.0	3.4524314403533936	1.9499009847640991
1.0	24410000.0	24420000.0	6.0	3.358252763748169	1.934787392616272
1.0	24430000.0	24440000.0	3.0	3.5555014610290527	1.9727367162704468
1.0	24510000.0	24520000.0	7.0	3.0899200439453125	1.8918167352676392
1.0	24580000.0	24590000.0	5.0	3.72235369682312	1.9932972192764282
1.0	24600000.0	24610000.0	0.0	3.7951416969299316	2.0050148963928223
1.0	24610000.0	24620000.0	4.0	3.57061767578125	1.9688873291015625
1.0	24750000.0	24760000.0	9.0	2.66090989112854	1.8235496282577515
1.0	24770000.0	24780000.0	5.0	2.5624287128448486	1.5280029773712158
1.0	24780000.0	24790000.0	1.0	2.5928196907043457	1.5602327585220337
1.0	24820000.0	24830000.0	0.0	3.431417942047119	1.9465252161026
1.0	24940000.0	24950000.0	3.0	3.5637335777282715	1.9677836894989014
1.0	24960000.0	24970000.0	1.0	2.9456825256347656	1.8688017129898071
1.0	25020000.0	25030000.0	4.0	3.441497325897217	1.9481443166732788
1.0	25030000.0	25040000.0	2.0	3.3968863487243652	1.9409821033477783
1.0	25070000.0	25080000.0	1.0	2.849491834640503	1.8534824848175049
1.0	25160000.0	25170000.0	2.0	3.085364818572998	1.8910869359970093
1.0	25220000.0	25230000.0	3.0	3.574559450149536	1.9695241451263428
1.0	25270000.0	25280000.0	2.0	3.831927537918091	2.0109362602233887
1.0	25310000.0	25320000.0	2.0	5.554341793060303	2.3318874835968018
1.0	25370000.0	25380000.0	2.0	3.8414642810821533	2.0124707221984863
1.0	25480000.0	25490000.0	2.0	3.418905258178711	1.944515585899353
1.0	25520000.0	25530000.0	4.0	2.7371137142181396	1.8356304168701172
1.0	25540000.0	25550000.0	1.0	2.784674882888794	1.8431819677352905
1.0	25570000.0	25580000.0	2.0	4.288595199584961	2.084524631500244
1.0	25780000.0	25790000.0	2.0	2.5992166996002197	1.5532596111297607
1.0	25810000.0	25820000.0	1.0	2.668628215789795	1.7124521732330322
1.0	25910000.0	25920000.0	3.0	3.6217498779296875	1.9771127700805664
1.0	25940000.0	25950000.0	1.0	3.8498375415802	2.013822555541992
1.0	26060000.0	26070000.0	1.0	4.019637107849121	2.0411763191223145
1.0	26080000.0	26090000.0	3.0	3.8586935997009277	2.015249490737915
1.0	26110000.0	26120000.0	1.0	3.6041226387023926	1.9742772579193115
1.0	26120000.0	26130000.0	1.0	2.8916397094726562	1.860190749168396
1.0	26190000.0	26200000.0	2.0	2.9666481018066406	1.8721412420272827
1.0	26220000.0	26230000.0	1.0	2.6304376125335693	1.6535475254058838
1.0	26260000.0	26270000.0	2.0	3.6564784049987793	1.9826997518539429
1.0	26280000.0	26290000.0	3.0	3.216728687286377	1.9121019840240479
1.0	26320000.0	26330000.0	3.0	3.4279792308807373	1.9793075323104858
1.0	26340000.0	26350000.0	3.0	3.300989866256714	1.925602674484253
1.0	26380000.0	26390000.0	2.0	4.530421733856201	2.1234893798828125
1.0	26410000.0	26420000.0	3.0	3.991224765777588	2.03659987449646
1.0	26600000.0	26610000.0	4.0	4.568720817565918	1.8740609884262085
1.0	26650000.0	26660000.0	3.0	3.7447140216827393	1.9968960285186768
1.0	26710000.0	26720000.0	2.0	3.868544340133667	2.016833782196045
1.0	26800000.0	26810000.0	2.0	2.8828282356262207	1.8587907552719116
1.0	26850000.0	26860000.0	1.0	3.0710690021514893	1.8888028860092163
1.0	26890000.0	26900000.0	3.0	2.574634552001953	1.5878422260284424
1.0	26920000.0	26930000.0	2.0	3.206615447998047	1.9104840755462646
1.0	27000000.0	27010000.0	0.0	3.5084826946258545	1.958905577659607
1.0	27090000.0	27100000.0	3.0	2.765824317932129	1.8401861190795898
1.0	27130000.0	27140000.0	4.0	3.1547787189483643	1.9021879434585571
1.0	27180000.0	27190000.0	1.0	2.5830276012420654	1.6655031442642212
1.0	27230000.0	27240000.0	4.0	2.740286111831665	1.8361374139785767
1.0	27250000.0	27260000.0	5.0	2.5768635272979736	1.5639857053756714
1.0	27260000.0	27270000.0	3.0	2.673783540725708	1.666382074356079
1.0	27320000.0	27330000.0	3.0	2.859759569168091	1.855115294456482
1.0	27340000.0	27350000.0	2.0	3.454090118408203	1.9501655101776123
1.0	27480000.0	27490000.0	1.0	2.7594406604766846	1.611027717590332
1.0	27520000.0	27530000.0	2.0	3.2528069019317627	1.9178822040557861
1.0	27530000.0	27540000.0	3.0	3.6345322132110596	1.9791667461395264
1.0	27590000.0	27600000.0	1.0	3.2345104217529297	1.9149484634399414
1.0	27610000.0	27620000.0	2.0	3.042250394821167	1.884204626083374
1.0	27680000.0	27690000.0	3.0	3.0861783027648926	1.891217827796936
1.0	27780000.0	27790000.0	2.0	3.295417070388794	1.9247080087661743
1.0	27910000.0	27920000.0	3.0	2.9520680904388428	1.8698177337646484
1.0	27950000.0	27960000.0	6.0	2.992091655731201	1.876197099685669
1.0	27970000.0	27980000.0	2.0	3.6554512977600098	1.9825341701507568
1.0	28010000.0	28020000.0	2.0	3.5133659839630127	1.9596900939941406
1.0	28040000.0	28050000.0	2.0	3.636199951171875	1.9794361591339111
1.0	28060000.0	28070000.0	1.0	2.999220609664917	1.8773396015167236
1.0	28090000.0	28100000.0	3.0	3.3095619678497314	1.9269769191741943
1.0	28120000.0	28130000.0	4.0	2.58376407623291	1.541458010673523
1.0	28130000.0	28140000.0	5.0	2.674292802810669	1.7439234256744385
1.0	28160000.0	28170000.0	3.0	2.425218105316162	1.4701297283172607
1.0	28180000.0	28190000.0	1.0	2.991422414779663	1.8760926723480225
1.0	28210000.0	28220000.0	1.0	2.285597324371338	1.5004554986953735
1.0	28230000.0	28240000.0	0.0	2.4760236740112305	1.477907419204712
1.0	28260000.0	28270000.0	1.0	2.4959213733673096	1.4706380367279053
1.0	28270000.0	28280000.0	2.0	2.681929588317871	1.8268791437149048
1.0	28300000.0	28310000.0	1.0	2.553926944732666	1.6820175647735596
1.0	28370000.0	28380000.0	4.0	2.5133724212646484	1.5451799631118774
1.0	28600000.0	28610000.0	4.0	2.88686203956604	1.824528455734253
1.0	28680000.0	28690000.0	4.0	3.6396896839141846	1.979996681213379
1.0	28810000.0	28820000.0	5.0	2.799241542816162	1.8031280040740967
1.0	28830000.0	28840000.0	9.0	2.945415496826172	1.5059713125228882
1.0	28900000.0	28910000.0	4.0	3.327479839324951	1.929849624633789
1.0	28920000.0	28930000.0	3.0	3.3560500144958496	1.9344329833984375
1.0	28940000.0	28950000.0	2.0	3.0220413208007812	1.880977988243103
1.0	28960000.0	28970000.0	3.0	3.0340046882629395	1.880531668663025
1.0	29050000.0	29060000.0	2.0	3.8147568702697754	2.0081677436828613
1.0	29080000.0	29090000.0	4.0	2.6863811016082764	1.82758367061615
1.0	29100000.0	29110000.0	3.0	3.420632839202881	1.944791555404663
1.0	29170000.0	29180000.0	3.0	3.9500250816345215	2.029961585998535
1.0	29180000.0	29190000.0	3.0	3.5077061653137207	1.9587799310684204
1.0	29340000.0	29350000.0	1.0	3.308875322341919	1.9268680810928345
1.0	29360000.0	29370000.0	2.0	3.002110719680786	1.8778009414672852
1.0	29400000.0	29410000.0	4.0	3.3144688606262207	1.9277654886245728
1.0	29420000.0	29430000.0	1.0	3.545060634613037	1.9647817611694336
1.0	29440000.0	29450000.0	2.0	3.84114146232605	2.0124175548553467
1.0	29550000.0	29560000.0	2.0	3.2604403495788574	1.9191038608551025
1.0	29570000.0	29580000.0	6.0	4.128840923309326	2.05877423286438
1.0	29640000.0	29650000.0	4.0	5.110131740570068	2.226698398590088
1.0	29680000.0	29690000.0	8.0	5.705327033996582	2.3497955799102783
1.0	29730000.0	29740000.0	11.0	7.841899871826172	2.751892566680908
1.0	29790000.0	29800000.0	7.0	8.910440444946289	2.932751417160034
1.0	29820000.0	29830000.0	11.0	8.10737133026123	2.7957406044006348
1.0	29830000.0	29840000.0	7.0	7.47199010848999	2.7179250717163086
1.0	30080000.0	30090000.0	21.0	9.745259284973145	3.1190974712371826
1.0	30100000.0	30110000.0	13.0	10.48686408996582	3.4937732219696045
1.0	30130000.0	30140000.0	9.0	13.733503341674805	3.8345158100128174
1.0	30180000.0	30190000.0	12.0	11.01676082611084	3.8352127075195312
1.0	30200000.0	30210000.0	17.0	10.579075813293457	3.679018497467041
1.0	30250000.0	30260000.0	7.0	13.481742858886719	3.959249973297119
1.0	30260000.0	30270000.0	9.0	10.897777557373047	3.7555015087127686
1.0	30280000.0	30290000.0	8.0	12.116710662841797	3.7757656574249268
1.0	30320000.0	30330000.0	17.0	10.706860542297363	3.7029757499694824
1.0	30380000.0	30390000.0	7.0	14.30822467803955	4.006543159484863
1.0	30400000.0	30410000.0	19.0	13.562275886535645	3.9428024291992188
1.0	30430000.0	30440000.0	13.0	12.981939315795898	4.0153679847717285
1.0	30500000.0	30510000.0	11.0	13.908975601196289	3.76485013961792
1.0	30530000.0	30540000.0	8.0	11.724069595336914	3.84417462348938
1.0	30540000.0	30550000.0	7.0	13.237665176391602	3.894361972808838
1.0	30550000.0	30560000.0	4.0	9.479655265808105	3.2973861694335938
1.0	30580000.0	30590000.0	11.0	9.766397476196289	3.6157073974609375
1.0	30600000.0	30610000.0	8.0	11.989361763000488	3.57389760017395
1.0	30670000.0	30680000.0	7.0	12.737274169921875	3.827420711517334
1.0	30740000.0	30750000.0	9.0	11.800803184509277	3.7125961780548096
1.0	30750000.0	30760000.0	11.0	10.675650596618652	3.275125026702881
1.0	30780000.0	30790000.0	12.0	9.914182662963867	3.565088987350464
1.0	30790000.0	30800000.0	6.0	9.999135971069336	3.5303454399108887
1.0	30810000.0	30820000.0	8.0	11.403107643127441	3.5188708305358887
1.0	30830000.0	30840000.0	9.0	8.768608093261719	3.1749472618103027
1.0	31010000.0	31020000.0	11.0	8.76809024810791	2.8963119983673096
1.0	31040000.0	31050000.0	4.0	7.933158874511719	2.8207945823669434
1.0	31110000.0	31120000.0	5.0	6.4375104904174805	2.4797301292419434
1.0	31190000.0	31200000.0	1.0	3.9702248573303223	2.0332138538360596
1.0	31300000.0	31310000.0	1.0	4.208357810974121	2.0715909004211426
1.0	31390000.0	31400000.0	2.0	4.000757217407227	2.0381369590759277
1.0	31450000.0	31460000.0	2.0	2.5342953205108643	1.5328947305679321
1.0	31500000.0	31510000.0	0.0	2.723219394683838	1.833425521850586
1.0	31510000.0	31520000.0	2.0	2.8149359226226807	1.84799063205719
1.0	31520000.0	31530000.0	4.0	2.700730800628662	1.8298578262329102
1.0	31580000.0	31590000.0	1.0	3.591076374053955	1.9721810817718506
1.0	31650000.0	31660000.0	2.0	3.2645065784454346	1.919761061668396
1.0	31710000.0	31720000.0	2.0	3.941920518875122	2.028653383255005
1.0	31720000.0	31730000.0	4.0	3.475841999053955	1.9536638259887695
1.0	31750000.0	31760000.0	2.0	2.5031027793884277	1.4922208786010742
1.0	31800000.0	31810000.0	1.0	2.612518310546875	1.7105363607406616
1.0	31970000.0	31980000.0	3.0	3.7996039390563965	2.005733013153076
1.0	32000000.0	32010000.0	22.0	3.785600185394287	2.0034823417663574
1.0	32140000.0	32150000.0	2.0	2.998070240020752	1.8771568536758423
1.0	32180000.0	32190000.0	0.0	3.395561933517456	1.940770149230957
1.0	32190000.0	32200000.0	4.0	3.4658730030059814	1.9520622491836548
1.0	32200000.0	32210000.0	2.0	3.289577007293701	1.9237722158432007
1.0	32290000.0	32300000.0	2.0	3.7306532859802246	1.9946295022964478
1.0	32490000.0	32500000.0	3.0	2.7286829948425293	1.8342933654785156
1.0	32500000.0	32510000.0	1.0	2.5479793548583984	1.5536003112792969
1.0	32560000.0	32570000.0	4.0	2.7584400177001953	1.8390159606933594
1.0	32570000.0	32580000.0	0.0	4.31439733505249	2.0886828899383545
1.0	32590000.0	32600000.0	3.0	3.2183690071105957	1.912366509437561
1.0	32600000.0	32610000.0	1.0	3.0123159885406494	1.8794286251068115
1.0	32650000.0	32660000.0	4.0	2.735353946685791	1.7321077585220337
1.0	32660000.0	32670000.0	7.0	2.9701685905456543	1.8727052211761475
1.0	32680000.0	32690000.0	4.0	2.8120956420898438	1.655107855796814
1.0	32690000.0	32700000.0	3.0	2.9054017066955566	1.8623822927474976
1.0	32730000.0	32740000.0	2.0	4.019209384918213	2.0411109924316406
1.0	32790000.0	32800000.0	0.0	2.573115110397339	1.6546722650527954
1.0	32810000.0	32820000.0	2.0	2.9528660774230957	1.869943618774414
1.0	32820000.0	32830000.0	4.0	3.0993411540985107	1.8933261632919312
1.0	32840000.0	32850000.0	2.0	2.6552093029022217	1.6081823110580444
1.0	32870000.0	32880000.0	1.0	3.525413990020752	1.9616235494613647
1.0	32890000.0	32900000.0	1.0	4.016964912414551	2.040745973587036
1.0	33000000.0	33010000.0	1.0	3.6902549266815186	1.9881302118301392
1.0	33030000.0	33040000.0	4.0	3.7330517768859863	1.9950183629989624
1.0	33110000.0	33120000.0	3.0	2.99690842628479	1.876969337463379
1.0	33150000.0	33160000.0	6.0	3.067500591278076	1.888235092163086
1.0	33170000.0	33180000.0	1.0	3.511674165725708	1.9594208002090454
1.0	33190000.0	33200000.0	5.0	3.197510242462158	1.9090265035629272
1.0	33280000.0	33290000.0	2.0	3.602180004119873	1.6794439554214478
1.0	33310000.0	33320000.0	4.0	3.1134095191955566	1.8955726623535156
1.0	33340000.0	33350000.0	7.0	3.8352088928222656	2.011462688446045
1.0	33360000.0	33370000.0	2.0	2.794806957244873	1.8447908163070679
1.0	33390000.0	33400000.0	3.0	2.9294285774230957	1.8662084341049194
1.0	33470000.0	33480000.0	0.0	2.5796146392822266	1.7460014820098877
1.0	33480000.0	33490000.0	1.0	2.5375092029571533	1.6187565326690674
1.0	33490000.0	33500000.0	1.0	2.5531952381134033	1.806514024734497
1.0	33540000.0	33550000.0	0.0	3.377368450164795	1.9378507137298584
1.0	33570000.0	33580000.0	1.0	3.691133975982666	1.9882745742797852
1.0	33650000.0	33660000.0	4.0	3.9995334148406982	2.037940263748169
1.0	33690000.0	33700000.0	4.0	3.5939040184020996	1.9726330041885376
1.0	33700000.0	33710000.0	1.0	3.581969738006592	1.9707168340682983
1.0	33730000.0	33740000.0	2.0	3.2661261558532715	1.9200159311294556
1.0	33770000.0	33780000.0	3.0	3.835683822631836	2.011540651321411
1.0	33780000.0	33790000.0	0.0	3.417659282684326	1.9443175792694092
1.0	33800000.0	33810000.0	2.0	2.6938576698303223	1.6247241497039795
1.0	33840000.0	33850000.0	2.0	3.28816294670105	1.923548698425293
1.0	33850000.0	33860000.0	4.0	3.3690731525421143	1.9365218877792358
1.0	33890000.0	33900000.0	10.0	3.369093656539917	1.9365253448486328
1.0	33910000.0	33920000.0	3.0	4.566594123840332	2.130070209503174
1.0	33970000.0	33980000.0	4.0	4.945132255554199	2.20886492729187
1.0	34070000.0	34080000.0	11.0	5.488737106323242	2.309260606765747
1.0	34100000.0	34110000.0	12.0	6.687365531921387	2.529431104660034
1.0	34150000.0	34160000.0	11.0	9.183311462402344	3.026916980743408
1.0	34160000.0	34170000.0	7.0	10.338398933410645	3.2097136974334717
1.0	34270000.0	34280000.0	12.0	15.19902229309082	3.9633777141571045
1.0	34300000.0	34310000.0	15.0	12.958864212036133	4.25112247467041
1.0	34320000.0	34330000.0	10.0	15.1910982131958	4.152047634124756
1.0	34370000.0	34380000.0	22.0	14.829508781433105	4.149388790130615
1.0	34380000.0	34390000.0	18.0	15.8423490524292	4.193017482757568
1.0	34390000.0	34400000.0	16.0	17.055919647216797	4.328204154968262
1.0	34420000.0	34430000.0	10.0	16.082340240478516	4.4023027420043945
1.0	34570000.0	34580000.0	22.0	17.467649459838867	4.51254415512085
1.0	34590000.0	34600000.0	21.0	16.038576126098633	4.479225158691406
1.0	34610000.0	34620000.0	22.0	15.760540962219238	4.444435119628906
1.0	34630000.0	34640000.0	15.0	15.257044792175293	4.625861167907715
1.0	34660000.0	34670000.0	14.0	17.898277282714844	4.602464199066162
1.0	34680000.0	34690000.0	19.0	17.8189697265625	4.590452671051025
1.0	34690000.0	34700000.0	17.0	19.89383316040039	4.615814208984375
1.0	34770000.0	34780000.0	18.0	20.237106323242188	4.642276763916016
1.0	34790000.0	34800000.0	19.0	17.424015045166016	4.4194254875183105
1.0	34800000.0	34810000.0	21.0	18.226490020751953	4.412899494171143
1.0	34850000.0	34860000.0	15.0	17.23625946044922	4.328402996063232
1.0	34940000.0	34950000.0	15.0	14.502604484558105	4.076689720153809
1.0	34950000.0	34960000.0	17.0	16.176748275756836	4.135730266571045
1.0	35080000.0	35090000.0	11.0	10.22072696685791	3.1163864135742188
1.0	35130000.0	35140000.0	4.0	8.56719970703125	2.851823329925537
1.0	35190000.0	35200000.0	6.0	6.6187028884887695	2.520263671875
1.0	35240000.0	35250000.0	3.0	4.0482025146484375	2.045778751373291
1.0	35250000.0	35260000.0	6.0	3.9828193187713623	2.0352442264556885
1.0	35260000.0	35270000.0	5.0	4.697266101837158	2.1503584384918213
1.0	35270000.0	35280000.0	2.0	5.133815765380859	2.2229325771331787
1.0	35290000.0	35300000.0	1.0	4.003166198730469	2.038524627685547
1.0	35310000.0	35320000.0	1.0	3.3918538093566895	1.940172553062439
1.0	35350000.0	35360000.0	9.0	5.399704933166504	2.286829948425293
1.0	35360000.0	35370000.0	5.0	4.8410539627075195	2.185662031173706
1.0	35380000.0	35390000.0	9.0	4.277231693267822	2.082691192626953
1.0	35480000.0	35490000.0	1.0	3.579791307449341	1.9703645706176758
1.0	35510000.0	35520000.0	6.0	4.362083911895752	2.096367120742798
1.0	35580000.0	35590000.0	6.0	4.148587226867676	2.061957359313965
1.0	35640000.0	35650000.0	3.0	2.976200580596924	1.8736627101898193
1.0	35660000.0	35670000.0	4.0	4.272005081176758	2.0818495750427246
1.0	35680000.0	35690000.0	5.0	4.251265525817871	2.0785059928894043
1.0	35780000.0	35790000.0	1.0	3.109304666519165	1.8949165344238281
1.0	35830000.0	35840000.0	2.0	2.7596545219421387	1.839207410812378
1.0	35990000.0	36000000.0	0.0	2.834933042526245	1.833688735961914
1.0	36070000.0	36080000.0	4.0	2.5995090007781982	1.5202299356460571
1.0	36080000.0	36090000.0	3.0	2.462423801422119	1.5240823030471802
1.0	36090000.0	36100000.0	2.0	2.5224525928497314	1.5617902278900146
1.0	36210000.0	36220000.0	1.0	2.896608829498291	1.8609838485717773
1.0	36250000.0	36260000.0	4.0	3.9510912895202637	2.03013277053833
1.0	36300000.0	36310000.0	1.0	2.8181796073913574	1.7340900897979736
1.0	36310000.0	36320000.0	3.0	2.884190797805786	1.8590084314346313
1.0	36330000.0	36340000.0	3.0	3.731410264968872	1.9947528839111328
1.0	36420000.0	36430000.0	2.0	3.1560287475585938	1.9023879766464233
1.0	36460000.0	36470000.0	3.0	3.222769260406494	1.9130703210830688
1.0	36520000.0	36530000.0	4.0	2.948892593383789	1.8693100214004517
1.0	36540000.0	36550000.0	5.0	3.721256732940674	1.9931213855743408
1.0	36630000.0	36640000.0	5.0	2.943101406097412	1.8683866262435913
1.0	36760000.0	36770000.0	0.0	2.8681766986846924	1.856454610824585
1.0	36790000.0	36800000.0	4.0	3.6959006786346436	1.9890382289886475
1.0	36890000.0	36900000.0	3.0	3.77264142036438	2.001396417617798
1.0	36930000.0	36940000.0	7.0	4.243995666503906	2.0773355960845947
1.0	36950000.0	36960000.0	2.0	4.208073139190674	2.0715444087982178
1.0	36980000.0	36990000.0	6.0	4.819027423858643	2.1699535846710205
1.0	37010000.0	37020000.0	4.0	5.257882118225098	2.2583789825439453
1.0	37040000.0	37050000.0	4.0	5.782488822937012	2.3746440410614014
1.0	37130000.0	37140000.0	11.0	6.836727142333984	2.559333086013794
1.0	37180000.0	37190000.0	9.0	8.269010543823242	2.8312201499938965
1.0	37300000.0	37310000.0	13.0	9.19214153289795	3.157689332962036
1.0	37310000.0	37320000.0	7.0	9.456181526184082	3.3317363262176514
1.0	37390000.0	37400000.0	23.0	13.643379211425781	3.877270460128784
1.0	37430000.0	37440000.0	27.0	14.954442977905273	4.0440497398376465
1.0	37480000.0	37490000.0	16.0	14.919816970825195	4.175404071807861
1.0	37500000.0	37510000.0	12.0	12.530649185180664	4.135320663452148
1.0	37520000.0	37530000.0	16.0	13.974813461303711	4.091071128845215
1.0	37540000.0	37550000.0	11.0	10.670376777648926	3.406343936920166
1.0	37560000.0	37570000.0	12.0	14.274685859680176	4.054438591003418
1.0	37620000.0	37630000.0	10.0	17.328420639038086	4.269629001617432
1.0	37700000.0	37710000.0	17.0	10.935751914978027	3.591265916824341
1.0	37720000.0	37730000.0	13.0	10.03721809387207	3.6748104095458984
1.0	37760000.0	37770000.0	7.0	10.220993041992188	3.478358030319214
1.0	37890000.0	37900000.0	6.0	5.737509250640869	2.3451247215270996
1.0	37900000.0	37910000.0	3.0	5.348059177398682	2.2673447132110596
1.0	37960000.0	37970000.0	4.0	3.1243982315063477	1.8973286151885986
1.0	37970000.0	37980000.0	2.0	2.9548487663269043	1.8702614307403564
1.0	38000000.0	38010000.0	6.0	2.623659133911133	1.6018445491790771
1.0	38150000.0	38160000.0	6.0	2.6762146949768066	1.6662299633026123
1.0	38220000.0	38230000.0	6.0	4.46421480178833	2.1128242015838623
1.0	38450000.0	38460000.0	0.0	2.903689384460449	1.8621089458465576
1.0	38470000.0	38480000.0	4.0	3.8005077838897705	2.005878448486328
1.0	38560000.0	38570000.0	7.0	5.4129638671875	2.287635326385498
1.0	38590000.0	38600000.0	1.0	5.73654842376709	2.3438503742218018
1.0	38640000.0	38650000.0	13.0	6.735987663269043	2.5370962619781494
1.0	38700000.0	38710000.0	6.0	7.497926235198975	2.672666072845459
1.0	38740000.0	38750000.0	5.0	9.430813789367676	3.0314087867736816
1.0	38790000.0	38800000.0	9.0	8.972732543945312	3.0679049491882324
1.0	38910000.0	38920000.0	10.0	8.97752571105957	3.1135921478271484
1.0	39150000.0	39160000.0	7.0	6.7275848388671875	2.5396816730499268
1.0	39230000.0	39240000.0	3.0	5.22251033782959	2.269469976425171
1.0	39240000.0	39250000.0	5.0	5.1792144775390625	2.2482926845550537
1.0	39250000.0	39260000.0	5.0	4.998373985290527	2.201350212097168
1.0	39330000.0	39340000.0	3.0	3.2190804481506348	1.9124835729599
1.0	39400000.0	39410000.0	1.0	3.054323673248291	1.8861297369003296
1.0	39470000.0	39480000.0	2.0	2.960191011428833	1.8711141347885132
1.0	39490000.0	39500000.0	6.0	2.998568058013916	1.510477066040039
1.0	39540000.0	39550000.0	5.0	3.8273684978485107	2.010201930999756
1.0	39550000.0	39560000.0	5.0	3.2175278663635254	1.9122308492660522
1.0	39620000.0	39630000.0	4.0	3.0431931018829346	1.8843568563461304
1.0	39630000.0	39640000.0	4.0	2.9216818809509277	1.864977478981018
1.0	39690000.0	39700000.0	2.0	2.9796853065490723	1.8742187023162842
1.0	39730000.0	39740000.0	1.0	3.062575578689575	1.8874458074569702
1.0	39740000.0	39750000.0	3.0	2.722876787185669	1.833370566368103
1.0	39750000.0	39760000.0	5.0	2.4393374919891357	1.4676791429519653
1.0	39800000.0	39810000.0	3.0	2.6627509593963623	1.5739853382110596
1.0	39830000.0	39840000.0	2.0	2.7651336193084717	1.6818491220474243
1.0	39840000.0	39850000.0	3.0	2.7667324542999268	1.7067201137542725
1.0	40040000.0	40050000.0	4.0	3.507014751434326	1.9586703777313232
1.0	40070000.0	40080000.0	2.0	4.126304626464844	2.0583655834198
1.0	40090000.0	40100000.0	4.0	4.188763618469238	2.068432569503784
1.0	40140000.0	40150000.0	3.0	4.154834270477295	2.0629611015319824
1.0	40240000.0	40250000.0	6.0	3.719515323638916	1.9928390979766846
1.0	40340000.0	40350000.0	3.0	3.178661346435547	1.9060099124908447
1.0	40350000.0	40360000.0	0.0	3.7939064502716064	2.0048184394836426
1.0	40450000.0	40460000.0	2.0	3.1401658058166504	1.899850606918335
1.0	40480000.0	40490000.0	1.0	3.5582478046417236	1.9668995141983032
1.0	40520000.0	40530000.0	0.0	2.6339659690856934	1.8192851543426514
1.0	40540000.0	40550000.0	1.0	2.556453227996826	1.4813134670257568
1.0	40640000.0	40650000.0	2.0	3.1834464073181152	1.9067776203155518
1.0	40650000.0	40660000.0	3.0	2.9206693172454834	1.8648134469985962
1.0	40690000.0	40700000.0	1.0	3.057530164718628	1.8866431713104248
1.0	40720000.0	40730000.0	3.0	4.1836371421813965	2.0576279163360596
1.0	41000000.0	41010000.0	1.0	3.752037763595581	1.9980722665786743
1.0	41070000.0	41080000.0	3.0	4.080584526062012	2.050999164581299
1.0	41080000.0	41090000.0	5.0	3.9614932537078857	2.031806468963623
1.0	41170000.0	41180000.0	0.0	2.696031093597412	1.8291139602661133
1.0	41230000.0	41240000.0	3.0	2.387218475341797	1.4731112718582153
1.0	41310000.0	41320000.0	2.0	3.321984052658081	1.928964376449585
1.0	41320000.0	41330000.0	1.0	2.9000446796417236	1.8615262508392334
1.0	41340000.0	41350000.0	4.0	3.8348758220672607	2.0114083290100098
1.0	41380000.0	41390000.0	5.0	3.623185396194458	1.9773428440093994
1.0	41430000.0	41440000.0	3.0	4.058878421783447	2.047502040863037
1.0	41440000.0	41450000.0	5.0	3.0205345153808594	1.880739450454712
1.0	41540000.0	41550000.0	4.0	3.3980040550231934	1.9411627054214478
1.0	41650000.0	41660000.0	0.0	3.1224594116210938	1.897019624710083
1.0	41680000.0	41690000.0	0.0	3.220045566558838	1.9126358032226562
1.0	41700000.0	41710000.0	3.0	2.8487963676452637	1.7618706226348877
1.0	41710000.0	41720000.0	2.0	3.239107847213745	1.915684461593628
1.0	41730000.0	41740000.0	4.0	3.6936492919921875	1.9886810779571533
1.0	41800000.0	41810000.0	1.0	3.904580593109131	2.0226383209228516
1.0	41840000.0	41850000.0	4.0	3.5302815437316895	1.9624093770980835
1.0	41900000.0	41910000.0	1.0	3.913276195526123	2.0240397453308105
1.0	41970000.0	41980000.0	2.0	3.594064235687256	1.9726591110229492
1.0	42000000.0	42010000.0	8.0	3.745823383331299	1.9970729351043701
1.0	42030000.0	42040000.0	2.0	3.710202693939209	1.9913387298583984
1.0	42040000.0	42050000.0	3.0	3.8429970741271973	2.012718677520752
1.0	42060000.0	42070000.0	2.0	3.7773711681365967	2.0021557807922363
1.0	42120000.0	42130000.0	6.0	3.751786708831787	1.998033881187439
1.0	42130000.0	42140000.0	2.0	3.865100860595703	2.0162787437438965
1.0	42140000.0	42150000.0	7.0	3.983882427215576	2.0354151725769043
1.0	42170000.0	42180000.0	4.0	4.33592414855957	2.0921502113342285
1.0	42180000.0	42190000.0	6.0	4.042831897735596	2.0449135303497314
1.0	42250000.0	42260000.0	6.0	4.4283246994018555	2.107037305831909
1.0	42260000.0	42270000.0	2.0	4.0393548011779785	2.044353485107422
1.0	42280000.0	42290000.0	2.0	3.690584659576416	1.9881833791732788
1.0	42310000.0	42320000.0	1.0	3.8821425437927246	2.019028902053833
1.0	42380000.0	42390000.0	3.0	3.5372939109802246	1.9635365009307861
1.0	42510000.0	42520000.0	3.0	4.2105937004089355	2.0719497203826904
1.0	42560000.0	42570000.0	6.0	4.020421981811523	2.041304111480713
1.0	42570000.0	42580000.0	0.0	4.247418403625488	2.077885627746582
1.0	42700000.0	42710000.0	1.0	2.9670748710632324	1.8244664669036865
1.0	42720000.0	42730000.0	2.0	2.892186164855957	1.640162706375122
1.0	42820000.0	42830000.0	3.0	3.84401273727417	2.0128836631774902
1.0	42850000.0	42860000.0	3.0	3.814722776412964	2.008162498474121
1.0	42960000.0	42970000.0	4.0	3.797337293624878	2.005366802215576
1.0	42970000.0	42980000.0	2.0	4.661364555358887	2.1446759700775146
1.0	43000000.0	43010000.0	4.0	4.005853176116943	2.038957118988037
1.0	43050000.0	43060000.0	3.0	4.120820045471191	2.057478427886963
1.0	43070000.0	43080000.0	4.0	4.171921730041504	2.065717935562134
1.0	43080000.0	43090000.0	5.0	4.183900833129883	2.06764554977417
1.0	43120000.0	43130000.0	7.0	3.4945106506347656	1.9566650390625
1.0	43170000.0	43180000.0	4.0	2.795031785964966	1.667339563369751
1.0	43280000.0	43290000.0	0.0	2.8987698554992676	1.7922859191894531
1.0	43310000.0	43320000.0	1.0	3.0001273155212402	1.849395513534546
1.0	43340000.0	43350000.0	2.0	4.030562877655029	2.0429370403289795
1.0	43380000.0	43390000.0	5.0	3.536621570587158	1.9634262323379517
1.0	43530000.0	43540000.0	2.0	3.139937162399292	1.899814248085022
1.0	43600000.0	43610000.0	1.0	3.709118604660034	1.991166114807129
1.0	43610000.0	43620000.0	5.0	3.4758048057556152	1.9536607265472412
1.0	43620000.0	43630000.0	5.0	3.287400007247925	1.9234249591827393
1.0	43710000.0	43720000.0	4.0	3.7232353687286377	1.9934368133544922
1.0	43780000.0	43790000.0	4.0	3.600592851638794	1.9737074375152588
1.0	43830000.0	43840000.0	1.0	3.4573512077331543	1.5699526071548462
1.0	44060000.0	44070000.0	5.0	2.5820794105529785	1.5946323871612549
1.0	44140000.0	44150000.0	6.0	2.5514025688171387	1.5121524333953857
1.0	44160000.0	44170000.0	2.0	2.4932007789611816	1.5029605627059937
1.0	44180000.0	44190000.0	2.0	3.432521104812622	1.9467025995254517
1.0	44220000.0	44230000.0	2.0	3.1021599769592285	1.893775224685669
1.0	44250000.0	44260000.0	3.0	3.111161470413208	1.8952133655548096
1.0	44350000.0	44360000.0	2.0	3.4842324256896973	1.9550094604492188
1.0	44380000.0	44390000.0	2.0	3.7024872303009033	1.990099549293518
1.0	44450000.0	44460000.0	3.0	2.5789623260498047	1.6192830801010132
1.0	44460000.0	44470000.0	3.0	3.537425994873047	1.9635555744171143
1.0	44480000.0	44490000.0	1.0	3.6315829753875732	1.9786945581436157
1.0	44560000.0	44570000.0	6.0	4.807877540588379	2.1732139587402344
1.0	44590000.0	44600000.0	9.0	4.790038108825684	2.172433853149414
1.0	44600000.0	44610000.0	4.0	5.148917198181152	2.242460250854492
1.0	44690000.0	44700000.0	5.0	3.232273578643799	1.914589285850525
1.0	44750000.0	44760000.0	2.0	2.4562275409698486	1.791229248046875
1.0	44780000.0	44790000.0	2.0	2.6929595470428467	1.6633625030517578
1.0	44790000.0	44800000.0	1.0	2.9584946632385254	1.8708423376083374
1.0	44890000.0	44900000.0	4.0	3.8748691082000732	2.017852306365967
1.0	44990000.0	45000000.0	1.0	4.003140449523926	2.038519859313965
1.0	45110000.0	45120000.0	4.0	3.098780393600464	1.8932340145111084
1.0	45140000.0	45150000.0	0.0	3.13533353805542	1.8990814685821533
1.0	45150000.0	45160000.0	5.0	3.751697540283203	1.9980189800262451
1.0	45200000.0	45210000.0	4.0	3.5419247150421143	1.9642770290374756
1.0	45270000.0	45280000.0	6.0	3.9006218910217285	1.8428735733032227
1.0	45320000.0	45330000.0	1.0	3.166100025177002	1.9040000438690186
1.0	45420000.0	45430000.0	4.0	3.1097800731658936	1.8949928283691406
1.0	45470000.0	45480000.0	1.0	2.7023799419403076	1.6106897592544556
1.0	45490000.0	45500000.0	6.0	3.542670488357544	1.9643981456756592
1.0	45520000.0	45530000.0	3.0	3.4360556602478027	1.947266936302185
1.0	45580000.0	45590000.0	3.0	3.515958786010742	1.9601078033447266
1.0	45720000.0	45730000.0	4.0	4.482802391052246	2.115821599960327
1.0	45760000.0	45770000.0	3.0	3.269268035888672	1.920519471168518
1.0	45790000.0	45800000.0	2.0	2.982297420501709	1.8746343851089478
1.0	45820000.0	45830000.0	1.0	3.263892412185669	1.9196574687957764
1.0	45880000.0	45890000.0	2.0	3.6174404621124268	1.9764207601547241
1.0	45900000.0	45910000.0	5.0	3.3876099586486816	1.9394925832748413
1.0	45910000.0	45920000.0	2.0	3.3699288368225098	1.9366573095321655
1.0	46130000.0	46140000.0	2.0	3.0166983604431152	1.8801252841949463
1.0	46260000.0	46270000.0	5.0	3.7118194103240967	1.99159836769104
1.0	46330000.0	46340000.0	3.0	3.319843292236328	1.9286218881607056
1.0	46350000.0	46360000.0	2.0	2.820796251296997	1.8489220142364502
1.0	46360000.0	46370000.0	4.0	3.0031356811523438	1.8779634237289429
1.0	46380000.0	46390000.0	3.0	2.912463665008545	1.8635069131851196
1.0	46480000.0	46490000.0	1.0	2.702134609222412	1.8300838470458984
1.0	46510000.0	46520000.0	2.0	2.737797737121582	1.8357394933700562
1.0	46640000.0	46650000.0	4.0	2.647594928741455	1.8214420080184937
1.0	46730000.0	46740000.0	1.0	2.6167194843292236	1.5915374755859375
1.0	46750000.0	46760000.0	2.0	2.925081968307495	1.8655157089233398
1.0	46770000.0	46780000.0	3.0	2.9612314701080322	1.8712791204452515
1.0	46800000.0	46810000.0	1.0	2.9059455394744873	1.8624677658081055
1.0	46820000.0	46830000.0	2.0	2.6288931369781494	1.6797415018081665
1.0	46870000.0	46880000.0	0.0	3.033785581588745	1.882852554321289
1.0	47090000.0	47100000.0	4.0	2.935950756072998	1.8672516345977783
1.0	47140000.0	47150000.0	0.0	2.456111192703247	1.4669277667999268
1.0	47250000.0	47260000.0	2.0	3.7690155506134033	2.00080943107605
1.0	47370000.0	47380000.0	7.0	4.3354973793029785	2.0761988162994385
1.0	47460000.0	47470000.0	2.0	3.636805772781372	1.9795339107513428
1.0	47490000.0	47500000.0	1.0	2.9193427562713623	1.86460280418396
1.0	47570000.0	47580000.0	4.0	3.6175789833068848	1.9764419794082642
1.0	47870000.0	47880000.0	6.0	3.625612258911133	1.9777324199676514
1.0	47980000.0	47990000.0	3.0	2.908334255218506	1.862849473953247
1.0	48020000.0	48030000.0	0.0	2.474047899246216	1.5302547216415405
1.0	48140000.0	48150000.0	3.0	3.44568133354187	1.9488170146942139
1.0	48260000.0	48270000.0	4.0	3.6900081634521484	1.988091230392456
1.0	48270000.0	48280000.0	3.0	3.1774239540100098	1.9058119058609009
1.0	48310000.0	48320000.0	1.0	3.7603659629821777	1.9994198083877563
1.0	48320000.0	48330000.0	3.0	3.7034480571746826	1.9902528524398804
1.0	48370000.0	48380000.0	2.0	3.256033420562744	1.9183956384658813
1.0	48450000.0	48460000.0	6.0	3.5975842475891113	1.9732236862182617
1.0	48470000.0	48480000.0	2.0	4.06328821182251	2.048210859298706
1.0	48650000.0	48660000.0	1.0	4.361418724060059	2.0962605476379395
1.0	48690000.0	48700000.0	7.0	4.137261390686035	2.060131788253784
1.0	48860000.0	48870000.0	2.0	3.1566054821014404	1.902478814125061
1.0	48990000.0	49000000.0	7.0	4.639091968536377	2.140453815460205
1.0	49050000.0	49060000.0	6.0	7.727004051208496	2.7909224033355713
1.0	49120000.0	49130000.0	8.0	9.216882705688477	3.044698476791382
1.0	49130000.0	49140000.0	8.0	8.48393726348877	2.8443775177001953
1.0	49160000.0	49170000.0	8.0	9.048345565795898	3.5387072563171387
1.0	49190000.0	49200000.0	10.0	8.708956718444824	2.8333840370178223
1.0	49200000.0	49210000.0	15.0	9.173558235168457	2.8909287452697754
1.0	49240000.0	49250000.0	8.0	10.562460899353027	3.5935287475585938
1.0	49290000.0	49300000.0	14.0	12.29377269744873	3.489295244216919
1.0	49310000.0	49320000.0	11.0	10.962334632873535	3.408179759979248
1.0	49520000.0	49530000.0	13.0	16.273025512695312	4.2273454666137695
1.0	49540000.0	49550000.0	18.0	17.019760131835938	4.219363212585449
1.0	49550000.0	49560000.0	26.0	16.535337448120117	4.169212818145752
1.0	49570000.0	49580000.0	16.0	14.8402099609375	4.1249871253967285
1.0	49600000.0	49610000.0	21.0	16.040462493896484	4.143957138061523
1.0	49710000.0	49720000.0	13.0	11.988499641418457	3.4535555839538574
1.0	49750000.0	49760000.0	8.0	8.787981986999512	3.706634521484375
1.0	49760000.0	49770000.0	6.0	11.01661491394043	3.250789165496826
1.0	49820000.0	49830000.0	7.0	9.850310325622559	3.0840723514556885
1.0	49870000.0	49880000.0	18.0	13.28899097442627	3.6651947498321533
1.0	49880000.0	49890000.0	12.0	13.384702682495117	3.6743545532226562
1.0	49890000.0	49900000.0	9.0	14.14373779296875	3.7872142791748047
1.0	49940000.0	49950000.0	14.0	15.712646484375	4.151302337646484
1.0	49980000.0	49990000.0	5.0	14.680500984191895	4.53427791595459
1.0	50050000.0	50060000.0	15.0	19.411136627197266	4.784607887268066
1.0	50210000.0	50220000.0	16.0	21.3207950592041	5.04567813873291
1.0	50260000.0	50270000.0	10.0	18.360998153686523	4.846146583557129
1.0	50280000.0	50290000.0	16.0	20.441740036010742	4.840392589569092
1.0	50320000.0	50330000.0	18.0	18.18767738342285	4.698229789733887
1.0	50350000.0	50360000.0	28.0	18.407480239868164	4.583114147186279
1.0	50370000.0	50380000.0	16.0	19.24605369567871	4.803471565246582
1.0	50430000.0	50440000.0	11.0	16.991191864013672	4.600912570953369
1.0	50490000.0	50500000.0	17.0	14.584620475769043	4.338242530822754
1.0	50510000.0	50520000.0	20.0	14.760348320007324	4.443171977996826
1.0	50670000.0	50680000.0	10.0	15.193936347961426	3.947401523590088
1.0	50680000.0	50690000.0	21.0	14.943679809570312	3.8797500133514404
1.0	50700000.0	50710000.0	13.0	14.2178316116333	3.856452465057373
1.0	50760000.0	50770000.0	10.0	11.402959823608398	3.364243268966675
1.0	50840000.0	50850000.0	2.0	6.909661769866943	2.5809102058410645
1.0	50880000.0	50890000.0	11.0	7.402228355407715	2.7738277912139893
1.0	50900000.0	50910000.0	2.0	3.781126022338867	2.002758264541626
1.0	50920000.0	50930000.0	5.0	3.310126543045044	1.8113332986831665
1.0	51050000.0	51060000.0	2.0	2.9490904808044434	1.508065938949585
1.0	51100000.0	51110000.0	4.0	3.869413375854492	2.0169742107391357
1.0	51120000.0	51130000.0	2.0	3.613723039627075	1.9758212566375732
1.0	51130000.0	51140000.0	0.0	3.582519054412842	1.9708032608032227
1.0	51140000.0	51150000.0	2.0	3.8274524211883545	2.010216474533081
1.0	51160000.0	51170000.0	5.0	3.286818265914917	1.9233310222625732
1.0	51210000.0	51220000.0	1.0	3.538206100463867	1.9636802673339844
1.0	51240000.0	51250000.0	4.0	3.0747227668762207	1.8893861770629883
1.0	51320000.0	51330000.0	5.0	3.289757490158081	1.923802137374878
1.0	51340000.0	51350000.0	3.0	3.364896774291992	1.9358510971069336
1.0	51380000.0	51390000.0	0.0	3.937891721725464	2.0280063152313232
1.0	51390000.0	51400000.0	0.0	3.540065050125122	1.9639790058135986
1.0	51400000.0	51410000.0	5.0	3.122326612472534	1.8969972133636475
1.0	51420000.0	51430000.0	1.0	3.0778732299804688	1.8898909091949463
1.0	51510000.0	51520000.0	5.0	4.373716831207275	2.0982413291931152
1.0	51630000.0	51640000.0	3.0	3.687206745147705	1.9876410961151123
1.0	51640000.0	51650000.0	4.0	4.074035167694092	2.049945116043091
1.0	51670000.0	51680000.0	2.0	3.942218065261841	2.0287020206451416
1.0	51720000.0	51730000.0	0.0	2.9002437591552734	1.8615596294403076
1.0	51730000.0	51740000.0	4.0	2.5442380905151367	1.5732853412628174
1.0	51760000.0	51770000.0	2.0	2.5601906776428223	1.687841773033142
1.0	51800000.0	51810000.0	8.0	3.185929536819458	1.9071733951568604
1.0	51840000.0	51850000.0	1.0	2.6101953983306885	1.5602223873138428
1.0	51910000.0	51920000.0	1.0	2.8290505409240723	1.8502323627471924
1.0	52010000.0	52020000.0	5.0	3.4055190086364746	1.9423656463623047
1.0	52060000.0	52070000.0	5.0	3.5612189769744873	1.9673763513565063
1.0	52070000.0	52080000.0	1.0	3.374659299850464	1.9374160766601562
1.0	52110000.0	52120000.0	4.0	3.3148999214172363	1.9278323650360107
1.0	52120000.0	52130000.0	3.0	3.441991090774536	1.9482240676879883
1.0	52330000.0	52340000.0	1.0	3.147850751876831	1.9010822772979736
1.0	52430000.0	52440000.0	2.0	3.2567272186279297	1.918508768081665
1.0	52520000.0	52530000.0	1.0	2.900636672973633	1.5073599815368652
1.0	52570000.0	52580000.0	4.0	3.4733593463897705	1.9532636404037476
1.0	52670000.0	52680000.0	5.0	3.2383224964141846	1.9155604839324951
1.0	52680000.0	52690000.0	2.0	3.289381742477417	1.923743486404419
1.0	52690000.0	52700000.0	6.0	3.114443302154541	1.8957399129867554
1.0	52730000.0	52740000.0	2.0	3.1121106147766113	1.8953653573989868
1.0	52950000.0	52960000.0	5.0	2.9014689922332764	1.7082639932632446
1.0	53030000.0	53040000.0	6.0	3.7880005836486816	2.0038657188415527
1.0	53090000.0	53100000.0	4.0	3.726370334625244	1.9939420223236084
1.0	53100000.0	53110000.0	3.0	4.463658332824707	2.1136317253112793
1.0	53120000.0	53130000.0	4.0	3.8482959270477295	2.013573169708252
1.0	53140000.0	53150000.0	1.0	3.5955772399902344	1.972902536392212
1.0	53180000.0	53190000.0	1.0	3.684866428375244	1.9872633218765259
1.0	53210000.0	53220000.0	3.0	2.9410805702209473	1.8680684566497803
1.0	53340000.0	53350000.0	3.0	3.268446683883667	1.9203870296478271
1.0	53390000.0	53400000.0	1.0	3.182849407196045	1.9066787958145142
1.0	53400000.0	53410000.0	4.0	2.9053585529327393	1.8623749017715454
1.0	53420000.0	53430000.0	2.0	2.8455657958984375	1.8528573513031006
1.0	53490000.0	53500000.0	2.0	2.861297130584717	1.8553615808486938
1.0	53550000.0	53560000.0	4.0	3.3446762561798096	1.9326050281524658
1.0	53560000.0	53570000.0	3.0	4.367058753967285	2.098510265350342
1.0	53740000.0	53750000.0	8.0	2.7138943672180176	1.8319475650787354
1.0	53750000.0	53760000.0	1.0	3.3156018257141113	1.9279441833496094
1.0	53820000.0	53830000.0	4.0	4.347370624542236	2.0939993858337402
1.0	53840000.0	53850000.0	2.0	4.464166164398193	2.1128170490264893
1.0	53940000.0	53950000.0	4.0	6.289427757263184	2.4577863216400146
1.0	54000000.0	54010000.0	4.0	5.471858024597168	2.307985782623291
1.0	54020000.0	54030000.0	5.0	5.538127899169922	2.3175253868103027
1.0	54030000.0	54040000.0	7.0	5.286627292633057	2.260333299636841
1.0	54040000.0	54050000.0	4.0	5.229345798492432	2.2531826496124268
1.0	54050000.0	54060000.0	2.0	5.039167881011963	2.2196812629699707
1.0	54060000.0	54070000.0	1.0	5.26842737197876	2.261489152908325
1.0	54100000.0	54110000.0	4.0	4.917614459991455	2.197798252105713
1.0	54110000.0	54120000.0	2.0	4.780418395996094	2.171964168548584
1.0	54160000.0	54170000.0	3.0	4.207179069519043	2.071399688720703
1.0	54180000.0	54190000.0	2.0	4.307547569274902	2.087575912475586
1.0	54290000.0	54300000.0	1.0	2.6819310188293457	1.7042509317398071
1.0	54320000.0	54330000.0	2.0	2.4356143474578857	1.4860371351242065
1.0	54340000.0	54350000.0	1.0	2.556210994720459	1.5561732053756714
1.0	54380000.0	54390000.0	1.0	2.691032886505127	1.7645717859268188
1.0	54500000.0	54510000.0	4.0	2.5290393829345703	1.5228019952774048
1.0	54520000.0	54530000.0	4.0	2.991074800491333	1.876037359237671
1.0	54630000.0	54640000.0	4.0	3.0951621532440186	1.8926563262939453
1.0	54680000.0	54690000.0	1.0	2.7499771118164062	1.8376715183258057
1.0	54770000.0	54780000.0	3.0	2.963179111480713	1.8715906143188477
1.0	54980000.0	54990000.0	5.0	3.784734010696411	2.0033411979675293
1.0	55020000.0	55030000.0	2.0	3.173334836959839	1.9051570892333984
1.0	55120000.0	55130000.0	6.0	3.8728904724121094	2.0175347328186035
1.0	55150000.0	55160000.0	5.0	3.8695228099823	2.016993284225464
1.0	55230000.0	55240000.0	5.0	3.7930221557617188	2.0046732425689697
1.0	55340000.0	55350000.0	1.0	2.6107797622680664	1.8156179189682007
1.0	55410000.0	55420000.0	4.0	3.1749401092529297	1.9054138660430908
1.0	55450000.0	55460000.0	2.0	3.5257925987243652	1.9616873264312744
1.0	55500000.0	55510000.0	4.0	3.208226442337036	1.9107437133789062
1.0	55510000.0	55520000.0	2.0	2.603679656982422	1.5032310485839844
1.0	55550000.0	55560000.0	3.0	2.5292294025421143	1.4809277057647705
1.0	55560000.0	55570000.0	1.0	2.5354080200195312	1.474989414215088
1.0	55670000.0	55680000.0	2.0	2.6758174896240234	1.8259096145629883
1.0	55770000.0	55780000.0	5.0	4.990975379943848	2.2081565856933594
1.0	55850000.0	55860000.0	1.0	6.00289249420166	2.3869216442108154
1.0	55870000.0	55880000.0	4.0	6.795710563659668	2.7064666748046875
1.0	55880000.0	55890000.0	1.0	6.040142059326172	2.3841660022735596
1.0	55990000.0	56000000.0	7.0	7.000655174255371	2.569113254547119
1.0	56010000.0	56020000.0	14.0	9.734106063842773	3.032780885696411
1.0	56120000.0	56130000.0	2.0	13.950488090515137	3.9616522789001465
1.0	56170000.0	56180000.0	22.0	18.070465087890625	4.416512966156006
1.0	56230000.0	56240000.0	19.0	20.32135009765625	4.905235767364502
1.0	56280000.0	56290000.0	17.0	20.37217140197754	4.89494514465332
1.0	56290000.0	56300000.0	22.0	20.762182235717773	4.846426963806152
1.0	56320000.0	56330000.0	22.0	21.134340286254883	4.884507179260254
1.0	56340000.0	56350000.0	17.0	19.72441291809082	4.813475131988525
1.0	56360000.0	56370000.0	12.0	18.715116500854492	4.774881839752197
1.0	56370000.0	56380000.0	19.0	19.511756896972656	4.880732536315918
1.0	56410000.0	56420000.0	23.0	20.333524703979492	4.818188190460205
1.0	56440000.0	56450000.0	10.0	18.648544311523438	4.679137229919434
1.0	56480000.0	56490000.0	23.0	20.109498977661133	4.7160749435424805
1.0	56500000.0	56510000.0	12.0	19.619091033935547	4.691056728363037
1.0	56530000.0	56540000.0	17.0	16.052114486694336	4.129354953765869
1.0	56540000.0	56550000.0	21.0	15.960235595703125	4.132801532745361
1.0	56560000.0	56570000.0	12.0	16.372638702392578	4.17848539352417
1.0	56740000.0	56750000.0	9.0	7.314995765686035	2.751554250717163
1.0	56860000.0	56870000.0	2.0	4.848764419555664	2.174739360809326
1.0	56870000.0	56880000.0	3.0	3.6641910076141357	1.983938217163086
1.0	56890000.0	56900000.0	6.0	3.6579604148864746	1.9829362630844116
1.0	56910000.0	56920000.0	3.0	3.6100661754608154	1.9752336740493774
1.0	56990000.0	57000000.0	4.0	3.776839017868042	2.0020697116851807
1.0	57080000.0	57090000.0	8.0	5.619833946228027	2.3178398609161377
1.0	57160000.0	57170000.0	8.0	6.93548583984375	2.5443100929260254
1.0	57620000.0	57630000.0	12.0	13.775154113769531	3.8676598072052
1.0	57630000.0	57640000.0	12.0	14.193425178527832	3.8847508430480957
1.0	57640000.0	57650000.0	24.0	13.446599006652832	3.6883316040039062
1.0	57680000.0	57690000.0	11.0	12.799118995666504	3.614154100418091
1.0	57690000.0	57700000.0	11.0	12.00450325012207	3.7056784629821777
1.0	57780000.0	57790000.0	11.0	10.973968505859375	3.2569878101348877
1.0	57910000.0	57920000.0	11.0	8.91286849975586	2.922750949859619
1.0	57950000.0	57960000.0	9.0	7.697579860687256	2.6918530464172363
1.0	57970000.0	57980000.0	6.0	9.265541076660156	2.947892665863037
1.0	58010000.0	58020000.0	8.0	7.28073263168335	2.6071925163269043
1.0	58100000.0	58110000.0	11.0	9.383787155151367	3.018615484237671
1.0	58120000.0	58130000.0	6.0	11.121991157531738	3.2985663414001465
1.0	58230000.0	58240000.0	11.0	14.091142654418945	3.835390090942383
1.0	58270000.0	58280000.0	16.0	15.161178588867188	3.915412187576294
1.0	58300000.0	58310000.0	13.0	14.949106216430664	3.9391121864318848
1.0	58350000.0	58360000.0	6.0	12.192819595336914	3.7629313468933105
1.0	58440000.0	58450000.0	11.0	14.080007553100586	3.837329387664795
1.0	58450000.0	58460000.0	13.0	13.991887092590332	3.8073811531066895
1.0	58500000.0	58510000.0	7.0	14.106904983520508	4.010013580322266
1.0	58550000.0	58560000.0	9.0	13.761938095092773	3.779736280441284
1.0	58580000.0	58590000.0	13.0	11.363863945007324	3.427722215652466
1.0	58620000.0	58630000.0	6.0	10.42302131652832	3.466283082962036
1.0	58640000.0	58650000.0	12.0	12.283830642700195	3.536564588546753
1.0	58650000.0	58660000.0	11.0	12.468982696533203	3.5281982421875
1.0	58670000.0	58680000.0	14.0	11.81722640991211	3.4184539318084717
1.0	58770000.0	58780000.0	11.0	8.418852806091309	2.821810245513916
1.0	58820000.0	58830000.0	8.0	5.834240436553955	2.3596765995025635
1.0	58830000.0	58840000.0	7.0	7.098716735839844	2.555751323699951
1.0	59090000.0	59100000.0	3.0	3.438014268875122	1.9475841522216797
1.0	59110000.0	59120000.0	0.0	3.1329808235168457	1.8986995220184326
1.0	59140000.0	59150000.0	0.0	2.6234965324401855	1.5013079643249512
1.0	59170000.0	59180000.0	1.0	3.503471851348877	1.9580978155136108
1.0	59200000.0	59210000.0	6.0	3.439980983734131	1.9479005336761475
1.0	59210000.0	59220000.0	7.0	3.369689464569092	1.9366214275360107
1.0	59270000.0	59280000.0	0.0	3.0502877235412598	1.8854862451553345
1.0	59280000.0	59290000.0	4.0	2.6477863788604736	1.6155216693878174
1.0	59300000.0	59310000.0	4.0	3.2218017578125	1.9129167795181274
1.0	59320000.0	59330000.0	0.0	3.0142035484313965	1.8797276020050049
1.0	59330000.0	59340000.0	2.0	2.9659082889556885	1.8720238208770752
1.0	59360000.0	59370000.0	1.0	3.020232677459717	1.5192196369171143
1.0	59380000.0	59390000.0	5.0	3.5032238960266113	1.958059310913086
1.0	59460000.0	59470000.0	1.0	2.971682548522949	1.8729442358016968
1.0	59470000.0	59480000.0	5.0	2.4515862464904785	1.7102720737457275
1.0	59490000.0	59500000.0	3.0	2.9660027027130127	1.872039556503296
1.0	59500000.0	59510000.0	1.0	2.9148030281066895	1.863882064819336
1.0	59510000.0	59520000.0	1.0	2.947331428527832	1.8690624237060547
1.0	59530000.0	59540000.0	1.0	2.936466932296753	1.8673312664031982
1.0	59540000.0	59550000.0	1.0	3.150070905685425	1.9014354944229126
1.0	59700000.0	59710000.0	5.0	3.8062164783477783	2.0067946910858154
1.0	59720000.0	59730000.0	3.0	3.5666937828063965	1.9682579040527344
1.0	59760000.0	59770000.0	0.0	4.037951946258545	2.1165690422058105
1.0	59790000.0	59800000.0	2.0	3.494168519973755	1.956605315208435
1.0	59800000.0	59810000.0	1.0	3.508356809616089	1.9588857889175415
1.0	59810000.0	59820000.0	2.0	3.4379286766052246	1.9475691318511963
1.0	59850000.0	59860000.0	3.0	3.079141855239868	1.8900941610336304
1.0	59910000.0	59920000.0	5.0	3.724717378616333	1.9936754703521729
1.0	59970000.0	59980000.0	6.0	3.669097900390625	1.9847278594970703
1.0	59990000.0	60000000.0	5.0	4.181443691253662	2.0672500133514404
1.0	60000000.0	60010000.0	2.0	3.472120761871338	1.9740461111068726
1.0	60090000.0	60100000.0	6.0	3.832383632659912	2.011009693145752
1.0	60140000.0	60150000.0	5.0	3.328937530517578	1.9300830364227295
1.0	60150000.0	60160000.0	6.0	3.325350284576416	1.9295079708099365
1.0	60170000.0	60180000.0	3.0	3.841081142425537	2.01240873336792
1.0	60270000.0	60280000.0	4.0	3.705801010131836	1.990631341934204
1.0	60300000.0	60310000.0	2.0	2.8783774375915527	1.5944559574127197
1.0	60330000.0	60340000.0	0.0	3.0168049335479736	1.5129106044769287
1.0	60380000.0	60390000.0	2.0	4.538729190826416	2.1248250007629395
1.0	60390000.0	60400000.0	2.0	4.420029640197754	2.105705976486206
1.0	60470000.0	60480000.0	11.0	6.855271816253662	2.538849353790283
1.0	60490000.0	60500000.0	5.0	7.134253025054932	2.604106903076172
1.0	60590000.0	60600000.0	7.0	8.368619918823242	2.858548879623413
1.0	60670000.0	60680000.0	7.0	8.937667846679688	3.1937174797058105
1.0	60720000.0	60730000.0	14.0	13.683515548706055	3.6955039501190186
1.0	60780000.0	60790000.0	13.0	12.501847267150879	3.6053428649902344
1.0	60820000.0	60830000.0	12.0	13.007478713989258	3.7034995555877686
1.0	60850000.0	60860000.0	12.0	14.187982559204102	3.797058582305908
1.0	60920000.0	60930000.0	12.0	12.434103012084961	3.6166300773620605
1.0	60940000.0	60950000.0	17.0	12.233282089233398	3.484128475189209
1.0	60990000.0	61000000.0	14.0	11.113417625427246	3.3533992767333984
1.0	61110000.0	61120000.0	9.0	7.538644313812256	2.7775521278381348
1.0	61180000.0	61190000.0	9.0	8.349766731262207	2.799492359161377
1.0	61320000.0	61330000.0	4.0	5.458868026733398	2.294628381729126
1.0	61390000.0	61400000.0	4.0	4.320898056030273	2.089730739593506
1.0	61550000.0	61560000.0	6.0	3.087937593460083	1.8915036916732788
1.0	61560000.0	61570000.0	2.0	2.9626426696777344	1.871504783630371
1.0	61660000.0	61670000.0	3.0	3.363314151763916	1.935598373413086
1.0	61710000.0	61720000.0	9.0	2.813995599746704	1.66940438747406
1.0	61860000.0	61870000.0	2.0	2.82558536529541	1.555069088935852
1.0	61910000.0	61920000.0	1.0	2.7697837352752686	1.8408180475234985
1.0	61930000.0	61940000.0	3.0	4.062514305114746	2.0480854511260986
1.0	61960000.0	61970000.0	4.0	3.7769484519958496	2.0020878314971924
1.0	61970000.0	61980000.0	1.0	4.099079132080078	2.0539793968200684
1.0	62000000.0	62010000.0	4.0	4.183419704437256	2.067570686340332
1.0	62040000.0	62050000.0	3.0	4.36237096786499	2.0964126586914062
1.0	62070000.0	62080000.0	6.0	3.727381467819214	1.9941068887710571
1.0	62110000.0	62120000.0	5.0	3.703906297683716	1.9903278350830078
1.0	62140000.0	62150000.0	2.0	2.9275567531585693	1.865912675857544
1.0	62170000.0	62180000.0	3.0	2.6224818229675293	1.4899190664291382
1.0	62200000.0	62210000.0	5.0	3.2762069702148438	1.9216296672821045
1.0	62240000.0	62250000.0	3.0	2.5234737396240234	1.4889280796051025
1.0	62250000.0	62260000.0	0.0	2.642446756362915	1.491652250289917
1.0	62260000.0	62270000.0	4.0	2.7030587196350098	1.5055789947509766
1.0	62270000.0	62280000.0	2.0	2.6942355632781982	1.49477219581604
1.0	62310000.0	62320000.0	0.0	2.5902767181396484	1.504509687423706
1.0	62370000.0	62380000.0	1.0	2.864539384841919	1.5268625020980835
1.0	62380000.0	62390000.0	7.0	2.855027675628662	1.6263834238052368
1.0	62390000.0	62400000.0	3.0	2.8874619007110596	1.6888145208358765
1.0	62480000.0	62490000.0	4.0	3.3569533824920654	1.9345792531967163
1.0	62500000.0	62510000.0	2.0	3.432898998260498	1.946764349937439
1.0	62510000.0	62520000.0	3.0	3.0359344482421875	1.8199344873428345
1.0	62540000.0	62550000.0	2.0	3.397484540939331	1.9410772323608398
1.0	62580000.0	62590000.0	2.0	3.6233372688293457	1.977368950843811
1.0	62610000.0	62620000.0	2.0	3.2334868907928467	1.9147841930389404
1.0	62750000.0	62760000.0	3.0	4.457973480224609	2.1118171215057373
1.0	62810000.0	62820000.0	7.0	4.336512088775635	2.09224534034729
1.0	62820000.0	62830000.0	3.0	4.482142448425293	2.1183040142059326
1.0	62840000.0	62850000.0	2.0	4.219432353973389	2.0733754634857178
1.0	62870000.0	62880000.0	4.0	4.034135341644287	2.043515682220459
1.0	62880000.0	62890000.0	2.0	4.038748264312744	2.0442566871643066
1.0	62890000.0	62900000.0	3.0	3.8224949836730957	2.009416341781616
1.0	62920000.0	62930000.0	1.0	2.9639079570770264	1.84438955783844
1.0	63060000.0	63070000.0	5.0	3.207002639770508	1.9105466604232788
1.0	63130000.0	63140000.0	3.0	3.366551637649536	1.9361152648925781
1.0	63150000.0	63160000.0	2.0	3.329817295074463	1.9302257299423218
1.0	63260000.0	63270000.0	2.0	4.002976417541504	2.0384929180145264
1.0	63330000.0	63340000.0	4.0	4.883700370788574	2.1840033531188965
1.0	63340000.0	63350000.0	5.0	4.7978081703186035	2.1665396690368652
1.0	63350000.0	63360000.0	7.0	5.463194370269775	2.295576572418213
1.0	63390000.0	63400000.0	6.0	6.201196670532227	2.4355521202087402
1.0	63420000.0	63430000.0	5.0	5.3681440353393555	2.2880072593688965
1.0	63510000.0	63520000.0	13.0	7.024785041809082	2.590282678604126
1.0	63530000.0	63540000.0	5.0	7.1095099449157715	2.613358974456787
1.0	63570000.0	63580000.0	5.0	6.650163173675537	2.5324795246124268
1.0	63710000.0	63720000.0	6.0	5.770498752593994	2.348803997039795
1.0	63750000.0	63760000.0	2.0	5.735579490661621	2.334129810333252
1.0	63760000.0	63770000.0	3.0	4.894522666931152	2.194258451461792
1.0	63770000.0	63780000.0	3.0	4.95692253112793	2.201350450515747
1.0	63810000.0	63820000.0	3.0	4.299295902252197	2.0862479209899902
1.0	63910000.0	63920000.0	3.0	3.1871395111083984	1.9073688983917236
1.0	63930000.0	63940000.0	2.0	2.9881834983825684	1.8755791187286377
1.0	63940000.0	63950000.0	3.0	2.8993477821350098	1.8614181280136108
1.0	64060000.0	64070000.0	1.0	2.6953115463256836	1.5098779201507568
1.0	64120000.0	64130000.0	3.0	2.729111909866333	1.5153210163116455
1.0	64150000.0	64160000.0	1.0	3.233335494995117	1.914762258529663
1.0	64170000.0	64180000.0	2.0	3.0351722240448	1.8830734491348267
1.0	64190000.0	64200000.0	3.0	3.1150200366973877	1.8922138214111328
1.0	64210000.0	64220000.0	1.0	3.2579681873321533	1.9187088012695312
1.0	64370000.0	64380000.0	3.0	2.781871795654297	1.8427374362945557
1.0	64460000.0	64470000.0	2.0	2.6951475143432617	1.5481860637664795
1.0	64470000.0	64480000.0	1.0	3.127304792404175	1.8977950811386108
1.0	64490000.0	64500000.0	2.0	3.1400856971740723	1.8998397588729858
1.0	64610000.0	64620000.0	3.0	3.2063403129577637	1.896510124206543
1.0	64630000.0	64640000.0	4.0	3.0815162658691406	1.8904736042022705
1.0	64640000.0	64650000.0	4.0	3.240931272506714	1.9159832000732422
1.0	64680000.0	64690000.0	2.0	3.3594067096710205	1.9349730014801025
1.0	64710000.0	64720000.0	2.0	3.495713472366333	1.956854224205017
1.0	64730000.0	64740000.0	6.0	3.2041614055633545	1.9100946187973022
1.0	64770000.0	64780000.0	3.0	3.234849452972412	1.9150043725967407
1.0	64790000.0	64800000.0	4.0	3.163133144378662	1.9153354167938232
1.0	64840000.0	64850000.0	3.0	3.406571865081787	1.942533254623413
1.0	64870000.0	64880000.0	2.0	3.863314151763916	2.0159926414489746
1.0	64890000.0	64900000.0	8.0	3.175116539001465	1.9054445028305054
1.0	64930000.0	64940000.0	3.0	3.424044370651245	1.9453413486480713
1.0	64950000.0	64960000.0	2.0	3.0980191230773926	1.8931140899658203
1.0	64980000.0	64990000.0	4.0	3.191030979156494	1.9079917669296265
1.0	64990000.0	65000000.0	1.0	3.50579833984375	1.9584734439849854
1.0	65010000.0	65020000.0	3.0	3.411160945892334	1.9432713985443115
1.0	65050000.0	65060000.0	6.0	2.7560203075408936	1.5213956832885742
1.0	65210000.0	65220000.0	2.0	2.8020336627960205	1.845939040184021
1.0	65290000.0	65300000.0	4.0	2.5959651470184326	1.4905717372894287
1.0	65350000.0	65360000.0	2.0	2.8235509395599365	1.849360466003418
1.0	65370000.0	65380000.0	1.0	2.829796314239502	1.8503501415252686
1.0	65430000.0	65440000.0	3.0	3.5308048725128174	1.962493658065796
1.0	65520000.0	65530000.0	3.0	2.6674704551696777	1.5879814624786377
1.0	65590000.0	65600000.0	2.0	3.936537981033325	2.027789831161499
1.0	65620000.0	65630000.0	4.0	3.1334407329559326	1.8987751007080078
1.0	65640000.0	65650000.0	3.0	3.442875385284424	1.9483661651611328
1.0	65660000.0	65670000.0	1.0	3.958723783493042	2.0313620567321777
1.0	65690000.0	65700000.0	1.0	3.8829548358917236	2.0191588401794434
1.0	65730000.0	65740000.0	6.0	4.8434906005859375	2.1919384002685547
1.0	65750000.0	65760000.0	5.0	5.556330680847168	2.2923507690429688
1.0	65790000.0	65800000.0	5.0	6.102036952972412	2.379915714263916
1.0	65810000.0	65820000.0	6.0	5.177933216094971	2.2276177406311035
1.0	65880000.0	65890000.0	7.0	3.4013137817382812	1.941693663597107
1.0	65920000.0	65930000.0	4.0	4.478288650512695	2.1150946617126465
1.0	66060000.0	66070000.0	17.0	7.144909858703613	2.6064796447753906
1.0	66120000.0	66130000.0	11.0	9.984146118164062	3.100783348083496
1.0	66140000.0	66150000.0	1.0	8.540547370910645	2.9551079273223877
1.0	66170000.0	66180000.0	6.0	9.859108924865723	3.1115894317626953
1.0	66190000.0	66200000.0	11.0	9.440834045410156	3.0261754989624023
1.0	66210000.0	66220000.0	10.0	11.22321605682373	3.3066983222961426
1.0	66240000.0	66250000.0	9.0	10.624444961547852	3.213536024093628
1.0	66310000.0	66320000.0	15.0	11.318438529968262	3.3178036212921143
1.0	66370000.0	66380000.0	14.0	11.055143356323242	3.3091111183166504
1.0	66380000.0	66390000.0	10.0	10.440142631530762	3.3724236488342285
1.0	66400000.0	66410000.0	9.0	11.491101264953613	3.413559675216675
1.0	66410000.0	66420000.0	6.0	10.489727973937988	3.1529815196990967
1.0	66530000.0	66540000.0	9.0	12.42182731628418	3.556034564971924
1.0	66600000.0	66610000.0	15.0	11.128817558288574	3.2480781078338623
1.0	66610000.0	66620000.0	10.0	12.375069618225098	3.4573440551757812
1.0	66620000.0	66630000.0	15.0	11.857590675354004	3.391435146331787
1.0	66670000.0	66680000.0	10.0	8.770209312438965	2.8638548851013184
1.0	66720000.0	66730000.0	8.0	7.371217250823975	2.6149652004241943
1.0	66740000.0	66750000.0	5.0	6.333949089050293	2.453530788421631
1.0	66750000.0	66760000.0	2.0	6.33072566986084	2.422011137008667
1.0	66800000.0	66810000.0	8.0	5.7782087326049805	2.3507590293884277
1.0	66860000.0	66870000.0	5.0	7.125801086425781	2.5798420906066895
1.0	66920000.0	66930000.0	8.0	10.518657684326172	3.189833164215088
1.0	66950000.0	66960000.0	5.0	8.755648612976074	3.4479877948760986
1.0	66990000.0	67000000.0	14.0	8.860038757324219	2.9599690437316895
1.0	67010000.0	67020000.0	10.0	9.512965202331543	3.06892728805542
1.0	67040000.0	67050000.0	14.0	9.782854080200195	3.0812172889709473
1.0	67070000.0	67080000.0	17.0	10.890832901000977	3.239511489868164
1.0	67090000.0	67100000.0	9.0	9.33632755279541	3.0028605461120605
1.0	67110000.0	67120000.0	6.0	8.934686660766602	2.9200522899627686
1.0	67200000.0	67210000.0	5.0	5.315105438232422	2.260387659072876
1.0	67300000.0	67310000.0	4.0	4.454444408416748	2.1112520694732666
1.0	67370000.0	67380000.0	0.0	4.085781097412109	2.0518345832824707
1.0	67380000.0	67390000.0	1.0	3.2908406257629395	1.9239771366119385
1.0	67440000.0	67450000.0	4.0	2.7388710975646973	1.5253889560699463
1.0	67500000.0	67510000.0	4.0	2.8597209453582764	1.5695441961288452
1.0	67600000.0	67610000.0	3.0	3.6803245544433594	1.9865329265594482
1.0	67660000.0	67670000.0	8.0	5.431560516357422	2.290304660797119
1.0	67730000.0	67740000.0	3.0	5.430154323577881	2.2725393772125244
1.0	67940000.0	67950000.0	3.0	3.76578950881958	2.0002903938293457
1.0	67970000.0	67980000.0	4.0	3.9123806953430176	2.023894786834717
1.0	67990000.0	68000000.0	1.0	3.250486373901367	1.9175119400024414
1.0	68070000.0	68080000.0	0.0	3.110456943511963	1.8951003551483154
1.0	68110000.0	68120000.0	2.0	2.9743475914001465	1.8733688592910767
1.0	68160000.0	68170000.0	0.0	2.9045777320861816	1.8622535467147827
1.0	68180000.0	68190000.0	1.0	2.809597969055176	1.8499711751937866
1.0	68250000.0	68260000.0	2.0	2.9983909130096436	1.8772071599960327
1.0	68280000.0	68290000.0	1.0	2.9719085693359375	1.8729804754257202
1.0	68320000.0	68330000.0	5.0	4.053024768829346	2.046555757522583
1.0	68340000.0	68350000.0	4.0	3.891580104827881	2.020548105239868
1.0	68370000.0	68380000.0	6.0	4.634093761444092	2.140185832977295
1.0	68380000.0	68390000.0	4.0	4.676952838897705	2.147089958190918
1.0	68390000.0	68400000.0	5.0	4.615196228027344	2.137145757675171
1.0	68400000.0	68410000.0	2.0	4.995295524597168	2.2027547359466553
1.0	68450000.0	68460000.0	5.0	5.623461723327637	2.3108808994293213
1.0	68460000.0	68470000.0	2.0	6.104515075683594	2.4007186889648438
1.0	68560000.0	68570000.0	2.0	3.80426025390625	2.0064821243286133
1.0	68580000.0	68590000.0	7.0	3.3808906078338623	1.9384148120880127
1.0	68650000.0	68660000.0	1.0	2.9701480865478516	1.5144959688186646
1.0	68720000.0	68730000.0	3.0	3.9949233531951904	2.0371973514556885
1.0	68760000.0	68770000.0	5.0	4.225823879241943	2.074406385421753
1.0	68780000.0	68790000.0	5.0	4.001410961151123	2.0382425785064697
1.0	68820000.0	68830000.0	8.0	4.325133800506592	2.0904111862182617
1.0	68960000.0	68970000.0	10.0	6.5390944480896	2.561257839202881
1.0	68970000.0	68980000.0	8.0	8.698042869567871	2.8949100971221924
1.0	68990000.0	69000000.0	11.0	9.122350692749023	2.943756103515625
1.0	69100000.0	69110000.0	12.0	14.459637641906738	3.911597490310669
1.0	69110000.0	69120000.0	19.0	14.926121711730957	3.9216465950012207
1.0	69150000.0	69160000.0	8.0	16.048982620239258	4.6073760986328125
1.0	69160000.0	69170000.0	20.0	18.053632736206055	4.431701183319092
1.0	69230000.0	69240000.0	23.0	21.923511505126953	5.0508012771606445
1.0	69250000.0	69260000.0	31.0	20.401803970336914	4.900454521179199
1.0	69270000.0	69280000.0	19.0	21.3238582611084	4.97885799407959
1.0	69310000.0	69320000.0	29.0	22.42971420288086	5.096218585968018
1.0	69320000.0	69330000.0	25.0	23.132661819458008	5.218426704406738
1.0	69330000.0	69340000.0	26.0	22.518474578857422	5.219829082489014
1.0	69360000.0	69370000.0	13.0	21.14528465270996	5.209534645080566
1.0	69370000.0	69380000.0	21.0	24.314762115478516	5.303037643432617
1.0	69390000.0	69400000.0	10.0	15.735821723937988	4.843319892883301
1.0	69440000.0	69450000.0	25.0	21.216472625732422	4.929411888122559
1.0	69510000.0	69520000.0	17.0	21.272628784179688	5.115384578704834
1.0	69570000.0	69580000.0	18.0	20.028507232666016	4.932119369506836
1.0	69620000.0	69630000.0	19.0	22.468929290771484	5.082026481628418
1.0	69750000.0	69760000.0	18.0	22.14900779724121	5.185039043426514
1.0	69780000.0	69790000.0	16.0	22.44757080078125	5.223115921020508
1.0	69840000.0	69850000.0	27.0	23.8730411529541	5.361023426055908
1.0	69870000.0	69880000.0	25.0	26.03971290588379	5.522414207458496
1.0	69890000.0	69900000.0	22.0	25.570898056030273	5.483262062072754
1.0	69910000.0	69920000.0	24.0	22.787124633789062	5.340347766876221
1.0	70010000.0	70020000.0	24.0	24.93268394470215	5.395888328552246
1.0	70060000.0	70070000.0	29.0	21.10118865966797	5.083437442779541
1.0	70100000.0	70110000.0	13.0	21.322946548461914	5.120878219604492
1.0	70160000.0	70170000.0	15.0	19.045408248901367	4.641144752502441
1.0	70200000.0	70210000.0	13.0	13.605982780456543	4.296533107757568
1.0	70250000.0	70260000.0	11.0	16.419902801513672	4.3090410232543945
1.0	70270000.0	70280000.0	16.0	15.597261428833008	4.201298713684082
1.0	70280000.0	70290000.0	18.0	15.444313049316406	4.193212509155273
1.0	70290000.0	70300000.0	12.0	14.651931762695312	4.038415431976318
1.0	70300000.0	70310000.0	18.0	13.77319049835205	3.8735783100128174
1.0	70330000.0	70340000.0	11.0	16.022422790527344	4.136167526245117
1.0	70360000.0	70370000.0	17.0	16.518821716308594	4.193782806396484
1.0	70380000.0	70390000.0	11.0	13.767568588256836	4.2337236404418945
1.0	70400000.0	70410000.0	16.0	15.259023666381836	4.102819919586182
1.0	70440000.0	70450000.0	17.0	14.486674308776855	3.8464863300323486
1.0	70510000.0	70520000.0	13.0	12.757112503051758	3.65761137008667
1.0	70560000.0	70570000.0	15.0	8.263845443725586	3.0080618858337402
1.0	70610000.0	70620000.0	4.0	4.990933418273926	2.1975955963134766
1.0	70650000.0	70660000.0	3.0	4.518927574157715	2.121640682220459
1.0	70660000.0	70670000.0	4.0	4.307387351989746	2.0875511169433594
1.0	70690000.0	70700000.0	4.0	2.942837953567505	1.7191417217254639
1.0	70890000.0	70900000.0	5.0	3.058018445968628	1.8867193460464478
1.0	70970000.0	70980000.0	5.0	6.296304225921631	2.5141005516052246
1.0	71000000.0	71010000.0	13.0	9.715583801269531	3.095489978790283
1.0	71010000.0	71020000.0	7.0	11.778379440307617	3.4072623252868652
1.0	71040000.0	71050000.0	13.0	14.373562812805176	3.8254127502441406
1.0	71070000.0	71080000.0	14.0	15.707876205444336	4.154184818267822
1.0	71130000.0	71140000.0	23.0	16.05657386779785	4.460816860198975
1.0	71140000.0	71150000.0	17.0	16.365901947021484	4.541690349578857
1.0	71150000.0	71160000.0	12.0	16.346527099609375	4.69454288482666
1.0	71160000.0	71170000.0	10.0	21.50220489501953	4.968691825866699
1.0	71370000.0	71380000.0	35.0	23.25733184814453	5.270915508270264
1.0	71410000.0	71420000.0	26.0	20.844524383544922	4.959074020385742
1.0	71420000.0	71430000.0	14.0	21.650737762451172	4.999486446380615
1.0	71430000.0	71440000.0	12.0	18.13750648498535	4.696739673614502
1.0	71450000.0	71460000.0	22.0	15.15636157989502	4.368054389953613
1.0	71460000.0	71470000.0	19.0	14.432340621948242	4.203799247741699
1.0	71500000.0	71510000.0	13.0	12.9006986618042	3.958324432373047
1.0	71520000.0	71530000.0	11.0	6.381505966186523	2.4193825721740723
1.0	71710000.0	71720000.0	16.0	19.3494815826416	4.689184665679932
1.0	71760000.0	71770000.0	13.0	18.451793670654297	4.4978837966918945
1.0	71780000.0	71790000.0	17.0	18.597431182861328	4.440819263458252
1.0	71810000.0	71820000.0	8.0	17.21006965637207	4.433803558349609
1.0	71840000.0	71850000.0	23.0	17.869190216064453	4.330590724945068
1.0	71850000.0	71860000.0	21.0	18.11517333984375	4.375884532928467
1.0	72100000.0	72110000.0	22.0	22.936120986938477	5.1241278648376465
1.0	72200000.0	72210000.0	26.0	23.656986236572266	5.319974422454834
1.0	72260000.0	72270000.0	25.0	22.877771377563477	5.258280277252197
1.0	72340000.0	72350000.0	26.0	16.914579391479492	4.543583869934082
1.0	72360000.0	72370000.0	17.0	19.423608779907227	4.841282844543457
1.0	72390000.0	72400000.0	28.0	18.16952133178711	4.609467029571533
1.0	72400000.0	72410000.0	12.0	17.461090087890625	4.515522003173828
1.0	72410000.0	72420000.0	16.0	18.05630111694336	4.727564811706543
1.0	72460000.0	72470000.0	15.0	18.987533569335938	4.687142848968506
1.0	72520000.0	72530000.0	22.0	18.364233016967773	4.7855730056762695
1.0	72630000.0	72640000.0	21.0	22.175182342529297	5.1799540519714355
1.0	72670000.0	72680000.0	23.0	21.355512619018555	5.100020408630371
1.0	72700000.0	72710000.0	31.0	17.981821060180664	4.608780384063721
1.0	72720000.0	72730000.0	23.0	18.857698440551758	4.833056449890137
1.0	72790000.0	72800000.0	10.0	11.198446273803711	3.3395092487335205
1.0	72800000.0	72810000.0	8.0	13.2803955078125	4.047614097595215
1.0	72950000.0	72960000.0	23.0	19.234792709350586	4.653514862060547
1.0	73140000.0	73150000.0	20.0	23.369457244873047	5.284114837646484
1.0	73180000.0	73190000.0	28.0	24.963939666748047	5.459901332855225
1.0	73190000.0	73200000.0	24.0	26.654184341430664	5.60796594619751
1.0	73300000.0	73310000.0	28.0	28.231822967529297	5.702876091003418
1.0	73310000.0	73320000.0	28.0	25.132530212402344	5.5172624588012695
1.0	73490000.0	73500000.0	26.0	28.106098175048828	5.696796894073486
1.0	73520000.0	73530000.0	31.0	31.38302993774414	5.919863700866699
1.0	73600000.0	73610000.0	36.0	30.29522132873535	5.84353494644165
1.0	73640000.0	73650000.0	24.0	29.799036026000977	5.780765056610107
1.0	73650000.0	73660000.0	30.0	28.970836639404297	5.723857879638672
1.0	73660000.0	73670000.0	21.0	27.845977783203125	5.634681224822998
1.0	73690000.0	73700000.0	23.0	28.397991180419922	5.716103553771973
1.0	73700000.0	73710000.0	28.0	26.25358009338379	5.50453519821167
1.0	73780000.0	73790000.0	17.0	25.855987548828125	5.545149326324463
1.0	73870000.0	73880000.0	21.0	21.119335174560547	5.004591941833496
1.0	73980000.0	73990000.0	17.0	16.578670501708984	4.373399257659912
1.0	74000000.0	74010000.0	24.0	16.187637329101562	4.148581504821777
1.0	74010000.0	74020000.0	19.0	17.72116470336914	4.346505641937256
1.0	74020000.0	74030000.0	15.0	17.449832916259766	4.266046524047852
1.0	74040000.0	74050000.0	9.0	17.873613357543945	4.329894542694092
1.0	74070000.0	74080000.0	10.0	17.764558792114258	4.4474358558654785
1.0	74130000.0	74140000.0	23.0	14.69268798828125	4.005836486816406
1.0	74160000.0	74170000.0	24.0	13.51734447479248	3.6988232135772705
1.0	74200000.0	74210000.0	9.0	13.40156364440918	3.6826348304748535
1.0	74310000.0	74320000.0	10.0	10.642546653747559	3.2318053245544434
1.0	74350000.0	74360000.0	19.0	10.105020523071289	3.12971830368042
1.0	74360000.0	74370000.0	10.0	10.936712265014648	3.257885694503784
1.0	74430000.0	74440000.0	9.0	12.91369915008545	3.5796985626220703
1.0	74460000.0	74470000.0	5.0	10.819413185119629	3.6542019844055176
1.0	74470000.0	74480000.0	6.0	10.922146797180176	3.5672097206115723
1.0	74510000.0	74520000.0	15.0	14.558634757995605	3.8870272636413574
1.0	74620000.0	74630000.0	20.0	14.37885570526123	3.901846408843994
1.0	74670000.0	74680000.0	2.0	11.253520011901855	3.5225815773010254
1.0	75040000.0	75050000.0	12.0	19.624568939208984	4.8593854904174805
1.0	75070000.0	75080000.0	17.0	19.673973083496094	4.667655944824219
1.0	75150000.0	75160000.0	15.0	9.038528442382812	3.17256236076355
1.0	75270000.0	75280000.0	13.0	13.485206604003906	3.9822871685028076
1.0	75280000.0	75290000.0	12.0	16.555788040161133	4.146358966827393
1.0	75290000.0	75300000.0	19.0	16.741357803344727	4.1990065574646
1.0	75300000.0	75310000.0	8.0	17.057912826538086	4.347315788269043
1.0	75370000.0	75380000.0	21.0	22.491422653198242	5.144786357879639
1.0	75480000.0	75490000.0	26.0	25.913455963134766	5.500443935394287
1.0	75490000.0	75500000.0	21.0	23.9930362701416	5.367386817932129
1.0	75510000.0	75520000.0	33.0	24.487674713134766	5.372694969177246
1.0	75620000.0	75630000.0	15.0	20.285757064819336	4.875986099243164
1.0	75670000.0	75680000.0	19.0	16.067697525024414	4.264236927032471
1.0	75700000.0	75710000.0	13.0	14.11340045928955	4.017449855804443
1.0	75770000.0	75780000.0	12.0	12.170392990112305	3.5347981452941895
1.0	75800000.0	75810000.0	8.0	11.732793807983398	3.4743194580078125
1.0	75870000.0	75880000.0	17.0	12.902356147766113	3.6004257202148438
1.0	75970000.0	75980000.0	13.0	14.205781936645508	3.7890706062316895
1.0	76010000.0	76020000.0	10.0	13.434773445129395	3.6827404499053955
1.0	76150000.0	76160000.0	13.0	10.695076942443848	3.1815245151519775
1.0	76180000.0	76190000.0	6.0	6.106949806213379	2.4220387935638428
1.0	76210000.0	76220000.0	5.0	3.934556245803833	2.027467966079712
1.0	76250000.0	76260000.0	8.0	3.216646671295166	1.5581800937652588
1.0	76520000.0	76530000.0	4.0	7.458836555480957	2.65401554107666
1.0	76580000.0	76590000.0	5.0	8.328123092651367	2.8148887157440186
1.0	76600000.0	76610000.0	10.0	6.803553104400635	2.5431928634643555
1.0	76720000.0	76730000.0	9.0	13.303266525268555	3.6871609687805176
1.0	76740000.0	76750000.0	11.0	12.752054214477539	3.7869300842285156
1.0	76790000.0	76800000.0	4.0	12.053226470947266	3.977743625640869
1.0	76820000.0	76830000.0	14.0	14.782150268554688	3.87311053276062
1.0	76890000.0	76900000.0	14.0	12.1719331741333	3.4829087257385254
1.0	76930000.0	76940000.0	20.0	12.153254508972168	3.459773302078247
1.0	77000000.0	77010000.0	13.0	10.437929153442383	3.1812644004821777
1.0	77060000.0	77070000.0	5.0	7.922000885009766	2.77258038520813
1.0	77270000.0	77280000.0	14.0	14.796361923217773	3.8971736431121826
1.0	77290000.0	77300000.0	9.0	14.561078071594238	3.9993655681610107
1.0	77320000.0	77330000.0	10.0	13.13951301574707	3.7365870475769043
1.0	77330000.0	77340000.0	11.0	11.211155891418457	3.496004104614258
1.0	77370000.0	77380000.0	7.0	10.075103759765625	3.3370201587677
1.0	77380000.0	77390000.0	17.0	10.557546615600586	3.2945797443389893
1.0	77400000.0	77410000.0	11.0	12.46774959564209	3.480865478515625
1.0	77450000.0	77460000.0	12.0	12.406320571899414	3.494340181350708
1.0	77480000.0	77490000.0	9.0	10.660318374633789	3.2130439281463623
1.0	77490000.0	77500000.0	9.0	10.030096054077148	3.075634479522705
1.0	77510000.0	77520000.0	9.0	9.594980239868164	2.9798130989074707
1.0	77640000.0	77650000.0	6.0	5.788918972015381	2.3253402709960938
1.0	77710000.0	77720000.0	8.0	6.7000017166137695	2.4967715740203857
1.0	77840000.0	77850000.0	6.0	5.6279449462890625	2.2996561527252197
1.0	77970000.0	77980000.0	6.0	4.1850972175598145	2.067841053009033
1.0	77980000.0	77990000.0	3.0	4.344854831695557	2.0935912132263184
1.0	78010000.0	78020000.0	2.0	4.4345622062683105	2.108046054840088
1.0	78030000.0	78040000.0	4.0	2.957399845123291	1.7621803283691406
1.0	78060000.0	78070000.0	1.0	3.204926013946533	1.9102163314819336
1.0	78230000.0	78240000.0	6.0	4.0841498374938965	2.0515713691711426
1.0	78270000.0	78280000.0	1.0	3.0807056427001953	1.890345573425293
1.0	78280000.0	78290000.0	2.0	2.6770923137664795	1.5932520627975464
1.0	78300000.0	78310000.0	4.0	3.070711612701416	1.8887487649917603
1.0	78420000.0	78430000.0	1.0	2.408277988433838	1.4633439779281616
1.0	78480000.0	78490000.0	3.0	3.0423336029052734	1.884217619895935
1.0	78520000.0	78530000.0	3.0	3.0514583587646484	1.885676383972168
1.0	78560000.0	78570000.0	2.0	3.2767510414123535	1.9217180013656616
1.0	78590000.0	78600000.0	4.0	3.709559679031372	1.9912354946136475
1.0	78660000.0	78670000.0	3.0	4.820072174072266	2.171151876449585
1.0	78700000.0	78710000.0	5.0	4.169548988342285	2.0677990913391113
1.0	78780000.0	78790000.0	9.0	7.613230228424072	2.6937625408172607
1.0	78890000.0	78900000.0	14.0	11.834510803222656	3.449171543121338
1.0	78950000.0	78960000.0	14.0	13.572787284851074	3.7721798419952393
1.0	79010000.0	79020000.0	18.0	14.198465347290039	3.7526962757110596
1.0	79060000.0	79070000.0	8.0	9.687723159790039	3.2400965690612793
1.0	79110000.0	79120000.0	2.0	7.282949924468994	2.6045002937316895
1.0	79140000.0	79150000.0	7.0	9.948997497558594	3.637509822845459
1.0	79150000.0	79160000.0	10.0	10.854362487792969	3.7973129749298096
1.0	79280000.0	79290000.0	30.0	19.982463836669922	4.81525993347168
1.0	79300000.0	79310000.0	12.0	13.72712230682373	3.8734328746795654
1.0	79330000.0	79340000.0	29.0	22.242124557495117	5.08612585067749
1.0	79360000.0	79370000.0	23.0	20.789682388305664	5.029486656188965
1.0	79380000.0	79390000.0	20.0	21.31218910217285	5.045477390289307
1.0	79390000.0	79400000.0	23.0	21.184762954711914	4.9988484382629395
1.0	79460000.0	79470000.0	21.0	22.44234275817871	5.211791038513184
1.0	79490000.0	79500000.0	18.0	22.70639419555664	5.21579647064209
1.0	79500000.0	79510000.0	26.0	22.543354034423828	5.333768367767334
1.0	79530000.0	79540000.0	29.0	22.721324920654297	5.207801818847656
1.0	79620000.0	79630000.0	25.0	20.137924194335938	4.819616317749023
1.0	79640000.0	79650000.0	11.0	21.01632308959961	4.874674320220947
1.0	79810000.0	79820000.0	16.0	17.361913681030273	4.718494892120361
1.0	79840000.0	79850000.0	15.0	21.1054630279541	5.0811591148376465
1.0	79890000.0	79900000.0	19.0	21.031137466430664	4.909646511077881
1.0	79940000.0	79950000.0	14.0	22.433204650878906	5.130829811096191
1.0	79960000.0	79970000.0	15.0	18.914485931396484	4.932253360748291
1.0	80150000.0	80160000.0	13.0	12.65817642211914	3.5366063117980957
1.0	80180000.0	80190000.0	11.0	16.46782875061035	4.121502876281738
1.0	80220000.0	80230000.0	10.0	13.373359680175781	3.798450469970703
1.0	80230000.0	80240000.0	26.0	12.901556015014648	3.6480953693389893
1.0	80250000.0	80260000.0	18.0	14.415387153625488	3.7885067462921143
1.0	80270000.0	80280000.0	11.0	14.945821762084961	3.8906216621398926
1.0	80330000.0	80340000.0	18.0	15.308331489562988	4.004890441894531
1.0	80430000.0	80440000.0	17.0	14.97907829284668	4.001561164855957
1.0	80470000.0	80480000.0	8.0	14.652557373046875	4.349610328674316
1.0	80500000.0	80510000.0	24.0	17.22597885131836	4.420549392700195
1.0	80560000.0	80570000.0	32.0	22.309133529663086	4.887463092803955
1.0	80610000.0	80620000.0	27.0	21.319629669189453	4.905267715454102
1.0	80640000.0	80650000.0	19.0	21.478633880615234	5.0233049392700195
1.0	80750000.0	80760000.0	13.0	17.864181518554688	4.6041035652160645
1.0	80880000.0	80890000.0	11.0	13.518132209777832	4.008658409118652
1.0	80940000.0	80950000.0	16.0	13.849553108215332	3.7406888008117676
1.0	81110000.0	81120000.0	16.0	14.539941787719727	3.857295513153076
1.0	81200000.0	81210000.0	12.0	13.46789264678955	4.304722785949707
1.0	81320000.0	81330000.0	13.0	14.398816108703613	3.8744328022003174
1.0	81330000.0	81340000.0	16.0	14.837326049804688	3.94329571723938
1.0	81350000.0	81360000.0	14.0	15.485237121582031	4.072583198547363
1.0	81360000.0	81370000.0	23.0	15.7468900680542	4.046909332275391
1.0	81390000.0	81400000.0	25.0	16.61311149597168	4.1301445960998535
1.0	81450000.0	81460000.0	25.0	17.0173397064209	4.246682167053223
1.0	81580000.0	81590000.0	20.0	17.45259666442871	4.374198913574219
1.0	81600000.0	81610000.0	14.0	17.14128303527832	4.265523433685303
1.0	81610000.0	81620000.0	18.0	16.741382598876953	4.159554481506348
1.0	81670000.0	81680000.0	6.0	15.822731018066406	4.003171443939209
1.0	81690000.0	81700000.0	6.0	12.928651809692383	3.7643635272979736
1.0	81740000.0	81750000.0	27.0	12.268208503723145	3.4277045726776123
1.0	81760000.0	81770000.0	8.0	11.33003044128418	3.3279271125793457
1.0	81780000.0	81790000.0	8.0	12.29774284362793	3.4649887084960938
1.0	81930000.0	81940000.0	7.0	7.237765312194824	2.58406925201416
1.0	82000000.0	82010000.0	3.0	7.302994728088379	2.6216912269592285
1.0	82010000.0	82020000.0	7.0	7.3271989822387695	2.6008236408233643
1.0	82070000.0	82080000.0	10.0	8.838363647460938	2.86643123626709
1.0	82100000.0	82110000.0	10.0	8.959790229797363	2.8918545246124268
1.0	82180000.0	82190000.0	5.0	7.845664978027344	2.716057300567627
1.0	82230000.0	82240000.0	7.0	7.313608646392822	2.6707024574279785
1.0	82300000.0	82310000.0	11.0	8.994535446166992	2.8996200561523438
1.0	82310000.0	82320000.0	4.0	9.376816749572754	2.9770748615264893
1.0	82340000.0	82350000.0	14.0	8.69019603729248	2.866426467895508
1.0	82350000.0	82360000.0	13.0	10.852235794067383	3.2322516441345215
1.0	82400000.0	82410000.0	24.0	11.717324256896973	3.3633830547332764
1.0	82540000.0	82550000.0	16.0	16.585880279541016	4.16756534576416
1.0	82570000.0	82580000.0	21.0	16.38790512084961	4.292143821716309
1.0	82630000.0	82640000.0	13.0	17.576274871826172	4.538550853729248
1.0	82640000.0	82650000.0	15.0	17.667016983032227	4.559511661529541
1.0	82690000.0	82700000.0	13.0	15.222330093383789	4.680551528930664
1.0	82730000.0	82740000.0	24.0	19.877796173095703	4.80517053604126
1.0	82780000.0	82790000.0	16.0	22.168949127197266	5.060784339904785
1.0	82840000.0	82850000.0	28.0	21.148284912109375	5.151257038116455
1.0	82860000.0	82870000.0	12.0	25.41890525817871	5.483872413635254
1.0	82900000.0	82910000.0	20.0	25.3399658203125	5.5064592361450195
1.0	82910000.0	82920000.0	24.0	27.795923233032227	5.664287567138672
1.0	82970000.0	82980000.0	22.0	26.151470184326172	5.536752223968506
1.0	83000000.0	83010000.0	39.0	27.4932804107666	5.634775161743164
1.0	83010000.0	83020000.0	33.0	26.444225311279297	5.578352928161621
1.0	83220000.0	83230000.0	13.0	22.68341636657715	5.148768901824951
1.0	83230000.0	83240000.0	22.0	23.585006713867188	5.240927219390869
1.0	83240000.0	83250000.0	15.0	21.2949161529541	5.189304351806641
1.0	83290000.0	83300000.0	14.0	20.03439712524414	4.9367475509643555
1.0	83310000.0	83320000.0	28.0	19.81786346435547	4.7399725914001465
1.0	83380000.0	83390000.0	12.0	19.74135971069336	4.8003950119018555
1.0	83400000.0	83410000.0	20.0	22.15976333618164	5.076583385467529
1.0	83460000.0	83470000.0	18.0	21.880834579467773	5.05361270904541
1.0	83490000.0	83500000.0	23.0	23.11306381225586	5.204031944274902
1.0	83570000.0	83580000.0	23.0	16.068822860717773	4.116393089294434
1.0	83610000.0	83620000.0	5.0	7.2726593017578125	7.648618221282959
1.0	83920000.0	83930000.0	12.0	7.724462985992432	2.946991443634033
1.0	83930000.0	83940000.0	7.0	8.383947372436523	2.949740171432495
1.0	83990000.0	84000000.0	25.0	16.019811630249023	4.267636299133301
1.0	84020000.0	84030000.0	17.0	19.342296600341797	4.764786720275879
1.0	84050000.0	84060000.0	24.0	19.702829360961914	4.886477470397949
1.0	84110000.0	84120000.0	15.0	18.716487884521484	4.530160903930664
1.0	84150000.0	84160000.0	4.0	13.053207397460938	4.405903339385986
1.0	84240000.0	84250000.0	13.0	10.814249038696289	3.2500064373016357
1.0	84280000.0	84290000.0	7.0	7.639825344085693	2.6513171195983887
1.0	84380000.0	84390000.0	4.0	5.193082809448242	2.230048894882202
1.0	84390000.0	84400000.0	4.0	4.492138862609863	2.1173207759857178
1.0	84440000.0	84450000.0	4.0	5.631311893463135	2.3059298992156982
1.0	84480000.0	84490000.0	4.0	4.777796745300293	2.1633200645446777
1.0	84530000.0	84540000.0	3.0	6.173434257507324	2.3938794136047363
1.0	84550000.0	84560000.0	6.0	4.134843349456787	2.0597434043884277
1.0	84630000.0	84640000.0	6.0	3.420710802078247	1.9448063373565674
1.0	84700000.0	84710000.0	2.0	3.379307985305786	1.7953720092773438
1.0	84720000.0	84730000.0	5.0	3.380937099456787	1.9384218454360962
1.0	84800000.0	84810000.0	5.0	3.8370444774627686	2.0117573738098145
1.0	84830000.0	84840000.0	4.0	3.2877259254455566	1.923474907875061
1.0	84840000.0	84850000.0	0.0	3.7092044353485107	1.9911810159683228
1.0	84930000.0	84940000.0	3.0	3.8213469982147217	2.00923228263855
1.0	84990000.0	85000000.0	2.0	3.6170525550842285	1.9763561487197876
1.0	85130000.0	85140000.0	7.0	2.7852578163146973	1.717644453048706
1.0	85230000.0	85240000.0	5.0	3.83349609375	2.0111892223358154
1.0	85460000.0	85470000.0	6.0	4.836079120635986	2.1746573448181152
1.0	85510000.0	85520000.0	5.0	4.909995079040527	2.1899776458740234
1.0	85530000.0	85540000.0	5.0	4.536437034606934	2.124738931655884
1.0	85560000.0	85570000.0	7.0	4.052242279052734	2.0464320182800293
1.0	85740000.0	85750000.0	0.0	3.2579174041748047	1.5776312351226807
1.0	85750000.0	85760000.0	2.0	2.8960773944854736	1.8608976602554321
1.0	85840000.0	85850000.0	2.0	2.619436025619507	1.587544560432434
1.0	85940000.0	85950000.0	1.0	4.2848687171936035	2.083923816680908
1.0	85950000.0	85960000.0	1.0	4.553790092468262	2.12725567817688
1.0	86000000.0	86010000.0	8.0	4.511627197265625	2.1216540336608887
1.0	86080000.0	86090000.0	2.0	4.7974724769592285	2.1664862632751465
1.0	86090000.0	86100000.0	2.0	3.713268995285034	1.991832971572876
1.0	86100000.0	86110000.0	2.0	3.9297032356262207	2.02668833732605
1.0	86150000.0	86160000.0	4.0	3.147366762161255	1.7182633876800537
1.0	86220000.0	86230000.0	8.0	5.194791316986084	2.230323314666748
1.0	86270000.0	86280000.0	9.0	6.711094856262207	2.5001373291015625
1.0	86280000.0	86290000.0	7.0	5.768620491027832	2.3371737003326416
1.0	86370000.0	86380000.0	4.0	8.746477127075195	2.9192066192626953
1.0	86380000.0	86390000.0	5.0	9.719908714294434	3.0734469890594482
1.0	86430000.0	86440000.0	8.0	9.66191291809082	3.0651004314422607
1.0	86450000.0	86460000.0	13.0	9.67870807647705	3.044339656829834
1.0	86480000.0	86490000.0	5.0	10.82719612121582	3.5316481590270996
1.0	86500000.0	86510000.0	12.0	12.15909481048584	3.555554151535034
1.0	86510000.0	86520000.0	13.0	12.288227081298828	3.673804759979248
1.0	86520000.0	86530000.0	10.0	12.066137313842773	3.5754764080047607
1.0	86590000.0	86600000.0	14.0	10.55420970916748	3.4169974327087402
1.0	86640000.0	86650000.0	17.0	10.556038856506348	3.2790932655334473
1.0	86670000.0	86680000.0	9.0	9.8250732421875	3.052324056625366
1.0	86680000.0	86690000.0	6.0	7.842097282409668	2.8372390270233154
1.0	86750000.0	86760000.0	4.0	6.882412910461426	2.5349233150482178
1.0	86790000.0	86800000.0	5.0	4.6478118896484375	2.172736883163452
1.0	86820000.0	86830000.0	0.0	4.307105541229248	2.0875067710876465
1.0	86940000.0	86950000.0	4.0	4.779837608337402	2.1750054359436035
1.0	86970000.0	86980000.0	5.0	4.450742721557617	2.110653877258301
1.0	87010000.0	87020000.0	2.0	4.649041652679443	2.142591953277588
1.0	87020000.0	87030000.0	5.0	4.826212406158447	2.171110153198242
1.0	87040000.0	87050000.0	5.0	3.8717453479766846	2.0173497200012207
1.0	87220000.0	87230000.0	4.0	3.6925761699676514	1.9885040521621704
1.0	87300000.0	87310000.0	2.0	3.9892470836639404	2.0362815856933594
1.0	87310000.0	87320000.0	1.0	3.7330939769744873	1.995025873184204
1.0	87340000.0	87350000.0	2.0	2.6651759147644043	1.4906117916107178
1.0	87400000.0	87410000.0	2.0	2.876119613647461	1.8577200174331665
1.0	87430000.0	87440000.0	1.0	2.915224075317383	1.8639494180679321
1.0	87490000.0	87500000.0	2.0	3.04331374168396	1.8843753337860107
1.0	87570000.0	87580000.0	2.0	3.0530123710632324	1.8574310541152954
1.0	87590000.0	87600000.0	2.0	3.569697141647339	1.9687408208847046
1.0	87620000.0	87630000.0	7.0	3.700225353240967	1.9897336959838867
1.0	87640000.0	87650000.0	6.0	4.1708784103393555	2.065549373626709
1.0	87710000.0	87720000.0	6.0	4.795168876647949	2.166114330291748
1.0	87730000.0	87740000.0	10.0	5.268377780914307	2.242123603820801
1.0	87740000.0	87750000.0	6.0	4.806473255157471	2.1679768562316895
1.0	87750000.0	87760000.0	5.0	4.560319423675537	2.133700132369995
1.0	87800000.0	87810000.0	0.0	3.024639844894409	1.8349231481552124
1.0	87830000.0	87840000.0	4.0	4.131422519683838	2.0591907501220703
1.0	87890000.0	87900000.0	3.0	3.500985622406006	1.9577001333236694
1.0	87910000.0	87920000.0	3.0	3.7851433753967285	2.0034077167510986
1.0	88030000.0	88040000.0	4.0	4.0765886306762695	2.0503530502319336
1.0	88070000.0	88080000.0	2.0	4.167424201965332	2.064990282058716
1.0	88080000.0	88090000.0	4.0	4.1518731117248535	2.0624852180480957
1.0	88100000.0	88110000.0	4.0	3.9038147926330566	2.0225141048431396
1.0	88120000.0	88130000.0	5.0	3.859180450439453	2.0153279304504395
1.0	88140000.0	88150000.0	3.0	3.4040114879608154	1.942125678062439
1.0	88150000.0	88160000.0	2.0	3.3206849098205566	1.9287605285644531
1.0	88200000.0	88210000.0	2.0	3.6824088096618652	1.9868704080581665
1.0	88220000.0	88230000.0	1.0	3.7520947456359863	1.9980823993682861
1.0	88360000.0	88370000.0	3.0	4.122454643249512	2.0577425956726074
1.0	88430000.0	88440000.0	6.0	4.044938564300537	2.0452542304992676
1.0	88470000.0	88480000.0	0.0	4.095825672149658	2.0534520149230957
1.0	88610000.0	88620000.0	4.0	3.7612171173095703	1.999555230140686
1.0	88630000.0	88640000.0	2.0	3.4510979652404785	1.9496879577636719
1.0	88770000.0	88780000.0	2.0	3.5958781242370605	1.9729499816894531
1.0	88900000.0	88910000.0	7.0	5.098066806793213	2.2148025035858154
1.0	88940000.0	88950000.0	5.0	5.284509181976318	2.250764846801758
1.0	88960000.0	88970000.0	6.0	5.415950775146484	2.2786543369293213
1.0	88980000.0	88990000.0	5.0	5.848062992095947	2.341550350189209
1.0	89000000.0	89010000.0	3.0	5.55777645111084	2.2888896465301514
1.0	89040000.0	89050000.0	2.0	5.482394218444824	2.27787709236145
1.0	89080000.0	89090000.0	5.0	6.019270420074463	2.3806488513946533
1.0	89100000.0	89110000.0	3.0	5.176476001739502	2.227384090423584
1.0	89130000.0	89140000.0	1.0	4.0816779136657715	2.051175117492676
1.0	89260000.0	89270000.0	3.0	2.757472038269043	1.6286652088165283
1.0	89270000.0	89280000.0	4.0	2.7224583625793457	1.564721703529358
1.0	89320000.0	89330000.0	0.0	2.690067768096924	1.5346359014511108
1.0	89450000.0	89460000.0	1.0	2.4066264629364014	1.4841878414154053
1.0	89460000.0	89470000.0	1.0	3.113386392593384	1.895569086074829
1.0	89540000.0	89550000.0	3.0	3.8862500190734863	2.007951498031616
1.0	89600000.0	89610000.0	5.0	3.8546605110168457	2.014596939086914
1.0	89630000.0	89640000.0	4.0	3.927860975265503	2.026390790939331
1.0	89680000.0	89690000.0	4.0	4.894356727600098	2.1820666790008545
1.0	89740000.0	89750000.0	8.0	5.959677219390869	2.3890380859375
1.0	89800000.0	89810000.0	8.0	5.074665546417236	2.2110438346862793
1.0	89810000.0	89820000.0	5.0	4.493020057678223	2.120595932006836
1.0	89820000.0	89830000.0	3.0	3.6239612102508545	1.9774703979492188
1.0	89920000.0	89930000.0	2.0	4.154977321624756	2.062985420227051
1.0	89960000.0	89970000.0	4.0	3.5644164085388184	1.9678910970687866
1.0	89990000.0	90000000.0	1.0	3.292600631713867	1.9242576360702515
1.0	90000000.0	90010000.0	3.0	3.6136887073516846	1.975817322731018
1.0	90030000.0	90040000.0	6.0	3.53723406791687	1.9635244607925415
1.0	90040000.0	90050000.0	4.0	3.4091172218322754	1.9429428577423096
1.0	90060000.0	90070000.0	2.0	3.8986923694610596	2.021690845489502
1.0	90180000.0	90190000.0	8.0	3.6438746452331543	1.9806671142578125
1.0	90190000.0	90200000.0	3.0	3.887882947921753	2.019949436187744
1.0	90200000.0	90210000.0	2.0	4.41853141784668	2.105464458465576
1.0	90250000.0	90260000.0	3.0	4.062798500061035	2.048131227493286
1.0	90310000.0	90320000.0	3.0	2.672013759613037	1.6294679641723633
1.0	90360000.0	90370000.0	1.0	3.0732498168945312	1.8891528844833374
1.0	90550000.0	90560000.0	16.0	6.143624305725098	2.4164838790893555
1.0	90560000.0	90570000.0	3.0	6.08437442779541	2.4380059242248535
1.0	90650000.0	90660000.0	12.0	9.807076454162598	3.091773509979248
1.0	90720000.0	90730000.0	7.0	12.460736274719238	3.5126380920410156
1.0	90770000.0	90780000.0	13.0	13.01501178741455	3.5995869636535645
1.0	90790000.0	90800000.0	16.0	13.209627151489258	3.6191811561584473
1.0	90820000.0	90830000.0	21.0	11.617217063903809	3.381182909011841
1.0	90880000.0	90890000.0	9.0	12.684141159057617	3.509145736694336
1.0	90900000.0	90910000.0	5.0	11.859103202819824	3.4239394664764404
1.0	90910000.0	90920000.0	4.0	12.447466850280762	3.5037293434143066
1.0	90920000.0	90930000.0	12.0	11.3778657913208	3.3412933349609375
1.0	90930000.0	90940000.0	16.0	8.890653610229492	2.910881757736206
1.0	90990000.0	91000000.0	13.0	12.598824501037598	3.548786163330078
1.0	91050000.0	91060000.0	21.0	15.344289779663086	3.929534912109375
1.0	91110000.0	91120000.0	11.0	13.625656127929688	3.7485737800598145
1.0	91170000.0	91180000.0	8.0	12.662408828735352	3.9105186462402344
1.0	91210000.0	91220000.0	6.0	12.26889419555664	3.5014865398406982
1.0	91250000.0	91260000.0	16.0	10.82381534576416	3.2291133403778076
1.0	91370000.0	91380000.0	1.0	4.108904838562012	2.055558204650879
1.0	91430000.0	91440000.0	2.0	3.795825242996216	2.0051252841949463
1.0	91490000.0	91500000.0	3.0	4.930471897125244	2.18867564201355
1.0	91590000.0	91600000.0	5.0	6.378441333770752	2.443209171295166
1.0	91700000.0	91710000.0	8.0	7.63936710357666	2.690070629119873
1.0	91710000.0	91720000.0	5.0	6.687437534332275	2.6724727153778076
1.0	91790000.0	91800000.0	19.0	7.519196510314941	2.965864658355713
1.0	91910000.0	91920000.0	1.0	4.532098770141602	2.1381351947784424
1.0	92030000.0	92040000.0	2.0	4.026875972747803	2.042341709136963
1.0	92100000.0	92110000.0	3.0	3.9898452758789062	2.036377191543579
1.0	92160000.0	92170000.0	1.0	3.6759934425354004	1.9858356714248657
1.0	92170000.0	92180000.0	4.0	3.8984055519104004	2.021644115447998
1.0	92260000.0	92270000.0	3.0	4.094587802886963	2.0532515048980713
1.0	92270000.0	92280000.0	4.0	4.133355140686035	2.0595011711120605
1.0	92280000.0	92290000.0	4.0	3.51995849609375	1.9607479572296143
1.0	92290000.0	92300000.0	4.0	3.160682439804077	1.9031330347061157
1.0	92350000.0	92360000.0	0.0	3.427860975265503	1.9459517002105713
1.0	92410000.0	92420000.0	4.0	4.67238712310791	2.15499210357666
1.0	92430000.0	92440000.0	1.0	4.582544803619385	2.1408350467681885
1.0	92480000.0	92490000.0	4.0	5.043908596038818	2.2219276428222656
1.0	92560000.0	92570000.0	0.0	3.781933307647705	2.0028908252716064
1.0	92590000.0	92600000.0	3.0	4.51019287109375	2.1202309131622314
1.0	92600000.0	92610000.0	5.0	4.089871883392334	2.0524916648864746
1.0	92640000.0	92650000.0	4.0	3.4611637592315674	1.9513059854507446
1.0	92650000.0	92660000.0	3.0	3.9706597328186035	2.033284902572632
1.0	92660000.0	92670000.0	4.0	4.31256628036499	2.0883851051330566
1.0	92710000.0	92720000.0	3.0	2.833650588989258	1.4975152015686035
1.0	92800000.0	92810000.0	0.0	2.7541356086730957	1.5115044116973877
1.0	92820000.0	92830000.0	1.0	2.83782696723938	1.5692565441131592
1.0	92830000.0	92840000.0	3.0	3.1058077812194824	1.7553024291992188
1.0	92870000.0	92880000.0	7.0	3.9348201751708984	2.027510166168213
1.0	92880000.0	92890000.0	4.0	4.320728302001953	2.0903069972991943
1.0	92950000.0	92960000.0	2.0	4.5069146156311035	2.1272072792053223
1.0	92980000.0	92990000.0	1.0	3.679595470428467	1.9864141941070557
1.0	93020000.0	93030000.0	0.0	3.58939790725708	1.9719078540802002
1.0	93080000.0	93090000.0	1.0	2.6412975788116455	1.525911569595337
1.0	93120000.0	93130000.0	4.0	2.8230245113372803	1.606349229812622
1.0	93150000.0	93160000.0	3.0	3.035623550415039	1.8831455707550049
1.0	93210000.0	93220000.0	5.0	2.990382671356201	1.8759276866912842
1.0	93250000.0	93260000.0	4.0	2.943190097808838	1.8684017658233643
1.0	93290000.0	93300000.0	2.0	3.7959530353546143	2.005145788192749
1.0	93320000.0	93330000.0	4.0	2.9812283515930176	1.8744655847549438
1.0	93360000.0	93370000.0	1.0	2.8731956481933594	1.8572578430175781
1.0	93450000.0	93460000.0	4.0	3.5379538536071777	1.9636417627334595
1.0	93460000.0	93470000.0	2.0	3.1433560848236084	1.9003629684448242
1.0	93680000.0	93690000.0	1.0	2.5473551750183105	1.5198500156402588
1.0	93760000.0	93770000.0	2.0	2.760969877243042	1.8394142389297485
1.0	93790000.0	93800000.0	1.0	3.040891647338867	1.8839895725250244
1.0	93960000.0	93970000.0	2.0	3.303088665008545	1.9259417057037354
1.0	93990000.0	94000000.0	1.0	2.953939437866211	1.8701183795928955
1.0	94000000.0	94010000.0	3.0	2.9372057914733887	1.8674503564834595
1.0	94020000.0	94030000.0	1.0	2.7997357845306396	1.845576286315918
1.0	94060000.0	94070000.0	2.0	2.4046425819396973	1.5331571102142334
1.0	94120000.0	94130000.0	3.0	2.4220473766326904	1.5348293781280518
1.0	94130000.0	94140000.0	1.0	2.9000120162963867	1.8615243434906006
1.0	94180000.0	94190000.0	3.0	3.580134153366089	1.9704151153564453
1.0	94340000.0	94350000.0	5.0	3.346160888671875	1.9328458309173584
1.0	94370000.0	94380000.0	4.0	3.3288731575012207	1.9300730228424072
1.0	94530000.0	94540000.0	0.0	3.623626708984375	1.9774137735366821
1.0	94560000.0	94570000.0	3.0	3.557162046432495	1.9667270183563232
1.0	94670000.0	94680000.0	2.0	2.8283932209014893	1.6697509288787842
1.0	94760000.0	94770000.0	3.0	2.9316484928131104	1.8665659427642822
1.0	94790000.0	94800000.0	4.0	3.174834728240967	1.9053981304168701
1.0	94810000.0	94820000.0	1.0	3.3940587043762207	1.9405295848846436
1.0	94820000.0	94830000.0	3.0	3.127026319503784	1.897751808166504
1.0	94920000.0	94930000.0	0.0	2.3432555198669434	1.484025001525879
1.0	95020000.0	95030000.0	2.0	3.228276014328003	1.913949728012085
1.0	95060000.0	95070000.0	3.0	2.809298515319824	1.8470929861068726
1.0	95220000.0	95230000.0	4.0	3.1209163665771484	1.896772027015686
1.0	95240000.0	95250000.0	2.0	2.856520175933838	1.8546020984649658
1.0	95250000.0	95260000.0	6.0	2.6022582054138184	1.719641089439392
1.0	95260000.0	95270000.0	1.0	2.6781857013702393	1.8262838125228882
1.0	95370000.0	95380000.0	5.0	2.4473330974578857	1.4934478998184204
1.0	95420000.0	95430000.0	4.0	3.0080997943878174	1.8787521123886108
1.0	95430000.0	95440000.0	1.0	3.1672542095184326	1.904186487197876
1.0	95450000.0	95460000.0	3.0	2.993382692337036	1.8764032125473022
1.0	95480000.0	95490000.0	2.0	2.9117398262023926	1.8633925914764404
1.0	95530000.0	95540000.0	2.0	3.272048234939575	1.9209654331207275
1.0	95580000.0	95590000.0	1.0	3.272329807281494	1.9210096597671509
1.0	95690000.0	95700000.0	6.0	3.2956020832061768	1.924737572669983
1.0	95710000.0	95720000.0	2.0	3.1597557067871094	1.7972774505615234
1.0	95800000.0	95810000.0	6.0	7.4570136070251465	2.649228572845459
1.0	95860000.0	95870000.0	15.0	9.829485893249512	3.058668851852417
1.0	95870000.0	95880000.0	9.0	9.615900993347168	3.0477662086486816
1.0	95880000.0	95890000.0	9.0	11.066097259521484	3.2885079383850098
1.0	95920000.0	95930000.0	7.0	11.79836654663086	3.4287514686584473
1.0	96090000.0	96100000.0	8.0	11.074076652526855	3.273202419281006
1.0	96100000.0	96110000.0	10.0	9.439608573913574	3.004147529602051
1.0	96200000.0	96210000.0	8.0	9.104238510131836	2.932408332824707
1.0	96220000.0	96230000.0	11.0	13.786837577819824	3.702233076095581
1.0	96230000.0	96240000.0	13.0	11.801297187805176	3.4100589752197266
1.0	96290000.0	96300000.0	14.0	12.810235977172852	3.5988059043884277
1.0	96300000.0	96310000.0	9.0	15.479133605957031	3.960763454437256
1.0	96430000.0	96440000.0	14.0	18.082515716552734	4.475892543792725
1.0	96440000.0	96450000.0	17.0	16.170392990112305	4.364652156829834
1.0	96490000.0	96500000.0	15.0	19.753734588623047	4.838271141052246
1.0	96500000.0	96510000.0	29.0	18.397409439086914	4.481042385101318
1.0	96540000.0	96550000.0	14.0	15.883944511413574	4.758586883544922
1.0	96600000.0	96610000.0	8.0	15.829546928405762	4.527750492095947
1.0	96620000.0	96630000.0	17.0	18.085086822509766	4.395491600036621
1.0	96650000.0	96660000.0	30.0	18.722354888916016	4.443068027496338
1.0	96710000.0	96720000.0	14.0	13.774024963378906	4.378045558929443
1.0	96730000.0	96740000.0	8.0	14.603381156921387	4.242708206176758
1.0	96790000.0	96800000.0	18.0	16.177106857299805	4.2542314529418945
1.0	96810000.0	96820000.0	15.0	16.331186294555664	4.337954521179199
1.0	96880000.0	96890000.0	11.0	17.12301254272461	4.482495307922363
1.0	96990000.0	97000000.0	13.0	15.897146224975586	4.083893299102783
1.0	97040000.0	97050000.0	20.0	12.270661354064941	3.510380506515503
1.0	97050000.0	97060000.0	12.0	13.169418334960938	3.651697874069214
1.0	97120000.0	97130000.0	13.0	9.840826034545898	3.088643789291382
1.0	97140000.0	97150000.0	8.0	8.408771514892578	2.820103645324707
1.0	97250000.0	97260000.0	3.0	4.091693878173828	2.0527873039245605
1.0	97300000.0	97310000.0	7.0	9.309948921203613	2.963862895965576
1.0	97360000.0	97370000.0	22.0	11.773580551147461	3.4841244220733643
1.0	97450000.0	97460000.0	19.0	14.87726879119873	3.9997081756591797
1.0	97500000.0	97510000.0	25.0	14.776420593261719	3.9231841564178467
1.0	97540000.0	97550000.0	17.0	14.189547538757324	3.842303514480591
1.0	97560000.0	97570000.0	21.0	14.034795761108398	3.8483195304870605
1.0	97590000.0	97600000.0	15.0	13.035487174987793	3.809295654296875
1.0	97640000.0	97650000.0	17.0	11.668752670288086	3.374671220779419
1.0	97650000.0	97660000.0	21.0	8.293172836303711	2.761240005493164
1.0	97760000.0	97770000.0	13.0	10.170774459838867	3.126441240310669
1.0	97860000.0	97870000.0	10.0	10.459395408630371	3.317096710205078
1.0	97890000.0	97900000.0	9.0	11.577292442321777	3.462522506713867
1.0	97910000.0	97920000.0	12.0	11.497373580932617	3.3614203929901123
1.0	97920000.0	97930000.0	13.0	11.153350830078125	3.320322036743164
1.0	97930000.0	97940000.0	15.0	12.406325340270996	3.4689483642578125
1.0	97970000.0	97980000.0	9.0	12.246541976928711	3.4673385620117188
1.0	98100000.0	98110000.0	18.0	12.75642204284668	3.6326651573181152
1.0	98140000.0	98150000.0	14.0	14.308439254760742	3.7929847240448
1.0	98150000.0	98160000.0	9.0	14.1273193359375	3.9330577850341797
1.0	98240000.0	98250000.0	4.0	12.32940673828125	3.497816562652588
1.0	98260000.0	98270000.0	11.0	11.130010604858398	3.36034893989563
1.0	98290000.0	98300000.0	4.0	10.49345588684082	3.1920676231384277
1.0	98300000.0	98310000.0	8.0	10.812535285949707	3.270872116088867
1.0	98320000.0	98330000.0	18.0	9.677042961120605	3.0335447788238525
1.0	98430000.0	98440000.0	8.0	9.82459831237793	3.09434175491333
1.0	98490000.0	98500000.0	5.0	8.254054069519043	2.818730592727661
1.0	98580000.0	98590000.0	8.0	7.871246337890625	2.718407392501831
1.0	98650000.0	98660000.0	3.0	6.574400424957275	2.4805140495300293
1.0	98670000.0	98680000.0	5.0	4.825376987457275	2.1743054389953613
1.0	98790000.0	98800000.0	3.0	4.08587646484375	2.051849365234375
1.0	98870000.0	98880000.0	4.0	4.755706787109375	2.1597652435302734
1.0	98910000.0	98920000.0	4.0	5.088784694671631	2.2153141498565674
1.0	98950000.0	98960000.0	8.0	6.043905735015869	2.3847594261169434
1.0	99000000.0	99010000.0	5.0	7.545963287353516	2.6845619678497314
1.0	99040000.0	99050000.0	7.0	7.545567989349365	2.6753435134887695
1.0	99090000.0	99100000.0	9.0	5.656905651092529	2.316441297531128
1.0	99100000.0	99110000.0	7.0	6.050765037536621	2.3817238807678223
1.0	99120000.0	99130000.0	5.0	3.8857007026672363	2.0195960998535156
1.0	99160000.0	99170000.0	2.0	4.20745325088501	2.071445941925049
1.0	99220000.0	99230000.0	4.0	4.273504734039307	2.0820891857147217
1.0	99240000.0	99250000.0	3.0	4.813628196716309	2.1690831184387207
1.0	99280000.0	99290000.0	5.0	5.315121650695801	2.2553603649139404
1.0	99320000.0	99330000.0	3.0	5.643988609313965	2.306905508041382
1.0	99330000.0	99340000.0	3.0	5.091040134429932	2.213672161102295
1.0	99420000.0	99430000.0	9.0	7.513297080993652	2.677276611328125
1.0	99430000.0	99440000.0	6.0	7.597493648529053	2.6981217861175537
1.0	99450000.0	99460000.0	10.0	7.406851291656494	2.645991325378418
1.0	99490000.0	99500000.0	18.0	10.659621238708496	3.2107396125793457
1.0	99540000.0	99550000.0	14.0	10.193865776062012	3.224073886871338
1.0	99590000.0	99600000.0	6.0	12.752401351928711	3.562587022781372
1.0	99630000.0	99640000.0	5.0	9.284987449645996	3.3070247173309326
1.0	99700000.0	99710000.0	7.0	11.771296501159668	3.406269073486328
1.0	99710000.0	99720000.0	12.0	11.901811599731445	3.4259819984436035
1.0	99740000.0	99750000.0	17.0	11.930956840515137	3.4499893188476562
1.0	99790000.0	99800000.0	10.0	11.560063362121582	3.543200731277466
1.0	99820000.0	99830000.0	19.0	11.46184253692627	3.558748245239258
1.0	99990000.0	100000000.0	3.0	4.300047874450684	2.0863699913024902
1.0	100030000.0	100040000.0	1.0	3.817798614501953	2.008659601211548
1.0	100100000.0	100110000.0	3.0	3.6847167015075684	1.9872400760650635
1.0	100170000.0	100180000.0	5.0	3.2700648307800293	1.9206488132476807
1.0	100240000.0	100250000.0	5.0	3.9059290885925293	2.022855043411255
1.0	100270000.0	100280000.0	2.0	3.4553933143615723	1.9503772258758545
1.0	100290000.0	100300000.0	0.0	3.843409299850464	2.0127859115600586
1.0	100310000.0	100320000.0	2.0	3.46159029006958	1.9513742923736572
1.0	100330000.0	100340000.0	1.0	3.0477404594421387	1.8850791454315186
1.0	100380000.0	100390000.0	4.0	2.7292110919952393	1.5576708316802979
1.0	100400000.0	100410000.0	6.0	3.817854404449463	2.0086686611175537
1.0	100450000.0	100460000.0	3.0	3.1101231575012207	1.8950493335723877
1.0	100480000.0	100490000.0	4.0	3.1073036193847656	1.894598364830017
1.0	100510000.0	100520000.0	2.0	2.8309073448181152	1.7406879663467407
1.0	100560000.0	100570000.0	1.0	2.8294692039489746	1.5619561672210693
1.0	100610000.0	100620000.0	4.0	2.7256970405578613	1.6119320392608643
1.0	100630000.0	100640000.0	6.0	3.727989912033081	1.9942022562026978
1.0	100670000.0	100680000.0	4.0	2.988840103149414	1.863136649131775
1.0	100700000.0	100710000.0	5.0	2.881770372390747	1.7211217880249023
1.0	100750000.0	100760000.0	3.0	2.6847660541534424	1.5217736959457397
1.0	100770000.0	100780000.0	2.0	4.100039958953857	2.0541326999664307
1.0	100820000.0	100830000.0	1.0	3.323561191558838	1.929221749305725
1.0	100830000.0	100840000.0	3.0	3.312502384185791	1.9274463653564453
1.0	100860000.0	100870000.0	5.0	4.080670356750488	2.0510120391845703
1.0	100880000.0	100890000.0	1.0	3.5437111854553223	1.9645662307739258
1.0	100900000.0	100910000.0	2.0	3.556873321533203	1.966680884361267
1.0	100930000.0	100940000.0	3.0	3.606257677078247	1.9746195077896118
1.0	100950000.0	100960000.0	7.0	3.9129509925842285	2.0239882469177246
1.0	100980000.0	100990000.0	2.0	3.7916932106018066	2.004459857940674
1.0	100990000.0	101000000.0	3.0	4.287109375	2.0842843055725098
1.0	101030000.0	101040000.0	6.0	5.506405830383301	2.2903149127960205
1.0	101050000.0	101060000.0	4.0	5.370505332946777	2.258488178253174
1.0	101070000.0	101080000.0	5.0	4.706879615783691	2.1519033908843994
1.0	101090000.0	101100000.0	7.0	4.357669353485107	2.095654010772705
1.0	101130000.0	101140000.0	8.0	5.033408164978027	2.2273473739624023
1.0	101260000.0	101270000.0	3.0	5.525590896606445	2.283303737640381
1.0	101270000.0	101280000.0	4.0	5.144227504730225	2.228379726409912
1.0	101380000.0	101390000.0	4.0	2.8396754264831543	1.50448477268219
1.0	101390000.0	101400000.0	4.0	3.3867716789245605	1.93936026096344
1.0	101460000.0	101470000.0	0.0	2.714054822921753	1.5300133228302002
1.0	101490000.0	101500000.0	2.0	3.0408501625061035	1.706981897354126
1.0	101540000.0	101550000.0	4.0	4.465632915496826	2.11305570602417
1.0	101570000.0	101580000.0	10.0	6.460176944732666	2.4759252071380615
1.0	101630000.0	101640000.0	7.0	6.500524997711182	2.4927561283111572
1.0	101650000.0	101660000.0	8.0	5.961320400238037	2.3877928256988525
1.0	101690000.0	101700000.0	5.0	6.95577335357666	2.588120460510254
1.0	101890000.0	101900000.0	17.0	13.469903945922852	3.6738152503967285
1.0	101900000.0	101910000.0	12.0	11.034194946289062	3.443880081176758
1.0	101930000.0	101940000.0	14.0	13.786847114562988	3.7299246788024902
1.0	101940000.0	101950000.0	12.0	13.051687240600586	3.6296093463897705
1.0	102030000.0	102040000.0	5.0	11.967111587524414	4.018383979797363
1.0	102050000.0	102060000.0	22.0	15.245768547058105	3.942159652709961
1.0	102100000.0	102110000.0	21.0	16.586782455444336	4.167065620422363
1.0	102190000.0	102200000.0	19.0	13.597691535949707	4.154984951019287
1.0	102310000.0	102320000.0	39.0	20.80596923828125	5.010824680328369
1.0	102360000.0	102370000.0	25.0	20.960102081298828	5.0530805587768555
1.0	102370000.0	102380000.0	16.0	21.698673248291016	5.099223613739014
1.0	102380000.0	102390000.0	17.0	20.114425659179688	4.993399620056152
1.0	102420000.0	102430000.0	17.0	20.909093856811523	4.8783721923828125
1.0	102430000.0	102440000.0	19.0	20.1122989654541	4.846612930297852
1.0	102490000.0	102500000.0	19.0	18.19362449645996	4.411334037780762
1.0	102580000.0	102590000.0	14.0	15.79137897491455	4.183762073516846
1.0	102690000.0	102700000.0	14.0	20.869163513183594	5.120207786560059
1.0	102700000.0	102710000.0	14.0	20.8349666595459	5.089815616607666
1.0	102710000.0	102720000.0	40.0	22.10009765625	5.026434898376465
1.0	102760000.0	102770000.0	42.0	26.251123428344727	5.4982147216796875
1.0	102840000.0	102850000.0	22.0	26.654239654541016	5.581064701080322
[truncated: 47,564 more rows]
