# Supplementary material for: Genome-wide mapping of somatic mutation rates uncovers drivers of cancer
Source: Nat Biotechnol. 2022 Jun 20;40(11):1634–43. doi: 10.1038/s41587-022-01353-8 (PMC9646522; doi:10.1038/s41587-022-01353-8)
Supplement: Supplementary file 4 — Regions and model predictions for each fold of each cancer for which a deep learning model was trained. Regions that were filtered are also listed along with their respective model predictions. [file 41587_2022_1353_MOESM4_ESM.zip › kfold_results/Panc-AdenoCA/fold_0.txt]

CHROM	START	END	Y_TRUE	Y_PRED	STD
1.0	770000.0	780000.0	1.0	2.5227794647216797	1.2781870365142822
1.0	790000.0	800000.0	0.0	2.9198193550109863	1.494661808013916
1.0	850000.0	860000.0	7.0	3.6728439331054688	1.8567596673965454
1.0	930000.0	940000.0	5.0	4.196388244628906	2.043515920639038
1.0	1060000.0	1070000.0	4.0	4.04882287979126	1.9561659097671509
1.0	1110000.0	1120000.0	5.0	4.458801746368408	2.1866166591644287
1.0	1160000.0	1170000.0	2.0	4.973702430725098	4.285828590393066
1.0	1300000.0	1310000.0	2.0	3.730912685394287	1.882926344871521
1.0	1330000.0	1340000.0	1.0	4.985032081604004	4.298388481140137
1.0	1410000.0	1420000.0	0.0	2.7387328147888184	1.378550410270691
1.0	1460000.0	1470000.0	2.0	3.1036765575408936	1.5630899667739868
1.0	1470000.0	1480000.0	3.0	3.192946672439575	1.6163257360458374
1.0	1480000.0	1490000.0	4.0	2.8689608573913574	1.4351997375488281
1.0	1490000.0	1500000.0	1.0	2.737482786178589	1.364848017692566
1.0	1540000.0	1550000.0	1.0	3.2727255821228027	1.682653784751892
1.0	1550000.0	1560000.0	9.0	2.7666923999786377	1.3769605159759521
1.0	1560000.0	1570000.0	2.0	2.566558361053467	1.331939697265625
1.0	1680000.0	1690000.0	6.0	2.4409892559051514	1.2422442436218262
1.0	1690000.0	1700000.0	3.0	2.5053844451904297	1.245863437652588
1.0	1700000.0	1710000.0	2.0	2.5415968894958496	1.3601009845733643
1.0	1750000.0	1760000.0	0.0	2.759448289871216	1.3714051246643066
1.0	1770000.0	1780000.0	7.0	2.761812210083008	1.3855618238449097
1.0	1850000.0	1860000.0	7.0	4.187008857727051	2.0878052711486816
1.0	1860000.0	1870000.0	4.0	5.000828742980957	2.4140992164611816
1.0	1890000.0	1900000.0	4.0	4.637007236480713	2.2480499744415283
1.0	2000000.0	2010000.0	2.0	3.41283917427063	1.711427927017212
1.0	2010000.0	2020000.0	3.0	3.3442845344543457	1.6785246133804321
1.0	2050000.0	2060000.0	3.0	3.2020866870880127	1.6252695322036743
1.0	2190000.0	2200000.0	2.0	3.2464637756347656	1.6048469543457031
1.0	2220000.0	2230000.0	6.0	3.1844239234924316	1.584768295288086
1.0	2300000.0	2310000.0	2.0	4.014611721038818	1.9886518716812134
1.0	2330000.0	2340000.0	3.0	3.1058361530303955	1.538595199584961
1.0	2420000.0	2430000.0	2.0	4.179457664489746	2.022245407104492
1.0	2450000.0	2460000.0	1.0	3.763262987136841	2.3057117462158203
1.0	2470000.0	2480000.0	2.0	3.2327957153320312	1.6252975463867188
1.0	2550000.0	2560000.0	4.0	3.5462143421173096	1.8064864873886108
1.0	2570000.0	2580000.0	3.0	3.201336622238159	1.8034757375717163
1.0	2910000.0	2920000.0	7.0	5.361388206481934	2.4180989265441895
1.0	3030000.0	3040000.0	3.0	4.0317511558532715	1.9181321859359741
1.0	3060000.0	3070000.0	0.0	4.3942646980285645	2.0544753074645996
1.0	3080000.0	3090000.0	4.0	3.3442859649658203	1.6418769359588623
1.0	3140000.0	3150000.0	5.0	4.12737512588501	1.9458153247833252
1.0	3160000.0	3170000.0	1.0	3.648344039916992	1.7908649444580078
1.0	3230000.0	3240000.0	4.0	3.5065531730651855	1.7409204244613647
1.0	3260000.0	3270000.0	2.0	3.4480443000793457	1.7239468097686768
1.0	3290000.0	3300000.0	3.0	3.4560046195983887	1.7058111429214478
1.0	3300000.0	3310000.0	1.0	3.787278413772583	1.8610286712646484
1.0	3340000.0	3350000.0	1.0	3.3920185565948486	1.664838433265686
1.0	3390000.0	3400000.0	2.0	2.8267550468444824	1.4140630960464478
1.0	3490000.0	3500000.0	1.0	5.365105152130127	2.467829465866089
1.0	3500000.0	3510000.0	4.0	4.400962829589844	2.130026340484619
1.0	3580000.0	3590000.0	5.0	3.843128204345703	1.8657478094100952
1.0	3630000.0	3640000.0	4.0	4.832854747772217	2.258018732070923
1.0	3720000.0	3730000.0	5.0	3.966841459274292	2.0009002685546875
1.0	4000000.0	4010000.0	5.0	6.294713497161865	2.6989848613739014
1.0	4030000.0	4040000.0	3.0	6.167954444885254	2.6567928791046143
1.0	4060000.0	4070000.0	11.0	6.280172348022461	2.6962552070617676
1.0	4070000.0	4080000.0	2.0	7.196225643157959	2.9078257083892822
1.0	4160000.0	4170000.0	2.0	7.097721099853516	2.887730360031128
1.0	4190000.0	4200000.0	5.0	8.725821495056152	3.1762962341308594
1.0	4200000.0	4210000.0	7.0	6.768910884857178	2.7991294860839844
1.0	4230000.0	4240000.0	4.0	7.364097595214844	2.9327239990234375
1.0	4300000.0	4310000.0	7.0	6.605560302734375	2.760380268096924
1.0	4370000.0	4380000.0	11.0	8.857503890991211	3.194340229034424
1.0	4540000.0	4550000.0	19.0	10.776606559753418	3.391104221343994
1.0	4630000.0	4640000.0	7.0	11.147193908691406	3.4122023582458496
1.0	4690000.0	4700000.0	7.0	10.798657417297363	3.391042709350586
1.0	4710000.0	4720000.0	7.0	9.074714660644531	3.2371227741241455
1.0	4990000.0	5000000.0	9.0	11.759092330932617	3.445216655731201
1.0	5010000.0	5020000.0	9.0	11.564691543579102	3.436830997467041
1.0	5050000.0	5060000.0	14.0	10.703338623046875	3.3791797161102295
1.0	5080000.0	5090000.0	11.0	9.97572135925293	3.3256797790527344
1.0	5170000.0	5180000.0	11.0	8.019956588745117	3.071622848510742
1.0	5280000.0	5290000.0	5.0	9.148089408874512	3.231227159500122
1.0	5300000.0	5310000.0	7.0	9.521597862243652	3.272538423538208
1.0	5310000.0	5320000.0	11.0	9.006956100463867	3.2068676948547363
1.0	5320000.0	5330000.0	8.0	9.067893028259277	3.2151737213134766
1.0	5330000.0	5340000.0	12.0	8.75626277923584	3.16949725151062
1.0	5340000.0	5350000.0	12.0	8.958925247192383	3.204521894454956
1.0	5350000.0	5360000.0	6.0	9.440773963928223	3.2609190940856934
1.0	5500000.0	5510000.0	10.0	8.324434280395508	3.113365888595581
1.0	5510000.0	5520000.0	12.0	7.923530578613281	3.040174961090088
1.0	5530000.0	5540000.0	7.0	8.203866004943848	3.0883736610412598
1.0	5580000.0	5590000.0	9.0	7.751568794250488	3.0121407508850098
1.0	5640000.0	5650000.0	8.0	8.349945068359375	3.116076946258545
1.0	5710000.0	5720000.0	9.0	8.405679702758789	3.1371779441833496
1.0	5730000.0	5740000.0	7.0	9.086043357849121	3.2305805683135986
1.0	5760000.0	5770000.0	7.0	9.005827903747559	3.2165157794952393
1.0	5770000.0	5780000.0	15.0	8.346220970153809	3.1216163635253906
1.0	5830000.0	5840000.0	3.0	7.742682456970215	3.0187325477600098
1.0	5840000.0	5850000.0	8.0	7.605628967285156	2.9874892234802246
1.0	5920000.0	5930000.0	5.0	3.676276445388794	1.791856050491333
1.0	5960000.0	5970000.0	0.0	3.085888385772705	1.5278451442718506
1.0	6050000.0	6060000.0	5.0	3.3019790649414062	1.6388534307479858
1.0	6190000.0	6200000.0	5.0	5.5751824378967285	2.560451030731201
1.0	6250000.0	6260000.0	4.0	3.069190502166748	1.6633665561676025
1.0	6360000.0	6370000.0	1.0	2.8196980953216553	1.4224255084991455
1.0	6410000.0	6420000.0	3.0	2.9327473640441895	1.4743839502334595
1.0	6540000.0	6550000.0	1.0	3.1508944034576416	1.5817129611968994
1.0	6550000.0	6560000.0	1.0	3.448073148727417	1.753126859664917
1.0	6570000.0	6580000.0	4.0	4.022229194641113	2.0047240257263184
1.0	6630000.0	6640000.0	5.0	3.883496046066284	1.9788234233856201
1.0	6780000.0	6790000.0	1.0	3.831047773361206	1.9407024383544922
1.0	6820000.0	6830000.0	7.0	3.97703218460083	2.0060105323791504
1.0	6850000.0	6860000.0	3.0	2.610985279083252	1.2987196445465088
1.0	6870000.0	6880000.0	3.0	2.6339831352233887	1.3095613718032837
1.0	6900000.0	6910000.0	3.0	2.728243350982666	1.3578355312347412
1.0	6940000.0	6950000.0	2.0	2.954991102218628	1.4657535552978516
1.0	6970000.0	6980000.0	2.0	4.090496063232422	1.978292465209961
1.0	7030000.0	7040000.0	9.0	5.8741350173950195	2.5656299591064453
1.0	7050000.0	7060000.0	6.0	6.3807573318481445	2.719841480255127
1.0	7070000.0	7080000.0	7.0	6.465876579284668	2.723107099533081
1.0	7140000.0	7150000.0	9.0	6.368676662445068	2.6976683139801025
1.0	7170000.0	7180000.0	6.0	6.4077467918396	2.7160465717315674
1.0	7210000.0	7220000.0	6.0	5.875876426696777	2.5567009449005127
1.0	7230000.0	7240000.0	6.0	4.901871681213379	2.264378547668457
1.0	7280000.0	7290000.0	6.0	5.148648262023926	2.363938808441162
1.0	7290000.0	7300000.0	4.0	4.306285381317139	2.0739197731018066
1.0	7370000.0	7380000.0	8.0	4.967599391937256	2.272514820098877
1.0	7430000.0	7440000.0	2.0	5.559630870819092	2.465944766998291
1.0	7540000.0	7550000.0	5.0	5.063327789306641	2.330573081970215
1.0	7560000.0	7570000.0	3.0	5.135611534118652	2.33158540725708
1.0	7590000.0	7600000.0	4.0	5.169677257537842	2.351489305496216
1.0	7640000.0	7650000.0	8.0	4.387524604797363	2.0634727478027344
1.0	7720000.0	7730000.0	4.0	4.478865146636963	2.1287264823913574
1.0	7770000.0	7780000.0	1.0	3.315264940261841	1.6149553060531616
1.0	7800000.0	7810000.0	1.0	2.667924165725708	1.3315891027450562
1.0	7870000.0	7880000.0	2.0	2.319516658782959	1.1705703735351562
1.0	8010000.0	8020000.0	1.0	3.3198256492614746	1.6947486400604248
1.0	8020000.0	8030000.0	2.0	3.247927188873291	2.2395899295806885
1.0	8030000.0	8040000.0	5.0	2.6235034465789795	1.3002417087554932
1.0	8130000.0	8140000.0	5.0	3.3173727989196777	1.6556727886199951
1.0	8140000.0	8150000.0	5.0	3.431713581085205	1.7133442163467407
1.0	8170000.0	8180000.0	6.0	4.257190227508545	2.1064910888671875
1.0	8300000.0	8310000.0	2.0	3.8310329914093018	1.9215046167373657
1.0	8360000.0	8370000.0	0.0	3.215663194656372	1.6486985683441162
1.0	8400000.0	8410000.0	1.0	3.268796920776367	1.6884450912475586
1.0	8520000.0	8530000.0	4.0	3.0744576454162598	1.4975436925888062
1.0	8530000.0	8540000.0	1.0	2.7203288078308105	1.3574367761611938
1.0	8570000.0	8580000.0	1.0	2.8358898162841797	1.403171420097351
1.0	8640000.0	8650000.0	4.0	2.7127609252929688	1.3478739261627197
1.0	8720000.0	8730000.0	4.0	2.7895843982696533	1.3911828994750977
1.0	8810000.0	8820000.0	2.0	2.785022020339966	1.392805814743042
1.0	8820000.0	8830000.0	3.0	2.8947956562042236	1.4564465284347534
1.0	8830000.0	8840000.0	3.0	2.9403183460235596	1.495266318321228
1.0	8890000.0	8900000.0	5.0	3.5743460655212402	1.8340606689453125
1.0	8940000.0	8950000.0	1.0	3.8635764122009277	1.9310556650161743
1.0	8960000.0	8970000.0	4.0	3.6707816123962402	1.8382819890975952
1.0	8980000.0	8990000.0	2.0	3.6724159717559814	1.8406665325164795
1.0	9000000.0	9010000.0	3.0	3.6888606548309326	1.8439022302627563
1.0	9020000.0	9030000.0	5.0	3.7106387615203857	1.8764002323150635
1.0	9050000.0	9060000.0	2.0	4.364373683929443	2.140648365020752
1.0	9070000.0	9080000.0	5.0	4.339645862579346	2.120223045349121
1.0	9170000.0	9180000.0	1.0	3.2991695404052734	1.6449382305145264
1.0	9230000.0	9240000.0	4.0	2.7165963649749756	1.3540211915969849
1.0	9310000.0	9320000.0	2.0	2.6554994583129883	1.3131048679351807
1.0	9320000.0	9330000.0	2.0	2.690265417098999	1.3534338474273682
1.0	9350000.0	9360000.0	2.0	3.101327419281006	1.935659408569336
1.0	9380000.0	9390000.0	3.0	2.657003164291382	1.31931471824646
1.0	9410000.0	9420000.0	4.0	2.8437111377716064	1.4300256967544556
1.0	9450000.0	9460000.0	6.0	3.7264187335968018	1.8996204137802124
1.0	9590000.0	9600000.0	4.0	3.487164258956909	1.753697156906128
1.0	9630000.0	9640000.0	2.0	2.773103713989258	1.3704710006713867
1.0	9640000.0	9650000.0	2.0	3.0660204887390137	1.579680323600769
1.0	9660000.0	9670000.0	0.0	2.804978847503662	1.3925021886825562
1.0	9700000.0	9710000.0	2.0	3.765705108642578	1.869375228881836
1.0	9710000.0	9720000.0	4.0	3.4772071838378906	1.6877504587173462
1.0	9790000.0	9800000.0	3.0	2.5378732681274414	1.253993272781372
1.0	9910000.0	9920000.0	2.0	2.535104751586914	1.2878282070159912
1.0	9930000.0	9940000.0	6.0	2.4796838760375977	1.2505372762680054
1.0	10090000.0	10100000.0	3.0	3.3275532722473145	1.6690142154693604
1.0	10150000.0	10160000.0	1.0	2.525789260864258	1.2557988166809082
1.0	10230000.0	10240000.0	4.0	2.534489154815674	1.2754077911376953
1.0	10300000.0	10310000.0	1.0	2.4764456748962402	1.2342374324798584
1.0	10320000.0	10330000.0	3.0	2.3890109062194824	1.201616883277893
1.0	10340000.0	10350000.0	1.0	2.4660942554473877	1.2222706079483032
1.0	10350000.0	10360000.0	5.0	2.401275157928467	1.189870834350586
1.0	10370000.0	10380000.0	2.0	2.6236743927001953	1.3184826374053955
1.0	10410000.0	10420000.0	1.0	2.429013967514038	1.2113556861877441
1.0	10430000.0	10440000.0	2.0	2.3649444580078125	1.177354097366333
1.0	10480000.0	10490000.0	2.0	2.7213046550750732	1.3883302211761475
1.0	10510000.0	10520000.0	1.0	3.0957913398742676	1.5880324840545654
1.0	10590000.0	10600000.0	4.0	2.6431546211242676	1.3267719745635986
1.0	10600000.0	10610000.0	1.0	2.737093687057495	1.3632194995880127
1.0	10610000.0	10620000.0	6.0	2.813692569732666	1.4089747667312622
1.0	10620000.0	10630000.0	3.0	3.1219122409820557	1.5582659244537354
1.0	10650000.0	10660000.0	5.0	2.802945375442505	1.3919785022735596
1.0	10670000.0	10680000.0	5.0	2.9694132804870605	1.492345929145813
1.0	10950000.0	10960000.0	2.0	3.832460880279541	1.9115387201309204
1.0	11020000.0	11030000.0	3.0	3.382352352142334	1.6879469156265259
1.0	11050000.0	11060000.0	4.0	4.036953926086426	2.027066707611084
1.0	11120000.0	11130000.0	6.0	2.6913180351257324	1.3422960042953491
1.0	11130000.0	11140000.0	3.0	2.6726737022399902	1.3239320516586304
1.0	11160000.0	11170000.0	5.0	2.9607014656066895	1.4902483224868774
1.0	11180000.0	11190000.0	2.0	2.613558053970337	1.2907146215438843
1.0	11240000.0	11250000.0	2.0	2.5680184364318848	1.2790535688400269
1.0	11260000.0	11270000.0	1.0	2.6216068267822266	1.3074243068695068
1.0	11320000.0	11330000.0	4.0	3.279024839401245	1.6302835941314697
1.0	11370000.0	11380000.0	3.0	4.728362560272217	2.2229223251342773
1.0	11390000.0	11400000.0	7.0	4.823822021484375	2.3012733459472656
1.0	11510000.0	11520000.0	9.0	5.58577823638916	2.5195915699005127
1.0	11570000.0	11580000.0	10.0	4.8087968826293945	2.2400004863739014
1.0	11590000.0	11600000.0	5.0	5.544339656829834	2.5095126628875732
1.0	11680000.0	11690000.0	5.0	4.838747978210449	2.334519624710083
1.0	11720000.0	11730000.0	3.0	2.9993972778320312	1.5006917715072632
1.0	11790000.0	11800000.0	5.0	3.6146912574768066	1.794897437095642
1.0	11840000.0	11850000.0	4.0	3.4521000385284424	1.7369626760482788
1.0	12090000.0	12100000.0	2.0	3.3802666664123535	1.708910584449768
1.0	12300000.0	12310000.0	2.0	2.3052711486816406	1.1393687725067139
1.0	12330000.0	12340000.0	1.0	2.2873475551605225	1.134271264076233
1.0	12360000.0	12370000.0	0.0	2.2582030296325684	1.1322386264801025
1.0	12410000.0	12420000.0	1.0	2.2340686321258545	1.1142295598983765
1.0	12450000.0	12460000.0	1.0	2.2984910011291504	1.1554467678070068
1.0	12460000.0	12470000.0	1.0	2.389244556427002	1.1989246606826782
1.0	12520000.0	12530000.0	2.0	2.5757880210876465	1.281690239906311
1.0	12540000.0	12550000.0	0.0	2.714909315109253	1.3473093509674072
1.0	12570000.0	12580000.0	2.0	3.1207985877990723	1.570261001586914
1.0	12610000.0	12620000.0	5.0	4.198258399963379	2.07483172416687
1.0	12650000.0	12660000.0	3.0	3.12778639793396	1.5529279708862305
1.0	12670000.0	12680000.0	3.0	4.628472328186035	3.2262587547302246
1.0	12720000.0	12730000.0	3.0	4.477800369262695	2.17303729057312
1.0	12750000.0	12760000.0	4.0	4.082067012786865	2.0078487396240234
1.0	12760000.0	12770000.0	6.0	4.2865118980407715	2.076725721359253
1.0	12800000.0	12810000.0	7.0	4.4794816970825195	2.1229684352874756
1.0	13800000.0	13810000.0	5.0	6.1299848556518555	2.637650966644287
1.0	13810000.0	13820000.0	8.0	6.769396781921387	2.7991182804107666
1.0	13820000.0	13830000.0	3.0	6.714944362640381	2.7822537422180176
1.0	13860000.0	13870000.0	6.0	8.929658889770508	3.2037010192871094
1.0	13910000.0	13920000.0	8.0	6.776714324951172	2.802830219268799
1.0	13930000.0	13940000.0	9.0	7.487641334533691	2.9579124450683594
1.0	13960000.0	13970000.0	6.0	6.875580787658691	2.82616925239563
1.0	14040000.0	14050000.0	4.0	3.5394465923309326	1.7161180973052979
1.0	14070000.0	14080000.0	3.0	3.0521433353424072	1.7821464538574219
1.0	14090000.0	14100000.0	3.0	2.8970096111297607	1.4311726093292236
1.0	14120000.0	14130000.0	1.0	3.015357494354248	1.4909065961837769
1.0	14170000.0	14180000.0	5.0	4.136228084564209	1.9848225116729736
1.0	14190000.0	14200000.0	5.0	4.214849948883057	1.9921989440917969
1.0	14200000.0	14210000.0	5.0	5.185189723968506	2.35316801071167
1.0	14230000.0	14240000.0	4.0	5.311075210571289	2.385648012161255
1.0	14370000.0	14380000.0	6.0	5.925053119659424	2.571936845779419
1.0	14390000.0	14400000.0	5.0	6.220426082611084	2.656642436981201
1.0	14530000.0	14540000.0	5.0	6.038886070251465	2.6034481525421143
1.0	14590000.0	14600000.0	12.0	5.458590507507324	2.428464412689209
1.0	14720000.0	14730000.0	5.0	6.20388650894165	2.6486239433288574
1.0	14750000.0	14760000.0	7.0	6.259671211242676	2.6643073558807373
1.0	14760000.0	14770000.0	7.0	5.426535129547119	2.4239940643310547
1.0	14810000.0	14820000.0	4.0	6.253811836242676	2.660496473312378
1.0	14840000.0	14850000.0	4.0	5.855403423309326	2.5482802391052246
1.0	15010000.0	15020000.0	3.0	5.538730621337891	2.455111026763916
1.0	15060000.0	15070000.0	4.0	5.003677845001221	2.288949966430664
1.0	15090000.0	15100000.0	4.0	4.613262176513672	2.1520473957061768
1.0	15170000.0	15180000.0	2.0	3.442274570465088	1.6810462474822998
1.0	15190000.0	15200000.0	6.0	4.265553951263428	2.013413906097412
1.0	15210000.0	15220000.0	1.0	4.4035186767578125	2.0637965202331543
1.0	15270000.0	15280000.0	5.0	3.747126817703247	1.8026641607284546
1.0	15420000.0	15430000.0	3.0	3.536064863204956	1.771644949913025
1.0	15440000.0	15450000.0	1.0	3.07316255569458	1.5351183414459229
1.0	15450000.0	15460000.0	3.0	2.9007720947265625	1.4800631999969482
1.0	15520000.0	15530000.0	3.0	2.7177648544311523	1.3617022037506104
1.0	15530000.0	15540000.0	3.0	2.539848804473877	1.278907299041748
1.0	15540000.0	15550000.0	3.0	2.4940969944000244	1.2449487447738647
1.0	15630000.0	15640000.0	2.0	2.9350380897521973	1.4930070638656616
1.0	15650000.0	15660000.0	5.0	2.6645984649658203	1.363236665725708
1.0	15870000.0	15880000.0	5.0	2.799854278564453	1.3859379291534424
1.0	15890000.0	15900000.0	2.0	2.6671690940856934	1.330344796180725
1.0	15920000.0	15930000.0	5.0	3.2768218517303467	1.6624256372451782
1.0	15940000.0	15950000.0	2.0	3.333143949508667	2.0713112354278564
1.0	15990000.0	16000000.0	0.0	2.704193115234375	1.3594439029693604
1.0	16010000.0	16020000.0	4.0	2.5984973907470703	1.3100149631500244
1.0	16060000.0	16070000.0	2.0	2.8972949981689453	1.440797209739685
1.0	16070000.0	16080000.0	4.0	3.4441027641296387	1.7740894556045532
1.0	16080000.0	16090000.0	2.0	2.782209873199463	1.3903446197509766
1.0	16150000.0	16160000.0	3.0	2.782050132751465	1.3954746723175049
1.0	16240000.0	16250000.0	3.0	2.488314390182495	1.2423759698867798
1.0	16260000.0	16270000.0	1.0	2.4189257621765137	1.2007520198822021
1.0	16310000.0	16320000.0	5.0	3.475252866744995	1.8142852783203125
1.0	16420000.0	16430000.0	3.0	3.7138214111328125	1.8760013580322266
1.0	16650000.0	16660000.0	2.0	2.562748432159424	1.2925362586975098
1.0	16660000.0	16670000.0	0.0	2.568978786468506	1.279004693031311
1.0	16670000.0	16680000.0	3.0	2.944098949432373	1.9703919887542725
1.0	16690000.0	16700000.0	5.0	2.6765804290771484	1.5726791620254517
1.0	16710000.0	16720000.0	2.0	2.4359216690063477	1.213174819946289
1.0	16730000.0	16740000.0	4.0	3.8873276710510254	2.0185024738311768
1.0	16750000.0	16760000.0	2.0	3.4859604835510254	1.8083652257919312
1.0	16760000.0	16770000.0	7.0	3.7975966930389404	2.386399745941162
1.0	16770000.0	16780000.0	0.0	2.5866217613220215	1.2929012775421143
1.0	16780000.0	16790000.0	1.0	2.543912410736084	1.2676265239715576
1.0	16790000.0	16800000.0	3.0	2.4383952617645264	1.2170335054397583
1.0	17010000.0	17020000.0	0.0	3.412703275680542	1.7174354791641235
1.0	17020000.0	17030000.0	4.0	3.9574952125549316	1.9873586893081665
1.0	17030000.0	17040000.0	10.0	3.4252967834472656	1.7331821918487549
1.0	17300000.0	17310000.0	2.0	2.8417820930480957	1.4410135746002197
1.0	17350000.0	17360000.0	3.0	2.418333053588867	1.2039451599121094
1.0	17580000.0	17590000.0	4.0	4.247247695922852	2.0881874561309814
1.0	17660000.0	17670000.0	7.0	4.782631874084473	2.314223289489746
1.0	17680000.0	17690000.0	2.0	4.987862586975098	2.373167037963867
1.0	17700000.0	17710000.0	6.0	4.846505165100098	2.297630786895752
1.0	17960000.0	17970000.0	3.0	2.873701572418213	1.4223788976669312
1.0	17970000.0	17980000.0	0.0	2.8232874870300293	1.3966856002807617
1.0	17980000.0	17990000.0	3.0	2.7160613536834717	1.353602647781372
1.0	18020000.0	18030000.0	3.0	3.121136426925659	1.5351734161376953
1.0	18170000.0	18180000.0	5.0	4.669604301452637	2.190153121948242
1.0	18230000.0	18240000.0	4.0	4.257142066955566	2.024395227432251
1.0	18320000.0	18330000.0	6.0	4.768067836761475	2.209531307220459
1.0	18340000.0	18350000.0	8.0	5.3291192054748535	2.4160144329071045
1.0	18380000.0	18390000.0	8.0	5.588137626647949	2.476389169692993
1.0	18600000.0	18610000.0	3.0	5.048151969909668	2.30265736579895
1.0	18620000.0	18630000.0	5.0	4.566699981689453	2.157550811767578
1.0	18650000.0	18660000.0	0.0	4.386908531188965	2.05657696723938
1.0	18750000.0	18760000.0	1.0	3.989081621170044	1.9039474725723267
1.0	18760000.0	18770000.0	3.0	3.7979183197021484	1.8420584201812744
1.0	18770000.0	18780000.0	3.0	4.151695251464844	1.9725005626678467
1.0	18790000.0	18800000.0	4.0	3.4639198780059814	1.7109458446502686
1.0	18840000.0	18850000.0	7.0	3.6368720531463623	1.761614441871643
1.0	18860000.0	18870000.0	2.0	3.9031593799591064	1.9042937755584717
1.0	18920000.0	18930000.0	2.0	4.673594951629639	2.1869215965270996
1.0	18940000.0	18950000.0	3.0	4.880031585693359	2.2740254402160645
1.0	18950000.0	18960000.0	11.0	4.260261535644531	2.0629031658172607
1.0	18970000.0	18980000.0	1.0	4.802091121673584	2.253355026245117
1.0	19000000.0	19010000.0	6.0	4.5719895362854	2.1458656787872314
1.0	19020000.0	19030000.0	3.0	4.8457746505737305	2.273320436477661
1.0	19050000.0	19060000.0	5.0	5.01603889465332	2.3128609657287598
1.0	19080000.0	19090000.0	5.0	4.399060249328613	2.1183133125305176
1.0	19100000.0	19110000.0	5.0	4.457982063293457	2.1386966705322266
1.0	19110000.0	19120000.0	2.0	4.4509429931640625	2.1406102180480957
1.0	19230000.0	19240000.0	2.0	2.762704849243164	1.3608767986297607
1.0	19240000.0	19250000.0	4.0	2.812472105026245	1.3934823274612427
1.0	19280000.0	19290000.0	3.0	3.325737714767456	1.6545994281768799
1.0	19300000.0	19310000.0	5.0	3.875692367553711	1.9304046630859375
1.0	19350000.0	19360000.0	4.0	3.653891086578369	1.8527514934539795
1.0	19430000.0	19440000.0	5.0	2.3724074363708496	1.1658427715301514
1.0	19450000.0	19460000.0	2.0	2.464905261993408	1.2266453504562378
1.0	19480000.0	19490000.0	1.0	2.3874714374542236	1.1824108362197876
1.0	19540000.0	19550000.0	4.0	2.313870429992676	1.1488621234893799
1.0	19560000.0	19570000.0	1.0	2.3581886291503906	1.174405813217163
1.0	19570000.0	19580000.0	2.0	2.488804578781128	1.4102022647857666
1.0	19600000.0	19610000.0	2.0	2.8473849296569824	1.4610506296157837
1.0	19670000.0	19680000.0	5.0	2.6584644317626953	1.3202722072601318
1.0	19680000.0	19690000.0	1.0	2.684497594833374	1.3280909061431885
1.0	19700000.0	19710000.0	5.0	2.54429292678833	1.2701325416564941
1.0	19800000.0	19810000.0	2.0	2.5878281593322754	1.2749861478805542
1.0	19930000.0	19940000.0	3.0	2.6367855072021484	1.3124244213104248
1.0	19940000.0	19950000.0	1.0	2.6387767791748047	1.3062304258346558
1.0	20000000.0	20010000.0	2.0	3.356074571609497	1.7329432964324951
1.0	20060000.0	20070000.0	0.0	2.5860788822174072	1.287161946296692
1.0	20130000.0	20140000.0	2.0	2.700777292251587	1.3840268850326538
1.0	20270000.0	20280000.0	2.0	4.5174055099487305	2.182352304458618
1.0	20340000.0	20350000.0	7.0	4.570727348327637	2.171823263168335
1.0	20410000.0	20420000.0	2.0	5.332603454589844	2.39768648147583
1.0	20520000.0	20530000.0	5.0	3.646507978439331	1.778987169265747
1.0	20530000.0	20540000.0	1.0	3.970421314239502	1.9021888971328735
1.0	20570000.0	20580000.0	4.0	3.706552028656006	1.8005492687225342
1.0	20620000.0	20630000.0	3.0	4.23818302154541	1.9977693557739258
1.0	20640000.0	20650000.0	6.0	4.653827667236328	2.162733554840088
1.0	20740000.0	20750000.0	3.0	4.3367133140563965	2.0570828914642334
1.0	20780000.0	20790000.0	3.0	4.168704986572266	2.022726058959961
1.0	20820000.0	20830000.0	3.0	2.719705820083618	1.3484010696411133
1.0	20860000.0	20870000.0	2.0	4.125863552093506	2.038550853729248
1.0	20870000.0	20880000.0	2.0	4.691070079803467	2.268231153488159
1.0	20900000.0	20910000.0	2.0	4.163300514221191	2.0648910999298096
1.0	20930000.0	20940000.0	7.0	3.4760029315948486	1.7613952159881592
1.0	21000000.0	21010000.0	2.0	3.4784679412841797	1.7619075775146484
1.0	21020000.0	21030000.0	5.0	3.6503326892852783	1.8561656475067139
1.0	21040000.0	21050000.0	5.0	3.9076762199401855	1.9816383123397827
1.0	21160000.0	21170000.0	1.0	2.3159263134002686	1.1611735820770264
1.0	21300000.0	21310000.0	5.0	2.253624439239502	1.1283406019210815
1.0	21310000.0	21320000.0	2.0	2.265472888946533	1.1405940055847168
1.0	21360000.0	21370000.0	4.0	2.2539944648742676	1.1223636865615845
1.0	21390000.0	21400000.0	2.0	2.4499711990356445	1.2236751317977905
1.0	21400000.0	21410000.0	0.0	2.4679651260375977	1.2366442680358887
1.0	21430000.0	21440000.0	2.0	2.5243680477142334	1.2603782415390015
1.0	21490000.0	21500000.0	5.0	2.482034206390381	1.235812783241272
1.0	21540000.0	21550000.0	2.0	3.0899271965026855	1.5597461462020874
1.0	21600000.0	21610000.0	1.0	3.3146393299102783	1.646169900894165
1.0	21660000.0	21670000.0	5.0	2.9239633083343506	1.4499644041061401
1.0	21670000.0	21680000.0	4.0	4.157919883728027	2.3175482749938965
1.0	21870000.0	21880000.0	2.0	3.4541068077087402	1.7062416076660156
1.0	21880000.0	21890000.0	0.0	3.8955655097961426	1.9544055461883545
1.0	21920000.0	21930000.0	1.0	2.9161415100097656	1.4902540445327759
1.0	21980000.0	21990000.0	2.0	3.1429457664489746	1.6209081411361694
1.0	22040000.0	22050000.0	1.0	2.499340772628784	1.241337537765503
1.0	22050000.0	22060000.0	4.0	2.4722533226013184	1.2325681447982788
1.0	22100000.0	22110000.0	5.0	2.756990671157837	1.7571436166763306
1.0	22150000.0	22160000.0	5.0	2.929760217666626	1.4754517078399658
1.0	22200000.0	22210000.0	3.0	3.009885787963867	1.5093870162963867
1.0	22220000.0	22230000.0	4.0	2.9968857765197754	1.5203405618667603
1.0	22270000.0	22280000.0	7.0	3.5410571098327637	1.8346168994903564
1.0	22360000.0	22370000.0	3.0	3.082665205001831	1.569679856300354
1.0	22420000.0	22430000.0	5.0	2.5212838649749756	1.249886155128479
1.0	22510000.0	22520000.0	2.0	4.181570529937744	2.0789358615875244
1.0	22520000.0	22530000.0	4.0	3.9547011852264404	1.9863735437393188
1.0	22570000.0	22580000.0	5.0	3.7862677574157715	1.846642255783081
1.0	22580000.0	22590000.0	4.0	3.068152666091919	1.5288323163986206
1.0	22680000.0	22690000.0	4.0	3.5624587535858154	1.7903785705566406
1.0	22700000.0	22710000.0	3.0	3.5616726875305176	1.7915382385253906
1.0	22740000.0	22750000.0	1.0	3.0008037090301514	1.5143156051635742
1.0	22750000.0	22760000.0	3.0	3.6035263538360596	1.7892528772354126
1.0	22910000.0	22920000.0	4.0	4.751357078552246	2.2609903812408447
1.0	22960000.0	22970000.0	3.0	4.179197788238525	2.040090799331665
1.0	23010000.0	23020000.0	8.0	3.7879409790039062	1.8810415267944336
1.0	23030000.0	23040000.0	1.0	3.200366973876953	1.5941730737686157
1.0	23040000.0	23050000.0	4.0	3.1375784873962402	1.5590134859085083
1.0	23250000.0	23260000.0	5.0	4.574554443359375	2.224975109100342
1.0	23290000.0	23300000.0	2.0	3.4055371284484863	1.7206237316131592
1.0	23450000.0	23460000.0	3.0	2.3838038444519043	1.1908996105194092
1.0	23560000.0	23570000.0	5.0	3.529736280441284	1.8558952808380127
1.0	23690000.0	23700000.0	2.0	2.782498836517334	1.6119511127471924
1.0	23700000.0	23710000.0	0.0	2.6851630210876465	1.3832403421401978
1.0	23830000.0	23840000.0	4.0	2.7849948406219482	1.4227256774902344
1.0	23840000.0	23850000.0	2.0	2.6159987449645996	1.3128201961517334
1.0	23900000.0	23910000.0	3.0	3.374135971069336	1.6963188648223877
1.0	23920000.0	23930000.0	4.0	2.9967780113220215	1.4907170534133911
1.0	23940000.0	23950000.0	1.0	3.1886115074157715	1.6240838766098022
1.0	23990000.0	24000000.0	1.0	3.528125047683716	1.815416693687439
1.0	24030000.0	24040000.0	2.0	2.636439800262451	1.3207101821899414
1.0	24250000.0	24260000.0	3.0	2.6458017826080322	1.4032924175262451
1.0	24420000.0	24430000.0	0.0	2.8352363109588623	1.4222681522369385
1.0	24600000.0	24610000.0	1.0	2.8291571140289307	1.4564223289489746
1.0	24640000.0	24650000.0	2.0	2.4449825286865234	1.2256327867507935
1.0	24710000.0	24720000.0	2.0	2.3261752128601074	1.1544691324234009
1.0	24730000.0	24740000.0	0.0	2.4675822257995605	1.2442842721939087
1.0	24850000.0	24860000.0	2.0	2.5358593463897705	1.2710206508636475
1.0	24860000.0	24870000.0	4.0	2.2608084678649902	1.1256052255630493
1.0	24930000.0	24940000.0	2.0	2.9136698246002197	1.5020816326141357
1.0	24990000.0	25000000.0	2.0	2.425398826599121	1.2043120861053467
1.0	25020000.0	25030000.0	2.0	3.2716546058654785	1.6928179264068604
1.0	25040000.0	25050000.0	2.0	3.04557204246521	1.5252376794815063
1.0	25050000.0	25060000.0	3.0	2.8056282997131348	1.4334882497787476
1.0	25090000.0	25100000.0	1.0	2.8377578258514404	1.4289963245391846
1.0	25130000.0	25140000.0	2.0	2.807245969772339	1.4102389812469482
1.0	25140000.0	25150000.0	3.0	2.7302088737487793	1.3757984638214111
1.0	25170000.0	25180000.0	4.0	2.8489203453063965	1.44563889503479
1.0	25230000.0	25240000.0	3.0	3.767082691192627	1.9015998840332031
1.0	25290000.0	25300000.0	5.0	3.8763701915740967	1.9318557977676392
1.0	25350000.0	25360000.0	3.0	3.4204955101013184	1.6756864786148071
1.0	25380000.0	25390000.0	3.0	3.6167633533477783	1.8112022876739502
1.0	25510000.0	25520000.0	5.0	3.998368740081787	1.9871597290039062
1.0	25770000.0	25780000.0	3.0	2.4298977851867676	1.2139155864715576
1.0	25790000.0	25800000.0	3.0	2.412396192550659	1.2040696144104004
1.0	25840000.0	25850000.0	3.0	3.3279335498809814	1.7334282398223877
1.0	25850000.0	25860000.0	6.0	3.430814266204834	1.801767110824585
1.0	25900000.0	25910000.0	3.0	3.337179660797119	1.7189128398895264
1.0	25980000.0	25990000.0	2.0	2.8485817909240723	1.4217369556427002
1.0	26070000.0	26080000.0	6.0	3.5923683643341064	1.7957725524902344
1.0	26210000.0	26220000.0	6.0	2.939903736114502	1.498279094696045
1.0	26290000.0	26300000.0	3.0	2.572359800338745	1.2772494554519653
1.0	26310000.0	26320000.0	6.0	2.1277530193328857	1.0661321878433228
1.0	26330000.0	26340000.0	1.0	3.286592960357666	1.6782276630401611
1.0	26340000.0	26350000.0	1.0	3.3024742603302	1.6876344680786133
1.0	26390000.0	26400000.0	5.0	4.112556457519531	2.0182032585144043
1.0	26400000.0	26410000.0	4.0	2.7972254753112793	1.4247756004333496
1.0	26440000.0	26450000.0	1.0	2.3566958904266357	1.1636580228805542
1.0	26460000.0	26470000.0	1.0	2.9724280834198	1.537105917930603
1.0	26490000.0	26500000.0	3.0	3.3651020526885986	1.7312698364257812
1.0	26550000.0	26560000.0	2.0	3.6488709449768066	1.8433952331542969
1.0	26580000.0	26590000.0	2.0	2.5098133087158203	1.2486220598220825
1.0	26630000.0	26640000.0	3.0	3.518357515335083	1.7624123096466064
1.0	26750000.0	26760000.0	1.0	3.068190574645996	1.5527403354644775
1.0	26840000.0	26850000.0	4.0	3.3759281635284424	1.7517192363739014
1.0	26900000.0	26910000.0	2.0	3.2105185985565186	1.615912675857544
1.0	26940000.0	26950000.0	3.0	3.2767252922058105	1.7046334743499756
1.0	26980000.0	26990000.0	2.0	3.9160046577453613	1.9846956729888916
1.0	27020000.0	27030000.0	2.0	3.156259059906006	1.5943251848220825
1.0	27080000.0	27090000.0	2.0	2.6233792304992676	1.2984917163848877
1.0	27100000.0	27110000.0	6.0	2.5047607421875	1.2356767654418945
1.0	27130000.0	27140000.0	0.0	3.350362777709961	1.7018773555755615
1.0	27150000.0	27160000.0	1.0	2.7259085178375244	1.3545680046081543
1.0	27230000.0	27240000.0	3.0	3.1244430541992188	1.5847771167755127
1.0	27300000.0	27310000.0	3.0	3.100525140762329	1.572855830192566
1.0	27320000.0	27330000.0	3.0	2.9858126640319824	1.5108269453048706
1.0	27390000.0	27400000.0	5.0	3.1092257499694824	1.6234487295150757
1.0	27470000.0	27480000.0	1.0	2.753002643585205	1.364858865737915
1.0	27600000.0	27610000.0	2.0	2.5822627544403076	1.2866742610931396
1.0	27680000.0	27690000.0	2.0	2.457469940185547	1.2408421039581299
1.0	27720000.0	27730000.0	2.0	3.137576103210449	1.590785264968872
1.0	27870000.0	27880000.0	2.0	2.8568975925445557	1.4557278156280518
1.0	27910000.0	27920000.0	2.0	2.5558815002441406	1.2765114307403564
1.0	27980000.0	27990000.0	4.0	2.5839810371398926	1.3323389291763306
1.0	28060000.0	28070000.0	3.0	2.403949499130249	1.1968586444854736
1.0	28080000.0	28090000.0	2.0	2.3508572578430176	1.168376088142395
1.0	28100000.0	28110000.0	6.0	2.433584690093994	1.2128541469573975
1.0	28150000.0	28160000.0	2.0	2.5663318634033203	1.353204369544983
1.0	28190000.0	28200000.0	3.0	3.025656223297119	1.5730265378952026
1.0	28210000.0	28220000.0	4.0	2.536311626434326	1.273501992225647
1.0	28230000.0	28240000.0	1.0	2.343851327896118	1.170539379119873
1.0	28370000.0	28380000.0	2.0	2.510749578475952	1.247079849243164
1.0	28390000.0	28400000.0	3.0	2.4630088806152344	1.2279720306396484
1.0	28500000.0	28510000.0	1.0	2.9543750286102295	1.483589768409729
1.0	28580000.0	28590000.0	1.0	2.921509027481079	1.3758879899978638
1.0	28590000.0	28600000.0	2.0	2.4568533897399902	1.2241393327713013
1.0	28650000.0	28660000.0	2.0	2.9186630249023438	1.4812119007110596
1.0	28680000.0	28690000.0	1.0	3.261324405670166	1.6718746423721313
1.0	28790000.0	28800000.0	3.0	2.587094783782959	1.2872575521469116
1.0	28800000.0	28810000.0	3.0	2.623028039932251	1.2958858013153076
1.0	28990000.0	29000000.0	4.0	2.9854846000671387	1.5556762218475342
1.0	29040000.0	29050000.0	5.0	2.8107857704162598	1.4367586374282837
1.0	29060000.0	29070000.0	2.0	2.7412917613983154	1.3836610317230225
1.0	29080000.0	29090000.0	2.0	2.3178627490997314	1.1525131464004517
1.0	29090000.0	29100000.0	2.0	2.441237449645996	1.2123746871948242
1.0	29120000.0	29130000.0	2.0	3.2929153442382812	1.7072522640228271
1.0	29210000.0	29220000.0	1.0	3.005052089691162	1.9882428646087646
1.0	29240000.0	29250000.0	4.0	2.7082982063293457	1.3351099491119385
1.0	29300000.0	29310000.0	2.0	2.6577582359313965	1.329901933670044
1.0	29380000.0	29390000.0	2.0	2.569972038269043	1.2845875024795532
1.0	29510000.0	29520000.0	1.0	2.959282875061035	1.5215961933135986
1.0	29520000.0	29530000.0	2.0	2.611055850982666	1.292155146598816
1.0	29600000.0	29610000.0	3.0	2.856116771697998	1.4263293743133545
1.0	29610000.0	29620000.0	1.0	3.057673215866089	1.5409481525421143
1.0	29640000.0	29650000.0	4.0	2.962890386581421	1.4821879863739014
1.0	29660000.0	29670000.0	0.0	4.550203323364258	2.164689540863037
1.0	29740000.0	29750000.0	3.0	5.8426337242126465	2.5693721771240234
1.0	29780000.0	29790000.0	7.0	6.115212440490723	2.6374526023864746
1.0	29790000.0	29800000.0	9.0	5.312338829040527	2.3954858779907227
1.0	29850000.0	29860000.0	4.0	4.723923683166504	2.1855196952819824
1.0	30020000.0	30030000.0	0.0	1.5282012224197388	1.61997389793396
1.0	30070000.0	30080000.0	6.0	4.756363391876221	2.2004332542419434
1.0	30080000.0	30090000.0	5.0	4.666293621063232	2.1740567684173584
1.0	30130000.0	30140000.0	4.0	5.473669052124023	2.4478397369384766
1.0	30140000.0	30150000.0	6.0	6.147026062011719	2.6453890800476074
1.0	30200000.0	30210000.0	3.0	6.055243492126465	2.6132776737213135
1.0	30240000.0	30250000.0	9.0	5.971197605133057	2.592146635055542
1.0	30260000.0	30270000.0	5.0	5.939992427825928	2.590715169906616
1.0	30280000.0	30290000.0	6.0	6.674031734466553	2.770095109939575
1.0	30290000.0	30300000.0	7.0	6.119597434997559	2.630237340927124
1.0	30330000.0	30340000.0	6.0	6.255786895751953	2.66971492767334
1.0	30350000.0	30360000.0	4.0	6.767864227294922	2.794421434402466
1.0	30540000.0	30550000.0	2.0	6.3716959953308105	2.6948609352111816
1.0	30550000.0	30560000.0	5.0	4.8148722648620605	2.2335658073425293
1.0	30820000.0	30830000.0	1.0	5.337329387664795	2.4061667919158936
1.0	30860000.0	30870000.0	3.0	4.898214340209961	2.2509868144989014
1.0	30900000.0	30910000.0	2.0	4.212647438049316	2.0140767097473145
1.0	31020000.0	31030000.0	2.0	4.5483527183532715	2.1526918411254883
1.0	31060000.0	31070000.0	3.0	4.229792594909668	2.0486667156219482
1.0	31130000.0	31140000.0	1.0	3.739604949951172	1.866434097290039
1.0	31260000.0	31270000.0	5.0	3.9987239837646484	1.9895797967910767
1.0	31320000.0	31330000.0	5.0	3.2966904640197754	1.6595942974090576
1.0	31420000.0	31430000.0	1.0	2.409813165664673	1.1959882974624634
1.0	31430000.0	31440000.0	3.0	2.3328874111175537	1.1525262594223022
1.0	31450000.0	31460000.0	2.0	2.4118685722351074	1.208931565284729
1.0	31480000.0	31490000.0	1.0	2.460374355316162	1.2290242910385132
1.0	31510000.0	31520000.0	0.0	2.407871723175049	1.198436975479126
1.0	31620000.0	31630000.0	1.0	3.6326522827148438	1.8319807052612305
1.0	31670000.0	31680000.0	5.0	4.021270751953125	1.9757282733917236
1.0	31740000.0	31750000.0	0.0	2.6127769947052	1.2949907779693604
1.0	31770000.0	31780000.0	4.0	2.637904644012451	1.3164165019989014
1.0	31790000.0	31800000.0	2.0	2.4725522994995117	1.2303173542022705
1.0	31850000.0	31860000.0	0.0	3.186838388442993	1.5950038433074951
1.0	31860000.0	31870000.0	3.0	3.232703685760498	1.6571598052978516
1.0	31880000.0	31890000.0	1.0	2.9884579181671143	1.6288541555404663
1.0	31890000.0	31900000.0	3.0	2.4852428436279297	1.2407200336456299
1.0	31900000.0	31910000.0	4.0	2.7665047645568848	1.3892351388931274
1.0	31910000.0	31920000.0	1.0	3.585081100463867	1.820935606956482
1.0	31980000.0	31990000.0	1.0	3.5981876850128174	1.7936286926269531
1.0	32050000.0	32060000.0	4.0	3.1739137172698975	1.6289259195327759
1.0	32080000.0	32090000.0	5.0	3.4057517051696777	1.7228095531463623
1.0	32090000.0	32100000.0	2.0	2.603114366531372	1.3050377368927002
1.0	32120000.0	32130000.0	4.0	2.608654499053955	1.3127201795578003
1.0	32140000.0	32150000.0	1.0	2.9757261276245117	1.5276168584823608
1.0	32280000.0	32290000.0	3.0	3.3079586029052734	1.6896976232528687
1.0	32490000.0	32500000.0	4.0	2.5635247230529785	1.271237850189209
1.0	32540000.0	32550000.0	2.0	2.6922669410705566	1.337809681892395
1.0	32570000.0	32580000.0	3.0	3.677945613861084	2.4634222984313965
1.0	32630000.0	32640000.0	4.0	2.567316770553589	1.2796311378479004
1.0	32720000.0	32730000.0	2.0	3.5723137855529785	1.8049968481063843
1.0	32730000.0	32740000.0	6.0	3.5903611183166504	1.8335977792739868
1.0	32740000.0	32750000.0	6.0	4.1236090660095215	1.9624736309051514
1.0	32780000.0	32790000.0	2.0	2.6188182830810547	1.2976800203323364
1.0	32840000.0	32850000.0	1.0	2.448854923248291	1.2170192003250122
1.0	32870000.0	32880000.0	4.0	3.2911040782928467	1.7023370265960693
1.0	33040000.0	33050000.0	3.0	2.887458086013794	1.4590730667114258
1.0	33070000.0	33080000.0	2.0	3.179323673248291	1.6277945041656494
1.0	33090000.0	33100000.0	2.0	2.414259433746338	1.1921675205230713
1.0	33140000.0	33150000.0	2.0	2.489562511444092	1.2454450130462646
1.0	33180000.0	33190000.0	1.0	2.9797511100769043	1.5341055393218994
1.0	33190000.0	33200000.0	1.0	2.9377198219299316	1.4937041997909546
1.0	33250000.0	33260000.0	2.0	2.4854893684387207	1.241552710533142
1.0	33280000.0	33290000.0	1.0	2.7307913303375244	1.3495641946792603
1.0	33340000.0	33350000.0	2.0	2.9704184532165527	1.5249149799346924
1.0	33390000.0	33400000.0	0.0	2.7322490215301514	1.3994413614273071
1.0	33410000.0	33420000.0	2.0	2.4449896812438965	1.2250632047653198
1.0	33420000.0	33430000.0	2.0	2.276747941970825	1.1560118198394775
1.0	33470000.0	33480000.0	0.0	2.4682106971740723	1.2269524335861206
1.0	33490000.0	33500000.0	0.0	2.431978225708008	1.2082465887069702
1.0	33500000.0	33510000.0	6.0	2.8392467498779297	1.4042640924453735
1.0	33510000.0	33520000.0	1.0	2.496218204498291	1.2651482820510864
1.0	33560000.0	33570000.0	3.0	2.6992805004119873	1.3601709604263306
1.0	33640000.0	33650000.0	1.0	2.842106342315674	1.4965156316757202
1.0	33700000.0	33710000.0	2.0	3.5814812183380127	1.8205852508544922
1.0	33720000.0	33730000.0	3.0	2.551633358001709	1.2734534740447998
1.0	33730000.0	33740000.0	3.0	2.498290538787842	1.2475812435150146
1.0	33740000.0	33750000.0	1.0	2.670433521270752	1.347265601158142
1.0	33760000.0	33770000.0	3.0	2.7408547401428223	1.3841280937194824
1.0	33880000.0	33890000.0	5.0	3.0763843059539795	1.556244969367981
1.0	34010000.0	34020000.0	9.0	4.9507060050964355	2.2947449684143066
1.0	34070000.0	34080000.0	7.0	5.64100456237793	2.4929039478302
1.0	34100000.0	34110000.0	10.0	5.43609619140625	2.4359829425811768
1.0	34250000.0	34260000.0	5.0	7.4138665199279785	2.9345178604125977
1.0	34290000.0	34300000.0	6.0	5.175296783447266	2.3463985919952393
1.0	34300000.0	34310000.0	4.0	5.874892234802246	2.6398844718933105
1.0	34310000.0	34320000.0	7.0	6.70673131942749	2.7721431255340576
1.0	34320000.0	34330000.0	12.0	6.599205017089844	2.750192165374756
1.0	34370000.0	34380000.0	5.0	6.995945930480957	2.845212936401367
1.0	34390000.0	34400000.0	6.0	7.336581230163574	2.9153237342834473
1.0	34460000.0	34470000.0	9.0	6.520442008972168	2.72723650932312
1.0	34490000.0	34500000.0	6.0	5.831857681274414	2.546889066696167
1.0	34580000.0	34590000.0	6.0	6.630589485168457	2.7542831897735596
1.0	34680000.0	34690000.0	9.0	6.807011604309082	2.803490161895752
1.0	34790000.0	34800000.0	6.0	5.5282697677612305	2.4526681900024414
1.0	34820000.0	34830000.0	4.0	5.755805015563965	2.521358013153076
1.0	34920000.0	34930000.0	7.0	6.300150394439697	2.680234909057617
1.0	34940000.0	34950000.0	4.0	6.315488338470459	2.68571138381958
1.0	35060000.0	35070000.0	1.0	5.928704738616943	2.5931899547576904
1.0	35090000.0	35100000.0	7.0	5.042007923126221	2.2959799766540527
1.0	35160000.0	35170000.0	9.0	4.890042304992676	2.2423481941223145
1.0	35180000.0	35190000.0	3.0	5.664943218231201	2.5182838439941406
1.0	35250000.0	35260000.0	6.0	3.3498032093048096	1.6578197479248047
1.0	35270000.0	35280000.0	4.0	3.6722373962402344	1.7856086492538452
1.0	35320000.0	35330000.0	1.0	4.081738471984863	2.9789676666259766
1.0	35340000.0	35350000.0	4.0	5.145963668823242	2.3776228427886963
1.0	35350000.0	35360000.0	2.0	5.232208251953125	2.418933391571045
1.0	35390000.0	35400000.0	4.0	4.690148830413818	2.2393078804016113
1.0	35430000.0	35440000.0	3.0	4.4708123207092285	2.139638900756836
1.0	35450000.0	35460000.0	0.0	3.2722396850585938	1.6257603168487549
1.0	35500000.0	35510000.0	3.0	4.193089962005615	2.0508224964141846
1.0	35710000.0	35720000.0	0.0	4.4018940925598145	2.1481401920318604
1.0	35780000.0	35790000.0	5.0	2.8031105995178223	1.3925246000289917
1.0	35810000.0	35820000.0	4.0	2.6636385917663574	1.3377037048339844
1.0	35950000.0	35960000.0	2.0	2.5076699256896973	1.252313256263733
1.0	36000000.0	36010000.0	2.0	2.5296733379364014	1.2556626796722412
1.0	36050000.0	36060000.0	4.0	3.096705198287964	1.558465838432312
1.0	36070000.0	36080000.0	0.0	2.744549512863159	1.370676040649414
1.0	36120000.0	36130000.0	0.0	3.706073045730591	1.886966347694397
1.0	36130000.0	36140000.0	9.0	4.066634654998779	2.0471863746643066
1.0	36160000.0	36170000.0	2.0	3.9603333473205566	1.9842569828033447
1.0	36220000.0	36230000.0	4.0	2.52087140083313	1.2584015130996704
1.0	36260000.0	36270000.0	3.0	3.2812774181365967	1.6826808452606201
1.0	36300000.0	36310000.0	0.0	2.6549439430236816	1.3292583227157593
1.0	36330000.0	36340000.0	4.0	3.411633253097534	1.7659480571746826
1.0	36360000.0	36370000.0	2.0	2.597219944000244	1.2964189052581787
1.0	36410000.0	36420000.0	3.0	2.497267484664917	1.2387268543243408
1.0	36460000.0	36470000.0	4.0	2.7872188091278076	1.4033185243606567
1.0	36530000.0	36540000.0	8.0	2.9398512840270996	1.4778941869735718
1.0	36550000.0	36560000.0	5.0	3.0941314697265625	1.275636076927185
1.0	36620000.0	36630000.0	2.0	3.318729877471924	1.6363093852996826
1.0	36640000.0	36650000.0	2.0	3.1551854610443115	1.5917494297027588
1.0	36690000.0	36700000.0	4.0	2.9658725261688232	1.469171166419983
1.0	36730000.0	36740000.0	1.0	2.8563406467437744	1.4154243469238281
1.0	36750000.0	36760000.0	2.0	2.7455408573150635	1.3530104160308838
1.0	36780000.0	36790000.0	4.0	3.2111785411834717	1.591651201248169
1.0	36820000.0	36830000.0	5.0	2.5662763118743896	1.2754392623901367
1.0	36860000.0	36870000.0	2.0	3.5531821250915527	1.7993800640106201
1.0	36920000.0	36930000.0	2.0	3.000725507736206	1.5710656642913818
1.0	36930000.0	36940000.0	1.0	5.0677809715271	2.404697895050049
1.0	37180000.0	37190000.0	5.0	5.873669147491455	2.590923309326172
1.0	37190000.0	37200000.0	5.0	6.037691593170166	2.623295307159424
1.0	37210000.0	37220000.0	4.0	5.601635932922363	2.4982807636260986
1.0	37240000.0	37250000.0	3.0	5.692785739898682	2.5443005561828613
1.0	37280000.0	37290000.0	7.0	6.388238906860352	2.7095818519592285
1.0	37370000.0	37380000.0	4.0	8.975380897521973	3.2065727710723877
1.0	37440000.0	37450000.0	11.0	8.083223342895508	3.0714633464813232
1.0	37490000.0	37500000.0	7.0	7.536512851715088	2.975442886352539
1.0	37500000.0	37510000.0	5.0	6.901540279388428	2.856657028198242
1.0	37510000.0	37520000.0	8.0	7.995957851409912	3.0606415271759033
1.0	37560000.0	37570000.0	5.0	7.8630690574646	3.0321006774902344
1.0	37580000.0	37590000.0	10.0	6.893197059631348	2.8330814838409424
1.0	37710000.0	37720000.0	4.0	6.086429595947266	2.6322999000549316
1.0	37720000.0	37730000.0	6.0	5.9046311378479	2.5959999561309814
1.0	37770000.0	37780000.0	5.0	5.7539873123168945	2.5332484245300293
1.0	37820000.0	37830000.0	7.0	5.189672470092773	2.3939664363861084
1.0	37920000.0	37930000.0	3.0	3.291548252105713	1.6350904703140259
1.0	37940000.0	37950000.0	3.0	3.785247802734375	2.121056318283081
1.0	38000000.0	38010000.0	4.0	2.676389455795288	1.3297568559646606
1.0	38010000.0	38020000.0	1.0	2.8250913619995117	1.7613996267318726
1.0	38040000.0	38050000.0	3.0	2.6573030948638916	1.3071047067642212
1.0	38050000.0	38060000.0	2.0	2.652780294418335	1.311829924583435
1.0	38070000.0	38080000.0	4.0	4.129814147949219	2.042523145675659
1.0	38130000.0	38140000.0	6.0	3.5196926593780518	1.7779929637908936
1.0	38190000.0	38200000.0	3.0	2.9442710876464844	1.4936492443084717
1.0	38220000.0	38230000.0	3.0	3.9594311714172363	1.9653600454330444
1.0	38240000.0	38250000.0	1.0	3.494173526763916	1.8003689050674438
1.0	38340000.0	38350000.0	4.0	2.4493744373321533	1.223915457725525
1.0	38400000.0	38410000.0	5.0	2.909212827682495	1.4580789804458618
1.0	38480000.0	38490000.0	3.0	2.6919026374816895	1.3372323513031006
1.0	38490000.0	38500000.0	5.0	3.1366686820983887	1.5621354579925537
1.0	38500000.0	38510000.0	5.0	3.8544723987579346	1.9188019037246704
1.0	38520000.0	38530000.0	2.0	3.9035911560058594	1.9461700916290283
1.0	38580000.0	38590000.0	6.0	4.031851291656494	1.993292212486267
1.0	38640000.0	38650000.0	7.0	5.057124614715576	2.3536102771759033
1.0	38670000.0	38680000.0	3.0	5.158960819244385	2.384767770767212
1.0	38700000.0	38710000.0	6.0	4.891619682312012	2.2676467895507812
1.0	38740000.0	38750000.0	5.0	5.264096260070801	2.3987765312194824
1.0	38870000.0	38880000.0	4.0	5.837902545928955	2.5539774894714355
1.0	38920000.0	38930000.0	7.0	6.281891345977783	2.681180477142334
1.0	38930000.0	38940000.0	6.0	5.623785972595215	2.5057220458984375
1.0	38970000.0	38980000.0	10.0	6.183676242828369	2.6520190238952637
1.0	39000000.0	39010000.0	4.0	6.950647830963135	2.8498353958129883
1.0	39110000.0	39120000.0	5.0	6.310909271240234	2.7027528285980225
1.0	39260000.0	39270000.0	3.0	5.205585956573486	2.3815832138061523
1.0	39290000.0	39300000.0	6.0	4.438254356384277	2.1306614875793457
1.0	39550000.0	39560000.0	1.0	2.7724719047546387	1.393028974533081
1.0	39660000.0	39670000.0	3.0	2.696300983428955	1.340337872505188
1.0	39720000.0	39730000.0	4.0	2.5712809562683105	1.2869244813919067
1.0	39750000.0	39760000.0	5.0	2.533625602722168	1.2594971656799316
1.0	39830000.0	39840000.0	5.0	2.5688445568084717	1.2898199558258057
1.0	39870000.0	39880000.0	4.0	2.6562678813934326	1.327318787574768
1.0	39900000.0	39910000.0	3.0	2.4487903118133545	1.2076921463012695
1.0	39950000.0	39960000.0	5.0	2.644832134246826	1.3496675491333008
1.0	40030000.0	40040000.0	1.0	2.7490291595458984	1.3615362644195557
1.0	40140000.0	40150000.0	1.0	4.2875800132751465	2.0782387256622314
1.0	40260000.0	40270000.0	2.0	3.2227981090545654	1.6415462493896484
1.0	40270000.0	40280000.0	1.0	3.7954864501953125	1.9336116313934326
1.0	40310000.0	40320000.0	2.0	2.437974214553833	1.2069180011749268
1.0	40330000.0	40340000.0	2.0	2.652460813522339	1.3588160276412964
1.0	40370000.0	40380000.0	3.0	3.2611777782440186	1.6823341846466064
1.0	40380000.0	40390000.0	0.0	3.570418119430542	1.8279483318328857
1.0	40430000.0	40440000.0	2.0	2.705242872238159	1.3519363403320312
1.0	40440000.0	40450000.0	1.0	3.2373785972595215	1.6580511331558228
1.0	40460000.0	40470000.0	5.0	3.0348381996154785	1.5549999475479126
1.0	40490000.0	40500000.0	3.0	3.4193530082702637	1.7219865322113037
1.0	40620000.0	40630000.0	3.0	4.702425003051758	3.5577526092529297
1.0	40660000.0	40670000.0	4.0	2.6371617317199707	1.3102833032608032
1.0	40690000.0	40700000.0	0.0	2.6245179176330566	1.3057758808135986
1.0	40750000.0	40760000.0	2.0	2.4505467414855957	1.2189977169036865
1.0	40790000.0	40800000.0	5.0	3.5241382122039795	1.830322027206421
1.0	40860000.0	40870000.0	0.0	3.006880044937134	1.4927822351455688
1.0	40920000.0	40930000.0	1.0	3.924006700515747	1.9478042125701904
1.0	40960000.0	40970000.0	4.0	4.367959499359131	2.1379051208496094
1.0	41040000.0	41050000.0	5.0	4.464621543884277	2.1430916786193848
1.0	41050000.0	41060000.0	6.0	4.586874961853027	2.2023377418518066
1.0	41110000.0	41120000.0	2.0	3.4144668579101562	1.6862566471099854
1.0	41120000.0	41130000.0	3.0	4.251031875610352	2.0228323936462402
1.0	41190000.0	41200000.0	1.0	2.763300895690918	1.3677613735198975
1.0	41210000.0	41220000.0	3.0	2.6222758293151855	1.30243980884552
1.0	41280000.0	41290000.0	2.0	3.510239839553833	1.7690343856811523
1.0	41340000.0	41350000.0	2.0	3.2302048206329346	1.6475213766098022
1.0	41370000.0	41380000.0	3.0	3.3268799781799316	1.7258336544036865
1.0	41520000.0	41530000.0	1.0	2.554123640060425	1.2785452604293823
1.0	41550000.0	41560000.0	1.0	2.197260856628418	1.1159461736679077
1.0	41630000.0	41640000.0	3.0	2.691662311553955	1.3464581966400146
1.0	41650000.0	41660000.0	3.0	2.6676764488220215	1.3357197046279907
1.0	41760000.0	41770000.0	0.0	4.267496585845947	2.0879619121551514
1.0	41840000.0	41850000.0	3.0	3.5099308490753174	1.7198684215545654
1.0	41890000.0	41900000.0	2.0	3.824711322784424	1.881278395652771
1.0	41920000.0	41930000.0	0.0	4.283756256103516	2.0551586151123047
1.0	41970000.0	41980000.0	5.0	3.67427134513855	1.8332353830337524
1.0	42030000.0	42040000.0	3.0	3.642353057861328	1.8113391399383545
1.0	42060000.0	42070000.0	1.0	3.534806489944458	1.7775862216949463
1.0	42070000.0	42080000.0	0.0	3.4628710746765137	1.734621286392212
1.0	42080000.0	42090000.0	2.0	3.15781569480896	1.576014757156372
1.0	42090000.0	42100000.0	1.0	3.252373218536377	1.623548150062561
1.0	42140000.0	42150000.0	1.0	3.021009922027588	1.5381916761398315
1.0	42190000.0	42200000.0	3.0	3.7989864349365234	1.828495979309082
1.0	42260000.0	42270000.0	5.0	3.521526336669922	1.7294563055038452
1.0	42300000.0	42310000.0	2.0	3.6058132648468018	1.7863012552261353
1.0	42420000.0	42430000.0	1.0	2.8941853046417236	1.4510337114334106
1.0	42430000.0	42440000.0	2.0	3.3265480995178223	1.6727683544158936
1.0	42480000.0	42490000.0	2.0	3.537583589553833	1.7425317764282227
1.0	42490000.0	42500000.0	2.0	3.6160781383514404	1.7950029373168945
1.0	42530000.0	42540000.0	7.0	3.934915065765381	1.9352144002914429
1.0	42550000.0	42560000.0	6.0	3.955280303955078	1.9507697820663452
1.0	42560000.0	42570000.0	5.0	3.9803860187530518	1.9660743474960327
1.0	42630000.0	42640000.0	3.0	3.438779354095459	1.6941086053848267
1.0	42640000.0	42650000.0	2.0	2.90305757522583	1.4318782091140747
1.0	42770000.0	42780000.0	6.0	2.5353920459747314	1.2682850360870361
1.0	42780000.0	42790000.0	3.0	2.6402370929718018	1.3067626953125
1.0	42960000.0	42970000.0	3.0	2.9253499507904053	1.4806307554244995
1.0	42990000.0	43000000.0	6.0	3.07439923286438	1.5335967540740967
1.0	43010000.0	43020000.0	3.0	3.06665301322937	1.5257524251937866
1.0	43150000.0	43160000.0	3.0	2.624054431915283	1.298079252243042
1.0	43250000.0	43260000.0	5.0	3.7431788444519043	1.8799060583114624
1.0	43280000.0	43290000.0	2.0	3.1286466121673584	1.5471208095550537
1.0	43290000.0	43300000.0	0.0	2.906078815460205	1.44346022605896
1.0	43430000.0	43440000.0	4.0	3.504483699798584	1.7455180883407593
1.0	43490000.0	43500000.0	4.0	3.7149226665496826	1.8795864582061768
1.0	43560000.0	43570000.0	2.0	3.7579963207244873	1.9057689905166626
1.0	43620000.0	43630000.0	2.0	3.206561326980591	1.6458015441894531
1.0	43670000.0	43680000.0	5.0	3.5565662384033203	1.80861496925354
1.0	43720000.0	43730000.0	5.0	3.3582420349121094	1.7035458087921143
1.0	43780000.0	43790000.0	2.0	3.157543420791626	1.5948545932769775
1.0	43850000.0	43860000.0	0.0	4.870295524597168	4.057173252105713
1.0	44110000.0	44120000.0	3.0	3.3265533447265625	1.8256584405899048
1.0	44160000.0	44170000.0	0.0	2.555380344390869	1.2651056051254272
1.0	44240000.0	44250000.0	4.0	2.764314651489258	1.40046226978302
1.0	44260000.0	44270000.0	2.0	2.574707508087158	1.3005611896514893
1.0	44280000.0	44290000.0	2.0	2.7422986030578613	1.3669732809066772
1.0	44330000.0	44340000.0	6.0	2.936051845550537	1.510524034500122
1.0	44390000.0	44400000.0	5.0	3.011751174926758	1.5287989377975464
1.0	44480000.0	44490000.0	5.0	3.0363433361053467	1.5145334005355835
1.0	44580000.0	44590000.0	6.0	4.616310119628906	2.2635855674743652
1.0	44640000.0	44650000.0	3.0	4.567801475524902	2.2253642082214355
1.0	44740000.0	44750000.0	0.0	2.7557907104492188	1.3640110492706299
1.0	44800000.0	44810000.0	3.0	2.828580856323242	1.4063339233398438
1.0	44980000.0	44990000.0	2.0	4.503950119018555	2.1167895793914795
1.0	45070000.0	45080000.0	5.0	3.733229160308838	1.893744707107544
1.0	45140000.0	45150000.0	0.0	3.308283567428589	1.6620756387710571
1.0	45150000.0	45160000.0	4.0	3.3228816986083984	1.6881500482559204
1.0	45310000.0	45320000.0	4.0	2.7721734046936035	1.3656761646270752
1.0	45350000.0	45360000.0	3.0	2.740999937057495	1.3565165996551514
1.0	45370000.0	45380000.0	0.0	2.8826186656951904	1.4319868087768555
1.0	45400000.0	45410000.0	1.0	2.921438694000244	1.46244215965271
1.0	45430000.0	45440000.0	2.0	2.641432762145996	1.319901704788208
1.0	45490000.0	45500000.0	0.0	3.117128372192383	1.5669294595718384
1.0	45550000.0	45560000.0	8.0	3.095125198364258	1.5623515844345093
1.0	45570000.0	45580000.0	1.0	4.427081108093262	2.130434513092041
1.0	45600000.0	45610000.0	2.0	3.4296913146972656	1.7147600650787354
1.0	45660000.0	45670000.0	4.0	3.314484119415283	1.6851615905761719
1.0	45740000.0	45750000.0	0.0	3.5632331371307373	1.8118911981582642
1.0	45760000.0	45770000.0	5.0	3.0799660682678223	1.558143973350525
1.0	45790000.0	45800000.0	4.0	2.6548352241516113	1.3174755573272705
1.0	45820000.0	45830000.0	4.0	2.746105194091797	1.3731305599212646
1.0	45870000.0	45880000.0	2.0	2.908602237701416	1.4603878259658813
1.0	45930000.0	45940000.0	5.0	2.837648868560791	1.4409449100494385
1.0	45940000.0	45950000.0	3.0	2.94862699508667	1.4976708889007568
1.0	45950000.0	45960000.0	0.0	3.3059849739074707	2.165238857269287
1.0	46050000.0	46060000.0	0.0	2.716369867324829	1.3523982763290405
1.0	46100000.0	46110000.0	1.0	2.585446834564209	1.2827062606811523
1.0	46130000.0	46140000.0	6.0	2.61311674118042	1.3059908151626587
1.0	46150000.0	46160000.0	1.0	3.431058883666992	1.7601087093353271
1.0	46170000.0	46180000.0	3.0	2.8709418773651123	1.424068570137024
1.0	46330000.0	46340000.0	1.0	2.934612989425659	1.4854074716567993
1.0	46370000.0	46380000.0	2.0	2.652618885040283	1.3469077348709106
1.0	46430000.0	46440000.0	2.0	2.614677667617798	1.3194100856781006
1.0	46440000.0	46450000.0	3.0	2.9761509895324707	1.5096032619476318
1.0	46460000.0	46470000.0	6.0	2.6442036628723145	1.32379150390625
1.0	46560000.0	46570000.0	4.0	3.1657464504241943	1.6079927682876587
1.0	46590000.0	46600000.0	4.0	3.330918073654175	1.6711136102676392
1.0	46620000.0	46630000.0	4.0	3.509338855743408	1.8051350116729736
1.0	46660000.0	46670000.0	1.0	3.1775436401367188	1.8746588230133057
1.0	46710000.0	46720000.0	1.0	2.9899723529815674	1.4924118518829346
1.0	46750000.0	46760000.0	3.0	2.7561869621276855	1.3746861219406128
1.0	46770000.0	46780000.0	2.0	2.667672634124756	1.330702543258667
1.0	46900000.0	46910000.0	8.0	3.955451250076294	1.9914417266845703
1.0	46910000.0	46920000.0	1.0	4.576847076416016	2.181779146194458
1.0	46920000.0	46930000.0	6.0	4.780717372894287	2.2525289058685303
1.0	46930000.0	46940000.0	3.0	4.290467739105225	2.0649168491363525
1.0	46950000.0	46960000.0	7.0	4.98160457611084	2.34088134765625
1.0	46960000.0	46970000.0	6.0	4.376699447631836	2.115116596221924
1.0	46980000.0	46990000.0	3.0	3.2278428077697754	1.6123523712158203
1.0	47090000.0	47100000.0	3.0	2.6732077598571777	1.3320765495300293
1.0	47100000.0	47110000.0	1.0	2.756970167160034	1.3648704290390015
1.0	47140000.0	47150000.0	6.0	2.8197357654571533	1.3917409181594849
1.0	47570000.0	47580000.0	3.0	3.652117967605591	1.800699234008789
1.0	47600000.0	47610000.0	4.0	4.085164546966553	2.0016562938690186
1.0	47650000.0	47660000.0	1.0	3.08408784866333	1.5569312572479248
1.0	47860000.0	47870000.0	2.0	3.839777708053589	1.9028879404067993
1.0	47880000.0	47890000.0	6.0	4.459911823272705	2.144932508468628
1.0	47890000.0	47900000.0	3.0	3.667253017425537	1.8081775903701782
1.0	47900000.0	47910000.0	4.0	4.160436153411865	2.066591739654541
1.0	47930000.0	47940000.0	2.0	3.735853910446167	1.858067512512207
1.0	48030000.0	48040000.0	1.0	3.262037992477417	1.611452341079712
1.0	48050000.0	48060000.0	5.0	3.5916213989257812	1.7793843746185303
1.0	48120000.0	48130000.0	2.0	4.12766170501709	1.9515674114227295
1.0	48210000.0	48220000.0	4.0	3.8023288249969482	1.8279292583465576
1.0	48220000.0	48230000.0	8.0	3.8448212146759033	1.8373496532440186
1.0	48240000.0	48250000.0	3.0	3.9751152992248535	1.8944385051727295
1.0	48280000.0	48290000.0	5.0	4.407127380371094	2.0567450523376465
1.0	48320000.0	48330000.0	2.0	3.7308998107910156	1.8061950206756592
1.0	48350000.0	48360000.0	4.0	3.9633116722106934	1.8825585842132568
1.0	48360000.0	48370000.0	3.0	3.0537149906158447	1.4949742555618286
1.0	48460000.0	48470000.0	2.0	4.080819129943848	1.947029709815979
1.0	48530000.0	48540000.0	4.0	3.8266043663024902	1.83865225315094
1.0	48600000.0	48610000.0	2.0	4.1474432945251465	1.9640312194824219
1.0	48710000.0	48720000.0	2.0	2.9636499881744385	1.451565146446228
1.0	48730000.0	48740000.0	5.0	3.026420831680298	1.4703748226165771
1.0	48800000.0	48810000.0	6.0	2.8886561393737793	1.4038357734680176
1.0	48820000.0	48830000.0	2.0	3.1514973640441895	1.578163743019104
1.0	48850000.0	48860000.0	3.0	3.0143778324127197	1.4630990028381348
1.0	48870000.0	48880000.0	4.0	2.9626433849334717	1.4462627172470093
1.0	49020000.0	49030000.0	4.0	5.080318927764893	2.297682762145996
1.0	49060000.0	49070000.0	5.0	4.5915021896362305	2.1268563270568848
1.0	49110000.0	49120000.0	7.0	4.695909023284912	2.1635963916778564
1.0	49180000.0	49190000.0	8.0	4.705013275146484	2.168328046798706
1.0	49200000.0	49210000.0	3.0	4.05952262878418	1.9403610229492188
1.0	49210000.0	49220000.0	6.0	4.483270168304443	2.0850439071655273
1.0	49220000.0	49230000.0	3.0	4.259061336517334	2.013861656188965
1.0	49250000.0	49260000.0	5.0	4.364354610443115	2.038292646408081
1.0	49270000.0	49280000.0	2.0	5.03587532043457	2.282322645187378
1.0	49280000.0	49290000.0	7.0	4.0990400314331055	1.941794991493225
1.0	49310000.0	49320000.0	5.0	4.710196018218994	2.164917469024658
1.0	49510000.0	49520000.0	6.0	5.043150424957275	2.294524908065796
1.0	49550000.0	49560000.0	8.0	6.253472328186035	2.6567201614379883
1.0	49560000.0	49570000.0	6.0	5.699151515960693	2.6594619750976562
1.0	49620000.0	49630000.0	6.0	6.805436611175537	2.8004212379455566
1.0	49640000.0	49650000.0	9.0	6.363957405090332	2.6876606941223145
1.0	49660000.0	49670000.0	11.0	6.627044677734375	2.7566065788269043
1.0	49670000.0	49680000.0	5.0	6.42715311050415	2.704505443572998
1.0	49800000.0	49810000.0	12.0	7.264994144439697	2.901455879211426
1.0	50000000.0	50010000.0	7.0	11.055441856384277	3.4062466621398926
1.0	50080000.0	50090000.0	13.0	9.592432975769043	3.275763750076294
1.0	50100000.0	50110000.0	10.0	9.596817016601562	3.2760567665100098
1.0	50130000.0	50140000.0	5.0	9.951251029968262	3.314227342605591
1.0	50160000.0	50170000.0	13.0	8.999072074890137	3.2019577026367188
1.0	50210000.0	50220000.0	7.0	8.171188354492188	3.075935125350952
1.0	50280000.0	50290000.0	4.0	6.851534843444824	2.806612253189087
1.0	50310000.0	50320000.0	12.0	6.240689277648926	2.6547770500183105
1.0	50430000.0	50440000.0	6.0	7.25461483001709	2.901036024093628
1.0	50500000.0	50510000.0	6.0	7.238189697265625	2.9022324085235596
1.0	50530000.0	50540000.0	5.0	7.569749355316162	2.9651198387145996
1.0	50560000.0	50570000.0	9.0	6.9315032958984375	2.83113431930542
1.0	50570000.0	50580000.0	5.0	6.878129005432129	2.8365609645843506
1.0	50620000.0	50630000.0	6.0	7.326207637786865	2.91459321975708
1.0	50640000.0	50650000.0	10.0	6.6200761795043945	2.757286787033081
1.0	50750000.0	50760000.0	7.0	6.499382019042969	2.7277591228485107
1.0	50910000.0	50920000.0	4.0	3.628136396408081	1.7600743770599365
1.0	50990000.0	51000000.0	4.0	3.1793084144592285	1.5565555095672607
1.0	51030000.0	51040000.0	2.0	2.7262091636657715	1.3372206687927246
1.0	51040000.0	51050000.0	3.0	2.7637686729431152	1.3704115152359009
1.0	51050000.0	51060000.0	1.0	2.8835036754608154	1.4166228771209717
1.0	51210000.0	51220000.0	3.0	3.1061339378356934	1.5260260105133057
1.0	51240000.0	51250000.0	3.0	2.8083887100219727	1.3926693201065063
1.0	51280000.0	51290000.0	8.0	2.93510103225708	1.4626327753067017
1.0	51290000.0	51300000.0	4.0	3.227379560470581	1.5930211544036865
1.0	51300000.0	51310000.0	2.0	2.866118907928467	1.4279252290725708
1.0	51310000.0	51320000.0	1.0	2.918802261352539	1.4416061639785767
1.0	51340000.0	51350000.0	2.0	2.995227336883545	1.4988882541656494
1.0	51430000.0	51440000.0	4.0	3.5579581260681152	1.8887834548950195
1.0	51460000.0	51470000.0	4.0	3.7946109771728516	1.8958349227905273
1.0	51470000.0	51480000.0	2.0	4.028024673461914	1.9962644577026367
1.0	51550000.0	51560000.0	7.0	3.883410692214966	1.9466640949249268
1.0	51560000.0	51570000.0	6.0	3.7957870960235596	1.917877197265625
1.0	51590000.0	51600000.0	6.0	3.9843719005584717	1.9943158626556396
1.0	51610000.0	51620000.0	2.0	3.7766411304473877	1.915527582168579
1.0	51770000.0	51780000.0	1.0	2.635427951812744	1.3115742206573486
1.0	51890000.0	51900000.0	2.0	2.357160806655884	1.1753802299499512
1.0	52000000.0	52010000.0	3.0	2.917426347732544	1.4689851999282837
1.0	52020000.0	52030000.0	3.0	2.861778736114502	1.442083716392517
1.0	52030000.0	52040000.0	3.0	2.7556257247924805	1.3768460750579834
1.0	52070000.0	52080000.0	1.0	3.2575767040252686	1.6350631713867188
1.0	52080000.0	52090000.0	3.0	3.289843797683716	1.6290630102157593
1.0	52140000.0	52150000.0	5.0	2.895423650741577	1.4488357305526733
1.0	52180000.0	52190000.0	5.0	2.665091037750244	1.3312325477600098
1.0	52220000.0	52230000.0	1.0	2.7783267498016357	1.373846411705017
1.0	52240000.0	52250000.0	2.0	2.781087875366211	1.374996542930603
1.0	52320000.0	52330000.0	5.0	2.700122833251953	1.3433210849761963
1.0	52410000.0	52420000.0	2.0	3.2307324409484863	1.6520664691925049
1.0	52520000.0	52530000.0	2.0	2.73628568649292	1.3537441492080688
1.0	52530000.0	52540000.0	4.0	2.366929531097412	1.1792737245559692
1.0	52540000.0	52550000.0	2.0	2.424119472503662	1.2148888111114502
1.0	52620000.0	52630000.0	1.0	2.896014451980591	1.4585031270980835
1.0	52650000.0	52660000.0	2.0	3.0065560340881348	1.5052697658538818
1.0	52820000.0	52830000.0	2.0	2.5344326496124268	1.254939317703247
1.0	52990000.0	53000000.0	2.0	2.84262752532959	1.4104732275009155
1.0	53010000.0	53020000.0	0.0	2.9881443977355957	1.5624150037765503
1.0	53060000.0	53070000.0	4.0	3.516529083251953	1.7831350564956665
1.0	53140000.0	53150000.0	2.0	3.3424549102783203	1.6772372722625732
1.0	53180000.0	53190000.0	1.0	3.7107834815979004	1.885982871055603
1.0	53210000.0	53220000.0	1.0	2.847721576690674	1.420128583908081
1.0	53240000.0	53250000.0	3.0	2.799429416656494	1.3940935134887695
1.0	53270000.0	53280000.0	2.0	2.7701058387756348	1.3757878541946411
1.0	53280000.0	53290000.0	7.0	2.7407100200653076	1.37431800365448
1.0	53350000.0	53360000.0	2.0	3.2129814624786377	1.6395410299301147
1.0	53450000.0	53460000.0	4.0	2.463897228240967	1.233412504196167
1.0	53460000.0	53470000.0	1.0	2.552086591720581	1.2781785726547241
1.0	53490000.0	53500000.0	2.0	2.538942813873291	1.2690407037734985
1.0	53510000.0	53520000.0	1.0	2.4988510608673096	1.2496249675750732
1.0	53570000.0	53580000.0	3.0	3.1743998527526855	1.6138665676116943
1.0	53580000.0	53590000.0	2.0	3.3724358081817627	1.6970847845077515
1.0	53670000.0	53680000.0	3.0	2.52756404876709	1.2507978677749634
1.0	53810000.0	53820000.0	8.0	4.207886695861816	2.065415143966675
1.0	53820000.0	53830000.0	2.0	4.720597267150879	2.262699842453003
1.0	53930000.0	53940000.0	10.0	4.863980770111084	2.3106422424316406
1.0	53950000.0	53960000.0	5.0	5.4973249435424805	2.482297420501709
1.0	53960000.0	53970000.0	6.0	6.092142581939697	2.6606409549713135
1.0	54000000.0	54010000.0	8.0	5.205687522888184	2.419419765472412
1.0	54160000.0	54170000.0	7.0	4.630562782287598	2.2410807609558105
1.0	54230000.0	54240000.0	1.0	2.972329616546631	1.468621015548706
1.0	54250000.0	54260000.0	2.0	2.9271340370178223	1.445548415184021
1.0	54280000.0	54290000.0	0.0	2.6797173023223877	1.3283908367156982
1.0	54320000.0	54330000.0	0.0	2.3882944583892822	1.1899745464324951
1.0	54340000.0	54350000.0	2.0	2.3858304023742676	1.1958435773849487
1.0	54400000.0	54410000.0	2.0	2.5529589653015137	1.2863084077835083
1.0	54420000.0	54430000.0	0.0	2.349544048309326	1.1749508380889893
1.0	54430000.0	54440000.0	5.0	2.388826370239258	1.1929166316986084
1.0	54610000.0	54620000.0	7.0	3.397697925567627	1.7465486526489258
1.0	54620000.0	54630000.0	2.0	3.223170757293701	1.637733817100525
1.0	54720000.0	54730000.0	3.0	2.7407658100128174	1.372483491897583
1.0	54930000.0	54940000.0	2.0	3.7981371879577637	1.8717930316925049
1.0	54970000.0	54980000.0	2.0	4.333151817321777	2.123042583465576
1.0	55020000.0	55030000.0	3.0	3.3839688301086426	1.7003759145736694
1.0	55110000.0	55120000.0	3.0	3.7529587745666504	1.836984634399414
1.0	55210000.0	55220000.0	4.0	3.185164451599121	1.604753851890564
1.0	55230000.0	55240000.0	4.0	3.146109104156494	1.6124416589736938
1.0	55240000.0	55250000.0	0.0	2.8891820907592773	1.450667142868042
1.0	55270000.0	55280000.0	4.0	2.6461853981018066	1.3459104299545288
1.0	55330000.0	55340000.0	6.0	2.699113130569458	1.336840033531189
1.0	55440000.0	55450000.0	5.0	3.4666543006896973	1.731225609779358
1.0	55500000.0	55510000.0	2.0	3.591121196746826	1.763024091720581
1.0	55510000.0	55520000.0	1.0	2.696321487426758	1.3391063213348389
1.0	55570000.0	55580000.0	0.0	2.3111412525177	1.1536468267440796
1.0	55640000.0	55650000.0	6.0	2.622018337249756	1.3094191551208496
1.0	55690000.0	55700000.0	6.0	3.7748236656188965	1.876352310180664
1.0	55780000.0	55790000.0	4.0	4.006505489349365	1.926348328590393
1.0	55810000.0	55820000.0	4.0	4.015515327453613	1.9264243841171265
1.0	55890000.0	55900000.0	6.0	3.9864673614501953	1.9194637537002563
1.0	55990000.0	56000000.0	5.0	4.71968936920166	2.184603691101074
1.0	56020000.0	56030000.0	1.0	4.198633193969727	2.0180771350860596
1.0	56030000.0	56040000.0	5.0	4.526531219482422	2.113528251647949
1.0	56040000.0	56050000.0	5.0	5.042445182800293	2.2842116355895996
1.0	56050000.0	56060000.0	7.0	5.523344039916992	2.4417383670806885
1.0	56100000.0	56110000.0	2.0	5.528522491455078	2.4444127082824707
1.0	56110000.0	56120000.0	3.0	6.28812313079834	2.6669459342956543
1.0	56120000.0	56130000.0	7.0	5.891976356506348	2.555446147918701
1.0	56140000.0	56150000.0	6.0	6.357229232788086	2.68341064453125
1.0	56170000.0	56180000.0	7.0	6.395489692687988	2.692190170288086
1.0	56310000.0	56320000.0	7.0	5.2768964767456055	2.3619110584259033
1.0	56350000.0	56360000.0	2.0	5.673563480377197	2.488682508468628
1.0	56360000.0	56370000.0	5.0	5.521477699279785	2.447758436203003
1.0	56500000.0	56510000.0	7.0	6.466090202331543	2.710880756378174
1.0	56570000.0	56580000.0	4.0	6.184249401092529	2.639582395553589
1.0	56580000.0	56590000.0	5.0	5.985249996185303	2.5781233310699463
1.0	56620000.0	56630000.0	4.0	5.224471092224121	2.3462014198303223
1.0	56630000.0	56640000.0	6.0	5.3914794921875	2.398371458053589
1.0	56650000.0	56660000.0	5.0	5.098801612854004	2.301806926727295
1.0	56780000.0	56790000.0	5.0	4.301630973815918	2.0149455070495605
1.0	56820000.0	56830000.0	6.0	4.518137454986572	2.0952699184417725
1.0	56840000.0	56850000.0	4.0	4.554839134216309	2.1071295738220215
1.0	56950000.0	56960000.0	4.0	3.4472484588623047	1.6743627786636353
1.0	57080000.0	57090000.0	5.0	5.327794551849365	2.3830323219299316
1.0	57090000.0	57100000.0	6.0	4.6775431632995605	2.1595635414123535
1.0	57200000.0	57210000.0	4.0	4.564816951751709	2.1092193126678467
1.0	57210000.0	57220000.0	9.0	3.864879608154297	1.8406909704208374
1.0	57300000.0	57310000.0	2.0	4.265801906585693	2.0045053958892822
1.0	57370000.0	57380000.0	5.0	4.196340084075928	1.9864492416381836
1.0	57430000.0	57440000.0	5.0	5.069751262664795	2.2995193004608154
1.0	57470000.0	57480000.0	4.0	5.0985307693481445	2.3036932945251465
1.0	57530000.0	57540000.0	4.0	5.448901176452637	2.4206929206848145
1.0	57650000.0	57660000.0	15.0	5.158871650695801	2.3270840644836426
1.0	57680000.0	57690000.0	5.0	6.253852844238281	2.655851125717163
1.0	57740000.0	57750000.0	7.0	6.330500602722168	2.68532657623291
1.0	57810000.0	57820000.0	5.0	5.0046706199646	2.2733967304229736
1.0	57940000.0	57950000.0	9.0	4.616287708282471	2.1361634731292725
1.0	57950000.0	57960000.0	4.0	5.285539150238037	2.3762505054473877
1.0	58000000.0	58010000.0	5.0	4.795243263244629	2.2051029205322266
1.0	58060000.0	58070000.0	4.0	4.836407661437988	2.232931137084961
1.0	58070000.0	58080000.0	4.0	5.020787239074707	2.2895045280456543
1.0	58110000.0	58120000.0	4.0	5.684525489807129	2.493143320083618
1.0	58130000.0	58140000.0	5.0	5.138967037200928	2.3164167404174805
1.0	58190000.0	58200000.0	6.0	6.053892135620117	2.6014134883880615
1.0	58210000.0	58220000.0	4.0	5.49160099029541	2.431920051574707
1.0	58320000.0	58330000.0	7.0	6.272242069244385	2.665499210357666
1.0	58380000.0	58390000.0	8.0	6.467944145202637	2.716111660003662
1.0	58430000.0	58440000.0	4.0	6.637181758880615	2.758000612258911
1.0	58440000.0	58450000.0	11.0	6.6994218826293945	2.7741236686706543
1.0	58480000.0	58490000.0	2.0	7.0887298583984375	2.8621742725372314
1.0	58500000.0	58510000.0	7.0	6.169466495513916	2.6398348808288574
1.0	58570000.0	58580000.0	10.0	5.995463848114014	2.589867115020752
1.0	58600000.0	58610000.0	2.0	6.565723419189453	2.737743616104126
1.0	58620000.0	58630000.0	5.0	5.969629764556885	2.5814902782440186
1.0	58670000.0	58680000.0	1.0	5.949443340301514	2.574227809906006
1.0	58680000.0	58690000.0	9.0	4.918065547943115	2.2435355186462402
1.0	58700000.0	58710000.0	4.0	5.08109712600708	2.3029046058654785
1.0	58740000.0	58750000.0	3.0	5.218672752380371	2.3487019538879395
1.0	58760000.0	58770000.0	5.0	5.193726062774658	2.3366386890411377
1.0	58860000.0	58870000.0	4.0	3.9177613258361816	1.871638536453247
1.0	58870000.0	58880000.0	3.0	3.8248164653778076	1.832437515258789
1.0	58890000.0	58900000.0	5.0	3.8027451038360596	1.8216955661773682
1.0	58910000.0	58920000.0	3.0	3.6467628479003906	1.770734429359436
1.0	58920000.0	58930000.0	2.0	4.267659664154053	2.007337808609009
1.0	58960000.0	58970000.0	1.0	2.831556797027588	1.4118863344192505
1.0	58990000.0	59000000.0	3.0	2.643599033355713	1.3092341423034668
1.0	59060000.0	59070000.0	3.0	3.5084071159362793	1.7437412738800049
1.0	59080000.0	59090000.0	1.0	3.1766598224639893	1.6044042110443115
1.0	59190000.0	59200000.0	1.0	3.213233232498169	1.6198604106903076
1.0	59250000.0	59260000.0	5.0	2.6853199005126953	1.3668508529663086
1.0	59330000.0	59340000.0	1.0	2.876054286956787	1.4639395475387573
1.0	59370000.0	59380000.0	0.0	2.748222589492798	1.3963724374771118
1.0	59390000.0	59400000.0	0.0	2.8919692039489746	1.4519670009613037
1.0	59490000.0	59500000.0	15.0	2.6396143436431885	1.330045461654663
1.0	59500000.0	59510000.0	1.0	3.2454617023468018	1.5882123708724976
1.0	59510000.0	59520000.0	2.0	2.731602907180786	1.3709328174591064
1.0	59530000.0	59540000.0	1.0	3.0274314880371094	1.4999700784683228
1.0	59570000.0	59580000.0	0.0	3.2551441192626953	1.5967532396316528
1.0	59630000.0	59640000.0	5.0	3.101137638092041	1.5130647420883179
1.0	59650000.0	59660000.0	6.0	3.1222188472747803	1.5525095462799072
1.0	59740000.0	59750000.0	3.0	3.343096971511841	1.6307615041732788
1.0	59810000.0	59820000.0	3.0	2.8255646228790283	1.3955492973327637
1.0	59880000.0	59890000.0	2.0	2.893458843231201	1.4185435771942139
1.0	59920000.0	59930000.0	4.0	3.1561217308044434	1.553640365600586
1.0	60020000.0	60030000.0	3.0	3.218658447265625	1.5631062984466553
1.0	60080000.0	60090000.0	2.0	2.774768352508545	1.351148009300232
1.0	60220000.0	60230000.0	3.0	2.741405487060547	1.353073239326477
1.0	60250000.0	60260000.0	6.0	3.399759292602539	1.6703274250030518
1.0	60270000.0	60280000.0	2.0	3.3819210529327393	1.6516532897949219
1.0	60370000.0	60380000.0	1.0	3.6300270557403564	1.7585160732269287
1.0	60380000.0	60390000.0	2.0	4.033946990966797	1.9737989902496338
1.0	60410000.0	60420000.0	4.0	3.699970245361328	1.7872791290283203
1.0	60420000.0	60430000.0	5.0	4.385733604431152	2.050572633743286
1.0	60450000.0	60460000.0	4.0	4.317504405975342	2.025397777557373
1.0	60780000.0	60790000.0	5.0	7.3545427322387695	2.9223270416259766
1.0	60870000.0	60880000.0	6.0	5.804596900939941	2.529183864593506
1.0	60930000.0	60940000.0	9.0	4.538020133972168	2.1129395961761475
1.0	60940000.0	60950000.0	0.0	5.441540718078613	2.417452335357666
1.0	60970000.0	60980000.0	4.0	4.238690376281738	1.995706558227539
1.0	61000000.0	61010000.0	5.0	4.753628253936768	2.1833081245422363
1.0	61020000.0	61030000.0	5.0	5.454267978668213	2.4195644855499268
1.0	61050000.0	61060000.0	4.0	5.174768924713135	2.328840732574463
1.0	61070000.0	61080000.0	5.0	4.579965114593506	2.1206536293029785
1.0	61330000.0	61340000.0	8.0	4.056243896484375	1.9123157262802124
1.0	61370000.0	61380000.0	6.0	3.6330726146698	1.7384300231933594
1.0	61390000.0	61400000.0	3.0	3.6204752922058105	1.7373450994491577
1.0	61470000.0	61480000.0	2.0	3.603438138961792	1.7292969226837158
1.0	61530000.0	61540000.0	5.0	3.2056548595428467	1.5514190196990967
1.0	61600000.0	61610000.0	1.0	2.618455410003662	1.2728501558303833
1.0	61640000.0	61650000.0	3.0	2.5028347969055176	1.2181215286254883
1.0	61780000.0	61790000.0	2.0	2.4918620586395264	1.2227634191513062
1.0	61870000.0	61880000.0	2.0	2.6116244792938232	1.2707411050796509
1.0	61930000.0	61940000.0	0.0	3.669295072555542	1.7925360202789307
1.0	61950000.0	61960000.0	3.0	3.900991439819336	1.8639543056488037
1.0	61970000.0	61980000.0	1.0	3.516467332839966	1.7187812328338623
1.0	62000000.0	62010000.0	5.0	3.811655044555664	1.8434919118881226
1.0	62040000.0	62050000.0	4.0	4.010415077209473	1.929029107093811
1.0	62080000.0	62090000.0	7.0	4.068761825561523	1.946510672569275
1.0	62100000.0	62110000.0	5.0	3.3077495098114014	1.64829421043396
1.0	62200000.0	62210000.0	2.0	3.234192371368408	1.801645040512085
1.0	62210000.0	62220000.0	7.0	2.610365390777588	1.309981107711792
1.0	62220000.0	62230000.0	1.0	2.687762498855591	1.3402225971221924
1.0	62280000.0	62290000.0	3.0	2.498457431793213	1.2379273176193237
1.0	62330000.0	62340000.0	2.0	2.4952340126037598	1.249995231628418
1.0	62360000.0	62370000.0	1.0	2.608785390853882	1.3043335676193237
1.0	62480000.0	62490000.0	3.0	2.918379306793213	1.4523512125015259
1.0	62530000.0	62540000.0	0.0	2.867072582244873	1.4268567562103271
1.0	62660000.0	62670000.0	7.0	5.139655113220215	2.3459672927856445
1.0	62670000.0	62680000.0	7.0	4.516720294952393	2.11479115486145
1.0	62690000.0	62700000.0	8.0	5.013311862945557	2.273127317428589
1.0	62730000.0	62740000.0	5.0	4.0818867683410645	1.9694875478744507
1.0	62750000.0	62760000.0	8.0	4.534295082092285	2.135009765625
1.0	62760000.0	62770000.0	4.0	4.172602653503418	2.002429246902466
1.0	62770000.0	62780000.0	3.0	4.6809983253479	2.1794896125793457
1.0	62800000.0	62810000.0	5.0	4.68697452545166	2.1725056171417236
1.0	62870000.0	62880000.0	4.0	3.709810733795166	1.8159379959106445
1.0	62960000.0	62970000.0	2.0	2.879672050476074	1.436618447303772
1.0	62980000.0	62990000.0	4.0	2.992628812789917	1.47225821018219
1.0	63080000.0	63090000.0	5.0	2.76505970954895	1.3768303394317627
1.0	63140000.0	63150000.0	2.0	2.7682242393493652	1.3814411163330078
1.0	63210000.0	63220000.0	2.0	3.250295639038086	1.6397221088409424
1.0	63260000.0	63270000.0	4.0	3.3090977668762207	1.6115955114364624
1.0	63330000.0	63340000.0	1.0	4.219281196594238	1.9934097528457642
1.0	63350000.0	63360000.0	6.0	4.1999921798706055	1.9913707971572876
1.0	63480000.0	63490000.0	2.0	4.670420169830322	2.1639485359191895
1.0	63520000.0	63530000.0	4.0	4.91220760345459	2.24261736869812
1.0	63570000.0	63580000.0	8.0	4.345384120941162	2.044112205505371
1.0	63640000.0	63650000.0	2.0	5.021420478820801	2.280925989151001
1.0	63670000.0	63680000.0	6.0	5.084930896759033	2.3018717765808105
1.0	63710000.0	63720000.0	2.0	5.0839433670043945	2.301151752471924
1.0	63740000.0	63750000.0	2.0	4.2414045333862305	2.002628803253174
1.0	63770000.0	63780000.0	4.0	5.166415214538574	2.3360910415649414
1.0	63840000.0	63850000.0	6.0	3.5575897693634033	1.7157071828842163
1.0	63870000.0	63880000.0	3.0	2.919057607650757	1.4351342916488647
1.0	63900000.0	63910000.0	2.0	2.726973056793213	1.3420974016189575
1.0	63930000.0	63940000.0	2.0	3.145078182220459	1.943876028060913
1.0	63960000.0	63970000.0	1.0	2.4137182235717773	1.1798418760299683
1.0	63990000.0	64000000.0	1.0	2.3868625164031982	1.1715701818466187
1.0	64120000.0	64130000.0	4.0	2.5828464031219482	1.282578706741333
1.0	64140000.0	64150000.0	2.0	2.844102382659912	1.388074517250061
1.0	64150000.0	64160000.0	4.0	3.2464351654052734	1.5705912113189697
1.0	64160000.0	64170000.0	6.0	2.7238821983337402	1.3821650743484497
1.0	64200000.0	64210000.0	2.0	3.6673214435577393	1.7508909702301025
1.0	64280000.0	64290000.0	2.0	2.8801114559173584	1.4020196199417114
1.0	64320000.0	64330000.0	3.0	3.104966640472412	1.7500404119491577
1.0	64380000.0	64390000.0	1.0	3.0026607513427734	1.4682936668395996
1.0	64450000.0	64460000.0	1.0	3.1954140663146973	1.5429179668426514
1.0	64470000.0	64480000.0	2.0	3.0574982166290283	1.4843169450759888
1.0	64480000.0	64490000.0	5.0	3.000065803527832	1.4588439464569092
1.0	64530000.0	64540000.0	0.0	3.7131621837615967	1.7851078510284424
1.0	64550000.0	64560000.0	2.0	3.2314453125	1.6097204685211182
1.0	64750000.0	64760000.0	3.0	3.41265869140625	1.6388194561004639
1.0	64890000.0	64900000.0	7.0	3.3333067893981934	1.6067254543304443
1.0	64900000.0	64910000.0	2.0	3.3241806030273438	1.6045329570770264
1.0	64930000.0	64940000.0	4.0	3.1372430324554443	1.6033170223236084
1.0	65000000.0	65010000.0	1.0	3.186349391937256	1.566002607345581
1.0	65020000.0	65030000.0	3.0	3.5269775390625	1.7065414190292358
1.0	65150000.0	65160000.0	5.0	2.81547212600708	1.3848438262939453
1.0	65220000.0	65230000.0	0.0	3.040435314178467	1.499346375465393
1.0	65260000.0	65270000.0	0.0	3.0211329460144043	1.4844247102737427
1.0	65330000.0	65340000.0	2.0	2.6939663887023926	1.3361480236053467
1.0	65380000.0	65390000.0	7.0	2.481443166732788	1.2354439496994019
1.0	65400000.0	65410000.0	6.0	2.570929527282715	1.2726209163665771
1.0	65420000.0	65430000.0	2.0	2.673576593399048	1.3194897174835205
1.0	65430000.0	65440000.0	3.0	4.795753479003906	3.180602788925171
1.0	65460000.0	65470000.0	2.0	2.96085262298584	1.4696815013885498
1.0	65480000.0	65490000.0	2.0	3.169133186340332	1.5686893463134766
1.0	65500000.0	65510000.0	2.0	2.94899320602417	1.4546705484390259
1.0	65540000.0	65550000.0	4.0	3.0308518409729004	1.5265417098999023
1.0	65690000.0	65700000.0	2.0	2.8599226474761963	1.4069503545761108
1.0	65780000.0	65790000.0	5.0	3.799938678741455	1.8084968328475952
1.0	65870000.0	65880000.0	3.0	3.615720748901367	1.755279779434204
1.0	65930000.0	65940000.0	3.0	2.987412452697754	1.4679120779037476
1.0	66120000.0	66130000.0	3.0	3.76318097114563	1.7940963506698608
1.0	66140000.0	66150000.0	2.0	3.643859386444092	1.7512531280517578
1.0	66150000.0	66160000.0	1.0	4.355418682098389	2.039034843444824
1.0	66180000.0	66190000.0	5.0	4.443560600280762	2.0686287879943848
1.0	66210000.0	66220000.0	7.0	4.729340553283691	2.1765036582946777
1.0	66240000.0	66250000.0	4.0	4.619388580322266	2.134866237640381
1.0	66280000.0	66290000.0	3.0	5.162987232208252	2.327432155609131
1.0	66310000.0	66320000.0	3.0	5.840114116668701	2.5422215461730957
1.0	66410000.0	66420000.0	4.0	5.731429100036621	2.514676570892334
1.0	66520000.0	66530000.0	8.0	6.133546352386475	2.631859540939331
1.0	66530000.0	66540000.0	4.0	6.585752964019775	2.7491531372070312
1.0	66550000.0	66560000.0	7.0	6.652716159820557	2.764728546142578
1.0	66590000.0	66600000.0	6.0	7.1234235763549805	2.8758444786071777
1.0	66600000.0	66610000.0	4.0	5.572154521942139	2.4671242237091064
1.0	66630000.0	66640000.0	8.0	5.605083465576172	2.475224494934082
1.0	66680000.0	66690000.0	2.0	4.7054009437561035	2.1734304428100586
1.0	66770000.0	66780000.0	3.0	3.7655060291290283	1.8063799142837524
1.0	66790000.0	66800000.0	5.0	4.774322032928467	2.444903612136841
1.0	66980000.0	66990000.0	3.0	4.809449195861816	2.209519624710083
1.0	66990000.0	67000000.0	1.0	4.319083213806152	2.048879384994507
1.0	67080000.0	67090000.0	4.0	4.650979042053223	2.148805856704712
1.0	67090000.0	67100000.0	5.0	4.250081539154053	2.013780355453491
1.0	67140000.0	67150000.0	7.0	4.497361183166504	2.112071990966797
1.0	67150000.0	67160000.0	2.0	4.4245805740356445	2.0634708404541016
1.0	67260000.0	67270000.0	1.0	4.322836399078369	2.029224395751953
1.0	67390000.0	67400000.0	2.0	3.245384693145752	1.6698648929595947
1.0	67440000.0	67450000.0	3.0	2.5239803791046143	1.2547509670257568
1.0	67460000.0	67470000.0	3.0	2.5612335205078125	1.285596251487732
1.0	67560000.0	67570000.0	1.0	3.2218070030212402	1.5996671915054321
1.0	67570000.0	67580000.0	3.0	3.3571791648864746	1.6600959300994873
1.0	67630000.0	67640000.0	3.0	3.239231824874878	1.5947943925857544
1.0	67750000.0	67760000.0	3.0	3.8878116607666016	1.8913666009902954
1.0	67830000.0	67840000.0	2.0	3.382884979248047	1.664563536643982
1.0	67870000.0	67880000.0	2.0	3.0022377967834473	1.4831560850143433
1.0	67930000.0	67940000.0	6.0	3.8742928504943848	1.8840787410736084
1.0	67960000.0	67970000.0	5.0	4.062809944152832	1.995924949645996
1.0	68090000.0	68100000.0	0.0	3.1070408821105957	1.5658646821975708
1.0	68110000.0	68120000.0	2.0	2.7113969326019287	1.3651996850967407
1.0	68130000.0	68140000.0	4.0	3.0158731937408447	1.5334205627441406
1.0	68140000.0	68150000.0	5.0	2.6795432567596436	1.349564790725708
1.0	68150000.0	68160000.0	0.0	2.5761711597442627	1.4688549041748047
1.0	68210000.0	68220000.0	0.0	2.5795884132385254	1.2753779888153076
1.0	68220000.0	68230000.0	2.0	2.553023099899292	1.2742630243301392
1.0	68240000.0	68250000.0	1.0	2.5440070629119873	1.2656980752944946
1.0	68430000.0	68440000.0	3.0	3.372673511505127	1.622341513633728
1.0	68480000.0	68490000.0	3.0	3.3093199729919434	1.595691442489624
1.0	68560000.0	68570000.0	4.0	2.9224236011505127	1.4199882745742798
1.0	68570000.0	68580000.0	4.0	2.7960355281829834	1.36844801902771
1.0	68580000.0	68590000.0	1.0	2.8127880096435547	1.3921762704849243
1.0	68590000.0	68600000.0	4.0	2.710052013397217	1.3237236738204956
1.0	68620000.0	68630000.0	3.0	3.141322612762451	1.5453245639801025
1.0	68700000.0	68710000.0	5.0	4.142935276031494	1.9649417400360107
1.0	68720000.0	68730000.0	8.0	4.286569595336914	2.006420612335205
1.0	68810000.0	68820000.0	4.0	4.7618842124938965	2.1916518211364746
1.0	68930000.0	68940000.0	0.0	4.6952924728393555	2.166016101837158
1.0	68940000.0	68950000.0	3.0	3.266157865524292	1.6063001155853271
1.0	69060000.0	69070000.0	4.0	6.512841701507568	2.726473569869995
1.0	69120000.0	69130000.0	5.0	6.605146884918213	2.7498843669891357
1.0	69150000.0	69160000.0	3.0	6.762916564941406	2.800616502761841
1.0	69160000.0	69170000.0	9.0	7.4203200340271	2.93462872505188
1.0	69180000.0	69190000.0	6.0	7.699952125549316	2.9914374351501465
1.0	69210000.0	69220000.0	11.0	7.857113838195801	3.036520481109619
1.0	69280000.0	69290000.0	10.0	8.147078514099121	3.0782933235168457
1.0	69300000.0	69310000.0	5.0	7.9481635093688965	3.0370471477508545
1.0	69480000.0	69490000.0	5.0	8.516077041625977	3.133479356765747
1.0	69490000.0	69500000.0	4.0	9.073031425476074	3.214479446411133
1.0	69570000.0	69580000.0	10.0	9.196569442749023	3.2292747497558594
1.0	69740000.0	69750000.0	4.0	7.927809238433838	3.0361788272857666
1.0	69820000.0	69830000.0	9.0	7.726384162902832	2.9963479042053223
1.0	69830000.0	69840000.0	8.0	7.696629524230957	2.990243434906006
1.0	69910000.0	69920000.0	7.0	7.545928955078125	2.9747204780578613
1.0	69930000.0	69940000.0	9.0	8.186843872070312	3.078622817993164
1.0	69940000.0	69950000.0	8.0	8.093191146850586	3.066187858581543
1.0	70000000.0	70010000.0	8.0	8.818824768066406	3.1843271255493164
1.0	70100000.0	70110000.0	6.0	8.069419860839844	3.0583767890930176
1.0	70130000.0	70140000.0	4.0	8.00985050201416	3.0472657680511475
1.0	70150000.0	70160000.0	10.0	7.34130334854126	2.917724609375
1.0	70160000.0	70170000.0	6.0	6.870442867279053	2.8137664794921875
1.0	70180000.0	70190000.0	4.0	5.796415328979492	2.5300819873809814
1.0	70190000.0	70200000.0	12.0	6.141613960266113	2.6261820793151855
1.0	70200000.0	70210000.0	4.0	6.269970893859863	2.6660523414611816
1.0	70260000.0	70270000.0	5.0	7.07158899307251	2.8596835136413574
1.0	70270000.0	70280000.0	7.0	6.981873989105225	2.8423447608947754
1.0	70390000.0	70400000.0	7.0	6.252866744995117	2.7489848136901855
1.0	70400000.0	70410000.0	7.0	7.275660037994385	2.90504789352417
1.0	70470000.0	70480000.0	7.0	6.905506134033203	2.8245127201080322
1.0	70480000.0	70490000.0	8.0	6.131502628326416	2.623044729232788
1.0	70650000.0	70660000.0	4.0	3.3231208324432373	1.6245208978652954
1.0	70730000.0	70740000.0	3.0	2.7046546936035156	1.349387288093567
1.0	70750000.0	70760000.0	1.0	2.7398478984832764	1.3715566396713257
1.0	70850000.0	70860000.0	3.0	4.3038153648376465	2.0478224754333496
1.0	70950000.0	70960000.0	2.0	5.180643558502197	2.3524537086486816
1.0	70960000.0	70970000.0	2.0	5.111401557922363	2.3295865058898926
1.0	70980000.0	70990000.0	10.0	5.251190185546875	2.366523265838623
1.0	71240000.0	71250000.0	11.0	8.538030624389648	3.1383583545684814
1.0	71270000.0	71280000.0	7.0	9.528266906738281	3.268639087677002
1.0	71290000.0	71300000.0	15.0	8.937658309936523	3.1940324306488037
1.0	71300000.0	71310000.0	11.0	8.582170486450195	3.1465060710906982
1.0	71410000.0	71420000.0	11.0	7.73398494720459	3.0105223655700684
1.0	71530000.0	71540000.0	2.0	4.1439409255981445	2.010265350341797
1.0	71540000.0	71550000.0	5.0	4.757131099700928	2.3330886363983154
1.0	71560000.0	71570000.0	6.0	6.7326507568359375	2.784946918487549
1.0	71720000.0	71730000.0	7.0	7.0732316970825195	2.858524799346924
1.0	71750000.0	71760000.0	6.0	6.21877384185791	2.6451921463012695
1.0	71790000.0	71800000.0	6.0	6.126349449157715	2.6208913326263428
1.0	71830000.0	71840000.0	3.0	6.0866289138793945	2.6092772483825684
1.0	71860000.0	71870000.0	6.0	6.954712867736816	2.830477714538574
1.0	71900000.0	71910000.0	6.0	7.21726131439209	2.891295909881592
1.0	71950000.0	71960000.0	14.0	7.288456916809082	2.9074435234069824
1.0	71990000.0	72000000.0	4.0	7.863061428070068	3.022609233856201
1.0	72000000.0	72010000.0	11.0	8.400622367858887	3.1149673461914062
1.0	72050000.0	72060000.0	8.0	9.172605514526367	3.2258543968200684
1.0	72150000.0	72160000.0	9.0	8.622075080871582	3.1502034664154053
1.0	72170000.0	72180000.0	9.0	9.27590274810791	3.2405662536621094
1.0	72180000.0	72190000.0	11.0	8.177409172058105	3.0791406631469727
1.0	72300000.0	72310000.0	6.0	7.604287624359131	2.9762654304504395
1.0	72380000.0	72390000.0	8.0	9.275598526000977	3.2438602447509766
1.0	72460000.0	72470000.0	8.0	9.147968292236328	3.2239813804626465
1.0	72470000.0	72480000.0	16.0	8.805283546447754	3.1764674186706543
1.0	72530000.0	72540000.0	12.0	9.362756729125977	3.2493996620178223
1.0	72580000.0	72590000.0	9.0	9.765774726867676	3.2966666221618652
1.0	72590000.0	72600000.0	20.0	9.798969268798828	3.2975196838378906
1.0	72740000.0	72750000.0	6.0	7.595205783843994	3.002302885055542
1.0	72770000.0	72780000.0	1.0	8.255341529846191	3.117539882659912
1.0	72790000.0	72800000.0	7.0	8.342588424682617	3.1318421363830566
1.0	72990000.0	73000000.0	15.0	9.916767120361328	3.3097503185272217
1.0	73030000.0	73040000.0	11.0	9.974757194519043	3.3153185844421387
1.0	73130000.0	73140000.0	10.0	10.892602920532227	3.3931713104248047
1.0	73280000.0	73290000.0	11.0	12.312177658081055	3.4681525230407715
1.0	73370000.0	73380000.0	13.0	11.982475280761719	3.455470561981201
1.0	73380000.0	73390000.0	8.0	12.682772636413574	3.4792163372039795
1.0	73440000.0	73450000.0	15.0	10.907094955444336	3.4026007652282715
1.0	73480000.0	73490000.0	17.0	11.737116813659668	3.4437248706817627
1.0	73530000.0	73540000.0	23.0	11.237377166748047	3.416299343109131
1.0	73590000.0	73600000.0	7.0	11.735371589660645	3.443779706954956
1.0	73700000.0	73710000.0	13.0	9.980748176574707	3.326122999191284
1.0	73770000.0	73780000.0	16.0	10.685885429382324	3.3775572776794434
1.0	73780000.0	73790000.0	8.0	11.1685209274292	3.4116549491882324
1.0	73840000.0	73850000.0	13.0	9.397905349731445	3.2526562213897705
1.0	73920000.0	73930000.0	7.0	7.870333194732666	3.0206501483917236
1.0	74040000.0	74050000.0	5.0	6.347872734069824	2.6838459968566895
1.0	74060000.0	74070000.0	7.0	6.151782989501953	2.6284563541412354
1.0	74070000.0	74080000.0	7.0	5.862762451171875	2.5462265014648438
1.0	74090000.0	74100000.0	6.0	5.978188991546631	2.581686496734619
1.0	74100000.0	74110000.0	8.0	5.7955641746521	2.522404432296753
1.0	74130000.0	74140000.0	5.0	6.568063259124756	2.742164134979248
1.0	74260000.0	74270000.0	7.0	5.585545539855957	2.4667980670928955
1.0	74280000.0	74290000.0	6.0	5.4738640785217285	2.430941581726074
1.0	74300000.0	74310000.0	7.0	6.020815849304199	2.597743511199951
1.0	74370000.0	74380000.0	7.0	5.957209587097168	2.5726733207702637
1.0	74480000.0	74490000.0	7.0	7.875953674316406	3.0289101600646973
1.0	74500000.0	74510000.0	5.0	8.204882621765137	3.0859034061431885
1.0	74550000.0	74560000.0	6.0	8.988746643066406	3.2009825706481934
1.0	74590000.0	74600000.0	7.0	7.505108833312988	2.960442304611206
1.0	74640000.0	74650000.0	5.0	7.012948036193848	2.85064435005188
1.0	74740000.0	74750000.0	6.0	5.505911827087402	2.4370574951171875
1.0	74970000.0	74980000.0	9.0	8.304370880126953	3.0997862815856934
1.0	75010000.0	75020000.0	8.0	9.62366771697998	3.2800679206848145
1.0	75120000.0	75130000.0	8.0	7.71903133392334	2.9924511909484863
1.0	75270000.0	75280000.0	8.0	6.004189491271973	2.5885226726531982
1.0	75310000.0	75320000.0	6.0	7.189688682556152	2.882765531539917
1.0	75360000.0	75370000.0	5.0	7.020233154296875	2.856031656265259
1.0	75370000.0	75380000.0	4.0	8.434045791625977	3.1180593967437744
1.0	75390000.0	75400000.0	13.0	8.644828796386719	3.151965618133545
1.0	75440000.0	75450000.0	10.0	9.054983139038086	3.209730625152588
1.0	75540000.0	75550000.0	4.0	9.596604347229004	3.276798963546753
1.0	75590000.0	75600000.0	14.0	9.146232604980469	3.3378167152404785
1.0	75770000.0	75780000.0	5.0	5.792781829833984	2.5244202613830566
1.0	75820000.0	75830000.0	4.0	6.033060073852539	2.5920186042785645
1.0	75860000.0	75870000.0	10.0	6.270914077758789	2.659682512283325
1.0	75880000.0	75890000.0	11.0	5.686482906341553	2.495058536529541
1.0	75900000.0	75910000.0	5.0	5.6774773597717285	2.4898641109466553
1.0	75910000.0	75920000.0	6.0	6.331202030181885	2.6755623817443848
1.0	75920000.0	75930000.0	7.0	6.136712074279785	2.623030185699463
1.0	75970000.0	75980000.0	6.0	5.820090293884277	2.5325069427490234
1.0	76070000.0	76080000.0	5.0	4.46911096572876	2.0859375
1.0	76100000.0	76110000.0	3.0	4.057018280029297	1.924245834350586
1.0	76110000.0	76120000.0	5.0	4.451164245605469	2.078970432281494
1.0	76180000.0	76190000.0	6.0	3.0217223167419434	1.47213613986969
1.0	76210000.0	76220000.0	2.0	2.9900736808776855	1.4768483638763428
1.0	76310000.0	76320000.0	1.0	4.131304740905762	1.946185827255249
1.0	76390000.0	76400000.0	2.0	5.627039909362793	2.473897933959961
1.0	76410000.0	76420000.0	4.0	5.052184581756592	2.290511131286621
1.0	76430000.0	76440000.0	5.0	4.897883415222168	2.2359678745269775
1.0	76490000.0	76500000.0	5.0	4.491002082824707	2.0865988731384277
1.0	76540000.0	76550000.0	4.0	4.362852096557617	2.051459550857544
1.0	76580000.0	76590000.0	3.0	5.623946189880371	2.4720637798309326
1.0	76640000.0	76650000.0	8.0	6.284011363983154	2.6618010997772217
1.0	76700000.0	76710000.0	7.0	6.4097394943237305	2.696870803833008
1.0	76770000.0	76780000.0	3.0	7.231484413146973	2.892878293991089
1.0	76840000.0	76850000.0	6.0	7.541998386383057	2.9584615230560303
1.0	76860000.0	76870000.0	7.0	7.0644073486328125	2.855678081512451
1.0	76890000.0	76900000.0	9.0	6.065431118011475	2.6052634716033936
1.0	76900000.0	76910000.0	9.0	6.086423397064209	2.61224102973938
1.0	76950000.0	76960000.0	5.0	5.410788536071777	2.542508363723755
1.0	76960000.0	76970000.0	3.0	5.904530048370361	2.5552783012390137
1.0	76980000.0	76990000.0	10.0	5.669760704040527	2.48808217048645
1.0	77100000.0	77110000.0	5.0	6.67148494720459	2.7651963233947754
1.0	77120000.0	77130000.0	7.0	6.009953498840332	2.5854427814483643
1.0	77160000.0	77170000.0	5.0	6.689515590667725	2.76796817779541
1.0	77170000.0	77180000.0	11.0	6.444950103759766	2.7053489685058594
1.0	77280000.0	77290000.0	8.0	5.736449241638184	2.5049691200256348
1.0	77290000.0	77300000.0	5.0	5.610170364379883	2.469028949737549
1.0	77300000.0	77310000.0	5.0	5.687512397766113	2.4955337047576904
1.0	77310000.0	77320000.0	4.0	6.228908061981201	2.6459081172943115
1.0	77350000.0	77360000.0	8.0	5.463980674743652	2.424405336380005
1.0	77380000.0	77390000.0	9.0	5.518685340881348	2.4422338008880615
1.0	77480000.0	77490000.0	10.0	5.470320701599121	2.426626682281494
1.0	77510000.0	77520000.0	9.0	5.293522357940674	2.369342088699341
1.0	77620000.0	77630000.0	2.0	3.0534920692443848	1.502860426902771
1.0	77640000.0	77650000.0	1.0	4.279886722564697	2.004774570465088
1.0	77690000.0	77700000.0	1.0	4.57738733291626	2.1258671283721924
1.0	77730000.0	77740000.0	4.0	4.194291591644287	1.9768848419189453
1.0	77760000.0	77770000.0	6.0	4.350969314575195	2.035851001739502
1.0	77800000.0	77810000.0	2.0	4.276455879211426	2.0111706256866455
1.0	77830000.0	77840000.0	6.0	3.9716076850891113	1.9083805084228516
1.0	77840000.0	77850000.0	1.0	4.087918281555176	1.9479659795761108
1.0	77860000.0	77870000.0	0.0	4.085978031158447	2.196645736694336
1.0	77870000.0	77880000.0	3.0	4.206410884857178	1.998144507408142
1.0	77970000.0	77980000.0	6.0	3.5241641998291016	1.717199683189392
1.0	78160000.0	78170000.0	3.0	2.59114933013916	1.2902719974517822
1.0	78230000.0	78240000.0	4.0	4.06009578704834	2.0540738105773926
1.0	78240000.0	78250000.0	6.0	3.1197376251220703	1.8053747415542603
1.0	78260000.0	78270000.0	2.0	2.684992790222168	1.3369379043579102
1.0	78300000.0	78310000.0	9.0	2.745853900909424	1.3800480365753174
1.0	78310000.0	78320000.0	6.0	2.7338662147521973	1.3703070878982544
1.0	78370000.0	78380000.0	4.0	3.020267963409424	1.522763967514038
1.0	78380000.0	78390000.0	4.0	3.013101816177368	1.5315430164337158
1.0	78430000.0	78440000.0	3.0	2.4860310554504395	1.2386395931243896
1.0	78460000.0	78470000.0	6.0	2.8762564659118652	1.4441522359848022
1.0	78520000.0	78530000.0	1.0	3.246485471725464	1.6262747049331665
1.0	78640000.0	78650000.0	5.0	3.8050808906555176	1.8892109394073486
1.0	78730000.0	78740000.0	2.0	4.398454189300537	2.0616626739501953
1.0	78890000.0	78900000.0	6.0	6.0123491287231445	2.5912179946899414
1.0	78900000.0	78910000.0	7.0	5.8600664138793945	2.542494058609009
1.0	78910000.0	78920000.0	4.0	6.225495338439941	2.646369457244873
1.0	78930000.0	78940000.0	4.0	6.66840124130249	2.769059658050537
1.0	78980000.0	78990000.0	6.0	5.793124198913574	2.5253422260284424
1.0	79010000.0	79020000.0	6.0	6.072195529937744	2.612107276916504
1.0	79050000.0	79060000.0	6.0	5.213183403015137	2.3446383476257324
1.0	79110000.0	79120000.0	6.0	4.382639408111572	2.0929627418518066
1.0	79190000.0	79200000.0	11.0	7.219866752624512	2.898949384689331
1.0	79240000.0	79250000.0	9.0	7.297440528869629	2.912665843963623
1.0	79390000.0	79400000.0	11.0	9.101956367492676	3.218245029449463
1.0	79420000.0	79430000.0	6.0	9.625205993652344	3.2805614471435547
1.0	79470000.0	79480000.0	10.0	8.835105895996094	3.193769693374634
1.0	79480000.0	79490000.0	10.0	8.164266586303711	3.0850682258605957
1.0	79490000.0	79500000.0	9.0	9.64057731628418	3.2841224670410156
1.0	79510000.0	79520000.0	4.0	8.742552757263184	3.171351194381714
1.0	79540000.0	79550000.0	6.0	8.55080509185791	3.1371710300445557
1.0	79570000.0	79580000.0	9.0	9.469427108764648	3.265108823776245
1.0	79680000.0	79690000.0	7.0	9.555246353149414	3.2740397453308105
1.0	79730000.0	79740000.0	6.0	9.023275375366211	3.2110915184020996
1.0	79800000.0	79810000.0	8.0	7.848801612854004	3.022601366043091
1.0	79810000.0	79820000.0	8.0	7.658570766448975	2.992741584777832
1.0	79850000.0	79860000.0	7.0	8.839837074279785	3.1845269203186035
1.0	79870000.0	79880000.0	6.0	8.211277961730957	3.086646795272827
1.0	79930000.0	79940000.0	14.0	7.913128852844238	3.0329713821411133
1.0	79940000.0	79950000.0	8.0	8.279362678527832	3.0994396209716797
1.0	79960000.0	79970000.0	7.0	7.103024959564209	2.8704802989959717
1.0	79980000.0	79990000.0	5.0	6.712453365325928	2.808072805404663
1.0	80040000.0	80050000.0	7.0	6.956133842468262	2.837526559829712
1.0	80070000.0	80080000.0	1.0	6.594461917877197	2.7448153495788574
1.0	80110000.0	80120000.0	2.0	6.9561262130737305	2.8370909690856934
1.0	80220000.0	80230000.0	5.0	6.6999945640563965	2.777510166168213
1.0	80270000.0	80280000.0	6.0	7.202578544616699	2.8892340660095215
1.0	80300000.0	80310000.0	3.0	7.858865261077881	3.023681163787842
1.0	80320000.0	80330000.0	10.0	6.572438716888428	2.7478690147399902
1.0	80340000.0	80350000.0	6.0	7.2860918045043945	2.9107489585876465
1.0	80430000.0	80440000.0	4.0	7.7145185470581055	2.9957151412963867
1.0	80460000.0	80470000.0	5.0	7.138851165771484	2.878558397293091
1.0	80470000.0	80480000.0	12.0	6.883249759674072	2.824204921722412
1.0	80500000.0	80510000.0	2.0	7.418665409088135	2.9366161823272705
1.0	80510000.0	80520000.0	5.0	8.117466926574707	3.0741374492645264
1.0	80540000.0	80550000.0	8.0	8.01599407196045	3.0554516315460205
1.0	80600000.0	80610000.0	10.0	6.312670707702637	2.752570867538452
1.0	80610000.0	80620000.0	7.0	8.789323806762695	3.1737189292907715
1.0	80720000.0	80730000.0	8.0	7.342377662658691	2.922151565551758
1.0	80750000.0	80760000.0	9.0	6.046423435211182	2.6062722206115723
1.0	80760000.0	80770000.0	6.0	6.620301246643066	2.751279830932617
1.0	80820000.0	80830000.0	6.0	6.209100246429443	2.6457619667053223
1.0	80890000.0	80900000.0	10.0	6.557115077972412	2.7343223094940186
1.0	80900000.0	80910000.0	8.0	6.735384941101074	2.7781097888946533
1.0	80970000.0	80980000.0	7.0	7.2490739822387695	2.901390790939331
1.0	80980000.0	80990000.0	9.0	6.6666765213012695	2.765232801437378
1.0	81110000.0	81120000.0	3.0	6.50051736831665	2.722592830657959
1.0	81130000.0	81140000.0	5.0	5.836607933044434	2.534688949584961
1.0	81140000.0	81150000.0	4.0	6.717079162597656	2.775878667831421
1.0	81150000.0	81160000.0	6.0	5.791380405426025	2.5248799324035645
1.0	81210000.0	81220000.0	4.0	5.989905834197998	2.5794100761413574
1.0	81280000.0	81290000.0	4.0	6.377128601074219	2.688762664794922
1.0	81320000.0	81330000.0	10.0	5.869576930999756	2.546828031539917
1.0	81360000.0	81370000.0	12.0	7.134346008300781	2.872727155685425
1.0	81420000.0	81430000.0	6.0	6.935898780822754	2.826463222503662
1.0	81430000.0	81440000.0	8.0	6.644513130187988	2.755445957183838
1.0	81440000.0	81450000.0	6.0	6.800673484802246	2.795656681060791
1.0	81500000.0	81510000.0	3.0	6.042466163635254	2.5953197479248047
1.0	81530000.0	81540000.0	4.0	6.746101379394531	2.7789673805236816
1.0	81560000.0	81570000.0	4.0	6.816111087799072	2.796116590499878
1.0	81620000.0	81630000.0	8.0	6.308027744293213	2.6693859100341797
1.0	81650000.0	81660000.0	6.0	6.534912109375	2.729123592376709
1.0	81720000.0	81730000.0	8.0	6.378321170806885	2.687145709991455
1.0	81780000.0	81790000.0	5.0	5.42849588394165	2.409379005432129
1.0	81790000.0	81800000.0	4.0	5.116428375244141	2.3079147338867188
1.0	81840000.0	81850000.0	4.0	5.307561874389648	2.370377779006958
1.0	81850000.0	81860000.0	2.0	4.689609527587891	2.1577038764953613
1.0	81860000.0	81870000.0	2.0	5.130579948425293	2.314824104309082
1.0	82010000.0	82020000.0	3.0	4.730093002319336	2.178001880645752
1.0	82050000.0	82060000.0	4.0	5.118749618530273	2.3091042041778564
1.0	82120000.0	82130000.0	4.0	5.392320156097412	2.4009385108947754
1.0	82140000.0	82150000.0	4.0	4.610358715057373	2.155188798904419
1.0	82240000.0	82250000.0	8.0	4.481881141662598	2.0831494331359863
1.0	82280000.0	82290000.0	3.0	4.387709617614746	2.0440683364868164
1.0	82290000.0	82300000.0	5.0	4.5218634605407715	2.0945324897766113
1.0	82430000.0	82440000.0	4.0	4.5573859214782715	2.114082098007202
1.0	82480000.0	82490000.0	3.0	5.812605381011963	2.5290818214416504
1.0	82500000.0	82510000.0	6.0	5.307152271270752	2.3688015937805176
1.0	82510000.0	82520000.0	8.0	5.6441969871521	2.479745388031006
1.0	82540000.0	82550000.0	5.0	5.071627616882324	2.290754795074463
1.0	82580000.0	82590000.0	4.0	5.647953033447266	2.4803898334503174
1.0	82610000.0	82620000.0	6.0	4.761429309844971	2.190537691116333
1.0	82670000.0	82680000.0	7.0	5.159896373748779	2.3218576908111572
1.0	82760000.0	82770000.0	3.0	5.642519950866699	2.4789175987243652
1.0	82770000.0	82780000.0	7.0	5.672695636749268	2.489307403564453
1.0	82790000.0	82800000.0	6.0	6.231766700744629	2.6530277729034424
1.0	82860000.0	82870000.0	7.0	6.912043571472168	2.8247005939483643
1.0	82920000.0	82930000.0	2.0	6.953970432281494	2.8347294330596924
1.0	82950000.0	82960000.0	10.0	6.63309383392334	2.7554662227630615
1.0	83020000.0	83030000.0	9.0	8.369531631469727	3.1114065647125244
1.0	83050000.0	83060000.0	5.0	8.586629867553711	3.148705244064331
1.0	83060000.0	83070000.0	8.0	8.382120132446289	3.1124541759490967
1.0	83130000.0	83140000.0	10.0	8.29948616027832	3.0981109142303467
1.0	83150000.0	83160000.0	6.0	9.529596328735352	3.2703661918640137
1.0	83210000.0	83220000.0	5.0	8.076784133911133	3.059248447418213
1.0	83230000.0	83240000.0	5.0	7.553046226501465	2.9612536430358887
1.0	83290000.0	83300000.0	6.0	6.900213718414307	2.821564197540283
1.0	83340000.0	83350000.0	7.0	7.241859436035156	2.896348714828491
1.0	83430000.0	83440000.0	13.0	6.639645576477051	2.7575931549072266
1.0	83460000.0	83470000.0	5.0	7.133575439453125	2.8757882118225098
1.0	83490000.0	83500000.0	5.0	7.207777976989746	2.8906641006469727
1.0	83510000.0	83520000.0	12.0	6.922478675842285	2.823723554611206
1.0	83680000.0	83690000.0	0.0	2.371671199798584	1.188402533531189
1.0	83990000.0	84000000.0	4.0	4.056634902954102	1.9144560098648071
1.0	84040000.0	84050000.0	8.0	4.111159324645996	1.94644033908844
1.0	84230000.0	84240000.0	2.0	3.622657060623169	1.7375457286834717
1.0	84250000.0	84260000.0	2.0	3.2683510780334473	1.5783593654632568
1.0	84290000.0	84300000.0	2.0	3.2518508434295654	1.572587251663208
1.0	84320000.0	84330000.0	3.0	3.0592691898345947	1.4948508739471436
1.0	84360000.0	84370000.0	3.0	3.257633686065674	1.5882240533828735
1.0	84390000.0	84400000.0	5.0	3.6048805713653564	1.7321653366088867
1.0	84400000.0	84410000.0	1.0	3.581624984741211	1.7265310287475586
1.0	84460000.0	84470000.0	5.0	3.629094362258911	1.7921020984649658
1.0	84490000.0	84500000.0	6.0	3.8281657695770264	1.8375272750854492
1.0	84620000.0	84630000.0	5.0	2.491339921951294	1.2349557876586914
1.0	84630000.0	84640000.0	1.0	2.462071657180786	1.2273280620574951
1.0	84700000.0	84710000.0	0.0	2.8480236530303955	1.4097099304199219
1.0	84730000.0	84740000.0	5.0	2.8438949584960938	1.4124360084533691
1.0	84750000.0	84760000.0	7.0	3.018303394317627	1.5246753692626953
1.0	84770000.0	84780000.0	3.0	2.914095401763916	1.4318711757659912
1.0	84810000.0	84820000.0	3.0	3.03448224067688	1.4825811386108398
1.0	84840000.0	84850000.0	1.0	3.293478488922119	1.5948731899261475
1.0	84860000.0	84870000.0	2.0	3.14408540725708	1.5710713863372803
1.0	84900000.0	84910000.0	4.0	2.7133431434631348	1.3691498041152954
1.0	84950000.0	84960000.0	2.0	2.488959789276123	1.2392241954803467
1.0	85080000.0	85090000.0	4.0	3.3823952674865723	1.7055667638778687
1.0	85090000.0	85100000.0	4.0	3.6578757762908936	1.8234037160873413
1.0	85100000.0	85110000.0	4.0	3.430769681930542	1.7089687585830688
1.0	85140000.0	85150000.0	2.0	2.735546588897705	1.3683384656906128
1.0	85190000.0	85200000.0	2.0	3.4953315258026123	1.7418502569198608
1.0	85240000.0	85250000.0	5.0	3.537127733230591	1.7291072607040405
1.0	85250000.0	85260000.0	0.0	3.7382140159606934	1.801669716835022
1.0	85280000.0	85290000.0	4.0	3.2214512825012207	1.5658634901046753
1.0	85310000.0	85320000.0	1.0	3.1926815509796143	1.5843493938446045
1.0	85390000.0	85400000.0	4.0	3.4338271617889404	1.6987941265106201
1.0	85420000.0	85430000.0	2.0	3.7326455116271973	1.8049755096435547
1.0	85450000.0	85460000.0	4.0	4.255866050720215	2.028674602508545
1.0	85500000.0	85510000.0	2.0	3.2255897521972656	1.5908297300338745
1.0	85570000.0	85580000.0	5.0	3.0070087909698486	1.5217026472091675
1.0	85580000.0	85590000.0	1.0	3.025562286376953	1.5125973224639893
1.0	85660000.0	85670000.0	2.0	4.983285427093506	4.301140785217285
1.0	85720000.0	85730000.0	1.0	3.149118185043335	1.4711363315582275
1.0	85730000.0	85740000.0	1.0	2.401254177093506	1.1944756507873535
1.0	85740000.0	85750000.0	7.0	4.754811763763428	3.1670074462890625
1.0	85770000.0	85780000.0	4.0	2.8532564640045166	1.4715659618377686
1.0	85840000.0	85850000.0	1.0	2.7637696266174316	1.3942267894744873
1.0	85850000.0	85860000.0	1.0	2.624986171722412	1.3248419761657715
1.0	85940000.0	85950000.0	2.0	3.2560925483703613	1.6499929428100586
1.0	86250000.0	86260000.0	4.0	4.868877410888672	2.2284274101257324
1.0	86340000.0	86350000.0	5.0	4.965533256530762	2.2618279457092285
1.0	86400000.0	86410000.0	3.0	5.386297225952148	2.3953137397766113
1.0	86440000.0	86450000.0	5.0	6.1058454513549805	2.6191773414611816
1.0	86460000.0	86470000.0	5.0	6.597111701965332	2.750009536743164
1.0	86530000.0	86540000.0	6.0	7.67361307144165	2.9913997650146484
1.0	86550000.0	86560000.0	6.0	6.769629001617432	2.793632984161377
1.0	86600000.0	86610000.0	5.0	6.1888108253479	2.6443514823913574
1.0	86640000.0	86650000.0	7.0	5.603175163269043	2.4717419147491455
1.0	86660000.0	86670000.0	8.0	6.197127342224121	2.6478452682495117
1.0	86670000.0	86680000.0	8.0	5.7817230224609375	2.5273385047912598
1.0	86870000.0	86880000.0	3.0	4.13256311416626	1.978216528892517
1.0	86890000.0	86900000.0	3.0	3.3300979137420654	1.6321322917938232
1.0	86930000.0	86940000.0	1.0	3.625211238861084	1.7609388828277588
1.0	86960000.0	86970000.0	4.0	3.5126984119415283	1.7326343059539795
1.0	87020000.0	87030000.0	6.0	3.9209091663360596	1.8995170593261719
1.0	87160000.0	87170000.0	2.0	3.492133378982544	1.7436193227767944
1.0	87190000.0	87200000.0	3.0	2.7379355430603027	1.3521305322647095
1.0	87210000.0	87220000.0	3.0	2.880150079727173	1.4451708793640137
1.0	87220000.0	87230000.0	2.0	3.2348132133483887	1.6354936361312866
1.0	87240000.0	87250000.0	2.0	2.9737935066223145	1.5121893882751465
1.0	87250000.0	87260000.0	4.0	3.045649766921997	1.5574891567230225
1.0	87430000.0	87440000.0	1.0	2.6121060848236084	1.318445086479187
1.0	87510000.0	87520000.0	1.0	2.712689161300659	1.3497827053070068
1.0	87530000.0	87540000.0	1.0	2.7292606830596924	1.3472509384155273
1.0	87550000.0	87560000.0	3.0	2.5276060104370117	1.2590700387954712
1.0	87580000.0	87590000.0	4.0	2.9572765827178955	1.4637868404388428
1.0	87630000.0	87640000.0	4.0	3.453129529953003	1.6811800003051758
1.0	87670000.0	87680000.0	6.0	3.8493964672088623	1.849306344985962
1.0	87690000.0	87700000.0	3.0	3.552690029144287	1.7202386856079102
1.0	87710000.0	87720000.0	2.0	3.7942676544189453	1.8335583209991455
1.0	87730000.0	87740000.0	2.0	3.88055682182312	1.8477249145507812
1.0	87760000.0	87770000.0	6.0	3.660238265991211	1.764060616493225
1.0	87780000.0	87790000.0	2.0	3.5422775745391846	1.711709976196289
1.0	87860000.0	87870000.0	1.0	3.1193110942840576	1.5262428522109985
1.0	87870000.0	87880000.0	6.0	3.1512551307678223	1.5329527854919434
1.0	87910000.0	87920000.0	2.0	2.9379794597625732	1.455159306526184
1.0	87930000.0	87940000.0	4.0	3.602731227874756	1.7380754947662354
1.0	87990000.0	88000000.0	2.0	4.1428961753845215	1.9653351306915283
1.0	88000000.0	88010000.0	4.0	3.62410306930542	1.7499631643295288
1.0	88120000.0	88130000.0	2.0	3.8269095420837402	1.8234806060791016
1.0	88150000.0	88160000.0	2.0	2.689650058746338	1.3361613750457764
1.0	88230000.0	88240000.0	1.0	2.977072238922119	1.448152780532837
1.0	88260000.0	88270000.0	3.0	3.0784900188446045	1.530057668685913
1.0	88340000.0	88350000.0	3.0	2.7791781425476074	1.3510963916778564
1.0	88360000.0	88370000.0	1.0	2.8837203979492188	1.403615117073059
1.0	88510000.0	88520000.0	3.0	3.462306499481201	1.6697076559066772
1.0	88550000.0	88560000.0	2.0	3.957392454147339	1.880143404006958
1.0	88590000.0	88600000.0	6.0	3.5882277488708496	1.7232284545898438
1.0	88610000.0	88620000.0	3.0	3.634612560272217	1.7524152994155884
1.0	88660000.0	88670000.0	2.0	4.027696132659912	1.914611577987671
1.0	88740000.0	88750000.0	1.0	3.9122416973114014	1.8614532947540283
1.0	88770000.0	88780000.0	2.0	3.300201892852783	1.6099178791046143
1.0	88790000.0	88800000.0	0.0	3.5369820594787598	1.7128362655639648
1.0	88960000.0	88970000.0	2.0	3.5974292755126953	1.7298656702041626
1.0	89250000.0	89260000.0	1.0	2.629441499710083	1.3028720617294312
1.0	89270000.0	89280000.0	1.0	2.6592421531677246	1.3167556524276733
1.0	89290000.0	89300000.0	4.0	2.5793673992156982	1.2852895259857178
1.0	89370000.0	89380000.0	2.0	3.452119827270508	1.7120224237442017
1.0	89410000.0	89420000.0	3.0	2.5167224407196045	1.2571604251861572
1.0	89520000.0	89530000.0	1.0	2.5752615928649902	1.2831215858459473
1.0	89540000.0	89550000.0	2.0	3.148451328277588	1.55442214012146
1.0	89660000.0	89670000.0	2.0	3.603099822998047	1.7515981197357178
1.0	89700000.0	89710000.0	4.0	4.396029472351074	2.0557446479797363
1.0	89890000.0	89900000.0	1.0	2.896117687225342	1.4181585311889648
1.0	89910000.0	89920000.0	7.0	3.103724956512451	1.538857340812683
1.0	90010000.0	90020000.0	2.0	2.730161190032959	1.3594331741333008
1.0	90110000.0	90120000.0	1.0	3.227991819381714	1.608521819114685
1.0	90280000.0	90290000.0	3.0	2.9649784564971924	1.0923306941986084
1.0	90290000.0	90300000.0	1.0	2.455972194671631	1.2185579538345337
1.0	90310000.0	90320000.0	4.0	2.382505416870117	1.1838958263397217
1.0	90390000.0	90400000.0	1.0	2.256997585296631	1.120636224746704
1.0	90420000.0	90430000.0	0.0	2.5695557594299316	1.3316376209259033
1.0	90450000.0	90460000.0	1.0	2.642789125442505	1.3539760112762451
1.0	90470000.0	90480000.0	1.0	2.2357726097106934	1.1172207593917847
1.0	90500000.0	90510000.0	1.0	2.918489456176758	1.4888907670974731
1.0	90550000.0	90560000.0	2.0	4.410876750946045	2.1096889972686768
1.0	90620000.0	90630000.0	3.0	4.589245796203613	2.136245012283325
1.0	90770000.0	90780000.0	9.0	5.182841777801514	2.335993766784668
1.0	90780000.0	90790000.0	6.0	5.186079978942871	2.336071014404297
1.0	90800000.0	90810000.0	6.0	5.0669097900390625	2.2988741397857666
1.0	90840000.0	90850000.0	3.0	4.705410003662109	2.1904964447021484
1.0	91000000.0	91010000.0	6.0	6.15361213684082	2.632913112640381
1.0	91010000.0	91020000.0	8.0	6.631472110748291	2.7583396434783936
1.0	91040000.0	91050000.0	3.0	6.138697147369385	2.6395487785339355
1.0	91080000.0	91090000.0	7.0	6.609771728515625	2.75075364112854
1.0	91110000.0	91120000.0	5.0	5.966745853424072	2.577091693878174
1.0	91140000.0	91150000.0	3.0	5.768535614013672	2.5196030139923096
1.0	91200000.0	91210000.0	6.0	5.160780429840088	2.3352456092834473
1.0	91270000.0	91280000.0	7.0	4.823777198791504	2.210892915725708
1.0	91300000.0	91310000.0	3.0	4.549734592437744	2.165152072906494
1.0	91320000.0	91330000.0	1.0	4.266338348388672	2.007697343826294
1.0	91330000.0	91340000.0	5.0	3.971574306488037	1.889162302017212
1.0	91530000.0	91540000.0	5.0	4.179802894592285	1.9797070026397705
1.0	91560000.0	91570000.0	3.0	4.613417625427246	2.140007734298706
1.0	91620000.0	91630000.0	5.0	4.440164089202881	2.0704448223114014
1.0	91650000.0	91660000.0	4.0	5.421292781829834	2.4159083366394043
1.0	91700000.0	91710000.0	3.0	5.727774620056152	2.510761260986328
1.0	91730000.0	91740000.0	6.0	5.294125080108643	2.369443655014038
1.0	91840000.0	91850000.0	5.0	5.652432441711426	2.687725305557251
1.0	91880000.0	91890000.0	6.0	5.649333477020264	2.5007548332214355
1.0	91900000.0	91910000.0	7.0	5.351286888122559	2.4115116596221924
1.0	91990000.0	92000000.0	3.0	3.256425380706787	1.6053962707519531
1.0	92030000.0	92040000.0	2.0	4.297250270843506	2.056602954864502
1.0	92050000.0	92060000.0	4.0	3.8549180030822754	1.8807920217514038
1.0	92070000.0	92080000.0	1.0	3.7779183387756348	1.8452348709106445
1.0	92140000.0	92150000.0	1.0	4.107859134674072	1.972303032875061
1.0	92160000.0	92170000.0	3.0	3.3507957458496094	1.6574633121490479
1.0	92170000.0	92180000.0	3.0	3.3255972862243652	1.6400001049041748
1.0	92310000.0	92320000.0	2.0	3.2963671684265137	1.6412906646728516
1.0	92320000.0	92330000.0	2.0	3.2431342601776123	1.6254546642303467
1.0	92420000.0	92430000.0	1.0	4.461407661437988	2.1801013946533203
1.0	92440000.0	92450000.0	1.0	4.252959251403809	2.100252866744995
1.0	92460000.0	92470000.0	2.0	3.9701755046844482	1.9874331951141357
1.0	92510000.0	92520000.0	4.0	3.698282241821289	1.8347270488739014
1.0	92520000.0	92530000.0	1.0	3.6283257007598877	1.8269755840301514
1.0	92610000.0	92620000.0	1.0	3.4016525745391846	1.6706154346466064
1.0	92630000.0	92640000.0	4.0	3.1139490604400635	1.5588438510894775
1.0	92640000.0	92650000.0	2.0	2.9867818355560303	1.4720426797866821
1.0	92660000.0	92670000.0	4.0	4.011963367462158	1.9596067667007446
1.0	92840000.0	92850000.0	2.0	2.877851963043213	1.4490034580230713
1.0	92920000.0	92930000.0	4.0	4.052848815917969	1.9938873052597046
1.0	92930000.0	92940000.0	6.0	3.2738442420959473	1.636474847793579
1.0	92960000.0	92970000.0	2.0	3.6660537719726562	1.8422905206680298
1.0	93040000.0	93050000.0	1.0	2.5469822883605957	1.2715119123458862
1.0	93060000.0	93070000.0	0.0	2.483567476272583	1.2523329257965088
1.0	93200000.0	93210000.0	2.0	2.9889090061187744	1.4946327209472656
1.0	93230000.0	93240000.0	3.0	3.178699254989624	1.6072416305541992
1.0	93270000.0	93280000.0	1.0	3.3138198852539062	1.6875922679901123
1.0	93290000.0	93300000.0	6.0	3.433626174926758	2.3149945735931396
1.0	93390000.0	93400000.0	4.0	2.6887686252593994	1.3469208478927612
1.0	93440000.0	93450000.0	4.0	2.998854160308838	1.512341022491455
1.0	93470000.0	93480000.0	2.0	3.512681245803833	1.8071105480194092
1.0	93540000.0	93550000.0	0.0	3.0662519931793213	1.5728118419647217
1.0	93620000.0	93630000.0	3.0	2.4652860164642334	1.228178858757019
1.0	93630000.0	93640000.0	2.0	2.590041399002075	1.3038978576660156
1.0	93720000.0	93730000.0	1.0	2.1940810680389404	1.0996376276016235
1.0	93730000.0	93740000.0	1.0	2.2920634746551514	1.159911870956421
1.0	93750000.0	93760000.0	0.0	2.270378589630127	1.1383516788482666
1.0	93800000.0	93810000.0	3.0	2.2520928382873535	1.1247766017913818
1.0	93880000.0	93890000.0	2.0	2.958648204803467	1.5344785451889038
1.0	94030000.0	94040000.0	2.0	2.37075138092041	1.1872256994247437
1.0	94080000.0	94090000.0	1.0	2.705016851425171	1.3560535907745361
1.0	94140000.0	94150000.0	4.0	2.6192383766174316	1.3083302974700928
1.0	94150000.0	94160000.0	2.0	2.7355003356933594	1.3706130981445312
1.0	94190000.0	94200000.0	2.0	3.017280101776123	1.5362517833709717
1.0	94350000.0	94360000.0	3.0	2.5457472801208496	1.2733744382858276
1.0	94450000.0	94460000.0	4.0	3.1064693927764893	1.5437109470367432
1.0	94460000.0	94470000.0	2.0	3.406599760055542	1.7212547063827515
1.0	94500000.0	94510000.0	2.0	3.4669556617736816	1.7252479791641235
1.0	94530000.0	94540000.0	2.0	3.785179853439331	1.8515344858169556
1.0	94570000.0	94580000.0	4.0	3.6840012073516846	1.7704318761825562
1.0	94640000.0	94650000.0	2.0	2.719121217727661	1.3476502895355225
1.0	94650000.0	94660000.0	3.0	2.5707831382751465	1.2613623142242432
1.0	94710000.0	94720000.0	2.0	3.0664985179901123	1.5532593727111816
1.0	94790000.0	94800000.0	2.0	2.790997266769409	1.3831086158752441
1.0	94900000.0	94910000.0	0.0	2.53995943069458	1.273662805557251
1.0	94950000.0	94960000.0	4.0	2.384795665740967	1.1938234567642212
1.0	95000000.0	95010000.0	4.0	2.5878167152404785	1.289313793182373
1.0	95050000.0	95060000.0	4.0	2.848881959915161	1.4046114683151245
1.0	95080000.0	95090000.0	1.0	2.992339611053467	1.4950414896011353
1.0	95100000.0	95110000.0	0.0	3.080690383911133	1.51907479763031
1.0	95180000.0	95190000.0	4.0	3.206458330154419	1.567934274673462
1.0	95280000.0	95290000.0	4.0	2.891728639602661	1.450221300125122
1.0	95400000.0	95410000.0	6.0	2.902440309524536	1.4551302194595337
1.0	95520000.0	95530000.0	2.0	2.9829046726226807	1.4794422388076782
1.0	95530000.0	95540000.0	5.0	2.7606163024902344	1.6551055908203125
1.0	95550000.0	95560000.0	3.0	3.9240481853485107	1.8995649814605713
1.0	95560000.0	95570000.0	7.0	3.15985107421875	1.5446537733078003
1.0	95630000.0	95640000.0	2.0	2.926438093185425	1.4317553043365479
1.0	95640000.0	95650000.0	3.0	2.9331283569335938	1.4304789304733276
1.0	95690000.0	95700000.0	3.0	3.143019914627075	2.089761734008789
1.0	95720000.0	95730000.0	0.0	3.2721164226531982	1.5799764394760132
1.0	95750000.0	95760000.0	1.0	3.0913612842559814	1.5217411518096924
1.0	95760000.0	95770000.0	2.0	3.2240047454833984	1.5953369140625
1.0	95830000.0	95840000.0	9.0	4.069552421569824	1.9338083267211914
1.0	95950000.0	95960000.0	6.0	4.700406074523926	2.1604578495025635
1.0	95960000.0	95970000.0	5.0	4.581200122833252	2.115109443664551
1.0	95980000.0	95990000.0	5.0	4.708259105682373	2.162846326828003
1.0	95990000.0	96000000.0	8.0	4.5743794441223145	2.200518846511841
1.0	96110000.0	96120000.0	6.0	4.960912227630615	2.254718065261841
1.0	96120000.0	96130000.0	4.0	4.778537750244141	2.1896166801452637
1.0	96230000.0	96240000.0	8.0	5.501405239105225	2.4346351623535156
1.0	96240000.0	96250000.0	4.0	5.811877250671387	2.526986598968506
1.0	96320000.0	96330000.0	8.0	5.826887607574463	2.534902811050415
1.0	96350000.0	96360000.0	4.0	5.950993061065674	2.568471908569336
1.0	96370000.0	96380000.0	6.0	5.758183479309082	2.5147855281829834
1.0	96390000.0	96400000.0	6.0	5.868240833282471	2.547211170196533
1.0	96440000.0	96450000.0	5.0	5.501938819885254	2.4355990886688232
1.0	96510000.0	96520000.0	4.0	5.806868553161621	2.9192280769348145
1.0	96530000.0	96540000.0	5.0	5.337441921234131	2.3815698623657227
1.0	96570000.0	96580000.0	4.0	6.583174705505371	2.745149612426758
1.0	96660000.0	96670000.0	4.0	5.508828163146973	2.438427209854126
1.0	96690000.0	96700000.0	5.0	5.1475419998168945	2.323211193084717
1.0	96730000.0	96740000.0	8.0	5.430757999420166	2.4140536785125732
1.0	96750000.0	96760000.0	5.0	6.1396074295043945	2.6255385875701904
1.0	96810000.0	96820000.0	6.0	6.08695650100708	2.6108829975128174
1.0	96830000.0	96840000.0	9.0	6.891088962554932	2.8178436756134033
1.0	96850000.0	96860000.0	6.0	6.5673675537109375	2.735790729522705
1.0	96880000.0	96890000.0	4.0	6.8399152755737305	2.8059771060943604
1.0	96890000.0	96900000.0	6.0	6.863417625427246	2.808048725128174
1.0	96960000.0	96970000.0	6.0	7.153433322906494	2.8783421516418457
1.0	96980000.0	96990000.0	7.0	6.8017706871032715	2.7961502075195312
1.0	96990000.0	97000000.0	6.0	6.296626567840576	2.671293020248413
1.0	97090000.0	97100000.0	4.0	5.1902008056640625	2.351578712463379
1.0	97160000.0	97170000.0	6.0	5.096388339996338	2.305455446243286
1.0	97180000.0	97190000.0	4.0	4.608065128326416	2.1558938026428223
1.0	97190000.0	97200000.0	2.0	3.266324520111084	1.6102319955825806
1.0	97330000.0	97340000.0	7.0	4.5424418449401855	2.1125807762145996
1.0	97380000.0	97390000.0	5.0	5.410017490386963	2.4062602519989014
1.0	97410000.0	97420000.0	2.0	5.6756439208984375	2.489034652709961
1.0	97450000.0	97460000.0	3.0	5.44165563583374	2.4165775775909424
1.0	97470000.0	97480000.0	6.0	4.981554985046387	2.2597694396972656
1.0	97490000.0	97500000.0	5.0	5.243414402008057	2.353679656982422
1.0	97520000.0	97530000.0	7.0	5.410586357116699	2.4197349548339844
1.0	97550000.0	97560000.0	4.0	5.114137172698975	2.3080856800079346
1.0	97560000.0	97570000.0	5.0	5.0848565101623535	2.3006889820098877
1.0	97590000.0	97600000.0	6.0	4.975306510925293	2.2587990760803223
1.0	97600000.0	97610000.0	4.0	4.245551109313965	2.0003652572631836
1.0	97630000.0	97640000.0	3.0	4.630082130432129	2.135031223297119
1.0	97650000.0	97660000.0	6.0	4.046961307525635	1.9118324518203735
1.0	97660000.0	97670000.0	5.0	3.6791751384735107	1.7724260091781616
1.0	97670000.0	97680000.0	2.0	4.110321521759033	1.9378496408462524
1.0	97720000.0	97730000.0	4.0	4.08591365814209	1.9275795221328735
1.0	97790000.0	97800000.0	1.0	3.975397825241089	1.8776572942733765
1.0	97830000.0	97840000.0	1.0	3.901892900466919	1.8559072017669678
1.0	97850000.0	97860000.0	5.0	3.9178950786590576	2.1328749656677246
1.0	97920000.0	97930000.0	8.0	4.214427947998047	1.9742577075958252
1.0	98080000.0	98090000.0	4.0	4.118877410888672	1.9447065591812134
1.0	98090000.0	98100000.0	5.0	4.298064231872559	2.0135676860809326
1.0	98110000.0	98120000.0	3.0	4.57864236831665	2.1238420009613037
1.0	98190000.0	98200000.0	1.0	4.707179069519043	2.167083740234375
1.0	98270000.0	98280000.0	6.0	3.5874946117401123	1.7234939336776733
1.0	98340000.0	98350000.0	5.0	3.921788454055786	1.8663002252578735
1.0	98370000.0	98380000.0	4.0	4.185243129730225	1.9704269170761108
1.0	98440000.0	98450000.0	3.0	4.293160438537598	2.014373779296875
1.0	98470000.0	98480000.0	0.0	4.222866058349609	1.985469102859497
1.0	98490000.0	98500000.0	0.0	4.158644199371338	1.9594522714614868
1.0	98530000.0	98540000.0	4.0	3.9728293418884277	1.883719801902771
1.0	98540000.0	98550000.0	4.0	3.8878300189971924	1.8456662893295288
1.0	98570000.0	98580000.0	1.0	4.1256279945373535	1.94869863986969
1.0	98600000.0	98610000.0	6.0	3.7711093425750732	1.794912576675415
1.0	98610000.0	98620000.0	2.0	4.329590320587158	2.023853063583374
1.0	98620000.0	98630000.0	3.0	3.961620807647705	1.8790220022201538
1.0	98630000.0	98640000.0	3.0	4.319135665893555	2.0156943798065186
1.0	98640000.0	98650000.0	3.0	3.847956895828247	1.836866021156311
1.0	98710000.0	98720000.0	7.0	3.7188897132873535	1.7720470428466797
1.0	98730000.0	98740000.0	2.0	3.734173536300659	1.7749474048614502
1.0	98770000.0	98780000.0	3.0	3.5371456146240234	1.693982720375061
1.0	98800000.0	98810000.0	6.0	3.406820774078369	1.6472387313842773
1.0	98810000.0	98820000.0	4.0	3.5085034370422363	1.6819181442260742
1.0	98820000.0	98830000.0	2.0	4.159972190856934	1.9522870779037476
1.0	98830000.0	98840000.0	1.0	3.5213637351989746	1.6989068984985352
1.0	98850000.0	98860000.0	6.0	3.199899673461914	1.5548346042633057
1.0	98920000.0	98930000.0	5.0	3.986281633377075	1.8886644840240479
1.0	98960000.0	98970000.0	4.0	4.287008285522461	2.0019478797912598
1.0	99070000.0	99080000.0	6.0	4.413454055786133	2.1383004188537598
1.0	99090000.0	99100000.0	4.0	4.580447196960449	2.120896816253662
1.0	99100000.0	99110000.0	3.0	4.260748863220215	1.998164176940918
1.0	99140000.0	99150000.0	3.0	3.597184419631958	1.7270843982696533
1.0	99170000.0	99180000.0	5.0	3.272334337234497	1.6655642986297607
1.0	99180000.0	99190000.0	3.0	3.6885433197021484	1.7608283758163452
1.0	99200000.0	99210000.0	2.0	3.1654841899871826	1.5369335412979126
1.0	99220000.0	99230000.0	2.0	3.264805316925049	1.5790865421295166
1.0	99320000.0	99330000.0	5.0	3.7695865631103516	1.7965021133422852
1.0	99390000.0	99400000.0	3.0	4.223997116088867	1.9826393127441406
1.0	99400000.0	99410000.0	4.0	4.180756092071533	1.9670915603637695
1.0	99410000.0	99420000.0	2.0	4.83143424987793	2.209580183029175
1.0	99430000.0	99440000.0	4.0	4.79124641418457	2.1987364292144775
1.0	99480000.0	99490000.0	4.0	4.544110298156738	2.105341672897339
1.0	99530000.0	99540000.0	3.0	5.239352226257324	2.346991777420044
1.0	99570000.0	99580000.0	3.0	4.379548072814941	2.047215700149536
1.0	99700000.0	99710000.0	7.0	5.098483085632324	2.2993149757385254
1.0	99710000.0	99720000.0	8.0	5.162405490875244	2.325033664703369
1.0	99720000.0	99730000.0	8.0	5.0253825187683105	2.2847917079925537
1.0	99810000.0	99820000.0	4.0	4.968661308288574	2.25970458984375
1.0	99860000.0	99870000.0	5.0	3.381727933883667	1.6471729278564453
1.0	99910000.0	99920000.0	6.0	4.607797145843506	2.1353490352630615
1.0	100020000.0	100030000.0	2.0	3.1975865364074707	1.6058861017227173
1.0	100050000.0	100060000.0	2.0	3.1287314891815186	1.5737638473510742
1.0	100090000.0	100100000.0	4.0	3.626612901687622	1.8382365703582764
1.0	100270000.0	100280000.0	3.0	3.4341940879821777	1.738395094871521
1.0	100280000.0	100290000.0	2.0	3.2612195014953613	1.6405651569366455
1.0	100310000.0	100320000.0	2.0	3.109839677810669	1.6513077020645142
1.0	100360000.0	100370000.0	5.0	2.8038809299468994	1.3976715803146362
1.0	100370000.0	100380000.0	3.0	2.804535388946533	1.3946682214736938
1.0	100390000.0	100400000.0	5.0	3.800780773162842	1.905604362487793
1.0	100490000.0	100500000.0	6.0	2.3945565223693848	1.190123200416565
1.0	100500000.0	100510000.0	2.0	3.0949788093566895	1.7744369506835938
1.0	100580000.0	100590000.0	0.0	2.609036684036255	1.3064031600952148
1.0	100600000.0	100610000.0	2.0	2.3988614082336426	1.1929619312286377
1.0	100630000.0	100640000.0	6.0	2.9135890007019043	1.4785854816436768
1.0	100640000.0	100650000.0	4.0	2.994814872741699	1.5073068141937256
1.0	100700000.0	100710000.0	2.0	2.729567766189575	1.3526207208633423
1.0	100750000.0	100760000.0	5.0	2.601916790008545	1.288646936416626
1.0	100800000.0	100810000.0	6.0	3.2257301807403564	1.6204757690429688
1.0	100870000.0	100880000.0	2.0	2.7712740898132324	1.3751635551452637
1.0	100890000.0	100900000.0	2.0	2.6358158588409424	1.3247443437576294
1.0	100910000.0	100920000.0	0.0	2.660123348236084	1.3204063177108765
1.0	100980000.0	100990000.0	2.0	3.0302071571350098	1.4979894161224365
1.0	101020000.0	101030000.0	3.0	4.700456619262695	2.183335542678833
1.0	101240000.0	101250000.0	6.0	4.715167045593262	2.177943468093872
1.0	101270000.0	101280000.0	3.0	4.377683162689209	2.061819553375244
1.0	101300000.0	101310000.0	4.0	4.047547817230225	1.9399797916412354
1.0	101340000.0	101350000.0	0.0	2.663015842437744	1.3234796524047852
1.0	101360000.0	101370000.0	4.0	3.032224416732788	1.5068775415420532
1.0	101450000.0	101460000.0	1.0	2.785902976989746	1.3985788822174072
1.0	101520000.0	101530000.0	2.0	3.4045803546905518	1.6698448657989502
1.0	101550000.0	101560000.0	5.0	3.549039363861084	1.7637264728546143
1.0	101600000.0	101610000.0	5.0	4.584317207336426	2.1528689861297607
1.0	101660000.0	101670000.0	2.0	5.664953231811523	2.499600648880005
1.0	101750000.0	101760000.0	8.0	4.6160888671875	2.1806628704071045
1.0	101820000.0	101830000.0	7.0	6.890283107757568	2.840212345123291
1.0	101970000.0	101980000.0	3.0	5.535622596740723	2.472426176071167
1.0	102000000.0	102010000.0	3.0	6.364536762237549	2.697676420211792
1.0	102070000.0	102080000.0	10.0	6.738404750823975	2.7862935066223145
1.0	102100000.0	102110000.0	9.0	7.320242404937744	2.9168953895568848
1.0	102200000.0	102210000.0	2.0	6.375889778137207	2.701540470123291
1.0	102310000.0	102320000.0	5.0	6.538133144378662	2.7491455078125
1.0	102350000.0	102360000.0	2.0	6.974100589752197	2.846160650253296
1.0	102380000.0	102390000.0	8.0	6.944863796234131	2.833021879196167
1.0	102390000.0	102400000.0	6.0	7.411324501037598	2.934185028076172
1.0	102580000.0	102590000.0	10.0	7.814169406890869	3.0163798332214355
1.0	102610000.0	102620000.0	8.0	7.77014684677124	3.0076935291290283
1.0	102660000.0	102670000.0	10.0	9.138992309570312	3.2244510650634766
1.0	102700000.0	102710000.0	10.0	9.32860279083252	3.2554993629455566
1.0	102770000.0	102780000.0	5.0	9.55080795288086	3.2847938537597656
1.0	102810000.0	102820000.0	11.0	10.206403732299805	3.3401882648468018
1.0	102890000.0	102900000.0	10.0	10.310040473937988	3.3538196086883545
1.0	102920000.0	102930000.0	5.0	10.088102340698242	3.3367934226989746
1.0	102930000.0	102940000.0	12.0	10.503466606140137	3.3670215606689453
1.0	102990000.0	103000000.0	9.0	11.217700958251953	3.4150993824005127
1.0	103000000.0	103010000.0	15.0	9.840283393859863	3.314479112625122
1.0	103030000.0	103040000.0	8.0	11.362764358520508	3.4237561225891113
1.0	103050000.0	103060000.0	15.0	11.267538070678711	3.418489456176758
1.0	103070000.0	103080000.0	8.0	11.508260726928711	3.432940721511841
1.0	103090000.0	103100000.0	11.0	11.347454071044922	3.424109935760498
1.0	103150000.0	103160000.0	14.0	11.82975959777832	3.4492690563201904
1.0	103270000.0	103280000.0	2.0	10.106016159057617	3.3456172943115234
1.0	103330000.0	103340000.0	8.0	11.984418869018555	3.4559242725372314
1.0	103410000.0	103420000.0	16.0	11.417888641357422	3.4268059730529785
1.0	103460000.0	103470000.0	10.0	10.515708923339844	3.36397123336792
1.0	103640000.0	103650000.0	14.0	9.442296028137207	3.268711805343628
1.0	103650000.0	103660000.0	11.0	11.056589126586914	3.4053802490234375
1.0	103660000.0	103670000.0	11.0	10.929834365844727	3.4009368419647217
1.0	103710000.0	103720000.0	12.0	9.05411148071289	3.212186813354492
1.0	103910000.0	103920000.0	5.0	1.597814917564392	1.3304535150527954
1.0	104080000.0	104090000.0	5.0	3.06939697265625	1.516969084739685
1.0	104130000.0	104140000.0	3.0	3.2649741172790527	2.04795503616333
1.0	104350000.0	104360000.0	13.0	8.414299964904785	3.1187987327575684
1.0	104470000.0	104480000.0	8.0	11.426112174987793	3.42818021774292
1.0	104490000.0	104500000.0	15.0	11.55895709991455	3.434847354888916
1.0	104510000.0	104520000.0	9.0	12.11107063293457	3.463369846343994
1.0	104570000.0	104580000.0	9.0	10.631966590881348	3.379490613937378
1.0	104580000.0	104590000.0	15.0	11.712987899780273	3.4427647590637207
1.0	104590000.0	104600000.0	14.0	11.940351486206055	3.4542336463928223
1.0	104610000.0	104620000.0	7.0	12.928497314453125	3.4865355491638184
1.0	104820000.0	104830000.0	14.0	12.321540832519531	3.468041181564331
1.0	104910000.0	104920000.0	7.0	9.626348495483398	3.29231333732605
1.0	104970000.0	104980000.0	8.0	11.031593322753906	3.406043291091919
1.0	105000000.0	105010000.0	20.0	10.41580867767334	3.362389326095581
1.0	105020000.0	105030000.0	11.0	10.641100883483887	3.3759989738464355
1.0	105050000.0	105060000.0	10.0	11.230138778686523	3.419405460357666
1.0	105090000.0	105100000.0	10.0	11.175705909729004	3.413800001144409
1.0	105100000.0	105110000.0	12.0	10.57583236694336	3.3720059394836426
1.0	105120000.0	105130000.0	12.0	10.254660606384277	3.3469226360321045
1.0	105140000.0	105150000.0	10.0	10.210474967956543	3.3420937061309814
1.0	105150000.0	105160000.0	13.0	9.941266059875488	3.3152060508728027
1.0	105250000.0	105260000.0	11.0	8.07905387878418	3.066988706588745
1.0	105260000.0	105270000.0	15.0	8.267866134643555	3.0945277214050293
1.0	105290000.0	105300000.0	4.0	7.834466457366943	3.0243728160858154
1.0	105440000.0	105450000.0	2.0	8.776243209838867	3.172424077987671
1.0	105470000.0	105480000.0	5.0	8.326715469360352	3.132080554962158
1.0	105560000.0	105570000.0	3.0	8.898964881896973	3.190103054046631
1.0	105640000.0	105650000.0	8.0	8.73668098449707	3.1671142578125
1.0	105750000.0	105760000.0	2.0	6.673174858093262	2.8267221450805664
1.0	105810000.0	105820000.0	4.0	8.496614456176758	3.1329452991485596
1.0	106000000.0	106010000.0	9.0	8.040209770202637	3.0526299476623535
1.0	106010000.0	106020000.0	4.0	7.868229866027832	3.034264087677002
1.0	106100000.0	106110000.0	6.0	7.703958034515381	2.991637945175171
1.0	106150000.0	106160000.0	3.0	6.735960960388184	2.7866992950439453
1.0	106210000.0	106220000.0	5.0	6.607763767242432	2.7457356452941895
1.0	106240000.0	106250000.0	2.0	6.784263610839844	2.7927067279815674
1.0	106280000.0	106290000.0	8.0	7.0380096435546875	2.8511672019958496
1.0	106510000.0	106520000.0	9.0	9.473543167114258	3.265155792236328
1.0	106550000.0	106560000.0	5.0	8.299028396606445	3.100552558898926
1.0	106570000.0	106580000.0	11.0	8.063868522644043	3.060011625289917
1.0	106620000.0	106630000.0	8.0	9.678140640258789	3.294034481048584
1.0	106630000.0	106640000.0	4.0	9.59312915802002	3.279658555984497
1.0	106740000.0	106750000.0	10.0	9.56781005859375	3.274656295776367
1.0	106800000.0	106810000.0	9.0	9.002877235412598	3.2043018341064453
1.0	106830000.0	106840000.0	6.0	9.115948677062988	3.2200992107391357
1.0	107010000.0	107020000.0	2.0	7.515040397644043	2.9564404487609863
1.0	107050000.0	107060000.0	10.0	6.8812575340271	2.8139827251434326
1.0	107070000.0	107080000.0	10.0	6.240113735198975	2.655111789703369
1.0	107170000.0	107180000.0	6.0	8.99890422821045	3.205456495285034
1.0	107190000.0	107200000.0	5.0	8.581132888793945	3.145962953567505
1.0	107230000.0	107240000.0	19.0	9.030011177062988	3.2092978954315186
1.0	107300000.0	107310000.0	7.0	10.002752304077148	3.3240208625793457
1.0	107350000.0	107360000.0	9.0	8.924548149108887	3.197021722793579
1.0	107460000.0	107470000.0	8.0	8.27171802520752	3.097278594970703
1.0	107730000.0	107740000.0	8.0	7.234541416168213	2.9018332958221436
1.0	107790000.0	107800000.0	6.0	8.466957092285156	3.1285250186920166
1.0	107850000.0	107860000.0	9.0	8.393379211425781	3.116621732711792
1.0	107970000.0	107980000.0	4.0	7.966838836669922	3.0488924980163574
1.0	108020000.0	108030000.0	5.0	7.221219539642334	2.91184663772583
1.0	108060000.0	108070000.0	8.0	6.520724296569824	2.7469210624694824
1.0	108200000.0	108210000.0	4.0	5.20521879196167	2.3745317459106445
1.0	108250000.0	108260000.0	10.0	5.598528861999512	2.473686695098877
1.0	108260000.0	108270000.0	7.0	5.756801605224609	2.618381977081299
1.0	108290000.0	108300000.0	8.0	5.668545246124268	2.5025088787078857
1.0	108440000.0	108450000.0	3.0	5.414159297943115	2.4142470359802246
1.0	108520000.0	108530000.0	5.0	4.762504577636719	2.2033307552337646
1.0	108530000.0	108540000.0	4.0	4.664182186126709	2.1664884090423584
1.0	108550000.0	108560000.0	7.0	5.066920280456543	2.30116605758667
1.0	108580000.0	108590000.0	5.0	4.458733558654785	2.082798480987549
1.0	108590000.0	108600000.0	6.0	4.449127674102783	2.0751500129699707
1.0	108630000.0	108640000.0	3.0	4.435576438903809	2.072942018508911
1.0	108660000.0	108670000.0	4.0	4.038697719573975	1.9322048425674438
1.0	108680000.0	108690000.0	1.0	2.9978983402252197	1.4883372783660889
1.0	108690000.0	108700000.0	3.0	2.690439224243164	1.3246946334838867
1.0	108850000.0	108860000.0	4.0	1.8121684789657593	1.0392760038375854
1.0	109070000.0	109080000.0	1.0	3.2926025390625	1.670689582824707
1.0	109160000.0	109170000.0	5.0	2.8150758743286133	1.3975101709365845
1.0	109270000.0	109280000.0	1.0	3.634936809539795	1.8507499694824219
[truncated: 47,561 more rows]
