# Supplementary material for: Genome-wide mapping of somatic mutation rates uncovers drivers of cancer
Source: Nat Biotechnol. 2022 Jun 20;40(11):1634–43. doi: 10.1038/s41587-022-01353-8 (PMC9646522; doi:10.1038/s41587-022-01353-8)
Supplement: Supplementary file 4 — Regions and model predictions for each fold of each cancer for which a deep learning model was trained. Regions that were filtered are also listed along with their respective model predictions. [file 41587_2022_1353_MOESM4_ESM.zip › kfold_results/Panc-AdenoCA/fold_1.txt]

CHROM	START	END	Y_TRUE	Y_PRED	STD
1.0	860000.0	870000.0	6.0	3.3276894092559814	1.5516695976257324
1.0	870000.0	880000.0	9.0	3.0403213500976562	1.4209041595458984
1.0	880000.0	890000.0	3.0	3.0743520259857178	1.4365575313568115
1.0	890000.0	900000.0	2.0	3.2877540588378906	1.5353798866271973
1.0	910000.0	920000.0	1.0	6.142661094665527	2.5427424907684326
1.0	920000.0	930000.0	4.0	4.552023887634277	2.050078868865967
1.0	940000.0	950000.0	3.0	3.556321620941162	1.655996561050415
1.0	1020000.0	1030000.0	1.0	4.305119514465332	1.9551565647125244
1.0	1070000.0	1080000.0	4.0	3.3854947090148926	1.580819845199585
1.0	1080000.0	1090000.0	4.0	3.620607852935791	1.679051160812378
1.0	1090000.0	1100000.0	4.0	4.030747413635254	0.9627832174301147
1.0	1150000.0	1160000.0	3.0	3.2164108753204346	1.5012407302856445
1.0	1170000.0	1180000.0	3.0	3.425396680831909	1.5938634872436523
1.0	1190000.0	1200000.0	0.0	3.1171717643737793	1.4558300971984863
1.0	1210000.0	1220000.0	1.0	3.560093402862549	1.6539024114608765
1.0	1270000.0	1280000.0	6.0	2.8088181018829346	1.3117353916168213
1.0	1350000.0	1360000.0	1.0	3.251675844192505	1.516937494277954
1.0	1360000.0	1370000.0	1.0	5.106186389923096	4.04247522354126
1.0	1600000.0	1610000.0	1.0	2.768505334854126	1.2917983531951904
1.0	1730000.0	1740000.0	0.0	2.5210700035095215	1.1381479501724243
1.0	1790000.0	1800000.0	1.0	2.5615570545196533	1.144706130027771
1.0	1800000.0	1810000.0	2.0	2.502058506011963	0.9643632173538208
1.0	1880000.0	1890000.0	8.0	4.365303039550781	1.9801313877105713
1.0	1910000.0	1920000.0	10.0	5.641739368438721	2.412606716156006
1.0	1960000.0	1970000.0	6.0	4.716236114501953	2.1100893020629883
1.0	1990000.0	2000000.0	2.0	2.4762563705444336	0.8199043273925781
1.0	2060000.0	2070000.0	3.0	3.152350902557373	1.4866660833358765
1.0	2070000.0	2080000.0	1.0	2.6709353923797607	1.1793813705444336
1.0	2080000.0	2090000.0	3.0	2.697605609893799	0.9998043775558472
1.0	2090000.0	2100000.0	2.0	2.8803858757019043	1.3429515361785889
1.0	2200000.0	2210000.0	3.0	2.8955440521240234	1.351336121559143
1.0	2260000.0	2270000.0	9.0	4.532261371612549	2.0394771099090576
1.0	2290000.0	2300000.0	3.0	3.6391360759735107	1.6855697631835938
1.0	2340000.0	2350000.0	4.0	3.259237766265869	1.5287809371948242
1.0	2460000.0	2470000.0	2.0	2.736161470413208	1.1997435092926025
1.0	2540000.0	2550000.0	3.0	3.1506025791168213	1.4705559015274048
1.0	2700000.0	2710000.0	4.0	4.634511470794678	2.0789356231689453
1.0	2740000.0	2750000.0	8.0	4.993020057678223	2.199605941772461
1.0	2750000.0	2760000.0	4.0	4.890353202819824	2.1626992225646973
1.0	2770000.0	2780000.0	11.0	5.900694847106934	2.4719903469085693
1.0	2820000.0	2830000.0	8.0	5.583446502685547	2.385006904602051
1.0	2890000.0	2900000.0	6.0	4.358468055725098	1.9737358093261719
1.0	2920000.0	2930000.0	1.0	4.243342399597168	1.9315614700317383
1.0	2980000.0	2990000.0	5.0	3.286125659942627	1.5319429636001587
1.0	3090000.0	3100000.0	6.0	2.599626064300537	1.206861138343811
1.0	3170000.0	3180000.0	2.0	2.8318030834198	1.320603609085083
1.0	3350000.0	3360000.0	7.0	3.728062152862549	1.7263044118881226
1.0	3480000.0	3490000.0	2.0	4.590504169464111	2.0644946098327637
1.0	3560000.0	3570000.0	6.0	3.190917491912842	1.4884001016616821
1.0	3660000.0	3670000.0	6.0	3.3449769020080566	1.557787537574768
1.0	3750000.0	3760000.0	3.0	2.3740458488464355	0.9747662544250488
1.0	3760000.0	3770000.0	0.0	2.331664562225342	0.798625648021698
1.0	4130000.0	4140000.0	4.0	7.66266393661499	2.8313498497009277
1.0	4150000.0	4160000.0	10.0	7.361775875091553	2.7938742637634277
1.0	4250000.0	4260000.0	4.0	6.371170997619629	2.572822093963623
1.0	4270000.0	4280000.0	6.0	7.139908790588379	2.7392706871032715
1.0	4280000.0	4290000.0	10.0	6.919543266296387	2.69673752784729
1.0	4350000.0	4360000.0	6.0	8.456857681274414	2.941314458847046
1.0	4400000.0	4410000.0	9.0	8.745344161987305	2.971738815307617
1.0	4430000.0	4440000.0	10.0	9.196447372436523	3.013026714324951
1.0	4510000.0	4520000.0	3.0	11.232473373413086	3.123906373977661
1.0	4520000.0	4530000.0	7.0	10.962560653686523	3.115985870361328
1.0	4580000.0	4590000.0	15.0	9.858501434326172	3.060903310775757
1.0	4600000.0	4610000.0	20.0	9.554896354675293	3.039001941680908
1.0	4660000.0	4670000.0	6.0	10.300073623657227	3.0854690074920654
1.0	4840000.0	4850000.0	11.0	11.762260437011719	3.142012119293213
1.0	4860000.0	4870000.0	13.0	11.983697891235352	3.1494362354278564
1.0	4870000.0	4880000.0	8.0	11.974574089050293	3.1499195098876953
1.0	4980000.0	4990000.0	14.0	11.139932632446289	3.1192374229431152
1.0	5020000.0	5030000.0	9.0	11.01331615447998	3.117374897003174
1.0	5040000.0	5050000.0	13.0	10.338635444641113	3.0838491916656494
1.0	5070000.0	5080000.0	10.0	10.23534107208252	3.0788252353668213
1.0	5090000.0	5100000.0	6.0	10.36914348602295	3.0862174034118652
1.0	5140000.0	5150000.0	7.0	10.473681449890137	3.0913758277893066
1.0	5150000.0	5160000.0	12.0	10.049802780151367	3.0693743228912354
1.0	5180000.0	5190000.0	16.0	8.787426948547363	2.974891185760498
1.0	5190000.0	5200000.0	9.0	9.207121849060059	3.011289596557617
1.0	5230000.0	5240000.0	6.0	8.885445594787598	2.9858500957489014
1.0	5250000.0	5260000.0	12.0	9.160640716552734	3.006765842437744
1.0	5260000.0	5270000.0	4.0	9.243570327758789	3.0140273571014404
1.0	5380000.0	5390000.0	9.0	8.237350463867188	2.915400743484497
1.0	5450000.0	5460000.0	10.0	8.281503677368164	2.9197609424591064
1.0	5470000.0	5480000.0	12.0	8.391154289245605	2.9285426139831543
1.0	5520000.0	5530000.0	7.0	7.781510353088379	2.8504741191864014
1.0	5590000.0	5600000.0	5.0	8.152669906616211	2.9011752605438232
1.0	5650000.0	5660000.0	6.0	7.936553001403809	2.8752124309539795
1.0	5660000.0	5670000.0	10.0	7.20183801651001	2.7570528984069824
1.0	5680000.0	5690000.0	14.0	8.369255065917969	2.932546854019165
1.0	5800000.0	5810000.0	7.0	7.534632682800293	2.827824831008911
1.0	5820000.0	5830000.0	7.0	7.3058061599731445	2.7863869667053223
1.0	5910000.0	5920000.0	1.0	5.809520721435547	2.4460456371307373
1.0	5950000.0	5960000.0	3.0	2.9715867042541504	1.3857969045639038
1.0	6000000.0	6010000.0	13.0	2.452056884765625	0.6787444353103638
1.0	6010000.0	6020000.0	2.0	2.5611839294433594	0.8552852869033813
1.0	6170000.0	6180000.0	6.0	4.596296787261963	2.0658833980560303
1.0	6240000.0	6250000.0	4.0	3.0995988845825195	1.446027159690857
1.0	6270000.0	6280000.0	2.0	3.470712184906006	1.6126705408096313
1.0	6280000.0	6290000.0	1.0	2.8818089962005615	1.344779133796692
1.0	6400000.0	6410000.0	2.0	2.5155885219573975	1.169412612915039
1.0	6470000.0	6480000.0	3.0	3.1300320625305176	1.4599896669387817
1.0	6510000.0	6520000.0	3.0	2.594892978668213	1.0255507230758667
1.0	6590000.0	6600000.0	1.0	2.8993842601776123	1.352547526359558
1.0	6720000.0	6730000.0	3.0	2.520763397216797	0.9995171427726746
1.0	6760000.0	6770000.0	4.0	3.2913575172424316	1.537523627281189
1.0	6790000.0	6800000.0	3.0	3.4118430614471436	1.5886417627334595
1.0	6800000.0	6810000.0	5.0	3.0334575176239014	1.4159181118011475
1.0	6910000.0	6920000.0	1.0	2.469632148742676	0.6403052806854248
1.0	6990000.0	7000000.0	5.0	4.401507377624512	1.990561842918396
1.0	7130000.0	7140000.0	1.0	5.338775634765625	2.30806303024292
1.0	7160000.0	7170000.0	5.0	5.352419376373291	2.3100523948669434
1.0	7180000.0	7190000.0	5.0	5.128428936004639	2.229004383087158
1.0	7190000.0	7200000.0	2.0	4.803194046020508	2.1300759315490723
1.0	7220000.0	7230000.0	6.0	4.630702495574951	2.0707898139953613
1.0	7250000.0	7260000.0	5.0	4.515388011932373	2.0309083461761475
1.0	7260000.0	7270000.0	3.0	4.304934501647949	1.9515349864959717
1.0	7330000.0	7340000.0	2.0	3.1810898780822754	1.4846071004867554
1.0	7380000.0	7390000.0	4.0	4.652247428894043	2.0720787048339844
1.0	7400000.0	7410000.0	6.0	4.557856559753418	2.044220209121704
1.0	7410000.0	7420000.0	7.0	4.819859504699707	2.139277935028076
1.0	7440000.0	7450000.0	8.0	4.668112754821777	2.0827128887176514
1.0	7500000.0	7510000.0	7.0	4.461251258850098	2.006380558013916
1.0	7550000.0	7560000.0	3.0	4.067358016967773	1.8627946376800537
1.0	7580000.0	7590000.0	4.0	4.3542327880859375	1.9694534540176392
1.0	7670000.0	7680000.0	9.0	3.846020221710205	1.7675514221191406
1.0	7700000.0	7710000.0	4.0	3.3609485626220703	1.5657997131347656
1.0	7740000.0	7750000.0	2.0	3.9041011333465576	1.796618103981018
1.0	7790000.0	7800000.0	3.0	2.422293186187744	1.1195673942565918
1.0	7910000.0	7920000.0	4.0	2.612907886505127	1.2148373126983643
1.0	7940000.0	7950000.0	3.0	2.6771676540374756	1.2457596063613892
1.0	7950000.0	7960000.0	1.0	3.0223278999328613	1.410809874534607
1.0	8000000.0	8010000.0	1.0	2.9565138816833496	1.3806501626968384
1.0	8060000.0	8070000.0	3.0	3.0825953483581543	1.4387750625610352
1.0	8070000.0	8080000.0	4.0	2.8018109798431396	1.306544542312622
1.0	8250000.0	8260000.0	9.0	3.461867094039917	1.6086397171020508
1.0	8270000.0	8280000.0	3.0	3.3240654468536377	1.5471559762954712
1.0	8320000.0	8330000.0	2.0	3.3383541107177734	1.5543041229248047
1.0	8330000.0	8340000.0	4.0	3.391672134399414	1.5789602994918823
1.0	8340000.0	8350000.0	3.0	2.829735040664673	1.3196985721588135
1.0	8370000.0	8380000.0	3.0	2.64835524559021	1.0554031133651733
1.0	8380000.0	8390000.0	2.0	3.418330430984497	1.5915741920471191
1.0	8410000.0	8420000.0	2.0	2.8356246948242188	1.3241842985153198
1.0	8430000.0	8440000.0	0.0	2.1713342666625977	0.7442280054092407
1.0	8480000.0	8490000.0	4.0	3.414412021636963	1.6061137914657593
1.0	8510000.0	8520000.0	4.0	2.217648983001709	0.6179981231689453
1.0	8560000.0	8570000.0	3.0	2.6199212074279785	1.058788776397705
1.0	8620000.0	8630000.0	15.0	2.304476261138916	0.8718910217285156
1.0	8700000.0	8710000.0	4.0	2.5011439323425293	0.7488927841186523
1.0	8740000.0	8750000.0	2.0	2.41314697265625	0.9213517308235168
1.0	8780000.0	8790000.0	2.0	2.853576183319092	1.3301087617874146
1.0	8800000.0	8810000.0	5.0	2.696826219558716	1.2556955814361572
1.0	8860000.0	8870000.0	1.0	2.646825075149536	1.0694258213043213
1.0	8870000.0	8880000.0	4.0	2.7020881175994873	1.2731409072875977
1.0	9100000.0	9110000.0	4.0	3.4150493144989014	1.588193416595459
1.0	9150000.0	9160000.0	5.0	3.0657427310943604	1.4306997060775757
1.0	9160000.0	9170000.0	3.0	2.701914072036743	1.1055243015289307
1.0	9190000.0	9200000.0	3.0	3.6444950103759766	1.6891043186187744
1.0	9240000.0	9250000.0	3.0	2.812042474746704	1.3121110200881958
1.0	9260000.0	9270000.0	3.0	2.8704404830932617	1.33949875831604
1.0	9330000.0	9340000.0	1.0	2.8434481620788574	1.3267710208892822
1.0	9360000.0	9370000.0	3.0	2.452669143676758	0.9073231816291809
1.0	9370000.0	9380000.0	1.0	2.4963033199310303	0.9901533126831055
1.0	9400000.0	9410000.0	2.0	2.4349634647369385	0.7488815784454346
1.0	9490000.0	9500000.0	3.0	3.221177577972412	1.5022425651550293
1.0	9520000.0	9530000.0	3.0	3.745237350463867	1.730761170387268
1.0	9530000.0	9540000.0	1.0	3.862685441970825	1.780050277709961
1.0	9560000.0	9570000.0	5.0	3.658006191253662	1.6954243183135986
1.0	9620000.0	9630000.0	2.0	2.5430774688720703	0.9759796261787415
1.0	9670000.0	9680000.0	4.0	3.1459898948669434	1.4672149419784546
1.0	9720000.0	9730000.0	4.0	3.7942276000976562	1.7523071765899658
1.0	9780000.0	9790000.0	4.0	3.634077548980713	1.684618353843689
1.0	9800000.0	9810000.0	4.0	2.331630229949951	0.8726468086242676
1.0	9830000.0	9840000.0	3.0	2.518097400665283	0.9859450459480286
1.0	9840000.0	9850000.0	1.0	2.5331830978393555	0.9383891224861145
1.0	9860000.0	9870000.0	0.0	2.455615520477295	0.9240447878837585
1.0	9870000.0	9880000.0	2.0	2.41400408744812	0.9475162625312805
1.0	9890000.0	9900000.0	5.0	2.795823097229004	1.3033497333526611
1.0	9900000.0	9910000.0	3.0	2.5375921726226807	1.1138277053833008
1.0	9960000.0	9970000.0	1.0	2.404651641845703	0.9442310333251953
1.0	10000000.0	10010000.0	2.0	3.076671838760376	1.4523557424545288
1.0	10020000.0	10030000.0	4.0	2.9839611053466797	1.3925411701202393
1.0	10050000.0	10060000.0	4.0	3.197582244873047	1.4916412830352783
1.0	10100000.0	10110000.0	1.0	2.3485379219055176	0.7399767637252808
1.0	10250000.0	10260000.0	3.0	3.466578722000122	1.6120866537094116
1.0	10260000.0	10270000.0	4.0	3.49259877204895	1.623762845993042
1.0	10540000.0	10550000.0	3.0	2.413679599761963	0.7777091264724731
1.0	10640000.0	10650000.0	2.0	2.9012465476989746	1.3529226779937744
1.0	10690000.0	10700000.0	3.0	2.906236171722412	1.355712890625
1.0	10760000.0	10770000.0	7.0	2.621821641921997	0.9175287485122681
1.0	10780000.0	10790000.0	3.0	2.7131261825561523	1.2394511699676514
1.0	10800000.0	10810000.0	4.0	2.648463010787964	0.9486202001571655
1.0	10870000.0	10880000.0	2.0	2.861856460571289	1.3362985849380493
1.0	11080000.0	11090000.0	2.0	3.1097564697265625	1.450683832168579
1.0	11100000.0	11110000.0	6.0	4.106713771820068	1.8801788091659546
1.0	11170000.0	11180000.0	3.0	2.515122890472412	1.060551643371582
1.0	11230000.0	11240000.0	0.0	2.3066952228546143	0.6167817115783691
1.0	11250000.0	11260000.0	4.0	2.4197945594787598	0.9213732481002808
1.0	11280000.0	11290000.0	1.0	2.4063944816589355	0.8431564569473267
1.0	11310000.0	11320000.0	3.0	2.8517143726348877	1.330902338027954
1.0	11380000.0	11390000.0	3.0	4.498547554016113	2.0294768810272217
1.0	11410000.0	11420000.0	10.0	4.621159553527832	2.075352191925049
1.0	11440000.0	11450000.0	6.0	5.020564079284668	2.2122881412506104
1.0	11460000.0	11470000.0	5.0	4.810680389404297	2.1410131454467773
1.0	11470000.0	11480000.0	3.0	5.105724334716797	2.2407126426696777
1.0	11480000.0	11490000.0	3.0	5.488777160644531	2.3603832721710205
1.0	11490000.0	11500000.0	6.0	5.436976432800293	2.343668222427368
1.0	11500000.0	11510000.0	4.0	5.286278247833252	2.2991790771484375
1.0	11610000.0	11620000.0	1.0	4.359710216522217	1.9768155813217163
1.0	11700000.0	11710000.0	4.0	3.4412994384765625	1.6000149250030518
1.0	11710000.0	11720000.0	7.0	2.74088716506958	1.2767213582992554
1.0	11780000.0	11790000.0	2.0	3.755316972732544	1.7355750799179077
1.0	12010000.0	12020000.0	3.0	3.398242473602295	1.5822160243988037
1.0	12020000.0	12030000.0	5.0	3.0783801078796387	1.4369255304336548
1.0	12050000.0	12060000.0	1.0	2.641411781311035	1.2297031879425049
1.0	12080000.0	12090000.0	9.0	3.034869432449341	1.416820764541626
1.0	12120000.0	12130000.0	7.0	3.285700559616089	1.5310461521148682
1.0	12190000.0	12200000.0	5.0	2.9933266639709473	1.3964430093765259
1.0	12260000.0	12270000.0	1.0	2.780020236968994	1.296247959136963
1.0	12270000.0	12280000.0	4.0	2.858513355255127	1.3336060047149658
1.0	12310000.0	12320000.0	0.0	2.172313690185547	0.7328143119812012
1.0	12340000.0	12350000.0	1.0	2.1472322940826416	0.5238667130470276
1.0	12380000.0	12390000.0	5.0	2.1622931957244873	0.49146491289138794
1.0	12390000.0	12400000.0	0.0	2.096994161605835	0.4914972186088562
1.0	12430000.0	12440000.0	3.0	2.0292859077453613	0.521255612373352
1.0	12490000.0	12500000.0	1.0	2.0294976234436035	0.6832221746444702
1.0	12560000.0	12570000.0	9.0	2.4552950859069824	0.7058085203170776
1.0	12590000.0	12600000.0	3.0	2.885068416595459	1.3291974067687988
1.0	12600000.0	12610000.0	5.0	3.412614107131958	1.588201880455017
1.0	12710000.0	12720000.0	4.0	3.4475631713867188	1.602604866027832
1.0	12740000.0	12750000.0	3.0	4.087200164794922	1.8724855184555054
1.0	12820000.0	12830000.0	7.0	4.346346378326416	1.9693092107772827
1.0	13780000.0	13790000.0	7.0	4.609438419342041	2.0623161792755127
1.0	13830000.0	13840000.0	5.0	5.870175361633301	2.4577105045318604
1.0	13840000.0	13850000.0	7.0	6.88925838470459	2.6956369876861572
1.0	13920000.0	13930000.0	7.0	6.706603050231934	2.6537013053894043
1.0	13940000.0	13950000.0	9.0	6.979503631591797	2.7166240215301514
1.0	14060000.0	14070000.0	4.0	2.5423648357391357	1.1800968647003174
1.0	14100000.0	14110000.0	2.0	2.4982850551605225	0.7868186235427856
1.0	14140000.0	14150000.0	4.0	3.1105971336364746	1.4506887197494507
1.0	14260000.0	14270000.0	6.0	5.2534027099609375	2.2707855701446533
1.0	14290000.0	14300000.0	4.0	5.177916526794434	2.245706081390381
1.0	14310000.0	14320000.0	5.0	5.145415306091309	2.2376809120178223
1.0	14360000.0	14370000.0	6.0	5.236273765563965	2.2571394443511963
1.0	14440000.0	14450000.0	8.0	4.983241081237793	2.181504964828491
1.0	14470000.0	14480000.0	8.0	5.1927690505981445	2.2432658672332764
1.0	14490000.0	14500000.0	3.0	5.921292304992676	2.4584248065948486
1.0	14510000.0	14520000.0	1.0	6.1396636962890625	2.5142202377319336
1.0	14520000.0	14530000.0	14.0	5.553150177001953	2.352517604827881
1.0	14540000.0	14550000.0	3.0	5.781303405761719	2.4187569618225098
1.0	14550000.0	14560000.0	4.0	5.7220354080200195	2.401136636734009
1.0	14570000.0	14580000.0	7.0	5.641634941101074	2.382974624633789
1.0	14660000.0	14670000.0	4.0	5.661251068115234	2.3929290771484375
1.0	14780000.0	14790000.0	10.0	5.183403491973877	2.245479106903076
1.0	14790000.0	14800000.0	5.0	5.457321643829346	2.3268070220947266
1.0	14830000.0	14840000.0	3.0	6.207674980163574	2.529588222503662
1.0	14850000.0	14860000.0	8.0	5.6468119621276855	2.3896238803863525
1.0	14920000.0	14930000.0	4.0	5.414243221282959	2.3234610557556152
1.0	14950000.0	14960000.0	4.0	5.577736854553223	2.362154483795166
1.0	14970000.0	14980000.0	6.0	5.088831901550293	2.216675281524658
1.0	14980000.0	14990000.0	6.0	5.093708038330078	2.2174019813537598
1.0	15030000.0	15040000.0	6.0	4.8256354331970215	2.135674238204956
1.0	15050000.0	15060000.0	3.0	4.4439377784729	1.993251085281372
1.0	15080000.0	15090000.0	1.0	4.1522088050842285	1.8823429346084595
1.0	15100000.0	15110000.0	4.0	3.654738664627075	1.6903092861175537
1.0	15130000.0	15140000.0	6.0	3.7851624488830566	1.7453594207763672
1.0	15140000.0	15150000.0	3.0	3.731292247772217	1.7227274179458618
1.0	15150000.0	15160000.0	5.0	3.6000137329101562	1.6675853729248047
1.0	15240000.0	15250000.0	3.0	3.9079768657684326	1.7972280979156494
1.0	15260000.0	15270000.0	5.0	3.0479373931884766	1.4206634759902954
1.0	15340000.0	15350000.0	3.0	2.6122729778289795	1.0969789028167725
1.0	15430000.0	15440000.0	1.0	2.8650238513946533	1.3382562398910522
1.0	15460000.0	15470000.0	3.0	2.332414150238037	1.0254111289978027
1.0	15470000.0	15480000.0	1.0	2.3577895164489746	1.100599765777588
1.0	15480000.0	15490000.0	4.0	2.4025607109069824	0.9934102296829224
1.0	15500000.0	15510000.0	2.0	2.2906956672668457	1.0570509433746338
1.0	15510000.0	15520000.0	1.0	2.3425283432006836	1.0824671983718872
1.0	15700000.0	15710000.0	2.0	3.850635528564453	1.776525855064392
1.0	15740000.0	15750000.0	4.0	3.2651119232177734	1.538090705871582
1.0	15750000.0	15760000.0	2.0	3.649533748626709	1.7078098058700562
1.0	15840000.0	15850000.0	3.0	2.773486375808716	1.1786894798278809
1.0	15900000.0	15910000.0	2.0	2.4866766929626465	1.0217936038970947
1.0	15950000.0	15960000.0	3.0	2.2762794494628906	0.8108552694320679
1.0	15960000.0	15970000.0	1.0	2.4104650020599365	1.002366304397583
1.0	15980000.0	15990000.0	3.0	2.2088751792907715	0.863733172416687
1.0	16030000.0	16040000.0	2.0	2.715864658355713	1.2650667428970337
1.0	16040000.0	16050000.0	0.0	2.6584384441375732	1.2382652759552002
1.0	16050000.0	16060000.0	2.0	2.9532999992370605	1.3796287775039673
1.0	16090000.0	16100000.0	2.0	2.735638380050659	1.2768096923828125
1.0	16230000.0	16240000.0	0.0	2.3413734436035156	0.8293029069900513
1.0	16250000.0	16260000.0	2.0	2.5354111194610596	1.1783552169799805
1.0	16270000.0	16280000.0	1.0	2.4707794189453125	1.156274437904358
1.0	16290000.0	16300000.0	1.0	2.4011647701263428	0.9723600149154663
1.0	16300000.0	16310000.0	2.0	2.8054981231689453	1.308363676071167
1.0	16340000.0	16350000.0	1.0	4.099865913391113	1.8777939081192017
1.0	16390000.0	16400000.0	2.0	3.375161647796631	1.570686936378479
1.0	16450000.0	16460000.0	8.0	3.130612373352051	1.461848258972168
1.0	16550000.0	16560000.0	3.0	2.8042640686035156	1.3072007894515991
1.0	16610000.0	16620000.0	1.0	2.247396945953369	0.7570792436599731
1.0	17340000.0	17350000.0	1.0	2.529203414916992	1.1749472618103027
1.0	17360000.0	17370000.0	1.0	2.3986876010894775	0.9202262163162231
1.0	17440000.0	17450000.0	3.0	2.7457051277160645	1.2798312902450562
1.0	17500000.0	17510000.0	3.0	2.853710174560547	1.3309834003448486
1.0	17510000.0	17520000.0	3.0	3.157949686050415	1.4731251001358032
1.0	17710000.0	17720000.0	8.0	4.178444862365723	1.9084209203720093
1.0	17840000.0	17850000.0	3.0	2.69203519821167	1.2544221878051758
1.0	17940000.0	17950000.0	3.0	2.4473018646240234	0.7095947265625
1.0	17950000.0	17960000.0	2.0	2.4651670455932617	0.9567848443984985
1.0	17990000.0	18000000.0	0.0	2.4564766883850098	0.8103763461112976
1.0	18030000.0	18040000.0	6.0	3.0806996822357178	1.439984917640686
1.0	18050000.0	18060000.0	3.0	3.4605374336242676	1.6107066869735718
1.0	18090000.0	18100000.0	3.0	3.5610127449035645	1.654179334640503
1.0	18100000.0	18110000.0	2.0	4.076422214508057	1.867624282836914
1.0	18120000.0	18130000.0	6.0	3.276244640350342	1.5271379947662354
1.0	18150000.0	18160000.0	4.0	3.854160785675049	1.7746150493621826
1.0	18160000.0	18170000.0	4.0	3.9226715564727783	1.8063113689422607
1.0	18190000.0	18200000.0	4.0	3.8919692039489746	1.791227102279663
1.0	18240000.0	18250000.0	5.0	3.8518035411834717	1.7773456573486328
1.0	18290000.0	18300000.0	1.0	4.686650276184082	2.0906734466552734
1.0	18310000.0	18320000.0	5.0	4.195705413818359	1.9069160223007202
1.0	18390000.0	18400000.0	7.0	4.190907955169678	1.9064643383026123
1.0	18420000.0	18430000.0	1.0	4.588496208190918	2.057354688644409
1.0	18470000.0	18480000.0	2.0	5.022504806518555	2.2049126625061035
1.0	18480000.0	18490000.0	6.0	4.837244510650635	2.1416399478912354
1.0	18490000.0	18500000.0	3.0	4.7597198486328125	2.116593360900879
1.0	18520000.0	18530000.0	3.0	4.480462074279785	2.0221259593963623
1.0	18580000.0	18590000.0	3.0	4.9925031661987305	2.177088975906372
1.0	18680000.0	18690000.0	8.0	3.2123374938964844	1.4998384714126587
1.0	18700000.0	18710000.0	5.0	3.499220371246338	1.618533730506897
1.0	18800000.0	18810000.0	3.0	3.4762187004089355	1.6159131526947021
1.0	18820000.0	18830000.0	2.0	3.1017208099365234	1.4466445446014404
1.0	18870000.0	18880000.0	2.0	3.655505657196045	1.694297432899475
1.0	18880000.0	18890000.0	9.0	3.2522132396698	1.515699028968811
1.0	18960000.0	18970000.0	5.0	3.983811616897583	1.8313467502593994
1.0	19070000.0	19080000.0	4.0	3.534254550933838	1.6426559686660767
1.0	19090000.0	19100000.0	3.0	3.753469467163086	1.7367172241210938
1.0	19150000.0	19160000.0	2.0	4.166363716125488	1.9041779041290283
1.0	19410000.0	19420000.0	4.0	2.4083447456359863	1.1046799421310425
1.0	19460000.0	19470000.0	0.0	2.5902438163757324	1.2058510780334473
1.0	19500000.0	19510000.0	1.0	2.3905112743377686	1.1066508293151855
1.0	19510000.0	19520000.0	2.0	2.255321502685547	0.9076241254806519
1.0	19520000.0	19530000.0	2.0	2.1516659259796143	0.7334760427474976
1.0	19610000.0	19620000.0	4.0	2.513315439224243	1.0928983688354492
1.0	19620000.0	19630000.0	2.0	2.693474531173706	1.1506233215332031
1.0	19660000.0	19670000.0	3.0	3.0292670726776123	1.4150199890136719
1.0	19710000.0	19720000.0	2.0	2.452925205230713	1.144587516784668
1.0	19750000.0	19760000.0	3.0	2.4824817180633545	1.1531413793563843
1.0	19780000.0	19790000.0	2.0	2.2581801414489746	0.891294002532959
1.0	19790000.0	19800000.0	2.0	2.5300955772399902	1.1874260902404785
1.0	19840000.0	19850000.0	4.0	3.1875224113464355	1.487830400466919
1.0	19890000.0	19900000.0	1.0	3.1436080932617188	1.466019868850708
1.0	19910000.0	19920000.0	2.0	2.9165775775909424	1.3611665964126587
1.0	19920000.0	19930000.0	5.0	3.547053813934326	1.5016430616378784
1.0	19990000.0	20000000.0	3.0	3.2130494117736816	1.4990257024765015
1.0	20020000.0	20030000.0	3.0	2.340390920639038	0.7750152945518494
1.0	20110000.0	20120000.0	3.0	2.183270215988159	0.49176469445228577
1.0	20170000.0	20180000.0	1.0	2.565430164337158	1.0744998455047607
1.0	20190000.0	20200000.0	2.0	2.5014748573303223	1.0178678035736084
1.0	20220000.0	20230000.0	2.0	2.193418502807617	0.551365315914154
1.0	20230000.0	20240000.0	1.0	2.1760971546173096	0.6354684829711914
1.0	20260000.0	20270000.0	2.0	3.8943161964416504	1.7940012216567993
1.0	20390000.0	20400000.0	7.0	3.973470687866211	1.8256028890609741
1.0	20400000.0	20410000.0	3.0	5.329931735992432	2.305176258087158
1.0	20420000.0	20430000.0	0.0	3.782686710357666	1.7453536987304688
1.0	20510000.0	20520000.0	2.0	2.923144817352295	1.3632574081420898
1.0	20590000.0	20600000.0	4.0	3.213008165359497	1.4984452724456787
1.0	20600000.0	20610000.0	8.0	3.1913630962371826	1.4898761510849
1.0	20660000.0	20670000.0	3.0	4.033407688140869	1.8471797704696655
1.0	20670000.0	20680000.0	8.0	3.9755897521972656	1.8248926401138306
1.0	20690000.0	20700000.0	6.0	3.5105032920837402	1.6324663162231445
1.0	20730000.0	20740000.0	6.0	3.2141590118408203	1.5007402896881104
1.0	20750000.0	20760000.0	5.0	3.511312484741211	1.6318626403808594
1.0	20800000.0	20810000.0	7.0	2.616777181625366	0.991589367389679
1.0	20850000.0	20860000.0	5.0	3.540642261505127	1.6444082260131836
1.0	20880000.0	20890000.0	4.0	3.5509610176086426	1.6495418548583984
1.0	20910000.0	20920000.0	3.0	3.3506903648376465	1.5605432987213135
1.0	20920000.0	20930000.0	2.0	3.5652670860290527	1.6541767120361328
1.0	20950000.0	20960000.0	3.0	3.5345053672790527	1.6414598226547241
1.0	20960000.0	20970000.0	5.0	2.82922101020813	1.3216221332550049
1.0	21030000.0	21040000.0	2.0	3.884894609451294	1.7900469303131104
1.0	21050000.0	21060000.0	7.0	3.2209129333496094	1.5025017261505127
1.0	21100000.0	21110000.0	3.0	2.2691903114318848	0.8199184536933899
1.0	21170000.0	21180000.0	0.0	2.158973217010498	0.6427513360977173
1.0	21190000.0	21200000.0	3.0	2.030346393585205	0.5202080011367798
1.0	21200000.0	21210000.0	0.0	2.238215208053589	0.5920004844665527
1.0	21220000.0	21230000.0	2.0	2.1436448097229004	0.4940047860145569
1.0	21340000.0	21350000.0	1.0	2.077091693878174	0.7715893983840942
1.0	21350000.0	21360000.0	2.0	2.201158046722412	0.633923351764679
1.0	21370000.0	21380000.0	1.0	2.1853649616241455	0.6699745655059814
1.0	21420000.0	21430000.0	1.0	2.2441015243530273	0.5142171382904053
1.0	21480000.0	21490000.0	2.0	2.3642265796661377	0.70742267370224
1.0	21520000.0	21530000.0	2.0	3.4124884605407715	1.5873466730117798
1.0	21640000.0	21650000.0	8.0	2.706984043121338	1.2638739347457886
1.0	21690000.0	21700000.0	1.0	3.5435147285461426	1.6452423334121704
1.0	21820000.0	21830000.0	3.0	2.9326887130737305	1.3687225580215454
1.0	21860000.0	21870000.0	2.0	3.463951826095581	1.6109037399291992
1.0	21900000.0	21910000.0	5.0	3.1319541931152344	1.4617996215820312
1.0	21990000.0	22000000.0	1.0	2.692491054534912	1.2199389934539795
1.0	22010000.0	22020000.0	2.0	2.2158284187316895	0.8056427240371704
1.0	22020000.0	22030000.0	4.0	2.2658438682556152	0.7562607526779175
1.0	22060000.0	22070000.0	5.0	2.276052713394165	0.7341215014457703
1.0	22140000.0	22150000.0	2.0	3.0631966590881348	1.4298632144927979
1.0	22160000.0	22170000.0	4.0	3.272268772125244	1.5266848802566528
1.0	22260000.0	22270000.0	2.0	3.0258278846740723	1.421246886253357
1.0	22460000.0	22470000.0	2.0	2.5011184215545654	0.8371502161026001
1.0	22500000.0	22510000.0	8.0	3.077726364135742	1.4361155033111572
1.0	22530000.0	22540000.0	4.0	2.8877482414245605	1.347630262374878
1.0	22610000.0	22620000.0	2.0	3.460806369781494	1.609351396560669
1.0	22690000.0	22700000.0	5.0	3.064330577850342	1.43165922164917
1.0	22730000.0	22740000.0	0.0	2.7247564792633057	1.2691246271133423
1.0	22820000.0	22830000.0	3.0	2.170258045196533	0.4909328520298004
1.0	22900000.0	22910000.0	4.0	3.795799732208252	1.7549011707305908
1.0	22940000.0	22950000.0	4.0	4.06101655960083	1.8625297546386719
1.0	23070000.0	23080000.0	5.0	2.9279022216796875	1.3202592134475708
1.0	23080000.0	23090000.0	4.0	3.492577314376831	1.6224043369293213
1.0	23140000.0	23150000.0	3.0	3.124601125717163	1.4574447870254517
1.0	23260000.0	23270000.0	2.0	3.4787445068359375	1.617121934890747
1.0	23270000.0	23280000.0	5.0	3.6590144634246826	1.6960747241973877
1.0	23300000.0	23310000.0	4.0	3.22119402885437	1.502017855644226
1.0	23330000.0	23340000.0	1.0	3.5950119495391846	1.6688274145126343
1.0	23340000.0	23350000.0	4.0	2.6232948303222656	1.2343555688858032
1.0	23350000.0	23360000.0	0.0	2.409945249557495	0.8809531927108765
1.0	23360000.0	23370000.0	2.0	2.215927839279175	0.620753288269043
1.0	23370000.0	23380000.0	2.0	2.197023391723633	0.5104588270187378
1.0	23390000.0	23400000.0	1.0	2.1048998832702637	0.7020707130432129
1.0	23500000.0	23510000.0	1.0	2.5986695289611816	1.1906830072402954
1.0	23520000.0	23530000.0	2.0	2.962785482406616	1.3834178447723389
1.0	23590000.0	23600000.0	3.0	3.29730224609375	1.5373448133468628
1.0	23670000.0	23680000.0	5.0	2.730130672454834	1.2785954475402832
1.0	23740000.0	23750000.0	0.0	2.0944247245788574	0.9615074992179871
1.0	23770000.0	23780000.0	1.0	2.4791738986968994	1.1572601795196533
1.0	23800000.0	23810000.0	1.0	2.4797897338867188	1.052215576171875
1.0	23860000.0	23870000.0	4.0	3.2468032836914062	1.516087293624878
1.0	23960000.0	23970000.0	1.0	3.44244122505188	1.6010932922363281
1.0	24000000.0	24010000.0	3.0	3.0529847145080566	1.4248751401901245
1.0	24020000.0	24030000.0	1.0	2.617938995361328	1.2182574272155762
1.0	24040000.0	24050000.0	2.0	2.417786121368408	0.9390967488288879
1.0	24090000.0	24100000.0	3.0	2.2631213665008545	0.6957403421401978
1.0	24100000.0	24110000.0	2.0	2.4020514488220215	1.1232376098632812
1.0	24110000.0	24120000.0	4.0	2.112851619720459	0.9741185307502747
1.0	24120000.0	24130000.0	5.0	2.955928087234497	0.8223382830619812
1.0	24130000.0	24140000.0	3.0	2.4534389972686768	1.137802243232727
1.0	24170000.0	24180000.0	1.0	2.248142719268799	0.7057018876075745
1.0	24450000.0	24460000.0	5.0	2.0203216075897217	0.5090165138244629
1.0	24460000.0	24470000.0	1.0	2.0753684043884277	0.9523767232894897
1.0	24470000.0	24480000.0	1.0	2.379829168319702	0.9777480363845825
1.0	24480000.0	24490000.0	2.0	2.2587902545928955	0.519933819770813
1.0	24560000.0	24570000.0	3.0	2.437041997909546	1.0093095302581787
1.0	24580000.0	24590000.0	6.0	2.258192539215088	0.7302824854850769
1.0	24650000.0	24660000.0	3.0	2.1457109451293945	0.5468905568122864
1.0	24830000.0	24840000.0	1.0	2.1823134422302246	0.5880995988845825
1.0	24840000.0	24850000.0	0.0	2.211915969848633	0.49591773748397827
1.0	24970000.0	24980000.0	2.0	2.306309461593628	1.0666000843048096
1.0	25000000.0	25010000.0	2.0	2.6992745399475098	1.2311639785766602
1.0	25060000.0	25070000.0	3.0	2.699512004852295	1.257102131843567
1.0	25120000.0	25130000.0	1.0	2.8288309574127197	1.3198461532592773
1.0	25150000.0	25160000.0	3.0	2.319099187850952	0.7151501774787903
1.0	25190000.0	25200000.0	1.0	3.0749852657318115	1.4348663091659546
1.0	25250000.0	25260000.0	1.0	3.8001327514648438	1.7568471431732178
1.0	25270000.0	25280000.0	1.0	3.5347557067871094	1.640825629234314
1.0	25370000.0	25380000.0	5.0	3.4357242584228516	1.5998605489730835
1.0	25430000.0	25440000.0	3.0	3.5254547595977783	1.6369524002075195
1.0	25480000.0	25490000.0	4.0	2.6474976539611816	1.2283520698547363
1.0	25520000.0	25530000.0	6.0	2.555452823638916	1.0177274942398071
1.0	25550000.0	25560000.0	3.0	2.843526601791382	0.8115938305854797
1.0	25680000.0	25690000.0	4.0	2.221252918243408	0.6061646938323975
1.0	25890000.0	25900000.0	0.0	2.224515438079834	0.8101879954338074
1.0	25920000.0	25930000.0	3.0	2.734724521636963	1.2734088897705078
1.0	25930000.0	25940000.0	2.0	2.936732053756714	1.3709361553192139
1.0	25990000.0	26000000.0	3.0	2.798039436340332	1.3043874502182007
1.0	26000000.0	26010000.0	2.0	2.5709118843078613	1.0499955415725708
1.0	26060000.0	26070000.0	2.0	3.0330371856689453	1.416255235671997
1.0	26240000.0	26250000.0	4.0	3.114983081817627	1.4537770748138428
1.0	26380000.0	26390000.0	2.0	3.2962276935577393	1.5385148525238037
1.0	26420000.0	26430000.0	0.0	2.666471481323242	1.2408697605133057
1.0	26500000.0	26510000.0	1.0	2.356635093688965	1.0901931524276733
1.0	26510000.0	26520000.0	0.0	2.4319863319396973	0.8549407124519348
1.0	26560000.0	26570000.0	3.0	2.533958673477173	1.1897720098495483
1.0	26660000.0	26670000.0	0.0	2.8445048332214355	1.3265905380249023
1.0	26680000.0	26690000.0	2.0	2.587928295135498	1.2028310298919678
1.0	26720000.0	26730000.0	3.0	3.3631598949432373	1.5665562152862549
1.0	26810000.0	26820000.0	4.0	3.352069854736328	1.5611070394515991
1.0	26820000.0	26830000.0	2.0	2.7871792316436768	1.3110554218292236
1.0	26970000.0	26980000.0	8.0	3.699150800704956	1.7120399475097656
1.0	27010000.0	27020000.0	5.0	3.637086868286133	0.8186489343643188
1.0	27050000.0	27060000.0	6.0	2.346186876296997	0.9940185546875
1.0	27190000.0	27200000.0	5.0	3.1654460430145264	1.493084192276001
1.0	27260000.0	27270000.0	2.0	2.6841588020324707	1.2504470348358154
1.0	27280000.0	27290000.0	5.0	2.695469379425049	1.25804603099823
1.0	27330000.0	27340000.0	2.0	2.969848155975342	1.3925586938858032
1.0	27340000.0	27350000.0	0.0	3.6666557788848877	1.6974912881851196
1.0	27370000.0	27380000.0	6.0	3.2117743492126465	1.4973421096801758
1.0	27410000.0	27420000.0	1.0	3.08235764503479	1.4386690855026245
1.0	27420000.0	27430000.0	1.0	2.6987671852111816	1.2714046239852905
1.0	27430000.0	27440000.0	4.0	2.505836009979248	1.1646370887756348
1.0	27480000.0	27490000.0	1.0	3.023339033126831	1.4266653060913086
1.0	27580000.0	27590000.0	2.0	2.4176747798919678	0.8322351574897766
1.0	27700000.0	27710000.0	1.0	3.1514086723327637	1.4700629711151123
1.0	27730000.0	27740000.0	4.0	2.6613852977752686	1.2398464679718018
1.0	27750000.0	27760000.0	2.0	2.5730011463165283	1.196123719215393
1.0	27790000.0	27800000.0	4.0	2.400907039642334	0.9347984194755554
1.0	27810000.0	27820000.0	3.0	3.115049123764038	0.7397065162658691
1.0	27840000.0	27850000.0	3.0	2.701599359512329	1.2726255655288696
1.0	27890000.0	27900000.0	2.0	2.576500415802002	1.210949182510376
1.0	27900000.0	27910000.0	2.0	2.5880000591278076	1.206362009048462
1.0	27930000.0	27940000.0	2.0	2.762913703918457	1.2895307540893555
1.0	27940000.0	27950000.0	3.0	2.9266483783721924	1.3662104606628418
1.0	28020000.0	28030000.0	4.0	3.160050630569458	1.4741673469543457
1.0	28070000.0	28080000.0	1.0	2.2356348037719727	0.8230572938919067
1.0	28090000.0	28100000.0	1.0	2.7804722785949707	1.2973028421401978
1.0	28110000.0	28120000.0	2.0	2.214200019836426	0.6029607653617859
1.0	28120000.0	28130000.0	2.0	2.3569207191467285	0.9222895503044128
1.0	28140000.0	28150000.0	0.0	2.2063605785369873	0.8693916201591492
1.0	28220000.0	28230000.0	3.0	2.286630153656006	0.7753168344497681
1.0	28250000.0	28260000.0	1.0	3.110856771469116	1.4522719383239746
1.0	28280000.0	28290000.0	5.0	2.2870993614196777	1.064577579498291
1.0	28290000.0	28300000.0	2.0	2.2494940757751465	0.8387228846549988
1.0	28340000.0	28350000.0	1.0	2.1858069896698	0.5440508127212524
1.0	28430000.0	28440000.0	4.0	2.406127452850342	0.9880911707878113
1.0	28470000.0	28480000.0	4.0	2.8901290893554688	1.348992109298706
1.0	28530000.0	28540000.0	1.0	2.272268295288086	0.9006860852241516
1.0	28540000.0	28550000.0	1.0	2.3377513885498047	0.8349078893661499
1.0	28560000.0	28570000.0	5.0	2.701918125152588	1.2731258869171143
1.0	28570000.0	28580000.0	1.0	3.376857042312622	1.5885066986083984
1.0	28740000.0	28750000.0	1.0	2.4222896099090576	0.973293125629425
1.0	28760000.0	28770000.0	1.0	2.601567506790161	1.2130284309387207
1.0	28810000.0	28820000.0	3.0	2.366936206817627	0.8969630002975464
1.0	28820000.0	28830000.0	3.0	2.5019116401672363	1.1617804765701294
1.0	28840000.0	28850000.0	2.0	3.1191954612731934	1.4548221826553345
1.0	28850000.0	28860000.0	1.0	3.0643279552459717	1.429992914199829
1.0	28930000.0	28940000.0	1.0	2.4920318126678467	1.041804313659668
1.0	29110000.0	29120000.0	1.0	3.0796027183532715	1.4373430013656616
1.0	29140000.0	29150000.0	6.0	3.245736598968506	1.5147072076797485
1.0	29180000.0	29190000.0	2.0	3.0483291149139404	1.421923279762268
1.0	29260000.0	29270000.0	4.0	2.3201704025268555	0.6204015016555786
1.0	29390000.0	29400000.0	1.0	2.257963180541992	0.6110504865646362
1.0	29410000.0	29420000.0	2.0	2.4097583293914795	0.8247582316398621
1.0	29490000.0	29500000.0	1.0	2.295060396194458	0.8423120379447937
1.0	29530000.0	29540000.0	2.0	2.38720440864563	0.9081977605819702
1.0	29690000.0	29700000.0	8.0	4.817281246185303	2.1394920349121094
1.0	29710000.0	29720000.0	7.0	4.622860908508301	2.0732052326202393
1.0	29730000.0	29740000.0	4.0	5.103692054748535	2.239178419113159
1.0	29770000.0	29780000.0	8.0	5.181364059448242	2.2611911296844482
1.0	29810000.0	29820000.0	10.0	4.297715663909912	1.947352409362793
1.0	30060000.0	30070000.0	4.0	3.8428268432617188	1.7671804428100586
1.0	30180000.0	30190000.0	3.0	4.859241962432861	2.1522068977355957
1.0	30310000.0	30320000.0	5.0	6.09822940826416	2.507000684738159
1.0	30460000.0	30470000.0	5.0	5.819516658782959	2.434464931488037
1.0	30490000.0	30500000.0	5.0	5.413447380065918	2.3174808025360107
1.0	30510000.0	30520000.0	5.0	6.418661594390869	2.59269118309021
1.0	30570000.0	30580000.0	7.0	6.268095970153809	2.5609447956085205
1.0	30610000.0	30620000.0	7.0	5.698277473449707	2.4081547260284424
1.0	30650000.0	30660000.0	1.0	6.16426420211792	2.5329020023345947
1.0	30700000.0	30710000.0	8.0	6.1424174308776855	2.5249781608581543
1.0	30750000.0	30760000.0	8.0	4.932017803192139	2.1697959899902344
1.0	30800000.0	30810000.0	5.0	5.6398725509643555	2.386382579803467
1.0	30810000.0	30820000.0	3.0	4.815169334411621	2.137638568878174
1.0	30830000.0	30840000.0	3.0	4.346454620361328	1.9660062789916992
1.0	30840000.0	30850000.0	3.0	4.63968563079834	2.0755982398986816
1.0	30920000.0	30930000.0	7.0	2.9497926235198975	1.378917932510376
1.0	31010000.0	31020000.0	2.0	3.5722198486328125	1.6572774648666382
1.0	31030000.0	31040000.0	1.0	3.272357940673828	1.5277349948883057
1.0	31040000.0	31050000.0	5.0	3.156306028366089	1.4740651845932007
1.0	31070000.0	31080000.0	2.0	3.9713363647460938	1.8270528316497803
1.0	31140000.0	31150000.0	2.0	3.175691604614258	1.480287790298462
1.0	31220000.0	31230000.0	6.0	2.997584342956543	1.3986598253250122
1.0	31250000.0	31260000.0	3.0	3.364058256149292	1.5658761262893677
1.0	31270000.0	31280000.0	1.0	3.554959774017334	1.6492868661880493
1.0	31330000.0	31340000.0	0.0	3.5589797496795654	1.6512525081634521
1.0	31360000.0	31370000.0	3.0	3.1351871490478516	1.461918830871582
1.0	31390000.0	31400000.0	1.0	3.0131001472473145	1.4060914516448975
1.0	31410000.0	31420000.0	2.0	2.2546751499176025	0.778106689453125
1.0	31440000.0	31450000.0	2.0	2.1555862426757812	0.7098109126091003
1.0	31460000.0	31470000.0	1.0	2.1055166721343994	0.5901148319244385
1.0	31530000.0	31540000.0	1.0	2.7972521781921387	0.6128000020980835
1.0	31730000.0	31740000.0	4.0	2.258551836013794	0.7580162286758423
1.0	31820000.0	31830000.0	2.0	2.165698528289795	0.6038913726806641
1.0	31830000.0	31840000.0	2.0	2.2163867950439453	0.6835715174674988
1.0	31870000.0	31880000.0	2.0	3.2288742065429688	1.5061894655227661
1.0	31920000.0	31930000.0	4.0	2.8953757286071777	1.3502295017242432
1.0	31930000.0	31940000.0	2.0	3.0551369190216064	1.4258201122283936
1.0	31960000.0	31970000.0	6.0	2.810720920562744	1.3109489679336548
1.0	31970000.0	31980000.0	3.0	3.97715425491333	1.8264296054840088
1.0	31990000.0	32000000.0	0.0	2.864933967590332	1.335185170173645
1.0	32060000.0	32070000.0	2.0	3.2227725982666016	1.503383755683899
1.0	32130000.0	32140000.0	2.0	2.7548768520355225	1.2937681674957275
1.0	32150000.0	32160000.0	3.0	3.32710337638855	1.550347089767456
1.0	32180000.0	32190000.0	4.0	2.974658250808716	1.3984205722808838
1.0	32190000.0	32200000.0	3.0	3.124490261077881	1.4581400156021118
1.0	32240000.0	32250000.0	2.0	3.48808217048645	1.6207525730133057
1.0	32260000.0	32270000.0	2.0	3.319479465484619	1.5470201969146729
1.0	32300000.0	32310000.0	2.0	2.385525703430176	0.8609714508056641
1.0	32380000.0	32390000.0	5.0	2.5790584087371826	1.0280439853668213
1.0	32390000.0	32400000.0	2.0	2.7635908126831055	1.2887916564941406
1.0	32420000.0	32430000.0	3.0	3.4903976917266846	1.6385524272918701
1.0	32470000.0	32480000.0	1.0	3.2377877235412598	1.520241141319275
1.0	32650000.0	32660000.0	3.0	2.795797109603882	1.3050196170806885
1.0	32760000.0	32770000.0	1.0	2.2901625633239746	0.8626285791397095
1.0	32790000.0	32800000.0	3.0	2.5750536918640137	1.1972851753234863
1.0	32800000.0	32810000.0	3.0	2.473900079727173	1.0500123500823975
1.0	32890000.0	32900000.0	1.0	3.323965549468994	1.5496799945831299
1.0	32990000.0	33000000.0	6.0	3.363668918609619	1.566307544708252
1.0	33010000.0	33020000.0	2.0	2.784640073776245	1.2974547147750854
1.0	33130000.0	33140000.0	4.0	2.4331936836242676	1.1275207996368408
1.0	33150000.0	33160000.0	1.0	2.343597173690796	0.9228997230529785
1.0	33170000.0	33180000.0	2.0	2.76332426071167	1.2902371883392334
1.0	33270000.0	33280000.0	2.0	2.5030100345611572	1.1624056100845337
1.0	33300000.0	33310000.0	2.0	2.4176669120788574	0.9368325471878052
1.0	33350000.0	33360000.0	2.0	2.5166831016540527	1.0447773933410645
1.0	33360000.0	33370000.0	3.0	2.1711888313293457	0.8736659288406372
1.0	33450000.0	33460000.0	2.0	2.5023908615112305	1.1660596132278442
1.0	33590000.0	33600000.0	1.0	2.936962127685547	1.3796823024749756
1.0	33610000.0	33620000.0	1.0	2.3887088298797607	1.0082175731658936
1.0	33630000.0	33640000.0	1.0	2.572312593460083	0.8680207133293152
1.0	33660000.0	33670000.0	5.0	2.519030809402466	1.1316380500793457
1.0	33790000.0	33800000.0	3.0	2.7042088508605957	1.2610667943954468
1.0	33830000.0	33840000.0	3.0	2.659306049346924	1.1962686777114868
1.0	33850000.0	33860000.0	2.0	2.555812358856201	0.9908552169799805
1.0	33870000.0	33880000.0	10.0	2.477210283279419	0.6923338174819946
1.0	33890000.0	33900000.0	4.0	2.5930638313293457	1.1698741912841797
1.0	33930000.0	33940000.0	5.0	2.8155784606933594	1.313452959060669
1.0	33950000.0	33960000.0	3.0	3.155707836151123	1.4712753295898438
1.0	33970000.0	33980000.0	1.0	4.6319169998168945	2.0754170417785645
1.0	34110000.0	34120000.0	3.0	5.976012229919434	2.4937045574188232
1.0	34160000.0	34170000.0	8.0	6.150240898132324	2.527712106704712
1.0	34190000.0	34200000.0	4.0	5.895343780517578	2.462364435195923
1.0	34230000.0	34240000.0	6.0	6.190756320953369	2.5390021800994873
1.0	34240000.0	34250000.0	9.0	5.987387180328369	2.4862499237060547
1.0	34270000.0	34280000.0	4.0	6.39539909362793	2.5787417888641357
1.0	34410000.0	34420000.0	7.0	6.697218894958496	2.650993824005127
1.0	34420000.0	34430000.0	10.0	6.780329704284668	2.666506290435791
1.0	34500000.0	34510000.0	6.0	5.701151371002197	2.4058146476745605
1.0	34510000.0	34520000.0	3.0	6.26209020614624	2.548464298248291
1.0	34540000.0	34550000.0	7.0	6.924546718597412	2.701838970184326
1.0	34650000.0	34660000.0	5.0	7.144118309020996	2.7380127906799316
1.0	34750000.0	34760000.0	9.0	5.857650279998779	2.4393880367279053
1.0	34770000.0	34780000.0	4.0	5.938465118408203	2.4609014987945557
1.0	34840000.0	34850000.0	4.0	4.889665126800537	2.1596083641052246
1.0	34880000.0	34890000.0	3.0	4.9383320808410645	2.170654058456421
1.0	34930000.0	34940000.0	7.0	5.60653018951416	2.3772177696228027
1.0	35040000.0	35050000.0	7.0	5.286921977996826	2.2790331840515137
1.0	35070000.0	35080000.0	3.0	5.239710807800293	2.268340587615967
1.0	35120000.0	35130000.0	2.0	4.3911638259887695	1.9772685766220093
1.0	35190000.0	35200000.0	5.0	4.565873146057129	2.049229145050049
1.0	35220000.0	35230000.0	3.0	4.1898088455200195	1.9106559753417969
1.0	35230000.0	35240000.0	3.0	3.667861223220825	1.6989319324493408
1.0	35240000.0	35250000.0	4.0	3.114975690841675	1.4534823894500732
1.0	35370000.0	35380000.0	9.0	4.246059417724609	1.9340835809707642
1.0	35510000.0	35520000.0	3.0	3.850212812423706	1.7758880853652954
1.0	35540000.0	35550000.0	2.0	2.9237923622131348	1.3779239654541016
1.0	35620000.0	35630000.0	7.0	4.162344932556152	1.9020798206329346
1.0	35650000.0	35660000.0	3.0	3.093045234680176	1.4591624736785889
1.0	35700000.0	35710000.0	1.0	3.9447531700134277	1.8150947093963623
1.0	35770000.0	35780000.0	1.0	2.4916932582855225	0.7858989834785461
1.0	35800000.0	35810000.0	7.0	2.3623452186584473	0.6380870342254639
1.0	35820000.0	35830000.0	2.0	2.3652188777923584	0.7832754850387573
1.0	35850000.0	35860000.0	2.0	2.314754009246826	0.9166187047958374
1.0	35860000.0	35870000.0	1.0	2.347353935241699	0.8332635164260864
1.0	35900000.0	35910000.0	2.0	2.5517055988311768	1.1860767602920532
1.0	35960000.0	35970000.0	2.0	2.2966761589050293	0.601467490196228
1.0	35990000.0	36000000.0	5.0	2.1772170066833496	0.5567571520805359
1.0	36150000.0	36160000.0	3.0	3.4727120399475098	1.6158416271209717
1.0	36180000.0	36190000.0	3.0	2.8320541381835938	1.3211333751678467
1.0	36230000.0	36240000.0	2.0	2.9284770488739014	1.3682680130004883
1.0	36270000.0	36280000.0	3.0	2.6186890602111816	1.2217899560928345
1.0	36280000.0	36290000.0	0.0	2.444429397583008	0.6988032460212708
1.0	36290000.0	36300000.0	6.0	2.391714572906494	0.8830283284187317
1.0	36310000.0	36320000.0	0.0	2.3964407444000244	0.8816099166870117
1.0	36390000.0	36400000.0	0.0	2.7319138050079346	1.2873433828353882
1.0	36420000.0	36430000.0	3.0	2.40895938873291	0.8009101748466492
1.0	36450000.0	36460000.0	3.0	2.5294017791748047	0.9808076024055481
1.0	36500000.0	36510000.0	0.0	2.5582242012023926	1.0335404872894287
1.0	36540000.0	36550000.0	3.0	3.5457561016082764	1.6462736129760742
1.0	36560000.0	36570000.0	4.0	3.068701982498169	1.432783842086792
1.0	36880000.0	36890000.0	7.0	3.3761024475097656	1.5716952085494995
1.0	36980000.0	36990000.0	8.0	4.524904251098633	2.039325714111328
1.0	36990000.0	37000000.0	10.0	4.51909875869751	2.037694215774536
1.0	37010000.0	37020000.0	1.0	4.88303279876709	2.1664886474609375
1.0	37020000.0	37030000.0	6.0	5.2078328132629395	2.2736802101135254
1.0	37120000.0	37130000.0	7.0	4.738645553588867	2.1126625537872314
1.0	37230000.0	37240000.0	6.0	4.23313045501709	1.9262069463729858
1.0	37290000.0	37300000.0	11.0	6.047749996185303	2.508880138397217
1.0	37320000.0	37330000.0	5.0	6.826377868652344	2.6914846897125244
1.0	37330000.0	37340000.0	9.0	6.627052307128906	2.63732647895813
1.0	37350000.0	37360000.0	7.0	7.054609775543213	2.7317519187927246
1.0	37410000.0	37420000.0	9.0	7.172000885009766	2.7553329467773438
1.0	37470000.0	37480000.0	10.0	6.760030269622803	2.665729284286499
1.0	37480000.0	37490000.0	8.0	7.212918281555176	2.7602858543395996
1.0	37520000.0	37530000.0	4.0	6.800997734069824	2.6784164905548096
1.0	37540000.0	37550000.0	9.0	7.0159125328063965	2.721580982208252
1.0	37570000.0	37580000.0	6.0	6.7199273109436035	2.6559898853302
1.0	37600000.0	37610000.0	11.0	6.2775468826293945	2.5566213130950928
1.0	37620000.0	37630000.0	6.0	6.247270107269287	2.5461487770080566
1.0	37630000.0	37640000.0	12.0	5.647119522094727	2.3948168754577637
1.0	37660000.0	37670000.0	6.0	5.5318074226379395	2.3572592735290527
1.0	37690000.0	37700000.0	7.0	5.775469779968262	2.4260871410369873
1.0	37700000.0	37710000.0	6.0	5.475719928741455	2.3388285636901855
1.0	37730000.0	37740000.0	6.0	6.064360618591309	2.5069522857666016
1.0	37930000.0	37940000.0	2.0	3.286276340484619	1.532529592514038
1.0	38120000.0	38130000.0	2.0	3.1675992012023926	1.4788669347763062
1.0	38250000.0	38260000.0	2.0	2.857426881790161	1.3330649137496948
1.0	38350000.0	38360000.0	3.0	2.4100966453552246	0.9462467432022095
1.0	38550000.0	38560000.0	6.0	3.934476852416992	1.8112891912460327
1.0	38590000.0	38600000.0	6.0	3.837857723236084	1.7713840007781982
1.0	38750000.0	38760000.0	2.0	4.351231575012207	1.9691442251205444
1.0	38830000.0	38840000.0	2.0	5.628655910491943	2.3952832221984863
1.0	38880000.0	38890000.0	3.0	5.295259952545166	2.2945332527160645
1.0	38940000.0	38950000.0	8.0	5.684790134429932	2.4119174480438232
1.0	38980000.0	38990000.0	3.0	6.706129550933838	2.6628942489624023
1.0	39120000.0	39130000.0	6.0	5.204281806945801	2.26621675491333
1.0	39150000.0	39160000.0	5.0	4.82167387008667	2.141277313232422
1.0	39210000.0	39220000.0	5.0	4.649084568023682	2.081721782684326
1.0	39220000.0	39230000.0	7.0	4.890195846557617	2.166630268096924
1.0	39250000.0	39260000.0	2.0	4.301482200622559	1.9545338153839111
1.0	39300000.0	39310000.0	5.0	2.911020278930664	1.3576674461364746
1.0	39320000.0	39330000.0	7.0	2.6022086143493652	1.2238049507141113
1.0	39360000.0	39370000.0	2.0	3.587092638015747	1.6633827686309814
1.0	39390000.0	39400000.0	3.0	2.813643455505371	1.2138206958770752
1.0	39420000.0	39430000.0	7.0	3.5523343086242676	1.6490892171859741
1.0	39450000.0	39460000.0	2.0	2.763275623321533	1.3030751943588257
1.0	39470000.0	39480000.0	3.0	2.8835060596466064	1.345227837562561
1.0	39510000.0	39520000.0	3.0	2.5389199256896973	1.055999517440796
1.0	39590000.0	39600000.0	3.0	2.395199775695801	1.109874963760376
1.0	39680000.0	39690000.0	3.0	2.359492063522339	0.7109437584877014
1.0	39700000.0	39710000.0	2.0	2.4067165851593018	0.7383080720901489
1.0	39710000.0	39720000.0	2.0	2.3737988471984863	0.83561772108078
1.0	39820000.0	39830000.0	4.0	2.373814105987549	0.9521570205688477
1.0	39840000.0	39850000.0	3.0	2.4562392234802246	1.0323716402053833
1.0	39860000.0	39870000.0	4.0	2.5137574672698975	1.1685154438018799
1.0	39890000.0	39900000.0	2.0	2.2540812492370605	0.8843332529067993
1.0	39920000.0	39930000.0	4.0	2.519395112991333	1.1707842350006104
1.0	39930000.0	39940000.0	1.0	2.362332820892334	0.9953805804252625
1.0	39990000.0	40000000.0	5.0	2.649984359741211	1.090847373008728
1.0	40010000.0	40020000.0	2.0	2.5713295936584473	0.9680963754653931
1.0	40060000.0	40070000.0	3.0	4.179228782653809	1.9087722301483154
1.0	40080000.0	40090000.0	7.0	4.216888904571533	1.9233989715576172
1.0	40100000.0	40110000.0	5.0	3.5916404724121094	1.6657707691192627
1.0	40110000.0	40120000.0	7.0	3.808666229248047	1.7556686401367188
1.0	40190000.0	40200000.0	6.0	2.77717924118042	1.2940446138381958
1.0	40240000.0	40250000.0	2.0	3.2193920612335205	1.5020949840545654
1.0	40280000.0	40290000.0	4.0	2.7347018718719482	1.2765538692474365
1.0	40290000.0	40300000.0	2.0	2.6389822959899902	1.2285566329956055
1.0	40360000.0	40370000.0	0.0	2.533777952194214	1.073429822921753
1.0	40390000.0	40400000.0	0.0	2.9078288078308105	1.3568025827407837
1.0	40510000.0	40520000.0	2.0	2.6192617416381836	0.9907838702201843
1.0	40570000.0	40580000.0	3.0	3.9313080310821533	1.8094526529312134
1.0	40670000.0	40680000.0	1.0	2.2872743606567383	0.668144702911377
1.0	40740000.0	40750000.0	1.0	2.3052573204040527	0.6969060897827148
1.0	40810000.0	40820000.0	2.0	3.0637996196746826	1.4295142889022827
1.0	40820000.0	40830000.0	3.0	3.077950954437256	1.4366447925567627
1.0	40890000.0	40900000.0	4.0	2.990182399749756	1.3958542346954346
1.0	40910000.0	40920000.0	5.0	3.2978081703186035	1.537168264389038
1.0	40970000.0	40980000.0	5.0	3.70072865486145	1.7130178213119507
1.0	41010000.0	41020000.0	1.0	3.7042593955993652	1.7143118381500244
1.0	41070000.0	41080000.0	4.0	4.314990043640137	1.9601058959960938
1.0	41170000.0	41180000.0	6.0	2.6826717853546143	1.2487189769744873
1.0	41260000.0	41270000.0	1.0	3.023059129714966	1.4114879369735718
1.0	41310000.0	41320000.0	3.0	2.9091012477874756	1.3585197925567627
1.0	41360000.0	41370000.0	2.0	2.873382568359375	1.3400177955627441
1.0	41390000.0	41400000.0	1.0	3.2219395637512207	1.5027635097503662
1.0	41420000.0	41430000.0	6.0	3.134558916091919	1.4626530408859253
1.0	41480000.0	41490000.0	1.0	2.371917486190796	0.9390759468078613
1.0	41530000.0	41540000.0	3.0	2.169926881790161	0.5217365026473999
1.0	41540000.0	41550000.0	2.0	2.143871784210205	0.4898424744606018
1.0	41560000.0	41570000.0	6.0	2.226977825164795	0.5960122346878052
1.0	41590000.0	41600000.0	3.0	2.2571043968200684	0.49675387144088745
1.0	41620000.0	41630000.0	1.0	2.3366458415985107	0.5906380414962769
1.0	41660000.0	41670000.0	5.0	2.2986483573913574	0.56072598695755
1.0	41700000.0	41710000.0	3.0	2.542975664138794	1.0353020429611206
1.0	41750000.0	41760000.0	4.0	3.537571668624878	1.6442304849624634
1.0	41790000.0	41800000.0	4.0	3.739638566970825	1.7294864654541016
1.0	41830000.0	41840000.0	5.0	3.2559280395507812	1.5164101123809814
1.0	41850000.0	41860000.0	5.0	3.759690046310425	1.7377609014511108
1.0	41950000.0	41960000.0	3.0	3.7602763175964355	1.7352705001831055
1.0	41990000.0	42000000.0	7.0	3.7532005310058594	1.7355533838272095
1.0	42100000.0	42110000.0	4.0	2.7368664741516113	1.2753045558929443
1.0	42120000.0	42130000.0	6.0	2.5086519718170166	1.0625892877578735
1.0	42210000.0	42220000.0	3.0	3.039707660675049	1.4199713468551636
1.0	42250000.0	42260000.0	3.0	2.665778875350952	1.2396973371505737
1.0	42270000.0	42280000.0	3.0	2.762018918991089	1.2870091199874878
1.0	42330000.0	42340000.0	3.0	2.3976693153381348	1.0777291059494019
1.0	42500000.0	42510000.0	2.0	3.2354416847229004	1.5090312957763672
1.0	42540000.0	42550000.0	7.0	3.0583438873291016	1.4276618957519531
1.0	42570000.0	42580000.0	4.0	3.631993055343628	1.6845066547393799
1.0	42610000.0	42620000.0	5.0	2.8408706188201904	1.2877228260040283
1.0	42760000.0	42770000.0	1.0	2.387474536895752	0.5822177529335022
1.0	42810000.0	42820000.0	1.0	3.466956377029419	1.6127188205718994
1.0	42870000.0	42880000.0	2.0	3.2341952323913574	1.5090450048446655
1.0	42910000.0	42920000.0	3.0	3.1595911979675293	1.4756602048873901
1.0	43040000.0	43050000.0	5.0	2.5101828575134277	1.0773494243621826
1.0	43050000.0	43060000.0	3.0	2.714371919631958	1.263711929321289
1.0	43070000.0	43080000.0	2.0	3.1712069511413574	1.480849027633667
1.0	43120000.0	43130000.0	4.0	2.3651881217956543	1.101472020149231
1.0	43170000.0	43180000.0	3.0	2.4025540351867676	0.6354693174362183
1.0	43260000.0	43270000.0	5.0	3.54111909866333	1.6438124179840088
1.0	43390000.0	43400000.0	1.0	3.273371458053589	1.5420916080474854
1.0	43450000.0	43460000.0	4.0	4.274710178375244	1.9444236755371094
1.0	43480000.0	43490000.0	11.0	3.4239134788513184	1.5936267375946045
1.0	43530000.0	43540000.0	2.0	2.974557399749756	1.3885862827301025
1.0	43590000.0	43600000.0	3.0	2.8497180938720703	1.328692078590393
1.0	43690000.0	43700000.0	5.0	2.8234946727752686	1.318726897239685
1.0	43700000.0	43710000.0	3.0	3.078158140182495	1.437559962272644
1.0	43790000.0	43800000.0	2.0	2.9440159797668457	1.374026894569397
1.0	43800000.0	43810000.0	8.0	2.7318851947784424	1.2724370956420898
1.0	43820000.0	43830000.0	1.0	2.5474278926849365	1.1904873847961426
1.0	43900000.0	43910000.0	1.0	2.796562671661377	1.3049852848052979
1.0	43940000.0	43950000.0	1.0	2.9984371662139893	1.3994003534317017
1.0	43970000.0	43980000.0	4.0	3.54008150100708	1.6441466808319092
1.0	44060000.0	44070000.0	6.0	2.6399106979370117	1.1581922769546509
1.0	44100000.0	44110000.0	4.0	3.282588243484497	1.530059814453125
1.0	44120000.0	44130000.0	1.0	2.6380584239959717	1.2296369075775146
1.0	44200000.0	44210000.0	1.0	2.330928325653076	0.612892746925354
1.0	44340000.0	44350000.0	1.0	2.557675838470459	0.969731330871582
1.0	44380000.0	44390000.0	1.0	3.3820526599884033	1.574656367301941
1.0	44500000.0	44510000.0	3.0	3.3134193420410156	1.542843222618103
1.0	44510000.0	44520000.0	2.0	3.4049105644226074	1.5837514400482178
1.0	44520000.0	44530000.0	3.0	3.264080047607422	1.521007776260376
1.0	44550000.0	44560000.0	4.0	3.7209420204162598	1.720430612564087
1.0	44630000.0	44640000.0	6.0	4.182638168334961	1.9103343486785889
1.0	44710000.0	44720000.0	2.0	2.501783847808838	0.6894698143005371
1.0	44730000.0	44740000.0	6.0	2.4367988109588623	0.9163013696670532
1.0	44790000.0	44800000.0	2.0	2.5661110877990723	0.8490389585494995
1.0	44930000.0	44940000.0	11.0	3.5897216796875	1.6658004522323608
1.0	44970000.0	44980000.0	8.0	3.2920279502868652	1.5353224277496338
1.0	45050000.0	45060000.0	5.0	2.767239809036255	1.1865203380584717
1.0	45060000.0	45070000.0	3.0	3.163790225982666	1.4756520986557007
1.0	45120000.0	45130000.0	5.0	2.737713575363159	1.2764678001403809
1.0	45160000.0	45170000.0	2.0	3.2114157676696777	1.4976387023925781
1.0	45170000.0	45180000.0	1.0	3.273935317993164	1.5263664722442627
1.0	45200000.0	45210000.0	4.0	3.481588840484619	1.6188430786132812
1.0	45240000.0	45250000.0	5.0	3.23222017288208	1.5236464738845825
1.0	45290000.0	45300000.0	6.0	3.237649917602539	1.5082340240478516
1.0	45410000.0	45420000.0	1.0	2.5987374782562256	1.1724207401275635
1.0	45460000.0	45470000.0	0.0	2.932391881942749	1.3679015636444092
1.0	45500000.0	45510000.0	2.0	2.6360087394714355	1.0010205507278442
1.0	45560000.0	45570000.0	3.0	3.2178847789764404	1.5009115934371948
1.0	45650000.0	45660000.0	2.0	3.0081398487091064	1.4034335613250732
1.0	45680000.0	45690000.0	7.0	3.167285442352295	1.4779927730560303
1.0	45730000.0	45740000.0	3.0	2.7851340770721436	1.2654474973678589
1.0	45890000.0	45900000.0	6.0	2.891855239868164	1.348771572113037
1.0	46120000.0	46130000.0	4.0	2.5855462551116943	1.199968695640564
1.0	46160000.0	46170000.0	6.0	2.651512861251831	1.0536952018737793
1.0	46230000.0	46240000.0	7.0	3.570849657058716	1.6571035385131836
1.0	46260000.0	46270000.0	5.0	3.2031924724578857	1.4950231313705444
1.0	46290000.0	46300000.0	1.0	2.387194871902466	0.7975027561187744
1.0	46300000.0	46310000.0	0.0	2.456730365753174	0.8146601915359497
1.0	46340000.0	46350000.0	4.0	2.4481592178344727	0.9455439448356628
1.0	46400000.0	46410000.0	2.0	2.394442558288574	0.7400937676429749
1.0	46410000.0	46420000.0	1.0	2.4239611625671387	0.7857025265693665
1.0	46450000.0	46460000.0	2.0	2.366179943084717	0.602070152759552
1.0	46490000.0	46500000.0	4.0	2.491184711456299	0.9871393442153931
1.0	46550000.0	46560000.0	3.0	2.9971089363098145	1.3981012105941772
1.0	46580000.0	46590000.0	5.0	2.883488178253174	1.344825029373169
1.0	46610000.0	46620000.0	4.0	3.6654763221740723	1.6976264715194702
1.0	46630000.0	46640000.0	3.0	2.6870999336242676	1.121047854423523
1.0	46650000.0	46660000.0	3.0	2.646409273147583	1.2396187782287598
1.0	46760000.0	46770000.0	6.0	2.5294601917266846	1.825670838356018
1.0	46830000.0	46840000.0	4.0	2.867558717727661	1.3379240036010742
1.0	46940000.0	46950000.0	5.0	3.7675788402557373	1.7418725490570068
1.0	47050000.0	47060000.0	3.0	2.7901628017425537	1.3006346225738525
1.0	47060000.0	47070000.0	4.0	2.65868878364563	1.2370877265930176
1.0	47070000.0	47080000.0	2.0	2.5681920051574707	1.0464708805084229
1.0	47170000.0	47180000.0	4.0	2.6448659896850586	1.0608580112457275
1.0	47280000.0	47290000.0	4.0	3.830613374710083	1.7648708820343018
1.0	47390000.0	47400000.0	2.0	3.362703800201416	1.5629233121871948
1.0	47400000.0	47410000.0	3.0	2.4441380500793457	1.1210083961486816
1.0	47460000.0	47470000.0	1.0	2.8116402626037598	1.313087821006775
1.0	47480000.0	47490000.0	1.0	3.172590494155884	1.47866690158844
1.0	47490000.0	47500000.0	4.0	2.4779696464538574	1.0506258010864258
1.0	47680000.0	47690000.0	4.0	3.212263584136963	1.500622034072876
1.0	47730000.0	47740000.0	5.0	2.358307361602783	0.5672990083694458
1.0	47750000.0	47760000.0	3.0	2.3773951530456543	0.7915003299713135
1.0	47760000.0	47770000.0	2.0	2.3427414894104004	0.8464133143424988
1.0	47820000.0	47830000.0	3.0	2.50070858001709	0.8561373949050903
1.0	47830000.0	47840000.0	1.0	2.574848175048828	0.8988819122314453
1.0	47840000.0	47850000.0	2.0	2.471327304840088	0.8921686410903931
1.0	47960000.0	47970000.0	0.0	2.9986164569854736	1.4004449844360352
1.0	47990000.0	48000000.0	2.0	2.582425594329834	1.1344444751739502
1.0	48040000.0	48050000.0	1.0	2.7649412155151367	1.2902636528015137
1.0	48080000.0	48090000.0	3.0	3.3172810077667236	1.5406690835952759
1.0	48170000.0	48180000.0	9.0	3.108518123626709	1.4511946439743042
1.0	48260000.0	48270000.0	3.0	3.7872378826141357	1.731967568397522
1.0	48270000.0	48280000.0	3.0	3.0297820568084717	1.4134607315063477
1.0	48290000.0	48300000.0	1.0	2.911573886871338	1.3576866388320923
1.0	48370000.0	48380000.0	6.0	2.759831666946411	1.2870886325836182
1.0	48380000.0	48390000.0	4.0	3.181230068206787	1.482499361038208
1.0	48430000.0	48440000.0	2.0	3.5523810386657715	1.6498136520385742
1.0	48450000.0	48460000.0	0.0	3.5128350257873535	1.6278505325317383
1.0	48500000.0	48510000.0	4.0	3.176223039627075	1.4790935516357422
1.0	48520000.0	48530000.0	6.0	2.8512024879455566	1.3293192386627197
1.0	48570000.0	48580000.0	4.0	3.423490047454834	1.5887631177902222
1.0	48640000.0	48650000.0	4.0	3.007823944091797	1.4034658670425415
1.0	48660000.0	48670000.0	2.0	2.71101713180542	1.2627193927764893
1.0	48930000.0	48940000.0	5.0	2.871107339859009	1.3397735357284546
1.0	48950000.0	48960000.0	5.0	3.697970151901245	1.6986955404281616
1.0	48970000.0	48980000.0	4.0	3.9622063636779785	1.8150737285614014
1.0	49010000.0	49020000.0	5.0	3.858628511428833	1.7636722326278687
1.0	49050000.0	49060000.0	5.0	4.476388454437256	1.9996658563613892
1.0	49070000.0	49080000.0	2.0	4.436362266540527	1.9862194061279297
1.0	49090000.0	49100000.0	1.0	5.13022518157959	2.223247528076172
1.0	49130000.0	49140000.0	4.0	4.457612037658691	1.9952266216278076
1.0	49330000.0	49340000.0	3.0	4.266483783721924	1.920143485069275
1.0	49410000.0	49420000.0	5.0	4.612918376922607	2.0468251705169678
1.0	49450000.0	49460000.0	4.0	5.436986923217773	2.3168747425079346
1.0	49480000.0	49490000.0	5.0	5.617109775543213	2.3700292110443115
1.0	49490000.0	49500000.0	4.0	5.845232963562012	2.4341864585876465
1.0	49540000.0	49550000.0	7.0	6.046140193939209	2.488577365875244
1.0	49610000.0	49620000.0	3.0	6.8205695152282715	2.671224594116211
1.0	49680000.0	49690000.0	7.0	6.323819160461426	2.5581703186035156
1.0	49690000.0	49700000.0	7.0	6.327498912811279	2.558532238006592
1.0	49710000.0	49720000.0	8.0	7.2383904457092285	2.7533931732177734
1.0	49770000.0	49780000.0	7.0	7.273838996887207	2.760730504989624
1.0	49810000.0	49820000.0	8.0	7.566744804382324	2.813786268234253
1.0	49910000.0	49920000.0	8.0	8.394579887390137	2.9288249015808105
1.0	49920000.0	49930000.0	10.0	8.439638137817383	2.933363437652588
1.0	49980000.0	49990000.0	3.0	9.443188667297363	3.0333251953125
1.0	50070000.0	50080000.0	15.0	9.611997604370117	3.040741443634033
1.0	50190000.0	50200000.0	10.0	8.061142921447754	2.8860557079315186
1.0	50220000.0	50230000.0	10.0	7.6765875816345215	2.830725908279419
1.0	50390000.0	50400000.0	7.0	6.9792680740356445	2.70704984664917
1.0	50460000.0	50470000.0	13.0	7.144769191741943	2.7381443977355957
1.0	50520000.0	50530000.0	6.0	7.287212371826172	2.763972759246826
1.0	50540000.0	50550000.0	6.0	7.16013240814209	2.7415881156921387
1.0	50590000.0	50600000.0	4.0	6.37546443939209	2.574266195297241
1.0	50630000.0	50640000.0	8.0	6.6598615646362305	2.6382312774658203
1.0	50660000.0	50670000.0	8.0	6.583474636077881	2.6257824897766113
1.0	50690000.0	50700000.0	2.0	6.795992374420166	2.6741445064544678
1.0	50700000.0	50710000.0	12.0	6.258124351501465	2.5526278018951416
1.0	50730000.0	50740000.0	8.0	5.5824666023254395	2.3747620582580566
1.0	50790000.0	50800000.0	5.0	5.052795886993408	2.2179012298583984
1.0	50800000.0	50810000.0	2.0	5.986365795135498	2.4981906414031982
1.0	50830000.0	50840000.0	3.0	4.9340715408325195	2.178450107574463
1.0	50840000.0	50850000.0	5.0	5.37382173538208	2.3208367824554443
1.0	50850000.0	50860000.0	6.0	4.989717960357666	2.197159767150879
1.0	50890000.0	50900000.0	8.0	4.200489044189453	1.9164659976959229
1.0	50930000.0	50940000.0	3.0	2.687657117843628	1.1248562335968018
1.0	50960000.0	50970000.0	3.0	2.616133213043213	0.8897738456726074
1.0	51010000.0	51020000.0	5.0	2.2967538833618164	0.7364452481269836
1.0	51070000.0	51080000.0	0.0	2.695340633392334	1.255136489868164
1.0	51080000.0	51090000.0	2.0	2.5996317863464355	1.2076365947723389
1.0	51160000.0	51170000.0	6.0	2.29288649559021	0.5718806385993958
1.0	51230000.0	51240000.0	3.0	2.4377453327178955	0.842326819896698
1.0	51250000.0	51260000.0	2.0	2.475144147872925	0.740012526512146
1.0	51260000.0	51270000.0	4.0	2.4776251316070557	0.816092312335968
1.0	51400000.0	51410000.0	2.0	2.488060474395752	0.7170910835266113
1.0	51440000.0	51450000.0	4.0	2.453556537628174	0.8578547239303589
1.0	51450000.0	51460000.0	7.0	3.3334546089172363	1.5544981956481934
1.0	51530000.0	51540000.0	1.0	3.422206401824951	1.591650128364563
1.0	51710000.0	51720000.0	2.0	2.286036968231201	0.7057096362113953
1.0	51760000.0	51770000.0	0.0	2.4506194591522217	0.8208650350570679
1.0	51790000.0	51800000.0	1.0	2.5605320930480957	1.1904510259628296
1.0	51840000.0	51850000.0	2.0	2.139633893966675	0.4919094145298004
1.0	51900000.0	51910000.0	1.0	2.229200839996338	0.7138578295707703
1.0	51970000.0	51980000.0	1.0	2.388711452484131	0.6223493814468384
1.0	52010000.0	52020000.0	0.0	3.036574125289917	1.4166266918182373
1.0	52090000.0	52100000.0	4.0	2.5034396648406982	0.7722650766372681
1.0	52110000.0	52120000.0	1.0	2.5213894844055176	0.9661666750907898
1.0	52120000.0	52130000.0	2.0	2.462271213531494	0.8437215089797974
1.0	52270000.0	52280000.0	4.0	2.4637584686279297	0.9300800561904907
1.0	52330000.0	52340000.0	4.0	2.556260347366333	0.8835563659667969
1.0	52350000.0	52360000.0	1.0	3.626561403274536	1.6808229684829712
1.0	52460000.0	52470000.0	3.0	3.272552490234375	1.5255579948425293
1.0	52510000.0	52520000.0	1.0	2.2086501121520996	0.7872769832611084
1.0	52560000.0	52570000.0	1.0	3.338146209716797	1.5552160739898682
1.0	52600000.0	52610000.0	2.0	2.612328290939331	1.2185943126678467
1.0	52670000.0	52680000.0	1.0	2.755742311477661	1.013170838356018
1.0	52710000.0	52720000.0	6.0	3.0009148120880127	1.4003068208694458
1.0	52730000.0	52740000.0	3.0	2.598374843597412	0.990252673625946
1.0	52740000.0	52750000.0	3.0	2.397264003753662	0.8059245944023132
1.0	52790000.0	52800000.0	1.0	2.9928157329559326	1.3960258960723877
1.0	52910000.0	52920000.0	2.0	2.3467962741851807	0.6126803159713745
1.0	52920000.0	52930000.0	3.0	2.318268299102783	0.5388926267623901
1.0	52940000.0	52950000.0	1.0	2.365145206451416	0.6508914232254028
1.0	52980000.0	52990000.0	6.0	2.382272720336914	0.6884652972221375
1.0	53000000.0	53010000.0	3.0	3.0918002128601074	1.4425926208496094
1.0	53070000.0	53080000.0	3.0	2.8896069526672363	1.3459742069244385
1.0	53150000.0	53160000.0	3.0	2.554957866668701	1.0622020959854126
1.0	53230000.0	53240000.0	3.0	2.538978099822998	0.8676770925521851
1.0	53310000.0	53320000.0	4.0	3.6079323291778564	1.6739940643310547
1.0	53330000.0	53340000.0	8.0	3.146996021270752	1.4684200286865234
1.0	53370000.0	53380000.0	3.0	2.363677501678467	0.8652138710021973
1.0	53380000.0	53390000.0	3.0	2.910029888153076	1.3577684164047241
1.0	53420000.0	53430000.0	2.0	2.3597044944763184	0.8079832792282104
1.0	53440000.0	53450000.0	0.0	2.2842025756835938	0.540568470954895
1.0	53500000.0	53510000.0	0.0	2.2943789958953857	0.6681086421012878
1.0	53540000.0	53550000.0	3.0	3.532517910003662	1.6411340236663818
1.0	53550000.0	53560000.0	5.0	3.1370623111724854	1.4647912979125977
1.0	53600000.0	53610000.0	5.0	3.095446825027466	1.4440295696258545
1.0	53620000.0	53630000.0	9.0	3.045456647872925	1.4215080738067627
1.0	53640000.0	53650000.0	2.0	2.7668190002441406	1.2921966314315796
1.0	53680000.0	53690000.0	3.0	2.5336430072784424	1.1896604299545288
1.0	53700000.0	53710000.0	3.0	2.5522680282592773	1.1973609924316406
1.0	53710000.0	53720000.0	2.0	2.4850106239318848	1.025869607925415
1.0	53720000.0	53730000.0	2.0	2.519334316253662	1.0006080865859985
1.0	53740000.0	53750000.0	1.0	3.0509676933288574	1.421539545059204
1.0	53830000.0	53840000.0	7.0	4.437544822692871	2.0068461894989014
1.0	53840000.0	53850000.0	4.0	4.4390997886657715	2.007505416870117
1.0	53900000.0	53910000.0	5.0	5.52894926071167	2.370776653289795
1.0	53970000.0	53980000.0	5.0	5.364567756652832	2.3176140785217285
1.0	54040000.0	54050000.0	9.0	4.305071830749512	1.9563169479370117
1.0	54060000.0	54070000.0	6.0	5.26432466506958	2.2931063175201416
1.0	54130000.0	54140000.0	5.0	4.471038341522217	2.018874406814575
1.0	54190000.0	54200000.0	5.0	3.496039628982544	1.6237205266952515
1.0	54210000.0	54220000.0	6.0	4.022454261779785	1.8469873666763306
1.0	54220000.0	54230000.0	5.0	3.4123549461364746	1.5883736610412598
1.0	54260000.0	54270000.0	3.0	2.447068929672241	0.9130864143371582
1.0	54350000.0	54360000.0	5.0	2.35282564163208	1.0938761234283447
1.0	54360000.0	54370000.0	2.0	2.5623576641082764	1.119619369506836
1.0	54370000.0	54380000.0	2.0	2.393280267715454	1.0394620895385742
1.0	54380000.0	54390000.0	0.0	2.2651824951171875	0.8245196342468262
1.0	54440000.0	54450000.0	1.0	2.7670814990997314	1.2905426025390625
1.0	54450000.0	54460000.0	3.0	2.8373966217041016	1.3236736059188843
1.0	54480000.0	54490000.0	1.0	2.876819133758545	1.3422257900238037
1.0	54490000.0	54500000.0	2.0	2.4023804664611816	0.8849356770515442
1.0	54530000.0	54540000.0	4.0	2.495360851287842	1.1370527744293213
1.0	54560000.0	54570000.0	4.0	2.684943199157715	1.250436544418335
1.0	54570000.0	54580000.0	6.0	2.929232358932495	1.366683840751648
1.0	54670000.0	54680000.0	1.0	2.5059802532196045	1.1640427112579346
1.0	54680000.0	54690000.0	6.0	2.668381929397583	1.241767168045044
1.0	54700000.0	54710000.0	2.0	2.5000662803649902	0.8969619870185852
1.0	54710000.0	54720000.0	2.0	2.4867844581604004	0.9395798444747925
1.0	54740000.0	54750000.0	3.0	2.182722330093384	1.0107049942016602
1.0	54810000.0	54820000.0	0.0	2.4656307697296143	0.9247596859931946
1.0	54820000.0	54830000.0	2.0	2.395583391189575	0.9106327891349792
1.0	54840000.0	54850000.0	2.0	2.5115652084350586	1.0008314847946167
1.0	54940000.0	54950000.0	6.0	3.0398387908935547	1.41767156124115
1.0	54950000.0	54960000.0	3.0	3.172534942626953	1.4834181070327759
1.0	55010000.0	55020000.0	2.0	3.276916980743408	1.5266121625900269
1.0	55030000.0	55040000.0	2.0	2.616692066192627	1.2179980278015137
1.0	55120000.0	55130000.0	4.0	3.3748862743377686	1.5722315311431885
1.0	55140000.0	55150000.0	3.0	2.982174873352051	1.3923466205596924
1.0	55160000.0	55170000.0	3.0	3.228369951248169	1.5073884725570679
1.0	55170000.0	55180000.0	0.0	3.2943763732910156	1.536215901374817
1.0	55180000.0	55190000.0	3.0	2.224578857421875	1.0250403881072998
1.0	55190000.0	55200000.0	3.0	2.284731388092041	0.8023784756660461
1.0	55310000.0	55320000.0	2.0	2.5744166374206543	0.9930590391159058
1.0	55320000.0	55330000.0	3.0	2.7094948291778564	1.2634737491607666
1.0	55350000.0	55360000.0	5.0	3.0570895671844482	1.4258369207382202
1.0	55430000.0	55440000.0	6.0	3.1675896644592285	1.4768844842910767
1.0	55460000.0	55470000.0	10.0	2.674038887023926	1.2436342239379883
1.0	55540000.0	55550000.0	1.0	2.315854549407959	0.9315873384475708
1.0	55660000.0	55670000.0	0.0	2.373504877090454	0.5267057418823242
1.0	55670000.0	55680000.0	1.0	2.3984878063201904	0.7852123975753784
1.0	55700000.0	55710000.0	9.0	2.9125540256500244	1.3585454225540161
1.0	55800000.0	55810000.0	1.0	3.732943296432495	1.726844072341919
1.0	55870000.0	55880000.0	7.0	4.0622406005859375	1.8551400899887085
1.0	55910000.0	55920000.0	5.0	3.6130928993225098	1.6724450588226318
1.0	55950000.0	55960000.0	4.0	4.602436065673828	2.052685499191284
1.0	55960000.0	55970000.0	3.0	3.908268690109253	1.7964808940887451
1.0	55970000.0	55980000.0	2.0	4.64507532119751	2.072962999343872
1.0	56130000.0	56140000.0	7.0	5.080848693847656	2.223651647567749
1.0	56150000.0	56160000.0	7.0	5.49425745010376	2.3349151611328125
1.0	56200000.0	56210000.0	3.0	5.431704521179199	2.319639205932617
1.0	56250000.0	56260000.0	6.0	5.688920974731445	2.394531726837158
1.0	56300000.0	56310000.0	6.0	5.15597677230835	2.2303249835968018
1.0	56320000.0	56330000.0	8.0	4.637170314788818	2.0581891536712646
1.0	56380000.0	56390000.0	4.0	5.792126178741455	2.422855854034424
1.0	56410000.0	56420000.0	2.0	5.7948431968688965	2.4252803325653076
1.0	56450000.0	56460000.0	3.0	5.317488193511963	2.2866477966308594
1.0	56460000.0	56470000.0	9.0	5.440692901611328	2.320653200149536
1.0	56540000.0	56550000.0	9.0	5.432084083557129	2.321120023727417
1.0	56550000.0	56560000.0	3.0	5.700974941253662	2.4078726768493652
1.0	56640000.0	56650000.0	2.0	4.486798286437988	2.0173044204711914
1.0	56660000.0	56670000.0	7.0	4.187445640563965	1.8928194046020508
1.0	56700000.0	56710000.0	5.0	4.483978271484375	2.0149285793304443
1.0	56730000.0	56740000.0	4.0	4.617630958557129	2.0623323917388916
1.0	56760000.0	56770000.0	3.0	4.153589725494385	1.8898931741714478
1.0	56830000.0	56840000.0	2.0	3.2871270179748535	1.5329201221466064
1.0	56890000.0	56900000.0	3.0	3.243485689163208	1.511263132095337
1.0	56940000.0	56950000.0	3.0	2.8986899852752686	1.3535131216049194
1.0	56990000.0	57000000.0	2.0	2.838352918624878	1.3236240148544312
1.0	57030000.0	57040000.0	0.0	3.6824374198913574	1.7055895328521729
1.0	57050000.0	57060000.0	15.0	3.657630205154419	1.6901435852050781
1.0	57060000.0	57070000.0	4.0	4.691076755523682	2.089266538619995
1.0	57150000.0	57160000.0	8.0	4.596064567565918	2.055676221847534
1.0	57170000.0	57180000.0	3.0	3.916991710662842	1.7979965209960938
1.0	57420000.0	57430000.0	6.0	4.469753742218018	2.007657289505005
1.0	57520000.0	57530000.0	11.0	4.865980625152588	2.1355535984039307
1.0	57540000.0	57550000.0	3.0	5.461117744445801	2.3263309001922607
1.0	57560000.0	57570000.0	6.0	5.171370506286621	2.2361490726470947
1.0	57590000.0	57600000.0	6.0	5.344524383544922	2.2959113121032715
1.0	57630000.0	57640000.0	3.0	5.299434661865234	2.2780632972717285
1.0	57690000.0	57700000.0	6.0	5.447653293609619	2.328218460083008
1.0	57700000.0	57710000.0	5.0	5.638110637664795	2.385199546813965
1.0	57720000.0	57730000.0	2.0	5.921816349029541	2.455911159515381
1.0	57730000.0	57740000.0	10.0	5.307211875915527	2.2813682556152344
1.0	57770000.0	57780000.0	7.0	4.855504512786865	2.140364408493042
1.0	57820000.0	57830000.0	4.0	4.990542888641357	2.177945852279663
1.0	57840000.0	57850000.0	4.0	5.265936851501465	2.265512228012085
1.0	57890000.0	57900000.0	5.0	4.848057746887207	2.1372952461242676
1.0	57910000.0	57920000.0	5.0	4.5670013427734375	2.0359573364257812
1.0	58080000.0	58090000.0	2.0	4.641625881195068	2.063729763031006
1.0	58100000.0	58110000.0	7.0	5.0442352294921875	2.2036662101745605
1.0	58140000.0	58150000.0	5.0	5.261195182800293	2.262673854827881
1.0	58230000.0	58240000.0	4.0	5.261943817138672	2.2660889625549316
1.0	58260000.0	58270000.0	3.0	5.139002323150635	2.2268710136413574
1.0	58270000.0	58280000.0	9.0	5.31452751159668	2.278986692428589
1.0	58280000.0	58290000.0	6.0	5.525572776794434	2.3513541221618652
1.0	58350000.0	58360000.0	6.0	5.891997337341309	2.45550274848938
1.0	58390000.0	58400000.0	13.0	5.998401165008545	2.480661392211914
1.0	58420000.0	58430000.0	3.0	6.762476921081543	2.665513515472412
1.0	58520000.0	58530000.0	7.0	5.915444850921631	2.4577884674072266
1.0	58530000.0	58540000.0	4.0	6.265135765075684	2.551689624786377
1.0	58550000.0	58560000.0	10.0	5.860159873962402	2.450416088104248
1.0	58610000.0	58620000.0	6.0	5.899956703186035	2.4533209800720215
1.0	58640000.0	58650000.0	8.0	5.758012771606445	2.4228978157043457
1.0	58690000.0	58700000.0	6.0	4.631283760070801	2.069047451019287
1.0	58710000.0	58720000.0	9.0	4.4114203453063965	1.9917171001434326
1.0	58720000.0	58730000.0	7.0	4.682117938995361	2.078035593032837
1.0	58770000.0	58780000.0	2.0	4.332993507385254	1.9556877613067627
1.0	58780000.0	58790000.0	3.0	4.692628383636475	2.092482089996338
1.0	58800000.0	58810000.0	3.0	3.9356536865234375	1.8019320964813232
1.0	58830000.0	58840000.0	2.0	3.8339836597442627	1.7629210948944092
1.0	58900000.0	58910000.0	1.0	3.1614506244659424	1.4737097024917603
1.0	58980000.0	58990000.0	2.0	2.4596428871154785	0.6966143846511841
1.0	59000000.0	59010000.0	2.0	2.4239795207977295	0.9313122034072876
1.0	59020000.0	59030000.0	5.0	3.3240809440612793	1.550632119178772
1.0	59040000.0	59050000.0	2.0	2.704188346862793	1.2158334255218506
1.0	59110000.0	59120000.0	2.0	2.426943302154541	0.8289779424667358
1.0	59130000.0	59140000.0	2.0	2.134103298187256	0.68403559923172
1.0	59160000.0	59170000.0	3.0	2.3133111000061035	1.0781611204147339
1.0	59210000.0	59220000.0	2.0	2.6364665031433105	1.225387692451477
1.0	59240000.0	59250000.0	3.0	5.067606449127197	4.046560287475586
1.0	59290000.0	59300000.0	5.0	2.3101048469543457	0.7233047485351562
1.0	59310000.0	59320000.0	1.0	2.3839774131774902	0.9062703251838684
1.0	59400000.0	59410000.0	1.0	2.2322144508361816	0.5175120830535889
1.0	59410000.0	59420000.0	2.0	2.3389391899108887	0.9085809588432312
1.0	59520000.0	59530000.0	6.0	2.465373992919922	0.9843670129776001
1.0	59550000.0	59560000.0	6.0	2.6641182899475098	1.2400909662246704
1.0	59590000.0	59600000.0	0.0	2.7274749279022217	1.2698404788970947
1.0	59620000.0	59630000.0	5.0	2.882596492767334	1.347082257270813
1.0	59640000.0	59650000.0	1.0	2.739044666290283	1.2776703834533691
1.0	59660000.0	59670000.0	1.0	2.3374428749084473	0.9172719120979309
1.0	59680000.0	59690000.0	2.0	2.6755528450012207	1.244633436203003
1.0	59700000.0	59710000.0	3.0	2.903752565383911	1.3552905321121216
1.0	59750000.0	59760000.0	3.0	2.9721460342407227	1.389049768447876
1.0	59780000.0	59790000.0	4.0	2.464338779449463	0.9161168932914734
1.0	59790000.0	59800000.0	4.0	2.5509696006774902	1.154595971107483
1.0	59860000.0	59870000.0	1.0	2.5416762828826904	1.1783138513565063
1.0	59870000.0	59880000.0	5.0	2.373920440673828	1.09653639793396
1.0	59940000.0	59950000.0	0.0	2.427137851715088	0.9810361862182617
1.0	59990000.0	60000000.0	4.0	2.508096218109131	1.1626635789871216
1.0	60130000.0	60140000.0	2.0	2.334475040435791	1.076709508895874
1.0	60190000.0	60200000.0	3.0	2.452867269515991	1.1351169347763062
1.0	60230000.0	60240000.0	4.0	2.2547974586486816	0.9146565198898315
1.0	60240000.0	60250000.0	3.0	2.7074592113494873	1.2617594003677368
1.0	60280000.0	60290000.0	2.0	2.5411009788513184	0.9819414019584656
1.0	60290000.0	60300000.0	2.0	2.366058111190796	0.8814620971679688
1.0	60300000.0	60310000.0	3.0	2.45335054397583	0.7917999625205994
1.0	60310000.0	60320000.0	1.0	2.4172117710113525	0.9731289744377136
1.0	60320000.0	60330000.0	2.0	2.558375120162964	0.7664843201637268
1.0	60390000.0	60400000.0	5.0	2.964240550994873	1.3835885524749756
1.0	60520000.0	60530000.0	5.0	4.682466506958008	2.0767459869384766
1.0	60600000.0	60610000.0	4.0	4.390307426452637	1.9708360433578491
1.0	60850000.0	60860000.0	4.0	6.109347343444824	2.505683183670044
1.0	60890000.0	60900000.0	2.0	5.317019462585449	2.2844078540802
1.0	60990000.0	61000000.0	2.0	5.0301594734191895	2.1903159618377686
1.0	61060000.0	61070000.0	11.0	4.628036022186279	2.0518224239349365
1.0	61110000.0	61120000.0	5.0	3.9050490856170654	1.7879297733306885
1.0	61180000.0	61190000.0	5.0	4.6437554359436035	2.0587449073791504
1.0	61210000.0	61220000.0	6.0	4.325720310211182	1.941457986831665
1.0	61410000.0	61420000.0	2.0	3.4164681434631348	1.5867341756820679
1.0	61420000.0	61430000.0	2.0	3.2841873168945312	1.5314278602600098
1.0	61440000.0	61450000.0	3.0	3.2231545448303223	1.5044485330581665
1.0	61450000.0	61460000.0	2.0	3.540390729904175	1.6432616710662842
1.0	61520000.0	61530000.0	4.0	2.932098865509033	1.3666937351226807
1.0	61590000.0	61600000.0	4.0	2.3486673831939697	1.0318342447280884
1.0	61680000.0	61690000.0	3.0	2.062704563140869	0.9373178482055664
1.0	61690000.0	61700000.0	4.0	2.155503749847412	0.7771651148796082
1.0	61800000.0	61810000.0	6.0	2.089132308959961	0.7708066701889038
1.0	61810000.0	61820000.0	1.0	2.234480381011963	0.5708240270614624
1.0	61840000.0	61850000.0	1.0	2.251880645751953	1.0342698097229004
1.0	61890000.0	61900000.0	3.0	2.300507068634033	0.6819608807563782
1.0	61900000.0	61910000.0	2.0	2.2999868392944336	0.5104871988296509
1.0	61960000.0	61970000.0	1.0	3.2580597400665283	1.5201743841171265
1.0	61980000.0	61990000.0	4.0	3.2576346397399902	1.520496129989624
1.0	62020000.0	62030000.0	9.0	3.496814012527466	1.6248571872711182
1.0	62030000.0	62040000.0	1.0	4.099132537841797	1.8741142749786377
1.0	62070000.0	62080000.0	6.0	3.9082000255584717	1.7998478412628174
1.0	62150000.0	62160000.0	1.0	2.5622875690460205	0.8389647603034973
1.0	62170000.0	62180000.0	3.0	2.6026251316070557	0.9877457618713379
1.0	62240000.0	62250000.0	5.0	2.2877252101898193	0.5432449579238892
1.0	62290000.0	62300000.0	1.0	2.252413034439087	0.6561722159385681
1.0	62310000.0	62320000.0	3.0	2.3413517475128174	0.8654752969741821
1.0	62370000.0	62380000.0	4.0	2.364391326904297	0.5558746457099915
1.0	62430000.0	62440000.0	0.0	2.531733751296997	1.175605058670044
1.0	62520000.0	62530000.0	5.0	2.4768548011779785	0.8118572235107422
1.0	62540000.0	62550000.0	2.0	2.557528018951416	1.058525800704956
1.0	62560000.0	62570000.0	0.0	2.6204943656921387	1.0655498504638672
1.0	62590000.0	62600000.0	4.0	2.876863956451416	1.2263786792755127
1.0	62710000.0	62720000.0	0.0	4.6251325607299805	2.0680460929870605
1.0	62740000.0	62750000.0	5.0	4.503419399261475	2.0215513706207275
1.0	62790000.0	62800000.0	1.0	4.6442365646362305	2.077533006668091
1.0	62850000.0	62860000.0	4.0	3.2605209350585938	1.5205997228622437
1.0	62860000.0	62870000.0	3.0	3.287353515625	1.528469204902649
1.0	62900000.0	62910000.0	1.0	3.8905606269836426	3.666102170944214
1.0	62910000.0	62920000.0	1.0	2.567441463470459	1.0644060373306274
1.0	62940000.0	62950000.0	3.0	2.5775835514068604	0.8683813214302063
1.0	63020000.0	63030000.0	4.0	2.4480881690979004	0.7208069562911987
1.0	63090000.0	63100000.0	2.0	2.3889126777648926	0.754088282585144
1.0	63150000.0	63160000.0	3.0	2.661911725997925	1.2411324977874756
1.0	63200000.0	63210000.0	3.0	2.8892059326171875	1.3474786281585693
1.0	63230000.0	63240000.0	5.0	3.208077907562256	1.497248649597168
1.0	63290000.0	63300000.0	5.0	2.6226115226745605	1.0353959798812866
1.0	63310000.0	63320000.0	3.0	2.8376870155334473	1.3232386112213135
1.0	63390000.0	63400000.0	1.0	4.197049617767334	1.9104022979736328
1.0	63460000.0	63470000.0	2.0	4.471453666687012	2.0160956382751465
1.0	63510000.0	63520000.0	4.0	4.616209983825684	2.066004991531372
1.0	63560000.0	63570000.0	6.0	4.183140754699707	1.9050214290618896
1.0	63610000.0	63620000.0	6.0	4.7529425621032715	2.1152918338775635
1.0	63790000.0	63800000.0	2.0	4.0474348068237305	1.8550227880477905
1.0	63820000.0	63830000.0	4.0	4.091286659240723	1.8726441860198975
1.0	63860000.0	63870000.0	4.0	2.452303886413574	0.9597858190536499
1.0	63920000.0	63930000.0	6.0	2.334033966064453	1.0762865543365479
1.0	63980000.0	63990000.0	2.0	2.2947123050689697	0.9338523745536804
1.0	64000000.0	64010000.0	1.0	2.091752767562866	0.552571713924408
1.0	64040000.0	64050000.0	1.0	2.1888835430145264	0.6538599133491516
1.0	64060000.0	64070000.0	2.0	2.3544230461120605	0.6023329496383667
1.0	64070000.0	64080000.0	6.0	2.24189829826355	0.678119421005249
1.0	64100000.0	64110000.0	2.0	2.245849132537842	0.7753377556800842
1.0	64240000.0	64250000.0	2.0	2.6380443572998047	1.2251760959625244
1.0	64330000.0	64340000.0	3.0	2.6561379432678223	1.2345798015594482
1.0	64390000.0	64400000.0	2.0	2.4180588722229004	0.9573094248771667
1.0	64430000.0	64440000.0	10.0	2.2324063777923584	0.8925730586051941
1.0	64610000.0	64620000.0	2.0	2.562011241912842	1.1897960901260376
1.0	64640000.0	64650000.0	2.0	2.649258852005005	1.2330254316329956
1.0	64670000.0	64680000.0	5.0	2.8104336261749268	1.3118116855621338
1.0	64700000.0	64710000.0	3.0	2.854879856109619	1.3326603174209595
1.0	64720000.0	64730000.0	4.0	2.7201106548309326	1.2639944553375244
1.0	64730000.0	64740000.0	6.0	3.0754430294036865	1.4359955787658691
1.0	64770000.0	64780000.0	3.0	3.1118438243865967	1.4500234127044678
1.0	64780000.0	64790000.0	5.0	2.5873634815216064	1.2033202648162842
1.0	64790000.0	64800000.0	4.0	2.72334885597229	1.266968011856079
1.0	64800000.0	64810000.0	2.0	2.6590800285339355	1.2363383769989014
1.0	64810000.0	64820000.0	2.0	2.4929699897766113	1.1559934616088867
1.0	64840000.0	64850000.0	4.0	2.8473093509674072	1.3296124935150146
1.0	64850000.0	64860000.0	1.0	2.872699022293091	1.337890863418579
1.0	64910000.0	64920000.0	2.0	3.121096134185791	1.4508168697357178
1.0	65050000.0	65060000.0	2.0	2.70139479637146	1.2572444677352905
1.0	65130000.0	65140000.0	1.0	2.706056594848633	1.2224575281143188
1.0	65350000.0	65360000.0	3.0	2.3025002479553223	0.523094892501831
1.0	65450000.0	65460000.0	4.0	2.755558490753174	1.2843552827835083
1.0	65510000.0	65520000.0	1.0	2.2854394912719727	0.6109116077423096
1.0	65550000.0	65560000.0	1.0	2.6596250534057617	1.2374870777130127
1.0	65570000.0	65580000.0	1.0	2.646562099456787	1.178911805152893
1.0	65620000.0	65630000.0	1.0	2.521334409713745	0.9887547492980957
1.0	65670000.0	65680000.0	0.0	2.499626874923706	1.0024595260620117
1.0	65810000.0	65820000.0	5.0	3.196133613586426	1.4830974340438843
1.0	65850000.0	65860000.0	3.0	3.318490982055664	1.5434658527374268
1.0	65880000.0	65890000.0	3.0	3.0571653842926025	1.4425510168075562
1.0	65890000.0	65900000.0	4.0	2.666205883026123	1.041029691696167
1.0	65900000.0	65910000.0	0.0	2.817796468734741	1.3130369186401367
1.0	65960000.0	65970000.0	3.0	2.9650540351867676	1.3828636407852173
1.0	65980000.0	65990000.0	2.0	3.4112067222595215	1.5829931497573853
1.0	66000000.0	66010000.0	4.0	2.7376604080200195	1.2765476703643799
1.0	66030000.0	66040000.0	1.0	3.3679778575897217	1.55935537815094
1.0	66060000.0	66070000.0	3.0	2.8068082332611084	1.3078525066375732
1.0	66190000.0	66200000.0	3.0	4.361405372619629	1.9661896228790283
1.0	66360000.0	66370000.0	8.0	4.552645206451416	2.0327248573303223
1.0	66380000.0	66390000.0	6.0	4.425167560577393	1.9880189895629883
1.0	66400000.0	66410000.0	11.0	5.233514785766602	2.2650818824768066
1.0	66480000.0	66490000.0	5.0	6.15937614440918	2.523858070373535
1.0	66610000.0	66620000.0	3.0	5.4614949226379395	2.327024221420288
1.0	66720000.0	66730000.0	2.0	3.534334659576416	1.6369781494140625
1.0	66740000.0	66750000.0	2.0	3.2561240196228027	1.511452317237854
1.0	66960000.0	66970000.0	5.0	3.916168212890625	1.7977546453475952
1.0	67010000.0	67020000.0	7.0	3.471017837524414	1.6098006963729858
1.0	67050000.0	67060000.0	5.0	4.1702094078063965	1.8929466009140015
1.0	67120000.0	67130000.0	5.0	4.125296115875244	1.8721567392349243
1.0	67160000.0	67170000.0	4.0	3.586946487426758	1.658458948135376
1.0	67300000.0	67310000.0	3.0	2.8340208530426025	1.3206363916397095
1.0	67320000.0	67330000.0	3.0	2.876464605331421	1.3408372402191162
1.0	67330000.0	67340000.0	6.0	2.8929715156555176	1.347084641456604
1.0	67360000.0	67370000.0	4.0	2.2722392082214355	1.0449670553207397
1.0	67400000.0	67410000.0	2.0	2.3260838985443115	0.5923731923103333
1.0	67420000.0	67430000.0	4.0	2.3103089332580566	0.5772013664245605
1.0	67430000.0	67440000.0	0.0	2.334638833999634	0.5748699307441711
1.0	67470000.0	67480000.0	2.0	2.3051857948303223	0.5177581906318665
1.0	67490000.0	67500000.0	1.0	2.277366876602173	0.5373409390449524
1.0	67510000.0	67520000.0	4.0	2.095594644546509	0.9653804898262024
1.0	67520000.0	67530000.0	4.0	2.3268063068389893	0.7860428690910339
1.0	67550000.0	67560000.0	5.0	3.0005712509155273	1.4005589485168457
1.0	67600000.0	67610000.0	2.0	2.5181140899658203	0.983430027961731
1.0	67730000.0	67740000.0	5.0	3.2083334922790527	1.496089220046997
1.0	67780000.0	67790000.0	1.0	3.1207451820373535	1.456886649131775
1.0	67800000.0	67810000.0	2.0	2.9183967113494873	1.3614757061004639
1.0	67850000.0	67860000.0	3.0	2.643907070159912	1.1130863428115845
1.0	67880000.0	67890000.0	4.0	2.6564114093780518	1.1130306720733643
1.0	67890000.0	67900000.0	4.0	2.905463457107544	1.3710986375808716
1.0	67910000.0	67920000.0	4.0	3.6207077503204346	1.679581880569458
1.0	67920000.0	67930000.0	5.0	2.929680585861206	1.3689491748809814
1.0	68000000.0	68010000.0	4.0	2.998309373855591	1.3988720178604126
1.0	68050000.0	68060000.0	0.0	3.157416582107544	1.474370002746582
1.0	68060000.0	68070000.0	3.0	2.951353073120117	1.3792768716812134
1.0	68080000.0	68090000.0	5.0	2.6026816368103027	1.2094287872314453
1.0	68120000.0	68130000.0	2.0	2.610563039779663	1.2145540714263916
1.0	68170000.0	68180000.0	2.0	2.2658162117004395	1.0438729524612427
1.0	68180000.0	68190000.0	3.0	2.2516446113586426	0.8869153261184692
1.0	68250000.0	68260000.0	0.0	2.262620449066162	0.5139086842536926
1.0	68290000.0	68300000.0	1.0	2.2416396141052246	1.036350965499878
1.0	68300000.0	68310000.0	3.0	2.1973185539245605	0.6054893136024475
1.0	68380000.0	68390000.0	4.0	2.976496934890747	1.3856430053710938
1.0	68390000.0	68400000.0	1.0	3.0584278106689453	1.4242784976959229
1.0	68440000.0	68450000.0	6.0	2.7004244327545166	1.2546972036361694
1.0	68540000.0	68550000.0	1.0	3.0315468311309814	1.4043711423873901
1.0	68690000.0	68700000.0	0.0	3.097774028778076	1.4453954696655273
1.0	68710000.0	68720000.0	10.0	3.5555591583251953	1.6397979259490967
1.0	68770000.0	68780000.0	1.0	4.440741539001465	1.9842660427093506
1.0	68780000.0	68790000.0	5.0	4.051837921142578	1.8484976291656494
1.0	68830000.0	68840000.0	21.0	2.5769028663635254	1.1962335109710693
1.0	68840000.0	68850000.0	0.0	3.6387672424316406	1.6830192804336548
1.0	68870000.0	68880000.0	2.0	3.732428789138794	1.7146342992782593
1.0	68900000.0	68910000.0	3.0	3.561396360397339	1.6482150554656982
1.0	68950000.0	68960000.0	0.0	3.015385627746582	1.406685709953308
1.0	68960000.0	68970000.0	2.0	3.4308154582977295	1.5920692682266235
1.0	68980000.0	68990000.0	7.0	4.0911054611206055	1.8539650440216064
1.0	69040000.0	69050000.0	11.0	5.737791538238525	2.4065983295440674
1.0	69050000.0	69060000.0	2.0	5.402138710021973	2.3076553344726562
1.0	69090000.0	69100000.0	9.0	5.953665733337402	2.4628708362579346
1.0	69190000.0	69200000.0	3.0	6.671075344085693	2.6377625465393066
1.0	69320000.0	69330000.0	8.0	8.075420379638672	2.8881239891052246
1.0	69370000.0	69380000.0	10.0	7.790780544281006	2.845839023590088
1.0	69390000.0	69400000.0	3.0	5.417322635650635	2.3308608531951904
1.0	69420000.0	69430000.0	10.0	7.498736381530762	2.799060344696045
1.0	69440000.0	69450000.0	10.0	7.9051361083984375	2.861468553543091
1.0	69690000.0	69700000.0	5.0	7.655831813812256	2.8253493309020996
1.0	69790000.0	69800000.0	9.0	6.9295148849487305	2.692704439163208
1.0	69840000.0	69850000.0	6.0	7.466814994812012	2.794448137283325
1.0	69860000.0	69870000.0	15.0	7.411290168762207	2.785017490386963
1.0	69890000.0	69900000.0	6.0	7.505391597747803	2.799802303314209
1.0	69900000.0	69910000.0	9.0	7.461838722229004	2.7912917137145996
1.0	69960000.0	69970000.0	5.0	8.710293769836426	2.963961124420166
1.0	69990000.0	70000000.0	4.0	8.248885154724121	2.9095985889434814
1.0	70060000.0	70070000.0	18.0	7.024750709533691	2.711859703063965
1.0	70080000.0	70090000.0	6.0	7.114863395690918	2.729041337966919
1.0	70090000.0	70100000.0	4.0	7.677396297454834	2.8298494815826416
1.0	70110000.0	70120000.0	7.0	7.298068046569824	2.7635247707366943
1.0	70240000.0	70250000.0	2.0	6.181042671203613	2.5311224460601807
1.0	70300000.0	70310000.0	10.0	5.951344966888428	2.4628207683563232
1.0	70310000.0	70320000.0	13.0	5.966920375823975	2.465959072113037
1.0	70440000.0	70450000.0	9.0	6.103186130523682	2.5049636363983154
1.0	70500000.0	70510000.0	5.0	6.604622840881348	2.6266961097717285
1.0	70510000.0	70520000.0	5.0	5.92232608795166	2.4599456787109375
1.0	70610000.0	70620000.0	3.0	3.0766489505767822	1.4360167980194092
1.0	70690000.0	70700000.0	1.0	2.3945577144622803	0.8809269666671753
1.0	70700000.0	70710000.0	2.0	2.4097816944122314	0.9978132247924805
1.0	70710000.0	70720000.0	3.0	2.3828954696655273	0.9261479377746582
1.0	70720000.0	70730000.0	3.0	2.5200302600860596	1.1683132648468018
1.0	70790000.0	70800000.0	0.0	2.667006015777588	1.0954723358154297
1.0	70800000.0	70810000.0	5.0	2.6931681632995605	1.218218207359314
1.0	70810000.0	70820000.0	4.0	2.7576823234558105	1.1410232782363892
1.0	70920000.0	70930000.0	4.0	4.815305233001709	2.1342110633850098
1.0	71070000.0	71080000.0	8.0	6.550850868225098	2.6162619590759277
1.0	71140000.0	71150000.0	8.0	6.817089080810547	2.6784605979919434
1.0	71150000.0	71160000.0	4.0	6.8000168800354	2.6830813884735107
1.0	71200000.0	71210000.0	6.0	7.570553779602051	2.821216106414795
1.0	71250000.0	71260000.0	9.0	8.333776473999023	2.9238648414611816
1.0	71330000.0	71340000.0	8.0	8.474065780639648	2.94159197807312
1.0	71370000.0	71380000.0	12.0	8.529458999633789	2.946977138519287
1.0	71440000.0	71450000.0	11.0	6.4983625411987305	2.615060329437256
1.0	71520000.0	71530000.0	6.0	4.196777820587158	1.9122329950332642
1.0	71670000.0	71680000.0	10.0	6.749196529388428	2.654052257537842
1.0	71770000.0	71780000.0	2.0	5.345654487609863	2.287396192550659
1.0	71800000.0	71810000.0	4.0	5.726790428161621	2.402771472930908
1.0	71810000.0	71820000.0	6.0	5.343510627746582	2.2884762287139893
1.0	71880000.0	71890000.0	9.0	5.885634422302246	2.445406436920166
1.0	71910000.0	71920000.0	4.0	7.017427921295166	2.710458278656006
1.0	71930000.0	71940000.0	4.0	6.959236145019531	2.698676824569702
1.0	71960000.0	71970000.0	12.0	7.602466583251953	2.8168416023254395
1.0	72120000.0	72130000.0	9.0	8.697870254516602	2.9641661643981934
1.0	72190000.0	72200000.0	4.0	8.331274032592773	2.919373035430908
1.0	72200000.0	72210000.0	11.0	8.26146125793457	2.9112296104431152
1.0	72240000.0	72250000.0	9.0	8.532999992370605	2.943964719772339
1.0	72290000.0	72300000.0	6.0	7.448857307434082	2.791738986968994
1.0	72320000.0	72330000.0	12.0	7.432059288024902	2.7879481315612793
1.0	72330000.0	72340000.0	8.0	7.634137153625488	2.8221628665924072
1.0	72400000.0	72410000.0	5.0	8.313591957092285	2.918795108795166
1.0	72440000.0	72450000.0	11.0	7.874926567077637	2.8592965602874756
1.0	72480000.0	72490000.0	10.0	8.64376449584961	2.9596149921417236
1.0	72500000.0	72510000.0	6.0	9.163263320922852	3.0089354515075684
1.0	72540000.0	72550000.0	10.0	9.492345809936523	3.03432035446167
1.0	72550000.0	72560000.0	17.0	9.122025489807129	3.002614974975586
1.0	72690000.0	72700000.0	8.0	9.74216079711914	3.0492939949035645
1.0	72700000.0	72710000.0	17.0	8.57524299621582	2.9492125511169434
1.0	72720000.0	72730000.0	19.0	8.78042221069336	2.971552610397339
1.0	72750000.0	72760000.0	7.0	7.532304286956787	2.8295578956604004
1.0	72920000.0	72930000.0	8.0	10.740405082702637	3.1018168926239014
1.0	72940000.0	72950000.0	7.0	10.029866218566895	3.068835735321045
1.0	72980000.0	72990000.0	10.0	10.00036907196045	3.0652828216552734
1.0	73090000.0	73100000.0	5.0	9.830968856811523	3.055961847305298
1.0	73110000.0	73120000.0	14.0	9.889668464660645	3.0602009296417236
1.0	73120000.0	73130000.0	10.0	10.125495910644531	3.072974681854248
1.0	73140000.0	73150000.0	6.0	10.41210651397705	3.0867819786071777
1.0	73150000.0	73160000.0	13.0	10.926861763000488	3.11073637008667
1.0	73190000.0	73200000.0	13.0	11.803366661071777	3.144683361053467
1.0	73220000.0	73230000.0	8.0	11.500417709350586	3.1311144828796387
1.0	73230000.0	73240000.0	10.0	11.67626667022705	3.1381266117095947
1.0	73250000.0	73260000.0	16.0	11.795358657836914	3.1419219970703125
1.0	73390000.0	73400000.0	16.0	11.763689994812012	3.1410341262817383
1.0	73410000.0	73420000.0	12.0	11.85279655456543	3.1448001861572266
1.0	73460000.0	73470000.0	7.0	11.331274032592773	3.126939296722412
1.0	73470000.0	73480000.0	17.0	11.36218547821045	3.1290740966796875
1.0	73510000.0	73520000.0	13.0	10.816398620605469	3.1049587726593018
1.0	73520000.0	73530000.0	7.0	11.39128589630127	3.130068778991699
1.0	73540000.0	73550000.0	12.0	11.262496948242188	3.123706340789795
1.0	73550000.0	73560000.0	12.0	11.181379318237305	3.1206037998199463
1.0	73560000.0	73570000.0	10.0	11.394024848937988	3.1279947757720947
1.0	73570000.0	73580000.0	15.0	11.29797077178955	3.1271002292633057
1.0	73630000.0	73640000.0	9.0	11.37358283996582	3.127261161804199
1.0	73650000.0	73660000.0	10.0	10.457574844360352	3.0905747413635254
1.0	73690000.0	73700000.0	10.0	10.933122634887695	3.1104676723480225
1.0	73710000.0	73720000.0	15.0	10.751153945922852	3.102503538131714
1.0	73730000.0	73740000.0	17.0	10.491205215454102	3.0903916358947754
1.0	73880000.0	73890000.0	7.0	8.323129653930664	2.918006658554077
1.0	73900000.0	73910000.0	12.0	8.292871475219727	2.914675235748291
1.0	73910000.0	73920000.0	1.0	8.185574531555176	2.903757095336914
1.0	73940000.0	73950000.0	8.0	7.0904364585876465	2.723647117614746
1.0	73970000.0	73980000.0	8.0	6.2360382080078125	2.534795045852661
1.0	73990000.0	74000000.0	6.0	6.047349452972412	2.4872324466705322
1.0	74050000.0	74060000.0	3.0	5.2200188636779785	2.2547988891601562
1.0	74170000.0	74180000.0	7.0	5.799269199371338	2.420227527618408
1.0	74180000.0	74190000.0	8.0	6.339092254638672	2.5601370334625244
1.0	74190000.0	74200000.0	3.0	6.410414218902588	2.578486680984497
1.0	74240000.0	74250000.0	4.0	5.887161731719971	2.4466981887817383
1.0	74340000.0	74350000.0	6.0	5.376101493835449	2.296492576599121
1.0	74410000.0	74420000.0	2.0	6.432257175445557	2.5838561058044434
1.0	74440000.0	74450000.0	4.0	6.419073581695557	2.582974910736084
1.0	74520000.0	74530000.0	12.0	7.687570095062256	2.831495761871338
1.0	74530000.0	74540000.0	5.0	7.9886603355407715	2.8759875297546387
1.0	74600000.0	74610000.0	7.0	7.284182071685791	2.7626240253448486
1.0	74670000.0	74680000.0	5.0	5.218690872192383	2.2658112049102783
1.0	74700000.0	74710000.0	4.0	5.766185760498047	2.4133384227752686
1.0	74720000.0	74730000.0	6.0	5.838900089263916	2.432241916656494
1.0	74760000.0	74770000.0	2.0	5.607120037078857	2.369436740875244
1.0	74830000.0	74840000.0	9.0	5.660041332244873	2.384288787841797
1.0	74920000.0	74930000.0	11.0	7.6754631996154785	2.833310127258301
1.0	74930000.0	74940000.0	9.0	7.895877838134766	2.8770172595977783
1.0	74950000.0	74960000.0	7.0	7.852621555328369	2.8576114177703857
1.0	74980000.0	74990000.0	7.0	8.62097454071045	2.9583542346954346
1.0	75060000.0	75070000.0	17.0	8.147241592407227	2.9002604484558105
1.0	75110000.0	75120000.0	14.0	6.986891269683838	2.705249071121216
1.0	75130000.0	75140000.0	8.0	6.925872802734375	2.6934638023376465
1.0	75160000.0	75170000.0	7.0	5.400335311889648	2.3223464488983154
1.0	75250000.0	75260000.0	9.0	5.37735652923584	2.30513334274292
1.0	75290000.0	75300000.0	6.0	5.771462440490723	2.4152729511260986
1.0	75400000.0	75410000.0	9.0	8.546866416931152	2.9469616413116455
1.0	75420000.0	75430000.0	8.0	8.606855392456055	2.953261613845825
1.0	75460000.0	75470000.0	7.0	8.753469467163086	2.967094898223877
1.0	75560000.0	75570000.0	9.0	8.79499626159668	2.974043369293213
1.0	75580000.0	75590000.0	7.0	8.561651229858398	2.950326919555664
1.0	75620000.0	75630000.0	7.0	7.431868076324463	2.7902450561523438
1.0	75650000.0	75660000.0	6.0	7.318312644958496	2.769273281097412
1.0	75930000.0	75940000.0	4.0	5.943239212036133	2.46071195602417
1.0	76330000.0	76340000.0	8.0	4.292678356170654	1.9367786645889282
1.0	76350000.0	76360000.0	9.0	4.159020900726318	1.893042802810669
1.0	76400000.0	76410000.0	5.0	5.446684837341309	2.3303959369659424
1.0	76450000.0	76460000.0	2.0	4.4683966636657715	2.011648178100586
1.0	76530000.0	76540000.0	3.0	4.288161754608154	1.943677306175232
1.0	76570000.0	76580000.0	8.0	5.077169895172119	2.2188498973846436
1.0	76710000.0	76720000.0	9.0	6.194602012634277	2.528634548187256
1.0	76780000.0	76790000.0	9.0	6.249734878540039	2.541950225830078
1.0	76800000.0	76810000.0	8.0	6.812572479248047	2.6708567142486572
1.0	76880000.0	76890000.0	5.0	6.181651592254639	2.522803783416748
1.0	77090000.0	77100000.0	6.0	5.740009784698486	2.404053211212158
1.0	77130000.0	77140000.0	6.0	5.0655198097229	2.2156357765197754
1.0	77220000.0	77230000.0	3.0	6.216166019439697	2.5315468311309814
1.0	77230000.0	77240000.0	14.0	5.135516166687012	2.222581624984741
1.0	77420000.0	77430000.0	7.0	5.335686683654785	2.2885918617248535
1.0	77470000.0	77480000.0	8.0	4.925335884094238	2.162151336669922
1.0	77530000.0	77540000.0	7.0	4.538761615753174	2.026038408279419
1.0	77610000.0	77620000.0	7.0	2.8195266723632812	1.3141944408416748
1.0	77660000.0	77670000.0	3.0	2.7774903774261475	1.294203758239746
1.0	77810000.0	77820000.0	9.0	3.44938588142395	1.6038516759872437
1.0	77900000.0	77910000.0	3.0	3.4478812217712402	1.6054661273956299
1.0	77920000.0	77930000.0	6.0	3.5730233192443848	1.6599565744400024
1.0	77980000.0	77990000.0	6.0	3.584165096282959	1.6639267206192017
1.0	77990000.0	78000000.0	3.0	3.9857001304626465	1.832421898841858
1.0	78000000.0	78010000.0	3.0	3.044178009033203	1.4197953939437866
1.0	78010000.0	78020000.0	3.0	3.6810333728790283	1.7053394317626953
1.0	78070000.0	78080000.0	0.0	2.4213366508483887	0.8119286298751831
1.0	78180000.0	78190000.0	3.0	2.3164381980895996	0.782394528388977
1.0	78200000.0	78210000.0	3.0	2.3859400749206543	0.7006111741065979
1.0	78420000.0	78430000.0	1.0	2.481940746307373	1.1517155170440674
1.0	78440000.0	78450000.0	2.0	4.406982421875	3.892754077911377
1.0	78570000.0	78580000.0	1.0	3.013065814971924	1.4057589769363403
1.0	78600000.0	78610000.0	6.0	2.8252100944519043	1.3178937435150146
1.0	78690000.0	78700000.0	2.0	2.788317918777466	1.301098108291626
1.0	78740000.0	78750000.0	3.0	3.1015830039978027	1.4478867053985596
1.0	78820000.0	78830000.0	5.0	4.099288463592529	1.865582823753357
1.0	79040000.0	79050000.0	2.0	4.986127853393555	2.184138059616089
1.0	79100000.0	79110000.0	4.0	5.177428245544434	2.240116596221924
1.0	79170000.0	79180000.0	2.0	6.79510498046875	2.6701512336730957
1.0	79180000.0	79190000.0	11.0	4.95155143737793	2.1768546104431152
1.0	79200000.0	79210000.0	7.0	6.724912166595459	2.655189037322998
1.0	79220000.0	79230000.0	11.0	5.9973039627075195	2.4751222133636475
1.0	79330000.0	79340000.0	6.0	8.036408424377441	2.8850533962249756
1.0	79610000.0	79620000.0	5.0	8.221199035644531	2.9067318439483643
1.0	79620000.0	79630000.0	13.0	8.134859085083008	2.894943952560425
1.0	79670000.0	79680000.0	10.0	8.700338363647461	2.962423324584961
1.0	79770000.0	79780000.0	7.0	7.787611484527588	2.846287488937378
1.0	79820000.0	79830000.0	5.0	7.677432060241699	2.8314528465270996
1.0	79830000.0	79840000.0	8.0	8.096789360046387	2.8910861015319824
1.0	79890000.0	79900000.0	12.0	7.511231899261475	2.8015596866607666
1.0	79920000.0	79930000.0	5.0	8.241905212402344	2.9110054969787598
1.0	80010000.0	80020000.0	9.0	6.676877021789551	2.6401920318603516
1.0	80020000.0	80030000.0	11.0	7.6285271644592285	2.8189897537231445
1.0	80100000.0	80110000.0	7.0	6.502969264984131	2.6124329566955566
1.0	80190000.0	80200000.0	5.0	5.78607177734375	2.417386293411255
1.0	80200000.0	80210000.0	7.0	6.252537727355957	2.539954662322998
1.0	80210000.0	80220000.0	7.0	5.298983097076416	2.282015085220337
1.0	80230000.0	80240000.0	11.0	6.545607089996338	2.6099934577941895
1.0	80260000.0	80270000.0	6.0	6.695250034332275	2.6445040702819824
1.0	80360000.0	80370000.0	12.0	6.743151664733887	2.6522812843322754
1.0	80450000.0	80460000.0	8.0	6.749497890472412	2.6559574604034424
1.0	80490000.0	80500000.0	7.0	7.514809608459473	2.8042452335357666
1.0	80520000.0	80530000.0	7.0	7.098822593688965	2.728067636489868
1.0	80530000.0	80540000.0	14.0	7.168461799621582	2.74099063873291
1.0	80550000.0	80560000.0	8.0	8.264495849609375	2.9125962257385254
1.0	80590000.0	80600000.0	4.0	7.125672340393066	2.7386093139648438
1.0	80620000.0	80630000.0	8.0	8.118497848510742	2.893702983856201
1.0	80700000.0	80710000.0	7.0	7.5980424880981445	2.8146591186523438
1.0	80770000.0	80780000.0	3.0	6.195825576782227	2.5252628326416016
1.0	80840000.0	80850000.0	7.0	6.290743827819824	2.5501065254211426
1.0	80880000.0	80890000.0	7.0	5.860969066619873	2.440401554107666
1.0	80910000.0	80920000.0	6.0	6.193310737609863	2.5248637199401855
1.0	80930000.0	80940000.0	5.0	6.436161041259766	2.583585739135742
1.0	80960000.0	80970000.0	3.0	6.967614650726318	2.7041611671447754
1.0	81020000.0	81030000.0	5.0	6.130701541900635	2.5093979835510254
1.0	81060000.0	81070000.0	6.0	6.144371032714844	2.5145668983459473
1.0	81230000.0	81240000.0	1.0	5.828850746154785	2.427855968475342
1.0	81300000.0	81310000.0	6.0	6.103712558746338	2.5027413368225098
1.0	81330000.0	81340000.0	4.0	5.673266887664795	2.3852648735046387
1.0	81380000.0	81390000.0	7.0	5.911589622497559	2.4511895179748535
1.0	81470000.0	81480000.0	2.0	5.791075229644775	2.418449878692627
1.0	81510000.0	81520000.0	7.0	5.4074273109436035	2.308239459991455
1.0	81600000.0	81610000.0	10.0	5.634405612945557	2.377251625061035
1.0	81660000.0	81670000.0	8.0	5.897453308105469	2.4475290775299072
1.0	81730000.0	81740000.0	4.0	5.118362903594971	2.220180034637451
1.0	81810000.0	81820000.0	8.0	4.144682884216309	1.8806730508804321
1.0	81830000.0	81840000.0	6.0	4.429308891296387	1.9792486429214478
1.0	81900000.0	81910000.0	2.0	4.6736955642700195	2.076916217803955
1.0	81920000.0	81930000.0	8.0	4.128533363342285	1.8716579675674438
1.0	81930000.0	81940000.0	4.0	4.056530475616455	1.8373750448226929
1.0	81970000.0	81980000.0	6.0	3.589174747467041	1.6601283550262451
1.0	81990000.0	82000000.0	3.0	4.410012722015381	1.9816296100616455
1.0	82000000.0	82010000.0	4.0	3.7584571838378906	1.7312698364257812
1.0	82070000.0	82080000.0	2.0	5.2581963539123535	2.26257061958313
1.0	82100000.0	82110000.0	6.0	5.153288841247559	2.2306365966796875
1.0	82130000.0	82140000.0	6.0	3.948976993560791	1.8099002838134766
1.0	82160000.0	82170000.0	7.0	4.254438877105713	1.926433801651001
1.0	82170000.0	82180000.0	4.0	4.840535640716553	2.1311817169189453
1.0	82200000.0	82210000.0	2.0	4.657125949859619	2.076204776763916
1.0	82210000.0	82220000.0	4.0	5.254761219024658	2.263705015182495
1.0	82250000.0	82260000.0	8.0	4.3516035079956055	1.9571727514266968
1.0	82300000.0	82310000.0	7.0	3.7537968158721924	1.7251598834991455
1.0	82340000.0	82350000.0	3.0	3.753772258758545	1.7302601337432861
1.0	82360000.0	82370000.0	4.0	3.5008187294006348	1.6140012741088867
1.0	82390000.0	82400000.0	8.0	3.6156132221221924	1.6609996557235718
1.0	82410000.0	82420000.0	4.0	3.702934741973877	1.7067749500274658
1.0	82520000.0	82530000.0	6.0	4.632046699523926	2.0529849529266357
1.0	82550000.0	82560000.0	6.0	4.7341084480285645	2.08996319770813
1.0	82590000.0	82600000.0	1.0	3.922805070877075	1.7980926036834717
1.0	82630000.0	82640000.0	4.0	4.7430009841918945	2.0934414863586426
1.0	82680000.0	82690000.0	3.0	4.98806095123291	2.173544406890869
1.0	82690000.0	82700000.0	2.0	4.5504150390625	2.033504009246826
1.0	82840000.0	82850000.0	2.0	5.533260822296143	2.349940299987793
1.0	82880000.0	82890000.0	10.0	5.984954833984375	2.4740512371063232
1.0	83030000.0	83040000.0	5.0	8.818568229675293	2.9758806228637695
1.0	83200000.0	83210000.0	11.0	7.822916507720947	2.850332736968994
1.0	83250000.0	83260000.0	9.0	6.906237602233887	2.6894633769989014
1.0	83310000.0	83320000.0	8.0	5.816219806671143	2.4342823028564453
1.0	83320000.0	83330000.0	10.0	6.358567237854004	2.5682435035705566
1.0	83350000.0	83360000.0	7.0	6.790449619293213	2.6653218269348145
1.0	83370000.0	83380000.0	7.0	6.46196985244751	2.5921294689178467
1.0	83410000.0	83420000.0	11.0	6.285176753997803	2.550591468811035
1.0	83550000.0	83560000.0	7.0	4.9058942794799805	2.1459290981292725
1.0	83570000.0	83580000.0	8.0	4.558432102203369	2.025886297225952
1.0	83620000.0	83630000.0	2.0	2.960613965988159	1.3803791999816895
1.0	83780000.0	83790000.0	2.0	1.9794632196426392	0.8938352465629578
1.0	83790000.0	83800000.0	3.0	2.033416748046875	0.7904301881790161
1.0	83890000.0	83900000.0	3.0	2.3649868965148926	1.0915539264678955
1.0	83930000.0	83940000.0	3.0	2.74251127243042	1.2786009311676025
1.0	83970000.0	83980000.0	4.0	3.2851948738098145	1.5284881591796875
1.0	84010000.0	84020000.0	6.0	3.5952460765838623	1.6572662591934204
1.0	84060000.0	84070000.0	8.0	3.7894370555877686	1.740082025527954
1.0	84070000.0	84080000.0	3.0	4.010730743408203	1.8214905261993408
1.0	84090000.0	84100000.0	6.0	4.416872024536133	1.973244071006775
1.0	84130000.0	84140000.0	6.0	3.7223801612854004	1.7062174081802368
1.0	84160000.0	84170000.0	2.0	3.2332515716552734	1.5045335292816162
1.0	84190000.0	84200000.0	2.0	3.0252432823181152	1.4093122482299805
1.0	84280000.0	84290000.0	3.0	2.4193530082702637	1.1193320751190186
1.0	84300000.0	84310000.0	6.0	2.53242826461792	1.1718038320541382
1.0	84340000.0	84350000.0	0.0	2.9194321632385254	1.3608614206314087
1.0	84430000.0	84440000.0	4.0	3.161536455154419	1.465824007987976
1.0	84450000.0	84460000.0	4.0	3.295966386795044	1.5312433242797852
1.0	84500000.0	84510000.0	3.0	3.533641815185547	1.6297118663787842
1.0	84560000.0	84570000.0	1.0	2.6361753940582275	1.2262742519378662
1.0	84570000.0	84580000.0	2.0	2.5890488624572754	1.2003514766693115
1.0	84740000.0	84750000.0	6.0	2.194094181060791	0.8067867159843445
1.0	84800000.0	84810000.0	1.0	2.5912773609161377	1.2039153575897217
1.0	84830000.0	84840000.0	3.0	2.6525280475616455	1.2340573072433472
1.0	84920000.0	84930000.0	1.0	2.9578986167907715	1.382068395614624
1.0	84930000.0	84940000.0	3.0	2.702385663986206	1.2580901384353638
1.0	85030000.0	85040000.0	3.0	2.2767279148101807	0.9960330128669739
1.0	85120000.0	85130000.0	1.0	2.269927978515625	0.5045899152755737
1.0	85160000.0	85170000.0	4.0	2.972066879272461	1.386656403541565
1.0	85210000.0	85220000.0	2.0	2.6676249504089355	1.2413852214813232
1.0	85230000.0	85240000.0	4.0	2.4364206790924072	1.1267063617706299
1.0	85290000.0	85300000.0	3.0	2.3547816276550293	0.9357219934463501
1.0	85350000.0	85360000.0	4.0	2.695775032043457	1.255299687385559
1.0	85360000.0	85370000.0	5.0	3.3023738861083984	1.5407007932662964
1.0	85560000.0	85570000.0	5.0	2.774853229522705	1.2937262058258057
1.0	85600000.0	85610000.0	2.0	2.5438895225524902	1.012005090713501
1.0	85670000.0	85680000.0	5.0	2.738098621368408	1.2755016088485718
1.0	85690000.0	85700000.0	3.0	2.643950939178467	1.229449987411499
1.0	85700000.0	85710000.0	3.0	2.7539710998535156	1.2830296754837036
1.0	85830000.0	85840000.0	2.0	2.354365587234497	0.6505842208862305
1.0	85860000.0	85870000.0	2.0	2.4091086387634277	0.937190055847168
1.0	85880000.0	85890000.0	7.0	2.185821533203125	0.5283569097518921
1.0	85980000.0	85990000.0	5.0	2.6613662242889404	1.2376267910003662
1.0	85990000.0	86000000.0	6.0	2.885327100753784	1.3448569774627686
1.0	86010000.0	86020000.0	9.0	2.3356218338012695	0.8606061935424805
1.0	86110000.0	86120000.0	0.0	2.5885231494903564	0.9680978655815125
1.0	86190000.0	86200000.0	3.0	3.4862632751464844	1.6192891597747803
1.0	86270000.0	86280000.0	6.0	3.977771043777466	1.8213088512420654
1.0	86280000.0	86290000.0	3.0	4.035910129547119	1.8383954763412476
1.0	86350000.0	86360000.0	4.0	4.1839728355407715	1.9029743671417236
1.0	86470000.0	86480000.0	7.0	5.663952827453613	2.3857603073120117
1.0	86490000.0	86500000.0	8.0	5.319666862487793	2.288189649581909
1.0	86570000.0	86580000.0	11.0	6.325804710388184	2.5600578784942627
1.0	86630000.0	86640000.0	9.0	5.2434401512146	2.2765631675720215
1.0	86740000.0	86750000.0	2.0	5.1740827560424805	2.238023519515991
1.0	86860000.0	86870000.0	3.0	2.732564926147461	1.2798473834991455
1.0	86910000.0	86920000.0	7.0	2.7028968334198	1.2591665983200073
1.0	86950000.0	86960000.0	4.0	2.9366543292999268	1.3725097179412842
1.0	86970000.0	86980000.0	3.0	3.2876954078674316	1.5317585468292236
1.0	87000000.0	87010000.0	1.0	3.002946376800537	1.4030579328536987
1.0	87060000.0	87070000.0	7.0	3.611401319503784	1.6705992221832275
1.0	87100000.0	87110000.0	5.0	3.3193042278289795	1.5461050271987915
1.0	87170000.0	87180000.0	2.0	3.232459306716919	1.5221340656280518
1.0	87290000.0	87300000.0	1.0	2.976795196533203	1.3894579410552979
1.0	87320000.0	87330000.0	3.0	2.5541231632232666	1.1311378479003906
1.0	87420000.0	87430000.0	3.0	2.530977487564087	1.1738673448562622
1.0	87460000.0	87470000.0	1.0	2.3105671405792236	1.0637739896774292
1.0	87470000.0	87480000.0	2.0	2.303741931915283	1.060379981994629
1.0	87540000.0	87550000.0	3.0	2.0107736587524414	0.7850099205970764
1.0	87560000.0	87570000.0	1.0	2.171339511871338	0.5121206641197205
1.0	87660000.0	87670000.0	1.0	2.4222190380096436	0.8655698895454407
1.0	87700000.0	87710000.0	2.0	3.3704330921173096	1.5675383806228638
1.0	87750000.0	87760000.0	2.0	3.202683210372925	1.4961328506469727
1.0	87810000.0	87820000.0	2.0	2.39970326423645	0.8134311437606812
1.0	87890000.0	87900000.0	7.0	2.2476909160614014	1.0307987928390503
1.0	88040000.0	88050000.0	5.0	2.5239028930664062	1.1700804233551025
1.0	88050000.0	88060000.0	5.0	2.420515537261963	1.1180044412612915
1.0	88090000.0	88100000.0	3.0	3.313594102859497	1.539017915725708
1.0	88110000.0	88120000.0	2.0	2.9481263160705566	1.3727829456329346
1.0	88190000.0	88200000.0	2.0	2.4754152297973633	1.1457194089889526
1.0	88210000.0	88220000.0	3.0	2.1760547161102295	0.9947524070739746
1.0	88240000.0	88250000.0	1.0	2.150829792022705	0.983040988445282
1.0	88310000.0	88320000.0	4.0	1.9887735843658447	0.6909126043319702
1.0	88350000.0	88360000.0	2.0	2.1235408782958984	0.7665261030197144
1.0	88480000.0	88490000.0	5.0	2.380258560180664	1.0966856479644775
1.0	88630000.0	88640000.0	4.0	3.3708763122558594	1.567160964012146
1.0	88640000.0	88650000.0	4.0	2.886544704437256	1.3476049900054932
1.0	88680000.0	88690000.0	5.0	3.2067618370056152	1.490095853805542
1.0	88720000.0	88730000.0	2.0	3.381387710571289	1.560868263244629
1.0	88730000.0	88740000.0	7.0	3.2747199535369873	1.5189423561096191
1.0	88800000.0	88810000.0	3.0	2.6098532676696777	1.2139406204223633
1.0	88820000.0	88830000.0	3.0	2.9183754920959473	1.350812315940857
1.0	88900000.0	88910000.0	4.0	3.2179064750671387	1.487806797027588
1.0	88920000.0	88930000.0	3.0	3.0543766021728516	1.4227863550186157
1.0	88970000.0	88980000.0	3.0	2.8105556964874268	1.3104616403579712
1.0	88990000.0	89000000.0	3.0	2.9512405395507812	1.3726333379745483
1.0	89020000.0	89030000.0	2.0	2.825073480606079	1.317874550819397
1.0	89030000.0	89040000.0	4.0	3.420785903930664	1.591768741607666
1.0	89100000.0	89110000.0	3.0	2.9572854042053223	1.3827565908432007
1.0	89110000.0	89120000.0	3.0	2.8884658813476562	1.3498412370681763
1.0	89220000.0	89230000.0	5.0	2.4225354194641113	0.5987690091133118
1.0	89330000.0	89340000.0	2.0	2.3088924884796143	0.55587238073349
1.0	89380000.0	89390000.0	1.0	2.4380345344543457	0.7601064443588257
1.0	89460000.0	89470000.0	2.0	2.2620882987976074	0.8859705924987793
1.0	89550000.0	89560000.0	1.0	2.582664966583252	1.1986860036849976
1.0	89720000.0	89730000.0	1.0	3.2544326782226562	1.5174553394317627
1.0	89820000.0	89830000.0	5.0	2.640376091003418	1.226925253868103
1.0	89840000.0	89850000.0	1.0	3.0869078636169434	1.4376249313354492
1.0	89950000.0	89960000.0	1.0	3.068190097808838	1.4334523677825928
1.0	90030000.0	90040000.0	5.0	2.2799906730651855	0.5076777338981628
1.0	90050000.0	90060000.0	4.0	2.2987539768218994	0.5189282894134521
1.0	90060000.0	90070000.0	3.0	2.3973958492279053	0.6108665466308594
1.0	90070000.0	90080000.0	3.0	3.000980854034424	1.4003846645355225
1.0	90200000.0	90210000.0	4.0	3.0130507946014404	1.406545877456665
1.0	90260000.0	90270000.0	2.0	3.206491470336914	1.4965462684631348
1.0	90270000.0	90280000.0	3.0	2.741084337234497	1.2765648365020752
1.0	90320000.0	90330000.0	3.0	2.2984347343444824	0.6143071055412292
1.0	90340000.0	90350000.0	2.0	2.155696392059326	0.4935533106327057
1.0	90350000.0	90360000.0	2.0	2.1855289936065674	0.6868805289268494
1.0	90380000.0	90390000.0	2.0	2.095734119415283	0.4965743124485016
1.0	90410000.0	90420000.0	1.0	2.308321237564087	0.8758983612060547
1.0	90440000.0	90450000.0	0.0	2.6576144695281982	1.2362931966781616
1.0	90510000.0	90520000.0	1.0	3.2418506145477295	1.5127359628677368
1.0	90570000.0	90580000.0	4.0	3.548088788986206	1.648959755897522
1.0	90600000.0	90610000.0	4.0	4.0166192054748535	1.839385986328125
1.0	90640000.0	90650000.0	5.0	3.7999000549316406	1.7487140893936157
1.0	90740000.0	90750000.0	4.0	4.473130226135254	2.00380539894104
1.0	90810000.0	90820000.0	3.0	4.9913434982299805	2.1857128143310547
1.0	90970000.0	90980000.0	3.0	4.664932727813721	2.0847065448760986
1.0	90980000.0	90990000.0	9.0	5.945237159729004	2.466163396835327
1.0	91050000.0	91060000.0	6.0	6.265198707580566	2.549794912338257
1.0	91100000.0	91110000.0	5.0	6.342198371887207	2.574841260910034
1.0	91150000.0	91160000.0	2.0	6.03701114654541	2.499307870864868
1.0	91170000.0	91180000.0	6.0	4.800789833068848	2.1355159282684326
1.0	91190000.0	91200000.0	4.0	4.218662261962891	1.9230678081512451
1.0	91210000.0	91220000.0	2.0	5.120570659637451	2.238112449645996
1.0	91230000.0	91240000.0	4.0	4.623952388763428	2.068169355392456
1.0	91240000.0	91250000.0	5.0	4.813704967498779	2.1304898262023926
1.0	91380000.0	91390000.0	1.0	2.616415500640869	0.934395432472229
1.0	91400000.0	91410000.0	0.0	2.476109266281128	0.800564169883728
1.0	91490000.0	91500000.0	3.0	3.198673725128174	1.491761565208435
1.0	91500000.0	91510000.0	6.0	3.3512115478515625	1.5617339611053467
1.0	91540000.0	91550000.0	3.0	4.462783336639404	2.0089621543884277
1.0	91580000.0	91590000.0	5.0	4.2328901290893555	1.9275201559066772
1.0	91590000.0	91600000.0	4.0	4.12108850479126	1.8796443939208984
1.0	91600000.0	91610000.0	9.0	4.155359745025635	1.8940149545669556
1.0	91610000.0	91620000.0	4.0	4.228757381439209	1.9214963912963867
1.0	91640000.0	91650000.0	3.0	4.883232116699219	2.1610631942749023
1.0	91660000.0	91670000.0	3.0	4.980308532714844	2.1923553943634033
1.0	91740000.0	91750000.0	11.0	4.222906589508057	1.92184579372406
1.0	91770000.0	91780000.0	6.0	6.021922588348389	2.4906558990478516
1.0	91800000.0	91810000.0	9.0	6.019305229187012	2.4878487586975098
1.0	91850000.0	91860000.0	6.0	6.410820007324219	2.6169724464416504
1.0	91860000.0	91870000.0	7.0	5.326642036437988	2.303966999053955
1.0	91870000.0	91880000.0	3.0	4.990075588226318	2.198697328567505
1.0	91950000.0	91960000.0	6.0	3.960911989212036	1.8176339864730835
1.0	91980000.0	91990000.0	5.0	2.5160484313964844	1.0820233821868896
1.0	92000000.0	92010000.0	1.0	4.720161437988281	2.1051185131073
1.0	92020000.0	92030000.0	3.0	3.823387861251831	1.7650821208953857
1.0	92060000.0	92070000.0	3.0	3.4828567504882812	1.6170812845230103
1.0	92090000.0	92100000.0	5.0	3.5508320331573486	1.644282341003418
1.0	92210000.0	92220000.0	7.0	3.0558013916015625	1.4251593351364136
1.0	92230000.0	92240000.0	2.0	2.8083808422088623	1.3086057901382446
1.0	92300000.0	92310000.0	0.0	3.297389268875122	1.5375559329986572
1.0	92360000.0	92370000.0	3.0	3.3329238891601562	1.5547263622283936
1.0	92500000.0	92510000.0	3.0	3.2992935180664062	1.5398836135864258
1.0	92530000.0	92540000.0	8.0	2.8814749717712402	1.346567988395691
1.0	92590000.0	92600000.0	4.0	2.982508420944214	1.3929364681243896
1.0	92600000.0	92610000.0	0.0	3.0728774070739746	1.4355729818344116
1.0	92650000.0	92660000.0	4.0	3.705160617828369	1.7110704183578491
1.0	92670000.0	92680000.0	5.0	3.093343734741211	1.444709062576294
1.0	92680000.0	92690000.0	3.0	3.843942642211914	1.7699024677276611
1.0	92690000.0	92700000.0	6.0	3.2416224479675293	1.5142457485198975
1.0	92710000.0	92720000.0	3.0	2.468268871307373	0.6722899675369263
1.0	92770000.0	92780000.0	2.0	2.473266363143921	0.7114570736885071
1.0	92780000.0	92790000.0	6.0	2.487656354904175	0.998602569103241
1.0	92800000.0	92810000.0	2.0	2.488220691680908	0.6258690357208252
1.0	92910000.0	92920000.0	6.0	3.7124428749084473	1.7192981243133545
1.0	92940000.0	92950000.0	4.0	3.283895969390869	1.5323634147644043
1.0	92970000.0	92980000.0	2.0	2.5032806396484375	1.0785897970199585
1.0	92990000.0	93000000.0	2.0	2.307429790496826	0.8652265667915344
1.0	93030000.0	93040000.0	5.0	2.3098888397216797	0.540364146232605
1.0	93130000.0	93140000.0	3.0	2.3731656074523926	0.5271230936050415
1.0	93190000.0	93200000.0	5.0	2.497152805328369	0.7340480089187622
1.0	93220000.0	93230000.0	1.0	2.7283852100372314	1.1096789836883545
1.0	93240000.0	93250000.0	6.0	2.562695026397705	1.0408557653427124
1.0	93360000.0	93370000.0	3.0	2.488295793533325	0.9363411664962769
1.0	93500000.0	93510000.0	5.0	2.9614129066467285	1.3817259073257446
1.0	93530000.0	93540000.0	6.0	3.3389828205108643	1.5563284158706665
1.0	93640000.0	93650000.0	2.0	2.454148292541504	1.149601936340332
1.0	93670000.0	93680000.0	1.0	2.113473415374756	0.49274730682373047
1.0	93810000.0	93820000.0	0.0	2.7966694831848145	0.9370532035827637
1.0	93820000.0	93830000.0	0.0	2.046067476272583	0.5588239431381226
1.0	93830000.0	93840000.0	1.0	2.2186667919158936	0.5832595229148865
1.0	93940000.0	93950000.0	0.0	2.2923998832702637	0.632359504699707
1.0	94000000.0	94010000.0	3.0	2.2400975227355957	0.6112097501754761
1.0	94010000.0	94020000.0	3.0	2.2015788555145264	0.747154951095581
1.0	94020000.0	94030000.0	1.0	2.2265541553497314	0.7094168663024902
1.0	94100000.0	94110000.0	6.0	2.6149330139160156	1.2168207168579102
1.0	94160000.0	94170000.0	1.0	2.650524616241455	1.192445158958435
1.0	94260000.0	94270000.0	2.0	2.3077750205993652	0.9337008595466614
1.0	94270000.0	94280000.0	2.0	2.2812020778656006	0.7883661985397339
1.0	94280000.0	94290000.0	3.0	2.8559207916259766	1.3329623937606812
1.0	94290000.0	94300000.0	1.0	2.6703765392303467	1.2428205013275146
1.0	94340000.0	94350000.0	2.0	2.5657007694244385	1.2053765058517456
1.0	94370000.0	94380000.0	2.0	2.6802456378936768	1.2491328716278076
1.0	94420000.0	94430000.0	4.0	2.7376937866210938	1.27459716796875
1.0	94480000.0	94490000.0	4.0	3.447067975997925	1.6025298833847046
1.0	94520000.0	94530000.0	1.0	2.9549834728240967	1.3786232471466064
1.0	94590000.0	94600000.0	1.0	3.275419235229492	1.5281445980072021
1.0	94660000.0	94670000.0	4.0	2.311000108718872	0.6411914825439453
1.0	94800000.0	94810000.0	0.0	2.7540125846862793	1.2826677560806274
1.0	94880000.0	94890000.0	2.0	2.2810659408569336	0.9128324389457703
1.0	94930000.0	94940000.0	2.0	2.247188091278076	0.5552831888198853
1.0	94980000.0	94990000.0	2.0	2.3360588550567627	0.8032103776931763
1.0	95010000.0	95020000.0	5.0	2.459463119506836	1.066011667251587
1.0	95020000.0	95030000.0	4.0	2.3649516105651855	0.8443632125854492
1.0	95110000.0	95120000.0	2.0	2.7835488319396973	1.2971699237823486
1.0	95170000.0	95180000.0	5.0	2.7699012756347656	1.1673469543457031
1.0	95210000.0	95220000.0	6.0	2.6156833171844482	1.0825037956237793
1.0	95230000.0	95240000.0	2.0	2.6199686527252197	1.2186981439590454
1.0	95240000.0	95250000.0	5.0	2.45238995552063	0.9356325268745422
1.0	95250000.0	95260000.0	2.0	2.5387158393859863	0.957358181476593
1.0	95270000.0	95280000.0	2.0	2.6077237129211426	1.017284631729126
1.0	95290000.0	95300000.0	1.0	2.406024694442749	0.930435836315155
1.0	95340000.0	95350000.0	3.0	2.4605460166931152	0.6833734512329102
1.0	95350000.0	95360000.0	2.0	2.4579927921295166	0.8083621859550476
1.0	95390000.0	95400000.0	2.0	2.7636451721191406	1.2992850542068481
1.0	95440000.0	95450000.0	5.0	2.7193427085876465	1.1899707317352295
1.0	95460000.0	95470000.0	7.0	2.3501956462860107	0.9062385559082031
1.0	95480000.0	95490000.0	1.0	2.7162208557128906	1.1396598815917969
1.0	95570000.0	95580000.0	2.0	3.0859813690185547	1.4420629739761353
1.0	95660000.0	95670000.0	1.0	2.3099262714385986	1.0630027055740356
1.0	95700000.0	95710000.0	3.0	2.3165459632873535	0.6161360740661621
1.0	95730000.0	95740000.0	4.0	3.363935947418213	1.563823938369751
1.0	95770000.0	95780000.0	6.0	3.1300601959228516	1.4623469114303589
1.0	95780000.0	95790000.0	2.0	4.023773193359375	1.8309253454208374
1.0	95790000.0	95800000.0	5.0	3.987583875656128	1.8216692209243774
1.0	95820000.0	95830000.0	7.0	3.8135368824005127	1.7505671977996826
1.0	95850000.0	95860000.0	5.0	3.949821949005127	1.7987693548202515
1.0	95870000.0	95880000.0	2.0	4.497923851013184	2.0145726203918457
1.0	96030000.0	96040000.0	2.0	4.403090000152588	1.9692760705947876
1.0	96040000.0	96050000.0	3.0	4.334315299987793	1.9433386325836182
1.0	96100000.0	96110000.0	3.0	4.0489277839660645	1.8404620885849
1.0	96380000.0	96390000.0	6.0	5.622792720794678	2.3722927570343018
1.0	96400000.0	96410000.0	5.0	5.750374794006348	2.407320499420166
1.0	96410000.0	96420000.0	12.0	4.613872528076172	2.0554606914520264
1.0	96460000.0	96470000.0	6.0	4.801384925842285	2.113088846206665
1.0	96470000.0	96480000.0	5.0	5.410686016082764	2.3082363605499268
1.0	96560000.0	96570000.0	5.0	5.384134769439697	2.2985243797302246
1.0	96600000.0	96610000.0	5.0	4.421027660369873	1.9843976497650146
1.0	96620000.0	96630000.0	3.0	5.175719261169434	2.2375807762145996
1.0	96630000.0	96640000.0	5.0	4.764276027679443	2.1033947467803955
1.0	96740000.0	96750000.0	6.0	5.049559593200684	2.197051525115967
1.0	96870000.0	96880000.0	15.0	5.480733394622803	2.330681324005127
1.0	96930000.0	96940000.0	4.0	7.536520481109619	2.8077049255371094
1.0	96950000.0	96960000.0	7.0	6.767889976501465	2.6610634326934814
1.0	96970000.0	96980000.0	6.0	6.017544746398926	2.484246015548706
1.0	97150000.0	97160000.0	4.0	4.846579074859619	2.1387972831726074
1.0	97200000.0	97210000.0	4.0	3.066056966781616	1.430384874343872
1.0	97210000.0	97220000.0	2.0	2.6618030071258545	1.0300137996673584
1.0	97230000.0	97240000.0	3.0	2.6573867797851562	0.9040743112564087
1.0	97300000.0	97310000.0	4.0	3.617250919342041	1.6687994003295898
1.0	97430000.0	97440000.0	4.0	4.243417263031006	1.9294484853744507
1.0	97620000.0	97630000.0	8.0	3.6828465461730957	1.6992889642715454
1.0	97700000.0	97710000.0	2.0	3.1800031661987305	1.4783592224121094
1.0	97710000.0	97720000.0	3.0	3.3496479988098145	1.5562634468078613
1.0	97800000.0	97810000.0	3.0	3.2642970085144043	1.5153125524520874
1.0	97860000.0	97870000.0	1.0	3.4933693408966064	1.6148887872695923
1.0	97870000.0	97880000.0	4.0	3.4069576263427734	1.5773708820343018
1.0	97950000.0	97960000.0	6.0	3.702864408493042	1.697553277015686
1.0	97960000.0	97970000.0	2.0	3.4679203033447266	1.6077375411987305
1.0	97980000.0	97990000.0	3.0	3.6398162841796875	1.6751530170440674
1.0	98040000.0	98050000.0	5.0	3.616105318069458	1.6681573390960693
1.0	98140000.0	98150000.0	8.0	3.2264411449432373	1.502837896347046
1.0	98160000.0	98170000.0	8.0	3.1917314529418945	1.4796075820922852
1.0	98180000.0	98190000.0	4.0	3.40201997756958	1.5805506706237793
1.0	98250000.0	98260000.0	3.0	3.1889946460723877	1.4846808910369873
1.0	98290000.0	98300000.0	4.0	3.2690582275390625	1.516664743423462
1.0	98350000.0	98360000.0	4.0	3.5622851848602295	1.6493555307388306
1.0	98380000.0	98390000.0	3.0	2.8906795978546143	1.3649550676345825
1.0	98460000.0	98470000.0	4.0	3.5227737426757812	1.6322788000106812
1.0	98550000.0	98560000.0	8.0	3.2454140186309814	1.5112687349319458
1.0	98580000.0	98590000.0	2.0	3.3120923042297363	1.5317398309707642
1.0	98720000.0	98730000.0	4.0	2.916970729827881	1.3538267612457275
1.0	98750000.0	98760000.0	3.0	3.278092861175537	1.5173295736312866
1.0	98780000.0	98790000.0	4.0	2.668212413787842	1.2411359548568726
1.0	98790000.0	98800000.0	1.0	3.019376516342163	1.4061354398727417
1.0	98840000.0	98850000.0	4.0	2.892805576324463	1.3389650583267212
1.0	98990000.0	99000000.0	5.0	4.187351226806641	1.889878511428833
1.0	99150000.0	99160000.0	4.0	2.6053287982940674	1.2120428085327148
1.0	99190000.0	99200000.0	4.0	2.5556139945983887	1.1872615814208984
1.0	99300000.0	99310000.0	0.0	3.7022387981414795	1.6993577480316162
1.0	99370000.0	99380000.0	4.0	3.8318467140197754	1.7522099018096924
1.0	99380000.0	99390000.0	3.0	3.726533889770508	1.7098134756088257
1.0	99420000.0	99430000.0	6.0	4.175015926361084	1.887699842453003
1.0	99540000.0	99550000.0	4.0	5.21898889541626	2.254608154296875
1.0	99590000.0	99600000.0	5.0	4.192883491516113	1.8960157632827759
1.0	99740000.0	99750000.0	4.0	5.01862096786499	2.1873717308044434
1.0	99790000.0	99800000.0	7.0	4.736899375915527	2.092586040496826
1.0	99850000.0	99860000.0	5.0	4.039440631866455	1.846012830734253
1.0	99930000.0	99940000.0	6.0	3.6413776874542236	1.6833927631378174
1.0	99950000.0	99960000.0	3.0	3.5132808685302734	1.628832221031189
1.0	99960000.0	99970000.0	2.0	3.3942184448242188	1.5790023803710938
1.0	100000000.0	100010000.0	1.0	2.9585747718811035	1.3810516595840454
1.0	100060000.0	100070000.0	1.0	2.877638339996338	1.344382643699646
1.0	100170000.0	100180000.0	4.0	2.4236834049224854	0.7455138564109802
1.0	100190000.0	100200000.0	3.0	2.4984970092773438	0.7344045639038086
1.0	100220000.0	100230000.0	3.0	2.6654210090637207	0.9985777139663696
1.0	100300000.0	100310000.0	5.0	2.9023399353027344	1.3558603525161743
1.0	100340000.0	100350000.0	1.0	2.6333439350128174	0.926952064037323
1.0	100460000.0	100470000.0	3.0	2.407782554626465	0.7075179219245911
1.0	100510000.0	100520000.0	3.0	2.316242218017578	0.6638561487197876
1.0	100720000.0	100730000.0	2.0	3.343522310256958	1.5583131313323975
1.0	100740000.0	100750000.0	1.0	2.51423978805542	0.9563449621200562
1.0	100920000.0	100930000.0	1.0	2.3995323181152344	0.6049813628196716
1.0	100930000.0	100940000.0	2.0	2.458050012588501	0.5734812021255493
1.0	100970000.0	100980000.0	4.0	2.4288463592529297	0.6008058190345764
1.0	101050000.0	101060000.0	2.0	4.028830528259277	1.8445804119110107
1.0	101200000.0	101210000.0	3.0	4.43809175491333	1.9968551397323608
1.0	101250000.0	101260000.0	4.0	3.8744442462921143	1.7791452407836914
1.0	101320000.0	101330000.0	1.0	3.090968370437622	1.443123698234558
1.0	101420000.0	101430000.0	2.0	2.2596349716186523	0.5029697418212891
1.0	101440000.0	101450000.0	0.0	2.3320000171661377	0.5123213529586792
1.0	101460000.0	101470000.0	3.0	2.3426566123962402	0.5696923136711121
1.0	101500000.0	101510000.0	1.0	2.600473403930664	1.1908299922943115
1.0	101530000.0	101540000.0	4.0	3.2975897789001465	1.5320202112197876
1.0	101590000.0	101600000.0	2.0	4.50493860244751	2.0272088050842285
1.0	101620000.0	101630000.0	4.0	4.635283946990967	2.0686542987823486
1.0	101630000.0	101640000.0	11.0	4.538846015930176	2.0365471839904785
1.0	101680000.0	101690000.0	7.0	4.647210597991943	2.0776374340057373
1.0	101700000.0	101710000.0	4.0	4.891544818878174	2.1639866828918457
1.0	101780000.0	101790000.0	3.0	6.353236198425293	2.582881450653076
1.0	101830000.0	101840000.0	5.0	6.3646321296691895	2.5843710899353027
1.0	101850000.0	101860000.0	6.0	7.014528751373291	2.7289302349090576
1.0	101860000.0	101870000.0	14.0	6.660233974456787	2.6486504077911377
1.0	102090000.0	102100000.0	2.0	6.123810768127441	2.5270590782165527
1.0	102140000.0	102150000.0	8.0	6.820834159851074	2.6748600006103516
1.0	102150000.0	102160000.0	5.0	6.792808532714844	2.6682326793670654
1.0	102180000.0	102190000.0	7.0	6.526606559753418	2.612592935562134
1.0	102190000.0	102200000.0	5.0	6.052926063537598	2.5054268836975098
1.0	102210000.0	102220000.0	7.0	6.2978034019470215	2.5581369400024414
1.0	102270000.0	102280000.0	7.0	5.8392534255981445	2.4392952919006348
1.0	102290000.0	102300000.0	10.0	6.175586700439453	2.524977922439575
1.0	102360000.0	102370000.0	10.0	6.445808410644531	2.589825391769409
1.0	102570000.0	102580000.0	8.0	5.955018997192383	2.4738316535949707
1.0	102680000.0	102690000.0	11.0	9.415519714355469	3.027326822280884
1.0	102720000.0	102730000.0	11.0	9.849428176879883	3.0562050342559814
1.0	102730000.0	102740000.0	12.0	10.045872688293457	3.068539619445801
1.0	102780000.0	102790000.0	13.0	10.810783386230469	3.1046624183654785
1.0	102820000.0	102830000.0	14.0	10.490124702453613	3.0912652015686035
1.0	102840000.0	102850000.0	11.0	10.96313762664795	3.1118569374084473
1.0	102850000.0	102860000.0	11.0	10.35046100616455	3.087157726287842
1.0	103040000.0	103050000.0	9.0	11.234461784362793	3.126047134399414
1.0	103140000.0	103150000.0	11.0	11.376871109008789	3.128422975540161
1.0	103300000.0	103310000.0	12.0	10.350064277648926	3.0831096172332764
1.0	103320000.0	103330000.0	15.0	10.543180465698242	3.0931668281555176
1.0	103400000.0	103410000.0	8.0	11.159818649291992	3.119635581970215
1.0	103440000.0	103450000.0	11.0	9.990010261535645	3.065476179122925
1.0	103450000.0	103460000.0	15.0	9.807106018066406	3.055417776107788
1.0	103500000.0	103510000.0	13.0	9.933084487915039	3.0635478496551514
1.0	103540000.0	103550000.0	11.0	10.110029220581055	3.0718932151794434
1.0	103690000.0	103700000.0	12.0	9.886173248291016	3.0599722862243652
1.0	104100000.0	104110000.0	6.0	3.4877216815948486	1.6149924993515015
1.0	104390000.0	104400000.0	8.0	10.232131958007812	3.0790913105010986
1.0	104530000.0	104540000.0	14.0	11.238484382629395	3.121898651123047
1.0	104540000.0	104550000.0	11.0	11.463693618774414	3.1297953128814697
1.0	104600000.0	104610000.0	11.0	11.293455123901367	3.123784303665161
1.0	104660000.0	104670000.0	10.0	11.230188369750977	3.122023582458496
1.0	104670000.0	104680000.0	7.0	11.367303848266602	3.1266963481903076
1.0	104730000.0	104740000.0	13.0	11.177647590637207	3.1201248168945312
1.0	104780000.0	104790000.0	11.0	11.4992094039917	3.1315999031066895
1.0	104790000.0	104800000.0	6.0	11.88429069519043	3.1448028087615967
1.0	104800000.0	104810000.0	12.0	12.151403427124023	3.1536667346954346
1.0	104830000.0	104840000.0	10.0	12.150310516357422	3.1539833545684814
1.0	104850000.0	104860000.0	16.0	11.126319885253906	3.1177518367767334
1.0	104890000.0	104900000.0	10.0	10.692094802856445	3.099600315093994
1.0	104960000.0	104970000.0	6.0	11.116876602172852	3.117530107498169
1.0	104980000.0	104990000.0	8.0	10.910750389099121	3.1102793216705322
1.0	105170000.0	105180000.0	7.0	9.761926651000977	3.05045747756958
1.0	105180000.0	105190000.0	11.0	9.291267395019531	3.0180463790893555
1.0	105190000.0	105200000.0	5.0	9.062108039855957	2.9973762035369873
1.0	105210000.0	105220000.0	9.0	8.729433059692383	2.9656944274902344
1.0	105350000.0	105360000.0	7.0	7.340902805328369	2.7717602252960205
1.0	105380000.0	105390000.0	6.0	5.331629276275635	2.3019931316375732
1.0	105400000.0	105410000.0	8.0	7.64621114730835	2.8247172832489014
1.0	105410000.0	105420000.0	6.0	7.247588157653809	2.757298231124878
1.0	105500000.0	105510000.0	17.0	7.9797515869140625	2.874784469604492
1.0	105510000.0	105520000.0	10.0	7.947495937347412	2.868932008743286
1.0	105530000.0	105540000.0	9.0	7.712231636047363	2.833867311477661
1.0	105590000.0	105600000.0	7.0	8.173422813415527	2.899787187576294
1.0	105620000.0	105630000.0	5.0	7.5170111656188965	2.8015522956848145
1.0	105710000.0	105720000.0	6.0	7.839372158050537	2.853626251220703
1.0	105720000.0	105730000.0	5.0	7.90283203125	2.8629519939422607
1.0	105760000.0	105770000.0	4.0	7.505688667297363	2.8043506145477295
1.0	105780000.0	105790000.0	8.0	7.941078186035156	2.8675074577331543
1.0	105790000.0	105800000.0	13.0	7.809991359710693	2.8481528759002686
1.0	105850000.0	105860000.0	5.0	7.343179225921631	2.7746634483337402
1.0	105890000.0	105900000.0	9.0	7.657850742340088	2.8247628211975098
1.0	105900000.0	105910000.0	7.0	7.268918514251709	2.7597365379333496
1.0	105960000.0	105970000.0	4.0	7.829052925109863	2.8520188331604004
1.0	105970000.0	105980000.0	10.0	7.831989288330078	2.8522324562072754
1.0	106030000.0	106040000.0	13.0	7.289323329925537	2.761801242828369
1.0	106110000.0	106120000.0	8.0	5.7440338134765625	2.4182956218719482
1.0	106200000.0	106210000.0	8.0	5.201211452484131	2.2560670375823975
1.0	106290000.0	106300000.0	2.0	7.399964332580566	2.782707691192627
1.0	106340000.0	106350000.0	5.0	8.561925888061523	2.9477903842926025
1.0	106360000.0	106370000.0	2.0	8.357584953308105	2.929429531097412
1.0	106430000.0	106440000.0	18.0	9.13288688659668	3.004230499267578
1.0	106490000.0	106500000.0	4.0	8.655252456665039	2.9676709175109863
1.0	106530000.0	106540000.0	11.0	8.009121894836426	2.8773484230041504
1.0	106690000.0	106700000.0	13.0	8.900827407836914	2.9826550483703613
1.0	106720000.0	106730000.0	13.0	8.85076904296875	2.9782662391662598
1.0	106770000.0	106780000.0	8.0	8.892910957336426	2.9805638790130615
1.0	106860000.0	106870000.0	8.0	7.776885032653809	2.8439571857452393
1.0	106880000.0	106890000.0	7.0	7.426012992858887	2.7858760356903076
1.0	106920000.0	106930000.0	5.0	6.538052558898926	2.6070730686187744
1.0	106950000.0	106960000.0	7.0	6.635839939117432	2.6323795318603516
1.0	106960000.0	106970000.0	10.0	6.869769096374512	2.682569980621338
1.0	107000000.0	107010000.0	5.0	6.587969779968262	2.61968731880188
1.0	107020000.0	107030000.0	8.0	6.296142101287842	2.5509212017059326
1.0	107080000.0	107090000.0	8.0	6.6229681968688965	2.6280808448791504
1.0	107110000.0	107120000.0	9.0	6.864991664886475	2.6789798736572266
1.0	107130000.0	107140000.0	7.0	7.393896579742432	2.781907081604004
[truncated: 47,561 more rows]
