# Supplementary material for: Genome-wide mapping of somatic mutation rates uncovers drivers of cancer
Source: Nat Biotechnol. 2022 Jun 20;40(11):1634–43. doi: 10.1038/s41587-022-01353-8 (PMC9646522; doi:10.1038/s41587-022-01353-8)
Supplement: Supplementary file 4 — Regions and model predictions for each fold of each cancer for which a deep learning model was trained. Regions that were filtered are also listed along with their respective model predictions. [file 41587_2022_1353_MOESM4_ESM.zip › kfold_results/Panc-AdenoCA/fold_2.txt]

CHROM	START	END	Y_TRUE	Y_PRED	STD
1.0	840000.0	850000.0	2.0	3.93947172164917	1.101060390472412
1.0	900000.0	910000.0	5.0	4.534625053405762	1.3794801235198975
1.0	960000.0	970000.0	1.0	3.454025983810425	0.9045171737670898
1.0	980000.0	990000.0	2.0	4.012510299682617	1.1330969333648682
1.0	1120000.0	1130000.0	1.0	3.950031280517578	1.105648398399353
1.0	1130000.0	1140000.0	4.0	4.652749538421631	1.4376418590545654
1.0	1140000.0	1150000.0	8.0	3.9381515979766846	1.1004892587661743
1.0	1180000.0	1190000.0	8.0	3.7737877368927	1.0310471057891846
1.0	1220000.0	1230000.0	1.0	3.8600430488586426	1.0670483112335205
1.0	1240000.0	1250000.0	3.0	3.0338294506073	0.7489486932754517
1.0	1250000.0	1260000.0	1.0	2.7144243717193604	0.6393813490867615
1.0	1310000.0	1320000.0	2.0	3.2870514392852783	0.841530442237854
1.0	1340000.0	1350000.0	6.0	3.2811710834503174	0.8393383026123047
1.0	1510000.0	1520000.0	6.0	3.5265636444091797	0.9324373006820679
1.0	1530000.0	1540000.0	2.0	3.7937264442443848	1.0392884016036987
1.0	1720000.0	1730000.0	6.0	2.42663311958313	0.559200644493103
1.0	1740000.0	1750000.0	0.0	2.6276774406433105	0.6123237609863281
1.0	1820000.0	1830000.0	1.0	3.035511016845703	0.749556303024292
1.0	1870000.0	1880000.0	5.0	4.652123928070068	1.4373315572738647
1.0	1940000.0	1950000.0	2.0	4.880735874176025	1.5501363277435303
1.0	1970000.0	1980000.0	6.0	3.839447021484375	1.0583641529083252
1.0	2100000.0	2110000.0	0.0	2.8744101524353027	0.6928445100784302
1.0	2110000.0	2120000.0	3.0	3.0072312355041504	0.7394496202468872
1.0	2120000.0	2130000.0	1.0	3.3843607902526855	0.8780320286750793
1.0	2150000.0	2160000.0	6.0	3.679652690887451	0.9927754402160645
1.0	2160000.0	2170000.0	5.0	2.9684653282165527	0.7256935834884644
1.0	2240000.0	2250000.0	3.0	3.864806652069092	1.0690624713897705
1.0	2250000.0	2260000.0	6.0	5.126658916473389	1.6701850891113281
1.0	2280000.0	2290000.0	1.0	4.838067054748535	1.529121994972229
1.0	2310000.0	2320000.0	1.0	4.3337578773498535	1.281879186630249
1.0	2370000.0	2380000.0	3.0	4.435191631317139	1.3308860063552856
1.0	2410000.0	2420000.0	6.0	3.5976157188415527	0.9601823687553406
1.0	2440000.0	2450000.0	3.0	3.04073166847229	0.7514200806617737
1.0	2500000.0	2510000.0	1.0	3.5357120037078857	0.935986340045929
1.0	2520000.0	2530000.0	2.0	3.101837635040283	0.7734546661376953
1.0	2790000.0	2800000.0	6.0	6.444687843322754	2.2344396114349365
1.0	2810000.0	2820000.0	5.0	7.15177059173584	2.454463243484497
1.0	2850000.0	2860000.0	6.0	6.330002307891846	2.1927249431610107
1.0	2860000.0	2870000.0	3.0	6.336447715759277	2.19511342048645
1.0	2960000.0	2970000.0	7.0	3.940486192703247	1.1014991998672485
1.0	2990000.0	3000000.0	1.0	4.040712356567383	1.1456619501113892
1.0	3040000.0	3050000.0	0.0	3.534980297088623	0.9357026219367981
1.0	3050000.0	3060000.0	6.0	3.40228009223938	0.8848186731338501
1.0	3070000.0	3080000.0	9.0	3.326979160308838	0.8564438819885254
1.0	3130000.0	3140000.0	4.0	3.263942241668701	0.8329353332519531
1.0	3150000.0	3160000.0	2.0	4.371012210845947	1.2997969388961792
1.0	3190000.0	3200000.0	4.0	3.2578284740448	0.8306666612625122
1.0	3240000.0	3250000.0	4.0	3.1912407875061035	0.8060800433158875
1.0	3250000.0	3260000.0	5.0	3.065803050994873	0.7604329586029053
1.0	3370000.0	3380000.0	1.0	3.0705387592315674	0.7621372938156128
1.0	3380000.0	3390000.0	4.0	2.8672351837158203	0.6903755068778992
1.0	3470000.0	3480000.0	6.0	4.364073276519775	1.296452283859253
1.0	3610000.0	3620000.0	4.0	4.986371040344238	1.6019728183746338
1.0	3640000.0	3650000.0	5.0	4.613643646240234	1.4183521270751953
1.0	3680000.0	3690000.0	3.0	4.155295372009277	1.1977735757827759
1.0	3710000.0	3720000.0	5.0	3.4631659984588623	0.9080144166946411
1.0	3730000.0	3740000.0	4.0	2.8038623332977295	0.6688199043273926
1.0	3740000.0	3750000.0	5.0	2.6759276390075684	0.6271624565124512
1.0	3780000.0	3790000.0	1.0	2.4471607208251953	0.5637598633766174
1.0	3810000.0	3820000.0	4.0	3.2828025817871094	0.839947521686554
1.0	3840000.0	3850000.0	2.0	2.2723093032836914	0.5345803499221802
1.0	4020000.0	4030000.0	9.0	5.36077356338501	1.7817096710205078
1.0	4140000.0	4150000.0	3.0	7.767378807067871	2.595458507537842
1.0	4170000.0	4180000.0	9.0	7.0810065269470215	2.4353370666503906
1.0	4180000.0	4190000.0	8.0	8.12721061706543	2.6591992378234863
1.0	4290000.0	4300000.0	5.0	7.735630035400391	2.589228391647339
1.0	4390000.0	4400000.0	15.0	8.775713920593262	2.7481637001037598
1.0	4440000.0	4450000.0	10.0	9.995417594909668	2.8621723651885986
1.0	4450000.0	4460000.0	6.0	10.401176452636719	2.890538454055786
1.0	4460000.0	4470000.0	16.0	10.40925407409668	2.8910603523254395
1.0	4470000.0	4480000.0	12.0	10.607786178588867	2.903364419937134
1.0	4560000.0	4570000.0	9.0	11.127673149108887	2.930665969848633
1.0	4610000.0	4620000.0	9.0	10.464268684387207	2.8945717811584473
1.0	4670000.0	4680000.0	13.0	10.214269638061523	2.8779919147491455
1.0	4720000.0	4730000.0	8.0	9.870641708374023	2.8526039123535156
1.0	4770000.0	4780000.0	13.0	10.96495246887207	2.922896146774292
1.0	4890000.0	4900000.0	5.0	12.746464729309082	2.973647117614746
1.0	4900000.0	4910000.0	11.0	12.297826766967773	2.966891288757324
1.0	5030000.0	5040000.0	7.0	12.587924003601074	2.9715545177459717
1.0	5060000.0	5070000.0	13.0	10.938657760620117	2.9215738773345947
1.0	5160000.0	5170000.0	7.0	10.060689926147461	2.8670177459716797
1.0	5200000.0	5210000.0	12.0	9.379801750183105	2.8108417987823486
1.0	5270000.0	5280000.0	8.0	9.455355644226074	2.8177294731140137
1.0	5400000.0	5410000.0	15.0	9.089864730834961	2.782604694366455
1.0	5410000.0	5420000.0	9.0	9.088274955749512	2.7824413776397705
1.0	5420000.0	5430000.0	9.0	9.054621696472168	2.7789571285247803
1.0	5630000.0	5640000.0	6.0	8.390127182006836	2.69873046875
1.0	5690000.0	5700000.0	6.0	8.69818115234375	2.738926410675049
1.0	5720000.0	5730000.0	5.0	9.952573776245117	2.85893177986145
1.0	5740000.0	5750000.0	11.0	8.680192947387695	2.7367360591888428
1.0	5750000.0	5760000.0	6.0	9.01254940032959	2.774535655975342
1.0	5790000.0	5800000.0	6.0	8.629255294799805	2.730436086654663
1.0	5870000.0	5880000.0	11.0	6.546540260314941	2.27009916305542
1.0	5880000.0	5890000.0	5.0	6.116934299468994	2.110966205596924
1.0	5930000.0	5940000.0	2.0	4.091108322143555	1.168373465538025
1.0	5970000.0	5980000.0	4.0	3.4863579273223877	0.9169152975082397
1.0	5990000.0	6000000.0	4.0	3.19486665725708	0.8074142336845398
1.0	6030000.0	6040000.0	3.0	3.1391754150390625	0.7870235443115234
1.0	6130000.0	6140000.0	8.0	4.773327827453613	1.4971802234649658
1.0	6150000.0	6160000.0	9.0	5.282245635986328	1.7446807622909546
1.0	6160000.0	6170000.0	6.0	5.241559028625488	1.7253354787826538
1.0	6220000.0	6230000.0	6.0	5.17228889465332	1.6921745538711548
1.0	6230000.0	6240000.0	9.0	4.960967063903809	1.5895382165908813
1.0	6310000.0	6320000.0	6.0	3.96301007270813	1.1113059520721436
1.0	6320000.0	6330000.0	1.0	3.2702345848083496	0.8352727890014648
1.0	6340000.0	6350000.0	3.0	3.0524303913116455	0.7556239366531372
1.0	6430000.0	6440000.0	2.0	3.1974945068359375	0.8083757162094116
1.0	6460000.0	6470000.0	5.0	3.82452130317688	1.0521093606948853
1.0	6500000.0	6510000.0	5.0	4.0670294761657715	1.1574846506118774
1.0	6520000.0	6530000.0	3.0	3.5080409049987793	0.9252732992172241
1.0	6530000.0	6540000.0	5.0	3.707125186920166	1.003844141960144
1.0	6610000.0	6620000.0	4.0	3.233149290084839	0.8215255737304688
1.0	6670000.0	6680000.0	3.0	3.1384172439575195	0.7867478132247925
1.0	6680000.0	6690000.0	4.0	2.7983627319335938	0.6669734716415405
1.0	6690000.0	6700000.0	2.0	2.8304786682128906	0.6778149604797363
1.0	6710000.0	6720000.0	3.0	2.798855781555176	0.6671386361122131
1.0	6830000.0	6840000.0	4.0	3.3491592407226562	0.8647675514221191
1.0	6840000.0	6850000.0	2.0	3.3408451080322266	0.8616442680358887
1.0	6880000.0	6890000.0	2.0	2.713651180267334	0.6391291618347168
1.0	6930000.0	6940000.0	3.0	3.1917030811309814	0.8062492609024048
1.0	6950000.0	6960000.0	5.0	3.413238525390625	0.888975977897644
1.0	7010000.0	7020000.0	7.0	5.2439045906066895	1.726454734802246
1.0	7090000.0	7100000.0	6.0	6.380875587463379	2.2114319801330566
1.0	7110000.0	7120000.0	11.0	6.634441375732422	2.299809694290161
1.0	7200000.0	7210000.0	2.0	5.358546257019043	1.780665636062622
1.0	7310000.0	7320000.0	5.0	4.715366840362549	1.4685578346252441
1.0	7340000.0	7350000.0	7.0	4.4276580810546875	1.327223539352417
1.0	7360000.0	7370000.0	3.0	4.566399574279785	1.395092248916626
1.0	7390000.0	7400000.0	5.0	4.785813808441162	1.5033453702926636
1.0	7420000.0	7430000.0	7.0	4.884166240692139	1.5518265962600708
1.0	7460000.0	7470000.0	6.0	5.262785911560059	1.7354419231414795
1.0	7480000.0	7490000.0	6.0	5.041654109954834	1.628954291343689
1.0	7490000.0	7500000.0	5.0	5.432845115661621	1.8153116703033447
1.0	7510000.0	7520000.0	1.0	5.085544586181641	1.6502845287322998
1.0	7530000.0	7540000.0	5.0	4.493374347686768	1.3592694997787476
1.0	7600000.0	7610000.0	2.0	4.324589252471924	1.2774842977523804
1.0	7620000.0	7630000.0	1.0	5.1614603996276855	1.686967134475708
1.0	7630000.0	7640000.0	4.0	3.620548963546753	0.9692285656929016
1.0	7690000.0	7700000.0	6.0	4.623993396759033	1.423455834388733
1.0	7750000.0	7760000.0	2.0	3.7018234729766846	1.0017000436782837
1.0	7820000.0	7830000.0	3.0	2.5187830924987793	0.5814204812049866
1.0	7830000.0	7840000.0	3.0	2.2139463424682617	0.5307368040084839
1.0	7850000.0	7860000.0	0.0	2.369574546813965	0.5479568243026733
1.0	7880000.0	7890000.0	0.0	2.4759933948516846	0.570560097694397
1.0	7930000.0	7940000.0	4.0	3.1772382259368896	0.8009438514709473
1.0	7960000.0	7970000.0	3.0	3.2050862312316895	0.8111761212348938
1.0	7970000.0	7980000.0	1.0	3.602212905883789	0.9619938731193542
1.0	7990000.0	8000000.0	3.0	3.5528125762939453	0.9426374435424805
1.0	8100000.0	8110000.0	2.0	3.3744492530822754	0.8742926716804504
1.0	8120000.0	8130000.0	1.0	3.7784550189971924	1.0329720973968506
1.0	8180000.0	8190000.0	3.0	4.094058990478516	1.1697165966033936
1.0	8190000.0	8200000.0	4.0	4.216516494750977	1.2262639999389648
1.0	8200000.0	8210000.0	3.0	4.006234645843506	1.130318284034729
1.0	8210000.0	8220000.0	6.0	3.8364319801330566	1.0570980310440063
1.0	8220000.0	8230000.0	6.0	3.6452383995056152	0.9790252447128296
1.0	8240000.0	8250000.0	10.0	3.6045005321502686	0.9628922343254089
1.0	8290000.0	8300000.0	3.0	3.869187593460083	1.0709187984466553
1.0	8310000.0	8320000.0	1.0	3.6538949012756348	0.9824702143669128
1.0	8350000.0	8360000.0	4.0	3.3635966777801514	0.8702017664909363
1.0	8390000.0	8400000.0	8.0	3.6721465587615967	0.9897662997245789
1.0	8420000.0	8430000.0	1.0	2.7498176097869873	0.6508755087852478
1.0	8460000.0	8470000.0	1.0	2.6890084743499756	0.6312779784202576
1.0	8490000.0	8500000.0	1.0	2.706974744796753	0.6369885206222534
1.0	8500000.0	8510000.0	2.0	2.550154209136963	0.5898805856704712
1.0	8610000.0	8620000.0	3.0	2.918179988861084	0.7080281972885132
1.0	8650000.0	8660000.0	6.0	2.664919376373291	0.6237310171127319
1.0	8660000.0	8670000.0	1.0	3.0874905586242676	0.7682623863220215
1.0	8760000.0	8770000.0	2.0	2.616105318069458	0.6088594198226929
1.0	8880000.0	8890000.0	5.0	3.1899096965789795	0.8055930137634277
1.0	8900000.0	8910000.0	2.0	3.0089221000671387	0.7400541305541992
1.0	9060000.0	9070000.0	0.0	4.313436985015869	1.2721530199050903
1.0	9110000.0	9120000.0	7.0	3.638984203338623	0.9765371084213257
1.0	9140000.0	9150000.0	5.0	3.5899715423583984	0.9571779370307922
1.0	9180000.0	9190000.0	2.0	3.0688791275024414	0.7615402340888977
1.0	9220000.0	9230000.0	1.0	3.058650493621826	0.7578590512275696
1.0	9250000.0	9260000.0	3.0	3.5495357513427734	0.9413616061210632
1.0	9270000.0	9280000.0	4.0	3.651599168777466	0.9815561175346375
1.0	9280000.0	9290000.0	1.0	3.8068668842315674	1.0447436571121216
1.0	9340000.0	9350000.0	4.0	2.738863706588745	0.6472906470298767
1.0	9440000.0	9450000.0	3.0	3.5564017295837402	0.9440363645553589
1.0	9470000.0	9480000.0	2.0	3.179405689239502	0.801739513874054
1.0	9480000.0	9490000.0	1.0	3.636392593383789	0.9755042195320129
1.0	9500000.0	9510000.0	4.0	3.8092002868652344	1.0457117557525635
1.0	9540000.0	9550000.0	7.0	4.258506774902344	1.2460342645645142
1.0	9600000.0	9610000.0	3.0	3.104523181915283	0.7744268178939819
1.0	9650000.0	9660000.0	1.0	3.018286943435669	0.7433906197547913
1.0	9680000.0	9690000.0	5.0	3.9936225414276123	1.1247456073760986
1.0	9740000.0	9750000.0	3.0	3.1781058311462402	0.8012609481811523
1.0	9760000.0	9770000.0	4.0	3.2323074340820312	0.8212156295776367
1.0	9940000.0	9950000.0	2.0	2.688789129257202	0.6312048435211182
1.0	9950000.0	9960000.0	0.0	3.08125638961792	0.7660072445869446
1.0	10030000.0	10040000.0	5.0	2.7735443115234375	0.658697247505188
1.0	10110000.0	10120000.0	2.0	2.8354570865631104	0.679505467414856
1.0	10120000.0	10130000.0	2.0	2.9785664081573486	0.7292650938034058
1.0	10130000.0	10140000.0	5.0	2.7685070037841797	0.6570310592651367
1.0	10170000.0	10180000.0	4.0	2.6997697353363037	0.634692370891571
1.0	10220000.0	10230000.0	2.0	2.6583003997802734	0.621672511100769
1.0	10310000.0	10320000.0	3.0	2.6086249351501465	0.6066305637359619
1.0	10360000.0	10370000.0	2.0	2.557206392288208	0.5918483734130859
1.0	10380000.0	10390000.0	4.0	2.411942958831787	0.5560950636863708
1.0	10390000.0	10400000.0	2.0	2.5430455207824707	0.5879291296005249
1.0	10420000.0	10430000.0	0.0	2.4771389961242676	0.5708410143852234
1.0	10450000.0	10460000.0	4.0	2.7917771339416504	0.6647680997848511
1.0	10460000.0	10470000.0	4.0	2.406494140625	0.5549789667129517
1.0	10500000.0	10510000.0	0.0	2.780546188354492	0.6610268354415894
1.0	10520000.0	10530000.0	3.0	2.554096221923828	0.5909773111343384
1.0	10530000.0	10540000.0	3.0	2.7441654205322266	0.6490198373794556
1.0	10570000.0	10580000.0	4.0	2.6493606567382812	0.618914783000946
1.0	10630000.0	10640000.0	1.0	3.0950026512145996	0.7709751129150391
1.0	10710000.0	10720000.0	4.0	3.3662307262420654	0.8711917996406555
1.0	10730000.0	10740000.0	5.0	3.3542912006378174	0.8666948080062866
1.0	10770000.0	10780000.0	4.0	3.104884147644043	0.7745606303215027
1.0	10810000.0	10820000.0	3.0	3.1795265674591064	0.8017846345901489
1.0	10820000.0	10830000.0	1.0	3.3493411540985107	0.8648343086242676
1.0	10850000.0	10860000.0	6.0	3.7541511058807373	1.0229811668395996
1.0	10890000.0	10900000.0	7.0	3.9660096168518066	1.1126172542572021
1.0	10900000.0	10910000.0	4.0	4.138427734375	1.189996361732483
1.0	11010000.0	11020000.0	4.0	4.2879862785339355	1.260019063949585
1.0	11090000.0	11100000.0	4.0	3.732968807220459	1.014329195022583
1.0	11110000.0	11120000.0	3.0	3.1853384971618652	0.8039175271987915
1.0	11150000.0	11160000.0	4.0	2.6643409729003906	0.6235479116439819
1.0	11190000.0	11200000.0	2.0	2.5978446006774902	0.6034619808197021
1.0	11200000.0	11210000.0	3.0	2.6567296981811523	0.6211875081062317
1.0	11290000.0	11300000.0	1.0	2.7092831134796143	0.6377337574958801
1.0	11330000.0	11340000.0	6.0	3.3375935554504395	0.860426127910614
1.0	11420000.0	11430000.0	7.0	5.38543701171875	1.7932517528533936
1.0	11520000.0	11530000.0	2.0	5.167774200439453	1.6900047063827515
1.0	11530000.0	11540000.0	5.0	4.993748664855957	1.6055810451507568
1.0	11560000.0	11570000.0	3.0	6.018637657165527	2.0714523792266846
1.0	11600000.0	11610000.0	2.0	4.871026515960693	1.5453588962554932
1.0	11670000.0	11680000.0	1.0	4.88348388671875	1.5514887571334839
1.0	11730000.0	11740000.0	1.0	3.4727110862731934	0.9116736650466919
1.0	11760000.0	11770000.0	4.0	4.258444309234619	1.2460057735443115
1.0	11770000.0	11780000.0	7.0	4.3122968673706055	1.2716083526611328
1.0	11810000.0	11820000.0	2.0	3.7564074993133545	1.0239052772521973
1.0	11830000.0	11840000.0	10.0	4.045854091644287	1.147964358329773
1.0	11880000.0	11890000.0	1.0	2.805990219116211	0.6695383787155151
1.0	11910000.0	11920000.0	6.0	4.418267726898193	1.322662591934204
1.0	11920000.0	11930000.0	4.0	4.312623977661133	1.271765112876892
1.0	11980000.0	11990000.0	1.0	3.0557990074157715	0.7568346261978149
1.0	12000000.0	12010000.0	0.0	3.3257384300231934	0.8559786081314087
1.0	12030000.0	12040000.0	1.0	3.2140419483184814	0.8144782185554504
1.0	12040000.0	12050000.0	2.0	2.6993041038513184	0.6345435380935669
1.0	12060000.0	12070000.0	1.0	3.0193119049072266	0.7437531352043152
1.0	12070000.0	12080000.0	1.0	3.0447182655334473	0.7528482675552368
1.0	12100000.0	12110000.0	2.0	3.8670520782470703	1.0700145959854126
1.0	12110000.0	12120000.0	3.0	4.063042640686035	1.1556861400604248
1.0	12180000.0	12190000.0	4.0	3.5721492767333984	0.950189471244812
1.0	12220000.0	12230000.0	3.0	3.6514391899108887	0.9814920425415039
1.0	12230000.0	12240000.0	1.0	3.358806610107422	0.8683935403823853
1.0	12280000.0	12290000.0	3.0	3.096733570098877	0.7716072201728821
1.0	12470000.0	12480000.0	1.0	2.426598072052002	0.55918949842453
1.0	12500000.0	12510000.0	3.0	2.5684444904327393	0.5949987173080444
1.0	12510000.0	12520000.0	0.0	2.5854194164276123	0.5998425483703613
1.0	12640000.0	12650000.0	5.0	3.197571277618408	0.8084096908569336
1.0	12700000.0	12710000.0	2.0	4.335785865783691	1.2828528881072998
1.0	12780000.0	12790000.0	5.0	4.338730812072754	1.2842676639556885
1.0	12790000.0	12800000.0	3.0	4.037803649902344	1.144362449645996
1.0	12830000.0	12840000.0	6.0	4.610207557678223	1.4166595935821533
1.0	12860000.0	12870000.0	2.0	4.0161919593811035	1.134730577468872
1.0	13870000.0	13880000.0	8.0	7.770669460296631	2.5960984230041504
1.0	13900000.0	13910000.0	12.0	7.587625026702881	2.5587706565856934
1.0	13970000.0	13980000.0	2.0	7.086047172546387	2.436720371246338
1.0	13980000.0	13990000.0	5.0	6.272217750549316	2.1710917949676514
1.0	14010000.0	14020000.0	5.0	4.897575378417969	1.5584214925765991
1.0	14020000.0	14030000.0	6.0	4.070164680480957	1.1588956117630005
1.0	14180000.0	14190000.0	3.0	4.184885501861572	1.2114932537078857
1.0	14270000.0	14280000.0	4.0	5.354254722595215	1.7786524295806885
1.0	14330000.0	14340000.0	6.0	5.649101257324219	1.9136426448822021
1.0	14340000.0	14350000.0	6.0	5.523993492126465	1.857234239578247
1.0	14560000.0	14570000.0	5.0	5.955445289611816	2.0454773902893066
1.0	14600000.0	14610000.0	6.0	5.545172691345215	1.866878867149353
1.0	14620000.0	14630000.0	5.0	5.978071689605713	2.054828643798828
1.0	14630000.0	14640000.0	7.0	5.622145652770996	1.9016062021255493
1.0	14640000.0	14650000.0	3.0	5.915882110595703	2.028994083404541
1.0	14670000.0	14680000.0	6.0	6.647427558898926	2.304114580154419
1.0	14690000.0	14700000.0	5.0	6.5590925216674805	2.274402141571045
1.0	14740000.0	14750000.0	7.0	6.237984657287598	2.1580846309661865
1.0	14800000.0	14810000.0	3.0	6.872511386871338	2.375267267227173
1.0	14860000.0	14870000.0	3.0	5.917474746704102	2.02966046333313
1.0	14870000.0	14880000.0	5.0	5.535451889038086	1.862457275390625
1.0	14880000.0	14890000.0	4.0	5.815820693969727	1.986565351486206
1.0	14900000.0	14910000.0	10.0	5.699285984039307	1.9358737468719482
1.0	14910000.0	14920000.0	2.0	6.119699001312256	2.1120619773864746
1.0	15110000.0	15120000.0	2.0	3.7913806438446045	1.038312554359436
1.0	15160000.0	15170000.0	4.0	3.7867579460144043	1.036402940750122
1.0	15220000.0	15230000.0	4.0	3.736845016479492	1.0159096717834473
1.0	15300000.0	15310000.0	4.0	3.609013319015503	0.9646698236465454
1.0	15310000.0	15320000.0	3.0	3.6412932872772217	0.9774535298347473
1.0	15320000.0	15330000.0	5.0	3.4862358570098877	0.9168689846992493
1.0	15390000.0	15400000.0	5.0	3.3883278369903564	0.8795368075370789
1.0	15550000.0	15560000.0	1.0	2.8673622608184814	0.6904183626174927
1.0	15640000.0	15650000.0	1.0	3.0505383014678955	0.7549409866333008
1.0	15670000.0	15680000.0	6.0	2.762749195098877	0.6551287174224854
1.0	15690000.0	15700000.0	1.0	3.185166835784912	0.8038525581359863
1.0	15800000.0	15810000.0	6.0	3.760101318359375	1.0254201889038086
1.0	16100000.0	16110000.0	3.0	2.6084532737731934	0.6065804958343506
1.0	16200000.0	16210000.0	1.0	2.6000447273254395	0.6041066646575928
1.0	16280000.0	16290000.0	4.0	2.6021108627319336	0.6047109365463257
1.0	16330000.0	16340000.0	2.0	3.3308143615722656	0.8578789830207825
1.0	16350000.0	16360000.0	3.0	3.979660749435425	1.1185978651046753
1.0	16380000.0	16390000.0	5.0	3.98559832572937	1.1212091445922852
1.0	16410000.0	16420000.0	3.0	3.5536575317382812	0.9429682493209839
1.0	16440000.0	16450000.0	7.0	3.1200101375579834	0.7800502181053162
1.0	16470000.0	16480000.0	4.0	3.071495771408081	0.7624867558479309
1.0	16480000.0	16490000.0	3.0	3.238138198852539	0.8233688473701477
1.0	16510000.0	16520000.0	2.0	3.3745224475860596	0.8743178248405457
1.0	16570000.0	16580000.0	4.0	2.5035958290100098	0.5774692296981812
1.0	16580000.0	16590000.0	1.0	2.5624022483825684	0.5932949185371399
1.0	16630000.0	16640000.0	1.0	2.6522459983825684	0.6198042631149292
1.0	16640000.0	16650000.0	1.0	2.5259389877319336	0.5833160877227783
1.0	16720000.0	16730000.0	3.0	2.6357829570770264	0.6147748231887817
1.0	17380000.0	17390000.0	2.0	3.2781500816345215	0.8382126092910767
1.0	17400000.0	17410000.0	4.0	3.1127278804779053	0.7773992419242859
1.0	17430000.0	17440000.0	0.0	3.3034114837646484	0.8476287126541138
1.0	17490000.0	17500000.0	2.0	3.90751576423645	1.0872762203216553
1.0	17530000.0	17540000.0	1.0	3.569202423095703	0.9490375518798828
1.0	17550000.0	17560000.0	5.0	3.8665287494659424	1.0697922706604004
1.0	17620000.0	17630000.0	6.0	4.271902561187744	1.252378225326538
1.0	17640000.0	17650000.0	6.0	4.235589027404785	1.2352216243743896
1.0	17690000.0	17700000.0	0.0	4.76480770111084	1.4929754734039307
1.0	17730000.0	17740000.0	1.0	3.217444658279419	0.8157256841659546
1.0	17860000.0	17870000.0	2.0	3.0700745582580566	0.7619718909263611
1.0	17870000.0	17880000.0	3.0	2.7478604316711426	0.6502322554588318
1.0	17880000.0	17890000.0	1.0	2.9510345458984375	0.7195452451705933
1.0	17920000.0	17930000.0	2.0	2.8025619983673096	0.668384850025177
1.0	18000000.0	18010000.0	6.0	2.6980996131896973	0.6341555714607239
1.0	18010000.0	18020000.0	2.0	2.8829236030578613	0.6957807540893555
1.0	18040000.0	18050000.0	6.0	3.792041778564453	1.038588047027588
1.0	18130000.0	18140000.0	2.0	4.259960174560547	1.2467200756072998
1.0	18140000.0	18150000.0	4.0	4.2954912185668945	1.263592004776001
1.0	18220000.0	18230000.0	4.0	4.396256446838379	1.3119933605194092
1.0	18260000.0	18270000.0	4.0	4.226014614105225	1.2307192087173462
1.0	18350000.0	18360000.0	5.0	5.320532321929932	1.7627865076065063
1.0	18360000.0	18370000.0	7.0	4.884761810302734	1.552116870880127
1.0	18370000.0	18380000.0	7.0	5.363813400268555	1.7831342220306396
1.0	18430000.0	18440000.0	8.0	5.2979583740234375	1.7521228790283203
1.0	18450000.0	18460000.0	6.0	5.52030611038208	1.8555519580841064
1.0	18460000.0	18470000.0	7.0	5.26034688949585	1.7342822551727295
1.0	18500000.0	18510000.0	3.0	4.8556976318359375	1.5378087759017944
1.0	18550000.0	18560000.0	5.0	4.772585868835449	1.496813178062439
1.0	18570000.0	18580000.0	5.0	4.813124656677246	1.516821026802063
1.0	18590000.0	18600000.0	4.0	4.882197380065918	1.5508558750152588
1.0	18630000.0	18640000.0	2.0	4.449275016784668	1.3377420902252197
1.0	18690000.0	18700000.0	0.0	4.0634565353393555	1.1558722257614136
1.0	18780000.0	18790000.0	3.0	3.902952194213867	1.085315465927124
1.0	18810000.0	18820000.0	4.0	3.371694564819336	0.8732514381408691
1.0	18850000.0	18860000.0	5.0	3.450338363647461	0.9031084775924683
1.0	18890000.0	18900000.0	2.0	4.67924690246582	1.4507194757461548
1.0	18980000.0	18990000.0	3.0	4.553850173950195	1.388922929763794
1.0	18990000.0	19000000.0	0.0	3.7750401496887207	1.031561255455017
1.0	19010000.0	19020000.0	1.0	4.863750457763672	1.541776180267334
1.0	19160000.0	19170000.0	4.0	4.3679327964782715	1.2983134984970093
1.0	19190000.0	19200000.0	3.0	4.0606303215026855	1.1546002626419067
1.0	19200000.0	19210000.0	1.0	3.5489654541015625	0.9411405324935913
1.0	19220000.0	19230000.0	4.0	2.9359447956085205	0.7142387628555298
1.0	19270000.0	19280000.0	3.0	3.114225149154663	0.7779458165168762
1.0	19320000.0	19330000.0	3.0	3.368598461151123	0.8720843195915222
1.0	19330000.0	19340000.0	3.0	3.207880735397339	0.8122037649154663
1.0	19390000.0	19400000.0	2.0	2.9427247047424316	0.7166252136230469
1.0	19440000.0	19450000.0	3.0	2.4705686569213867	0.5692476034164429
1.0	19640000.0	19650000.0	2.0	2.80867862701416	0.6704433560371399
1.0	19650000.0	19660000.0	3.0	2.7773995399475098	0.6599770784378052
1.0	19730000.0	19740000.0	3.0	2.6304519176483154	0.6131680607795715
1.0	19820000.0	19830000.0	1.0	3.1228675842285156	0.78108811378479
1.0	19880000.0	19890000.0	4.0	3.29584002494812	0.844804584980011
1.0	19950000.0	19960000.0	3.0	2.718804359436035	0.6407920718193054
1.0	19960000.0	19970000.0	3.0	3.110074758529663	0.7764381170272827
1.0	19980000.0	19990000.0	4.0	2.8794124126434326	0.694570004940033
1.0	20010000.0	20020000.0	3.0	2.665571928024292	0.6239322423934937
1.0	20030000.0	20040000.0	3.0	2.5887813568115234	0.6008296608924866
1.0	20050000.0	20060000.0	1.0	2.617584705352783	0.6092939972877502
1.0	20090000.0	20100000.0	4.0	2.3590965270996094	0.5461309552192688
1.0	20140000.0	20150000.0	0.0	3.0491394996643066	0.7544397115707397
1.0	20200000.0	20210000.0	3.0	2.948507308959961	0.7186535000801086
1.0	20210000.0	20220000.0	1.0	2.4709479808807373	0.5693367123603821
1.0	20250000.0	20260000.0	5.0	3.3360538482666016	0.8598475456237793
1.0	20280000.0	20290000.0	4.0	4.380036354064941	1.3041508197784424
1.0	20360000.0	20370000.0	16.0	3.8007190227508545	1.0421860218048096
1.0	20380000.0	20390000.0	1.0	4.3299665451049805	1.280064582824707
1.0	20440000.0	20450000.0	4.0	5.052277565002441	1.6341235637664795
1.0	20450000.0	20460000.0	5.0	3.886744976043701	1.0783847570419312
1.0	20500000.0	20510000.0	7.0	3.4029242992401123	0.8850628137588501
1.0	20550000.0	20560000.0	1.0	3.722285509109497	1.0099855661392212
1.0	20610000.0	20620000.0	1.0	4.167214870452881	1.2032856941223145
1.0	20970000.0	20980000.0	2.0	2.8542959690093994	0.6859356164932251
1.0	21090000.0	21100000.0	1.0	2.4985098838806152	0.5761646032333374
1.0	21110000.0	21120000.0	4.0	3.3958168029785156	0.882369339466095
1.0	21130000.0	21140000.0	1.0	2.447821855545044	0.563906192779541
1.0	21150000.0	21160000.0	1.0	2.4037554264068604	0.554426372051239
1.0	21180000.0	21190000.0	1.0	2.2677109241485596	0.534160315990448
1.0	21230000.0	21240000.0	3.0	2.2222931385040283	0.5310741662979126
1.0	21250000.0	21260000.0	2.0	2.2696118354797363	0.5343233346939087
1.0	21260000.0	21270000.0	3.0	2.284069061279297	0.5357477068901062
1.0	21290000.0	21300000.0	3.0	2.3318443298339844	0.5418127179145813
1.0	21450000.0	21460000.0	3.0	2.6681110858917236	0.6247235536575317
1.0	21460000.0	21470000.0	2.0	2.719679594039917	0.6410723924636841
1.0	21470000.0	21480000.0	4.0	2.7332658767700195	0.6454676389694214
1.0	21550000.0	21560000.0	2.0	3.267129898071289	0.8341150283813477
1.0	21560000.0	21570000.0	2.0	3.128937244415283	0.7832937836647034
1.0	21570000.0	21580000.0	3.0	3.4660327434539795	0.9091131091117859
1.0	21610000.0	21620000.0	2.0	3.061177968978882	0.7587684988975525
1.0	21720000.0	21730000.0	6.0	3.6659722328186035	0.9872934222221375
1.0	21850000.0	21860000.0	3.0	3.307391405105591	0.8491156697273254
1.0	21890000.0	21900000.0	2.0	3.382323741912842	0.8772642016410828
1.0	21960000.0	21970000.0	2.0	2.774153470993042	0.6588972210884094
1.0	22070000.0	22080000.0	1.0	2.6226630210876465	0.6108155250549316
1.0	22190000.0	22200000.0	0.0	3.5269615650177	0.9325926899909973
1.0	22400000.0	22410000.0	1.0	2.6809496879577637	0.6287369132041931
1.0	22550000.0	22560000.0	1.0	3.739039897918701	1.016805648803711
1.0	22560000.0	22570000.0	2.0	3.8091952800750732	1.0457102060317993
1.0	22600000.0	22610000.0	3.0	4.138615608215332	1.19008469581604
1.0	22640000.0	22650000.0	3.0	3.9465324878692627	1.1041263341903687
1.0	22660000.0	22670000.0	4.0	3.4582183361053467	0.9061183929443359
1.0	22870000.0	22880000.0	6.0	4.080164432525635	1.1634165048599243
1.0	22890000.0	22900000.0	2.0	4.6964521408081055	1.4592151641845703
1.0	22930000.0	22940000.0	5.0	4.418032169342041	1.322548270225525
1.0	22990000.0	23000000.0	9.0	4.0172882080078125	1.1352177858352661
1.0	23120000.0	23130000.0	9.0	3.2096474170684814	0.8128528594970703
1.0	23170000.0	23180000.0	3.0	3.8878989219665527	1.0788781642913818
1.0	23210000.0	23220000.0	6.0	3.677541732788086	0.9919307827949524
1.0	23220000.0	23230000.0	3.0	3.9741694927215576	1.116188645362854
1.0	23230000.0	23240000.0	5.0	3.5789971351623535	0.9528690576553345
1.0	23380000.0	23390000.0	3.0	2.350189447402954	0.5446540117263794
1.0	23410000.0	23420000.0	2.0	2.327561616897583	0.5411928296089172
1.0	23420000.0	23430000.0	4.0	2.3584418296813965	0.5460277795791626
1.0	23430000.0	23440000.0	1.0	2.431737184524536	0.560309112071991
1.0	23440000.0	23450000.0	1.0	2.366860866546631	0.5474733114242554
1.0	23480000.0	23490000.0	1.0	2.545917510986328	0.5887171030044556
1.0	23490000.0	23500000.0	4.0	2.7049765586853027	0.6363512277603149
1.0	23550000.0	23560000.0	3.0	3.2711129188537598	0.8355991244316101
1.0	23610000.0	23620000.0	2.0	2.4894824028015137	0.5738860964775085
1.0	23620000.0	23630000.0	3.0	2.446362257003784	0.5635795593261719
1.0	23640000.0	23650000.0	0.0	2.3804945945739746	0.549939751625061
1.0	23650000.0	23660000.0	1.0	2.399306058883667	0.5535345077514648
1.0	23680000.0	23690000.0	0.0	2.417301654815674	0.5572141408920288
1.0	23710000.0	23720000.0	2.0	2.4099910259246826	0.5556902885437012
1.0	23780000.0	23790000.0	3.0	2.56164288520813	0.5930874943733215
1.0	23790000.0	23800000.0	4.0	2.670125961303711	0.6253490447998047
1.0	23880000.0	23890000.0	1.0	3.8276565074920654	1.053417444229126
1.0	24060000.0	24070000.0	3.0	2.824228525161743	0.6756910085678101
1.0	24140000.0	24150000.0	1.0	2.483041286468506	0.5722888708114624
1.0	24180000.0	24190000.0	0.0	2.363185405731201	0.5468345880508423
1.0	24190000.0	24200000.0	1.0	2.663390636444092	0.6232577562332153
1.0	24200000.0	24210000.0	0.0	3.0461361408233643	0.753361701965332
1.0	24210000.0	24220000.0	3.0	2.975337505340576	0.7281259298324585
1.0	24290000.0	24300000.0	0.0	2.103835344314575	0.5333513617515564
1.0	24340000.0	24350000.0	0.0	2.297741651535034	0.5372814536094666
1.0	24360000.0	24370000.0	3.0	2.656759738922119	0.6211971044540405
1.0	24370000.0	24380000.0	1.0	2.5652620792388916	0.5941057205200195
1.0	24410000.0	24420000.0	1.0	2.3449878692626953	0.5438245534896851
1.0	24500000.0	24510000.0	1.0	2.3766303062438965	0.5492234230041504
1.0	24530000.0	24540000.0	3.0	2.969966411590576	0.726224958896637
1.0	24550000.0	24560000.0	1.0	3.186790943145752	0.8044487237930298
1.0	24620000.0	24630000.0	3.0	2.897702693939209	0.7008973360061646
1.0	24700000.0	24710000.0	2.0	2.3032591342926025	0.5379470586776733
1.0	24720000.0	24730000.0	0.0	2.448556423187256	0.5640808939933777
1.0	24750000.0	24760000.0	4.0	2.252216339111328	0.5328744053840637
1.0	24780000.0	24790000.0	2.0	2.2776572704315186	0.5350947380065918
1.0	24810000.0	24820000.0	2.0	2.980919361114502	0.7300997972488403
1.0	24880000.0	24890000.0	3.0	3.0450665950775146	0.7529751062393188
1.0	24920000.0	24930000.0	1.0	3.1508679389953613	0.7912923693656921
1.0	24940000.0	24950000.0	2.0	3.1314826011657715	0.7842224836349487
1.0	25030000.0	25040000.0	4.0	3.0884411334991455	0.7686039209365845
1.0	25110000.0	25120000.0	2.0	2.8363075256347656	0.6797926425933838
1.0	25200000.0	25210000.0	2.0	3.329763412475586	0.857488751411438
1.0	25210000.0	25220000.0	3.0	3.3931846618652344	0.881369411945343
1.0	25240000.0	25250000.0	2.0	3.827719211578369	1.053445816040039
1.0	25260000.0	25270000.0	6.0	3.9531142711639404	1.1069910526275635
1.0	25310000.0	25320000.0	5.0	3.64985990524292	0.9808632731437683
1.0	25400000.0	25410000.0	1.0	3.423823595046997	0.8929975628852844
1.0	25410000.0	25420000.0	3.0	3.9388442039489746	1.1007890701293945
1.0	25440000.0	25450000.0	1.0	3.67028546333313	0.9890201687812805
1.0	25530000.0	25540000.0	6.0	3.2863948345184326	0.8412824869155884
1.0	25540000.0	25550000.0	2.0	3.0656559467315674	0.7603798508644104
1.0	25560000.0	25570000.0	4.0	2.764974594116211	0.6558563113212585
1.0	25580000.0	25590000.0	1.0	2.800995349884033	0.6678586006164551
1.0	25670000.0	25680000.0	0.0	2.4796550273895264	0.5714542269706726
1.0	25820000.0	25830000.0	3.0	2.546400785446167	0.5888544321060181
1.0	25860000.0	25870000.0	1.0	3.21661376953125	0.8154206275939941
1.0	25870000.0	25880000.0	2.0	2.613067150115967	0.6079535484313965
1.0	25880000.0	25890000.0	1.0	2.5301194190979004	0.5844335556030273
1.0	25950000.0	25960000.0	3.0	2.965791702270508	0.7247487306594849
1.0	25960000.0	25970000.0	4.0	2.713348865509033	0.6390339136123657
1.0	25970000.0	25980000.0	3.0	3.0075345039367676	0.7395557165145874
1.0	26030000.0	26040000.0	4.0	2.8894801139831543	0.6980430483818054
1.0	26050000.0	26060000.0	2.0	2.8154184818267822	0.6727139353752136
1.0	26080000.0	26090000.0	4.0	2.8398518562316895	0.6810034513473511
1.0	26120000.0	26130000.0	1.0	2.8623270988464355	0.6886868476867676
1.0	26130000.0	26140000.0	2.0	2.676300048828125	0.6272779703140259
1.0	26140000.0	26150000.0	0.0	3.6881136894226074	0.9961732625961304
1.0	26150000.0	26160000.0	0.0	2.5640666484832764	0.593765914440155
1.0	26200000.0	26210000.0	1.0	2.9045746326446533	0.7032873034477234
1.0	26230000.0	26240000.0	5.0	2.8521385192871094	0.6851951479911804
1.0	26270000.0	26280000.0	1.0	3.3980841636657715	0.8832260966300964
1.0	26300000.0	26310000.0	2.0	2.680600881576538	0.6286298036575317
1.0	26320000.0	26330000.0	2.0	2.8801846504211426	0.6948326230049133
1.0	26350000.0	26360000.0	2.0	3.2339298725128174	0.8218116760253906
1.0	26370000.0	26380000.0	3.0	3.655287504196167	0.9830271601676941
1.0	26470000.0	26480000.0	3.0	3.3114871978759766	0.8506457209587097
1.0	26480000.0	26490000.0	4.0	2.9690024852752686	0.7258836030960083
1.0	26530000.0	26540000.0	4.0	3.7067668437957764	1.0036979913711548
1.0	26540000.0	26550000.0	3.0	3.526315212249756	0.9323428273200989
1.0	26570000.0	26580000.0	1.0	2.74308443069458	0.6486640572547913
1.0	26590000.0	26600000.0	8.0	2.5373311042785645	0.5863765478134155
1.0	26600000.0	26610000.0	1.0	3.2792420387268066	0.8386205434799194
1.0	26620000.0	26630000.0	6.0	2.885822057723999	0.6967784762382507
1.0	26650000.0	26660000.0	6.0	3.061582326889038	0.7589101195335388
1.0	26690000.0	26700000.0	3.0	3.3727126121520996	0.8736369013786316
1.0	26700000.0	26710000.0	0.0	3.1666691303253174	0.7970715761184692
1.0	26740000.0	26750000.0	1.0	3.053262233734131	0.7559201121330261
1.0	26780000.0	26790000.0	1.0	2.4915945529937744	0.5744189023971558
1.0	26790000.0	26800000.0	2.0	2.3757667541503906	0.5490676760673523
1.0	26860000.0	26870000.0	2.0	2.769482135772705	0.6573500633239746
1.0	26870000.0	26880000.0	2.0	2.885751247406006	0.6967573165893555
1.0	26910000.0	26920000.0	6.0	3.6740691661834717	0.9905368089675903
1.0	26920000.0	26930000.0	2.0	3.4290683269500732	0.8949944376945496
1.0	26930000.0	26940000.0	3.0	3.6752917766571045	0.99102783203125
1.0	27000000.0	27010000.0	2.0	3.7014687061309814	1.001556396484375
1.0	27060000.0	27070000.0	4.0	2.717575788497925	0.6403957605361938
1.0	27110000.0	27120000.0	1.0	3.4278550148010254	0.8945318460464478
1.0	27160000.0	27170000.0	2.0	2.8278796672821045	0.6769236922264099
1.0	27170000.0	27180000.0	3.0	2.6449921131134033	0.6175848245620728
1.0	27210000.0	27220000.0	3.0	3.3418800830841064	0.8620336651802063
1.0	27240000.0	27250000.0	4.0	3.1781671047210693	0.8012811541557312
1.0	27310000.0	27320000.0	4.0	3.458045482635498	0.906053900718689
1.0	27350000.0	27360000.0	3.0	3.2215933799743652	0.8172580599784851
1.0	27400000.0	27410000.0	5.0	3.5523598194122314	0.9424628019332886
1.0	27540000.0	27550000.0	2.0	3.3974366188049316	0.8829830884933472
1.0	27560000.0	27570000.0	5.0	2.5143022537231445	0.5802444219589233
1.0	27570000.0	27580000.0	1.0	2.8302197456359863	0.6777219772338867
1.0	27590000.0	27600000.0	1.0	2.8084168434143066	0.670356273651123
1.0	27610000.0	27620000.0	2.0	2.8065104484558105	0.6697124242782593
1.0	27620000.0	27630000.0	2.0	2.7086966037750244	0.6375448107719421
1.0	27630000.0	27640000.0	2.0	2.75541353225708	0.6527122259140015
1.0	27660000.0	27670000.0	3.0	2.417386293411255	0.5572277903556824
1.0	27760000.0	27770000.0	3.0	2.779301881790161	0.6606086492538452
1.0	27770000.0	27780000.0	3.0	2.765679359436035	0.6560912132263184
1.0	27780000.0	27790000.0	7.0	2.7784202098846436	0.6603155732154846
1.0	27800000.0	27810000.0	3.0	2.7268338203430176	0.6433809995651245
1.0	27950000.0	27960000.0	3.0	3.2412235736846924	0.8245095014572144
1.0	27960000.0	27970000.0	0.0	3.743074417114258	1.0184533596038818
1.0	27990000.0	28000000.0	1.0	2.7182812690734863	0.6406272053718567
1.0	28160000.0	28170000.0	0.0	2.3366990089416504	0.5425388216972351
1.0	28240000.0	28250000.0	1.0	2.953503131866455	0.7204089164733887
1.0	28310000.0	28320000.0	1.0	2.403656244277954	0.5544045567512512
1.0	28360000.0	28370000.0	1.0	2.578477621078491	0.5978580117225647
1.0	28420000.0	28430000.0	1.0	3.1902551651000977	0.8057173490524292
1.0	28480000.0	28490000.0	1.0	2.8450424671173096	0.6827727556228638
1.0	28510000.0	28520000.0	1.0	2.944277763366699	0.7171695232391357
1.0	28520000.0	28530000.0	1.0	2.6617743968963623	0.6227486729621887
1.0	28620000.0	28630000.0	2.0	3.577129364013672	0.952139675617218
1.0	28770000.0	28780000.0	1.0	2.9264094829559326	0.7109047174453735
1.0	28830000.0	28840000.0	6.0	3.2932467460632324	0.8438360095024109
1.0	28860000.0	28870000.0	6.0	2.8726258277893066	0.6922315359115601
1.0	29150000.0	29160000.0	3.0	3.6396632194519043	0.9768067598342896
1.0	29170000.0	29180000.0	2.0	3.706052303314209	1.003409504890442
1.0	29250000.0	29260000.0	2.0	2.9935412406921387	0.7345760464668274
1.0	29320000.0	29330000.0	3.0	2.64984130859375	0.6190663576126099
1.0	29330000.0	29340000.0	3.0	2.651764392852783	0.6196576952934265
1.0	29360000.0	29370000.0	2.0	2.735020875930786	0.6460418105125427
1.0	29400000.0	29410000.0	0.0	2.9494709968566895	0.7189953923225403
1.0	29450000.0	29460000.0	5.0	3.6356747150421143	0.9752205610275269
1.0	29460000.0	29470000.0	2.0	3.215825319290161	0.8151270151138306
1.0	29570000.0	29580000.0	7.0	3.0794837474823	0.7653660178184509
1.0	29820000.0	29830000.0	2.0	4.671283721923828	1.4467874765396118
1.0	29830000.0	29840000.0	6.0	4.317951679229736	1.2743104696273804
1.0	29870000.0	29880000.0	2.0	3.621049404144287	0.9694297909736633
1.0	30090000.0	30100000.0	9.0	4.536960601806641	1.3806275129318237
1.0	30160000.0	30170000.0	3.0	5.659670352935791	1.9183437824249268
1.0	30230000.0	30240000.0	3.0	5.894288063049316	2.019926071166992
1.0	30360000.0	30370000.0	4.0	6.399920463562012	2.2183518409729004
1.0	30390000.0	30400000.0	8.0	6.626429557800293	2.297142505645752
1.0	30400000.0	30410000.0	6.0	6.312405109405518	2.186180591583252
1.0	30420000.0	30430000.0	7.0	6.264707565307617	2.168250560760498
1.0	30470000.0	30480000.0	6.0	6.370322227478027	2.207578182220459
1.0	30520000.0	30530000.0	8.0	5.743924617767334	1.955448865890503
1.0	30580000.0	30590000.0	4.0	5.62485408782959	1.902817964553833
1.0	30600000.0	30610000.0	7.0	6.130011081695557	2.1161396503448486
1.0	30620000.0	30630000.0	4.0	6.165851593017578	2.130215644836426
1.0	30640000.0	30650000.0	9.0	5.834442138671875	1.9945404529571533
1.0	30660000.0	30670000.0	6.0	6.619387149810791	2.2947916984558105
1.0	30670000.0	30680000.0	11.0	6.306675910949707	2.1840415000915527
1.0	30790000.0	30800000.0	4.0	5.892115592956543	2.0190110206604004
1.0	30850000.0	30860000.0	5.0	4.63128137588501	1.427048921585083
1.0	30870000.0	30880000.0	7.0	4.562745571136475	1.393295168876648
1.0	30880000.0	30890000.0	4.0	4.673266410827637	1.4477672576904297
1.0	30940000.0	30950000.0	4.0	4.33587646484375	1.282895803451538
1.0	30970000.0	30980000.0	3.0	3.513707399368286	0.9274603128433228
1.0	31110000.0	31120000.0	3.0	3.9780704975128174	1.1178983449935913
1.0	31120000.0	31130000.0	2.0	3.508993148803711	0.9256421327590942
1.0	31210000.0	31220000.0	2.0	4.1438889503479	1.1925122737884521
1.0	31280000.0	31290000.0	4.0	3.7845356464385986	1.03548264503479
1.0	31310000.0	31320000.0	3.0	3.5828258991241455	0.954372763633728
1.0	31340000.0	31350000.0	2.0	3.2883999347686768	0.8420324325561523
1.0	31350000.0	31360000.0	4.0	3.067385673522949	0.7610028386116028
1.0	31380000.0	31390000.0	3.0	2.919890880584717	0.7086302638053894
1.0	31500000.0	31510000.0	1.0	2.598649263381958	0.6036983728408813
1.0	31560000.0	31570000.0	5.0	3.482438325881958	0.9154081344604492
1.0	31590000.0	31600000.0	1.0	3.6546998023986816	0.9827925562858582
1.0	31680000.0	31690000.0	3.0	3.617964267730713	0.9682084918022156
1.0	31700000.0	31710000.0	5.0	3.755415678024292	1.0234993696212769
1.0	31720000.0	31730000.0	2.0	3.521026611328125	0.9302942156791687
1.0	31750000.0	31760000.0	2.0	2.5721700191497803	0.5960568189620972
1.0	31760000.0	31770000.0	3.0	2.4823460578918457	0.5721170902252197
1.0	31840000.0	31850000.0	3.0	2.611192226409912	0.6073979139328003
1.0	32070000.0	32080000.0	0.0	3.5791587829589844	0.9529327154159546
1.0	32170000.0	32180000.0	4.0	2.992487668991089	0.7341958284378052
1.0	32200000.0	32210000.0	1.0	2.9570367336273193	0.7216576337814331
1.0	32210000.0	32220000.0	2.0	2.816699743270874	0.6731463670730591
1.0	32230000.0	32240000.0	1.0	3.589585781097412	0.9570253491401672
1.0	32310000.0	32320000.0	9.0	3.2185401916503906	0.8161295056343079
1.0	32320000.0	32330000.0	5.0	3.2969601154327393	0.8452163934707642
1.0	32400000.0	32410000.0	2.0	3.367403507232666	0.8716336488723755
1.0	32430000.0	32440000.0	5.0	3.624929904937744	0.9709617495536804
1.0	32450000.0	32460000.0	3.0	3.3511886596679688	0.8655303120613098
1.0	32460000.0	32470000.0	3.0	3.450237274169922	0.9030681848526001
1.0	32500000.0	32510000.0	3.0	2.6451902389526367	0.6176455616950989
1.0	32510000.0	32520000.0	1.0	2.6625359058380127	0.6229904890060425
1.0	32520000.0	32530000.0	3.0	2.702686071395874	0.6356183290481567
1.0	32590000.0	32600000.0	0.0	2.914168357849121	0.7066309452056885
1.0	32620000.0	32630000.0	3.0	2.6017770767211914	0.6046148538589478
1.0	32660000.0	32670000.0	1.0	3.148240327835083	0.7903316617012024
1.0	32680000.0	32690000.0	1.0	3.362414836883545	0.8697517514228821
1.0	32810000.0	32820000.0	1.0	2.92085599899292	0.7089623212814331
1.0	32820000.0	32830000.0	4.0	2.6056418418884277	0.6057525277137756
1.0	32860000.0	32870000.0	2.0	3.0396504402160645	0.7510329484939575
1.0	32920000.0	32930000.0	3.0	3.4086222648620605	0.8872238993644714
1.0	32930000.0	32940000.0	2.0	3.603860378265381	0.9626394510269165
1.0	32950000.0	32960000.0	5.0	3.184164524078369	0.8034868240356445
1.0	33000000.0	33010000.0	4.0	2.9324536323547363	0.7130200266838074
1.0	33080000.0	33090000.0	3.0	2.6559128761291504	0.6209332346916199
1.0	33200000.0	33210000.0	5.0	3.115267515182495	0.7783259749412537
1.0	33210000.0	33220000.0	3.0	2.452240467071533	0.5649321675300598
1.0	33320000.0	33330000.0	2.0	2.482595443725586	0.5721758604049683
1.0	33400000.0	33410000.0	3.0	2.3816077709198	0.5501388907432556
1.0	33460000.0	33470000.0	0.0	2.6848881244659424	0.6299747824668884
1.0	33570000.0	33580000.0	3.0	2.9077835083007812	0.7044076323509216
1.0	33580000.0	33590000.0	3.0	3.5975303649902344	0.96014803647995
1.0	33600000.0	33610000.0	4.0	3.000129461288452	0.7369192838668823
1.0	33750000.0	33760000.0	1.0	2.62746000289917	0.6122614145278931
1.0	33770000.0	33780000.0	3.0	3.829102039337158	1.054025650024414
1.0	33800000.0	33810000.0	0.0	2.9143736362457275	0.7067036628723145
1.0	33860000.0	33870000.0	4.0	3.2468948364257812	0.8266132473945618
1.0	33910000.0	33920000.0	5.0	3.9005253314971924	1.084276795387268
1.0	33960000.0	33970000.0	5.0	4.723300933837891	1.4724754095077515
1.0	33990000.0	34000000.0	5.0	4.965945243835449	1.5919764041900635
1.0	34000000.0	34010000.0	5.0	5.6561598777771	1.9167840480804443
1.0	34030000.0	34040000.0	4.0	5.341640949249268	1.7727279663085938
1.0	34040000.0	34050000.0	12.0	4.899544715881348	1.5593903064727783
1.0	34120000.0	34130000.0	6.0	5.741696834564209	1.9544761180877686
1.0	34140000.0	34150000.0	5.0	5.538047790527344	1.863637924194336
1.0	34180000.0	34190000.0	5.0	6.856587886810303	2.370450019836426
1.0	34210000.0	34220000.0	7.0	6.0769853591918945	2.0950396060943604
1.0	34220000.0	34230000.0	6.0	6.523845672607422	2.2622673511505127
1.0	34340000.0	34350000.0	8.0	6.5196852684021	2.2608253955841064
1.0	34430000.0	34440000.0	6.0	6.704690456390381	2.322838306427002
1.0	34530000.0	34540000.0	4.0	6.544620513916016	2.269439220428467
1.0	34550000.0	34560000.0	4.0	6.5187668800354	2.2605068683624268
1.0	34560000.0	34570000.0	5.0	5.1252593994140625	1.6695104837417603
1.0	34640000.0	34650000.0	9.0	6.820146083831787	2.3592989444732666
1.0	34710000.0	34720000.0	2.0	5.7216715812683105	1.9457143545150757
1.0	34730000.0	34740000.0	7.0	6.9530229568481445	2.3991260528564453
1.0	34760000.0	34770000.0	6.0	6.468764305114746	2.242988109588623
1.0	34780000.0	34790000.0	4.0	6.135043144226074	2.1181249618530273
1.0	34800000.0	34810000.0	10.0	5.705513954162598	1.9386179447174072
1.0	34870000.0	34880000.0	3.0	4.5434064865112305	1.3837931156158447
1.0	34890000.0	34900000.0	6.0	6.352611064910889	2.201078176498413
1.0	34900000.0	34910000.0	6.0	6.440130710601807	2.2328133583068848
1.0	34950000.0	34960000.0	5.0	6.285711288452148	2.1761796474456787
1.0	34980000.0	34990000.0	9.0	6.347195625305176	2.1990838050842285
1.0	35080000.0	35090000.0	11.0	5.350593566894531	1.776932716369629
1.0	35100000.0	35110000.0	2.0	5.3194451332092285	1.762274146080017
1.0	35170000.0	35180000.0	4.0	5.057913303375244	1.6368646621704102
1.0	35210000.0	35220000.0	2.0	4.561746597290039	1.3928040266036987
1.0	35260000.0	35270000.0	7.0	3.7542858123779297	1.0230348110198975
1.0	35420000.0	35430000.0	4.0	3.7563767433166504	1.0238940715789795
1.0	35480000.0	35490000.0	2.0	3.6539626121520996	0.9824969172477722
1.0	35580000.0	35590000.0	4.0	3.818397045135498	1.0495482683181763
1.0	35640000.0	35650000.0	5.0	2.8175926208496094	0.6734501123428345
1.0	35660000.0	35670000.0	5.0	3.74796986579895	1.020451307296753
1.0	35720000.0	35730000.0	6.0	3.9600417613983154	1.1100109815597534
1.0	35740000.0	35750000.0	2.0	3.1983745098114014	0.8087030649185181
1.0	35760000.0	35770000.0	5.0	3.0645711421966553	0.7599890828132629
1.0	35830000.0	35840000.0	5.0	2.7065834999084473	0.6368662118911743
1.0	35880000.0	35890000.0	5.0	2.488382577896118	0.5736120343208313
1.0	35940000.0	35950000.0	1.0	2.529982805252075	0.5843933820724487
1.0	35970000.0	35980000.0	3.0	2.4985945224761963	0.5761861801147461
1.0	36010000.0	36020000.0	2.0	2.5626161098480225	0.5933562517166138
1.0	36030000.0	36040000.0	5.0	3.2388343811035156	0.8236294984817505
1.0	36040000.0	36050000.0	2.0	4.082068920135498	1.1642760038375854
1.0	36170000.0	36180000.0	2.0	3.405015468597412	0.8858548402786255
1.0	36350000.0	36360000.0	4.0	2.5988399982452393	0.6037508845329285
1.0	36370000.0	36380000.0	2.0	2.590665102005005	0.601366400718689
1.0	36380000.0	36390000.0	4.0	2.5544846057891846	0.5910853743553162
1.0	36440000.0	36450000.0	2.0	2.8767666816711426	0.6936606168746948
1.0	36480000.0	36490000.0	2.0	2.862502336502075	0.688749372959137
1.0	36520000.0	36530000.0	7.0	2.759777784347534	0.6541444063186646
1.0	36570000.0	36580000.0	5.0	3.610936403274536	0.9654294848442078
1.0	36580000.0	36590000.0	2.0	3.649555206298828	0.9807415008544922
1.0	36590000.0	36600000.0	1.0	3.6285018920898438	0.9723755121231079
1.0	36630000.0	36640000.0	3.0	2.916727304458618	0.7075234651565552
1.0	36700000.0	36710000.0	6.0	2.9858365058898926	0.7318402528762817
1.0	36710000.0	36720000.0	5.0	3.0679569244384766	0.7612096667289734
1.0	36760000.0	36770000.0	2.0	2.87743878364563	0.6938927173614502
1.0	36900000.0	36910000.0	1.0	3.7242751121520996	1.0107922554016113
1.0	36910000.0	36920000.0	4.0	3.7089028358459473	1.004559874534607
1.0	36940000.0	36950000.0	3.0	5.185803413391113	1.6986653804779053
1.0	36960000.0	36970000.0	7.0	4.882375240325928	1.550944447517395
1.0	37070000.0	37080000.0	5.0	5.716547966003418	1.9434667825698853
1.0	37080000.0	37090000.0	1.0	5.500972747802734	1.8467090129852295
1.0	37110000.0	37120000.0	10.0	4.637885093688965	1.4303061962127686
1.0	37150000.0	37160000.0	7.0	5.066461563110352	1.6410188674926758
1.0	37160000.0	37170000.0	5.0	4.906749725341797	1.562930941581726
1.0	37260000.0	37270000.0	7.0	6.294732093811035	2.1795687675476074
1.0	37310000.0	37320000.0	9.0	6.415772438049316	2.2240772247314453
1.0	37360000.0	37370000.0	6.0	7.400444984436035	2.5167465209960938
1.0	37450000.0	37460000.0	4.0	7.407902717590332	2.518498420715332
1.0	37530000.0	37540000.0	7.0	7.445450782775879	2.5272207260131836
1.0	37550000.0	37560000.0	2.0	7.515684604644775	2.5430948734283447
1.0	37590000.0	37600000.0	5.0	7.4057416915893555	2.5179920196533203
1.0	37610000.0	37620000.0	8.0	6.925581455230713	2.3910880088806152
1.0	37650000.0	37660000.0	2.0	6.401872158050537	2.2190592288970947
1.0	37680000.0	37690000.0	9.0	6.151421070098877	2.1245646476745605
1.0	37740000.0	37750000.0	7.0	5.34262228012085	1.7731873989105225
1.0	37760000.0	37770000.0	0.0	5.672713279724121	1.9241310358047485
1.0	37790000.0	37800000.0	3.0	5.596591472625732	1.8901340961456299
1.0	37860000.0	37870000.0	4.0	4.766054630279541	1.4935894012451172
1.0	37870000.0	37880000.0	6.0	4.685333728790283	1.4537241458892822
1.0	37900000.0	37910000.0	3.0	4.538454055786133	1.381359577178955
1.0	37910000.0	37920000.0	4.0	3.8152976036071777	1.0482556819915771
1.0	38030000.0	38040000.0	5.0	2.700925827026367	0.6350625157356262
1.0	38090000.0	38100000.0	2.0	4.510748863220215	1.367775321006775
1.0	38150000.0	38160000.0	2.0	3.2768807411193848	0.8377423286437988
1.0	38170000.0	38180000.0	2.0	2.5565402507781982	0.591658890247345
1.0	38290000.0	38300000.0	2.0	2.430692434310913	0.5600805282592773
1.0	38300000.0	38310000.0	4.0	2.410362482070923	0.5557686686515808
1.0	38310000.0	38320000.0	4.0	2.496922731399536	0.5757550597190857
1.0	38410000.0	38420000.0	5.0	3.412972927093506	0.8888726234436035
1.0	38610000.0	38620000.0	5.0	4.091389179229736	1.1685030460357666
1.0	38720000.0	38730000.0	1.0	5.204485893249512	1.7076232433319092
1.0	38800000.0	38810000.0	8.0	5.039158821105957	1.6277382373809814
1.0	38810000.0	38820000.0	11.0	5.169398307800293	1.6907844543457031
1.0	38820000.0	38830000.0	1.0	6.249557018280029	2.1624972820281982
1.0	38900000.0	38910000.0	4.0	6.375724792480469	2.209552049636841
1.0	38950000.0	38960000.0	4.0	6.589173316955566	2.284632444381714
1.0	38960000.0	38970000.0	5.0	6.513867378234863	2.258803606033325
1.0	39030000.0	39040000.0	5.0	6.189011096954346	2.1392300128936768
1.0	39040000.0	39050000.0	9.0	5.7467851638793945	1.9566962718963623
1.0	39070000.0	39080000.0	8.0	6.071634769439697	2.092893123626709
1.0	39080000.0	39090000.0	0.0	5.906951427459717	2.02524995803833
1.0	39100000.0	39110000.0	6.0	5.992794990539551	2.0608832836151123
1.0	39130000.0	39140000.0	2.0	5.598722457885742	1.891092300415039
1.0	39140000.0	39150000.0	2.0	6.147326469421387	2.1229586601257324
1.0	39190000.0	39200000.0	6.0	4.58290958404541	1.4032143354415894
1.0	39270000.0	39280000.0	7.0	5.096854209899902	1.6557674407958984
1.0	39280000.0	39290000.0	2.0	4.995200157165527	1.6062896251678467
1.0	39340000.0	39350000.0	4.0	3.9567813873291016	1.1085892915725708
1.0	39350000.0	39360000.0	5.0	3.4748129844665527	0.9124773740768433
1.0	39400000.0	39410000.0	3.0	3.377734661102295	0.8755308389663696
1.0	39490000.0	39500000.0	3.0	2.706346273422241	0.6367932558059692
1.0	39580000.0	39590000.0	2.0	2.496018648147583	0.5755278468132019
1.0	39600000.0	39610000.0	0.0	2.661926746368408	0.6227971911430359
1.0	39640000.0	39650000.0	1.0	2.6282877922058105	0.6125009059906006
1.0	39670000.0	39680000.0	1.0	2.516918659210205	0.5809262990951538
1.0	39760000.0	39770000.0	1.0	2.7619192600250244	0.6548494100570679
1.0	39790000.0	39800000.0	3.0	2.621816635131836	0.6105669736862183
1.0	39850000.0	39860000.0	2.0	2.7283923625946045	0.6438871026039124
1.0	39880000.0	39890000.0	1.0	2.5971462726593018	0.6032536625862122
1.0	39910000.0	39920000.0	1.0	2.500200033187866	0.5765953063964844
1.0	40020000.0	40030000.0	1.0	2.9514927864074707	0.7197085618972778
1.0	40040000.0	40050000.0	2.0	3.7105865478515625	1.0052438974380493
1.0	40120000.0	40130000.0	5.0	4.301298141479492	1.2663573026657104
1.0	40150000.0	40160000.0	7.0	4.707162380218506	1.464503288269043
1.0	40170000.0	40180000.0	3.0	4.293212413787842	1.262505292892456
1.0	40220000.0	40230000.0	0.0	3.028763771057129	0.7471369504928589
1.0	40300000.0	40310000.0	2.0	2.468981981277466	0.5688657760620117
1.0	40320000.0	40330000.0	3.0	2.3926422595977783	0.5522312521934509
1.0	40410000.0	40420000.0	4.0	3.0501391887664795	0.7547996640205383
1.0	40450000.0	40460000.0	4.0	3.193873882293701	0.8070496320724487
1.0	40550000.0	40560000.0	4.0	3.147376298904419	0.7900152206420898
1.0	40560000.0	40570000.0	7.0	3.625476360321045	0.9711769819259644
1.0	40590000.0	40600000.0	9.0	4.079489231109619	1.1631087064743042
1.0	40610000.0	40620000.0	1.0	3.5885367393493652	0.9566148519515991
1.0	40640000.0	40650000.0	3.0	2.98518705368042	0.7316099405288696
1.0	40760000.0	40770000.0	2.0	3.055131673812866	0.756592869758606
1.0	40800000.0	40810000.0	2.0	2.9221670627593994	0.709421694278717
1.0	40870000.0	40880000.0	1.0	3.1654345989227295	0.796617865562439
1.0	40900000.0	40910000.0	5.0	3.5049118995666504	0.9240654706954956
1.0	40950000.0	40960000.0	5.0	3.610572099685669	0.9652844667434692
1.0	40980000.0	40990000.0	5.0	4.431271553039551	1.3289817571640015
1.0	40990000.0	41000000.0	4.0	4.368975639343262	1.2988135814666748
1.0	41000000.0	41010000.0	5.0	4.0214338302612305	1.1370595693588257
1.0	41020000.0	41030000.0	5.0	4.84030294418335	1.5302234888076782
1.0	41060000.0	41070000.0	6.0	4.883716583251953	1.5516036748886108
1.0	41090000.0	41100000.0	3.0	3.46368408203125	0.9082126617431641
1.0	41160000.0	41170000.0	2.0	3.191455602645874	0.8061600923538208
1.0	41200000.0	41210000.0	1.0	2.8991265296936035	0.7013939619064331
1.0	41220000.0	41230000.0	6.0	2.6535747051239014	0.620216965675354
1.0	41230000.0	41240000.0	6.0	2.6707112789154053	0.6255298852920532
1.0	41250000.0	41260000.0	1.0	3.7478415966033936	1.0204020738601685
1.0	41330000.0	41340000.0	3.0	3.111023426055908	0.7767854928970337
1.0	41400000.0	41410000.0	1.0	3.088961362838745	0.7687928676605225
1.0	41430000.0	41440000.0	4.0	3.4969754219055176	0.9210047721862793
1.0	41460000.0	41470000.0	2.0	2.4419968128204346	0.562591016292572
1.0	41490000.0	41500000.0	1.0	2.5206961631774902	0.5819215774536133
1.0	41580000.0	41590000.0	0.0	2.4787161350250244	0.5712317228317261
1.0	41600000.0	41610000.0	2.0	2.530557870864868	0.5845463275909424
1.0	41720000.0	41730000.0	4.0	3.3819973468780518	0.8771427273750305
1.0	41770000.0	41780000.0	1.0	3.7042860984802246	1.0026943683624268
1.0	41880000.0	41890000.0	2.0	3.968848705291748	1.113858938217163
1.0	41900000.0	41910000.0	5.0	4.197484493255615	1.217362642288208
1.0	41910000.0	41920000.0	5.0	3.738818407058716	1.0167125463485718
1.0	41940000.0	41950000.0	5.0	3.232412338256836	0.8212553262710571
1.0	41980000.0	41990000.0	3.0	3.147029161453247	0.789887547492981
1.0	42050000.0	42060000.0	4.0	3.794919490814209	1.039779782295227
1.0	42170000.0	42180000.0	4.0	3.391314744949341	0.8806659579277039
1.0	42200000.0	42210000.0	6.0	3.36771821975708	0.8717510104179382
1.0	42240000.0	42250000.0	1.0	3.3015098571777344	0.8469187021255493
1.0	42290000.0	42300000.0	5.0	3.1393449306488037	0.7870838642120361
1.0	42310000.0	42320000.0	4.0	3.0634264945983887	0.759577751159668
1.0	42380000.0	42390000.0	3.0	2.669147491455078	0.6250454187393188
1.0	42400000.0	42410000.0	1.0	2.802769422531128	0.6684556007385254
1.0	42440000.0	42450000.0	6.0	2.9683337211608887	0.7256460785865784
1.0	42470000.0	42480000.0	4.0	3.1869566440582275	0.8045123815536499
1.0	42510000.0	42520000.0	5.0	3.782348155975342	1.0345786809921265
1.0	42600000.0	42610000.0	4.0	4.268955230712891	1.2509825229644775
1.0	42660000.0	42670000.0	3.0	2.87107515335083	0.6916953325271606
1.0	42680000.0	42690000.0	0.0	3.0701422691345215	0.7619994878768921
1.0	42690000.0	42700000.0	3.0	2.774440288543701	0.6589956283569336
1.0	42730000.0	42740000.0	4.0	2.7343997955322266	0.6458369493484497
1.0	42820000.0	42830000.0	5.0	3.7601044178009033	1.0254204273223877
1.0	42890000.0	42900000.0	5.0	3.382235050201416	0.8772315979003906
1.0	42950000.0	42960000.0	4.0	3.413219451904297	0.8889687657356262
1.0	42970000.0	42980000.0	2.0	3.3465640544891357	0.8637892007827759
1.0	43080000.0	43090000.0	9.0	3.329423189163208	0.8573602437973022
1.0	43130000.0	43140000.0	2.0	2.6415481567382812	0.6165269613265991
1.0	43180000.0	43190000.0	1.0	3.2324976921081543	0.8212871551513672
1.0	43200000.0	43210000.0	5.0	3.066796064376831	0.7607898116111755
1.0	43210000.0	43220000.0	2.0	2.7883899211883545	0.6636394262313843
1.0	43320000.0	43330000.0	9.0	3.9423623085021973	1.1023166179656982
1.0	43340000.0	43350000.0	7.0	3.987335681915283	1.1219735145568848
1.0	43400000.0	43410000.0	2.0	3.1230506896972656	0.7811517715454102
1.0	43420000.0	43430000.0	6.0	3.331019639968872	0.8579571843147278
1.0	43510000.0	43520000.0	3.0	3.4381916522979736	0.8984652757644653
1.0	43540000.0	43550000.0	3.0	3.567253828048706	0.9482735395431519
1.0	43630000.0	43640000.0	4.0	3.1209044456481934	0.7803695797920227
1.0	43680000.0	43690000.0	0.0	3.3016467094421387	0.846969485282898
1.0	43750000.0	43760000.0	2.0	3.0563571453094482	0.7570330500602722
1.0	43810000.0	43820000.0	1.0	2.8403220176696777	0.6811617612838745
1.0	43860000.0	43870000.0	1.0	2.718677520751953	0.6407542824745178
1.0	43880000.0	43890000.0	2.0	2.763350248336792	0.6553213000297546
1.0	43890000.0	43900000.0	7.0	2.584909200668335	0.5997112989425659
1.0	43910000.0	43920000.0	1.0	2.7543957233428955	0.6523788571357727
1.0	43920000.0	43930000.0	4.0	3.045640230178833	0.7531812787055969
1.0	43980000.0	43990000.0	5.0	3.350745439529419	0.8653619885444641
1.0	44010000.0	44020000.0	5.0	2.814650535583496	0.6724562048912048
1.0	44020000.0	44030000.0	0.0	2.8035616874694824	0.6687182188034058
1.0	44050000.0	44060000.0	5.0	2.7617478370666504	0.6547993421554565
1.0	44070000.0	44080000.0	3.0	2.6605701446533203	0.6223840713500977
1.0	44150000.0	44160000.0	3.0	2.610663890838623	0.6072388291358948
1.0	44190000.0	44200000.0	6.0	2.86856746673584	0.6908301711082458
1.0	44250000.0	44260000.0	1.0	2.6950135231018066	0.6331842541694641
1.0	44300000.0	44310000.0	1.0	2.612231492996216	0.607702374458313
1.0	44310000.0	44320000.0	5.0	2.6445231437683105	0.6174351572990417
1.0	44350000.0	44360000.0	3.0	2.7822134494781494	0.6615805625915527
1.0	44360000.0	44370000.0	2.0	3.156900405883789	0.7934945821762085
1.0	44430000.0	44440000.0	2.0	2.931051254272461	0.7125312089920044
1.0	44460000.0	44470000.0	8.0	3.2897605895996094	0.8425375819206238
1.0	44530000.0	44540000.0	2.0	3.9558169841766357	1.108165979385376
1.0	44540000.0	44550000.0	3.0	3.9906744956970215	1.1234447956085205
1.0	44650000.0	44660000.0	3.0	4.448233604431152	1.3372341394424438
1.0	44660000.0	44670000.0	1.0	4.388186454772949	1.3080905675888062
1.0	44690000.0	44700000.0	1.0	3.0717246532440186	0.7625685334205627
1.0	44700000.0	44710000.0	2.0	3.0010628700256348	0.7372552752494812
1.0	44780000.0	44790000.0	5.0	2.9503731727600098	0.7193142175674438
1.0	44810000.0	44820000.0	3.0	3.1379218101501465	0.7865715026855469
1.0	44820000.0	44830000.0	4.0	3.7489829063415527	1.0208652019500732
1.0	44840000.0	44850000.0	3.0	4.08512020111084	1.1656577587127686
1.0	44870000.0	44880000.0	7.0	4.52838659286499	1.3764210939407349
1.0	44880000.0	44890000.0	3.0	4.3789825439453125	1.303642988204956
1.0	44900000.0	44910000.0	3.0	3.9984843730926514	1.126891016960144
1.0	44920000.0	44930000.0	7.0	4.267605781555176	1.2503407001495361
1.0	44940000.0	44950000.0	1.0	4.476449012756348	1.3509948253631592
1.0	44950000.0	44960000.0	1.0	4.461108207702637	1.3435074090957642
1.0	44960000.0	44970000.0	3.0	4.221030235290527	1.2283802032470703
1.0	45000000.0	45010000.0	2.0	3.8836593627929688	1.077073335647583
1.0	45020000.0	45030000.0	6.0	4.134404182434082	1.1881500482559204
1.0	45030000.0	45040000.0	2.0	3.9871342182159424	1.1218839883804321
1.0	45040000.0	45050000.0	4.0	3.344909191131592	0.8631700277328491
1.0	45090000.0	45100000.0	0.0	3.2985618114471436	0.8458207845687866
1.0	45180000.0	45190000.0	3.0	3.176152467727661	0.8005431890487671
1.0	45210000.0	45220000.0	2.0	3.132899522781372	0.784734845161438
1.0	45220000.0	45230000.0	3.0	2.936920404434204	0.7145869135856628
1.0	45260000.0	45270000.0	1.0	3.821453809738159	1.0508257150650024
1.0	45280000.0	45290000.0	1.0	3.5436172485351562	0.939060389995575
1.0	45320000.0	45330000.0	4.0	2.9338765144348145	0.7135171890258789
1.0	45420000.0	45430000.0	4.0	2.740356206893921	0.6477780342102051
1.0	45470000.0	45480000.0	6.0	3.3088221549987793	0.8496483564376831
1.0	45520000.0	45530000.0	4.0	3.362665891647339	0.8698478937149048
1.0	45690000.0	45700000.0	4.0	3.5108349323272705	0.9263517260551453
1.0	45710000.0	45720000.0	3.0	3.6157608032226562	0.9673366546630859
1.0	45800000.0	45810000.0	4.0	3.788177490234375	1.036987066268921
1.0	45810000.0	45820000.0	2.0	2.6705570220947266	0.6254838109016418
1.0	45850000.0	45860000.0	2.0	3.2901358604431152	0.8426749110221863
1.0	45860000.0	45870000.0	2.0	3.036111831665039	0.7497687935829163
1.0	45880000.0	45890000.0	3.0	3.0444886684417725	0.7527713775634766
1.0	45980000.0	45990000.0	1.0	3.6568820476531982	0.9836620092391968
1.0	46010000.0	46020000.0	2.0	3.3876419067382812	0.8792774081230164
1.0	46020000.0	46030000.0	4.0	2.4974822998046875	0.5759079456329346
1.0	46060000.0	46070000.0	4.0	2.6691372394561768	0.6250420212745667
1.0	46110000.0	46120000.0	2.0	2.71940279006958	0.6409851312637329
1.0	46180000.0	46190000.0	6.0	3.204604387283325	0.8109952807426453
1.0	46200000.0	46210000.0	0.0	3.2428557872772217	0.8251172304153442
1.0	46210000.0	46220000.0	3.0	3.51100492477417	0.9264180064201355
1.0	46240000.0	46250000.0	3.0	3.8913235664367676	1.0803420543670654
1.0	46280000.0	46290000.0	2.0	2.771801710128784	0.6581162214279175
1.0	46310000.0	46320000.0	5.0	2.7222390174865723	0.6419008374214172
1.0	46350000.0	46360000.0	2.0	2.5823302268981934	0.5989592671394348
1.0	46390000.0	46400000.0	2.0	2.5556650161743164	0.5914179086685181
1.0	46480000.0	46490000.0	2.0	2.6705236434936523	0.6254732012748718
1.0	46520000.0	46530000.0	1.0	3.2781174182891846	0.8382013440132141
1.0	46540000.0	46550000.0	2.0	3.2743351459503174	0.836795449256897
1.0	46810000.0	46820000.0	4.0	2.833801746368408	0.6789454221725464
1.0	46820000.0	46830000.0	4.0	2.9034180641174316	0.7028902173042297
1.0	46860000.0	46870000.0	1.0	3.384370803833008	0.8780359029769897
1.0	46870000.0	46880000.0	4.0	3.321688413619995	0.8544643521308899
1.0	46890000.0	46900000.0	4.0	4.719185829162598	1.4704430103302002
1.0	47010000.0	47020000.0	5.0	4.150500297546387	1.195561170578003
1.0	47130000.0	47140000.0	1.0	3.1222357749938965	0.780856728553772
1.0	47150000.0	47160000.0	3.0	2.9374921321868896	0.7147878408432007
1.0	47180000.0	47190000.0	1.0	3.363494873046875	0.8701613545417786
1.0	47210000.0	47220000.0	4.0	4.288914203643799	1.26045823097229
1.0	47260000.0	47270000.0	0.0	3.477184772491455	0.913387656211853
1.0	47300000.0	47310000.0	6.0	4.1932759284973145	1.2154004573822021
1.0	47690000.0	47700000.0	4.0	4.578474998474121	1.401031732559204
1.0	47710000.0	47720000.0	2.0	3.1743059158325195	0.7998635768890381
1.0	47780000.0	47790000.0	3.0	3.3636984825134277	0.8702403903007507
1.0	47790000.0	47800000.0	3.0	2.6745269298553467	0.626724898815155
1.0	47850000.0	47860000.0	2.0	3.142225742340088	0.7881344556808472
1.0	47910000.0	47920000.0	3.0	4.458169937133789	1.3420747518539429
1.0	47920000.0	47930000.0	5.0	4.0529046058654785	1.1511294841766357
1.0	47940000.0	47950000.0	4.0	2.960041046142578	0.7227206230163574
1.0	48010000.0	48020000.0	2.0	2.7627105712890625	0.6551106572151184
1.0	48020000.0	48030000.0	3.0	2.88305401802063	0.6958260536193848
1.0	48060000.0	48070000.0	5.0	3.2932991981506348	0.8438547849655151
1.0	48070000.0	48080000.0	4.0	3.4805705547332764	0.9146906733512878
1.0	48090000.0	48100000.0	2.0	4.133296012878418	1.1876411437988281
1.0	48100000.0	48110000.0	4.0	3.946556568145752	1.1041369438171387
1.0	48110000.0	48120000.0	1.0	3.7326502799987793	1.0141985416412354
1.0	48130000.0	48140000.0	3.0	4.001124858856201	1.1280558109283447
1.0	48140000.0	48150000.0	5.0	4.257044792175293	1.2453420162200928
1.0	48330000.0	48340000.0	3.0	3.3970420360565186	0.8828340768814087
1.0	48340000.0	48350000.0	5.0	3.469705104827881	0.9105179905891418
1.0	48440000.0	48450000.0	3.0	4.141240119934082	1.1912916898727417
1.0	48470000.0	48480000.0	4.0	4.220322608947754	1.2280471324920654
1.0	48560000.0	48570000.0	3.0	4.030674457550049	1.1411765813827515
1.0	48650000.0	48660000.0	2.0	3.1376254558563232	0.7864589691162109
1.0	48680000.0	48690000.0	7.0	2.9877452850341797	0.7325201034545898
1.0	48690000.0	48700000.0	4.0	2.9376816749572754	0.7148520946502686
1.0	48700000.0	48710000.0	3.0	3.0503478050231934	0.7548723220825195
1.0	48720000.0	48730000.0	6.0	3.103188991546631	0.7739464044570923
1.0	48750000.0	48760000.0	1.0	3.2139225006103516	0.8144295811653137
1.0	48770000.0	48780000.0	1.0	3.1429500579833984	0.788399875164032
1.0	48810000.0	48820000.0	2.0	2.927062511444092	0.7111315131187439
1.0	48860000.0	48870000.0	3.0	2.825944662094116	0.6762765645980835
1.0	48890000.0	48900000.0	1.0	3.2435905933380127	0.8253877758979797
1.0	48910000.0	48920000.0	4.0	3.3116931915283203	0.8507240414619446
1.0	48940000.0	48950000.0	1.0	3.9021708965301514	1.08498215675354
1.0	49100000.0	49110000.0	6.0	4.823992729187012	1.5221805572509766
1.0	49140000.0	49150000.0	4.0	3.8410797119140625	1.05905282497406
1.0	49160000.0	49170000.0	6.0	4.246644973754883	1.2404305934906006
1.0	49170000.0	49180000.0	3.0	4.511230945587158	1.368009328842163
1.0	49190000.0	49200000.0	5.0	4.733315944671631	1.4774227142333984
1.0	49290000.0	49300000.0	4.0	4.263136863708496	1.2482264041900635
1.0	49300000.0	49310000.0	4.0	4.663613319396973	1.4430015087127686
1.0	49360000.0	49370000.0	5.0	5.225503444671631	1.7176746129989624
1.0	49390000.0	49400000.0	3.0	4.865541934967041	1.5426579713821411
1.0	49440000.0	49450000.0	6.0	5.493466377258301	1.8432670831680298
1.0	49500000.0	49510000.0	3.0	6.318828105926514	2.188573122024536
1.0	49570000.0	49580000.0	7.0	6.365017890930176	2.2056350708007812
1.0	49700000.0	49710000.0	8.0	7.4345903396606445	2.524714469909668
1.0	49750000.0	49760000.0	7.0	6.05094575881958	2.0845608711242676
1.0	49860000.0	49870000.0	4.0	8.852033615112305	2.756953239440918
1.0	49880000.0	49890000.0	11.0	8.6442232131958	2.732302665710449
1.0	50250000.0	50260000.0	3.0	7.764986515045166	2.5949928760528564
1.0	50300000.0	50310000.0	6.0	6.999542236328125	2.4125301837921143
1.0	50330000.0	50340000.0	6.0	6.503716945648193	2.255267381668091
1.0	50420000.0	50430000.0	7.0	7.019658088684082	2.4182403087615967
1.0	50440000.0	50450000.0	12.0	6.67537784576416	2.313307046890259
1.0	50480000.0	50490000.0	7.0	6.458909034729004	2.239497423171997
1.0	50550000.0	50560000.0	7.0	7.227997779846191	2.474362850189209
1.0	50720000.0	50730000.0	7.0	6.697349548339844	2.3204619884490967
1.0	50740000.0	50750000.0	6.0	6.248142242431641	2.161958694458008
1.0	50770000.0	50780000.0	3.0	6.61232852935791	2.292428493499756
1.0	50780000.0	50790000.0	8.0	6.508727073669434	2.257014036178589
1.0	50980000.0	50990000.0	6.0	3.105368137359619	0.7747339010238647
1.0	51060000.0	51070000.0	3.0	3.151059865951538	0.791363537311554
1.0	51090000.0	51100000.0	4.0	3.037104845046997	0.7501211166381836
1.0	51100000.0	51110000.0	2.0	3.1035261154174805	0.7740692496299744
1.0	51140000.0	51150000.0	3.0	3.0232722759246826	0.7451728582382202
1.0	51320000.0	51330000.0	7.0	2.9510769844055176	0.719559371471405
1.0	51330000.0	51340000.0	1.0	3.022630453109741	0.7449442148208618
1.0	51410000.0	51420000.0	2.0	3.015185832977295	0.7422871589660645
1.0	51420000.0	51430000.0	3.0	3.2034010887145996	0.810555100440979
1.0	51500000.0	51510000.0	3.0	3.5982425212860107	0.9604288339614868
1.0	51580000.0	51590000.0	3.0	3.6580536365509033	0.9841285943984985
1.0	51600000.0	51610000.0	1.0	3.9879677295684814	1.122253179550171
1.0	51640000.0	51650000.0	5.0	3.9339218139648438	1.098656415939331
1.0	51680000.0	51690000.0	2.0	3.478013515472412	0.9137101173400879
1.0	51750000.0	51760000.0	6.0	2.4981958866119385	0.576085090637207
1.0	51780000.0	51790000.0	4.0	2.599039316177368	0.6038147211074829
1.0	51830000.0	51840000.0	1.0	2.454895257949829	0.565536618232727
1.0	51880000.0	51890000.0	3.0	2.5054268836975098	0.5779367089271545
1.0	51920000.0	51930000.0	2.0	2.5148825645446777	0.5803934931755066
1.0	51930000.0	51940000.0	4.0	2.50856614112854	0.5787473917007446
1.0	52040000.0	52050000.0	5.0	2.7873849868774414	0.6633008122444153
1.0	52130000.0	52140000.0	1.0	3.0433850288391113	0.752372145652771
1.0	52150000.0	52160000.0	3.0	2.7427175045013428	0.6485527157783508
1.0	52170000.0	52180000.0	4.0	3.036055326461792	0.7497478127479553
1.0	52190000.0	52200000.0	3.0	2.928029775619507	0.7114686965942383
1.0	52200000.0	52210000.0	2.0	2.915039539337158	0.7069333791732788
1.0	52250000.0	52260000.0	1.0	2.8382818698883057	0.6804664731025696
1.0	52260000.0	52270000.0	5.0	2.891113519668579	0.6986099481582642
1.0	52360000.0	52370000.0	5.0	3.8803417682647705	1.0756574869155884
1.0	52370000.0	52380000.0	0.0	3.832103729248047	1.0552825927734375
1.0	52400000.0	52410000.0	2.0	3.5000557899475098	0.9221903681755066
1.0	52420000.0	52430000.0	5.0	3.0598442554473877	0.7582842707633972
1.0	52450000.0	52460000.0	0.0	3.559713363647461	0.945330798625946
1.0	52480000.0	52490000.0	1.0	3.068493366241455	0.7614010572433472
1.0	52500000.0	52510000.0	6.0	2.5755581855773926	0.5970234870910645
1.0	52550000.0	52560000.0	2.0	2.658322811126709	0.621680736541748
1.0	52580000.0	52590000.0	5.0	2.834484815597534	0.6791771054267883
1.0	52630000.0	52640000.0	2.0	2.8504388332366943	0.684617280960083
1.0	52690000.0	52700000.0	6.0	3.1398940086364746	0.7872840762138367
1.0	52860000.0	52870000.0	2.0	2.43727707862854	0.5615278482437134
1.0	52890000.0	52900000.0	3.0	2.68855357170105	0.6311308741569519
1.0	52960000.0	52970000.0	2.0	2.900597095489502	0.7019067406654358
1.0	53020000.0	53030000.0	2.0	3.9209275245666504	1.0930414199829102
1.0	53030000.0	53040000.0	3.0	3.739248752593994	1.0168895721435547
1.0	53040000.0	53050000.0	3.0	3.7481255531311035	1.0205152034759521
1.0	53100000.0	53110000.0	5.0	3.5568718910217285	0.9442195892333984
1.0	53110000.0	53120000.0	5.0	3.480473041534424	0.9146531820297241
1.0	53160000.0	53170000.0	3.0	2.9609873294830322	0.7230538129806519
1.0	53170000.0	53180000.0	4.0	3.6679153442382812	0.9880714416503906
1.0	53200000.0	53210000.0	5.0	2.983654022216797	0.7310681939125061
1.0	53220000.0	53230000.0	2.0	3.0294198989868164	0.7473701238632202
1.0	53250000.0	53260000.0	3.0	3.0439438819885254	0.7525724172592163
1.0	53260000.0	53270000.0	1.0	3.084460735321045	0.7671642303466797
1.0	53360000.0	53370000.0	1.0	2.896510362625122	0.7004847526550293
1.0	53590000.0	53600000.0	4.0	3.971208095550537	1.1148921251296997
1.0	53690000.0	53700000.0	2.0	2.8856942653656006	0.6967350244522095
1.0	53750000.0	53760000.0	5.0	3.2615504264831543	0.8320477604866028
1.0	53770000.0	53780000.0	2.0	3.4845516681671143	0.9162227511405945
1.0	53800000.0	53810000.0	10.0	4.104409694671631	1.1744260787963867
1.0	53850000.0	53860000.0	2.0	4.511208534240723	1.3679993152618408
1.0	53880000.0	53890000.0	1.0	4.504352569580078	1.3646413087844849
1.0	53940000.0	53950000.0	5.0	5.567938804626465	1.8772022724151611
1.0	54010000.0	54020000.0	7.0	5.767930030822754	1.9658946990966797
1.0	54030000.0	54040000.0	5.0	4.936025142669678	1.577307939529419
1.0	54050000.0	54060000.0	5.0	5.184786319732666	1.6981779336929321
1.0	54110000.0	54120000.0	5.0	5.458501815795898	1.827178955078125
1.0	54170000.0	54180000.0	6.0	4.768446445465088	1.4947705268859863
1.0	54300000.0	54310000.0	4.0	2.9705100059509277	0.726421058177948
1.0	54460000.0	54470000.0	2.0	3.3277618885040283	0.8567377328872681
1.0	54550000.0	54560000.0	1.0	2.849608898162842	0.684334397315979
1.0	54580000.0	54590000.0	4.0	2.8485107421875	0.6839583516120911
1.0	54750000.0	54760000.0	1.0	2.7793664932250977	0.660629391670227
1.0	54760000.0	54770000.0	2.0	2.5542736053466797	0.5910301804542542
1.0	54770000.0	54780000.0	3.0	2.6280465126037598	0.6124358177185059
1.0	54780000.0	54790000.0	3.0	2.573505401611328	0.5964359641075134
1.0	54850000.0	54860000.0	6.0	2.5732407569885254	0.5963648557662964
1.0	54920000.0	54930000.0	3.0	3.3695168495178223	0.8724311590194702
1.0	54980000.0	54990000.0	4.0	3.9895153045654297	1.1229345798492432
1.0	55000000.0	55010000.0	2.0	3.6175880432128906	0.968056857585907
1.0	55040000.0	55050000.0	1.0	3.1577773094177246	0.7938188314437866
1.0	55050000.0	55060000.0	6.0	3.210129499435425	0.8130300641059875
1.0	55070000.0	55080000.0	4.0	3.138533353805542	0.7867914438247681
1.0	55130000.0	55140000.0	4.0	3.6034839153289795	0.9624919891357422
1.0	55260000.0	55270000.0	1.0	2.926830530166626	0.7110499739646912
1.0	55390000.0	55400000.0	3.0	3.5926132202148438	0.958216667175293
1.0	55420000.0	55430000.0	1.0	3.789937973022461	1.037716269493103
1.0	55470000.0	55480000.0	4.0	3.8692398071289062	1.0709435939788818
1.0	55480000.0	55490000.0	1.0	3.3580429553985596	0.8681081533432007
1.0	55530000.0	55540000.0	0.0	2.6447200775146484	0.6174976229667664
1.0	55550000.0	55560000.0	2.0	2.4820539951324463	0.5720431804656982
1.0	55560000.0	55570000.0	1.0	2.4824323654174805	0.5721396207809448
1.0	55600000.0	55610000.0	4.0	2.4568963050842285	0.566000759601593
1.0	55630000.0	55640000.0	3.0	2.5555777549743652	0.5913897752761841
1.0	55680000.0	55690000.0	2.0	2.9794976711273193	0.7295921444892883
1.0	55740000.0	55750000.0	4.0	3.311659574508667	0.8507109880447388
1.0	55940000.0	55950000.0	4.0	4.165626525878906	1.2025514841079712
1.0	56010000.0	56020000.0	5.0	4.755054950714111	1.4881579875946045
1.0	56080000.0	56090000.0	6.0	5.661534786224365	1.9191725254058838
1.0	56090000.0	56100000.0	5.0	5.4303789138793945	1.8141672611236572
1.0	56210000.0	56220000.0	11.0	5.894285202026367	2.019925117492676
1.0	56230000.0	56240000.0	3.0	6.549077033996582	2.270969867706299
1.0	56240000.0	56250000.0	8.0	6.00750207901001	2.0669078826904297
1.0	56260000.0	56270000.0	5.0	5.929128170013428	2.034532070159912
1.0	56420000.0	56430000.0	7.0	5.543106555938721	1.8659394979476929
1.0	56440000.0	56450000.0	8.0	5.580992698669434	1.883103609085083
1.0	56480000.0	56490000.0	9.0	5.645700931549072	1.9121280908584595
1.0	56590000.0	56600000.0	5.0	5.484415531158447	1.8391125202178955
1.0	56610000.0	56620000.0	12.0	4.564915657043457	1.3943620920181274
1.0	56690000.0	56700000.0	5.0	5.104176044464111	1.6593132019042969
1.0	56720000.0	56730000.0	6.0	4.662243843078613	1.4423258304595947
1.0	56740000.0	56750000.0	5.0	4.4484477043151855	1.3373386859893799
1.0	56810000.0	56820000.0	10.0	4.042906284332275	1.1466457843780518
1.0	56860000.0	56870000.0	1.0	4.382806777954102	1.305491328239441
1.0	56880000.0	56890000.0	2.0	3.7716479301452637	1.030169129371643
1.0	56900000.0	56910000.0	3.0	3.8754754066467285	1.07358717918396
1.0	56920000.0	56930000.0	4.0	3.4605884552001953	0.9070291519165039
1.0	56930000.0	56940000.0	7.0	2.90299129486084	0.7027407884597778
1.0	56960000.0	56970000.0	2.0	3.3889689445495605	0.8797771334648132
1.0	57000000.0	57010000.0	2.0	3.740396499633789	1.0173590183258057
1.0	57010000.0	57020000.0	4.0	3.662188768386841	0.9857810735702515
1.0	57130000.0	57140000.0	5.0	5.0754075050354	1.6453651189804077
1.0	57230000.0	57240000.0	2.0	4.055384159088135	1.1522413492202759
1.0	57290000.0	57300000.0	4.0	3.8599331378936768	1.067002296447754
1.0	57310000.0	57320000.0	3.0	3.7879738807678223	1.0369070768356323
1.0	57330000.0	57340000.0	5.0	3.586693286895752	0.9558910131454468
1.0	57440000.0	57450000.0	9.0	4.6620192527771	1.4422149658203125
1.0	57500000.0	57510000.0	5.0	5.672652244567871	1.9241054058074951
1.0	57510000.0	57520000.0	3.0	5.9333906173706055	2.036310911178589
1.0	57550000.0	57560000.0	5.0	5.985604763031006	2.057929515838623
1.0	57580000.0	57590000.0	5.0	5.749781608581543	1.9580024480819702
1.0	57670000.0	57680000.0	7.0	6.176900863647461	2.1345245838165283
1.0	57710000.0	57720000.0	3.0	6.448583126068115	2.2358272075653076
1.0	57750000.0	57760000.0	3.0	6.0293779373168945	2.075824022293091
1.0	57760000.0	57770000.0	12.0	5.22748327255249	1.7186212539672852
1.0	57780000.0	57790000.0	4.0	5.647210121154785	1.9128000736236572
1.0	57830000.0	57840000.0	4.0	5.708870887756348	1.9400936365127563
1.0	57860000.0	57870000.0	4.0	5.054720878601074	1.635312795639038
1.0	57870000.0	57880000.0	4.0	4.902978420257568	1.5610780715942383
1.0	57880000.0	57890000.0	2.0	5.047019004821777	1.631564736366272
1.0	57930000.0	57940000.0	1.0	4.678963661193848	1.4505774974822998
1.0	57960000.0	57970000.0	3.0	5.576144695281982	1.8809139728546143
1.0	57980000.0	57990000.0	4.0	5.281435966491699	1.7442964315414429
1.0	58010000.0	58020000.0	8.0	4.921287536621094	1.5700745582580566
1.0	58120000.0	58130000.0	7.0	5.812603950500488	1.9851843118667603
1.0	58220000.0	58230000.0	7.0	5.467483043670654	1.8313201665878296
1.0	58300000.0	58310000.0	2.0	6.664956569671631	2.3098912239074707
1.0	58310000.0	58320000.0	7.0	6.482893466949463	2.24796986579895
1.0	58330000.0	58340000.0	7.0	5.802911281585693	1.9810158014297485
1.0	58370000.0	58380000.0	9.0	7.02121114730835	2.4186794757843018
1.0	58400000.0	58410000.0	4.0	7.6161699295043945	2.5648303031921387
1.0	58450000.0	58460000.0	3.0	7.4660515785217285	2.531935930252075
1.0	58490000.0	58500000.0	6.0	6.6874098777771	2.317233085632324
1.0	58510000.0	58520000.0	6.0	6.669717311859131	2.3114535808563232
1.0	59050000.0	59060000.0	4.0	3.094255208969116	0.7707066535949707
1.0	59070000.0	59080000.0	2.0	3.1812117099761963	0.8024009466171265
1.0	59100000.0	59110000.0	4.0	3.1146159172058105	0.7780855894088745
1.0	59180000.0	59190000.0	2.0	2.8984389305114746	0.7011600732803345
1.0	59220000.0	59230000.0	0.0	2.871616840362549	0.6918814182281494
1.0	59260000.0	59270000.0	1.0	2.6159865856170654	0.6088180541992188
1.0	59270000.0	59280000.0	5.0	2.5406644344329834	0.5872868895530701
1.0	59340000.0	59350000.0	4.0	2.555964469909668	0.591497540473938
1.0	59430000.0	59440000.0	1.0	2.806645631790161	0.6697607040405273
1.0	59470000.0	59480000.0	2.0	2.664034366607666	0.6234557032585144
1.0	59540000.0	59550000.0	0.0	3.001882314682007	0.7375462055206299
1.0	59610000.0	59620000.0	1.0	3.0500380992889404	0.7547634243965149
1.0	59720000.0	59730000.0	6.0	2.9526937007904053	0.7201278209686279
1.0	59770000.0	59780000.0	1.0	3.2626209259033203	0.8324429392814636
1.0	60040000.0	60050000.0	1.0	2.9201602935791016	0.7087199091911316
1.0	60100000.0	60110000.0	4.0	2.588789224624634	0.6008297204971313
1.0	60120000.0	60130000.0	7.0	2.5561013221740723	0.5915378928184509
1.0	60150000.0	60160000.0	1.0	2.788816452026367	0.6637832522392273
1.0	60210000.0	60220000.0	5.0	2.672003746032715	0.6259342432022095
1.0	60330000.0	60340000.0	3.0	3.2595889568328857	0.8313167691230774
1.0	60350000.0	60360000.0	4.0	3.4385313987731934	0.8985956311225891
1.0	60400000.0	60410000.0	5.0	3.8893275260925293	1.079489827156067
1.0	60460000.0	60470000.0	8.0	3.7679965496063232	1.0286661386489868
1.0	60500000.0	60510000.0	3.0	4.307478904724121	1.2693063020706177
1.0	60510000.0	60520000.0	3.0	4.664034843444824	1.443210482597351
1.0	60540000.0	60550000.0	2.0	4.594672203063965	1.4090065956115723
1.0	60560000.0	60570000.0	3.0	4.6974101066589355	1.459686517715454
1.0	60580000.0	60590000.0	8.0	4.419037342071533	1.323034644126892
1.0	60590000.0	60600000.0	2.0	4.502562522888184	1.3637653589248657
1.0	60650000.0	60660000.0	2.0	6.7374982833862305	2.3333754539489746
1.0	60720000.0	60730000.0	16.0	6.893607139587402	2.3816001415252686
1.0	60730000.0	60740000.0	11.0	6.3929338455200195	2.2158188819885254
1.0	60790000.0	60800000.0	8.0	7.376154899597168	2.510993480682373
1.0	60880000.0	60890000.0	5.0	5.811246395111084	1.9845998287200928
1.0	60920000.0	60930000.0	8.0	5.214305400848389	1.7123209238052368
1.0	61090000.0	61100000.0	4.0	5.0890793800354	1.6519982814788818
1.0	61140000.0	61150000.0	2.0	4.949732780456543	1.5840305089950562
1.0	61150000.0	61160000.0	9.0	4.935687065124512	1.577143907546997
1.0	61160000.0	61170000.0	2.0	5.351243019104004	1.777238130569458
1.0	61190000.0	61200000.0	1.0	5.2106614112854	1.7105789184570312
1.0	61220000.0	61230000.0	2.0	4.476750373840332	1.3511406183242798
1.0	61230000.0	61240000.0	8.0	4.468705177307129	1.3472133874893188
1.0	61250000.0	61260000.0	6.0	4.834622383117676	1.5274232625961304
1.0	61280000.0	61290000.0	6.0	4.14720344543457	1.1940416097640991
1.0	61290000.0	61300000.0	3.0	4.137357711791992	1.1895049810409546
1.0	61310000.0	61320000.0	2.0	4.3803606033325195	1.304310917854309
1.0	61340000.0	61350000.0	1.0	4.132239818572998	1.1871572732925415
1.0	61400000.0	61410000.0	5.0	3.5240511894226074	0.9314643144607544
1.0	61430000.0	61440000.0	2.0	3.5971102714538574	0.9599834680557251
1.0	61560000.0	61570000.0	2.0	2.8629209995269775	0.68888920545578
1.0	61610000.0	61620000.0	1.0	2.5390470027923584	0.5868406295776367
1.0	61650000.0	61660000.0	2.0	2.5311172008514404	0.5846965312957764
1.0	61700000.0	61710000.0	0.0	2.6673152446746826	0.6244792938232422
1.0	61720000.0	61730000.0	1.0	2.667916774749756	0.6246629953384399
1.0	61730000.0	61740000.0	2.0	2.6906909942626953	0.6318039298057556
1.0	61790000.0	61800000.0	6.0	2.6897506713867188	0.6315120458602905
1.0	61830000.0	61840000.0	2.0	2.7938032150268555	0.6654449701309204
1.0	61910000.0	61920000.0	3.0	2.755636692047119	0.6527857184410095
1.0	62050000.0	62060000.0	3.0	4.0998430252075195	1.1723473072052002
1.0	62060000.0	62070000.0	4.0	4.101408958435059	1.1730597019195557
1.0	62110000.0	62120000.0	2.0	3.9370150566101074	1.099995493888855
1.0	62120000.0	62130000.0	6.0	4.211241722106934	1.2237942218780518
1.0	62180000.0	62190000.0	4.0	3.2265849113464355	0.8191019892692566
1.0	62190000.0	62200000.0	1.0	3.2375712394714355	0.823163628578186
1.0	62320000.0	62330000.0	3.0	2.641035795211792	0.6163738965988159
1.0	62340000.0	62350000.0	0.0	2.851778268814087	0.6850742101669312
1.0	62450000.0	62460000.0	5.0	2.8835928440093994	0.6960137486457825
1.0	62600000.0	62610000.0	2.0	4.093225002288818	1.1693363189697266
1.0	62610000.0	62620000.0	3.0	3.8973820209503174	1.0829298496246338
1.0	62620000.0	62630000.0	5.0	3.969555616378784	1.114169716835022
1.0	62630000.0	62640000.0	3.0	4.553319931030273	1.388661503791809
1.0	62880000.0	62890000.0	7.0	3.730792999267578	1.0134434700012207
1.0	62970000.0	62980000.0	4.0	2.9305546283721924	0.7123561501502991
1.0	63000000.0	63010000.0	1.0	2.984858274459839	0.7314959764480591
1.0	63050000.0	63060000.0	3.0	3.1362600326538086	0.7859641313552856
1.0	63120000.0	63130000.0	2.0	3.0261306762695312	0.7461944818496704
1.0	63240000.0	63250000.0	3.0	3.4278671741485596	0.894536018371582
1.0	63280000.0	63290000.0	1.0	3.856168031692505	1.0654091835021973
1.0	63320000.0	63330000.0	2.0	3.5882976055145264	0.9565209150314331
1.0	63360000.0	63370000.0	4.0	4.318352699279785	1.2745037078857422
1.0	63380000.0	63390000.0	5.0	4.324048042297363	1.2772276401519775
1.0	63410000.0	63420000.0	2.0	4.317502021789551	1.2740970849990845
1.0	63430000.0	63440000.0	3.0	5.0055365562438965	1.6113389730453491
1.0	63450000.0	63460000.0	3.0	4.823779106140137	1.5220752954483032
1.0	63490000.0	63500000.0	3.0	4.8861165046691895	1.5527851581573486
1.0	63600000.0	63610000.0	6.0	5.221733570098877	1.7158734798431396
1.0	63620000.0	63630000.0	5.0	5.152834892272949	1.6828148365020752
1.0	63720000.0	63730000.0	4.0	4.871679782867432	1.5456793308258057
1.0	63730000.0	63740000.0	7.0	4.682525157928467	1.452336311340332
1.0	63780000.0	63790000.0	9.0	5.9332427978515625	2.036248207092285
1.0	63890000.0	63900000.0	2.0	3.043537139892578	0.7524265050888062
1.0	63910000.0	63920000.0	3.0	2.8225412368774414	0.6751213073730469
1.0	63940000.0	63950000.0	0.0	2.653115749359131	0.6200681328773499
1.0	64030000.0	64040000.0	1.0	2.457847833633423	0.5662288069725037
1.0	64050000.0	64060000.0	1.0	2.330974578857422	0.5416796803474426
1.0	64090000.0	64100000.0	2.0	2.6477856636047363	0.6184352040290833
1.0	64110000.0	64120000.0	3.0	2.632948398590088	0.613918125629425
1.0	64130000.0	64140000.0	2.0	2.653489351272583	0.6201882362365723
1.0	64180000.0	64190000.0	2.0	2.8653311729431152	0.689720869064331
1.0	64210000.0	64220000.0	1.0	3.223923444747925	0.8181167840957642
1.0	64220000.0	64230000.0	2.0	3.0652623176574707	0.7602370977401733
1.0	64260000.0	64270000.0	2.0	2.921121597290039	0.7090593576431274
1.0	64270000.0	64280000.0	5.0	2.7234647274017334	0.6422959566116333
1.0	64310000.0	64320000.0	1.0	2.9241371154785156	0.7101095914840698
1.0	64410000.0	64420000.0	1.0	3.236377239227295	0.822721004486084
1.0	64420000.0	64430000.0	0.0	3.4482040405273438	0.9022905230522156
1.0	64560000.0	64570000.0	4.0	3.047752857208252	0.7539392113685608
1.0	64570000.0	64580000.0	2.0	3.2576675415039062	0.8306062817573547
1.0	64600000.0	64610000.0	4.0	2.8943519592285156	0.6997377276420593
1.0	64690000.0	64700000.0	1.0	3.5482723712921143	0.9408696889877319
1.0	64870000.0	64880000.0	0.0	3.7106940746307373	1.005284070968628
1.0	64950000.0	64960000.0	2.0	3.098410129547119	0.7722118496894836
1.0	64970000.0	64980000.0	7.0	2.68666410446167	0.6305388808250427
1.0	65060000.0	65070000.0	4.0	3.384425401687622	0.8780585527420044
1.0	65080000.0	65090000.0	3.0	3.53987455368042	0.9376043081283569
1.0	65090000.0	65100000.0	3.0	3.414287567138672	0.8893729448318481
1.0	65100000.0	65110000.0	5.0	3.436164140701294	0.8976942896842957
1.0	65140000.0	65150000.0	3.0	3.1366171836853027	0.7860930562019348
1.0	65180000.0	65190000.0	3.0	3.6647868156433105	0.9868220090866089
1.0	65200000.0	65210000.0	10.0	3.0297465324401855	0.7474861145019531
1.0	65250000.0	65260000.0	4.0	2.887427806854248	0.6973413825035095
1.0	65290000.0	65300000.0	3.0	2.764146327972412	0.6555842161178589
1.0	65300000.0	65310000.0	3.0	2.832043170928955	0.6783495545387268
1.0	65310000.0	65320000.0	1.0	2.742525577545166	0.6484845876693726
1.0	65360000.0	65370000.0	2.0	2.8171892166137695	0.673313319683075
1.0	65370000.0	65380000.0	3.0	2.753410816192627	0.6520532369613647
1.0	65410000.0	65420000.0	0.0	2.883547306060791	0.6959973573684692
1.0	65440000.0	65450000.0	1.0	2.7953402996063232	0.6659609079360962
1.0	65530000.0	65540000.0	4.0	3.246400833129883	0.826431393623352
1.0	65600000.0	65610000.0	1.0	3.172930955886841	0.7993624806404114
1.0	65630000.0	65640000.0	5.0	2.645233631134033	0.6176530718803406
1.0	65650000.0	65660000.0	4.0	2.9215922355651855	0.7092198133468628
1.0	65680000.0	65690000.0	3.0	2.9793639183044434	0.7295436859130859
1.0	65700000.0	65710000.0	4.0	3.5505897998809814	0.941767692565918
1.0	65730000.0	65740000.0	1.0	3.2338225841522217	0.8217723965644836
1.0	65750000.0	65760000.0	10.0	3.3936514854431152	0.8815498352050781
1.0	65790000.0	65800000.0	5.0	3.9025394916534424	1.085139513015747
1.0	65830000.0	65840000.0	1.0	3.763472080230713	1.0268065929412842
1.0	65940000.0	65950000.0	6.0	3.425478458404541	0.8936273455619812
1.0	66050000.0	66060000.0	4.0	3.3623604774475098	0.8697336912155151
1.0	66070000.0	66080000.0	2.0	3.596480131149292	0.9597378969192505
1.0	66080000.0	66090000.0	1.0	3.328227996826172	0.8569139242172241
1.0	66100000.0	66110000.0	4.0	3.42527437210083	0.8935467600822449
1.0	66230000.0	66240000.0	6.0	4.734630107879639	1.4780714511871338
1.0	66270000.0	66280000.0	5.0	4.7950921058654785	1.5079234838485718
1.0	66320000.0	66330000.0	5.0	5.294409275054932	1.750444769859314
1.0	66350000.0	66360000.0	3.0	4.826770305633545	1.5235507488250732
1.0	66370000.0	66380000.0	5.0	4.877062797546387	1.548331618309021
1.0	66420000.0	66430000.0	2.0	5.705174922943115	1.9384673833847046
1.0	66430000.0	66440000.0	6.0	5.884586334228516	2.015836000442505
1.0	66440000.0	66450000.0	7.0	6.176724433898926	2.1344552040100098
1.0	66560000.0	66570000.0	10.0	6.174308776855469	2.133514881134033
1.0	66620000.0	66630000.0	6.0	5.514942169189453	1.853101372718811
1.0	66640000.0	66650000.0	5.0	5.06041145324707	1.638080358505249
1.0	66690000.0	66700000.0	8.0	4.2658891677856445	1.2495280504226685
1.0	66700000.0	66710000.0	9.0	3.6847548484802246	0.9948238134384155
1.0	66730000.0	66740000.0	6.0	3.54634165763855	0.9401190876960754
1.0	66750000.0	66760000.0	0.0	3.8637537956237793	1.068617582321167
1.0	66840000.0	66850000.0	5.0	3.7517757415771484	1.0220088958740234
1.0	66900000.0	66910000.0	5.0	3.747560977935791	1.0202866792678833
1.0	66910000.0	66920000.0	4.0	3.8698058128356934	1.0711805820465088
1.0	66920000.0	66930000.0	7.0	4.5033769607543945	1.3641633987426758
1.0	66940000.0	66950000.0	3.0	3.7779526710510254	1.0327646732330322
1.0	66950000.0	66960000.0	2.0	3.666837215423584	0.9876405000686646
1.0	66970000.0	66980000.0	3.0	4.438311576843262	1.3324048519134521
1.0	67020000.0	67030000.0	6.0	3.9572129249572754	1.1087779998779297
1.0	67060000.0	67070000.0	4.0	4.500648498535156	1.3628278970718384
1.0	67180000.0	67190000.0	5.0	4.046734809875488	1.1483604907989502
1.0	67190000.0	67200000.0	3.0	4.170782566070557	1.2049411535263062
1.0	67210000.0	67220000.0	4.0	3.734328508377075	1.0148837566375732
1.0	67220000.0	67230000.0	1.0	3.5168144702911377	0.9286637306213379
1.0	67230000.0	67240000.0	2.0	3.6540122032165527	0.9825151562690735
1.0	67240000.0	67250000.0	4.0	3.2876274585723877	0.8417434692382812
1.0	67270000.0	67280000.0	1.0	3.4865975379943848	0.917007327079773
1.0	67310000.0	67320000.0	3.0	3.0905022621154785	0.7693500518798828
1.0	67610000.0	67620000.0	4.0	3.080911636352539	0.7658812403678894
1.0	67680000.0	67690000.0	3.0	3.577822208404541	0.952409565448761
1.0	67770000.0	67780000.0	6.0	3.6462464332580566	0.9794249534606934
1.0	67860000.0	67870000.0	1.0	3.601806163787842	0.9618307948112488
1.0	67900000.0	67910000.0	4.0	3.713718891143799	1.0065127611160278
1.0	67940000.0	67950000.0	5.0	3.834646224975586	1.0563499927520752
1.0	67950000.0	67960000.0	5.0	3.8426353931427	1.0597079992294312
1.0	68010000.0	68020000.0	3.0	3.280233860015869	0.8389908075332642
1.0	68070000.0	68080000.0	1.0	3.237863540649414	0.823266863822937
1.0	68160000.0	68170000.0	5.0	2.4272427558898926	0.5593283176422119
1.0	68190000.0	68200000.0	0.0	2.393728733062744	0.5524442195892334
1.0	68230000.0	68240000.0	0.0	2.5429599285125732	0.5879045724868774
1.0	68260000.0	68270000.0	3.0	2.5028908252716064	0.5772801637649536
1.0	68270000.0	68280000.0	2.0	2.448962926864624	0.5641735792160034
1.0	68350000.0	68360000.0	2.0	3.1683318614959717	0.7976800203323364
1.0	68360000.0	68370000.0	3.0	3.023108959197998	0.7451109886169434
1.0	68370000.0	68380000.0	2.0	3.191514015197754	0.8061842918395996
1.0	68400000.0	68410000.0	2.0	3.2237815856933594	0.8180633783340454
1.0	68410000.0	68420000.0	4.0	3.060507297515869	0.7585276961326599
1.0	68450000.0	68460000.0	4.0	3.056269884109497	0.7570021152496338
1.0	68520000.0	68530000.0	4.0	3.3540313243865967	0.8666001558303833
1.0	68530000.0	68540000.0	1.0	3.3678627014160156	0.8718029260635376
1.0	68630000.0	68640000.0	3.0	2.913316488265991	0.706332802772522
1.0	68650000.0	68660000.0	0.0	3.20170521736145	0.8099292516708374
1.0	68660000.0	68670000.0	2.0	3.0858712196350098	0.7676764726638794
1.0	68670000.0	68680000.0	3.0	3.2135047912597656	0.81427401304245
1.0	68740000.0	68750000.0	2.0	4.675099849700928	1.4486726522445679
1.0	68890000.0	68900000.0	6.0	3.861912965774536	1.0678365230560303
1.0	68910000.0	68920000.0	5.0	4.350866794586182	1.2900952100753784
1.0	68970000.0	68980000.0	3.0	4.445531368255615	1.3359172344207764
1.0	69010000.0	69020000.0	10.0	5.406819820404053	1.80322265625
1.0	69140000.0	69150000.0	12.0	5.89852237701416	2.0217080116271973
1.0	69170000.0	69180000.0	4.0	7.233035087585449	2.4756524562835693
1.0	69250000.0	69260000.0	10.0	7.103169918060303	2.441394805908203
1.0	69270000.0	69280000.0	7.0	7.353956699371338	2.5056746006011963
1.0	69310000.0	69320000.0	7.0	8.212221145629883	2.6725711822509766
1.0	69330000.0	69340000.0	11.0	8.190086364746094	2.66914701461792
1.0	69360000.0	69370000.0	12.0	8.086905479431152	2.652648448944092
1.0	69400000.0	69410000.0	8.0	8.76226806640625	2.74658465385437
1.0	69410000.0	69420000.0	10.0	8.725072860717773	2.742166757583618
1.0	69470000.0	69480000.0	8.0	8.943191528320312	2.7670817375183105
1.0	69520000.0	69530000.0	3.0	8.725954055786133	2.742272138595581
1.0	69540000.0	69550000.0	10.0	8.323205947875977	2.6891674995422363
1.0	69610000.0	69620000.0	6.0	8.980079650878906	2.7710723876953125
1.0	69630000.0	69640000.0	13.0	8.958305358886719	2.768723964691162
1.0	69650000.0	69660000.0	9.0	8.838142395019531	2.7553744316101074
1.0	69660000.0	69670000.0	9.0	8.62338924407959	2.729700803756714
1.0	69720000.0	69730000.0	7.0	8.179092407226562	2.6674306392669678
1.0	69730000.0	69740000.0	12.0	7.821741580963135	2.6058859825134277
1.0	69750000.0	69760000.0	6.0	7.8750176429748535	2.615816831588745
1.0	69920000.0	69930000.0	9.0	8.192033767700195	2.6694493293762207
1.0	69970000.0	69980000.0	8.0	8.835186958312988	2.755037784576416
1.0	70030000.0	70040000.0	9.0	6.879693508148193	2.377429485321045
1.0	70040000.0	70050000.0	9.0	7.865535736083984	2.614069938659668
1.0	70210000.0	70220000.0	6.0	6.774035453796387	2.344944715499878
1.0	70220000.0	70230000.0	9.0	6.822429656982422	2.3600029945373535
1.0	70280000.0	70290000.0	7.0	6.917181491851807	2.388607978820801
1.0	70290000.0	70300000.0	8.0	6.815742492675781	2.357941150665283
1.0	70410000.0	70420000.0	4.0	7.227511405944824	2.474238157272339
1.0	70420000.0	70430000.0	7.0	6.840659141540527	2.3655972480773926
1.0	70450000.0	70460000.0	7.0	6.929816246032715	2.3923354148864746
1.0	70530000.0	70540000.0	7.0	6.670998573303223	2.311872959136963
1.0	70580000.0	70590000.0	3.0	5.155495643615723	1.6840951442718506
1.0	70600000.0	70610000.0	3.0	4.293074131011963	1.262439489364624
1.0	70640000.0	70650000.0	2.0	3.9232337474823	1.0940401554107666
1.0	70680000.0	70690000.0	1.0	3.629648208618164	0.972834587097168
1.0	70780000.0	70790000.0	0.0	3.2285256385803223	0.8198193311691284
1.0	70820000.0	70830000.0	3.0	3.252281904220581	0.828606903553009
1.0	70860000.0	70870000.0	3.0	4.23091983795166	1.2330247163772583
1.0	70890000.0	70900000.0	6.0	3.4924209117889404	0.9192488789558411
1.0	70900000.0	70910000.0	4.0	3.7932136058807373	1.0390748977661133
1.0	70910000.0	70920000.0	6.0	4.533522129058838	1.3789407014846802
1.0	70930000.0	70940000.0	3.0	5.659785270690918	1.918394684791565
1.0	70990000.0	71000000.0	6.0	5.739434242248535	1.9534885883331299
1.0	71030000.0	71040000.0	7.0	6.701051235198975	2.3216614723205566
1.0	71040000.0	71050000.0	6.0	6.507382869720459	2.2565455436706543
1.0	71110000.0	71120000.0	10.0	6.327380657196045	2.1917526721954346
1.0	71120000.0	71130000.0	4.0	7.6654253005981445	2.57507586479187
1.0	71160000.0	71170000.0	6.0	7.9578857421875	2.630716323852539
1.0	71190000.0	71200000.0	11.0	7.878978729248047	2.616543769836426
1.0	71230000.0	71240000.0	5.0	8.796276092529297	2.750560760498047
1.0	71340000.0	71350000.0	9.0	9.710114479064941	2.8396925926208496
1.0	71350000.0	71360000.0	8.0	9.043458938598633	2.7777915000915527
1.0	71380000.0	71390000.0	10.0	9.026082992553711	2.775966167449951
1.0	71400000.0	71410000.0	8.0	8.746454238891602	2.744715452194214
1.0	71460000.0	71470000.0	7.0	7.215283393859863	2.4710934162139893
1.0	71600000.0	71610000.0	6.0	7.271702766418457	2.4854466915130615
1.0	71660000.0	71670000.0	3.0	7.151527404785156	2.4543986320495605
1.0	71730000.0	71740000.0	5.0	6.328336715698242	2.192107677459717
1.0	71740000.0	71750000.0	5.0	5.971270561218262	2.052023410797119
1.0	71780000.0	71790000.0	10.0	6.0145769119262695	2.0697968006134033
1.0	71820000.0	71830000.0	3.0	6.548900604248047	2.270909547805786
1.0	71850000.0	71860000.0	6.0	6.845162391662598	2.3669722080230713
1.0	71940000.0	71950000.0	5.0	7.63931131362915	2.5696773529052734
1.0	72020000.0	72030000.0	13.0	8.513885498046875	2.715597152709961
1.0	72030000.0	72040000.0	7.0	8.621829986572266	2.7295048236846924
1.0	72070000.0	72080000.0	13.0	8.892972946166992	2.761549711227417
1.0	72080000.0	72090000.0	4.0	9.230565071105957	2.7966842651367188
1.0	72140000.0	72150000.0	10.0	8.919557571411133	2.7644927501678467
1.0	72160000.0	72170000.0	11.0	8.825352668762207	2.753913402557373
1.0	72230000.0	72240000.0	6.0	9.560493469238281	2.827022075653076
1.0	72250000.0	72260000.0	5.0	8.514925956726074	2.7157347202301025
1.0	72390000.0	72400000.0	8.0	8.715902328491211	2.7410659790039062
1.0	72450000.0	72460000.0	3.0	9.31413459777832	2.8047053813934326
1.0	72520000.0	72530000.0	9.0	9.655192375183105	2.8351147174835205
1.0	72620000.0	72630000.0	12.0	11.39776611328125	2.942002773284912
1.0	72660000.0	72670000.0	10.0	10.689237594604492	2.9081153869628906
1.0	72760000.0	72770000.0	7.0	9.817665100097656	2.848418712615967
1.0	72800000.0	72810000.0	3.0	9.584843635559082	2.829127550125122
1.0	72810000.0	72820000.0	8.0	9.805139541625977	2.8474183082580566
1.0	72820000.0	72830000.0	12.0	9.441719055175781	2.816499948501587
1.0	72860000.0	72870000.0	9.0	9.064295768737793	2.779963731765747
1.0	72880000.0	72890000.0	21.0	9.913535118103027	2.85593843460083
1.0	72960000.0	72970000.0	8.0	10.700163841247559	2.9087395668029785
1.0	73000000.0	73010000.0	13.0	10.274015426635742	2.882099151611328
1.0	73020000.0	73030000.0	13.0	9.79606819152832	2.846691608428955
1.0	73040000.0	73050000.0	6.0	10.463485717773438	2.8945224285125732
1.0	73070000.0	73080000.0	11.0	10.465255737304688	2.8946340084075928
1.0	73080000.0	73090000.0	11.0	9.706388473510742	2.8393845558166504
1.0	73160000.0	73170000.0	10.0	11.18750286102295	2.933344602584839
1.0	73180000.0	73190000.0	6.0	11.209938049316406	2.934324264526367
1.0	73240000.0	73250000.0	20.0	11.872724533081055	2.9574055671691895
1.0	73290000.0	73300000.0	13.0	12.541491508483887	2.9708874225616455
1.0	73320000.0	73330000.0	16.0	12.439496994018555	2.9693214893341064
1.0	73420000.0	73430000.0	7.0	12.503230094909668	2.9703164100646973
1.0	73490000.0	73500000.0	13.0	12.234365463256836	2.965695858001709
1.0	73500000.0	73510000.0	12.0	11.569707870483398	2.9482250213623047
1.0	73600000.0	73610000.0	6.0	11.78013801574707	2.954832077026367
1.0	73610000.0	73620000.0	11.0	11.821846961975098	2.9560160636901855
1.0	73620000.0	73630000.0	9.0	11.923689842224121	2.9587392807006836
1.0	73740000.0	73750000.0	8.0	11.810464859008789	2.9556968212127686
1.0	73860000.0	73870000.0	13.0	9.011861801147461	2.774462938308716
1.0	74000000.0	74010000.0	5.0	7.168484687805176	2.458888530731201
1.0	74230000.0	74240000.0	5.0	6.782467842102051	2.347590684890747
1.0	74290000.0	74300000.0	7.0	6.095662593841553	2.102508783340454
1.0	74350000.0	74360000.0	5.0	6.487964630126953	2.2497522830963135
1.0	74360000.0	74370000.0	0.0	6.520263671875	2.261025905609131
1.0	74470000.0	74480000.0	3.0	7.330739498138428	2.5000481605529785
1.0	74540000.0	74550000.0	10.0	8.336978912353516	2.691161632537842
1.0	74620000.0	74630000.0	6.0	7.5387749671936035	2.548189878463745
1.0	74630000.0	74640000.0	11.0	7.4334917068481445	2.5244603157043457
1.0	74730000.0	74740000.0	5.0	5.795882701873779	1.9779876470565796
1.0	74750000.0	74760000.0	7.0	5.866238117218018	2.008074998855591
1.0	74800000.0	74810000.0	5.0	5.9585957527160645	2.0467827320098877
1.0	74840000.0	74850000.0	4.0	6.531580924987793	2.264944553375244
1.0	74960000.0	74970000.0	9.0	8.479169845581055	2.7109687328338623
1.0	74990000.0	75000000.0	8.0	8.510854721069336	2.715196132659912
1.0	75030000.0	75040000.0	10.0	9.198999404907227	2.7935900688171387
1.0	75080000.0	75090000.0	11.0	8.418573379516602	2.7026987075805664
1.0	75090000.0	75100000.0	10.0	8.3414945602417	2.6918129920959473
1.0	75100000.0	75110000.0	11.0	7.822061061859131	2.6059460639953613
1.0	75170000.0	75180000.0	3.0	6.141268730163574	2.1205766201019287
1.0	75200000.0	75210000.0	2.0	5.161479949951172	1.6869773864746094
1.0	75210000.0	75220000.0	1.0	5.189583778381348	1.7004802227020264
1.0	75230000.0	75240000.0	5.0	5.396547317504883	1.798436164855957
1.0	75260000.0	75270000.0	3.0	6.233119487762451	2.156224489212036
1.0	75300000.0	75310000.0	4.0	6.7532172203063965	2.338373899459839
1.0	75320000.0	75330000.0	7.0	7.923390865325928	2.62459397315979
1.0	75480000.0	75490000.0	15.0	9.080018997192383	2.781590700149536
1.0	75600000.0	75610000.0	15.0	7.719961643218994	2.5861151218414307
1.0	75730000.0	75740000.0	4.0	5.845549583435059	1.999280571937561
1.0	75760000.0	75770000.0	3.0	5.701878547668457	1.937016487121582
1.0	75800000.0	75810000.0	7.0	5.93880558013916	2.0385661125183105
1.0	76170000.0	76180000.0	2.0	3.5471222400665283	0.9404256939888
1.0	76260000.0	76270000.0	0.0	3.5857207775115967	0.9555060267448425
1.0	76280000.0	76290000.0	3.0	3.8914685249328613	1.080402135848999
1.0	76300000.0	76310000.0	9.0	3.8850181102752686	1.0776498317718506
1.0	76460000.0	76470000.0	4.0	4.741555213928223	1.481491208076477
1.0	76510000.0	76520000.0	3.0	4.958828449249268	1.5884898900985718
1.0	76590000.0	76600000.0	6.0	5.863015651702881	2.0067081451416016
1.0	76600000.0	76610000.0	4.0	5.0368547439575195	1.6266158819198608
1.0	76610000.0	76620000.0	8.0	5.146305561065674	1.6796677112579346
1.0	76620000.0	76630000.0	5.0	5.094395637512207	1.6545766592025757
1.0	76680000.0	76690000.0	7.0	6.327943801879883	2.1919615268707275
1.0	76690000.0	76700000.0	4.0	6.559377193450928	2.2744998931884766
1.0	76740000.0	76750000.0	8.0	6.458800315856934	2.23945951461792
1.0	76760000.0	76770000.0	7.0	6.529806613922119	2.264331340789795
1.0	76850000.0	76860000.0	8.0	5.9972310066223145	2.0627024173736572
1.0	76870000.0	76880000.0	7.0	6.4211883544921875	2.2260262966156006
1.0	76920000.0	76930000.0	4.0	5.9690656661987305	2.0511131286621094
1.0	77020000.0	77030000.0	7.0	5.446663856506348	1.821710228919983
1.0	77030000.0	77040000.0	3.0	5.772756099700928	1.967989206314087
1.0	77040000.0	77050000.0	5.0	5.79559850692749	1.9778646230697632
1.0	77050000.0	77060000.0	6.0	5.5834150314331055	1.8841966390609741
1.0	77060000.0	77070000.0	2.0	5.684309482574463	1.929263710975647
1.0	77190000.0	77200000.0	7.0	6.2566118240356445	2.1651790142059326
1.0	77240000.0	77250000.0	7.0	5.895801544189453	2.0205626487731934
1.0	77270000.0	77280000.0	9.0	5.7984619140625	1.9790992736816406
1.0	77320000.0	77330000.0	2.0	6.102541446685791	2.1052494049072266
1.0	77370000.0	77380000.0	1.0	5.1926093101501465	1.7019315958023071
1.0	77440000.0	77450000.0	7.0	6.389689922332764	2.2146401405334473
1.0	77540000.0	77550000.0	3.0	5.1752519607543945	1.6935999393463135
1.0	77550000.0	77560000.0	2.0	4.445158004760742	1.335735559463501
1.0	77650000.0	77660000.0	3.0	3.643484115600586	0.9783260226249695
1.0	77780000.0	77790000.0	6.0	3.675529956817627	0.9911230206489563
1.0	77820000.0	77830000.0	0.0	4.343337535858154	1.2864773273468018
1.0	77850000.0	77860000.0	2.0	3.832890748977661	1.055613398551941
1.0	77880000.0	77890000.0	3.0	3.9129204750061035	1.0895949602127075
1.0	77930000.0	77940000.0	3.0	3.6454968452453613	0.9791268110275269
1.0	78060000.0	78070000.0	5.0	2.8969054222106934	0.7006235718727112
1.0	78090000.0	78100000.0	5.0	2.656379222869873	0.6210728883743286
1.0	78110000.0	78120000.0	2.0	2.9123833179473877	0.7060067057609558
1.0	78120000.0	78130000.0	1.0	2.9999611377716064	0.7368613481521606
1.0	78130000.0	78140000.0	3.0	2.8643572330474854	0.6893855333328247
1.0	78150000.0	78160000.0	3.0	3.1489670276641846	0.7905994653701782
1.0	78170000.0	78180000.0	2.0	2.5429720878601074	0.5879119634628296
1.0	78220000.0	78230000.0	3.0	3.0958774089813232	0.7712942957878113
1.0	78270000.0	78280000.0	1.0	2.962165117263794	0.7234714031219482
1.0	78340000.0	78350000.0	4.0	2.9885871410369873	0.732815146446228
1.0	78390000.0	78400000.0	3.0	3.2221293449401855	0.8174542188644409
1.0	78410000.0	78420000.0	1.0	2.6452081203460693	0.6176484227180481
1.0	78450000.0	78460000.0	2.0	2.875211477279663	0.6931257247924805
1.0	78470000.0	78480000.0	2.0	2.8162918090820312	0.6730114817619324
1.0	78490000.0	78500000.0	5.0	3.3312206268310547	0.858033299446106
1.0	78510000.0	78520000.0	3.0	3.3470606803894043	0.8639771342277527
1.0	78560000.0	78570000.0	4.0	3.4292800426483154	0.8950725793838501
1.0	78610000.0	78620000.0	2.0	3.3246185779571533	0.8555573225021362
1.0	78680000.0	78690000.0	3.0	3.835076093673706	1.05652916431427
1.0	78700000.0	78710000.0	6.0	3.165168523788452	0.7965195775032043
1.0	78880000.0	78890000.0	3.0	5.289801120758057	1.7482612133026123
1.0	78960000.0	78970000.0	5.0	5.954685211181641	2.04516339302063
1.0	79120000.0	79130000.0	4.0	5.81405782699585	1.9858081340789795
1.0	79140000.0	79150000.0	3.0	5.405184745788574	1.802461862564087
1.0	79260000.0	79270000.0	7.0	7.238190650939941	2.476968288421631
1.0	79350000.0	79360000.0	9.0	8.023908615112305	2.6421260833740234
1.0	79500000.0	79510000.0	4.0	8.406824111938477	2.701066493988037
1.0	79520000.0	79530000.0	9.0	9.007880210876465	2.774040699005127
1.0	79560000.0	79570000.0	6.0	9.106176376342773	2.784276247024536
1.0	79600000.0	79610000.0	13.0	8.938536643981934	2.7665743827819824
1.0	79630000.0	79640000.0	9.0	8.29450798034668	2.684966564178467
1.0	79660000.0	79670000.0	9.0	9.145675659179688	2.7882795333862305
1.0	79750000.0	79760000.0	11.0	8.385660171508789	2.698101758956909
1.0	79780000.0	79790000.0	5.0	7.4814133644104	2.5354199409484863
1.0	79860000.0	79870000.0	7.0	8.365894317626953	2.6953046321868896
1.0	79900000.0	79910000.0	6.0	8.347943305969238	2.692739963531494
1.0	80000000.0	80010000.0	4.0	7.184295654296875	2.463043212890625
1.0	80050000.0	80060000.0	8.0	6.697772979736328	2.3205995559692383
1.0	80140000.0	80150000.0	6.0	6.545463562011719	2.269728899002075
1.0	80150000.0	80160000.0	7.0	6.112229824066162	2.109100580215454
1.0	80280000.0	80290000.0	10.0	7.119177341461182	2.4457321166992188
1.0	80290000.0	80300000.0	6.0	7.091280937194824	2.438153028488159
1.0	80330000.0	80340000.0	12.0	7.005923271179199	2.4143474102020264
1.0	80410000.0	80420000.0	7.0	7.309115409851074	2.494749069213867
1.0	80480000.0	80490000.0	8.0	7.450013637542725	2.5282695293426514
1.0	80640000.0	80650000.0	10.0	8.208585739135742	2.6720123291015625
1.0	80650000.0	80660000.0	6.0	8.45413589477539	2.707582473754883
1.0	80680000.0	80690000.0	4.0	7.437643527984619	2.525420665740967
1.0	80850000.0	80860000.0	3.0	6.6553239822387695	2.3067219257354736
1.0	80920000.0	80930000.0	8.0	6.740997314453125	2.3344905376434326
1.0	80990000.0	81000000.0	6.0	6.798941135406494	2.3527326583862305
1.0	81040000.0	81050000.0	7.0	6.497727870941162	2.253174066543579
1.0	81080000.0	81090000.0	8.0	6.730536460876465	2.331150770187378
1.0	81090000.0	81100000.0	5.0	6.922411918640137	2.390153408050537
1.0	81100000.0	81110000.0	6.0	6.462098598480225	2.240628719329834
1.0	81170000.0	81180000.0	7.0	6.167799949645996	2.130976438522339
1.0	81200000.0	81210000.0	5.0	5.454412460327148	1.8252899646759033
1.0	81220000.0	81230000.0	7.0	6.218941688537598	2.150787115097046
1.0	81290000.0	81300000.0	2.0	6.3653717041015625	2.2057647705078125
1.0	81310000.0	81320000.0	5.0	6.237675666809082	2.157966136932373
1.0	81390000.0	81400000.0	8.0	6.900083065032959	2.3835320472717285
1.0	81460000.0	81470000.0	10.0	6.409173011779785	2.2216970920562744
1.0	81480000.0	81490000.0	7.0	6.040233612060547	2.080228328704834
1.0	81640000.0	81650000.0	7.0	6.6200408935546875	2.2950100898742676
1.0	81670000.0	81680000.0	7.0	6.5493927001953125	2.271078586578369
1.0	81690000.0	81700000.0	5.0	5.967685699462891	2.0505428314208984
1.0	81750000.0	81760000.0	4.0	6.34798526763916	2.1993746757507324
1.0	81800000.0	81810000.0	6.0	5.008039474487305	1.612561821937561
1.0	81870000.0	81880000.0	2.0	4.691078186035156	1.456561803817749
1.0	81950000.0	81960000.0	4.0	4.498089790344238	1.3615766763687134
1.0	81960000.0	81970000.0	5.0	4.474465370178223	1.3500258922576904
1.0	81980000.0	81990000.0	5.0	4.405573844909668	1.3165096044540405
1.0	82030000.0	82040000.0	5.0	4.779960632324219	1.5004537105560303
1.0	82060000.0	82070000.0	1.0	5.553924560546875	1.8708537817001343
1.0	82080000.0	82090000.0	4.0	5.565715789794922	1.8761966228485107
1.0	82110000.0	82120000.0	9.0	5.08316707611084	1.6491305828094482
1.0	82180000.0	82190000.0	3.0	5.924982070922852	2.0328006744384766
1.0	82370000.0	82380000.0	3.0	4.334143161773682	1.2820663452148438
1.0	82570000.0	82580000.0	3.0	5.612990379333496	1.8975026607513428
1.0	82640000.0	82650000.0	5.0	5.059151649475098	1.6374664306640625
1.0	82650000.0	82660000.0	8.0	5.597086429595947	1.890356421470642
1.0	82700000.0	82710000.0	8.0	5.967471122741699	2.050454616546631
1.0	82720000.0	82730000.0	7.0	4.792029857635498	1.5064131021499634
1.0	82730000.0	82740000.0	7.0	5.812708854675293	1.9852287769317627
1.0	82830000.0	82840000.0	10.0	6.270625591278076	2.1704907417297363
1.0	82870000.0	82880000.0	3.0	7.142458438873291	2.451982259750366
1.0	82910000.0	82920000.0	5.0	7.036271572113037	2.4229178428649902
1.0	82980000.0	82990000.0	11.0	7.456311225891113	2.5297131538391113
1.0	83010000.0	83020000.0	5.0	8.750226974487305	2.7451624870300293
1.0	83080000.0	83090000.0	12.0	8.727442741394043	2.74245023727417
1.0	83110000.0	83120000.0	11.0	8.498458862304688	2.713550329208374
1.0	83160000.0	83170000.0	4.0	9.18021011352539	2.7917308807373047
1.0	83260000.0	83270000.0	3.0	7.795981407165527	2.600982189178467
1.0	83390000.0	83400000.0	7.0	6.849196434020996	2.368201732635498
1.0	83450000.0	83460000.0	9.0	7.747921943664551	2.5916531085968018
1.0	83480000.0	83490000.0	4.0	7.53109884262085	2.5465033054351807
1.0	83500000.0	83510000.0	6.0	7.386653900146484	2.513488531112671
1.0	83520000.0	83530000.0	11.0	6.713409423828125	2.3256521224975586
1.0	83530000.0	83540000.0	8.0	6.290158271789551	2.177851676940918
1.0	83540000.0	83550000.0	8.0	5.643009185791016	1.9109283685684204
1.0	83560000.0	83570000.0	4.0	5.251728534698486	1.7301819324493408
1.0	83920000.0	83930000.0	3.0	2.7894792556762695	0.6640046834945679
1.0	83960000.0	83970000.0	6.0	3.7167975902557373	1.0077584981918335
1.0	84030000.0	84040000.0	5.0	4.308757781982422	1.2699190378189087
1.0	84050000.0	84060000.0	4.0	4.775031089782715	1.4980213642120361
1.0	84170000.0	84180000.0	5.0	3.7111637592315674	1.0054771900177002
1.0	84180000.0	84190000.0	5.0	3.833904266357422	1.0560375452041626
1.0	84220000.0	84230000.0	1.0	3.6274452209472656	0.9719580411911011
1.0	84260000.0	84270000.0	4.0	3.027491807937622	0.7466799020767212
1.0	84330000.0	84340000.0	2.0	3.292003631591797	0.8433716893196106
1.0	84370000.0	84380000.0	4.0	3.439995527267456	0.8991591334342957
1.0	84420000.0	84430000.0	3.0	3.7016143798828125	1.0016148090362549
1.0	84540000.0	84550000.0	2.0	3.1502411365509033	0.791061520576477
1.0	84580000.0	84590000.0	1.0	2.8917946815490723	0.6988515853881836
1.0	84650000.0	84660000.0	2.0	2.7819721698760986	0.6614956259727478
1.0	84680000.0	84690000.0	1.0	2.929919958114624	0.7121322751045227
1.0	84710000.0	84720000.0	2.0	2.928830623626709	0.711755633354187
1.0	84720000.0	84730000.0	4.0	2.6754581928253174	0.6270114183425903
1.0	84880000.0	84890000.0	4.0	2.75897479057312	0.6538852453231812
1.0	84960000.0	84970000.0	4.0	2.469951629638672	0.5690993070602417
1.0	85040000.0	85050000.0	1.0	2.9043753147125244	0.703215479850769
1.0	85110000.0	85120000.0	2.0	2.8385796546936035	0.6805660724639893
1.0	85180000.0	85190000.0	6.0	3.11997127532959	0.7800342440605164
1.0	85270000.0	85280000.0	2.0	3.620419979095459	0.9691788554191589
1.0	85330000.0	85340000.0	1.0	3.5695641040802	0.949175238609314
1.0	85410000.0	85420000.0	2.0	2.9969308376312256	0.7357807159423828
1.0	85540000.0	85550000.0	5.0	3.3316822052001953	0.8582053184509277
1.0	85590000.0	85600000.0	3.0	3.0749239921569824	0.7637203931808472
1.0	85610000.0	85620000.0	2.0	3.1467039585113525	0.7897689938545227
1.0	85630000.0	85640000.0	0.0	2.7770774364471436	0.6598717570304871
1.0	85640000.0	85650000.0	0.0	2.763598918914795	0.6554058790206909
1.0	85760000.0	85770000.0	2.0	2.9262008666992188	0.71083003282547
1.0	85930000.0	85940000.0	1.0	2.8632984161376953	0.6890200972557068
1.0	86060000.0	86070000.0	1.0	3.384848117828369	0.878217875957489
1.0	86070000.0	86080000.0	0.0	3.3114020824432373	0.8506112098693848
1.0	86090000.0	86100000.0	5.0	2.962578058242798	0.7236119508743286
1.0	86130000.0	86140000.0	3.0	2.9012885093688965	0.7021489143371582
1.0	86140000.0	86150000.0	0.0	2.931457996368408	0.712670624256134
1.0	86220000.0	86230000.0	4.0	3.8088631629943848	1.0455728769302368
1.0	86240000.0	86250000.0	1.0	4.217166900634766	1.226569414138794
1.0	86300000.0	86310000.0	3.0	4.689915180206299	1.4559848308563232
1.0	86330000.0	86340000.0	3.0	3.871359348297119	1.071840524673462
1.0	86420000.0	86430000.0	6.0	5.592312812805176	1.8882077932357788
1.0	86430000.0	86440000.0	3.0	5.505629062652588	1.8488410711288452
1.0	86510000.0	86520000.0	4.0	5.99463415145874	2.0616374015808105
1.0	86560000.0	86570000.0	6.0	6.213444709777832	2.1486728191375732
1.0	86720000.0	86730000.0	3.0	5.544760227203369	1.8666919469833374
1.0	86730000.0	86740000.0	1.0	5.568467140197754	1.8774429559707642
1.0	86750000.0	86760000.0	6.0	5.25925874710083	1.7337642908096313
1.0	86770000.0	86780000.0	8.0	4.591174125671387	1.407285451889038
1.0	86780000.0	86790000.0	3.0	4.288267612457275	1.2601526975631714
1.0	86810000.0	86820000.0	5.0	4.009627342224121	1.1318203210830688
1.0	86840000.0	86850000.0	6.0	3.079115390777588	0.7652335166931152
1.0	86880000.0	86890000.0	3.0	3.1996443271636963	0.8091732263565063
1.0	87010000.0	87020000.0	4.0	4.086117744445801	1.1661128997802734
1.0	87040000.0	87050000.0	4.0	3.783681869506836	1.0351316928863525
1.0	87150000.0	87160000.0	4.0	3.258272647857666	0.8308262825012207
1.0	87370000.0	87380000.0	3.0	2.2850654125213623	0.5358614325523376
1.0	87450000.0	87460000.0	1.0	2.6072092056274414	0.6062077283859253
1.0	87480000.0	87490000.0	1.0	2.6358184814453125	0.6147860288619995
1.0	87590000.0	87600000.0	0.0	3.097705125808716	0.7719587087631226
1.0	87610000.0	87620000.0	5.0	2.7332077026367188	0.6454513669013977
1.0	87620000.0	87630000.0	3.0	3.118767261505127	0.7795977592468262
1.0	87640000.0	87650000.0	2.0	3.285357713699341	0.8408962488174438
1.0	87770000.0	87780000.0	8.0	3.2378993034362793	0.823280930519104
1.0	87790000.0	87800000.0	4.0	3.4839935302734375	0.9160083532333374
1.0	88020000.0	88030000.0	4.0	3.2502753734588623	0.8278629183769226
1.0	88070000.0	88080000.0	7.0	3.199028253555298	0.8089415431022644
1.0	88170000.0	88180000.0	3.0	2.7472119331359863	0.6500149965286255
1.0	88180000.0	88190000.0	3.0	2.5871999263763428	0.6003638505935669
1.0	88200000.0	88210000.0	2.0	2.6516873836517334	0.6196367144584656
1.0	88220000.0	88230000.0	3.0	2.6267523765563965	0.6120511889457703
1.0	88270000.0	88280000.0	2.0	2.481215238571167	0.5718365907669067
1.0	88320000.0	88330000.0	1.0	2.6519718170166016	0.6197208166122437
1.0	88330000.0	88340000.0	2.0	2.5008304119110107	0.5767585635185242
1.0	88370000.0	88380000.0	0.0	2.8563029766082764	0.6866229772567749
1.0	88380000.0	88390000.0	4.0	2.7788097858428955	0.6604434251785278
1.0	88400000.0	88410000.0	1.0	2.763366460800171	0.6553245782852173
1.0	88420000.0	88430000.0	4.0	2.6231305599212646	0.6109623908996582
1.0	88440000.0	88450000.0	3.0	2.647256374359131	0.6182771921157837
1.0	88530000.0	88540000.0	4.0	3.219996929168701	0.8166689872741699
1.0	88560000.0	88570000.0	5.0	3.2725906372070312	0.8361482620239258
1.0	88620000.0	88630000.0	3.0	3.664000988006592	0.9865075945854187
1.0	88650000.0	88660000.0	5.0	3.8373265266418457	1.0574729442596436
1.0	88690000.0	88700000.0	7.0	3.5628788471221924	0.9465662240982056
1.0	88840000.0	88850000.0	2.0	3.122281551361084	0.7808731198310852
1.0	88870000.0	88880000.0	3.0	3.1598217487335205	0.7945625185966492
1.0	88940000.0	88950000.0	4.0	3.3212382793426514	0.8542949557304382
1.0	89040000.0	89050000.0	1.0	3.4843990802764893	0.9161631464958191
1.0	89190000.0	89200000.0	3.0	2.8411617279052734	0.6814480423927307
1.0	89310000.0	89320000.0	3.0	2.8474152088165283	0.6835809946060181
1.0	89340000.0	89350000.0	2.0	2.507349729537964	0.5784368515014648
1.0	89440000.0	89450000.0	3.0	2.44803786277771	0.5639612078666687
1.0	89470000.0	89480000.0	1.0	2.5459554195404053	0.5887278318405151
1.0	89500000.0	89510000.0	2.0	2.902606964111328	0.7026079893112183
1.0	89510000.0	89520000.0	4.0	2.768558979034424	0.6570482850074768
1.0	89590000.0	89600000.0	1.0	2.9533638954162598	0.7203649282455444
1.0	89610000.0	89620000.0	5.0	3.2063045501708984	0.8116205334663391
1.0	89630000.0	89640000.0	7.0	3.1612696647644043	0.7950954437255859
1.0	89680000.0	89690000.0	8.0	3.6753792762756348	0.9910612106323242
1.0	89750000.0	89760000.0	5.0	3.6860127449035645	0.9953290820121765
1.0	89770000.0	89780000.0	1.0	3.585514783859253	0.9554258584976196
1.0	89850000.0	89860000.0	5.0	2.9806301593780518	0.7299966812133789
1.0	89930000.0	89940000.0	1.0	2.93438720703125	0.7136963605880737
1.0	89980000.0	89990000.0	1.0	2.8832006454467773	0.6958766579627991
1.0	90090000.0	90100000.0	2.0	2.758754253387451	0.6538097858428955
1.0	90150000.0	90160000.0	4.0	3.137366771697998	0.7863665819168091
1.0	90160000.0	90170000.0	4.0	3.0734570026397705	0.7631927728652954
1.0	90180000.0	90190000.0	6.0	2.944554090499878	0.717268168926239
1.0	90250000.0	90260000.0	3.0	3.6356632709503174	0.9752169847488403
1.0	90300000.0	90310000.0	0.0	2.5401463508605957	0.5871440172195435
1.0	90330000.0	90340000.0	6.0	2.4631521701812744	0.5674809217453003
1.0	90430000.0	90440000.0	2.0	2.8244235515594482	0.6757569313049316
1.0	90480000.0	90490000.0	1.0	2.3721001148223877	0.5483981966972351
1.0	90560000.0	90570000.0	4.0	3.7215378284454346	1.0096813440322876
1.0	90690000.0	90700000.0	3.0	4.950727939605713	1.5845181941986084
1.0	90730000.0	90740000.0	6.0	5.359927177429199	1.7813125848770142
1.0	90790000.0	90800000.0	9.0	5.715548515319824	1.9430267810821533
1.0	90950000.0	90960000.0	5.0	5.831744194030762	1.9933874607086182
1.0	90960000.0	90970000.0	8.0	6.153939723968506	2.125554084777832
1.0	90990000.0	91000000.0	4.0	6.582130432128906	2.2822487354278564
1.0	91020000.0	91030000.0	5.0	5.734774589538574	1.9514516592025757
1.0	91030000.0	91040000.0	7.0	6.7704620361328125	2.3438212871551514
1.0	91130000.0	91140000.0	4.0	6.021284580230713	2.072531223297119
1.0	91220000.0	91230000.0	2.0	4.792157173156738	1.5064748525619507
1.0	91280000.0	91290000.0	5.0	4.318240165710449	1.2744481563568115
1.0	91350000.0	91360000.0	3.0	4.404267311096191	1.3158748149871826
1.0	91360000.0	91370000.0	3.0	3.496107816696167	0.9206679463386536
1.0	91410000.0	91420000.0	1.0	3.519124984741211	0.9295598864555359
1.0	91420000.0	91430000.0	3.0	3.1856276988983154	0.8040241003036499
1.0	91510000.0	91520000.0	4.0	4.043303489685059	1.1468218564987183
1.0	91550000.0	91560000.0	0.0	5.074030876159668	1.6446959972381592
1.0	91630000.0	91640000.0	4.0	4.228257179260254	1.231773853302002
1.0	91690000.0	91700000.0	5.0	5.654226779937744	1.915924072265625
1.0	91910000.0	91920000.0	3.0	4.125385284423828	1.1840096712112427
1.0	92010000.0	92020000.0	2.0	4.511965751647949	1.368369221687317
1.0	92080000.0	92090000.0	5.0	3.988457441329956	1.122464895248413
1.0	92120000.0	92130000.0	2.0	4.194212913513184	1.2158358097076416
1.0	92150000.0	92160000.0	2.0	3.5430493354797363	0.9388384819030762
1.0	92260000.0	92270000.0	3.0	3.218334674835205	0.8160537481307983
1.0	92280000.0	92290000.0	5.0	3.149214506149292	0.7906874418258667
1.0	92290000.0	92300000.0	3.0	3.1136209964752197	0.7777241468429565
1.0	92330000.0	92340000.0	3.0	3.239027738571167	0.8236994743347168
1.0	92380000.0	92390000.0	3.0	3.735983371734619	1.0155574083328247
1.0	92490000.0	92500000.0	4.0	3.6022753715515137	0.9620159864425659
1.0	92570000.0	92580000.0	3.0	3.3939998149871826	0.8816781044006348
1.0	92620000.0	92630000.0	4.0	3.241713047027588	0.8246946334838867
1.0	92700000.0	92710000.0	2.0	3.103346347808838	0.7740022540092468
1.0	92730000.0	92740000.0	6.0	2.91276216506958	0.7061426043510437
1.0	92810000.0	92820000.0	2.0	3.053095579147339	0.7558591365814209
1.0	92830000.0	92840000.0	4.0	3.3973872661590576	0.8829658627510071
1.0	93000000.0	93010000.0	0.0	2.738882541656494	0.6473008394241333
1.0	93070000.0	93080000.0	2.0	2.5529496669769287	0.5906607508659363
1.0	93080000.0	93090000.0	4.0	2.473926305770874	0.5700584650039673
1.0	93100000.0	93110000.0	4.0	2.6314897537231445	0.6134731769561768
1.0	93110000.0	93120000.0	4.0	2.6367554664611816	0.6150669455528259
1.0	93140000.0	93150000.0	2.0	2.7161450386047363	0.6399338841438293
1.0	93210000.0	93220000.0	2.0	2.947147846221924	0.7181784510612488
1.0	93280000.0	93290000.0	4.0	3.3052024841308594	0.848298192024231
1.0	93400000.0	93410000.0	1.0	2.8550782203674316	0.6862059831619263
1.0	93410000.0	93420000.0	3.0	2.985792398452759	0.7318249344825745
1.0	93430000.0	93440000.0	2.0	3.1606028079986572	0.7948511838912964
1.0	93460000.0	93470000.0	2.0	2.9730288982391357	0.7273081541061401
1.0	93480000.0	93490000.0	4.0	3.372318744659424	0.8734883069992065
1.0	93510000.0	93520000.0	8.0	3.4094157218933105	0.8875249028205872
1.0	93580000.0	93590000.0	1.0	2.6918652057647705	0.6321847438812256
1.0	93590000.0	93600000.0	3.0	2.579594135284424	0.5981811285018921
1.0	93600000.0	93610000.0	3.0	2.5850753784179688	0.5997563600540161
1.0	93610000.0	93620000.0	4.0	2.6844892501831055	0.6298497915267944
1.0	93650000.0	93660000.0	0.0	2.4655582904815674	0.568052351474762
1.0	93660000.0	93670000.0	1.0	2.345193386077881	0.5438591837882996
1.0	93680000.0	93690000.0	4.0	2.224531412124634	0.5311764478683472
1.0	93760000.0	93770000.0	0.0	2.337038993835449	0.54259192943573
1.0	93780000.0	93790000.0	2.0	2.295158863067627	0.5369856357574463
1.0	93900000.0	93910000.0	2.0	2.723494291305542	0.642306923866272
1.0	93920000.0	93930000.0	3.0	2.4474124908447266	0.5638169646263123
1.0	93980000.0	93990000.0	1.0	2.481337785720825	0.5718701481819153
1.0	94090000.0	94100000.0	1.0	2.595486640930176	0.6027669906616211
1.0	94110000.0	94120000.0	2.0	2.563063859939575	0.5934821367263794
1.0	94120000.0	94130000.0	2.0	2.5061705112457275	0.578128457069397
1.0	94130000.0	94140000.0	5.0	2.538374423980713	0.5866599082946777
1.0	94300000.0	94310000.0	0.0	2.534271717071533	0.5855464935302734
1.0	94380000.0	94390000.0	3.0	3.0724494457244873	0.7628343105316162
1.0	94440000.0	94450000.0	5.0	3.082186460494995	0.7663400769233704
1.0	94490000.0	94500000.0	4.0	3.4127345085144043	0.8887841105461121
1.0	94560000.0	94570000.0	3.0	3.7177109718322754	1.0081294775009155
1.0	94620000.0	94630000.0	3.0	3.0034143924713135	0.7380886077880859
1.0	94680000.0	94690000.0	1.0	2.7071986198425293	0.6370614767074585
1.0	94690000.0	94700000.0	1.0	2.6141791343688965	0.6082784533500671
1.0	94760000.0	94770000.0	1.0	2.8273603916168213	0.6767542958259583
1.0	94770000.0	94780000.0	6.0	2.640079975128174	0.6160823702812195
1.0	94860000.0	94870000.0	3.0	2.5779690742492676	0.5977182388305664
1.0	94890000.0	94900000.0	0.0	2.3921926021575928	0.5521437525749207
1.0	94990000.0	95000000.0	1.0	2.662876605987549	0.6230940818786621
1.0	95070000.0	95080000.0	6.0	2.6637392044067383	0.623365581035614
1.0	95140000.0	95150000.0	3.0	3.0197017192840576	0.7438926100730896
1.0	95260000.0	95270000.0	1.0	2.7688567638397217	0.6571413278579712
1.0	95360000.0	95370000.0	0.0	2.7732925415039062	0.658612847328186
1.0	95370000.0	95380000.0	2.0	2.781834125518799	0.6614527702331543
1.0	95380000.0	95390000.0	2.0	2.7570431232452393	0.6532456874847412
1.0	95430000.0	95440000.0	3.0	3.4375686645507812	0.8982306718826294
1.0	95450000.0	95460000.0	4.0	2.8949687480926514	0.6999534964561462
1.0	95500000.0	95510000.0	6.0	3.084632158279419	0.7672280073165894
1.0	95510000.0	95520000.0	2.0	3.1820456981658936	0.8027080297470093
1.0	95540000.0	95550000.0	1.0	3.4496822357177734	0.9028574824333191
1.0	95580000.0	95590000.0	1.0	2.842421054840088	0.6818811297416687
1.0	95600000.0	95610000.0	3.0	3.020176887512207	0.744065523147583
1.0	95670000.0	95680000.0	1.0	2.648611545562744	0.6186876893043518
1.0	95680000.0	95690000.0	4.0	2.6442456245422363	0.6173514127731323
1.0	95740000.0	95750000.0	2.0	3.8187007904052734	1.0496746301651
1.0	95890000.0	95900000.0	7.0	5.352963924407959	1.7780462503433228
1.0	95930000.0	95940000.0	2.0	5.020030975341797	1.6184158325195312
1.0	95970000.0	95980000.0	2.0	4.769195556640625	1.4951406717300415
1.0	96010000.0	96020000.0	4.0	4.855501651763916	1.5377126932144165
1.0	96020000.0	96030000.0	6.0	4.817628860473633	1.519042730331421
1.0	96050000.0	96060000.0	3.0	4.901606559753418	1.5604037046432495
1.0	96060000.0	96070000.0	8.0	4.630680084228516	1.4267511367797852
1.0	96070000.0	96080000.0	4.0	4.922553539276123	1.5706955194473267
1.0	96130000.0	96140000.0	4.0	4.999659538269043	1.6084682941436768
1.0	96140000.0	96150000.0	3.0	5.00447940826416	1.6108214855194092
1.0	96180000.0	96190000.0	3.0	5.672654151916504	1.9241054058074951
1.0	96200000.0	96210000.0	7.0	4.87198543548584	1.545829176902771
1.0	96250000.0	96260000.0	6.0	5.81000280380249	1.9840660095214844
1.0	96280000.0	96290000.0	6.0	5.662062644958496	1.9194071292877197
1.0	96330000.0	96340000.0	5.0	6.148602485656738	2.123459577560425
1.0	96490000.0	96500000.0	4.0	6.328794479370117	2.192277431488037
1.0	96680000.0	96690000.0	3.0	5.669367790222168	1.9226484298706055
1.0	96800000.0	96810000.0	6.0	6.444915771484375	2.2345213890075684
1.0	96820000.0	96830000.0	5.0	6.079124450683594	2.095898151397705
1.0	96920000.0	96930000.0	9.0	6.964010715484619	2.4023170471191406
1.0	97140000.0	97150000.0	8.0	5.294182777404785	1.7503372430801392
1.0	97250000.0	97260000.0	9.0	3.2186355590820312	0.8161672353744507
1.0	97260000.0	97270000.0	2.0	4.055198669433594	1.1521590948104858
1.0	97270000.0	97280000.0	4.0	3.3670859336853027	0.871513843536377
1.0	97280000.0	97290000.0	2.0	3.899928569793701	1.0840208530426025
1.0	97290000.0	97300000.0	3.0	3.990872859954834	1.1235328912734985
1.0	97310000.0	97320000.0	2.0	4.09696102142334	1.1710340976715088
1.0	97340000.0	97350000.0	2.0	4.759287357330322	1.4902493953704834
1.0	97390000.0	97400000.0	7.0	4.953323841094971	1.585791826248169
1.0	97420000.0	97430000.0	4.0	4.700839996337891	1.4613806009292603
1.0	97500000.0	97510000.0	3.0	5.247509002685547	1.7281723022460938
1.0	97580000.0	97590000.0	4.0	4.890263080596924	1.5548244714736938
1.0	97810000.0	97820000.0	5.0	3.566859722137451	0.9481218457221985
1.0	97900000.0	97910000.0	7.0	3.6194472312927246	0.9687932729721069
1.0	97970000.0	97980000.0	3.0	4.014810085296631	1.1341156959533691
1.0	98050000.0	98060000.0	8.0	4.142441749572754	1.1918480396270752
1.0	98060000.0	98070000.0	1.0	4.312735557556152	1.2718181610107422
1.0	98100000.0	98110000.0	5.0	4.149960517883301	1.195311188697815
1.0	98150000.0	98160000.0	4.0	4.001347541809082	1.1281534433364868
1.0	98220000.0	98230000.0	2.0	4.154061794281006	1.197204828262329
1.0	98240000.0	98250000.0	2.0	4.054628849029541	1.1519041061401367
1.0	98410000.0	98420000.0	6.0	3.9937996864318848	1.1248199939727783
1.0	98500000.0	98510000.0	2.0	4.069331645965576	1.1585220098495483
1.0	98510000.0	98520000.0	6.0	4.252114772796631	1.2430123090744019
1.0	98650000.0	98660000.0	9.0	3.6259238719940186	0.9713543057441711
1.0	98660000.0	98670000.0	3.0	3.9931442737579346	1.1245310306549072
1.0	98740000.0	98750000.0	2.0	3.4679360389709473	0.9098431468009949
1.0	98760000.0	98770000.0	0.0	3.5422050952911377	0.9385098218917847
1.0	98870000.0	98880000.0	4.0	3.5480799674987793	0.9407945871353149
1.0	98970000.0	98980000.0	5.0	4.363479137420654	1.2961640357971191
1.0	99020000.0	99030000.0	4.0	4.290071487426758	1.261009931564331
1.0	99120000.0	99130000.0	4.0	3.0818393230438232	0.7662161588668823
1.0	99130000.0	99140000.0	1.0	3.5065574645996094	0.9247003793716431
1.0	99210000.0	99220000.0	4.0	3.0722498893737793	0.7627579569816589
1.0	99280000.0	99290000.0	6.0	3.769155979156494	1.0291430950164795
1.0	99330000.0	99340000.0	5.0	3.654940128326416	0.9828870892524719
1.0	99440000.0	99450000.0	9.0	4.078341484069824	1.1625925302505493
1.0	99460000.0	99470000.0	2.0	4.393387794494629	1.3106069564819336
1.0	99520000.0	99530000.0	6.0	4.934729099273682	1.5766745805740356
1.0	99600000.0	99610000.0	5.0	4.659549236297607	1.4409946203231812
1.0	99630000.0	99640000.0	3.0	4.679011344909668	1.45060133934021
1.0	99640000.0	99650000.0	2.0	4.423100471496582	1.3250095844268799
1.0	99750000.0	99760000.0	6.0	5.179502010345459	1.6956409215927124
1.0	99770000.0	99780000.0	5.0	5.550738334655762	1.869407296180725
1.0	99820000.0	99830000.0	6.0	4.863321781158447	1.5415643453598022
1.0	99900000.0	99910000.0	2.0	4.167778968811035	1.2035480737686157
1.0	99920000.0	99930000.0	7.0	3.993426561355591	1.1246569156646729
1.0	100030000.0	100040000.0	2.0	2.8996429443359375	0.7015716433525085
1.0	100040000.0	100050000.0	4.0	2.8678717613220215	0.6905942559242249
1.0	100150000.0	100160000.0	1.0	2.872788906097412	0.6922864317893982
1.0	100200000.0	100210000.0	2.0	2.8611743450164795	0.6882922053337097
1.0	100230000.0	100240000.0	2.0	3.2639553546905518	0.8329414129257202
1.0	100250000.0	100260000.0	3.0	3.430305004119873	0.8954656720161438
1.0	100450000.0	100460000.0	2.0	2.977184772491455	0.7287778854370117
1.0	100470000.0	100480000.0	2.0	2.908963680267334	0.7048172354698181
1.0	100530000.0	100540000.0	3.0	2.496255397796631	0.5755969285964966
1.0	100550000.0	100560000.0	0.0	2.814654588699341	0.6724550127983093
1.0	100560000.0	100570000.0	2.0	2.637045383453369	0.6151618361473083
1.0	100570000.0	100580000.0	1.0	2.716157913208008	0.6399370431900024
1.0	100650000.0	100660000.0	4.0	2.657565116882324	0.621446430683136
1.0	100690000.0	100700000.0	2.0	2.924661636352539	0.7102913856506348
1.0	100730000.0	100740000.0	5.0	2.536637783050537	0.5861889123916626
1.0	100760000.0	100770000.0	3.0	3.1249148845672607	0.7818320989608765
1.0	100770000.0	100780000.0	6.0	3.152569055557251	0.7919121980667114
1.0	100810000.0	100820000.0	3.0	3.965811252593994	1.1125297546386719
1.0	100820000.0	100830000.0	0.0	2.7873647212982178	0.6632984280586243
1.0	100830000.0	100840000.0	1.0	2.941739559173584	0.7162817716598511
1.0	100840000.0	100850000.0	2.0	2.7322630882263184	0.6451438665390015
1.0	100860000.0	100870000.0	2.0	2.9965217113494873	0.7356348037719727
1.0	100940000.0	100950000.0	1.0	3.130005121231079	0.7836840748786926
1.0	100950000.0	100960000.0	5.0	3.0433456897735596	0.7523593902587891
1.0	100990000.0	101000000.0	5.0	3.26172137260437	0.8321100473403931
1.0	101070000.0	101080000.0	2.0	4.181792259216309	1.2100526094436646
1.0	101100000.0	101110000.0	2.0	4.00377893447876	1.1292303800582886
1.0	101110000.0	101120000.0	4.0	4.292973518371582	1.262391448020935
1.0	101120000.0	101130000.0	15.0	3.850646495819092	1.063077688217163
1.0	101230000.0	101240000.0	1.0	4.0575361251831055	1.1532083749771118
1.0	101260000.0	101270000.0	4.0	3.7555155754089355	1.0235414505004883
1.0	101310000.0	101320000.0	2.0	3.542912244796753	0.938785195350647
1.0	101350000.0	101360000.0	4.0	2.521148443222046	0.5820461511611938
1.0	101390000.0	101400000.0	4.0	2.5474202632904053	0.5891264081001282
1.0	101400000.0	101410000.0	2.0	2.5837910175323486	0.5993843674659729
1.0	101430000.0	101440000.0	1.0	2.6691884994506836	0.6250568628311157
1.0	101470000.0	101480000.0	3.0	2.8711400032043457	0.6917154788970947
1.0	101490000.0	101500000.0	1.0	2.590975284576416	0.601457953453064
1.0	101560000.0	101570000.0	6.0	4.019858360290527	1.1363604068756104
1.0	101580000.0	101590000.0	6.0	4.350202560424805	1.289776086807251
1.0	101610000.0	101620000.0	5.0	4.594914436340332	1.4091246128082275
1.0	101720000.0	101730000.0	4.0	4.898477554321289	1.5588651895523071
1.0	101760000.0	101770000.0	5.0	5.819384574890137	1.9880943298339844
1.0	101770000.0	101780000.0	3.0	5.962405681610107	2.0483596324920654
1.0	101840000.0	101850000.0	10.0	6.552299499511719	2.272075891494751
1.0	101900000.0	101910000.0	3.0	6.905901908874512	2.3852641582489014
1.0	101940000.0	101950000.0	4.0	6.93567419052124	2.3940558433532715
1.0	101950000.0	101960000.0	6.0	6.695626258850098	2.3199028968811035
1.0	101980000.0	101990000.0	4.0	6.332419395446777	2.1936211585998535
1.0	101990000.0	102000000.0	5.0	5.8406596183776855	1.9971948862075806
1.0	102030000.0	102040000.0	6.0	6.233417987823486	2.1563382148742676
1.0	102040000.0	102050000.0	10.0	6.83838415145874	2.364901065826416
1.0	102130000.0	102140000.0	14.0	6.778994083404541	2.3465023040771484
1.0	102170000.0	102180000.0	5.0	7.006280422210693	2.4144489765167236
1.0	102220000.0	102230000.0	5.0	7.005330562591553	2.4141790866851807
1.0	102240000.0	102250000.0	9.0	6.556295871734619	2.2734463214874268
1.0	102250000.0	102260000.0	5.0	6.503451347351074	2.2551746368408203
1.0	102400000.0	102410000.0	7.0	7.1512651443481445	2.454329013824463
1.0	102410000.0	102420000.0	8.0	6.337188720703125	2.195387601852417
1.0	102420000.0	102430000.0	11.0	6.560362815856934	2.2748372554779053
1.0	102470000.0	102480000.0	8.0	7.239230155944824	2.47723388671875
1.0	102540000.0	102550000.0	5.0	7.411949157714844	2.519446611404419
1.0	102550000.0	102560000.0	8.0	7.316399574279785	2.4965407848358154
1.0	102560000.0	102570000.0	5.0	7.023730278015137	2.4193906784057617
1.0	102600000.0	102610000.0	8.0	8.16828727722168	2.6657350063323975
1.0	102650000.0	102660000.0	7.0	9.318105697631836	2.8050806522369385
1.0	102670000.0	102680000.0	7.0	9.819040298461914	2.8485283851623535
1.0	102760000.0	102770000.0	10.0	11.155698776245117	2.9319326877593994
1.0	102860000.0	102870000.0	11.0	10.681692123413086	2.9076826572418213
1.0	102900000.0	102910000.0	10.0	11.356626510620117	2.9404006004333496
1.0	102960000.0	102970000.0	12.0	11.3775634765625	2.9412217140197754
1.0	102980000.0	102990000.0	13.0	11.122870445251465	2.9304468631744385
1.0	103060000.0	103070000.0	17.0	11.532422065734863	2.9469399452209473
1.0	103160000.0	103170000.0	13.0	11.535788536071777	2.9470572471618652
1.0	103250000.0	103260000.0	12.0	11.518494606018066	2.946450710296631
1.0	103340000.0	103350000.0	10.0	11.455575942993164	2.9441797733306885
1.0	103470000.0	103480000.0	16.0	10.976911544799805	2.9234912395477295
1.0	103520000.0	103530000.0	9.0	11.04927921295166	2.927011013031006
1.0	103570000.0	103580000.0	9.0	8.209508895874023	2.672154188156128
1.0	103600000.0	103610000.0	8.0	10.929171562194824	2.9210925102233887
1.0	103610000.0	103620000.0	11.0	10.911628723144531	2.9201953411102295
1.0	103620000.0	103630000.0	9.0	11.033706665039062	2.9262654781341553
1.0	103670000.0	103680000.0	4.0	11.34662914276123	2.940004587173462
1.0	103700000.0	103710000.0	13.0	10.000417709350586	2.862546682357788
1.0	103730000.0	103740000.0	9.0	8.99791145324707	2.772980213165283
1.0	103740000.0	103750000.0	13.0	7.977685451507568	2.6341800689697266
1.0	103750000.0	103760000.0	12.0	7.416167259216309	2.520432710647583
1.0	103760000.0	103770000.0	21.0	6.594029426574707	2.2862730026245117
1.0	104000000.0	104010000.0	5.0	2.934670925140381	0.7138012051582336
1.0	104020000.0	104030000.0	6.0	3.92510986328125	1.0948503017425537
1.0	104030000.0	104040000.0	7.0	4.150665283203125	1.1956373453140259
1.0	104120000.0	104130000.0	14.0	3.2824807167053223	0.8398261070251465
1.0	104330000.0	104340000.0	9.0	7.5152130126953125	2.5429904460906982
1.0	104340000.0	104350000.0	8.0	8.422572135925293	2.703251838684082
1.0	104370000.0	104380000.0	4.0	9.259956359863281	2.7995333671569824
1.0	104380000.0	104390000.0	9.0	9.64018726348877	2.8338494300842285
1.0	104420000.0	104430000.0	12.0	10.145098686218262	2.8731234073638916
1.0	104430000.0	104440000.0	9.0	11.33112621307373	2.939384937286377
1.0	104440000.0	104450000.0	13.0	11.027765274047852	2.9259791374206543
[truncated: 47,561 more rows]
