# Supplementary material for: Genome-wide mapping of somatic mutation rates uncovers drivers of cancer
Source: Nat Biotechnol. 2022 Jun 20;40(11):1634–43. doi: 10.1038/s41587-022-01353-8 (PMC9646522; doi:10.1038/s41587-022-01353-8)
Supplement: Supplementary file 4 — Regions and model predictions for each fold of each cancer for which a deep learning model was trained. Regions that were filtered are also listed along with their respective model predictions. [file 41587_2022_1353_MOESM4_ESM.zip › kfold_results/Panc-AdenoCA/fold_4.txt]

CHROM	START	END	Y_TRUE	Y_PRED	STD
1.0	970000.0	980000.0	6.0	3.544802188873291	1.7691266536712646
1.0	990000.0	1000000.0	10.0	3.7117221355438232	1.8320186138153076
1.0	1000000.0	1010000.0	3.0	3.7463812828063965	1.8658506870269775
1.0	1040000.0	1050000.0	6.0	3.602343797683716	1.7912225723266602
1.0	1050000.0	1060000.0	5.0	3.7721381187438965	1.8748432397842407
1.0	1230000.0	1240000.0	5.0	3.3465068340301514	1.6497716903686523
1.0	1280000.0	1290000.0	0.0	2.9614098072052	1.469714879989624
1.0	1320000.0	1330000.0	3.0	3.747380495071411	1.9941619634628296
1.0	1370000.0	1380000.0	4.0	3.3897705078125	1.6956827640533447
1.0	1450000.0	1460000.0	2.0	2.86759877204895	1.4226605892181396
1.0	1590000.0	1600000.0	2.0	2.8694872856140137	1.451042652130127
1.0	1610000.0	1620000.0	3.0	2.84627103805542	1.4197745323181152
1.0	1710000.0	1720000.0	2.0	2.7348055839538574	1.4194978475570679
1.0	1830000.0	1840000.0	1.0	4.141441822052002	1.9996254444122314
1.0	1840000.0	1850000.0	3.0	4.309785842895508	2.0639052391052246
1.0	1920000.0	1930000.0	2.0	4.652603626251221	2.184495449066162
1.0	2040000.0	2050000.0	3.0	3.1156764030456543	1.5501651763916016
1.0	2130000.0	2140000.0	1.0	3.963949680328369	1.9347680807113647
1.0	2140000.0	2150000.0	7.0	3.7099223136901855	1.8754380941390991
1.0	2180000.0	2190000.0	6.0	3.373274564743042	1.6654903888702393
1.0	2210000.0	2220000.0	5.0	3.737624406814575	1.8314683437347412
1.0	2270000.0	2280000.0	3.0	5.467001914978027	2.4648959636688232
1.0	2350000.0	2360000.0	13.0	4.423741817474365	2.1002542972564697
1.0	2530000.0	2540000.0	9.0	4.100379467010498	1.9562523365020752
1.0	2560000.0	2570000.0	5.0	3.605020046234131	1.755362868309021
1.0	2710000.0	2720000.0	6.0	5.47548770904541	2.462681531906128
1.0	2720000.0	2730000.0	9.0	5.705674171447754	2.5321927070617676
1.0	2760000.0	2770000.0	6.0	5.599400997161865	2.5068199634552
1.0	2830000.0	2840000.0	8.0	5.688313961029053	2.5356202125549316
1.0	2840000.0	2850000.0	5.0	5.765011787414551	2.557786464691162
1.0	3120000.0	3130000.0	5.0	3.688382387161255	1.7754802703857422
1.0	3180000.0	3190000.0	5.0	3.871530055999756	1.8650991916656494
1.0	3200000.0	3210000.0	5.0	3.5749402046203613	1.7499557733535767
1.0	3210000.0	3220000.0	0.0	3.4487900733947754	1.6912689208984375
1.0	3220000.0	3230000.0	2.0	3.581381320953369	1.7330400943756104
1.0	3280000.0	3290000.0	4.0	3.454949140548706	1.715963363647461
1.0	3310000.0	3320000.0	4.0	3.5672898292541504	1.7394218444824219
1.0	3330000.0	3340000.0	2.0	3.012918472290039	1.5091429948806763
1.0	3360000.0	3370000.0	4.0	3.624202013015747	1.7599594593048096
1.0	3400000.0	3410000.0	3.0	3.3979320526123047	1.6912113428115845
1.0	3410000.0	3420000.0	5.0	4.2420454025268555	2.0180885791778564
1.0	3440000.0	3450000.0	1.0	3.7642109394073486	1.8482592105865479
1.0	3520000.0	3530000.0	6.0	4.333261013031006	2.073429584503174
1.0	3540000.0	3550000.0	3.0	3.036139726638794	1.528254747390747
1.0	3550000.0	3560000.0	4.0	3.0002517700195312	1.4904756546020508
1.0	3570000.0	3580000.0	3.0	4.82382869720459	2.248002052307129
1.0	3590000.0	3600000.0	3.0	4.473128318786621	2.1388747692108154
1.0	3620000.0	3630000.0	8.0	4.67873477935791	2.2066800594329834
1.0	3670000.0	3680000.0	2.0	5.0316386222839355	2.319685697555542
1.0	3700000.0	3710000.0	3.0	2.746839761734009	1.3550090789794922
1.0	3820000.0	3830000.0	2.0	2.938365936279297	1.4381005764007568
1.0	3830000.0	3840000.0	2.0	2.972071886062622	1.429063081741333
1.0	3990000.0	4000000.0	3.0	2.7858080863952637	1.371830701828003
1.0	4050000.0	4060000.0	10.0	5.920592308044434	2.5969367027282715
1.0	4080000.0	4090000.0	4.0	7.019874572753906	2.8689627647399902
1.0	4100000.0	4110000.0	8.0	5.99070405960083	2.624509811401367
1.0	4120000.0	4130000.0	3.0	7.650980472564697	2.987006664276123
1.0	4210000.0	4220000.0	6.0	6.985595703125	2.8574602603912354
1.0	4260000.0	4270000.0	6.0	6.463737487792969	2.738133430480957
1.0	4310000.0	4320000.0	8.0	7.471203804016113	2.9549295902252197
1.0	4330000.0	4340000.0	4.0	7.823764801025391	3.014518976211548
1.0	4360000.0	4370000.0	9.0	9.114934921264648	3.1763272285461426
1.0	4380000.0	4390000.0	10.0	8.839681625366211	3.1485939025878906
1.0	4410000.0	4420000.0	15.0	8.594413757324219	3.121856212615967
1.0	4480000.0	4490000.0	11.0	10.925554275512695	3.2878975868225098
1.0	4530000.0	4540000.0	13.0	10.314676284790039	3.2606117725372314
1.0	4550000.0	4560000.0	8.0	9.734911918640137	3.2263805866241455
1.0	4570000.0	4580000.0	12.0	9.199320793151855	3.184511184692383
1.0	4700000.0	4710000.0	11.0	8.98869514465332	3.165433406829834
1.0	4810000.0	4820000.0	9.0	10.54776668548584	3.272326946258545
1.0	4820000.0	4830000.0	9.0	10.565889358520508	3.2726776599884033
1.0	4850000.0	4860000.0	14.0	11.308194160461426	3.301284074783325
1.0	4910000.0	4920000.0	9.0	11.596738815307617	3.3102169036865234
1.0	4970000.0	4980000.0	13.0	11.194459915161133	3.2978317737579346
1.0	5110000.0	5120000.0	7.0	10.03437614440918	3.245238780975342
1.0	5120000.0	5130000.0	11.0	9.880950927734375	3.236233949661255
1.0	5130000.0	5140000.0	16.0	9.671329498291016	3.2218360900878906
1.0	5290000.0	5300000.0	9.0	8.681458473205566	3.13179087638855
1.0	5430000.0	5440000.0	11.0	8.846602439880371	3.1501846313476562
1.0	5440000.0	5450000.0	4.0	8.947136878967285	3.1604580879211426
1.0	5460000.0	5470000.0	13.0	8.434926986694336	3.1025381088256836
1.0	5490000.0	5500000.0	3.0	8.30346393585205	3.084939956665039
1.0	5550000.0	5560000.0	5.0	7.167342185974121	2.901613712310791
1.0	5570000.0	5580000.0	9.0	6.428620338439941	2.743117570877075
1.0	5610000.0	5620000.0	6.0	7.213203430175781	2.909780263900757
1.0	5670000.0	5680000.0	9.0	7.589365482330322	2.978795051574707
1.0	5700000.0	5710000.0	12.0	8.29124641418457	3.0839593410491943
1.0	5780000.0	5790000.0	17.0	8.837115287780762	3.149815082550049
1.0	5810000.0	5820000.0	10.0	7.876399993896484	3.023735523223877
1.0	5850000.0	5860000.0	13.0	6.282926559448242	2.695117473602295
1.0	5860000.0	5870000.0	4.0	6.5503034591674805	2.762430191040039
1.0	5890000.0	5900000.0	2.0	6.411346435546875	2.729492664337158
1.0	5940000.0	5950000.0	4.0	3.3836894035339355	1.6701875925064087
1.0	6020000.0	6030000.0	1.0	2.805006742477417	1.39312744140625
1.0	6060000.0	6070000.0	5.0	3.9872353076934814	1.927769422531128
1.0	6090000.0	6100000.0	4.0	4.5284199714660645	2.1566848754882812
1.0	6100000.0	6110000.0	4.0	5.040099143981934	2.326565742492676
1.0	6110000.0	6120000.0	3.0	4.110701084136963	1.9766130447387695
1.0	6120000.0	6130000.0	1.0	4.759512424468994	2.2227988243103027
1.0	6140000.0	6150000.0	3.0	5.376465797424316	2.445500135421753
1.0	6180000.0	6190000.0	4.0	5.0859198570251465	2.3460469245910645
1.0	6200000.0	6210000.0	4.0	4.7788238525390625	2.2390925884246826
1.0	6290000.0	6300000.0	2.0	3.5041146278381348	1.737169623374939
1.0	6330000.0	6340000.0	2.0	3.2438087463378906	1.6136585474014282
1.0	6350000.0	6360000.0	1.0	2.6899518966674805	1.3284220695495605
1.0	6370000.0	6380000.0	5.0	2.568784475326538	1.266069769859314
1.0	6380000.0	6390000.0	5.0	2.5418148040771484	1.2537250518798828
1.0	6390000.0	6400000.0	2.0	3.0626487731933594	1.5277799367904663
1.0	6420000.0	6430000.0	1.0	3.60435152053833	1.7807636260986328
1.0	6490000.0	6500000.0	6.0	3.926652431488037	1.9202972650527954
1.0	6560000.0	6570000.0	6.0	4.686726093292236	2.1997807025909424
1.0	6640000.0	6650000.0	3.0	2.6732382774353027	1.3684790134429932
1.0	6650000.0	6660000.0	5.0	3.1018447875976562	1.639007329940796
1.0	6700000.0	6710000.0	2.0	2.8148136138916016	1.401653528213501
1.0	6730000.0	6740000.0	1.0	2.682983160018921	1.3316724300384521
1.0	6750000.0	6760000.0	1.0	2.9393982887268066	1.459235668182373
1.0	6860000.0	6870000.0	1.0	2.6988606452941895	1.3348937034606934
1.0	6980000.0	6990000.0	3.0	4.658324718475342	2.1786208152770996
1.0	7020000.0	7030000.0	8.0	4.585181713104248	2.1783580780029297
1.0	7040000.0	7050000.0	5.0	6.2609076499938965	2.689765453338623
1.0	7080000.0	7090000.0	7.0	6.470953464508057	2.7453389167785645
1.0	7120000.0	7130000.0	7.0	6.784104347229004	2.8172683715820312
1.0	7150000.0	7160000.0	8.0	5.901082992553711	2.5911972522735596
1.0	7240000.0	7250000.0	2.0	4.92752742767334	2.281250476837158
1.0	7270000.0	7280000.0	8.0	4.621003150939941	2.1679983139038086
1.0	7300000.0	7310000.0	5.0	4.310722827911377	2.0505995750427246
1.0	7520000.0	7530000.0	9.0	4.858323097229004	2.253197193145752
1.0	7650000.0	7660000.0	5.0	4.017559051513672	1.9377717971801758
1.0	7710000.0	7720000.0	5.0	4.356194496154785	2.07062029838562
1.0	7760000.0	7770000.0	1.0	2.801396608352661	1.3978652954101562
1.0	7810000.0	7820000.0	3.0	2.7234420776367188	1.3363090753555298
1.0	7840000.0	7850000.0	0.0	2.316239356994629	1.1248530149459839
1.0	8080000.0	8090000.0	4.0	3.213186264038086	1.622722864151001
1.0	8150000.0	8160000.0	4.0	3.551701307296753	1.7799381017684937
1.0	8160000.0	8170000.0	2.0	3.882977247238159	1.8940404653549194
1.0	8280000.0	8290000.0	1.0	3.9578750133514404	1.9173946380615234
1.0	8470000.0	8480000.0	3.0	2.457578420639038	1.2049856185913086
1.0	8550000.0	8560000.0	3.0	2.900425434112549	1.4371360540390015
1.0	8590000.0	8600000.0	4.0	2.763091564178467	1.3660714626312256
1.0	8600000.0	8610000.0	1.0	2.77592396736145	1.3777530193328857
1.0	8630000.0	8640000.0	1.0	3.0196101665496826	1.495255470275879
1.0	8680000.0	8690000.0	1.0	3.4900054931640625	1.7142387628555298
1.0	8690000.0	8700000.0	3.0	2.9763684272766113	1.4537088871002197
1.0	8710000.0	8720000.0	1.0	3.1051383018493652	1.523589849472046
1.0	8750000.0	8760000.0	3.0	3.0068423748016357	1.4862098693847656
1.0	8770000.0	8780000.0	4.0	3.0168704986572266	1.486665964126587
1.0	8790000.0	8800000.0	4.0	2.9425323009490967	1.4432066679000854
1.0	8840000.0	8850000.0	3.0	2.9234535694122314	1.4549024105072021
1.0	8930000.0	8940000.0	2.0	3.6026504039764404	1.7984421253204346
1.0	8970000.0	8980000.0	4.0	4.144026756286621	1.995798110961914
1.0	9030000.0	9040000.0	11.0	4.37816858291626	2.076826572418213
1.0	9040000.0	9050000.0	12.0	4.106329917907715	1.9837312698364258
1.0	9090000.0	9100000.0	5.0	4.202340126037598	2.0069355964660645
1.0	9130000.0	9140000.0	4.0	4.4357171058654785	2.1201930046081543
1.0	9200000.0	9210000.0	4.0	3.652858018875122	1.797501802444458
1.0	9290000.0	9300000.0	3.0	3.2113399505615234	1.59906005859375
1.0	9420000.0	9430000.0	2.0	2.8132593631744385	1.3919192552566528
1.0	9430000.0	9440000.0	3.0	3.5772483348846436	1.7410249710083008
1.0	9510000.0	9520000.0	3.0	4.288204193115234	2.041097402572632
1.0	9550000.0	9560000.0	7.0	4.078212738037109	1.9732036590576172
1.0	9610000.0	9620000.0	2.0	2.774390935897827	1.384393572807312
1.0	9730000.0	9740000.0	4.0	4.043547630310059	1.9541780948638916
1.0	9810000.0	9820000.0	3.0	2.8350589275360107	1.4068212509155273
1.0	9850000.0	9860000.0	1.0	2.9638001918792725	1.4752565622329712
1.0	9880000.0	9890000.0	0.0	3.014827013015747	1.5057462453842163
1.0	9970000.0	9980000.0	4.0	3.601541042327881	1.783831000328064
1.0	9990000.0	10000000.0	3.0	2.7146236896514893	1.3461153507232666
1.0	10160000.0	10170000.0	5.0	2.4670464992523193	1.2193500995635986
1.0	10190000.0	10200000.0	3.0	2.6051833629608154	1.2821662425994873
1.0	10200000.0	10210000.0	1.0	2.5009281635284424	1.224631905555725
1.0	10210000.0	10220000.0	1.0	2.6303467750549316	1.2980750799179077
1.0	10240000.0	10250000.0	2.0	3.196262836456299	1.580155611038208
1.0	10270000.0	10280000.0	5.0	3.0073001384735107	1.492281436920166
1.0	10280000.0	10290000.0	1.0	2.9257678985595703	1.4307609796524048
1.0	10290000.0	10300000.0	2.0	2.672788619995117	1.3206509351730347
1.0	10330000.0	10340000.0	0.0	2.4594900608062744	1.2015817165374756
1.0	10400000.0	10410000.0	1.0	2.264178991317749	1.089440107345581
1.0	10470000.0	10480000.0	2.0	3.0553321838378906	1.6057794094085693
1.0	10550000.0	10560000.0	3.0	2.6859583854675293	1.3312557935714722
1.0	10560000.0	10570000.0	2.0	3.0089762210845947	1.4765663146972656
1.0	10660000.0	10670000.0	5.0	3.0045437812805176	1.4934179782867432
1.0	10680000.0	10690000.0	4.0	2.788606643676758	1.3855912685394287
1.0	10720000.0	10730000.0	2.0	3.0536863803863525	1.5239012241363525
1.0	10740000.0	10750000.0	1.0	3.102635622024536	1.5673354864120483
1.0	10750000.0	10760000.0	4.0	2.7570366859436035	1.3754305839538574
1.0	10860000.0	10870000.0	6.0	3.536708116531372	1.7545063495635986
1.0	10880000.0	10890000.0	3.0	3.7405598163604736	1.8421739339828491
1.0	10910000.0	10920000.0	7.0	4.776703834533691	2.226496458053589
1.0	10920000.0	10930000.0	1.0	3.4834983348846436	1.7401273250579834
1.0	10930000.0	10940000.0	2.0	4.685826778411865	2.198150634765625
1.0	10940000.0	10950000.0	3.0	4.479090690612793	2.122675895690918
1.0	10960000.0	10970000.0	3.0	4.473949909210205	2.1336097717285156
1.0	10980000.0	10990000.0	5.0	4.554084777832031	2.1437625885009766
1.0	11000000.0	11010000.0	9.0	3.6235389709472656	1.7982982397079468
1.0	11030000.0	11040000.0	0.0	3.9931557178497314	1.9339516162872314
1.0	11040000.0	11050000.0	3.0	4.31322717666626	2.0689005851745605
1.0	11270000.0	11280000.0	2.0	2.779048442840576	1.3602454662322998
1.0	11350000.0	11360000.0	5.0	3.2236404418945312	1.5954689979553223
1.0	11540000.0	11550000.0	4.0	4.7915191650390625	2.250302314758301
1.0	11550000.0	11560000.0	2.0	5.084324359893799	2.33558988571167
1.0	11580000.0	11590000.0	7.0	4.9989213943481445	2.303833484649658
1.0	11620000.0	11630000.0	3.0	4.747651100158691	2.2155637741088867
1.0	11630000.0	11640000.0	4.0	4.787590026855469	2.2310824394226074
1.0	11660000.0	11670000.0	7.0	4.521536827087402	2.1331787109375
1.0	11690000.0	11700000.0	3.0	4.676309108734131	2.189671754837036
1.0	11820000.0	11830000.0	1.0	4.446861267089844	2.109649658203125
1.0	11850000.0	11860000.0	2.0	2.6443185806274414	1.3167169094085693
1.0	11860000.0	11870000.0	1.0	3.1429951190948486	1.569779634475708
1.0	11870000.0	11880000.0	5.0	2.6358156204223633	1.3601605892181396
1.0	11900000.0	11910000.0	3.0	2.62977933883667	1.277143120765686
1.0	11940000.0	11950000.0	6.0	3.486623764038086	1.7074787616729736
1.0	11960000.0	11970000.0	3.0	3.6834018230438232	1.7917068004608154
1.0	11970000.0	11980000.0	5.0	3.0041463375091553	1.491835117340088
1.0	11990000.0	12000000.0	1.0	3.0959978103637695	1.55087411403656
1.0	12140000.0	12150000.0	2.0	4.133955001831055	1.975564956665039
1.0	12150000.0	12160000.0	5.0	4.010706424713135	1.9213749170303345
1.0	12170000.0	12180000.0	3.0	4.3812971115112305	2.0810160636901855
1.0	12200000.0	12210000.0	2.0	3.8640389442443848	1.8860002756118774
1.0	12210000.0	12220000.0	2.0	3.873976230621338	1.8931230306625366
1.0	12240000.0	12250000.0	2.0	3.199824094772339	1.5884199142456055
1.0	12250000.0	12260000.0	2.0	3.371361494064331	1.6726963520050049
1.0	12290000.0	12300000.0	3.0	2.4875597953796387	1.2216155529022217
1.0	12320000.0	12330000.0	4.0	2.3352460861206055	1.1134065389633179
1.0	12350000.0	12360000.0	1.0	2.2780838012695312	1.0964815616607666
1.0	12420000.0	12430000.0	2.0	2.219115734100342	1.059910535812378
1.0	12550000.0	12560000.0	2.0	2.784963846206665	1.380402684211731
1.0	12770000.0	12780000.0	4.0	5.132503986358643	2.3491950035095215
1.0	13790000.0	13800000.0	6.0	5.67525577545166	2.5074448585510254
1.0	13990000.0	14000000.0	3.0	5.0956292152404785	2.3502941131591797
1.0	14000000.0	14010000.0	2.0	5.48756217956543	2.463451862335205
1.0	14030000.0	14040000.0	5.0	3.5615334510803223	1.7206554412841797
1.0	14130000.0	14140000.0	1.0	3.323533535003662	1.6050058603286743
1.0	14160000.0	14170000.0	6.0	4.379540920257568	2.053816080093384
1.0	14210000.0	14220000.0	2.0	4.061298370361328	1.9558155536651611
1.0	14350000.0	14360000.0	3.0	5.010462760925293	2.3059821128845215
1.0	14400000.0	14410000.0	7.0	5.8026933670043945	2.5521302223205566
1.0	14410000.0	14420000.0	4.0	5.332145690917969	2.4086103439331055
1.0	14420000.0	14430000.0	5.0	5.225926399230957	2.380866050720215
1.0	14430000.0	14440000.0	6.0	5.2532525062561035	2.391810178756714
1.0	14450000.0	14460000.0	2.0	6.293960094451904	2.6914312839508057
1.0	14480000.0	14490000.0	5.0	5.792101860046387	2.5509891510009766
1.0	14500000.0	14510000.0	4.0	6.223954200744629	2.674102306365967
1.0	14580000.0	14590000.0	7.0	6.482997894287109	2.74509859085083
1.0	14610000.0	14620000.0	4.0	5.766293525695801	2.5490024089813232
1.0	14650000.0	14660000.0	5.0	5.170191287994385	2.3625993728637695
1.0	14700000.0	14710000.0	6.0	5.891103744506836	2.5891358852386475
1.0	14730000.0	14740000.0	9.0	5.0962629318237305	2.336001396179199
1.0	14770000.0	14780000.0	8.0	6.0228590965271	2.6192641258239746
1.0	14820000.0	14830000.0	5.0	5.057997703552246	2.3223013877868652
1.0	14990000.0	15000000.0	7.0	5.490799903869629	2.4620583057403564
1.0	15040000.0	15050000.0	5.0	6.2195940017700195	2.672762632369995
1.0	15070000.0	15080000.0	3.0	4.712862491607666	2.1877353191375732
1.0	15120000.0	15130000.0	3.0	4.134594440460205	1.972720742225647
1.0	15180000.0	15190000.0	3.0	3.91265869140625	1.8620904684066772
1.0	15290000.0	15300000.0	8.0	3.463409423828125	1.6751447916030884
1.0	15330000.0	15340000.0	7.0	3.2681546211242676	1.5844857692718506
1.0	15360000.0	15370000.0	1.0	3.392472743988037	1.6406137943267822
1.0	15380000.0	15390000.0	2.0	3.2945396900177	1.6062252521514893
1.0	15400000.0	15410000.0	4.0	3.677091121673584	1.7601916790008545
1.0	15410000.0	15420000.0	1.0	3.1654574871063232	1.542483925819397
1.0	15490000.0	15500000.0	1.0	2.6250696182250977	1.3011531829833984
1.0	15560000.0	15570000.0	4.0	3.5285327434539795	1.7123523950576782
1.0	15590000.0	15600000.0	0.0	2.8896164894104004	1.4377564191818237
1.0	15620000.0	15630000.0	3.0	3.5741653442382812	1.7428665161132812
1.0	15660000.0	15670000.0	3.0	2.8512589931488037	1.4252363443374634
1.0	15680000.0	15690000.0	3.0	3.5313448905944824	1.74908447265625
1.0	15720000.0	15730000.0	4.0	3.770838975906372	1.8459984064102173
1.0	15730000.0	15740000.0	1.0	3.961743116378784	1.9163587093353271
1.0	15760000.0	15770000.0	6.0	4.303332328796387	2.0708508491516113
1.0	15780000.0	15790000.0	9.0	3.8455517292022705	1.8835760354995728
1.0	15790000.0	15800000.0	3.0	4.34883451461792	2.071258544921875
1.0	15850000.0	15860000.0	3.0	3.121673822402954	1.564414143562317
1.0	15880000.0	15890000.0	4.0	2.9487855434417725	1.471444845199585
1.0	15930000.0	15940000.0	4.0	4.02658748626709	1.9556615352630615
1.0	15970000.0	15980000.0	5.0	2.5441172122955322	1.250907063484192
1.0	16120000.0	16130000.0	2.0	3.0982213020324707	1.5582557916641235
1.0	16190000.0	16200000.0	3.0	2.8718037605285645	1.423763394355774
1.0	16320000.0	16330000.0	5.0	3.8315589427948	1.8597793579101562
1.0	16360000.0	16370000.0	0.0	4.689777851104736	2.2047228813171387
1.0	16400000.0	16410000.0	2.0	3.352715253829956	1.6801841259002686
1.0	16490000.0	16500000.0	5.0	3.3805313110351562	1.6961891651153564
1.0	16500000.0	16510000.0	2.0	3.1831717491149902	1.5957939624786377
1.0	16520000.0	16530000.0	2.0	3.3821072578430176	1.672442078590393
1.0	16540000.0	16550000.0	2.0	3.3252501487731934	1.6639302968978882
1.0	16600000.0	16610000.0	3.0	2.617875576019287	1.2905700206756592
1.0	16620000.0	16630000.0	3.0	2.477287769317627	1.212609887123108
1.0	16740000.0	16750000.0	1.0	4.2088823318481445	2.0112180709838867
1.0	17040000.0	17050000.0	6.0	3.9383292198181152	1.8927791118621826
1.0	17240000.0	17250000.0	0.0	3.2384955883026123	1.6040207147598267
1.0	17250000.0	17260000.0	1.0	3.2953662872314453	1.616188406944275
1.0	17280000.0	17290000.0	0.0	2.8800270557403564	1.4350093603134155
1.0	17290000.0	17300000.0	1.0	2.734091281890869	1.351194143295288
1.0	17310000.0	17320000.0	3.0	2.676490068435669	1.324507474899292
1.0	17320000.0	17330000.0	0.0	2.5524511337280273	1.2543244361877441
1.0	17370000.0	17380000.0	2.0	2.5644564628601074	1.2606626749038696
1.0	17410000.0	17420000.0	5.0	2.7818028926849365	1.3624228239059448
1.0	17450000.0	17460000.0	7.0	3.8944993019104004	1.8926044702529907
1.0	17470000.0	17480000.0	7.0	4.126699924468994	1.9710708856582642
1.0	17480000.0	17490000.0	2.0	3.9815361499786377	1.91193425655365
1.0	17560000.0	17570000.0	2.0	4.213706016540527	2.046069860458374
1.0	17590000.0	17600000.0	0.0	4.384888648986816	2.0809035301208496
1.0	17600000.0	17610000.0	5.0	4.577973365783691	2.17006254196167
1.0	17650000.0	17660000.0	4.0	4.668498992919922	2.188993453979492
1.0	17670000.0	17680000.0	3.0	4.883311748504639	2.270476818084717
1.0	17720000.0	17730000.0	2.0	4.59696102142334	2.160060167312622
1.0	17740000.0	17750000.0	6.0	2.8795647621154785	1.4658777713775635
1.0	17750000.0	17760000.0	4.0	2.8388805389404297	1.489864706993103
1.0	17830000.0	17840000.0	2.0	3.7102603912353516	1.8013715744018555
1.0	17850000.0	17860000.0	6.0	2.923067569732666	1.4603877067565918
1.0	17900000.0	17910000.0	1.0	3.1590449810028076	1.5766927003860474
1.0	17910000.0	17920000.0	1.0	2.8502280712127686	1.4194425344467163
1.0	17930000.0	17940000.0	5.0	2.488267421722412	1.2176761627197266
1.0	18060000.0	18070000.0	2.0	4.249456405639648	2.016894817352295
1.0	18070000.0	18080000.0	2.0	4.163191795349121	1.9803968667984009
1.0	18080000.0	18090000.0	1.0	4.519434928894043	2.1101813316345215
1.0	18200000.0	18210000.0	7.0	4.637011528015137	2.1835060119628906
1.0	18210000.0	18220000.0	3.0	4.463168144226074	2.104846954345703
1.0	18250000.0	18260000.0	7.0	4.4869890213012695	2.1149563789367676
1.0	18270000.0	18280000.0	5.0	5.197573184967041	2.3691108226776123
1.0	18400000.0	18410000.0	8.0	5.216640472412109	2.376636028289795
1.0	18410000.0	18420000.0	1.0	5.496103286743164	2.4693915843963623
1.0	18530000.0	18540000.0	4.0	5.110755443572998	2.3435611724853516
1.0	18560000.0	18570000.0	12.0	3.9898312091827393	1.9081004858016968
1.0	18640000.0	18650000.0	1.0	3.3519272804260254	1.6693756580352783
1.0	18710000.0	18720000.0	3.0	3.6546852588653564	1.7469217777252197
1.0	18730000.0	18740000.0	1.0	3.9090735912323	1.8670971393585205
1.0	18740000.0	18750000.0	2.0	3.3457655906677246	1.6359093189239502
1.0	18830000.0	18840000.0	3.0	3.6219000816345215	1.738288164138794
1.0	18900000.0	18910000.0	6.0	4.289179801940918	2.0350844860076904
1.0	18930000.0	18940000.0	6.0	4.74571418762207	2.1992897987365723
1.0	19030000.0	19040000.0	4.0	4.374406337738037	2.065330743789673
1.0	19130000.0	19140000.0	4.0	4.189393043518066	1.9866091012954712
1.0	19170000.0	19180000.0	4.0	4.3236565589904785	2.0469610691070557
1.0	19180000.0	19190000.0	5.0	4.391764163970947	2.072542190551758
1.0	19290000.0	19300000.0	3.0	4.093661785125732	1.9556976556777954
1.0	19310000.0	19320000.0	1.0	4.357003211975098	2.0674259662628174
1.0	19360000.0	19370000.0	5.0	3.976093292236328	1.9187883138656616
1.0	19400000.0	19410000.0	2.0	3.209651470184326	1.7025781869888306
1.0	19530000.0	19540000.0	1.0	2.6493794918060303	1.3105674982070923
1.0	19580000.0	19590000.0	8.0	2.267317771911621	1.1411263942718506
1.0	19630000.0	19640000.0	4.0	2.624398946762085	1.2930063009262085
1.0	19720000.0	19730000.0	4.0	2.680833578109741	1.3257651329040527
1.0	19740000.0	19750000.0	2.0	2.5457849502563477	1.2539126873016357
1.0	19760000.0	19770000.0	3.0	2.651935577392578	1.3043758869171143
1.0	19770000.0	19780000.0	1.0	2.5380172729492188	1.2481187582015991
1.0	19830000.0	19840000.0	2.0	3.4137015342712402	1.6712486743927002
1.0	19850000.0	19860000.0	3.0	3.2394843101501465	1.5886695384979248
1.0	19900000.0	19910000.0	4.0	3.4541916847229004	1.687713623046875
1.0	20070000.0	20080000.0	1.0	2.4865469932556152	1.2179555892944336
1.0	20160000.0	20170000.0	3.0	3.458552837371826	1.6738684177398682
1.0	20300000.0	20310000.0	3.0	3.965366840362549	1.9417269229888916
1.0	20460000.0	20470000.0	1.0	4.196299076080322	2.0071499347686768
1.0	20470000.0	20480000.0	6.0	3.7742931842803955	1.8328453302383423
1.0	20490000.0	20500000.0	4.0	3.5340423583984375	1.7426531314849854
1.0	20540000.0	20550000.0	3.0	3.8739731311798096	1.868102788925171
1.0	20630000.0	20640000.0	5.0	4.616808891296387	2.1596457958221436
1.0	20700000.0	20710000.0	5.0	4.102899074554443	1.9718523025512695
1.0	20720000.0	20730000.0	5.0	3.489332675933838	1.7169866561889648
1.0	20770000.0	20780000.0	2.0	4.476910591125488	2.1105055809020996
1.0	20810000.0	20820000.0	4.0	3.2781291007995605	1.6343673467636108
1.0	20940000.0	20950000.0	3.0	4.174269199371338	2.0107688903808594
1.0	20980000.0	20990000.0	2.0	2.9531612396240234	1.4459728002548218
1.0	21010000.0	21020000.0	6.0	4.16068172454834	1.9807456731796265
1.0	21060000.0	21070000.0	1.0	2.620002031326294	1.2969651222229004
1.0	21120000.0	21130000.0	2.0	2.9406654834747314	1.4445611238479614
1.0	21240000.0	21250000.0	3.0	2.4908955097198486	1.2073695659637451
1.0	21270000.0	21280000.0	0.0	2.3929545879364014	1.1612907648086548
1.0	21320000.0	21330000.0	0.0	2.512165069580078	1.2335481643676758
1.0	21330000.0	21340000.0	0.0	2.6510462760925293	1.2953068017959595
1.0	21380000.0	21390000.0	2.0	2.534695863723755	1.2464101314544678
1.0	21410000.0	21420000.0	0.0	2.653463363647461	1.3088239431381226
1.0	21440000.0	21450000.0	4.0	2.7059435844421387	1.3345180749893188
1.0	21530000.0	21540000.0	6.0	4.065242767333984	1.9528446197509766
1.0	21620000.0	21630000.0	3.0	2.8018381595611572	1.3903980255126953
1.0	21650000.0	21660000.0	7.0	2.9694581031799316	1.4854059219360352
1.0	21680000.0	21690000.0	3.0	4.063655376434326	1.9489896297454834
1.0	21700000.0	21710000.0	1.0	3.834418535232544	1.8670574426651
1.0	21730000.0	21740000.0	2.0	4.11563777923584	1.9679816961288452
1.0	21970000.0	21980000.0	1.0	2.9180893898010254	1.4612594842910767
1.0	22030000.0	22040000.0	0.0	2.52276873588562	1.237114429473877
1.0	22080000.0	22090000.0	0.0	2.7052969932556152	1.3377654552459717
1.0	22180000.0	22190000.0	3.0	2.8806984424591064	1.4310716390609741
1.0	22210000.0	22220000.0	3.0	2.849241256713867	1.4121103286743164
1.0	22230000.0	22240000.0	2.0	3.252450466156006	1.6185634136199951
1.0	22250000.0	22260000.0	2.0	2.8216145038604736	1.405315637588501
1.0	22390000.0	22400000.0	4.0	2.444340944290161	1.1911203861236572
1.0	22440000.0	22450000.0	4.0	2.8242831230163574	1.3978019952774048
1.0	22620000.0	22630000.0	3.0	3.5663745403289795	1.7385746240615845
1.0	22630000.0	22640000.0	2.0	3.9455981254577637	1.889693021774292
1.0	22650000.0	22660000.0	4.0	3.6036019325256348	1.7387640476226807
1.0	22670000.0	22680000.0	2.0	3.395676851272583	1.7032235860824585
1.0	22770000.0	22780000.0	1.0	3.3306937217712402	1.6081101894378662
1.0	22790000.0	22800000.0	4.0	2.6468183994293213	1.2990641593933105
1.0	22800000.0	22810000.0	4.0	2.563217878341675	1.2458181381225586
1.0	22810000.0	22820000.0	1.0	2.550210952758789	1.2473194599151611
1.0	22830000.0	22840000.0	5.0	2.297123670578003	1.1135913133621216
1.0	22850000.0	22860000.0	2.0	2.6178462505340576	1.2825485467910767
1.0	22860000.0	22870000.0	0.0	3.418598175048828	1.663344144821167
1.0	22920000.0	22930000.0	3.0	4.8238654136657715	2.242366313934326
1.0	22950000.0	22960000.0	5.0	4.272173881530762	2.0380425453186035
1.0	22970000.0	22980000.0	4.0	4.442040920257568	2.0968804359436035
1.0	22980000.0	22990000.0	1.0	4.39884614944458	2.099931240081787
1.0	23000000.0	23010000.0	1.0	4.017327785491943	1.9595377445220947
1.0	23020000.0	23030000.0	3.0	3.6736512184143066	1.7988054752349854
1.0	23100000.0	23110000.0	1.0	4.121943950653076	1.963159203529358
1.0	23130000.0	23140000.0	2.0	3.5820484161376953	1.7305023670196533
1.0	23150000.0	23160000.0	7.0	3.6880898475646973	1.8194936513900757
1.0	23180000.0	23190000.0	5.0	3.8710010051727295	1.8765461444854736
1.0	23240000.0	23250000.0	5.0	4.198151111602783	2.0105674266815186
1.0	23460000.0	23470000.0	0.0	2.759382963180542	1.3640869855880737
1.0	23510000.0	23520000.0	3.0	3.4409689903259277	1.6990668773651123
1.0	23720000.0	23730000.0	1.0	2.527038812637329	1.2400058507919312
1.0	23760000.0	23770000.0	3.0	2.7282700538635254	1.3515957593917847
1.0	23820000.0	23830000.0	2.0	3.4484901428222656	1.6991437673568726
1.0	23850000.0	23860000.0	1.0	3.4711315631866455	1.7318321466445923
1.0	23890000.0	23900000.0	1.0	3.5416665077209473	1.7374041080474854
1.0	23910000.0	23920000.0	5.0	3.467466354370117	1.7018451690673828
1.0	23970000.0	23980000.0	1.0	3.978595018386841	1.9090083837509155
1.0	23980000.0	23990000.0	4.0	3.9453063011169434	1.9006468057632446
1.0	24050000.0	24060000.0	2.0	3.025526762008667	1.5080056190490723
1.0	24070000.0	24080000.0	4.0	2.5164897441864014	1.291133165359497
1.0	24080000.0	24090000.0	2.0	2.943251371383667	1.5432833433151245
1.0	24150000.0	24160000.0	3.0	3.269944429397583	1.6288983821868896
1.0	24220000.0	24230000.0	3.0	2.9152560234069824	1.4486920833587646
1.0	24230000.0	24240000.0	1.0	2.7147090435028076	1.345064401626587
1.0	24240000.0	24250000.0	2.0	2.6345646381378174	1.3003923892974854
1.0	24280000.0	24290000.0	0.0	2.4405059814453125	1.1961315870285034
1.0	24320000.0	24330000.0	0.0	2.626274824142456	1.285236120223999
1.0	24380000.0	24390000.0	3.0	2.4057695865631104	1.1608232259750366
1.0	24390000.0	24400000.0	2.0	2.566983461380005	1.2491865158081055
1.0	24400000.0	24410000.0	1.0	2.5280308723449707	1.216268539428711
1.0	24440000.0	24450000.0	1.0	2.7335641384124756	1.3617726564407349
1.0	24490000.0	24500000.0	1.0	2.4772229194641113	1.210081696510315
1.0	24520000.0	24530000.0	1.0	3.2325642108917236	1.5965970754623413
1.0	24540000.0	24550000.0	4.0	3.09780216217041	1.543925166130066
1.0	24630000.0	24640000.0	0.0	3.122363328933716	1.5452451705932617
1.0	24670000.0	24680000.0	0.0	3.0029373168945312	1.489213228225708
1.0	24690000.0	24700000.0	1.0	2.293043375015259	1.1029874086380005
1.0	24870000.0	24880000.0	1.0	3.45208740234375	1.6954514980316162
1.0	24890000.0	24900000.0	1.0	3.1524620056152344	1.5730671882629395
1.0	24950000.0	24960000.0	3.0	3.509861707687378	1.7208423614501953
1.0	25080000.0	25090000.0	3.0	2.905339002609253	1.4506813287734985
1.0	25100000.0	25110000.0	2.0	3.030907392501831	1.4999549388885498
1.0	25160000.0	25170000.0	3.0	2.644237995147705	1.3100367784500122
1.0	25180000.0	25190000.0	5.0	3.6215157508850098	1.7693650722503662
1.0	25320000.0	25330000.0	3.0	4.09230899810791	1.9604390859603882
1.0	25340000.0	25350000.0	2.0	4.355329990386963	2.0713770389556885
1.0	25390000.0	25400000.0	3.0	3.7927372455596924	1.842045783996582
1.0	25460000.0	25470000.0	1.0	3.7890262603759766	1.8457810878753662
1.0	25470000.0	25480000.0	4.0	3.8344204425811768	1.8628177642822266
1.0	25490000.0	25500000.0	2.0	3.1358649730682373	1.5727702379226685
1.0	25500000.0	25510000.0	3.0	3.4726948738098145	1.7137171030044556
1.0	25570000.0	25580000.0	4.0	2.712918758392334	1.320554494857788
1.0	25750000.0	25760000.0	3.0	2.8433406352996826	1.419411063194275
1.0	25760000.0	25770000.0	2.0	2.602208375930786	1.2791433334350586
1.0	25780000.0	25790000.0	4.0	2.4591727256774902	1.2024635076522827
1.0	26040000.0	26050000.0	5.0	3.298758029937744	1.6251447200775146
1.0	26090000.0	26100000.0	0.0	2.9202799797058105	1.4578138589859009
1.0	26220000.0	26230000.0	1.0	2.6424918174743652	1.2908399105072021
1.0	26250000.0	26260000.0	1.0	3.6555747985839844	1.7901737689971924
1.0	26280000.0	26290000.0	4.0	2.7558395862579346	1.3657675981521606
1.0	26360000.0	26370000.0	3.0	2.892470359802246	1.435585379600525
1.0	26430000.0	26440000.0	3.0	3.030860185623169	1.5107672214508057
1.0	26610000.0	26620000.0	2.0	3.4484493732452393	1.7111619710922241
1.0	26670000.0	26680000.0	4.0	3.6278579235076904	1.773816704750061
1.0	26710000.0	26720000.0	5.0	3.8837532997131348	1.8773508071899414
1.0	26730000.0	26740000.0	1.0	3.7308032512664795	1.8101918697357178
1.0	26850000.0	26860000.0	2.0	3.3357956409454346	1.6644054651260376
1.0	26880000.0	26890000.0	2.0	2.509026050567627	1.2354167699813843
1.0	26890000.0	26900000.0	1.0	2.616157054901123	1.2924692630767822
1.0	26950000.0	26960000.0	4.0	3.727221965789795	1.8147270679473877
1.0	26990000.0	27000000.0	4.0	4.303828239440918	2.0517821311950684
1.0	27030000.0	27040000.0	4.0	2.687507152557373	1.3275871276855469
1.0	27120000.0	27130000.0	3.0	2.8275418281555176	1.4055827856063843
1.0	27200000.0	27210000.0	0.0	2.6339423656463623	1.3284002542495728
1.0	27220000.0	27230000.0	4.0	2.8984694480895996	1.4462106227874756
1.0	27250000.0	27260000.0	2.0	2.652902841567993	1.3076813220977783
1.0	27270000.0	27280000.0	2.0	2.8706531524658203	1.4051133394241333
1.0	27360000.0	27370000.0	2.0	4.145772457122803	1.9899513721466064
1.0	27450000.0	27460000.0	1.0	2.8177101612091064	1.4049317836761475
1.0	27490000.0	27500000.0	1.0	3.836465835571289	1.8756110668182373
1.0	27530000.0	27540000.0	8.0	3.8101489543914795	1.8417896032333374
1.0	27650000.0	27660000.0	2.0	2.3886795043945312	1.1538259983062744
1.0	27670000.0	27680000.0	2.0	2.6762256622314453	1.329423427581787
1.0	27850000.0	27860000.0	1.0	3.1336052417755127	1.5705783367156982
1.0	27970000.0	27980000.0	3.0	3.579362392425537	1.760169267654419
1.0	28010000.0	28020000.0	0.0	3.3202571868896484	1.629943609237671
1.0	28170000.0	28180000.0	1.0	2.182448148727417	1.068231225013733
1.0	28320000.0	28330000.0	2.0	2.2385191917419434	1.066837191581726
1.0	28330000.0	28340000.0	2.0	2.331199884414673	1.1303218603134155
1.0	28350000.0	28360000.0	1.0	2.4597980976104736	1.202378511428833
1.0	28380000.0	28390000.0	1.0	2.6077184677124023	1.2838644981384277
1.0	28410000.0	28420000.0	2.0	2.967245101928711	1.478837251663208
1.0	28450000.0	28460000.0	4.0	3.6562838554382324	1.7923263311386108
1.0	28610000.0	28620000.0	4.0	3.5695388317108154	1.7652524709701538
1.0	28660000.0	28670000.0	2.0	3.153075695037842	1.562898874282837
1.0	28690000.0	28700000.0	4.0	3.133962631225586	1.5656251907348633
1.0	28730000.0	28740000.0	4.0	2.712085485458374	1.3461413383483887
1.0	28750000.0	28760000.0	1.0	2.7387173175811768	1.3602635860443115
1.0	28900000.0	28910000.0	3.0	2.695542097091675	1.4023584127426147
1.0	28920000.0	28930000.0	0.0	3.2034354209899902	1.5733678340911865
1.0	28940000.0	28950000.0	7.0	2.5791494846343994	1.2694374322891235
1.0	28960000.0	28970000.0	1.0	3.0120949745178223	1.5022752285003662
1.0	29050000.0	29060000.0	2.0	3.732451915740967	1.811134934425354
1.0	29070000.0	29080000.0	0.0	2.3882594108581543	1.1555519104003906
1.0	29100000.0	29110000.0	1.0	3.4487152099609375	1.705817461013794
1.0	29160000.0	29170000.0	0.0	3.880060911178589	1.873497724533081
1.0	29220000.0	29230000.0	4.0	2.7430624961853027	1.360155701637268
1.0	29230000.0	29240000.0	1.0	3.4535317420959473	1.6762969493865967
1.0	29270000.0	29280000.0	2.0	3.0666663646698	1.5059139728546143
1.0	29290000.0	29300000.0	3.0	3.034149169921875	1.4872500896453857
1.0	29310000.0	29320000.0	3.0	2.7730212211608887	1.3535082340240479
1.0	29340000.0	29350000.0	1.0	2.565047264099121	1.259142518043518
1.0	29350000.0	29360000.0	2.0	2.670823097229004	1.3154122829437256
1.0	29370000.0	29380000.0	6.0	2.647726058959961	1.2959814071655273
1.0	29420000.0	29430000.0	0.0	2.606902599334717	1.2845007181167603
1.0	29440000.0	29450000.0	3.0	3.032595157623291	1.5059208869934082
1.0	29550000.0	29560000.0	0.0	3.247697353363037	1.6105778217315674
1.0	29560000.0	29570000.0	3.0	3.101811408996582	1.543227195739746
1.0	29630000.0	29640000.0	5.0	3.309979200363159	1.6315428018569946
1.0	29650000.0	29660000.0	4.0	3.6817798614501953	1.8052228689193726
1.0	29670000.0	29680000.0	3.0	4.794914245605469	2.2345340251922607
1.0	29680000.0	29690000.0	3.0	4.943222999572754	2.2843942642211914
1.0	29750000.0	29760000.0	8.0	5.503747940063477	2.4717063903808594
1.0	29860000.0	29870000.0	6.0	4.282698631286621	2.0236382484436035
1.0	30040000.0	30050000.0	2.0	3.7336719036102295	1.7972211837768555
1.0	30050000.0	30060000.0	5.0	4.389854907989502	2.060084581375122
1.0	30100000.0	30110000.0	7.0	5.0474138259887695	2.3176827430725098
1.0	30150000.0	30160000.0	7.0	5.449304580688477	2.460257053375244
1.0	30190000.0	30200000.0	6.0	6.2559404373168945	2.685331344604492
1.0	30220000.0	30230000.0	6.0	5.786406517028809	2.557856321334839
1.0	30270000.0	30280000.0	6.0	5.863202095031738	2.5796573162078857
1.0	30300000.0	30310000.0	7.0	6.2922868728637695	2.6962475776672363
1.0	30320000.0	30330000.0	5.0	5.531855583190918	2.4863076210021973
1.0	30370000.0	30380000.0	7.0	6.062026023864746	2.63431715965271
1.0	30440000.0	30450000.0	5.0	6.0195488929748535	2.6227753162384033
1.0	30590000.0	30600000.0	3.0	6.188683986663818	2.664581298828125
1.0	30630000.0	30640000.0	7.0	6.013979911804199	2.6235294342041016
1.0	30680000.0	30690000.0	2.0	6.55056619644165	2.762878894805908
1.0	30690000.0	30700000.0	8.0	6.209517955780029	2.6779379844665527
1.0	30710000.0	30720000.0	6.0	6.405071258544922	2.726950168609619
1.0	30720000.0	30730000.0	11.0	6.21798038482666	2.6799068450927734
1.0	30740000.0	30750000.0	3.0	6.4514899253845215	2.7350082397460938
1.0	30780000.0	30790000.0	8.0	5.139948844909668	2.355480909347534
1.0	30890000.0	30900000.0	5.0	4.395166873931885	2.0786545276641846
1.0	30950000.0	30960000.0	7.0	4.377144813537598	2.067772150039673
1.0	30960000.0	30970000.0	2.0	3.551443576812744	1.735622763633728
1.0	30990000.0	31000000.0	1.0	3.969146728515625	1.9212074279785156
1.0	31000000.0	31010000.0	2.0	4.151654243469238	1.97494637966156
1.0	31090000.0	31100000.0	5.0	3.8764595985412598	1.8650996685028076
1.0	31160000.0	31170000.0	8.0	4.274683475494385	2.0298352241516113
1.0	31170000.0	31180000.0	4.0	4.386273384094238	2.0849947929382324
1.0	31230000.0	31240000.0	6.0	4.957947731018066	2.2894043922424316
1.0	31240000.0	31250000.0	3.0	4.457850456237793	2.1078810691833496
1.0	31300000.0	31310000.0	2.0	4.2460432052612305	2.0204155445098877
1.0	31370000.0	31380000.0	7.0	3.021824836730957	1.4964383840560913
1.0	31400000.0	31410000.0	6.0	2.52431321144104	1.2512964010238647
1.0	31520000.0	31530000.0	2.0	2.378631830215454	1.1561270952224731
1.0	31690000.0	31700000.0	6.0	3.683027744293213	1.7813122272491455
1.0	31800000.0	31810000.0	1.0	2.912688732147217	1.437650203704834
1.0	31810000.0	31820000.0	4.0	2.4030184745788574	1.1676480770111084
1.0	31950000.0	31960000.0	1.0	3.295466899871826	1.6343656778335571
1.0	32000000.0	32010000.0	14.0	3.100606679916382	1.5431625843048096
1.0	32100000.0	32110000.0	0.0	2.6841061115264893	1.3288737535476685
1.0	32160000.0	32170000.0	6.0	3.042862892150879	1.5006660223007202
1.0	32220000.0	32230000.0	1.0	3.5126864910125732	1.7372697591781616
1.0	32250000.0	32260000.0	5.0	3.8615498542785645	1.8832643032073975
1.0	32270000.0	32280000.0	2.0	3.846855878829956	1.849665641784668
1.0	32330000.0	32340000.0	3.0	3.922869920730591	1.8937923908233643
1.0	32340000.0	32350000.0	0.0	3.43987774848938	1.715132713317871
1.0	32360000.0	32370000.0	3.0	3.7134318351745605	1.8026504516601562
1.0	32370000.0	32380000.0	0.0	2.6583333015441895	1.3146432638168335
1.0	32480000.0	32490000.0	6.0	2.659989833831787	1.3165203332901
1.0	32530000.0	32540000.0	3.0	3.5967018604278564	1.7639062404632568
1.0	32550000.0	32560000.0	2.0	2.8400158882141113	1.4142603874206543
1.0	32560000.0	32570000.0	5.0	2.6999268531799316	1.3195078372955322
1.0	32750000.0	32760000.0	0.0	3.2460639476776123	1.6104711294174194
1.0	32770000.0	32780000.0	1.0	2.53757643699646	1.2468128204345703
1.0	32850000.0	32860000.0	2.0	2.3459668159484863	1.1548759937286377
1.0	32940000.0	32950000.0	3.0	3.833652973175049	1.8671401739120483
1.0	32970000.0	32980000.0	2.0	4.129389762878418	1.9751743078231812
1.0	33020000.0	33030000.0	2.0	2.644228935241699	1.3053209781646729
1.0	33030000.0	33040000.0	2.0	3.189079999923706	1.5744540691375732
1.0	33160000.0	33170000.0	2.0	3.026867389678955	1.50581955909729
1.0	33230000.0	33240000.0	3.0	2.439728021621704	1.189992904663086
1.0	33240000.0	33250000.0	2.0	2.702533483505249	1.582292914390564
1.0	33330000.0	33340000.0	1.0	3.1145334243774414	1.5518449544906616
1.0	33380000.0	33390000.0	1.0	3.0243582725524902	1.5102328062057495
1.0	33430000.0	33440000.0	2.0	3.1825010776519775	1.589117407798767
1.0	33440000.0	33450000.0	1.0	3.4140594005584717	1.681089997291565
1.0	33550000.0	33560000.0	6.0	2.8768298625946045	1.4326231479644775
1.0	33620000.0	33630000.0	7.0	2.8928170204162598	1.418961524963379
1.0	33680000.0	33690000.0	1.0	3.229734420776367	1.604260802268982
1.0	33710000.0	33720000.0	5.0	3.566016435623169	1.7313464879989624
1.0	33780000.0	33790000.0	3.0	3.0846786499023438	1.524919867515564
1.0	33810000.0	33820000.0	1.0	3.0351529121398926	1.5175414085388184
1.0	33900000.0	33910000.0	3.0	3.657883882522583	1.776689887046814
1.0	33940000.0	33950000.0	1.0	3.3387794494628906	1.6571524143218994
1.0	33980000.0	33990000.0	2.0	5.17057991027832	2.365403413772583
1.0	34020000.0	34030000.0	5.0	4.923382759094238	2.278123140335083
1.0	34080000.0	34090000.0	7.0	5.760943412780762	2.5495288372039795
1.0	34130000.0	34140000.0	7.0	5.085318088531494	2.343271493911743
1.0	34150000.0	34160000.0	3.0	5.818936824798584	2.568856716156006
1.0	34200000.0	34210000.0	7.0	6.612654209136963	2.7721972465515137
1.0	34260000.0	34270000.0	11.0	6.594364166259766	2.7692019939422607
1.0	34280000.0	34290000.0	3.0	6.573883056640625	2.7663867473602295
1.0	34330000.0	34340000.0	9.0	6.54184103012085	2.758105993270874
1.0	34440000.0	34450000.0	6.0	7.115122318267822	2.8861374855041504
1.0	34470000.0	34480000.0	10.0	6.398442268371582	2.7216849327087402
1.0	34520000.0	34530000.0	9.0	7.034553527832031	2.870303153991699
1.0	34590000.0	34600000.0	8.0	7.103311061859131	2.8826441764831543
1.0	34670000.0	34680000.0	6.0	6.7907915115356445	2.8154282569885254
1.0	34690000.0	34700000.0	10.0	6.79486608505249	2.8179774284362793
1.0	34720000.0	34730000.0	5.0	5.294980049133301	2.4177939891815186
1.0	34810000.0	34820000.0	7.0	5.481452941894531	2.458378553390503
1.0	34830000.0	34840000.0	5.0	5.8250346183776855	2.5656540393829346
1.0	34860000.0	34870000.0	5.0	4.427964687347412	2.0935845375061035
1.0	35000000.0	35010000.0	9.0	5.7068328857421875	2.531801700592041
1.0	35020000.0	35030000.0	8.0	5.590174198150635	2.4987330436706543
1.0	35110000.0	35120000.0	8.0	5.059634208679199	2.3273472785949707
1.0	35200000.0	35210000.0	4.0	4.5018310546875	2.1269917488098145
1.0	35300000.0	35310000.0	5.0	3.777613878250122	1.811678171157837
1.0	35330000.0	35340000.0	1.0	4.221828460693359	2.0176243782043457
1.0	35360000.0	35370000.0	6.0	4.887187480926514	2.2626655101776123
1.0	35410000.0	35420000.0	11.0	4.473429203033447	2.1025917530059814
1.0	35470000.0	35480000.0	3.0	3.012355327606201	1.5077989101409912
1.0	35570000.0	35580000.0	5.0	2.8873980045318604	1.433984398841858
1.0	35630000.0	35640000.0	2.0	4.386998653411865	2.074647903442383
1.0	35690000.0	35700000.0	3.0	4.252525329589844	2.0224623680114746
1.0	35730000.0	35740000.0	4.0	3.098701000213623	1.5465221405029297
1.0	35790000.0	35800000.0	2.0	2.6411588191986084	1.300827980041504
1.0	35840000.0	35850000.0	0.0	2.5911123752593994	1.2723405361175537
1.0	35890000.0	35900000.0	0.0	2.6324496269226074	1.293804407119751
1.0	35910000.0	35920000.0	2.0	2.291614532470703	1.1156542301177979
1.0	35920000.0	35930000.0	2.0	2.3290374279022217	1.125666856765747
1.0	36020000.0	36030000.0	4.0	2.838946580886841	1.4087724685668945
1.0	36080000.0	36090000.0	3.0	2.6567184925079346	1.3134862184524536
1.0	36090000.0	36100000.0	4.0	2.476771593093872	1.2460750341415405
1.0	36100000.0	36110000.0	6.0	2.930608034133911	1.4630424976348877
1.0	36110000.0	36120000.0	0.0	3.9305503368377686	1.9072372913360596
1.0	36190000.0	36200000.0	0.0	3.2292518615722656	1.6048465967178345
1.0	36240000.0	36250000.0	1.0	3.4120216369628906	1.6720205545425415
1.0	36250000.0	36260000.0	2.0	3.8482394218444824	1.8570630550384521
1.0	36320000.0	36330000.0	4.0	3.0904245376586914	1.5341347455978394
1.0	36340000.0	36350000.0	6.0	3.377323627471924	1.659257173538208
1.0	36430000.0	36440000.0	3.0	2.664297103881836	1.3169243335723877
1.0	36470000.0	36480000.0	3.0	2.6627094745635986	1.3169376850128174
1.0	36490000.0	36500000.0	0.0	2.735302209854126	1.3564231395721436
1.0	36740000.0	36750000.0	6.0	2.80173397064209	1.3940116167068481
1.0	36770000.0	36780000.0	3.0	3.2768197059631348	1.632854700088501
1.0	36840000.0	36850000.0	4.0	2.9368979930877686	1.4681931734085083
1.0	36870000.0	36880000.0	5.0	4.03003454208374	1.9509836435317993
1.0	36890000.0	36900000.0	1.0	3.716672420501709	1.8326537609100342
1.0	36970000.0	36980000.0	8.0	5.352911949157715	2.4309022426605225
1.0	37050000.0	37060000.0	6.0	5.681596279144287	2.536120891571045
1.0	37060000.0	37070000.0	1.0	6.191575050354004	2.675421953201294
1.0	37100000.0	37110000.0	5.0	5.142219066619873	2.3582539558410645
1.0	37130000.0	37140000.0	6.0	5.205443382263184	2.3798747062683105
1.0	37140000.0	37150000.0	0.0	5.311002254486084	2.4126532077789307
1.0	37220000.0	37230000.0	6.0	5.628767490386963	2.5091137886047363
1.0	37250000.0	37260000.0	5.0	6.113191604614258	2.650662899017334
1.0	37270000.0	37280000.0	5.0	6.135560512542725	2.654491662979126
1.0	37300000.0	37310000.0	3.0	6.550480842590332	2.763467788696289
1.0	37340000.0	37350000.0	7.0	7.3304853439331055	2.92785906791687
1.0	37390000.0	37400000.0	13.0	7.5006422996521	2.9595589637756348
1.0	37420000.0	37430000.0	4.0	7.844582557678223	3.0185306072235107
1.0	37460000.0	37470000.0	9.0	6.888280391693115	2.8383731842041016
1.0	37800000.0	37810000.0	5.0	5.390564918518066	2.435955047607422
1.0	37880000.0	37890000.0	6.0	4.83038854598999	2.245845317840576
1.0	37960000.0	37970000.0	2.0	2.709681272506714	1.3515939712524414
1.0	37970000.0	37980000.0	2.0	2.875131607055664	1.4325727224349976
1.0	37980000.0	37990000.0	4.0	4.1726531982421875	2.000744342803955
1.0	38020000.0	38030000.0	5.0	3.041898488998413	1.5192718505859375
1.0	38080000.0	38090000.0	1.0	4.312650203704834	2.0499088764190674
1.0	38100000.0	38110000.0	5.0	4.092596530914307	1.9624664783477783
1.0	38260000.0	38270000.0	0.0	2.5649237632751465	1.2815295457839966
1.0	38380000.0	38390000.0	3.0	2.7220609188079834	1.350155234336853
1.0	38390000.0	38400000.0	3.0	2.9673073291778564	1.4812244176864624
1.0	38450000.0	38460000.0	1.0	3.1300721168518066	1.546772837638855
1.0	38460000.0	38470000.0	2.0	3.3021697998046875	1.6466715335845947
1.0	38510000.0	38520000.0	0.0	4.227916240692139	2.042328357696533
1.0	38530000.0	38540000.0	2.0	4.421921730041504	2.109142541885376
1.0	38560000.0	38570000.0	5.0	4.452099800109863	2.1040682792663574
1.0	38600000.0	38610000.0	3.0	3.721597194671631	1.8483034372329712
1.0	38620000.0	38630000.0	4.0	4.594050407409668	2.1528072357177734
1.0	38680000.0	38690000.0	3.0	4.5940775871276855	2.1583077907562256
1.0	38690000.0	38700000.0	5.0	4.639536380767822	2.173673152923584
1.0	38710000.0	38720000.0	1.0	5.165428638458252	2.3650972843170166
1.0	38760000.0	38770000.0	6.0	4.824092864990234	2.239658832550049
1.0	38780000.0	38790000.0	5.0	4.993865489959717	2.2956669330596924
1.0	38840000.0	38850000.0	7.0	5.9593915939331055	2.6028847694396973
1.0	38850000.0	38860000.0	6.0	5.2606401443481445	2.3916096687316895
1.0	38860000.0	38870000.0	7.0	5.704034328460693	2.5284364223480225
1.0	38910000.0	38920000.0	11.0	5.80251407623291	2.5603694915771484
1.0	38990000.0	39000000.0	7.0	5.9159836769104	2.595053195953369
1.0	39020000.0	39030000.0	6.0	5.748956203460693	2.553401231765747
1.0	39370000.0	39380000.0	6.0	3.6764190196990967	1.785643219947815
1.0	39460000.0	39470000.0	1.0	2.3003621101379395	1.154604196548462
1.0	39540000.0	39550000.0	2.0	3.2782154083251953	1.6161906719207764
1.0	39560000.0	39570000.0	1.0	3.1233160495758057	1.5500271320343018
1.0	39610000.0	39620000.0	5.0	2.875249147415161	1.417710542678833
1.0	39630000.0	39640000.0	3.0	3.0223302841186523	1.4943702220916748
1.0	39650000.0	39660000.0	3.0	3.395761013031006	1.6705892086029053
1.0	39690000.0	39700000.0	4.0	2.557030200958252	1.2570281028747559
1.0	39730000.0	39740000.0	2.0	3.3184573650360107	1.6288982629776
1.0	39740000.0	39750000.0	1.0	2.6341490745544434	1.2997876405715942
1.0	39770000.0	39780000.0	3.0	2.4637246131896973	1.2516059875488281
1.0	39780000.0	39790000.0	3.0	2.5932064056396484	1.0149794816970825
1.0	39800000.0	39810000.0	3.0	2.5553817749023438	1.2635101079940796
1.0	39940000.0	39950000.0	2.0	2.288271427154541	1.1358768939971924
1.0	39960000.0	39970000.0	1.0	3.700932264328003	1.7928426265716553
1.0	40250000.0	40260000.0	3.0	3.537522077560425	1.7403122186660767
1.0	40340000.0	40350000.0	1.0	2.4914283752441406	1.22120201587677
1.0	40400000.0	40410000.0	2.0	3.5080630779266357	1.7509071826934814
1.0	40470000.0	40480000.0	6.0	4.056275367736816	1.9509594440460205
1.0	40520000.0	40530000.0	4.0	2.8106608390808105	1.4092966318130493
1.0	40580000.0	40590000.0	7.0	3.9396567344665527	1.897924780845642
1.0	40600000.0	40610000.0	2.0	4.035124778747559	1.941123604774475
1.0	40650000.0	40660000.0	1.0	2.7456467151641846	1.3639084100723267
1.0	40680000.0	40690000.0	2.0	2.59458065032959	1.2778677940368652
1.0	40700000.0	40710000.0	3.0	2.4861767292022705	1.1945788860321045
1.0	40770000.0	40780000.0	3.0	2.8601675033569336	1.4172031879425049
1.0	40780000.0	40790000.0	4.0	3.884377956390381	1.8712278604507446
1.0	40840000.0	40850000.0	1.0	2.986772060394287	1.4932491779327393
1.0	41130000.0	41140000.0	6.0	3.974707841873169	1.9353605508804321
1.0	41140000.0	41150000.0	4.0	4.15950870513916	1.9871242046356201
1.0	41180000.0	41190000.0	2.0	2.8158018589019775	1.4006398916244507
1.0	41240000.0	41250000.0	1.0	3.021524429321289	1.5034507513046265
1.0	41270000.0	41280000.0	4.0	4.075985908508301	1.9565401077270508
1.0	41320000.0	41330000.0	2.0	3.219522476196289	1.6032298803329468
1.0	41350000.0	41360000.0	1.0	4.027451515197754	1.932241678237915
1.0	41450000.0	41460000.0	1.0	2.3953261375427246	1.46097993850708
1.0	41500000.0	41510000.0	1.0	2.489881992340088	1.2157138586044312
1.0	41510000.0	41520000.0	3.0	2.5414674282073975	1.2319680452346802
1.0	41680000.0	41690000.0	2.0	2.772143840789795	1.374862551689148
1.0	41730000.0	41740000.0	1.0	4.151937961578369	1.9865890741348267
1.0	41780000.0	41790000.0	11.0	3.9227843284606934	1.9020473957061768
1.0	41820000.0	41830000.0	3.0	3.2595314979553223	1.6312267780303955
1.0	41930000.0	41940000.0	7.0	3.74662709236145	1.8506247997283936
1.0	41960000.0	41970000.0	6.0	3.3352324962615967	1.685304045677185
1.0	42180000.0	42190000.0	2.0	3.8357455730438232	1.8693780899047852
1.0	42230000.0	42240000.0	2.0	4.147055625915527	1.9861972332000732
1.0	42280000.0	42290000.0	3.0	3.6450493335723877	1.7651259899139404
1.0	42360000.0	42370000.0	2.0	3.1369152069091797	1.5385668277740479
1.0	42370000.0	42380000.0	3.0	3.2166125774383545	1.5573314428329468
1.0	42590000.0	42600000.0	4.0	4.445097923278809	2.0974347591400146
1.0	42700000.0	42710000.0	5.0	2.6029672622680664	1.2771215438842773
1.0	42740000.0	42750000.0	3.0	2.6525778770446777	1.3052165508270264
1.0	42830000.0	42840000.0	2.0	3.840336322784424	1.8522125482559204
1.0	42840000.0	42850000.0	6.0	3.5299065113067627	1.7215526103973389
1.0	42860000.0	42870000.0	0.0	3.8931736946105957	1.8686821460723877
1.0	42930000.0	42940000.0	3.0	3.1362204551696777	1.536421298980713
1.0	42940000.0	42950000.0	2.0	3.1638894081115723	1.5444133281707764
1.0	42980000.0	42990000.0	3.0	3.4685778617858887	1.680077314376831
1.0	43140000.0	43150000.0	3.0	2.8213133811950684	1.4047372341156006
1.0	43160000.0	43170000.0	5.0	2.7480177879333496	1.4390804767608643
1.0	43190000.0	43200000.0	0.0	3.3744759559631348	1.6447616815567017
1.0	43240000.0	43250000.0	1.0	2.607485055923462	1.271985650062561
1.0	43310000.0	43320000.0	1.0	2.9254345893859863	1.458370566368103
1.0	43350000.0	43360000.0	8.0	4.512964725494385	2.129542827606201
1.0	43380000.0	43390000.0	5.0	4.162503719329834	1.9951902627944946
1.0	43520000.0	43530000.0	5.0	3.937070846557617	1.8898849487304688
1.0	43710000.0	43720000.0	2.0	3.667659044265747	1.7971084117889404
1.0	43770000.0	43780000.0	3.0	3.8291122913360596	1.8552913665771484
1.0	43830000.0	43840000.0	4.0	2.7239279747009277	1.3446125984191895
1.0	43840000.0	43850000.0	3.0	2.5573010444641113	1.2441797256469727
1.0	43930000.0	43940000.0	4.0	3.537362575531006	1.753483772277832
1.0	43960000.0	43970000.0	5.0	3.8811850547790527	1.880491852760315
1.0	44000000.0	44010000.0	2.0	2.952014446258545	1.4761561155319214
1.0	44040000.0	44050000.0	2.0	2.609281539916992	1.2913846969604492
1.0	44080000.0	44090000.0	3.0	2.4404609203338623	1.2237763404846191
1.0	44090000.0	44100000.0	2.0	3.6786065101623535	1.8073838949203491
1.0	44130000.0	44140000.0	5.0	3.463965654373169	1.8349425792694092
1.0	44140000.0	44150000.0	3.0	2.4569408893585205	1.2212166786193848
1.0	44170000.0	44180000.0	3.0	2.7473368644714355	1.3602575063705444
1.0	44290000.0	44300000.0	1.0	3.19671893119812	1.5836330652236938
1.0	44320000.0	44330000.0	1.0	2.908456325531006	1.4364993572235107
1.0	44370000.0	44380000.0	9.0	3.027941942214966	1.498245358467102
1.0	44400000.0	44410000.0	2.0	3.2061469554901123	1.6006972789764404
1.0	44410000.0	44420000.0	0.0	2.7108895778656006	1.342463731765747
1.0	44420000.0	44430000.0	3.0	2.539252281188965	1.2388768196105957
1.0	44440000.0	44450000.0	3.0	2.92948842048645	1.43782639503479
1.0	44560000.0	44570000.0	7.0	4.3251752853393555	2.0541555881500244
1.0	44590000.0	44600000.0	3.0	4.6341471672058105	2.1708602905273438
1.0	44750000.0	44760000.0	8.0	2.546983242034912	1.2530990839004517
1.0	44760000.0	44770000.0	2.0	2.6829922199249268	1.324364423751831
1.0	44770000.0	44780000.0	4.0	2.7209556102752686	1.332044243812561
1.0	44830000.0	44840000.0	1.0	4.805781364440918	2.235482692718506
1.0	44850000.0	44860000.0	4.0	4.620046138763428	2.171462297439575
1.0	44890000.0	44900000.0	4.0	3.887533664703369	1.9022798538208008
1.0	44910000.0	44920000.0	3.0	4.5240397453308105	2.1297659873962402
1.0	44990000.0	45000000.0	5.0	4.178284645080566	1.9913365840911865
1.0	45010000.0	45020000.0	2.0	3.4910225868225098	1.7375447750091553
1.0	45080000.0	45090000.0	3.0	3.937558650970459	1.931797742843628
1.0	45250000.0	45260000.0	1.0	3.8101649284362793	1.8776613473892212
1.0	45300000.0	45310000.0	10.0	3.6487479209899902	1.7947137355804443
1.0	45340000.0	45350000.0	5.0	2.6742234230041504	1.3233962059020996
1.0	45360000.0	45370000.0	3.0	3.028952121734619	1.502028465270996
1.0	45390000.0	45400000.0	4.0	2.9990060329437256	1.4847677946090698
1.0	45450000.0	45460000.0	5.0	3.6806254386901855	1.799380898475647
1.0	45530000.0	45540000.0	5.0	4.030261039733887	1.9247268438339233
1.0	45580000.0	45590000.0	4.0	3.9025349617004395	1.8846521377563477
1.0	45590000.0	45600000.0	4.0	3.57344388961792	1.733638048171997
1.0	45630000.0	45640000.0	2.0	3.0210318565368652	1.5008541345596313
1.0	45670000.0	45680000.0	4.0	3.074049711227417	1.5359784364700317
1.0	45720000.0	45730000.0	2.0	3.6296706199645996	1.7600677013397217
1.0	45830000.0	45840000.0	2.0	3.3647167682647705	1.6419727802276611
1.0	45900000.0	45910000.0	3.0	3.47224497795105	1.7035789489746094
1.0	45910000.0	45920000.0	2.0	3.148447036743164	1.5604327917099
1.0	45960000.0	45970000.0	3.0	2.9326138496398926	1.4694392681121826
1.0	45970000.0	45980000.0	3.0	2.4688382148742676	1.2510921955108643
1.0	46030000.0	46040000.0	0.0	2.673372268676758	1.3175938129425049
1.0	46070000.0	46080000.0	3.0	2.5772736072540283	1.2647992372512817
1.0	46090000.0	46100000.0	2.0	2.64483904838562	1.3666045665740967
1.0	46190000.0	46200000.0	1.0	2.895683765411377	1.442299246788025
1.0	46380000.0	46390000.0	2.0	2.6398048400878906	1.2995654344558716
1.0	46500000.0	46510000.0	1.0	2.772704839706421	1.3785717487335205
1.0	46510000.0	46520000.0	5.0	2.9920129776000977	1.4884417057037354
1.0	46570000.0	46580000.0	4.0	3.7486865520477295	1.8181705474853516
1.0	46670000.0	46680000.0	3.0	3.6451973915100098	1.7925742864608765
1.0	46690000.0	46700000.0	4.0	3.984875440597534	1.9212802648544312
1.0	46730000.0	46740000.0	5.0	2.5598464012145996	1.257354497909546
1.0	46880000.0	46890000.0	1.0	4.346367835998535	2.081937313079834
1.0	46970000.0	46980000.0	7.0	4.457740783691406	2.1190171241760254
1.0	47080000.0	47090000.0	3.0	3.1945316791534424	1.584551453590393
1.0	47110000.0	47120000.0	4.0	2.7228541374206543	1.3490912914276123
1.0	47120000.0	47130000.0	8.0	2.7286696434020996	1.3464642763137817
1.0	47230000.0	47240000.0	5.0	4.416170120239258	2.085547685623169
1.0	47270000.0	47280000.0	12.0	3.5013623237609863	1.7117900848388672
1.0	47370000.0	47380000.0	1.0	3.442751407623291	1.6670643091201782
1.0	47430000.0	47440000.0	1.0	3.2375130653381348	1.5605498552322388
1.0	47660000.0	47670000.0	3.0	3.688162326812744	1.7753760814666748
1.0	47800000.0	47810000.0	3.0	2.9004504680633545	1.4419028759002686
1.0	47870000.0	47880000.0	5.0	3.9879074096679688	1.9057810306549072
1.0	47950000.0	47960000.0	4.0	3.460325241088867	1.6754264831542969
1.0	47970000.0	47980000.0	3.0	3.4770731925964355	1.7002737522125244
1.0	48150000.0	48160000.0	1.0	4.3049445152282715	2.038045883178711
1.0	48160000.0	48170000.0	4.0	3.665626049041748	1.7740856409072876
1.0	48180000.0	48190000.0	4.0	3.8479201793670654	1.856963872909546
1.0	48190000.0	48200000.0	1.0	3.872551679611206	1.880515694618225
1.0	48200000.0	48210000.0	4.0	3.386411190032959	1.6628268957138062
1.0	48230000.0	48240000.0	4.0	3.6057865619659424	1.7339775562286377
1.0	48300000.0	48310000.0	3.0	3.1842212677001953	1.5933210849761963
1.0	48390000.0	48400000.0	10.0	3.3373560905456543	1.6384121179580688
1.0	48400000.0	48410000.0	2.0	3.2991745471954346	1.6425472497940063
1.0	48510000.0	48520000.0	2.0	4.062212944030762	1.9399185180664062
1.0	48580000.0	48590000.0	6.0	3.1673026084899902	1.5773614645004272
1.0	48760000.0	48770000.0	3.0	2.8006274700164795	1.3429838418960571
1.0	48880000.0	48890000.0	4.0	3.0407519340515137	1.4588139057159424
1.0	48920000.0	48930000.0	5.0	3.215294599533081	1.548535943031311
1.0	48960000.0	48970000.0	4.0	4.249894142150879	2.015275478363037
1.0	48990000.0	49000000.0	3.0	3.8411662578582764	1.8475137948989868
1.0	49030000.0	49040000.0	7.0	4.3189778327941895	2.0456044673919678
1.0	49040000.0	49050000.0	6.0	4.562971115112305	2.137155532836914
1.0	49080000.0	49090000.0	2.0	5.286456108093262	2.3939831256866455
1.0	49120000.0	49130000.0	9.0	4.845832824707031	2.238083839416504
1.0	49150000.0	49160000.0	3.0	4.2553558349609375	2.026101589202881
1.0	49240000.0	49250000.0	5.0	3.6846365928649902	1.7816451787948608
1.0	49320000.0	49330000.0	3.0	4.896780490875244	2.254906415939331
1.0	49350000.0	49360000.0	5.0	4.9955034255981445	2.2893733978271484
1.0	49370000.0	49380000.0	8.0	4.763537406921387	2.2098541259765625
1.0	49380000.0	49390000.0	3.0	4.24502420425415	2.0194785594940186
1.0	49400000.0	49410000.0	7.0	4.781720161437988	2.219569206237793
1.0	49420000.0	49430000.0	4.0	5.157748699188232	2.3498759269714355
1.0	49430000.0	49440000.0	6.0	5.27741003036499	2.388148069381714
1.0	49460000.0	49470000.0	9.0	5.694758415222168	2.5231823921203613
1.0	49520000.0	49530000.0	7.0	5.904809951782227	2.5885231494903564
1.0	49630000.0	49640000.0	7.0	6.4696044921875	2.7394261360168457
1.0	49650000.0	49660000.0	6.0	7.384214878082275	2.9377150535583496
1.0	49740000.0	49750000.0	7.0	7.583012580871582	2.9787025451660156
1.0	49780000.0	49790000.0	6.0	7.566229820251465	2.9720327854156494
1.0	49790000.0	49800000.0	11.0	7.850560665130615	3.019545078277588
1.0	49820000.0	49830000.0	4.0	8.415331840515137	3.0999693870544434
1.0	49830000.0	49840000.0	8.0	8.684076309204102	3.1322271823883057
1.0	49870000.0	49880000.0	12.0	9.03321647644043	3.1695828437805176
1.0	49890000.0	49900000.0	8.0	9.166760444641113	3.182385206222534
1.0	49900000.0	49910000.0	12.0	8.899446487426758	3.1560699939727783
1.0	49930000.0	49940000.0	16.0	8.470982551574707	3.1085550785064697
1.0	49940000.0	49950000.0	13.0	8.572799682617188	3.1209468841552734
1.0	49950000.0	49960000.0	4.0	9.357025146484375	3.1985063552856445
1.0	50040000.0	50050000.0	5.0	9.775568962097168	3.229590892791748
1.0	50150000.0	50160000.0	10.0	9.540000915527344	3.2135703563690186
1.0	50180000.0	50190000.0	6.0	8.806182861328125	3.1469123363494873
1.0	50260000.0	50270000.0	6.0	7.562113285064697	2.9721901416778564
1.0	50290000.0	50300000.0	4.0	5.855774879455566	2.5845818519592285
1.0	50320000.0	50330000.0	8.0	6.4323577880859375	2.7304322719573975
1.0	50360000.0	50370000.0	9.0	7.241690635681152	2.910599946975708
1.0	50370000.0	50380000.0	4.0	7.404908657073975	2.9427757263183594
1.0	50410000.0	50420000.0	6.0	7.310931205749512	2.923053026199341
1.0	50510000.0	50520000.0	9.0	6.445152282714844	2.7391321659088135
1.0	50580000.0	50590000.0	7.0	6.630671501159668	2.779569149017334
1.0	50600000.0	50610000.0	7.0	6.600744724273682	2.7702736854553223
1.0	50610000.0	50620000.0	9.0	6.886043548583984	2.8359901905059814
1.0	50670000.0	50680000.0	4.0	6.594309329986572	2.769458293914795
1.0	50680000.0	50690000.0	13.0	6.486663818359375	2.742873191833496
1.0	50760000.0	50770000.0	4.0	6.4648542404174805	2.7384209632873535
1.0	50810000.0	50820000.0	6.0	5.750638961791992	2.548882007598877
1.0	50870000.0	50880000.0	6.0	5.0768842697143555	2.326035261154175
1.0	50880000.0	50890000.0	7.0	5.709355354309082	2.540189027786255
1.0	50950000.0	50960000.0	2.0	3.0312106609344482	1.4879975318908691
1.0	50970000.0	50980000.0	2.0	2.8108229637145996	1.3819148540496826
1.0	51120000.0	51130000.0	4.0	3.0017621517181396	1.4409148693084717
1.0	51130000.0	51140000.0	3.0	3.045320510864258	1.4579486846923828
1.0	51170000.0	51180000.0	3.0	2.958425521850586	1.4247519969940186
1.0	51180000.0	51190000.0	3.0	3.0611624717712402	1.4712843894958496
1.0	51190000.0	51200000.0	4.0	2.984327793121338	1.4429619312286377
1.0	51270000.0	51280000.0	0.0	2.9445104598999023	1.440603494644165
1.0	51360000.0	51370000.0	5.0	3.0731847286224365	1.5078312158584595
1.0	51380000.0	51390000.0	5.0	3.294313907623291	1.6064640283584595
1.0	51480000.0	51490000.0	3.0	3.8548672199249268	1.8504279851913452
1.0	51540000.0	51550000.0	1.0	4.164820194244385	1.9872249364852905
1.0	51620000.0	51630000.0	2.0	4.103209495544434	1.9595597982406616
1.0	51630000.0	51640000.0	8.0	3.7080180644989014	1.8081098794937134
1.0	51650000.0	51660000.0	3.0	3.977071762084961	1.9328361749649048
1.0	51660000.0	51670000.0	3.0	4.2652268409729	2.0293736457824707
1.0	51740000.0	51750000.0	0.0	2.667307138442993	1.3179556131362915
1.0	51810000.0	51820000.0	1.0	2.850141763687134	1.413223385810852
1.0	51860000.0	51870000.0	4.0	2.2595229148864746	1.085888147354126
1.0	51870000.0	51880000.0	5.0	2.4027962684631348	1.162947177886963
1.0	51990000.0	52000000.0	1.0	3.4200165271759033	1.651280403137207
1.0	52050000.0	52060000.0	6.0	3.91951060295105	1.883947730064392
1.0	52160000.0	52170000.0	4.0	2.8564770221710205	1.4224708080291748
1.0	52210000.0	52220000.0	1.0	2.782431125640869	1.3824383020401
1.0	52280000.0	52290000.0	2.0	2.6587748527526855	1.3151187896728516
1.0	52300000.0	52310000.0	3.0	2.805877685546875	1.3931339979171753
1.0	52340000.0	52350000.0	1.0	3.3050167560577393	1.6470603942871094
1.0	52380000.0	52390000.0	5.0	3.5084481239318848	1.7316862344741821
1.0	52430000.0	52440000.0	2.0	2.8678691387176514	1.4302977323532104
1.0	52440000.0	52450000.0	1.0	3.1595587730407715	1.5677868127822876
1.0	52490000.0	52500000.0	3.0	2.6466827392578125	1.3094230890274048
1.0	52590000.0	52600000.0	3.0	3.3451778888702393	1.6467516422271729
1.0	52660000.0	52670000.0	2.0	2.9339427947998047	1.4485911130905151
1.0	52680000.0	52690000.0	4.0	2.9972329139709473	1.4761791229248047
1.0	52720000.0	52730000.0	7.0	3.373368740081787	1.64438796043396
1.0	52770000.0	52780000.0	1.0	2.8798420429229736	1.430882453918457
1.0	52830000.0	52840000.0	0.0	2.893500566482544	1.4377648830413818
1.0	52840000.0	52850000.0	2.0	2.5124332904815674	1.232518196105957
1.0	52850000.0	52860000.0	1.0	2.393603563308716	1.1640403270721436
1.0	52870000.0	52880000.0	4.0	2.3980095386505127	1.219421625137329
1.0	52950000.0	52960000.0	1.0	2.5434906482696533	1.2486393451690674
1.0	53050000.0	53060000.0	2.0	3.9526352882385254	1.8946034908294678
1.0	53120000.0	53130000.0	3.0	4.0631632804870605	1.9432141780853271
1.0	53130000.0	53140000.0	1.0	4.0217437744140625	1.9322048425674438
1.0	53340000.0	53350000.0	4.0	3.4703056812286377	1.6968761682510376
1.0	53390000.0	53400000.0	0.0	2.9388792514801025	1.466271162033081
1.0	53410000.0	53420000.0	1.0	2.69831919670105	1.3302661180496216
1.0	53530000.0	53540000.0	4.0	3.965366840362549	1.8981918096542358
1.0	53560000.0	53570000.0	2.0	4.315701484680176	2.0452375411987305
1.0	53610000.0	53620000.0	0.0	3.64837646484375	1.796201467514038
1.0	53630000.0	53640000.0	2.0	3.667919874191284	1.8058993816375732
1.0	53650000.0	53660000.0	3.0	3.3324074745178223	1.661145806312561
1.0	53730000.0	53740000.0	2.0	2.8697268962860107	1.4282512664794922
1.0	53860000.0	53870000.0	4.0	5.2948174476623535	2.4096901416778564
1.0	53910000.0	53920000.0	4.0	5.008665084838867	2.31080961227417
1.0	54080000.0	54090000.0	1.0	5.719912052154541	2.5395278930664062
1.0	54090000.0	54100000.0	3.0	5.756564617156982	2.552325487136841
1.0	54100000.0	54110000.0	9.0	5.802003383636475	2.5648999214172363
1.0	54120000.0	54130000.0	4.0	5.185214519500732	2.3789753913879395
1.0	54140000.0	54150000.0	4.0	4.8581390380859375	2.2671961784362793
1.0	54200000.0	54210000.0	2.0	4.527998447418213	2.153122663497925
1.0	54240000.0	54250000.0	3.0	2.8325729370117188	1.4083421230316162
1.0	54310000.0	54320000.0	6.0	2.6970889568328857	1.33349609375
1.0	54330000.0	54340000.0	2.0	2.3853366374969482	1.1583926677703857
1.0	54390000.0	54400000.0	0.0	2.6058030128479004	1.2831485271453857
1.0	54470000.0	54480000.0	11.0	3.8364627361297607	1.851139783859253
1.0	54540000.0	54550000.0	1.0	3.049506664276123	1.5271779298782349
1.0	54600000.0	54610000.0	3.0	3.9722373485565186	1.8980562686920166
1.0	54630000.0	54640000.0	5.0	3.6102633476257324	1.7472947835922241
1.0	54690000.0	54700000.0	0.0	2.717352867126465	1.3463261127471924
1.0	54860000.0	54870000.0	3.0	2.4294018745422363	1.4950282573699951
1.0	54870000.0	54880000.0	2.0	3.0346646308898926	1.5158013105392456
1.0	54880000.0	54890000.0	3.0	3.9492416381835938	1.9047138690948486
1.0	55060000.0	55070000.0	6.0	2.8094515800476074	1.3949414491653442
1.0	55150000.0	55160000.0	4.0	3.7318968772888184	1.8000385761260986
1.0	55250000.0	55260000.0	1.0	2.6902177333831787	1.3335918188095093
1.0	55400000.0	55410000.0	5.0	4.059897422790527	1.9603347778320312
1.0	55450000.0	55460000.0	2.0	3.509255886077881	1.730329155921936
1.0	55580000.0	55590000.0	4.0	2.1511120796203613	1.0615519285202026
1.0	55590000.0	55600000.0	1.0	2.277771234512329	1.0991697311401367
1.0	55610000.0	55620000.0	2.0	2.351752758026123	1.1382417678833008
1.0	55620000.0	55630000.0	3.0	2.404006242752075	1.1695512533187866
1.0	55720000.0	55730000.0	4.0	3.767014265060425	1.8153282403945923
1.0	55730000.0	55740000.0	1.0	4.097196102142334	1.9516605138778687
1.0	55750000.0	55760000.0	4.0	3.6091256141662598	1.7388814687728882
1.0	55770000.0	55780000.0	2.0	4.6202239990234375	2.1613476276397705
1.0	55820000.0	55830000.0	5.0	4.479004859924316	2.1020960807800293
1.0	55830000.0	55840000.0	1.0	4.630685329437256	2.1609463691711426
1.0	55840000.0	55850000.0	0.0	4.818246364593506	2.2300095558166504
1.0	55850000.0	55860000.0	5.0	4.435860633850098	2.0864529609680176
1.0	55860000.0	55870000.0	9.0	4.503719806671143	2.11411714553833
1.0	55920000.0	55930000.0	4.0	3.7922065258026123	1.8314672708511353
1.0	56000000.0	56010000.0	5.0	4.738567352294922	2.202174425125122
1.0	56180000.0	56190000.0	7.0	4.998741149902344	2.3160204887390137
1.0	56190000.0	56200000.0	6.0	5.732834339141846	2.5390851497650146
1.0	56280000.0	56290000.0	4.0	5.3721208572387695	2.4295296669006348
1.0	56290000.0	56300000.0	6.0	5.404566287994385	2.4432003498077393
1.0	56370000.0	56380000.0	6.0	5.778895378112793	2.550872564315796
1.0	56390000.0	56400000.0	6.0	6.193965911865234	2.6663975715637207
1.0	56400000.0	56410000.0	3.0	5.726344108581543	2.5389492511749268
1.0	56470000.0	56480000.0	12.0	6.111363410949707	2.646919012069702
1.0	56520000.0	56530000.0	3.0	6.056571006774902	2.6317455768585205
1.0	56530000.0	56540000.0	6.0	6.168178081512451	2.6622300148010254
1.0	56560000.0	56570000.0	4.0	6.0985941886901855	2.6416072845458984
1.0	56750000.0	56760000.0	1.0	4.860833644866943	2.2442498207092285
1.0	56790000.0	56800000.0	5.0	4.1334547996521	1.9631538391113281
1.0	56970000.0	56980000.0	3.0	3.053091049194336	1.5182616710662842
1.0	56980000.0	56990000.0	0.0	3.263115644454956	1.6053411960601807
1.0	57100000.0	57110000.0	5.0	4.479861259460449	2.108778476715088
1.0	57120000.0	57130000.0	10.0	4.989672660827637	2.291794538497925
1.0	57140000.0	57150000.0	3.0	4.759143352508545	2.2135367393493652
1.0	57160000.0	57170000.0	3.0	4.717682838439941	2.1938726902008057
1.0	57180000.0	57190000.0	6.0	4.136484146118164	1.9648634195327759
1.0	57190000.0	57200000.0	2.0	4.593426704406738	2.1457674503326416
1.0	57250000.0	57260000.0	1.0	3.662707805633545	1.7619571685791016
1.0	57260000.0	57270000.0	2.0	3.770944595336914	1.80776047706604
1.0	57270000.0	57280000.0	2.0	3.6496028900146484	1.7568867206573486
1.0	57280000.0	57290000.0	1.0	3.8537395000457764	1.8699848651885986
1.0	57320000.0	57330000.0	4.0	3.174851417541504	1.5589325428009033
1.0	57340000.0	57350000.0	4.0	4.295990943908691	2.020195484161377
1.0	57350000.0	57360000.0	2.0	4.398746967315674	2.0602173805236816
1.0	57360000.0	57370000.0	5.0	3.619901657104492	1.7498079538345337
1.0	57400000.0	57410000.0	4.0	4.901756286621094	2.2564735412597656
1.0	57410000.0	57420000.0	3.0	5.107769966125488	2.332219123840332
1.0	57450000.0	57460000.0	8.0	4.8791823387146	2.250950574874878
1.0	57480000.0	57490000.0	3.0	5.401167869567871	2.431119680404663
1.0	57570000.0	57580000.0	6.0	5.484684944152832	2.459648370742798
1.0	57620000.0	57630000.0	5.0	5.825959205627441	2.5613059997558594
1.0	57640000.0	57650000.0	8.0	5.834737300872803	2.5656092166900635
1.0	57660000.0	57670000.0	4.0	6.111640930175781	2.6464850902557373
1.0	57790000.0	57800000.0	5.0	5.160318851470947	2.3534095287323
1.0	57800000.0	57810000.0	10.0	5.154053688049316	2.3495545387268066
1.0	57850000.0	57860000.0	5.0	5.3519463539123535	2.4172885417938232
1.0	57900000.0	57910000.0	4.0	5.216385841369629	2.369180679321289
1.0	57990000.0	58000000.0	5.0	5.003068447113037	2.2950150966644287
1.0	58040000.0	58050000.0	6.0	3.536386013031006	1.766841173171997
1.0	58050000.0	58060000.0	7.0	4.728070259094238	2.198032855987549
1.0	58090000.0	58100000.0	4.0	4.635025978088379	2.170884370803833
1.0	58240000.0	58250000.0	3.0	5.652175426483154	2.510409355163574
1.0	58360000.0	58370000.0	3.0	6.224404335021973	2.6777024269104004
1.0	58410000.0	58420000.0	8.0	6.653164863586426	2.7844552993774414
1.0	58460000.0	58470000.0	8.0	6.62970495223999	2.777883768081665
1.0	58540000.0	58550000.0	8.0	6.265322685241699	2.6863741874694824
1.0	58580000.0	58590000.0	6.0	5.482383728027344	2.4664416313171387
1.0	58660000.0	58670000.0	2.0	6.089014530181885	2.6400017738342285
1.0	58750000.0	58760000.0	5.0	4.948655605316162	2.275737762451172
1.0	58810000.0	58820000.0	4.0	3.987902879714966	1.9079357385635376
1.0	58850000.0	58860000.0	9.0	3.9002976417541504	1.8583126068115234
1.0	58930000.0	58940000.0	7.0	3.458765745162964	1.6636708974838257
1.0	58970000.0	58980000.0	6.0	2.7084808349609375	1.3350143432617188
1.0	59120000.0	59130000.0	5.0	2.47469425201416	1.2092154026031494
1.0	59170000.0	59180000.0	4.0	3.378455400466919	1.638413429260254
1.0	59300000.0	59310000.0	3.0	2.966663122177124	1.442737340927124
1.0	59320000.0	59330000.0	2.0	2.5994913578033447	1.2825887203216553
1.0	59350000.0	59360000.0	1.0	2.74582576751709	1.3599237203598022
1.0	59360000.0	59370000.0	4.0	2.758368968963623	1.3592089414596558
1.0	59380000.0	59390000.0	3.0	2.9454026222229004	1.4270343780517578
1.0	59480000.0	59490000.0	1.0	2.7177352905273438	1.334916353225708
1.0	59560000.0	59570000.0	2.0	3.1545238494873047	1.515624761581421
1.0	59710000.0	59720000.0	3.0	3.0359017848968506	1.4716436862945557
1.0	59730000.0	59740000.0	2.0	3.423414707183838	1.6463218927383423
1.0	59800000.0	59810000.0	2.0	2.9265084266662598	1.4192101955413818
1.0	59840000.0	59850000.0	3.0	2.6572494506835938	1.3108432292938232
1.0	59890000.0	59900000.0	5.0	2.7744767665863037	1.3346028327941895
1.0	59900000.0	59910000.0	3.0	3.1045234203338623	1.4783259630203247
1.0	59950000.0	59960000.0	3.0	2.903776168823242	1.3932582139968872
1.0	59960000.0	59970000.0	1.0	3.0105438232421875	1.4620161056518555
1.0	59980000.0	59990000.0	1.0	2.7461349964141846	1.3079484701156616
1.0	60000000.0	60010000.0	3.0	2.329305648803711	1.122549295425415
1.0	60070000.0	60080000.0	0.0	2.5428128242492676	1.2420654296875
1.0	60090000.0	60100000.0	1.0	2.7945408821105957	1.3346869945526123
1.0	60140000.0	60150000.0	3.0	2.8170838356018066	1.3610488176345825
1.0	60170000.0	60180000.0	0.0	3.045030355453491	1.4618065357208252
1.0	60180000.0	60190000.0	1.0	2.8069188594818115	1.3482153415679932
1.0	60200000.0	60210000.0	2.0	2.631476879119873	1.298082709312439
1.0	60260000.0	60270000.0	2.0	3.222503662109375	1.5486938953399658
1.0	60440000.0	60450000.0	4.0	3.8194267749786377	1.8373706340789795
1.0	60570000.0	60580000.0	4.0	4.652176856994629	2.162768602371216
1.0	60610000.0	60620000.0	7.0	4.445629596710205	2.0921547412872314
1.0	60640000.0	60650000.0	3.0	6.134191989898682	2.6506309509277344
1.0	60660000.0	60670000.0	10.0	6.448907375335693	2.7335286140441895
1.0	60670000.0	60680000.0	3.0	5.105060577392578	2.3477509021759033
1.0	60690000.0	60700000.0	3.0	6.899022579193115	2.8387467861175537
1.0	60700000.0	60710000.0	9.0	6.955057621002197	2.851940631866455
1.0	60760000.0	60770000.0	8.0	7.365570068359375	2.9355719089508057
1.0	60810000.0	60820000.0	4.0	6.860089302062988	2.8315954208374023
1.0	60840000.0	60850000.0	3.0	4.520613670349121	2.1362392902374268
1.0	60860000.0	60870000.0	16.0	5.522215843200684	2.470757484436035
1.0	60910000.0	60920000.0	2.0	4.936595916748047	2.2731857299804688
1.0	60960000.0	60970000.0	4.0	4.793303966522217	2.2338268756866455
1.0	61030000.0	61040000.0	6.0	4.110646724700928	1.968235731124878
1.0	61080000.0	61090000.0	3.0	4.594222068786621	2.1473846435546875
1.0	61120000.0	61130000.0	5.0	4.760232448577881	2.2070136070251465
1.0	61170000.0	61180000.0	3.0	4.992534637451172	2.2930445671081543
1.0	61200000.0	61210000.0	2.0	4.663342475891113	2.1715142726898193
1.0	61320000.0	61330000.0	4.0	4.212839126586914	1.9939693212509155
1.0	61350000.0	61360000.0	6.0	3.9114296436309814	1.862696886062622
1.0	61360000.0	61370000.0	0.0	3.844672441482544	1.8394149541854858
1.0	61380000.0	61390000.0	3.0	3.5433731079101562	1.706862449645996
1.0	61460000.0	61470000.0	2.0	3.835660457611084	1.829809546470642
1.0	61570000.0	61580000.0	3.0	2.68912672996521	1.3015003204345703
1.0	61620000.0	61630000.0	1.0	2.4488236904144287	1.169866681098938
1.0	61630000.0	61640000.0	1.0	2.4479031562805176	1.1564956903457642
1.0	61670000.0	61680000.0	1.0	2.4546470642089844	1.1481319665908813
1.0	61710000.0	61720000.0	1.0	2.4692797660827637	1.1680307388305664
1.0	61740000.0	61750000.0	1.0	2.6722683906555176	1.2689993381500244
1.0	61750000.0	61760000.0	5.0	2.4193623065948486	1.1521484851837158
1.0	61850000.0	61860000.0	0.0	2.5229690074920654	1.2323479652404785
1.0	61860000.0	61870000.0	5.0	2.5755538940429688	1.2170493602752686
1.0	61880000.0	61890000.0	2.0	2.5108091831207275	1.2218635082244873
1.0	61920000.0	61930000.0	4.0	2.625016450881958	1.2811044454574585
1.0	61990000.0	62000000.0	4.0	4.145503044128418	1.971704125404358
1.0	62140000.0	62150000.0	2.0	2.9817593097686768	1.4678981304168701
1.0	62160000.0	62170000.0	2.0	2.8473916053771973	1.4135979413986206
1.0	62230000.0	62240000.0	2.0	2.540677070617676	1.2468899488449097
1.0	62260000.0	62270000.0	6.0	2.3795292377471924	1.1533448696136475
1.0	62350000.0	62360000.0	0.0	2.5601820945739746	1.2575912475585938
1.0	62390000.0	62400000.0	5.0	2.542814254760742	1.2459406852722168
1.0	62500000.0	62510000.0	2.0	2.7699520587921143	1.335458755493164
1.0	62510000.0	62520000.0	4.0	2.589944839477539	1.2574801445007324
1.0	62570000.0	62580000.0	1.0	3.108952045440674	1.5115047693252563
1.0	62720000.0	62730000.0	5.0	4.8703293800354	2.256427764892578
1.0	62810000.0	62820000.0	4.0	3.9913411140441895	1.9094407558441162
1.0	62820000.0	62830000.0	6.0	4.167803764343262	1.9836584329605103
1.0	62840000.0	62850000.0	4.0	3.7862942218780518	1.818885087966919
1.0	62890000.0	62900000.0	4.0	3.6528332233428955	1.7610969543457031
1.0	62920000.0	62930000.0	3.0	2.900963544845581	1.428701639175415
1.0	62930000.0	62940000.0	2.0	2.7165305614471436	1.3448044061660767
1.0	62950000.0	62960000.0	3.0	2.709169626235962	1.3412026166915894
1.0	62990000.0	63000000.0	3.0	2.6605477333068848	1.3140209913253784
1.0	63040000.0	63050000.0	4.0	2.7185583114624023	1.337212324142456
1.0	63110000.0	63120000.0	2.0	2.6658222675323486	1.3160432577133179
1.0	63130000.0	63140000.0	3.0	2.971479892730713	1.4741384983062744
1.0	63170000.0	63180000.0	1.0	2.894813060760498	1.4474999904632568
1.0	63250000.0	63260000.0	4.0	3.1065731048583984	1.5092532634735107
1.0	63270000.0	63280000.0	3.0	2.979308605194092	1.4613927602767944
1.0	63300000.0	63310000.0	4.0	3.026390314102173	1.4901372194290161
1.0	63370000.0	63380000.0	6.0	4.0515360832214355	1.9271984100341797
1.0	63400000.0	63410000.0	5.0	4.355528831481934	2.047222375869751
1.0	63440000.0	63450000.0	11.0	4.474823951721191	2.095996141433716
1.0	63590000.0	63600000.0	4.0	4.980299472808838	2.293013334274292
1.0	63660000.0	63670000.0	3.0	4.778746604919434	2.218323230743408
1.0	63690000.0	63700000.0	5.0	4.934266090393066	2.2686498165130615
1.0	63700000.0	63710000.0	5.0	3.8491199016571045	1.8537709712982178
1.0	63750000.0	63760000.0	3.0	5.138399124145508	2.3310446739196777
1.0	63800000.0	63810000.0	6.0	4.449425220489502	2.0918772220611572
1.0	63810000.0	63820000.0	2.0	4.374702453613281	2.062605857849121
1.0	63830000.0	63840000.0	3.0	3.2738890647888184	1.5908517837524414
1.0	63950000.0	63960000.0	0.0	2.3687901496887207	1.121699333190918
1.0	63970000.0	63980000.0	3.0	2.2224650382995605	1.0518382787704468
1.0	64190000.0	64200000.0	2.0	3.3778882026672363	1.6139816045761108
1.0	64250000.0	64260000.0	5.0	2.5879628658294678	1.2660325765609741
1.0	64290000.0	64300000.0	1.0	2.977644920349121	1.4114292860031128
1.0	64300000.0	64310000.0	3.0	2.91679310798645	1.3922044038772583
1.0	64340000.0	64350000.0	6.0	2.9111599922180176	1.3982646465301514
1.0	64360000.0	64370000.0	2.0	2.755825996398926	1.3195184469223022
1.0	64370000.0	64380000.0	3.0	2.722332715988159	1.3140697479248047
1.0	64400000.0	64410000.0	4.0	3.041496753692627	1.4600799083709717
1.0	64440000.0	64450000.0	1.0	2.960280656814575	1.425804853439331
1.0	64460000.0	64470000.0	2.0	3.076388120651245	1.4733248949050903
1.0	64490000.0	64500000.0	8.0	3.1035072803497314	1.4767506122589111
1.0	64500000.0	64510000.0	2.0	2.820556640625	1.3720495700836182
1.0	64520000.0	64530000.0	3.0	2.7971625328063965	1.3434746265411377
1.0	64540000.0	64550000.0	5.0	3.134159803390503	1.4910244941711426
1.0	64620000.0	64630000.0	1.0	3.057486057281494	1.470227599143982
1.0	64630000.0	64640000.0	3.0	3.2014286518096924	1.5411548614501953
1.0	64650000.0	64660000.0	3.0	3.0195019245147705	1.454484224319458
1.0	64660000.0	64670000.0	1.0	3.1541035175323486	1.5195270776748657
1.0	64680000.0	64690000.0	8.0	3.3730568885803223	1.6104542016983032
1.0	64710000.0	64720000.0	2.0	3.341961622238159	1.6167075634002686
1.0	64760000.0	64770000.0	0.0	3.4269328117370605	1.6422252655029297
1.0	64830000.0	64840000.0	6.0	3.2279388904571533	1.5466793775558472
1.0	64860000.0	64870000.0	1.0	3.358591079711914	1.6060569286346436
1.0	64920000.0	64930000.0	3.0	3.4434173107147217	1.6534465551376343
1.0	64960000.0	64970000.0	2.0	2.9565658569335938	1.4524304866790771
1.0	64990000.0	65000000.0	5.0	3.4581151008605957	1.6595436334609985
1.0	65010000.0	65020000.0	4.0	2.8751344680786133	1.3925879001617432
1.0	65040000.0	65050000.0	4.0	3.289426803588867	1.5816713571548462
1.0	65160000.0	65170000.0	3.0	3.488710403442383	1.6777766942977905
1.0	65170000.0	65180000.0	7.0	3.190406560897827	1.5414069890975952
1.0	65190000.0	65200000.0	2.0	3.73722505569458	1.7992830276489258
1.0	65210000.0	65220000.0	1.0	2.9591176509857178	1.4770348072052002
1.0	65280000.0	65290000.0	2.0	2.694690227508545	1.3179837465286255
1.0	65320000.0	65330000.0	3.0	2.54862904548645	1.255432367324829
1.0	65390000.0	65400000.0	7.0	2.7690951824188232	1.36478590965271
1.0	65560000.0	65570000.0	5.0	3.463756561279297	1.6648895740509033
1.0	65590000.0	65600000.0	1.0	3.4043877124786377	1.6467634439468384
1.0	65610000.0	65620000.0	3.0	2.7195522785186768	1.351453185081482
1.0	65720000.0	65730000.0	2.0	3.430981159210205	1.6624553203582764
1.0	65770000.0	65780000.0	4.0	3.5675721168518066	1.7292486429214478
1.0	65840000.0	65850000.0	5.0	3.4993488788604736	1.6880613565444946
1.0	65860000.0	65870000.0	4.0	3.0168752670288086	1.4730018377304077
1.0	65920000.0	65930000.0	4.0	3.3186511993408203	1.6095612049102783
1.0	65990000.0	66000000.0	4.0	3.477564573287964	1.6891872882843018
1.0	66040000.0	66050000.0	4.0	3.535109758377075	1.6975103616714478
1.0	66090000.0	66100000.0	7.0	2.9461007118225098	1.4302315711975098
1.0	66160000.0	66170000.0	3.0	4.549355506896973	2.128859281539917
1.0	66170000.0	66180000.0	6.0	4.63547420501709	2.1573898792266846
1.0	66260000.0	66270000.0	6.0	5.091798782348633	2.3340249061584473
1.0	66290000.0	66300000.0	4.0	4.931435585021973	2.2770793437957764
1.0	66300000.0	66310000.0	3.0	5.388564109802246	2.429966449737549
1.0	66340000.0	66350000.0	4.0	3.8482666015625	1.8764861822128296
1.0	66450000.0	66460000.0	1.0	6.352234840393066	2.7107973098754883
1.0	66460000.0	66470000.0	2.0	6.62857723236084	2.7772908210754395
1.0	66490000.0	66500000.0	13.0	6.2375593185424805	2.678628921508789
1.0	66500000.0	66510000.0	10.0	5.851477146148682	2.5732383728027344
1.0	66570000.0	66580000.0	7.0	4.384908676147461	2.092834949493408
1.0	66580000.0	66590000.0	4.0	6.3188629150390625	2.7025744915008545
1.0	66760000.0	66770000.0	4.0	3.510235548019409	1.6911413669586182
1.0	66780000.0	66790000.0	4.0	3.742635726928711	1.8038126230239868
1.0	66820000.0	66830000.0	4.0	3.563016176223755	1.7182719707489014
1.0	66850000.0	66860000.0	6.0	4.245151519775391	1.9960310459136963
1.0	66930000.0	66940000.0	7.0	4.4508376121521	2.1038901805877686
1.0	67000000.0	67010000.0	5.0	3.6401920318603516	1.771013617515564
1.0	67040000.0	67050000.0	4.0	4.312038421630859	2.032644271850586
1.0	67100000.0	67110000.0	6.0	4.285956382751465	2.0265557765960693
1.0	67200000.0	67210000.0	4.0	3.66780424118042	1.7662813663482666
1.0	67280000.0	67290000.0	5.0	3.2216639518737793	1.561490774154663
1.0	67340000.0	67350000.0	4.0	3.2997817993164062	1.5827878713607788
1.0	67350000.0	67360000.0	3.0	3.123920202255249	1.5006405115127563
1.0	67370000.0	67380000.0	2.0	3.0963943004608154	1.4918206930160522
1.0	67450000.0	67460000.0	1.0	2.502715826034546	1.2221418619155884
1.0	67530000.0	67540000.0	3.0	3.2894656658172607	1.584976315498352
1.0	67590000.0	67600000.0	2.0	3.3532707691192627	1.6245276927947998
1.0	67650000.0	67660000.0	5.0	3.324521541595459	1.6075012683868408
1.0	67720000.0	67730000.0	4.0	3.8053009510040283	1.8187999725341797
1.0	67760000.0	67770000.0	2.0	3.579890012741089	1.715811014175415
1.0	67820000.0	67830000.0	2.0	3.6678032875061035	1.7733443975448608
1.0	67970000.0	67980000.0	6.0	4.238119125366211	2.0109739303588867
1.0	67990000.0	68000000.0	2.0	3.697049617767334	1.7992680072784424
1.0	68020000.0	68030000.0	0.0	3.6360714435577393	1.7889306545257568
1.0	68100000.0	68110000.0	2.0	3.0804715156555176	1.5068923234939575
1.0	68200000.0	68210000.0	2.0	2.5561389923095703	1.256664752960205
1.0	68280000.0	68290000.0	4.0	2.739678144454956	1.3583967685699463
1.0	68310000.0	68320000.0	2.0	3.1162052154541016	1.5128066539764404
1.0	68340000.0	68350000.0	3.0	2.985111713409424	1.4508411884307861
1.0	68420000.0	68430000.0	3.0	3.591627836227417	1.70549738407135
1.0	68460000.0	68470000.0	1.0	3.380007266998291	1.608837366104126
1.0	68470000.0	68480000.0	2.0	3.5332882404327393	1.6951773166656494
1.0	68610000.0	68620000.0	6.0	2.7141854763031006	1.3429983854293823
1.0	68680000.0	68690000.0	1.0	3.2288119792938232	1.5582396984100342
1.0	68730000.0	68740000.0	4.0	4.433001518249512	2.0832767486572266
1.0	68800000.0	68810000.0	3.0	5.003515720367432	2.3023457527160645
1.0	68820000.0	68830000.0	3.0	4.044923305511475	1.9392246007919312
1.0	68860000.0	68870000.0	3.0	4.334944248199463	2.0419461727142334
1.0	68880000.0	68890000.0	1.0	4.4881486892700195	2.1002063751220703
1.0	69020000.0	69030000.0	7.0	5.32379150390625	2.4027352333068848
1.0	69030000.0	69040000.0	2.0	5.149509429931641	2.3487322330474854
1.0	69100000.0	69110000.0	2.0	6.565638065338135	2.7636806964874268
1.0	69110000.0	69120000.0	8.0	6.681848049163818	2.7925808429718018
1.0	69130000.0	69140000.0	8.0	6.492542266845703	2.7478604316711426
1.0	69230000.0	69240000.0	7.0	7.032910346984863	2.869640827178955
1.0	69240000.0	69250000.0	4.0	6.901278018951416	2.8427865505218506
1.0	69260000.0	69270000.0	8.0	7.432300567626953	2.9495139122009277
1.0	69350000.0	69360000.0	11.0	8.24991512298584	3.079009532928467
1.0	69380000.0	69390000.0	7.0	6.675792694091797	2.795748233795166
1.0	69430000.0	69440000.0	8.0	7.926501274108887	3.032064914703369
1.0	69550000.0	69560000.0	13.0	7.964869022369385	3.037947654724121
1.0	69600000.0	69610000.0	6.0	9.593225479125977	3.2173874378204346
1.0	69620000.0	69630000.0	5.0	8.5391845703125	3.1162047386169434
1.0	69670000.0	69680000.0	17.0	7.886519432067871	3.02693247795105
1.0	69680000.0	69690000.0	10.0	8.139643669128418	3.064865827560425
1.0	69710000.0	69720000.0	3.0	8.216965675354004	3.0749919414520264
1.0	69810000.0	69820000.0	6.0	7.429461479187012	2.9482221603393555
1.0	69870000.0	69880000.0	7.0	7.974234580993652	3.0404155254364014
1.0	69950000.0	69960000.0	12.0	7.809665679931641	3.0122313499450684
1.0	70010000.0	70020000.0	9.0	8.288595199584961	3.084526777267456
1.0	70120000.0	70130000.0	4.0	7.931166172027588	3.032980442047119
1.0	70140000.0	70150000.0	8.0	6.9535064697265625	2.8531136512756348
1.0	70230000.0	70240000.0	4.0	6.917560577392578	2.843895435333252
1.0	70250000.0	70260000.0	5.0	6.756403923034668	2.809420108795166
1.0	70330000.0	70340000.0	5.0	6.505308628082275	2.7496590614318848
1.0	70380000.0	70390000.0	4.0	7.8459625244140625	3.0244059562683105
1.0	70460000.0	70470000.0	7.0	5.187039852142334	2.3727810382843018
1.0	70490000.0	70500000.0	8.0	6.295926094055176	2.6951918601989746
1.0	70550000.0	70560000.0	10.0	5.478784561157227	2.4580180644989014
1.0	70560000.0	70570000.0	3.0	4.67913818359375	2.1894259452819824
1.0	70570000.0	70580000.0	5.0	5.433141708374023	2.443697452545166
1.0	70590000.0	70600000.0	10.0	4.50208044052124	2.1160264015197754
1.0	70840000.0	70850000.0	10.0	3.9352097511291504	1.8792340755462646
1.0	70870000.0	70880000.0	7.0	3.616326093673706	1.7446683645248413
1.0	70970000.0	70980000.0	3.0	4.91560173034668	2.282151699066162
1.0	71010000.0	71020000.0	8.0	5.929533004760742	2.592780113220215
1.0	71020000.0	71030000.0	10.0	6.099461555480957	2.6420416831970215
1.0	71080000.0	71090000.0	8.0	6.7257232666015625	2.8014416694641113
1.0	71090000.0	71100000.0	4.0	6.905398368835449	2.8413166999816895
1.0	71100000.0	71110000.0	5.0	6.8801774978637695	2.835698127746582
1.0	71180000.0	71190000.0	7.0	7.386540412902832	2.938319444656372
1.0	71220000.0	71230000.0	11.0	8.338600158691406	3.0904810428619385
1.0	71280000.0	71290000.0	6.0	6.311453819274902	2.7152938842773438
1.0	71310000.0	71320000.0	9.0	9.22093391418457	3.1867916584014893
1.0	71360000.0	71370000.0	7.0	8.669966697692871	3.1298840045928955
1.0	71390000.0	71400000.0	6.0	8.728939056396484	3.137054443359375
1.0	71420000.0	71430000.0	10.0	8.311675071716309	3.087545394897461
1.0	71430000.0	71440000.0	6.0	7.575235843658447	2.9732565879821777
1.0	71450000.0	71460000.0	10.0	6.5712080001831055	2.764439105987549
1.0	71500000.0	71510000.0	5.0	6.635805606842041	2.7817158699035645
1.0	71510000.0	71520000.0	8.0	6.027742862701416	2.6400234699249268
1.0	71550000.0	71560000.0	4.0	5.32534646987915	2.42529559135437
1.0	71570000.0	71580000.0	10.0	4.720149517059326	2.2158124446868896
1.0	71620000.0	71630000.0	10.0	6.3194451332092285	2.7034459114074707
1.0	71630000.0	71640000.0	14.0	6.487671852111816	2.745365619659424
1.0	71700000.0	71710000.0	9.0	6.171574115753174	2.661087989807129
1.0	71760000.0	71770000.0	6.0	5.47055721282959	2.4554944038391113
1.0	71970000.0	71980000.0	7.0	8.495051383972168	3.1101346015930176
1.0	72100000.0	72110000.0	9.0	8.962911605834961	3.1626861095428467
1.0	72110000.0	72120000.0	10.0	8.912788391113281	3.157599687576294
1.0	72130000.0	72140000.0	8.0	9.041513442993164	3.1703500747680664
1.0	72260000.0	72270000.0	8.0	8.230621337890625	3.075932741165161
1.0	72270000.0	72280000.0	8.0	8.174421310424805	3.0684194564819336
1.0	72310000.0	72320000.0	13.0	7.907050132751465	3.0298092365264893
1.0	72370000.0	72380000.0	6.0	8.6123685836792	3.124887228012085
1.0	72410000.0	72420000.0	11.0	8.07567310333252	3.0537171363830566
1.0	72510000.0	72520000.0	9.0	9.449323654174805	3.2059383392333984
1.0	72630000.0	72640000.0	11.0	10.996472358703613	3.29076886177063
1.0	72670000.0	72680000.0	19.0	9.371922492980957	3.1994118690490723
1.0	72780000.0	72790000.0	8.0	8.842367172241211	3.1502933502197266
1.0	72830000.0	72840000.0	11.0	8.693437576293945	3.133845806121826
1.0	72890000.0	72900000.0	7.0	10.042875289916992	3.2465813159942627
1.0	72900000.0	72910000.0	8.0	9.99134635925293	3.2433204650878906
1.0	72910000.0	72920000.0	14.0	10.0709228515625	3.2480435371398926
1.0	72950000.0	72960000.0	13.0	9.612415313720703	3.218034267425537
1.0	72970000.0	72980000.0	14.0	10.090550422668457	3.249176025390625
1.0	73050000.0	73060000.0	14.0	9.942098617553711	3.2404162883758545
1.0	73170000.0	73180000.0	13.0	10.850181579589844	3.2855982780456543
1.0	73260000.0	73270000.0	6.0	12.243959426879883	3.3293747901916504
1.0	73300000.0	73310000.0	13.0	11.951681137084961	3.3210742473602295
1.0	73310000.0	73320000.0	12.0	11.787259101867676	3.3158583641052246
1.0	73340000.0	73350000.0	10.0	12.031702041625977	3.323486804962158
1.0	73350000.0	73360000.0	18.0	10.842555046081543	3.2850985527038574
1.0	73430000.0	73440000.0	6.0	11.831416130065918	3.3174548149108887
1.0	73580000.0	73590000.0	10.0	11.55967903137207	3.3101634979248047
1.0	73660000.0	73670000.0	13.0	10.712442398071289	3.279834747314453
1.0	73670000.0	73680000.0	8.0	11.267277717590332	3.3006179332733154
1.0	73680000.0	73690000.0	16.0	10.875864028930664	3.286691188812256
1.0	73720000.0	73730000.0	11.0	11.052151679992676	3.2929739952087402
1.0	73790000.0	73800000.0	8.0	10.027613639831543	3.245460033416748
1.0	73810000.0	73820000.0	13.0	9.647833824157715	3.221142530441284
1.0	73870000.0	73880000.0	4.0	9.12231731414795	3.1788997650146484
1.0	73930000.0	73940000.0	10.0	6.231502056121826	2.6766133308410645
1.0	73980000.0	73990000.0	7.0	6.032955169677734	2.623755693435669
1.0	74030000.0	74040000.0	10.0	5.659430980682373	2.520097255706787
1.0	74110000.0	74120000.0	2.0	5.977690696716309	2.6083436012268066
1.0	74160000.0	74170000.0	7.0	6.221365928649902	2.6785645484924316
1.0	74220000.0	74230000.0	7.0	6.452019691467285	2.7350597381591797
1.0	74270000.0	74280000.0	5.0	6.147612571716309	2.6560258865356445
1.0	74310000.0	74320000.0	6.0	6.225040912628174	2.676114320755005
1.0	74320000.0	74330000.0	7.0	5.930717468261719	2.5948445796966553
1.0	74330000.0	74340000.0	5.0	5.879302024841309	2.579042911529541
1.0	74390000.0	74400000.0	9.0	6.245549201965332	2.681694746017456
1.0	74400000.0	74410000.0	5.0	6.662685394287109	2.7865612506866455
1.0	74430000.0	74440000.0	4.0	6.964770317077637	2.8544464111328125
1.0	74450000.0	74460000.0	14.0	6.457602024078369	2.738020420074463
1.0	74490000.0	74500000.0	13.0	6.621155738830566	2.774811029434204
1.0	74570000.0	74580000.0	8.0	7.994281768798828	3.041630268096924
1.0	74650000.0	74660000.0	11.0	6.644901275634766	2.7839627265930176
1.0	74680000.0	74690000.0	4.0	5.413068771362305	2.4450995922088623
1.0	74690000.0	74700000.0	8.0	6.428506374359131	2.7331702709198
1.0	74710000.0	74720000.0	8.0	6.639925479888916	2.7849369049072266
1.0	74790000.0	74800000.0	4.0	5.5855302810668945	2.4900803565979004
1.0	74820000.0	74830000.0	10.0	5.851571083068848	2.57499361038208
1.0	74870000.0	74880000.0	6.0	7.281990051269531	2.920443058013916
1.0	74880000.0	74890000.0	10.0	6.9166579246521	2.846064329147339
1.0	74890000.0	74900000.0	5.0	7.453160762786865	2.952941417694092
1.0	74900000.0	74910000.0	12.0	7.185823917388916	2.9018964767456055
1.0	74940000.0	74950000.0	5.0	7.983826637268066	3.0412380695343018
1.0	75020000.0	75030000.0	14.0	8.49352741241455	3.109877109527588
1.0	75070000.0	75080000.0	6.0	8.805784225463867	3.146660804748535
1.0	75140000.0	75150000.0	6.0	6.9150519371032715	2.8441107273101807
1.0	75150000.0	75160000.0	10.0	5.59262752532959	2.503244400024414
1.0	75180000.0	75190000.0	5.0	3.9619033336639404	1.9409115314483643
1.0	75190000.0	75200000.0	1.0	4.546359062194824	2.153494358062744
1.0	75330000.0	75340000.0	12.0	7.596935272216797	2.979161024093628
1.0	75410000.0	75420000.0	10.0	9.665043830871582	3.2230618000030518
1.0	75470000.0	75480000.0	13.0	9.106927871704102	3.177135944366455
1.0	75630000.0	75640000.0	11.0	7.6342902183532715	2.985910654067993
1.0	75660000.0	75670000.0	6.0	6.581454277038574	2.770379066467285
1.0	75670000.0	75680000.0	3.0	6.838072299957275	2.8275794982910156
1.0	75680000.0	75690000.0	3.0	6.604255676269531	2.7737977504730225
1.0	75690000.0	75700000.0	5.0	6.480792999267578	2.743997573852539
1.0	75700000.0	75710000.0	8.0	6.186579704284668	2.666092872619629
1.0	75740000.0	75750000.0	3.0	5.5233893394470215	2.47147798538208
1.0	75750000.0	75760000.0	7.0	5.2635979652404785	2.3869385719299316
1.0	75780000.0	75790000.0	2.0	5.939866065979004	2.596883773803711
1.0	75790000.0	75800000.0	9.0	5.313920974731445	2.4027655124664307
1.0	75810000.0	75820000.0	7.0	4.883991241455078	2.2640867233276367
1.0	75830000.0	75840000.0	4.0	6.228410243988037	2.677053928375244
1.0	75890000.0	75900000.0	6.0	6.134771823883057	2.653728485107422
1.0	75950000.0	75960000.0	3.0	5.958621978759766	2.604436159133911
1.0	75960000.0	75970000.0	5.0	5.544586658477783	2.4786946773529053
1.0	75980000.0	75990000.0	4.0	5.152198791503906	2.3486015796661377
1.0	75990000.0	76000000.0	4.0	4.893028259277344	2.253422737121582
1.0	76000000.0	76010000.0	4.0	4.394621849060059	2.0717501640319824
1.0	76020000.0	76030000.0	4.0	4.191529750823975	1.9885523319244385
1.0	76050000.0	76060000.0	2.0	3.747379779815674	1.8102296590805054
1.0	76060000.0	76070000.0	0.0	4.760272979736328	2.2062482833862305
1.0	76090000.0	76100000.0	5.0	4.140566349029541	1.968884825706482
1.0	76120000.0	76130000.0	5.0	4.103947639465332	1.9390251636505127
1.0	76190000.0	76200000.0	1.0	2.8893790245056152	1.4346935749053955
1.0	76200000.0	76210000.0	3.0	2.6074795722961426	1.2871997356414795
1.0	76220000.0	76230000.0	2.0	2.8106274604797363	1.3707942962646484
1.0	76230000.0	76240000.0	1.0	3.447092056274414	1.6641550064086914
1.0	76270000.0	76280000.0	1.0	3.1906466484069824	1.5574287176132202
1.0	76340000.0	76350000.0	2.0	4.779393196105957	2.2082936763763428
1.0	76380000.0	76390000.0	5.0	5.1112847328186035	2.333789110183716
1.0	76420000.0	76430000.0	5.0	5.203701972961426	2.365243434906006
1.0	76440000.0	76450000.0	5.0	5.336965084075928	2.4087939262390137
1.0	76470000.0	76480000.0	9.0	4.423247337341309	2.077847719192505
1.0	76500000.0	76510000.0	8.0	3.6449241638183594	1.763903260231018
1.0	76520000.0	76530000.0	3.0	4.936444282531738	2.271512508392334
1.0	76550000.0	76560000.0	4.0	4.123807907104492	1.9688594341278076
1.0	76720000.0	76730000.0	9.0	5.407353401184082	2.4435958862304688
1.0	76810000.0	76820000.0	7.0	6.917654514312744	2.845280170440674
1.0	76820000.0	76830000.0	6.0	6.894129276275635	2.8408145904541016
1.0	76930000.0	76940000.0	7.0	5.7696123123168945	2.546780586242676
1.0	77080000.0	77090000.0	9.0	6.021349906921387	2.620925188064575
1.0	77110000.0	77120000.0	6.0	6.231714248657227	2.6790318489074707
1.0	77140000.0	77150000.0	9.0	6.1377153396606445	2.651484251022339
1.0	77210000.0	77220000.0	2.0	6.743718147277832	2.807833194732666
1.0	77250000.0	77260000.0	7.0	6.653128147125244	2.7872579097747803
1.0	77330000.0	77340000.0	3.0	5.851445198059082	2.575404644012451
1.0	77390000.0	77400000.0	3.0	5.800309658050537	2.5549798011779785
1.0	77490000.0	77500000.0	5.0	5.616727828979492	2.501004695892334
1.0	77500000.0	77510000.0	7.0	5.556457996368408	2.4821133613586426
1.0	77560000.0	77570000.0	4.0	4.606418609619141	2.1489384174346924
1.0	77580000.0	77590000.0	1.0	4.228880882263184	1.9984855651855469
1.0	77590000.0	77600000.0	2.0	3.6876773834228516	1.7679450511932373
1.0	77680000.0	77690000.0	3.0	3.2151858806610107	1.5728111267089844
1.0	77700000.0	77710000.0	5.0	4.53483772277832	2.1152961254119873
1.0	77720000.0	77730000.0	7.0	3.9797146320343018	1.8981176614761353
1.0	77770000.0	77780000.0	9.0	3.8592212200164795	1.839598298072815
1.0	77910000.0	77920000.0	4.0	3.534447193145752	1.7100435495376587
1.0	77960000.0	77970000.0	4.0	4.204838275909424	1.9975618124008179
1.0	78050000.0	78060000.0	4.0	2.843435287475586	1.4039394855499268
1.0	78140000.0	78150000.0	1.0	2.7743382453918457	1.3778177499771118
1.0	78280000.0	78290000.0	1.0	2.77817964553833	1.3787639141082764
1.0	78290000.0	78300000.0	2.0	3.174401044845581	1.5796232223510742
1.0	78320000.0	78330000.0	2.0	2.6356191635131836	1.2990461587905884
1.0	78330000.0	78340000.0	1.0	2.7119288444519043	1.3457072973251343
1.0	78350000.0	78360000.0	2.0	3.050028085708618	1.5193010568618774
1.0	78480000.0	78490000.0	4.0	3.0467426776885986	1.4986090660095215
1.0	78580000.0	78590000.0	3.0	3.3267784118652344	1.6548035144805908
1.0	78630000.0	78640000.0	2.0	3.7345709800720215	1.7935473918914795
1.0	78710000.0	78720000.0	5.0	3.3758952617645264	1.641226053237915
1.0	78780000.0	78790000.0	4.0	4.278594970703125	2.0300347805023193
1.0	78800000.0	78810000.0	6.0	4.545846462249756	2.1314563751220703
1.0	78810000.0	78820000.0	4.0	4.408616065979004	2.073678493499756
1.0	78830000.0	78840000.0	1.0	4.849263668060303	2.2392284870147705
1.0	78840000.0	78850000.0	7.0	4.70757532119751	2.1858718395233154
1.0	78860000.0	78870000.0	6.0	4.702764987945557	2.1915555000305176
1.0	78950000.0	78960000.0	6.0	5.695685386657715	2.5322940349578857
1.0	78970000.0	78980000.0	8.0	5.323960304260254	2.409074068069458
1.0	78990000.0	79000000.0	8.0	5.331182956695557	2.410067319869995
1.0	79000000.0	79010000.0	7.0	5.270455360412598	2.3878135681152344
1.0	79060000.0	79070000.0	5.0	4.955650329589844	2.2851920127868652
1.0	79080000.0	79090000.0	7.0	3.7768821716308594	1.8442013263702393
1.0	79130000.0	79140000.0	3.0	5.839773178100586	2.568432569503784
1.0	79150000.0	79160000.0	5.0	5.664545059204102	2.5247392654418945
1.0	79160000.0	79170000.0	4.0	6.577470302581787	2.76544451713562
1.0	79230000.0	79240000.0	6.0	6.37744140625	2.7173173427581787
1.0	79270000.0	79280000.0	7.0	7.449955940246582	2.9522323608398438
1.0	79300000.0	79310000.0	4.0	6.289950847625732	2.7024784088134766
1.0	79320000.0	79330000.0	2.0	8.37336540222168	3.094306707382202
1.0	79400000.0	79410000.0	12.0	8.186293601989746	3.0696120262145996
1.0	79450000.0	79460000.0	8.0	8.794626235961914	3.145094871520996
1.0	79530000.0	79540000.0	5.0	8.893457412719727	3.1553759574890137
1.0	79580000.0	79590000.0	8.0	8.46216869354248	3.1060352325439453
1.0	79640000.0	79650000.0	10.0	8.690279960632324	3.1342196464538574
1.0	79650000.0	79660000.0	12.0	7.633679389953613	2.9864187240600586
1.0	79690000.0	79700000.0	5.0	9.275837898254395	3.192045211791992
1.0	79710000.0	79720000.0	9.0	7.352888584136963	2.932762384414673
1.0	79840000.0	79850000.0	12.0	8.06538200378418	3.0526630878448486
1.0	79990000.0	80000000.0	6.0	7.075439453125	2.8778321743011475
1.0	80030000.0	80040000.0	8.0	6.621954441070557	2.7766690254211426
1.0	80060000.0	80070000.0	5.0	6.854377746582031	2.832463502883911
1.0	80130000.0	80140000.0	13.0	6.332611083984375	2.705643653869629
1.0	80170000.0	80180000.0	3.0	6.166342258453369	2.658979892730713
1.0	80180000.0	80190000.0	2.0	6.609962463378906	2.7738051414489746
1.0	80250000.0	80260000.0	5.0	6.690726280212402	2.795444965362549
1.0	80310000.0	80320000.0	2.0	7.277364253997803	2.9190685749053955
1.0	80370000.0	80380000.0	6.0	7.199979305267334	2.9049315452575684
1.0	80380000.0	80390000.0	4.0	7.565690040588379	2.9728481769561768
1.0	80440000.0	80450000.0	3.0	7.498351097106934	2.9599339962005615
1.0	80560000.0	80570000.0	10.0	8.373065948486328	3.0955612659454346
1.0	80570000.0	80580000.0	6.0	8.77867317199707	3.1437363624572754
1.0	80660000.0	80670000.0	6.0	8.084320068359375	3.055542469024658
1.0	80710000.0	80720000.0	12.0	7.455691337585449	2.952476978302002
1.0	80780000.0	80790000.0	5.0	6.432875156402588	2.7312750816345215
1.0	80800000.0	80810000.0	3.0	6.486210823059082	2.7439613342285156
1.0	80810000.0	80820000.0	4.0	7.359030246734619	2.9356942176818848
1.0	81000000.0	81010000.0	5.0	6.429425239562988	2.729574203491211
1.0	81030000.0	81040000.0	6.0	6.329779624938965	2.7052903175354004
1.0	81050000.0	81060000.0	6.0	6.8082075119018555	2.8177802562713623
1.0	81120000.0	81130000.0	7.0	5.696027755737305	2.529038906097412
1.0	81190000.0	81200000.0	6.0	5.24045467376709	2.387343645095825
1.0	81260000.0	81270000.0	8.0	5.833163738250732	2.56817364692688
1.0	81270000.0	81280000.0	7.0	6.292558193206787	2.695225715637207
1.0	81340000.0	81350000.0	2.0	6.056771278381348	2.6338858604431152
1.0	81350000.0	81360000.0	7.0	6.387303829193115	2.716783046722412
1.0	81450000.0	81460000.0	5.0	6.437909126281738	2.7336316108703613
1.0	81520000.0	81530000.0	5.0	6.202555179595947	2.6717758178710938
1.0	81550000.0	81560000.0	2.0	6.966366767883301	2.8549251556396484
1.0	81570000.0	81580000.0	2.0	6.7917585372924805	2.818619966506958
1.0	81610000.0	81620000.0	7.0	5.953726291656494	2.602121353149414
1.0	81680000.0	81690000.0	7.0	6.548847198486328	2.7598764896392822
1.0	81700000.0	81710000.0	3.0	5.900514125823975	2.5878822803497314
1.0	81760000.0	81770000.0	7.0	5.3540239334106445	2.415839672088623
1.0	81880000.0	81890000.0	4.0	4.272123336791992	2.0273332595825195
1.0	81890000.0	81900000.0	4.0	4.101548194885254	1.9548399448394775
1.0	81910000.0	81920000.0	6.0	3.5894744396209717	1.7372770309448242
1.0	81940000.0	81950000.0	1.0	4.044145107269287	1.9169403314590454
1.0	82020000.0	82030000.0	4.0	4.739312171936035	2.193643093109131
1.0	82040000.0	82050000.0	7.0	4.4733099937438965	2.0929758548736572
1.0	82090000.0	82100000.0	7.0	5.149851322174072	2.344256639480591
1.0	82150000.0	82160000.0	8.0	4.984679222106934	2.289071559906006
1.0	82190000.0	82200000.0	7.0	5.02062463760376	2.303307056427002
1.0	82230000.0	82240000.0	2.0	5.2301530838012695	2.375730514526367
1.0	82260000.0	82270000.0	8.0	3.642366886138916	1.7701263427734375
1.0	82330000.0	82340000.0	1.0	4.946502208709717	2.2735438346862793
1.0	82380000.0	82390000.0	1.0	3.9185638427734375	1.8678925037384033
1.0	82400000.0	82410000.0	9.0	4.037865161895752	1.9178845882415771
1.0	82420000.0	82430000.0	4.0	4.619603157043457	2.15545654296875
1.0	82440000.0	82450000.0	3.0	3.9099974632263184	1.8771886825561523
1.0	82460000.0	82470000.0	2.0	5.009791374206543	2.297377347946167
1.0	82470000.0	82480000.0	6.0	5.298602104187012	2.397796869277954
1.0	82560000.0	82570000.0	7.0	5.06234073638916	2.3174712657928467
1.0	82600000.0	82610000.0	7.0	4.464739799499512	2.110741138458252
1.0	82710000.0	82720000.0	3.0	3.6331374645233154	1.778625249862671
1.0	82750000.0	82760000.0	8.0	5.508333206176758	2.4682257175445557
1.0	82800000.0	82810000.0	5.0	5.940610408782959	2.5967423915863037
1.0	82810000.0	82820000.0	6.0	5.989258766174316	2.61149525642395
1.0	82850000.0	82860000.0	9.0	5.891486167907715	2.583789825439453
1.0	82890000.0	82900000.0	8.0	6.803397178649902	2.819491386413574
1.0	82940000.0	82950000.0	4.0	6.768324375152588	2.8102097511291504
1.0	82970000.0	82980000.0	3.0	6.975081443786621	2.8566267490386963
1.0	82990000.0	83000000.0	7.0	7.457054138183594	2.952915906906128
1.0	83040000.0	83050000.0	4.0	8.511968612670898	3.1111295223236084
1.0	83070000.0	83080000.0	12.0	8.082621574401855	3.055457830429077
1.0	83090000.0	83100000.0	10.0	8.385479927062988	3.0974788665771484
1.0	83100000.0	83110000.0	15.0	8.157710075378418	3.06640625
1.0	83120000.0	83130000.0	12.0	7.050839424133301	2.8719418048858643
1.0	83190000.0	83200000.0	11.0	8.514577865600586	3.114098072052002
1.0	83270000.0	83280000.0	9.0	7.074606418609619	2.8777642250061035
1.0	83330000.0	83340000.0	2.0	7.1652421951293945	2.8961338996887207
1.0	83400000.0	83410000.0	4.0	6.655114650726318	2.784696102142334
1.0	83440000.0	83450000.0	5.0	7.517355442047119	2.9653337001800537
1.0	83580000.0	83590000.0	7.0	4.954198360443115	2.2789340019226074
1.0	83610000.0	83620000.0	2.0	3.5456244945526123	1.7223705053329468
1.0	83860000.0	83870000.0	3.0	2.819417715072632	1.3711693286895752
1.0	83950000.0	83960000.0	2.0	2.631263494491577	1.2790641784667969
1.0	84000000.0	84010000.0	4.0	4.164955139160156	1.9652955532073975
1.0	84020000.0	84030000.0	1.0	4.374109745025635	2.050891399383545
1.0	84100000.0	84110000.0	2.0	4.442904472351074	2.082885503768921
1.0	84110000.0	84120000.0	5.0	4.708837032318115	2.183259963989258
1.0	84120000.0	84130000.0	2.0	4.544388771057129	2.121814250946045
1.0	84140000.0	84150000.0	3.0	4.20981502532959	1.9858417510986328
1.0	84200000.0	84210000.0	5.0	3.6944236755371094	1.7670892477035522
1.0	84210000.0	84220000.0	3.0	3.704298734664917	1.7711786031723022
1.0	84310000.0	84320000.0	3.0	2.80552339553833	1.3612349033355713
1.0	84350000.0	84360000.0	0.0	3.399989604949951	1.6384694576263428
1.0	84510000.0	84520000.0	5.0	3.235504150390625	1.575555443763733
1.0	84530000.0	84540000.0	1.0	3.8701603412628174	1.8452694416046143
1.0	84600000.0	84610000.0	4.0	2.5371856689453125	1.2003401517868042
1.0	84610000.0	84620000.0	3.0	2.3878231048583984	1.1406350135803223
1.0	84640000.0	84650000.0	1.0	2.7591311931610107	1.3076565265655518
1.0	84760000.0	84770000.0	1.0	2.8355188369750977	1.4172557592391968
1.0	84790000.0	84800000.0	1.0	2.761329174041748	1.3456389904022217
1.0	84850000.0	84860000.0	3.0	3.4440200328826904	1.6617658138275146
1.0	84870000.0	84880000.0	6.0	2.836552619934082	1.4020090103149414
1.0	84890000.0	84900000.0	2.0	2.8213608264923096	1.3914350271224976
1.0	84940000.0	84950000.0	2.0	2.9720466136932373	1.4698724746704102
1.0	84970000.0	84980000.0	2.0	2.9826741218566895	1.4658204317092896
1.0	84990000.0	85000000.0	4.0	2.8117451667785645	1.3533101081848145
1.0	85000000.0	85010000.0	3.0	2.602358341217041	1.275163173675537
1.0	85010000.0	85020000.0	4.0	2.7269644737243652	1.3259541988372803
1.0	85050000.0	85060000.0	2.0	3.445685625076294	1.6512553691864014
1.0	85060000.0	85070000.0	1.0	3.471889019012451	1.6767076253890991
1.0	85130000.0	85140000.0	2.0	2.6734979152679443	1.3096024990081787
1.0	85170000.0	85180000.0	4.0	3.5388693809509277	1.7121098041534424
1.0	85200000.0	85210000.0	3.0	3.538719892501831	1.7025318145751953
1.0	85220000.0	85230000.0	1.0	3.1332006454467773	1.5516860485076904
1.0	85300000.0	85310000.0	2.0	3.174703598022461	1.565756916999817
1.0	85340000.0	85350000.0	5.0	3.781233549118042	1.810110092163086
1.0	85380000.0	85390000.0	3.0	3.9072318077087402	1.8679707050323486
1.0	85430000.0	85440000.0	5.0	3.654165267944336	1.7615396976470947
1.0	85460000.0	85470000.0	3.0	3.647064208984375	1.788853645324707
1.0	85480000.0	85490000.0	2.0	3.620906114578247	1.7424895763397217
1.0	85490000.0	85500000.0	3.0	3.2975077629089355	1.5954855680465698
1.0	85510000.0	85520000.0	3.0	3.3204028606414795	1.6423965692520142
1.0	85530000.0	85540000.0	3.0	3.766580581665039	1.810309648513794
1.0	85550000.0	85560000.0	1.0	3.4608230590820312	1.6788825988769531
1.0	85680000.0	85690000.0	1.0	3.184474468231201	1.5588905811309814
1.0	85710000.0	85720000.0	4.0	2.691732406616211	1.315508484840393
1.0	85870000.0	85880000.0	1.0	2.9552574157714844	1.4233522415161133
1.0	85890000.0	85900000.0	1.0	2.627925395965576	1.284123420715332
1.0	85900000.0	85910000.0	1.0	2.8179314136505127	1.363131046295166
1.0	86000000.0	86010000.0	4.0	3.4151368141174316	1.651331901550293
1.0	86020000.0	86030000.0	3.0	2.952371120452881	1.428887963294983
1.0	86050000.0	86060000.0	2.0	3.182866096496582	1.536903977394104
1.0	86080000.0	86090000.0	5.0	3.519517421722412	1.6936661005020142
1.0	86100000.0	86110000.0	0.0	2.8084352016448975	1.375745415687561
1.0	86150000.0	86160000.0	1.0	2.6289048194885254	1.2910019159317017
1.0	86160000.0	86170000.0	4.0	2.636195659637451	1.2931994199752808
1.0	86170000.0	86180000.0	2.0	2.9796323776245117	1.4715259075164795
1.0	86180000.0	86190000.0	9.0	3.7336812019348145	1.7709510326385498
1.0	86320000.0	86330000.0	4.0	4.526451110839844	2.1197543144226074
1.0	86480000.0	86490000.0	2.0	5.634315013885498	2.5044922828674316
1.0	86520000.0	86530000.0	3.0	5.715195655822754	2.5304319858551025
1.0	86610000.0	86620000.0	7.0	5.8521833419799805	2.5716938972473145
1.0	86650000.0	86660000.0	6.0	6.063380241394043	2.633166790008545
1.0	86680000.0	86690000.0	7.0	4.202422142028809	2.0112993717193604
1.0	86690000.0	86700000.0	3.0	5.847558498382568	2.570050001144409
1.0	86800000.0	86810000.0	2.0	4.349571704864502	2.047516345977783
1.0	86820000.0	86830000.0	4.0	2.9183051586151123	1.4410029649734497
1.0	86830000.0	86840000.0	3.0	2.9397988319396973	1.4385411739349365
1.0	86900000.0	86910000.0	2.0	3.127047061920166	1.5603923797607422
1.0	86920000.0	86930000.0	3.0	3.473484516143799	1.6879409551620483
1.0	86940000.0	86950000.0	2.0	3.7992196083068848	1.8247768878936768
1.0	86980000.0	86990000.0	3.0	3.6097800731658936	1.7535388469696045
1.0	87050000.0	87060000.0	0.0	4.351881980895996	2.0452990531921387
1.0	87110000.0	87120000.0	4.0	3.5467753410339355	1.707828164100647
1.0	87230000.0	87240000.0	3.0	3.2300801277160645	1.577176809310913
1.0	87260000.0	87270000.0	9.0	3.2884013652801514	1.5837653875350952
1.0	87310000.0	87320000.0	3.0	3.4712185859680176	1.678397536277771
1.0	87340000.0	87350000.0	1.0	2.5984344482421875	1.2780293226242065
1.0	87360000.0	87370000.0	5.0	2.555399179458618	1.2562196254730225
1.0	87380000.0	87390000.0	3.0	2.8390021324157715	1.3918254375457764
1.0	87390000.0	87400000.0	2.0	2.5659279823303223	1.244053840637207
1.0	87500000.0	87510000.0	1.0	2.5035011768341064	1.1713430881500244
1.0	87520000.0	87530000.0	1.0	2.4601025581359863	1.1640161275863647
1.0	87570000.0	87580000.0	3.0	2.718064546585083	1.3120975494384766
1.0	87600000.0	87610000.0	1.0	3.3361198902130127	1.5864732265472412
1.0	87800000.0	87810000.0	3.0	2.6406502723693848	1.3330551385879517
1.0	87820000.0	87830000.0	1.0	3.3215537071228027	1.5994316339492798
1.0	87840000.0	87850000.0	0.0	3.4824085235595703	1.6698375940322876
1.0	87850000.0	87860000.0	1.0	2.9408016204833984	1.4439857006072998
1.0	87960000.0	87970000.0	0.0	3.0723085403442383	1.4914145469665527
1.0	88010000.0	88020000.0	3.0	3.3040988445281982	1.576250433921814
1.0	88100000.0	88110000.0	4.0	3.703742265701294	1.7829968929290771
1.0	88130000.0	88140000.0	1.0	3.3602962493896484	1.6228536367416382
1.0	88250000.0	88260000.0	1.0	2.9061357975006104	1.444457769393921
1.0	88290000.0	88300000.0	3.0	2.74531888961792	1.3048436641693115
1.0	88390000.0	88400000.0	3.0	2.76328706741333	1.3291560411453247
1.0	88410000.0	88420000.0	0.0	2.9304652214050293	1.417018175125122
1.0	88430000.0	88440000.0	1.0	3.1302223205566406	1.4937713146209717
1.0	88460000.0	88470000.0	2.0	2.7673282623291016	1.3316762447357178
1.0	88470000.0	88480000.0	4.0	2.7977986335754395	1.3427610397338867
1.0	88500000.0	88510000.0	1.0	3.4765899181365967	1.6486051082611084
1.0	88520000.0	88530000.0	1.0	2.9313645362854004	1.4158939123153687
1.0	88540000.0	88550000.0	1.0	3.472372055053711	1.6647613048553467
1.0	88580000.0	88590000.0	1.0	3.7330894470214844	1.7770074605941772
1.0	88700000.0	88710000.0	5.0	3.8207504749298096	1.8174432516098022
1.0	88710000.0	88720000.0	5.0	3.6255855560302734	1.7359098196029663
1.0	88760000.0	88770000.0	2.0	3.521583080291748	1.6980148553848267
1.0	88860000.0	88870000.0	3.0	3.3916118144989014	1.6063697338104248
1.0	88880000.0	88890000.0	4.0	3.4738330841064453	1.6522014141082764
1.0	88890000.0	88900000.0	4.0	3.5956759452819824	1.7139583826065063
1.0	88930000.0	88940000.0	3.0	4.163638114929199	1.9598324298858643
1.0	89000000.0	89010000.0	2.0	3.173471450805664	1.5216667652130127
1.0	89130000.0	89140000.0	3.0	3.337921142578125	1.6100057363510132
1.0	89140000.0	89150000.0	2.0	3.023859739303589	1.4725269079208374
1.0	89150000.0	89160000.0	2.0	2.7427196502685547	1.3600034713745117
1.0	89170000.0	89180000.0	4.0	2.5889296531677246	1.2512903213500977
1.0	89230000.0	89240000.0	3.0	2.6031739711761475	1.282749891281128
1.0	89240000.0	89250000.0	0.0	2.6137845516204834	1.2880079746246338
1.0	89260000.0	89270000.0	2.0	2.592646360397339	1.276788353919983
1.0	89280000.0	89290000.0	2.0	2.6817970275878906	1.3170500993728638
1.0	89350000.0	89360000.0	3.0	2.811418056488037	1.3949239253997803
1.0	89420000.0	89430000.0	3.0	2.342276096343994	1.1428635120391846
1.0	89430000.0	89440000.0	2.0	2.4495654106140137	1.191739559173584
1.0	89480000.0	89490000.0	4.0	2.5042834281921387	1.2270019054412842
1.0	89530000.0	89540000.0	1.0	2.96734881401062	1.462817907333374
1.0	89570000.0	89580000.0	3.0	2.6032192707061768	1.281292200088501
1.0	89580000.0	89590000.0	3.0	2.7508411407470703	1.365552306175232
1.0	89600000.0	89610000.0	1.0	3.369607925415039	1.6214956045150757
1.0	89640000.0	89650000.0	4.0	3.6742050647735596	1.767500638961792
1.0	89650000.0	89660000.0	8.0	3.7389750480651855	1.7847646474838257
1.0	89670000.0	89680000.0	1.0	3.9193527698516846	1.8724563121795654
1.0	89730000.0	89740000.0	6.0	3.996344804763794	1.8991949558258057
1.0	89740000.0	89750000.0	6.0	3.4669785499572754	1.6678285598754883
1.0	89920000.0	89930000.0	4.0	2.9110827445983887	1.4406383037567139
1.0	89970000.0	89980000.0	0.0	3.236161708831787	1.5542919635772705
1.0	90000000.0	90010000.0	4.0	2.892064094543457	1.3856065273284912
1.0	90040000.0	90050000.0	2.0	2.459426164627075	1.2025465965270996
1.0	90120000.0	90130000.0	3.0	2.873002529144287	1.3883488178253174
1.0	90130000.0	90140000.0	3.0	2.9277446269989014	1.426863431930542
1.0	90190000.0	90200000.0	2.0	3.4771900177001953	1.6745933294296265
1.0	90220000.0	90230000.0	6.0	3.1719000339508057	1.5546705722808838
1.0	90360000.0	90370000.0	1.0	2.496751070022583	1.2212660312652588
1.0	90400000.0	90410000.0	4.0	2.1716670989990234	1.0209341049194336
1.0	90460000.0	90470000.0	2.0	2.4173879623413086	1.1827903985977173
1.0	90490000.0	90500000.0	1.0	2.437025785446167	1.1866425275802612
1.0	90540000.0	90550000.0	6.0	3.6195805072784424	1.7393680810928345
1.0	90610000.0	90620000.0	7.0	4.358523368835449	2.0536441802978516
1.0	90660000.0	90670000.0	5.0	3.9786453247070312	1.9084107875823975
1.0	90670000.0	90680000.0	2.0	4.939303398132324	2.273637056350708
1.0	90820000.0	90830000.0	9.0	5.634597301483154	2.503082752227783
1.0	90830000.0	90840000.0	3.0	5.779082298278809	2.5514023303985596
1.0	90850000.0	90860000.0	7.0	5.0181169509887695	2.3067479133605957
1.0	90880000.0	90890000.0	4.0	5.480912208557129	2.456615447998047
1.0	90910000.0	90920000.0	5.0	5.427158355712891	2.4417505264282227
1.0	90930000.0	90940000.0	5.0	5.066494464874268	2.329648971557617
1.0	90940000.0	90950000.0	6.0	5.044341087341309	2.317965507507324
1.0	91070000.0	91080000.0	7.0	6.06805944442749	2.634650468826294
1.0	91090000.0	91100000.0	7.0	6.385815620422363	2.7193853855133057
1.0	91260000.0	91270000.0	3.0	4.720246315002441	2.192295551300049
1.0	91310000.0	91320000.0	5.0	3.4051246643066406	1.6414705514907837
1.0	91340000.0	91350000.0	8.0	3.95629620552063	1.870643973350525
1.0	91370000.0	91380000.0	1.0	3.0656955242156982	1.4820568561553955
1.0	91440000.0	91450000.0	6.0	2.779036045074463	1.3748332262039185
1.0	91780000.0	91790000.0	2.0	5.738749980926514	2.538194179534912
1.0	91930000.0	91940000.0	6.0	4.641834735870361	2.1607391834259033
1.0	91940000.0	91950000.0	4.0	4.709071159362793	2.187243938446045
1.0	92100000.0	92110000.0	9.0	3.660144090652466	1.746697187423706
1.0	92110000.0	92120000.0	10.0	3.8442320823669434	1.838721513748169
1.0	92200000.0	92210000.0	6.0	3.136958599090576	1.5173003673553467
1.0	92220000.0	92230000.0	4.0	3.2271156311035156	1.5412976741790771
1.0	92240000.0	92250000.0	3.0	3.3189806938171387	1.5886740684509277
1.0	92250000.0	92260000.0	3.0	3.135843515396118	1.5087891817092896
1.0	92270000.0	92280000.0	4.0	3.439634323120117	1.6484295129776
1.0	92340000.0	92350000.0	2.0	3.4237594604492188	1.6509969234466553
1.0	92370000.0	92380000.0	3.0	3.8686821460723877	1.850258469581604
1.0	92400000.0	92410000.0	1.0	4.109236717224121	1.9579241275787354
1.0	92410000.0	92420000.0	8.0	4.543919563293457	2.132049798965454
1.0	92450000.0	92460000.0	1.0	3.9890198707580566	1.906150221824646
1.0	92480000.0	92490000.0	2.0	4.139614105224609	1.9598743915557861
1.0	92550000.0	92560000.0	3.0	2.846370220184326	1.3877191543579102
1.0	92560000.0	92570000.0	5.0	2.8102710247039795	1.370295763015747
1.0	92580000.0	92590000.0	2.0	3.3249289989471436	1.6083295345306396
1.0	92750000.0	92760000.0	4.0	2.650452136993408	1.308455467224121
1.0	92760000.0	92770000.0	2.0	2.7701830863952637	1.3752713203430176
1.0	92880000.0	92890000.0	8.0	4.360335350036621	2.0634303092956543
1.0	92900000.0	92910000.0	0.0	4.175536155700684	1.9982001781463623
1.0	92950000.0	92960000.0	5.0	3.982276201248169	1.9053443670272827
1.0	92980000.0	92990000.0	3.0	2.9386839866638184	1.4421111345291138
1.0	93120000.0	93130000.0	2.0	2.5369932651519775	1.2435178756713867
1.0	93160000.0	93170000.0	4.0	2.667837142944336	1.3189013004302979
1.0	93170000.0	93180000.0	3.0	2.9988181591033936	1.494531512260437
1.0	93250000.0	93260000.0	6.0	3.4234721660614014	1.714517593383789
1.0	93260000.0	93270000.0	4.0	3.7479050159454346	1.823617935180664
1.0	93310000.0	93320000.0	2.0	2.850566864013672	1.4211561679840088
1.0	93340000.0	93350000.0	2.0	3.1064772605895996	1.5102814435958862
1.0	93370000.0	93380000.0	2.0	2.7086281776428223	1.3408313989639282
1.0	93380000.0	93390000.0	5.0	2.9595046043395996	1.4698967933654785
1.0	93420000.0	93430000.0	2.0	3.0652213096618652	1.507973313331604
1.0	93570000.0	93580000.0	1.0	2.616353988647461	1.2905126810073853
1.0	93740000.0	93750000.0	1.0	2.457383871078491	1.1927181482315063
1.0	93770000.0	93780000.0	0.0	2.6183369159698486	1.2874704599380493
1.0	93790000.0	93800000.0	4.0	2.504014015197754	1.2288869619369507
1.0	93890000.0	93900000.0	3.0	3.2134788036346436	1.561082124710083
1.0	93930000.0	93940000.0	3.0	2.7390527725219727	1.3379695415496826
1.0	93960000.0	93970000.0	2.0	2.5623598098754883	1.2564716339111328
1.0	93990000.0	94000000.0	3.0	2.3228516578674316	1.1233174800872803
1.0	94060000.0	94070000.0	1.0	2.5090548992156982	1.2282675504684448
1.0	94170000.0	94180000.0	1.0	3.0001323223114014	1.4929853677749634
1.0	94180000.0	94190000.0	2.0	3.4740822315216064	1.6734002828598022
1.0	94200000.0	94210000.0	4.0	2.9694511890411377	1.4600422382354736
1.0	94210000.0	94220000.0	1.0	3.1770949363708496	1.542191743850708
1.0	94230000.0	94240000.0	5.0	3.0676651000976562	1.4821597337722778
1.0	94240000.0	94250000.0	0.0	3.3290209770202637	1.6197669506072998
1.0	94330000.0	94340000.0	0.0	2.4880642890930176	1.2748364210128784
1.0	94400000.0	94410000.0	3.0	3.498717784881592	1.6933472156524658
1.0	94430000.0	94440000.0	2.0	3.7697925567626953	1.8208919763565063
1.0	94550000.0	94560000.0	3.0	3.610912322998047	1.7320783138275146
1.0	94630000.0	94640000.0	2.0	2.8261561393737793	1.380405306816101
1.0	94730000.0	94740000.0	1.0	2.8381857872009277	1.4066028594970703
1.0	94740000.0	94750000.0	3.0	3.1125659942626953	1.503025770187378
1.0	94810000.0	94820000.0	3.0	3.2347121238708496	1.5596891641616821
1.0	94820000.0	94830000.0	3.0	3.183692455291748	1.5409985780715942
1.0	94850000.0	94860000.0	1.0	3.0900626182556152	1.5167330503463745
1.0	95060000.0	95070000.0	0.0	3.1268210411071777	1.5707437992095947
1.0	95090000.0	95100000.0	3.0	3.7219200134277344	1.7863380908966064
1.0	95120000.0	95130000.0	1.0	3.5829532146453857	1.7347863912582397
1.0	95130000.0	95140000.0	5.0	3.2477898597717285	1.5873918533325195
1.0	95150000.0	95160000.0	1.0	3.276160478591919	1.5968201160430908
1.0	95190000.0	95200000.0	4.0	3.2647907733917236	1.6106382608413696
1.0	95220000.0	95230000.0	11.0	3.1514265537261963	1.552429437637329
1.0	95300000.0	95310000.0	0.0	2.852647542953491	1.4160486459732056
1.0	95320000.0	95330000.0	4.0	3.0730299949645996	1.5359158515930176
1.0	95410000.0	95420000.0	8.0	3.0821571350097656	1.5333200693130493
1.0	95420000.0	95430000.0	2.0	3.289074420928955	1.606499433517456
1.0	95470000.0	95480000.0	1.0	3.588524341583252	1.7320505380630493
1.0	95610000.0	95620000.0	1.0	2.6758832931518555	1.2835025787353516
1.0	95650000.0	95660000.0	4.0	2.626312732696533	1.2461127042770386
1.0	95800000.0	95810000.0	4.0	4.211226463317871	1.9800307750701904
1.0	95810000.0	95820000.0	4.0	4.303164482116699	2.0318045616149902
1.0	95840000.0	95850000.0	6.0	4.56984281539917	2.130807399749756
1.0	95880000.0	95890000.0	4.0	5.000550746917725	2.2948482036590576
1.0	96000000.0	96010000.0	3.0	4.638735771179199	2.160388469696045
1.0	96080000.0	96090000.0	3.0	4.923853874206543	2.265993356704712
1.0	96150000.0	96160000.0	4.0	4.844178199768066	2.2378687858581543
1.0	96290000.0	96300000.0	6.0	6.229956150054932	2.6755945682525635
1.0	96300000.0	96310000.0	3.0	5.480595588684082	2.4564671516418457
1.0	96420000.0	96430000.0	6.0	6.123706340789795	2.6512222290039062
1.0	96430000.0	96440000.0	4.0	6.25052547454834	2.6835529804229736
1.0	96550000.0	96560000.0	3.0	5.350006103515625	2.4116787910461426
1.0	96590000.0	96600000.0	6.0	5.287740230560303	2.388098955154419
1.0	96650000.0	96660000.0	8.0	5.416255474090576	2.43540620803833
1.0	96720000.0	96730000.0	6.0	5.042209625244141	2.3092403411865234
1.0	96760000.0	96770000.0	5.0	5.456912040710449	2.449401378631592
1.0	96780000.0	96790000.0	2.0	6.09932804107666	2.642613172531128
1.0	96910000.0	96920000.0	6.0	6.716546535491943	2.7985522747039795
1.0	97000000.0	97010000.0	5.0	6.655370235443115	2.7823798656463623
1.0	97020000.0	97030000.0	9.0	6.059939861297607	2.6337928771972656
1.0	97030000.0	97040000.0	9.0	6.321834564208984	2.6995620727539062
1.0	97100000.0	97110000.0	6.0	5.053484916687012	2.3245301246643066
1.0	97110000.0	97120000.0	6.0	5.58262825012207	2.4918212890625
1.0	97120000.0	97130000.0	9.0	5.070246696472168	2.3231911659240723
1.0	97170000.0	97180000.0	3.0	4.6977410316467285	2.187241315841675
1.0	97370000.0	97380000.0	2.0	4.81736421585083	2.2237772941589355
1.0	97400000.0	97410000.0	4.0	4.66728401184082	2.1732335090637207
1.0	97480000.0	97490000.0	6.0	5.060874938964844	2.313410520553589
1.0	97530000.0	97540000.0	8.0	4.8475446701049805	2.2404723167419434
1.0	97640000.0	97650000.0	4.0	4.277779579162598	2.018486261367798
1.0	97740000.0	97750000.0	6.0	2.8253815174102783	1.3787288665771484
1.0	97770000.0	97780000.0	4.0	3.3534786701202393	1.6103441715240479
1.0	97780000.0	97790000.0	5.0	2.230729341506958	1.0729469060897827
1.0	97880000.0	97890000.0	4.0	4.142947673797607	1.9565826654434204
1.0	97890000.0	97900000.0	6.0	3.7900404930114746	1.8079938888549805
1.0	97910000.0	97920000.0	2.0	3.9555115699768066	1.8807445764541626
1.0	97930000.0	97940000.0	2.0	3.6885859966278076	1.7649177312850952
1.0	98000000.0	98010000.0	1.0	4.178347587585449	1.9752992391586304
1.0	98020000.0	98030000.0	8.0	3.8450729846954346	1.8364181518554688
1.0	98070000.0	98080000.0	2.0	4.330130577087402	2.03861665725708
1.0	98200000.0	98210000.0	5.0	3.93505859375	1.8746036291122437
1.0	98210000.0	98220000.0	6.0	3.993972063064575	1.897042989730835
1.0	98230000.0	98240000.0	1.0	4.120085716247559	1.9542553424835205
1.0	98260000.0	98270000.0	4.0	3.673973560333252	1.761152982711792
1.0	98320000.0	98330000.0	5.0	3.7107417583465576	1.7790008783340454
1.0	98360000.0	98370000.0	3.0	4.083804130554199	1.945375680923462
1.0	98400000.0	98410000.0	2.0	4.2795209884643555	2.016245126724243
1.0	98430000.0	98440000.0	2.0	4.657462120056152	2.163877010345459
1.0	98590000.0	98600000.0	2.0	3.865161418914795	1.838605523109436
1.0	98690000.0	98700000.0	5.0	3.535429000854492	1.6879475116729736
1.0	98860000.0	98870000.0	4.0	3.608617067337036	1.718544363975525
1.0	98880000.0	98890000.0	5.0	3.679966688156128	1.7648303508758545
1.0	98900000.0	98910000.0	2.0	3.8932037353515625	1.8540805578231812
1.0	98930000.0	98940000.0	2.0	4.095681667327881	1.9419190883636475
1.0	98950000.0	98960000.0	3.0	4.420375823974609	2.0701041221618652
1.0	99160000.0	99170000.0	2.0	2.906712293624878	1.4070278406143188
1.0	99230000.0	99240000.0	3.0	3.3140907287597656	1.594220519065857
1.0	99240000.0	99250000.0	1.0	3.9503490924835205	1.8664367198944092
1.0	99260000.0	99270000.0	4.0	3.691262722015381	1.7672109603881836
1.0	99350000.0	99360000.0	4.0	3.995110034942627	1.9043620824813843
1.0	99450000.0	99460000.0	6.0	3.883350372314453	1.8634744882583618
1.0	99470000.0	99480000.0	4.0	4.404531002044678	2.0839667320251465
1.0	99550000.0	99560000.0	6.0	4.446320533752441	2.08243989944458
1.0	99580000.0	99590000.0	5.0	4.595643043518066	2.142861843109131
1.0	99680000.0	99690000.0	6.0	5.050726890563965	2.310485363006592
1.0	99760000.0	99770000.0	4.0	5.262541770935059	2.385366916656494
1.0	99780000.0	99790000.0	5.0	5.236551761627197	2.376814365386963
1.0	99830000.0	99840000.0	5.0	4.893895626068115	2.2564339637756348
1.0	99870000.0	99880000.0	3.0	4.5232648849487305	2.1226723194122314
1.0	99880000.0	99890000.0	4.0	4.634138107299805	2.159353256225586
1.0	99890000.0	99900000.0	5.0	4.374545097351074	2.055485248565674
1.0	99940000.0	99950000.0	1.0	4.199454307556152	1.9917062520980835
1.0	99980000.0	99990000.0	5.0	3.2303600311279297	1.5734083652496338
1.0	99990000.0	100000000.0	2.0	3.476364850997925	1.6773288249969482
1.0	100010000.0	100020000.0	5.0	3.3694794178009033	1.6219279766082764
1.0	100080000.0	100090000.0	0.0	3.276237964630127	1.5953197479248047
1.0	100100000.0	100110000.0	1.0	3.4157962799072266	1.6442441940307617
1.0	100140000.0	100150000.0	2.0	3.1149327754974365	1.5166925191879272
1.0	100160000.0	100170000.0	5.0	3.1632564067840576	1.544590711593628
1.0	100180000.0	100190000.0	2.0	2.791834831237793	1.3688315153121948
1.0	100290000.0	100300000.0	6.0	3.813941240310669	1.8345539569854736
1.0	100330000.0	100340000.0	0.0	2.9711649417877197	1.4739569425582886
1.0	100350000.0	100360000.0	3.0	2.738638162612915	1.3564339876174927
1.0	100420000.0	100430000.0	6.0	3.5980422496795654	1.7309777736663818
1.0	100590000.0	100600000.0	4.0	2.85949969291687	1.4076987504959106
1.0	100610000.0	100620000.0	0.0	2.517087459564209	1.2250325679779053
1.0	100620000.0	100630000.0	4.0	2.9097609519958496	1.392892599105835
1.0	100710000.0	100720000.0	1.0	3.390018939971924	1.682690978050232
1.0	100790000.0	100800000.0	3.0	3.5672454833984375	1.7188348770141602
1.0	100850000.0	100860000.0	4.0	2.6529011726379395	1.2920764684677124
1.0	100900000.0	100910000.0	1.0	2.5859169960021973	1.2515790462493896
1.0	100960000.0	100970000.0	6.0	2.629838466644287	1.296511173248291
1.0	101000000.0	101010000.0	7.0	3.5066723823547363	1.729433298110962
1.0	101040000.0	101050000.0	2.0	4.223532199859619	1.9973623752593994
1.0	101080000.0	101090000.0	3.0	3.747100353240967	1.8124030828475952
1.0	101170000.0	101180000.0	5.0	4.3855438232421875	2.069681406021118
1.0	101180000.0	101190000.0	5.0	4.435776710510254	2.098522186279297
1.0	101190000.0	101200000.0	4.0	3.795574903488159	1.8243598937988281
1.0	101290000.0	101300000.0	0.0	3.8370895385742188	1.8281118869781494
1.0	101380000.0	101390000.0	0.0	2.4840426445007324	1.212444543838501
1.0	101510000.0	101520000.0	5.0	3.3944625854492188	1.620692491531372
1.0	101540000.0	101550000.0	5.0	3.8039638996124268	1.8222475051879883
1.0	101570000.0	101580000.0	3.0	4.431231498718262	2.083705425262451
1.0	101640000.0	101650000.0	4.0	5.211703300476074	2.368762254714966
1.0	101690000.0	101700000.0	3.0	4.918002605438232	2.2713723182678223
1.0	101710000.0	101720000.0	9.0	4.912876129150391	2.275451183319092
1.0	101730000.0	101740000.0	4.0	4.622579574584961	2.1703572273254395
1.0	101740000.0	101750000.0	6.0	5.679037570953369	2.517134189605713
1.0	101800000.0	101810000.0	7.0	6.56280517578125	2.7602133750915527
1.0	101880000.0	101890000.0	7.0	6.652795314788818	2.7846548557281494
1.0	101910000.0	101920000.0	7.0	6.759455680847168	2.8091015815734863
1.0	101920000.0	101930000.0	7.0	6.5331268310546875	2.7545409202575684
1.0	101960000.0	101970000.0	5.0	6.449733734130859	2.7373046875
1.0	102010000.0	102020000.0	7.0	4.9299116134643555	2.290949821472168
1.0	102050000.0	102060000.0	6.0	6.897146701812744	2.839132308959961
1.0	102080000.0	102090000.0	6.0	7.238229274749756	2.9101736545562744
1.0	102230000.0	102240000.0	3.0	7.044379234313965	2.8712244033813477
1.0	102260000.0	102270000.0	9.0	6.20351505279541	2.6699140071868896
1.0	102280000.0	102290000.0	1.0	6.522299766540527	2.752732992172241
1.0	102300000.0	102310000.0	11.0	6.754356384277344	2.806307077407837
1.0	102340000.0	102350000.0	8.0	6.67666482925415	2.788588285446167
1.0	102370000.0	102380000.0	6.0	7.202311038970947	2.903013229370117
1.0	102430000.0	102440000.0	9.0	6.9205756187438965	2.845479965209961
1.0	102450000.0	102460000.0	7.0	7.012032508850098	2.8645713329315186
1.0	102490000.0	102500000.0	5.0	7.241238594055176	2.9117465019226074
1.0	102510000.0	102520000.0	4.0	5.819608211517334	2.5717062950134277
1.0	102520000.0	102530000.0	6.0	7.375753879547119	2.9401447772979736
1.0	102530000.0	102540000.0	9.0	6.054223537445068	2.6323983669281006
1.0	102620000.0	102630000.0	4.0	8.145345687866211	3.064074993133545
1.0	102690000.0	102700000.0	12.0	9.731733322143555	3.226649522781372
1.0	102710000.0	102720000.0	9.0	10.076643943786621	3.248516798019409
1.0	102800000.0	102810000.0	10.0	8.3110990524292	3.091679811477661
1.0	102940000.0	102950000.0	17.0	9.878301620483398	3.235614061355591
1.0	103010000.0	103020000.0	12.0	11.430964469909668	3.305675506591797
1.0	103020000.0	103030000.0	12.0	11.44770336151123	3.306278944015503
1.0	103110000.0	103120000.0	11.0	11.393281936645508	3.3040528297424316
1.0	103190000.0	103200000.0	10.0	10.890634536743164	3.2867953777313232
1.0	103200000.0	103210000.0	11.0	10.571803092956543	3.273355007171631
1.0	103220000.0	103230000.0	9.0	11.229915618896484	3.298780918121338
1.0	103280000.0	103290000.0	11.0	10.991279602050781	3.29048228263855
1.0	103420000.0	103430000.0	8.0	11.026530265808105	3.2922539710998535
1.0	103430000.0	103440000.0	14.0	10.371150970458984	3.263986110687256
1.0	103530000.0	103540000.0	9.0	10.475786209106445	3.2690186500549316
1.0	103560000.0	103570000.0	9.0	9.654410362243652	3.2207188606262207
1.0	103580000.0	103590000.0	9.0	10.241500854492188	3.2575201988220215
1.0	103590000.0	103600000.0	13.0	9.597577095031738	3.2163429260253906
1.0	103630000.0	103640000.0	14.0	10.029050827026367	3.245497941970825
1.0	103770000.0	103780000.0	8.0	6.224896430969238	2.679656505584717
1.0	103780000.0	103790000.0	4.0	3.3145930767059326	1.6518619060516357
1.0	104040000.0	104050000.0	7.0	4.0588297843933105	1.9302603006362915
1.0	104050000.0	104060000.0	1.0	3.39503812789917	1.6459128856658936
1.0	104070000.0	104080000.0	4.0	3.044692039489746	1.5109331607818604
1.0	104090000.0	104100000.0	3.0	3.0577991008758545	1.5166103839874268
1.0	104110000.0	104120000.0	4.0	3.671626329421997	1.761853814125061
1.0	104310000.0	104320000.0	14.0	6.160365581512451	2.655452251434326
1.0	104320000.0	104330000.0	8.0	6.129335880279541	2.651261806488037
1.0	104360000.0	104370000.0	9.0	8.727865219116211	3.1379189491271973
1.0	104480000.0	104490000.0	11.0	11.498591423034668	3.3079745769500732
1.0	104630000.0	104640000.0	12.0	11.579477310180664	3.310703992843628
1.0	104720000.0	104730000.0	8.0	11.76378059387207	3.315875291824341
1.0	104750000.0	104760000.0	15.0	11.16032600402832	3.296731472015381
1.0	104860000.0	104870000.0	15.0	11.087488174438477	3.2944934368133545
1.0	104930000.0	104940000.0	11.0	11.318652153015137	3.3024039268493652
1.0	104950000.0	104960000.0	10.0	10.861241340637207	3.285937547683716
1.0	105040000.0	105050000.0	10.0	10.642311096191406	3.2769923210144043
1.0	105060000.0	105070000.0	15.0	10.098466873168945	3.2497780323028564
1.0	105080000.0	105090000.0	7.0	10.641449928283691	3.2766029834747314
1.0	105270000.0	105280000.0	7.0	8.149774551391602	3.0659830570220947
1.0	105320000.0	105330000.0	7.0	7.210718631744385	2.903064250946045
1.0	105340000.0	105350000.0	6.0	6.6217851638793945	2.7787420749664307
1.0	105430000.0	105440000.0	8.0	8.102849006652832	3.059678316116333
1.0	105460000.0	105470000.0	10.0	8.523107528686523	3.1142520904541016
1.0	105520000.0	105530000.0	9.0	8.70794677734375	3.1359097957611084
1.0	105540000.0	105550000.0	10.0	7.971940517425537	3.03969407081604
1.0	105550000.0	105560000.0	12.0	8.401788711547852	3.0999789237976074
1.0	105630000.0	105640000.0	1.0	8.662630081176758	3.130587100982666
1.0	105690000.0	105700000.0	7.0	7.638108730316162	2.985933303833008
1.0	105700000.0	105710000.0	11.0	8.488092422485352	3.111220359802246
1.0	105770000.0	105780000.0	9.0	8.133371353149414	3.063706874847412
1.0	105870000.0	105880000.0	7.0	7.959927558898926	3.0382111072540283
1.0	105910000.0	105920000.0	3.0	7.497504234313965	2.96195650100708
1.0	105940000.0	105950000.0	6.0	7.933499813079834	3.03371000289917
1.0	106080000.0	106090000.0	7.0	7.798209190368652	3.0134196281433105
1.0	106120000.0	106130000.0	10.0	5.490374565124512	2.4784581661224365
1.0	106130000.0	106140000.0	5.0	7.377572059631348	2.939279556274414
1.0	106180000.0	106190000.0	6.0	6.783303260803223	2.816941738128662
1.0	106230000.0	106240000.0	8.0	6.128785133361816	2.6497273445129395
1.0	106310000.0	106320000.0	9.0	7.485065460205078	2.9578471183776855
1.0	106320000.0	106330000.0	6.0	7.920326232910156	3.0313267707824707
1.0	106450000.0	106460000.0	9.0	9.249076843261719	3.189624071121216
1.0	106470000.0	106480000.0	7.0	10.258221626281738	3.2590205669403076
1.0	106520000.0	106530000.0	11.0	9.024588584899902	3.1692538261413574
1.0	106540000.0	106550000.0	10.0	8.252800941467285	3.079227924346924
1.0	106590000.0	106600000.0	7.0	8.576498031616211	3.1212754249572754
1.0	106610000.0	106620000.0	3.0	8.888479232788086	3.155022144317627
1.0	106640000.0	106650000.0	5.0	9.11607551574707	3.1772782802581787
1.0	106650000.0	106660000.0	15.0	9.32805061340332	3.1956284046173096
1.0	106660000.0	106670000.0	4.0	9.80596923828125	3.2316997051239014
1.0	106680000.0	106690000.0	11.0	8.900781631469727	3.156663417816162
1.0	106730000.0	106740000.0	13.0	9.08600902557373	3.175092935562134
1.0	106890000.0	106900000.0	10.0	7.523736000061035	2.966456890106201
1.0	106940000.0	106950000.0	3.0	7.027079105377197	2.870084285736084
1.0	106970000.0	106980000.0	4.0	6.920844078063965	2.8467721939086914
1.0	106980000.0	106990000.0	8.0	6.991644382476807	2.8619000911712646
1.0	106990000.0	107000000.0	5.0	6.9278411865234375	2.8496451377868652
1.0	107030000.0	107040000.0	6.0	6.844150543212891	2.8304378986358643
1.0	107090000.0	107100000.0	4.0	7.3743486404418945	2.9376463890075684
1.0	107180000.0	107190000.0	3.0	8.919461250305176	3.1580207347869873
1.0	107210000.0	107220000.0	3.0	8.929140090942383	3.159162998199463
1.0	107280000.0	107290000.0	9.0	9.661706924438477	3.222048282623291
1.0	107340000.0	107350000.0	10.0	9.661919593811035	3.2220940589904785
1.0	107370000.0	107380000.0	12.0	8.666216850280762	3.1311333179473877
1.0	107400000.0	107410000.0	3.0	9.31187915802002	3.194859027862549
1.0	107540000.0	107550000.0	5.0	7.037013053894043	2.873025417327881
1.0	107560000.0	107570000.0	13.0	7.538209438323975	2.9673519134521484
1.0	107670000.0	107680000.0	6.0	7.839846611022949	3.0176844596862793
[truncated: 47,561 more rows]
