# Supplementary material for: Genome-wide mapping of somatic mutation rates uncovers drivers of cancer
Source: Nat Biotechnol. 2022 Jun 20;40(11):1634–43. doi: 10.1038/s41587-022-01353-8 (PMC9646522; doi:10.1038/s41587-022-01353-8)
Supplement: Supplementary file 4 — Regions and model predictions for each fold of each cancer for which a deep learning model was trained. Regions that were filtered are also listed along with their respective model predictions. [file 41587_2022_1353_MOESM4_ESM.zip › kfold_results/Panc-AdenoCA/fold_3.txt]

CHROM	START	END	Y_TRUE	Y_PRED	STD
1.0	830000.0	840000.0	6.0	3.9120147228240967	1.9009599685668945
1.0	950000.0	960000.0	2.0	3.796457290649414	1.8616594076156616
1.0	1010000.0	1020000.0	2.0	3.8924593925476074	1.8943474292755127
1.0	1030000.0	1040000.0	3.0	3.533482313156128	1.770176649093628
1.0	1100000.0	1110000.0	4.0	3.699033260345459	1.8281018733978271
1.0	1200000.0	1210000.0	3.0	4.590199947357178	4.560318946838379
1.0	1260000.0	1270000.0	4.0	2.97985577583313	1.5681113004684448
1.0	1290000.0	1300000.0	5.0	3.996854782104492	1.9294688701629639
1.0	1500000.0	1510000.0	2.0	3.6134636402130127	4.134634017944336
1.0	1760000.0	1770000.0	1.0	2.879101276397705	1.5299365520477295
1.0	1780000.0	1790000.0	4.0	2.853825092315674	1.5202914476394653
1.0	1810000.0	1820000.0	5.0	3.0071022510528564	1.5783600807189941
1.0	1900000.0	1910000.0	5.0	5.917731761932373	2.5012333393096924
1.0	1930000.0	1940000.0	2.0	4.695651054382324	2.1534550189971924
1.0	1950000.0	1960000.0	3.0	4.9667887687683105	2.2353146076202393
1.0	1980000.0	1990000.0	4.0	3.7392196655273438	1.8419897556304932
1.0	2020000.0	2030000.0	2.0	3.1616697311401367	1.6359031200408936
1.0	2030000.0	2040000.0	1.0	2.7568411827087402	1.483032464981079
1.0	2170000.0	2180000.0	6.0	3.0945351123809814	1.6110347509384155
1.0	2230000.0	2240000.0	4.0	3.7481632232666016	1.8450727462768555
1.0	2320000.0	2330000.0	3.0	3.481660842895508	1.7518104314804077
1.0	2360000.0	2370000.0	6.0	5.007648944854736	2.247412919998169
1.0	2380000.0	2390000.0	3.0	4.626827239990234	2.132235527038574
1.0	2390000.0	2400000.0	4.0	4.4548749923706055	2.0784268379211426
1.0	2400000.0	2410000.0	8.0	4.5011467933654785	2.0930190086364746
1.0	2430000.0	2440000.0	1.0	4.674538612365723	2.1469650268554688
1.0	2480000.0	2490000.0	2.0	5.336779594421387	4.639471530914307
1.0	2490000.0	2500000.0	1.0	3.369903087615967	1.7118217945098877
1.0	2510000.0	2520000.0	3.0	3.261492967605591	1.6725256443023682
1.0	2690000.0	2700000.0	1.0	4.400879859924316	2.061295986175537
1.0	2730000.0	2740000.0	2.0	5.97516393661499	2.5195248126983643
1.0	2780000.0	2790000.0	8.0	6.609230995178223	2.688182830810547
1.0	2800000.0	2810000.0	9.0	6.994555473327637	2.773127794265747
1.0	2870000.0	2880000.0	6.0	5.867727756500244	2.488046884536743
1.0	2880000.0	2890000.0	4.0	5.9426774978637695	2.5315709114074707
1.0	2900000.0	2910000.0	3.0	6.151768684387207	2.561802387237549
1.0	2930000.0	2940000.0	6.0	5.349884986877441	2.3814282417297363
1.0	2940000.0	2950000.0	5.0	5.287761688232422	2.414633274078369
1.0	2950000.0	2960000.0	6.0	4.779436111450195	2.1790452003479004
1.0	2970000.0	2980000.0	1.0	4.591057300567627	2.1211345195770264
1.0	3000000.0	3010000.0	1.0	4.370366096496582	2.0515646934509277
1.0	3010000.0	3020000.0	7.0	4.148863315582275	1.97982656955719
1.0	3020000.0	3030000.0	0.0	4.60628080368042	2.2349560260772705
1.0	3100000.0	3110000.0	2.0	3.334433078765869	1.6990187168121338
1.0	3110000.0	3120000.0	6.0	4.801774024963379	2.2049293518066406
1.0	3270000.0	3280000.0	2.0	3.2947628498077393	1.6846389770507812
1.0	3320000.0	3330000.0	3.0	4.084587574005127	1.9586460590362549
1.0	3420000.0	3430000.0	6.0	4.425126075744629	2.069002628326416
1.0	3430000.0	3440000.0	2.0	4.681437969207764	2.1490883827209473
1.0	3450000.0	3460000.0	4.0	4.690739631652832	2.151947021484375
1.0	3460000.0	3470000.0	1.0	5.150076389312744	2.2891011238098145
1.0	3510000.0	3520000.0	4.0	4.9381022453308105	2.230058193206787
1.0	3530000.0	3540000.0	7.0	3.7516555786132812	1.8462753295898438
1.0	3600000.0	3610000.0	4.0	5.466376781463623	2.3790457248687744
1.0	3650000.0	3660000.0	3.0	3.8036551475524902	1.864122986793518
1.0	3690000.0	3700000.0	2.0	3.397919178009033	1.7218949794769287
1.0	3770000.0	3780000.0	1.0	2.6444036960601807	1.439339518547058
1.0	3790000.0	3800000.0	2.0	2.451435089111328	1.3631187677383423
1.0	3800000.0	3810000.0	1.0	2.435687780380249	1.3568294048309326
1.0	4010000.0	4020000.0	4.0	5.359480857849121	2.500088930130005
1.0	4040000.0	4050000.0	7.0	5.935371398925781	2.63033390045166
1.0	4110000.0	4120000.0	6.0	7.72019100189209	2.950037956237793
1.0	4220000.0	4230000.0	12.0	6.712705135345459	2.6994283199310303
1.0	4320000.0	4330000.0	4.0	8.330706596374512	3.038956880569458
1.0	4340000.0	4350000.0	3.0	8.352041244506836	3.0428783893585205
1.0	4420000.0	4430000.0	7.0	9.486194610595703	3.2308437824249268
1.0	4490000.0	4500000.0	8.0	11.363897323608398	3.452606201171875
1.0	4500000.0	4510000.0	8.0	11.182099342346191	3.4361464977264404
1.0	4590000.0	4600000.0	9.0	10.312073707580566	3.3423283100128174
1.0	4620000.0	4630000.0	12.0	10.485135078430176	3.362945079803467
1.0	4640000.0	4650000.0	5.0	10.460809707641602	3.360105037689209
1.0	4650000.0	4660000.0	11.0	10.259841918945312	3.3359179496765137
1.0	4680000.0	4690000.0	7.0	10.956975936889648	3.4142403602600098
1.0	4730000.0	4740000.0	13.0	11.068319320678711	3.4252846240997314
1.0	4740000.0	4750000.0	10.0	12.394488334655762	3.5244224071502686
1.0	4750000.0	4760000.0	8.0	11.66192626953125	3.4771759510040283
1.0	4760000.0	4770000.0	9.0	11.99467658996582	3.5009944438934326
1.0	4780000.0	4790000.0	13.0	11.37614631652832	3.4536757469177246
1.0	4790000.0	4800000.0	15.0	10.854817390441895	3.4037489891052246
1.0	4800000.0	4810000.0	16.0	11.017062187194824	3.4202513694763184
1.0	4830000.0	4840000.0	18.0	12.304330825805664	3.519644260406494
1.0	4880000.0	4890000.0	8.0	12.759984016418457	3.5407016277313232
1.0	4940000.0	4950000.0	8.0	11.880305290222168	3.49324369430542
1.0	4950000.0	4960000.0	14.0	11.935064315795898	3.49701189994812
1.0	4960000.0	4970000.0	16.0	11.933542251586914	3.4969089031219482
1.0	5000000.0	5010000.0	11.0	12.207686424255371	3.514193296432495
1.0	5210000.0	5220000.0	9.0	8.12242603302002	2.999922513961792
1.0	5220000.0	5230000.0	11.0	9.613121032714844	3.249375581741333
1.0	5240000.0	5250000.0	9.0	9.476348876953125	3.2293848991394043
1.0	5360000.0	5370000.0	7.0	9.134002685546875	3.1767783164978027
1.0	5370000.0	5380000.0	9.0	9.4539213180542	3.226050615310669
1.0	5390000.0	5400000.0	6.0	9.397537231445312	3.217599391937256
1.0	5480000.0	5490000.0	5.0	8.748003959655762	3.1130707263946533
1.0	5540000.0	5550000.0	11.0	7.9278564453125	2.9794106483459473
1.0	5560000.0	5570000.0	7.0	8.58947467803955	3.0899815559387207
1.0	5600000.0	5610000.0	4.0	8.131890296936035	3.001725673675537
1.0	5620000.0	5630000.0	14.0	7.874075889587402	2.951592445373535
1.0	5900000.0	5910000.0	5.0	6.607743740081787	2.8093886375427246
1.0	5980000.0	5990000.0	0.0	3.149808883666992	1.6315233707427979
1.0	6040000.0	6050000.0	1.0	3.1627023220062256	1.636283278465271
1.0	6070000.0	6080000.0	3.0	5.231431007385254	2.3125808238983154
1.0	6080000.0	6090000.0	2.0	5.255144119262695	2.319380044937134
1.0	6210000.0	6220000.0	4.0	5.030060768127441	2.254021644592285
1.0	6260000.0	6270000.0	5.0	3.744483232498169	1.8438060283660889
1.0	6300000.0	6310000.0	4.0	4.0027618408203125	1.9314429759979248
1.0	6440000.0	6450000.0	2.0	3.4161174297332764	1.7284214496612549
1.0	6450000.0	6460000.0	4.0	3.4210689067840576	1.730194091796875
1.0	6480000.0	6490000.0	0.0	3.6299049854278564	1.8040530681610107
1.0	6580000.0	6590000.0	3.0	3.091357469558716	1.6098531484603882
1.0	6600000.0	6610000.0	5.0	2.9118504524230957	1.5423927307128906
1.0	6620000.0	6630000.0	4.0	4.657159328460693	2.1416099071502686
1.0	6660000.0	6670000.0	3.0	5.336779594421387	4.639471530914307
1.0	6740000.0	6750000.0	2.0	2.8782601356506348	1.5296167135238647
1.0	6810000.0	6820000.0	4.0	3.9811065196990967	1.9241994619369507
1.0	6890000.0	6900000.0	0.0	2.8832240104675293	1.531506061553955
1.0	6920000.0	6930000.0	1.0	3.0831103324890137	1.6067836284637451
1.0	6960000.0	6970000.0	2.0	3.846047878265381	1.8785912990570068
1.0	7000000.0	7010000.0	7.0	5.072638034820557	2.266526937484741
1.0	7060000.0	7070000.0	7.0	6.407118320465088	2.702949285507202
1.0	7100000.0	7110000.0	6.0	6.111453056335449	2.705815315246582
1.0	7320000.0	7330000.0	1.0	4.038636207580566	1.9434034824371338
1.0	7350000.0	7360000.0	2.0	5.145976543426514	2.3010506629943848
1.0	7450000.0	7460000.0	4.0	4.803020000457764	2.1862001419067383
1.0	7570000.0	7580000.0	2.0	4.966850280761719	2.235333204269409
1.0	7610000.0	7620000.0	3.0	4.32913875579834	2.0383567810058594
1.0	7680000.0	7690000.0	5.0	4.577080249786377	2.1133272647857666
1.0	7730000.0	7740000.0	5.0	3.6628355979919434	1.8155330419540405
1.0	7780000.0	7790000.0	2.0	3.2012569904327393	1.6504768133163452
1.0	7860000.0	7870000.0	1.0	2.4284017086029053	1.3539173603057861
1.0	7890000.0	7900000.0	2.0	2.5040507316589355	1.3840528726577759
1.0	7900000.0	7910000.0	1.0	2.6629951000213623	1.4466012716293335
1.0	7920000.0	7930000.0	3.0	3.7187492847442627	1.8349231481552124
1.0	7980000.0	7990000.0	6.0	3.665679931640625	1.8165225982666016
1.0	8040000.0	8050000.0	3.0	2.8367762565612793	1.5137704610824585
1.0	8050000.0	8060000.0	2.0	3.2124996185302734	1.654603362083435
1.0	8090000.0	8100000.0	5.0	3.3963470458984375	1.721331000328064
1.0	8110000.0	8120000.0	4.0	3.6191608905792236	1.800296425819397
1.0	8230000.0	8240000.0	0.0	3.999927520751953	1.9304962158203125
1.0	8260000.0	8270000.0	6.0	4.229189872741699	2.006066083908081
1.0	8440000.0	8450000.0	1.0	2.711367130279541	1.4654266834259033
1.0	8450000.0	8460000.0	7.0	2.6532468795776367	1.4427964687347412
1.0	8540000.0	8550000.0	3.0	2.916271686553955	1.5440711975097656
1.0	8580000.0	8590000.0	1.0	2.873291492462158	1.527721643447876
1.0	8730000.0	8740000.0	1.0	2.7652769088745117	1.4862902164459229
1.0	8850000.0	8860000.0	2.0	2.9673678874969482	1.563402771949768
1.0	8910000.0	8920000.0	3.0	3.01613712310791	1.581751823425293
1.0	8920000.0	8930000.0	0.0	2.7930121421813965	1.4969762563705444
1.0	8990000.0	9000000.0	0.0	4.044293403625488	1.945284128189087
1.0	9010000.0	9020000.0	3.0	4.092527866363525	1.9612722396850586
1.0	9080000.0	9090000.0	4.0	4.67523717880249	2.1471798419952393
1.0	9120000.0	9130000.0	2.0	3.530949354171753	1.769281029701233
1.0	9210000.0	9220000.0	2.0	3.393376588821411	1.7202634811401367
1.0	9300000.0	9310000.0	3.0	2.644649028778076	1.4394361972808838
1.0	9390000.0	9400000.0	3.0	2.8429720401763916	1.5161418914794922
1.0	9460000.0	9470000.0	1.0	3.8088409900665283	1.8658965826034546
1.0	9690000.0	9700000.0	2.0	3.9338157176971436	1.9083133935928345
1.0	9750000.0	9760000.0	3.0	3.634255886077881	1.805572271347046
1.0	9770000.0	9780000.0	5.0	3.4148311614990234	1.7279611825942993
1.0	9820000.0	9830000.0	3.0	2.871272087097168	1.5269532203674316
1.0	9920000.0	9930000.0	4.0	2.616264820098877	1.4283198118209839
1.0	9980000.0	9990000.0	3.0	3.0517725944519043	1.5950945615768433
1.0	10140000.0	10150000.0	1.0	2.771629810333252	1.48874032497406
1.0	10180000.0	10190000.0	4.0	2.630180835723877	1.4337742328643799
1.0	10440000.0	10450000.0	4.0	2.6770005226135254	1.4520617723464966
1.0	10490000.0	10500000.0	3.0	2.7197773456573486	1.4686897993087769
1.0	10580000.0	10590000.0	0.0	2.915797710418701	1.5438908338546753
1.0	10700000.0	10710000.0	3.0	3.154310941696167	1.6331863403320312
1.0	10790000.0	10800000.0	2.0	3.2038750648498535	1.6514371633529663
1.0	10830000.0	10840000.0	2.0	3.325458526611328	1.69577157497406
1.0	10840000.0	10850000.0	4.0	3.186370611190796	1.6450036764144897
1.0	10970000.0	10980000.0	7.0	4.242770195007324	2.0104758739471436
1.0	10990000.0	11000000.0	2.0	4.1628007888793945	1.9843976497650146
1.0	11070000.0	11080000.0	4.0	3.1952686309814453	1.6482757329940796
1.0	11140000.0	11150000.0	2.0	2.8938565254211426	1.53555428981781
1.0	11210000.0	11220000.0	2.0	2.7865054607391357	1.4944719076156616
1.0	11300000.0	11310000.0	3.0	2.8867242336273193	1.5328395366668701
1.0	11340000.0	11350000.0	2.0	3.3424320220947266	1.7019107341766357
1.0	11360000.0	11370000.0	6.0	4.678376197814941	2.148146390914917
1.0	11400000.0	11410000.0	4.0	5.208327293395996	2.3565142154693604
1.0	11430000.0	11440000.0	4.0	5.634575843811035	2.4254157543182373
1.0	11450000.0	11460000.0	6.0	5.287770748138428	2.3287014961242676
1.0	11640000.0	11650000.0	2.0	4.634570121765137	2.1346323490142822
1.0	11650000.0	11660000.0	3.0	4.692790985107422	2.1525774002075195
1.0	11740000.0	11750000.0	4.0	4.046500205993652	1.9460170269012451
1.0	11750000.0	11760000.0	2.0	4.911006927490234	2.2186977863311768
1.0	11800000.0	11810000.0	2.0	3.197596549987793	1.649131178855896
1.0	11890000.0	11900000.0	3.0	2.8820760250091553	1.5310695171356201
1.0	11930000.0	11940000.0	4.0	4.898979187011719	2.215099811553955
1.0	11950000.0	11960000.0	0.0	4.082383155822754	1.9579172134399414
1.0	12130000.0	12140000.0	5.0	4.541169166564941	2.105572462081909
1.0	12160000.0	12170000.0	8.0	4.351439476013184	2.0455093383789062
1.0	12370000.0	12380000.0	2.0	2.3406078815460205	1.318652868270874
1.0	12400000.0	12410000.0	3.0	2.3209688663482666	1.3107210397720337
1.0	12440000.0	12450000.0	1.0	2.3448216915130615	1.3203520774841309
1.0	12480000.0	12490000.0	4.0	2.4854397773742676	1.3766618967056274
1.0	12530000.0	12540000.0	2.0	3.084015369415283	1.6071208715438843
1.0	12580000.0	12590000.0	3.0	3.2636914253234863	1.6733272075653076
1.0	12620000.0	12630000.0	9.0	3.3885059356689453	1.7185138463974
1.0	12630000.0	12640000.0	4.0	2.9020278453826904	1.5386611223220825
1.0	12660000.0	12670000.0	0.0	3.1359026432037354	1.6263811588287354
1.0	12680000.0	12690000.0	3.0	3.751020908355713	1.8460575342178345
1.0	12690000.0	12700000.0	2.0	4.445242404937744	2.0753791332244873
1.0	12730000.0	12740000.0	3.0	4.429373264312744	2.0703492164611816
1.0	12810000.0	12820000.0	4.0	4.407630443572998	2.063443422317505
1.0	13850000.0	13860000.0	10.0	7.739187717437744	2.9226810932159424
1.0	13950000.0	13960000.0	6.0	7.496218681335449	2.8743109703063965
1.0	14050000.0	14060000.0	4.0	3.134664535522461	1.6259231567382812
1.0	14080000.0	14090000.0	2.0	3.042865514755249	1.5917655229568481
1.0	14110000.0	14120000.0	1.0	3.1423842906951904	1.6287784576416016
1.0	14150000.0	14160000.0	1.0	3.5258326530456543	1.7674726247787476
1.0	14220000.0	14230000.0	9.0	4.398324489593506	2.0572831630706787
1.0	14240000.0	14250000.0	8.0	4.924167156219482	2.222628116607666
1.0	14250000.0	14260000.0	5.0	5.1704301834106445	2.3283538818359375
1.0	14280000.0	14290000.0	7.0	5.411508083343506	2.5382425785064697
1.0	14300000.0	14310000.0	3.0	5.919455051422119	2.5016860961914062
1.0	14380000.0	14390000.0	3.0	5.806561470031738	2.4718003273010254
1.0	14460000.0	14470000.0	7.0	6.360223293304443	2.614180088043213
1.0	14890000.0	14900000.0	7.0	5.97998571395874	2.517528533935547
1.0	14930000.0	14940000.0	6.0	5.911839485168457	2.4996843338012695
1.0	14940000.0	14950000.0	7.0	6.409979343414307	2.626465320587158
1.0	14960000.0	14970000.0	6.0	6.291158199310303	2.596989870071411
1.0	15000000.0	15010000.0	10.0	5.782319068908691	2.4653239250183105
1.0	15020000.0	15030000.0	6.0	5.334158420562744	2.3418869972229004
1.0	15200000.0	15210000.0	3.0	3.4448745250701904	1.7387059926986694
1.0	15230000.0	15240000.0	4.0	4.751069068908691	2.1704108715057373
1.0	15250000.0	15260000.0	0.0	3.7207863330841064	1.8356273174285889
1.0	15280000.0	15290000.0	4.0	3.7428174018859863	1.8432304859161377
1.0	15350000.0	15360000.0	1.0	3.2198352813720703	1.6572940349578857
1.0	15370000.0	15380000.0	2.0	3.4864020347595215	1.7534961700439453
1.0	15570000.0	15580000.0	1.0	3.094494581222534	1.6110198497772217
1.0	15580000.0	15590000.0	2.0	3.2336273193359375	1.662343978881836
1.0	15600000.0	15610000.0	2.0	3.175133228302002	1.640867829322815
1.0	15610000.0	15620000.0	5.0	3.0596070289611816	1.5980217456817627
1.0	15710000.0	15720000.0	2.0	3.6124348640441895	1.79794180393219
1.0	15770000.0	15780000.0	7.0	3.797661542892456	1.8620717525482178
1.0	15810000.0	15820000.0	2.0	3.2348246574401855	1.662782907485962
1.0	15820000.0	15830000.0	1.0	3.2164905071258545	1.6560672521591187
1.0	15830000.0	15840000.0	3.0	3.1511659622192383	1.6320241689682007
1.0	15860000.0	15870000.0	3.0	3.0641167163848877	1.5997047424316406
1.0	15910000.0	15920000.0	4.0	3.6344895362854004	1.8056533336639404
1.0	16000000.0	16010000.0	4.0	3.3271336555480957	1.6963781118392944
1.0	16020000.0	16030000.0	2.0	2.9282565116882324	1.548614740371704
1.0	16160000.0	16170000.0	5.0	5.336779594421387	4.639471530914307
1.0	16170000.0	16180000.0	2.0	5.336779594421387	4.639471530914307
1.0	16180000.0	16190000.0	1.0	2.9258713722229004	1.5477107763290405
1.0	16210000.0	16220000.0	5.0	2.846787691116333	1.5176013708114624
1.0	16220000.0	16230000.0	2.0	2.7602603435516357	1.4843533039093018
1.0	16370000.0	16380000.0	6.0	4.4506635665893555	2.077094793319702
1.0	16460000.0	16470000.0	4.0	3.0439090728759766	1.5921549797058105
1.0	16530000.0	16540000.0	6.0	3.170386791229248	1.6391187906265259
1.0	16560000.0	16570000.0	2.0	4.745011329650879	4.58070707321167
1.0	16590000.0	16600000.0	2.0	2.6563384532928467	1.444002389907837
1.0	16700000.0	16710000.0	3.0	2.623242139816284	1.431056261062622
1.0	16940000.0	16950000.0	8.0	2.6847901344299316	1.4550962448120117
1.0	17230000.0	17240000.0	3.0	4.532552242279053	2.102874755859375
1.0	17330000.0	17340000.0	1.0	2.665968418121338	1.4477612972259521
1.0	17390000.0	17400000.0	1.0	3.6504924297332764	1.8112350702285767
1.0	17420000.0	17430000.0	3.0	3.4680733680725098	1.8260291814804077
1.0	17460000.0	17470000.0	6.0	3.807041883468628	1.8652817010879517
1.0	17520000.0	17530000.0	2.0	3.845546245574951	1.8784210681915283
1.0	17540000.0	17550000.0	2.0	4.624390125274658	2.1314806938171387
1.0	17570000.0	17580000.0	3.0	3.9827308654785156	1.924743413925171
1.0	17610000.0	17620000.0	7.0	4.145720958709717	1.9787946939468384
1.0	17630000.0	17640000.0	5.0	4.157608985900879	1.9826958179473877
1.0	17760000.0	17770000.0	1.0	3.3743300437927246	1.7134151458740234
1.0	17770000.0	17780000.0	5.0	3.8403663635253906	1.876657485961914
1.0	17890000.0	17900000.0	3.0	2.9051918983459473	1.5398643016815186
1.0	18110000.0	18120000.0	4.0	4.589533805847168	2.1206607818603516
1.0	18180000.0	18190000.0	5.0	4.4445013999938965	2.0751445293426514
1.0	18280000.0	18290000.0	2.0	5.1234869956970215	2.2813754081726074
1.0	18300000.0	18310000.0	1.0	5.235507011413574	2.3137519359588623
1.0	18330000.0	18340000.0	0.0	5.133733749389648	2.3892526626586914
1.0	18440000.0	18450000.0	5.0	5.522740364074707	2.3946967124938965
1.0	18510000.0	18520000.0	5.0	4.852208137512207	2.201056957244873
1.0	18540000.0	18550000.0	6.0	4.718603610992432	2.192878246307373
1.0	18610000.0	18620000.0	3.0	4.761011600494385	2.173441171646118
1.0	18660000.0	18670000.0	5.0	3.876152515411377	1.8888213634490967
1.0	18670000.0	18680000.0	8.0	3.736522674560547	1.8410608768463135
1.0	18720000.0	18730000.0	1.0	3.3241050243377686	1.695281982421875
1.0	18910000.0	18920000.0	1.0	4.366639137268066	2.0503737926483154
1.0	19040000.0	19050000.0	3.0	4.750981330871582	2.170383930206299
1.0	19060000.0	19070000.0	2.0	4.408774375915527	2.0638084411621094
1.0	19120000.0	19130000.0	5.0	4.434716701507568	2.072044610977173
1.0	19140000.0	19150000.0	3.0	4.431482791900635	2.071018934249878
1.0	19210000.0	19220000.0	3.0	3.7179603576660156	1.8346502780914307
1.0	19250000.0	19260000.0	1.0	2.973098039627075	1.5655640363693237
1.0	19260000.0	19270000.0	6.0	3.0529541969299316	1.595536470413208
1.0	19340000.0	19350000.0	2.0	3.5556423664093018	1.7779967784881592
1.0	19370000.0	19380000.0	4.0	3.6035964488983154	1.7948471307754517
1.0	19380000.0	19390000.0	6.0	3.2905144691467285	1.683093786239624
1.0	19420000.0	19430000.0	1.0	2.687060832977295	1.4559805393218994
1.0	19470000.0	19480000.0	1.0	2.443189859390259	1.3598268032073975
1.0	19490000.0	19500000.0	3.0	2.4380269050598145	1.3577646017074585
1.0	19550000.0	19560000.0	1.0	2.500105619430542	1.38248872756958
1.0	19590000.0	19600000.0	2.0	2.814274311065674	1.5051462650299072
1.0	19690000.0	19700000.0	2.0	2.7388522624969482	1.4760792255401611
1.0	19810000.0	19820000.0	5.0	3.3212192058563232	1.694236159324646
1.0	19970000.0	19980000.0	4.0	2.876802444458008	1.529061198234558
1.0	20040000.0	20050000.0	3.0	2.6208102703094482	1.4301033020019531
1.0	20080000.0	20090000.0	1.0	2.5497591495513916	1.4021470546722412
1.0	20100000.0	20110000.0	0.0	2.474356174468994	1.372252106666565
1.0	20120000.0	20130000.0	4.0	4.704451560974121	4.581252574920654
1.0	20150000.0	20160000.0	2.0	3.0280134677886963	1.5862047672271729
1.0	20180000.0	20190000.0	1.0	3.26182222366333	1.672646164894104
1.0	20240000.0	20250000.0	7.0	3.0737216472625732	1.6032867431640625
1.0	20290000.0	20300000.0	1.0	4.490160942077637	2.0895609855651855
1.0	20430000.0	20440000.0	7.0	4.622159957885742	2.1307895183563232
1.0	20480000.0	20490000.0	2.0	3.6159892082214355	1.7991870641708374
1.0	20560000.0	20570000.0	3.0	3.6153533458709717	1.7989633083343506
1.0	20580000.0	20590000.0	3.0	3.7692794799804688	1.8523362874984741
1.0	20650000.0	20660000.0	3.0	4.412425994873047	2.0649685859680176
1.0	20680000.0	20690000.0	2.0	3.9771246910095215	1.9228661060333252
1.0	20710000.0	20720000.0	2.0	4.534235000610352	2.0995993614196777
1.0	20760000.0	20770000.0	0.0	4.368596076965332	2.0509986877441406
1.0	20790000.0	20800000.0	1.0	3.964721202850342	1.918705701828003
1.0	20830000.0	20840000.0	1.0	5.336779594421387	4.639471530914307
1.0	20890000.0	20900000.0	3.0	4.268976211547852	2.0189664363861084
1.0	20990000.0	21000000.0	2.0	4.379966735839844	2.054630756378174
1.0	21070000.0	21080000.0	2.0	2.5764591693878174	1.4126778841018677
1.0	21080000.0	21090000.0	2.0	2.534313201904297	1.3960434198379517
1.0	21140000.0	21150000.0	1.0	2.5065205097198486	1.3850324153900146
1.0	21210000.0	21220000.0	2.0	2.3882343769073486	1.3378225564956665
1.0	21280000.0	21290000.0	0.0	2.42392897605896	1.3521283864974976
1.0	21500000.0	21510000.0	7.0	3.0144546031951904	1.5811207294464111
1.0	21510000.0	21520000.0	2.0	3.1289968490600586	1.623824119567871
1.0	21580000.0	21590000.0	3.0	3.3470962047576904	1.7035953998565674
1.0	21590000.0	21600000.0	2.0	3.2138867378234863	1.6551132202148438
1.0	21630000.0	21640000.0	5.0	3.262744903564453	1.6729828119277954
1.0	21810000.0	21820000.0	4.0	3.049356460571289	1.5941928625106812
1.0	21830000.0	21840000.0	1.0	3.376542329788208	1.7142117023468018
1.0	21840000.0	21850000.0	3.0	3.262140989303589	1.6727619171142578
1.0	21910000.0	21920000.0	4.0	3.3989760875701904	1.7222754955291748
1.0	21930000.0	21940000.0	4.0	2.6639773845672607	1.446984887123108
1.0	21940000.0	21950000.0	3.0	2.6993801593780518	1.4607712030410767
1.0	21950000.0	21960000.0	4.0	2.786076307296753	1.4943064451217651
1.0	22000000.0	22010000.0	1.0	2.751894235610962	1.4811218976974487
1.0	22090000.0	22100000.0	6.0	2.7344353199005127	1.4743695259094238
1.0	22130000.0	22140000.0	3.0	3.658522844314575	1.8140318393707275
1.0	22170000.0	22180000.0	2.0	3.49592924118042	1.7568795680999756
1.0	22240000.0	22250000.0	4.0	3.1050915718078613	1.6149578094482422
1.0	22280000.0	22290000.0	5.0	3.005309581756592	1.577686071395874
1.0	22350000.0	22360000.0	1.0	3.492025375366211	1.7554935216903687
1.0	22370000.0	22380000.0	1.0	3.0766143798828125	1.6043641567230225
1.0	22380000.0	22390000.0	2.0	2.7187559604644775	1.4682929515838623
1.0	22410000.0	22420000.0	4.0	2.6694164276123047	1.4491063356399536
1.0	22430000.0	22440000.0	0.0	2.7789599895477295	1.4915661811828613
1.0	22450000.0	22460000.0	2.0	3.2351441383361816	1.6629003286361694
1.0	22470000.0	22480000.0	0.0	3.5914645195007324	1.7905935049057007
1.0	22480000.0	22490000.0	3.0	3.824359893798828	1.8711986541748047
1.0	22490000.0	22500000.0	0.0	3.6014206409454346	1.794083833694458
1.0	22540000.0	22550000.0	9.0	3.8584632873535156	1.8828147649765015
1.0	22590000.0	22600000.0	2.0	4.205307960510254	1.9982903003692627
1.0	22710000.0	22720000.0	3.0	3.5509307384490967	1.7763350009918213
1.0	22720000.0	22730000.0	3.0	3.2881360054016113	1.6822292804718018
1.0	22760000.0	22770000.0	2.0	3.0953774452209473	1.6113483905792236
1.0	22780000.0	22790000.0	0.0	2.730809450149536	1.4729650020599365
1.0	22840000.0	22850000.0	2.0	2.665687084197998	1.447652816772461
1.0	22880000.0	22890000.0	0.0	3.4212753772735596	1.730267882347107
1.0	23050000.0	23060000.0	2.0	3.5997543334960938	1.7935009002685547
1.0	23060000.0	23070000.0	2.0	3.759807586669922	1.8490803241729736
1.0	23090000.0	23100000.0	1.0	3.9938502311706543	1.928464651107788
1.0	23110000.0	23120000.0	1.0	3.395759105682373	1.7211192846298218
1.0	23160000.0	23170000.0	5.0	3.55568265914917	1.7780101299285889
1.0	23190000.0	23200000.0	2.0	3.6454010009765625	1.8094596862792969
1.0	23200000.0	23210000.0	3.0	3.5915520191192627	1.790623426437378
1.0	23280000.0	23290000.0	3.0	4.421239376068115	2.067768096923828
1.0	23310000.0	23320000.0	3.0	4.165096759796143	1.9851503372192383
1.0	23400000.0	23410000.0	2.0	2.3986077308654785	1.3419841527938843
1.0	23470000.0	23480000.0	0.0	2.604335308074951	1.4236408472061157
1.0	23530000.0	23540000.0	4.0	3.4607326984405518	1.744362473487854
1.0	23540000.0	23550000.0	0.0	3.2444534301757812	1.666304588317871
1.0	23570000.0	23580000.0	2.0	3.4277431964874268	1.73258376121521
1.0	23580000.0	23590000.0	5.0	3.4690005779266357	1.7473070621490479
1.0	23600000.0	23610000.0	1.0	2.695885419845581	1.459413766860962
1.0	23630000.0	23640000.0	3.0	2.442725419998169	1.359641432762146
1.0	23660000.0	23670000.0	3.0	2.483018398284912	1.3756990432739258
1.0	23730000.0	23740000.0	1.0	2.5069355964660645	1.3851969242095947
1.0	23750000.0	23760000.0	2.0	2.8396005630493164	1.5148518085479736
1.0	23810000.0	23820000.0	5.0	3.4992098808288574	1.758042573928833
1.0	23870000.0	23880000.0	3.0	3.1792831420898438	1.6423959732055664
1.0	23930000.0	23940000.0	4.0	3.7106475830078125	1.8321216106414795
1.0	23950000.0	23960000.0	6.0	3.5786197185516357	1.7860820293426514
1.0	24270000.0	24280000.0	0.0	2.646131992340088	1.440016269683838
1.0	24300000.0	24310000.0	0.0	5.336779594421387	4.639471530914307
1.0	24330000.0	24340000.0	0.0	2.44218111038208	1.3594244718551636
1.0	24430000.0	24440000.0	3.0	3.1143336296081543	1.6183885335922241
1.0	24510000.0	24520000.0	2.0	2.9459197521209717	1.555301547050476
1.0	24570000.0	24580000.0	0.0	3.0546863079071045	1.5961846113204956
1.0	24610000.0	24620000.0	1.0	3.1619439125061035	1.6360042095184326
1.0	24660000.0	24670000.0	4.0	2.8078808784484863	1.5026909112930298
1.0	24680000.0	24690000.0	0.0	2.5213735103607178	1.39091956615448
1.0	24740000.0	24750000.0	3.0	2.5869109630584717	1.4167919158935547
1.0	24760000.0	24770000.0	3.0	2.370382785797119	1.3306469917297363
1.0	24770000.0	24780000.0	2.0	2.2876453399658203	1.29723060131073
1.0	24790000.0	24800000.0	1.0	2.358177900314331	1.3257335424423218
1.0	24800000.0	24810000.0	2.0	2.882840633392334	1.5313611030578613
1.0	24820000.0	24830000.0	2.0	2.910414457321167	1.5418487787246704
1.0	24900000.0	24910000.0	3.0	3.0462138652801514	1.593017816543579
1.0	24910000.0	24920000.0	4.0	2.9644503593444824	1.5623019933700562
1.0	24960000.0	24970000.0	3.0	5.336779594421387	4.639471530914307
1.0	24980000.0	24990000.0	3.0	2.552818536758423	1.403355360031128
1.0	25010000.0	25020000.0	3.0	3.492835521697998	1.755780816078186
1.0	25070000.0	25080000.0	4.0	3.140507221221924	1.6280851364135742
1.0	25220000.0	25230000.0	5.0	3.64691162109375	1.8099861145019531
1.0	25280000.0	25290000.0	9.0	3.605503797531128	1.795515775680542
1.0	25300000.0	25310000.0	0.0	3.9439735412597656	1.9117342233657837
1.0	25330000.0	25340000.0	1.0	4.110177993774414	1.9670979976654053
1.0	25360000.0	25370000.0	4.0	4.480998992919922	2.086674451828003
1.0	25420000.0	25430000.0	3.0	3.9737610816955566	1.9217380285263062
1.0	25450000.0	25460000.0	5.0	4.062881946563721	1.9514566659927368
1.0	25660000.0	25670000.0	1.0	4.641529083251953	4.243590831756592
1.0	25800000.0	25810000.0	1.0	2.6576919555664062	1.4445315599441528
1.0	25810000.0	25820000.0	2.0	2.5667712688446045	1.408860683441162
1.0	25910000.0	25920000.0	1.0	3.2827675342559814	1.6802756786346436
1.0	25940000.0	25950000.0	2.0	3.1025333404541016	1.6140073537826538
1.0	26010000.0	26020000.0	3.0	3.4112319946289062	1.7266714572906494
1.0	26020000.0	26030000.0	2.0	3.83514404296875	1.8748773336410522
1.0	26100000.0	26110000.0	2.0	2.7860472202301025	1.49429452419281
1.0	26110000.0	26120000.0	5.0	2.9713921546936035	1.5649209022521973
1.0	26160000.0	26170000.0	4.0	2.8102593421936035	1.5036048889160156
1.0	26170000.0	26180000.0	1.0	3.0050673484802246	1.5775959491729736
1.0	26180000.0	26190000.0	5.0	3.0481841564178467	1.593754529953003
1.0	26190000.0	26200000.0	1.0	2.766028881072998	1.4865802526474
1.0	26260000.0	26270000.0	3.0	3.4022693634033203	1.7234561443328857
1.0	26410000.0	26420000.0	0.0	3.2203357219696045	1.657476782798767
1.0	26450000.0	26460000.0	1.0	2.637899875640869	1.4367955923080444
1.0	26520000.0	26530000.0	1.0	3.6719765663146973	1.8187129497528076
1.0	26640000.0	26650000.0	2.0	2.899352550506592	1.5376453399658203
1.0	26760000.0	26770000.0	1.0	2.5328874588012695	1.3954782485961914
1.0	26770000.0	26780000.0	1.0	2.5853042602539062	1.4161590337753296
1.0	26800000.0	26810000.0	4.0	2.519041061401367	1.389996886253357
1.0	27040000.0	27050000.0	2.0	2.9013469219207764	1.5384033918380737
1.0	27070000.0	27080000.0	2.0	2.801633358001709	1.500291109085083
1.0	27090000.0	27100000.0	3.0	2.788696765899658	1.495315432548523
1.0	27180000.0	27190000.0	7.0	2.840980052947998	1.515380620956421
1.0	27290000.0	27300000.0	4.0	3.3106586933135986	1.6904081106185913
1.0	27380000.0	27390000.0	2.0	3.5472412109375	1.7750343084335327
1.0	27440000.0	27450000.0	6.0	2.7220194339752197	1.4695583581924438
1.0	27460000.0	27470000.0	2.0	2.851590633392334	1.5194374322891235
1.0	27520000.0	27530000.0	3.0	3.352160692214966	1.7054240703582764
1.0	27550000.0	27560000.0	1.0	3.4924755096435547	1.755652666091919
1.0	27640000.0	27650000.0	2.0	5.336779594421387	4.639471530914307
1.0	27690000.0	27700000.0	4.0	2.972517728805542	1.5653445720672607
1.0	27710000.0	27720000.0	3.0	3.441413402557373	1.737470030784607
1.0	27740000.0	27750000.0	1.0	2.8306798934936523	1.511437177658081
1.0	27830000.0	27840000.0	5.0	3.626875638961792	1.8029941320419312
1.0	27860000.0	27870000.0	1.0	2.7950222492218018	1.4977493286132812
1.0	27880000.0	27890000.0	2.0	2.8694558143615723	1.5262593030929565
1.0	27920000.0	27930000.0	2.0	2.8005762100219727	1.4998854398727417
1.0	28040000.0	28050000.0	2.0	3.303356885910034	1.6877593994140625
1.0	28050000.0	28060000.0	3.0	2.7115702629089355	1.4655065536499023
1.0	28130000.0	28140000.0	4.0	2.4993679523468018	1.3821953535079956
1.0	28180000.0	28190000.0	1.0	3.202213764190674	1.6508270502090454
1.0	28200000.0	28210000.0	1.0	3.8544979095458984	1.8814666271209717
1.0	28260000.0	28270000.0	1.0	2.7389731407165527	1.4761258363723755
1.0	28270000.0	28280000.0	3.0	2.7280468940734863	1.4718942642211914
1.0	28300000.0	28310000.0	5.0	2.421048164367676	1.350975751876831
1.0	28400000.0	28410000.0	1.0	2.628518581390381	1.4331235885620117
1.0	28440000.0	28450000.0	6.0	3.353238582611084	1.7058130502700806
1.0	28460000.0	28470000.0	2.0	3.2798988819122314	1.6792328357696533
1.0	28490000.0	28500000.0	4.0	2.93776535987854	1.5522174835205078
1.0	28550000.0	28560000.0	3.0	5.336779594421387	4.639471530914307
1.0	28600000.0	28610000.0	3.0	2.6012330055236816	1.4224226474761963
1.0	28640000.0	28650000.0	4.0	3.4453232288360596	1.7388660907745361
1.0	28720000.0	28730000.0	2.0	2.7656772136688232	1.4864444732666016
1.0	28780000.0	28790000.0	5.0	2.7662525177001953	1.4866654872894287
1.0	28890000.0	28900000.0	3.0	2.8233306407928467	1.5086194276809692
1.0	29010000.0	29020000.0	1.0	2.486168384552002	1.3769519329071045
1.0	29020000.0	29030000.0	1.0	2.5201871395111084	1.390451431274414
1.0	29030000.0	29040000.0	1.0	2.6036417484283447	1.423367977142334
1.0	29130000.0	29140000.0	3.0	3.9190802574157715	1.9033458232879639
1.0	29190000.0	29200000.0	5.0	3.574139356613159	1.784507155418396
1.0	29200000.0	29210000.0	5.0	3.3412184715270996	1.7014720439910889
1.0	29280000.0	29290000.0	3.0	2.901014804840088	1.5382765531539917
1.0	29430000.0	29440000.0	2.0	2.6113696098327637	1.4263994693756104
1.0	29470000.0	29480000.0	2.0	2.6716036796569824	1.4499595165252686
1.0	29480000.0	29490000.0	5.0	2.4571926593780518	1.3654143810272217
1.0	29500000.0	29510000.0	4.0	5.336779594421387	4.639471530914307
1.0	29540000.0	29550000.0	3.0	2.7251996994018555	1.470792293548584
1.0	29580000.0	29590000.0	0.0	3.2665035724639893	1.6743533611297607
1.0	29590000.0	29600000.0	1.0	3.0641543865203857	1.5997178554534912
1.0	29620000.0	29630000.0	4.0	3.175044059753418	1.640835165977478
1.0	29700000.0	29710000.0	5.0	4.983353614807129	2.2402260303497314
1.0	29720000.0	29730000.0	3.0	5.082141876220703	2.2693097591400146
1.0	29760000.0	29770000.0	8.0	5.326657295227051	2.3434317111968994
1.0	29800000.0	29810000.0	6.0	5.206730842590332	2.3019087314605713
1.0	29840000.0	29850000.0	4.0	4.741486549377441	2.2160847187042236
1.0	30030000.0	30040000.0	7.0	3.5339438915252686	1.7703399658203125
1.0	30110000.0	30120000.0	6.0	5.020211219787598	2.2511181831359863
1.0	30120000.0	30130000.0	4.0	5.454173564910889	2.3756425380706787
1.0	30170000.0	30180000.0	9.0	5.934291839599609	2.5198988914489746
1.0	30210000.0	30220000.0	10.0	6.338824272155762	2.717927932739258
1.0	30250000.0	30260000.0	5.0	6.351592063903809	2.6120407581329346
1.0	30340000.0	30350000.0	8.0	6.263852119445801	2.6768863201141357
1.0	30380000.0	30390000.0	5.0	6.257260322570801	2.5909876823425293
1.0	30410000.0	30420000.0	4.0	6.223702430725098	2.5842647552490234
1.0	30430000.0	30440000.0	11.0	7.112174034118652	2.8022301197052
1.0	30450000.0	30460000.0	6.0	5.738765716552734	2.4507737159729004
1.0	30480000.0	30490000.0	7.0	6.182480812072754	2.5752358436584473
1.0	30500000.0	30510000.0	5.0	5.919943809509277	2.5000789165496826
1.0	30530000.0	30540000.0	7.0	6.4441680908203125	2.7083773612976074
1.0	30560000.0	30570000.0	5.0	6.015178680419922	2.6813302040100098
1.0	30730000.0	30740000.0	7.0	6.519187927246094	2.6531386375427246
1.0	30760000.0	30770000.0	8.0	5.207553863525391	2.3023412227630615
1.0	30770000.0	30780000.0	5.0	5.695764064788818	2.5487515926361084
1.0	30930000.0	30940000.0	3.0	3.9942736625671387	1.9286056756973267
1.0	30980000.0	30990000.0	7.0	4.303217887878418	2.030019760131836
1.0	31080000.0	31090000.0	5.0	3.973085880279541	1.9215116500854492
1.0	31100000.0	31110000.0	4.0	4.204200267791748	1.9979299306869507
1.0	31150000.0	31160000.0	2.0	4.04706335067749	1.946204423904419
1.0	31180000.0	31190000.0	1.0	3.85949969291687	1.8831669092178345
1.0	31190000.0	31200000.0	6.0	3.162968635559082	1.6363823413848877
1.0	31200000.0	31210000.0	2.0	4.577279567718506	2.1168465614318848
1.0	31290000.0	31300000.0	3.0	4.071073055267334	1.954172134399414
1.0	31470000.0	31480000.0	0.0	2.5887320041656494	1.4175081253051758
1.0	31490000.0	31500000.0	3.0	2.4945178031921387	1.3802688121795654
1.0	31540000.0	31550000.0	2.0	3.306252956390381	1.688810110092163
1.0	31570000.0	31580000.0	4.0	3.3937034606933594	1.7203810214996338
1.0	31580000.0	31590000.0	3.0	3.544407606124878	1.7740347385406494
1.0	31600000.0	31610000.0	7.0	3.6027939319610596	1.7945659160614014
1.0	31630000.0	31640000.0	2.0	3.8809707164764404	1.8904550075531006
1.0	31650000.0	31660000.0	4.0	3.585236072540283	1.7884060144424438
1.0	31660000.0	31670000.0	2.0	4.0798516273498535	1.9570789337158203
1.0	31710000.0	31720000.0	3.0	3.965503215789795	1.918967604637146
1.0	31780000.0	31790000.0	1.0	2.651062488555908	1.4419429302215576
1.0	32010000.0	32020000.0	4.0	3.180922508239746	1.6429996490478516
1.0	32020000.0	32030000.0	2.0	3.148162364959717	1.6309152841567993
1.0	32030000.0	32040000.0	1.0	2.8035993576049805	1.5010464191436768
1.0	32040000.0	32050000.0	1.0	2.8347110748291016	1.5129802227020264
1.0	32110000.0	32120000.0	0.0	3.1765780448913574	1.6413993835449219
1.0	32290000.0	32300000.0	4.0	3.7104179859161377	1.8320415019989014
1.0	32350000.0	32360000.0	2.0	3.516197681427002	1.7640634775161743
1.0	32410000.0	32420000.0	3.0	3.079514265060425	1.6054446697235107
1.0	32440000.0	32450000.0	1.0	3.481999158859253	1.7519311904907227
1.0	32600000.0	32610000.0	5.0	2.7987189292907715	1.4991716146469116
1.0	32610000.0	32620000.0	2.0	2.8083128929138184	1.5028568506240845
1.0	32640000.0	32650000.0	5.0	2.7500412464141846	1.480405569076538
1.0	32670000.0	32680000.0	2.0	3.019782543182373	1.5831174850463867
1.0	32690000.0	32700000.0	2.0	2.747528076171875	1.4794342517852783
1.0	32700000.0	32710000.0	5.0	3.537827968597412	1.7717113494873047
1.0	32710000.0	32720000.0	4.0	3.4374594688415527	1.736056923866272
1.0	32830000.0	32840000.0	2.0	2.635910749435425	1.436017632484436
1.0	32960000.0	32970000.0	1.0	3.4888062477111816	1.7543503046035767
1.0	33050000.0	33060000.0	4.0	2.739260673522949	1.4762377738952637
1.0	33060000.0	33070000.0	3.0	2.638674020767212	1.4370977878570557
1.0	33110000.0	33120000.0	1.0	5.336779594421387	4.639471530914307
1.0	33120000.0	33130000.0	3.0	2.5859179496765137	1.4164010286331177
1.0	33220000.0	33230000.0	4.0	5.336779594421387	4.639471530914307
1.0	33290000.0	33300000.0	4.0	2.539886951446533	1.398247241973877
1.0	33310000.0	33320000.0	6.0	2.54069447517395	1.398565649986267
1.0	33370000.0	33380000.0	2.0	2.8111774921417236	1.50395667552948
1.0	33480000.0	33490000.0	4.0	2.5132269859313965	1.3876937627792358
1.0	33520000.0	33530000.0	4.0	3.4370474815368652	1.735910177230835
1.0	33530000.0	33540000.0	4.0	3.4190945625305176	1.7294883728027344
1.0	33540000.0	33550000.0	2.0	3.2067909240722656	1.6525083780288696
1.0	33650000.0	33660000.0	3.0	3.4855408668518066	1.7531907558441162
1.0	33690000.0	33700000.0	4.0	3.281420946121216	1.679785966873169
1.0	33820000.0	33830000.0	4.0	2.9784739017486572	1.5675909519195557
1.0	33840000.0	33850000.0	1.0	2.9765477180480957	1.5668649673461914
1.0	33920000.0	33930000.0	3.0	4.335808277130127	2.040499210357666
1.0	34050000.0	34060000.0	6.0	5.35217809677124	2.439976930618286
1.0	34060000.0	34070000.0	3.0	5.6589226722717285	2.5268149375915527
1.0	34090000.0	34100000.0	5.0	5.736843585968018	2.45312237739563
1.0	34170000.0	34180000.0	7.0	6.395077705383301	2.7691287994384766
1.0	34350000.0	34360000.0	7.0	6.5357255935668945	2.7527358531951904
1.0	34360000.0	34370000.0	5.0	6.7396111488342285	2.7057652473449707
1.0	34380000.0	34390000.0	7.0	7.382781028747559	2.8502204418182373
1.0	34400000.0	34410000.0	4.0	7.550473213195801	2.8856871128082275
1.0	34450000.0	34460000.0	7.0	6.280290126800537	2.5942699909210205
1.0	34480000.0	34490000.0	4.0	6.376511573791504	2.6182117462158203
1.0	34570000.0	34580000.0	4.0	6.889491081237793	2.7406327724456787
1.0	34600000.0	34610000.0	6.0	6.940469264984131	2.7523250579833984
1.0	34610000.0	34620000.0	6.0	7.026162624359131	2.791405200958252
1.0	34620000.0	34630000.0	7.0	6.833893775939941	2.7852931022644043
1.0	34630000.0	34640000.0	9.0	7.268907070159912	2.8256218433380127
1.0	34660000.0	34670000.0	7.0	7.4260454177856445	2.859457015991211
1.0	34700000.0	34710000.0	9.0	6.718817234039307	2.7008705139160156
1.0	34740000.0	34750000.0	4.0	6.606296539306641	2.674128770828247
1.0	34850000.0	34860000.0	4.0	5.7550249099731445	2.4580092430114746
1.0	34910000.0	34920000.0	8.0	6.311748027801514	2.6021316051483154
1.0	34960000.0	34970000.0	4.0	6.157916069030762	2.563368082046509
1.0	34970000.0	34980000.0	7.0	6.152777671813965	2.5620598793029785
1.0	34990000.0	35000000.0	7.0	6.295653343200684	2.7015867233276367
1.0	35010000.0	35020000.0	11.0	6.1579389572143555	2.5633740425109863
1.0	35050000.0	35060000.0	3.0	5.637093544006348	2.4503352642059326
1.0	35130000.0	35140000.0	5.0	4.663886547088623	2.2690117359161377
1.0	35140000.0	35150000.0	5.0	4.414145469665527	2.0655150413513184
1.0	35150000.0	35160000.0	3.0	4.519522190093994	2.098789930343628
1.0	35280000.0	35290000.0	5.0	3.657891035079956	1.8138116598129272
1.0	35290000.0	35300000.0	4.0	3.3248496055603027	1.6955509185791016
1.0	35310000.0	35320000.0	1.0	3.4285266399383545	1.7328637838363647
1.0	35380000.0	35390000.0	7.0	4.0174031257629395	1.9363304376602173
1.0	35400000.0	35410000.0	3.0	4.498348236083984	2.0921378135681152
1.0	35440000.0	35450000.0	7.0	3.557403564453125	1.7786166667938232
1.0	35460000.0	35470000.0	2.0	3.387542724609375	1.7181676626205444
1.0	35490000.0	35500000.0	3.0	5.336779594421387	4.639471530914307
1.0	35530000.0	35540000.0	8.0	4.046572685241699	1.946041464805603
1.0	35550000.0	35560000.0	5.0	3.0907115936279297	1.609613060951233
1.0	35560000.0	35570000.0	1.0	3.033358573913574	1.5882065296173096
1.0	35670000.0	35680000.0	5.0	4.083782196044922	1.9583793878555298
1.0	35680000.0	35690000.0	7.0	3.6751208305358887	1.8198047876358032
1.0	35750000.0	35760000.0	1.0	3.049175262451172	1.5941256284713745
1.0	35870000.0	35880000.0	1.0	2.576251268386841	1.4125959873199463
1.0	35930000.0	35940000.0	0.0	2.540898084640503	1.3986464738845825
1.0	36060000.0	36070000.0	4.0	2.8571839332580566	1.5215755701065063
1.0	36140000.0	36150000.0	7.0	3.995408535003662	1.9289861917495728
1.0	36200000.0	36210000.0	2.0	2.735384464263916	1.4747371673583984
1.0	36210000.0	36220000.0	2.0	2.63600492477417	1.4360558986663818
1.0	36400000.0	36410000.0	2.0	2.8199567794799805	1.5073261260986328
1.0	36510000.0	36520000.0	1.0	2.889714241027832	1.5339778661727905
1.0	36600000.0	36610000.0	2.0	3.0863125324249268	1.6079766750335693
1.0	36610000.0	36620000.0	2.0	3.4031105041503906	1.7237581014633179
1.0	36670000.0	36680000.0	3.0	3.441823959350586	1.7376163005828857
1.0	36680000.0	36690000.0	5.0	5.336779594421387	4.639471530914307
1.0	36720000.0	36730000.0	1.0	3.0713629722595215	1.6024068593978882
1.0	36790000.0	36800000.0	5.0	3.5322299003601074	1.7697336673736572
1.0	36800000.0	36810000.0	3.0	3.1240577697753906	1.6219947338104248
1.0	36810000.0	36820000.0	3.0	2.858537435531616	1.5220922231674194
1.0	36830000.0	36840000.0	0.0	3.051805019378662	1.5951075553894043
1.0	36850000.0	36860000.0	2.0	5.336779594421387	4.639471530914307
1.0	36950000.0	36960000.0	4.0	5.005039215087891	2.2466416358947754
1.0	37000000.0	37010000.0	7.0	4.7151947021484375	2.159447431564331
1.0	37030000.0	37040000.0	7.0	5.4584832191467285	2.376844882965088
1.0	37040000.0	37050000.0	9.0	5.356209754943848	2.348127841949463
1.0	37090000.0	37100000.0	7.0	5.705504417419434	2.4446706771850586
1.0	37170000.0	37180000.0	6.0	5.247341156005859	2.3171451091766357
1.0	37200000.0	37210000.0	0.0	5.675789833068848	2.455305576324463
1.0	37380000.0	37390000.0	11.0	7.601366996765137	2.896273374557495
1.0	37400000.0	37410000.0	4.0	7.631412506103516	2.9006221294403076
1.0	37430000.0	37440000.0	9.0	7.542413234710693	2.95452880859375
1.0	37640000.0	37650000.0	8.0	6.008063793182373	2.6227428913116455
1.0	37750000.0	37760000.0	5.0	5.372810363769531	2.349937677383423
1.0	37780000.0	37790000.0	8.0	5.429840087890625	2.4396681785583496
1.0	37810000.0	37820000.0	6.0	5.34403133392334	2.3446831703186035
1.0	37850000.0	37860000.0	3.0	4.906713008880615	2.2174134254455566
1.0	37890000.0	37900000.0	4.0	4.716372013092041	2.1598076820373535
1.0	37950000.0	37960000.0	2.0	2.963294506072998	1.561866044998169
1.0	37990000.0	38000000.0	6.0	3.371306896209717	1.7123258113861084
1.0	38060000.0	38070000.0	3.0	3.6428771018981934	1.8085800409317017
1.0	38110000.0	38120000.0	6.0	4.069218635559082	1.9535579681396484
1.0	38140000.0	38150000.0	1.0	2.999908924102783	1.5756572484970093
1.0	38160000.0	38170000.0	1.0	2.653792142868042	1.443008542060852
1.0	38180000.0	38190000.0	2.0	3.2408337593078613	1.6649818420410156
1.0	38200000.0	38210000.0	4.0	3.1355392932891846	1.6262468099594116
1.0	38210000.0	38220000.0	2.0	3.4818267822265625	1.7518694400787354
1.0	38230000.0	38240000.0	2.0	3.484365463256836	1.7527729272842407
1.0	38270000.0	38280000.0	1.0	2.3889784812927246	1.3381208181381226
1.0	38280000.0	38290000.0	1.0	2.5329642295837402	1.3955086469650269
1.0	38320000.0	38330000.0	2.0	5.336779594421387	4.639471530914307
1.0	38330000.0	38340000.0	2.0	2.573307991027832	1.4114363193511963
1.0	38420000.0	38430000.0	3.0	2.7567315101623535	1.4829901456832886
1.0	38440000.0	38450000.0	2.0	2.7334258556365967	1.4739773273468018
1.0	38470000.0	38480000.0	3.0	5.336779594421387	4.639471530914307
1.0	38540000.0	38550000.0	4.0	4.366280555725098	2.0502591133117676
1.0	38570000.0	38580000.0	3.0	4.140063762664795	1.9769366979599
1.0	38630000.0	38640000.0	6.0	4.594501495361328	2.122206211090088
1.0	38650000.0	38660000.0	3.0	4.827784538269043	2.3065273761749268
1.0	38660000.0	38670000.0	4.0	4.647324562072754	2.1385738849639893
1.0	38730000.0	38740000.0	7.0	4.632903099060059	2.1341159343719482
1.0	38770000.0	38780000.0	5.0	4.715998649597168	2.2817585468292236
1.0	38790000.0	38800000.0	5.0	5.18143367767334	2.366825580596924
1.0	39010000.0	39020000.0	6.0	7.872229099273682	2.951225757598877
1.0	39050000.0	39060000.0	7.0	5.560769081115723	2.4051921367645264
1.0	39060000.0	39070000.0	10.0	5.964803218841553	2.5495409965515137
1.0	39160000.0	39170000.0	8.0	5.160321235656738	2.2919585704803467
1.0	39170000.0	39180000.0	7.0	5.030194282531738	2.4134681224823
1.0	39180000.0	39190000.0	5.0	4.5766096115112305	2.116638660430908
1.0	39200000.0	39210000.0	6.0	5.544390678405762	2.4271926879882812
1.0	39230000.0	39240000.0	3.0	4.74891471862793	2.1697537899017334
1.0	39240000.0	39250000.0	8.0	4.80157470703125	2.185762643814087
1.0	39310000.0	39320000.0	3.0	3.210191011428833	1.6537567377090454
1.0	39330000.0	39340000.0	3.0	3.2597553730010986	1.6718909740447998
1.0	39380000.0	39390000.0	2.0	3.241490602493286	1.6652215719223022
1.0	39570000.0	39580000.0	4.0	3.2654972076416016	1.6739860773086548
1.0	39620000.0	39630000.0	2.0	2.887150526046753	1.5330026149749756
1.0	39810000.0	39820000.0	2.0	2.6935160160064697	1.4584906101226807
1.0	39970000.0	39980000.0	1.0	3.363579511642456	1.7095425128936768
1.0	39980000.0	39990000.0	0.0	3.2395763397216797	1.6645219326019287
1.0	40000000.0	40010000.0	2.0	2.9702506065368652	1.564490556716919
1.0	40050000.0	40060000.0	3.0	4.459413051605225	2.0798611640930176
1.0	40070000.0	40080000.0	12.0	4.258981704711914	2.0157320499420166
1.0	40090000.0	40100000.0	5.0	4.81732177734375	2.1905291080474854
1.0	40130000.0	40140000.0	4.0	4.618939399719238	2.129791736602783
1.0	40160000.0	40170000.0	3.0	4.4787750244140625	2.0859739780426025
1.0	40180000.0	40190000.0	5.0	4.210628032684326	2.000023365020752
1.0	40200000.0	40210000.0	1.0	3.1574156284332275	1.634332299232483
1.0	40210000.0	40220000.0	8.0	2.8054113388061523	1.5017421245574951
1.0	40350000.0	40360000.0	6.0	2.946013927459717	1.555337905883789
1.0	40420000.0	40430000.0	2.0	2.914449453353882	1.543379545211792
1.0	40480000.0	40490000.0	4.0	3.58691668510437	1.788996934890747
1.0	40500000.0	40510000.0	4.0	5.336779594421387	4.639471530914307
1.0	40530000.0	40540000.0	3.0	3.0709965229034424	1.6022708415985107
1.0	40540000.0	40550000.0	2.0	3.1886978149414062	1.6458604335784912
1.0	40630000.0	40640000.0	3.0	2.944094181060791	1.5546106100082397
1.0	40710000.0	40720000.0	3.0	2.938584566116333	1.5525262355804443
1.0	40720000.0	40730000.0	2.0	5.336779594421387	4.639471530914307
1.0	40730000.0	40740000.0	1.0	2.5848898887634277	1.4159971475601196
1.0	40850000.0	40860000.0	4.0	2.9958794116973877	1.5741422176361084
1.0	40880000.0	40890000.0	5.0	2.997443199157715	1.5747292041778564
1.0	40930000.0	40940000.0	5.0	3.8770751953125	1.889134168624878
1.0	40940000.0	40950000.0	3.0	3.551182270050049	1.776423692703247
1.0	41030000.0	41040000.0	11.0	4.705070495605469	2.1563451290130615
1.0	41080000.0	41090000.0	4.0	4.375781536102295	2.0532948970794678
1.0	41100000.0	41110000.0	4.0	3.965681791305542	1.9190280437469482
1.0	41150000.0	41160000.0	5.0	5.336779594421387	4.639471530914307
1.0	41290000.0	41300000.0	0.0	3.640446424484253	1.8077313899993896
1.0	41300000.0	41310000.0	5.0	3.651237964630127	1.81149423122406
1.0	41380000.0	41390000.0	3.0	3.0594489574432373	1.5979626178741455
1.0	41410000.0	41420000.0	6.0	3.369312286376953	1.7116081714630127
1.0	41440000.0	41450000.0	1.0	3.297801971435547	1.6857421398162842
1.0	41470000.0	41480000.0	3.0	2.6038293838500977	1.423441767692566
1.0	41570000.0	41580000.0	2.0	2.6048731803894043	1.423851728439331
1.0	41610000.0	41620000.0	4.0	2.6292355060577393	1.433403730392456
1.0	41690000.0	41700000.0	3.0	2.833660364151001	1.5125772953033447
1.0	41710000.0	41720000.0	3.0	3.1710641384124756	1.639369249343872
1.0	41740000.0	41750000.0	3.0	3.7244911193847656	1.8369073867797852
1.0	41800000.0	41810000.0	6.0	3.473808765411377	1.7490177154541016
1.0	41810000.0	41820000.0	2.0	3.7921924591064453	1.8601982593536377
1.0	41860000.0	41870000.0	8.0	4.467718601226807	2.0785634517669678
1.0	41870000.0	41880000.0	3.0	4.924412727355957	2.3561031818389893
1.0	42000000.0	42010000.0	6.0	3.7440314292907715	1.8436492681503296
1.0	42020000.0	42030000.0	4.0	3.8011653423309326	1.8632711172103882
1.0	42040000.0	42050000.0	6.0	3.669706344604492	1.8179229497909546
1.0	42110000.0	42120000.0	2.0	3.506758213043213	1.760719895362854
1.0	42130000.0	42140000.0	3.0	3.132882833480835	1.6252639293670654
1.0	42150000.0	42160000.0	3.0	3.36698842048645	1.7107715606689453
1.0	42160000.0	42170000.0	5.0	3.494382858276367	1.7563302516937256
1.0	42220000.0	42230000.0	5.0	3.5943405628204346	1.7916027307510376
1.0	42320000.0	42330000.0	1.0	3.1064000129699707	1.6154429912567139
1.0	42340000.0	42350000.0	4.0	3.0083470344543457	1.5788280963897705
1.0	42350000.0	42360000.0	3.0	3.0633740425109863	1.5994266271591187
1.0	42390000.0	42400000.0	2.0	2.9828908443450928	1.5692541599273682
1.0	42460000.0	42470000.0	1.0	3.385916233062744	1.717583417892456
1.0	42580000.0	42590000.0	3.0	4.102519512176514	1.9645713567733765
1.0	42620000.0	42630000.0	3.0	3.7742011547088623	1.8540267944335938
1.0	42650000.0	42660000.0	3.0	2.8897624015808105	1.5339964628219604
1.0	42670000.0	42680000.0	3.0	2.8858728408813477	1.5325156450271606
1.0	42710000.0	42720000.0	2.0	2.755265712738037	1.4824244976043701
1.0	42720000.0	42730000.0	1.0	2.772972583770752	1.4892594814300537
1.0	42750000.0	42760000.0	3.0	2.8266594409942627	1.5098955631256104
1.0	42790000.0	42800000.0	1.0	3.006516933441162	1.5781409740447998
1.0	42800000.0	42810000.0	3.0	3.4041569232940674	1.7241342067718506
1.0	42850000.0	42860000.0	4.0	3.5499870777130127	1.7760026454925537
1.0	42880000.0	42890000.0	8.0	3.6413955688476562	1.8080629110336304
1.0	42900000.0	42910000.0	8.0	3.2445614337921143	1.6663439273834229
1.0	42920000.0	42930000.0	3.0	3.6577110290527344	1.8137500286102295
1.0	43000000.0	43010000.0	2.0	3.4168496131896973	1.7286838293075562
1.0	43030000.0	43040000.0	2.0	3.055241346359253	1.5963917970657349
1.0	43060000.0	43070000.0	1.0	3.587252378463745	1.7891151905059814
1.0	43100000.0	43110000.0	1.0	3.107478618621826	1.6158431768417358
1.0	43110000.0	43120000.0	2.0	2.9716365337371826	1.5650118589401245
1.0	43220000.0	43230000.0	4.0	2.805722713470459	1.5018625259399414
1.0	43230000.0	43240000.0	1.0	2.5240514278411865	1.391981601715088
1.0	43270000.0	43280000.0	1.0	3.00199556350708	1.5764416456222534
1.0	43300000.0	43310000.0	4.0	3.0110268592834473	1.5798332691192627
1.0	43370000.0	43380000.0	3.0	3.4640133380889893	1.7455310821533203
1.0	43410000.0	43420000.0	1.0	3.2753307819366455	1.6775699853897095
1.0	43440000.0	43450000.0	4.0	3.6261305809020996	1.802734136581421
1.0	43460000.0	43470000.0	4.0	3.772726535797119	1.853520393371582
1.0	43470000.0	43480000.0	0.0	3.543123245239258	1.773580551147461
1.0	43500000.0	43510000.0	2.0	3.348079204559326	1.70395028591156
1.0	43600000.0	43610000.0	0.0	3.403254270553589	1.7238104343414307
1.0	43610000.0	43620000.0	3.0	3.0754921436309814	1.6039454936981201
1.0	43640000.0	43650000.0	4.0	3.3450489044189453	1.7028560638427734
1.0	43650000.0	43660000.0	3.0	3.4872634410858154	1.7538028955459595
1.0	43660000.0	43670000.0	3.0	3.2816672325134277	1.679876685142517
1.0	43730000.0	43740000.0	6.0	3.386963367462158	1.7179596424102783
1.0	43740000.0	43750000.0	1.0	2.991180896759033	1.5723745822906494
1.0	43760000.0	43770000.0	3.0	2.9278855323791504	1.5484740734100342
1.0	43870000.0	43880000.0	4.0	2.699328899383545	1.460750699043274
1.0	43950000.0	43960000.0	1.0	3.351451873779297	1.7051681280136108
1.0	43990000.0	44000000.0	4.0	3.468635082244873	1.7471767663955688
1.0	44030000.0	44040000.0	1.0	2.948895215988159	1.556427240371704
1.0	44180000.0	44190000.0	1.0	3.151804208755493	1.6322599649429321
1.0	44210000.0	44220000.0	4.0	2.7693872451782227	1.487874984741211
1.0	44220000.0	44230000.0	1.0	2.796218156814575	1.4982082843780518
1.0	44230000.0	44240000.0	3.0	2.7896735668182373	1.4956910610198975
1.0	44270000.0	44280000.0	2.0	3.136388063430786	1.626561164855957
1.0	44450000.0	44460000.0	1.0	3.1627323627471924	1.6362947225570679
1.0	44470000.0	44480000.0	1.0	3.967562437057495	1.9196586608886719
1.0	44490000.0	44500000.0	3.0	3.2892379760742188	1.682630181312561
1.0	44570000.0	44580000.0	8.0	3.917337417602539	1.9027570486068726
1.0	44600000.0	44610000.0	4.0	4.209282398223877	1.999585747718811
1.0	44610000.0	44620000.0	3.0	4.118633270263672	1.9698848724365234
1.0	44620000.0	44630000.0	3.0	3.96795916557312	1.9197918176651
1.0	44670000.0	44680000.0	3.0	5.336779594421387	4.639471530914307
1.0	44680000.0	44690000.0	4.0	3.0243635177612305	1.584836483001709
1.0	44720000.0	44730000.0	3.0	3.017549991607666	1.5822818279266357
1.0	44860000.0	44870000.0	3.0	3.821960926055908	1.8703796863555908
1.0	45100000.0	45110000.0	6.0	2.8051040172576904	1.5016242265701294
1.0	45110000.0	45120000.0	2.0	2.932023048400879	1.5500414371490479
1.0	45130000.0	45140000.0	3.0	2.8222522735595703	1.508205533027649
1.0	45190000.0	45200000.0	5.0	3.6608779430389404	1.814851999282837
1.0	45270000.0	45280000.0	2.0	5.336779594421387	4.639471530914307
1.0	45330000.0	45340000.0	3.0	2.871354579925537	1.526983380317688
1.0	45440000.0	45450000.0	3.0	2.8326001167297363	1.5121715068817139
1.0	45480000.0	45490000.0	2.0	3.149165391921997	1.6312859058380127
1.0	45510000.0	45520000.0	4.0	3.2049694061279297	1.651839017868042
1.0	45610000.0	45620000.0	6.0	3.499105930328369	1.7580064535140991
1.0	45620000.0	45630000.0	3.0	3.550612211227417	1.776222825050354
1.0	45700000.0	45710000.0	1.0	3.7451395988464355	1.844031572341919
1.0	45840000.0	45850000.0	5.0	2.945416212081909	1.5551117658615112
1.0	45920000.0	45930000.0	3.0	2.9707744121551514	1.5646878480911255
1.0	46000000.0	46010000.0	3.0	3.2425198554992676	1.6655973196029663
1.0	46080000.0	46090000.0	5.0	2.836459159851074	1.513649582862854
1.0	46140000.0	46150000.0	7.0	2.894536256790161	1.5358128547668457
1.0	46220000.0	46230000.0	4.0	3.643775463104248	1.808892846107483
1.0	46250000.0	46260000.0	6.0	3.3997294902801514	1.7225449085235596
1.0	46270000.0	46280000.0	1.0	2.9889931678771973	1.5715519189834595
1.0	46320000.0	46330000.0	0.0	2.9509809017181396	1.5572150945663452
1.0	46360000.0	46370000.0	6.0	2.6539039611816406	1.4430516958236694
1.0	46420000.0	46430000.0	1.0	2.6834373474121094	1.45456862449646
1.0	46470000.0	46480000.0	2.0	2.675424337387085	1.4514477252960205
1.0	46530000.0	46540000.0	3.0	3.032205104827881	1.5877747535705566
1.0	46600000.0	46610000.0	6.0	3.5960609912872314	1.7922054529190063
1.0	46640000.0	46650000.0	2.0	3.348567485809326	1.7041270732879639
1.0	46680000.0	46690000.0	1.0	3.28210711479187	1.6800365447998047
1.0	46720000.0	46730000.0	1.0	2.8691916465759277	1.5261589288711548
1.0	46740000.0	46750000.0	2.0	2.823377847671509	1.5086373090744019
1.0	46800000.0	46810000.0	2.0	5.336383819580078	4.639471054077148
1.0	46840000.0	46850000.0	3.0	3.487687587738037	1.753952980041504
1.0	46990000.0	47000000.0	1.0	3.8337581157684326	1.8744043111801147
1.0	47000000.0	47010000.0	1.0	3.8952231407165527	1.8952823877334595
1.0	47020000.0	47030000.0	2.0	3.265730381011963	1.6740710735321045
1.0	47030000.0	47040000.0	2.0	3.0421266555786133	1.591488242149353
1.0	47040000.0	47050000.0	4.0	3.0589675903320312	1.5977833271026611
1.0	47160000.0	47170000.0	0.0	2.9933764934539795	1.5732009410858154
1.0	47200000.0	47210000.0	9.0	4.182136058807373	1.9907258749008179
1.0	47220000.0	47230000.0	4.0	3.6810054779052734	1.8218486309051514
1.0	47250000.0	47260000.0	3.0	3.717740297317505	1.83457350730896
1.0	47320000.0	47330000.0	3.0	3.9441351890563965	1.9117876291275024
1.0	47500000.0	47510000.0	5.0	3.4042720794677734	1.7241754531860352
1.0	47510000.0	47520000.0	3.0	3.4115490913391113	1.7267844676971436
1.0	47610000.0	47620000.0	5.0	3.8748619556427	1.8883826732635498
1.0	47640000.0	47650000.0	2.0	3.409801483154297	1.726157784461975
1.0	47670000.0	47680000.0	2.0	3.5611214637756348	1.7799268960952759
1.0	47700000.0	47710000.0	4.0	3.575007200241089	1.784812569618225
1.0	47720000.0	47730000.0	2.0	2.7131457328796387	1.46611750125885
1.0	47740000.0	47750000.0	2.0	2.7865796089172363	1.4944998025894165
1.0	47770000.0	47780000.0	2.0	2.979177951812744	1.5678547620773315
1.0	47810000.0	47820000.0	5.0	2.8021390438079834	1.5004850625991821
1.0	47980000.0	47990000.0	4.0	3.3428053855895996	1.7020457983016968
1.0	48000000.0	48010000.0	5.0	3.0543313026428223	1.5960513353347778
1.0	48250000.0	48260000.0	5.0	4.056345462799072	1.9479732513427734
1.0	48310000.0	48320000.0	2.0	4.013606071472168	1.9350637197494507
1.0	48410000.0	48420000.0	4.0	3.7709908485412598	1.8529243469238281
1.0	48480000.0	48490000.0	11.0	3.8750998973846436	1.8884646892547607
1.0	48490000.0	48500000.0	8.0	4.234006404876709	2.007629871368408
1.0	48540000.0	48550000.0	2.0	3.5866189002990723	1.788892149925232
1.0	48550000.0	48560000.0	2.0	3.930835247039795	1.9073097705841064
1.0	48590000.0	48600000.0	4.0	4.087708473205566	1.9782953262329102
1.0	48620000.0	48630000.0	7.0	3.393777847290039	1.7204082012176514
1.0	48790000.0	48800000.0	1.0	3.3629119396209717	1.7093029022216797
1.0	48840000.0	48850000.0	3.0	2.6709141731262207	1.449689507484436
1.0	49000000.0	49010000.0	7.0	4.653013706207275	2.2415149211883545
1.0	49230000.0	49240000.0	5.0	4.76533842086792	2.1747584342956543
1.0	49260000.0	49270000.0	3.0	4.857060432434082	2.2463603019714355
1.0	49340000.0	49350000.0	4.0	4.719465732574463	2.193603515625
1.0	49590000.0	49600000.0	5.0	6.6639227867126465	2.6878762245178223
1.0	49600000.0	49610000.0	5.0	7.109810829162598	2.7905540466308594
1.0	49730000.0	49740000.0	8.0	8.10265064239502	2.996145486831665
1.0	49760000.0	49770000.0	4.0	8.00042724609375	2.976423740386963
1.0	49840000.0	49850000.0	6.0	8.565040588378906	3.0846309661865234
1.0	49850000.0	49860000.0	4.0	9.267474174499512	3.1977245807647705
1.0	49960000.0	49970000.0	7.0	10.088804244995117	3.3143177032470703
1.0	49970000.0	49980000.0	7.0	9.565197944641113	3.2424380779266357
1.0	49990000.0	50000000.0	10.0	10.283563613891602	3.3388400077819824
1.0	50050000.0	50060000.0	19.0	9.453975677490234	3.2260589599609375
1.0	50090000.0	50100000.0	9.0	10.806562423706055	3.398674488067627
1.0	50110000.0	50120000.0	13.0	10.147008895874023	3.321772813796997
1.0	50140000.0	50150000.0	8.0	10.346458435058594	3.346501111984253
1.0	50170000.0	50180000.0	12.0	9.144773483276367	3.1784894466400146
1.0	50230000.0	50240000.0	5.0	8.408953666687012	3.053269147872925
1.0	50240000.0	50250000.0	8.0	8.107860565185547	2.9971415996551514
1.0	50270000.0	50280000.0	9.0	7.207391262054443	2.8121590614318848
1.0	50350000.0	50360000.0	6.0	7.499464511871338	2.8749942779541016
1.0	50450000.0	50460000.0	5.0	7.754786491394043	2.927685260772705
1.0	50470000.0	50480000.0	7.0	7.401628017425537	2.8542518615722656
1.0	50490000.0	50500000.0	6.0	7.15322732925415	2.8002047538757324
1.0	50650000.0	50660000.0	2.0	7.5500688552856445	2.8856024742126465
1.0	50710000.0	50720000.0	7.0	6.877996921539307	2.8458781242370605
1.0	50820000.0	50830000.0	9.0	5.556584358215332	2.4801907539367676
1.0	50860000.0	50870000.0	8.0	4.84065580368042	2.3122775554656982
1.0	50900000.0	50910000.0	4.0	3.699772357940674	1.8283565044403076
1.0	50920000.0	50930000.0	3.0	3.6966090202331543	1.8272607326507568
1.0	50940000.0	50950000.0	1.0	3.4437241554260254	1.7382949590682983
1.0	51000000.0	51010000.0	1.0	2.8590407371520996	1.5222840309143066
1.0	51020000.0	51030000.0	3.0	2.7737960815429688	1.489575743675232
1.0	51110000.0	51120000.0	4.0	3.158095359802246	1.6345832347869873
1.0	51150000.0	51160000.0	3.0	2.9732871055603027	1.565635085105896
1.0	51200000.0	51210000.0	2.0	2.9926650524139404	1.5729329586029053
1.0	51390000.0	51400000.0	3.0	3.05735445022583	1.5971795320510864
1.0	51490000.0	51500000.0	2.0	3.8295013904571533	1.872953176498413
1.0	51510000.0	51520000.0	1.0	3.6441502571105957	1.8090238571166992
1.0	51520000.0	51530000.0	3.0	3.8612594604492188	1.8837652206420898
1.0	51570000.0	51580000.0	3.0	3.4659481048583984	1.746220350265503
1.0	51670000.0	51680000.0	5.0	3.675271987915039	1.8198575973510742
1.0	51690000.0	51700000.0	3.0	3.444967269897461	1.738739013671875
1.0	51700000.0	51710000.0	5.0	5.336779594421387	4.639471530914307
1.0	51720000.0	51730000.0	1.0	2.786313533782959	1.4943989515304565
1.0	51730000.0	51740000.0	3.0	2.726365804672241	1.471243143081665
1.0	51800000.0	51810000.0	1.0	3.0806546211242676	1.6058692932128906
1.0	51820000.0	51830000.0	2.0	2.4163694381713867	1.3491026163101196
1.0	51910000.0	51920000.0	0.0	2.522369146347046	1.391313910484314
1.0	51950000.0	51960000.0	3.0	2.7320685386657715	1.4734537601470947
1.0	51960000.0	51970000.0	3.0	2.759636402130127	1.4841126203536987
1.0	51980000.0	51990000.0	4.0	5.336779594421387	4.639471530914307
1.0	52060000.0	52070000.0	5.0	3.425421953201294	1.7317523956298828
1.0	52100000.0	52110000.0	4.0	3.013754367828369	1.580856442451477
1.0	52230000.0	52240000.0	6.0	2.917454957962036	1.5445201396942139
1.0	52290000.0	52300000.0	7.0	2.794442653656006	1.4975268840789795
1.0	52310000.0	52320000.0	5.0	3.29585599899292	1.685036063194275
1.0	52390000.0	52400000.0	4.0	3.358278751373291	1.7076314687728882
1.0	52570000.0	52580000.0	3.0	3.3768794536590576	1.7143337726593018
1.0	52610000.0	52620000.0	2.0	2.947268009185791	1.5558112859725952
1.0	52700000.0	52710000.0	5.0	3.08183217048645	1.6063076257705688
1.0	52750000.0	52760000.0	5.0	2.987607002258301	1.5710299015045166
1.0	52760000.0	52770000.0	2.0	2.9834282398223877	1.5694551467895508
1.0	52780000.0	52790000.0	5.0	3.276805877685547	1.6781060695648193
1.0	52800000.0	52810000.0	5.0	2.895376682281494	1.5361318588256836
1.0	52810000.0	52820000.0	4.0	2.835519313812256	1.513289451599121
1.0	52880000.0	52890000.0	3.0	2.7019450664520264	1.4617666006088257
1.0	52900000.0	52910000.0	2.0	2.744259834289551	1.4781700372695923
1.0	52930000.0	52940000.0	4.0	2.6097397804260254	1.4257619380950928
1.0	52970000.0	52980000.0	5.0	2.700768232345581	1.461310625076294
1.0	53080000.0	53090000.0	7.0	3.7508087158203125	1.8459848165512085
1.0	53090000.0	53100000.0	7.0	3.8627352714538574	1.8842668533325195
1.0	53190000.0	53200000.0	2.0	2.8160252571105957	1.5058176517486572
1.0	53290000.0	53300000.0	4.0	3.327444553375244	1.6964906454086304
1.0	53300000.0	53310000.0	4.0	4.361733436584473	2.048804521560669
1.0	53320000.0	53330000.0	5.0	3.37933349609375	1.715216040611267
1.0	53400000.0	53410000.0	3.0	2.865598678588867	1.5247881412506104
1.0	53430000.0	53440000.0	2.0	2.6866488456726074	1.4558197259902954
1.0	53480000.0	53490000.0	7.0	2.5536255836486816	1.4036747217178345
1.0	53520000.0	53530000.0	2.0	3.423203945159912	1.7309582233428955
1.0	53660000.0	53670000.0	2.0	2.6281044483184814	1.4329617023468018
1.0	53760000.0	53770000.0	3.0	3.764939785003662	1.8508460521697998
1.0	53780000.0	53790000.0	4.0	3.7805449962615967	1.8686704635620117
1.0	53790000.0	53800000.0	6.0	4.066863059997559	1.9527766704559326
1.0	53870000.0	53880000.0	2.0	4.558979034423828	2.1111395359039307
1.0	53920000.0	53930000.0	8.0	5.495852470397949	2.387244701385498
1.0	53980000.0	53990000.0	2.0	6.505781650543213	2.6482276916503906
1.0	53990000.0	54000000.0	4.0	6.1387505531311035	2.6402783393859863
1.0	54020000.0	54030000.0	5.0	5.831754684448242	2.4785072803497314
1.0	54070000.0	54080000.0	5.0	5.4103851318359375	2.414562463760376
1.0	54150000.0	54160000.0	6.0	4.927423477172852	2.223599910736084
1.0	54180000.0	54190000.0	10.0	4.590197563171387	2.1208672523498535
1.0	54270000.0	54280000.0	3.0	2.9166858196258545	1.544227957725525
1.0	54290000.0	54300000.0	1.0	2.6798253059387207	1.4531620740890503
1.0	54410000.0	54420000.0	2.0	2.605555772781372	1.4241198301315308
1.0	54500000.0	54510000.0	2.0	2.7765066623687744	1.4906200170516968
1.0	54510000.0	54520000.0	2.0	5.336779594421387	4.639471530914307
1.0	54520000.0	54530000.0	0.0	2.964948892593384	1.5624897480010986
1.0	54590000.0	54600000.0	6.0	3.5427238941192627	1.7734394073486328
1.0	54640000.0	54650000.0	3.0	2.90738844871521	1.54069983959198
1.0	54650000.0	54660000.0	2.0	2.887127161026001	1.5329945087432861
1.0	54660000.0	54670000.0	2.0	5.335635185241699	4.639470100402832
1.0	54730000.0	54740000.0	3.0	2.8943943977355957	1.5357587337493896
1.0	54790000.0	54800000.0	5.0	2.6763916015625	1.4518239498138428
1.0	54800000.0	54810000.0	2.0	2.7445194721221924	1.4782702922821045
1.0	54830000.0	54840000.0	2.0	2.9414069652557373	1.5535951852798462
1.0	54890000.0	54900000.0	5.0	3.854733943939209	1.8815473318099976
1.0	54960000.0	54970000.0	3.0	3.935093641281128	1.9087436199188232
1.0	54990000.0	55000000.0	2.0	4.306665897369385	2.0311312675476074
1.0	55080000.0	55090000.0	2.0	3.8375275135040283	1.8756901025772095
1.0	55100000.0	55110000.0	8.0	3.212831974029541	1.6547256708145142
1.0	55200000.0	55210000.0	2.0	2.7679553031921387	1.4873231649398804
1.0	55220000.0	55230000.0	3.0	2.6573598384857178	1.4444011449813843
1.0	55280000.0	55290000.0	2.0	3.5062508583068848	1.7605397701263428
1.0	55290000.0	55300000.0	2.0	3.534968614578247	1.7707017660140991
1.0	55300000.0	55310000.0	2.0	3.1236398220062256	1.621839165687561
1.0	55340000.0	55350000.0	7.0	2.8769962787628174	1.5291354656219482
1.0	55410000.0	55420000.0	5.0	3.6245453357696533	1.8021790981292725
1.0	55520000.0	55530000.0	1.0	3.2025933265686035	1.6509668827056885
1.0	55650000.0	55660000.0	1.0	2.7771644592285156	1.4908740520477295
1.0	55710000.0	55720000.0	0.0	3.853649139404297	1.8811779022216797
1.0	55760000.0	55770000.0	5.0	4.054765224456787	1.9487632513046265
1.0	55790000.0	55800000.0	8.0	4.166385173797607	1.985572099685669
1.0	55880000.0	55890000.0	5.0	4.34888219833374	2.131544351577759
1.0	55900000.0	55910000.0	5.0	4.365298271179199	2.0488338470458984
1.0	55930000.0	55940000.0	4.0	3.9665253162384033	1.9193109273910522
1.0	55980000.0	55990000.0	3.0	4.646750450134277	2.138396739959717
1.0	56060000.0	56070000.0	10.0	4.865689277648926	2.2147343158721924
1.0	56070000.0	56080000.0	6.0	5.519314765930176	2.3908028602600098
1.0	56160000.0	56170000.0	6.0	5.905180931091309	2.4979312419891357
1.0	56220000.0	56230000.0	4.0	6.91980504989624	2.74759578704834
1.0	56270000.0	56280000.0	8.0	5.7667412757873535	2.4611523151397705
1.0	56330000.0	56340000.0	6.0	5.586324691772461	2.4122166633605957
1.0	56340000.0	56350000.0	2.0	5.823721885681152	2.4763712882995605
1.0	56430000.0	56440000.0	9.0	5.5827765464782715	2.411242961883545
1.0	56490000.0	56500000.0	4.0	6.068611145019531	2.540496349334717
1.0	56510000.0	56520000.0	3.0	6.520994663238525	2.653576612472534
1.0	56600000.0	56610000.0	6.0	5.293874740600586	2.3304402828216553
1.0	56670000.0	56680000.0	3.0	5.190187931060791	2.300708293914795
1.0	56680000.0	56690000.0	6.0	4.925299644470215	2.222965955734253
1.0	56710000.0	56720000.0	2.0	5.344296455383301	2.367766857147217
1.0	56770000.0	56780000.0	6.0	4.751812934875488	2.2212371826171875
1.0	56800000.0	56810000.0	4.0	4.934638977050781	2.2257516384124756
1.0	56850000.0	56860000.0	5.0	4.043688774108887	2.01790714263916
1.0	56870000.0	56880000.0	6.0	4.068295478820801	1.953251838684082
1.0	56910000.0	56920000.0	4.0	3.9137046337127686	1.901531457901001
1.0	57020000.0	57030000.0	3.0	4.073934555053711	1.9551194906234741
1.0	57040000.0	57050000.0	4.0	3.644003391265869	1.808972716331482
1.0	57110000.0	57120000.0	4.0	5.5695085525512695	2.4073405265808105
1.0	57220000.0	57230000.0	3.0	4.087154865264893	1.9594948291778564
1.0	57240000.0	57250000.0	9.0	3.8377349376678467	1.9011459350585938
1.0	57380000.0	57390000.0	5.0	4.41278076171875	2.2660980224609375
1.0	57390000.0	57400000.0	2.0	5.026064395904541	2.2908825874328613
1.0	57460000.0	57470000.0	7.0	5.363682746887207	2.350238800048828
1.0	57490000.0	57500000.0	5.0	5.75222110748291	2.457257032394409
1.0	57600000.0	57610000.0	6.0	6.0006866455078125	2.5229170322418213
1.0	57610000.0	57620000.0	7.0	6.00124454498291	2.523061990737915
1.0	57920000.0	57930000.0	7.0	4.704351425170898	2.186370372772217
1.0	57970000.0	57980000.0	8.0	5.265615940093994	2.3223752975463867
1.0	58160000.0	58170000.0	6.0	5.269681453704834	2.3235385417938232
1.0	58170000.0	58180000.0	4.0	5.203461647033691	2.3011703491210938
1.0	58180000.0	58190000.0	5.0	5.3942084312438965	2.3588414192199707
1.0	58200000.0	58210000.0	4.0	5.513260841369629	2.3920719623565674
1.0	58250000.0	58260000.0	6.0	5.812709331512451	2.4734387397766113
1.0	58290000.0	58300000.0	4.0	6.008316516876221	2.524899959564209
1.0	58340000.0	58350000.0	10.0	6.1968159675598145	2.573246717453003
1.0	58470000.0	58480000.0	8.0	7.017544746398926	2.769841194152832
1.0	58560000.0	58570000.0	6.0	6.601552486419678	2.67299222946167
1.0	58650000.0	58660000.0	12.0	5.987297058105469	2.519432783126831
1.0	58790000.0	58800000.0	6.0	4.486691474914551	2.110846757888794
1.0	58820000.0	58830000.0	1.0	3.922266721725464	1.9044204950332642
1.0	58880000.0	58890000.0	5.0	3.609248399734497	1.8261315822601318
1.0	58940000.0	58950000.0	3.0	3.334512233734131	1.6990480422973633
1.0	59010000.0	59020000.0	3.0	3.479712963104248	1.7511179447174072
1.0	59030000.0	59040000.0	5.0	3.0356433391571045	1.5890612602233887
1.0	59090000.0	59100000.0	2.0	3.022265911102295	1.5840498208999634
1.0	59140000.0	59150000.0	2.0	2.525190830230713	1.3924331665039062
1.0	59150000.0	59160000.0	2.0	2.5642733573913574	1.4078761339187622
1.0	59200000.0	59210000.0	2.0	3.255458116531372	1.670324683189392
1.0	59230000.0	59240000.0	1.0	2.805783271789551	1.5018858909606934
1.0	59280000.0	59290000.0	3.0	2.9386324882507324	1.5525448322296143
1.0	59440000.0	59450000.0	2.0	2.772961378097534	1.489254355430603
1.0	59450000.0	59460000.0	5.0	3.013742685317993	1.5808535814285278
1.0	59460000.0	59470000.0	2.0	3.0279901027679443	1.586195707321167
1.0	59580000.0	59590000.0	0.0	3.145325183868408	1.629866600036621
1.0	59600000.0	59610000.0	4.0	2.903122663497925	1.5390777587890625
1.0	59670000.0	59680000.0	4.0	3.364107608795166	1.709733247756958
1.0	59690000.0	59700000.0	5.0	3.3619117736816406	1.7089412212371826
1.0	59760000.0	59770000.0	2.0	3.0984833240509033	1.6125026941299438
1.0	59820000.0	59830000.0	2.0	3.0747878551483154	1.6036832332611084
1.0	59850000.0	59860000.0	4.0	3.156386613845825	1.6339534521102905
1.0	59910000.0	59920000.0	1.0	3.3683395385742188	1.7112576961517334
1.0	59970000.0	59980000.0	5.0	3.147486925125122	1.6306651830673218
1.0	60010000.0	60020000.0	5.0	2.884936571121216	1.532158613204956
1.0	60030000.0	60040000.0	1.0	3.1809473037719727	1.6430095434188843
1.0	60060000.0	60070000.0	4.0	3.0511972904205322	1.5948799848556519
1.0	60160000.0	60170000.0	4.0	2.9835851192474365	1.5695154666900635
1.0	60340000.0	60350000.0	5.0	3.4695637226104736	1.7475078105926514
1.0	60360000.0	60370000.0	4.0	3.2960610389709473	1.6851106882095337
1.0	60430000.0	60440000.0	8.0	4.143510341644287	1.9780693054199219
1.0	60470000.0	60480000.0	6.0	4.2697014808654785	2.019059658050537
1.0	60480000.0	60490000.0	2.0	4.574285984039307	2.1159133911132812
1.0	60490000.0	60500000.0	4.0	4.698398590087891	2.154299259185791
1.0	60530000.0	60540000.0	4.0	4.7187275886535645	2.2006282806396484
1.0	60550000.0	60560000.0	2.0	4.498494625091553	2.092184543609619
1.0	60620000.0	60630000.0	10.0	5.1522932052612305	2.2897446155548096
1.0	60630000.0	60640000.0	4.0	5.828352928161621	2.628232002258301
1.0	60680000.0	60690000.0	8.0	5.443643569946289	2.3727011680603027
1.0	60710000.0	60720000.0	7.0	7.575303554534912	2.890862226486206
1.0	60740000.0	60750000.0	3.0	5.7285051345825195	2.4479336738586426
1.0	60750000.0	60760000.0	15.0	6.310580253601074	2.7332918643951416
1.0	60770000.0	60780000.0	0.0	7.882718086242676	2.9533066749572754
1.0	60800000.0	60810000.0	18.0	6.926080226898193	2.7490336894989014
1.0	60820000.0	60830000.0	4.0	7.410212516784668	2.856084108352661
1.0	60830000.0	60840000.0	2.0	7.138535976409912	2.7969467639923096
1.0	60980000.0	60990000.0	4.0	5.020840644836426	2.248364210128784
1.0	61010000.0	61020000.0	7.0	4.739604473114014	2.223879337310791
1.0	61040000.0	61050000.0	2.0	4.85966157913208	2.253011465072632
1.0	61100000.0	61110000.0	5.0	4.319062232971191	2.0351195335388184
1.0	61130000.0	61140000.0	6.0	5.215629577636719	2.308040142059326
1.0	61260000.0	61270000.0	6.0	4.338385105133057	2.0373854637145996
1.0	61270000.0	61280000.0	6.0	4.368788719177246	2.081990957260132
1.0	61300000.0	61310000.0	1.0	4.606647491455078	2.125979423522949
1.0	61480000.0	61490000.0	7.0	3.6502552032470703	1.811152458190918
1.0	61490000.0	61500000.0	7.0	3.761146068572998	1.8495413064956665
1.0	61500000.0	61510000.0	5.0	3.2541797161102295	1.669857382774353
1.0	61510000.0	61520000.0	1.0	3.204249143600464	1.6515748500823975
1.0	61540000.0	61550000.0	1.0	4.534337997436523	4.546914100646973
1.0	61550000.0	61560000.0	4.0	2.8193886280059814	1.5071078538894653
1.0	61580000.0	61590000.0	2.0	2.802384853363037	1.5005792379379272
1.0	61660000.0	61670000.0	1.0	2.6936447620391846	1.4585415124893188
1.0	61760000.0	61770000.0	2.0	2.6419944763183594	1.4383981227874756
1.0	61770000.0	61780000.0	2.0	2.7575573921203613	1.4833091497421265
1.0	61820000.0	61830000.0	1.0	2.740924596786499	1.4768803119659424
1.0	61940000.0	61950000.0	1.0	3.6788506507873535	1.8211009502410889
1.0	62090000.0	62100000.0	5.0	4.106635093688965	1.965929388999939
1.0	62130000.0	62140000.0	4.0	3.274244785308838	1.6771745681762695
1.0	62250000.0	62260000.0	0.0	2.662774085998535	1.4465149641036987
1.0	62270000.0	62280000.0	2.0	2.6419358253479004	1.4383751153945923
1.0	62300000.0	62310000.0	4.0	2.7138798236846924	1.466402530670166
1.0	62380000.0	62390000.0	2.0	2.752418041229248	1.481323480606079
1.0	62400000.0	62410000.0	5.0	2.842060089111328	1.5157932043075562
1.0	62420000.0	62430000.0	3.0	2.9789223670959473	1.5677590370178223
1.0	62440000.0	62450000.0	5.0	2.9353792667388916	1.5513139963150024
1.0	62460000.0	62470000.0	1.0	3.088550090789795	1.6088078022003174
1.0	62470000.0	62480000.0	6.0	2.9395158290863037	1.5528801679611206
1.0	62490000.0	62500000.0	3.0	2.9401466846466064	1.5531185865402222
1.0	62550000.0	62560000.0	4.0	2.970741033554077	1.564675211906433
1.0	62580000.0	62590000.0	5.0	3.343113660812378	1.7021570205688477
1.0	62700000.0	62710000.0	7.0	4.854730129241943	2.3471953868865967
1.0	62780000.0	62790000.0	5.0	4.9465532302856445	2.2293002605438232
1.0	62830000.0	62840000.0	5.0	4.021910667419434	1.9378340244293213
1.0	63010000.0	63020000.0	4.0	2.8972325325012207	1.5368388891220093
1.0	63060000.0	63070000.0	3.0	2.922219753265381	1.5463273525238037
1.0	63070000.0	63080000.0	3.0	3.0796380043029785	1.605491280555725
1.0	63100000.0	63110000.0	4.0	2.9508156776428223	1.5571523904800415
1.0	63180000.0	63190000.0	3.0	3.2223446369171143	1.6582139730453491
1.0	63190000.0	63200000.0	5.0	2.936004877090454	1.5515494346618652
1.0	63340000.0	63350000.0	7.0	4.841571807861328	2.194742202758789
1.0	63420000.0	63430000.0	2.0	3.7699966430664062	1.8525829315185547
1.0	63470000.0	63480000.0	3.0	5.166379451751709	2.3329291343688965
1.0	63500000.0	63510000.0	9.0	5.020388603210449	2.247805118560791
1.0	63530000.0	63540000.0	7.0	5.027139186859131	2.2531611919403076
1.0	63540000.0	63550000.0	5.0	5.238243579864502	2.3145368099212646
1.0	63550000.0	63560000.0	5.0	4.771724224090576	2.173433780670166
1.0	63580000.0	63590000.0	2.0	5.178242206573486	2.2944016456604004
1.0	63630000.0	63640000.0	8.0	5.2727437019348145	2.3244128227233887
1.0	63650000.0	63660000.0	3.0	4.789444923400879	2.213895320892334
1.0	63680000.0	63690000.0	5.0	5.117103576660156	2.2777907848358154
1.0	63760000.0	63770000.0	7.0	4.718231201171875	2.245375871658325
1.0	63850000.0	63860000.0	3.0	3.8386731147766113	1.8716537952423096
1.0	63880000.0	63890000.0	1.0	3.0125317573547363	1.580397367477417
1.0	64010000.0	64020000.0	4.0	2.5638368129730225	1.4077039957046509
1.0	64020000.0	64030000.0	0.0	2.6351451873779297	1.4357186555862427
1.0	64080000.0	64090000.0	2.0	2.660310983657837	1.4455541372299194
1.0	64170000.0	64180000.0	4.0	2.9780898094177246	1.5674453973770142
1.0	64230000.0	64240000.0	1.0	2.8706345558166504	1.5267096757888794
1.0	64350000.0	64360000.0	4.0	3.2814056873321533	1.6797806024551392
1.0	64510000.0	64520000.0	2.0	3.160696506500244	1.6355438232421875
1.0	64580000.0	64590000.0	3.0	3.4164741039276123	1.7285492420196533
1.0	64590000.0	64600000.0	4.0	3.4827816486358643	1.7523399591445923
1.0	64820000.0	64830000.0	1.0	3.3185267448425293	1.6932611465454102
1.0	64880000.0	64890000.0	3.0	3.5841431617736816	1.7880222797393799
1.0	64940000.0	64950000.0	4.0	3.0389795303344727	1.5903105735778809
1.0	64980000.0	64990000.0	3.0	3.1168899536132812	1.6193370819091797
1.0	65030000.0	65040000.0	4.0	3.2397568225860596	1.6645879745483398
1.0	65070000.0	65080000.0	2.0	3.719538927078247	1.8351958990097046
1.0	65110000.0	65120000.0	2.0	3.4828834533691406	1.752245545387268
1.0	65120000.0	65130000.0	5.0	3.313410520553589	1.6914066076278687
1.0	65230000.0	65240000.0	3.0	2.8613314628601074	1.5231585502624512
1.0	65240000.0	65250000.0	1.0	2.9105732440948486	1.541908621788025
1.0	65270000.0	65280000.0	3.0	2.7491958141326904	1.4800792932510376
1.0	65340000.0	65350000.0	2.0	2.706946611404419	1.463710069656372
1.0	65470000.0	65480000.0	3.0	3.1216399669647217	1.6210978031158447
1.0	65490000.0	65500000.0	2.0	2.8190624713897705	1.506982684135437
1.0	65520000.0	65530000.0	4.0	2.592555284500122	1.4190118312835693
1.0	65580000.0	65590000.0	4.0	3.024388074874878	1.5848455429077148
1.0	65640000.0	65650000.0	1.0	2.7105281352996826	1.4651015996932983
1.0	65660000.0	65670000.0	2.0	3.074777364730835	1.6036800146102905
1.0	65710000.0	65720000.0	3.0	3.805626630783081	1.8647972345352173
1.0	65740000.0	65750000.0	1.0	3.6042633056640625	1.7950809001922607
1.0	65760000.0	65770000.0	4.0	3.868030071258545	1.8860642910003662
1.0	65800000.0	65810000.0	6.0	3.7008395195007324	1.932368516921997
1.0	65820000.0	65830000.0	3.0	3.885685443878174	1.934769868850708
1.0	65950000.0	65960000.0	3.0	3.516336441040039	1.7641130685806274
1.0	65970000.0	65980000.0	10.0	3.4406630992889404	1.7372016906738281
1.0	66130000.0	66140000.0	4.0	3.885967969894409	1.937898874282837
1.0	66220000.0	66230000.0	3.0	4.241011619567871	2.0099050998687744
1.0	66250000.0	66260000.0	9.0	4.7969970703125	2.184375047683716
1.0	66330000.0	66340000.0	7.0	5.420224189758301	2.3939614295959473
1.0	66390000.0	66400000.0	4.0	6.148251056671143	2.560906171798706
1.0	66470000.0	66480000.0	8.0	6.402194023132324	2.6245484352111816
1.0	66510000.0	66520000.0	8.0	6.487313747406006	2.645395040512085
1.0	66540000.0	66550000.0	5.0	6.860777378082275	2.734010934829712
1.0	66670000.0	66680000.0	3.0	4.830307483673096	2.1944527626037598
1.0	66710000.0	66720000.0	3.0	4.154024124145508	1.9815210103988647
1.0	66800000.0	66810000.0	2.0	4.204151630401611	1.9979143142700195
1.0	66810000.0	66820000.0	1.0	3.883237361907959	1.9166324138641357
1.0	66830000.0	66840000.0	2.0	3.735602617263794	1.840742826461792
1.0	66860000.0	66870000.0	6.0	4.311316013336182	2.1045942306518555
1.0	66870000.0	66880000.0	3.0	4.398838996887207	2.0874524116516113
1.0	67030000.0	67040000.0	1.0	4.612915992736816	2.130641222000122
1.0	67070000.0	67080000.0	3.0	4.790286064147949	2.210693359375
1.0	67110000.0	67120000.0	3.0	4.808627128601074	2.195676565170288
1.0	67130000.0	67140000.0	4.0	4.337210655212402	2.0580952167510986
1.0	67170000.0	67180000.0	5.0	4.14956521987915	1.9800571203231812
1.0	67250000.0	67260000.0	6.0	3.6197948455810547	1.8005176782608032
1.0	67290000.0	67300000.0	2.0	3.646326780319214	1.8097823858261108
1.0	67380000.0	67390000.0	1.0	2.8427703380584717	1.5160648822784424
1.0	67410000.0	67420000.0	1.0	2.731153726577759	1.4730980396270752
1.0	67480000.0	67490000.0	5.0	2.5027267932891846	1.3835268020629883
1.0	67500000.0	67510000.0	2.0	2.572162628173828	1.4109859466552734
1.0	67580000.0	67590000.0	0.0	3.4680428504943848	1.7469661235809326
1.0	67620000.0	67630000.0	4.0	3.5430800914764404	1.7735655307769775
1.0	67660000.0	67670000.0	2.0	3.786085605621338	1.8581043481826782
1.0	67670000.0	67680000.0	1.0	3.7525382041931152	1.846578598022461
1.0	67690000.0	67700000.0	5.0	3.7116570472717285	1.8324702978134155
1.0	67700000.0	67710000.0	3.0	3.756514310836792	1.8479477167129517
1.0	67740000.0	67750000.0	3.0	3.8724923133850098	1.887579321861267
1.0	67790000.0	67800000.0	6.0	3.3721585273742676	1.712633728981018
1.0	67810000.0	67820000.0	1.0	3.2412192821502686	1.6651229858398438
1.0	67840000.0	67850000.0	3.0	3.1630661487579346	1.6364177465438843
1.0	67980000.0	67990000.0	2.0	4.0585036277771	1.95000422000885
1.0	68030000.0	68040000.0	3.0	3.063814401626587	1.59959077835083
1.0	68040000.0	68050000.0	7.0	3.1428380012512207	1.6289470195770264
1.0	68320000.0	68330000.0	4.0	3.122952938079834	1.6215851306915283
1.0	68330000.0	68340000.0	3.0	3.1793785095214844	1.6424309015274048
1.0	68490000.0	68500000.0	3.0	3.282736301422119	1.752983808517456
1.0	68500000.0	68510000.0	3.0	3.6080868244171143	1.7964203357696533
1.0	68510000.0	68520000.0	0.0	3.6688246726989746	1.8176158666610718
1.0	68600000.0	68610000.0	2.0	2.7201647758483887	1.4688397645950317
1.0	68640000.0	68650000.0	0.0	2.9103939533233643	1.5418400764465332
1.0	68750000.0	68760000.0	5.0	4.448332786560059	2.1094892024993896
1.0	68760000.0	68770000.0	7.0	4.745966911315918	2.1650543212890625
1.0	68790000.0	68800000.0	8.0	4.712729454040527	2.172905445098877
1.0	68920000.0	68930000.0	4.0	4.533506393432617	2.171419143676758
1.0	68990000.0	69000000.0	3.0	5.310893535614014	2.3352835178375244
1.0	69000000.0	69010000.0	6.0	4.890914440155029	2.211670398712158
1.0	69070000.0	69080000.0	6.0	6.79654598236084	2.719097852706909
1.0	69080000.0	69090000.0	12.0	6.805432319641113	2.7211689949035645
1.0	69220000.0	69230000.0	5.0	7.246003150939941	2.8206238746643066
1.0	69290000.0	69300000.0	5.0	7.54241943359375	2.8840043544769287
1.0	69460000.0	69470000.0	8.0	8.042652130126953	2.9846103191375732
1.0	69510000.0	69520000.0	8.0	8.643223762512207	3.094973087310791
1.0	69590000.0	69600000.0	12.0	8.776212692260742	3.1178841590881348
1.0	69640000.0	69650000.0	7.0	8.985456466674805	3.1528127193450928
1.0	69700000.0	69710000.0	11.0	7.987876892089844	2.973980188369751
1.0	69760000.0	69770000.0	5.0	8.262005805969238	3.0262317657470703
1.0	69780000.0	69790000.0	5.0	7.789128303527832	2.9346137046813965
1.0	69800000.0	69810000.0	7.0	7.670208930969238	2.9104599952697754
1.0	69880000.0	69890000.0	8.0	8.118149757385254	2.9991066455841064
1.0	69980000.0	69990000.0	9.0	8.781124114990234	3.1187195777893066
1.0	70020000.0	70030000.0	9.0	8.405811309814453	3.0526983737945557
1.0	70050000.0	70060000.0	10.0	8.076957702636719	2.9912197589874268
1.0	70070000.0	70080000.0	9.0	7.920361518859863	2.960747241973877
1.0	70170000.0	70180000.0	6.0	6.390835762023926	2.621748447418213
1.0	70320000.0	70330000.0	6.0	5.949893951416016	2.5096683502197266
1.0	70340000.0	70350000.0	5.0	6.13468599319458	2.5574450492858887
1.0	70360000.0	70370000.0	7.0	7.317448616027832	2.8361589908599854
1.0	70520000.0	70530000.0	6.0	6.446417808532715	2.6354095935821533
1.0	70540000.0	70550000.0	8.0	6.07305383682251	2.541640043258667
1.0	70620000.0	70630000.0	4.0	4.1670451164245605	1.9857879877090454
1.0	70630000.0	70640000.0	4.0	3.717108964920044	1.8343557119369507
1.0	70660000.0	70670000.0	3.0	3.4711601734161377	1.7480758428573608
1.0	70670000.0	70680000.0	4.0	5.336779594421387	4.639471530914307
1.0	70740000.0	70750000.0	3.0	2.8422985076904297	1.5158836841583252
1.0	70760000.0	70770000.0	3.0	2.8209846019744873	1.5077197551727295
1.0	70770000.0	70780000.0	5.0	3.0696775913238525	1.6017787456512451
1.0	70880000.0	70890000.0	5.0	3.7100868225097656	1.8319278955459595
1.0	70940000.0	70950000.0	2.0	5.403463840484619	2.4059627056121826
1.0	71000000.0	71010000.0	4.0	5.587765216827393	2.4629507064819336
1.0	71130000.0	71140000.0	7.0	6.444765567779541	2.635005235671997
1.0	71170000.0	71180000.0	4.0	8.083602905273438	2.9924957752227783
1.0	71210000.0	71220000.0	11.0	8.310068130493164	3.0351500511169434
1.0	71320000.0	71330000.0	10.0	9.182995796203613	3.1845316886901855
1.0	71470000.0	71480000.0	9.0	7.320453643798828	2.836808204650879
1.0	71480000.0	71490000.0	6.0	7.134673118591309	2.796088218688965
1.0	71490000.0	71500000.0	6.0	6.999560356140137	2.765770435333252
1.0	71580000.0	71590000.0	6.0	7.260226249694824	2.8237292766571045
1.0	71590000.0	71600000.0	9.0	7.000443935394287	2.7659707069396973
1.0	71640000.0	71650000.0	7.0	7.350060939788818	2.8431949615478516
1.0	71650000.0	71660000.0	9.0	6.9891462326049805	2.7634096145629883
1.0	71690000.0	71700000.0	5.0	7.259177207946777	2.823500871658325
1.0	71710000.0	71720000.0	3.0	6.920825004577637	2.7478299140930176
1.0	71840000.0	71850000.0	4.0	6.517369747161865	2.652697801589966
1.0	71870000.0	71880000.0	4.0	6.559957027435303	2.662994146347046
1.0	71890000.0	71900000.0	6.0	6.5566205978393555	2.6621901988983154
1.0	71920000.0	71930000.0	10.0	6.976335048675537	2.760500431060791
1.0	72010000.0	72020000.0	9.0	8.376043319702148	3.0472726821899414
1.0	72040000.0	72050000.0	9.0	8.961249351501465	3.148841381072998
1.0	72060000.0	72070000.0	11.0	9.095037460327148	3.170558214187622
1.0	72090000.0	72100000.0	6.0	9.13172721862793	3.1764163970947266
1.0	72210000.0	72220000.0	13.0	8.969987869262695	3.1502773761749268
1.0	72220000.0	72230000.0	7.0	9.216201782226562	3.189743757247925
1.0	72280000.0	72290000.0	11.0	8.318556785583496	3.036717414855957
1.0	72340000.0	72350000.0	7.0	8.642333984375	3.094817876815796
1.0	72360000.0	72370000.0	9.0	8.459304809570312	3.062377452850342
1.0	72420000.0	72430000.0	12.0	8.392243385314941	3.0502285957336426
1.0	72430000.0	72440000.0	10.0	8.644180297851562	3.095139980316162
1.0	72490000.0	72500000.0	7.0	10.174238204956055	3.325223445892334
1.0	72560000.0	72570000.0	9.0	10.242204666137695	3.333733320236206
1.0	72570000.0	72580000.0	6.0	10.854211807250977	3.4036858081817627
1.0	72600000.0	72610000.0	8.0	11.09454345703125	3.427826404571533
1.0	72610000.0	72620000.0	5.0	11.477452278137207	3.4623241424560547
1.0	72640000.0	72650000.0	16.0	11.074566841125488	3.425891876220703
1.0	72650000.0	72660000.0	4.0	11.265260696411133	3.4438133239746094
1.0	72680000.0	72690000.0	8.0	10.511393547058105	3.3659889698028564
1.0	72710000.0	72720000.0	10.0	9.73731803894043	3.2670199871063232
1.0	72730000.0	72740000.0	15.0	9.579867362976074	3.2445693016052246
1.0	72840000.0	72850000.0	15.0	8.794206619262695	3.120941638946533
1.0	72870000.0	72880000.0	11.0	9.425945281982422	3.221869945526123
1.0	72930000.0	72940000.0	4.0	10.861703872680664	3.4044673442840576
1.0	73010000.0	73020000.0	3.0	10.482884407043457	3.362683057785034
1.0	73060000.0	73070000.0	12.0	10.175802230834961	3.32542085647583
1.0	73100000.0	73110000.0	9.0	10.329856872558594	3.3444912433624268
1.0	73200000.0	73210000.0	12.0	11.380875587463379	3.454087018966675
1.0	73210000.0	73220000.0	13.0	11.605432510375977	3.4727511405944824
1.0	73270000.0	73280000.0	12.0	12.194967269897461	3.5134506225585938
1.0	73330000.0	73340000.0	14.0	11.975935935974121	3.499755859375
1.0	73400000.0	73410000.0	14.0	12.081724166870117	3.5065836906433105
1.0	73640000.0	73650000.0	8.0	11.978097915649414	3.499899387359619
1.0	73750000.0	73760000.0	8.0	11.717007637023926	3.48138427734375
1.0	73760000.0	73770000.0	14.0	11.631573677062988	3.4748127460479736
1.0	73800000.0	73810000.0	5.0	10.926822662353516	3.4111790657043457
1.0	73820000.0	73830000.0	16.0	9.488934516906738	3.231248378753662
1.0	73830000.0	73840000.0	6.0	9.815804481506348	3.277919292449951
1.0	73850000.0	73860000.0	7.0	9.599546432495117	3.24741792678833
1.0	73890000.0	73900000.0	4.0	8.383503913879395	3.0486350059509277
1.0	73960000.0	73970000.0	5.0	7.021539211273193	2.7707436084747314
1.0	74010000.0	74020000.0	3.0	6.301042079925537	2.5994601249694824
1.0	74020000.0	74030000.0	3.0	6.687292575836182	2.693419933319092
1.0	74080000.0	74090000.0	1.0	6.2395524978637695	2.5840392112731934
1.0	74120000.0	74130000.0	7.0	5.900455951690674	2.496687412261963
1.0	74140000.0	74150000.0	3.0	5.427505016326904	2.4414496421813965
1.0	74150000.0	74160000.0	7.0	6.052865505218506	2.53643536567688
1.0	74200000.0	74210000.0	6.0	6.431565284729004	2.6317694187164307
1.0	74210000.0	74220000.0	6.0	6.3086371421813965	2.601355791091919
1.0	74250000.0	74260000.0	8.0	6.808200836181641	2.721813917160034
1.0	74380000.0	74390000.0	4.0	6.240428447723389	2.5842602252960205
1.0	74420000.0	74430000.0	5.0	7.148324489593506	2.799118757247925
1.0	74460000.0	74470000.0	11.0	6.286787986755371	2.6121816635131836
1.0	74510000.0	74520000.0	11.0	7.9819793701171875	2.972829818725586
1.0	74580000.0	74590000.0	11.0	8.023065567016602	2.9808199405670166
1.0	74610000.0	74620000.0	10.0	7.972142219543457	2.9709086418151855
1.0	74660000.0	74670000.0	3.0	3.7569503784179688	1.8480972051620483
1.0	74770000.0	74780000.0	6.0	6.164309501647949	2.564995288848877
1.0	74780000.0	74790000.0	3.0	6.26574182510376	2.590622663497925
1.0	74850000.0	74860000.0	8.0	6.595955848693848	2.6716506481170654
1.0	74860000.0	74870000.0	6.0	7.617970943450928	2.8997089862823486
1.0	75000000.0	75010000.0	6.0	9.294466972351074	3.201892852783203
1.0	75040000.0	75050000.0	4.0	9.394862174987793	3.217196226119995
1.0	75050000.0	75060000.0	4.0	9.569205284118652	3.243021011352539
1.0	75220000.0	75230000.0	1.0	4.278790473937988	2.022139310836792
1.0	75240000.0	75250000.0	7.0	5.681403636932373	2.5173916816711426
1.0	75280000.0	75290000.0	8.0	5.9562883377075195	2.5113401412963867
1.0	75350000.0	75360000.0	10.0	7.9740800857543945	2.971287727355957
1.0	75430000.0	75440000.0	7.0	9.249931335449219	3.195003032684326
1.0	75490000.0	75500000.0	7.0	9.756702423095703	3.2697300910949707
1.0	75510000.0	75520000.0	11.0	9.37937068939209	3.214855670928955
1.0	75520000.0	75530000.0	6.0	9.519330978393555	3.2357306480407715
1.0	75530000.0	75540000.0	14.0	9.58205795288086	3.244886875152588
1.0	75550000.0	75560000.0	6.0	9.484479904174805	3.2305896282196045
1.0	75610000.0	75620000.0	7.0	8.351396560668945	3.042759895324707
1.0	75710000.0	75720000.0	5.0	6.384753227233887	2.6202473640441895
1.0	75870000.0	75880000.0	7.0	6.1542887687683105	2.5624449253082275
1.0	76010000.0	76020000.0	7.0	4.97667121887207	2.238245725631714
1.0	76030000.0	76040000.0	8.0	4.664410591125488	2.143845319747925
1.0	76040000.0	76050000.0	4.0	4.616267204284668	2.225627899169922
1.0	76080000.0	76090000.0	4.0	4.692491054534912	2.1524851322174072
1.0	76130000.0	76140000.0	5.0	3.9070816040039062	1.9196407794952393
1.0	76150000.0	76160000.0	5.0	4.021424293518066	1.9386911392211914
1.0	76250000.0	76260000.0	4.0	3.4345717430114746	1.73502516746521
1.0	76360000.0	76370000.0	7.0	4.576865196228027	2.1383204460144043
1.0	76370000.0	76380000.0	5.0	5.197368621826172	2.2997920513153076
1.0	76480000.0	76490000.0	4.0	4.855460166931152	2.199578285217285
1.0	76560000.0	76570000.0	3.0	5.479577541351318	2.3803791999816895
1.0	76650000.0	76660000.0	5.0	6.6315507888793945	2.6801674365997314
1.0	76660000.0	76670000.0	5.0	6.447470664978027	2.635667085647583
1.0	76670000.0	76680000.0	7.0	6.784787178039551	2.716353416442871
1.0	76730000.0	76740000.0	4.0	6.613746643066406	2.764364719390869
1.0	76750000.0	76760000.0	5.0	6.640885829925537	2.709784984588623
1.0	76790000.0	76800000.0	9.0	6.306042194366455	2.679615020751953
1.0	76830000.0	76840000.0	6.0	6.511512756347656	2.6512773036956787
1.0	76910000.0	76920000.0	3.0	6.717658996582031	2.700597047805786
1.0	76940000.0	76950000.0	5.0	6.219283103942871	2.578927755355835
1.0	76970000.0	76980000.0	6.0	5.326821327209473	2.4413840770721436
1.0	76990000.0	77000000.0	3.0	5.890171051025391	2.4939754009246826
1.0	77000000.0	77010000.0	5.0	5.587823390960693	2.412628173828125
1.0	77010000.0	77020000.0	5.0	4.473435878753662	2.084290027618408
1.0	77070000.0	77080000.0	4.0	6.0186614990234375	2.5364785194396973
1.0	77150000.0	77160000.0	6.0	6.408844947814941	2.6261861324310303
1.0	77180000.0	77190000.0	5.0	6.889147758483887	2.7405543327331543
1.0	77260000.0	77270000.0	1.0	6.298801898956299	2.598900318145752
1.0	77340000.0	77350000.0	5.0	6.032437324523926	2.531154155731201
1.0	77400000.0	77410000.0	11.0	5.319530010223389	2.507768392562866
1.0	77410000.0	77420000.0	7.0	5.991219520568848	2.520453929901123
1.0	77450000.0	77460000.0	9.0	6.356632709503174	2.613290786743164
1.0	77520000.0	77530000.0	2.0	5.6992292404174805	2.442974090576172
1.0	77600000.0	77610000.0	7.0	3.8153281211853027	1.8687785863876343
1.0	77630000.0	77640000.0	5.0	3.7198784351348877	1.9664394855499268
1.0	77670000.0	77680000.0	3.0	4.016648292541504	1.9357885122299194
1.0	77710000.0	77720000.0	3.0	4.578027725219727	2.1418941020965576
1.0	77740000.0	77750000.0	4.0	4.849479675292969	2.200235366821289
1.0	77750000.0	77760000.0	2.0	4.522767543792725	2.111053943634033
1.0	77790000.0	77800000.0	4.0	4.217045783996582	2.002188205718994
1.0	77890000.0	77900000.0	2.0	4.520825386047363	2.167177677154541
1.0	77940000.0	77950000.0	3.0	4.1454644203186035	2.0473732948303223
1.0	77950000.0	77960000.0	5.0	4.095280647277832	1.9579250812530518
1.0	78020000.0	78030000.0	3.0	3.232112169265747	1.6617908477783203
1.0	78030000.0	78040000.0	2.0	2.985124111175537	1.5700939893722534
1.0	78040000.0	78050000.0	8.0	2.875593662261963	1.528600811958313
1.0	78080000.0	78090000.0	2.0	2.8878917694091797	1.53328537940979
1.0	78100000.0	78110000.0	2.0	2.869812488555908	1.5263962745666504
1.0	78190000.0	78200000.0	4.0	2.6099135875701904	1.4258289337158203
1.0	78210000.0	78220000.0	1.0	2.8304243087768555	1.5113376379013062
1.0	78360000.0	78370000.0	3.0	3.192152261734009	1.6471309661865234
1.0	78400000.0	78410000.0	0.0	3.0369021892547607	1.5895332098007202
1.0	78500000.0	78510000.0	1.0	3.2361042499542236	1.6632511615753174
1.0	78530000.0	78540000.0	5.0	3.0938832759857178	1.6107921600341797
1.0	78540000.0	78550000.0	6.0	3.078425168991089	1.6050384044647217
1.0	78550000.0	78560000.0	6.0	3.22917103767395	1.6607139110565186
1.0	78590000.0	78600000.0	1.0	3.335388660430908	1.6993649005889893
1.0	78660000.0	78670000.0	4.0	3.7116928100585938	1.9728243350982666
1.0	78720000.0	78730000.0	2.0	4.568890571594238	2.111532688140869
1.0	78750000.0	78760000.0	4.0	4.121181011199951	2.106715202331543
1.0	78760000.0	78770000.0	2.0	4.6393561363220215	2.132699966430664
1.0	78770000.0	78780000.0	3.0	4.568143367767334	2.1107332706451416
1.0	78790000.0	78800000.0	5.0	4.601273536682129	2.1204328536987305
1.0	78850000.0	78860000.0	6.0	4.918989658355713	2.2208893299102783
1.0	78870000.0	78880000.0	8.0	5.465348243713379	2.3787591457366943
1.0	78920000.0	78930000.0	4.0	6.03473424911499	2.5317485332489014
1.0	78940000.0	78950000.0	3.0	5.61743688583374	2.586714267730713
1.0	79020000.0	79030000.0	7.0	5.101271152496338	2.274900197982788
1.0	79030000.0	79040000.0	7.0	5.096936225891113	2.273634433746338
1.0	79090000.0	79100000.0	2.0	5.67844295501709	2.437345266342163
1.0	79210000.0	79220000.0	14.0	6.1993536949157715	2.5738892555236816
1.0	79250000.0	79260000.0	7.0	6.881312370300293	2.7387499809265137
1.0	79280000.0	79290000.0	3.0	8.73050308227539	3.110071897506714
1.0	79290000.0	79300000.0	7.0	7.9355645179748535	2.9637391567230225
1.0	79360000.0	79370000.0	9.0	8.270702362060547	3.027850866317749
1.0	79380000.0	79390000.0	5.0	8.781898498535156	3.1188511848449707
1.0	79410000.0	79420000.0	10.0	8.72278118133545	3.108745813369751
1.0	79430000.0	79440000.0	9.0	9.05771255493164	3.1645565032958984
1.0	79440000.0	79450000.0	9.0	9.085012435913086	3.1689505577087402
1.0	79460000.0	79470000.0	8.0	9.154047012329102	3.179959774017334
1.0	79550000.0	79560000.0	8.0	8.553956985473633	3.07928466796875
1.0	79590000.0	79600000.0	10.0	8.519445419311523	3.073153018951416
1.0	79700000.0	79710000.0	7.0	8.943803787231445	3.1459686756134033
1.0	79720000.0	79730000.0	5.0	7.119649410247803	2.791161060333252
1.0	79740000.0	79750000.0	7.0	8.47953987121582	3.0660152435302734
1.0	79760000.0	79770000.0	9.0	8.094657897949219	2.9946155548095703
1.0	79790000.0	79800000.0	8.0	7.790345668792725	2.934858560562134
1.0	79910000.0	79920000.0	8.0	7.511484622955322	2.877521276473999
1.0	79970000.0	79980000.0	3.0	5.961629867553711	2.5127367973327637
1.0	80080000.0	80090000.0	8.0	6.6566057205200195	2.6861367225646973
1.0	80090000.0	80100000.0	3.0	6.548104286193848	2.660134792327881
1.0	80120000.0	80130000.0	6.0	6.0158257484436035	2.5268490314483643
1.0	80240000.0	80250000.0	3.0	6.884207725524902	2.7394165992736816
1.0	80420000.0	80430000.0	4.0	7.501945495605469	2.875516176223755
1.0	80580000.0	80590000.0	8.0	8.798855781555176	3.1217293739318848
1.0	80630000.0	80640000.0	15.0	8.151472091674805	3.00544810295105
1.0	80670000.0	80680000.0	9.0	7.6372833251953125	2.903693675994873
1.0	80690000.0	80700000.0	6.0	7.839912414550781	2.9447920322418213
1.0	80730000.0	80740000.0	5.0	7.377375602722168	2.849062442779541
1.0	80740000.0	80750000.0	7.0	7.366122245788574	2.8466484546661377
1.0	80790000.0	80800000.0	6.0	6.918622016906738	2.7473249435424805
1.0	80830000.0	80840000.0	8.0	6.320832252502441	2.604395627975464
1.0	80870000.0	80880000.0	6.0	5.035508155822754	2.2556259632110596
1.0	80940000.0	80950000.0	7.0	6.660489559173584	2.687060594558716
1.0	80950000.0	80960000.0	5.0	6.820894718170166	2.7247672080993652
1.0	81010000.0	81020000.0	9.0	6.407472133636475	2.625847578048706
1.0	81070000.0	81080000.0	5.0	6.777803897857666	2.7147209644317627
1.0	81160000.0	81170000.0	8.0	5.246415138244629	2.3168797492980957
1.0	81180000.0	81190000.0	7.0	6.178496360778809	2.568601131439209
1.0	81240000.0	81250000.0	7.0	6.039478302001953	2.5329761505126953
1.0	81370000.0	81380000.0	8.0	6.144264221191406	2.559889554977417
1.0	81490000.0	81500000.0	11.0	5.2757768630981445	2.325279474258423
1.0	81540000.0	81550000.0	6.0	6.438477993011475	2.6334643363952637
1.0	81580000.0	81590000.0	8.0	6.6924147605896	2.6946332454681396
1.0	81590000.0	81600000.0	7.0	6.429146766662598	2.631175994873047
1.0	81630000.0	81640000.0	7.0	5.982252597808838	2.518118381500244
1.0	81740000.0	81750000.0	7.0	6.0247578620910645	2.529165506362915
1.0	81770000.0	81780000.0	2.0	4.4760236740112305	2.085106134414673
1.0	81820000.0	81830000.0	8.0	5.177501678466797	2.297044038772583
1.0	82220000.0	82230000.0	3.0	4.654219627380371	2.2200067043304443
1.0	82270000.0	82280000.0	3.0	3.805624008178711	1.8647964000701904
1.0	82310000.0	82320000.0	5.0	3.8647351264953613	1.8849461078643799
1.0	82320000.0	82330000.0	3.0	4.959051609039307	2.2330164909362793
1.0	82350000.0	82360000.0	4.0	4.673820495605469	2.1467442512512207
1.0	82450000.0	82460000.0	2.0	4.696542263031006	2.153729200363159
1.0	82490000.0	82500000.0	9.0	5.064881801605225	2.264254093170166
1.0	82620000.0	82630000.0	4.0	4.639820098876953	2.1362552642822266
1.0	82660000.0	82670000.0	5.0	5.358604907989502	2.348804473876953
1.0	82740000.0	82750000.0	3.0	6.030820846557617	2.530735492706299
1.0	82780000.0	82790000.0	5.0	6.023667335510254	2.5288822650909424
1.0	82820000.0	82830000.0	5.0	6.2225165367126465	2.579744338989258
1.0	82900000.0	82910000.0	3.0	7.180327415466309	2.8061983585357666
1.0	82930000.0	82940000.0	12.0	5.813258171081543	2.473585605621338
1.0	82960000.0	82970000.0	14.0	6.771034240722656	2.713137149810791
1.0	83000000.0	83010000.0	6.0	8.071983337402344	2.9902637004852295
1.0	83140000.0	83150000.0	8.0	9.064237594604492	3.1656081676483154
1.0	83170000.0	83180000.0	9.0	9.048120498657227	3.163006544113159
1.0	83180000.0	83190000.0	7.0	8.959678649902344	3.148583173751831
1.0	83220000.0	83230000.0	6.0	7.949282169342041	2.96643328666687
1.0	83240000.0	83250000.0	11.0	7.796160697937012	2.936028480529785
1.0	83280000.0	83290000.0	7.0	6.90915060043335	2.745152711868286
1.0	83300000.0	83310000.0	5.0	6.656578063964844	2.6861302852630615
1.0	83360000.0	83370000.0	4.0	7.098912715911865	2.7881221771240234
1.0	83380000.0	83390000.0	4.0	6.818153381347656	2.7241294384002686
1.0	83470000.0	83480000.0	5.0	7.756037712097168	2.9279379844665527
1.0	83590000.0	83600000.0	4.0	4.537930488586426	2.1045594215393066
1.0	83870000.0	83880000.0	5.0	3.24450421333313	1.666322946548462
1.0	83880000.0	83890000.0	1.0	3.223970890045166	1.6588090658187866
1.0	83980000.0	83990000.0	2.0	4.268486976623535	2.018808364868164
1.0	84080000.0	84090000.0	4.0	4.485630989074707	2.097710371017456
1.0	84150000.0	84160000.0	2.0	3.632066011428833	1.8048069477081299
1.0	84240000.0	84250000.0	3.0	3.45024037361145	1.8442370891571045
1.0	84270000.0	84280000.0	6.0	3.445875883102417	1.7353101968765259
1.0	84380000.0	84390000.0	1.0	3.776127576828003	1.9236297607421875
1.0	84410000.0	84420000.0	7.0	3.7450573444366455	1.8402760028839111
1.0	84440000.0	84450000.0	7.0	3.7108123302459717	1.8321783542633057
1.0	84470000.0	84480000.0	4.0	3.764502763748169	1.850695013999939
1.0	84480000.0	84490000.0	6.0	3.570988178253174	1.7833995819091797
1.0	84550000.0	84560000.0	3.0	3.3870296478271484	1.7179838418960571
1.0	84590000.0	84600000.0	1.0	3.0022714138031006	1.5765451192855835
1.0	84660000.0	84670000.0	3.0	2.6529879570007324	1.4426939487457275
1.0	84670000.0	84680000.0	1.0	2.910595417022705	1.5419174432754517
1.0	84780000.0	84790000.0	3.0	3.06642484664917	1.6005653142929077
1.0	84820000.0	84830000.0	1.0	3.2938125133514404	1.6842933893203735
1.0	84980000.0	84990000.0	0.0	2.821021556854248	1.5077334642410278
1.0	85020000.0	85030000.0	1.0	2.6466598510742188	1.4402225017547607
1.0	85070000.0	85080000.0	3.0	3.3528666496276855	1.7056787014007568
1.0	85150000.0	85160000.0	4.0	2.9437108039855957	1.5544660091400146
1.0	85260000.0	85270000.0	4.0	3.4030585289001465	1.7237399816513062
1.0	85320000.0	85330000.0	1.0	3.3298370838165283	1.6973568201065063
1.0	85370000.0	85380000.0	7.0	3.1466896533966064	1.630370855331421
1.0	85400000.0	85410000.0	5.0	3.1292450428009033	1.6239162683486938
1.0	85520000.0	85530000.0	11.0	3.2227718830108643	1.6583702564239502
1.0	85620000.0	85630000.0	2.0	2.859123706817627	1.5223153829574585
1.0	85650000.0	85660000.0	1.0	2.7061610221862793	1.4634052515029907
1.0	85750000.0	85760000.0	3.0	2.852787494659424	1.519895315170288
1.0	85780000.0	85790000.0	2.0	2.903449296951294	1.539201021194458
1.0	85790000.0	85800000.0	0.0	2.8633930683135986	1.523946762084961
1.0	85800000.0	85810000.0	3.0	2.762260913848877	1.4851250648498535
1.0	85810000.0	85820000.0	1.0	2.7684566974639893	1.4875166416168213
1.0	85820000.0	85830000.0	2.0	2.6303865909576416	1.4338546991348267
1.0	85910000.0	85920000.0	2.0	2.9275801181793213	1.5483592748641968
1.0	85920000.0	85930000.0	2.0	2.9266161918640137	1.547992467880249
1.0	85950000.0	85960000.0	1.0	3.2201240062713623	1.6573995351791382
1.0	85960000.0	85970000.0	4.0	2.958749294281006	1.5601505041122437
1.0	86030000.0	86040000.0	1.0	3.2926392555236816	1.6838665008544922
1.0	86040000.0	86050000.0	5.0	4.100144863128662	1.963787317276001
1.0	86120000.0	86130000.0	3.0	2.831913471221924	1.511909008026123
1.0	86200000.0	86210000.0	9.0	3.3538894653320312	1.7028108835220337
1.0	86230000.0	86240000.0	4.0	3.87561297416687	1.8977220058441162
1.0	86260000.0	86270000.0	7.0	4.078866004943848	1.9632713794708252
1.0	86310000.0	86320000.0	3.0	3.9335434436798096	1.9814910888671875
1.0	86360000.0	86370000.0	4.0	4.7638139724731445	2.1839020252227783
1.0	86370000.0	86380000.0	6.0	4.469151496887207	2.125622272491455
1.0	86380000.0	86390000.0	5.0	4.7561445236206055	2.1719577312469482
1.0	86410000.0	86420000.0	4.0	5.2938079833984375	2.3304221630096436
1.0	86450000.0	86460000.0	10.0	5.241340160369873	2.3137705326080322
1.0	86500000.0	86510000.0	10.0	5.647982120513916	2.4290690422058105
1.0	86580000.0	86590000.0	3.0	6.493494510650635	2.6468989849090576
1.0	86590000.0	86600000.0	2.0	6.234856605529785	2.579765796661377
1.0	86620000.0	86630000.0	3.0	6.653255462646484	2.7182960510253906
1.0	86700000.0	86710000.0	2.0	5.075687408447266	2.267421245574951
1.0	86710000.0	86720000.0	12.0	5.040073871612549	2.2569689750671387
1.0	86760000.0	86770000.0	5.0	4.977388381958008	2.2384588718414307
1.0	86790000.0	86800000.0	1.0	3.874730348587036	1.8883388042449951
1.0	86850000.0	86860000.0	3.0	3.764810085296631	1.8720076084136963
1.0	86990000.0	87000000.0	6.0	3.496910810470581	1.757227897644043
1.0	87030000.0	87040000.0	1.0	3.6086697578430176	1.7966241836547852
1.0	87080000.0	87090000.0	2.0	3.8690598011016846	1.8864139318466187
1.0	87180000.0	87190000.0	1.0	2.94140362739563	1.5535938739776611
1.0	87200000.0	87210000.0	1.0	2.913940191268921	1.5431859493255615
1.0	87300000.0	87310000.0	2.0	3.674562454223633	1.8196117877960205
1.0	87330000.0	87340000.0	3.0	2.8547754287719727	1.5206559896469116
1.0	87350000.0	87360000.0	3.0	2.833031415939331	1.5123363733291626
1.0	87400000.0	87410000.0	2.0	2.8183982372283936	1.506728172302246
1.0	87410000.0	87420000.0	1.0	2.7484805583953857	1.4798036813735962
1.0	87440000.0	87450000.0	3.0	2.7554526329040527	1.4824966192245483
1.0	87490000.0	87500000.0	4.0	2.536139726638794	1.3967654705047607
1.0	87650000.0	87660000.0	3.0	3.3763840198516846	1.7374645471572876
1.0	87680000.0	87690000.0	2.0	3.6398372650146484	1.8570419549942017
1.0	87720000.0	87730000.0	4.0	3.5884857177734375	1.788978934288025
1.0	87740000.0	87750000.0	2.0	3.5404305458068848	1.772629976272583
1.0	87830000.0	87840000.0	5.0	3.4600532054901123	1.7441205978393555
1.0	87900000.0	87910000.0	0.0	2.7874274253845215	1.494827151298523
1.0	87920000.0	87930000.0	5.0	3.0380442142486572	1.5842849016189575
1.0	87970000.0	87980000.0	1.0	3.4147980213165283	1.7279493808746338
1.0	87980000.0	87990000.0	1.0	3.849888563156128	1.8798984289169312
1.0	88030000.0	88040000.0	4.0	3.373908519744873	1.7687857151031494
1.0	88060000.0	88070000.0	3.0	3.236009120941162	1.6632169485092163
1.0	88080000.0	88090000.0	2.0	3.965867519378662	1.9190900325775146
1.0	88140000.0	88150000.0	0.0	2.9930036067962646	1.5730606317520142
1.0	88160000.0	88170000.0	3.0	3.2724480628967285	1.673230767250061
1.0	88280000.0	88290000.0	3.0	2.7991645336151123	1.4993420839309692
1.0	88300000.0	88310000.0	2.0	2.889528751373291	1.5364964008331299
1.0	88450000.0	88460000.0	2.0	2.6040444374084473	1.4235261678695679
1.0	88490000.0	88500000.0	1.0	3.2433571815490723	1.7485787868499756
1.0	88570000.0	88580000.0	4.0	3.3202972412109375	1.6939020156860352
1.0	88600000.0	88610000.0	3.0	3.7486472129821777	1.842272162437439
1.0	88670000.0	88680000.0	1.0	3.726912260055542	1.8377430438995361
1.0	88750000.0	88760000.0	4.0	3.5544745922088623	1.7775846719741821
1.0	88780000.0	88790000.0	2.0	3.678236484527588	1.8208872079849243
1.0	88810000.0	88820000.0	3.0	2.9123947620391846	1.5425989627838135
1.0	88830000.0	88840000.0	3.0	3.3458011150360107	1.7252181768417358
1.0	88850000.0	88860000.0	3.0	3.433399200439453	1.7669963836669922
1.0	88910000.0	88920000.0	1.0	3.994406223297119	1.9245026111602783
1.0	88950000.0	88960000.0	3.0	3.3461101055145264	1.7258083820343018
1.0	88980000.0	88990000.0	5.0	3.38598895072937	1.7422752380371094
1.0	89010000.0	89020000.0	2.0	3.2961857318878174	1.6851556301116943
1.0	89070000.0	89080000.0	4.0	2.919433832168579	1.5452700853347778
1.0	89080000.0	89090000.0	4.0	3.438424587249756	1.7352416515350342
1.0	89090000.0	89100000.0	1.0	3.432058334350586	1.7330710887908936
1.0	89120000.0	89130000.0	3.0	3.1243977546691895	1.6221201419830322
1.0	89160000.0	89170000.0	3.0	2.9931468963623047	1.5731146335601807
1.0	89200000.0	89210000.0	2.0	2.8277652263641357	1.5103187561035156
1.0	89210000.0	89220000.0	5.0	2.8311660289764404	1.5116221904754639
1.0	89300000.0	89310000.0	6.0	2.633981943130493	1.4352627992630005
1.0	89320000.0	89330000.0	3.0	2.578869581222534	1.4136273860931396
1.0	89400000.0	89410000.0	1.0	2.6628527641296387	1.4465456008911133
1.0	89450000.0	89460000.0	5.0	5.336779594421387	4.639471530914307
1.0	89560000.0	89570000.0	3.0	3.323939561843872	1.7278594970703125
1.0	89760000.0	89770000.0	6.0	4.018038272857666	2.0551364421844482
1.0	89780000.0	89790000.0	5.0	3.9291863441467285	1.904260277748108
1.0	89800000.0	89810000.0	4.0	3.7572884559631348	1.8618189096450806
1.0	89810000.0	89820000.0	4.0	3.6556038856506348	1.8130156993865967
1.0	89830000.0	89840000.0	1.0	3.7521920204162598	1.8464597463607788
1.0	89940000.0	89950000.0	1.0	3.082418441772461	1.6065260171890259
1.0	89960000.0	89970000.0	2.0	2.9894769191741943	1.5717334747314453
1.0	89990000.0	90000000.0	3.0	2.6131861209869385	1.427112340927124
1.0	90020000.0	90030000.0	1.0	2.6446781158447266	1.4394479990005493
1.0	90080000.0	90090000.0	4.0	3.8468432426452637	1.8788623809814453
1.0	90100000.0	90110000.0	3.0	3.397383451461792	1.7217023372650146
1.0	90140000.0	90150000.0	2.0	3.203113079071045	1.6511579751968384
1.0	90170000.0	90180000.0	3.0	3.0714316368103027	1.6024324893951416
1.0	90230000.0	90240000.0	3.0	3.929781436920166	1.9069545269012451
1.0	90240000.0	90250000.0	1.0	3.7369961738586426	1.8412234783172607
1.0	90370000.0	90380000.0	1.0	2.489536762237549	1.3782899379730225
1.0	90530000.0	90540000.0	3.0	3.4627997875213623	1.745098352432251
1.0	90580000.0	90590000.0	7.0	3.713221311569214	1.8330119848251343
1.0	90590000.0	90600000.0	5.0	3.8229408264160156	1.8707138299942017
1.0	90650000.0	90660000.0	2.0	4.510398864746094	2.0959255695343018
1.0	90700000.0	90710000.0	5.0	5.024405002593994	2.2526614665985107
1.0	90720000.0	90730000.0	2.0	5.178994178771973	2.3750903606414795
1.0	90750000.0	90760000.0	3.0	5.147497653961182	2.288353443145752
1.0	90760000.0	90770000.0	7.0	5.523968696594238	2.395035982131958
1.0	90860000.0	90870000.0	3.0	4.505613803863525	2.0944228172302246
1.0	90870000.0	90880000.0	6.0	5.811515808105469	2.473121166229248
1.0	90890000.0	90900000.0	8.0	5.606265068054199	2.4176812171936035
1.0	90900000.0	90910000.0	2.0	5.798084259033203	2.4695379734039307
1.0	90920000.0	90930000.0	5.0	5.923572540283203	2.502768039703369
1.0	91060000.0	91070000.0	16.0	5.960646152496338	2.512479543685913
1.0	91120000.0	91130000.0	7.0	5.965193748474121	2.5136685371398926
1.0	91160000.0	91170000.0	6.0	5.305284023284912	2.3645853996276855
1.0	91180000.0	91190000.0	5.0	5.225795745849609	2.3109631538391113
1.0	91250000.0	91260000.0	5.0	4.816059589385986	2.1901471614837646
1.0	91290000.0	91300000.0	4.0	4.120737552642822	1.9705779552459717
1.0	91390000.0	91400000.0	3.0	3.1834168434143066	1.643917441368103
1.0	91430000.0	91440000.0	3.0	3.3898937702178955	1.7190128564834595
1.0	91450000.0	91460000.0	4.0	2.9379186630249023	1.5522741079330444
1.0	91470000.0	91480000.0	4.0	3.040992259979248	1.5910643339157104
1.0	91480000.0	91490000.0	5.0	5.336779594421387	4.639471530914307
1.0	91520000.0	91530000.0	5.0	4.508922100067139	2.1071887016296387
1.0	91710000.0	91720000.0	3.0	4.970972061157227	2.2399685382843018
1.0	91720000.0	91730000.0	4.0	5.652228355407715	2.430224895477295
1.0	91790000.0	91800000.0	10.0	6.456427574157715	2.6378588676452637
1.0	91810000.0	91820000.0	10.0	5.837122917175293	2.479933977127075
1.0	91820000.0	91830000.0	9.0	6.363348960876465	2.614954710006714
1.0	91920000.0	91930000.0	3.0	4.2199387550354	2.003056526184082
1.0	91960000.0	91970000.0	0.0	3.6478271484375	1.8103053569793701
1.0	91970000.0	91980000.0	1.0	3.0270543098449707	1.5858447551727295
1.0	92040000.0	92050000.0	4.0	3.7128281593322754	1.8328754901885986
1.0	92180000.0	92190000.0	2.0	3.785839080810547	1.8580195903778076
1.0	92190000.0	92200000.0	2.0	3.8959624767303467	1.8955329656600952
1.0	92350000.0	92360000.0	4.0	3.0043225288391113	1.5773162841796875
1.0	92390000.0	92400000.0	6.0	3.248004198074341	1.6676019430160522
1.0	92430000.0	92440000.0	3.0	3.711365222930908	1.832370400428772
1.0	92470000.0	92480000.0	3.0	3.9067771434783936	1.8991914987564087
1.0	92540000.0	92550000.0	3.0	2.9773449897766113	1.5671656131744385
1.0	92790000.0	92800000.0	1.0	2.939955234527588	1.5530455112457275
1.0	92820000.0	92830000.0	4.0	2.9499995708465576	1.5568445920944214
1.0	92860000.0	92870000.0	4.0	4.0450825691223145	1.9455461502075195
1.0	92870000.0	92880000.0	3.0	3.7881131172180176	1.8587995767593384
1.0	93020000.0	93030000.0	1.0	2.9861838817596436	1.5704941749572754
1.0	93150000.0	93160000.0	3.0	2.7697181701660156	1.4880030155181885
1.0	93300000.0	93310000.0	3.0	2.809704542160034	1.5033910274505615
1.0	93320000.0	93330000.0	3.0	3.1788132190704346	1.642223596572876
1.0	93330000.0	93340000.0	4.0	3.0766711235046387	1.6043846607208252
1.0	93450000.0	93460000.0	0.0	3.3932201862335205	1.7202074527740479
1.0	93490000.0	93500000.0	1.0	3.740307569503784	1.8423662185668945
1.0	93520000.0	93530000.0	1.0	3.5696334838867188	1.7829221487045288
1.0	93550000.0	93560000.0	6.0	2.660166025161743	1.4454976320266724
1.0	93560000.0	93570000.0	3.0	2.757310390472412	1.4832136631011963
1.0	93690000.0	93700000.0	0.0	2.4710826873779297	1.3709497451782227
1.0	93700000.0	93710000.0	1.0	2.459347724914551	1.3662726879119873
1.0	93710000.0	93720000.0	6.0	2.3195316791534424	1.310139536857605
1.0	93840000.0	93850000.0	3.0	2.71132230758667	1.465409517288208
1.0	93860000.0	93870000.0	2.0	2.7542965412139893	1.4820504188537598
1.0	93910000.0	93920000.0	2.0	2.4779067039489746	1.3736640214920044
1.0	93950000.0	93960000.0	1.0	2.6154448986053467	1.4279996156692505
1.0	94040000.0	94050000.0	2.0	2.632368326187134	1.4346319437026978
1.0	94050000.0	94060000.0	4.0	2.729895830154419	1.472611427307129
1.0	94070000.0	94080000.0	2.0	2.5523033142089844	1.4031517505645752
1.0	94220000.0	94230000.0	2.0	3.145721435546875	1.6300128698349
1.0	94310000.0	94320000.0	3.0	2.880094051361084	1.5303155183792114
1.0	94360000.0	94370000.0	2.0	2.593008041381836	1.419189453125
1.0	94470000.0	94480000.0	3.0	3.4928717613220215	1.7557939291000366
1.0	94510000.0	94520000.0	6.0	3.460908889770508	1.7444260120391846
1.0	94540000.0	94550000.0	4.0	3.317932605743408	1.69304621219635
1.0	94580000.0	94590000.0	6.0	3.6124348640441895	1.7979423999786377
1.0	94610000.0	94620000.0	1.0	3.231377363204956	1.6615209579467773
1.0	94670000.0	94680000.0	5.0	2.859097719192505	1.522306203842163
1.0	94700000.0	94710000.0	1.0	3.2158780097961426	1.6558434963226318
1.0	94720000.0	94730000.0	2.0	2.8234477043151855	1.5086638927459717
1.0	94780000.0	94790000.0	3.0	2.806307792663574	1.5020854473114014
1.0	94870000.0	94880000.0	4.0	2.9409139156341553	1.553407907485962
1.0	94920000.0	94930000.0	3.0	2.5629642009735107	1.4073591232299805
1.0	94940000.0	94950000.0	1.0	2.643211603164673	1.4388740062713623
1.0	94960000.0	94970000.0	1.0	2.6396918296813965	1.437496304512024
1.0	95040000.0	95050000.0	4.0	3.0564920902252197	1.596858263015747
1.0	95160000.0	95170000.0	4.0	3.084791898727417	1.6074097156524658
1.0	95200000.0	95210000.0	2.0	2.9898147583007812	1.5718605518341064
1.0	95310000.0	95320000.0	2.0	2.94293212890625	1.5541714429855347
1.0	95330000.0	95340000.0	2.0	2.916594982147217	1.5441937446594238
1.0	95490000.0	95500000.0	3.0	3.175377607345581	1.6409578323364258
1.0	95590000.0	95600000.0	2.0	3.2648568153381348	1.6737524271011353
1.0	95710000.0	95720000.0	1.0	2.8250668048858643	1.5092839002609253
1.0	95860000.0	95870000.0	1.0	5.078057765960693	2.2681145668029785
1.0	95900000.0	95910000.0	4.0	5.445773601531982	2.3732962608337402
1.0	95910000.0	95920000.0	4.0	5.229973316192627	2.312161922454834
1.0	95920000.0	95930000.0	6.0	4.996206760406494	2.244030714035034
1.0	95940000.0	95950000.0	4.0	5.1420817375183105	2.286780834197998
1.0	96090000.0	96100000.0	4.0	5.002718448638916	2.245954990386963
1.0	96160000.0	96170000.0	5.0	5.15858793258667	2.291569948196411
1.0	96170000.0	96180000.0	6.0	5.0754547119140625	2.267352819442749
1.0	96190000.0	96200000.0	8.0	5.264878273010254	2.322165012359619
1.0	96210000.0	96220000.0	3.0	6.090920448303223	2.5462353229522705
1.0	96220000.0	96230000.0	2.0	5.853979587554932	2.484405994415283
1.0	96270000.0	96280000.0	5.0	5.7547712326049805	2.4579410552978516
1.0	96310000.0	96320000.0	4.0	5.8744354248046875	2.5844943523406982
1.0	96340000.0	96350000.0	8.0	6.0779218673706055	2.5428929328918457
1.0	96360000.0	96370000.0	3.0	6.187716007232666	2.5709400177001953
1.0	96450000.0	96460000.0	6.0	5.691720008850098	2.4409422874450684
1.0	96480000.0	96490000.0	10.0	5.620718479156494	2.4216341972351074
1.0	96500000.0	96510000.0	7.0	5.926968574523926	2.503659248352051
1.0	96520000.0	96530000.0	4.0	4.688230991363525	2.1511759757995605
1.0	96540000.0	96550000.0	1.0	4.934098243713379	2.2701573371887207
1.0	96580000.0	96590000.0	8.0	5.211613655090332	2.3068840503692627
1.0	96640000.0	96650000.0	2.0	5.729862689971924	2.451242685317993
1.0	96670000.0	96680000.0	6.0	5.498265266418457	2.3879146575927734
1.0	96700000.0	96710000.0	3.0	4.066592216491699	1.9526875019073486
1.0	96710000.0	96720000.0	3.0	4.7175798416137695	2.264521598815918
1.0	96770000.0	96780000.0	6.0	5.633846759796143	2.547571897506714
1.0	96790000.0	96800000.0	7.0	5.946328163146973	2.5087337493896484
1.0	96860000.0	96870000.0	9.0	6.351914882659912	2.6121206283569336
1.0	96940000.0	96950000.0	2.0	6.960543155670166	2.7569053173065186
1.0	97010000.0	97020000.0	8.0	6.264000415802002	2.5901858806610107
1.0	97040000.0	97050000.0	6.0	6.792147636413574	2.7180724143981934
1.0	97050000.0	97060000.0	6.0	6.709752559661865	2.698730945587158
1.0	97060000.0	97070000.0	8.0	6.859099388122559	2.7336230278015137
1.0	97080000.0	97090000.0	9.0	6.400470733642578	2.6241238117218018
1.0	97130000.0	97140000.0	4.0	5.415586471557617	2.3648464679718018
1.0	97220000.0	97230000.0	3.0	3.840388536453247	1.8766645193099976
1.0	97240000.0	97250000.0	4.0	3.115550994873047	1.618840217590332
1.0	97350000.0	97360000.0	6.0	4.278679847717285	2.0321574211120605
1.0	97360000.0	97370000.0	8.0	4.437053680419922	2.0877397060394287
1.0	97440000.0	97450000.0	3.0	4.935316562652588	2.34067964553833
1.0	97460000.0	97470000.0	8.0	4.702948570251465	2.1939830780029297
1.0	97510000.0	97520000.0	5.0	4.7320098876953125	2.2036194801330566
1.0	97540000.0	97550000.0	5.0	5.087040901184082	2.270742893218994
1.0	97570000.0	97580000.0	5.0	4.760928630828857	2.1734156608581543
1.0	97610000.0	97620000.0	3.0	4.486248970031738	2.1095757484436035
1.0	97680000.0	97690000.0	6.0	4.1746673583984375	1.9843289852142334
1.0	97690000.0	97700000.0	2.0	4.166871547698975	1.985731840133667
1.0	97730000.0	97740000.0	3.0	3.566540479660034	1.7818342447280884
1.0	97760000.0	97770000.0	4.0	3.646613359451294	1.8052012920379639
1.0	97840000.0	97850000.0	0.0	4.3064069747924805	2.0582387447357178
1.0	97940000.0	97950000.0	4.0	4.050196647644043	1.9472455978393555
1.0	97990000.0	98000000.0	4.0	4.163577556610107	2.0160164833068848
1.0	98010000.0	98020000.0	3.0	4.106656074523926	1.961775541305542
1.0	98030000.0	98040000.0	2.0	4.202533721923828	2.005288600921631
1.0	98120000.0	98130000.0	7.0	4.3879289627075195	2.0549511909484863
1.0	98130000.0	98140000.0	5.0	4.362870216369629	2.0491678714752197
1.0	98170000.0	98180000.0	1.0	4.530790328979492	2.1023223400115967
1.0	98280000.0	98290000.0	4.0	3.7738394737243652	1.8992913961410522
1.0	98300000.0	98310000.0	2.0	4.029116630554199	1.9402345418930054
1.0	98310000.0	98320000.0	4.0	3.9440226554870605	1.9117501974105835
1.0	98330000.0	98340000.0	6.0	3.8224663734436035	1.8705517053604126
1.0	98390000.0	98400000.0	4.0	3.9027366638183594	1.8978242874145508
1.0	98420000.0	98430000.0	9.0	4.028759479522705	2.052542209625244
1.0	98450000.0	98460000.0	8.0	4.160384178161621	1.9846179485321045
1.0	98480000.0	98490000.0	7.0	3.985168933868408	1.923949956893921
1.0	98520000.0	98530000.0	4.0	3.8345863819122314	1.8746871948242188
1.0	98560000.0	98570000.0	4.0	3.71940541267395	1.8351500034332275
1.0	98670000.0	98680000.0	2.0	3.39837384223938	1.7220590114593506
1.0	98680000.0	98690000.0	1.0	3.851269245147705	1.8861004114151
1.0	98700000.0	98710000.0	4.0	3.838364839553833	1.8715423345565796
1.0	98890000.0	98900000.0	4.0	3.5498671531677246	1.7759596109390259
1.0	98910000.0	98920000.0	2.0	4.084380626678467	1.9557826519012451
1.0	98940000.0	98950000.0	3.0	4.205402374267578	2.0377631187438965
1.0	98980000.0	98990000.0	3.0	4.462060451507568	2.0770082473754883
1.0	99000000.0	99010000.0	6.0	4.237448215484619	2.0078494548797607
1.0	99010000.0	99020000.0	6.0	4.193997859954834	1.9905132055282593
1.0	99030000.0	99040000.0	5.0	4.049788475036621	1.9783351421356201
1.0	99040000.0	99050000.0	3.0	4.448582649230957	2.1420211791992188
1.0	99060000.0	99070000.0	4.0	4.255617618560791	2.0161209106445312
1.0	99110000.0	99120000.0	3.0	4.477484703063965	2.085566759109497
1.0	99250000.0	99260000.0	3.0	3.9239869117736816	1.9046510457992554
1.0	99270000.0	99280000.0	5.0	4.071608543395996	1.954349160194397
1.0	99290000.0	99300000.0	1.0	4.0461320877075195	1.941615343093872
1.0	99310000.0	99320000.0	4.0	4.228853702545166	2.0059561729431152
1.0	99360000.0	99370000.0	5.0	3.994691848754883	1.928745985031128
1.0	99490000.0	99500000.0	2.0	4.748729705810547	2.2169787883758545
1.0	99510000.0	99520000.0	4.0	4.78275203704834	2.2028605937957764
1.0	99560000.0	99570000.0	4.0	4.529323577880859	2.1018621921539307
1.0	99610000.0	99620000.0	2.0	5.479763984680176	2.3825793266296387
1.0	99650000.0	99660000.0	3.0	5.232409477233887	2.348621129989624
1.0	99660000.0	99670000.0	4.0	5.324981689453125	2.3371999263763428
1.0	99670000.0	99680000.0	4.0	5.098097801208496	2.2739739418029785
1.0	99690000.0	99700000.0	4.0	5.555285930633545	2.429412841796875
1.0	99730000.0	99740000.0	4.0	5.450983047485352	2.4653427600860596
1.0	99840000.0	99850000.0	3.0	5.168882846832275	2.300938367843628
1.0	100070000.0	100080000.0	2.0	3.396521806716919	1.7213928699493408
1.0	100110000.0	100120000.0	2.0	2.6094391345977783	1.4256441593170166
1.0	100120000.0	100130000.0	6.0	3.145862102508545	1.647030234336853
1.0	100130000.0	100140000.0	1.0	3.2532737255096436	1.6695263385772705
1.0	100210000.0	100220000.0	4.0	2.9815382957458496	1.5687445402145386
1.0	100240000.0	100250000.0	5.0	3.630924701690674	1.8044078350067139
1.0	100320000.0	100330000.0	4.0	3.0739643573760986	1.6033766269683838
1.0	100380000.0	100390000.0	3.0	2.933194637298584	1.550485372543335
1.0	100400000.0	100410000.0	3.0	3.5971131324768066	1.7925746440887451
1.0	100410000.0	100420000.0	6.0	3.3887009620666504	1.7185840606689453
1.0	100430000.0	100440000.0	3.0	5.336779594421387	4.639471530914307
1.0	100440000.0	100450000.0	3.0	2.9342200756073	1.5508736371994019
1.0	100480000.0	100490000.0	2.0	2.7540767192840576	1.4819645881652832
1.0	100520000.0	100530000.0	1.0	2.6484551429748535	1.4409239292144775
1.0	100540000.0	100550000.0	2.0	2.615450382232666	1.4280015230178833
1.0	100670000.0	100680000.0	2.0	2.7580084800720215	1.4834840297698975
1.0	100680000.0	100690000.0	3.0	2.807762861251831	1.50264573097229
1.0	100780000.0	100790000.0	5.0	2.8937015533447266	1.5354951620101929
1.0	100880000.0	100890000.0	2.0	2.715034008026123	1.4668501615524292
1.0	101010000.0	101020000.0	3.0	3.615647077560425	1.7990667819976807
1.0	101030000.0	101040000.0	5.0	4.251176357269287	2.009420394897461
1.0	101090000.0	101100000.0	3.0	4.115916728973389	1.9689899682998657
1.0	101130000.0	101140000.0	2.0	4.122657299041748	1.971210241317749
1.0	101160000.0	101170000.0	3.0	4.898806571960449	2.3486881256103516
1.0	101210000.0	101220000.0	6.0	5.239002227783203	2.314754009246826
1.0	101220000.0	101230000.0	9.0	4.742948055267334	2.1641573905944824
1.0	101330000.0	101340000.0	3.0	3.057945966720581	1.5974019765853882
1.0	101370000.0	101380000.0	2.0	2.50925874710083	1.3861186504364014
1.0	101410000.0	101420000.0	3.0	2.7015278339385986	1.4616045951843262
1.0	101480000.0	101490000.0	6.0	3.1066536903381348	1.6155370473861694
1.0	101650000.0	101660000.0	3.0	5.397980213165283	2.3564982414245605
1.0	101670000.0	101680000.0	4.0	5.203488349914551	2.461153507232666
1.0	101790000.0	101800000.0	4.0	7.250760078430176	2.8216633796691895
1.0	101810000.0	101820000.0	8.0	6.474056243896484	2.6928884983062744
1.0	101870000.0	101880000.0	8.0	6.6663103103637695	2.688443660736084
1.0	101890000.0	101900000.0	5.0	7.203287601470947	2.8112568855285645
1.0	101930000.0	101940000.0	12.0	6.554711818695068	2.661729335784912
1.0	102020000.0	102030000.0	5.0	6.682032108306885	2.692174196243286
1.0	102110000.0	102120000.0	5.0	7.127773284912109	2.7945542335510254
1.0	102120000.0	102130000.0	10.0	7.443901062011719	2.8632516860961914
1.0	102160000.0	102170000.0	7.0	6.5600905418396	2.6630258560180664
1.0	102320000.0	102330000.0	4.0	7.264714241027832	2.824707269668579
1.0	102330000.0	102340000.0	7.0	7.5141282081604	2.8780760765075684
1.0	102440000.0	102450000.0	3.0	7.562961578369141	2.8882923126220703
1.0	102460000.0	102470000.0	4.0	7.268690586090088	2.8255743980407715
1.0	102480000.0	102490000.0	5.0	7.468474388122559	2.8684566020965576
1.0	102500000.0	102510000.0	6.0	7.408348083496094	2.8556861877441406
1.0	102590000.0	102600000.0	5.0	7.954007625579834	2.967359781265259
1.0	102630000.0	102640000.0	5.0	8.608800888061523	3.0889527797698975
1.0	102640000.0	102650000.0	13.0	8.672656059265137	3.1000916957855225
1.0	102740000.0	102750000.0	13.0	10.603832244873047	3.37652850151062
1.0	102750000.0	102760000.0	13.0	10.624238967895508	3.3788180351257324
1.0	102790000.0	102800000.0	11.0	10.998031616210938	3.418360471725464
1.0	102830000.0	102840000.0	6.0	10.970243453979492	3.4155783653259277
1.0	102870000.0	102880000.0	15.0	10.320901870727539	3.3434033393859863
1.0	102880000.0	102890000.0	9.0	10.779119491577148	3.3957550525665283
1.0	102910000.0	102920000.0	5.0	9.978872299194336	3.2999439239501953
1.0	102950000.0	102960000.0	8.0	11.346226692199707	3.4510550498962402
1.0	103080000.0	103090000.0	12.0	11.828432083129883	3.489576816558838
1.0	103100000.0	103110000.0	10.0	11.294319152832031	3.446437358856201
1.0	103120000.0	103130000.0	10.0	12.487680435180664	3.529047727584839
1.0	103130000.0	103140000.0	10.0	11.81600284576416	3.4886844158172607
1.0	103170000.0	103180000.0	15.0	10.471243858337402	3.361325740814209
1.0	103180000.0	103190000.0	7.0	11.011130332946777	3.4196629524230957
1.0	103210000.0	103220000.0	12.0	11.705915451049805	3.4805455207824707
1.0	103230000.0	103240000.0	13.0	11.4663724899292	3.461395263671875
1.0	103240000.0	103250000.0	9.0	10.87364673614502	3.4057087898254395
1.0	103260000.0	103270000.0	11.0	11.2388334274292	3.441401958465576
1.0	103310000.0	103320000.0	18.0	11.269877433776855	3.444232225418091
1.0	103350000.0	103360000.0	13.0	11.593724250793457	3.47182035446167
1.0	103360000.0	103370000.0	11.0	11.350079536437988	3.4513943195343018
1.0	103370000.0	103380000.0	5.0	11.538476943969727	3.4673657417297363
1.0	103380000.0	103390000.0	14.0	11.820886611938477	3.4890353679656982
1.0	103480000.0	103490000.0	10.0	11.087443351745605	3.4271399974823
1.0	103490000.0	103500000.0	9.0	10.880800247192383	3.406449794769287
1.0	103550000.0	103560000.0	11.0	11.213404655456543	3.4390597343444824
1.0	103680000.0	103690000.0	12.0	10.864886283874512	3.404798984527588
1.0	103720000.0	103730000.0	7.0	8.948674201965332	3.1467714309692383
1.0	104010000.0	104020000.0	11.0	3.644308090209961	1.8047338724136353
1.0	104060000.0	104070000.0	7.0	5.336779594421387	4.639471530914307
1.0	104400000.0	104410000.0	18.0	10.416316032409668	3.3548614978790283
1.0	104410000.0	104420000.0	11.0	11.065150260925293	3.424975633621216
1.0	104450000.0	104460000.0	13.0	10.898407936096191	3.4082674980163574
1.0	104500000.0	104510000.0	16.0	11.744340896606445	3.483433485031128
1.0	104520000.0	104530000.0	9.0	11.759676933288574	3.484572649002075
1.0	104620000.0	104630000.0	15.0	11.102226257324219	3.4285664558410645
1.0	104640000.0	104650000.0	12.0	11.369909286499023	3.453131914138794
1.0	104690000.0	104700000.0	8.0	11.837308883666992	3.4902114868164062
1.0	104770000.0	104780000.0	14.0	11.860624313354492	3.491863250732422
1.0	104810000.0	104820000.0	11.0	12.108970642089844	3.5082778930664062
1.0	104840000.0	104850000.0	13.0	11.932302474975586	3.496824264526367
1.0	104940000.0	104950000.0	6.0	11.769536018371582	3.4853005409240723
1.0	104990000.0	105000000.0	10.0	11.101902961730957	3.4285354614257812
1.0	105110000.0	105120000.0	11.0	9.950040817260742	3.2961113452911377
1.0	105130000.0	105140000.0	6.0	10.50039291381836	3.3647167682647705
1.0	105160000.0	105170000.0	7.0	10.478315353393555	3.3621513843536377
1.0	105240000.0	105250000.0	8.0	8.5371732711792	3.076307535171509
1.0	105330000.0	105340000.0	6.0	8.066610336303711	2.9892306327819824
1.0	105360000.0	105370000.0	6.0	6.245961666107178	2.5856521129608154
1.0	105370000.0	105380000.0	12.0	6.962712287902832	2.757399797439575
1.0	105480000.0	105490000.0	7.0	7.52725076675415	3.0011000633239746
1.0	105570000.0	105580000.0	6.0	8.614526748657227	3.089956760406494
1.0	105580000.0	105590000.0	11.0	8.243831634521484	3.022840738296509
1.0	105600000.0	105610000.0	8.0	8.852310180664062	3.1307454109191895
1.0	105610000.0	105620000.0	8.0	8.529515266418457	3.074946165084839
1.0	105660000.0	105670000.0	5.0	7.706367492675781	2.9178519248962402
1.0	105680000.0	105690000.0	7.0	7.983681678771973	2.9731616973876953
1.0	105740000.0	105750000.0	15.0	8.347543716430664	3.0420525074005127
1.0	105800000.0	105810000.0	11.0	8.02973747253418	2.9821131229400635
1.0	105830000.0	105840000.0	7.0	8.207515716552734	3.0160343647003174
1.0	105840000.0	105850000.0	2.0	8.234586715698242	3.0211119651794434
1.0	105860000.0	105870000.0	8.0	8.017991065979004	2.9798357486724854
1.0	105930000.0	105940000.0	6.0	7.912013053894043	2.9591012001037598
1.0	105950000.0	105960000.0	8.0	8.398205757141113	3.051314353942871
1.0	105980000.0	105990000.0	8.0	8.331298828125	3.0390658378601074
1.0	106020000.0	106030000.0	11.0	8.201728820800781	3.0149455070495605
1.0	106040000.0	106050000.0	10.0	7.738987922668457	2.9244847297668457
1.0	106060000.0	106070000.0	6.0	8.045293807983398	2.9851205348968506
1.0	106070000.0	106080000.0	8.0	7.853213310241699	2.947443723678589
1.0	106140000.0	106150000.0	3.0	7.118794918060303	2.7925562858581543
1.0	106160000.0	106170000.0	4.0	6.638384819030762	2.681797504425049
1.0	106170000.0	106180000.0	7.0	6.581913948059082	2.668278217315674
1.0	106190000.0	106200000.0	5.0	6.517275333404541	2.652674913406372
1.0	106220000.0	106230000.0	7.0	6.297558784484863	2.5985896587371826
1.0	106330000.0	106340000.0	7.0	8.6221923828125	3.091299533843994
1.0	106370000.0	106380000.0	5.0	9.169319152832031	3.182375192642212
1.0	106380000.0	106390000.0	14.0	8.800497055053711	3.1220080852508545
1.0	106440000.0	106450000.0	10.0	9.694354057312012	3.2609710693359375
1.0	106460000.0	106470000.0	5.0	9.871698379516602	3.2855632305145264
1.0	106500000.0	106510000.0	6.0	9.908865928649902	3.2905914783477783
1.0	106600000.0	106610000.0	9.0	8.823569297790527	3.1259093284606934
1.0	106750000.0	106760000.0	9.0	9.483988761901855	3.2305171489715576
1.0	106760000.0	106770000.0	10.0	9.180712699890137	3.1841721534729004
1.0	106780000.0	106790000.0	4.0	9.131582260131836	3.176393508911133
1.0	106790000.0	106800000.0	8.0	9.361272811889648	3.212110996246338
1.0	106810000.0	106820000.0	11.0	8.557933807373047	3.079989194869995
1.0	106840000.0	106850000.0	12.0	8.094879150390625	2.9946579933166504
1.0	106850000.0	106860000.0	5.0	7.8589982986450195	2.9485955238342285
1.0	106900000.0	106910000.0	3.0	7.874443054199219	2.951664924621582
1.0	106910000.0	106920000.0	8.0	7.315271854400635	2.8356871604919434
1.0	106930000.0	106940000.0	7.0	6.866358280181885	2.735300064086914
1.0	107040000.0	107050000.0	3.0	7.337846279144287	2.840564250946045
1.0	107100000.0	107110000.0	5.0	7.07000207901001	2.7816500663757324
1.0	107140000.0	107150000.0	11.0	7.996533393859863	2.975666046142578
1.0	107150000.0	107160000.0	1.0	8.842167854309082	3.1290411949157715
1.0	107240000.0	107250000.0	16.0	8.936838150024414	3.1448185443878174
1.0	107250000.0	107260000.0	9.0	9.285029411315918	3.2004380226135254
1.0	107270000.0	107280000.0	6.0	9.797189712524414	3.2753524780273438
1.0	107310000.0	107320000.0	11.0	9.564748764038086	3.242372989654541
1.0	107320000.0	107330000.0	13.0	10.074865341186523	3.312516689300537
1.0	107390000.0	107400000.0	9.0	9.08493423461914	3.168937921524048
1.0	107420000.0	107430000.0	8.0	8.834773063659668	3.1277976036071777
1.0	107430000.0	107440000.0	10.0	8.219427108764648	3.0182712078094482
1.0	107450000.0	107460000.0	11.0	8.35831356048584	3.0440285205841064
1.0	107470000.0	107480000.0	7.0	7.035017490386963	2.77378511428833
1.0	107510000.0	107520000.0	3.0	8.207843780517578	3.0160961151123047
1.0	107530000.0	107540000.0	10.0	7.939891815185547	2.964590072631836
1.0	107550000.0	107560000.0	11.0	7.783254146575928	2.9334311485290527
1.0	107580000.0	107590000.0	7.0	7.767446994781494	2.930243492126465
1.0	107620000.0	107630000.0	7.0	7.767678737640381	2.930290699005127
1.0	107630000.0	107640000.0	5.0	8.435280799865723	3.058041572570801
1.0	107680000.0	107690000.0	5.0	7.541921138763428	3.008917808532715
1.0	107690000.0	107700000.0	11.0	7.476139068603516	2.8700766563415527
1.0	107810000.0	107820000.0	1.0	8.82585334777832	3.1262948513031006
1.0	107870000.0	107880000.0	11.0	7.952735900878906	2.9671106338500977
1.0	107880000.0	107890000.0	14.0	7.804279327392578	2.9376587867736816
1.0	108080000.0	108090000.0	7.0	7.798491477966309	2.9364967346191406
1.0	108160000.0	108170000.0	8.0	5.4911017417907715	2.3859260082244873
1.0	108220000.0	108230000.0	6.0	5.139501571655273	2.286032199859619
1.0	108300000.0	108310000.0	4.0	6.6393609046936035	2.682030200958252
1.0	108330000.0	108340000.0	4.0	6.544813632965088	2.6593401432037354
1.0	108390000.0	108400000.0	7.0	5.822200775146484	2.4759669303894043
1.0	108420000.0	108430000.0	6.0	5.549055576324463	2.459904193878174
1.0	108430000.0	108440000.0	3.0	5.8578200340271	2.4854238033294678
1.0	108540000.0	108550000.0	4.0	4.6833624839782715	2.1496798992156982
1.0	108570000.0	108580000.0	4.0	4.919708251953125	2.2958154678344727
1.0	108610000.0	108620000.0	4.0	4.693068981170654	2.1565053462982178
1.0	108620000.0	108630000.0	7.0	4.741249084472656	2.3152613639831543
1.0	108880000.0	108890000.0	5.0	2.4799752235412598	1.3744879961013794
1.0	109020000.0	109030000.0	5.0	2.9037442207336426	1.539313554763794
1.0	109040000.0	109050000.0	3.0	2.6437020301818848	1.4390652179718018
1.0	109130000.0	109140000.0	1.0	2.910444498062134	1.5418593883514404
1.0	109170000.0	109180000.0	3.0	2.8848719596862793	1.5321362018585205
1.0	109190000.0	109200000.0	1.0	3.373553514480591	1.7131357192993164
1.0	109200000.0	109210000.0	4.0	3.173375368118286	1.640220046043396
1.0	109230000.0	109240000.0	3.0	5.336779594421387	4.639471530914307
1.0	109250000.0	109260000.0	6.0	3.5531005859375	1.7771008014678955
1.0	109370000.0	109380000.0	2.0	3.74652099609375	1.8445074558258057
1.0	109510000.0	109520000.0	3.0	2.5729877948760986	1.4113109111785889
1.0	109530000.0	109540000.0	1.0	2.8790645599365234	1.529923677444458
1.0	109640000.0	109650000.0	9.0	3.06541109085083	1.60018789768219
1.0	109690000.0	109700000.0	4.0	3.0017952919006348	1.5763665437698364
1.0	109720000.0	109730000.0	3.0	2.8998444080352783	1.537832498550415
1.0	109760000.0	109770000.0	2.0	2.409430980682373	1.3463239669799805
1.0	109770000.0	109780000.0	0.0	2.36313533782959	1.3277320861816406
1.0	109790000.0	109800000.0	3.0	2.901965618133545	1.538637638092041
1.0	109800000.0	109810000.0	1.0	2.7887840270996094	1.4953492879867554
1.0	109820000.0	109830000.0	1.0	2.751899003982544	1.4811235666275024
1.0	109830000.0	109840000.0	2.0	2.8103015422821045	1.5036208629608154
[truncated: 47,561 more rows]
