# Supplementary material for: Genome-wide mapping of somatic mutation rates uncovers drivers of cancer
Source: Nat Biotechnol. 2022 Jun 20;40(11):1634–43. doi: 10.1038/s41587-022-01353-8 (PMC9646522; doi:10.1038/s41587-022-01353-8)
Supplement: Supplementary file 4 — Regions and model predictions for each fold of each cancer for which a deep learning model was trained. Regions that were filtered are also listed along with their respective model predictions. [file 41587_2022_1353_MOESM4_ESM.zip › kfold_results/Lymph-BNHL/fold_2.txt]

CHROM	START	END	Y_TRUE	Y_PRED	STD
1.0	770000.0	780000.0	0.0	1.840654969215393	1.2520467042922974
1.0	840000.0	850000.0	2.0	1.9143680334091187	1.1637277603149414
1.0	850000.0	860000.0	1.0	1.9225671291351318	1.4724419116973877
1.0	950000.0	960000.0	3.0	1.9620298147201538	1.1472488641738892
1.0	990000.0	1000000.0	1.0	2.0979995727539062	1.2108865976333618
1.0	1130000.0	1140000.0	0.0	2.007521390914917	1.1644659042358398
1.0	1220000.0	1230000.0	0.0	1.9566895961761475	1.1817290782928467
1.0	1240000.0	1250000.0	2.0	1.9214963912963867	1.9517486095428467
1.0	1280000.0	1290000.0	0.0	1.8938348293304443	1.1687078475952148
1.0	1290000.0	1300000.0	1.0	2.0603692531585693	1.34077787399292
1.0	1310000.0	1320000.0	3.0	2.0537009239196777	1.3154501914978027
1.0	1550000.0	1560000.0	4.0	2.0538830757141113	2.008850336074829
1.0	1590000.0	1600000.0	2.0	1.8836424350738525	1.2576024532318115
1.0	1600000.0	1610000.0	1.0	1.9422897100448608	1.2475683689117432
1.0	1740000.0	1750000.0	6.0	1.9363902807235718	1.1666203737258911
1.0	1820000.0	1830000.0	2.0	2.0582709312438965	1.4639723300933838
1.0	1870000.0	1880000.0	2.0	2.1566579341888428	1.4094288349151611
1.0	1910000.0	1920000.0	4.0	2.179697036743164	1.3484089374542236
1.0	1920000.0	1930000.0	2.0	2.1470680236816406	1.3491523265838623
1.0	2010000.0	2020000.0	3.0	2.325758695602417	1.3956758975982666
1.0	2020000.0	2030000.0	3.0	2.1175930500030518	1.3068873882293701
1.0	2220000.0	2230000.0	1.0	1.7254501581192017	1.0378912687301636
1.0	2400000.0	2410000.0	2.0	2.194378614425659	1.4215953350067139
1.0	2420000.0	2430000.0	1.0	2.904636859893799	1.6203029155731201
1.0	2470000.0	2480000.0	8.0	2.9801666736602783	1.4954532384872437
1.0	2490000.0	2500000.0	4.0	2.3043699264526367	1.4570194482803345
1.0	2550000.0	2560000.0	4.0	2.822744607925415	1.5517746210098267
1.0	2690000.0	2700000.0	3.0	2.5051767826080322	1.3384068012237549
1.0	2710000.0	2720000.0	6.0	3.017739772796631	1.7431074380874634
1.0	2760000.0	2770000.0	2.0	2.7128853797912598	1.6041734218597412
1.0	2900000.0	2910000.0	3.0	3.3962535858154297	1.866371750831604
1.0	2930000.0	2940000.0	4.0	3.274322986602783	1.82041335105896
1.0	2990000.0	3000000.0	7.0	3.383779525756836	1.9495242834091187
1.0	3090000.0	3100000.0	1.0	3.236565351486206	1.8072983026504517
1.0	3100000.0	3110000.0	3.0	2.8927273750305176	1.6855995655059814
1.0	3170000.0	3180000.0	6.0	3.0108718872070312	1.676401138305664
1.0	3320000.0	3330000.0	2.0	2.9703705310821533	1.8172693252563477
1.0	3360000.0	3370000.0	3.0	2.6720848083496094	1.5911709070205688
1.0	3390000.0	3400000.0	2.0	2.2486929893493652	1.2492849826812744
1.0	3470000.0	3480000.0	1.0	1.9906694889068604	1.1627317667007446
1.0	3490000.0	3500000.0	1.0	2.1556689739227295	1.2109394073486328
1.0	3580000.0	3590000.0	1.0	2.777906894683838	1.807596206665039
1.0	3610000.0	3620000.0	1.0	1.9517505168914795	1.1961524486541748
1.0	3730000.0	3740000.0	1.0	1.7938029766082764	1.1075025796890259
1.0	3780000.0	3790000.0	1.0	1.7335424423217773	1.1516342163085938
1.0	3810000.0	3820000.0	1.0	2.525858163833618	2.6638994216918945
1.0	3820000.0	3830000.0	2.0	1.8833938837051392	1.2984493970870972
1.0	3990000.0	4000000.0	1.0	1.8552048206329346	1.3513520956039429
1.0	4000000.0	4010000.0	4.0	2.0654525756835938	1.2242097854614258
1.0	4050000.0	4060000.0	2.0	2.4990105628967285	1.3747427463531494
1.0	4080000.0	4090000.0	3.0	2.7690675258636475	1.4455211162567139
1.0	4110000.0	4120000.0	2.0	2.8327431678771973	1.6670429706573486
1.0	4160000.0	4170000.0	5.0	2.541001081466675	1.5478109121322632
1.0	4170000.0	4180000.0	3.0	3.0654947757720947	1.7428133487701416
1.0	4210000.0	4220000.0	3.0	3.2979202270507812	1.8173002004623413
1.0	4230000.0	4240000.0	2.0	3.153123378753662	1.7760465145111084
1.0	4310000.0	4320000.0	4.0	3.846007823944092	2.0534777641296387
1.0	4340000.0	4350000.0	5.0	4.007274150848389	2.1225171089172363
1.0	4350000.0	4360000.0	5.0	4.087933540344238	2.1558618545532227
1.0	4440000.0	4450000.0	4.0	4.733699321746826	2.3397278785705566
1.0	4450000.0	4460000.0	2.0	4.785437107086182	2.3257718086242676
1.0	4500000.0	4510000.0	3.0	4.110239505767822	2.0825088024139404
1.0	4510000.0	4520000.0	6.0	4.428641319274902	2.2379143238067627
1.0	4620000.0	4630000.0	1.0	4.220593452453613	2.1393065452575684
1.0	4630000.0	4640000.0	4.0	4.158461570739746	2.1345596313476562
1.0	4640000.0	4650000.0	2.0	4.272038459777832	2.1215903759002686
1.0	4650000.0	4660000.0	4.0	4.101531505584717	2.0929853916168213
1.0	4740000.0	4750000.0	6.0	3.8898091316223145	2.0823819637298584
1.0	4750000.0	4760000.0	5.0	3.864150285720825	2.029259204864502
1.0	4810000.0	4820000.0	2.0	4.799958229064941	2.318679094314575
1.0	4820000.0	4830000.0	4.0	4.470774173736572	2.229562282562256
1.0	4870000.0	4880000.0	7.0	4.737882614135742	2.3767690658569336
1.0	4890000.0	4900000.0	6.0	4.4958882331848145	2.2643275260925293
1.0	4910000.0	4920000.0	1.0	4.5520501136779785	2.2962539196014404
1.0	4940000.0	4950000.0	5.0	4.627010822296143	2.293794870376587
1.0	4960000.0	4970000.0	3.0	4.848200798034668	2.3746657371520996
1.0	4980000.0	4990000.0	5.0	4.678036689758301	2.320235252380371
1.0	5020000.0	5030000.0	3.0	4.33659553527832	2.215155839920044
1.0	5040000.0	5050000.0	5.0	4.498227119445801	2.271685838699341
1.0	5050000.0	5060000.0	4.0	4.562129497528076	2.294858455657959
1.0	5080000.0	5090000.0	8.0	4.119529724121094	2.1688332557678223
1.0	5130000.0	5140000.0	3.0	4.419436931610107	2.2732081413269043
1.0	5160000.0	5170000.0	3.0	4.517494201660156	2.2695062160491943
1.0	5170000.0	5180000.0	2.0	3.787574052810669	1.9585514068603516
1.0	5190000.0	5200000.0	4.0	3.9142234325408936	2.0546317100524902
1.0	5220000.0	5230000.0	1.0	4.098484039306641	2.1620235443115234
1.0	5230000.0	5240000.0	5.0	4.064204216003418	2.1509225368499756
1.0	5240000.0	5250000.0	2.0	4.039761543273926	2.174767017364502
1.0	5300000.0	5310000.0	0.0	4.621742248535156	2.292482852935791
1.0	5340000.0	5350000.0	1.0	4.124960899353027	2.123680830001831
1.0	5350000.0	5360000.0	5.0	4.155520915985107	2.1412301063537598
1.0	5420000.0	5430000.0	4.0	4.084824085235596	2.10265851020813
1.0	5470000.0	5480000.0	2.0	3.9602012634277344	2.038348913192749
1.0	5500000.0	5510000.0	0.0	3.8338851928710938	1.9866445064544678
1.0	5540000.0	5550000.0	5.0	3.661050796508789	1.9256484508514404
1.0	5570000.0	5580000.0	4.0	3.3970017433166504	1.8393363952636719
1.0	5610000.0	5620000.0	2.0	3.950075149536133	2.0346121788024902
1.0	5630000.0	5640000.0	5.0	4.035168170928955	2.063119649887085
1.0	5660000.0	5670000.0	2.0	4.219637870788574	2.1039047241210938
1.0	5740000.0	5750000.0	6.0	3.583625078201294	1.8950731754302979
1.0	5770000.0	5780000.0	6.0	3.686063051223755	1.9320356845855713
1.0	5790000.0	5800000.0	3.0	3.5735034942626953	1.8920681476593018
1.0	5820000.0	5830000.0	5.0	3.4300434589385986	1.8492515087127686
1.0	5900000.0	5910000.0	2.0	2.6786420345306396	1.6191365718841553
1.0	6000000.0	6010000.0	1.0	1.9759461879730225	1.1519955396652222
1.0	6040000.0	6050000.0	2.0	1.811231255531311	1.0951353311538696
1.0	6100000.0	6110000.0	2.0	1.9761937856674194	1.1554794311523438
1.0	6110000.0	6120000.0	0.0	1.8911564350128174	1.1539149284362793
1.0	6120000.0	6130000.0	1.0	1.8978214263916016	1.1723451614379883
1.0	6130000.0	6140000.0	0.0	1.9017938375473022	1.1317012310028076
1.0	6190000.0	6200000.0	2.0	1.8954166173934937	1.0878698825836182
1.0	6370000.0	6380000.0	2.0	1.6835262775421143	1.0483169555664062
1.0	6380000.0	6390000.0	1.0	1.6856340169906616	1.0504305362701416
1.0	6510000.0	6520000.0	0.0	2.132481575012207	1.4092806577682495
1.0	6560000.0	6570000.0	2.0	2.1463098526000977	1.4451828002929688
1.0	6580000.0	6590000.0	3.0	2.0828185081481934	1.456884741783142
1.0	6700000.0	6710000.0	4.0	2.160071611404419	1.1907804012298584
1.0	6750000.0	6760000.0	3.0	2.1473686695098877	1.4164568185806274
1.0	6840000.0	6850000.0	1.0	2.2270660400390625	2.0530920028686523
1.0	6880000.0	6890000.0	0.0	1.9027000665664673	1.1822121143341064
1.0	6920000.0	6930000.0	2.0	1.9655784368515015	1.1510376930236816
1.0	6950000.0	6960000.0	3.0	1.9011218547821045	1.1648437976837158
1.0	7040000.0	7050000.0	3.0	2.6335091590881348	1.6050491333007812
1.0	7070000.0	7080000.0	1.0	2.6693639755249023	1.6162421703338623
1.0	7100000.0	7110000.0	4.0	2.5441572666168213	1.5647274255752563
1.0	7310000.0	7320000.0	3.0	2.795778512954712	1.65557861328125
1.0	7390000.0	7400000.0	3.0	2.608222484588623	1.5027116537094116
1.0	7490000.0	7500000.0	0.0	2.884484052658081	1.6926664113998413
1.0	7500000.0	7510000.0	6.0	2.591163158416748	1.4991259574890137
1.0	7610000.0	7620000.0	3.0	2.5454680919647217	1.4382637739181519
1.0	7630000.0	7640000.0	4.0	2.7497968673706055	1.6479673385620117
1.0	7650000.0	7660000.0	2.0	2.602687120437622	1.475825548171997
1.0	7710000.0	7720000.0	4.0	2.6363987922668457	1.4907705783843994
1.0	7720000.0	7730000.0	3.0	2.286428689956665	1.2623765468597412
1.0	7810000.0	7820000.0	2.0	2.557393789291382	1.4686391353607178
1.0	7820000.0	7830000.0	2.0	2.4812064170837402	1.4273734092712402
1.0	7830000.0	7840000.0	2.0	2.168788194656372	1.9909807443618774
1.0	7910000.0	7920000.0	2.0	2.290670871734619	1.2724031209945679
1.0	7940000.0	7950000.0	2.0	2.284959554672241	1.307852029800415
1.0	8010000.0	8020000.0	1.0	2.06864857673645	1.3028045892715454
1.0	8040000.0	8050000.0	0.0	1.8095613718032837	1.1017253398895264
1.0	8050000.0	8060000.0	3.0	2.2365593910217285	1.2589595317840576
1.0	8130000.0	8140000.0	2.0	2.219081401824951	1.232715368270874
1.0	8150000.0	8160000.0	2.0	2.3188905715942383	1.2804455757141113
1.0	8180000.0	8190000.0	1.0	2.157953977584839	1.3889836072921753
1.0	8210000.0	8220000.0	2.0	2.333918809890747	1.2767820358276367
1.0	8370000.0	8380000.0	2.0	2.107501268386841	1.2130604982376099
1.0	8420000.0	8430000.0	4.0	1.9693523645401	1.2693712711334229
1.0	8440000.0	8450000.0	3.0	2.192256450653076	1.2594736814498901
1.0	8470000.0	8480000.0	2.0	2.1136138439178467	1.203958511352539
1.0	8590000.0	8600000.0	1.0	2.4863369464874268	1.3344248533248901
1.0	8620000.0	8630000.0	1.0	2.2279350757598877	1.272490382194519
1.0	8660000.0	8670000.0	5.0	2.1040637493133545	1.2206332683563232
1.0	8680000.0	8690000.0	1.0	2.5604817867279053	1.5114187002182007
1.0	8710000.0	8720000.0	2.0	2.0105533599853516	1.175919771194458
1.0	8790000.0	8800000.0	2.0	1.8745218515396118	1.1327511072158813
1.0	8800000.0	8810000.0	3.0	1.8957477807998657	1.1250593662261963
1.0	8880000.0	8890000.0	0.0	1.9772956371307373	1.1560189723968506
1.0	8940000.0	8950000.0	0.0	1.8526477813720703	1.108851432800293
1.0	8960000.0	8970000.0	3.0	1.8462820053100586	1.1117236614227295
1.0	8970000.0	8980000.0	2.0	1.879744291305542	1.1954786777496338
1.0	8980000.0	8990000.0	1.0	1.897691011428833	1.1609604358673096
1.0	9150000.0	9160000.0	3.0	2.2501702308654785	1.4476362466812134
1.0	9230000.0	9240000.0	4.0	1.9407144784927368	1.2288142442703247
1.0	9250000.0	9260000.0	1.0	2.076465368270874	1.1872200965881348
1.0	9300000.0	9310000.0	3.0	1.7563257217407227	1.0745506286621094
1.0	9720000.0	9730000.0	0.0	2.0323264598846436	1.21220064163208
1.0	9740000.0	9750000.0	3.0	2.1662509441375732	1.239032506942749
1.0	9790000.0	9800000.0	2.0	1.7660644054412842	1.0773541927337646
1.0	9840000.0	9850000.0	4.0	2.044910430908203	1.1810868978500366
1.0	9870000.0	9880000.0	2.0	2.039539337158203	1.3365728855133057
1.0	9880000.0	9890000.0	1.0	2.014179229736328	1.9949331283569336
1.0	10120000.0	10130000.0	1.0	1.9160207509994507	1.134539246559143
1.0	10260000.0	10270000.0	3.0	1.932489037513733	1.1677461862564087
1.0	10270000.0	10280000.0	2.0	2.0614137649536133	1.7841122150421143
1.0	10290000.0	10300000.0	0.0	1.8727505207061768	1.1170852184295654
1.0	10300000.0	10310000.0	2.0	1.8392226696014404	1.0903825759887695
1.0	10470000.0	10480000.0	4.0	2.1321635246276855	1.4896533489227295
1.0	10480000.0	10490000.0	2.0	1.9351627826690674	1.1297051906585693
1.0	10560000.0	10570000.0	4.0	1.96591317653656	1.174483299255371
1.0	10590000.0	10600000.0	0.0	1.904555082321167	1.1060553789138794
1.0	10600000.0	10610000.0	0.0	1.932559609413147	1.2024695873260498
1.0	10610000.0	10620000.0	5.0	1.8535118103027344	1.098846673965454
1.0	10650000.0	10660000.0	1.0	1.8580039739608765	1.0927278995513916
1.0	10800000.0	10810000.0	2.0	1.975358247756958	1.298126220703125
1.0	10810000.0	10820000.0	0.0	1.998464584350586	1.3326010704040527
1.0	10850000.0	10860000.0	2.0	2.0756778717041016	1.393432855606079
1.0	11090000.0	11100000.0	1.0	2.069187641143799	1.2747665643692017
1.0	11110000.0	11120000.0	1.0	1.9434521198272705	1.2504510879516602
1.0	11120000.0	11130000.0	1.0	1.9865573644638062	1.2156332731246948
1.0	11190000.0	11200000.0	0.0	1.657141923904419	1.0406244993209839
1.0	11230000.0	11240000.0	0.0	1.7314767837524414	1.1755521297454834
1.0	11270000.0	11280000.0	2.0	1.8698241710662842	1.1300523281097412
1.0	11350000.0	11360000.0	2.0	1.7998756170272827	1.1278040409088135
1.0	11470000.0	11480000.0	2.0	2.1506335735321045	1.4196667671203613
1.0	11480000.0	11490000.0	3.0	2.160140037536621	1.40727698802948
1.0	11620000.0	11630000.0	3.0	2.104069471359253	1.3432979583740234
1.0	11660000.0	11670000.0	1.0	2.084077835083008	1.346779465675354
1.0	11790000.0	11800000.0	0.0	2.0435445308685303	2.0411579608917236
1.0	11800000.0	11810000.0	0.0	1.8843743801116943	1.1714069843292236
1.0	11860000.0	11870000.0	5.0	2.579317569732666	2.1764402389526367
1.0	11880000.0	11890000.0	2.0	2.0193145275115967	1.3543226718902588
1.0	11920000.0	11930000.0	3.0	2.22458815574646	1.4359798431396484
1.0	11930000.0	11940000.0	1.0	2.269381284713745	1.4560641050338745
1.0	12040000.0	12050000.0	1.0	2.1034584045410156	1.3122045993804932
1.0	12080000.0	12090000.0	2.0	1.6781333684921265	1.077229619026184
1.0	12310000.0	12320000.0	0.0	1.7435773611068726	1.07038414478302
1.0	12330000.0	12340000.0	0.0	1.8164927959442139	1.09627103805542
1.0	12360000.0	12370000.0	1.0	1.7780793905258179	1.0467151403427124
1.0	12430000.0	12440000.0	2.0	1.823798418045044	1.1027520895004272
1.0	12440000.0	12450000.0	8.0	1.736506462097168	1.0749480724334717
1.0	12510000.0	12520000.0	0.0	1.8040313720703125	1.0968315601348877
1.0	12520000.0	12530000.0	2.0	1.7899383306503296	1.1445814371109009
1.0	12570000.0	12580000.0	0.0	1.8572533130645752	1.1922180652618408
1.0	12610000.0	12620000.0	1.0	1.8836510181427002	1.124111533164978
1.0	12620000.0	12630000.0	0.0	1.9895217418670654	1.17597234249115
1.0	12670000.0	12680000.0	5.0	2.0901927947998047	1.7550830841064453
1.0	12680000.0	12690000.0	1.0	2.0913729667663574	1.3810162544250488
1.0	12770000.0	12780000.0	1.0	2.4507832527160645	1.4318643808364868
1.0	12790000.0	12800000.0	3.0	2.7421631813049316	1.638919472694397
1.0	12810000.0	12820000.0	3.0	2.8314692974090576	1.66664719581604
1.0	13810000.0	13820000.0	3.0	2.702674150466919	1.5579679012298584
1.0	13860000.0	13870000.0	0.0	2.836731433868408	1.6682770252227783
1.0	13930000.0	13940000.0	4.0	2.7167696952819824	1.5552150011062622
1.0	13960000.0	13970000.0	0.0	2.997581958770752	1.7179129123687744
1.0	14020000.0	14030000.0	2.0	2.759676694869995	2.2289459705352783
1.0	14070000.0	14080000.0	3.0	2.1715846061706543	1.6754850149154663
1.0	14100000.0	14110000.0	1.0	2.1637802124023438	1.4111053943634033
1.0	14130000.0	14140000.0	1.0	2.263727903366089	1.4194700717926025
1.0	14160000.0	14170000.0	3.0	2.8393192291259766	1.669079065322876
1.0	14210000.0	14220000.0	4.0	2.862532138824463	1.6829086542129517
1.0	14260000.0	14270000.0	3.0	3.039257526397705	1.740311622619629
1.0	14270000.0	14280000.0	4.0	2.9203286170959473	1.6941248178482056
1.0	14280000.0	14290000.0	3.0	2.9015426635742188	1.6883213520050049
1.0	14330000.0	14340000.0	4.0	3.058845043182373	1.780609369277954
1.0	14380000.0	14390000.0	3.0	3.075711250305176	1.794847846031189
1.0	14420000.0	14430000.0	7.0	3.336768388748169	1.8301894664764404
1.0	14490000.0	14500000.0	5.0	3.688098430633545	2.0251221656799316
1.0	14520000.0	14530000.0	7.0	3.4408798217773438	1.8877156972885132
1.0	14570000.0	14580000.0	1.0	4.15830135345459	2.1179683208465576
1.0	14730000.0	14740000.0	6.0	4.583267688751221	2.1883883476257324
1.0	14770000.0	14780000.0	6.0	4.230924129486084	2.086113214492798
1.0	14810000.0	14820000.0	3.0	4.2037506103515625	2.101166009902954
1.0	14830000.0	14840000.0	5.0	3.984440326690674	2.0151984691619873
1.0	15010000.0	15020000.0	6.0	3.733738422393799	1.9396651983261108
1.0	15040000.0	15050000.0	2.0	4.118877410888672	2.057021141052246
1.0	15090000.0	15100000.0	6.0	3.6926093101501465	1.9273135662078857
1.0	15110000.0	15120000.0	3.0	4.007514953613281	2.0191264152526855
1.0	15160000.0	15170000.0	6.0	3.6518394947052	1.915825605392456
1.0	15180000.0	15190000.0	3.0	3.492670774459839	1.8679918050765991
1.0	15220000.0	15230000.0	4.0	3.029186248779297	1.608391523361206
1.0	15300000.0	15310000.0	3.0	3.071295738220215	1.7405248880386353
1.0	15330000.0	15340000.0	2.0	2.98121976852417	1.7128816843032837
1.0	15450000.0	15460000.0	5.0	2.60107421875	1.520052194595337
1.0	15500000.0	15510000.0	4.0	2.7164833545684814	1.5403411388397217
1.0	15550000.0	15560000.0	2.0	2.3376076221466064	1.4773399829864502
1.0	15600000.0	15610000.0	2.0	2.248051166534424	1.4486604928970337
1.0	15610000.0	15620000.0	6.0	2.1597135066986084	1.2780250310897827
1.0	15670000.0	15680000.0	1.0	2.4929981231689453	1.376556158065796
1.0	15710000.0	15720000.0	4.0	2.1583309173583984	1.4091554880142212
1.0	15780000.0	15790000.0	2.0	2.063007354736328	1.2306044101715088
1.0	15810000.0	15820000.0	3.0	1.9399032592773438	1.162118673324585
1.0	15840000.0	15850000.0	2.0	1.8612064123153687	1.089415192604065
1.0	15850000.0	15860000.0	1.0	2.782437562942505	2.876887083053589
1.0	15860000.0	15870000.0	2.0	1.8270111083984375	1.136486291885376
1.0	15880000.0	15890000.0	0.0	1.8986072540283203	1.1845656633377075
1.0	15900000.0	15910000.0	1.0	1.8190295696258545	1.14899480342865
1.0	15920000.0	15930000.0	1.0	1.863204002380371	1.0978370904922485
1.0	15970000.0	15980000.0	1.0	1.7626575231552124	1.1781103610992432
1.0	15990000.0	16000000.0	2.0	1.7344245910644531	1.0659974813461304
1.0	16000000.0	16010000.0	2.0	1.8692655563354492	1.1661608219146729
1.0	16040000.0	16050000.0	0.0	1.5977872610092163	0.9811848402023315
1.0	16120000.0	16130000.0	3.0	2.0743460655212402	1.1957868337631226
1.0	16220000.0	16230000.0	2.0	2.041830539703369	1.3259104490280151
1.0	16230000.0	16240000.0	6.0	2.008235216140747	1.1704561710357666
1.0	16240000.0	16250000.0	1.0	2.1405181884765625	1.2341305017471313
1.0	16460000.0	16470000.0	1.0	1.9406883716583252	1.1680433750152588
1.0	16510000.0	16520000.0	6.0	1.7926899194717407	1.0934733152389526
1.0	16520000.0	16530000.0	1.0	1.8953346014022827	1.125003457069397
1.0	16550000.0	16560000.0	4.0	1.9463460445404053	1.1567951440811157
1.0	16660000.0	16670000.0	1.0	2.0965018272399902	1.399603247642517
1.0	16670000.0	16680000.0	2.0	2.1262874603271484	2.505307674407959
1.0	16700000.0	16710000.0	3.0	2.135589838027954	1.4142439365386963
1.0	16770000.0	16780000.0	4.0	1.9201240539550781	1.2039917707443237
1.0	16940000.0	16950000.0	5.0	1.9104588031768799	1.1981422901153564
1.0	17020000.0	17030000.0	1.0	2.1194958686828613	1.3398528099060059
1.0	17240000.0	17250000.0	3.0	1.9101946353912354	1.1513746976852417
1.0	17290000.0	17300000.0	0.0	1.9057247638702393	1.1332532167434692
1.0	17360000.0	17370000.0	2.0	1.877195119857788	1.1738604307174683
1.0	17410000.0	17420000.0	5.0	2.3145623207092285	1.3129228353500366
1.0	17420000.0	17430000.0	2.0	2.1527087688446045	1.2257581949234009
1.0	17440000.0	17450000.0	2.0	2.2452046871185303	1.248180627822876
1.0	17540000.0	17550000.0	5.0	2.2669291496276855	1.4547240734100342
1.0	17550000.0	17560000.0	1.0	2.4930427074432373	1.443760633468628
1.0	17630000.0	17640000.0	5.0	2.2329154014587402	1.4458130598068237
1.0	17660000.0	17670000.0	1.0	2.573173999786377	1.586176872253418
1.0	17680000.0	17690000.0	0.0	2.6083292961120605	1.5971781015396118
1.0	17740000.0	17750000.0	1.0	2.179914951324463	1.2294878959655762
1.0	17760000.0	17770000.0	5.0	3.0052740573883057	2.3495843410491943
1.0	17770000.0	17780000.0	3.0	2.3041083812713623	1.4617984294891357
1.0	17920000.0	17930000.0	2.0	2.4123058319091797	1.4598088264465332
1.0	17930000.0	17940000.0	3.0	2.8313374519348145	1.6806323528289795
1.0	17960000.0	17970000.0	3.0	2.589836835861206	1.4343255758285522
1.0	18250000.0	18260000.0	2.0	2.790804624557495	1.6477336883544922
1.0	18260000.0	18270000.0	3.0	2.694326162338257	1.614876389503479
1.0	18320000.0	18330000.0	3.0	2.8495125770568848	1.6722348928451538
1.0	18380000.0	18390000.0	3.0	2.749826431274414	1.5523158311843872
1.0	18390000.0	18400000.0	6.0	2.798419237136841	1.6651556491851807
1.0	18430000.0	18440000.0	2.0	2.6672451496124268	1.5052785873413086
1.0	18460000.0	18470000.0	3.0	2.7400026321411133	1.6382478475570679
1.0	18490000.0	18500000.0	7.0	2.7120699882507324	1.6295534372329712
1.0	18530000.0	18540000.0	2.0	2.7106728553771973	1.5641474723815918
1.0	18560000.0	18570000.0	3.0	2.787973403930664	1.6563555002212524
1.0	18600000.0	18610000.0	0.0	2.8975329399108887	1.6870861053466797
1.0	18820000.0	18830000.0	6.0	3.0296859741210938	1.7277733087539673
1.0	18920000.0	18930000.0	3.0	2.7581627368927	1.5457079410552979
1.0	18960000.0	18970000.0	2.0	3.0289223194122314	1.818732500076294
1.0	18980000.0	18990000.0	3.0	2.8250887393951416	1.680535912513733
1.0	19050000.0	19060000.0	1.0	2.4916787147521973	1.4576988220214844
1.0	19070000.0	19080000.0	2.0	2.649327516555786	1.6099853515625
1.0	19160000.0	19170000.0	5.0	2.308778762817383	1.3583369255065918
1.0	19180000.0	19190000.0	4.0	2.3039603233337402	1.3109761476516724
1.0	19190000.0	19200000.0	4.0	2.22084379196167	1.2477654218673706
1.0	19200000.0	19210000.0	0.0	2.353764772415161	1.2765196561813354
1.0	19220000.0	19230000.0	2.0	1.9754987955093384	1.8111352920532227
1.0	19250000.0	19260000.0	0.0	2.1024651527404785	1.2469863891601562
1.0	19330000.0	19340000.0	1.0	1.932130217552185	1.1446747779846191
1.0	19370000.0	19380000.0	2.0	2.0065619945526123	1.1909403800964355
1.0	19420000.0	19430000.0	0.0	1.761108160018921	1.090160608291626
1.0	19550000.0	19560000.0	0.0	1.5154615640640259	1.0556232929229736
1.0	19560000.0	19570000.0	0.0	1.4753707647323608	1.0575956106185913
1.0	19600000.0	19610000.0	2.0	1.9339590072631836	1.1733590364456177
1.0	19690000.0	19700000.0	1.0	1.774147391319275	1.1845060586929321
1.0	19700000.0	19710000.0	1.0	1.544071912765503	1.0762516260147095
1.0	19720000.0	19730000.0	0.0	1.7274783849716187	1.2289406061172485
1.0	19750000.0	19760000.0	2.0	1.6751585006713867	1.0302190780639648
1.0	19910000.0	19920000.0	4.0	2.17315673828125	1.4212146997451782
1.0	20010000.0	20020000.0	2.0	1.9369827508926392	1.1232999563217163
1.0	20050000.0	20060000.0	1.0	1.8746569156646729	1.1281424760818481
1.0	20060000.0	20070000.0	1.0	1.8728179931640625	1.1155312061309814
1.0	20150000.0	20160000.0	2.0	1.8706527948379517	1.112317681312561
1.0	20210000.0	20220000.0	0.0	1.6821157932281494	1.030273675918579
1.0	20220000.0	20230000.0	0.0	1.829136610031128	1.0811742544174194
1.0	20340000.0	20350000.0	0.0	2.8908989429473877	1.685346245765686
1.0	20360000.0	20370000.0	5.0	2.6138172149658203	1.571903944015503
1.0	20400000.0	20410000.0	0.0	2.714759349822998	1.407715916633606
1.0	20410000.0	20420000.0	1.0	2.5536341667175293	1.473098635673523
1.0	20430000.0	20440000.0	4.0	2.564653158187866	1.5508540868759155
1.0	20550000.0	20560000.0	3.0	2.5088937282562256	1.5312824249267578
1.0	20630000.0	20640000.0	0.0	2.5460550785064697	1.523259162902832
1.0	20700000.0	20710000.0	4.0	2.577882766723633	1.587653398513794
1.0	20760000.0	20770000.0	2.0	2.611456871032715	1.5314584970474243
1.0	20770000.0	20780000.0	2.0	2.7786877155303955	1.6502739191055298
1.0	20820000.0	20830000.0	0.0	1.947601079940796	1.300284504890442
1.0	20830000.0	20840000.0	1.0	2.2196285724639893	2.0610105991363525
1.0	20890000.0	20900000.0	4.0	2.321065902709961	1.4297089576721191
1.0	20950000.0	20960000.0	2.0	2.2652814388275146	1.3811566829681396
1.0	20970000.0	20980000.0	1.0	1.8924442529678345	1.1391750574111938
1.0	21030000.0	21040000.0	4.0	2.1094021797180176	1.2285648584365845
1.0	21040000.0	21050000.0	1.0	2.1049561500549316	1.3757654428482056
1.0	21060000.0	21070000.0	1.0	2.01774525642395	1.1679999828338623
1.0	21120000.0	21130000.0	3.0	1.9544718265533447	1.1288186311721802
1.0	21200000.0	21210000.0	0.0	1.924207329750061	1.1344197988510132
1.0	21230000.0	21240000.0	2.0	1.9707695245742798	1.1542474031448364
1.0	21240000.0	21250000.0	3.0	2.0118672847747803	1.1672223806381226
1.0	21300000.0	21310000.0	0.0	1.8988401889801025	1.1143391132354736
1.0	21320000.0	21330000.0	3.0	1.9031493663787842	1.1470835208892822
1.0	21340000.0	21350000.0	3.0	2.0271968841552734	1.190735101699829
1.0	21460000.0	21470000.0	1.0	1.8251326084136963	1.1154756546020508
1.0	21470000.0	21480000.0	4.0	1.8547664880752563	1.134295105934143
1.0	21490000.0	21500000.0	0.0	1.8054084777832031	1.1822365522384644
1.0	21580000.0	21590000.0	2.0	1.7140820026397705	1.2256542444229126
1.0	21630000.0	21640000.0	0.0	1.7403028011322021	1.1415678262710571
1.0	21650000.0	21660000.0	2.0	1.6718394756317139	1.0436838865280151
1.0	21730000.0	21740000.0	1.0	2.0398428440093994	1.3009567260742188
1.0	21840000.0	21850000.0	2.0	2.3228747844696045	1.4875640869140625
1.0	21950000.0	21960000.0	2.0	1.8633244037628174	1.0992982387542725
1.0	22090000.0	22100000.0	3.0	1.9966249465942383	1.1650444269180298
1.0	22140000.0	22150000.0	0.0	2.1508631706237793	1.2684879302978516
1.0	22150000.0	22160000.0	4.0	1.9035117626190186	1.1124733686447144
1.0	22190000.0	22200000.0	1.0	2.402010440826416	1.3400508165359497
1.0	22270000.0	22280000.0	2.0	1.9885390996932983	1.2896881103515625
1.0	22380000.0	22390000.0	4.0	2.113004207611084	1.210277795791626
1.0	22390000.0	22400000.0	2.0	1.8867251873016357	1.1773321628570557
1.0	22420000.0	22430000.0	5.0	1.7829856872558594	1.0745618343353271
1.0	22570000.0	22580000.0	2.0	2.007094383239746	1.2867149114608765
1.0	22590000.0	22600000.0	4.0	2.054678440093994	1.3408644199371338
1.0	22650000.0	22660000.0	3.0	2.110766649246216	1.3716113567352295
1.0	22800000.0	22810000.0	1.0	1.941096305847168	1.1567604541778564
1.0	22820000.0	22830000.0	2.0	1.5174144506454468	1.1657953262329102
1.0	22890000.0	22900000.0	2.0	2.127624988555908	1.2050901651382446
1.0	23000000.0	23010000.0	3.0	2.3250622749328613	1.2968615293502808
1.0	23020000.0	23030000.0	2.0	2.3474199771881104	1.3832283020019531
1.0	23090000.0	23100000.0	0.0	2.3030619621276855	1.38910973072052
1.0	23110000.0	23120000.0	2.0	2.2206804752349854	1.2611864805221558
1.0	23130000.0	23140000.0	1.0	2.226259469985962	1.25006103515625
1.0	23160000.0	23170000.0	0.0	2.1623916625976562	1.2874884605407715
1.0	23180000.0	23190000.0	3.0	2.0563998222351074	1.2626903057098389
1.0	23240000.0	23250000.0	1.0	2.3173391819000244	1.4324357509613037
1.0	23290000.0	23300000.0	4.0	2.2130980491638184	1.435652494430542
1.0	23340000.0	23350000.0	3.0	2.4066827297210693	2.131989002227783
1.0	23400000.0	23410000.0	1.0	1.817312479019165	1.1591377258300781
1.0	23430000.0	23440000.0	0.0	1.818572998046875	1.0966753959655762
1.0	23440000.0	23450000.0	2.0	2.0201878547668457	1.2211629152297974
1.0	23560000.0	23570000.0	3.0	2.0430431365966797	1.325495719909668
1.0	23570000.0	23580000.0	2.0	2.001030445098877	1.2643711566925049
1.0	23590000.0	23600000.0	1.0	2.1400020122528076	1.4089503288269043
1.0	23620000.0	23630000.0	1.0	1.9579280614852905	1.1653108596801758
1.0	23690000.0	23700000.0	1.0	2.39277720451355	2.336547374725342
1.0	23700000.0	23710000.0	3.0	2.299078941345215	1.3318886756896973
1.0	23740000.0	23750000.0	1.0	2.101979970932007	1.1973426342010498
1.0	23770000.0	23780000.0	2.0	1.9975067377090454	1.2144663333892822
1.0	23800000.0	23810000.0	6.0	2.2792487144470215	1.4617464542388916
1.0	23850000.0	23860000.0	2.0	2.656871795654297	1.386838436126709
1.0	23860000.0	23870000.0	0.0	2.2580254077911377	1.4525935649871826
1.0	23910000.0	23920000.0	5.0	2.8838844299316406	1.4638221263885498
1.0	23980000.0	23990000.0	1.0	2.263765335083008	1.41774582862854
1.0	23990000.0	24000000.0	3.0	2.2048473358154297	1.434391736984253
1.0	24000000.0	24010000.0	2.0	2.1778597831726074	1.4218478202819824
1.0	24050000.0	24060000.0	3.0	2.1323583126068115	1.3337769508361816
1.0	24100000.0	24110000.0	1.0	1.8153527975082397	1.7474340200424194
1.0	24120000.0	24130000.0	2.0	1.9004604816436768	2.260561227798462
1.0	24190000.0	24200000.0	1.0	1.853264570236206	1.1154601573944092
1.0	24200000.0	24210000.0	2.0	1.8111639022827148	1.1520944833755493
1.0	24250000.0	24260000.0	1.0	1.8527145385742188	1.1954286098480225
1.0	24290000.0	24300000.0	0.0	2.048814296722412	1.5428545475006104
1.0	24320000.0	24330000.0	0.0	1.770833969116211	1.071230173110962
1.0	24340000.0	24350000.0	0.0	1.566229224205017	0.9735237956047058
1.0	24360000.0	24370000.0	1.0	1.8120248317718506	1.0855247974395752
1.0	24370000.0	24380000.0	2.0	1.7730249166488647	1.0828821659088135
1.0	24400000.0	24410000.0	1.0	1.7862756252288818	1.1074180603027344
1.0	24430000.0	24440000.0	0.0	1.3796072006225586	0.9474059343338013
1.0	24560000.0	24570000.0	1.0	2.1290433406829834	1.4122096300125122
1.0	24640000.0	24650000.0	4.0	2.1137099266052246	1.360688328742981
1.0	24650000.0	24660000.0	1.0	2.1259398460388184	1.402550220489502
1.0	24720000.0	24730000.0	0.0	2.063228130340576	1.300766110420227
1.0	24730000.0	24740000.0	0.0	2.1424055099487305	1.3408052921295166
1.0	24740000.0	24750000.0	2.0	2.137633800506592	1.9158738851547241
1.0	24800000.0	24810000.0	2.0	2.0589306354522705	1.2342315912246704
1.0	24930000.0	24940000.0	3.0	2.212831735610962	1.438589334487915
1.0	24950000.0	24960000.0	2.0	2.2199244499206543	1.4393004179000854
1.0	25010000.0	25020000.0	2.0	2.2940173149108887	1.4658687114715576
1.0	25020000.0	25030000.0	1.0	2.6562042236328125	1.4946011304855347
1.0	25170000.0	25180000.0	2.0	1.9598519802093506	1.1561307907104492
1.0	25210000.0	25220000.0	1.0	1.9366791248321533	1.2132651805877686
1.0	25300000.0	25310000.0	0.0	1.9723117351531982	1.1517753601074219
1.0	25310000.0	25320000.0	2.0	1.846313714981079	1.142660140991211
1.0	25400000.0	25410000.0	1.0	1.8792078495025635	1.1349914073944092
1.0	25410000.0	25420000.0	0.0	1.9320999383926392	1.269249677658081
1.0	25430000.0	25440000.0	1.0	1.875571846961975	1.1258529424667358
1.0	25660000.0	25670000.0	1.0	2.006680488586426	1.31597900390625
1.0	25840000.0	25850000.0	1.0	2.060880184173584	1.3425103425979614
1.0	25890000.0	25900000.0	6.0	2.0029234886169434	1.1982349157333374
1.0	25960000.0	25970000.0	1.0	2.2327358722686768	1.377443552017212
1.0	25970000.0	25980000.0	4.0	2.180521011352539	1.2512632608413696
1.0	26040000.0	26050000.0	2.0	1.9961745738983154	1.187511682510376
1.0	26080000.0	26090000.0	0.0	1.8657346963882446	1.0900232791900635
1.0	26130000.0	26140000.0	2.0	1.7743793725967407	1.1341215372085571
1.0	26230000.0	26240000.0	3.0	2.0573089122772217	1.4481689929962158
1.0	26250000.0	26260000.0	4.0	1.9140424728393555	1.1821519136428833
1.0	26260000.0	26270000.0	1.0	2.0193541049957275	1.2898379564285278
1.0	26360000.0	26370000.0	1.0	2.019249439239502	1.6268469095230103
1.0	26370000.0	26380000.0	2.0	2.0663464069366455	1.188353180885315
1.0	26400000.0	26410000.0	1.0	1.9474951028823853	1.1646689176559448
1.0	26460000.0	26470000.0	3.0	1.9125484228134155	1.1109235286712646
1.0	26480000.0	26490000.0	0.0	2.0665462017059326	1.2047312259674072
1.0	26500000.0	26510000.0	1.0	1.634982705116272	1.0231901407241821
1.0	26680000.0	26690000.0	3.0	2.1055381298065186	1.3940714597702026
1.0	26690000.0	26700000.0	1.0	2.1847941875457764	1.3945363759994507
1.0	26740000.0	26750000.0	4.0	2.1675050258636475	1.228916883468628
1.0	26760000.0	26770000.0	2.0	1.8549938201904297	1.0853077173233032
1.0	26930000.0	26940000.0	1.0	2.1539154052734375	1.419549584388733
1.0	27000000.0	27010000.0	2.0	2.15876841545105	1.4228874444961548
1.0	27060000.0	27070000.0	3.0	2.1433749198913574	1.335512399673462
1.0	27100000.0	27110000.0	6.0	1.844156265258789	1.1093556880950928
1.0	27110000.0	27120000.0	0.0	3.3172707557678223	3.973979949951172
1.0	27160000.0	27170000.0	1.0	1.9772160053253174	1.3297065496444702
1.0	27200000.0	27210000.0	0.0	1.7112743854522705	1.0593736171722412
1.0	27220000.0	27230000.0	1.0	3.5467209815979004	5.219721794128418
1.0	27300000.0	27310000.0	2.0	1.8941137790679932	1.2192903757095337
1.0	27320000.0	27330000.0	1.0	1.8317054510116577	1.0890705585479736
1.0	27330000.0	27340000.0	2.0	1.9356666803359985	1.1873114109039307
1.0	27390000.0	27400000.0	0.0	1.9748966693878174	1.2930775880813599
1.0	27420000.0	27430000.0	4.0	1.7518775463104248	1.047990322113037
1.0	27490000.0	27500000.0	1.0	2.0792922973632812	1.3810462951660156
1.0	27540000.0	27550000.0	2.0	2.141707420349121	1.4140238761901855
1.0	27570000.0	27580000.0	3.0	2.0516440868377686	1.1846058368682861
1.0	27590000.0	27600000.0	0.0	2.0011048316955566	1.2908211946487427
1.0	27620000.0	27630000.0	7.0	1.8173713684082031	1.167654037475586
1.0	27690000.0	27700000.0	2.0	1.9103504419326782	1.3096275329589844
1.0	27760000.0	27770000.0	0.0	2.2130370140075684	1.257037878036499
1.0	27780000.0	27790000.0	2.0	1.946022629737854	1.2183493375778198
1.0	27790000.0	27800000.0	2.0	1.9532172679901123	1.1882272958755493
1.0	27810000.0	27820000.0	1.0	2.6890034675598145	2.2468578815460205
1.0	27840000.0	27850000.0	1.0	1.6786272525787354	1.057008981704712
1.0	27880000.0	27890000.0	0.0	1.6583061218261719	1.3844770193099976
1.0	27900000.0	27910000.0	1.0	1.73638117313385	1.180659532546997
1.0	27920000.0	27930000.0	0.0	1.4356772899627686	1.1227105855941772
1.0	27970000.0	27980000.0	1.0	1.7969402074813843	1.1440808773040771
1.0	28160000.0	28170000.0	1.0	1.8085997104644775	1.0930057764053345
1.0	28240000.0	28250000.0	2.0	2.0903568267822266	1.3416906595230103
1.0	28260000.0	28270000.0	1.0	1.8676385879516602	1.092923879623413
1.0	28320000.0	28330000.0	1.0	1.9588921070098877	1.3636646270751953
1.0	28380000.0	28390000.0	8.0	2.1084463596343994	1.3995269536972046
1.0	28460000.0	28470000.0	3.0	2.37930965423584	1.4799158573150635
1.0	28470000.0	28480000.0	5.0	2.5850331783294678	1.4752610921859741
1.0	28530000.0	28540000.0	1.0	1.9572646617889404	1.1463449001312256
1.0	28550000.0	28560000.0	1.0	2.1765658855438232	2.053356647491455
1.0	28570000.0	28580000.0	2.0	2.376567840576172	2.0840981006622314
1.0	28590000.0	28600000.0	0.0	1.7890018224716187	1.071784257888794
1.0	28720000.0	28730000.0	0.0	1.778723955154419	1.1455936431884766
1.0	28790000.0	28800000.0	1.0	2.0653040409088135	1.3729673624038696
1.0	28820000.0	28830000.0	2.0	2.0010087490081787	1.361853837966919
1.0	28830000.0	28840000.0	13.0	3.8464443683624268	5.262657642364502
1.0	28840000.0	28850000.0	3.0	2.150632381439209	1.476516604423523
1.0	28850000.0	28860000.0	1.0	1.929294228553772	1.2464170455932617
1.0	28920000.0	28930000.0	1.0	2.2763381004333496	1.4542020559310913
1.0	29110000.0	29120000.0	4.0	1.9114596843719482	1.1498641967773438
1.0	29140000.0	29150000.0	1.0	2.0440354347229004	1.358974575996399
1.0	29240000.0	29250000.0	2.0	1.813767671585083	1.493788719177246
1.0	29260000.0	29270000.0	0.0	1.865082025527954	1.1105291843414307
1.0	29270000.0	29280000.0	1.0	1.8261406421661377	1.0745763778686523
1.0	29300000.0	29310000.0	3.0	1.7842395305633545	1.0842077732086182
1.0	29340000.0	29350000.0	3.0	1.729426383972168	1.1392135620117188
1.0	29380000.0	29390000.0	1.0	1.8794162273406982	1.1371467113494873
1.0	29400000.0	29410000.0	0.0	1.9008140563964844	1.1441324949264526
1.0	29460000.0	29470000.0	2.0	1.8728126287460327	1.1375155448913574
1.0	29490000.0	29500000.0	0.0	1.7097418308258057	1.0708527565002441
1.0	29570000.0	29580000.0	2.0	1.9986785650253296	1.162607192993164
1.0	29580000.0	29590000.0	2.0	1.9504101276397705	1.1545885801315308
1.0	29620000.0	29630000.0	1.0	2.2175753116607666	1.293033242225647
1.0	29640000.0	29650000.0	4.0	2.1452796459198	1.2441942691802979
1.0	29650000.0	29660000.0	1.0	2.188634157180786	1.3182517290115356
1.0	29700000.0	29710000.0	7.0	2.62148380279541	1.6012922525405884
1.0	29710000.0	29720000.0	2.0	2.4494738578796387	1.508704662322998
1.0	29760000.0	29770000.0	4.0	2.500218629837036	1.463402509689331
1.0	29820000.0	29830000.0	3.0	2.475144624710083	1.3715275526046753
1.0	29860000.0	29870000.0	0.0	2.424978256225586	1.4285544157028198
1.0	29870000.0	29880000.0	1.0	2.145310878753662	1.3787295818328857
1.0	30040000.0	30050000.0	7.0	2.53131365776062	1.5406125783920288
1.0	30050000.0	30060000.0	6.0	2.5344278812408447	1.4298762083053589
1.0	30100000.0	30110000.0	0.0	3.1014628410339355	1.749753713607788
1.0	30110000.0	30120000.0	3.0	2.960301399230957	1.7064430713653564
1.0	30230000.0	30240000.0	1.0	2.8262035846710205	1.6650164127349854
1.0	30260000.0	30270000.0	2.0	2.983205795288086	1.7179291248321533
1.0	30410000.0	30420000.0	1.0	3.2744967937469482	1.80238938331604
1.0	30460000.0	30470000.0	2.0	3.2063775062561035	1.8352733850479126
1.0	30530000.0	30540000.0	2.0	3.1079788208007812	1.7517452239990234
1.0	30610000.0	30620000.0	1.0	3.1327919960021973	1.759324073791504
1.0	30620000.0	30630000.0	3.0	3.2396938800811768	1.8171415328979492
1.0	30650000.0	30660000.0	3.0	3.0467658042907715	1.7335878610610962
1.0	30750000.0	30760000.0	0.0	3.3870301246643066	1.8374770879745483
1.0	30790000.0	30800000.0	4.0	2.7961037158966064	1.5403697490692139
1.0	30810000.0	30820000.0	5.0	3.222296953201294	1.7865667343139648
1.0	30870000.0	30880000.0	0.0	2.9279913902282715	1.5749309062957764
1.0	30890000.0	30900000.0	3.0	2.8417069911956787	1.5924692153930664
1.0	30900000.0	30910000.0	4.0	3.423532485961914	1.8496482372283936
1.0	30950000.0	30960000.0	2.0	3.104526996612549	1.7537858486175537
1.0	31000000.0	31010000.0	2.0	2.533895969390869	1.4942086935043335
1.0	31020000.0	31030000.0	0.0	2.6349685192108154	1.6055028438568115
1.0	31100000.0	31110000.0	0.0	2.313892364501953	1.434008002281189
1.0	31110000.0	31120000.0	1.0	2.2123451232910156	1.4379026889801025
1.0	31120000.0	31130000.0	2.0	2.256690502166748	1.4518235921859741
1.0	31130000.0	31140000.0	5.0	2.190077543258667	1.4302887916564941
1.0	31230000.0	31240000.0	7.0	3.590920925140381	2.134474277496338
1.0	31260000.0	31270000.0	2.0	2.341022253036499	1.4674524068832397
1.0	31360000.0	31370000.0	2.0	1.8859851360321045	1.1951173543930054
1.0	31380000.0	31390000.0	0.0	1.896787405014038	1.1921918392181396
1.0	31500000.0	31510000.0	1.0	2.1018435955047607	1.2565892934799194
1.0	31560000.0	31570000.0	3.0	2.0904579162597656	1.3784234523773193
1.0	31580000.0	31590000.0	5.0	2.151529550552368	1.4086108207702637
1.0	31650000.0	31660000.0	1.0	2.351102113723755	1.4695192575454712
1.0	31730000.0	31740000.0	3.0	1.920691728591919	1.1889970302581787
1.0	31800000.0	31810000.0	1.0	2.03224515914917	1.1790982484817505
1.0	31810000.0	31820000.0	2.0	1.869755506515503	1.1341283321380615
1.0	32000000.0	32010000.0	3.0	2.0409297943115234	1.2883208990097046
1.0	32010000.0	32020000.0	1.0	2.0564513206481934	1.235414981842041
1.0	32050000.0	32060000.0	1.0	2.057828903198242	1.372314214706421
1.0	32140000.0	32150000.0	4.0	1.9702036380767822	1.1631829738616943
1.0	32200000.0	32210000.0	1.0	1.834183692932129	1.2059215307235718
1.0	32220000.0	32230000.0	1.0	1.9287868738174438	1.1101526021957397
1.0	32230000.0	32240000.0	1.0	1.9693492650985718	1.156027913093567
1.0	32280000.0	32290000.0	3.0	2.2537896633148193	1.2816979885101318
1.0	32290000.0	32300000.0	3.0	2.3170557022094727	1.271141767501831
1.0	32320000.0	32330000.0	0.0	2.2074708938598633	1.4357225894927979
1.0	32340000.0	32350000.0	6.0	2.2809882164001465	1.3002851009368896
1.0	32360000.0	32370000.0	1.0	2.453856945037842	1.4537383317947388
1.0	32420000.0	32430000.0	3.0	2.2240357398986816	1.4112284183502197
1.0	32530000.0	32540000.0	5.0	1.9260177612304688	1.8925701379776
1.0	32610000.0	32620000.0	3.0	1.9393532276153564	1.1842315196990967
1.0	32650000.0	32660000.0	2.0	1.8219001293182373	1.2505474090576172
1.0	32710000.0	32720000.0	2.0	2.510261058807373	2.1736998558044434
1.0	32730000.0	32740000.0	5.0	2.0867815017700195	1.190888524055481
1.0	32830000.0	32840000.0	0.0	1.7890872955322266	1.0889726877212524
1.0	32950000.0	32960000.0	4.0	1.983747124671936	1.25460946559906
1.0	32970000.0	32980000.0	0.0	2.098349094390869	1.3345369100570679
1.0	33030000.0	33040000.0	1.0	1.9010261297225952	1.153696060180664
1.0	33050000.0	33060000.0	1.0	1.8959693908691406	1.108189344406128
1.0	33070000.0	33080000.0	1.0	1.901786208152771	1.125847578048706
1.0	33230000.0	33240000.0	1.0	1.715332269668579	1.0743181705474854
1.0	33250000.0	33260000.0	0.0	1.884383201599121	1.197913408279419
1.0	33270000.0	33280000.0	1.0	1.6300395727157593	1.1277170181274414
1.0	33280000.0	33290000.0	4.0	3.845778226852417	5.2660136222839355
1.0	33290000.0	33300000.0	2.0	1.8317559957504272	1.1864442825317383
1.0	33300000.0	33310000.0	0.0	1.5920268297195435	1.0878961086273193
1.0	33320000.0	33330000.0	0.0	1.6571578979492188	1.189929723739624
1.0	33450000.0	33460000.0	1.0	1.7917327880859375	1.0743125677108765
1.0	33470000.0	33480000.0	0.0	1.714888334274292	1.0769779682159424
1.0	33480000.0	33490000.0	0.0	1.8041059970855713	1.1123899221420288
1.0	33490000.0	33500000.0	2.0	1.749135971069336	1.0718748569488525
1.0	33560000.0	33570000.0	0.0	1.9960200786590576	1.2214399576187134
1.0	33610000.0	33620000.0	0.0	1.956342339515686	1.1592960357666016
1.0	33630000.0	33640000.0	2.0	1.8733972311019897	1.1218996047973633
1.0	33710000.0	33720000.0	1.0	1.9923408031463623	1.1986660957336426
1.0	33720000.0	33730000.0	2.0	1.9037309885025024	1.918187141418457
1.0	33730000.0	33740000.0	1.0	1.8163284063339233	1.0999377965927124
1.0	33750000.0	33760000.0	0.0	1.8699461221694946	1.1504871845245361
1.0	33780000.0	33790000.0	3.0	1.908831000328064	1.1283875703811646
1.0	33860000.0	33870000.0	1.0	2.1930506229400635	1.33955979347229
1.0	34000000.0	34010000.0	0.0	2.762178421020508	1.6451438665390015
1.0	34020000.0	34030000.0	7.0	2.8016576766967773	1.6574060916900635
1.0	34060000.0	34070000.0	4.0	2.7989766597747803	1.6565704345703125
1.0	34110000.0	34120000.0	6.0	3.3694496154785156	1.8310482501983643
1.0	34130000.0	34140000.0	1.0	3.5028984546661377	1.8710473775863647
1.0	34190000.0	34200000.0	9.0	3.2184932231903076	1.789649248123169
1.0	34330000.0	34340000.0	8.0	3.0141992568969727	1.7605173587799072
1.0	34370000.0	34380000.0	2.0	2.852512836456299	1.6873031854629517
1.0	34460000.0	34470000.0	3.0	3.139770030975342	1.7799797058105469
1.0	34480000.0	34490000.0	6.0	3.0778603553771973	1.7844784259796143
1.0	34530000.0	34540000.0	3.0	3.2461960315704346	1.8098011016845703
1.0	34710000.0	34720000.0	0.0	2.634228229522705	1.384803056716919
1.0	34720000.0	34730000.0	2.0	2.865762233734131	1.677267074584961
1.0	34840000.0	34850000.0	3.0	3.2819111347198486	1.8046324253082275
1.0	34860000.0	34870000.0	3.0	3.6111578941345215	1.9043744802474976
1.0	34950000.0	34960000.0	8.0	3.4665770530700684	1.9153293371200562
1.0	35010000.0	35020000.0	5.0	2.9284732341766357	1.704311728477478
1.0	35040000.0	35050000.0	4.0	2.976726770401001	1.7115005254745483
1.0	35060000.0	35070000.0	3.0	2.894742727279663	1.6862224340438843
1.0	35130000.0	35140000.0	0.0	3.0180745124816895	1.724209189414978
1.0	35190000.0	35200000.0	5.0	2.81309175491333	1.5418877601623535
1.0	35280000.0	35290000.0	5.0	2.555542469024658	1.4582364559173584
1.0	35300000.0	35310000.0	1.0	2.033226728439331	1.25624680519104
1.0	35320000.0	35330000.0	0.0	2.197265625	2.0090136528015137
1.0	35390000.0	35400000.0	2.0	2.0660715103149414	1.1703513860702515
1.0	35420000.0	35430000.0	3.0	2.090022325515747	1.3375217914581299
1.0	35440000.0	35450000.0	2.0	1.9987916946411133	1.1699711084365845
1.0	35470000.0	35480000.0	2.0	2.0457794666290283	1.1768914461135864
1.0	35620000.0	35630000.0	6.0	2.4636006355285645	1.5088708400726318
1.0	35670000.0	35680000.0	1.0	2.25300931930542	1.4511257410049438
1.0	35720000.0	35730000.0	2.0	2.2177157402038574	1.4328173398971558
1.0	35730000.0	35740000.0	3.0	2.0870792865753174	1.9292484521865845
1.0	35760000.0	35770000.0	1.0	1.9959113597869873	1.3008521795272827
1.0	35780000.0	35790000.0	4.0	2.05193829536438	1.348949909210205
1.0	35870000.0	35880000.0	1.0	2.011239528656006	1.247847080230713
1.0	35930000.0	35940000.0	2.0	2.023621082305908	1.225435495376587
1.0	35940000.0	35950000.0	1.0	2.0722079277038574	1.2282098531723022
1.0	36080000.0	36090000.0	0.0	1.8430932760238647	1.2016146183013916
1.0	36180000.0	36190000.0	2.0	1.9135055541992188	1.4449081420898438
1.0	36250000.0	36260000.0	2.0	2.007965087890625	1.2959473133087158
1.0	36330000.0	36340000.0	4.0	1.872398018836975	1.1134159564971924
1.0	36340000.0	36350000.0	1.0	2.239365339279175	1.9091991186141968
1.0	36370000.0	36380000.0	1.0	1.611537218093872	1.0574371814727783
1.0	36380000.0	36390000.0	0.0	1.6071574687957764	1.0350059270858765
1.0	36570000.0	36580000.0	3.0	1.9443641901016235	1.3155848979949951
1.0	36780000.0	36790000.0	3.0	2.301697254180908	1.2739012241363525
1.0	36790000.0	36800000.0	4.0	2.2297604084014893	1.4405863285064697
1.0	36800000.0	36810000.0	2.0	2.1186025142669678	1.393169641494751
1.0	36830000.0	36840000.0	0.0	2.143427610397339	1.2738815546035767
1.0	36970000.0	36980000.0	0.0	2.03682279586792	1.335348129272461
1.0	37000000.0	37010000.0	0.0	2.023599147796631	1.342063069343567
1.0	37010000.0	37020000.0	3.0	1.9664161205291748	1.3132292032241821
1.0	37050000.0	37060000.0	2.0	2.0155086517333984	1.334994912147522
1.0	37060000.0	37070000.0	2.0	2.0223326683044434	1.2811270952224731
1.0	37090000.0	37100000.0	0.0	2.0341405868530273	1.2439252138137817
1.0	37200000.0	37210000.0	0.0	2.1387228965759277	1.2895408868789673
1.0	37310000.0	37320000.0	3.0	2.495084047317505	1.5460412502288818
1.0	37430000.0	37440000.0	4.0	2.8045763969421387	1.658308744430542
1.0	37440000.0	37450000.0	0.0	2.9018166065216064	1.6884053945541382
1.0	37460000.0	37470000.0	1.0	2.8661694526672363	1.6492866277694702
1.0	37540000.0	37550000.0	2.0	2.9131019115448	1.6428730487823486
1.0	37640000.0	37650000.0	6.0	2.7588553428649902	1.6441081762313843
1.0	37690000.0	37700000.0	1.0	2.7673404216766357	1.646746039390564
1.0	37730000.0	37740000.0	1.0	2.662524938583374	1.6120541095733643
1.0	37750000.0	37760000.0	0.0	2.9191856384277344	1.5742442607879639
1.0	37810000.0	37820000.0	1.0	2.3730762004852295	1.451428771018982
1.0	37860000.0	37870000.0	4.0	2.1710972785949707	1.4118068218231201
1.0	37910000.0	37920000.0	2.0	1.9510685205459595	1.216162919998169
1.0	37980000.0	37990000.0	2.0	1.9431861639022827	1.3135768175125122
1.0	38000000.0	38010000.0	0.0	1.7287731170654297	1.1094655990600586
1.0	38040000.0	38050000.0	2.0	1.680330514907837	1.1099392175674438
1.0	38090000.0	38100000.0	1.0	1.9097974300384521	1.1658989191055298
1.0	38100000.0	38110000.0	4.0	1.9328832626342773	1.1747198104858398
1.0	38140000.0	38150000.0	1.0	1.9452699422836304	1.234582543373108
1.0	38210000.0	38220000.0	1.0	2.3316447734832764	1.324170470237732
1.0	38290000.0	38300000.0	2.0	1.885666847229004	1.127993106842041
1.0	38300000.0	38310000.0	1.0	1.8325917720794678	1.1005985736846924
1.0	38470000.0	38480000.0	3.0	2.352963924407959	2.1443283557891846
1.0	38520000.0	38530000.0	0.0	2.0803635120391846	1.3741997480392456
1.0	38600000.0	38610000.0	2.0	2.028681755065918	1.3057258129119873
1.0	38610000.0	38620000.0	3.0	2.139220952987671	1.2536524534225464
1.0	38650000.0	38660000.0	3.0	2.065303325653076	1.250654697418213
1.0	38680000.0	38690000.0	1.0	2.2921323776245117	1.4122402667999268
1.0	38730000.0	38740000.0	0.0	2.1159892082214355	1.2250902652740479
1.0	38810000.0	38820000.0	1.0	2.313091993331909	1.3027311563491821
1.0	38840000.0	38850000.0	4.0	2.3358402252197266	1.3738216161727905
1.0	38970000.0	38980000.0	2.0	2.1639866828918457	1.4020591974258423
1.0	39000000.0	39010000.0	1.0	2.4070379734039307	1.474892258644104
1.0	39040000.0	39050000.0	1.0	2.5371451377868652	1.561178207397461
1.0	39050000.0	39060000.0	1.0	2.298947811126709	1.2791292667388916
1.0	39150000.0	39160000.0	2.0	2.402667284011841	1.4176151752471924
1.0	39190000.0	39200000.0	4.0	2.2205333709716797	1.4405603408813477
1.0	39240000.0	39250000.0	1.0	2.3321914672851562	1.4761930704116821
1.0	39300000.0	39310000.0	3.0	1.9480232000350952	1.1586495637893677
1.0	39360000.0	39370000.0	3.0	2.251375675201416	1.4528987407684326
1.0	39590000.0	39600000.0	2.0	1.8985732793807983	1.1059463024139404
1.0	39600000.0	39610000.0	1.0	1.8851228952407837	1.1352448463439941
1.0	39660000.0	39670000.0	3.0	2.168184757232666	1.25525963306427
1.0	39710000.0	39720000.0	1.0	1.7829011678695679	1.102334976196289
1.0	39720000.0	39730000.0	3.0	1.7559407949447632	1.1784429550170898
1.0	39730000.0	39740000.0	2.0	1.9833495616912842	1.3667023181915283
1.0	39750000.0	39760000.0	0.0	1.8070294857025146	1.1311248540878296
1.0	39780000.0	39790000.0	0.0	1.6362766027450562	1.0952908992767334
1.0	39940000.0	39950000.0	3.0	1.6567538976669312	1.1228901147842407
1.0	39950000.0	39960000.0	0.0	1.9033763408660889	1.3866562843322754
1.0	39990000.0	40000000.0	2.0	1.9513614177703857	1.359524130821228
1.0	40030000.0	40040000.0	1.0	1.5554530620574951	1.1021207571029663
1.0	40070000.0	40080000.0	3.0	1.9367964267730713	1.1405185461044312
1.0	40160000.0	40170000.0	2.0	2.077990770339966	1.2456660270690918
1.0	40210000.0	40220000.0	0.0	1.6567325592041016	1.0416319370269775
1.0	40240000.0	40250000.0	2.0	1.8018417358398438	1.0798685550689697
1.0	40330000.0	40340000.0	2.0	1.7618194818496704	1.0806564092636108
1.0	40410000.0	40420000.0	2.0	1.7505642175674438	1.0583341121673584
1.0	40630000.0	40640000.0	2.0	2.014206647872925	1.306718111038208
1.0	40750000.0	40760000.0	4.0	1.9529907703399658	1.2236720323562622
1.0	40770000.0	40780000.0	2.0	2.2945311069488525	1.4122731685638428
1.0	40780000.0	40790000.0	0.0	2.46470308303833	1.3085262775421143
1.0	40790000.0	40800000.0	4.0	2.240694522857666	1.4476245641708374
1.0	40800000.0	40810000.0	6.0	2.171686887741089	1.425429105758667
1.0	40810000.0	40820000.0	2.0	2.2453813552856445	1.428356647491455
1.0	40900000.0	40910000.0	1.0	2.2349817752838135	1.4476897716522217
1.0	40960000.0	40970000.0	2.0	2.0414271354675293	1.2448701858520508
1.0	40990000.0	41000000.0	4.0	2.260289430618286	2.0738322734832764
1.0	41070000.0	41080000.0	4.0	2.1989622116088867	1.432880163192749
1.0	41080000.0	41090000.0	5.0	2.256974697113037	1.3856369256973267
1.0	41110000.0	41120000.0	2.0	2.105933666229248	1.3946561813354492
1.0	41120000.0	41130000.0	1.0	2.1631853580474854	1.4201223850250244
1.0	41310000.0	41320000.0	1.0	1.7681249380111694	1.056033968925476
1.0	41430000.0	41440000.0	2.0	2.0572292804718018	1.2134993076324463
1.0	41460000.0	41470000.0	1.0	1.9478521347045898	1.3193262815475464
1.0	41580000.0	41590000.0	0.0	1.8878777027130127	1.1667702198028564
1.0	41600000.0	41610000.0	4.0	1.7648757696151733	1.1459662914276123
1.0	41650000.0	41660000.0	3.0	1.8049529790878296	1.1529436111450195
1.0	41700000.0	41710000.0	0.0	1.9962517023086548	1.3382877111434937
1.0	41770000.0	41780000.0	1.0	1.9505764245986938	1.1438497304916382
1.0	41800000.0	41810000.0	2.0	2.072218418121338	1.1898611783981323
1.0	41860000.0	41870000.0	2.0	1.9839798212051392	1.1678955554962158
1.0	41900000.0	41910000.0	4.0	1.9152275323867798	1.137485384941101
1.0	41930000.0	41940000.0	3.0	1.8136475086212158	1.094868779182434
1.0	41950000.0	41960000.0	1.0	1.865596055984497	1.1408052444458008
1.0	41980000.0	41990000.0	0.0	1.7188209295272827	1.1367181539535522
1.0	41990000.0	42000000.0	1.0	1.8815181255340576	1.1993510723114014
1.0	42040000.0	42050000.0	1.0	1.7032105922698975	1.1254793405532837
1.0	42070000.0	42080000.0	2.0	1.744917631149292	1.0319949388504028
1.0	42140000.0	42150000.0	2.0	1.8354294300079346	1.33370041847229
1.0	42150000.0	42160000.0	2.0	1.917127251625061	1.1456820964813232
1.0	42180000.0	42190000.0	2.0	1.9606075286865234	1.172029733657837
1.0	42230000.0	42240000.0	0.0	1.902105689048767	1.1754755973815918
1.0	42300000.0	42310000.0	1.0	1.914902925491333	1.134124994277954
1.0	42320000.0	42330000.0	1.0	1.8846763372421265	1.1341959238052368
1.0	42350000.0	42360000.0	2.0	1.9715673923492432	1.316398024559021
1.0	42360000.0	42370000.0	0.0	1.9379774332046509	1.3535563945770264
1.0	42430000.0	42440000.0	0.0	2.2176969051361084	1.2428498268127441
1.0	42500000.0	42510000.0	3.0	1.8273614645004272	1.1215029954910278
1.0	42530000.0	42540000.0	1.0	2.354550838470459	1.4384104013442993
1.0	42550000.0	42560000.0	3.0	2.4393198490142822	1.46944260597229
1.0	42560000.0	42570000.0	1.0	2.4014077186584473	1.4221559762954712
1.0	42570000.0	42580000.0	3.0	2.276258945465088	1.4498133659362793
1.0	42610000.0	42620000.0	5.0	2.053354024887085	1.2492798566818237
1.0	42750000.0	42760000.0	0.0	2.103221893310547	1.2487068176269531
1.0	42810000.0	42820000.0	1.0	2.386131763458252	1.4570049047470093
1.0	42850000.0	42860000.0	2.0	2.2499983310699463	1.4248384237289429
1.0	42880000.0	42890000.0	2.0	2.191133975982666	1.4268158674240112
1.0	42910000.0	42920000.0	2.0	2.3293375968933105	1.4057533740997314
1.0	42920000.0	42930000.0	4.0	2.598219394683838	4.869897842407227
1.0	42960000.0	42970000.0	2.0	2.267791986465454	1.365352988243103
1.0	43070000.0	43080000.0	1.0	2.129786968231201	1.2415111064910889
1.0	43080000.0	43090000.0	2.0	2.052910327911377	1.1984062194824219
1.0	43190000.0	43200000.0	2.0	1.8690040111541748	1.0950038433074951
1.0	43250000.0	43260000.0	2.0	1.8295024633407593	1.0999886989593506
1.0	43270000.0	43280000.0	2.0	1.8271394968032837	1.1045773029327393
1.0	43290000.0	43300000.0	3.0	1.869240403175354	1.1380834579467773
1.0	43410000.0	43420000.0	0.0	2.6619858741760254	1.8534053564071655
1.0	43450000.0	43460000.0	1.0	2.1100754737854004	1.198974847793579
1.0	43480000.0	43490000.0	3.0	1.8451637029647827	1.1186771392822266
1.0	43530000.0	43540000.0	3.0	1.9544540643692017	1.1445591449737549
1.0	43560000.0	43570000.0	1.0	2.169919013977051	1.2732926607131958
1.0	43590000.0	43600000.0	0.0	2.066328763961792	1.2202966213226318
1.0	43640000.0	43650000.0	1.0	1.9942567348480225	1.2882720232009888
1.0	43710000.0	43720000.0	4.0	2.0635006427764893	1.192240834236145
1.0	43760000.0	43770000.0	2.0	2.031655788421631	1.2714438438415527
1.0	43770000.0	43780000.0	1.0	1.8455041646957397	1.1059850454330444
1.0	43800000.0	43810000.0	1.0	1.8900846242904663	1.1308560371398926
1.0	43920000.0	43930000.0	2.0	1.9812225103378296	1.2123873233795166
1.0	43970000.0	43980000.0	6.0	2.01570987701416	1.2399637699127197
1.0	43980000.0	43990000.0	3.0	2.178009271621704	1.4232885837554932
1.0	44030000.0	44040000.0	3.0	1.9930992126464844	1.1582911014556885
1.0	44080000.0	44090000.0	2.0	2.1643588542938232	1.223915457725525
1.0	44090000.0	44100000.0	1.0	2.1242403984069824	1.3631951808929443
1.0	44240000.0	44250000.0	0.0	1.8507912158966064	1.1422884464263916
1.0	44350000.0	44360000.0	1.0	1.7892024517059326	1.0790646076202393
1.0	44360000.0	44370000.0	0.0	1.6917088031768799	1.0512504577636719
1.0	44470000.0	44480000.0	1.0	1.8654502630233765	1.1225322484970093
1.0	44490000.0	44500000.0	0.0	1.887112021446228	1.4656705856323242
1.0	44570000.0	44580000.0	2.0	2.128802537918091	1.4048149585723877
1.0	44620000.0	44630000.0	2.0	2.2550041675567627	1.3244848251342773
1.0	44640000.0	44650000.0	2.0	2.2666659355163574	1.3423970937728882
1.0	44730000.0	44740000.0	0.0	1.7777557373046875	1.0697890520095825
1.0	44760000.0	44770000.0	1.0	1.613363265991211	1.0233194828033447
1.0	44870000.0	44880000.0	0.0	2.235743284225464	1.290656566619873
1.0	44890000.0	44900000.0	1.0	1.8964776992797852	1.1063024997711182
1.0	44990000.0	45000000.0	1.0	1.9218441247940063	1.156972885131836
1.0	45010000.0	45020000.0	2.0	1.7453540563583374	1.0307204723358154
1.0	45120000.0	45130000.0	2.0	1.8084732294082642	1.0920579433441162
1.0	45200000.0	45210000.0	1.0	2.0943522453308105	1.3064124584197998
1.0	45240000.0	45250000.0	5.0	3.303912401199341	3.3834338188171387
1.0	45300000.0	45310000.0	0.0	1.9930121898651123	1.1645424365997314
1.0	45330000.0	45340000.0	2.0	1.764489769935608	1.0829651355743408
1.0	45370000.0	45380000.0	3.0	1.733890175819397	1.0702316761016846
1.0	45420000.0	45430000.0	1.0	1.842176079750061	1.1515694856643677
1.0	45460000.0	45470000.0	1.0	1.7821342945098877	1.132428765296936
1.0	45620000.0	45630000.0	2.0	1.9156700372695923	1.136486291885376
1.0	45680000.0	45690000.0	1.0	1.8567174673080444	1.1431461572647095
1.0	45800000.0	45810000.0	2.0	2.117980480194092	1.2953193187713623
1.0	45850000.0	45860000.0	1.0	2.3235726356506348	1.2821884155273438
1.0	45880000.0	45890000.0	3.0	2.0560555458068848	1.2900656461715698
1.0	46050000.0	46060000.0	3.0	2.286850690841675	1.318368673324585
1.0	46070000.0	46080000.0	1.0	2.040982723236084	1.200172781944275
1.0	46110000.0	46120000.0	1.0	1.9068065881729126	1.1480845212936401
1.0	46140000.0	46150000.0	0.0	1.8772637844085693	1.2151381969451904
1.0	46150000.0	46160000.0	3.0	3.8239471912384033	5.257397651672363
1.0	46470000.0	46480000.0	0.0	1.767797827720642	1.2095807790756226
1.0	46480000.0	46490000.0	2.0	1.8364477157592773	1.344460368156433
1.0	46530000.0	46540000.0	3.0	2.023200511932373	1.1765466928482056
1.0	46640000.0	46650000.0	0.0	1.9726585149765015	1.3257944583892822
1.0	46660000.0	46670000.0	0.0	1.9991220235824585	1.5191258192062378
1.0	46680000.0	46690000.0	2.0	1.867126703262329	1.1421053409576416
1.0	46690000.0	46700000.0	2.0	2.0645687580108643	1.3864059448242188
1.0	46750000.0	46760000.0	3.0	1.7813844680786133	1.1472034454345703
1.0	46800000.0	46810000.0	3.0	1.8426482677459717	1.4342056512832642
1.0	46930000.0	46940000.0	2.0	1.7874196767807007	1.1081596612930298
1.0	46950000.0	46960000.0	2.0	2.2991936206817627	1.4367141723632812
1.0	46970000.0	46980000.0	1.0	1.879159688949585	1.2333455085754395
1.0	47010000.0	47020000.0	3.0	1.844225287437439	1.0982234477996826
1.0	47050000.0	47060000.0	1.0	1.8452718257904053	1.090465784072876
1.0	47060000.0	47070000.0	1.0	1.846411943435669	1.19395911693573
1.0	47080000.0	47090000.0	4.0	2.088193655014038	1.2734434604644775
1.0	47160000.0	47170000.0	4.0	1.941941499710083	1.3453006744384766
1.0	47170000.0	47180000.0	1.0	2.0239648818969727	1.3381842374801636
1.0	47260000.0	47270000.0	5.0	2.2998461723327637	1.463160753250122
1.0	47300000.0	47310000.0	1.0	3.108370780944824	1.6567819118499756
1.0	47430000.0	47440000.0	2.0	2.9238407611846924	1.695206880569458
1.0	47460000.0	47470000.0	1.0	3.0495352745056152	1.7338578701019287
1.0	47640000.0	47650000.0	1.0	2.4803383350372314	1.4918805360794067
1.0	47670000.0	47680000.0	5.0	2.5027337074279785	1.4583839178085327
1.0	47680000.0	47690000.0	5.0	2.5352373123168945	1.510647177696228
1.0	47720000.0	47730000.0	1.0	2.0601284503936768	1.319464087486267
1.0	47800000.0	47810000.0	1.0	2.0549347400665283	1.2329820394515991
1.0	47880000.0	47890000.0	0.0	2.174124240875244	1.2836357355117798
1.0	47960000.0	47970000.0	4.0	2.214686393737793	1.3456361293792725
1.0	47980000.0	47990000.0	3.0	2.3279149532318115	1.3712917566299438
1.0	48010000.0	48020000.0	3.0	2.3761746883392334	1.4855493307113647
1.0	48070000.0	48080000.0	1.0	3.11143159866333	1.7527992725372314
1.0	48110000.0	48120000.0	4.0	2.762364149093628	1.645201325416565
1.0	48120000.0	48130000.0	3.0	2.778715133666992	1.6502822637557983
1.0	48150000.0	48160000.0	3.0	2.895695447921753	1.6865174770355225
1.0	48170000.0	48180000.0	6.0	2.9058213233947754	1.7032403945922852
1.0	48280000.0	48290000.0	6.0	3.103450059890747	1.7503626346588135
1.0	48300000.0	48310000.0	4.0	3.3141098022460938	1.8143672943115234
1.0	48390000.0	48400000.0	4.0	3.5832443237304688	1.8949600458145142
1.0	48650000.0	48660000.0	8.0	4.068422317504883	2.0642738342285156
1.0	48730000.0	48740000.0	2.0	5.044681549072266	2.4226648807525635
1.0	48750000.0	48760000.0	9.0	4.281678199768066	2.1897177696228027
1.0	48820000.0	48830000.0	5.0	4.172138214111328	2.2723395824432373
1.0	48990000.0	49000000.0	1.0	3.1501660346984863	1.821480393409729
1.0	49010000.0	49020000.0	1.0	2.9957077503204346	1.7711288928985596
1.0	49020000.0	49030000.0	2.0	2.9551444053649902	1.7880268096923828
1.0	49080000.0	49090000.0	1.0	3.211137294769287	1.8392753601074219
1.0	49090000.0	49100000.0	1.0	3.118917942047119	1.790981650352478
1.0	49160000.0	49170000.0	4.0	2.9396891593933105	1.723076581954956
1.0	49190000.0	49200000.0	2.0	2.1761488914489746	1.2878100872039795
1.0	49370000.0	49380000.0	5.0	3.1334095001220703	1.8483734130859375
1.0	49380000.0	49390000.0	2.0	3.242922306060791	1.8977386951446533
1.0	49420000.0	49430000.0	0.0	4.2217230796813965	2.1601147651672363
1.0	49450000.0	49460000.0	2.0	4.728762626647949	2.3546290397644043
1.0	49520000.0	49530000.0	1.0	4.93883752822876	2.4068148136138916
1.0	49540000.0	49550000.0	2.0	5.555470943450928	2.5565590858459473
1.0	49680000.0	49690000.0	1.0	5.226199150085449	2.4782721996307373
1.0	49730000.0	49740000.0	4.0	4.869356155395508	2.4118871688842773
1.0	49770000.0	49780000.0	7.0	5.2913618087768555	2.5069692134857178
1.0	49780000.0	49790000.0	5.0	5.197846412658691	2.4929885864257812
1.0	49820000.0	49830000.0	5.0	5.653159141540527	2.5792109966278076
1.0	49870000.0	49880000.0	5.0	5.820180892944336	2.615022897720337
1.0	49910000.0	49920000.0	5.0	5.831707000732422	2.6226632595062256
1.0	49970000.0	49980000.0	6.0	5.123047828674316	2.4586119651794434
1.0	50090000.0	50100000.0	6.0	6.514010429382324	2.7570176124572754
1.0	50100000.0	50110000.0	8.0	6.640982151031494	2.7877025604248047
1.0	50140000.0	50150000.0	10.0	6.867944240570068	2.8305232524871826
1.0	50150000.0	50160000.0	6.0	7.345945835113525	2.9235427379608154
1.0	50190000.0	50200000.0	11.0	7.085923671722412	2.8734230995178223
1.0	50320000.0	50330000.0	11.0	6.346765041351318	2.7249374389648438
1.0	50350000.0	50360000.0	7.0	5.995760917663574	2.6470510959625244
1.0	50390000.0	50400000.0	4.0	6.048501968383789	2.662078619003296
1.0	50500000.0	50510000.0	3.0	4.679086208343506	2.238787889480591
1.0	50510000.0	50520000.0	4.0	4.404007434844971	2.149980068206787
1.0	50550000.0	50560000.0	3.0	4.187349319458008	2.143902540206909
1.0	50610000.0	50620000.0	3.0	3.494900941848755	1.878485083580017
1.0	50650000.0	50660000.0	2.0	3.0522048473358154	1.7497161626815796
1.0	50690000.0	50700000.0	3.0	3.3542137145996094	1.91079843044281
1.0	50710000.0	50720000.0	3.0	2.8968310356140137	1.6955913305282593
1.0	50740000.0	50750000.0	1.0	2.9255433082580566	1.6957309246063232
1.0	50810000.0	50820000.0	1.0	2.8547918796539307	1.6738697290420532
1.0	50820000.0	50830000.0	3.0	2.6777842044830322	1.6188675165176392
1.0	50840000.0	50850000.0	5.0	2.6031765937805176	1.4775292873382568
1.0	50950000.0	50960000.0	2.0	2.109325885772705	1.3871216773986816
1.0	51010000.0	51020000.0	0.0	2.178023099899292	1.2128041982650757
1.0	51250000.0	51260000.0	2.0	2.107576608657837	1.2063970565795898
1.0	51280000.0	51290000.0	3.0	2.2420496940612793	1.2580889463424683
1.0	51290000.0	51300000.0	4.0	2.1165664196014404	1.2286113500595093
1.0	51380000.0	51390000.0	0.0	2.130007743835449	1.2246990203857422
1.0	51390000.0	51400000.0	0.0	1.9649932384490967	1.1752187013626099
1.0	51400000.0	51410000.0	1.0	2.005880832672119	1.3432608842849731
1.0	51420000.0	51430000.0	3.0	2.1620688438415527	1.311009168624878
1.0	51510000.0	51520000.0	3.0	2.236341953277588	1.4158512353897095
1.0	51530000.0	51540000.0	2.0	2.2022805213928223	1.3971785306930542
1.0	51570000.0	51580000.0	1.0	2.2758755683898926	1.4130655527114868
1.0	51610000.0	51620000.0	0.0	2.0656371116638184	1.2674964666366577
1.0	51640000.0	51650000.0	3.0	2.0127105712890625	1.2864972352981567
1.0	51650000.0	51660000.0	2.0	1.9550567865371704	1.227781057357788
1.0	51790000.0	51800000.0	0.0	2.010340452194214	1.344010353088379
1.0	51820000.0	51830000.0	5.0	1.9369512796401978	1.1399539709091187
1.0	51910000.0	51920000.0	2.0	2.3102970123291016	1.468427062034607
1.0	51930000.0	51940000.0	5.0	2.331014633178711	1.4778368473052979
1.0	51950000.0	51960000.0	6.0	2.612905502319336	1.534442663192749
1.0	52040000.0	52050000.0	2.0	3.5052268505096436	1.8717403411865234
1.0	52120000.0	52130000.0	1.0	2.172060251235962	1.4163511991500854
1.0	52200000.0	52210000.0	4.0	1.884255051612854	1.1234902143478394
1.0	52240000.0	52250000.0	2.0	2.004932403564453	1.1723994016647339
1.0	52310000.0	52320000.0	1.0	1.901476502418518	1.1345829963684082
1.0	52440000.0	52450000.0	2.0	2.1055080890655518	1.3803398609161377
1.0	52450000.0	52460000.0	4.0	2.0695960521698	1.363877534866333
1.0	52460000.0	52470000.0	5.0	2.017869234085083	1.3041653633117676
1.0	52480000.0	52490000.0	1.0	1.9839341640472412	1.1911054849624634
1.0	52520000.0	52530000.0	2.0	3.375108242034912	3.7058348655700684
1.0	52680000.0	52690000.0	2.0	2.1251931190490723	1.2658414840698242
1.0	52730000.0	52740000.0	3.0	1.9543310403823853	1.132753610610962
1.0	52750000.0	52760000.0	3.0	2.1557576656341553	1.2812573909759521
1.0	52820000.0	52830000.0	1.0	1.9131723642349243	1.2376915216445923
1.0	52850000.0	52860000.0	0.0	1.851238489151001	1.089857816696167
1.0	52860000.0	52870000.0	2.0	1.9546369314193726	1.4325191974639893
1.0	52930000.0	52940000.0	1.0	1.8071329593658447	1.109641432762146
1.0	53010000.0	53020000.0	0.0	2.409381151199341	2.338489532470703
1.0	53160000.0	53170000.0	0.0	2.079507350921631	1.8161380290985107
1.0	53170000.0	53180000.0	1.0	1.9479267597198486	1.1593735218048096
1.0	53210000.0	53220000.0	1.0	1.7708133459091187	1.0881067514419556
1.0	53290000.0	53300000.0	0.0	1.9247207641601562	1.1557083129882812
1.0	53330000.0	53340000.0	2.0	2.215329885482788	1.4167588949203491
1.0	53350000.0	53360000.0	1.0	2.2484781742095947	1.433657169342041
1.0	53360000.0	53370000.0	2.0	2.1430797576904297	1.2637042999267578
1.0	53420000.0	53430000.0	4.0	2.236908435821533	1.2437084913253784
1.0	53440000.0	53450000.0	2.0	2.26243257522583	1.250658392906189
1.0	53450000.0	53460000.0	5.0	2.125955104827881	1.2047919034957886
1.0	53560000.0	53570000.0	3.0	2.30094313621521	1.2876136302947998
1.0	53670000.0	53680000.0	0.0	1.7713301181793213	1.1160932779312134
1.0	53750000.0	53760000.0	3.0	1.6285091638565063	1.0750019550323486
1.0	53850000.0	53860000.0	0.0	1.899793028831482	1.1803542375564575
1.0	53860000.0	53870000.0	1.0	1.8562240600585938	1.2762622833251953
1.0	53900000.0	53910000.0	5.0	2.0162479877471924	1.177804708480835
1.0	53950000.0	53960000.0	0.0	2.1155171394348145	1.365502119064331
1.0	53980000.0	53990000.0	1.0	2.1169445514678955	1.245994210243225
1.0	54040000.0	54050000.0	2.0	2.1426584720611572	1.2105379104614258
1.0	54130000.0	54140000.0	2.0	2.098806858062744	1.2889697551727295
1.0	54190000.0	54200000.0	0.0	2.155604839324951	1.4150478839874268
1.0	54210000.0	54220000.0	2.0	2.041384220123291	1.2649301290512085
1.0	54230000.0	54240000.0	2.0	1.8503520488739014	1.1492559909820557
1.0	54260000.0	54270000.0	3.0	1.6661064624786377	1.1249433755874634
1.0	54310000.0	54320000.0	1.0	1.9404699802398682	1.1175563335418701
1.0	54420000.0	54430000.0	0.0	1.786489725112915	1.0868830680847168
1.0	54470000.0	54480000.0	1.0	2.0558650493621826	1.3328253030776978
1.0	54510000.0	54520000.0	1.0	2.701292037963867	2.826331615447998
1.0	54540000.0	54550000.0	4.0	1.789862036705017	1.1512492895126343
1.0	54550000.0	54560000.0	2.0	1.8739631175994873	1.1158368587493896
1.0	54560000.0	54570000.0	1.0	1.794155478477478	1.0862581729888916
1.0	54590000.0	54600000.0	1.0	1.9920285940170288	1.160402774810791
1.0	54610000.0	54620000.0	2.0	2.0584731101989746	1.206137776374817
1.0	54640000.0	54650000.0	3.0	1.9462751150131226	1.1515599489212036
1.0	54690000.0	54700000.0	2.0	1.9119361639022827	1.2389549016952515
1.0	54800000.0	54810000.0	1.0	1.862302541732788	1.0888481140136719
1.0	54810000.0	54820000.0	4.0	1.8789558410644531	1.1233521699905396
1.0	54820000.0	54830000.0	2.0	1.7657676935195923	1.0810794830322266
1.0	54860000.0	54870000.0	0.0	1.7285335063934326	1.211214303970337
1.0	54940000.0	54950000.0	2.0	1.9922329187393188	1.1464576721191406
1.0	54950000.0	54960000.0	0.0	2.0732531547546387	1.5244531631469727
1.0	55020000.0	55030000.0	2.0	2.1888232231140137	1.23291015625
1.0	55040000.0	55050000.0	4.0	2.055889129638672	1.1851518154144287
1.0	55060000.0	55070000.0	1.0	2.243549346923828	1.334578037261963
1.0	55250000.0	55260000.0	1.0	2.047567844390869	1.1942492723464966
1.0	55410000.0	55420000.0	6.0	2.0987491607666016	1.332203984260559
1.0	55450000.0	55460000.0	5.0	2.2750842571258545	1.4581598043441772
1.0	55470000.0	55480000.0	2.0	2.336726427078247	1.475797414779663
1.0	55520000.0	55530000.0	6.0	2.173630952835083	1.2297159433364868
1.0	55600000.0	55610000.0	0.0	1.822747826576233	1.0989621877670288
1.0	55690000.0	55700000.0	1.0	2.431217670440674	1.3874542713165283
1.0	55820000.0	55830000.0	1.0	2.596334934234619	1.3689758777618408
1.0	55830000.0	55840000.0	0.0	2.8540115356445312	1.681398630142212
1.0	55910000.0	55920000.0	1.0	2.934993028640747	1.7147138118743896
1.0	55920000.0	55930000.0	2.0	2.9799301624298096	1.7342453002929688
1.0	55940000.0	55950000.0	0.0	3.3012166023254395	1.8174002170562744
1.0	55970000.0	55980000.0	3.0	3.2217891216278076	1.7887752056121826
1.0	56000000.0	56010000.0	4.0	3.3791542053222656	1.863337516784668
1.0	56120000.0	56130000.0	5.0	4.271980285644531	2.1927013397216797
1.0	56160000.0	56170000.0	4.0	4.004404067993164	2.029898166656494
1.0	56220000.0	56230000.0	4.0	4.743352890014648	2.328918933868408
1.0	56250000.0	56260000.0	5.0	4.139704704284668	2.1340408325195312
1.0	56270000.0	56280000.0	5.0	4.251736640930176	2.204545259475708
1.0	56280000.0	56290000.0	3.0	4.3111066818237305	2.2277579307556152
1.0	56330000.0	56340000.0	3.0	4.245392799377441	2.1469905376434326
1.0	56390000.0	56400000.0	4.0	4.4455108642578125	2.2208878993988037
1.0	56420000.0	56430000.0	5.0	4.238305568695068	2.1601736545562744
1.0	56440000.0	56450000.0	6.0	4.68233060836792	2.307466983795166
1.0	56460000.0	56470000.0	5.0	4.765892028808594	2.322247266769409
1.0	56510000.0	56520000.0	6.0	4.261233806610107	2.136664390563965
1.0	56580000.0	56590000.0	6.0	4.054962635040283	2.1067380905151367
1.0	56610000.0	56620000.0	7.0	3.5215840339660645	1.9180679321289062
1.0	56630000.0	56640000.0	3.0	4.10712194442749	2.10459303855896
1.0	56650000.0	56660000.0	2.0	3.7496814727783203	1.9529759883880615
1.0	56760000.0	56770000.0	3.0	3.4958438873291016	1.930906057357788
1.0	56860000.0	56870000.0	4.0	3.128441095352173	1.8267548084259033
1.0	56920000.0	56930000.0	4.0	3.1619038581848145	1.8264427185058594
1.0	56950000.0	56960000.0	3.0	3.3051724433898926	1.910637617111206
1.0	57000000.0	57010000.0	2.0	3.4036507606506348	2.0141983032226562
1.0	57170000.0	57180000.0	2.0	4.33231258392334	2.1662747859954834
1.0	57210000.0	57220000.0	4.0	4.514737606048584	2.271921396255493
1.0	57300000.0	57310000.0	5.0	4.347330570220947	2.159881353378296
1.0	57310000.0	57320000.0	4.0	4.046954154968262	2.0509257316589355
1.0	57330000.0	57340000.0	8.0	3.8786282539367676	2.0541329383850098
1.0	57360000.0	57370000.0	2.0	3.739089250564575	1.9889097213745117
1.0	57370000.0	57380000.0	5.0	3.9380717277526855	2.081577777862549
1.0	57440000.0	57450000.0	2.0	4.031235218048096	2.098515748977661
1.0	57460000.0	57470000.0	5.0	3.9685730934143066	2.078591823577881
1.0	57500000.0	57510000.0	4.0	4.38260555267334	2.1816370487213135
1.0	57540000.0	57550000.0	2.0	4.6037092208862305	2.2459089756011963
1.0	57590000.0	57600000.0	2.0	5.203713893890381	2.451411247253418
1.0	57620000.0	57630000.0	3.0	5.374022960662842	2.4533627033233643
1.0	57690000.0	57700000.0	9.0	5.202130317687988	2.4221224784851074
1.0	57710000.0	57720000.0	6.0	5.802397727966309	2.5601322650909424
1.0	57740000.0	57750000.0	3.0	6.3142619132995605	2.7072975635528564
1.0	57750000.0	57760000.0	6.0	5.7489776611328125	2.509793758392334
1.0	57770000.0	57780000.0	6.0	6.005066871643066	2.620086193084717
1.0	57810000.0	57820000.0	7.0	5.504839897155762	2.489051580429077
1.0	57900000.0	57910000.0	1.0	5.164703845977783	2.416611671447754
1.0	57930000.0	57940000.0	6.0	4.715761661529541	2.3161659240722656
1.0	57940000.0	57950000.0	1.0	4.940132141113281	2.4125890731811523
1.0	57990000.0	58000000.0	2.0	5.0060625076293945	2.4462013244628906
1.0	58050000.0	58060000.0	9.0	5.137232780456543	2.4817826747894287
1.0	58070000.0	58080000.0	3.0	5.035309791564941	2.3925182819366455
1.0	58160000.0	58170000.0	6.0	5.319199085235596	2.5032224655151367
1.0	58320000.0	58330000.0	5.0	5.167919158935547	2.4887735843658447
1.0	58330000.0	58340000.0	5.0	5.150087833404541	2.438361644744873
1.0	58340000.0	58350000.0	5.0	5.129612922668457	2.4095375537872314
1.0	58410000.0	58420000.0	3.0	4.945964336395264	2.3325676918029785
1.0	58430000.0	58440000.0	6.0	5.030355453491211	2.3957161903381348
1.0	58450000.0	58460000.0	3.0	4.814975261688232	2.282576322555542
1.0	58550000.0	58560000.0	1.0	4.205825328826904	2.09354829788208
1.0	58580000.0	58590000.0	2.0	4.07755184173584	2.115063428878784
1.0	58610000.0	58620000.0	3.0	4.218470573425293	2.2423834800720215
1.0	58720000.0	58730000.0	2.0	3.5629303455352783	1.8957773447036743
1.0	58790000.0	58800000.0	3.0	3.267817974090576	1.8314285278320312
1.0	58900000.0	58910000.0	1.0	2.281203508377075	1.2603046894073486
1.0	58930000.0	58940000.0	4.0	1.9469881057739258	1.1451826095581055
1.0	58940000.0	58950000.0	1.0	1.9438594579696655	1.1403957605361938
1.0	59020000.0	59030000.0	2.0	2.2956554889678955	1.33784818649292
1.0	59040000.0	59050000.0	3.0	2.2242770195007324	1.2306565046310425
1.0	59050000.0	59060000.0	2.0	2.1946444511413574	1.2289336919784546
1.0	59120000.0	59130000.0	1.0	2.119689702987671	1.2420920133590698
1.0	59150000.0	59160000.0	1.0	2.028116226196289	1.4487699270248413
1.0	59240000.0	59250000.0	3.0	2.718271493911743	2.38814115524292
1.0	59290000.0	59300000.0	4.0	2.308213710784912	1.2823173999786377
1.0	59330000.0	59340000.0	1.0	2.454482078552246	1.4480149745941162
1.0	59440000.0	59450000.0	1.0	2.4278757572174072	1.314801812171936
1.0	59470000.0	59480000.0	3.0	3.326172351837158	1.8140255212783813
1.0	59510000.0	59520000.0	1.0	2.5583598613739014	1.5029497146606445
1.0	59530000.0	59540000.0	3.0	2.4854941368103027	1.454293966293335
1.0	59570000.0	59580000.0	4.0	2.5741679668426514	1.4932218790054321
1.0	59610000.0	59620000.0	6.0	2.782205820083618	1.651365876197815
1.0	59660000.0	59670000.0	5.0	3.1306686401367188	1.7586748600006104
1.0	59680000.0	59690000.0	5.0	3.1983158588409424	1.7801151275634766
1.0	59720000.0	59730000.0	3.0	2.6794281005859375	1.6193832159042358
1.0	59750000.0	59760000.0	4.0	2.774968385696411	1.5338865518569946
1.0	59780000.0	59790000.0	5.0	2.3100507259368896	1.286706805229187
1.0	59980000.0	59990000.0	2.0	2.5899481773376465	1.412502408027649
1.0	60220000.0	60230000.0	4.0	3.8417842388153076	1.9759070873260498
1.0	60230000.0	60240000.0	5.0	3.899707317352295	1.9923381805419922
1.0	60290000.0	60300000.0	5.0	3.917534351348877	1.9961057901382446
1.0	60310000.0	60320000.0	7.0	3.966395139694214	2.012247085571289
1.0	60340000.0	60350000.0	0.0	4.5125041007995605	2.1841788291931152
1.0	60600000.0	60610000.0	5.0	6.334691524505615	2.6472089290618896
1.0	60640000.0	60650000.0	8.0	6.3477277755737305	2.688847541809082
1.0	60680000.0	60690000.0	6.0	5.637303352355957	2.482734203338623
1.0	60720000.0	60730000.0	6.0	7.219947814941406	2.863584041595459
1.0	60760000.0	60770000.0	9.0	6.347955226898193	2.694380760192871
1.0	60870000.0	60880000.0	7.0	5.637133598327637	2.5667293071746826
1.0	60960000.0	60970000.0	4.0	5.864437103271484	2.555210590362549
1.0	61000000.0	61010000.0	14.0	5.984604835510254	2.641695499420166
1.0	61020000.0	61030000.0	3.0	6.369141578674316	2.7327797412872314
1.0	61090000.0	61100000.0	5.0	6.7006072998046875	2.767181634902954
1.0	61140000.0	61150000.0	7.0	6.009877681732178	2.602184772491455
1.0	61200000.0	61210000.0	11.0	5.335196495056152	2.4426257610321045
1.0	61320000.0	61330000.0	6.0	4.930857181549072	2.288231134414673
1.0	61370000.0	61380000.0	3.0	5.089284420013428	2.3263821601867676
1.0	61520000.0	61530000.0	6.0	3.6831917762756348	1.9273761510849
1.0	61550000.0	61560000.0	4.0	3.7673115730285645	1.9779878854751587
1.0	61590000.0	61600000.0	5.0	3.4516549110412598	1.8715585470199585
1.0	61670000.0	61680000.0	2.0	3.810041904449463	1.961787462234497
1.0	61680000.0	61690000.0	2.0	3.746098041534424	1.9614486694335938
1.0	61700000.0	61710000.0	5.0	3.53686261177063	1.8913872241973877
1.0	61720000.0	61730000.0	2.0	3.461686372756958	1.8662598133087158
1.0	61890000.0	61900000.0	7.0	3.7133350372314453	1.9334189891815186
1.0	61940000.0	61950000.0	8.0	3.8343453407287598	1.9945682287216187
1.0	61980000.0	61990000.0	6.0	3.4892287254333496	1.8669633865356445
1.0	62040000.0	62050000.0	0.0	2.876577615737915	1.5680595636367798
1.0	62240000.0	62250000.0	2.0	2.623047351837158	1.6017783880233765
1.0	62300000.0	62310000.0	2.0	2.769991397857666	1.5432817935943604
1.0	62330000.0	62340000.0	5.0	2.713695764541626	1.6300599575042725
1.0	62340000.0	62350000.0	4.0	2.7970080375671387	1.6559600830078125
1.0	62560000.0	62570000.0	2.0	2.8495125770568848	1.6722348928451538
1.0	62690000.0	62700000.0	8.0	3.1757171154022217	1.7724056243896484
1.0	62720000.0	62730000.0	5.0	3.3279380798339844	1.8185402154922485
1.0	62760000.0	62770000.0	2.0	2.8166017532348633	1.5499083995819092
1.0	62840000.0	62850000.0	2.0	2.6173901557922363	1.5081536769866943
1.0	62930000.0	62940000.0	2.0	2.5119287967681885	1.5232799053192139
1.0	62970000.0	62980000.0	1.0	2.323364734649658	1.371398687362671
1.0	63010000.0	63020000.0	3.0	2.305271625518799	1.3321616649627686
1.0	63090000.0	63100000.0	3.0	2.1540920734405518	1.207034707069397
1.0	63250000.0	63260000.0	1.0	2.324773073196411	1.2785441875457764
1.0	63280000.0	63290000.0	1.0	2.4149067401885986	1.4853554964065552
1.0	63320000.0	63330000.0	2.0	2.086935520172119	1.3296983242034912
1.0	63400000.0	63410000.0	3.0	2.906665802001953	1.6899070739746094
1.0	63510000.0	63520000.0	4.0	3.0014891624450684	1.7191135883331299
1.0	63540000.0	63550000.0	4.0	3.5380654335021973	1.8816627264022827
1.0	63600000.0	63610000.0	5.0	3.8062758445739746	1.9617252349853516
1.0	63670000.0	63680000.0	9.0	3.6176769733428955	1.905174970626831
1.0	63720000.0	63730000.0	3.0	3.689257860183716	1.9263274669647217
1.0	63730000.0	63740000.0	5.0	3.5042972564697266	1.871463418006897
1.0	63800000.0	63810000.0	5.0	2.646361827850342	1.6090610027313232
1.0	63880000.0	63890000.0	1.0	2.0628459453582764	1.2864689826965332
1.0	63990000.0	64000000.0	1.0	1.9135487079620361	1.4006154537200928
1.0	64040000.0	64050000.0	4.0	2.1796493530273438	1.2885663509368896
1.0	64150000.0	64160000.0	3.0	2.9127755165100098	1.6917930841445923
1.0	64180000.0	64190000.0	2.0	3.2904210090637207	1.8072073459625244
1.0	64200000.0	64210000.0	4.0	3.444927215576172	1.8804775476455688
1.0	64220000.0	64230000.0	4.0	3.414492130279541	1.8639132976531982
1.0	64240000.0	64250000.0	3.0	3.454943895339966	1.905885934829712
1.0	64290000.0	64300000.0	4.0	3.649279832839966	2.01324200630188
1.0	64310000.0	64320000.0	6.0	3.248528003692627	1.812112808227539
1.0	64390000.0	64400000.0	4.0	2.963139772415161	1.7073190212249756
1.0	64590000.0	64600000.0	5.0	3.7243411540985107	2.034058094024658
1.0	64630000.0	64640000.0	2.0	3.5903449058532715	1.9647209644317627
1.0	64660000.0	64670000.0	2.0	3.5262794494628906	1.8786678314208984
1.0	64690000.0	64700000.0	4.0	4.099149227142334	2.148702621459961
1.0	64700000.0	64710000.0	4.0	4.175122261047363	2.247824192047119
1.0	64730000.0	64740000.0	2.0	4.0453596115112305	2.0764946937561035
1.0	64770000.0	64780000.0	5.0	4.287177085876465	2.1500988006591797
1.0	64820000.0	64830000.0	5.0	4.00802755355835	2.0720298290252686
1.0	64830000.0	64840000.0	1.0	3.964221954345703	2.050081253051758
1.0	64850000.0	64860000.0	13.0	3.817246675491333	2.141768455505371
1.0	64970000.0	64980000.0	1.0	2.8771111965179443	1.6928056478500366
1.0	64990000.0	65000000.0	3.0	3.4809634685516357	2.0969443321228027
1.0	65040000.0	65050000.0	4.0	3.194185733795166	2.0518479347229004
1.0	65060000.0	65070000.0	6.0	3.3003363609313965	2.0721230506896973
1.0	65080000.0	65090000.0	7.0	3.2080154418945312	1.8290752172470093
1.0	65110000.0	65120000.0	0.0	3.3963065147399902	1.894797921180725
1.0	65170000.0	65180000.0	5.0	2.809022903442383	1.659792184829712
1.0	65190000.0	65200000.0	2.0	2.7144699096679688	1.6303012371063232
1.0	65200000.0	65210000.0	3.0	2.6016006469726562	1.4971582889556885
1.0	65240000.0	65250000.0	1.0	2.490612506866455	1.3350051641464233
1.0	65260000.0	65270000.0	1.0	2.4782118797302246	1.4159600734710693
1.0	65290000.0	65300000.0	0.0	2.0840351581573486	1.2188078165054321
1.0	65320000.0	65330000.0	3.0	2.0394763946533203	1.1792808771133423
1.0	65360000.0	65370000.0	1.0	2.206364631652832	1.2359740734100342
1.0	65390000.0	65400000.0	3.0	1.9479272365570068	1.121255874633789
1.0	65410000.0	65420000.0	4.0	2.0196027755737305	1.1810691356658936
1.0	65440000.0	65450000.0	0.0	2.1344761848449707	1.2040932178497314
1.0	65580000.0	65590000.0	1.0	2.08109712600708	1.2331340312957764
1.0	65590000.0	65600000.0	1.0	2.283294677734375	1.31795334815979
1.0	65750000.0	65760000.0	2.0	2.6495566368103027	1.5872523784637451
1.0	65790000.0	65800000.0	3.0	2.641427755355835	1.6075232028961182
1.0	65980000.0	65990000.0	3.0	3.6521713733673096	1.9338308572769165
1.0	66100000.0	66110000.0	3.0	4.06998348236084	2.0721428394317627
1.0	66130000.0	66140000.0	8.0	3.9280896186828613	2.0058493614196777
1.0	66240000.0	66250000.0	2.0	3.409877061843872	1.9066013097763062
1.0	66350000.0	66360000.0	2.0	3.01771879196167	1.733393907546997
1.0	66450000.0	66460000.0	5.0	2.495540142059326	1.3343185186386108
1.0	66500000.0	66510000.0	1.0	2.928159236907959	1.7044250965118408
1.0	66550000.0	66560000.0	5.0	2.5326404571533203	1.3897970914840698
1.0	66570000.0	66580000.0	1.0	2.2602858543395996	1.2601557970046997
1.0	66690000.0	66700000.0	2.0	2.459383726119995	1.4456710815429688
1.0	66750000.0	66760000.0	2.0	2.684818983078003	1.6210609674453735
1.0	66770000.0	66780000.0	2.0	2.679133176803589	1.619288682937622
1.0	66780000.0	66790000.0	3.0	2.5677685737609863	1.4952402114868164
1.0	66790000.0	66800000.0	12.0	3.9734482765197754	3.1801302433013916
1.0	66800000.0	66810000.0	9.0	5.169491767883301	3.0866599082946777
1.0	66820000.0	66830000.0	1.0	2.5363779067993164	1.3900630474090576
1.0	66830000.0	66840000.0	2.0	3.0818448066711426	1.6796060800552368
1.0	66860000.0	66870000.0	4.0	3.0598978996276855	1.5805797576904297
1.0	66980000.0	66990000.0	2.0	2.5701546669006348	1.4870069026947021
1.0	67030000.0	67040000.0	2.0	2.507128953933716	1.4748090505599976
1.0	67050000.0	67060000.0	5.0	2.4075124263763428	1.3245524168014526
1.0	67070000.0	67080000.0	4.0	2.4875149726867676	1.416388988494873
1.0	67180000.0	67190000.0	2.0	2.4704537391662598	1.384581446647644
1.0	67200000.0	67210000.0	2.0	2.3018341064453125	1.2655060291290283
1.0	67220000.0	67230000.0	1.0	2.4028844833374023	1.360000729560852
1.0	67240000.0	67250000.0	1.0	2.1945016384124756	1.2895697355270386
1.0	67300000.0	67310000.0	3.0	2.2840020656585693	1.379724144935608
1.0	67310000.0	67320000.0	2.0	2.307741165161133	1.4488286972045898
1.0	67330000.0	67340000.0	0.0	2.492720127105713	1.43848717212677
1.0	67380000.0	67390000.0	2.0	2.2856428623199463	1.2629257440567017
1.0	67390000.0	67400000.0	4.0	3.852867841720581	3.0823991298675537
1.0	67410000.0	67420000.0	1.0	2.1739163398742676	1.2070088386535645
1.0	67530000.0	67540000.0	1.0	2.5824685096740723	1.472837209701538
1.0	67620000.0	67630000.0	2.0	2.16180419921875	1.263132929801941
1.0	67720000.0	67730000.0	1.0	2.2644317150115967	1.280623435974121
1.0	67740000.0	67750000.0	1.0	2.247302770614624	1.2570422887802124
1.0	67750000.0	67760000.0	4.0	2.223578929901123	1.2746950387954712
1.0	67830000.0	67840000.0	0.0	2.143167018890381	1.2204837799072266
1.0	67870000.0	67880000.0	2.0	2.1058623790740967	1.4849387407302856
1.0	67890000.0	67900000.0	3.0	3.5619778633117676	3.839104175567627
1.0	67900000.0	67910000.0	0.0	2.146744966506958	1.2179101705551147
1.0	67910000.0	67920000.0	2.0	2.076211452484131	1.1924563646316528
1.0	67930000.0	67940000.0	2.0	2.0854415893554688	1.2352465391159058
1.0	67950000.0	67960000.0	1.0	2.2000980377197266	1.307765007019043
1.0	67960000.0	67970000.0	2.0	2.0804953575134277	1.2086414098739624
1.0	68050000.0	68060000.0	2.0	2.2590396404266357	1.2584407329559326
1.0	68110000.0	68120000.0	1.0	2.1713547706604004	1.2030376195907593
1.0	68160000.0	68170000.0	3.0	2.453305959701538	1.3921664953231812
1.0	68170000.0	68180000.0	3.0	2.368682622909546	1.3067069053649902
1.0	68210000.0	68220000.0	0.0	2.285521984100342	1.2931534051895142
1.0	68230000.0	68240000.0	1.0	2.862971067428589	1.6764030456542969
1.0	68250000.0	68260000.0	1.0	3.045224666595459	1.7325356006622314
1.0	68300000.0	68310000.0	5.0	2.966567277908325	1.708372712135315
1.0	68310000.0	68320000.0	1.0	3.4600539207458496	1.8598740100860596
1.0	68520000.0	68530000.0	5.0	3.9872794151306152	2.186633586883545
1.0	68590000.0	68600000.0	4.0	4.124284267425537	2.103881597518921
1.0	68640000.0	68650000.0	3.0	3.630183458328247	1.9354133605957031
1.0	68670000.0	68680000.0	5.0	3.7943801879882812	2.1719040870666504
1.0	68690000.0	68700000.0	4.0	3.8412468433380127	2.0456795692443848
1.0	68750000.0	68760000.0	4.0	4.172905445098877	2.26206636428833
1.0	68780000.0	68790000.0	4.0	4.080084800720215	2.145392894744873
1.0	68930000.0	68940000.0	2.0	4.222019672393799	2.268380641937256
1.0	68940000.0	68950000.0	0.0	3.9255661964416504	2.2091946601867676
1.0	68950000.0	68960000.0	0.0	4.011264801025391	2.2263007164001465
1.0	69000000.0	69010000.0	5.0	4.4081292152404785	2.3217954635620117
1.0	69030000.0	69040000.0	4.0	4.740759372711182	2.383906126022339
1.0	69100000.0	69110000.0	6.0	5.086264133453369	2.4726409912109375
1.0	69230000.0	69240000.0	6.0	5.2061076164245605	2.4820735454559326
1.0	69420000.0	69430000.0	4.0	6.2085418701171875	2.7051665782928467
1.0	69490000.0	69500000.0	3.0	6.968585014343262	2.8540711402893066
1.0	69520000.0	69530000.0	9.0	7.0017595291137695	2.8572463989257812
1.0	69540000.0	69550000.0	5.0	7.499953269958496	2.9489212036132812
1.0	69600000.0	69610000.0	7.0	7.862584114074707	3.0200982093811035
1.0	69630000.0	69640000.0	9.0	8.064427375793457	3.0558927059173584
1.0	69730000.0	69740000.0	6.0	8.682466506958008	3.158653736114502
1.0	69740000.0	69750000.0	10.0	8.373602867126465	3.101637601852417
1.0	69750000.0	69760000.0	15.0	7.694239139556885	2.981914520263672
1.0	69760000.0	69770000.0	7.0	8.278257369995117	3.0736770629882812
1.0	69790000.0	69800000.0	11.0	8.209405899047852	3.080406427383423
1.0	69960000.0	69970000.0	7.0	8.474507331848145	3.1245174407958984
1.0	70090000.0	70100000.0	4.0	7.778204917907715	3.002633571624756
1.0	70130000.0	70140000.0	7.0	6.928330421447754	2.840278387069702
1.0	70270000.0	70280000.0	9.0	5.470452308654785	2.5526645183563232
1.0	70310000.0	70320000.0	4.0	5.488375663757324	2.5544400215148926
1.0	70390000.0	70400000.0	1.0	4.073810577392578	2.039966106414795
1.0	70410000.0	70420000.0	8.0	4.915887355804443	2.417616367340088
1.0	70540000.0	70550000.0	5.0	4.228095054626465	2.108827829360962
1.0	70580000.0	70590000.0	4.0	3.8603134155273438	1.9797537326812744
1.0	70610000.0	70620000.0	2.0	2.8152413368225098	1.602447509765625
1.0	70650000.0	70660000.0	0.0	2.2732903957366943	1.2433156967163086
1.0	70670000.0	70680000.0	2.0	2.852043628692627	2.585049867630005
1.0	70690000.0	70700000.0	2.0	2.056887149810791	1.4356858730316162
1.0	70730000.0	70740000.0	1.0	1.983282446861267	1.173886775970459
1.0	70780000.0	70790000.0	5.0	2.0424320697784424	1.1790319681167603
1.0	70790000.0	70800000.0	3.0	2.068490982055664	1.172936201095581
1.0	70820000.0	70830000.0	3.0	2.20412540435791	1.4602957963943481
1.0	70840000.0	70850000.0	1.0	2.4885494709014893	1.4832590818405151
1.0	70910000.0	70920000.0	2.0	2.7037887573242188	1.626974105834961
1.0	70980000.0	70990000.0	5.0	2.767441511154175	1.6467777490615845
1.0	71020000.0	71030000.0	3.0	3.169388771057129	1.7704795598983765
1.0	71160000.0	71170000.0	2.0	4.0870466232299805	2.078913450241089
1.0	71220000.0	71230000.0	5.0	4.865870475769043	2.4020094871520996
1.0	71240000.0	71250000.0	6.0	4.657268524169922	2.297811985015869
1.0	71320000.0	71330000.0	3.0	5.278473854064941	2.4953975677490234
1.0	71340000.0	71350000.0	5.0	5.073357105255127	2.445228099822998
1.0	71430000.0	71440000.0	3.0	4.552650451660156	2.2735443115234375
1.0	71440000.0	71450000.0	5.0	4.249938011169434	2.1278958320617676
1.0	71530000.0	71540000.0	2.0	4.57741641998291	2.244495391845703
1.0	71600000.0	71610000.0	6.0	4.964676856994629	2.444304943084717
1.0	71640000.0	71650000.0	5.0	5.955670356750488	2.6506171226501465
1.0	71720000.0	71730000.0	7.0	6.110870838165283	2.6863667964935303
1.0	71730000.0	71740000.0	7.0	5.976468563079834	2.657280445098877
1.0	71830000.0	71840000.0	4.0	7.447775840759277	2.93355131149292
1.0	71900000.0	71910000.0	5.0	7.586822509765625	2.9690353870391846
1.0	71960000.0	71970000.0	14.0	7.540022373199463	2.959423303604126
1.0	72030000.0	72040000.0	11.0	7.427986145019531	2.8933327198028564
1.0	72040000.0	72050000.0	9.0	7.437924861907959	2.9018828868865967
1.0	72070000.0	72080000.0	12.0	6.996407985687256	2.859323024749756
1.0	72110000.0	72120000.0	4.0	8.205459594726562	3.0261037349700928
1.0	72130000.0	72140000.0	4.0	8.652544021606445	3.095327615737915
1.0	72160000.0	72170000.0	5.0	9.009246826171875	3.210488796234131
1.0	72240000.0	72250000.0	6.0	9.361050605773926	3.2360126972198486
1.0	72250000.0	72260000.0	7.0	9.281072616577148	3.19574236869812
1.0	72460000.0	72470000.0	5.0	8.04102897644043	3.0025291442871094
1.0	72470000.0	72480000.0	7.0	7.833403587341309	2.9289376735687256
1.0	72480000.0	72490000.0	10.0	7.252873420715332	2.8641858100891113
1.0	72500000.0	72510000.0	8.0	7.966841220855713	2.9943795204162598
1.0	72570000.0	72580000.0	8.0	9.135424613952637	3.192025661468506
1.0	72580000.0	72590000.0	7.0	9.08043098449707	3.194885730743408
1.0	72620000.0	72630000.0	9.0	9.178499221801758	3.220149278640747
1.0	72710000.0	72720000.0	9.0	7.429823875427246	2.940354585647583
1.0	72740000.0	72750000.0	10.0	6.584583282470703	2.7748043537139893
1.0	72770000.0	72780000.0	2.0	5.789180755615234	2.532259702682495
1.0	72800000.0	72810000.0	1.0	6.857766628265381	2.7946135997772217
1.0	72830000.0	72840000.0	10.0	8.400888442993164	3.099102020263672
1.0	72990000.0	73000000.0	10.0	10.24272346496582	3.400613307952881
1.0	73030000.0	73040000.0	8.0	10.495018005371094	3.4316952228546143
1.0	73050000.0	73060000.0	15.0	9.910759925842285	3.352151393890381
1.0	73080000.0	73090000.0	13.0	9.604504585266113	3.2980494499206543
1.0	73140000.0	73150000.0	6.0	11.180902481079102	3.5249056816101074
1.0	73160000.0	73170000.0	8.0	10.829386711120605	3.4805915355682373
1.0	73280000.0	73290000.0	7.0	10.515912055969238	3.4293746948242188
1.0	73340000.0	73350000.0	14.0	9.446228981018066	3.2833569049835205
1.0	73410000.0	73420000.0	14.0	9.227018356323242	3.2323429584503174
1.0	73480000.0	73490000.0	12.0	10.20688533782959	3.376659393310547
1.0	73550000.0	73560000.0	13.0	10.649991989135742	3.4572231769561768
1.0	73560000.0	73570000.0	16.0	11.109928131103516	3.5150272846221924
1.0	73680000.0	73690000.0	6.0	11.548255920410156	3.56758451461792
1.0	73690000.0	73700000.0	16.0	11.235898971557617	3.5298335552215576
1.0	73720000.0	73730000.0	12.0	12.405263900756836	3.658496856689453
1.0	73740000.0	73750000.0	14.0	12.04354476928711	3.623030424118042
1.0	73770000.0	73780000.0	10.0	11.955170631408691	3.6140735149383545
1.0	73800000.0	73810000.0	17.0	12.377523422241211	3.658123731613159
1.0	73890000.0	73900000.0	12.0	11.321647644042969	3.5414085388183594
1.0	74070000.0	74080000.0	13.0	11.835485458374023	3.601628541946411
1.0	74100000.0	74110000.0	18.0	11.367393493652344	3.5452823638916016
1.0	74190000.0	74200000.0	15.0	10.661747932434082	3.458754062652588
1.0	74200000.0	74210000.0	5.0	11.22838306427002	3.53120756149292
1.0	74260000.0	74270000.0	6.0	10.19174861907959	3.3854575157165527
1.0	74290000.0	74300000.0	9.0	9.418377876281738	3.279259443283081
1.0	74300000.0	74310000.0	8.0	8.946478843688965	3.2050163745880127
1.0	74310000.0	74320000.0	11.0	9.350118637084961	3.268775463104248
1.0	74320000.0	74330000.0	12.0	9.066649436950684	3.224353075027466
1.0	74420000.0	74430000.0	11.0	8.164064407348633	3.0720505714416504
1.0	74470000.0	74480000.0	7.0	7.817482948303223	3.0108985900878906
1.0	74540000.0	74550000.0	4.0	7.594276428222656	2.9719347953796387
1.0	74590000.0	74600000.0	8.0	6.503443717956543	2.7185704708099365
1.0	74620000.0	74630000.0	7.0	7.0540361404418945	2.8714699745178223
1.0	74640000.0	74650000.0	8.0	6.996180534362793	2.839975118637085
1.0	74860000.0	74870000.0	7.0	5.341419219970703	2.5166878700256348
1.0	74900000.0	74910000.0	5.0	4.681887149810791	2.3612732887268066
1.0	74950000.0	74960000.0	8.0	4.793534278869629	2.348270893096924
1.0	75070000.0	75080000.0	4.0	3.957141399383545	2.1528351306915283
1.0	75150000.0	75160000.0	4.0	3.1244544982910156	1.8173494338989258
1.0	75160000.0	75170000.0	5.0	2.694960117340088	1.4976184368133545
1.0	75170000.0	75180000.0	2.0	2.8131279945373535	1.531656265258789
1.0	75320000.0	75330000.0	4.0	4.696171283721924	2.3589797019958496
1.0	75370000.0	75380000.0	6.0	4.582500457763672	2.3415534496307373
1.0	75430000.0	75440000.0	3.0	4.759817123413086	2.3960723876953125
1.0	75460000.0	75470000.0	5.0	4.318428993225098	2.2977867126464844
1.0	75510000.0	75520000.0	4.0	4.3509521484375	2.312195062637329
1.0	75600000.0	75610000.0	1.0	4.088726043701172	2.131875991821289
1.0	75610000.0	75620000.0	2.0	4.094293117523193	2.1477584838867188
1.0	75650000.0	75660000.0	7.0	3.969996213912964	2.128666400909424
1.0	75670000.0	75680000.0	3.0	4.0926995277404785	2.1991512775421143
1.0	75750000.0	75760000.0	4.0	4.0747971534729	2.239051103591919
1.0	75790000.0	75800000.0	5.0	4.13028621673584	2.2631051540374756
1.0	75800000.0	75810000.0	2.0	4.033038139343262	2.2365798950195312
1.0	75830000.0	75840000.0	0.0	4.309149265289307	2.3090999126434326
1.0	75950000.0	75960000.0	4.0	4.551859378814697	2.3348050117492676
1.0	76010000.0	76020000.0	1.0	4.120139122009277	2.1815309524536133
1.0	76050000.0	76060000.0	3.0	3.7307121753692627	2.003948926925659
1.0	76080000.0	76090000.0	1.0	3.467650890350342	1.9155747890472412
1.0	76190000.0	76200000.0	3.0	2.6867315769195557	1.6461349725723267
1.0	76400000.0	76410000.0	3.0	4.019904136657715	2.0394158363342285
1.0	76410000.0	76420000.0	6.0	4.510544776916504	2.2317323684692383
1.0	76530000.0	76540000.0	6.0	4.074804782867432	2.112480640411377
1.0	76560000.0	76570000.0	4.0	3.8185641765594482	2.191443920135498
1.0	76580000.0	76590000.0	3.0	3.4914112091064453	1.9192523956298828
1.0	76620000.0	76630000.0	2.0	3.099825382232666	2.025675058364868
1.0	76690000.0	76700000.0	3.0	3.5260062217712402	1.991938591003418
1.0	76710000.0	76720000.0	4.0	3.9048972129821777	2.205502510070801
1.0	76740000.0	76750000.0	5.0	3.9971745014190674	2.2031826972961426
1.0	76770000.0	76780000.0	3.0	4.303441047668457	2.3013691902160645
1.0	77010000.0	77020000.0	5.0	5.290707588195801	2.4982595443725586
1.0	77030000.0	77040000.0	8.0	5.271045684814453	2.512053966522217
1.0	77070000.0	77080000.0	5.0	5.649558067321777	2.5822675228118896
1.0	77140000.0	77150000.0	7.0	4.882338523864746	2.3774285316467285
1.0	77150000.0	77160000.0	4.0	4.9516191482543945	2.3627705574035645
1.0	77180000.0	77190000.0	5.0	5.2166852951049805	2.50050687789917
1.0	77210000.0	77220000.0	6.0	5.11030912399292	2.4408059120178223
1.0	77220000.0	77230000.0	3.0	4.849623680114746	2.3313608169555664
1.0	77340000.0	77350000.0	1.0	4.278337478637695	2.1578710079193115
1.0	77350000.0	77360000.0	6.0	4.136996269226074	2.1347837448120117
1.0	77410000.0	77420000.0	2.0	3.675544261932373	2.01578688621521
1.0	77560000.0	77570000.0	2.0	2.746166706085205	2.0397400856018066
1.0	77590000.0	77600000.0	0.0	2.3080644607543945	1.9196674823760986
1.0	77640000.0	77650000.0	0.0	2.272378444671631	1.4437627792358398
1.0	77690000.0	77700000.0	1.0	2.4965317249298096	1.736323356628418
1.0	77770000.0	77780000.0	3.0	2.957595109939575	1.7312023639678955
1.0	77780000.0	77790000.0	4.0	3.0064148902893066	1.7562891244888306
1.0	77820000.0	77830000.0	2.0	3.3518195152282715	1.8568699359893799
1.0	77880000.0	77890000.0	6.0	2.9083945751190186	1.6904411315917969
1.0	77910000.0	77920000.0	1.0	2.9784274101257324	1.7120239734649658
1.0	77930000.0	77940000.0	2.0	2.854738235473633	1.673854112625122
1.0	77940000.0	77950000.0	3.0	2.5560927391052246	1.461503267288208
1.0	77980000.0	77990000.0	2.0	2.5091567039489746	1.350596308708191
1.0	78000000.0	78010000.0	4.0	2.2633471488952637	1.2610406875610352
1.0	78030000.0	78040000.0	4.0	1.985695242881775	1.1753029823303223
1.0	78050000.0	78060000.0	1.0	2.142277956008911	1.2644847631454468
1.0	78090000.0	78100000.0	2.0	2.0078089237213135	1.1808043718338013
1.0	78190000.0	78200000.0	1.0	2.0314879417419434	1.1867079734802246
1.0	78200000.0	78210000.0	1.0	1.983698844909668	1.1770740747451782
1.0	78300000.0	78310000.0	0.0	1.928654432296753	1.122736930847168
1.0	78330000.0	78340000.0	0.0	2.060053586959839	1.363994836807251
1.0	78360000.0	78370000.0	1.0	2.0319368839263916	1.2827316522598267
1.0	78370000.0	78380000.0	2.0	2.1235783100128174	1.3311485052108765
1.0	78410000.0	78420000.0	4.0	2.8812804222106934	1.7733443975448608
1.0	78430000.0	78440000.0	2.0	2.4919047355651855	1.3779045343399048
1.0	78440000.0	78450000.0	1.0	3.8363616466522217	5.261730194091797
1.0	78500000.0	78510000.0	4.0	2.270287036895752	1.2574961185455322
1.0	78550000.0	78560000.0	2.0	2.200766086578369	1.2237184047698975
1.0	78560000.0	78570000.0	1.0	2.328779458999634	1.2893917560577393
1.0	78630000.0	78640000.0	2.0	2.6353631019592285	1.599572777748108
1.0	78740000.0	78750000.0	5.0	3.437608242034912	1.8515193462371826
1.0	78760000.0	78770000.0	4.0	3.9103808403015137	2.0106208324432373
1.0	78830000.0	78840000.0	9.0	3.4922804832458496	1.8923275470733643
1.0	78870000.0	78880000.0	0.0	3.8270668983459473	2.032249927520752
1.0	78960000.0	78970000.0	3.0	3.701725721359253	1.9437997341156006
1.0	79010000.0	79020000.0	6.0	3.904616594314575	2.056428909301758
1.0	79060000.0	79070000.0	2.0	4.289129734039307	2.1059067249298096
1.0	79100000.0	79110000.0	0.0	4.679555416107178	2.240220069885254
1.0	79130000.0	79140000.0	5.0	4.129693031311035	2.062537670135498
1.0	79410000.0	79420000.0	3.0	5.471031188964844	2.553187370300293
1.0	79480000.0	79490000.0	7.0	5.2519049644470215	2.488617420196533
1.0	79530000.0	79540000.0	5.0	6.090033531188965	2.68027925491333
1.0	79570000.0	79580000.0	10.0	5.397158622741699	2.5363731384277344
1.0	79580000.0	79590000.0	4.0	5.771109104156494	2.6013801097869873
1.0	79680000.0	79690000.0	8.0	6.796324253082275	2.8188440799713135
1.0	79690000.0	79700000.0	6.0	7.239676475524902	2.9007773399353027
1.0	79730000.0	79740000.0	8.0	7.345925331115723	2.9257352352142334
1.0	79830000.0	79840000.0	8.0	7.075060844421387	2.8733439445495605
1.0	79870000.0	79880000.0	3.0	6.245274543762207	2.6882338523864746
1.0	79890000.0	79900000.0	5.0	6.040300369262695	2.6568241119384766
1.0	79930000.0	79940000.0	4.0	5.643401145935059	2.5849108695983887
1.0	79940000.0	79950000.0	2.0	5.651851654052734	2.5903303623199463
1.0	80070000.0	80080000.0	3.0	5.026040077209473	2.4338390827178955
1.0	80100000.0	80110000.0	3.0	4.513236045837402	2.3204503059387207
1.0	80150000.0	80160000.0	4.0	4.951563835144043	2.423549175262451
1.0	80370000.0	80380000.0	6.0	6.5433807373046875	2.7725155353546143
1.0	80430000.0	80440000.0	8.0	7.699021816253662	2.990917921066284
1.0	80490000.0	80500000.0	7.0	8.904924392700195	3.1951146125793457
1.0	80530000.0	80540000.0	11.0	8.885043144226074	3.1667094230651855
1.0	80550000.0	80560000.0	8.0	8.74793815612793	3.1667487621307373
1.0	80630000.0	80640000.0	7.0	9.3682222366333	3.259037733078003
1.0	80650000.0	80660000.0	9.0	8.76372241973877	3.171456813812256
1.0	80680000.0	80690000.0	7.0	8.8764066696167	3.177119731903076
1.0	80780000.0	80790000.0	11.0	7.76503849029541	2.9869141578674316
1.0	80790000.0	80800000.0	8.0	8.15141773223877	3.0702526569366455
1.0	80880000.0	80890000.0	10.0	8.52159595489502	3.0987679958343506
1.0	80950000.0	80960000.0	13.0	8.948808670043945	3.2043185234069824
1.0	80990000.0	81000000.0	15.0	10.129343032836914	3.3837742805480957
1.0	81000000.0	81010000.0	12.0	10.195652961730957	3.392749309539795
1.0	81030000.0	81040000.0	4.0	11.678228378295898	3.5795657634735107
1.0	81100000.0	81110000.0	12.0	10.882017135620117	3.4821269512176514
1.0	81120000.0	81130000.0	7.0	11.115878105163574	3.517197847366333
1.0	81140000.0	81150000.0	13.0	10.640576362609863	3.454341411590576
1.0	81240000.0	81250000.0	5.0	10.603978157043457	3.4502434730529785
1.0	81300000.0	81310000.0	13.0	10.255216598510742	3.39756441116333
1.0	81320000.0	81330000.0	21.0	9.511765480041504	3.2937703132629395
1.0	81330000.0	81340000.0	10.0	10.518234252929688	3.4322681427001953
1.0	81470000.0	81480000.0	14.0	9.704427719116211	3.3166980743408203
1.0	81510000.0	81520000.0	12.0	10.28305435180664	3.3985519409179688
1.0	81560000.0	81570000.0	3.0	10.456374168395996	3.425851821899414
1.0	81570000.0	81580000.0	9.0	9.840652465820312	3.34253191947937
1.0	81580000.0	81590000.0	12.0	10.087437629699707	3.3781533241271973
1.0	81660000.0	81670000.0	5.0	10.435670852661133	3.419882297515869
1.0	81750000.0	81760000.0	10.0	10.917943000793457	3.466381788253784
1.0	81910000.0	81920000.0	10.0	9.81180477142334	3.2987735271453857
1.0	81930000.0	81940000.0	4.0	9.883478164672852	3.2533328533172607
1.0	81970000.0	81980000.0	10.0	8.616666793823242	3.094086170196533
1.0	82030000.0	82040000.0	7.0	10.186509132385254	3.332221269607544
1.0	82040000.0	82050000.0	9.0	10.295552253723145	3.378666400909424
1.0	82100000.0	82110000.0	6.0	10.188997268676758	3.388972043991089
1.0	82110000.0	82120000.0	9.0	9.749618530273438	3.290465831756592
1.0	82140000.0	82150000.0	9.0	9.647526741027832	3.2576889991760254
1.0	82200000.0	82210000.0	13.0	9.812153816223145	3.3349807262420654
1.0	82220000.0	82230000.0	13.0	10.634218215942383	3.401789903640747
1.0	82270000.0	82280000.0	14.0	10.256105422973633	3.399691343307495
1.0	82310000.0	82320000.0	10.0	10.82732105255127	3.477436065673828
1.0	82360000.0	82370000.0	8.0	10.914881706237793	3.441488265991211
1.0	82370000.0	82380000.0	10.0	10.878173828125	3.4576473236083984
1.0	82390000.0	82400000.0	18.0	11.011139869689941	3.475304365158081
1.0	82440000.0	82450000.0	11.0	10.070793151855469	3.3747191429138184
1.0	82550000.0	82560000.0	10.0	9.720048904418945	3.2937684059143066
1.0	82610000.0	82620000.0	6.0	9.155961990356445	3.2025623321533203
1.0	82630000.0	82640000.0	17.0	8.488998413085938	3.084129810333252
1.0	82770000.0	82780000.0	3.0	9.845030784606934	3.3082900047302246
1.0	82780000.0	82790000.0	11.0	9.24771785736084	3.233746290206909
1.0	82930000.0	82940000.0	11.0	9.202011108398438	3.1860291957855225
1.0	82970000.0	82980000.0	10.0	9.067851066589355	3.209181547164917
1.0	83090000.0	83100000.0	4.0	9.023233413696289	3.2132294178009033
1.0	83160000.0	83170000.0	9.0	8.48326301574707	3.064716100692749
1.0	83180000.0	83190000.0	9.0	8.394224166870117	3.104663133621216
1.0	83200000.0	83210000.0	10.0	8.481245040893555	3.0854299068450928
1.0	83210000.0	83220000.0	7.0	8.162632942199707	3.008720874786377
1.0	83240000.0	83250000.0	6.0	7.8955183029174805	3.0261950492858887
1.0	83260000.0	83270000.0	7.0	7.699043273925781	2.989316463470459
1.0	83270000.0	83280000.0	7.0	7.723263740539551	2.9598586559295654
1.0	83340000.0	83350000.0	7.0	7.7517571449279785	2.9480299949645996
1.0	83400000.0	83410000.0	11.0	7.178107261657715	2.894407033920288
1.0	83460000.0	83470000.0	7.0	7.317155361175537	2.865408420562744
1.0	83510000.0	83520000.0	7.0	6.276194095611572	2.717932939529419
1.0	83560000.0	83570000.0	8.0	5.3511247634887695	2.504072666168213
1.0	83680000.0	83690000.0	3.0	2.569581985473633	2.902052402496338
1.0	83860000.0	83870000.0	3.0	2.059807538986206	1.413600206375122
1.0	83880000.0	83890000.0	0.0	1.8660831451416016	1.2214365005493164
1.0	83970000.0	83980000.0	2.0	2.644838809967041	1.9462970495224
1.0	84070000.0	84080000.0	3.0	3.0674190521240234	2.0051703453063965
1.0	84100000.0	84110000.0	7.0	2.7182388305664062	1.9470901489257812
1.0	84130000.0	84140000.0	2.0	3.230072021484375	2.037851572036743
1.0	84150000.0	84160000.0	1.0	2.6902480125427246	1.437349557876587
1.0	84170000.0	84180000.0	1.0	3.429208755493164	2.085319995880127
1.0	84200000.0	84210000.0	4.0	3.3663272857666016	2.0658621788024902
1.0	84210000.0	84220000.0	5.0	3.3880386352539062	2.071251630783081
1.0	84280000.0	84290000.0	2.0	3.6141388416290283	2.1450324058532715
1.0	84300000.0	84310000.0	4.0	3.4012012481689453	2.0731654167175293
1.0	84310000.0	84320000.0	3.0	3.18961501121521	1.9100430011749268
1.0	84450000.0	84460000.0	1.0	3.713944911956787	2.003173351287842
1.0	84460000.0	84470000.0	4.0	3.1247336864471436	1.5662766695022583
1.0	84490000.0	84500000.0	6.0	3.6900277137756348	2.103212833404541
1.0	84610000.0	84620000.0	2.0	3.4537341594696045	2.0994505882263184
1.0	84640000.0	84650000.0	1.0	2.518867254257202	1.9755916595458984
1.0	84650000.0	84660000.0	2.0	2.1372852325439453	1.3981707096099854
1.0	84670000.0	84680000.0	2.0	2.403347969055176	1.9301830530166626
1.0	84700000.0	84710000.0	4.0	2.207115650177002	1.7320501804351807
1.0	84720000.0	84730000.0	0.0	2.347609043121338	1.3735392093658447
1.0	84730000.0	84740000.0	3.0	2.3123421669006348	1.3665136098861694
1.0	84760000.0	84770000.0	1.0	2.2253754138946533	1.7186492681503296
1.0	84800000.0	84810000.0	0.0	2.432981252670288	1.3893706798553467
1.0	84810000.0	84820000.0	4.0	2.2095448970794678	1.3414154052734375
1.0	84860000.0	84870000.0	1.0	2.296090841293335	1.2630889415740967
1.0	84930000.0	84940000.0	2.0	1.9936764240264893	1.1717793941497803
1.0	84990000.0	85000000.0	0.0	2.0032694339752197	1.3403855562210083
1.0	85180000.0	85190000.0	1.0	2.027006149291992	1.1652323007583618
1.0	85200000.0	85210000.0	1.0	2.242858409881592	1.2888942956924438
1.0	85210000.0	85220000.0	1.0	2.2156033515930176	1.312632441520691
1.0	85270000.0	85280000.0	4.0	2.178964138031006	1.2248027324676514
1.0	85290000.0	85300000.0	2.0	2.2272582054138184	1.2478723526000977
1.0	85390000.0	85400000.0	1.0	2.0644237995147705	1.2164262533187866
1.0	85420000.0	85430000.0	2.0	2.095532178878784	1.1807173490524292
1.0	85430000.0	85440000.0	2.0	2.1880366802215576	1.226657748222351
1.0	85490000.0	85500000.0	2.0	2.1569485664367676	1.2172338962554932
1.0	85500000.0	85510000.0	2.0	2.2124366760253906	1.293633222579956
1.0	85540000.0	85550000.0	2.0	2.228139877319336	1.2410997152328491
1.0	85590000.0	85600000.0	0.0	2.550417423248291	1.4616584777832031
1.0	85630000.0	85640000.0	3.0	2.4024147987365723	1.3210567235946655
1.0	85660000.0	85670000.0	3.0	2.476994037628174	2.1153087615966797
1.0	85670000.0	85680000.0	4.0	2.50104022026062	1.4750264883041382
1.0	85710000.0	85720000.0	5.0	2.2250254154205322	1.270378828048706
1.0	85830000.0	85840000.0	4.0	2.4738993644714355	1.4784624576568604
1.0	85900000.0	85910000.0	3.0	2.9666826725006104	1.7084081172943115
1.0	85940000.0	85950000.0	4.0	3.413278579711914	1.8442230224609375
1.0	85990000.0	86000000.0	3.0	3.2466788291931152	1.7939637899398804
1.0	86080000.0	86090000.0	5.0	3.1849162578582764	1.7895071506500244
1.0	86090000.0	86100000.0	2.0	2.783690929412842	1.6618541479110718
1.0	86200000.0	86210000.0	3.0	2.7579734325408936	1.7326892614364624
1.0	86270000.0	86280000.0	3.0	3.541905164718628	1.9992625713348389
1.0	86280000.0	86290000.0	9.0	3.5001254081726074	2.104503631591797
1.0	86340000.0	86350000.0	3.0	3.8588547706604004	2.1231637001037598
1.0	86490000.0	86500000.0	7.0	3.3130106925964355	1.8755006790161133
1.0	86520000.0	86530000.0	7.0	3.425654172897339	2.0053389072418213
1.0	86590000.0	86600000.0	6.0	3.2125420570373535	1.8424808979034424
1.0	86660000.0	86670000.0	1.0	3.465317487716675	1.9260921478271484
1.0	86770000.0	86780000.0	7.0	2.9027411937713623	1.737826943397522
1.0	86790000.0	86800000.0	2.0	2.804353952407837	1.5396955013275146
1.0	86830000.0	86840000.0	1.0	2.66222882270813	1.4474010467529297
1.0	86850000.0	86860000.0	3.0	2.6390862464904785	1.3984777927398682
1.0	86860000.0	86870000.0	2.0	2.9558792114257812	2.1305441856384277
1.0	86930000.0	86940000.0	2.0	2.733572483062744	1.636249303817749
1.0	87010000.0	87020000.0	2.0	2.8032963275909424	1.6001098155975342
1.0	87030000.0	87040000.0	0.0	2.5995326042175293	1.5010079145431519
1.0	87050000.0	87060000.0	5.0	2.4086501598358154	1.3206725120544434
1.0	87180000.0	87190000.0	3.0	1.9172216653823853	1.1660531759262085
1.0	87190000.0	87200000.0	3.0	1.991302490234375	1.2406518459320068
1.0	87240000.0	87250000.0	0.0	2.1624205112457275	1.2172069549560547
1.0	87260000.0	87270000.0	3.0	2.041299343109131	1.156751275062561
1.0	87320000.0	87330000.0	2.0	1.8791366815567017	1.1391838788986206
1.0	87340000.0	87350000.0	2.0	1.8242721557617188	1.1794703006744385
1.0	87350000.0	87360000.0	1.0	1.873645544052124	1.1630933284759521
1.0	87530000.0	87540000.0	0.0	2.607717752456665	1.4913246631622314
1.0	87550000.0	87560000.0	2.0	2.501366138458252	1.3886935710906982
1.0	87560000.0	87570000.0	1.0	2.4844932556152344	1.3760589361190796
1.0	87600000.0	87610000.0	0.0	2.506608486175537	1.4094992876052856
1.0	87620000.0	87630000.0	2.0	2.8328869342803955	1.6670866012573242
1.0	87640000.0	87650000.0	1.0	2.3055553436279297	1.277350664138794
1.0	87680000.0	87690000.0	2.0	2.194662570953369	1.295017957687378
1.0	87700000.0	87710000.0	0.0	2.297027826309204	1.2641162872314453
1.0	87720000.0	87730000.0	4.0	2.3161420822143555	1.2799365520477295
1.0	87860000.0	87870000.0	1.0	2.3394436836242676	1.3050105571746826
1.0	87890000.0	87900000.0	1.0	2.955064296722412	1.711238145828247
1.0	88100000.0	88110000.0	1.0	2.815152168273926	1.778861403465271
1.0	88120000.0	88130000.0	2.0	2.7252018451690674	1.668151617050171
1.0	88160000.0	88170000.0	1.0	3.165433883666992	1.9042246341705322
1.0	88170000.0	88180000.0	2.0	2.9818007946014404	1.9352552890777588
1.0	88210000.0	88220000.0	1.0	2.692391872406006	1.7053003311157227
1.0	88250000.0	88260000.0	1.0	2.6379153728485107	1.7630870342254639
1.0	88280000.0	88290000.0	1.0	3.034984827041626	1.9029947519302368
1.0	88330000.0	88340000.0	1.0	2.6661932468414307	1.9642095565795898
1.0	88340000.0	88350000.0	2.0	2.471419095993042	1.7541204690933228
1.0	88370000.0	88380000.0	5.0	2.9579851627349854	1.955707311630249
1.0	88390000.0	88400000.0	2.0	2.648958206176758	2.0233588218688965
1.0	88440000.0	88450000.0	1.0	3.16668701171875	1.8557326793670654
1.0	88450000.0	88460000.0	0.0	3.191051959991455	1.9230916500091553
1.0	88460000.0	88470000.0	5.0	3.001871109008789	1.8574645519256592
1.0	88500000.0	88510000.0	8.0	3.38006854057312	2.1765379905700684
1.0	88510000.0	88520000.0	4.0	3.26397705078125	1.9886833429336548
1.0	88560000.0	88570000.0	5.0	3.5763556957244873	2.0617332458496094
1.0	88750000.0	88760000.0	4.0	3.5945281982421875	1.9996029138565063
1.0	88770000.0	88780000.0	2.0	3.705528736114502	2.0302834510803223
1.0	88850000.0	88860000.0	10.0	4.0191473960876465	2.1234779357910156
1.0	88870000.0	88880000.0	4.0	4.43326473236084	2.2190394401550293
1.0	88930000.0	88940000.0	10.0	4.576632499694824	2.20216703414917
1.0	88960000.0	88970000.0	5.0	3.9535298347473145	2.0118415355682373
1.0	89020000.0	89030000.0	8.0	3.5278518199920654	1.8784854412078857
1.0	89070000.0	89080000.0	0.0	3.152005434036255	1.7651817798614502
1.0	89120000.0	89130000.0	2.0	2.495037317276001	1.4417320489883423
1.0	89170000.0	89180000.0	0.0	2.473522186279297	1.4469910860061646
1.0	89260000.0	89270000.0	4.0	2.0971145629882812	1.2190744876861572
1.0	89270000.0	89280000.0	4.0	2.1953275203704834	1.2331422567367554
1.0	89300000.0	89310000.0	4.0	2.2352988719940186	1.2454338073730469
1.0	89340000.0	89350000.0	1.0	2.14754581451416	1.2517660856246948
1.0	89430000.0	89440000.0	2.0	1.9797608852386475	1.1532819271087646
1.0	89460000.0	89470000.0	3.0	2.228837251663208	1.2108571529388428
1.0	89520000.0	89530000.0	2.0	2.3321471214294434	1.6405589580535889
1.0	89580000.0	89590000.0	2.0	2.2528624534606934	1.7314300537109375
1.0	89590000.0	89600000.0	0.0	3.9194869995117188	2.5678555965423584
1.0	89600000.0	89610000.0	2.0	2.0924601554870605	1.2338162660598755
1.0	89630000.0	89640000.0	1.0	2.24935245513916	1.2688376903533936
1.0	89640000.0	89650000.0	0.0	2.170671224594116	1.2358230352401733
1.0	89660000.0	89670000.0	1.0	3.6381289958953857	2.6249496936798096
1.0	89700000.0	89710000.0	1.0	2.305887222290039	1.3894095420837402
1.0	89730000.0	89740000.0	4.0	2.621652364730835	2.085573434829712
1.0	89780000.0	89790000.0	3.0	2.530235767364502	1.4574421644210815
1.0	89910000.0	89920000.0	2.0	2.2310566902160645	1.2856154441833496
1.0	89950000.0	89960000.0	5.0	1.9775125980377197	1.1261875629425049
1.0	89990000.0	90000000.0	4.0	2.882518768310547	2.2653541564941406
1.0	90000000.0	90010000.0	1.0	2.015188217163086	1.1684837341308594
1.0	90010000.0	90020000.0	2.0	2.0705370903015137	1.1638603210449219
1.0	90130000.0	90140000.0	2.0	1.9046084880828857	1.1322658061981201
1.0	90250000.0	90260000.0	1.0	1.9032663106918335	1.155220627784729
1.0	90270000.0	90280000.0	4.0	1.8414251804351807	1.11362624168396
1.0	90310000.0	90320000.0	3.0	1.9732462167739868	1.3837254047393799
1.0	90330000.0	90340000.0	3.0	1.8750091791152954	1.173020362854004
1.0	90370000.0	90380000.0	2.0	2.045140504837036	1.3467448949813843
1.0	90400000.0	90410000.0	1.0	1.9589735269546509	1.3251197338104248
1.0	90420000.0	90430000.0	4.0	1.7696895599365234	1.178558588027954
1.0	90440000.0	90450000.0	2.0	1.8533951044082642	1.1654636859893799
1.0	90670000.0	90680000.0	2.0	2.8034443855285645	1.6579574346542358
1.0	90750000.0	90760000.0	4.0	3.0787854194641113	1.7429225444793701
1.0	90760000.0	90770000.0	5.0	3.1024973392486572	1.753949522972107
1.0	90910000.0	90920000.0	3.0	3.4384841918945312	1.9013583660125732
1.0	90960000.0	90970000.0	6.0	3.444631576538086	1.8678382635116577
1.0	90980000.0	90990000.0	7.0	3.986548662185669	2.1470894813537598
1.0	91100000.0	91110000.0	3.0	3.3652775287628174	1.8563292026519775
1.0	91110000.0	91120000.0	4.0	3.2642738819122314	1.83297598361969
1.0	91130000.0	91140000.0	2.0	3.4414353370666504	1.8996124267578125
1.0	91140000.0	91150000.0	1.0	3.743640899658203	2.0521321296691895
1.0	91200000.0	91210000.0	1.0	3.277798891067505	1.8033902645111084
1.0	91260000.0	91270000.0	3.0	3.1684277057647705	1.7703735828399658
1.0	91270000.0	91280000.0	4.0	3.154762029647827	1.8017905950546265
1.0	91380000.0	91390000.0	2.0	2.6020991802215576	1.450725793838501
1.0	91470000.0	91480000.0	3.0	2.318341016769409	1.2923264503479004
1.0	91530000.0	91540000.0	3.0	3.1627984046936035	1.768471360206604
1.0	91540000.0	91550000.0	1.0	3.1799232959747314	1.7759647369384766
1.0	91580000.0	91590000.0	5.0	2.8672938346862793	1.719244360923767
1.0	91610000.0	91620000.0	1.0	3.0976760387420654	1.754911184310913
1.0	91620000.0	91630000.0	8.0	2.804445743560791	1.6582691669464111
1.0	91770000.0	91780000.0	4.0	3.2995731830596924	1.9708507061004639
1.0	91840000.0	91850000.0	6.0	2.5274319648742676	1.3528372049331665
1.0	91850000.0	91860000.0	4.0	1.9780327081680298	1.1794321537017822
1.0	91910000.0	91920000.0	3.0	2.461543321609497	1.4211738109588623
1.0	92000000.0	92010000.0	5.0	2.5699706077575684	1.4614832401275635
1.0	92040000.0	92050000.0	3.0	2.6707303524017334	1.6050008535385132
1.0	92060000.0	92070000.0	5.0	2.5283970832824707	1.483217716217041
1.0	92080000.0	92090000.0	1.0	2.6833386421203613	1.5286442041397095
1.0	92180000.0	92190000.0	2.0	2.443089246749878	1.476196050643921
1.0	92210000.0	92220000.0	2.0	2.060530185699463	1.176741361618042
1.0	92220000.0	92230000.0	1.0	2.298138380050659	1.2384722232818604
1.0	92310000.0	92320000.0	2.0	2.2973625659942627	1.3242833614349365
1.0	92330000.0	92340000.0	3.0	2.389336109161377	1.3659889698028564
1.0	92360000.0	92370000.0	2.0	2.7187869548797607	1.5504059791564941
1.0	92380000.0	92390000.0	4.0	2.938659191131592	1.6305345296859741
1.0	92400000.0	92410000.0	2.0	2.910393476486206	1.6910569667816162
1.0	92480000.0	92490000.0	3.0	2.880044937133789	1.681680679321289
1.0	92580000.0	92590000.0	0.0	2.617905855178833	1.4967695474624634
1.0	92650000.0	92660000.0	0.0	2.7659335136413574	1.6463100910186768
1.0	92700000.0	92710000.0	2.0	2.3429625034332275	1.4023430347442627
1.0	92710000.0	92720000.0	0.0	2.1802172660827637	1.2480473518371582
1.0	92760000.0	92770000.0	2.0	2.7006709575653076	2.8252129554748535
1.0	92790000.0	92800000.0	1.0	1.9797217845916748	1.159683108329773
1.0	92820000.0	92830000.0	1.0	1.9147422313690186	1.1410061120986938
1.0	92920000.0	92930000.0	2.0	2.009916305541992	1.1594059467315674
1.0	92970000.0	92980000.0	1.0	1.968148946762085	1.180589199066162
1.0	93040000.0	93050000.0	0.0	1.8877798318862915	1.137487769126892
1.0	93150000.0	93160000.0	1.0	2.0052874088287354	1.1615064144134521
1.0	93170000.0	93180000.0	3.0	1.9307448863983154	1.1610777378082275
1.0	93220000.0	93230000.0	1.0	2.0508809089660645	1.1840962171554565
1.0	93300000.0	93310000.0	2.0	2.7170753479003906	1.420411467552185
1.0	93320000.0	93330000.0	2.0	2.264261484146118	1.4454078674316406
1.0	93340000.0	93350000.0	1.0	3.1310644149780273	1.725550889968872
1.0	93360000.0	93370000.0	5.0	2.4653563499450684	1.5190423727035522
1.0	93380000.0	93390000.0	0.0	2.665526866912842	1.532350778579712
1.0	93470000.0	93480000.0	2.0	2.5660576820373535	1.3776733875274658
1.0	93480000.0	93490000.0	2.0	2.566490888595581	1.3932346105575562
1.0	93580000.0	93590000.0	2.0	1.9949150085449219	1.213353157043457
1.0	93590000.0	93600000.0	1.0	1.7633533477783203	1.1033341884613037
1.0	93610000.0	93620000.0	2.0	1.8764359951019287	1.1216051578521729
1.0	93660000.0	93670000.0	0.0	1.8632524013519287	1.1122376918792725
1.0	93670000.0	93680000.0	2.0	1.8523378372192383	1.1133536100387573
1.0	93690000.0	93700000.0	1.0	1.8843168020248413	1.1260759830474854
1.0	93720000.0	93730000.0	0.0	1.8602949380874634	1.1344316005706787
1.0	93800000.0	93810000.0	0.0	1.8463304042816162	1.1074129343032837
1.0	93830000.0	93840000.0	4.0	1.8446003198623657	1.1162221431732178
1.0	93920000.0	93930000.0	3.0	2.126255989074707	1.2469613552093506
1.0	93950000.0	93960000.0	2.0	2.069673776626587	1.1852341890335083
1.0	94080000.0	94090000.0	1.0	1.7413654327392578	1.2367318868637085
1.0	94100000.0	94110000.0	1.0	1.8135871887207031	1.1118253469467163
1.0	94150000.0	94160000.0	2.0	2.0310235023498535	1.4171130657196045
1.0	94260000.0	94270000.0	1.0	2.0073375701904297	1.1709611415863037
1.0	94270000.0	94280000.0	0.0	2.073472499847412	1.2555733919143677
1.0	94280000.0	94290000.0	1.0	2.030689239501953	1.2990615367889404
1.0	94440000.0	94450000.0	0.0	2.569451093673706	1.5850136280059814
1.0	94510000.0	94520000.0	1.0	2.68821382522583	1.5827758312225342
1.0	94530000.0	94540000.0	6.0	2.620579957962036	1.5609335899353027
1.0	94580000.0	94590000.0	2.0	2.963369846343994	1.7560850381851196
1.0	94620000.0	94630000.0	6.0	2.9688425064086914	1.7486690282821655
1.0	94650000.0	94660000.0	2.0	3.1140475273132324	1.864498496055603
1.0	94700000.0	94710000.0	2.0	3.112792730331421	1.6858339309692383
1.0	94770000.0	94780000.0	4.0	2.826447010040283	1.6805073022842407
1.0	94780000.0	94790000.0	2.0	2.922902822494507	1.7411903142929077
1.0	94810000.0	94820000.0	4.0	2.7902824878692627	1.6017582416534424
1.0	94940000.0	94950000.0	3.0	2.1340785026550293	1.4304556846618652
1.0	94980000.0	94990000.0	1.0	2.276581287384033	1.3496135473251343
1.0	95070000.0	95080000.0	4.0	2.5608506202697754	1.4656774997711182
1.0	95120000.0	95130000.0	5.0	3.112792730331421	1.8063379526138306
1.0	95140000.0	95150000.0	5.0	3.189321517944336	1.8036079406738281
1.0	95200000.0	95210000.0	2.0	3.4699454307556152	1.994023323059082
1.0	95220000.0	95230000.0	1.0	3.280487537384033	1.8161042928695679
1.0	95230000.0	95240000.0	7.0	3.1167829036712646	1.8514055013656616
1.0	95240000.0	95250000.0	3.0	3.1601531505584717	1.7830355167388916
1.0	95340000.0	95350000.0	1.0	3.160661220550537	1.7857186794281006
1.0	95370000.0	95380000.0	6.0	2.9124577045440674	1.7239711284637451
1.0	95400000.0	95410000.0	2.0	3.2075626850128174	1.8483890295028687
1.0	95550000.0	95560000.0	4.0	3.493724822998047	1.8992011547088623
1.0	95560000.0	95570000.0	2.0	3.633887529373169	1.9312636852264404
1.0	95570000.0	95580000.0	10.0	3.3072619438171387	1.82150399684906
1.0	95580000.0	95590000.0	0.0	3.460801362991333	1.858466386795044
1.0	95630000.0	95640000.0	3.0	3.7759037017822266	2.002660036087036
1.0	95690000.0	95700000.0	2.0	4.250463008880615	2.100322723388672
1.0	95770000.0	95780000.0	7.0	4.825533866882324	2.2698025703430176
1.0	95810000.0	95820000.0	10.0	5.525019645690918	2.455476760864258
1.0	95900000.0	95910000.0	3.0	6.2269439697265625	2.6982836723327637
1.0	95940000.0	95950000.0	5.0	6.2265424728393555	2.694047451019287
1.0	96130000.0	96140000.0	9.0	6.782586574554443	2.8184633255004883
1.0	96140000.0	96150000.0	8.0	6.637259006500244	2.78427791595459
1.0	96180000.0	96190000.0	6.0	6.665783882141113	2.79215931892395
1.0	96210000.0	96220000.0	8.0	6.906822204589844	2.836902141571045
1.0	96230000.0	96240000.0	7.0	6.762332916259766	2.8145253658294678
1.0	96240000.0	96250000.0	7.0	6.586678504943848	2.7775559425354004
1.0	96340000.0	96350000.0	4.0	6.904914855957031	2.834831953048706
1.0	96370000.0	96380000.0	10.0	6.770684719085693	2.8128278255462646
1.0	96500000.0	96510000.0	10.0	7.220813751220703	2.892049551010132
1.0	96570000.0	96580000.0	8.0	7.684206962585449	2.9825029373168945
1.0	96620000.0	96630000.0	10.0	7.552911281585693	2.963517665863037
1.0	96650000.0	96660000.0	12.0	7.765130043029785	2.996737241744995
1.0	96660000.0	96670000.0	11.0	8.068294525146484	3.0550153255462646
1.0	96790000.0	96800000.0	10.0	7.185102939605713	2.89623761177063
1.0	96830000.0	96840000.0	9.0	7.357115268707275	2.9164295196533203
1.0	96850000.0	96860000.0	6.0	7.3630170822143555	2.928126811981201
1.0	96930000.0	96940000.0	4.0	6.011129379272461	2.6642847061157227
1.0	97060000.0	97070000.0	2.0	5.4290056228637695	2.5193734169006348
1.0	97090000.0	97100000.0	3.0	4.8682861328125	2.416801929473877
1.0	97110000.0	97120000.0	3.0	4.215266704559326	2.2770962715148926
1.0	97210000.0	97220000.0	0.0	3.396373748779297	2.044577121734619
1.0	97230000.0	97240000.0	3.0	2.928422451019287	1.570966124534607
1.0	97260000.0	97270000.0	5.0	3.2602641582489014	1.9628398418426514
1.0	97330000.0	97340000.0	3.0	5.3403120040893555	2.4927592277526855
1.0	97360000.0	97370000.0	7.0	5.374629974365234	2.529242753982544
1.0	97440000.0	97450000.0	2.0	6.401291847229004	2.7020103931427
1.0	97470000.0	97480000.0	8.0	6.891870021820068	2.8023219108581543
1.0	97500000.0	97510000.0	10.0	6.623101711273193	2.7763118743896484
1.0	97520000.0	97530000.0	6.0	6.937432765960693	2.8340237140655518
1.0	97540000.0	97550000.0	2.0	7.27221155166626	2.8727409839630127
1.0	97580000.0	97590000.0	7.0	7.498882293701172	2.91609787940979
1.0	97590000.0	97600000.0	4.0	7.277024745941162	2.8634324073791504
1.0	97800000.0	97810000.0	13.0	9.063115119934082	3.1600379943847656
1.0	97830000.0	97840000.0	10.0	9.548312187194824	3.2601478099823
1.0	97840000.0	97850000.0	8.0	9.783870697021484	3.319517135620117
1.0	97870000.0	97880000.0	11.0	9.778663635253906	3.3007397651672363
1.0	97910000.0	97920000.0	14.0	9.307258605957031	3.209895372390747
1.0	97930000.0	97940000.0	9.0	9.478595733642578	3.2859714031219482
1.0	97940000.0	97950000.0	12.0	9.28650188446045	3.229689359664917
1.0	97970000.0	97980000.0	15.0	9.935808181762695	3.3447518348693848
1.0	98000000.0	98010000.0	9.0	9.816123962402344	3.2575314044952393
1.0	98110000.0	98120000.0	11.0	10.366693496704102	3.4104018211364746
1.0	98150000.0	98160000.0	16.0	9.547845840454102	3.2918410301208496
1.0	98170000.0	98180000.0	12.0	9.750930786132812	3.324537992477417
1.0	98220000.0	98230000.0	4.0	10.246647834777832	3.3797531127929688
1.0	98270000.0	98280000.0	9.0	8.493429183959961	3.055145740509033
1.0	98300000.0	98310000.0	7.0	7.9450578689575195	2.957494020462036
1.0	98330000.0	98340000.0	7.0	8.17122745513916	3.059091091156006
1.0	98390000.0	98400000.0	7.0	8.638590812683105	3.138998031616211
1.0	98410000.0	98420000.0	7.0	8.764431953430176	3.1721107959747314
1.0	98500000.0	98510000.0	10.0	8.39742660522461	3.073697566986084
1.0	98510000.0	98520000.0	7.0	7.522075653076172	2.897390842437744
1.0	98540000.0	98550000.0	8.0	9.478910446166992	3.28851056098938
1.0	98720000.0	98730000.0	4.0	8.592201232910156	3.143937349319458
1.0	98730000.0	98740000.0	11.0	8.11348819732666	3.0642104148864746
1.0	98770000.0	98780000.0	11.0	7.689338684082031	2.9880995750427246
1.0	98860000.0	98870000.0	6.0	8.527589797973633	3.105252504348755
1.0	98990000.0	99000000.0	13.0	8.634085655212402	3.1506688594818115
1.0	99000000.0	99010000.0	8.0	8.512535095214844	3.130380153656006
1.0	99060000.0	99070000.0	9.0	8.408454895019531	3.1125314235687256
1.0	99180000.0	99190000.0	5.0	7.287289619445801	2.914271831512451
1.0	99270000.0	99280000.0	7.0	6.218687057495117	2.6568193435668945
1.0	99290000.0	99300000.0	2.0	6.501953125	2.753473997116089
1.0	99330000.0	99340000.0	3.0	6.390851974487305	2.7336301803588867
1.0	99390000.0	99400000.0	6.0	6.058564186096191	2.586040496826172
1.0	99440000.0	99450000.0	5.0	6.673422813415527	2.735757350921631
1.0	99460000.0	99470000.0	7.0	5.327085971832275	2.3808441162109375
1.0	99490000.0	99500000.0	8.0	6.192971706390381	2.613312005996704
1.0	99530000.0	99540000.0	9.0	6.1945061683654785	2.6099228858947754
1.0	99560000.0	99570000.0	4.0	6.248100280761719	2.669776439666748
1.0	99580000.0	99590000.0	3.0	5.779568195343018	2.502700090408325
1.0	99740000.0	99750000.0	11.0	5.442235946655273	2.438035488128662
1.0	99750000.0	99760000.0	5.0	5.808459758758545	2.510442018508911
1.0	99860000.0	99870000.0	2.0	3.9757297039031982	2.009953022003174
1.0	99870000.0	99880000.0	5.0	5.1118597984313965	2.324448823928833
1.0	99960000.0	99970000.0	1.0	3.990436553955078	2.0141983032226562
1.0	100000000.0	100010000.0	2.0	3.7612662315368652	1.9475055932998657
1.0	100020000.0	100030000.0	3.0	3.659386157989502	1.9190477132797241
1.0	100060000.0	100070000.0	6.0	2.955404281616211	1.709808111190796
1.0	100120000.0	100130000.0	3.0	2.948498249053955	1.713330864906311
1.0	100170000.0	100180000.0	2.0	2.336604356765747	1.3082247972488403
1.0	100190000.0	100200000.0	3.0	2.0421080589294434	1.2342817783355713
1.0	100210000.0	100220000.0	3.0	2.054633855819702	1.261331558227539
1.0	100220000.0	100230000.0	4.0	2.139087200164795	1.2272989749908447
1.0	100250000.0	100260000.0	1.0	2.3599050045013428	1.401861548423767
1.0	100350000.0	100360000.0	3.0	1.7875070571899414	1.0866082906723022
1.0	100400000.0	100410000.0	0.0	2.0613341331481934	1.2200320959091187
1.0	100440000.0	100450000.0	0.0	1.8726975917816162	1.1669833660125732
1.0	100500000.0	100510000.0	3.0	3.685760974884033	5.032391548156738
1.0	100620000.0	100630000.0	4.0	2.239531993865967	1.2976226806640625
1.0	100890000.0	100900000.0	3.0	1.9865442514419556	1.1563284397125244
1.0	100950000.0	100960000.0	2.0	2.100409984588623	1.209398627281189
1.0	101100000.0	101110000.0	4.0	2.7148244380950928	1.5471084117889404
1.0	101110000.0	101120000.0	4.0	3.233813524246216	1.8150510787963867
1.0	101160000.0	101170000.0	4.0	3.411813259124756	1.874115228652954
1.0	101170000.0	101180000.0	4.0	3.3901419639587402	1.9425169229507446
1.0	101180000.0	101190000.0	4.0	3.2535862922668457	1.828425407409668
1.0	101210000.0	101220000.0	8.0	2.996163845062256	1.754581093788147
1.0	101300000.0	101310000.0	0.0	2.7544662952423096	1.6427462100982666
1.0	101320000.0	101330000.0	4.0	2.4454498291015625	1.3370245695114136
1.0	101440000.0	101450000.0	2.0	2.0384135246276855	1.3639326095581055
1.0	101470000.0	101480000.0	3.0	1.857356071472168	1.1685845851898193
1.0	101490000.0	101500000.0	0.0	2.8976988792419434	2.3702263832092285
1.0	101500000.0	101510000.0	1.0	1.776824951171875	1.0878854990005493
1.0	101570000.0	101580000.0	2.0	2.081540584564209	1.4641262292861938
1.0	101580000.0	101590000.0	2.0	1.9516232013702393	1.1245965957641602
1.0	101610000.0	101620000.0	7.0	2.2592382431030273	1.2199605703353882
1.0	101650000.0	101660000.0	0.0	2.355416774749756	1.2980990409851074
1.0	101710000.0	101720000.0	4.0	2.909050464630127	1.817562460899353
1.0	101720000.0	101730000.0	3.0	1.9869821071624756	1.1350494623184204
1.0	101740000.0	101750000.0	0.0	2.4124033451080322	1.3111823797225952
1.0	101760000.0	101770000.0	0.0	2.141476631164551	1.4081681966781616
1.0	101770000.0	101780000.0	2.0	2.872828245162964	1.461673617362976
1.0	101830000.0	101840000.0	2.0	2.126171112060547	1.2402452230453491
1.0	101840000.0	101850000.0	4.0	2.2404391765594482	1.2434234619140625
1.0	101850000.0	101860000.0	1.0	2.760756254196167	1.5057275295257568
1.0	101900000.0	101910000.0	2.0	2.9968528747558594	1.5609644651412964
1.0	101930000.0	101940000.0	1.0	2.9651637077331543	1.7079404592514038
1.0	101970000.0	101980000.0	1.0	2.928813934326172	1.6967403888702393
1.0	102010000.0	102020000.0	3.0	2.7419943809509277	1.6348521709442139
1.0	102050000.0	102060000.0	1.0	3.579287052154541	1.8937839269638062
1.0	102080000.0	102090000.0	8.0	3.5874741077423096	1.8962156772613525
1.0	102090000.0	102100000.0	5.0	3.448486804962158	1.8547776937484741
1.0	102210000.0	102220000.0	4.0	4.617757797241211	2.2557787895202637
1.0	102220000.0	102230000.0	6.0	4.438590049743652	2.1465375423431396
1.0	102240000.0	102250000.0	7.0	4.850147724151611	2.2944109439849854
1.0	102280000.0	102290000.0	3.0	4.639933109283447	2.1972129344940186
1.0	102330000.0	102340000.0	8.0	4.681170463562012	2.210740089416504
1.0	102340000.0	102350000.0	8.0	4.895238876342773	2.2723841667175293
1.0	102380000.0	102390000.0	5.0	5.555550575256348	2.4461464881896973
1.0	102390000.0	102400000.0	7.0	5.850860595703125	2.5170788764953613
1.0	102410000.0	102420000.0	7.0	6.4430251121521	2.7466235160827637
1.0	102420000.0	102430000.0	9.0	6.45247745513916	2.7098822593688965
1.0	102510000.0	102520000.0	6.0	7.388479709625244	2.9114670753479004
1.0	102660000.0	102670000.0	6.0	7.9428205490112305	3.032102108001709
1.0	102670000.0	102680000.0	4.0	7.985415458679199	3.0375101566314697
1.0	102690000.0	102700000.0	9.0	8.009160995483398	3.0184409618377686
1.0	102740000.0	102750000.0	12.0	7.376491546630859	2.897352933883667
1.0	102750000.0	102760000.0	4.0	7.581454277038574	2.9683449268341064
1.0	102820000.0	102830000.0	8.0	7.666634559631348	2.984935760498047
1.0	102860000.0	102870000.0	5.0	7.515539646148682	2.9574904441833496
1.0	103050000.0	103060000.0	8.0	8.7996244430542	3.17783260345459
1.0	103090000.0	103100000.0	7.0	9.356460571289062	3.269623279571533
1.0	103110000.0	103120000.0	10.0	9.518414497375488	3.2949275970458984
1.0	103120000.0	103130000.0	10.0	9.819234848022461	3.3400731086730957
1.0	103170000.0	103180000.0	13.0	9.349924087524414	3.2690646648406982
1.0	103180000.0	103190000.0	13.0	9.261611938476562	3.230818271636963
1.0	103220000.0	103230000.0	10.0	9.410856246948242	3.264721632003784
1.0	103270000.0	103280000.0	6.0	9.408899307250977	3.2782676219940186
1.0	103330000.0	103340000.0	6.0	8.329689025878906	3.097999334335327
1.0	103340000.0	103350000.0	15.0	8.196885108947754	3.069826364517212
1.0	103360000.0	103370000.0	8.0	9.080570220947266	3.192248582839966
1.0	103380000.0	103390000.0	7.0	8.963048934936523	3.1579644680023193
1.0	103520000.0	103530000.0	9.0	7.997697353363037	3.0393354892730713
1.0	103660000.0	103670000.0	6.0	8.391324996948242	3.0679149627685547
1.0	103910000.0	103920000.0	2.0	3.6452441215515137	5.039682388305664
1.0	104060000.0	104070000.0	2.0	3.431114912033081	2.135803699493408
1.0	104090000.0	104100000.0	4.0	3.0581326484680176	1.7319247722625732
1.0	104120000.0	104130000.0	3.0	3.8523666858673096	2.2226059436798096
1.0	104360000.0	104370000.0	7.0	4.7244038581848145	2.3791091442108154
1.0	104370000.0	104380000.0	8.0	5.116453170776367	2.478971004486084
1.0	104470000.0	104480000.0	9.0	5.297072410583496	2.513782501220703
1.0	104490000.0	104500000.0	6.0	5.048501014709473	2.456005811691284
1.0	104680000.0	104690000.0	5.0	6.461825370788574	2.756565570831299
1.0	104730000.0	104740000.0	7.0	6.788949012756348	2.8191611766815186
1.0	104750000.0	104760000.0	12.0	6.344292163848877	2.709073543548584
1.0	104780000.0	104790000.0	9.0	6.537359714508057	2.7683210372924805
1.0	104790000.0	104800000.0	3.0	7.101531982421875	2.8801095485687256
1.0	104860000.0	104870000.0	4.0	6.328977584838867	2.7234721183776855
1.0	104890000.0	104900000.0	8.0	6.258343696594238	2.7082412242889404
1.0	104910000.0	104920000.0	4.0	5.683130264282227	2.581864833831787
1.0	104940000.0	104950000.0	6.0	6.663893222808838	2.7953028678894043
1.0	104960000.0	104970000.0	2.0	6.775518894195557	2.8159804344177246
1.0	105010000.0	105020000.0	5.0	6.5792555809021	2.76898193359375
1.0	105060000.0	105070000.0	4.0	6.512722015380859	2.760324478149414
1.0	105080000.0	105090000.0	5.0	6.077789306640625	2.678006172180176
1.0	105120000.0	105130000.0	6.0	5.968283653259277	2.646242618560791
1.0	105140000.0	105150000.0	3.0	5.454659938812256	2.550736904144287
1.0	105270000.0	105280000.0	4.0	4.031219005584717	2.23460054397583
1.0	105290000.0	105300000.0	5.0	3.813311815261841	2.1904335021972656
1.0	105330000.0	105340000.0	2.0	4.744888782501221	2.385042190551758
1.0	105350000.0	105360000.0	7.0	4.8277082443237305	2.4158859252929688
1.0	105360000.0	105370000.0	3.0	3.829704999923706	1.835423469543457
1.0	105370000.0	105380000.0	5.0	5.01059627532959	2.45556378364563
1.0	105380000.0	105390000.0	3.0	3.8086936473846436	2.313330888748169
1.0	105430000.0	105440000.0	8.0	6.055920600891113	2.6751632690429688
1.0	105460000.0	105470000.0	10.0	6.220081329345703	2.705096483230591
1.0	105480000.0	105490000.0	3.0	5.802971363067627	2.503262996673584
1.0	105530000.0	105540000.0	10.0	7.360710144042969	2.91743803024292
1.0	105640000.0	105650000.0	6.0	6.9120941162109375	2.842843770980835
1.0	105700000.0	105710000.0	11.0	6.911205291748047	2.8395087718963623
1.0	105710000.0	105720000.0	8.0	6.870133399963379	2.81837797164917
1.0	105810000.0	105820000.0	0.0	8.158476829528809	3.062467575073242
1.0	105840000.0	105850000.0	5.0	7.531167507171631	2.9361815452575684
1.0	105860000.0	105870000.0	13.0	7.855001926422119	3.0129432678222656
1.0	105890000.0	105900000.0	5.0	8.345781326293945	3.1038689613342285
1.0	105940000.0	105950000.0	12.0	8.109285354614258	3.063877582550049
1.0	105950000.0	105960000.0	7.0	8.269678115844727	3.0878710746765137
1.0	105970000.0	105980000.0	11.0	8.043963432312012	3.0448882579803467
1.0	106020000.0	106030000.0	7.0	7.4142045974731445	2.9312281608581543
1.0	106080000.0	106090000.0	11.0	6.558255672454834	2.7689623832702637
1.0	106140000.0	106150000.0	6.0	7.354294776916504	2.923856735229492
1.0	106210000.0	106220000.0	10.0	7.907779693603516	3.019993305206299
1.0	106240000.0	106250000.0	8.0	8.37840461730957	3.1021599769592285
1.0	106250000.0	106260000.0	5.0	8.626094818115234	3.151859760284424
1.0	106380000.0	106390000.0	5.0	6.3822126388549805	2.7376954555511475
1.0	106410000.0	106420000.0	5.0	5.688937664031982	2.5922458171844482
1.0	106590000.0	106600000.0	8.0	6.696263313293457	2.79036283493042
1.0	106690000.0	106700000.0	7.0	7.036022186279297	2.8612818717956543
1.0	106790000.0	106800000.0	10.0	6.46859884262085	2.751697540283203
1.0	106880000.0	106890000.0	8.0	6.678166389465332	2.7980546951293945
1.0	106890000.0	106900000.0	3.0	7.097743988037109	2.879673957824707
1.0	106910000.0	106920000.0	9.0	6.4401116371154785	2.7501583099365234
1.0	106920000.0	106930000.0	9.0	6.420773506164551	2.7407805919647217
1.0	106930000.0	106940000.0	4.0	7.068977355957031	2.8743062019348145
1.0	106990000.0	107000000.0	7.0	6.227040767669678	2.6993813514709473
1.0	107010000.0	107020000.0	6.0	6.599961280822754	2.775961399078369
1.0	107020000.0	107030000.0	9.0	6.449326992034912	2.750274181365967
1.0	107030000.0	107040000.0	11.0	6.1330060958862305	2.6908981800079346
[truncated: 47,556 more rows]
