# Supplementary material for: Genome-wide mapping of somatic mutation rates uncovers drivers of cancer
Source: Nat Biotechnol. 2022 Jun 20;40(11):1634–43. doi: 10.1038/s41587-022-01353-8 (PMC9646522; doi:10.1038/s41587-022-01353-8)
Supplement: Supplementary file 4 — Regions and model predictions for each fold of each cancer for which a deep learning model was trained. Regions that were filtered are also listed along with their respective model predictions. [file 41587_2022_1353_MOESM4_ESM.zip › kfold_results/Lymph-BNHL/fold_4.txt]

CHROM	START	END	Y_TRUE	Y_PRED	STD
1.0	860000.0	870000.0	4.0	1.882371187210083	0.5368071794509888
1.0	980000.0	990000.0	3.0	2.256326198577881	1.0723297595977783
1.0	1170000.0	1180000.0	2.0	1.9162464141845703	0.5845018625259399
1.0	1190000.0	1200000.0	0.0	1.7921743392944336	0.45367756485939026
1.0	1270000.0	1280000.0	0.0	1.7457603216171265	0.43542057275772095
1.0	1330000.0	1340000.0	1.0	2.0509262084960938	0.804312527179718
1.0	1360000.0	1370000.0	1.0	2.2881805896759033	0.979762077331543
1.0	1370000.0	1380000.0	3.0	2.1470820903778076	0.8179289102554321
1.0	1560000.0	1570000.0	0.0	1.975775122642517	0.6746397018432617
1.0	1610000.0	1620000.0	3.0	1.8161824941635132	0.4699150025844574
1.0	1680000.0	1690000.0	3.0	1.919542670249939	0.5577077865600586
1.0	1750000.0	1760000.0	4.0	1.9834988117218018	0.6871118545532227
1.0	1760000.0	1770000.0	1.0	2.2259631156921387	1.1927884817123413
1.0	1770000.0	1780000.0	2.0	2.1116175651550293	0.9246110916137695
1.0	1800000.0	1810000.0	3.0	1.813073754310608	0.4675549566745758
1.0	1860000.0	1870000.0	4.0	2.1632421016693115	0.9619178771972656
1.0	1880000.0	1890000.0	2.0	2.083897113800049	0.8677770495414734
1.0	1930000.0	1940000.0	3.0	2.098836660385132	0.8980072140693665
1.0	1940000.0	1950000.0	2.0	2.1062214374542236	0.9132949709892273
1.0	1980000.0	1990000.0	0.0	1.847731351852417	0.49113893508911133
1.0	2040000.0	2050000.0	3.0	2.0470783710479736	0.7971798181533813
1.0	2090000.0	2100000.0	3.0	2.0159831047058105	0.7416139841079712
1.0	2170000.0	2180000.0	1.0	1.8567689657211304	0.5006166696548462
1.0	2180000.0	2190000.0	0.0	2.363487482070923	1.0283892154693604
1.0	2210000.0	2220000.0	1.0	1.8359806537628174	0.48822277784347534
1.0	2230000.0	2240000.0	1.0	2.0358200073242188	0.6662097573280334
1.0	2250000.0	2260000.0	4.0	1.9929609298706055	0.672635555267334
1.0	2260000.0	2270000.0	5.0	2.0822272300720215	0.8013821840286255
1.0	2310000.0	2320000.0	5.0	1.9966747760772705	0.7088050842285156
1.0	2330000.0	2340000.0	1.0	1.837877631187439	0.4886573851108551
1.0	2380000.0	2390000.0	3.0	3.005098819732666	1.5508095026016235
1.0	2410000.0	2420000.0	3.0	2.203061580657959	1.04147207736969
1.0	2450000.0	2460000.0	5.0	2.475694417953491	1.1515324115753174
1.0	2460000.0	2470000.0	8.0	2.506765365600586	1.2203260660171509
1.0	2480000.0	2490000.0	18.0	2.5206189155578613	2.003382682800293
1.0	2530000.0	2540000.0	2.0	3.2397372722625732	1.6057064533233643
1.0	2800000.0	2810000.0	3.0	3.063581705093384	1.3933881521224976
1.0	2860000.0	2870000.0	0.0	2.9528942108154297	1.5316661596298218
1.0	2970000.0	2980000.0	1.0	3.473132610321045	1.5535730123519897
1.0	3070000.0	3080000.0	3.0	3.0480902194976807	1.390838623046875
1.0	3130000.0	3140000.0	2.0	3.02854061126709	1.3667006492614746
1.0	3140000.0	3150000.0	0.0	3.4974353313446045	1.5816541910171509
1.0	3160000.0	3170000.0	3.0	3.0621418952941895	1.389978289604187
1.0	3210000.0	3220000.0	5.0	3.1821699142456055	1.4336159229278564
1.0	3220000.0	3230000.0	1.0	2.9869232177734375	1.3719983100891113
1.0	3270000.0	3280000.0	6.0	3.0580506324768066	1.3822524547576904
1.0	3280000.0	3290000.0	2.0	2.826901912689209	1.282415509223938
1.0	3290000.0	3300000.0	3.0	2.8173305988311768	1.2668002843856812
1.0	3310000.0	3320000.0	5.0	2.937633991241455	1.3957240581512451
1.0	3330000.0	3340000.0	2.0	3.033262014389038	1.405720829963684
1.0	3350000.0	3360000.0	2.0	2.6513047218322754	1.2296885251998901
1.0	3400000.0	3410000.0	3.0	2.271338939666748	0.9806394577026367
1.0	3520000.0	3530000.0	0.0	2.205731153488159	0.9638711810112
1.0	3540000.0	3550000.0	1.0	1.7887108325958252	0.4516957700252533
1.0	3660000.0	3670000.0	3.0	1.8601564168930054	0.5119160413742065
1.0	3700000.0	3710000.0	2.0	1.7348371744155884	0.43409696221351624
1.0	3770000.0	3780000.0	1.0	1.7837803363800049	0.4490602910518646
1.0	4090000.0	4100000.0	1.0	2.659519910812378	1.2466981410980225
1.0	4140000.0	4150000.0	2.0	2.635155439376831	1.184198021888733
1.0	4180000.0	4190000.0	1.0	2.8938775062561035	1.3175561428070068
1.0	4270000.0	4280000.0	4.0	3.4595985412597656	1.5768306255340576
1.0	4330000.0	4340000.0	1.0	3.649193286895752	1.6406097412109375
1.0	4490000.0	4500000.0	5.0	3.9452385902404785	1.7575715780258179
1.0	4720000.0	4730000.0	5.0	3.499584674835205	1.5816066265106201
1.0	4780000.0	4790000.0	5.0	3.8748087882995605	1.7467002868652344
1.0	4790000.0	4800000.0	5.0	4.176152229309082	1.8418546915054321
1.0	4840000.0	4850000.0	0.0	4.300681114196777	1.882012128829956
1.0	4850000.0	4860000.0	6.0	3.707462787628174	1.719417929649353
1.0	4880000.0	4890000.0	6.0	3.9524600505828857	1.751254677772522
1.0	4930000.0	4940000.0	4.0	4.1576738357543945	1.8296144008636475
1.0	4950000.0	4960000.0	3.0	4.529870510101318	1.965043067932129
1.0	5000000.0	5010000.0	2.0	4.50706672668457	1.9495246410369873
1.0	5010000.0	5020000.0	2.0	4.211800575256348	1.8517358303070068
1.0	5070000.0	5080000.0	5.0	4.025353908538818	1.7823998928070068
1.0	5110000.0	5120000.0	0.0	4.660029411315918	2.0038020610809326
1.0	5150000.0	5160000.0	4.0	4.297264099121094	1.8848469257354736
1.0	5280000.0	5290000.0	4.0	4.012231349945068	1.7748801708221436
1.0	5330000.0	5340000.0	6.0	3.5686371326446533	1.6075645685195923
1.0	5380000.0	5390000.0	2.0	4.439412593841553	1.966404676437378
1.0	5430000.0	5440000.0	2.0	4.199427127838135	1.8526837825775146
1.0	5620000.0	5630000.0	5.0	3.7038116455078125	1.670932412147522
1.0	5700000.0	5710000.0	2.0	3.879178524017334	1.7354652881622314
1.0	5750000.0	5760000.0	5.0	3.4923298358917236	1.6545898914337158
1.0	5760000.0	5770000.0	5.0	3.444267988204956	1.5980514287948608
1.0	5890000.0	5900000.0	2.0	2.757460117340088	1.2671082019805908
1.0	5910000.0	5920000.0	3.0	2.4438834190368652	1.1268432140350342
1.0	5920000.0	5930000.0	2.0	2.336470127105713	1.0107362270355225
1.0	5940000.0	5950000.0	3.0	2.2813713550567627	0.9928372502326965
1.0	5960000.0	5970000.0	2.0	1.9189274311065674	0.5486639738082886
1.0	5980000.0	5990000.0	3.0	2.020402431488037	0.6646931171417236
1.0	5990000.0	6000000.0	1.0	2.105238437652588	0.7578597068786621
1.0	6010000.0	6020000.0	3.0	1.8077179193496704	0.46366605162620544
1.0	6020000.0	6030000.0	1.0	1.8001289367675781	0.4585142135620117
1.0	6060000.0	6070000.0	2.0	1.7714931964874268	0.4432900547981262
1.0	6080000.0	6090000.0	2.0	2.0086145401000977	0.7289412617683411
1.0	6090000.0	6100000.0	2.0	1.7176799774169922	0.43645209074020386
1.0	6140000.0	6150000.0	0.0	1.9879621267318726	0.677517294883728
1.0	6200000.0	6210000.0	2.0	1.9884659051895142	0.6952279806137085
1.0	6260000.0	6270000.0	1.0	1.9064998626708984	0.5708322525024414
1.0	6290000.0	6300000.0	4.0	1.6760103702545166	0.46352601051330566
1.0	6400000.0	6410000.0	2.0	1.686760663986206	0.45107346773147583
1.0	6410000.0	6420000.0	1.0	1.714158296585083	0.43587881326675415
1.0	6440000.0	6450000.0	1.0	1.7975183725357056	0.45688849687576294
1.0	6540000.0	6550000.0	1.0	2.1916117668151855	0.9099257588386536
1.0	6550000.0	6560000.0	0.0	2.4266324043273926	1.2738890647888184
1.0	6570000.0	6580000.0	0.0	2.3922781944274902	1.242139220237732
1.0	6690000.0	6700000.0	1.0	2.8148770332336426	1.5712441205978394
1.0	6710000.0	6720000.0	1.0	2.0965487957000732	0.8246203660964966
1.0	6820000.0	6830000.0	0.0	2.0857598781585693	0.7671443223953247
1.0	6850000.0	6860000.0	2.0	1.8429806232452393	0.4936296045780182
1.0	6910000.0	6920000.0	2.0	1.9107980728149414	0.547217845916748
1.0	6930000.0	6940000.0	0.0	1.879129409790039	0.5282058119773865
1.0	6940000.0	6950000.0	1.0	1.8499244451522827	0.49272194504737854
1.0	6960000.0	6970000.0	2.0	2.18721342086792	0.8601093292236328
1.0	7080000.0	7090000.0	3.0	2.4081485271453857	1.0768768787384033
1.0	7140000.0	7150000.0	4.0	2.495302677154541	1.1660611629486084
1.0	7170000.0	7180000.0	0.0	2.636859178543091	1.2198846340179443
1.0	7190000.0	7200000.0	4.0	2.6997437477111816	1.2608511447906494
1.0	7220000.0	7230000.0	7.0	2.577422618865967	1.181009292602539
1.0	7250000.0	7260000.0	1.0	2.6424996852874756	1.2295212745666504
1.0	7290000.0	7300000.0	3.0	2.6101694107055664	1.2334293127059937
1.0	7330000.0	7340000.0	2.0	2.7813596725463867	1.270235300064087
1.0	7360000.0	7370000.0	0.0	2.84025502204895	1.2846381664276123
1.0	7370000.0	7380000.0	2.0	2.46356201171875	1.1177258491516113
1.0	7380000.0	7390000.0	3.0	2.6740353107452393	1.2218647003173828
1.0	7400000.0	7410000.0	3.0	2.5687217712402344	1.1590149402618408
1.0	7440000.0	7450000.0	4.0	2.4351956844329834	1.1184940338134766
1.0	7510000.0	7520000.0	1.0	2.6359221935272217	1.1944141387939453
1.0	7540000.0	7550000.0	4.0	2.5514559745788574	1.149836778640747
1.0	7760000.0	7770000.0	1.0	2.446861505508423	1.1133390665054321
1.0	7780000.0	7790000.0	3.0	2.3705973625183105	1.0506473779678345
1.0	7790000.0	7800000.0	2.0	2.4410014152526855	1.1004072427749634
1.0	7900000.0	7910000.0	3.0	2.072880506515503	0.7222254872322083
1.0	7920000.0	7930000.0	1.0	2.2479426860809326	0.9601662755012512
1.0	7970000.0	7980000.0	1.0	2.112654209136963	0.7485607862472534
1.0	8030000.0	8040000.0	1.0	1.8208363056182861	0.4736052453517914
1.0	8080000.0	8090000.0	2.0	2.297663927078247	1.3850865364074707
1.0	8100000.0	8110000.0	3.0	2.205665111541748	0.898037314414978
1.0	8110000.0	8120000.0	1.0	2.267099380493164	0.9222027063369751
1.0	8140000.0	8150000.0	4.0	2.1448965072631836	0.8022980690002441
1.0	8220000.0	8230000.0	0.0	2.175551414489746	0.8360159993171692
1.0	8230000.0	8240000.0	1.0	2.015321731567383	0.6485295295715332
1.0	8250000.0	8260000.0	3.0	2.0282375812530518	0.6577591896057129
1.0	8330000.0	8340000.0	4.0	2.3414554595947266	1.0029354095458984
1.0	8390000.0	8400000.0	2.0	2.404879093170166	1.0700565576553345
1.0	8400000.0	8410000.0	4.0	2.1778244972229004	0.8210581541061401
1.0	8410000.0	8420000.0	2.0	2.2155814170837402	0.8631954193115234
1.0	8490000.0	8500000.0	5.0	2.229931592941284	0.968514084815979
1.0	8530000.0	8540000.0	1.0	2.2051920890808105	0.8588852882385254
1.0	8550000.0	8560000.0	3.0	2.194965362548828	1.1149075031280518
1.0	8580000.0	8590000.0	8.0	2.2068324089050293	0.955944836139679
1.0	8690000.0	8700000.0	2.0	2.0690999031066895	0.8387552499771118
1.0	8740000.0	8750000.0	2.0	2.0151619911193848	0.7401843667030334
1.0	8770000.0	8780000.0	0.0	2.003528594970703	0.7203049659729004
1.0	8920000.0	8930000.0	2.0	1.8383457660675049	0.48910102248191833
1.0	9050000.0	9060000.0	1.0	2.320727825164795	1.009041428565979
1.0	9100000.0	9110000.0	0.0	2.1391329765319824	0.9842180013656616
1.0	9110000.0	9120000.0	3.0	2.1476805210113525	0.7913773059844971
1.0	9120000.0	9130000.0	18.0	2.0056042671203613	0.6725504994392395
1.0	9270000.0	9280000.0	1.0	1.9445829391479492	0.6260806918144226
1.0	9280000.0	9290000.0	1.0	2.0356640815734863	0.7763726115226746
1.0	9290000.0	9300000.0	4.0	1.9384534358978271	0.6168738007545471
1.0	9350000.0	9360000.0	2.0	1.9503090381622314	0.6347824931144714
1.0	9370000.0	9380000.0	1.0	2.0772595405578613	0.7425580024719238
1.0	9440000.0	9450000.0	3.0	2.1597888469696045	0.8389237523078918
1.0	9500000.0	9510000.0	2.0	2.0584940910339355	0.6954512596130371
1.0	9550000.0	9560000.0	1.0	1.9862735271453857	0.6916354298591614
1.0	9590000.0	9600000.0	2.0	1.8008487224578857	0.4635682702064514
1.0	9600000.0	9610000.0	1.0	1.8581355810165405	0.5096564888954163
1.0	9630000.0	9640000.0	0.0	1.6854546070098877	0.45231199264526367
1.0	9660000.0	9670000.0	0.0	1.6945422887802124	0.44474536180496216
1.0	9680000.0	9690000.0	6.0	2.713261127471924	2.4141952991485596
1.0	9710000.0	9720000.0	7.0	2.4833309650421143	1.9064689874649048
1.0	9730000.0	9740000.0	0.0	1.8392311334609985	0.4899699091911316
1.0	9800000.0	9810000.0	3.0	1.8038017749786377	0.46096768975257874
1.0	9920000.0	9930000.0	3.0	1.8647592067718506	0.5172115564346313
1.0	9930000.0	9940000.0	1.0	1.9888877868652344	0.6959270238876343
1.0	9940000.0	9950000.0	1.0	1.8949909210205078	0.527346670627594
1.0	9950000.0	9960000.0	1.0	1.9225223064422607	0.5533552765846252
1.0	9960000.0	9970000.0	1.0	1.8289731740951538	0.4804958701133728
1.0	10090000.0	10100000.0	1.0	2.2131712436676025	1.160225510597229
1.0	10130000.0	10140000.0	0.0	1.7687008380889893	0.4421440660953522
1.0	10160000.0	10170000.0	0.0	1.9424549341201782	0.6228693723678589
1.0	10220000.0	10230000.0	1.0	1.8181530237197876	0.4714711308479309
1.0	10420000.0	10430000.0	0.0	1.859326958656311	0.5042203068733215
1.0	10510000.0	10520000.0	2.0	1.8955867290496826	0.5559484958648682
1.0	10580000.0	10590000.0	2.0	1.8139528036117554	0.46819716691970825
1.0	10640000.0	10650000.0	2.0	1.9093834161758423	0.547155499458313
1.0	10690000.0	10700000.0	1.0	1.9337259531021118	0.5814818739891052
1.0	10700000.0	10710000.0	0.0	1.9583957195281982	0.5882545709609985
1.0	10740000.0	10750000.0	1.0	1.6495189666748047	0.5317594408988953
1.0	10770000.0	10780000.0	4.0	1.8633956909179688	0.5156279802322388
1.0	10790000.0	10800000.0	0.0	1.9833354949951172	0.6119018793106079
1.0	10820000.0	10830000.0	1.0	1.998141884803772	0.629100501537323
1.0	10840000.0	10850000.0	1.0	2.0782432556152344	0.781394898891449
1.0	10870000.0	10880000.0	3.0	2.1664061546325684	1.0464637279510498
1.0	10920000.0	10930000.0	4.0	1.9235944747924805	0.5950330495834351
1.0	10930000.0	10940000.0	7.0	2.176684617996216	1.07071852684021
1.0	10940000.0	10950000.0	2.0	2.1591389179229736	1.0295711755752563
1.0	10980000.0	10990000.0	4.0	2.4538161754608154	1.3324097394943237
1.0	11030000.0	11040000.0	3.0	2.246072292327881	1.009262204170227
1.0	11040000.0	11050000.0	2.0	2.1180198192596436	0.8224318623542786
1.0	11070000.0	11080000.0	6.0	2.4391322135925293	1.785888910293579
1.0	11140000.0	11150000.0	1.0	1.855595588684082	0.5068528652191162
1.0	11150000.0	11160000.0	2.0	1.8642189502716064	0.5165769457817078
1.0	11200000.0	11210000.0	3.0	1.750557541847229	0.43641573190689087
1.0	11210000.0	11220000.0	2.0	1.7262061834335327	0.4340730309486389
1.0	11300000.0	11310000.0	1.0	1.8321812152862549	0.4833643436431885
1.0	11320000.0	11330000.0	4.0	1.9094202518463135	0.5748833417892456
1.0	11460000.0	11470000.0	0.0	2.3493270874023438	1.0175411701202393
1.0	11500000.0	11510000.0	5.0	2.137105941772461	0.8186572790145874
1.0	11540000.0	11550000.0	1.0	2.2427759170532227	0.9105316400527954
1.0	11560000.0	11570000.0	5.0	2.1479640007019043	0.8489302396774292
1.0	11570000.0	11580000.0	3.0	2.1423048973083496	0.7886818647384644
1.0	11580000.0	11590000.0	2.0	1.9926784038543701	0.6245466470718384
1.0	11650000.0	11660000.0	4.0	2.067976474761963	0.7019823789596558
1.0	11690000.0	11700000.0	1.0	2.0679800510406494	0.836593747138977
1.0	11890000.0	11900000.0	3.0	1.914244294166565	0.5550136566162109
1.0	11950000.0	11960000.0	4.0	2.1254496574401855	0.9541789293289185
1.0	11970000.0	11980000.0	3.0	2.333935260772705	1.4870610237121582
1.0	11990000.0	12000000.0	2.0	1.9588520526885986	0.6479431986808777
1.0	12010000.0	12020000.0	1.0	2.3608486652374268	1.0333435535430908
1.0	12030000.0	12040000.0	3.0	1.7704225778579712	0.4428381025791168
1.0	12100000.0	12110000.0	2.0	2.128725290298462	0.9612967371940613
1.0	12180000.0	12190000.0	1.0	1.7683207988739014	0.44200047850608826
1.0	12240000.0	12250000.0	3.0	1.849233627319336	0.5000382661819458
1.0	12280000.0	12290000.0	0.0	2.034698724746704	0.7746342420578003
1.0	12340000.0	12350000.0	1.0	1.7331682443618774	0.4340076446533203
1.0	12350000.0	12360000.0	1.0	1.8706324100494385	0.524156928062439
1.0	12380000.0	12390000.0	2.0	1.7968204021453857	0.45646438002586365
1.0	12460000.0	12470000.0	0.0	1.6934452056884766	0.44552987813949585
1.0	12560000.0	12570000.0	1.0	1.6841930150985718	0.45359745621681213
1.0	12590000.0	12600000.0	3.0	1.779649019241333	0.4469773769378662
1.0	12650000.0	12660000.0	3.0	1.7500946521759033	0.4363113343715668
1.0	12800000.0	12810000.0	4.0	2.7205066680908203	1.2450608015060425
1.0	12830000.0	12840000.0	3.0	2.590628147125244	1.1954149007797241
1.0	13790000.0	13800000.0	3.0	2.2844157218933105	0.9475103616714478
1.0	13820000.0	13830000.0	3.0	2.460014820098877	1.112643837928772
1.0	13830000.0	13840000.0	4.0	2.4127700328826904	1.0775120258331299
1.0	13910000.0	13920000.0	3.0	2.664038896560669	1.2141168117523193
1.0	13940000.0	13950000.0	3.0	2.487903594970703	1.148230791091919
1.0	14010000.0	14020000.0	0.0	2.5926570892333984	1.2838188409805298
1.0	14050000.0	14060000.0	6.0	3.162477970123291	2.997706651687622
1.0	14150000.0	14160000.0	1.0	2.595991611480713	1.298306941986084
1.0	14170000.0	14180000.0	3.0	2.758143663406372	1.2751655578613281
1.0	14180000.0	14190000.0	3.0	2.688938617706299	1.2600185871124268
1.0	14220000.0	14230000.0	2.0	2.7935657501220703	1.379765272140503
1.0	14230000.0	14240000.0	2.0	2.6609561443328857	1.3261371850967407
1.0	14360000.0	14370000.0	2.0	2.985384464263916	1.3487638235092163
1.0	14400000.0	14410000.0	3.0	3.208627700805664	1.451094388961792
1.0	14440000.0	14450000.0	2.0	3.2459747791290283	1.4854353666305542
1.0	14500000.0	14510000.0	6.0	3.3006629943847656	1.4917576313018799
1.0	14510000.0	14520000.0	6.0	3.372980833053589	1.5276594161987305
1.0	14630000.0	14640000.0	5.0	3.8548965454101562	1.7239172458648682
1.0	14780000.0	14790000.0	6.0	4.142992973327637	1.8369829654693604
1.0	14820000.0	14830000.0	1.0	3.9999332427978516	1.7932409048080444
1.0	14840000.0	14850000.0	5.0	3.7658450603485107	1.7528479099273682
1.0	14850000.0	14860000.0	6.0	3.7620201110839844	1.6842396259307861
1.0	14900000.0	14910000.0	3.0	3.4483959674835205	1.5517759323120117
1.0	14910000.0	14920000.0	3.0	3.3699164390563965	1.522877812385559
1.0	14990000.0	15000000.0	1.0	3.602468490600586	1.6606944799423218
1.0	15020000.0	15030000.0	4.0	3.7591331005096436	1.6965099573135376
1.0	15030000.0	15040000.0	8.0	3.6439876556396484	1.6626994609832764
1.0	15070000.0	15080000.0	2.0	3.7862815856933594	1.7224416732788086
1.0	15080000.0	15090000.0	2.0	3.6643710136413574	1.678046464920044
1.0	15120000.0	15130000.0	6.0	3.942790985107422	1.7541663646697998
1.0	15140000.0	15150000.0	4.0	3.6491551399230957	1.6543432474136353
1.0	15150000.0	15160000.0	4.0	3.8188812732696533	1.7245460748672485
1.0	15200000.0	15210000.0	4.0	2.9947590827941895	1.4501636028289795
1.0	15230000.0	15240000.0	3.0	3.126988172531128	1.469631552696228
1.0	15260000.0	15270000.0	4.0	2.986239194869995	1.3921046257019043
1.0	15280000.0	15290000.0	1.0	3.172814130783081	1.4466705322265625
1.0	15320000.0	15330000.0	3.0	2.8003978729248047	1.301731824874878
1.0	15410000.0	15420000.0	5.0	2.8950917720794678	1.3034814596176147
1.0	15430000.0	15440000.0	2.0	3.0315334796905518	1.3947452306747437
1.0	15520000.0	15530000.0	3.0	2.7664971351623535	1.2472373247146606
1.0	15630000.0	15640000.0	4.0	2.1485588550567627	0.7953046560287476
1.0	15680000.0	15690000.0	0.0	2.2920336723327637	0.9602046012878418
1.0	15700000.0	15710000.0	2.0	2.2148571014404297	0.9250275492668152
1.0	15800000.0	15810000.0	3.0	1.988929033279419	0.6170528531074524
1.0	15830000.0	15840000.0	3.0	1.7516438961029053	0.43667250871658325
1.0	15910000.0	15920000.0	4.0	1.7712812423706055	0.44319233298301697
1.0	16090000.0	16100000.0	4.0	2.2059853076934814	0.9400413632392883
1.0	16150000.0	16160000.0	2.0	2.2252728939056396	1.1910083293914795
1.0	16180000.0	16190000.0	0.0	2.0730326175689697	0.8463929295539856
1.0	16270000.0	16280000.0	0.0	1.773174524307251	0.4440081715583801
1.0	16280000.0	16290000.0	3.0	1.7245817184448242	0.43418508768081665
1.0	16310000.0	16320000.0	1.0	2.0775630474090576	0.8552552461624146
1.0	16340000.0	16350000.0	0.0	1.7991470098495483	0.45792388916015625
1.0	16370000.0	16380000.0	0.0	2.045876979827881	0.7949687242507935
1.0	16390000.0	16400000.0	2.0	1.757226586341858	0.43817514181137085
1.0	16410000.0	16420000.0	2.0	1.8841638565063477	0.540984034538269
1.0	16440000.0	16450000.0	1.0	1.970637559890747	0.6653508543968201
1.0	16450000.0	16460000.0	3.0	2.164682626724243	0.9543411135673523
1.0	16600000.0	16610000.0	1.0	1.8685795068740845	0.5216997861862183
1.0	16690000.0	16700000.0	3.0	2.1558735370635986	1.022059679031372
1.0	16720000.0	16730000.0	2.0	1.9165515899658203	0.5471680164337158
1.0	16790000.0	16800000.0	2.0	1.7931368350982666	0.4542417526245117
1.0	17040000.0	17050000.0	7.0	2.047245502471924	0.7176262140274048
1.0	17370000.0	17380000.0	0.0	1.7607135772705078	0.4392663836479187
1.0	17380000.0	17390000.0	1.0	2.237438678741455	1.2224981784820557
1.0	17400000.0	17410000.0	4.0	2.148789882659912	0.7894057035446167
1.0	17470000.0	17480000.0	1.0	2.167694091796875	0.8124308586120605
1.0	17490000.0	17500000.0	5.0	2.4201977252960205	1.0907261371612549
1.0	17500000.0	17510000.0	3.0	2.48235821723938	1.1107276678085327
1.0	17520000.0	17530000.0	0.0	2.41585111618042	1.0900771617889404
1.0	17530000.0	17540000.0	3.0	2.410574436187744	1.076540470123291
1.0	17580000.0	17590000.0	3.0	2.40093731880188	1.1021020412445068
1.0	17610000.0	17620000.0	4.0	2.1206867694854736	0.79619961977005
1.0	17640000.0	17650000.0	2.0	2.294041395187378	0.9524152874946594
1.0	17650000.0	17660000.0	4.0	2.2542834281921387	0.9098196029663086
1.0	17670000.0	17680000.0	3.0	2.353764295578003	1.0238401889801025
1.0	17720000.0	17730000.0	3.0	2.365722179412842	1.0414645671844482
1.0	17840000.0	17850000.0	3.0	2.564265012741089	1.1740590333938599
1.0	17940000.0	17950000.0	2.0	2.889312267303467	1.333040475845337
1.0	17950000.0	17960000.0	2.0	2.7232494354248047	1.2566430568695068
1.0	17980000.0	17990000.0	8.0	2.4759461879730225	1.1537365913391113
1.0	17990000.0	18000000.0	2.0	2.6660361289978027	1.2351638078689575
1.0	18030000.0	18040000.0	4.0	2.6048827171325684	1.1753053665161133
1.0	18180000.0	18190000.0	1.0	2.7308743000030518	1.251418948173523
1.0	18410000.0	18420000.0	3.0	2.565622568130493	1.2461097240447998
1.0	18550000.0	18560000.0	0.0	2.585035800933838	1.170042872428894
1.0	18580000.0	18590000.0	1.0	2.7612595558166504	1.2545413970947266
1.0	18610000.0	18620000.0	3.0	2.4790050983428955	1.1433451175689697
1.0	18640000.0	18650000.0	4.0	2.8259005546569824	1.2740570306777954
1.0	18660000.0	18670000.0	5.0	2.8202457427978516	1.282629370689392
1.0	18720000.0	18730000.0	4.0	3.1265642642974854	1.442381501197815
1.0	18810000.0	18820000.0	4.0	2.892590045928955	1.3338806629180908
1.0	18880000.0	18890000.0	3.0	2.9856386184692383	1.36063551902771
1.0	18940000.0	18950000.0	2.0	2.6796910762786865	1.2341125011444092
1.0	18950000.0	18960000.0	5.0	2.4374024868011475	1.0737199783325195
1.0	18990000.0	19000000.0	0.0	2.613346576690674	1.2173362970352173
1.0	19010000.0	19020000.0	5.0	2.633167266845703	1.221670389175415
1.0	19080000.0	19090000.0	2.0	2.667067527770996	1.2193467617034912
1.0	19120000.0	19130000.0	2.0	2.5284698009490967	1.1710420846939087
1.0	19260000.0	19270000.0	2.0	2.002234935760498	0.6997902989387512
1.0	19440000.0	19450000.0	3.0	1.7647812366485596	0.4406681954860687
1.0	19450000.0	19460000.0	0.0	1.8320611715316772	0.48325473070144653
1.0	19470000.0	19480000.0	2.0	1.7529561519622803	0.4370034337043762
1.0	19520000.0	19530000.0	0.0	1.7468143701553345	0.4356268346309662
1.0	19530000.0	19540000.0	0.0	2.300950288772583	1.3942255973815918
1.0	19590000.0	19600000.0	6.0	1.8508193492889404	0.5016981363296509
1.0	19620000.0	19630000.0	1.0	1.7139170169830322	0.4359327256679535
1.0	19650000.0	19660000.0	2.0	1.7433189153671265	0.4350118041038513
1.0	19660000.0	19670000.0	1.0	1.7627595663070679	0.43995752930641174
1.0	19710000.0	19720000.0	1.0	1.8515005111694336	0.5024197101593018
1.0	19740000.0	19750000.0	0.0	1.8198391199111938	0.47279614210128784
1.0	19780000.0	19790000.0	0.0	2.002861499786377	0.6564054489135742
1.0	19840000.0	19850000.0	6.0	1.9235471487045288	0.5520749092102051
1.0	19850000.0	19860000.0	0.0	2.1154911518096924	0.7697041630744934
1.0	19960000.0	19970000.0	3.0	2.1557083129882812	1.0216751098632812
1.0	20090000.0	20100000.0	1.0	1.7678340673446655	0.4418123662471771
1.0	20100000.0	20110000.0	0.0	1.8186779022216797	0.47187715768814087
1.0	20120000.0	20130000.0	0.0	1.983272910118103	0.6867436766624451
1.0	20190000.0	20200000.0	1.0	2.051002025604248	0.7147262692451477
1.0	20300000.0	20310000.0	4.0	2.1882050037384033	0.8745616674423218
1.0	20440000.0	20450000.0	2.0	2.3977131843566895	1.2553613185882568
1.0	20450000.0	20460000.0	0.0	2.6169583797454834	1.309608817100525
1.0	20520000.0	20530000.0	3.0	2.3863797187805176	1.0716633796691895
1.0	20640000.0	20650000.0	4.0	2.29309344291687	0.9929725527763367
1.0	20690000.0	20700000.0	2.0	2.424670934677124	1.0960693359375
1.0	20790000.0	20800000.0	6.0	2.33247709274292	0.993617832660675
1.0	20850000.0	20860000.0	1.0	2.356275796890259	1.195678472518921
1.0	20870000.0	20880000.0	5.0	2.346360206604004	1.0145423412322998
1.0	20910000.0	20920000.0	5.0	2.0155105590820312	0.7407889366149902
1.0	21190000.0	21200000.0	3.0	1.8876149654388428	0.5225390195846558
1.0	21270000.0	21280000.0	1.0	1.8082544803619385	0.46403536200523376
1.0	21280000.0	21290000.0	3.0	1.8339256048202515	0.48494720458984375
1.0	21290000.0	21300000.0	3.0	1.9021987915039062	0.5648984313011169
1.0	21360000.0	21370000.0	2.0	1.8224331140518188	0.4749206602573395
1.0	21370000.0	21380000.0	1.0	1.847781777381897	0.4985160827636719
1.0	21390000.0	21400000.0	2.0	1.835958480834961	0.4868358075618744
1.0	21420000.0	21430000.0	1.0	1.8278077840805054	0.47947582602500916
1.0	21500000.0	21510000.0	1.0	2.030726432800293	0.7341377139091492
1.0	21540000.0	21550000.0	1.0	1.7741867303848267	0.444445937871933
1.0	21560000.0	21570000.0	1.0	1.8172298669815063	0.48306259512901306
1.0	21590000.0	21600000.0	3.0	1.6419967412948608	0.5849776864051819
1.0	21670000.0	21680000.0	1.0	2.1822896003723145	1.0841275453567505
1.0	21700000.0	21710000.0	4.0	1.8564029932022095	0.5077183842658997
1.0	21820000.0	21830000.0	2.0	1.8955284357070923	0.5558797121047974
1.0	21830000.0	21840000.0	1.0	1.9338423013687134	0.5716639757156372
1.0	21920000.0	21930000.0	2.0	1.9679228067398071	0.6621448993682861
1.0	21930000.0	21940000.0	2.0	1.892648696899414	0.5327423810958862
1.0	21940000.0	21950000.0	0.0	1.7392526865005493	0.49208134412765503
1.0	21960000.0	21970000.0	0.0	1.9524900913238525	0.6381255984306335
1.0	22170000.0	22180000.0	2.0	2.3693809509277344	1.1226364374160767
1.0	22280000.0	22290000.0	4.0	1.9059635400772095	0.5404726266860962
1.0	22350000.0	22360000.0	0.0	2.284052610397339	1.3474849462509155
1.0	22480000.0	22490000.0	0.0	2.07562518119812	0.8514488339424133
1.0	22510000.0	22520000.0	1.0	2.0998387336730957	0.9000711441040039
1.0	22630000.0	22640000.0	2.0	2.2337806224823	0.8867858052253723
1.0	22640000.0	22650000.0	2.0	2.2212212085723877	0.8931015133857727
1.0	22760000.0	22770000.0	2.0	2.1158461570739746	0.783521294593811
1.0	22810000.0	22820000.0	1.0	1.7574819326400757	0.438253790140152
1.0	22860000.0	22870000.0	2.0	1.8544784784317017	0.5004082918167114
1.0	22870000.0	22880000.0	2.0	2.0783286094665527	0.8048990368843079
1.0	22950000.0	22960000.0	2.0	2.353661060333252	1.0180914402008057
1.0	22970000.0	22980000.0	5.0	2.253549098968506	1.0157430171966553
1.0	22980000.0	22990000.0	4.0	2.225569248199463	0.9952539205551147
1.0	23010000.0	23020000.0	3.0	2.4077937602996826	1.0889511108398438
1.0	23030000.0	23040000.0	2.0	2.3455891609191895	1.0219733715057373
1.0	23050000.0	23060000.0	3.0	2.355145215988159	1.0165369510650635
1.0	23140000.0	23150000.0	2.0	2.197003126144409	0.842991054058075
1.0	23230000.0	23240000.0	1.0	2.5860543251037598	1.1628296375274658
1.0	23330000.0	23340000.0	1.0	2.1843619346618652	0.9193374514579773
1.0	23450000.0	23460000.0	1.0	1.804901123046875	0.46172070503234863
1.0	23480000.0	23490000.0	3.0	1.7621921300888062	0.4414883255958557
1.0	23520000.0	23530000.0	1.0	1.9978229999542236	0.6448003053665161
1.0	23530000.0	23540000.0	1.0	1.9556516408920288	0.6429855823516846
1.0	23580000.0	23590000.0	0.0	2.0767288208007812	0.7499993443489075
1.0	23660000.0	23670000.0	1.0	1.7328017950057983	0.43399161100387573
1.0	23680000.0	23690000.0	4.0	2.008800983428955	0.7292643785476685
1.0	23750000.0	23760000.0	2.0	2.0942745208740234	0.761804461479187
1.0	23820000.0	23830000.0	3.0	2.3339288234710693	1.3580299615859985
1.0	23930000.0	23940000.0	4.0	2.309295177459717	1.1964095830917358
1.0	23940000.0	23950000.0	2.0	2.32007098197937	1.2637076377868652
1.0	23960000.0	23970000.0	4.0	2.2502217292785645	1.2561161518096924
1.0	24040000.0	24050000.0	0.0	2.0593438148498535	0.8200989961624146
1.0	24090000.0	24100000.0	1.0	1.7677730321884155	0.44178152084350586
1.0	24110000.0	24120000.0	0.0	1.7838211059570312	0.4490768313407898
1.0	24220000.0	24230000.0	3.0	1.9595991373062134	0.6491036415100098
1.0	24230000.0	24240000.0	5.0	3.3642146587371826	3.2032630443573
1.0	24240000.0	24250000.0	1.0	2.06774640083313	0.8361451029777527
1.0	24280000.0	24290000.0	0.0	3.063995122909546	2.8898184299468994
1.0	24330000.0	24340000.0	0.0	1.8554798364639282	0.5067164301872253
1.0	24380000.0	24390000.0	1.0	1.7491302490234375	0.4360886514186859
1.0	24420000.0	24430000.0	2.0	1.890490174293518	0.815980076789856
1.0	24510000.0	24520000.0	0.0	2.340054988861084	1.5044441223144531
1.0	24550000.0	24560000.0	2.0	2.0537922382354736	0.75986248254776
1.0	24660000.0	24670000.0	2.0	1.9906352758407593	0.6987971067428589
1.0	24670000.0	24680000.0	0.0	2.0871541500091553	0.8743001818656921
1.0	24770000.0	24780000.0	0.0	1.7758452892303467	0.445199579000473
1.0	24780000.0	24790000.0	1.0	1.8482757806777954	0.499034583568573
1.0	24820000.0	24830000.0	2.0	2.0276503562927246	0.7620434761047363
1.0	24870000.0	24880000.0	3.0	2.175997734069824	0.9829715490341187
1.0	24890000.0	24900000.0	2.0	2.1934256553649902	0.9202474355697632
1.0	24920000.0	24930000.0	3.0	2.1493868827819824	1.007257342338562
1.0	24940000.0	24950000.0	3.0	2.1361966133117676	0.9777010679244995
1.0	24960000.0	24970000.0	3.0	2.346127510070801	1.5217478275299072
1.0	24980000.0	24990000.0	0.0	2.1872918605804443	1.0158092975616455
1.0	24990000.0	25000000.0	6.0	2.2029929161071777	0.8984864354133606
1.0	25030000.0	25040000.0	1.0	2.281284809112549	0.9944809079170227
1.0	25060000.0	25070000.0	3.0	2.5914273262023926	2.1723103523254395
1.0	25080000.0	25090000.0	1.0	2.3545422554016113	1.2632114887237549
1.0	25090000.0	25100000.0	2.0	2.1566975116729736	0.8477242588996887
1.0	25160000.0	25170000.0	1.0	1.944247841835022	0.6255751252174377
1.0	25200000.0	25210000.0	0.0	1.9712040424346924	0.6673465967178345
1.0	25260000.0	25270000.0	0.0	1.6988903284072876	0.4420139193534851
1.0	25280000.0	25290000.0	2.0	1.8522148132324219	0.5031770467758179
1.0	25290000.0	25300000.0	4.0	1.8553119897842407	0.506541907787323
1.0	25360000.0	25370000.0	0.0	1.8017079830169678	0.45957884192466736
1.0	25450000.0	25460000.0	0.0	1.8996883630752563	0.5614827871322632
1.0	25480000.0	25490000.0	6.0	1.9457359313964844	0.6278246641159058
1.0	25500000.0	25510000.0	4.0	1.9245436191558838	0.596407949924469
1.0	25560000.0	25570000.0	1.0	2.1102280616760254	0.9216793179512024
1.0	25580000.0	25590000.0	2.0	1.8853120803833008	0.5424582958221436
1.0	25750000.0	25760000.0	3.0	2.2020397186279297	1.132368803024292
1.0	25800000.0	25810000.0	0.0	1.7780139446258545	0.4461994171142578
1.0	25810000.0	25820000.0	2.0	1.8093328475952148	0.46481427550315857
1.0	25820000.0	25830000.0	4.0	1.8381977081298828	0.48895224928855896
1.0	25900000.0	25910000.0	1.0	2.074728488922119	0.721072256565094
1.0	25910000.0	25920000.0	3.0	2.149360179901123	0.9338396191596985
1.0	25920000.0	25930000.0	5.0	2.1249053478240967	0.9529949426651001
1.0	25940000.0	25950000.0	2.0	2.2144522666931152	0.9567772746086121
1.0	26070000.0	26080000.0	1.0	1.8279845714569092	0.47964149713516235
1.0	26120000.0	26130000.0	1.0	1.764699935913086	0.44063955545425415
1.0	26140000.0	26150000.0	1.0	2.1024813652038574	0.9055217504501343
1.0	26200000.0	26210000.0	4.0	1.6726245880126953	0.4686010777950287
1.0	26280000.0	26290000.0	0.0	1.9418342113494873	0.6192246675491333
1.0	26300000.0	26310000.0	1.0	1.9210739135742188	0.5914022922515869
1.0	26310000.0	26320000.0	2.0	1.9483296871185303	0.6317671537399292
1.0	26520000.0	26530000.0	3.0	1.9251152276992798	0.5972405672073364
1.0	26540000.0	26550000.0	2.0	2.122450113296509	0.9476925730705261
1.0	26550000.0	26560000.0	0.0	2.018038034439087	0.7451773881912231
1.0	26600000.0	26610000.0	2.0	2.160876512527466	1.033592939376831
1.0	26640000.0	26650000.0	5.0	2.8419926166534424	2.615004062652588
1.0	26670000.0	26680000.0	0.0	2.327144145965576	1.1069320440292358
1.0	26860000.0	26870000.0	4.0	1.9515769481658936	0.6367200016975403
1.0	26880000.0	26890000.0	2.0	1.9087707996368408	0.5391501188278198
1.0	26890000.0	26900000.0	1.0	1.9153690338134766	0.5832442045211792
1.0	26900000.0	26910000.0	0.0	1.7485649585723877	0.4359726011753082
1.0	26980000.0	26990000.0	1.0	2.181710720062256	0.9498037099838257
1.0	27050000.0	27060000.0	1.0	1.9304221868515015	0.6049898862838745
1.0	27130000.0	27140000.0	1.0	1.8213188648223877	0.4740157127380371
1.0	27190000.0	27200000.0	1.0	2.108574628829956	0.9182068109512329
1.0	27260000.0	27270000.0	2.0	1.6494789123535156	0.5319440364837646
1.0	27340000.0	27350000.0	4.0	2.0247159004211426	0.7568647265434265
1.0	27350000.0	27360000.0	5.0	1.8773152828216553	0.5323160886764526
1.0	27370000.0	27380000.0	0.0	1.9381576776504517	0.6164268255233765
1.0	27400000.0	27410000.0	1.0	2.0459675788879395	0.7241634130477905
1.0	27440000.0	27450000.0	1.0	1.8165199756622314	0.4701891541481018
1.0	27460000.0	27470000.0	3.0	1.6655776500701904	0.4815199375152588
1.0	27520000.0	27530000.0	0.0	2.0972447395324707	0.8947430849075317
1.0	27530000.0	27540000.0	3.0	2.0293123722076416	0.765003502368927
1.0	27580000.0	27590000.0	2.0	2.04986834526062	0.8023457527160645
1.0	27630000.0	27640000.0	0.0	1.932459831237793	0.5642363429069519
1.0	27730000.0	27740000.0	1.0	1.9548953771591187	0.641821026802063
1.0	27740000.0	27750000.0	3.0	1.949544906616211	0.6336227655410767
1.0	27850000.0	27860000.0	2.0	1.8915369510650635	0.5389422178268433
1.0	27870000.0	27880000.0	2.0	1.7456953525543213	0.4354025423526764
1.0	27890000.0	27900000.0	2.0	1.7528921365737915	0.43698590993881226
1.0	28040000.0	28050000.0	2.0	2.0351176261901855	0.7753878831863403
1.0	28070000.0	28080000.0	0.0	1.7080456018447876	0.4377487301826477
1.0	28110000.0	28120000.0	1.0	1.765122652053833	0.4407900869846344
1.0	28120000.0	28130000.0	1.0	1.8451601266860962	0.49581536650657654
1.0	28130000.0	28140000.0	0.0	1.8255192041397095	0.4775144159793854
1.0	28170000.0	28180000.0	2.0	1.7456910610198975	0.4354012608528137
1.0	28180000.0	28190000.0	3.0	1.8397104740142822	0.4904264509677887
1.0	28270000.0	28280000.0	1.0	1.8013566732406616	0.45935773849487305
1.0	28430000.0	28440000.0	4.0	2.18459153175354	1.0080536603927612
1.0	28440000.0	28450000.0	4.0	2.3994288444519043	1.291107416152954
1.0	28450000.0	28460000.0	2.0	2.3494982719421387	1.5313469171524048
1.0	28480000.0	28490000.0	0.0	2.130885601043701	0.9660118222236633
1.0	28510000.0	28520000.0	2.0	2.0602638721466064	0.8218420147895813
1.0	28540000.0	28550000.0	2.0	1.7769670486450195	0.445709228515625
1.0	28580000.0	28590000.0	1.0	2.117971420288086	0.938088595867157
1.0	28640000.0	28650000.0	3.0	1.979735016822815	0.6810027360916138
1.0	28650000.0	28660000.0	1.0	1.996211290359497	0.7080363035202026
1.0	28680000.0	28690000.0	1.0	1.9431835412979126	0.6239616274833679
1.0	28770000.0	28780000.0	1.0	2.165640354156494	0.882671058177948
1.0	29080000.0	29090000.0	1.0	1.6633589267730713	0.48640137910842896
1.0	29160000.0	29170000.0	5.0	2.030963897705078	0.7679427862167358
1.0	29180000.0	29190000.0	1.0	1.9711297750473022	0.6672300100326538
1.0	29200000.0	29210000.0	0.0	1.9870460033416748	0.6929024457931519
1.0	29360000.0	29370000.0	0.0	1.840134859085083	0.49083155393600464
1.0	29370000.0	29380000.0	1.0	1.8093235492706299	0.4648013114929199
1.0	29390000.0	29400000.0	1.0	1.8745372295379639	0.528895914554596
1.0	29540000.0	29550000.0	1.0	1.7222837209701538	0.4344128966331482
1.0	29560000.0	29570000.0	1.0	1.9963575601577759	0.7082792520523071
1.0	29590000.0	29600000.0	1.0	2.057009220123291	0.7267811894416809
1.0	29610000.0	29620000.0	3.0	1.9575717449188232	0.6369869709014893
1.0	29630000.0	29640000.0	0.0	2.104794979095459	0.8587349057197571
1.0	29680000.0	29690000.0	1.0	2.4843087196350098	1.175032377243042
1.0	29730000.0	29740000.0	2.0	2.6756038665771484	1.2420822381973267
1.0	29740000.0	29750000.0	1.0	2.7266364097595215	1.2728521823883057
1.0	29750000.0	29760000.0	1.0	2.7284674644470215	1.2909547090530396
1.0	29780000.0	29790000.0	5.0	2.4136266708374023	1.0920487642288208
1.0	29810000.0	29820000.0	1.0	2.3002352714538574	0.9692546725273132
1.0	30170000.0	30180000.0	2.0	2.657358169555664	1.2901824712753296
1.0	30310000.0	30320000.0	2.0	3.139509916305542	1.4391262531280518
1.0	30380000.0	30390000.0	3.0	2.97611665725708	1.4396400451660156
1.0	30450000.0	30460000.0	4.0	2.9109511375427246	1.3206740617752075
1.0	30490000.0	30500000.0	2.0	3.115856409072876	1.4050689935684204
1.0	30570000.0	30580000.0	3.0	2.895714044570923	1.398555874824524
1.0	30590000.0	30600000.0	4.0	2.7042734622955322	1.276731252670288
1.0	30630000.0	30640000.0	2.0	2.8523097038269043	1.4427006244659424
1.0	30670000.0	30680000.0	3.0	2.7245545387268066	1.2931034564971924
1.0	30700000.0	30710000.0	2.0	2.69081449508667	1.2955217361450195
1.0	30720000.0	30730000.0	2.0	2.755368947982788	1.5057532787322998
1.0	30820000.0	30830000.0	7.0	2.7360622882843018	1.419909954071045
1.0	30960000.0	30970000.0	4.0	2.357696533203125	1.0199620723724365
1.0	30980000.0	30990000.0	3.0	2.5004332065582275	1.2345902919769287
1.0	30990000.0	31000000.0	6.0	2.4268600940704346	1.0965614318847656
1.0	31080000.0	31090000.0	3.0	2.142390489578247	0.9914914965629578
1.0	31180000.0	31190000.0	2.0	2.078673839569092	0.8574331402778625
1.0	31200000.0	31210000.0	6.0	2.815697431564331	2.0199151039123535
1.0	31210000.0	31220000.0	2.0	2.6323952674865723	1.6330862045288086
1.0	31220000.0	31230000.0	9.0	4.623233318328857	4.131142616271973
1.0	31290000.0	31300000.0	2.0	2.3806214332580566	1.0467640161514282
1.0	31390000.0	31400000.0	2.0	2.0161759853363037	0.6441453695297241
1.0	31400000.0	31410000.0	0.0	1.899641752243042	0.5598808526992798
1.0	31410000.0	31420000.0	2.0	1.9353868961334229	0.6123071908950806
1.0	31430000.0	31440000.0	2.0	1.9355509281158447	0.612548291683197
1.0	31470000.0	31480000.0	0.0	1.739638090133667	0.43451038002967834
1.0	31510000.0	31520000.0	2.0	1.9510217905044556	0.6358674764633179
1.0	31530000.0	31540000.0	2.0	2.2694334983825684	1.3075993061065674
1.0	31600000.0	31610000.0	2.0	2.196664810180664	0.8653742074966431
1.0	31620000.0	31630000.0	0.0	2.3219330310821533	0.980202853679657
1.0	31790000.0	31800000.0	2.0	1.7720121145248413	0.44350481033325195
1.0	31820000.0	31830000.0	1.0	1.7680578231811523	0.44191107153892517
1.0	31870000.0	31880000.0	2.0	2.037310838699341	0.6662186980247498
1.0	31900000.0	31910000.0	2.0	2.060619831085205	0.6989625692367554
1.0	31920000.0	31930000.0	2.0	2.224067211151123	0.8768898248672485
1.0	31930000.0	31940000.0	1.0	2.192298173904419	0.8372103571891785
1.0	31950000.0	31960000.0	3.0	1.9930403232574463	0.6372342705726624
1.0	32060000.0	32070000.0	3.0	1.9658781290054321	0.5921366810798645
1.0	32090000.0	32100000.0	0.0	1.679160475730896	0.4593319296836853
1.0	32240000.0	32250000.0	0.0	2.0585427284240723	0.8185902833938599
1.0	32270000.0	32280000.0	1.0	2.264601469039917	0.9625177383422852
1.0	32300000.0	32310000.0	5.0	2.0623393058776855	0.8257905840873718
1.0	32310000.0	32320000.0	3.0	2.250873565673828	0.9184859991073608
1.0	32370000.0	32380000.0	4.0	2.1381547451019287	0.9820445775985718
1.0	32440000.0	32450000.0	0.0	2.237661838531494	0.9541510343551636
1.0	32450000.0	32460000.0	3.0	2.108546018600464	0.8260901570320129
1.0	32490000.0	32500000.0	3.0	1.8424761295318604	0.4931495785713196
1.0	32620000.0	32630000.0	2.0	1.827284574508667	0.4790256917476654
1.0	32630000.0	32640000.0	0.0	1.9081456661224365	0.5548484325408936
1.0	32750000.0	32760000.0	4.0	1.9990110397338867	0.7127143740653992
1.0	32780000.0	32790000.0	2.0	2.4577765464782715	1.8373968601226807
1.0	32790000.0	32800000.0	3.0	1.848062515258789	0.49880725145339966
1.0	32800000.0	32810000.0	1.0	2.200528144836426	0.9078754186630249
1.0	32870000.0	32880000.0	2.0	1.9426981210708618	0.623232901096344
1.0	32890000.0	32900000.0	1.0	2.1071550846099854	0.915239155292511
1.0	32920000.0	32930000.0	3.0	1.956345796585083	0.6440539956092834
1.0	32960000.0	32970000.0	2.0	2.1493422985076904	0.8257415890693665
1.0	33080000.0	33090000.0	1.0	1.7983287572860718	0.457399845123291
1.0	33130000.0	33140000.0	0.0	1.8909515142440796	0.5497984886169434
1.0	33200000.0	33210000.0	1.0	1.8675981760025024	0.5205308198928833
1.0	33210000.0	33220000.0	0.0	1.9680109024047852	0.6622857451438904
1.0	33360000.0	33370000.0	0.0	2.003957748413086	0.7210342288017273
1.0	33370000.0	33380000.0	0.0	1.968178153038025	0.6625558137893677
1.0	33410000.0	33420000.0	2.0	1.763003945350647	0.44003596901893616
1.0	33430000.0	33440000.0	2.0	2.0223472118377686	0.7526965737342834
1.0	33510000.0	33520000.0	0.0	1.9730632305145264	0.670300304889679
1.0	33590000.0	33600000.0	1.0	2.0262763500213623	0.7596113681793213
1.0	33950000.0	33960000.0	2.0	2.200918436050415	0.8468533754348755
1.0	34080000.0	34090000.0	2.0	2.5750532150268555	1.263108491897583
1.0	34100000.0	34110000.0	3.0	3.0345585346221924	1.4687132835388184
1.0	34210000.0	34220000.0	4.0	3.2835617065429688	1.475693941116333
1.0	34230000.0	34240000.0	4.0	3.354477643966675	1.5229982137680054
1.0	34280000.0	34290000.0	2.0	3.460519790649414	1.6111589670181274
1.0	34310000.0	34320000.0	1.0	2.950078248977661	1.4266575574874878
1.0	34390000.0	34400000.0	1.0	2.964237928390503	1.3488422632217407
1.0	34410000.0	34420000.0	4.0	2.9773430824279785	1.3523755073547363
1.0	34490000.0	34500000.0	5.0	3.0086779594421387	1.3618683815002441
1.0	34500000.0	34510000.0	4.0	3.2330009937286377	1.4657831192016602
1.0	34520000.0	34530000.0	1.0	3.1362335681915283	1.4283086061477661
1.0	34550000.0	34560000.0	2.0	2.7824196815490723	1.2881340980529785
1.0	34570000.0	34580000.0	2.0	3.2832159996032715	1.4975939989089966
1.0	34580000.0	34590000.0	2.0	3.769719362258911	1.6858714818954468
1.0	34600000.0	34610000.0	6.0	3.069831371307373	1.389519453048706
1.0	34650000.0	34660000.0	3.0	3.2401509284973145	1.4665170907974243
1.0	34730000.0	34740000.0	1.0	3.0670504570007324	1.417626976966858
1.0	34740000.0	34750000.0	1.0	3.1595723628997803	1.4272639751434326
1.0	34780000.0	34790000.0	3.0	3.2738640308380127	1.4796457290649414
1.0	34870000.0	34880000.0	4.0	3.460047483444214	1.586859941482544
1.0	34880000.0	34890000.0	5.0	3.2849459648132324	1.5314269065856934
1.0	34990000.0	35000000.0	2.0	3.032957077026367	1.4134166240692139
1.0	35020000.0	35030000.0	1.0	3.1457200050354004	1.4193507432937622
1.0	35090000.0	35100000.0	3.0	2.640796184539795	1.2682685852050781
1.0	35110000.0	35120000.0	1.0	2.838838577270508	1.3432466983795166
1.0	35120000.0	35130000.0	4.0	2.570639133453369	1.2038934230804443
1.0	35210000.0	35220000.0	2.0	2.905773401260376	1.3835089206695557
1.0	35260000.0	35270000.0	5.0	2.30424427986145	0.9685306549072266
1.0	35270000.0	35280000.0	2.0	2.750148296356201	1.2461254596710205
1.0	35350000.0	35360000.0	2.0	2.3387551307678223	0.9997357130050659
1.0	35430000.0	35440000.0	3.0	2.1903977394104004	0.8809003829956055
1.0	35490000.0	35500000.0	3.0	2.1095008850097656	0.9201509356498718
1.0	35550000.0	35560000.0	2.0	2.1851325035095215	0.8290699124336243
1.0	35640000.0	35650000.0	2.0	2.095716953277588	0.8916113972663879
1.0	35650000.0	35660000.0	0.0	3.285381317138672	3.1251747608184814
1.0	35690000.0	35700000.0	4.0	2.3196606636047363	0.9775315523147583
1.0	35880000.0	35890000.0	2.0	1.9225599765777588	0.5686507821083069
1.0	35920000.0	35930000.0	5.0	1.8173677921295166	0.4708611071109772
1.0	36090000.0	36100000.0	0.0	1.788853406906128	0.4517744481563568
1.0	36100000.0	36110000.0	2.0	2.321810483932495	1.4527406692504883
1.0	36200000.0	36210000.0	3.0	1.8064146041870117	0.46275416016578674
1.0	36240000.0	36250000.0	0.0	1.943964958190918	0.5796870589256287
1.0	36310000.0	36320000.0	0.0	1.7752101421356201	0.44490528106689453
1.0	36360000.0	36370000.0	3.0	1.774454116821289	0.44455909729003906
1.0	36390000.0	36400000.0	2.0	2.309025287628174	1.4167828559875488
1.0	36420000.0	36430000.0	3.0	1.7926009893417358	0.4539235234260559
1.0	36440000.0	36450000.0	1.0	1.802829384803772	0.4603206515312195
1.0	36450000.0	36460000.0	1.0	1.7542470693588257	0.43733587861061096
1.0	36510000.0	36520000.0	0.0	1.7696075439453125	0.4425237774848938
1.0	36540000.0	36550000.0	2.0	1.977504014968872	0.6774165630340576
1.0	36550000.0	36560000.0	3.0	1.954043984413147	0.6405152082443237
1.0	36710000.0	36720000.0	0.0	1.9104163646697998	0.5762796998023987
1.0	36860000.0	36870000.0	3.0	2.018009901046753	0.7451327443122864
1.0	36880000.0	36890000.0	1.0	1.8145205974578857	0.46865782141685486
1.0	36900000.0	36910000.0	1.0	1.9319689273834229	0.6072584390640259
1.0	37020000.0	37030000.0	4.0	2.0617780685424805	0.8247202038764954
1.0	37040000.0	37050000.0	4.0	2.0435757637023926	0.790744423866272
1.0	37100000.0	37110000.0	2.0	2.036390781402588	0.6660134196281433
1.0	37150000.0	37160000.0	3.0	2.2372822761535645	0.8913511037826538
1.0	37160000.0	37170000.0	1.0	2.18812894821167	0.8327423334121704
1.0	37230000.0	37240000.0	5.0	2.2707667350769043	0.9247742891311646
1.0	37290000.0	37300000.0	1.0	2.371142864227295	1.035179615020752
1.0	37330000.0	37340000.0	3.0	2.2338078022003174	0.8838927149772644
1.0	37380000.0	37390000.0	1.0	2.5012526512145996	1.1721160411834717
1.0	37390000.0	37400000.0	2.0	2.5093448162078857	1.1796166896820068
1.0	37490000.0	37500000.0	4.0	2.8657186031341553	1.2757461071014404
1.0	37500000.0	37510000.0	4.0	2.693848133087158	1.223063588142395
1.0	37510000.0	37520000.0	2.0	2.81567645072937	1.3809558153152466
1.0	37550000.0	37560000.0	3.0	2.9788310527801514	1.4670159816741943
1.0	37570000.0	37580000.0	1.0	3.1292450428009033	1.4584226608276367
1.0	37590000.0	37600000.0	2.0	2.8289451599121094	1.3489959239959717
1.0	37680000.0	37690000.0	4.0	2.729412078857422	1.2262290716171265
1.0	37710000.0	37720000.0	2.0	2.5147101879119873	1.187025785446167
1.0	37780000.0	37790000.0	3.0	2.4740002155303955	1.1072280406951904
1.0	37880000.0	37890000.0	3.0	2.1387553215026855	0.8136913180351257
1.0	37920000.0	37930000.0	0.0	1.8231359720230103	0.4755041003227234
1.0	37940000.0	37950000.0	6.0	6.879197597503662	5.0105977058410645
1.0	37950000.0	37960000.0	2.0	1.827798843383789	0.47946053743362427
1.0	37970000.0	37980000.0	1.0	1.7392746210098267	0.4344659447669983
1.0	37990000.0	38000000.0	1.0	1.8279510736465454	0.47960686683654785
1.0	38010000.0	38020000.0	1.0	1.8519611358642578	0.5029075741767883
1.0	38080000.0	38090000.0	1.0	2.0537333488464355	0.8095427751541138
1.0	38120000.0	38130000.0	1.0	1.9891960620880127	0.6964258551597595
1.0	38130000.0	38140000.0	2.0	1.9827461242675781	0.6858879327774048
1.0	38170000.0	38180000.0	2.0	1.8309770822525024	0.48228177428245544
1.0	38200000.0	38210000.0	3.0	2.253741502761841	0.9731462597846985
1.0	38260000.0	38270000.0	2.0	1.738450288772583	0.43437671661376953
1.0	38280000.0	38290000.0	1.0	1.9197425842285156	0.551616907119751
1.0	38330000.0	38340000.0	1.0	1.7694389820098877	0.44245442748069763
1.0	38340000.0	38350000.0	2.0	1.8645429611206055	0.5034472346305847
1.0	38350000.0	38360000.0	1.0	1.8221683502197266	0.47469115257263184
1.0	38460000.0	38470000.0	1.0	1.869492769241333	0.5154110193252563
1.0	38530000.0	38540000.0	0.0	2.0820212364196777	0.8640502691268921
1.0	38570000.0	38580000.0	1.0	2.047214984893799	0.7097719311714172
1.0	38580000.0	38590000.0	5.0	1.9568979740142822	0.6282221674919128
1.0	38620000.0	38630000.0	3.0	1.989938497543335	0.6527919173240662
1.0	38630000.0	38640000.0	0.0	2.094236135482788	0.760008692741394
1.0	38640000.0	38650000.0	2.0	2.1676156520843506	0.811672031879425
1.0	38660000.0	38670000.0	2.0	2.1954376697540283	0.8417059183120728
1.0	38670000.0	38680000.0	4.0	2.1681647300720215	0.8121675252914429
1.0	38700000.0	38710000.0	2.0	2.1960701942443848	0.8549361228942871
1.0	38760000.0	38770000.0	2.0	2.2720561027526855	0.9394561648368835
1.0	38860000.0	38870000.0	2.0	2.27886962890625	0.9806313514709473
1.0	38920000.0	38930000.0	1.0	2.308967113494873	0.977459728717804
1.0	38990000.0	39000000.0	2.0	2.399291515350342	1.0715596675872803
1.0	39010000.0	39020000.0	1.0	2.36000394821167	1.021815538406372
1.0	39100000.0	39110000.0	3.0	2.3687145709991455	1.0592451095581055
1.0	39130000.0	39140000.0	0.0	2.5363659858703613	1.2008379697799683
1.0	39140000.0	39150000.0	1.0	2.4247002601623535	1.0952222347259521
1.0	39180000.0	39190000.0	2.0	2.536911964416504	1.178469181060791
1.0	39270000.0	39280000.0	6.0	2.2190895080566406	0.9135135412216187
1.0	39380000.0	39390000.0	2.0	2.2535507678985596	0.9346106648445129
1.0	39390000.0	39400000.0	2.0	2.5151660442352295	1.2084667682647705
1.0	39400000.0	39410000.0	4.0	2.175175905227661	0.8934165239334106
1.0	39560000.0	39570000.0	4.0	1.8869359493255615	0.5445621013641357
1.0	39620000.0	39630000.0	1.0	1.997645616531372	0.6754172444343567
1.0	39630000.0	39640000.0	1.0	2.0771589279174805	0.7172998189926147
1.0	39640000.0	39650000.0	2.0	1.897359848022461	0.5583323836326599
1.0	39650000.0	39660000.0	3.0	1.8537267446517944	0.5048086047172546
1.0	39690000.0	39700000.0	0.0	1.8309255838394165	0.48222312331199646
1.0	39700000.0	39710000.0	1.0	1.895020842552185	0.55519038438797
1.0	39790000.0	39800000.0	2.0	1.7992111444473267	0.4579578936100006
1.0	39880000.0	39890000.0	1.0	1.6877158880233765	0.45018643140792847
1.0	39910000.0	39920000.0	0.0	1.9211366176605225	0.5914806127548218
1.0	39930000.0	39940000.0	2.0	1.8351560831069946	0.486081063747406
1.0	40200000.0	40210000.0	2.0	1.9704866409301758	0.6662032604217529
1.0	40270000.0	40280000.0	0.0	1.9304921627044678	0.6051011681556702
1.0	40290000.0	40300000.0	0.0	1.8889518976211548	0.5471747517585754
1.0	40320000.0	40330000.0	2.0	1.762158989906311	0.43974900245666504
1.0	40350000.0	40360000.0	1.0	1.9949544668197632	0.7059426307678223
1.0	40360000.0	40370000.0	2.0	1.9124791622161865	0.579169750213623
1.0	40370000.0	40380000.0	0.0	2.0640251636505127	0.8290001153945923
1.0	40430000.0	40440000.0	1.0	1.6751655340194702	0.4647276997566223
1.0	40460000.0	40470000.0	2.0	2.264798402786255	1.2950823307037354
1.0	40530000.0	40540000.0	0.0	2.0006778240203857	0.715509295463562
1.0	40560000.0	40570000.0	2.0	2.017756938934326	0.7446925044059753
1.0	40580000.0	40590000.0	0.0	2.114271879196167	0.9302176237106323
1.0	40680000.0	40690000.0	1.0	1.9048124551773071	0.5684863328933716
1.0	40700000.0	40710000.0	4.0	1.8902641534805298	0.548897385597229
1.0	40760000.0	40770000.0	2.0	1.9889482259750366	0.6960182785987854
1.0	40940000.0	40950000.0	0.0	1.9495036602020264	0.5807799100875854
1.0	41010000.0	41020000.0	0.0	2.098060131072998	0.7369241118431091
1.0	41090000.0	41100000.0	1.0	2.1559486389160156	0.9106534719467163
1.0	41100000.0	41110000.0	0.0	2.0315937995910645	0.7345859408378601
1.0	41180000.0	41190000.0	3.0	1.88430655002594	0.5411616563796997
1.0	41220000.0	41230000.0	0.0	1.8619282245635986	0.513942539691925
1.0	41290000.0	41300000.0	1.0	2.04731822013855	0.7976269125938416
1.0	41330000.0	41340000.0	1.0	1.9293949604034424	0.603472113609314
1.0	41380000.0	41390000.0	1.0	1.956827163696289	0.5868828892707825
1.0	41410000.0	41420000.0	1.0	1.9390112161636353	0.5754534006118774
1.0	41420000.0	41430000.0	2.0	1.9496355056762695	0.5805982947349548
1.0	41480000.0	41490000.0	2.0	1.7636877298355103	0.44028130173683167
1.0	41520000.0	41530000.0	3.0	1.7206776142120361	0.43461522459983826
1.0	41570000.0	41580000.0	0.0	1.921287178993225	0.5917032361030579
1.0	41620000.0	41630000.0	2.0	1.7881762981414795	0.45140281319618225
1.0	41730000.0	41740000.0	1.0	1.9397857189178467	0.6188640594482422
1.0	41810000.0	41820000.0	0.0	2.0935873985290527	0.8872838020324707
1.0	41820000.0	41830000.0	1.0	1.97552490234375	0.6334505081176758
1.0	41870000.0	41880000.0	0.0	1.9938539266586304	0.7041193246841431
1.0	41910000.0	41920000.0	1.0	1.8647146224975586	0.5171442031860352
1.0	41920000.0	41930000.0	0.0	1.8252384662628174	0.4772741198539734
1.0	41970000.0	41980000.0	3.0	1.8041480779647827	0.4612055718898773
1.0	42000000.0	42010000.0	1.0	2.0026369094848633	0.7188007235527039
1.0	42080000.0	42090000.0	1.0	2.0652291774749756	0.8313091993331909
1.0	42100000.0	42110000.0	3.0	2.1781599521636963	1.0742369890213013
1.0	42170000.0	42180000.0	5.0	1.8270854949951172	0.4788535237312317
1.0	42240000.0	42250000.0	2.0	1.8911926746368408	0.5493847131729126
1.0	42260000.0	42270000.0	1.0	1.8860433101654053	0.5227342844009399
1.0	42330000.0	42340000.0	2.0	1.9012682437896729	0.563636839389801
1.0	42340000.0	42350000.0	1.0	2.034221649169922	0.6630369424819946
1.0	42390000.0	42400000.0	1.0	1.9072844982147217	0.568275511264801
1.0	42400000.0	42410000.0	1.0	2.0104212760925293	0.6615033745765686
1.0	42480000.0	42490000.0	3.0	2.088658332824707	0.7225695252418518
1.0	42600000.0	42610000.0	1.0	2.12636399269104	0.9561556577682495
1.0	42620000.0	42630000.0	2.0	2.101905584335327	0.8022416830062866
1.0	42710000.0	42720000.0	1.0	1.9384422302246094	0.5657909512519836
1.0	42760000.0	42770000.0	0.0	1.8385112285614014	0.508043110370636
1.0	42780000.0	42790000.0	2.0	1.957776665687561	0.5856789350509644
1.0	42890000.0	42900000.0	4.0	2.257197618484497	0.9090598225593567
1.0	42940000.0	42950000.0	2.0	2.3396294116973877	1.0001188516616821
1.0	42990000.0	43000000.0	2.0	2.4816079139709473	1.1260281801223755
1.0	43060000.0	43070000.0	4.0	2.162625551223755	0.9335238337516785
1.0	43110000.0	43120000.0	0.0	1.923580527305603	0.5526517629623413
1.0	43120000.0	43130000.0	1.0	1.7177757024765015	0.4350835382938385
1.0	43140000.0	43150000.0	1.0	2.004676342010498	0.7222570180892944
1.0	43150000.0	43160000.0	1.0	1.7380622625350952	0.43434515595436096
1.0	43200000.0	43210000.0	1.0	1.7514007091522217	0.4366151690483093
1.0	43240000.0	43250000.0	1.0	1.729650855064392	0.4339637756347656
1.0	43260000.0	43270000.0	3.0	1.8794654607772827	0.5350155830383301
1.0	43320000.0	43330000.0	1.0	1.9483972787857056	0.6052995920181274
1.0	43340000.0	43350000.0	3.0	2.040529727935791	0.6859967112541199
1.0	43380000.0	43390000.0	0.0	1.952069878578186	0.5786811113357544
1.0	43470000.0	43480000.0	3.0	1.965600609779358	0.6584993600845337
1.0	43500000.0	43510000.0	0.0	1.8199666738510132	0.4729057848453522
1.0	43510000.0	43520000.0	2.0	1.842485785484314	0.49314865469932556
1.0	43540000.0	43550000.0	1.0	1.9140703678131104	0.5437776446342468
1.0	43610000.0	43620000.0	1.0	1.9487011432647705	0.6310948729515076
1.0	43660000.0	43670000.0	3.0	2.0137219429016113	0.6498422622680664
1.0	43680000.0	43690000.0	1.0	2.332484722137451	1.4829442501068115
1.0	43690000.0	43700000.0	0.0	1.9935804605484009	0.7036625146865845
1.0	43700000.0	43710000.0	4.0	2.182034969329834	1.0835155248641968
1.0	43720000.0	43730000.0	1.0	1.930017113685608	0.5611615777015686
1.0	43750000.0	43760000.0	2.0	1.7744289636611938	0.44454294443130493
1.0	43850000.0	43860000.0	0.0	1.9535468816757202	0.6397415399551392
1.0	43910000.0	43920000.0	0.0	1.7167909145355225	0.43527692556381226
1.0	43990000.0	44000000.0	0.0	2.0742764472961426	0.7190269827842712
1.0	44000000.0	44010000.0	1.0	2.0426793098449707	0.6861190795898438
1.0	44040000.0	44050000.0	4.0	2.0386648178100586	0.7023292183876038
1.0	44130000.0	44140000.0	0.0	1.8391151428222656	0.489844411611557
1.0	44150000.0	44160000.0	0.0	1.817540168762207	0.47098255157470703
1.0	44270000.0	44280000.0	2.0	1.7414131164550781	0.43472546339035034
1.0	44500000.0	44510000.0	4.0	1.8624252080917358	0.5145186185836792
1.0	44550000.0	44560000.0	1.0	2.221595287322998	0.8712179064750671
1.0	44610000.0	44620000.0	0.0	2.2593460083007812	0.9177185893058777
1.0	44630000.0	44640000.0	1.0	2.247803211212158	0.9092410802841187
1.0	44650000.0	44660000.0	4.0	1.9935524463653564	0.6207281351089478
1.0	44680000.0	44690000.0	2.0	1.7295455932617188	0.4339580535888672
1.0	44740000.0	44750000.0	0.0	1.6643304824829102	0.4842101037502289
1.0	44770000.0	44780000.0	0.0	1.7095016241073608	0.43723949790000916
1.0	44780000.0	44790000.0	1.0	1.6578795909881592	0.5006864070892334
1.0	44860000.0	44870000.0	1.0	1.923643708229065	0.5951029062271118
1.0	44910000.0	44920000.0	0.0	1.9652674198150635	0.6579692959785461
1.0	44950000.0	44960000.0	1.0	1.8336880207061768	0.48473143577575684
1.0	45070000.0	45080000.0	1.0	1.823803186416626	0.4760686457157135
1.0	45110000.0	45120000.0	0.0	1.7474870681762695	0.4357668459415436
1.0	45160000.0	45170000.0	1.0	2.3155264854431152	1.4350249767303467
1.0	45170000.0	45180000.0	1.0	2.4100427627563477	1.7041003704071045
1.0	45190000.0	45200000.0	5.0	2.102346897125244	0.9052473902702332
1.0	45360000.0	45370000.0	0.0	1.8070485591888428	0.46318164467811584
1.0	45410000.0	45420000.0	3.0	1.8159821033477783	0.46975722908973694
1.0	45430000.0	45440000.0	0.0	1.8525550365447998	0.5035395622253418
1.0	45440000.0	45450000.0	0.0	1.87261962890625	0.5265582799911499
1.0	45470000.0	45480000.0	0.0	2.096573829650879	0.8933757543563843
1.0	45490000.0	45500000.0	1.0	1.9691299200057983	0.648239016532898
1.0	45580000.0	45590000.0	0.0	2.1191658973693848	0.7608389258384705
1.0	45590000.0	45600000.0	1.0	1.9856140613555908	0.6254021525382996
1.0	45630000.0	45640000.0	1.0	1.778199553489685	0.4462812840938568
1.0	45740000.0	45750000.0	4.0	1.9270187616348267	0.6000088453292847
1.0	45790000.0	45800000.0	2.0	1.946045160293579	0.6282897591590881
1.0	45820000.0	45830000.0	1.0	1.9356958866119385	0.6127551794052124
1.0	45890000.0	45900000.0	0.0	2.0489954948425293	0.7065288424491882
1.0	45910000.0	45920000.0	1.0	1.9320892095565796	0.5759133696556091
1.0	45970000.0	45980000.0	1.0	1.8147436380386353	0.4688234329223633
1.0	45980000.0	45990000.0	3.0	2.401749849319458	1.6805661916732788
1.0	46030000.0	46040000.0	1.0	1.8075517416000366	0.4635462760925293
1.0	46170000.0	46180000.0	0.0	1.8786602020263672	0.533980131149292
1.0	46280000.0	46290000.0	0.0	2.1266345977783203	0.8052552342414856
1.0	46290000.0	46300000.0	2.0	1.85062575340271	0.5015009045600891
1.0	46340000.0	46350000.0	0.0	2.0182628631591797	0.7311931848526001
1.0	46360000.0	46370000.0	1.0	1.967864751815796	0.6008308529853821
1.0	46370000.0	46380000.0	1.0	1.8672206401824951	0.5200849771499634
1.0	46400000.0	46410000.0	3.0	1.864545226097107	0.5048531293869019
1.0	46420000.0	46430000.0	0.0	1.8514091968536377	0.5023226141929626
1.0	46440000.0	46450000.0	2.0	1.92439866065979	0.5791152715682983
1.0	46520000.0	46530000.0	5.0	1.8993148803710938	0.5327666997909546
1.0	46570000.0	46580000.0	7.0	1.9478527307510376	0.5855152010917664
1.0	46630000.0	46640000.0	1.0	1.9286504983901978	0.6023892164230347
1.0	46650000.0	46660000.0	0.0	1.6699062585830688	0.4731687605381012
1.0	46730000.0	46740000.0	0.0	1.6813066005706787	0.45675382018089294
1.0	46760000.0	46770000.0	5.0	2.4548847675323486	1.8294618129730225
1.0	46770000.0	46780000.0	5.0	1.7292394638061523	0.433962881565094
1.0	46820000.0	46830000.0	0.0	1.78728449344635	0.4509209990501404
1.0	46830000.0	46840000.0	0.0	1.7437152862548828	0.4350743293762207
1.0	46860000.0	46870000.0	2.0	1.9532811641693115	0.614038348197937
1.0	46880000.0	46890000.0	0.0	2.044008493423462	0.7915405631065369
1.0	46910000.0	46920000.0	1.0	1.7692381143569946	0.4423740804195404
1.0	46980000.0	46990000.0	2.0	2.025738000869751	0.7586588263511658
1.0	47110000.0	47120000.0	2.0	1.7551581859588623	0.43758153915405273
1.0	47180000.0	47190000.0	4.0	2.066549301147461	0.8338397741317749
1.0	47220000.0	47230000.0	3.0	2.613715410232544	1.224576711654663
1.0	47270000.0	47280000.0	3.0	2.632768154144287	1.1870635747909546
1.0	47400000.0	47410000.0	2.0	2.550549030303955	1.226592779159546
1.0	47700000.0	47710000.0	4.0	2.196836233139038	0.9657176733016968
1.0	47730000.0	47740000.0	4.0	2.0442421436309814	0.6739823222160339
1.0	47750000.0	47760000.0	2.0	2.1745693683624268	0.819419264793396
1.0	47790000.0	47800000.0	2.0	1.844559907913208	0.49522027373313904
1.0	47810000.0	47820000.0	1.0	1.7848656177520752	0.44961753487586975
1.0	47820000.0	47830000.0	0.0	1.825665831565857	0.48056548833847046
1.0	47850000.0	47860000.0	2.0	1.8291995525360107	0.4786684513092041
1.0	47920000.0	47930000.0	1.0	2.1608777046203613	0.8097454309463501
1.0	47940000.0	47950000.0	2.0	2.1876702308654785	0.8340712785720825
1.0	48000000.0	48010000.0	3.0	2.2857704162597656	0.9804819226264954
1.0	48030000.0	48040000.0	1.0	2.687690258026123	1.2275429964065552
1.0	48060000.0	48070000.0	1.0	2.9338479042053223	1.3260376453399658
1.0	48080000.0	48090000.0	2.0	2.9693281650543213	1.3331596851348877
1.0	48330000.0	48340000.0	1.0	3.8798885345458984	1.7198927402496338
1.0	48340000.0	48350000.0	6.0	3.460942506790161	1.5597119331359863
1.0	48440000.0	48450000.0	3.0	4.199735164642334	1.8647234439849854
1.0	48580000.0	48590000.0	3.0	4.045435905456543	1.8004896640777588
1.0	48590000.0	48600000.0	2.0	4.223349571228027	1.8528906106948853
1.0	48770000.0	48780000.0	4.0	4.347843170166016	1.9471518993377686
1.0	48840000.0	48850000.0	1.0	3.231910228729248	1.4921596050262451
1.0	48850000.0	48860000.0	2.0	4.432230472564697	1.9613920450210571
1.0	48880000.0	48890000.0	3.0	4.058160305023193	1.8404079675674438
1.0	48920000.0	48930000.0	5.0	2.897864580154419	1.339437484741211
1.0	48950000.0	48960000.0	2.0	3.053880214691162	1.3954010009765625
1.0	48970000.0	48980000.0	2.0	3.2986903190612793	1.49590265750885
1.0	49000000.0	49010000.0	8.0	2.810455799102783	1.272487759590149
1.0	49040000.0	49050000.0	2.0	2.9361748695373535	1.3294477462768555
1.0	49170000.0	49180000.0	5.0	2.8266825675964355	1.2885968685150146
1.0	49210000.0	49220000.0	2.0	2.260453224182129	0.9463319778442383
1.0	49280000.0	49290000.0	2.0	2.876926898956299	1.3348500728607178
1.0	49350000.0	49360000.0	5.0	3.0171687602996826	1.367672324180603
1.0	49480000.0	49490000.0	7.0	4.225002288818359	1.8624343872070312
1.0	49490000.0	49500000.0	11.0	4.149512767791748	1.8421704769134521
1.0	49630000.0	49640000.0	6.0	4.530059814453125	1.9652197360992432
1.0	49660000.0	49670000.0	3.0	4.738874912261963	2.030270576477051
1.0	49790000.0	49800000.0	5.0	5.608813762664795	2.260667324066162
1.0	49810000.0	49820000.0	5.0	5.3743391036987305	2.196016311645508
1.0	49890000.0	49900000.0	8.0	5.217630863189697	2.1514344215393066
1.0	49920000.0	49930000.0	6.0	5.362950325012207	2.1915876865386963
1.0	49930000.0	49940000.0	11.0	5.0938639640808105	2.127378225326538
1.0	49950000.0	49960000.0	3.0	5.185935020446777	2.1442501544952393
1.0	49990000.0	50000000.0	2.0	5.4663567543029785	2.2175450325012207
1.0	50040000.0	50050000.0	6.0	5.699860095977783	2.2843551635742188
1.0	50180000.0	50190000.0	6.0	7.2329864501953125	2.6607766151428223
1.0	50250000.0	50260000.0	7.0	7.055539131164551	2.610424518585205
1.0	50260000.0	50270000.0	4.0	7.1259260177612305	2.6235227584838867
1.0	50310000.0	50320000.0	5.0	6.466411590576172	2.4852242469787598
1.0	50360000.0	50370000.0	5.0	5.9805731773376465	2.358278751373291
1.0	50370000.0	50380000.0	3.0	6.1382622718811035	2.3996596336364746
1.0	50430000.0	50440000.0	4.0	5.050894260406494	2.10807204246521
1.0	50450000.0	50460000.0	4.0	4.967339992523193	2.0804061889648438
1.0	50480000.0	50490000.0	4.0	4.342017650604248	1.900665521621704
1.0	50530000.0	50540000.0	6.0	4.173552513122559	1.8337997198104858
1.0	50540000.0	50550000.0	5.0	3.838184356689453	1.7126333713531494
1.0	50560000.0	50570000.0	5.0	3.6358115673065186	1.635157585144043
1.0	50580000.0	50590000.0	2.0	3.3140339851379395	1.5946286916732788
1.0	50600000.0	50610000.0	4.0	3.214916706085205	1.5031824111938477
1.0	50670000.0	50680000.0	4.0	2.952173948287964	1.34895920753479
1.0	50730000.0	50740000.0	2.0	2.572726011276245	1.1622159481048584
1.0	50800000.0	50810000.0	2.0	2.6342990398406982	1.2562769651412964
1.0	50890000.0	50900000.0	1.0	2.4036247730255127	1.0967527627944946
1.0	50900000.0	50910000.0	1.0	1.9921516180038452	0.6205302476882935
1.0	50940000.0	50950000.0	0.0	1.9941253662109375	0.6336280107498169
1.0	51050000.0	51060000.0	1.0	2.016547679901123	0.6592351198196411
1.0	51090000.0	51100000.0	2.0	2.095961570739746	0.7372084856033325
1.0	51120000.0	51130000.0	3.0	2.0822653770446777	0.7519216537475586
1.0	51210000.0	51220000.0	0.0	2.2069382667541504	0.8535157442092896
1.0	51240000.0	51250000.0	1.0	2.0965828895568848	0.7328283786773682
1.0	51260000.0	51270000.0	2.0	2.0933480262756348	0.7299164533615112
1.0	51270000.0	51280000.0	1.0	2.237459421157837	0.9196761846542358
1.0	51480000.0	51490000.0	1.0	2.309004068374634	0.9750634431838989
1.0	51490000.0	51500000.0	5.0	2.208033323287964	0.870678722858429
1.0	51560000.0	51570000.0	1.0	2.3475608825683594	1.0092967748641968
1.0	51600000.0	51610000.0	2.0	2.2670905590057373	0.922996997833252
1.0	51630000.0	51640000.0	1.0	2.0051889419555664	0.6513790488243103
1.0	51700000.0	51710000.0	0.0	2.3711206912994385	1.593139410018921
1.0	51770000.0	51780000.0	1.0	1.9392917156219482	0.6181175708770752
1.0	51880000.0	51890000.0	2.0	1.9620048999786377	0.6159635782241821
1.0	52000000.0	52010000.0	0.0	2.715073823928833	1.587801218032837
1.0	52010000.0	52020000.0	7.0	2.822636365890503	1.6843414306640625
1.0	52070000.0	52080000.0	2.0	2.6292881965637207	1.5509312152862549
1.0	52090000.0	52100000.0	4.0	2.2224318981170654	0.9021295309066772
1.0	52130000.0	52140000.0	2.0	1.9608986377716064	0.598869800567627
1.0	52160000.0	52170000.0	3.0	2.000095844268799	0.6633824110031128
1.0	52230000.0	52240000.0	0.0	1.898327112197876	0.5596348643302917
1.0	52270000.0	52280000.0	1.0	1.9626495838165283	0.6538602709770203
1.0	52300000.0	52310000.0	0.0	1.8746669292449951	0.529057502746582
1.0	52380000.0	52390000.0	5.0	2.0628299713134766	0.7994127869606018
1.0	52390000.0	52400000.0	4.0	2.1260149478912354	0.9553991556167603
1.0	52400000.0	52410000.0	0.0	2.156684637069702	0.8154686093330383
1.0	52430000.0	52440000.0	0.0	2.1048498153686523	0.8652858734130859
1.0	52490000.0	52500000.0	1.0	1.9837665557861328	0.6875497698783875
1.0	52550000.0	52560000.0	3.0	1.8419122695922852	0.49257856607437134
1.0	52560000.0	52570000.0	2.0	2.020156145095825	0.6755552291870117
1.0	52880000.0	52890000.0	1.0	2.0564303398132324	0.6978705525398254
1.0	52900000.0	52910000.0	2.0	1.8216984272003174	0.4743227958679199
1.0	52920000.0	52930000.0	1.0	1.7974669933319092	0.4568556845188141
1.0	52950000.0	52960000.0	1.0	1.8751713037490845	0.5296757817268372
1.0	53020000.0	53030000.0	0.0	1.885788917541504	0.5430742502212524
1.0	53090000.0	53100000.0	3.0	3.24737548828125	3.0865283012390137
1.0	53100000.0	53110000.0	2.0	2.9492404460906982	2.7551498413085938
1.0	53110000.0	53120000.0	1.0	1.8873707056045532	0.5451224446296692
1.0	53120000.0	53130000.0	1.0	1.9654182195663452	0.6582068204879761
1.0	53400000.0	53410000.0	5.0	2.0539066791534424	0.687689483165741
1.0	53430000.0	53440000.0	1.0	2.142754316329956	0.7932302355766296
1.0	53480000.0	53490000.0	1.0	2.052196741104126	0.7000771760940552
1.0	53570000.0	53580000.0	2.0	2.0309548377990723	0.6657265424728394
1.0	53630000.0	53640000.0	1.0	1.9515459537506104	0.586272120475769
1.0	53650000.0	53660000.0	3.0	1.9236924648284912	0.5951759219169617
1.0	53680000.0	53690000.0	0.0	1.8153043985366821	0.46924319863319397
1.0	53710000.0	53720000.0	1.0	1.6500494480133057	0.5292762517929077
1.0	53730000.0	53740000.0	2.0	1.6399784088134766	0.631506085395813
1.0	53770000.0	53780000.0	0.0	1.6708450317382812	0.47152629494667053
1.0	53780000.0	53790000.0	0.0	1.6503574848175049	0.5278719663619995
1.0	53810000.0	53820000.0	1.0	1.9169118404388428	0.585432231426239
1.0	53830000.0	53840000.0	0.0	2.059382915496826	0.8201748728752136
1.0	53870000.0	53880000.0	1.0	1.8855727910995483	0.5276691317558289
1.0	53970000.0	53980000.0	3.0	2.248917818069458	0.9175050854682922
1.0	54010000.0	54020000.0	1.0	2.156526565551758	0.8082114458084106
1.0	54070000.0	54080000.0	1.0	2.289580821990967	0.9572456479072571
1.0	54080000.0	54090000.0	2.0	2.2141871452331543	0.8619886636734009
1.0	54090000.0	54100000.0	1.0	2.2121710777282715	0.8671823740005493
1.0	54120000.0	54130000.0	2.0	2.0952162742614746	0.8307956457138062
1.0	54160000.0	54170000.0	2.0	2.1487269401550293	0.8087476491928101
1.0	54330000.0	54340000.0	0.0	1.7983849048614502	0.45742660760879517
1.0	54410000.0	54420000.0	3.0	1.7359784841537476	0.4341742992401123
1.0	54440000.0	54450000.0	2.0	1.8892980813980103	0.5476260185241699
1.0	54480000.0	54490000.0	3.0	1.9789289236068726	0.679719090461731
1.0	54520000.0	54530000.0	0.0	1.765995979309082	0.44111427664756775
1.0	54660000.0	54670000.0	1.0	1.9007173776626587	0.5628928542137146
1.0	54850000.0	54860000.0	1.0	1.8390839099884033	0.4855193495750427
1.0	54890000.0	54900000.0	4.0	1.9268550872802734	0.5638672709465027
1.0	54960000.0	54970000.0	2.0	2.131713628768921	0.771140992641449
1.0	55070000.0	55080000.0	0.0	2.428018093109131	1.119297742843628
1.0	55120000.0	55130000.0	4.0	2.2946085929870605	0.9878813028335571
1.0	55220000.0	55230000.0	0.0	1.8828976154327393	0.5407086610794067
1.0	55240000.0	55250000.0	4.0	1.7908252477645874	0.4528873860836029
1.0	55310000.0	55320000.0	1.0	1.981692910194397	0.6144157648086548
1.0	55390000.0	55400000.0	1.0	2.2814316749572754	0.9370595812797546
1.0	55400000.0	55410000.0	2.0	2.587820529937744	1.1675529479980469
1.0	55580000.0	55590000.0	1.0	1.8720356225967407	0.5258423089981079
1.0	55630000.0	55640000.0	2.0	1.8626000881195068	0.5147215723991394
1.0	55680000.0	55690000.0	1.0	2.3266103267669678	1.4662996530532837
1.0	55740000.0	55750000.0	3.0	2.243178129196167	0.8994476199150085
1.0	55790000.0	55800000.0	6.0	2.4137301445007324	1.0950028896331787
1.0	55800000.0	55810000.0	2.0	2.5094223022460938	1.1197922229766846
1.0	55840000.0	55850000.0	4.0	2.377288341522217	1.0577428340911865
1.0	55850000.0	55860000.0	3.0	2.7352726459503174	1.289832592010498
1.0	55860000.0	55870000.0	2.0	2.5691394805908203	1.1807140111923218
1.0	56030000.0	56040000.0	3.0	3.2919108867645264	1.4952309131622314
1.0	56050000.0	56060000.0	6.0	4.112028121948242	1.8170948028564453
1.0	56070000.0	56080000.0	3.0	4.127264499664307	1.8275858163833618
1.0	56170000.0	56180000.0	5.0	3.9895691871643066	1.7828576564788818
1.0	56190000.0	56200000.0	2.0	4.042019367218018	1.7907962799072266
1.0	56210000.0	56220000.0	5.0	4.314076900482178	1.883965253829956
1.0	56260000.0	56270000.0	3.0	4.0065155029296875	1.7772756814956665
1.0	56320000.0	56330000.0	2.0	4.121504306793213	1.833666443824768
1.0	56400000.0	56410000.0	3.0	3.982041597366333	1.7691949605941772
1.0	56450000.0	56460000.0	4.0	4.655025959014893	2.0102009773254395
1.0	56540000.0	56550000.0	5.0	4.105064868927002	1.8131517171859741
1.0	56570000.0	56580000.0	1.0	4.21484899520874	1.8553909063339233
1.0	56660000.0	56670000.0	4.0	3.253396987915039	1.4780992269515991
1.0	56680000.0	56690000.0	2.0	3.6193339824676514	1.6554288864135742
1.0	56720000.0	56730000.0	3.0	3.279104232788086	1.5059188604354858
1.0	56770000.0	56780000.0	5.0	3.5771384239196777	1.6102421283721924
1.0	56840000.0	56850000.0	3.0	3.0437209606170654	1.396598219871521
1.0	56870000.0	56880000.0	7.0	2.5298094749450684	1.2079861164093018
1.0	56880000.0	56890000.0	3.0	2.7716777324676514	1.2605832815170288
1.0	56910000.0	56920000.0	4.0	2.485185384750366	1.1549047231674194
1.0	56930000.0	56940000.0	2.0	2.995269298553467	1.3644218444824219
1.0	56970000.0	56980000.0	4.0	3.0663769245147705	1.4500138759613037
1.0	56980000.0	56990000.0	2.0	2.8978846073150635	1.3625690937042236
1.0	57060000.0	57070000.0	3.0	3.3903985023498535	1.5423170328140259
1.0	57140000.0	57150000.0	3.0	3.5188591480255127	1.5724223852157593
1.0	57270000.0	57280000.0	4.0	4.057848930358887	1.7937980890274048
1.0	57320000.0	57330000.0	6.0	3.6510486602783203	1.6363424062728882
1.0	57350000.0	57360000.0	2.0	4.033237457275391	1.7814832925796509
1.0	57390000.0	57400000.0	5.0	4.132071018218994	1.819067358970642
1.0	57400000.0	57410000.0	5.0	3.979478359222412	1.7701129913330078
1.0	57430000.0	57440000.0	1.0	3.6891186237335205	1.6862558126449585
1.0	57450000.0	57460000.0	3.0	4.0653204917907715	1.8185380697250366
1.0	57660000.0	57670000.0	6.0	5.710762023925781	2.2849411964416504
1.0	57670000.0	57680000.0	6.0	5.437102317810059	2.2181906700134277
1.0	57730000.0	57740000.0	3.0	5.805370330810547	2.321606397628784
1.0	57760000.0	57770000.0	8.0	6.3357367515563965	2.4446606636047363
1.0	57780000.0	57790000.0	10.0	6.106500625610352	2.391902446746826
1.0	57790000.0	57800000.0	8.0	6.310532569885254	2.441438913345337
1.0	57820000.0	57830000.0	2.0	5.953708648681641	2.353940725326538
1.0	57840000.0	57850000.0	6.0	5.775484561920166	2.301016330718994
1.0	57920000.0	57930000.0	7.0	4.822750091552734	2.085611343383789
1.0	57980000.0	57990000.0	8.0	4.499765872955322	1.964524269104004
1.0	58010000.0	58020000.0	5.0	4.885584354400635	2.101212501525879
1.0	58060000.0	58070000.0	2.0	5.181295394897461	2.149027109146118
1.0	58090000.0	58100000.0	3.0	4.878546714782715	2.09066104888916
1.0	58120000.0	58130000.0	4.0	5.156433582305908	2.138613700866699
1.0	58230000.0	58240000.0	4.0	5.64441442489624	2.2670438289642334
1.0	58250000.0	58260000.0	4.0	5.483109474182129	2.2244114875793457
1.0	58300000.0	58310000.0	6.0	5.143041133880615	2.1340975761413574
1.0	58350000.0	58360000.0	7.0	4.7981181144714355	2.0431816577911377
1.0	58380000.0	58390000.0	8.0	4.690578460693359	2.015296220779419
1.0	58440000.0	58450000.0	5.0	4.876326084136963	2.060363292694092
1.0	58480000.0	58490000.0	7.0	4.441786766052246	1.9412224292755127
1.0	58500000.0	58510000.0	5.0	4.081023216247559	1.8091790676116943
1.0	58520000.0	58530000.0	5.0	3.9185218811035156	1.7684297561645508
1.0	58670000.0	58680000.0	6.0	3.2075355052948	1.4568779468536377
1.0	58690000.0	58700000.0	2.0	2.938009738922119	1.340809941291809
1.0	58700000.0	58710000.0	6.0	3.1633400917053223	1.4416941404342651
1.0	58740000.0	58750000.0	4.0	3.2964141368865967	1.510150671005249
1.0	58750000.0	58760000.0	6.0	3.4751529693603516	1.5717380046844482
1.0	58760000.0	58770000.0	2.0	3.277155637741089	1.4838669300079346
1.0	58770000.0	58780000.0	3.0	3.321225643157959	1.525311827659607
1.0	58780000.0	58790000.0	4.0	3.1565768718719482	1.4273632764816284
1.0	58830000.0	58840000.0	3.0	2.904327392578125	1.321169137954712
1.0	58850000.0	58860000.0	2.0	2.5356974601745605	1.1967982053756714
1.0	58870000.0	58880000.0	7.0	2.290501594543457	0.967363715171814
1.0	58980000.0	58990000.0	1.0	1.8110986948013306	0.46577590703964233
1.0	58990000.0	59000000.0	0.0	1.956089735031128	0.5828546285629272
1.0	59030000.0	59040000.0	5.0	2.211970567703247	0.8882709741592407
1.0	59060000.0	59070000.0	4.0	2.190321683883667	0.91395103931427
1.0	59090000.0	59100000.0	4.0	2.1843042373657227	0.9370457530021667
1.0	59230000.0	59240000.0	1.0	2.034339427947998	0.6971704363822937
1.0	59270000.0	59280000.0	0.0	2.119398355484009	0.9411344528198242
1.0	59450000.0	59460000.0	2.0	2.5336875915527344	1.2135298252105713
1.0	59560000.0	59570000.0	3.0	2.7190656661987305	1.2097489833831787
1.0	59650000.0	59660000.0	4.0	3.3560268878936768	1.5334094762802124
1.0	59710000.0	59720000.0	4.0	2.873656749725342	1.3198555707931519
1.0	59730000.0	59740000.0	4.0	2.7938101291656494	1.6642258167266846
1.0	59790000.0	59800000.0	0.0	2.4598302841186523	1.1391948461532593
1.0	59880000.0	59890000.0	4.0	2.4418108463287354	1.124353051185608
1.0	59920000.0	59930000.0	0.0	2.389218807220459	1.0736240148544312
1.0	59940000.0	59950000.0	4.0	2.3532917499542236	1.030705451965332
1.0	59990000.0	60000000.0	5.0	2.513073444366455	1.175464391708374
1.0	60020000.0	60030000.0	1.0	2.6293511390686035	1.3039544820785522
1.0	60150000.0	60160000.0	8.0	2.9802803993225098	1.3569972515106201
1.0	60160000.0	60170000.0	4.0	2.8433802127838135	1.311016321182251
1.0	60240000.0	60250000.0	3.0	3.946615695953369	1.7486375570297241
1.0	60320000.0	60330000.0	3.0	3.571941375732422	1.7211443185806274
1.0	60330000.0	60340000.0	6.0	3.35456919670105	1.7633564472198486
1.0	60370000.0	60380000.0	6.0	4.018645286560059	1.8467082977294922
1.0	60400000.0	60410000.0	6.0	4.472925186157227	2.0533130168914795
1.0	60420000.0	60430000.0	3.0	4.398061275482178	1.9380872249603271
1.0	60450000.0	60460000.0	4.0	4.619519233703613	2.11332631111145
1.0	60490000.0	60500000.0	7.0	4.492714881896973	1.97625732421875
1.0	60530000.0	60540000.0	7.0	5.065661430358887	2.1591029167175293
1.0	60550000.0	60560000.0	7.0	6.02544641494751	2.4043593406677246
1.0	60690000.0	60700000.0	7.0	7.038931369781494	2.6377909183502197
1.0	60770000.0	60780000.0	7.0	6.80728816986084	2.559530735015869
1.0	60780000.0	60790000.0	2.0	6.542675971984863	2.4941368103027344
1.0	60800000.0	60810000.0	6.0	5.982215881347656	2.368941068649292
1.0	60850000.0	60860000.0	5.0	6.11283016204834	2.405933380126953
1.0	60880000.0	60890000.0	2.0	5.835901737213135	2.3140006065368652
1.0	60890000.0	60900000.0	2.0	6.105319023132324	2.3847267627716064
1.0	60990000.0	61000000.0	8.0	6.064363956451416	2.3726484775543213
1.0	61070000.0	61080000.0	7.0	5.703827857971191	2.287940502166748
1.0	61190000.0	61200000.0	5.0	6.01251220703125	2.367757797241211
1.0	61230000.0	61240000.0	6.0	5.662001609802246	2.2795090675354004
1.0	61380000.0	61390000.0	6.0	5.17820405960083	2.1449849605560303
1.0	61400000.0	61410000.0	7.0	4.8383026123046875	2.0679924488067627
1.0	61460000.0	61470000.0	6.0	4.021365165710449	1.7868001461029053
1.0	61470000.0	61480000.0	8.0	4.0004682540893555	1.7750625610351562
1.0	61480000.0	61490000.0	2.0	4.386448860168457	1.9012119770050049
1.0	61530000.0	61540000.0	3.0	3.7410836219787598	1.6820911169052124
1.0	61610000.0	61620000.0	7.0	3.427760362625122	1.550416350364685
1.0	61660000.0	61670000.0	4.0	3.616645097732544	1.6325349807739258
1.0	61690000.0	61700000.0	7.0	3.4611823558807373	1.5639917850494385
1.0	61830000.0	61840000.0	4.0	3.5528359413146973	1.5998163223266602
1.0	61880000.0	61890000.0	4.0	4.095216751098633	1.819212555885315
1.0	61900000.0	61910000.0	2.0	3.7439942359924316	1.6945774555206299
1.0	61910000.0	61920000.0	5.0	2.9609477519989014	1.530334711074829
1.0	62000000.0	62010000.0	2.0	3.399771213531494	1.5168304443359375
1.0	62020000.0	62030000.0	1.0	3.46716570854187	1.5497349500656128
1.0	62050000.0	62060000.0	6.0	2.9347426891326904	1.3338454961776733
1.0	62060000.0	62070000.0	2.0	3.104179859161377	1.3888871669769287
1.0	62120000.0	62130000.0	3.0	2.64599347114563	1.1779773235321045
1.0	62140000.0	62150000.0	5.0	2.369523763656616	1.0334632396697998
1.0	62150000.0	62160000.0	1.0	2.421501398086548	1.0876106023788452
1.0	62170000.0	62180000.0	1.0	2.4091038703918457	1.0907448530197144
1.0	62190000.0	62200000.0	6.0	2.3396830558776855	1.5033891201019287
1.0	62200000.0	62210000.0	3.0	2.3489298820495605	1.0132994651794434
1.0	62230000.0	62240000.0	0.0	2.4576830863952637	1.1268168687820435
1.0	62310000.0	62320000.0	1.0	2.8474783897399902	1.3060472011566162
1.0	62320000.0	62330000.0	4.0	2.4464781284332275	1.1138414144515991
1.0	62360000.0	62370000.0	5.0	2.540505886077881	1.1798038482666016
1.0	62490000.0	62500000.0	4.0	2.480546236038208	1.1417629718780518
1.0	62500000.0	62510000.0	3.0	2.3022561073303223	1.0323123931884766
1.0	62510000.0	62520000.0	3.0	2.2701053619384766	0.9831058382987976
1.0	62600000.0	62610000.0	3.0	2.5523910522460938	1.190680742263794
1.0	62610000.0	62620000.0	1.0	2.5847601890563965	1.26725172996521
1.0	62660000.0	62670000.0	3.0	2.762795925140381	1.3419867753982544
1.0	62770000.0	62780000.0	2.0	3.0702476501464844	1.4004732370376587
1.0	62780000.0	62790000.0	1.0	3.2545337677001953	1.4666520357131958
1.0	62820000.0	62830000.0	4.0	2.7408015727996826	1.2319650650024414
1.0	63110000.0	63120000.0	4.0	2.1093969345092773	0.7690144777297974
1.0	63150000.0	63160000.0	1.0	2.1982240676879883	0.8884406089782715
1.0	63170000.0	63180000.0	3.0	2.2268271446228027	0.9368540048599243
1.0	63210000.0	63220000.0	5.0	2.206205129623413	0.8920537829399109
1.0	63230000.0	63240000.0	1.0	2.450666904449463	1.0840784311294556
1.0	63270000.0	63280000.0	1.0	2.222085952758789	0.9289667010307312
1.0	63360000.0	63370000.0	6.0	2.6947555541992188	1.2058719396591187
1.0	63410000.0	63420000.0	1.0	2.8230793476104736	1.2838733196258545
1.0	63430000.0	63440000.0	2.0	3.096778631210327	1.3955042362213135
1.0	63440000.0	63450000.0	2.0	2.9990732669830322	1.352182149887085
1.0	63490000.0	63500000.0	4.0	2.9081034660339355	1.3082754611968994
1.0	63640000.0	63650000.0	7.0	3.734654664993286	1.6615047454833984
1.0	63770000.0	63780000.0	3.0	2.8471932411193848	1.2882722616195679
1.0	63940000.0	63950000.0	0.0	1.8071750402450562	0.4894335865974426
1.0	63980000.0	63990000.0	1.0	2.013406753540039	0.7371618747711182
1.0	64000000.0	64010000.0	2.0	1.9374351501464844	0.6862698793411255
1.0	64010000.0	64020000.0	1.0	2.0174858570098877	0.7383886575698853
1.0	64120000.0	64130000.0	2.0	2.4018311500549316	1.0882858037948608
1.0	64130000.0	64140000.0	6.0	2.477916717529297	1.1413463354110718
1.0	64280000.0	64290000.0	2.0	3.2764735221862793	1.4818376302719116
1.0	64320000.0	64330000.0	1.0	3.3649020195007324	1.522634744644165
1.0	64340000.0	64350000.0	2.0	3.330712080001831	1.5191963911056519
1.0	64370000.0	64380000.0	2.0	3.0406723022460938	1.3893892765045166
1.0	64380000.0	64390000.0	2.0	3.280327320098877	1.483809471130371
1.0	64400000.0	64410000.0	5.0	3.316281795501709	1.501796841621399
1.0	64420000.0	64430000.0	3.0	3.4901130199432373	1.5835379362106323
1.0	64430000.0	64440000.0	5.0	3.2727131843566895	1.4767796993255615
1.0	64440000.0	64450000.0	0.0	3.4198575019836426	1.5492233037948608
1.0	64470000.0	64480000.0	1.0	3.3869190216064453	1.5294337272644043
1.0	64570000.0	64580000.0	4.0	3.406383991241455	1.5459587574005127
1.0	64600000.0	64610000.0	2.0	3.605405330657959	1.6191333532333374
1.0	64620000.0	64630000.0	2.0	3.490567684173584	1.582885503768921
1.0	64670000.0	64680000.0	7.0	3.813601016998291	1.6965563297271729
1.0	64680000.0	64690000.0	4.0	3.94805908203125	1.7531242370605469
1.0	64710000.0	64720000.0	4.0	3.646543025970459	1.637383222579956
1.0	64860000.0	64870000.0	2.0	3.887418031692505	1.7378658056259155
1.0	64880000.0	64890000.0	3.0	3.2657127380371094	1.4608858823776245
1.0	64910000.0	64920000.0	2.0	3.3646957874298096	1.5217961072921753
1.0	65000000.0	65010000.0	3.0	2.577348232269287	1.1967504024505615
1.0	65140000.0	65150000.0	5.0	2.8414556980133057	1.298688530921936
1.0	65220000.0	65230000.0	4.0	2.4570610523223877	1.1484901905059814
1.0	65250000.0	65260000.0	2.0	2.099815845489502	0.8493291139602661
1.0	65310000.0	65320000.0	1.0	2.2941436767578125	0.9502501487731934
1.0	65330000.0	65340000.0	3.0	2.153353214263916	0.8451743125915527
1.0	65350000.0	65360000.0	1.0	2.304950714111328	0.9618569612503052
1.0	65400000.0	65410000.0	3.0	1.8124535083770752	0.46685791015625
1.0	65470000.0	65480000.0	0.0	2.0475220680236816	0.6931686401367188
1.0	65490000.0	65500000.0	3.0	1.9450225830078125	0.6748278737068176
1.0	65610000.0	65620000.0	1.0	2.2479407787323	0.9025604128837585
1.0	65690000.0	65700000.0	2.0	2.286569118499756	0.9923501014709473
1.0	65720000.0	65730000.0	3.0	2.5812582969665527	1.2538886070251465
1.0	65830000.0	65840000.0	5.0	2.2623488903045654	1.0306185483932495
1.0	65920000.0	65930000.0	7.0	2.3720881938934326	1.1018444299697876
1.0	65930000.0	65940000.0	1.0	2.4656622409820557	1.1491336822509766
1.0	65950000.0	65960000.0	2.0	3.482046127319336	1.5958677530288696
1.0	66070000.0	66080000.0	5.0	4.242094993591309	1.8824615478515625
1.0	66120000.0	66130000.0	8.0	4.049074649810791	1.799800157546997
1.0	66160000.0	66170000.0	3.0	3.518454074859619	1.6309654712677002
1.0	66180000.0	66190000.0	8.0	3.5639801025390625	1.6042073965072632
1.0	66210000.0	66220000.0	4.0	3.594841718673706	1.6113544702529907
1.0	66270000.0	66280000.0	5.0	3.0119471549987793	1.3724744319915771
1.0	66280000.0	66290000.0	4.0	3.013510227203369	1.362256407737732
1.0	66320000.0	66330000.0	6.0	2.722296953201294	1.2396576404571533
1.0	66340000.0	66350000.0	0.0	2.4155466556549072	1.0849275588989258
1.0	66370000.0	66380000.0	4.0	2.7531723976135254	1.2817860841751099
1.0	66390000.0	66400000.0	2.0	2.8011574745178223	1.2596266269683838
1.0	66400000.0	66410000.0	2.0	2.6997151374816895	1.2259918451309204
1.0	66410000.0	66420000.0	1.0	2.4819579124450684	1.1512706279754639
1.0	66440000.0	66450000.0	9.0	2.3491263389587402	1.03935968875885
1.0	66480000.0	66490000.0	2.0	2.458739757537842	1.1280906200408936
1.0	66520000.0	66530000.0	1.0	2.6232666969299316	1.2108325958251953
1.0	66620000.0	66630000.0	1.0	2.47686767578125	1.1388332843780518
1.0	66670000.0	66680000.0	2.0	2.2869229316711426	0.9732818603515625
1.0	66810000.0	66820000.0	1.0	2.598813533782959	2.188717842102051
1.0	66900000.0	66910000.0	1.0	2.1857097148895264	0.829738974571228
1.0	66920000.0	66930000.0	4.0	2.21075439453125	0.9881264567375183
1.0	66930000.0	66940000.0	2.0	2.291294813156128	1.005513072013855
1.0	66970000.0	66980000.0	2.0	2.3599491119384766	1.0487315654754639
1.0	67000000.0	67010000.0	1.0	2.419996738433838	1.0863698720932007
1.0	67080000.0	67090000.0	4.0	2.3592936992645264	1.0610296726226807
1.0	67190000.0	67200000.0	3.0	2.228590250015259	0.9596508145332336
1.0	67210000.0	67220000.0	2.0	2.398494243621826	1.0814813375473022
1.0	67250000.0	67260000.0	2.0	2.0706381797790527	0.799845814704895
1.0	67260000.0	67270000.0	3.0	2.165105104446411	0.8793871998786926
1.0	67320000.0	67330000.0	1.0	2.225856304168701	0.9778181314468384
1.0	67340000.0	67350000.0	0.0	2.3796420097351074	1.1076154708862305
1.0	67400000.0	67410000.0	4.0	1.9986753463745117	0.6377482414245605
1.0	67420000.0	67430000.0	1.0	2.129120349884033	0.7881519198417664
1.0	67460000.0	67470000.0	3.0	2.030085563659668	0.66966712474823
1.0	67490000.0	67500000.0	3.0	2.1125316619873047	0.7649602293968201
1.0	67500000.0	67510000.0	0.0	2.018900156021118	0.6521804332733154
1.0	67520000.0	67530000.0	1.0	2.2339792251586914	0.8922565579414368
1.0	67570000.0	67580000.0	2.0	2.0997860431671143	0.7558816075325012
1.0	67590000.0	67600000.0	3.0	2.2216262817382812	0.8940590023994446
1.0	67670000.0	67680000.0	2.0	2.2276625633239746	0.9050934910774231
1.0	67730000.0	67740000.0	2.0	2.1800191402435303	0.8779004812240601
1.0	67760000.0	67770000.0	2.0	2.335174083709717	1.0162653923034668
1.0	67770000.0	67780000.0	1.0	2.3804116249084473	1.0546226501464844
1.0	67790000.0	67800000.0	3.0	2.126929759979248	0.8216072916984558
1.0	67800000.0	67810000.0	3.0	2.109790802001953	0.9207545518875122
1.0	67840000.0	67850000.0	1.0	2.037583827972412	0.6676442623138428
1.0	67920000.0	67930000.0	3.0	2.0991451740264893	0.8906663060188293
1.0	67980000.0	67990000.0	0.0	1.8155063390731812	0.46940532326698303
1.0	68000000.0	68010000.0	2.0	2.000760078430176	0.628193736076355
1.0	68020000.0	68030000.0	3.0	2.0731513500213623	0.710813045501709
1.0	68030000.0	68040000.0	2.0	1.853158950805664	0.49875277280807495
1.0	68120000.0	68130000.0	0.0	2.418809413909912	1.076636552810669
1.0	68130000.0	68140000.0	1.0	2.261329174041748	0.9816448092460632
1.0	68140000.0	68150000.0	3.0	2.2649359703063965	0.9703540802001953
1.0	68240000.0	68250000.0	5.0	2.86980938911438	1.2979776859283447
1.0	68280000.0	68290000.0	3.0	2.671665906906128	1.2077926397323608
1.0	68350000.0	68360000.0	4.0	3.22179913520813	1.4564902782440186
1.0	68420000.0	68430000.0	2.0	4.245923042297363	1.8631277084350586
1.0	68450000.0	68460000.0	4.0	3.9199726581573486	1.7803294658660889
1.0	68460000.0	68470000.0	3.0	4.224096298217773	1.9050649404525757
1.0	68470000.0	68480000.0	4.0	3.551560163497925	1.5932257175445557
1.0	68560000.0	68570000.0	4.0	3.7063183784484863	1.6676772832870483
1.0	68570000.0	68580000.0	1.0	3.8601582050323486	1.7414443492889404
1.0	68840000.0	68850000.0	2.0	3.845320224761963	1.7159026861190796
1.0	68870000.0	68880000.0	5.0	3.418627977371216	1.5452260971069336
1.0	68920000.0	68930000.0	9.0	3.5204124450683594	1.580765724182129
1.0	68970000.0	68980000.0	1.0	4.135218143463135	1.8428958654403687
1.0	69010000.0	69020000.0	5.0	4.497833251953125	1.9623334407806396
1.0	69020000.0	69030000.0	4.0	4.777010917663574	2.054065227508545
1.0	69140000.0	69150000.0	1.0	4.40751314163208	1.970163345336914
1.0	69250000.0	69260000.0	3.0	5.255441188812256	2.2230613231658936
1.0	69320000.0	69330000.0	6.0	5.365141868591309	2.192493200302124
1.0	69360000.0	69370000.0	8.0	5.658210277557373	2.2817344665527344
1.0	69400000.0	69410000.0	6.0	6.133147716522217	2.3814399242401123
1.0	69440000.0	69450000.0	14.0	5.7541913986206055	2.3066842555999756
1.0	69480000.0	69490000.0	7.0	6.723394870758057	2.5225653648376465
1.0	69550000.0	69560000.0	7.0	7.334079742431641	2.63091778755188
1.0	69670000.0	69680000.0	8.0	8.979791641235352	2.945526123046875
1.0	69820000.0	69830000.0	5.0	8.326183319091797	2.821321487426758
1.0	69840000.0	69850000.0	5.0	8.215910911560059	2.82572078704834
1.0	69910000.0	69920000.0	5.0	7.149365425109863	2.6770594120025635
1.0	70070000.0	70080000.0	5.0	7.681241512298584	2.7476043701171875
1.0	70100000.0	70110000.0	8.0	7.7957868576049805	2.740417003631592
1.0	70140000.0	70150000.0	10.0	7.132025241851807	2.5995588302612305
1.0	70160000.0	70170000.0	7.0	6.51682186126709	2.505246639251709
1.0	70180000.0	70190000.0	5.0	7.3237433433532715	2.6431612968444824
1.0	70200000.0	70210000.0	4.0	6.7904953956604	2.571547031402588
1.0	70210000.0	70220000.0	9.0	6.667269706726074	2.50718092918396
1.0	70220000.0	70230000.0	9.0	6.494147300720215	2.476205348968506
1.0	70230000.0	70240000.0	7.0	6.351964473724365	2.457369565963745
1.0	70290000.0	70300000.0	9.0	4.883486270904541	2.0864951610565186
1.0	70380000.0	70390000.0	5.0	4.368010997772217	1.9213365316390991
1.0	70490000.0	70500000.0	8.0	4.760538101196289	2.0489706993103027
1.0	70520000.0	70530000.0	4.0	4.514093399047852	1.9660675525665283
1.0	70530000.0	70540000.0	12.0	4.056107521057129	1.8041610717773438
1.0	70560000.0	70570000.0	1.0	3.194831132888794	1.412750005722046
1.0	70600000.0	70610000.0	5.0	2.9157114028930664	1.390196442604065
1.0	70630000.0	70640000.0	3.0	2.3507063388824463	1.0212767124176025
1.0	70870000.0	70880000.0	3.0	2.329961061477661	1.420613408088684
1.0	70900000.0	70910000.0	0.0	2.3104560375213623	1.0189058780670166
1.0	70970000.0	70980000.0	1.0	2.7897543907165527	1.2922567129135132
1.0	70990000.0	71000000.0	1.0	2.8842244148254395	1.3060400485992432
1.0	71090000.0	71100000.0	6.0	3.3659675121307373	1.521287202835083
1.0	71130000.0	71140000.0	4.0	3.559347152709961	1.5983432531356812
1.0	71150000.0	71160000.0	2.0	3.670539140701294	1.6480640172958374
1.0	71230000.0	71240000.0	6.0	4.852593421936035	2.0877490043640137
1.0	71360000.0	71370000.0	7.0	4.692579746246338	2.006970167160034
1.0	71390000.0	71400000.0	4.0	4.953442573547363	2.089463710784912
1.0	71410000.0	71420000.0	2.0	4.749333381652832	2.047746181488037
1.0	71540000.0	71550000.0	3.0	2.793735980987549	2.4956626892089844
1.0	71550000.0	71560000.0	4.0	3.8014559745788574	1.7774755954742432
1.0	71580000.0	71590000.0	7.0	3.9672141075134277	1.767310380935669
1.0	71660000.0	71670000.0	5.0	6.041800498962402	2.373979330062866
1.0	71670000.0	71680000.0	5.0	6.02207088470459	2.3635520935058594
1.0	71710000.0	71720000.0	9.0	6.017786979675293	2.3717026710510254
1.0	71800000.0	71810000.0	6.0	6.768864631652832	2.5521669387817383
1.0	71930000.0	71940000.0	7.0	8.069328308105469	2.762941837310791
1.0	71940000.0	71950000.0	6.0	8.162508964538574	2.7973015308380127
1.0	72120000.0	72130000.0	10.0	7.9624786376953125	2.742619276046753
1.0	72140000.0	72150000.0	5.0	8.661199569702148	2.8739676475524902
1.0	72150000.0	72160000.0	11.0	8.180927276611328	2.8048882484436035
1.0	72230000.0	72240000.0	15.0	8.709750175476074	2.8728222846984863
1.0	72300000.0	72310000.0	6.0	9.198674201965332	2.9820942878723145
1.0	72520000.0	72530000.0	5.0	8.398567199707031	2.8272955417633057
1.0	72540000.0	72550000.0	10.0	8.864280700683594	2.9073853492736816
1.0	72600000.0	72610000.0	15.0	9.258160591125488	2.9844183921813965
1.0	72640000.0	72650000.0	5.0	10.231283187866211	3.115719795227051
1.0	72660000.0	72670000.0	8.0	9.412932395935059	2.984381675720215
1.0	72790000.0	72800000.0	1.0	5.0191473960876465	2.603729724884033
1.0	72810000.0	72820000.0	10.0	7.430914878845215	2.684420347213745
1.0	72980000.0	72990000.0	8.0	10.811494827270508	3.204315662384033
1.0	73000000.0	73010000.0	6.0	10.20807933807373	3.1110639572143555
1.0	73040000.0	73050000.0	10.0	10.41048812866211	3.1374964714050293
1.0	73130000.0	73140000.0	6.0	11.324861526489258	3.3043479919433594
1.0	73190000.0	73200000.0	14.0	10.604022026062012	3.1768782138824463
1.0	73250000.0	73260000.0	13.0	11.288007736206055	3.2967495918273926
1.0	73310000.0	73320000.0	13.0	10.40610122680664	3.149772882461548
1.0	73320000.0	73330000.0	9.0	10.977441787719727	3.229175090789795
1.0	73440000.0	73450000.0	3.0	8.329320907592773	2.9792838096618652
1.0	73460000.0	73470000.0	17.0	9.706655502319336	3.0367653369903564
1.0	73490000.0	73500000.0	12.0	10.887876510620117	3.22597074508667
1.0	73500000.0	73510000.0	7.0	10.78866958618164	3.2116870880126953
1.0	73510000.0	73520000.0	4.0	11.111896514892578	3.258800983428955
1.0	73520000.0	73530000.0	6.0	10.89195442199707	3.2274932861328125
1.0	73590000.0	73600000.0	12.0	11.3711519241333	3.305189609527588
1.0	73620000.0	73630000.0	11.0	12.159144401550293	3.481151580810547
1.0	73760000.0	73770000.0	12.0	12.232800483703613	3.5169310569763184
1.0	73790000.0	73800000.0	16.0	11.825132369995117	3.3778672218322754
1.0	73810000.0	73820000.0	16.0	12.640278816223145	3.6093204021453857
1.0	73900000.0	73910000.0	12.0	12.314123153686523	3.547739028930664
1.0	73940000.0	73950000.0	12.0	11.787185668945312	3.4062180519104004
1.0	74030000.0	74040000.0	11.0	11.690936088562012	3.3998138904571533
1.0	74050000.0	74060000.0	9.0	10.949326515197754	3.2268803119659424
1.0	74080000.0	74090000.0	12.0	11.600428581237793	3.3665454387664795
1.0	74130000.0	74140000.0	17.0	10.459489822387695	3.1509580612182617
1.0	74170000.0	74180000.0	11.0	11.72970962524414	3.4147095680236816
1.0	74400000.0	74410000.0	5.0	8.514823913574219	2.8683784008026123
1.0	74600000.0	74610000.0	5.0	7.121758460998535	2.6170027256011963
1.0	74610000.0	74620000.0	12.0	6.934426307678223	2.5765602588653564
1.0	74670000.0	74680000.0	6.0	5.863439559936523	2.4425504207611084
1.0	74680000.0	74690000.0	7.0	6.6302080154418945	2.505075454711914
1.0	74850000.0	74860000.0	7.0	5.3068695068359375	2.187962532043457
1.0	74920000.0	74930000.0	3.0	4.606793403625488	2.011752128601074
1.0	74930000.0	74940000.0	6.0	4.0456037521362305	1.8003339767456055
1.0	74990000.0	75000000.0	2.0	3.7739531993865967	1.7049850225448608
1.0	75000000.0	75010000.0	4.0	3.9665932655334473	1.7614396810531616
1.0	75040000.0	75050000.0	7.0	3.846879482269287	1.7138875722885132
1.0	75080000.0	75090000.0	5.0	3.846778154373169	1.7217212915420532
1.0	75100000.0	75110000.0	4.0	3.9507927894592285	1.7734425067901611
1.0	75110000.0	75120000.0	6.0	3.2249794006347656	1.4784185886383057
1.0	75120000.0	75130000.0	3.0	3.5807247161865234	1.6091535091400146
1.0	75210000.0	75220000.0	1.0	2.5156455039978027	1.2306004762649536
1.0	75280000.0	75290000.0	3.0	3.6562588214874268	1.6652939319610596
1.0	75290000.0	75300000.0	4.0	3.7803521156311035	1.7007173299789429
1.0	75360000.0	75370000.0	1.0	3.9673194885253906	1.7575629949569702
1.0	75390000.0	75400000.0	6.0	4.665060997009277	2.047684669494629
1.0	75470000.0	75480000.0	5.0	4.329816818237305	1.9409539699554443
1.0	75540000.0	75550000.0	4.0	4.003836154937744	1.8170276880264282
1.0	75710000.0	75720000.0	7.0	3.881390333175659	1.7621071338653564
1.0	75740000.0	75750000.0	5.0	3.6749069690704346	1.6958158016204834
1.0	75770000.0	75780000.0	1.0	3.8841323852539062	1.773683786392212
1.0	75820000.0	75830000.0	2.0	4.0636186599731445	1.8576898574829102
1.0	75880000.0	75890000.0	4.0	4.002485752105713	1.810495376586914
1.0	75890000.0	75900000.0	5.0	3.9340100288391113	1.7741568088531494
1.0	76030000.0	76040000.0	0.0	3.664982318878174	1.6403671503067017
1.0	76110000.0	76120000.0	2.0	2.8722057342529297	1.2854756116867065
1.0	76120000.0	76130000.0	4.0	3.295353412628174	1.5030181407928467
1.0	76130000.0	76140000.0	3.0	2.8813400268554688	1.3274136781692505
1.0	76150000.0	76160000.0	1.0	3.1475157737731934	1.422935128211975
1.0	76170000.0	76180000.0	2.0	2.9865527153015137	1.3443002700805664
1.0	76230000.0	76240000.0	2.0	2.9280130863189697	1.3529367446899414
1.0	76250000.0	76260000.0	4.0	3.250025510787964	2.755077838897705
1.0	76300000.0	76310000.0	3.0	3.1158599853515625	1.4006116390228271
1.0	76350000.0	76360000.0	5.0	3.6146469116210938	1.6026890277862549
1.0	76360000.0	76370000.0	5.0	4.0471696853637695	1.796175241470337
1.0	76390000.0	76400000.0	4.0	4.175728797912598	1.8335227966308594
1.0	76540000.0	76550000.0	10.0	3.578570604324341	1.693528175354004
1.0	76590000.0	76600000.0	4.0	3.5145344734191895	1.5961354970932007
1.0	76640000.0	76650000.0	4.0	3.4422008991241455	1.5996438264846802
1.0	76650000.0	76660000.0	3.0	3.1856870651245117	1.4610868692398071
1.0	76660000.0	76670000.0	2.0	3.6454379558563232	1.6886329650878906
1.0	76700000.0	76710000.0	1.0	3.3266987800598145	1.5241549015045166
1.0	76750000.0	76760000.0	4.0	3.984339952468872	1.7989864349365234
1.0	76830000.0	76840000.0	4.0	4.381339073181152	1.9401572942733765
1.0	76850000.0	76860000.0	4.0	4.309940338134766	1.920379638671875
1.0	76950000.0	76960000.0	5.0	4.135133266448975	1.8123756647109985
1.0	76980000.0	76990000.0	9.0	5.073124885559082	2.1543943881988525
1.0	77060000.0	77070000.0	5.0	5.47243595123291	2.2346625328063965
1.0	77280000.0	77290000.0	5.0	4.367489814758301	1.9030640125274658
1.0	77290000.0	77300000.0	4.0	4.458859920501709	1.9386587142944336
1.0	77380000.0	77390000.0	3.0	3.612133026123047	1.6199986934661865
1.0	77420000.0	77430000.0	7.0	3.138319969177246	1.431017518043518
1.0	77470000.0	77480000.0	4.0	2.971813917160034	1.3488304615020752
1.0	77510000.0	77520000.0	2.0	3.0286355018615723	1.387925624847412
1.0	77520000.0	77530000.0	3.0	2.9390690326690674	1.3407161235809326
1.0	77530000.0	77540000.0	2.0	2.899169921875	1.3404033184051514
1.0	77540000.0	77550000.0	2.0	2.5798089504241943	1.1893599033355713
1.0	77580000.0	77590000.0	2.0	2.1708984375	0.8394376635551453
1.0	77600000.0	77610000.0	4.0	1.8847967386245728	0.5499575734138489
1.0	77740000.0	77750000.0	2.0	2.426933765411377	1.3016140460968018
1.0	77750000.0	77760000.0	3.0	2.645294666290283	1.2138636112213135
1.0	77810000.0	77820000.0	4.0	3.078505754470825	1.4043447971343994
1.0	77850000.0	77860000.0	1.0	3.0849153995513916	1.4332740306854248
1.0	77860000.0	77870000.0	3.0	2.5800061225891113	1.1855850219726562
1.0	78100000.0	78110000.0	4.0	1.9873759746551514	0.6285277009010315
1.0	78150000.0	78160000.0	5.0	1.8839820623397827	0.5407442450523376
1.0	78220000.0	78230000.0	1.0	2.169448137283325	1.053599238395691
1.0	78260000.0	78270000.0	0.0	1.815796136856079	0.46962422132492065
1.0	78270000.0	78280000.0	4.0	1.8008266687393188	0.4590018391609192
1.0	78310000.0	78320000.0	3.0	2.007802963256836	0.6361716985702515
1.0	78380000.0	78390000.0	4.0	2.2559304237365723	0.9717718958854675
1.0	78450000.0	78460000.0	1.0	1.8428528308868408	0.49350786209106445
1.0	78490000.0	78500000.0	1.0	2.333514451980591	1.0011248588562012
1.0	78540000.0	78550000.0	3.0	1.9348167181015015	0.6008678674697876
1.0	78600000.0	78610000.0	1.0	2.008620500564575	0.6359152793884277
1.0	78710000.0	78720000.0	2.0	2.7327096462249756	1.2210806608200073
1.0	78850000.0	78860000.0	6.0	3.589916706085205	1.6157125234603882
1.0	78900000.0	78910000.0	3.0	4.106395244598389	1.8110144138336182
1.0	78910000.0	78920000.0	3.0	4.411746025085449	1.9502079486846924
1.0	78930000.0	78940000.0	0.0	3.995842456817627	1.791448950767517
1.0	78990000.0	79000000.0	5.0	3.7609047889709473	1.6792268753051758
1.0	79020000.0	79030000.0	9.0	3.4432296752929688	1.562645435333252
1.0	79120000.0	79130000.0	4.0	4.67159366607666	2.081267833709717
1.0	79140000.0	79150000.0	4.0	3.6528077125549316	1.8893859386444092
1.0	79220000.0	79230000.0	7.0	4.673834800720215	1.996577501296997
1.0	79330000.0	79340000.0	5.0	4.574999809265137	1.9744040966033936
1.0	79430000.0	79440000.0	6.0	5.855636119842529	2.3377881050109863
1.0	79510000.0	79520000.0	5.0	5.879982948303223	2.366246461868286
1.0	79540000.0	79550000.0	4.0	6.3269453048706055	2.462157726287842
1.0	79620000.0	79630000.0	6.0	6.323733806610107	2.434140682220459
1.0	79660000.0	79670000.0	8.0	7.041274070739746	2.577136516571045
1.0	79670000.0	79680000.0	5.0	7.609065055847168	2.6874289512634277
1.0	79710000.0	79720000.0	4.0	7.356744289398193	2.639800548553467
1.0	79720000.0	79730000.0	6.0	7.338824272155762	2.647040843963623
1.0	79780000.0	79790000.0	7.0	6.649005889892578	2.5905439853668213
1.0	79820000.0	79830000.0	10.0	6.769908905029297	2.534254550933838
1.0	79920000.0	79930000.0	8.0	5.842057704925537	2.3491532802581787
1.0	79990000.0	80000000.0	5.0	5.205214500427246	2.192028760910034
1.0	80050000.0	80060000.0	4.0	4.626562118530273	2.013239622116089
1.0	80140000.0	80150000.0	4.0	4.691328048706055	2.0407087802886963
1.0	80190000.0	80200000.0	4.0	5.220146656036377	2.1906533241271973
1.0	80200000.0	80210000.0	5.0	5.0667338371276855	2.1595373153686523
1.0	80210000.0	80220000.0	10.0	4.846196174621582	2.0858426094055176
1.0	80250000.0	80260000.0	3.0	5.691218376159668	2.326298475265503
1.0	80260000.0	80270000.0	6.0	5.585900783538818	2.2992873191833496
1.0	80380000.0	80390000.0	6.0	7.113839626312256	2.5858728885650635
1.0	80410000.0	80420000.0	9.0	7.427088260650635	2.6569740772247314
1.0	80450000.0	80460000.0	9.0	8.696672439575195	2.8746371269226074
1.0	80460000.0	80470000.0	7.0	8.5619478225708	2.875871181488037
1.0	80480000.0	80490000.0	10.0	8.996467590332031	2.9341254234313965
1.0	80510000.0	80520000.0	8.0	9.012574195861816	2.9513745307922363
1.0	80620000.0	80630000.0	7.0	9.67817211151123	3.0427377223968506
1.0	80660000.0	80670000.0	9.0	8.817432403564453	2.8994476795196533
1.0	80690000.0	80700000.0	5.0	8.536351203918457	2.8611512184143066
1.0	80710000.0	80720000.0	7.0	8.947729110717773	2.9155397415161133
1.0	80770000.0	80780000.0	12.0	8.291658401489258	2.78110933303833
1.0	80800000.0	80810000.0	7.0	8.160392761230469	2.8030054569244385
1.0	80840000.0	80850000.0	9.0	8.701635360717773	2.8775558471679688
1.0	80930000.0	80940000.0	13.0	9.613187789916992	3.021592378616333
1.0	81080000.0	81090000.0	11.0	11.837458610534668	3.4108879566192627
1.0	81130000.0	81140000.0	17.0	11.195261001586914	3.2691664695739746
1.0	81150000.0	81160000.0	8.0	11.01118278503418	3.2410035133361816
1.0	81160000.0	81170000.0	13.0	9.195663452148438	3.085585355758667
1.0	81180000.0	81190000.0	10.0	11.343391418457031	3.2966809272766113
1.0	81270000.0	81280000.0	13.0	10.938722610473633	3.2269046306610107
1.0	81280000.0	81290000.0	12.0	11.406370162963867	3.306673526763916
1.0	81340000.0	81350000.0	9.0	11.139039039611816	3.2604355812072754
1.0	81500000.0	81510000.0	5.0	10.299840927124023	3.1281542778015137
1.0	81520000.0	81530000.0	8.0	10.859548568725586	3.2133212089538574
1.0	81530000.0	81540000.0	11.0	10.78757095336914	3.2012062072753906
1.0	81640000.0	81650000.0	10.0	10.25883674621582	3.1248388290405273
1.0	81670000.0	81680000.0	10.0	11.03526782989502	3.245525360107422
1.0	81790000.0	81800000.0	12.0	10.052020072937012	3.093198299407959
1.0	81820000.0	81830000.0	12.0	10.377382278442383	3.1361494064331055
1.0	81830000.0	81840000.0	16.0	9.521329879760742	3.0005486011505127
1.0	81840000.0	81850000.0	10.0	10.156651496887207	3.1035068035125732
1.0	81860000.0	81870000.0	15.0	9.225923538208008	2.9681172370910645
1.0	81870000.0	81880000.0	4.0	9.460000991821289	3.03459095954895
1.0	81950000.0	81960000.0	18.0	8.442773818969727	2.8861899375915527
1.0	81980000.0	81990000.0	13.0	9.278108596801758	2.9840662479400635
1.0	82010000.0	82020000.0	12.0	9.853528022766113	3.076355457305908
1.0	82120000.0	82130000.0	11.0	9.88770580291748	3.063000440597534
1.0	82130000.0	82140000.0	12.0	9.567876815795898	3.0252699851989746
1.0	82180000.0	82190000.0	10.0	10.200560569763184	3.1125435829162598
1.0	82250000.0	82260000.0	15.0	10.61164665222168	3.1745152473449707
1.0	82300000.0	82310000.0	17.0	10.147111892700195	3.113448143005371
1.0	82340000.0	82350000.0	14.0	11.00163459777832	3.243151903152466
1.0	82380000.0	82390000.0	7.0	11.110664367675781	3.265275239944458
1.0	82470000.0	82480000.0	10.0	10.275861740112305	3.120912551879883
1.0	82490000.0	82500000.0	17.0	9.619453430175781	3.026545763015747
1.0	82500000.0	82510000.0	9.0	9.349685668945312	3.0083248615264893
1.0	82540000.0	82550000.0	7.0	9.55677318572998	3.008744716644287
1.0	82640000.0	82650000.0	11.0	9.20807933807373	2.9689888954162598
1.0	82660000.0	82670000.0	9.0	9.582735061645508	3.0101354122161865
1.0	82700000.0	82710000.0	10.0	9.225218772888184	2.996854305267334
1.0	82710000.0	82720000.0	5.0	6.521666526794434	2.85892915725708
1.0	82740000.0	82750000.0	13.0	9.613435745239258	3.01729154586792
1.0	82790000.0	82800000.0	18.0	8.713521957397461	2.9010372161865234
1.0	82810000.0	82820000.0	12.0	8.693641662597656	2.911527395248413
1.0	82880000.0	82890000.0	7.0	10.336462020874023	3.1264808177948
1.0	82890000.0	82900000.0	8.0	9.774495124816895	3.0379059314727783
1.0	82950000.0	82960000.0	8.0	9.005744934082031	2.954634189605713
1.0	82960000.0	82970000.0	10.0	8.671313285827637	2.9026682376861572
1.0	83000000.0	83010000.0	9.0	8.91218090057373	2.929004669189453
1.0	83120000.0	83130000.0	5.0	8.253918647766113	2.831148624420166
1.0	83150000.0	83160000.0	8.0	8.464012145996094	2.8503577709198
1.0	83220000.0	83230000.0	5.0	7.940946102142334	2.742161512374878
1.0	83310000.0	83320000.0	3.0	7.483370304107666	2.6615006923675537
1.0	83350000.0	83360000.0	7.0	7.586557865142822	2.700066566467285
1.0	83360000.0	83370000.0	8.0	7.666795253753662	2.6997294425964355
1.0	83410000.0	83420000.0	6.0	7.577410697937012	2.6891865730285645
1.0	83490000.0	83500000.0	7.0	7.330721378326416	2.6632914543151855
1.0	83500000.0	83510000.0	8.0	6.779458045959473	2.5492186546325684
1.0	83550000.0	83560000.0	7.0	5.739506721496582	2.3154778480529785
1.0	83610000.0	83620000.0	0.0	2.811873197555542	1.5306828022003174
1.0	83920000.0	83930000.0	0.0	2.0270743370056152	0.6720550060272217
1.0	83930000.0	83940000.0	1.0	2.143280029296875	0.8108311891555786
1.0	83950000.0	83960000.0	1.0	2.0972771644592285	0.7951229214668274
1.0	83990000.0	84000000.0	2.0	2.3487794399261475	1.1230112314224243
1.0	84050000.0	84060000.0	4.0	2.7172904014587402	1.2898569107055664
1.0	84140000.0	84150000.0	1.0	3.133338212966919	1.4531958103179932
1.0	84160000.0	84170000.0	1.0	3.015047550201416	1.3608996868133545
1.0	84230000.0	84240000.0	4.0	2.8715929985046387	1.3067981004714966
1.0	84270000.0	84280000.0	3.0	3.3222739696502686	1.5103946924209595
1.0	84340000.0	84350000.0	1.0	2.482569456100464	1.1233444213867188
1.0	84350000.0	84360000.0	5.0	2.744457960128784	1.2592107057571411
1.0	84360000.0	84370000.0	4.0	2.63421893119812	1.2088508605957031
1.0	84370000.0	84380000.0	5.0	2.718700408935547	1.2360248565673828
1.0	84390000.0	84400000.0	3.0	2.68717098236084	1.2463619709014893
1.0	84420000.0	84430000.0	4.0	2.7331204414367676	1.2392290830612183
1.0	84470000.0	84480000.0	4.0	2.999354362487793	1.3695461750030518
1.0	84500000.0	84510000.0	4.0	2.9811911582946777	1.348311185836792
1.0	84580000.0	84590000.0	6.0	2.512875556945801	1.1744561195373535
1.0	84620000.0	84630000.0	2.0	2.4201884269714355	1.1004893779754639
1.0	84740000.0	84750000.0	1.0	2.3024163246154785	1.0433440208435059
1.0	84890000.0	84900000.0	2.0	2.2072505950927734	0.9132232666015625
1.0	84920000.0	84930000.0	2.0	1.916860580444336	0.6034208536148071
1.0	85060000.0	85070000.0	2.0	1.943547010421753	0.647866427898407
1.0	85070000.0	85080000.0	3.0	1.7713654041290283	0.4432383179664612
1.0	85090000.0	85100000.0	2.0	1.9861841201782227	0.7434062957763672
1.0	85100000.0	85110000.0	0.0	2.033832311630249	0.7665652632713318
1.0	85170000.0	85180000.0	2.0	2.184659242630005	0.8678696751594543
1.0	85240000.0	85250000.0	1.0	2.1188955307006836	0.7771208882331848
1.0	85260000.0	85270000.0	2.0	2.192349433898926	0.899374783039093
1.0	85280000.0	85290000.0	5.0	2.1772372722625732	0.8543868064880371
1.0	85320000.0	85330000.0	1.0	2.166997194290161	0.8923143148422241
1.0	85370000.0	85380000.0	2.0	2.285402536392212	0.9720258712768555
1.0	85680000.0	85690000.0	4.0	2.6779656410217285	1.198193907737732
1.0	85690000.0	85700000.0	2.0	2.5763957500457764	1.1586387157440186
1.0	85780000.0	85790000.0	2.0	2.4051759243011475	1.0782487392425537
1.0	85790000.0	85800000.0	2.0	2.3387742042541504	1.0104948282241821
1.0	85820000.0	85830000.0	0.0	2.5698704719543457	1.2017719745635986
1.0	85850000.0	85860000.0	3.0	2.795494556427002	1.2838134765625
1.0	85860000.0	85870000.0	2.0	2.420030117034912	1.1084842681884766
1.0	85870000.0	85880000.0	2.0	2.789457321166992	1.27886164188385
1.0	85880000.0	85890000.0	1.0	3.219012498855591	1.4878036975860596
1.0	85930000.0	85940000.0	1.0	3.645345687866211	1.65254807472229
1.0	85950000.0	85960000.0	8.0	3.162532329559326	1.4264159202575684
1.0	86010000.0	86020000.0	4.0	3.2917919158935547	1.482499122619629
1.0	86020000.0	86030000.0	7.0	3.378901243209839	1.516174554824829
1.0	86070000.0	86080000.0	1.0	2.5202763080596924	1.205610752105713
1.0	86260000.0	86270000.0	2.0	3.494574785232544	1.6209980249404907
1.0	86300000.0	86310000.0	2.0	3.6596462726593018	1.6645921468734741
1.0	86320000.0	86330000.0	2.0	3.529722213745117	1.6069657802581787
1.0	86330000.0	86340000.0	3.0	2.810344934463501	1.2757622003555298
1.0	86350000.0	86360000.0	5.0	3.4627280235290527	1.5732738971710205
1.0	86380000.0	86390000.0	6.0	3.407421112060547	1.551891565322876
1.0	86410000.0	86420000.0	2.0	3.569079637527466	1.610022783279419
1.0	86460000.0	86470000.0	2.0	3.532553195953369	1.5918642282485962
1.0	86550000.0	86560000.0	2.0	3.949397325515747	1.7715991735458374
1.0	86610000.0	86620000.0	4.0	3.353222608566284	1.5258233547210693
1.0	86640000.0	86650000.0	3.0	3.0082955360412598	1.3528817892074585
1.0	86700000.0	86710000.0	4.0	2.831047534942627	1.293965458869934
1.0	86720000.0	86730000.0	2.0	3.08711576461792	1.3941677808761597
1.0	86810000.0	86820000.0	4.0	2.7146246433258057	1.2883961200714111
1.0	86890000.0	86900000.0	4.0	2.557636260986328	1.1626032590866089
1.0	86900000.0	86910000.0	5.0	2.6330816745758057	1.1813061237335205
1.0	87290000.0	87300000.0	0.0	1.9924370050430298	0.6194567680358887
1.0	87380000.0	87390000.0	1.0	2.234401226043701	1.214590072631836
1.0	87410000.0	87420000.0	3.0	1.8939197063446045	0.568178653717041
1.0	87430000.0	87440000.0	0.0	2.4748902320861816	1.1260507106781006
1.0	87440000.0	87450000.0	1.0	2.3782241344451904	1.0449259281158447
1.0	87570000.0	87580000.0	1.0	2.424548625946045	1.090632677078247
1.0	87580000.0	87590000.0	2.0	2.400742769241333	1.072069525718689
1.0	87610000.0	87620000.0	2.0	2.4354724884033203	1.106207013130188
1.0	87650000.0	87660000.0	1.0	2.224489212036133	0.9459472894668579
1.0	87670000.0	87680000.0	0.0	2.139117479324341	0.827755331993103
1.0	87770000.0	87780000.0	0.0	2.449798107147217	1.102946400642395
1.0	87800000.0	87810000.0	3.0	2.310065984725952	0.9898861646652222
1.0	87820000.0	87830000.0	3.0	2.278449535369873	0.9475052952766418
1.0	87960000.0	87970000.0	2.0	2.5534045696258545	1.1438974142074585
1.0	88000000.0	88010000.0	1.0	2.8681888580322266	1.3131937980651855
1.0	88030000.0	88040000.0	2.0	2.758862257003784	1.2538316249847412
1.0	88040000.0	88050000.0	1.0	2.734318494796753	1.2352327108383179
1.0	88070000.0	88080000.0	1.0	2.9258005619049072	1.365052580833435
1.0	88090000.0	88100000.0	3.0	2.695302963256836	1.2268083095550537
1.0	88140000.0	88150000.0	4.0	2.6388182640075684	1.2091953754425049
1.0	88150000.0	88160000.0	3.0	2.519768714904785	1.1479127407073975
1.0	88190000.0	88200000.0	2.0	2.5825581550598145	1.1748526096343994
1.0	88200000.0	88210000.0	1.0	2.7929458618164062	1.298099160194397
1.0	88240000.0	88250000.0	3.0	2.5706591606140137	1.2043582201004028
1.0	88260000.0	88270000.0	3.0	2.516178607940674	1.188467264175415
1.0	88290000.0	88300000.0	1.0	2.564378261566162	1.193281888961792
1.0	88320000.0	88330000.0	1.0	2.6587586402893066	1.2762024402618408
1.0	88360000.0	88370000.0	3.0	2.4289021492004395	1.1225154399871826
1.0	88400000.0	88410000.0	1.0	2.828193426132202	1.3337857723236084
1.0	88540000.0	88550000.0	3.0	3.3134422302246094	1.5221689939498901
1.0	88550000.0	88560000.0	3.0	3.3234658241271973	1.520734429359436
1.0	88570000.0	88580000.0	1.0	3.436724901199341	1.5676242113113403
1.0	88590000.0	88600000.0	5.0	3.490631580352783	1.5978633165359497
1.0	88600000.0	88610000.0	2.0	3.1433041095733643	1.4430960416793823
1.0	88620000.0	88630000.0	5.0	2.964827060699463	1.3622045516967773
1.0	88640000.0	88650000.0	1.0	3.170024871826172	1.4378658533096313
1.0	88670000.0	88680000.0	1.0	2.9662184715270996	1.3459281921386719
1.0	88690000.0	88700000.0	1.0	3.1389548778533936	1.4406118392944336
1.0	88700000.0	88710000.0	0.0	3.3830618858337402	1.5472283363342285
1.0	88820000.0	88830000.0	3.0	3.930471420288086	1.7694686651229858
1.0	88890000.0	88900000.0	1.0	4.876852989196777	2.0635647773742676
1.0	88910000.0	88920000.0	6.0	4.195840835571289	1.845062494277954
1.0	88940000.0	88950000.0	5.0	4.1073479652404785	1.8389856815338135
1.0	88970000.0	88980000.0	6.0	3.72334361076355	1.6622692346572876
1.0	89100000.0	89110000.0	6.0	2.808147430419922	1.2635810375213623
1.0	89210000.0	89220000.0	0.0	2.4201507568359375	1.091986894607544
1.0	89280000.0	89290000.0	0.0	2.431931257247925	1.1078428030014038
1.0	89290000.0	89300000.0	0.0	2.2499489784240723	0.9125006794929504
1.0	89370000.0	89380000.0	3.0	2.195326089859009	0.9851700663566589
1.0	89410000.0	89420000.0	3.0	2.058198928833008	0.6887526512145996
1.0	89470000.0	89480000.0	1.0	2.3270788192749023	0.9935847520828247
1.0	89540000.0	89550000.0	1.0	2.1321613788604736	0.9773842096328735
1.0	89550000.0	89560000.0	2.0	2.0937342643737793	0.906629741191864
1.0	89680000.0	89690000.0	4.0	2.1368210315704346	0.9568173289299011
1.0	89740000.0	89750000.0	2.0	1.8448947668075562	0.48893195390701294
1.0	89840000.0	89850000.0	2.0	2.192660331726074	0.9518478512763977
1.0	89970000.0	89980000.0	1.0	2.2732160091400146	0.9557985067367554
1.0	90030000.0	90040000.0	1.0	1.82929265499115	0.48077964782714844
1.0	90110000.0	90120000.0	3.0	1.7621688842773438	0.4397484362125397
1.0	90170000.0	90180000.0	1.0	1.829598069190979	0.48104128241539
1.0	90220000.0	90230000.0	1.0	1.810949683189392	0.4659756124019623
1.0	90240000.0	90250000.0	2.0	1.887687087059021	0.5455281138420105
1.0	90430000.0	90440000.0	1.0	1.8163963556289673	0.4700795114040375
1.0	90490000.0	90500000.0	0.0	1.7753340005874634	0.4449586868286133
1.0	90510000.0	90520000.0	1.0	2.114417791366577	0.752364993095398
1.0	90580000.0	90590000.0	2.0	2.325594902038574	1.0115934610366821
1.0	90600000.0	90610000.0	3.0	2.3671963214874268	1.0632654428482056
1.0	90650000.0	90660000.0	2.0	2.6506831645965576	1.2098631858825684
1.0	90830000.0	90840000.0	1.0	3.4608993530273438	1.5635719299316406
1.0	90860000.0	90870000.0	4.0	3.252002716064453	1.4737532138824463
1.0	90940000.0	90950000.0	5.0	3.450854539871216	1.5533599853515625
1.0	90990000.0	91000000.0	2.0	3.9692108631134033	1.7611417770385742
1.0	91020000.0	91030000.0	2.0	3.3886725902557373	1.5258625745773315
1.0	91030000.0	91040000.0	5.0	3.770805835723877	1.6816295385360718
1.0	91050000.0	91060000.0	2.0	3.9877891540527344	1.768390417098999
1.0	91090000.0	91100000.0	8.0	3.6754531860351562	1.6683845520019531
1.0	91180000.0	91190000.0	3.0	3.1516852378845215	1.4259775876998901
1.0	91190000.0	91200000.0	3.0	3.2147250175476074	1.452277660369873
1.0	91280000.0	91290000.0	9.0	2.8146190643310547	1.273017168045044
1.0	91290000.0	91300000.0	5.0	2.824840784072876	1.2714821100234985
1.0	91300000.0	91310000.0	1.0	3.014955997467041	1.3825162649154663
1.0	91330000.0	91340000.0	1.0	3.3942902088165283	1.530396819114685
1.0	91410000.0	91420000.0	4.0	2.471832513809204	1.1410133838653564
1.0	91430000.0	91440000.0	5.0	2.5150163173675537	1.1903246641159058
1.0	91510000.0	91520000.0	0.0	3.1002163887023926	1.4258767366409302
1.0	91650000.0	91660000.0	5.0	2.810131311416626	1.2733707427978516
1.0	91720000.0	91730000.0	2.0	3.2073166370391846	1.461488962173462
1.0	91870000.0	91880000.0	0.0	3.0721240043640137	1.448853611946106
1.0	91880000.0	91890000.0	4.0	2.6484286785125732	1.2315644025802612
1.0	91900000.0	91910000.0	4.0	2.7364163398742676	1.2380672693252563
1.0	91930000.0	91940000.0	3.0	2.819565534591675	1.2777193784713745
1.0	91960000.0	91970000.0	1.0	2.6163699626922607	2.22676420211792
1.0	92010000.0	92020000.0	1.0	2.342411518096924	1.0064036846160889
1.0	92070000.0	92080000.0	3.0	2.466897487640381	1.1375823020935059
1.0	92100000.0	92110000.0	3.0	2.552110195159912	1.1608422994613647
1.0	92120000.0	92130000.0	2.0	2.617151975631714	1.1808240413665771
1.0	92170000.0	92180000.0	1.0	2.0643668174743652	0.7043700814247131
1.0	92200000.0	92210000.0	5.0	1.9719600677490234	0.6083653569221497
1.0	92260000.0	92270000.0	0.0	2.3412022590637207	1.0023226737976074
1.0	92290000.0	92300000.0	4.0	2.3392887115478516	1.0034006834030151
1.0	92320000.0	92330000.0	1.0	2.4765067100524902	1.1454260349273682
1.0	92390000.0	92400000.0	6.0	2.601043939590454	1.2952799797058105
1.0	92490000.0	92500000.0	2.0	2.824852466583252	1.3335047960281372
1.0	92540000.0	92550000.0	2.0	2.3847906589508057	1.106959342956543
1.0	92550000.0	92560000.0	4.0	2.4083428382873535	1.100990891456604
1.0	92560000.0	92570000.0	2.0	2.3794326782226562	1.0777088403701782
1.0	92600000.0	92610000.0	2.0	2.330933094024658	0.9928146600723267
1.0	92640000.0	92650000.0	2.0	2.434473752975464	1.1013145446777344
1.0	92670000.0	92680000.0	5.0	2.5895068645477295	1.1713117361068726
1.0	92910000.0	92920000.0	2.0	1.9262819290161133	0.6097871661186218
1.0	92930000.0	92940000.0	2.0	1.8055686950683594	0.4621678292751312
1.0	92940000.0	92950000.0	1.0	1.8891515731811523	0.5474293231964111
1.0	92960000.0	92970000.0	1.0	1.8444797992706299	0.4948740601539612
1.0	93000000.0	93010000.0	3.0	1.7777235507965088	0.4460560381412506
1.0	93030000.0	93040000.0	2.0	1.8556854724884033	0.523061215877533
1.0	93060000.0	93070000.0	1.0	1.749179482460022	0.43611183762550354
1.0	93100000.0	93110000.0	3.0	1.927551507949829	0.6080924868583679
1.0	93450000.0	93460000.0	5.0	2.223052740097046	0.9654651880264282
1.0	93460000.0	93470000.0	2.0	2.146892547607422	1.0016098022460938
1.0	93490000.0	93500000.0	0.0	2.302332639694214	1.3980751037597656
1.0	93650000.0	93660000.0	4.0	1.8272793292999268	0.4790204167366028
1.0	93710000.0	93720000.0	3.0	1.6905723810195923	0.44773730635643005
1.0	93730000.0	93740000.0	2.0	1.7936830520629883	0.4545536935329437
1.0	93910000.0	93920000.0	3.0	2.1336634159088135	0.9721170663833618
1.0	93930000.0	93940000.0	0.0	2.1805942058563232	0.8823188543319702
1.0	94010000.0	94020000.0	1.0	1.7905521392822266	0.46227866411209106
1.0	94020000.0	94030000.0	4.0	1.7856366634368896	0.4500308036804199
1.0	94040000.0	94050000.0	1.0	1.6773316860198975	0.46170276403427124
1.0	94050000.0	94060000.0	1.0	1.7847976684570312	0.44958481192588806
1.0	94130000.0	94140000.0	1.0	1.8158559799194336	0.4696572721004486
1.0	94140000.0	94150000.0	0.0	1.9610683917999268	0.6206749081611633
1.0	94430000.0	94440000.0	4.0	2.4252545833587646	1.092146635055542
1.0	94450000.0	94460000.0	2.0	2.4773497581481934	1.1462873220443726
1.0	94480000.0	94490000.0	4.0	2.498175859451294	1.1517970561981201
1.0	94490000.0	94500000.0	1.0	2.638165235519409	1.1775519847869873
1.0	94550000.0	94560000.0	3.0	2.5174248218536377	1.1891319751739502
1.0	94570000.0	94580000.0	3.0	2.7144150733947754	1.2194926738739014
1.0	94740000.0	94750000.0	2.0	2.827824354171753	1.3073747158050537
1.0	94760000.0	94770000.0	1.0	3.0138611793518066	1.378470778465271
1.0	94790000.0	94800000.0	2.0	2.451403856277466	1.1277960538864136
1.0	94820000.0	94830000.0	5.0	2.674473285675049	1.2210789918899536
1.0	94890000.0	94900000.0	1.0	2.2444560527801514	0.9182950258255005
1.0	94900000.0	94910000.0	2.0	2.1324620246887207	0.7985509634017944
1.0	95010000.0	95020000.0	4.0	2.4319162368774414	1.0995193719863892
1.0	95080000.0	95090000.0	1.0	2.6891136169433594	1.2284740209579468
1.0	95170000.0	95180000.0	3.0	3.2786974906921387	1.4925041198730469
1.0	95190000.0	95200000.0	1.0	3.2925689220428467	1.4923828840255737
1.0	95280000.0	95290000.0	3.0	3.266691207885742	1.469994306564331
1.0	95410000.0	95420000.0	2.0	2.9182064533233643	1.3360306024551392
1.0	95470000.0	95480000.0	3.0	3.393824815750122	1.5677781105041504
1.0	95500000.0	95510000.0	4.0	2.7588629722595215	1.2784086465835571
1.0	95660000.0	95670000.0	3.0	3.7706565856933594	1.6792609691619873
1.0	95760000.0	95770000.0	2.0	3.8948707580566406	1.7384235858917236
1.0	95820000.0	95830000.0	8.0	5.63259220123291	2.279191493988037
1.0	95850000.0	95860000.0	4.0	5.977284908294678	2.3516392707824707
1.0	95920000.0	95930000.0	2.0	5.816210746765137	2.3173115253448486
1.0	95930000.0	95940000.0	4.0	5.788581371307373	2.3011574745178223
1.0	95960000.0	95970000.0	10.0	6.206063270568848	2.408235549926758
1.0	95980000.0	95990000.0	6.0	6.610100746154785	2.492366313934326
1.0	96000000.0	96010000.0	6.0	6.115955829620361	2.3852591514587402
1.0	96030000.0	96040000.0	6.0	6.679089546203613	2.5071287155151367
1.0	96050000.0	96060000.0	8.0	6.543276786804199	2.4911866188049316
1.0	96090000.0	96100000.0	5.0	6.903977870941162	2.5558438301086426
1.0	96100000.0	96110000.0	5.0	6.881558895111084	2.5642268657684326
1.0	96110000.0	96120000.0	5.0	7.168185234069824	2.6307456493377686
1.0	96150000.0	96160000.0	3.0	7.314076900482178	2.634148597717285
1.0	96220000.0	96230000.0	4.0	7.174475193023682	2.646963596343994
1.0	96280000.0	96290000.0	7.0	6.904454231262207	2.558255195617676
1.0	96380000.0	96390000.0	5.0	7.002403259277344	2.5684237480163574
1.0	96400000.0	96410000.0	5.0	7.150641441345215	2.594987630844116
1.0	96450000.0	96460000.0	4.0	7.147298336029053	2.6031575202941895
1.0	96530000.0	96540000.0	7.0	7.733992099761963	2.7369048595428467
1.0	96540000.0	96550000.0	7.0	7.071698188781738	2.6430845260620117
1.0	96630000.0	96640000.0	8.0	7.4250898361206055	2.6957848072052
1.0	96680000.0	96690000.0	5.0	8.202044486999512	2.831629514694214
1.0	96700000.0	96710000.0	3.0	5.719611644744873	2.5266270637512207
1.0	96710000.0	96720000.0	3.0	7.009897708892822	2.639519214630127
1.0	96770000.0	96780000.0	13.0	7.442278861999512	2.645395278930664
1.0	96780000.0	96790000.0	10.0	7.7245192527771	2.703064203262329
1.0	96800000.0	96810000.0	10.0	7.3575544357299805	2.648876667022705
1.0	96820000.0	96830000.0	5.0	7.980828762054443	2.7761294841766357
1.0	96860000.0	96870000.0	8.0	7.189587593078613	2.6115643978118896
1.0	96870000.0	96880000.0	8.0	7.0612359046936035	2.596097469329834
1.0	96910000.0	96920000.0	8.0	6.170657157897949	2.3965587615966797
1.0	96960000.0	96970000.0	6.0	6.084123611450195	2.375717878341675
1.0	97010000.0	97020000.0	4.0	5.91128396987915	2.347710132598877
1.0	97100000.0	97110000.0	7.0	4.241522312164307	1.8947603702545166
1.0	97140000.0	97150000.0	1.0	3.7718703746795654	1.6899093389511108
1.0	97170000.0	97180000.0	7.0	3.7252001762390137	1.6775175333023071
1.0	97190000.0	97200000.0	0.0	2.791255474090576	1.529720664024353
1.0	97220000.0	97230000.0	1.0	2.8151774406433105	1.4032926559448242
1.0	97290000.0	97300000.0	7.0	3.514993190765381	1.6243070363998413
1.0	97310000.0	97320000.0	4.0	4.276818752288818	1.8910114765167236
1.0	97380000.0	97390000.0	3.0	5.975452423095703	2.349187135696411
1.0	97530000.0	97540000.0	6.0	7.111384391784668	2.617135524749756
1.0	97650000.0	97660000.0	7.0	8.073211669921875	2.7816617488861084
1.0	97710000.0	97720000.0	5.0	7.723465919494629	2.8311917781829834
1.0	97720000.0	97730000.0	19.0	7.766408443450928	2.7560477256774902
1.0	97850000.0	97860000.0	5.0	9.57724380493164	3.063551425933838
1.0	97880000.0	97890000.0	11.0	8.605888366699219	2.9317100048065186
1.0	98010000.0	98020000.0	5.0	10.142568588256836	3.14821195602417
1.0	98020000.0	98030000.0	8.0	9.23023509979248	3.005659580230713
1.0	98050000.0	98060000.0	9.0	10.394615173339844	3.116083860397339
1.0	98090000.0	98100000.0	11.0	10.32451343536377	3.1507043838500977
1.0	98120000.0	98130000.0	9.0	10.433810234069824	3.1717028617858887
1.0	98160000.0	98170000.0	17.0	10.30347728729248	3.139648914337158
1.0	98200000.0	98210000.0	11.0	9.749924659729004	3.0492916107177734
1.0	98210000.0	98220000.0	12.0	9.423322677612305	3.0603528022766113
1.0	98320000.0	98330000.0	7.0	7.886286735534668	2.743227481842041
1.0	98340000.0	98350000.0	11.0	8.992158889770508	2.8926424980163574
1.0	98360000.0	98370000.0	5.0	9.007771492004395	2.9481704235076904
1.0	98380000.0	98390000.0	13.0	5.514500141143799	3.195681095123291
1.0	98470000.0	98480000.0	10.0	8.686572074890137	2.9296839237213135
1.0	98550000.0	98560000.0	8.0	8.479154586791992	2.899207353591919
1.0	98570000.0	98580000.0	8.0	7.8330817222595215	2.8270764350891113
1.0	98580000.0	98590000.0	8.0	8.585948944091797	2.893224000930786
1.0	98650000.0	98660000.0	8.0	8.287762641906738	2.825382709503174
1.0	98710000.0	98720000.0	10.0	8.285551071166992	2.8545501232147217
1.0	98810000.0	98820000.0	11.0	7.620831489562988	2.7114481925964355
1.0	98830000.0	98840000.0	7.0	7.901628017425537	2.807007312774658
1.0	98900000.0	98910000.0	2.0	8.115121841430664	2.814006805419922
1.0	98920000.0	98930000.0	14.0	7.232946872711182	2.6563503742218018
1.0	98950000.0	98960000.0	9.0	7.876973628997803	2.80763840675354
1.0	98960000.0	98970000.0	8.0	8.571554183959961	2.872498035430908
1.0	98980000.0	98990000.0	5.0	8.90690803527832	2.9375522136688232
1.0	99020000.0	99030000.0	7.0	9.049736022949219	2.973921060562134
1.0	99070000.0	99080000.0	4.0	8.133363723754883	2.8429460525512695
1.0	99090000.0	99100000.0	8.0	7.810662746429443	2.8061177730560303
1.0	99120000.0	99130000.0	13.0	7.956246376037598	3.0229625701904297
1.0	99130000.0	99140000.0	2.0	7.674698829650879	2.849802017211914
1.0	99170000.0	99180000.0	6.0	7.412472724914551	2.7001914978027344
1.0	99200000.0	99210000.0	7.0	6.387660026550293	2.5140860080718994
1.0	99250000.0	99260000.0	2.0	6.41168212890625	2.517944097518921
1.0	99350000.0	99360000.0	11.0	5.565186977386475	2.293536901473999
1.0	99360000.0	99370000.0	4.0	5.8723015785217285	2.3413431644439697
1.0	99400000.0	99410000.0	6.0	6.016725540161133	2.395864486694336
1.0	99470000.0	99480000.0	7.0	5.800721168518066	2.3908329010009766
1.0	99520000.0	99530000.0	8.0	6.458817958831787	2.4981460571289062
1.0	99550000.0	99560000.0	5.0	6.144445896148682	2.4100794792175293
1.0	99600000.0	99610000.0	10.0	5.273449420928955	2.1874003410339355
1.0	99630000.0	99640000.0	3.0	4.918294906616211	2.173525094985962
1.0	99640000.0	99650000.0	4.0	4.692662715911865	2.0741939544677734
1.0	99660000.0	99670000.0	5.0	4.8774590492248535	2.074542284011841
1.0	99700000.0	99710000.0	5.0	5.659963607788086	2.27616548538208
1.0	99710000.0	99720000.0	8.0	5.301762580871582	2.175626277923584
1.0	99790000.0	99800000.0	9.0	5.897944450378418	2.3399851322174072
1.0	99810000.0	99820000.0	7.0	5.26984167098999	2.250337839126587
1.0	99890000.0	99900000.0	7.0	5.082927703857422	2.113391399383545
1.0	99900000.0	99910000.0	7.0	3.9230904579162598	1.7286655902862549
1.0	99930000.0	99940000.0	4.0	4.263963222503662	1.9016180038452148
1.0	99990000.0	100000000.0	3.0	3.7396750450134277	1.6691350936889648
1.0	100010000.0	100020000.0	3.0	3.462139844894409	1.564780354499817
1.0	100040000.0	100050000.0	3.0	3.279761552810669	1.4831045866012573
1.0	100070000.0	100080000.0	6.0	2.994981527328491	1.33963143825531
1.0	100080000.0	100090000.0	7.0	2.61140513420105	1.159528136253357
1.0	100160000.0	100170000.0	0.0	2.6569933891296387	1.3560478687286377
1.0	100320000.0	100330000.0	1.0	1.9420284032821655	0.6222275495529175
1.0	100340000.0	100350000.0	1.0	1.9003928899765015	0.5624386072158813
1.0	100470000.0	100480000.0	4.0	1.8886867761611938	0.5468282699584961
1.0	100480000.0	100490000.0	0.0	1.9126189947128296	0.5469983816146851
1.0	100560000.0	100570000.0	2.0	1.9459028244018555	0.5812687277793884
1.0	100570000.0	100580000.0	2.0	2.032811164855957	0.6614037752151489
1.0	100630000.0	100640000.0	4.0	2.2088005542755127	0.8594567179679871
1.0	100650000.0	100660000.0	1.0	2.0710678100585938	0.7036333084106445
1.0	100750000.0	100760000.0	0.0	1.8838647603988647	0.5406016707420349
1.0	100780000.0	100790000.0	0.0	1.959984540939331	0.6789063215255737
1.0	100790000.0	100800000.0	2.0	1.9308593273162842	0.6191737651824951
1.0	100810000.0	100820000.0	1.0	2.527005434036255	2.019468069076538
1.0	100820000.0	100830000.0	1.0	1.8843533992767334	0.5203834772109985
1.0	100860000.0	100870000.0	2.0	1.9452476501464844	0.5724421739578247
1.0	100900000.0	100910000.0	2.0	1.9445312023162842	0.5727372765541077
1.0	100960000.0	100970000.0	3.0	2.068749189376831	0.7003561854362488
1.0	100970000.0	100980000.0	0.0	2.2047345638275146	0.8516095280647278
1.0	101030000.0	101040000.0	2.0	2.448255777359009	1.0894829034805298
1.0	101130000.0	101140000.0	0.0	2.777409553527832	1.2352064847946167
1.0	101190000.0	101200000.0	4.0	2.9656596183776855	1.4096717834472656
1.0	101200000.0	101210000.0	4.0	2.953031539916992	1.337489128112793
1.0	101310000.0	101320000.0	4.0	2.4429779052734375	1.1252210140228271
1.0	101330000.0	101340000.0	0.0	2.3050131797790527	0.9637231826782227
1.0	101480000.0	101490000.0	2.0	1.7286516427993774	0.43397513031959534
1.0	101520000.0	101530000.0	2.0	1.9471027851104736	0.6299076080322266
1.0	101530000.0	101540000.0	2.0	1.9271656274795532	0.5878302454948425
1.0	101750000.0	101760000.0	2.0	2.012903928756714	0.6442686319351196
1.0	101820000.0	101830000.0	5.0	2.051386833190918	0.771590530872345
1.0	101860000.0	101870000.0	1.0	2.4163155555725098	1.0822467803955078
1.0	101910000.0	101920000.0	0.0	2.635910749435425	1.20826256275177
1.0	101920000.0	101930000.0	3.0	2.753530502319336	1.331322193145752
1.0	102020000.0	102030000.0	13.0	2.8198986053466797	1.2765271663665771
1.0	102120000.0	102130000.0	2.0	4.4721879959106445	1.9313465356826782
1.0	102170000.0	102180000.0	4.0	4.176540374755859	1.8373329639434814
1.0	102180000.0	102190000.0	7.0	3.9764952659606934	1.783084511756897
1.0	102190000.0	102200000.0	7.0	3.8573737144470215	1.7607262134552002
1.0	102200000.0	102210000.0	4.0	4.066195964813232	1.8226115703582764
1.0	102290000.0	102300000.0	5.0	4.396121978759766	1.9324111938476562
1.0	102300000.0	102310000.0	5.0	4.30391788482666	1.902229905128479
1.0	102400000.0	102410000.0	3.0	5.865947246551514	2.3655498027801514
1.0	102460000.0	102470000.0	11.0	5.8298115730285645	2.3249382972717285
1.0	102470000.0	102480000.0	5.0	6.469449043273926	2.47776198387146
1.0	102480000.0	102490000.0	10.0	6.1329345703125	2.3993210792541504
1.0	102500000.0	102510000.0	7.0	7.085017204284668	2.613192081451416
1.0	102540000.0	102550000.0	4.0	7.555226802825928	2.7011780738830566
1.0	102560000.0	102570000.0	4.0	7.362299919128418	2.6997227668762207
1.0	102590000.0	102600000.0	11.0	7.043421745300293	2.609337568283081
1.0	102600000.0	102610000.0	16.0	6.754807472229004	2.541167736053467
1.0	102620000.0	102630000.0	9.0	7.477408409118652	2.6884074211120605
1.0	102700000.0	102710000.0	9.0	7.736908912658691	2.7584047317504883
1.0	102780000.0	102790000.0	6.0	7.954280853271484	2.7372195720672607
1.0	102790000.0	102800000.0	7.0	7.961947441101074	2.760941982269287
1.0	102910000.0	102920000.0	5.0	6.458364963531494	2.5390398502349854
1.0	102920000.0	102930000.0	7.0	6.998532295227051	2.6177237033843994
1.0	102940000.0	102950000.0	4.0	8.049139022827148	2.8052585124969482
1.0	103010000.0	103020000.0	1.0	8.249013900756836	2.8295371532440186
1.0	103100000.0	103110000.0	4.0	8.390281677246094	2.909306287765503
1.0	103260000.0	103270000.0	14.0	9.8025484085083	3.056861162185669
1.0	103300000.0	103310000.0	6.0	8.759160041809082	2.906956195831299
1.0	103470000.0	103480000.0	5.0	8.846298217773438	2.906602144241333
1.0	103500000.0	103510000.0	5.0	8.386598587036133	2.8431456089019775
1.0	103560000.0	103570000.0	10.0	7.7129621505737305	2.7214279174804688
1.0	103580000.0	103590000.0	9.0	7.535592079162598	2.695866346359253
1.0	103680000.0	103690000.0	4.0	8.46754264831543	2.8455252647399902
1.0	103740000.0	103750000.0	5.0	6.200201511383057	2.4230294227600098
1.0	103770000.0	103780000.0	7.0	5.006935119628906	2.1358394622802734
1.0	103780000.0	103790000.0	2.0	2.6417336463928223	1.3206230401992798
1.0	104000000.0	104010000.0	2.0	2.172642707824707	0.9191398620605469
1.0	104130000.0	104140000.0	3.0	2.6125454902648926	1.211458444595337
1.0	104390000.0	104400000.0	3.0	5.895167350769043	2.347644329071045
1.0	104460000.0	104470000.0	6.0	4.079868793487549	1.7984569072723389
1.0	104480000.0	104490000.0	5.0	5.455838680267334	2.2736175060272217
1.0	104510000.0	104520000.0	6.0	5.581225872039795	2.3046422004699707
1.0	104520000.0	104530000.0	8.0	5.551678657531738	2.2936394214630127
1.0	104600000.0	104610000.0	5.0	5.764453411102295	2.314419984817505
1.0	104740000.0	104750000.0	8.0	7.046647548675537	2.5760059356689453
1.0	104770000.0	104780000.0	4.0	6.7678656578063965	2.5249555110931396
1.0	104800000.0	104810000.0	9.0	7.05704402923584	2.581163167953491
1.0	104900000.0	104910000.0	7.0	6.764368534088135	2.5243537425994873
1.0	104970000.0	104980000.0	7.0	6.884129524230957	2.5480406284332275
1.0	105000000.0	105010000.0	10.0	6.348832130432129	2.4524118900299072
1.0	105070000.0	105080000.0	6.0	6.810113430023193	2.531351089477539
1.0	105180000.0	105190000.0	3.0	4.95200777053833	2.1302688121795654
1.0	105300000.0	105310000.0	1.0	3.573889970779419	1.6355693340301514
1.0	105390000.0	105400000.0	1.0	4.0487380027771	1.7728614807128906
1.0	105510000.0	105520000.0	9.0	7.121173858642578	2.5920002460479736
1.0	105550000.0	105560000.0	7.0	6.927248477935791	2.5536060333251953
1.0	105570000.0	105580000.0	9.0	7.206056118011475	2.6032052040100098
1.0	105670000.0	105680000.0	5.0	7.720273017883301	2.7049624919891357
1.0	105720000.0	105730000.0	8.0	7.273974418640137	2.618089437484741
1.0	105770000.0	105780000.0	7.0	7.849236488342285	2.7340333461761475
1.0	105820000.0	105830000.0	11.0	8.1425142288208	2.779560089111328
1.0	105850000.0	105860000.0	5.0	8.296412467956543	2.832754611968994
1.0	105870000.0	105880000.0	10.0	8.425222396850586	2.8295722007751465
1.0	105930000.0	105940000.0	7.0	8.68552303314209	2.8842475414276123
1.0	106030000.0	106040000.0	7.0	7.687765598297119	2.697734832763672
1.0	106060000.0	106070000.0	6.0	6.977229118347168	2.5734145641326904
1.0	106100000.0	106110000.0	1.0	7.380863189697266	2.6357855796813965
1.0	106150000.0	106160000.0	6.0	7.552193641662598	2.6623494625091553
1.0	106230000.0	106240000.0	11.0	8.418538093566895	2.8420603275299072
1.0	106310000.0	106320000.0	6.0	8.176072120666504	2.7926902770996094
1.0	106390000.0	106400000.0	3.0	6.21771764755249	2.408968925476074
1.0	106460000.0	106470000.0	7.0	5.370170593261719	2.2533226013183594
1.0	106490000.0	106500000.0	2.0	5.168858528137207	2.1474738121032715
1.0	106500000.0	106510000.0	5.0	6.186894416809082	2.429835081100464
1.0	106540000.0	106550000.0	5.0	7.178317070007324	2.5974762439727783
1.0	106550000.0	106560000.0	10.0	7.123923301696777	2.5930237770080566
1.0	106560000.0	106570000.0	5.0	7.181429386138916	2.600595474243164
1.0	106570000.0	106580000.0	9.0	6.741450309753418	2.516387462615967
1.0	106640000.0	106650000.0	5.0	7.552801609039307	2.6794557571411133
1.0	106770000.0	106780000.0	5.0	6.912881374359131	2.550962209701538
1.0	106780000.0	106790000.0	4.0	5.883514881134033	2.3887314796447754
1.0	106810000.0	106820000.0	11.0	6.508245944976807	2.4742321968078613
1.0	106820000.0	106830000.0	5.0	6.772808074951172	2.5281107425689697
1.0	106980000.0	106990000.0	4.0	6.694746971130371	2.5122997760772705
1.0	107090000.0	107100000.0	2.0	6.6060357093811035	2.4917945861816406
1.0	107100000.0	107110000.0	6.0	6.222647666931152	2.412524700164795
1.0	107150000.0	107160000.0	7.0	6.2386155128479	2.408724308013916
1.0	107240000.0	107250000.0	5.0	6.318187236785889	2.4363036155700684
1.0	107320000.0	107330000.0	3.0	6.0577216148376465	2.37154221534729
1.0	107340000.0	107350000.0	4.0	5.804431915283203	2.309065580368042
[truncated: 47,556 more rows]
