# Supplementary material for: Genome-wide mapping of somatic mutation rates uncovers drivers of cancer
Source: Nat Biotechnol. 2022 Jun 20;40(11):1634–43. doi: 10.1038/s41587-022-01353-8 (PMC9646522; doi:10.1038/s41587-022-01353-8)
Supplement: Supplementary file 4 — Regions and model predictions for each fold of each cancer for which a deep learning model was trained. Regions that were filtered are also listed along with their respective model predictions. [file 41587_2022_1353_MOESM4_ESM.zip › kfold_results/Lymph-BNHL/fold_3.txt]

CHROM	START	END	Y_TRUE	Y_PRED	STD
1.0	790000.0	800000.0	0.0	1.7794265747070312	1.1317030191421509
1.0	880000.0	890000.0	1.0	1.84063720703125	1.1656577587127686
1.0	930000.0	940000.0	4.0	2.297585964202881	1.407090425491333
1.0	940000.0	950000.0	4.0	2.4170010089874268	1.4668943881988525
1.0	960000.0	970000.0	2.0	2.2275431156158447	1.3714098930358887
1.0	1010000.0	1020000.0	2.0	2.1083788871765137	1.309622049331665
1.0	1020000.0	1030000.0	3.0	2.0631792545318604	1.285827398300171
1.0	1090000.0	1100000.0	3.0	2.5222251415252686	1.5185437202453613
1.0	1120000.0	1130000.0	2.0	2.141854763031006	1.3271119594573975
1.0	1210000.0	1220000.0	2.0	2.068267345428467	1.2885198593139648
1.0	1250000.0	1260000.0	1.0	2.0346732139587402	1.2707170248031616
1.0	1300000.0	1310000.0	5.0	2.1710479259490967	1.3422855138778687
1.0	1450000.0	1460000.0	2.0	1.9868910312652588	1.230208158493042
1.0	1480000.0	1490000.0	1.0	1.9844169616699219	1.24387526512146
1.0	1490000.0	1500000.0	2.0	1.9634838104248047	1.232621669769287
1.0	1900000.0	1910000.0	2.0	2.3027865886688232	1.4097254276275635
1.0	1960000.0	1970000.0	1.0	2.326596260070801	1.4217361211776733
1.0	1970000.0	1980000.0	1.0	2.1992805004119873	1.2468430995941162
1.0	2060000.0	2070000.0	0.0	2.3837809562683105	1.4503867626190186
1.0	2070000.0	2080000.0	4.0	2.0996978282928467	1.305072546005249
1.0	2130000.0	2140000.0	0.0	2.3954014778137207	1.4561693668365479
1.0	2160000.0	2170000.0	3.0	3.0508999824523926	1.764383316040039
1.0	2270000.0	2280000.0	2.0	2.17387318611145	1.3437507152557373
1.0	2300000.0	2310000.0	2.0	2.214350938796997	1.3646342754364014
1.0	2370000.0	2380000.0	1.0	2.7715206146240234	1.6371968984603882
1.0	2430000.0	2440000.0	1.0	2.8407349586486816	1.7002601623535156
1.0	2500000.0	2510000.0	1.0	3.1375343799591064	1.7857850790023804
1.0	2520000.0	2530000.0	1.0	2.6887922286987305	1.6505072116851807
1.0	2560000.0	2570000.0	5.0	2.8352928161621094	1.663400650024414
1.0	2570000.0	2580000.0	1.0	2.703962802886963	1.6244184970855713
1.0	2700000.0	2710000.0	3.0	2.7468767166137695	1.6256930828094482
1.0	2750000.0	2760000.0	4.0	2.657660961151123	1.5836312770843506
1.0	2780000.0	2790000.0	3.0	3.0730950832366943	1.7742421627044678
1.0	3020000.0	3030000.0	1.0	3.780806064605713	2.0115227699279785
1.0	3040000.0	3050000.0	2.0	3.0508575439453125	1.752772569656372
1.0	3180000.0	3190000.0	6.0	3.211740016937256	1.8350379467010498
1.0	3230000.0	3240000.0	2.0	3.173053026199341	1.8182100057601929
1.0	3240000.0	3250000.0	4.0	2.918039321899414	1.7046291828155518
1.0	3260000.0	3270000.0	1.0	3.1478772163391113	1.7887195348739624
1.0	3340000.0	3350000.0	4.0	2.5622761249542236	1.5379505157470703
1.0	3370000.0	3380000.0	2.0	2.323739528656006	1.420297384262085
1.0	3420000.0	3430000.0	1.0	2.343047618865967	1.4300132989883423
1.0	3430000.0	3440000.0	1.0	2.174010992050171	1.3438224792480469
1.0	3450000.0	3460000.0	1.0	2.1395113468170166	1.325895071029663
1.0	3590000.0	3600000.0	2.0	2.2891335487365723	1.4028135538101196
1.0	3600000.0	3610000.0	2.0	2.0938987731933594	1.3020226955413818
1.0	3640000.0	3650000.0	1.0	2.2866244316101074	1.4015347957611084
1.0	3670000.0	3680000.0	1.0	2.2427005767822266	1.3791626691818237
1.0	3680000.0	3690000.0	5.0	2.0807242393493652	1.295089602470398
1.0	3830000.0	3840000.0	2.0	1.865394949913025	1.17928147315979
1.0	4030000.0	4040000.0	4.0	2.3000190258026123	1.4083232879638672
1.0	4150000.0	4160000.0	3.0	2.8048994541168213	1.6527040004730225
1.0	4280000.0	4290000.0	1.0	3.578617572784424	1.9030723571777344
1.0	4290000.0	4300000.0	6.0	3.609477996826172	1.9245373010635376
1.0	4300000.0	4310000.0	4.0	3.143244981765747	1.7615257501602173
1.0	4320000.0	4330000.0	1.0	3.900344133377075	2.002321720123291
1.0	4360000.0	4370000.0	5.0	3.852717161178589	2.038984775543213
1.0	4370000.0	4380000.0	5.0	3.9329304695129395	2.0490660667419434
1.0	4420000.0	4430000.0	3.0	4.006638050079346	2.0798404216766357
1.0	4430000.0	4440000.0	4.0	3.977208375930786	2.0992343425750732
1.0	4460000.0	4470000.0	5.0	4.188685417175293	2.1304166316986084
1.0	4540000.0	4550000.0	9.0	4.093758583068848	2.1442983150482178
1.0	4580000.0	4590000.0	2.0	4.355583190917969	2.195603370666504
1.0	4660000.0	4670000.0	6.0	3.847752809524536	2.011702060699463
1.0	4730000.0	4740000.0	3.0	4.106472969055176	2.109071731567383
1.0	4770000.0	4780000.0	6.0	4.146315097808838	2.16825532913208
1.0	4800000.0	4810000.0	4.0	4.72402286529541	2.284325122833252
1.0	4900000.0	4910000.0	8.0	4.116400241851807	2.1453869342803955
1.0	5060000.0	5070000.0	2.0	4.412962913513184	2.2441937923431396
1.0	5140000.0	5150000.0	4.0	4.309160232543945	2.1986231803894043
1.0	5250000.0	5260000.0	3.0	4.022074222564697	2.1206748485565186
1.0	5400000.0	5410000.0	6.0	3.874415874481201	2.0394186973571777
1.0	5410000.0	5420000.0	2.0	4.134128570556641	2.128373861312866
1.0	5490000.0	5500000.0	3.0	4.180553913116455	2.0989112854003906
1.0	5520000.0	5530000.0	3.0	3.8691115379333496	1.9967460632324219
1.0	5530000.0	5540000.0	4.0	3.923168659210205	2.02573823928833
1.0	5580000.0	5590000.0	5.0	3.6139321327209473	1.9138654470443726
1.0	5590000.0	5600000.0	5.0	3.6130614280700684	1.9220237731933594
1.0	5600000.0	5610000.0	2.0	3.8019537925720215	1.9729582071304321
1.0	5640000.0	5650000.0	3.0	4.204281806945801	2.0897552967071533
1.0	5650000.0	5660000.0	5.0	4.086991310119629	2.052107334136963
1.0	5690000.0	5700000.0	3.0	4.0422163009643555	2.049014091491699
1.0	5710000.0	5720000.0	7.0	3.8341891765594482	1.9854261875152588
1.0	5730000.0	5740000.0	4.0	3.924968719482422	2.035740613937378
1.0	5850000.0	5860000.0	2.0	3.3446362018585205	1.8406248092651367
1.0	5860000.0	5870000.0	3.0	3.2397971153259277	1.811594009399414
1.0	5950000.0	5960000.0	1.0	2.211026668548584	1.3629295825958252
1.0	6160000.0	6170000.0	1.0	2.0956664085388184	1.3029506206512451
1.0	6170000.0	6180000.0	3.0	2.030555248260498	1.2685245275497437
1.0	6230000.0	6240000.0	2.0	2.0518178939819336	1.2798184156417847
1.0	6250000.0	6260000.0	2.0	2.0583527088165283	1.2832744121551514
1.0	6280000.0	6290000.0	0.0	1.8029098510742188	1.1447815895080566
1.0	6330000.0	6340000.0	0.0	1.875619649887085	1.1848865747451782
1.0	6480000.0	6490000.0	0.0	1.8851768970489502	1.1901171207427979
1.0	6530000.0	6540000.0	0.0	2.5143790245056152	1.5446208715438843
1.0	6650000.0	6660000.0	2.0	2.8211753368377686	1.7106844186782837
1.0	6720000.0	6730000.0	2.0	2.2420260906219482	1.228073000907898
1.0	6800000.0	6810000.0	2.0	2.192591667175293	1.3534287214279175
1.0	6810000.0	6820000.0	5.0	2.113715171813965	1.3124185800552368
1.0	6890000.0	6900000.0	0.0	2.0485787391662598	1.278102159500122
1.0	6980000.0	6990000.0	3.0	2.207655906677246	1.361193060874939
1.0	6990000.0	7000000.0	3.0	2.3176674842834473	1.417239785194397
1.0	7060000.0	7070000.0	2.0	2.579986095428467	1.546492099761963
1.0	7120000.0	7130000.0	2.0	2.675110340118408	1.5919119119644165
1.0	7240000.0	7250000.0	3.0	2.8577237129211426	1.6770679950714111
1.0	7260000.0	7270000.0	5.0	2.71529483795166	1.6108773946762085
1.0	7300000.0	7310000.0	4.0	2.69036865234375	1.5991257429122925
1.0	7340000.0	7350000.0	1.0	2.863624095916748	1.6797783374786377
1.0	7430000.0	7440000.0	4.0	2.586308479309082	1.5495359897613525
1.0	7460000.0	7470000.0	0.0	3.0130538940429688	1.7474931478500366
1.0	7480000.0	7490000.0	3.0	2.8037943840026855	1.6521928310394287
1.0	7620000.0	7630000.0	3.0	2.769387722015381	1.6362035274505615
1.0	7670000.0	7680000.0	6.0	2.5932297706604004	1.5528634786605835
1.0	7680000.0	7690000.0	1.0	2.6083946228027344	1.5601330995559692
1.0	7690000.0	7700000.0	0.0	2.6966633796691895	1.6021000146865845
1.0	7770000.0	7780000.0	3.0	2.571951389312744	1.5426204204559326
1.0	7800000.0	7810000.0	3.0	2.469245433807373	1.4926599264144897
1.0	7850000.0	7860000.0	2.0	2.2757351398468018	1.3960087299346924
1.0	7860000.0	7870000.0	1.0	2.342846393585205	1.4299148321151733
1.0	7990000.0	8000000.0	2.0	2.358931064605713	1.4379774332046509
1.0	8020000.0	8030000.0	1.0	2.3698933124542236	1.4434548616409302
1.0	8070000.0	8080000.0	3.0	2.160217523574829	1.336667776107788
1.0	8090000.0	8100000.0	4.0	2.3199591636657715	1.4183934926986694
1.0	8160000.0	8170000.0	0.0	2.439539670944214	1.4780396223068237
1.0	8170000.0	8180000.0	3.0	2.308101177215576	1.4124042987823486
1.0	8200000.0	8210000.0	0.0	2.347006320953369	1.4319987297058105
1.0	8300000.0	8310000.0	2.0	2.2985470294952393	1.4075767993927002
1.0	8310000.0	8320000.0	2.0	2.415776014328003	1.4662909507751465
1.0	8360000.0	8370000.0	2.0	2.3887336254119873	1.4528508186340332
1.0	8380000.0	8390000.0	0.0	2.382002592086792	1.4481451511383057
1.0	8520000.0	8530000.0	1.0	2.736492156982422	1.620832085609436
1.0	8540000.0	8550000.0	2.0	2.2975049018859863	1.4070508480072021
1.0	8560000.0	8570000.0	1.0	2.2354254722595215	1.375445008277893
1.0	8570000.0	8580000.0	3.0	2.447279691696167	1.4818567037582397
1.0	8640000.0	8650000.0	0.0	2.2467024326324463	1.381212830543518
1.0	8650000.0	8660000.0	3.0	2.2099826335906982	1.3623875379562378
1.0	8730000.0	8740000.0	2.0	2.0221221446990967	1.2640413045883179
1.0	8750000.0	8760000.0	4.0	2.039257049560547	1.2731527090072632
1.0	8850000.0	8860000.0	1.0	1.9378583431243896	1.2187840938568115
1.0	8900000.0	8910000.0	5.0	1.9163200855255127	1.2070965766906738
1.0	8990000.0	9000000.0	0.0	2.064039707183838	1.286284327507019
1.0	9000000.0	9010000.0	2.0	2.0624022483825684	1.2854173183441162
1.0	9020000.0	9030000.0	0.0	2.3170578479766846	1.4169317483901978
1.0	9080000.0	9090000.0	0.0	2.2613844871520996	1.2956056594848633
1.0	9130000.0	9140000.0	5.0	2.588160276412964	1.5504279136657715
1.0	9170000.0	9180000.0	0.0	2.516904830932617	1.51595938205719
1.0	9180000.0	9190000.0	1.0	2.6568102836608887	1.5832281112670898
1.0	9190000.0	9200000.0	0.0	2.510091781616211	1.5201754570007324
1.0	9260000.0	9270000.0	2.0	2.1042208671569824	1.307443618774414
1.0	9310000.0	9320000.0	1.0	1.9657424688339233	1.2338368892669678
1.0	9320000.0	9330000.0	2.0	1.8948860168457031	1.19542396068573
1.0	9330000.0	9340000.0	1.0	2.1042394638061523	1.3074543476104736
1.0	9420000.0	9430000.0	0.0	2.3386621475219727	1.4278075695037842
1.0	9430000.0	9440000.0	4.0	2.207207202911377	1.3609598875045776
1.0	9460000.0	9470000.0	1.0	2.3002636432647705	1.4084506034851074
1.0	9510000.0	9520000.0	1.0	2.142190456390381	1.3272910118103027
1.0	9640000.0	9650000.0	1.0	1.9219610691070557	1.2101601362228394
1.0	9700000.0	9710000.0	1.0	2.182854652404785	1.3483965396881104
1.0	9770000.0	9780000.0	3.0	2.5954458713531494	1.5539257526397705
1.0	9810000.0	9820000.0	1.0	2.127997636795044	1.3198877573013306
1.0	9820000.0	9830000.0	1.0	2.0867810249328613	1.2982842922210693
1.0	9860000.0	9870000.0	3.0	2.186906099319458	1.3504900932312012
1.0	10110000.0	10120000.0	1.0	1.9808075428009033	1.2419415712356567
1.0	10170000.0	10180000.0	2.0	1.9093997478485107	1.2033302783966064
1.0	10180000.0	10190000.0	1.0	1.8813292980194092	1.1880145072937012
1.0	10190000.0	10200000.0	1.0	1.8183777332305908	1.1533563137054443
1.0	10230000.0	10240000.0	1.0	1.8618018627166748	1.177314043045044
1.0	10250000.0	10260000.0	4.0	2.0462088584899902	1.2768453359603882
1.0	10280000.0	10290000.0	1.0	2.0425965785980225	1.2749265432357788
1.0	10450000.0	10460000.0	3.0	2.4943389892578125	1.504952073097229
1.0	10490000.0	10500000.0	0.0	2.382817506790161	1.4499057531356812
1.0	10520000.0	10530000.0	3.0	1.939253568649292	1.2155283689498901
1.0	10540000.0	10550000.0	0.0	2.209423542022705	1.3621015548706055
1.0	10550000.0	10560000.0	3.0	2.2100868225097656	1.3624401092529297
1.0	10620000.0	10630000.0	3.0	2.142902374267578	1.3276642560958862
1.0	10670000.0	10680000.0	1.0	2.038935661315918	1.272979974746704
1.0	10680000.0	10690000.0	3.0	1.9587558507919312	1.2300776243209839
1.0	10900000.0	10910000.0	2.0	2.362792491912842	1.4399051666259766
1.0	10950000.0	10960000.0	1.0	2.28285551071167	1.1923110485076904
1.0	10960000.0	10970000.0	4.0	2.206240177154541	1.2660797834396362
1.0	10970000.0	10980000.0	0.0	2.472728967666626	1.5053050518035889
1.0	11000000.0	11010000.0	4.0	2.3893725872039795	1.4529167413711548
1.0	11100000.0	11110000.0	3.0	2.2610740661621094	1.3885456323623657
1.0	11130000.0	11140000.0	2.0	1.9128730297088623	1.2052198648452759
1.0	11160000.0	11170000.0	1.0	2.0571436882019043	1.282639503479004
1.0	11180000.0	11190000.0	3.0	1.8333537578582764	1.1616449356079102
1.0	11250000.0	11260000.0	1.0	1.8868741989135742	1.1910443305969238
1.0	11260000.0	11270000.0	0.0	1.9587815999984741	1.2300913333892822
1.0	11310000.0	11320000.0	5.0	1.7583417892456055	1.0560842752456665
1.0	11400000.0	11410000.0	0.0	2.3649964332580566	1.4410079717636108
1.0	11410000.0	11420000.0	4.0	2.3612475395202637	1.439132571220398
1.0	11430000.0	11440000.0	2.0	2.281468152999878	1.3989177942276
1.0	11510000.0	11520000.0	2.0	2.3333282470703125	1.4251277446746826
1.0	11590000.0	11600000.0	3.0	2.293715000152588	1.4051311016082764
1.0	11600000.0	11610000.0	0.0	2.355442762374878	1.4362307786941528
1.0	11700000.0	11710000.0	1.0	1.9121932983398438	1.2048543691635132
1.0	11730000.0	11740000.0	1.0	1.700977087020874	1.0876086950302124
1.0	11760000.0	11770000.0	2.0	1.9759916067123413	1.2393543720245361
1.0	12050000.0	12060000.0	1.0	1.9238405227661133	1.2111809253692627
1.0	12070000.0	12080000.0	2.0	1.8789546489715576	1.1867120265960693
1.0	12140000.0	12150000.0	0.0	2.214510917663574	1.364717721939087
1.0	12150000.0	12160000.0	1.0	2.0823798179626465	1.2959604263305664
1.0	12170000.0	12180000.0	5.0	2.0104122161865234	1.2577933073043823
1.0	12200000.0	12210000.0	3.0	2.1232569217681885	1.3174126148223877
1.0	12220000.0	12230000.0	2.0	2.3918774127960205	1.4544185400009155
1.0	12230000.0	12240000.0	1.0	2.6101176738739014	1.560962200164795
1.0	12250000.0	12260000.0	1.0	1.9287235736846924	1.2138315439224243
1.0	12390000.0	12400000.0	1.0	1.907876968383789	1.2024996280670166
1.0	12470000.0	12480000.0	1.0	1.8792473077774048	1.1868733167648315
1.0	12480000.0	12490000.0	2.0	1.8305346965789795	1.1600860357284546
1.0	12550000.0	12560000.0	1.0	1.6766242980957031	1.0737903118133545
1.0	12600000.0	12610000.0	2.0	2.026390314102173	1.2663094997406006
1.0	12630000.0	12640000.0	3.0	1.8800621032714844	1.187321424484253
1.0	12640000.0	12650000.0	2.0	1.99350106716156	1.2487478256225586
1.0	12720000.0	12730000.0	4.0	2.445946455001831	1.4811997413635254
1.0	12730000.0	12740000.0	1.0	2.5741143226623535	1.5422348976135254
1.0	12750000.0	12760000.0	2.0	2.6682426929473877	1.5886539220809937
1.0	12760000.0	12770000.0	2.0	2.5451526641845703	1.5296711921691895
1.0	13800000.0	13810000.0	4.0	2.5542824268341064	1.5340889692306519
1.0	13850000.0	13860000.0	3.0	2.8304953575134277	1.6645336151123047
1.0	13980000.0	13990000.0	0.0	2.600489854812622	1.5542809963226318
1.0	13990000.0	14000000.0	4.0	2.888134002685547	1.6910037994384766
1.0	14030000.0	14040000.0	3.0	2.561002254486084	1.5373356342315674
1.0	14060000.0	14070000.0	3.0	2.2415082454681396	1.3785539865493774
1.0	14090000.0	14100000.0	3.0	2.3493635654449463	1.4331810474395752
1.0	14190000.0	14200000.0	4.0	2.8137295246124268	1.656792402267456
1.0	14310000.0	14320000.0	3.0	2.912064552307129	1.7019144296646118
1.0	14370000.0	14380000.0	1.0	3.2213377952575684	1.8082786798477173
1.0	14390000.0	14400000.0	4.0	3.1921226978302	1.8182051181793213
1.0	14410000.0	14420000.0	2.0	3.581732988357544	1.9275197982788086
1.0	14470000.0	14480000.0	5.0	3.5658211708068848	1.935121774673462
1.0	14550000.0	14560000.0	2.0	4.144017219543457	2.1313395500183105
1.0	14580000.0	14590000.0	2.0	4.209848880767822	2.096181869506836
1.0	14590000.0	14600000.0	2.0	4.236998558044434	2.1066219806671143
1.0	14610000.0	14620000.0	6.0	3.7424073219299316	1.9473001956939697
1.0	14670000.0	14680000.0	4.0	4.544376850128174	2.190871477127075
1.0	14740000.0	14750000.0	7.0	4.911584377288818	2.299332857131958
1.0	14760000.0	14770000.0	4.0	4.953182697296143	2.3079733848571777
1.0	14870000.0	14880000.0	2.0	4.104043006896973	2.0679500102996826
1.0	14980000.0	14990000.0	1.0	3.7263290882110596	1.960951566696167
1.0	15000000.0	15010000.0	3.0	3.8137855529785156	1.9797214269638062
1.0	15060000.0	15070000.0	4.0	3.849031448364258	2.0016942024230957
1.0	15240000.0	15250000.0	5.0	2.855771541595459	1.6733226776123047
1.0	15250000.0	15260000.0	4.0	3.1228206157684326	1.7482593059539795
1.0	15310000.0	15320000.0	2.0	2.800935745239258	1.677122712135315
1.0	15390000.0	15400000.0	2.0	3.0575459003448486	1.7673410177230835
1.0	15460000.0	15470000.0	3.0	2.6174678802490234	1.5619728565216064
1.0	15480000.0	15490000.0	2.0	2.7457103729248047	1.622071623802185
1.0	15490000.0	15500000.0	5.0	2.689030170440674	1.598492980003357
1.0	15510000.0	15520000.0	3.0	2.5421347618103027	1.5464409589767456
1.0	15530000.0	15540000.0	2.0	2.7677297592163086	1.635432243347168
1.0	15540000.0	15550000.0	2.0	2.668854236602783	1.5889403820037842
1.0	15570000.0	15580000.0	3.0	2.4773669242858887	1.496643304824829
1.0	15580000.0	15590000.0	4.0	2.4102368354797363	1.4635404348373413
1.0	15590000.0	15600000.0	2.0	2.4943549633026123	1.504960060119629
1.0	15690000.0	15700000.0	2.0	2.352067470550537	1.434535026550293
1.0	15730000.0	15740000.0	1.0	2.8958630561828613	1.6945323944091797
1.0	15750000.0	15760000.0	0.0	2.171398639678955	1.3424667119979858
1.0	15820000.0	15830000.0	0.0	2.0403733253479004	1.2737452983856201
1.0	15890000.0	15900000.0	1.0	1.818629264831543	1.1534974575042725
1.0	15930000.0	15940000.0	2.0	1.9822756052017212	1.2427304983139038
1.0	15950000.0	15960000.0	1.0	1.6956043243408203	1.0845611095428467
1.0	15960000.0	15970000.0	1.0	1.6591123342514038	1.063802719116211
1.0	16010000.0	16020000.0	1.0	2.135443925857544	1.3237745761871338
1.0	16030000.0	16040000.0	1.0	1.941667914390564	1.2208447456359863
1.0	16070000.0	16080000.0	1.0	2.1805686950683594	1.3472157716751099
1.0	16080000.0	16090000.0	0.0	2.2315304279327393	1.3734519481658936
1.0	16160000.0	16170000.0	6.0	4.324015140533447	2.279578924179077
1.0	16170000.0	16180000.0	5.0	3.753260374069214	2.0604498386383057
1.0	16200000.0	16210000.0	1.0	2.1956276893615723	1.3549948930740356
1.0	16380000.0	16390000.0	3.0	1.9595367908477783	1.2304980754852295
1.0	16480000.0	16490000.0	1.0	2.4607112407684326	1.488462209701538
1.0	16490000.0	16500000.0	2.0	2.20233154296875	1.3584458827972412
1.0	16570000.0	16580000.0	1.0	1.9091453552246094	1.203190565109253
1.0	16580000.0	16590000.0	0.0	1.996114730834961	1.250145435333252
1.0	16590000.0	16600000.0	2.0	2.0766372680664062	1.292933464050293
1.0	16610000.0	16620000.0	1.0	2.0664589405059814	1.2875617742538452
1.0	16620000.0	16630000.0	0.0	2.0001187324523926	1.2522896528244019
1.0	16640000.0	16650000.0	6.0	2.0381557941436768	1.2725706100463867
1.0	16650000.0	16660000.0	0.0	2.2966599464416504	1.4066215753555298
1.0	16710000.0	16720000.0	5.0	2.3534045219421387	1.4352033138275146
1.0	16730000.0	16740000.0	4.0	2.3945038318634033	1.3864847421646118
1.0	16760000.0	16770000.0	4.0	2.6485352516174316	1.5792957544326782
1.0	16780000.0	16790000.0	1.0	2.1602139472961426	1.3366652727127075
1.0	17030000.0	17040000.0	6.0	2.244105577468872	1.3798816204071045
1.0	17250000.0	17260000.0	3.0	1.972146987915039	1.2372854948043823
1.0	17280000.0	17290000.0	0.0	2.03755784034729	1.2722514867782593
1.0	17310000.0	17320000.0	0.0	2.1513988971710205	1.3320820331573486
1.0	17320000.0	17330000.0	2.0	2.080472946166992	1.294959306716919
1.0	17350000.0	17360000.0	0.0	1.8668148517608643	1.1800518035888672
1.0	17430000.0	17440000.0	2.0	2.4539237022399902	1.485125184059143
1.0	17450000.0	17460000.0	0.0	2.5777029991149902	1.545392632484436
1.0	17480000.0	17490000.0	1.0	2.688424587249756	1.5982097387313843
1.0	17570000.0	17580000.0	0.0	2.531322956085205	1.524264931678772
1.0	17600000.0	17610000.0	4.0	2.410947799682617	1.4638913869857788
1.0	17700000.0	17710000.0	2.0	2.4732139110565186	1.492769479751587
1.0	17890000.0	17900000.0	3.0	2.5109453201293945	1.5130553245544434
1.0	17970000.0	17980000.0	0.0	2.8009696006774902	1.6508829593658447
1.0	18040000.0	18050000.0	0.0	2.8469014167785645	1.6720972061157227
1.0	18050000.0	18060000.0	2.0	2.836411237716675	1.6672637462615967
1.0	18070000.0	18080000.0	6.0	2.6985018253326416	1.602966070175171
1.0	18100000.0	18110000.0	4.0	2.7086710929870605	1.6077592372894287
1.0	18130000.0	18140000.0	2.0	2.8428568840026855	1.6702325344085693
1.0	18170000.0	18180000.0	0.0	3.040738344192505	1.7598587274551392
1.0	18200000.0	18210000.0	5.0	2.7300801277160645	1.6178195476531982
1.0	18290000.0	18300000.0	1.0	3.0288915634155273	1.7514978647232056
1.0	18310000.0	18320000.0	4.0	2.870595932006836	1.6829763650894165
1.0	18340000.0	18350000.0	0.0	2.877154588699341	1.6859798431396484
1.0	18360000.0	18370000.0	2.0	2.8127846717834473	1.6563552618026733
1.0	18370000.0	18380000.0	3.0	2.8759925365448	1.6854467391967773
1.0	18420000.0	18430000.0	3.0	2.8283579349517822	1.663548469543457
1.0	18470000.0	18480000.0	4.0	2.849304676055908	1.6732006072998047
1.0	18590000.0	18600000.0	4.0	2.8653299808502197	1.6801795959472656
1.0	18620000.0	18630000.0	1.0	2.93440318107605	1.7120441198349
1.0	18650000.0	18660000.0	1.0	2.9959380626678467	1.7398204803466797
1.0	18680000.0	18690000.0	5.0	3.194789171218872	1.8046576976776123
1.0	18740000.0	18750000.0	1.0	3.860753297805786	1.9831879138946533
1.0	18770000.0	18780000.0	3.0	3.4714150428771973	1.8849951028823853
1.0	18790000.0	18800000.0	3.0	3.258347749710083	1.8257114887237549
1.0	18800000.0	18810000.0	1.0	3.193157196044922	1.796900749206543
1.0	18830000.0	18840000.0	2.0	3.2134461402893066	1.7919673919677734
1.0	18860000.0	18870000.0	1.0	3.089127540588379	1.7813400030136108
1.0	18870000.0	18880000.0	3.0	3.000842571258545	1.7420189380645752
1.0	18900000.0	18910000.0	0.0	2.8696274757385254	1.6825342178344727
1.0	19060000.0	19070000.0	1.0	2.621077060699463	1.5662028789520264
1.0	19090000.0	19100000.0	2.0	2.669447422027588	1.589223027229309
1.0	19100000.0	19110000.0	2.0	2.6384878158569336	1.5745137929916382
1.0	19110000.0	19120000.0	3.0	2.644791841506958	1.5775153636932373
1.0	19130000.0	19140000.0	1.0	2.506716251373291	1.5109939575195312
1.0	19150000.0	19160000.0	1.0	2.320838451385498	1.418837547302246
1.0	19270000.0	19280000.0	0.0	2.5641369819641113	1.5388503074645996
1.0	19290000.0	19300000.0	4.0	2.1422009468078613	1.3272932767868042
1.0	19340000.0	19350000.0	0.0	2.2111480236053467	1.3629882335662842
1.0	19390000.0	19400000.0	1.0	2.268354892730713	1.392250895500183
1.0	19400000.0	19410000.0	0.0	1.756251573562622	1.1187480688095093
1.0	19410000.0	19420000.0	2.0	1.5919297933578491	0.907557487487793
1.0	19490000.0	19500000.0	1.0	1.5836981534957886	1.0204566717147827
1.0	19540000.0	19550000.0	0.0	1.6454499959945679	1.0559982061386108
1.0	19630000.0	19640000.0	0.0	1.9936892986297607	1.2488462924957275
1.0	19670000.0	19680000.0	1.0	1.7034854888916016	1.0890318155288696
1.0	19790000.0	19800000.0	0.0	1.975577712059021	1.2391316890716553
1.0	19820000.0	19830000.0	1.0	2.1706109046936035	1.3420555591583252
1.0	19890000.0	19900000.0	2.0	2.337970733642578	1.427459716796875
1.0	19970000.0	19980000.0	2.0	2.445958137512207	1.4812065362930298
1.0	20000000.0	20010000.0	1.0	2.187439441680908	1.3507683277130127
1.0	20240000.0	20250000.0	1.0	2.18367338180542	1.348815679550171
1.0	20270000.0	20280000.0	2.0	2.412893772125244	1.4648597240447998
1.0	20460000.0	20470000.0	2.0	2.685398578643799	1.5967754125595093
1.0	20500000.0	20510000.0	0.0	2.438560962677002	1.4775583744049072
1.0	20540000.0	20550000.0	3.0	2.3976476192474365	1.4572865962982178
1.0	20560000.0	20570000.0	4.0	2.46481990814209	1.4904851913452148
1.0	20600000.0	20610000.0	1.0	2.5084965229034424	1.511863350868225
1.0	20650000.0	20660000.0	1.0	2.7251408100128174	1.6155048608779907
1.0	20670000.0	20680000.0	2.0	2.5865445137023926	1.5496500730514526
1.0	20740000.0	20750000.0	3.0	2.678699016571045	1.593611478805542
1.0	20750000.0	20760000.0	8.0	2.62776255607605	1.5693955421447754
1.0	20800000.0	20810000.0	2.0	2.6742124557495117	1.5914852619171143
1.0	20810000.0	20820000.0	3.0	3.309842586517334	1.8772640228271484
1.0	20860000.0	20870000.0	0.0	2.4210925102233887	1.4727566242218018
1.0	20900000.0	20910000.0	1.0	2.4228129386901855	1.4697723388671875
1.0	20920000.0	20930000.0	1.0	2.3373680114746094	1.4271559715270996
1.0	20930000.0	20940000.0	4.0	2.4332275390625	1.4749234914779663
1.0	20960000.0	20970000.0	4.0	2.2302329540252686	1.3727871179580688
1.0	20980000.0	20990000.0	0.0	2.286771774291992	1.4016082286834717
1.0	21010000.0	21020000.0	3.0	2.4216980934143066	1.4692208766937256
1.0	21050000.0	21060000.0	2.0	2.117917537689209	1.3146164417266846
1.0	21080000.0	21090000.0	3.0	1.9072558879852295	1.2021639347076416
1.0	21100000.0	21110000.0	1.0	1.9805867671966553	1.241819977760315
1.0	21140000.0	21150000.0	1.0	2.00763201713562	1.2563021183013916
1.0	21150000.0	21160000.0	1.0	1.9749199151992798	1.1662155389785767
1.0	21180000.0	21190000.0	1.0	1.957014799118042	1.2291380167007446
1.0	21310000.0	21320000.0	1.0	2.0818495750427246	1.2956818342208862
1.0	21450000.0	21460000.0	2.0	1.9836593866348267	1.2434718608856201
1.0	21480000.0	21490000.0	0.0	1.9918720722198486	1.2478704452514648
1.0	21520000.0	21530000.0	2.0	2.041557550430298	1.2743752002716064
1.0	21530000.0	21540000.0	1.0	2.029045581817627	1.2677233219146729
1.0	21550000.0	21560000.0	2.0	1.7727218866348267	1.127960443496704
1.0	21610000.0	21620000.0	0.0	2.661123514175415	1.5852762460708618
1.0	21680000.0	21690000.0	3.0	2.0986573696136475	1.3045270442962646
1.0	21880000.0	21890000.0	1.0	2.066344976425171	1.2874990701675415
1.0	21900000.0	21910000.0	0.0	2.1052567958831787	1.3079845905303955
1.0	21970000.0	21980000.0	4.0	1.9551877975463867	1.2281453609466553
1.0	21980000.0	21990000.0	3.0	1.9812088012695312	1.2421553134918213
1.0	22000000.0	22010000.0	3.0	1.902650237083435	1.199654221534729
1.0	22010000.0	22020000.0	2.0	1.8324451446533203	1.161138892173767
1.0	22020000.0	22030000.0	1.0	1.9920202493667603	1.247955560684204
1.0	22160000.0	22170000.0	3.0	2.0598056316375732	1.2840460538864136
1.0	22240000.0	22250000.0	4.0	2.167807102203369	1.3406070470809937
1.0	22260000.0	22270000.0	1.0	2.6235756874084473	1.567400336265564
1.0	22360000.0	22370000.0	1.0	2.3072688579559326	1.4119876623153687
1.0	22370000.0	22380000.0	0.0	2.370461940765381	1.443741798400879
1.0	22430000.0	22440000.0	0.0	2.057600736618042	1.2828781604766846
1.0	22440000.0	22450000.0	3.0	2.014946222305298	1.2602097988128662
1.0	22500000.0	22510000.0	0.0	2.2283427715301514	1.3718137741088867
1.0	22530000.0	22540000.0	0.0	2.13236665725708	1.322169542312622
1.0	22540000.0	22550000.0	0.0	2.221238136291504	1.3681676387786865
1.0	22580000.0	22590000.0	1.0	2.276939868927002	1.3966188430786133
1.0	22600000.0	22610000.0	2.0	2.1463186740875244	1.329437017440796
1.0	22610000.0	22620000.0	0.0	2.3645148277282715	1.4407694339752197
1.0	22660000.0	22670000.0	5.0	2.2580161094665527	1.386988878250122
1.0	22670000.0	22680000.0	1.0	2.2328591346740723	1.374131441116333
1.0	22680000.0	22690000.0	4.0	2.2415835857391357	1.378592848777771
1.0	22690000.0	22700000.0	1.0	2.281106948852539	1.3987376689910889
1.0	22710000.0	22720000.0	6.0	2.1373836994171143	1.3247798681259155
1.0	22730000.0	22740000.0	0.0	2.3443732261657715	1.4306761026382446
1.0	22750000.0	22760000.0	0.0	2.1828784942626953	1.3484084606170654
1.0	22780000.0	22790000.0	1.0	1.9368009567260742	1.2182080745697021
1.0	22790000.0	22800000.0	0.0	1.9770193099975586	1.2399051189422607
1.0	22830000.0	22840000.0	3.0	1.708910584449768	1.0920989513397217
1.0	22850000.0	22860000.0	0.0	1.8143904209136963	1.1511505842208862
1.0	22900000.0	22910000.0	0.0	2.400269031524658	1.4585951566696167
1.0	22930000.0	22940000.0	4.0	2.324573278427124	1.420720100402832
1.0	23040000.0	23050000.0	3.0	2.46842360496521	1.4922577142715454
1.0	23100000.0	23110000.0	2.0	2.4090704917907715	1.4629628658294678
1.0	23170000.0	23180000.0	3.0	2.328841209411621	1.4228689670562744
1.0	23200000.0	23210000.0	4.0	2.4639382362365723	1.4900529384613037
1.0	23270000.0	23280000.0	2.0	2.4290788173675537	1.4728715419769287
1.0	23280000.0	23290000.0	3.0	2.3480563163757324	1.4325252771377563
1.0	23300000.0	23310000.0	4.0	2.3208069801330566	1.4188225269317627
1.0	23310000.0	23320000.0	2.0	2.319521427154541	1.4181725978851318
1.0	23540000.0	23550000.0	1.0	2.0840306282043457	1.2968347072601318
1.0	23610000.0	23620000.0	1.0	2.0065653324127197	1.255732774734497
1.0	23730000.0	23740000.0	3.0	2.2061262130737305	1.3604063987731934
1.0	23830000.0	23840000.0	0.0	2.39391827583313	1.492847204208374
1.0	23840000.0	23850000.0	4.0	2.315561294555664	1.2902910709381104
1.0	23870000.0	23880000.0	2.0	3.097421169281006	1.754714012145996
1.0	23880000.0	23890000.0	16.0	4.285813331604004	2.2356581687927246
1.0	23900000.0	23910000.0	3.0	3.5332865715026855	1.9710972309112549
1.0	24030000.0	24040000.0	2.0	1.9736690521240234	1.2381045818328857
1.0	24150000.0	24160000.0	0.0	2.3635778427124023	1.4402992725372314
1.0	24180000.0	24190000.0	2.0	1.7932565212249756	1.139411211013794
1.0	24270000.0	24280000.0	0.0	1.8459186553955078	1.1685707569122314
1.0	24300000.0	24310000.0	0.0	2.0888144969940186	1.2993500232696533
1.0	24440000.0	24450000.0	2.0	2.005526304244995	1.255181908607483
1.0	24450000.0	24460000.0	1.0	2.03075909614563	1.2686338424682617
1.0	24460000.0	24470000.0	4.0	2.008657217025757	1.256853699684143
1.0	24470000.0	24480000.0	0.0	1.9193474054336548	1.208743691444397
1.0	24480000.0	24490000.0	0.0	1.9763771295547485	1.2395620346069336
1.0	24490000.0	24500000.0	1.0	1.8314645290374756	1.007555365562439
1.0	24500000.0	24510000.0	2.0	1.9872890710830688	1.1984961032867432
1.0	24540000.0	24550000.0	3.0	2.0872905254364014	1.184094786643982
1.0	24570000.0	24580000.0	2.0	2.1595699787139893	1.336330771446228
1.0	24680000.0	24690000.0	1.0	2.1128957271575928	1.3119854927062988
1.0	24750000.0	24760000.0	2.0	2.00411319732666	1.2544255256652832
1.0	24830000.0	24840000.0	2.0	2.4947381019592285	1.5051454305648804
1.0	24900000.0	24910000.0	1.0	2.393434762954712	1.462226152420044
1.0	25040000.0	25050000.0	4.0	2.7446603775024414	1.6246588230133057
1.0	25050000.0	25060000.0	2.0	2.6959691047668457	1.6017754077911377
1.0	25140000.0	25150000.0	1.0	2.1197924613952637	1.3155962228775024
1.0	25150000.0	25160000.0	2.0	2.114063262939453	1.3126009702682495
1.0	25230000.0	25240000.0	1.0	1.8610541820526123	1.1768977642059326
1.0	25240000.0	25250000.0	2.0	1.9445005655288696	1.2223825454711914
1.0	25320000.0	25330000.0	1.0	2.0574469566345215	1.2827988862991333
1.0	25380000.0	25390000.0	2.0	1.93546462059021	1.217485785484314
1.0	25460000.0	25470000.0	2.0	1.9440990686416626	1.222163200378418
1.0	25540000.0	25550000.0	1.0	1.9579486846923828	1.2296444177627563
1.0	25670000.0	25680000.0	0.0	1.780591607093811	1.132349967956543
1.0	25760000.0	25770000.0	3.0	1.910504937171936	1.2039344310760498
1.0	25880000.0	25890000.0	0.0	2.0774123668670654	1.2933416366577148
1.0	25930000.0	25940000.0	1.0	2.130420684814453	1.1444950103759766
1.0	25980000.0	25990000.0	3.0	2.1890711784362793	1.3516104221343994
1.0	26020000.0	26030000.0	4.0	2.234858751296997	1.375154733657837
1.0	26030000.0	26040000.0	2.0	2.120927333831787	1.3161922693252563
1.0	26170000.0	26180000.0	1.0	2.1886727809906006	1.351406216621399
1.0	26180000.0	26190000.0	3.0	2.1098997592926025	1.3104193210601807
1.0	26220000.0	26230000.0	2.0	1.7833645343780518	1.0039756298065186
1.0	26320000.0	26330000.0	2.0	2.3254668712615967	1.4211679697036743
1.0	26340000.0	26350000.0	1.0	2.128859043121338	1.32034170627594
1.0	26420000.0	26430000.0	0.0	2.1759438514709473	1.3448240756988525
1.0	26450000.0	26460000.0	1.0	2.185986280441284	1.3500175476074219
1.0	26510000.0	26520000.0	3.0	2.011148452758789	1.2581862211227417
1.0	26620000.0	26630000.0	3.0	2.1568493843078613	1.334917426109314
1.0	26630000.0	26640000.0	0.0	2.7591073513031006	1.6314094066619873
1.0	26660000.0	26670000.0	4.0	2.4433295726776123	1.4799091815948486
1.0	26800000.0	26810000.0	1.0	1.89468252658844	1.0702582597732544
1.0	26810000.0	26820000.0	3.0	2.1186392307281494	1.187839388847351
1.0	26850000.0	26860000.0	0.0	2.22420072555542	1.3696907758712769
1.0	26990000.0	27000000.0	2.0	2.3073394298553467	1.4120228290557861
1.0	27070000.0	27080000.0	2.0	2.289959669113159	1.4032299518585205
1.0	27120000.0	27130000.0	2.0	1.9975258111953735	1.2509008646011353
1.0	27150000.0	27160000.0	1.0	2.1964354515075684	1.3554110527038574
1.0	27210000.0	27220000.0	2.0	1.7896674871444702	1.1374075412750244
1.0	27240000.0	27250000.0	1.0	2.541499376296997	1.5279017686843872
1.0	27480000.0	27490000.0	2.0	2.4241104125976562	1.470412015914917
1.0	27550000.0	27560000.0	4.0	2.245579719543457	1.3806381225585938
1.0	27560000.0	27570000.0	3.0	2.361640214920044	1.4393317699432373
1.0	27610000.0	27620000.0	3.0	2.0363106727600098	1.2715908288955688
1.0	27640000.0	27650000.0	3.0	2.669172763824463	1.5865522623062134
1.0	27800000.0	27810000.0	3.0	2.3868556022644043	1.4519166946411133
1.0	27860000.0	27870000.0	2.0	1.8108253479003906	1.1491727828979492
1.0	28010000.0	28020000.0	2.0	1.950926423072815	1.2258455753326416
1.0	28100000.0	28110000.0	3.0	2.0689949989318848	1.2889045476913452
1.0	28150000.0	28160000.0	1.0	2.2088751792907715	1.3618204593658447
1.0	28290000.0	28300000.0	0.0	1.9745250940322876	1.2385658025741577
1.0	28300000.0	28310000.0	1.0	2.140404462814331	1.3263559341430664
1.0	28340000.0	28350000.0	1.0	2.1839821338653564	1.3489797115325928
1.0	28360000.0	28370000.0	2.0	2.2075366973876953	1.3611338138580322
1.0	28370000.0	28380000.0	2.0	2.286473274230957	1.4003870487213135
1.0	28410000.0	28420000.0	2.0	2.6101412773132324	1.601165533065796
1.0	28490000.0	28500000.0	3.0	2.5730316638946533	1.5431420803070068
1.0	28560000.0	28570000.0	1.0	2.5065746307373047	1.510923147201538
1.0	28610000.0	28620000.0	1.0	2.0463039875030518	1.2768981456756592
1.0	28660000.0	28670000.0	0.0	1.967538595199585	1.2348060607910156
1.0	28690000.0	28700000.0	4.0	2.093003749847412	1.301552653312683
1.0	28730000.0	28740000.0	3.0	2.156898021697998	1.3349440097808838
1.0	28760000.0	28770000.0	1.0	2.288295030593872	1.4023860692977905
1.0	28780000.0	28790000.0	1.0	2.2651212215423584	1.3906060457229614
1.0	28860000.0	28870000.0	4.0	1.9684721231460571	1.0712894201278687
1.0	29010000.0	29020000.0	3.0	1.9811006784439087	1.2420965433120728
1.0	29020000.0	29030000.0	2.0	1.9715086221694946	1.2369444370269775
1.0	29060000.0	29070000.0	0.0	2.587528944015503	1.550123929977417
1.0	29090000.0	29100000.0	2.0	1.9625167846679688	1.2321022748947144
1.0	29120000.0	29130000.0	1.0	2.0762381553649902	1.2927249670028687
1.0	29130000.0	29140000.0	3.0	2.0419762134552	1.2745962142944336
1.0	29190000.0	29200000.0	3.0	2.0397372245788574	1.273409128189087
1.0	29210000.0	29220000.0	1.0	2.14939022064209	1.3310377597808838
1.0	29230000.0	29240000.0	2.0	2.0153541564941406	1.2604297399520874
1.0	29310000.0	29320000.0	1.0	1.936225175857544	1.2178981304168701
1.0	29320000.0	29330000.0	4.0	1.7829246520996094	1.133655309677124
1.0	29330000.0	29340000.0	1.0	1.820212721824646	1.1543759107589722
1.0	29350000.0	29360000.0	1.0	1.8113235235214233	1.1494503021240234
1.0	29410000.0	29420000.0	1.0	1.8656141757965088	1.179400086402893
1.0	29430000.0	29440000.0	1.0	1.7909066677093506	1.1381040811538696
1.0	29470000.0	29480000.0	2.0	1.6754411458969116	1.0731114149093628
1.0	29500000.0	29510000.0	0.0	2.512753963470459	1.5139374732971191
1.0	29520000.0	29530000.0	2.0	1.8007497787475586	1.1435794830322266
1.0	29550000.0	29560000.0	0.0	2.0112955570220947	1.2582652568817139
1.0	29690000.0	29700000.0	1.0	2.6891753673553467	1.598563313484192
1.0	29770000.0	29780000.0	4.0	2.5714175701141357	1.5423638820648193
1.0	29790000.0	29800000.0	5.0	2.5291099548339844	1.5218913555145264
1.0	29800000.0	29810000.0	2.0	2.5233750343322754	1.5191080570220947
1.0	29830000.0	29840000.0	3.0	2.3787789344787598	1.4478912353515625
1.0	29840000.0	29850000.0	2.0	2.3548457622528076	1.435929775238037
1.0	29850000.0	29860000.0	3.0	2.2842485904693604	1.4003340005874634
1.0	30060000.0	30070000.0	4.0	2.735351324081421	1.6202948093414307
1.0	30070000.0	30080000.0	4.0	2.7577385902404785	1.6307690143585205
1.0	30080000.0	30090000.0	2.0	2.818089723587036	1.6588115692138672
1.0	30090000.0	30100000.0	7.0	2.748812675476074	1.6265971660614014
1.0	30150000.0	30160000.0	3.0	2.8465447425842285	1.6719305515289307
1.0	30160000.0	30170000.0	3.0	2.8381738662719727	1.6680768728256226
1.0	30180000.0	30190000.0	0.0	2.917745351791382	1.7044970989227295
1.0	30210000.0	30220000.0	1.0	2.8235795497894287	1.6613439321517944
1.0	30220000.0	30230000.0	3.0	2.796761989593506	1.6489295959472656
1.0	30250000.0	30260000.0	6.0	2.914109468460083	1.7028415203094482
1.0	30340000.0	30350000.0	5.0	3.246905565261841	1.8106908798217773
1.0	30350000.0	30360000.0	5.0	3.335852861404419	1.8343040943145752
1.0	30360000.0	30370000.0	1.0	3.218576431274414	1.807409644126892
1.0	30400000.0	30410000.0	5.0	3.190460681915283	1.796399712562561
1.0	30420000.0	30430000.0	3.0	3.271872043609619	1.8181051015853882
1.0	30430000.0	30440000.0	3.0	3.283825397491455	1.8201329708099365
1.0	30480000.0	30490000.0	3.0	3.076038122177124	1.7743275165557861
1.0	30510000.0	30520000.0	3.0	3.0946848392486572	1.7605321407318115
1.0	30520000.0	30530000.0	1.0	3.17258358001709	1.7974075078964233
1.0	30580000.0	30590000.0	2.0	3.074653148651123	1.774937391281128
1.0	30600000.0	30610000.0	4.0	2.9959051609039307	1.7398042678833008
1.0	30710000.0	30720000.0	5.0	2.8512730598449707	1.674106240272522
1.0	30730000.0	30740000.0	3.0	3.133657932281494	1.7973511219024658
1.0	30740000.0	30750000.0	1.0	3.2851147651672363	1.818847894668579
1.0	30800000.0	30810000.0	4.0	3.042569637298584	1.760093331336975
1.0	30850000.0	30860000.0	5.0	2.7419674396514893	1.6233943700790405
1.0	30860000.0	30870000.0	3.0	2.889906406402588	1.6912946701049805
1.0	30920000.0	30930000.0	3.0	2.728440046310425	1.6234245300292969
1.0	30940000.0	30950000.0	1.0	2.7509939670562744	1.6276206970214844
1.0	31030000.0	31040000.0	2.0	2.537997245788574	1.5262027978897095
1.0	31070000.0	31080000.0	5.0	2.3238658905029297	1.4203636646270752
1.0	31150000.0	31160000.0	1.0	2.589970827102661	1.5596874952316284
1.0	31250000.0	31260000.0	1.0	2.942249059677124	1.7156150341033936
1.0	31280000.0	31290000.0	3.0	2.7487998008728027	1.6265933513641357
1.0	31300000.0	31310000.0	4.0	2.3553991317749023	1.348913311958313
1.0	31310000.0	31320000.0	1.0	2.3794913291931152	1.4467668533325195
1.0	31320000.0	31330000.0	1.0	2.4938595294952393	1.5047175884246826
1.0	31340000.0	31350000.0	3.0	2.1182215213775635	1.3147766590118408
1.0	31420000.0	31430000.0	3.0	1.720727562904358	1.0987777709960938
1.0	31630000.0	31640000.0	2.0	2.413583278656006	1.4652011394500732
1.0	31690000.0	31700000.0	2.0	2.272664785385132	1.3944474458694458
1.0	31740000.0	31750000.0	2.0	1.9552204608917236	1.2281618118286133
1.0	31750000.0	31760000.0	2.0	1.8958240747451782	1.1959362030029297
1.0	31840000.0	31850000.0	1.0	1.9605166912078857	1.2310258150100708
1.0	32030000.0	32040000.0	1.0	2.178663969039917	1.3462289571762085
1.0	32100000.0	32110000.0	0.0	1.9215940237045288	1.2099621295928955
1.0	32180000.0	32190000.0	2.0	2.002577543258667	1.253607153892517
1.0	32190000.0	32200000.0	1.0	1.9361076354980469	1.2178313732147217
1.0	32260000.0	32270000.0	2.0	2.459364414215088	1.4878041744232178
1.0	32330000.0	32340000.0	5.0	2.6129868030548096	1.5623314380645752
1.0	32380000.0	32390000.0	1.0	2.4668216705322266	1.4914687871932983
1.0	32430000.0	32440000.0	6.0	2.438828229904175	1.4736113548278809
1.0	32520000.0	32530000.0	2.0	2.021683931350708	1.263808012008667
1.0	32540000.0	32550000.0	1.0	1.8850269317626953	1.1438534259796143
1.0	32600000.0	32610000.0	5.0	2.0333924293518066	1.2700331211090088
1.0	32670000.0	32680000.0	3.0	2.2726902961730957	1.3944603204727173
1.0	32700000.0	32710000.0	0.0	2.591895580291748	1.5522185564041138
1.0	32740000.0	32750000.0	2.0	2.09322190284729	1.3016667366027832
1.0	32760000.0	32770000.0	0.0	2.077507495880127	1.2933940887451172
1.0	32770000.0	32780000.0	2.0	2.0272884368896484	1.26679265499115
1.0	32810000.0	32820000.0	1.0	2.1345410346984863	1.3233028650283813
1.0	32820000.0	32830000.0	1.0	2.064282178878784	1.2864093780517578
1.0	32840000.0	32850000.0	3.0	1.788368821144104	1.1366931200027466
1.0	32990000.0	33000000.0	0.0	2.201416015625	1.3579813241958618
1.0	33060000.0	33070000.0	1.0	1.9980342388153076	1.2511706352233887
1.0	33140000.0	33150000.0	0.0	1.8848367929458618	1.1899325847625732
1.0	33160000.0	33170000.0	4.0	2.042271852493286	1.2747529745101929
1.0	33170000.0	33180000.0	1.0	2.0737833976745605	1.2914323806762695
1.0	33220000.0	33230000.0	0.0	1.913631796836853	1.2056357860565186
1.0	33310000.0	33320000.0	1.0	1.6551759243011475	1.0615575313568115
1.0	33340000.0	33350000.0	1.0	1.985796332359314	1.2446154356002808
1.0	33380000.0	33390000.0	1.0	2.050835132598877	1.2793009281158447
1.0	33390000.0	33400000.0	3.0	1.9300400018692017	1.2145463228225708
1.0	33530000.0	33540000.0	1.0	2.179266929626465	1.3465445041656494
1.0	33540000.0	33550000.0	2.0	2.097620964050293	1.3039803504943848
1.0	33550000.0	33560000.0	0.0	2.085568428039551	1.2976409196853638
1.0	33580000.0	33590000.0	3.0	2.107149124145508	1.3089773654937744
1.0	33600000.0	33610000.0	5.0	2.0750064849853516	1.292073369026184
1.0	33680000.0	33690000.0	1.0	2.2436821460723877	1.3796679973602295
1.0	33690000.0	33700000.0	4.0	2.179959535598755	1.3469005823135376
1.0	33760000.0	33770000.0	2.0	1.8744503259658813	1.1842472553253174
1.0	33790000.0	33800000.0	1.0	1.847151517868042	1.150559663772583
1.0	33830000.0	33840000.0	3.0	2.1685495376586914	1.340990424156189
1.0	33920000.0	33930000.0	3.0	2.3414807319641113	1.4292256832122803
1.0	33930000.0	33940000.0	5.0	2.3297371864318848	1.4233194589614868
1.0	33940000.0	33950000.0	1.0	2.245016574859619	1.380353331565857
1.0	33960000.0	33970000.0	1.0	2.5485427379608154	1.5313122272491455
1.0	33970000.0	33980000.0	3.0	2.5945065021514893	1.5534727573394775
1.0	33980000.0	33990000.0	2.0	2.6650309562683105	1.5871329307556152
1.0	34010000.0	34020000.0	1.0	2.9492428302764893	1.7187755107879639
1.0	34040000.0	34050000.0	4.0	2.7794151306152344	1.6408755779266357
1.0	34070000.0	34080000.0	3.0	2.7322535514831543	1.618841528892517
1.0	34090000.0	34100000.0	4.0	2.958815336227417	1.7231080532073975
1.0	34120000.0	34130000.0	0.0	3.6667075157165527	1.94087815284729
1.0	34140000.0	34150000.0	3.0	2.9935550689697266	1.7223479747772217
1.0	34150000.0	34160000.0	2.0	3.6026625633239746	1.9213310480117798
1.0	34160000.0	34170000.0	1.0	3.806509017944336	1.979236364364624
1.0	34170000.0	34180000.0	1.0	3.5918636322021484	1.9255390167236328
1.0	34180000.0	34190000.0	3.0	3.431671619415283	1.8685709238052368
1.0	34260000.0	34270000.0	6.0	3.7171897888183594	1.99556565284729
1.0	34350000.0	34360000.0	0.0	2.8172543048858643	1.658423662185669
1.0	34420000.0	34430000.0	5.0	3.326211452484131	1.832772970199585
1.0	34430000.0	34440000.0	3.0	3.0987396240234375	1.7690150737762451
1.0	34540000.0	34550000.0	5.0	3.0191798210144043	1.750234842300415
1.0	34630000.0	34640000.0	3.0	3.3979015350341797	1.8948169946670532
1.0	34690000.0	34700000.0	4.0	3.5113868713378906	1.8784210681915283
1.0	34750000.0	34760000.0	6.0	3.2851994037628174	1.809591293334961
1.0	34760000.0	34770000.0	1.0	3.4936604499816895	1.8880783319473267
1.0	34810000.0	34820000.0	3.0	3.3056063652038574	1.8177497386932373
1.0	34850000.0	34860000.0	4.0	3.7711074352264404	1.9676402807235718
1.0	34890000.0	34900000.0	4.0	3.6565303802490234	1.9388742446899414
1.0	34980000.0	34990000.0	4.0	3.23032808303833	1.8214378356933594
1.0	35100000.0	35110000.0	0.0	2.8659253120422363	1.6808326244354248
1.0	35200000.0	35210000.0	3.0	2.8069822788238525	1.6536710262298584
1.0	35220000.0	35230000.0	2.0	2.6334621906280518	1.607858419418335
1.0	35230000.0	35240000.0	3.0	2.647613048553467	1.5986449718475342
1.0	35290000.0	35300000.0	2.0	2.351945161819458	1.4344745874404907
1.0	35310000.0	35320000.0	3.0	2.06501841545105	1.2868037223815918
1.0	35360000.0	35370000.0	0.0	2.4097113609313965	1.4632811546325684
1.0	35400000.0	35410000.0	0.0	2.4256534576416016	1.4711767435073853
1.0	35410000.0	35420000.0	3.0	2.4195034503936768	1.4681341648101807
1.0	35450000.0	35460000.0	2.0	2.4030609130859375	1.4599785804748535
1.0	35540000.0	35550000.0	2.0	2.5212836265563965	1.5180867910385132
1.0	35560000.0	35570000.0	2.0	2.1640613079071045	1.3386629819869995
1.0	35660000.0	35670000.0	1.0	2.407653331756592	1.4622584581375122
1.0	35700000.0	35710000.0	1.0	2.439890146255493	1.478210210800171
1.0	35710000.0	35720000.0	7.0	2.282118320465088	1.3992502689361572
1.0	35770000.0	35780000.0	2.0	2.1678240299224854	1.3406169414520264
1.0	35790000.0	35800000.0	1.0	2.243218183517456	1.379429578781128
1.0	35810000.0	35820000.0	2.0	2.3134779930114746	1.4151215553283691
1.0	35840000.0	35850000.0	3.0	2.177544116973877	1.3456536531448364
1.0	35860000.0	35870000.0	2.0	2.095935106277466	1.3030920028686523
1.0	35890000.0	35900000.0	1.0	2.1961021423339844	1.355238676071167
1.0	35910000.0	35920000.0	5.0	1.9590871334075928	1.23025643825531
1.0	36000000.0	36010000.0	1.0	2.0856075286865234	1.2976642847061157
1.0	36060000.0	36070000.0	3.0	2.0654988288879395	1.2870564460754395
1.0	36120000.0	36130000.0	4.0	2.241220235824585	1.3784067630767822
1.0	36190000.0	36200000.0	1.0	2.2226576805114746	1.3688993453979492
1.0	36220000.0	36230000.0	2.0	2.0922112464904785	1.3011382818222046
1.0	36270000.0	36280000.0	4.0	2.2021915912628174	1.3583788871765137
1.0	36300000.0	36310000.0	0.0	1.883312463760376	1.1891003847122192
1.0	36320000.0	36330000.0	0.0	2.0305428504943848	1.2685186862945557
1.0	36460000.0	36470000.0	0.0	1.95856511592865	1.2299751043319702
1.0	36500000.0	36510000.0	2.0	1.8801826238632202	1.1873860359191895
1.0	36580000.0	36590000.0	3.0	2.1724116802215576	1.3429901599884033
1.0	36600000.0	36610000.0	1.0	1.9968268871307373	1.2505271434783936
1.0	36620000.0	36630000.0	2.0	3.7738585472106934	2.0686745643615723
1.0	36680000.0	36690000.0	3.0	2.506073474884033	1.5106792449951172
1.0	36700000.0	36710000.0	1.0	2.4940707683563232	1.5048186779022217
1.0	36750000.0	36760000.0	4.0	2.101769208908081	1.3061538934707642
1.0	36770000.0	36780000.0	2.0	2.5796780586242676	1.5463427305221558
1.0	36810000.0	36820000.0	3.0	2.187130928039551	1.3506077527999878
1.0	36930000.0	36940000.0	1.0	2.2895240783691406	1.4030064344406128
1.0	36950000.0	36960000.0	1.0	2.273468017578125	1.3948543071746826
1.0	36980000.0	36990000.0	1.0	2.1275827884674072	1.3196699619293213
1.0	37030000.0	37040000.0	2.0	2.056978702545166	1.28255033493042
1.0	37080000.0	37090000.0	2.0	2.078582286834717	1.2939616441726685
1.0	37110000.0	37120000.0	2.0	2.2083678245544434	1.3615543842315674
1.0	37130000.0	37140000.0	1.0	2.3383283615112305	1.4276387691497803
1.0	37220000.0	37230000.0	6.0	2.2755794525146484	1.3959276676177979
1.0	37370000.0	37380000.0	1.0	2.592266082763672	1.552398443222046
1.0	37470000.0	37480000.0	5.0	2.8123366832733154	1.6561492681503296
1.0	37600000.0	37610000.0	3.0	2.8554270267486572	1.6760139465332031
1.0	37620000.0	37630000.0	2.0	3.0284571647644043	1.754381775856018
1.0	37630000.0	37640000.0	3.0	2.8546805381774902	1.675671935081482
1.0	37720000.0	37730000.0	6.0	2.4705023765563965	1.4932763576507568
1.0	37740000.0	37750000.0	3.0	2.533240795135498	1.5238971710205078
1.0	37790000.0	37800000.0	3.0	2.4724342823028564	1.4942232370376587
1.0	37800000.0	37810000.0	1.0	2.5457570552825928	1.5299668312072754
1.0	37930000.0	37940000.0	1.0	2.103905439376831	1.3072775602340698
1.0	38060000.0	38070000.0	1.0	2.1113734245300293	1.3111891746520996
1.0	38110000.0	38120000.0	1.0	2.1288301944732666	1.3203251361846924
1.0	38150000.0	38160000.0	1.0	2.3781063556671143	1.4475587606430054
1.0	38230000.0	38240000.0	2.0	2.259422779083252	1.3877052068710327
1.0	38310000.0	38320000.0	2.0	1.976340889930725	1.2395434379577637
1.0	38320000.0	38330000.0	1.0	2.3133277893066406	1.4150469303131104
1.0	38380000.0	38390000.0	1.0	2.06473445892334	1.2866525650024414
1.0	38400000.0	38410000.0	2.0	1.995296835899353	1.2497080564498901
1.0	38410000.0	38420000.0	3.0	2.2966084480285645	1.4065954685211182
1.0	38480000.0	38490000.0	3.0	1.9879623651504517	1.24578058719635
1.0	38540000.0	38550000.0	1.0	2.187455892562866	1.3507740497589111
1.0	38550000.0	38560000.0	1.0	2.1591501235961914	1.3361122608184814
1.0	38690000.0	38700000.0	1.0	2.3086447715759277	1.4126803874969482
1.0	38900000.0	38910000.0	1.0	2.386962413787842	1.4519693851470947
1.0	38960000.0	38970000.0	1.0	2.313002347946167	1.4148814678192139
1.0	39020000.0	39030000.0	1.0	2.410750389099121	1.4637959003448486
1.0	39070000.0	39080000.0	2.0	2.484837055206299	1.500301718711853
1.0	39120000.0	39130000.0	2.0	2.527932643890381	1.5213193893432617
1.0	39170000.0	39180000.0	4.0	2.594391345977783	1.5534182786941528
1.0	39210000.0	39220000.0	2.0	2.4457955360412598	1.481123685836792
1.0	39220000.0	39230000.0	4.0	2.4970126152038574	1.5062528848648071
1.0	39280000.0	39290000.0	0.0	2.328834056854248	1.4228652715682983
1.0	39290000.0	39300000.0	0.0	2.388469696044922	1.4527208805084229
1.0	39350000.0	39360000.0	0.0	2.4558727741241455	1.5071866512298584
1.0	39420000.0	39430000.0	3.0	2.5514676570892334	1.5314810276031494
1.0	39470000.0	39480000.0	4.0	2.2424721717834473	1.3790488243103027
1.0	39510000.0	39520000.0	2.0	2.4625701904296875	1.4893792867660522
1.0	39550000.0	39560000.0	0.0	2.2259600162506104	1.3705936670303345
1.0	39670000.0	39680000.0	5.0	2.1511549949645996	1.3319542407989502
1.0	39820000.0	39830000.0	1.0	1.6037594079971313	1.032047986984253
1.0	39840000.0	39850000.0	4.0	1.647334337234497	1.0570793151855469
1.0	39860000.0	39870000.0	0.0	1.8295180797576904	1.1595213413238525
1.0	39900000.0	39910000.0	1.0	1.6415586471557617	1.053775668144226
1.0	39920000.0	39930000.0	1.0	1.6191774606704712	0.9674585461616516
1.0	39980000.0	39990000.0	0.0	1.8762611150741577	1.1852362155914307
1.0	40020000.0	40030000.0	3.0	1.731637716293335	1.104922890663147
1.0	40040000.0	40050000.0	1.0	2.3108203411102295	1.4137794971466064
1.0	40150000.0	40160000.0	1.0	1.9922224283218384	1.248060941696167
1.0	40220000.0	40230000.0	0.0	1.7456388473510742	1.112796664237976
1.0	40300000.0	40310000.0	1.0	1.7049421072006226	1.0898492336273193
1.0	40310000.0	40320000.0	1.0	1.710615873336792	1.093059778213501
1.0	40380000.0	40390000.0	3.0	1.9214656352996826	1.2098917961120605
1.0	40420000.0	40430000.0	2.0	1.9128320217132568	1.2052005529403687
1.0	40500000.0	40510000.0	0.0	2.879204511642456	1.6869198083877563
1.0	40520000.0	40530000.0	1.0	2.267148971557617	1.3916372060775757
1.0	40640000.0	40650000.0	3.0	2.2456302642822266	1.3806644678115845
1.0	40660000.0	40670000.0	1.0	2.1881163120269775	1.35111403465271
1.0	40670000.0	40680000.0	2.0	2.133124351501465	1.322564721107483
1.0	40710000.0	40720000.0	4.0	2.3671469688415527	1.4420830011367798
1.0	40880000.0	40890000.0	1.0	2.071937084197998	1.2904542684555054
1.0	40890000.0	40900000.0	0.0	2.3792226314544678	1.4504210948944092
1.0	40910000.0	40920000.0	2.0	2.3995182514190674	1.458221197128296
1.0	40920000.0	40930000.0	4.0	2.1507370471954346	1.3317372798919678
1.0	40930000.0	40940000.0	2.0	2.3299431800842285	1.423425316810608
1.0	40970000.0	40980000.0	0.0	2.369781970977783	1.4434020519256592
1.0	40980000.0	40990000.0	3.0	2.325148344039917	1.421005129814148
1.0	41000000.0	41010000.0	2.0	2.120698928833008	1.3160722255706787
1.0	41030000.0	41040000.0	3.0	2.261004686355591	1.3885090351104736
1.0	41040000.0	41050000.0	2.0	2.2912046909332275	1.403865098953247
1.0	41050000.0	41060000.0	1.0	2.287797212600708	1.4021308422088623
1.0	41160000.0	41170000.0	5.0	2.094001054763794	1.3020778894424438
1.0	41210000.0	41220000.0	0.0	1.9107577800750732	1.2040733098983765
1.0	41250000.0	41260000.0	3.0	2.0477983951568604	1.2776877880096436
1.0	41270000.0	41280000.0	1.0	2.066652297973633	1.2637183666229248
1.0	41280000.0	41290000.0	1.0	2.0304579734802246	1.2684741020202637
1.0	41360000.0	41370000.0	2.0	2.0496020317077637	1.2786448001861572
1.0	41390000.0	41400000.0	0.0	2.0614264011383057	1.284902811050415
1.0	41440000.0	41450000.0	0.0	2.3508899211883545	1.433943748474121
1.0	41490000.0	41500000.0	0.0	1.8272030353546143	1.1582406759262085
1.0	41500000.0	41510000.0	2.0	1.7526155710220337	1.1167033910751343
1.0	41540000.0	41550000.0	2.0	1.9189603328704834	1.208533525466919
1.0	41630000.0	41640000.0	2.0	1.9552993774414062	1.2282094955444336
1.0	41660000.0	41670000.0	0.0	1.9259742498397827	1.2123366594314575
1.0	41720000.0	41730000.0	4.0	2.0456464290618896	1.276545524597168
1.0	41740000.0	41750000.0	1.0	1.9949216842651367	1.24951171875
1.0	41790000.0	41800000.0	2.0	2.071038007736206	1.2899842262268066
1.0	41890000.0	41900000.0	2.0	1.9670718908309937	1.2345540523529053
1.0	41960000.0	41970000.0	2.0	1.8633781671524048	1.1781787872314453
1.0	42110000.0	42120000.0	0.0	2.024359941482544	1.2652275562286377
1.0	42130000.0	42140000.0	1.0	2.247227430343628	1.3814799785614014
1.0	42270000.0	42280000.0	2.0	2.168635845184326	1.3410333395004272
1.0	42490000.0	42500000.0	1.0	2.2198596000671387	1.3674654960632324
1.0	42510000.0	42520000.0	4.0	2.287827968597412	1.4021474123001099
1.0	42540000.0	42550000.0	1.0	2.4982762336730957	1.506870985031128
1.0	42660000.0	42670000.0	1.0	2.1064205169677734	1.308593988418579
1.0	42670000.0	42680000.0	0.0	2.179685354232788	1.3467552661895752
1.0	42720000.0	42730000.0	7.0	1.998307466506958	1.2513175010681152
1.0	42790000.0	42800000.0	2.0	2.2498297691345215	1.382813811302185
1.0	42840000.0	42850000.0	4.0	2.3491475582122803	1.4330754280090332
1.0	42870000.0	42880000.0	2.0	2.53257155418396	1.5235710144042969
1.0	42950000.0	42960000.0	1.0	2.3763632774353027	1.4466874599456787
1.0	43010000.0	43020000.0	1.0	2.3046836853027344	1.4106810092926025
1.0	43050000.0	43060000.0	2.0	2.112178087234497	1.311613917350769
1.0	43100000.0	43110000.0	3.0	2.0438075065612793	1.2755730152130127
1.0	43130000.0	43140000.0	0.0	1.734326720237732	1.1064397096633911
1.0	43180000.0	43190000.0	2.0	1.8762187957763672	1.1852147579193115
1.0	43300000.0	43310000.0	0.0	2.014723539352417	1.2600926160812378
1.0	43390000.0	43400000.0	1.0	2.0826303958892822	1.2960916757583618
1.0	43520000.0	43530000.0	1.0	2.154391288757324	1.333635687828064
1.0	43600000.0	43610000.0	1.0	2.1364541053771973	1.32430100440979
1.0	43670000.0	43680000.0	2.0	2.2377545833587646	1.376634120941162
1.0	43790000.0	43800000.0	0.0	2.098207950592041	1.3042889833450317
1.0	43810000.0	43820000.0	1.0	1.9887468814849854	1.2462007999420166
1.0	43960000.0	43970000.0	0.0	2.327667713165283	1.4222761392593384
1.0	44100000.0	44110000.0	7.0	2.1695427894592285	1.3415024280548096
1.0	44120000.0	44130000.0	0.0	1.9919521808624268	1.2479156255722046
1.0	44180000.0	44190000.0	3.0	2.089040994644165	1.2994686365127563
1.0	44250000.0	44260000.0	3.0	1.9349836111068726	1.2172267436981201
1.0	44310000.0	44320000.0	1.0	1.8964760303497314	1.1962890625
1.0	44330000.0	44340000.0	0.0	1.8589385747909546	1.175737738609314
1.0	44410000.0	44420000.0	1.0	2.156066656112671	1.3345082998275757
1.0	44420000.0	44430000.0	0.0	1.722106695175171	1.0995533466339111
1.0	44510000.0	44520000.0	0.0	2.237565040588379	1.3765363693237305
1.0	44520000.0	44530000.0	4.0	2.1369824409484863	1.3245726823806763
1.0	44530000.0	44540000.0	3.0	2.2334139347076416	1.3744151592254639
1.0	44540000.0	44550000.0	3.0	2.2179572582244873	1.3664872646331787
1.0	44590000.0	44600000.0	3.0	2.3110201358795166	1.4138809442520142
1.0	44710000.0	44720000.0	1.0	1.7969913482666016	1.141493558883667
1.0	44960000.0	44970000.0	0.0	1.887870192527771	1.1915918588638306
1.0	45030000.0	45040000.0	1.0	1.9685052633285522	1.2353225946426392
1.0	45090000.0	45100000.0	2.0	2.0541739463806152	1.2810680866241455
1.0	45140000.0	45150000.0	3.0	2.3375906944274902	1.4272692203521729
1.0	45180000.0	45190000.0	3.0	2.126798391342163	1.3192646503448486
1.0	45210000.0	45220000.0	1.0	1.7659237384796143	0.9793793559074402
1.0	45270000.0	45280000.0	1.0	2.886582612991333	1.690290093421936
1.0	45290000.0	45300000.0	3.0	1.9707841873168945	1.2365554571151733
1.0	45340000.0	45350000.0	4.0	1.7274558544158936	1.1025651693344116
1.0	45550000.0	45560000.0	2.0	2.099604368209839	1.3050252199172974
1.0	45660000.0	45670000.0	3.0	1.9068599939346313	1.2019450664520264
1.0	45730000.0	45740000.0	0.0	2.071337938308716	1.2901407480239868
1.0	45810000.0	45820000.0	3.0	1.9689308404922485	1.23555326461792
1.0	45840000.0	45850000.0	2.0	2.240753650665283	1.3781678676605225
1.0	45860000.0	45870000.0	6.0	2.1916699409484863	1.3529531955718994
1.0	46000000.0	46010000.0	1.0	2.1704111099243164	1.341955542564392
1.0	46130000.0	46140000.0	3.0	1.9791438579559326	1.2410430908203125
1.0	46180000.0	46190000.0	5.0	2.0844264030456543	1.2970430850982666
1.0	46190000.0	46200000.0	3.0	2.052337169647217	1.2539262771606445
1.0	46320000.0	46330000.0	2.0	2.3268489837646484	1.4218640327453613
1.0	46330000.0	46340000.0	3.0	2.2118282318115234	1.3633387088775635
1.0	46380000.0	46390000.0	0.0	2.068988800048828	1.2889020442962646
1.0	46490000.0	46500000.0	2.0	2.0302181243896484	1.2683500051498413
1.0	46510000.0	46520000.0	1.0	2.2373886108398438	1.3764457702636719
1.0	46550000.0	46560000.0	3.0	2.19157338142395	1.352900505065918
1.0	46580000.0	46590000.0	1.0	2.237424373626709	1.3764663934707642
1.0	46670000.0	46680000.0	3.0	2.1463167667388916	1.3294355869293213
1.0	46810000.0	46820000.0	2.0	1.9659169912338257	1.2339277267456055
1.0	46940000.0	46950000.0	0.0	2.0721888542175293	1.2905910015106201
1.0	47020000.0	47030000.0	4.0	1.9169098138809204	1.2074153423309326
1.0	47070000.0	47080000.0	0.0	2.0724759101867676	1.2907415628433228
1.0	47100000.0	47110000.0	1.0	2.041381597518921	1.274283766746521
1.0	47120000.0	47130000.0	4.0	2.069641590118408	1.2892446517944336
1.0	47140000.0	47150000.0	5.0	2.121652126312256	1.3165719509124756
1.0	47200000.0	47210000.0	3.0	2.8310351371765137	1.664785385131836
1.0	47320000.0	47330000.0	4.0	3.160001039505005	1.776963233947754
1.0	47370000.0	47380000.0	5.0	3.0644872188568115	1.7704261541366577
1.0	47600000.0	47610000.0	1.0	2.774681568145752	1.6386690139770508
1.0	47610000.0	47620000.0	4.0	2.7542338371276855	1.6291309595108032
1.0	47740000.0	47750000.0	2.0	2.2162368297576904	1.365605115890503
1.0	47770000.0	47780000.0	4.0	2.17472767829895	1.344192624092102
1.0	47780000.0	47790000.0	1.0	2.536874294281006	1.5256576538085938
1.0	47910000.0	47920000.0	2.0	2.205362558364868	1.36001455783844
1.0	47930000.0	47940000.0	0.0	2.3750743865966797	1.4460424184799194
1.0	47990000.0	48000000.0	3.0	2.525753974914551	1.520257592201233
1.0	48020000.0	48030000.0	4.0	2.524512767791748	1.5196620225906372
1.0	48040000.0	48050000.0	1.0	2.955427646636963	1.7215759754180908
1.0	48130000.0	48140000.0	0.0	2.877009630203247	1.6859127283096313
1.0	48180000.0	48190000.0	1.0	2.8275508880615234	1.6697685718536377
1.0	48200000.0	48210000.0	1.0	3.2799582481384277	1.822170615196228
1.0	48260000.0	48270000.0	4.0	3.15897536277771	1.7949047088623047
1.0	48270000.0	48280000.0	5.0	3.101621389389038	1.7868635654449463
1.0	48310000.0	48320000.0	4.0	3.1864516735076904	1.8009589910507202
1.0	48350000.0	48360000.0	4.0	3.851850986480713	2.0117974281311035
1.0	48360000.0	48370000.0	2.0	3.6165592670440674	1.936585783958435
1.0	48380000.0	48390000.0	5.0	3.592442035675049	1.9160807132720947
1.0	48410000.0	48420000.0	5.0	3.8775410652160645	2.007380247116089
1.0	48430000.0	48440000.0	6.0	3.950669527053833	2.036994457244873
1.0	48470000.0	48480000.0	1.0	4.071300506591797	2.061300039291382
1.0	48520000.0	48530000.0	2.0	3.7725281715393066	1.9838230609893799
1.0	48570000.0	48580000.0	4.0	4.132302284240723	2.068376302719116
1.0	48600000.0	48610000.0	9.0	3.553896427154541	1.8910977840423584
1.0	48620000.0	48630000.0	2.0	3.4586493968963623	1.863552451133728
1.0	48640000.0	48650000.0	3.0	3.706348419189453	1.9594281911849976
1.0	48680000.0	48690000.0	3.0	4.0159149169921875	2.0535757541656494
1.0	48700000.0	48710000.0	7.0	4.303759574890137	2.116483211517334
1.0	48710000.0	48720000.0	4.0	4.3979902267456055	2.155696392059326
1.0	48720000.0	48730000.0	3.0	4.663455009460449	2.2391364574432373
1.0	48860000.0	48870000.0	3.0	3.686901807785034	2.0171501636505127
1.0	49050000.0	49060000.0	1.0	2.8951199054718018	1.6941938400268555
1.0	49060000.0	49070000.0	2.0	3.00949764251709	1.731863021850586
1.0	49070000.0	49080000.0	4.0	3.094266891479492	1.7590820789337158
1.0	49110000.0	49120000.0	3.0	2.931365966796875	1.7106807231903076
1.0	49180000.0	49190000.0	1.0	2.8767151832580566	1.685776948928833
1.0	49200000.0	49210000.0	3.0	1.9630733728408813	1.1064822673797607
1.0	49290000.0	49300000.0	1.0	2.9861507415771484	1.7235196828842163
1.0	49320000.0	49330000.0	3.0	3.2863662242889404	1.8672186136245728
1.0	49340000.0	49350000.0	2.0	3.3363258838653564	1.8885562419891357
1.0	49430000.0	49440000.0	1.0	4.360934257507324	2.1966185569763184
1.0	49440000.0	49450000.0	4.0	4.287723064422607	2.1924986839294434
1.0	49460000.0	49470000.0	4.0	4.415055274963379	2.254804849624634
1.0	49560000.0	49570000.0	3.0	4.227743625640869	2.1468589305877686
1.0	49590000.0	49600000.0	3.0	4.686577796936035	2.2913928031921387
1.0	49640000.0	49650000.0	5.0	4.481309413909912	2.278585910797119
1.0	49650000.0	49660000.0	3.0	4.900078296661377	2.407480001449585
1.0	49670000.0	49680000.0	2.0	4.991174697875977	2.4053168296813965
1.0	49710000.0	49720000.0	7.0	4.907308578491211	2.3994672298431396
1.0	49800000.0	49810000.0	4.0	5.48712682723999	2.5209975242614746
1.0	49850000.0	49860000.0	8.0	5.780686855316162	2.610396385192871
1.0	49880000.0	49890000.0	5.0	5.65770959854126	2.5731616020202637
1.0	49960000.0	49970000.0	3.0	5.341380596160889	2.513648509979248
1.0	50000000.0	50010000.0	5.0	5.388774394989014	2.504488706588745
1.0	50130000.0	50140000.0	6.0	7.403044700622559	2.896618604660034
1.0	50170000.0	50180000.0	4.0	7.568143367767334	2.9073164463043213
1.0	50210000.0	50220000.0	7.0	7.3327131271362305	2.8741750717163086
1.0	50240000.0	50250000.0	5.0	7.443078517913818	2.8925256729125977
1.0	50280000.0	50290000.0	7.0	6.887406826019287	2.800764799118042
1.0	50330000.0	50340000.0	7.0	6.1675825119018555	2.6471691131591797
1.0	50440000.0	50450000.0	4.0	5.132237911224365	2.428351640701294
1.0	50460000.0	50470000.0	6.0	4.9495673179626465	2.372218132019043
1.0	50520000.0	50530000.0	5.0	4.492795467376709	2.174849271774292
1.0	50570000.0	50580000.0	5.0	3.480088472366333	1.8680574893951416
1.0	50590000.0	50600000.0	4.0	3.558962345123291	1.8951225280761719
1.0	50620000.0	50630000.0	3.0	3.4439399242401123	1.8641449213027954
1.0	50640000.0	50650000.0	2.0	3.09535551071167	1.7674261331558228
1.0	50700000.0	50710000.0	4.0	2.869610071182251	1.6825237274169922
1.0	50760000.0	50770000.0	7.0	2.8951244354248047	1.6941953897476196
1.0	50870000.0	50880000.0	0.0	2.7077627182006836	1.6073322296142578
1.0	50920000.0	50930000.0	1.0	2.0964272022247314	1.303348422050476
1.0	51000000.0	51010000.0	4.0	1.8466659784317017	1.1689832210540771
1.0	51040000.0	51050000.0	1.0	1.922040581703186	1.2102060317993164
1.0	51080000.0	51090000.0	1.0	2.307072639465332	1.411888837814331
1.0	51150000.0	51160000.0	2.0	2.1547012329101562	1.3337996006011963
1.0	51170000.0	51180000.0	2.0	2.2853312492370605	1.400881052017212
1.0	51180000.0	51190000.0	3.0	2.3617701530456543	1.439394235610962
1.0	51300000.0	51310000.0	2.0	2.1409246921539307	1.3266289234161377
1.0	51360000.0	51370000.0	2.0	2.1181886196136475	1.314758539199829
1.0	51430000.0	51440000.0	3.0	3.3716163635253906	1.90352463722229
1.0	51450000.0	51460000.0	1.0	2.205913543701172	1.360295057296753
1.0	51520000.0	51530000.0	1.0	2.4704649448394775	1.4932548999786377
1.0	51680000.0	51690000.0	3.0	2.1511168479919434	1.3319354057312012
1.0	51690000.0	51700000.0	2.0	2.0667243003845215	1.287704586982727
1.0	51710000.0	51720000.0	0.0	1.9292519092559814	1.2141196727752686
1.0	51730000.0	51740000.0	4.0	1.8866684436798096	1.1909335851669312
1.0	51740000.0	51750000.0	1.0	2.0396103858947754	1.2733443975448608
1.0	51810000.0	51820000.0	0.0	2.1530203819274902	1.3329273462295532
1.0	51830000.0	51840000.0	1.0	2.1413605213165283	1.3268554210662842
1.0	51860000.0	51870000.0	4.0	2.1509790420532227	1.3318630456924438
1.0	51890000.0	51900000.0	3.0	2.804414987564087	1.695615530014038
1.0	52020000.0	52030000.0	2.0	3.3888161182403564	1.8745477199554443
1.0	52140000.0	52150000.0	0.0	2.3427510261535645	1.4326016902923584
1.0	52170000.0	52180000.0	3.0	2.1500964164733887	1.3314034938812256
1.0	52190000.0	52200000.0	4.0	2.256903886795044	1.3864222764968872
1.0	52220000.0	52230000.0	1.0	1.9207576513290405	1.2095073461532593
1.0	52250000.0	52260000.0	0.0	1.9544185400009155	1.2277330160140991
1.0	52290000.0	52300000.0	1.0	2.0800700187683105	1.294745683670044
1.0	52340000.0	52350000.0	3.0	2.665250778198242	1.5872347354888916
1.0	52350000.0	52360000.0	5.0	2.1541695594787598	1.3335202932357788
1.0	52420000.0	52430000.0	1.0	2.3037822246551514	1.4102293252944946
1.0	52580000.0	52590000.0	4.0	2.1583502292633057	1.3356986045837402
1.0	52600000.0	52610000.0	2.0	2.393451690673828	1.4552029371261597
1.0	52620000.0	52630000.0	2.0	2.136579751968384	1.3243653774261475
1.0	52650000.0	52660000.0	0.0	2.3226478099823	1.4197499752044678
1.0	52690000.0	52700000.0	0.0	2.2764344215393066	1.3963627815246582
1.0	52770000.0	52780000.0	1.0	2.273118495941162	1.394676923751831
1.0	52790000.0	52800000.0	5.0	2.2818076610565186	1.3990910053253174
1.0	52810000.0	52820000.0	5.0	2.1286234855651855	1.3202159404754639
1.0	52830000.0	52840000.0	2.0	2.527592420578003	1.5211549997329712
1.0	52840000.0	52850000.0	2.0	1.9652942419052124	1.0763702392578125
1.0	52910000.0	52920000.0	1.0	1.888258695602417	1.1918035745620728
1.0	52940000.0	52950000.0	1.0	1.8020893335342407	1.1443262100219727
1.0	52970000.0	52980000.0	3.0	1.8411386013031006	1.1659356355667114
1.0	53140000.0	53150000.0	0.0	1.9484504461288452	1.224513292312622
1.0	53150000.0	53160000.0	3.0	1.8556581735610962	1.1739301681518555
1.0	53200000.0	53210000.0	1.0	1.9144513607025146	1.2060800790786743
1.0	53220000.0	53230000.0	0.0	1.9311094284057617	1.2151291370391846
1.0	53240000.0	53250000.0	1.0	1.9314483404159546	1.215315580368042
1.0	53250000.0	53260000.0	2.0	1.8959853649139404	1.1960246562957764
1.0	53300000.0	53310000.0	1.0	2.268758773803711	1.3924583196640015
1.0	53310000.0	53320000.0	1.0	2.3254780769348145	1.4211738109588623
1.0	53320000.0	53330000.0	5.0	2.259174346923828	1.3875775337219238
1.0	53340000.0	53350000.0	2.0	2.291667938232422	1.4040921926498413
1.0	53370000.0	53380000.0	1.0	2.2045822143554688	1.3596084117889404
1.0	53380000.0	53390000.0	0.0	2.290714979171753	1.4036134481430054
1.0	53460000.0	53470000.0	0.0	2.2710914611816406	1.3936463594436646
1.0	53520000.0	53530000.0	1.0	2.3468050956726074	1.4318968057632446
1.0	53540000.0	53550000.0	2.0	2.2415878772735596	1.3785948753356934
1.0	53620000.0	53630000.0	1.0	2.0983707904815674	1.3043729066848755
1.0	53700000.0	53710000.0	3.0	2.1538522243499756	1.3333550691604614
1.0	53720000.0	53730000.0	0.0	1.6046245098114014	0.911233127117157
1.0	53760000.0	53770000.0	0.0	1.7612959146499634	1.1215758323669434
1.0	53790000.0	53800000.0	1.0	2.4914979934692383	1.5035631656646729
1.0	53820000.0	53830000.0	1.0	2.0515894889831543	1.2796943187713623
1.0	53880000.0	53890000.0	2.0	2.0494117736816406	1.2785449028015137
1.0	54000000.0	54010000.0	0.0	2.497077226638794	1.5062860250473022
1.0	54030000.0	54040000.0	3.0	2.2580440044403076	1.387003779411316
1.0	54140000.0	54150000.0	5.0	2.201028347015381	1.3577821254730225
1.0	54200000.0	54210000.0	2.0	2.314509153366089	1.415644884109497
1.0	54220000.0	54230000.0	0.0	2.2049307823181152	1.3597850799560547
1.0	54250000.0	54260000.0	3.0	1.7797313928604126	1.1318687200546265
1.0	54300000.0	54310000.0	1.0	2.4732327461242676	1.4946115016937256
1.0	54340000.0	54350000.0	1.0	1.930599570274353	1.2148520946502686
1.0	54350000.0	54360000.0	0.0	2.068781614303589	1.2887898683547974
1.0	54380000.0	54390000.0	1.0	1.8711349964141846	1.1824262142181396
1.0	54430000.0	54440000.0	1.0	1.8673861026763916	1.180372714996338
1.0	54450000.0	54460000.0	2.0	2.16552734375	1.3394227027893066
1.0	54490000.0	54500000.0	1.0	2.1061277389526367	1.3084439039230347
1.0	54580000.0	54590000.0	5.0	2.126643657684326	1.319181203842163
1.0	54620000.0	54630000.0	1.0	2.177725076675415	1.3457494974136353
1.0	54630000.0	54640000.0	3.0	2.0379109382629395	1.2724357843399048
1.0	54750000.0	54760000.0	2.0	2.036506175994873	1.2716937065124512
1.0	54930000.0	54940000.0	3.0	2.148064374923706	1.330349326133728
1.0	54980000.0	54990000.0	1.0	2.3153297901153564	1.4160611629486084
1.0	55050000.0	55060000.0	2.0	2.359417200088501	1.438219428062439
1.0	55230000.0	55240000.0	3.0	2.3405373096466064	1.4287471771240234
1.0	55280000.0	55290000.0	2.0	2.145474910736084	1.3290040493011475
1.0	55320000.0	55330000.0	2.0	1.8204905986785889	1.0070080757141113
1.0	55330000.0	55340000.0	3.0	1.7136867046356201	1.0155051946640015
1.0	55350000.0	55360000.0	0.0	3.0424911975860596	1.7606420516967773
1.0	55430000.0	55440000.0	2.0	2.519609212875366	1.5172693729400635
1.0	55530000.0	55540000.0	2.0	1.9603506326675415	1.230934977531433
1.0	55610000.0	55620000.0	2.0	1.8234628438949585	1.156175136566162
1.0	55700000.0	55710000.0	2.0	2.4079902172088623	1.4624269008636475
1.0	55710000.0	55720000.0	0.0	2.583292007446289	1.5480878353118896
1.0	55750000.0	55760000.0	2.0	2.545180320739746	1.5296831130981445
1.0	55880000.0	55890000.0	3.0	2.9075284004211426	1.6998447179794312
1.0	55930000.0	55940000.0	2.0	2.957324743270874	1.7224349975585938
1.0	55950000.0	55960000.0	6.0	3.145280361175537	1.7839558124542236
1.0	56010000.0	56020000.0	2.0	3.6220593452453613	1.9144580364227295
1.0	56040000.0	56050000.0	6.0	4.02496862411499	2.073117971420288
1.0	56080000.0	56090000.0	5.0	4.404566287994385	2.1797025203704834
1.0	56100000.0	56110000.0	4.0	4.135814666748047	2.0811078548431396
1.0	56230000.0	56240000.0	7.0	4.064467906951904	2.1007142066955566
1.0	56290000.0	56300000.0	5.0	4.042018890380859	2.0481019020080566
1.0	56470000.0	56480000.0	1.0	4.768621444702148	2.2806315422058105
1.0	56500000.0	56510000.0	2.0	4.3027801513671875	2.1245944499969482
1.0	56550000.0	56560000.0	8.0	3.4450154304504395	1.9144694805145264
1.0	56590000.0	56600000.0	3.0	4.067666053771973	2.114255905151367
1.0	56620000.0	56630000.0	2.0	3.737220048904419	1.9659194946289062
1.0	56670000.0	56680000.0	3.0	3.6217455863952637	1.9251365661621094
1.0	56780000.0	56790000.0	1.0	3.574558973312378	1.9120464324951172
1.0	56790000.0	56800000.0	3.0	3.264755964279175	1.8283077478408813
1.0	56800000.0	56810000.0	2.0	3.4791934490203857	1.9363224506378174
1.0	56810000.0	56820000.0	3.0	3.4406046867370605	1.9325611591339111
1.0	56820000.0	56830000.0	2.0	3.5535266399383545	1.944868803024292
1.0	56900000.0	56910000.0	0.0	3.2543678283691406	1.8534667491912842
1.0	56960000.0	56970000.0	3.0	3.109227180480957	1.7885668277740479
1.0	57130000.0	57140000.0	5.0	3.995378017425537	2.0489308834075928
1.0	57160000.0	57170000.0	5.0	4.023772239685059	2.0317580699920654
1.0	57190000.0	57200000.0	6.0	4.1493096351623535	2.0880398750305176
1.0	57220000.0	57230000.0	4.0	4.356989860534668	2.154909372329712
1.0	57260000.0	57270000.0	2.0	4.4850969314575195	2.187211275100708
1.0	57280000.0	57290000.0	0.0	4.676609516143799	2.255979299545288
1.0	57490000.0	57500000.0	6.0	4.318627834320068	2.121126890182495
1.0	57520000.0	57530000.0	7.0	4.1315789222717285	2.0706536769866943
1.0	57550000.0	57560000.0	3.0	4.473332405090332	2.189490556716919
1.0	57580000.0	57590000.0	12.0	4.5123419761657715	2.2242414951324463
1.0	57890000.0	57900000.0	7.0	5.304434299468994	2.4462430477142334
1.0	57970000.0	57980000.0	5.0	4.636627197265625	2.30315899848938
1.0	58000000.0	58010000.0	3.0	4.844784736633301	2.361584424972534
1.0	58100000.0	58110000.0	8.0	4.888534069061279	2.340838670730591
1.0	58140000.0	58150000.0	6.0	5.198107719421387	2.427544355392456
1.0	58170000.0	58180000.0	4.0	5.531004905700684	2.512106418609619
1.0	58180000.0	58190000.0	3.0	5.451350688934326	2.484039783477783
1.0	58210000.0	58220000.0	4.0	5.702500820159912	2.543942928314209
1.0	58220000.0	58230000.0	5.0	5.467696666717529	2.487147808074951
1.0	58240000.0	58250000.0	5.0	5.506518363952637	2.508453369140625
1.0	58460000.0	58470000.0	4.0	4.90997838973999	2.312225580215454
1.0	58530000.0	58540000.0	7.0	4.137638092041016	2.0815532207489014
1.0	58570000.0	58580000.0	4.0	4.423346519470215	2.1577067375183105
1.0	58650000.0	58660000.0	6.0	3.547868251800537	1.8972011804580688
1.0	58710000.0	58720000.0	5.0	3.4459712505340576	1.8717117309570312
1.0	58800000.0	58810000.0	5.0	3.1351492404937744	1.7895314693450928
1.0	58810000.0	58820000.0	5.0	2.967146396636963	1.7181646823883057
1.0	58820000.0	58830000.0	2.0	2.9075937271118164	1.699877381324768
1.0	58860000.0	58870000.0	1.0	2.8072099685668945	1.65377676486969
1.0	58910000.0	58920000.0	2.0	2.233792781829834	1.3746103048324585
1.0	58960000.0	58970000.0	0.0	2.3612797260284424	1.439151406288147
1.0	58970000.0	58980000.0	1.0	2.073136329650879	1.2910892963409424
1.0	59000000.0	59010000.0	1.0	2.1222193241119385	1.3168683052062988
1.0	59070000.0	59080000.0	3.0	2.259110927581787	1.3875446319580078
1.0	59200000.0	59210000.0	1.0	2.1138947010040283	1.3125135898590088
1.0	59260000.0	59270000.0	1.0	2.1745941638946533	1.344123363494873
1.0	59370000.0	59380000.0	3.0	2.4515137672424316	1.4839372634887695
1.0	59400000.0	59410000.0	1.0	2.499587297439575	1.507510781288147
1.0	59550000.0	59560000.0	4.0	2.6321346759796143	1.5714845657348633
1.0	59580000.0	59590000.0	4.0	3.01263165473938	1.7473007440567017
1.0	59590000.0	59600000.0	2.0	3.009049892425537	1.7457027435302734
1.0	59740000.0	59750000.0	2.0	3.0154881477355957	1.7485824823379517
1.0	59760000.0	59770000.0	2.0	3.244513750076294	1.8492205142974854
1.0	59840000.0	59850000.0	3.0	2.5800859928131104	1.5465434789657593
1.0	59900000.0	59910000.0	2.0	2.7159218788146973	1.6111711263656616
1.0	59950000.0	59960000.0	2.0	2.6882083415985107	1.5981041193008423
1.0	60010000.0	60020000.0	0.0	2.6492819786071777	1.5796515941619873
1.0	60030000.0	60040000.0	4.0	2.7143332958221436	1.6104247570037842
1.0	60100000.0	60110000.0	2.0	2.8773093223571777	1.686049222946167
1.0	60120000.0	60130000.0	5.0	2.931042194366455	1.7105329036712646
1.0	60130000.0	60140000.0	3.0	3.1386451721191406	1.803153395652771
1.0	60190000.0	60200000.0	2.0	3.591942310333252	1.9081246852874756
1.0	60210000.0	60220000.0	3.0	3.970690965652466	2.053189516067505
1.0	60260000.0	60270000.0	3.0	4.3638811111450195	2.1324918270111084
1.0	60300000.0	60310000.0	8.0	3.745518445968628	1.958696722984314
1.0	60390000.0	60400000.0	4.0	5.027000904083252	2.320502758026123
1.0	60430000.0	60440000.0	3.0	4.449397563934326	2.1715476512908936
1.0	60470000.0	60480000.0	7.0	5.193486213684082	2.3625826835632324
1.0	60480000.0	60490000.0	8.0	5.145878791809082	2.354904890060425
1.0	60520000.0	60530000.0	5.0	5.4008331298828125	2.4176886081695557
1.0	60560000.0	60570000.0	6.0	6.780320167541504	2.7366943359375
1.0	60610000.0	60620000.0	6.0	6.696253299713135	2.7332417964935303
1.0	60650000.0	60660000.0	15.0	6.559074401855469	2.7137320041656494
1.0	60660000.0	60670000.0	7.0	7.0347161293029785	2.8048274517059326
1.0	60700000.0	60710000.0	4.0	7.120196342468262	2.803178310394287
1.0	60840000.0	60850000.0	2.0	4.6825852394104	2.2643239498138428
1.0	60920000.0	60930000.0	7.0	5.586832046508789	2.5323383808135986
1.0	60940000.0	60950000.0	8.0	5.976497650146484	2.6180293560028076
1.0	60970000.0	60980000.0	3.0	5.262347221374512	2.4491467475891113
1.0	60980000.0	60990000.0	2.0	6.122931957244873	2.6315255165100098
1.0	61010000.0	61020000.0	4.0	6.078083515167236	2.6086113452911377
1.0	61030000.0	61040000.0	8.0	6.4001784324646	2.710399627685547
1.0	61040000.0	61050000.0	14.0	6.1219282150268555	2.6403350830078125
1.0	61080000.0	61090000.0	5.0	6.900839328765869	2.790330410003662
1.0	61100000.0	61110000.0	5.0	5.1736555099487305	2.415346622467041
1.0	61120000.0	61130000.0	5.0	6.37594747543335	2.6487441062927246
1.0	61170000.0	61180000.0	3.0	6.114886283874512	2.620889663696289
1.0	61180000.0	61190000.0	12.0	5.44101619720459	2.4497718811035156
1.0	61220000.0	61230000.0	2.0	5.841216087341309	2.530587673187256
1.0	61250000.0	61260000.0	10.0	5.623701572418213	2.4794702529907227
1.0	61280000.0	61290000.0	3.0	5.810598850250244	2.5197410583496094
1.0	61310000.0	61320000.0	4.0	5.1448845863342285	2.3635964393615723
1.0	61340000.0	61350000.0	4.0	5.232564449310303	2.375084400177002
1.0	61360000.0	61370000.0	3.0	5.406170845031738	2.4229891300201416
1.0	61410000.0	61420000.0	3.0	4.828878879547119	2.2731027603149414
1.0	61430000.0	61440000.0	3.0	4.846035957336426	2.2750320434570312
1.0	61450000.0	61460000.0	6.0	4.350104331970215	2.1508255004882812
1.0	61490000.0	61500000.0	4.0	4.065520763397217	2.0609383583068848
1.0	61500000.0	61510000.0	1.0	4.17155122756958	2.0832581520080566
1.0	61630000.0	61640000.0	2.0	3.5425524711608887	1.8902060985565186
1.0	61730000.0	61740000.0	2.0	3.5911765098571777	1.9046016931533813
1.0	61780000.0	61790000.0	1.0	3.590595245361328	1.9123159646987915
1.0	61800000.0	61810000.0	4.0	3.6097233295440674	1.9476149082183838
1.0	61820000.0	61830000.0	3.0	3.2040114402770996	1.7964465618133545
1.0	61870000.0	61880000.0	2.0	3.14721941947937	1.7594974040985107
1.0	61920000.0	61930000.0	0.0	3.709949016571045	1.9576549530029297
1.0	62030000.0	62040000.0	1.0	3.2745654582977295	1.8256559371948242
1.0	62070000.0	62080000.0	3.0	2.7340896129608154	1.6197044849395752
1.0	62090000.0	62100000.0	2.0	2.6699881553649902	1.5894805192947388
1.0	62130000.0	62140000.0	2.0	2.4572951793670654	1.4867836236953735
1.0	62180000.0	62190000.0	1.0	2.3270325660705566	1.4219577312469482
1.0	62440000.0	62450000.0	0.0	2.940760612487793	1.7149375677108765
1.0	62450000.0	62460000.0	1.0	2.9258646965026855	1.7081871032714844
1.0	62460000.0	62470000.0	2.0	2.7195210456848145	1.6128628253936768
1.0	62470000.0	62480000.0	6.0	2.562804937362671	1.5382086038589478
1.0	62530000.0	62540000.0	0.0	2.5998945236206055	1.5560580492019653
1.0	62540000.0	62550000.0	1.0	2.6047141551971436	1.5583722591400146
1.0	62570000.0	62580000.0	2.0	2.6658968925476074	1.5875415802001953
1.0	62590000.0	62600000.0	1.0	2.7669270038604736	1.6350576877593994
1.0	62700000.0	62710000.0	6.0	3.1826577186584473	1.8092855215072632
1.0	62710000.0	62720000.0	4.0	3.172185182571411	1.7885767221450806
1.0	62800000.0	62810000.0	2.0	2.965660810470581	1.726194143295288
1.0	62810000.0	62820000.0	2.0	2.6165103912353516	1.5621728897094727
1.0	62830000.0	62840000.0	5.0	2.5142712593078613	1.5146721601486206
1.0	62860000.0	62870000.0	3.0	2.4508023262023926	1.4880411624908447
1.0	62890000.0	62900000.0	3.0	2.6171746253967285	1.5812066793441772
1.0	62900000.0	62910000.0	2.0	4.145443916320801	2.212893486022949
1.0	62940000.0	62950000.0	3.0	2.5837347507476807	1.5482969284057617
1.0	62990000.0	63000000.0	4.0	2.2225611209869385	1.3688486814498901
1.0	63040000.0	63050000.0	2.0	2.2462477684020996	1.3809800148010254
1.0	63050000.0	63060000.0	1.0	2.4383485317230225	1.4774515628814697
1.0	63100000.0	63110000.0	0.0	2.1457791328430176	1.329160451889038
1.0	63130000.0	63140000.0	1.0	2.311671257019043	1.414210557937622
1.0	63140000.0	63150000.0	2.0	2.195779800415039	1.3550714254379272
1.0	63290000.0	63300000.0	3.0	2.2758724689483643	1.3960775136947632
1.0	63330000.0	63340000.0	5.0	2.343226432800293	1.4301011562347412
1.0	63350000.0	63360000.0	1.0	2.718428134918213	1.6123507022857666
1.0	63370000.0	63380000.0	2.0	2.695155382156372	1.6013877391815186
1.0	63390000.0	63400000.0	5.0	2.8714239597320557	1.683357834815979
1.0	63420000.0	63430000.0	2.0	3.060685634613037	1.7677313089370728
1.0	63520000.0	63530000.0	5.0	3.078972339630127	1.7754865884780884
1.0	63550000.0	63560000.0	1.0	3.685673952102661	1.9490821361541748
1.0	63560000.0	63570000.0	3.0	3.4569060802459717	1.8692706823349
1.0	63660000.0	63670000.0	4.0	3.8965682983398438	2.0093846321105957
1.0	63700000.0	63710000.0	5.0	3.4375176429748535	1.885260820388794
1.0	63710000.0	63720000.0	3.0	4.014307975769043	2.0492990016937256
1.0	63740000.0	63750000.0	0.0	3.5235393047332764	1.8984534740447998
1.0	63750000.0	63760000.0	1.0	3.3692805767059326	1.8489115238189697
1.0	63760000.0	63770000.0	3.0	3.126887798309326	1.7933820486068726
1.0	63830000.0	63840000.0	0.0	2.499314069747925	1.507379174232483
1.0	63840000.0	63850000.0	0.0	2.1094672679901123	1.3101930618286133
1.0	63850000.0	63860000.0	2.0	2.1150124073028564	1.3131000995635986
1.0	63870000.0	63880000.0	1.0	1.9202560186386108	1.2092365026474
1.0	63890000.0	63900000.0	4.0	1.7903220653533936	1.137776494026184
1.0	64030000.0	64040000.0	1.0	2.1309103965759277	1.3214114904403687
1.0	64090000.0	64100000.0	2.0	2.2297654151916504	1.372544527053833
1.0	64110000.0	64120000.0	4.0	2.3180313110351562	1.4174245595932007
1.0	64140000.0	64150000.0	1.0	2.963621139526367	1.7252781391143799
1.0	64170000.0	64180000.0	3.0	3.225917339324951	1.8099302053451538
1.0	64210000.0	64220000.0	3.0	3.5573630332946777	1.9209083318710327
1.0	64230000.0	64240000.0	0.0	3.813138246536255	1.9772173166275024
1.0	64260000.0	64270000.0	4.0	3.447787046432495	1.863111138343811
1.0	64300000.0	64310000.0	3.0	3.4395248889923096	1.8543751239776611
1.0	64350000.0	64360000.0	2.0	3.701216459274292	1.965484380722046
1.0	64450000.0	64460000.0	4.0	3.4347755908966064	1.889578104019165
1.0	64480000.0	64490000.0	7.0	3.4038281440734863	1.8650119304656982
1.0	64530000.0	64540000.0	3.0	3.8436808586120605	2.035283327102661
1.0	64550000.0	64560000.0	1.0	4.011538505554199	2.0766232013702393
1.0	64580000.0	64590000.0	4.0	3.9982776641845703	2.025907516479492
1.0	64640000.0	64650000.0	7.0	3.6341052055358887	1.944112777709961
1.0	64760000.0	64770000.0	5.0	4.3323211669921875	2.131779193878174
1.0	64870000.0	64880000.0	4.0	3.7973122596740723	1.9795535802841187
1.0	64890000.0	64900000.0	7.0	3.5386383533477783	1.928706407546997
1.0	65120000.0	65130000.0	2.0	3.1954216957092285	1.7944896221160889
1.0	65130000.0	65140000.0	3.0	2.9925098419189453	1.7382824420928955
1.0	65210000.0	65220000.0	0.0	2.64778470993042	1.5789378881454468
1.0	65380000.0	65390000.0	0.0	2.2245054244995117	1.3698471784591675
1.0	65450000.0	65460000.0	2.0	2.205054998397827	1.359850287437439
1.0	65530000.0	65540000.0	0.0	3.2676868438720703	1.8591991662979126
1.0	65560000.0	65570000.0	2.0	2.066619873046875	1.287649393081665
1.0	65620000.0	65630000.0	2.0	2.3681957721710205	1.442608118057251
1.0	65630000.0	65640000.0	3.0	2.2716245651245117	1.3939173221588135
1.0	65660000.0	65670000.0	3.0	2.361380100250244	1.4391982555389404
1.0	65680000.0	65690000.0	3.0	2.3717873096466064	1.444406270980835
1.0	65730000.0	65740000.0	2.0	2.677342653274536	1.5929721593856812
1.0	65740000.0	65750000.0	0.0	2.7686619758605957	1.635864496231079
1.0	65770000.0	65780000.0	1.0	2.7402045726776123	1.6225674152374268
1.0	65780000.0	65790000.0	1.0	2.726691484451294	1.616231918334961
1.0	65800000.0	65810000.0	2.0	2.6804826259613037	1.594449758529663
1.0	65820000.0	65830000.0	2.0	2.70440673828125	1.605750322341919
1.0	65880000.0	65890000.0	2.0	3.0518641471862793	1.7648098468780518
1.0	65960000.0	65970000.0	4.0	3.473651885986328	1.876390814781189
1.0	65990000.0	66000000.0	6.0	3.888774871826172	2.0102434158325195
1.0	66140000.0	66150000.0	3.0	3.9407379627227783	2.0271806716918945
1.0	66170000.0	66180000.0	2.0	3.8738083839416504	2.0101985931396484
1.0	66250000.0	66260000.0	4.0	3.5715458393096924	1.9645217657089233
1.0	66260000.0	66270000.0	1.0	3.3318111896514893	1.8538925647735596
1.0	66310000.0	66320000.0	4.0	2.9490649700164795	1.718698501586914
1.0	66380000.0	66390000.0	0.0	3.008068561553955	1.7431243658065796
1.0	66530000.0	66540000.0	3.0	2.773963212966919	1.6383345127105713
1.0	66540000.0	66550000.0	5.0	2.866267442703247	1.6809889078140259
1.0	66680000.0	66690000.0	5.0	2.284947156906128	1.4006906747817993
1.0	66730000.0	66740000.0	1.0	3.188547134399414	1.8055946826934814
1.0	66850000.0	66860000.0	2.0	2.706852436065674	1.606902837753296
1.0	66910000.0	66920000.0	1.0	2.4776413440704346	1.496778130531311
1.0	66950000.0	66960000.0	4.0	2.158557415008545	1.3358039855957031
1.0	66960000.0	66970000.0	3.0	2.4577667713165283	1.4870184659957886
1.0	66990000.0	67000000.0	1.0	2.561769962310791	1.5377086400985718
1.0	67110000.0	67120000.0	1.0	2.7284138202667236	1.6170399188995361
1.0	67130000.0	67140000.0	2.0	2.6136868000030518	1.5626648664474487
1.0	67160000.0	67170000.0	5.0	2.543475389480591	1.5288572311401367
1.0	67270000.0	67280000.0	0.0	2.3576741218566895	1.437346339225769
1.0	67290000.0	67300000.0	1.0	2.4042305946350098	1.4605605602264404
1.0	67350000.0	67360000.0	1.0	2.4896981716156006	1.5026836395263672
1.0	67360000.0	67370000.0	1.0	2.4950873851776123	1.5053142309188843
1.0	67370000.0	67380000.0	3.0	2.400552272796631	1.458736777305603
1.0	67660000.0	67670000.0	0.0	2.3549602031707764	1.4359885454177856
1.0	67680000.0	67690000.0	2.0	2.2771542072296143	1.3967260122299194
1.0	67700000.0	67710000.0	2.0	2.2805092334747314	1.3984333276748657
1.0	67940000.0	67950000.0	5.0	2.173186779022217	1.343395471572876
1.0	68070000.0	68080000.0	0.0	2.4275810718536377	1.4721317291259766
1.0	68080000.0	68090000.0	4.0	2.4045681953430176	1.4607298374176025
1.0	68090000.0	68100000.0	1.0	2.512089490890503	1.5136117935180664
1.0	68150000.0	68160000.0	6.0	3.7116494178771973	2.043774366378784
1.0	68190000.0	68200000.0	2.0	2.5215232372283936	1.518206238746643
1.0	68200000.0	68210000.0	2.0	2.874818801879883	1.6849110126495361
1.0	68330000.0	68340000.0	7.0	3.492992401123047	1.8738162517547607
1.0	68340000.0	68350000.0	7.0	3.5054783821105957	1.880581259727478
1.0	68430000.0	68440000.0	3.0	4.531177043914795	2.25978684425354
1.0	68490000.0	68500000.0	6.0	4.1167521476745605	2.099148988723755
1.0	68530000.0	68540000.0	5.0	3.930600643157959	2.067648410797119
1.0	68600000.0	68610000.0	0.0	3.8385555744171143	2.008176326751709
1.0	68710000.0	68720000.0	2.0	4.253699779510498	2.1676993370056152
1.0	68770000.0	68780000.0	4.0	4.161776065826416	2.1001229286193848
1.0	68990000.0	69000000.0	4.0	4.349024772644043	2.2446987628936768
1.0	69080000.0	69090000.0	8.0	5.201271057128906	2.4645514488220215
1.0	69090000.0	69100000.0	4.0	5.281665325164795	2.479856014251709
1.0	69150000.0	69160000.0	3.0	4.302135467529297	2.190643548965454
1.0	69210000.0	69220000.0	8.0	5.506577968597412	2.5644123554229736
1.0	69240000.0	69250000.0	2.0	5.538272857666016	2.5867855548858643
1.0	69270000.0	69280000.0	7.0	5.680285453796387	2.614262104034424
1.0	69290000.0	69300000.0	2.0	5.8281049728393555	2.646608352661133
1.0	69350000.0	69360000.0	3.0	6.557909965515137	2.7795772552490234
1.0	69380000.0	69390000.0	6.0	6.408038139343262	2.753835439682007
1.0	69510000.0	69520000.0	6.0	7.340814113616943	2.90442156791687
1.0	69590000.0	69600000.0	10.0	7.890115261077881	2.9907937049865723
1.0	69650000.0	69660000.0	6.0	9.194725036621094	3.1532440185546875
1.0	69680000.0	69690000.0	5.0	9.233738899230957	3.1583237648010254
1.0	69780000.0	69790000.0	5.0	8.435539245605469	3.0520682334899902
1.0	69860000.0	69870000.0	9.0	7.803598880767822	2.9627013206481934
1.0	69890000.0	69900000.0	14.0	7.611159324645996	2.936002254486084
1.0	69900000.0	69910000.0	8.0	7.775381565093994	2.9599545001983643
1.0	69920000.0	69930000.0	10.0	8.452493667602539	3.047522783279419
1.0	69980000.0	69990000.0	5.0	8.747761726379395	3.0828051567077637
1.0	70000000.0	70010000.0	8.0	7.81711483001709	2.944448947906494
1.0	70010000.0	70020000.0	19.0	7.558758735656738	2.9195570945739746
1.0	70030000.0	70040000.0	7.0	8.004122734069824	2.960780382156372
1.0	70040000.0	70050000.0	5.0	7.426844120025635	2.8573875427246094
1.0	70080000.0	70090000.0	9.0	7.763523101806641	2.9486987590789795
1.0	70110000.0	70120000.0	7.0	7.962773323059082	2.983367681503296
1.0	70170000.0	70180000.0	7.0	6.971169948577881	2.8103370666503906
1.0	70300000.0	70310000.0	1.0	5.492198944091797	2.5180976390838623
1.0	70340000.0	70350000.0	4.0	4.408982276916504	2.2359538078308105
1.0	70710000.0	70720000.0	0.0	1.9046180248260498	1.2007286548614502
1.0	70760000.0	70770000.0	2.0	2.016180992126465	1.2608739137649536
1.0	70800000.0	70810000.0	1.0	2.0837242603302	1.2966750860214233
1.0	70860000.0	70870000.0	4.0	2.5174622535705566	1.5162256956100464
1.0	70890000.0	70900000.0	2.0	2.390603542327881	1.453782558441162
1.0	71010000.0	71020000.0	3.0	2.988624095916748	1.7365367412567139
1.0	71070000.0	71080000.0	2.0	3.5479416847229004	1.8985803127288818
1.0	71120000.0	71130000.0	5.0	3.6253342628479004	1.939138412475586
1.0	71170000.0	71180000.0	9.0	4.275193214416504	2.1556010246276855
1.0	71270000.0	71280000.0	4.0	5.5217366218566895	2.5041511058807373
1.0	71280000.0	71290000.0	6.0	4.18596887588501	2.1176071166992188
1.0	71310000.0	71320000.0	7.0	5.23682165145874	2.4444451332092285
1.0	71380000.0	71390000.0	9.0	5.044524669647217	2.41191029548645
1.0	71500000.0	71510000.0	3.0	4.503772735595703	2.1788206100463867
1.0	71510000.0	71520000.0	0.0	4.197566032409668	2.086075782775879
1.0	71520000.0	71530000.0	1.0	3.2375519275665283	1.8212988376617432
1.0	71590000.0	71600000.0	7.0	4.946761131286621	2.400048017501831
1.0	71690000.0	71700000.0	9.0	6.009423732757568	2.6556711196899414
1.0	71740000.0	71750000.0	6.0	6.21806526184082	2.6883018016815186
1.0	71760000.0	71770000.0	5.0	6.698142051696777	2.7951250076293945
1.0	71770000.0	71780000.0	4.0	6.8388800621032715	2.79756236076355
1.0	71790000.0	71800000.0	6.0	7.299254417419434	2.8876497745513916
1.0	71840000.0	71850000.0	8.0	7.326643466949463	2.89396333694458
1.0	71910000.0	71920000.0	11.0	7.786767482757568	2.9721732139587402
1.0	71970000.0	71980000.0	7.0	8.214981079101562	3.0133113861083984
1.0	72010000.0	72020000.0	7.0	8.03302001953125	2.999943971633911
1.0	72060000.0	72070000.0	10.0	7.906009674072266	2.987549304962158
1.0	72090000.0	72100000.0	7.0	7.487275123596191	2.8848519325256348
1.0	72170000.0	72180000.0	5.0	8.885640144348145	3.1112442016601562
1.0	72190000.0	72200000.0	9.0	8.700308799743652	3.0955047607421875
1.0	72200000.0	72210000.0	10.0	8.552706718444824	3.0721747875213623
1.0	72220000.0	72230000.0	6.0	9.074638366699219	3.1418957710266113
1.0	72270000.0	72280000.0	7.0	9.41236400604248	3.1735899448394775
1.0	72280000.0	72290000.0	6.0	9.98653507232666	3.252925157546997
1.0	72330000.0	72340000.0	15.0	9.032733917236328	3.13883638381958
1.0	72380000.0	72390000.0	6.0	8.730501174926758	3.092916488647461
1.0	72400000.0	72410000.0	4.0	8.224708557128906	3.02769136428833
1.0	72410000.0	72420000.0	10.0	8.273211479187012	3.0398573875427246
1.0	72420000.0	72430000.0	6.0	8.301918983459473	3.055067777633667
1.0	72440000.0	72450000.0	9.0	7.982722282409668	3.0067694187164307
1.0	72510000.0	72520000.0	4.0	8.730865478515625	3.1016392707824707
1.0	72530000.0	72540000.0	10.0	8.701284408569336	3.09848952293396
1.0	72590000.0	72600000.0	10.0	9.07823657989502	3.1439309120178223
1.0	72610000.0	72620000.0	11.0	9.36638355255127	3.1781318187713623
1.0	72720000.0	72730000.0	2.0	7.69464111328125	2.9433212280273438
1.0	72750000.0	72760000.0	4.0	7.637912750244141	2.9182541370391846
1.0	72760000.0	72770000.0	3.0	6.638485908508301	2.754333734512329
1.0	72780000.0	72790000.0	2.0	2.6959409713745117	2.0548412799835205
1.0	72870000.0	72880000.0	13.0	8.829622268676758	3.1041862964630127
1.0	73090000.0	73100000.0	12.0	10.192168235778809	3.2826523780822754
1.0	73120000.0	73130000.0	12.0	10.422463417053223	3.310181140899658
1.0	73210000.0	73220000.0	9.0	10.751062393188477	3.353217601776123
1.0	73220000.0	73230000.0	11.0	10.443443298339844	3.312939405441284
1.0	73230000.0	73240000.0	20.0	9.934662818908691	3.247222900390625
1.0	73240000.0	73250000.0	15.0	10.70214557647705	3.3467698097229004
1.0	73260000.0	73270000.0	6.0	10.949676513671875	3.3796353340148926
1.0	73300000.0	73310000.0	6.0	10.43488883972168	3.3120734691619873
1.0	73350000.0	73360000.0	10.0	9.316235542297363	3.1791627407073975
1.0	73370000.0	73380000.0	8.0	9.458592414855957	3.1859965324401855
1.0	73380000.0	73390000.0	8.0	9.572325706481934	3.2058968544006348
1.0	73400000.0	73410000.0	3.0	9.98540210723877	3.258274793624878
1.0	73430000.0	73440000.0	12.0	9.197033882141113	3.153895854949951
1.0	73540000.0	73550000.0	18.0	10.4275484085083	3.312197208404541
1.0	73580000.0	73590000.0	14.0	10.829147338867188	3.363598585128784
1.0	73610000.0	73620000.0	8.0	11.623489379882812	3.473966121673584
1.0	73640000.0	73650000.0	9.0	12.108919143676758	3.5506839752197266
1.0	73650000.0	73660000.0	6.0	12.019161224365234	3.534621000289917
1.0	73660000.0	73670000.0	17.0	11.423751831054688	3.4518840312957764
1.0	73700000.0	73710000.0	12.0	10.727106094360352	3.3704276084899902
1.0	73880000.0	73890000.0	22.0	11.575019836425781	3.467057466506958
1.0	73920000.0	73930000.0	12.0	11.813804626464844	3.4987754821777344
1.0	73980000.0	73990000.0	10.0	12.083300590515137	3.547470808029175
1.0	74000000.0	74010000.0	16.0	11.50877571105957	3.460529327392578
1.0	74060000.0	74070000.0	9.0	11.992260932922363	3.5372962951660156
1.0	74090000.0	74100000.0	7.0	12.301126480102539	3.5874717235565186
1.0	74210000.0	74220000.0	15.0	10.463678359985352	3.3166747093200684
1.0	74250000.0	74260000.0	12.0	10.3473482131958	3.301118850708008
1.0	74270000.0	74280000.0	6.0	10.214137077331543	3.2829487323760986
1.0	74280000.0	74290000.0	11.0	9.597256660461426	3.201777219772339
1.0	74340000.0	74350000.0	12.0	9.549782752990723	3.1932692527770996
1.0	74360000.0	74370000.0	9.0	9.230026245117188	3.153642177581787
1.0	74430000.0	74440000.0	11.0	7.906620979309082	2.962235689163208
1.0	74480000.0	74490000.0	8.0	7.180933475494385	2.823882579803467
1.0	74490000.0	74500000.0	3.0	7.237865447998047	2.8354601860046387
1.0	74500000.0	74510000.0	3.0	8.118705749511719	2.999594211578369
1.0	74520000.0	74530000.0	6.0	7.7819085121154785	2.942671060562134
1.0	74530000.0	74540000.0	7.0	7.689539909362793	2.927659511566162
1.0	74580000.0	74590000.0	6.0	6.919208526611328	2.7812507152557373
1.0	74660000.0	74670000.0	2.0	6.167026042938232	2.6104140281677246
1.0	74690000.0	74700000.0	6.0	7.132509708404541	2.854234218597412
1.0	74700000.0	74710000.0	2.0	6.4080328941345215	2.675489902496338
1.0	74750000.0	74760000.0	4.0	5.666065692901611	2.5574731826782227
1.0	74780000.0	74790000.0	9.0	5.815762519836426	2.5856165885925293
1.0	74800000.0	74810000.0	5.0	5.464005470275879	2.464128017425537
1.0	74840000.0	74850000.0	4.0	5.261513710021973	2.4440770149230957
1.0	74880000.0	74890000.0	5.0	5.280404567718506	2.4783449172973633
1.0	74940000.0	74950000.0	3.0	4.822058200836182	2.337836503982544
1.0	74980000.0	74990000.0	4.0	4.628906726837158	2.2619175910949707
1.0	75060000.0	75070000.0	1.0	4.305986404418945	2.1876683235168457
1.0	75130000.0	75140000.0	1.0	3.9940898418426514	2.0954737663269043
1.0	75190000.0	75200000.0	3.0	3.444427967071533	1.9022588729858398
1.0	75220000.0	75230000.0	1.0	2.2758522033691406	1.3958923816680908
1.0	75240000.0	75250000.0	2.0	3.535952091217041	1.9418271780014038
1.0	75330000.0	75340000.0	5.0	4.315094947814941	2.222261428833008
1.0	75480000.0	75490000.0	2.0	4.472712516784668	2.303068161010742
1.0	75490000.0	75500000.0	6.0	4.559030532836914	2.313599109649658
1.0	75550000.0	75560000.0	0.0	4.5433220863342285	2.315366744995117
1.0	75580000.0	75590000.0	2.0	4.33421516418457	2.250361919403076
1.0	75590000.0	75600000.0	9.0	3.9663894176483154	2.106281042098999
1.0	75630000.0	75640000.0	6.0	3.9724514484405518	2.1399872303009033
1.0	75660000.0	75670000.0	3.0	4.325772762298584	2.200956344604492
1.0	75680000.0	75690000.0	2.0	4.299216270446777	2.2103564739227295
1.0	75700000.0	75710000.0	2.0	4.039397239685059	2.11381196975708
1.0	75730000.0	75740000.0	1.0	4.0814008712768555	2.1337780952453613
1.0	75760000.0	75770000.0	4.0	3.833265781402588	2.0922470092773438
1.0	75870000.0	75880000.0	4.0	3.4218220710754395	1.924687147140503
1.0	75980000.0	75990000.0	3.0	3.89269757270813	2.0916895866394043
1.0	76180000.0	76190000.0	4.0	2.8785781860351562	1.686631441116333
1.0	76260000.0	76270000.0	5.0	2.6042540073394775	1.5581477880477905
1.0	76280000.0	76290000.0	3.0	3.0735530853271484	1.7636497020721436
1.0	76310000.0	76320000.0	4.0	3.443530321121216	1.866349220275879
1.0	76340000.0	76350000.0	1.0	4.178652286529541	2.0849835872650146
1.0	76440000.0	76450000.0	6.0	4.8819122314453125	2.2838311195373535
1.0	76450000.0	76460000.0	8.0	4.65978479385376	2.2167043685913086
1.0	76500000.0	76510000.0	3.0	4.689319133758545	2.226315975189209
1.0	76510000.0	76520000.0	10.0	4.318243980407715	2.1610982418060303
1.0	76670000.0	76680000.0	3.0	3.586974620819092	1.9903196096420288
1.0	76680000.0	76690000.0	2.0	3.7530105113983154	2.0113651752471924
1.0	76760000.0	76770000.0	8.0	4.0322418212890625	2.130814552307129
1.0	76780000.0	76790000.0	4.0	4.269749641418457	2.142223834991455
1.0	76790000.0	76800000.0	1.0	4.370149612426758	2.146106004714966
1.0	76800000.0	76810000.0	1.0	4.955414772033691	2.358020305633545
1.0	76860000.0	76870000.0	5.0	4.6250319480896	2.31154727935791
1.0	76870000.0	76880000.0	5.0	4.4201812744140625	2.2474493980407715
1.0	77020000.0	77030000.0	3.0	5.6972808837890625	2.5366289615631104
1.0	77110000.0	77120000.0	6.0	5.229891777038574	2.4362666606903076
1.0	77130000.0	77140000.0	1.0	5.255393028259277	2.4236855506896973
1.0	77230000.0	77240000.0	7.0	4.70801305770874	2.2793452739715576
1.0	77370000.0	77380000.0	5.0	3.486642360687256	1.9105796813964844
1.0	77390000.0	77400000.0	3.0	4.180843353271484	2.1135807037353516
1.0	77450000.0	77460000.0	2.0	3.508319139480591	1.9024757146835327
1.0	77480000.0	77490000.0	2.0	3.1389682292938232	1.7673429250717163
1.0	77550000.0	77560000.0	2.0	2.4938974380493164	1.5047353506088257
1.0	77710000.0	77720000.0	2.0	2.6616225242614746	1.5855146646499634
1.0	77720000.0	77730000.0	2.0	2.598578929901123	1.5554262399673462
1.0	77730000.0	77740000.0	2.0	2.5811855792999268	1.547069787979126
1.0	77760000.0	77770000.0	1.0	3.027355194091797	1.7466570138931274
1.0	77830000.0	77840000.0	5.0	3.1982908248901367	1.8161582946777344
1.0	77900000.0	77910000.0	4.0	3.063462734222412	1.7586967945098877
1.0	77920000.0	77930000.0	3.0	2.773670196533203	1.6381957530975342
1.0	77960000.0	77970000.0	1.0	2.541689157485962	1.5279935598373413
1.0	77970000.0	77980000.0	1.0	2.705806016921997	1.6064083576202393
1.0	77990000.0	78000000.0	3.0	2.3906562328338623	1.453809380531311
1.0	78060000.0	78070000.0	0.0	2.222778081893921	1.3689606189727783
1.0	78110000.0	78120000.0	3.0	2.0954275131225586	1.3028271198272705
1.0	78140000.0	78150000.0	3.0	2.989978313446045	1.7371429204940796
1.0	78160000.0	78170000.0	2.0	2.0896592140197754	1.299797534942627
1.0	78170000.0	78180000.0	3.0	2.0627782344818115	1.2856149673461914
1.0	78180000.0	78190000.0	0.0	2.064971685409546	1.286778211593628
1.0	78210000.0	78220000.0	2.0	2.049647092819214	1.2786681652069092
1.0	78230000.0	78240000.0	5.0	2.117344856262207	1.3143165111541748
1.0	78290000.0	78300000.0	0.0	2.1665470600128174	1.3399507999420166
1.0	78350000.0	78360000.0	1.0	2.526735305786133	1.5207382440567017
1.0	78390000.0	78400000.0	1.0	2.4319019317626953	1.4742674827575684
1.0	78520000.0	78530000.0	2.0	2.2802066802978516	1.398280382156372
1.0	78580000.0	78590000.0	0.0	2.3281116485595703	1.4225021600723267
1.0	78660000.0	78670000.0	6.0	2.8141417503356934	1.656984567642212
1.0	78750000.0	78760000.0	4.0	3.78606915473938	1.9749343395233154
1.0	78800000.0	78810000.0	3.0	3.856825590133667	1.9938623905181885
1.0	78820000.0	78830000.0	6.0	3.809023380279541	1.9707441329956055
1.0	78880000.0	78890000.0	4.0	3.5265164375305176	1.8934097290039062
1.0	78890000.0	78900000.0	5.0	3.8760173320770264	2.0162417888641357
1.0	78920000.0	78930000.0	2.0	4.413883209228516	2.1509690284729004
1.0	78940000.0	78950000.0	4.0	3.8409500122070312	2.0009427070617676
1.0	78980000.0	78990000.0	6.0	4.087003231048584	2.0552899837493896
1.0	79000000.0	79010000.0	4.0	3.8845298290252686	2.0302631855010986
1.0	79040000.0	79050000.0	8.0	3.8442139625549316	1.9792293310165405
1.0	79080000.0	79090000.0	4.0	4.186766624450684	2.0927414894104004
1.0	79160000.0	79170000.0	7.0	4.555436134338379	2.1923060417175293
1.0	79180000.0	79190000.0	4.0	5.127326488494873	2.37697696685791
1.0	79210000.0	79220000.0	6.0	5.0892510414123535	2.3553004264831543
1.0	79230000.0	79240000.0	3.0	5.305388450622559	2.4218966960906982
1.0	79250000.0	79260000.0	5.0	5.063693046569824	2.3535544872283936
1.0	79280000.0	79290000.0	5.0	4.858129501342773	2.284458875656128
1.0	79300000.0	79310000.0	1.0	5.170864105224609	2.37239933013916
1.0	79360000.0	79370000.0	7.0	5.412911415100098	2.473606824874878
1.0	79390000.0	79400000.0	4.0	5.6283674240112305	2.5381674766540527
1.0	79460000.0	79470000.0	7.0	5.576756954193115	2.5415236949920654
1.0	79590000.0	79600000.0	8.0	5.756827354431152	2.596177339553833
1.0	79600000.0	79610000.0	9.0	6.078616142272949	2.6619346141815186
1.0	79610000.0	79620000.0	3.0	6.442755699157715	2.733947515487671
1.0	79630000.0	79640000.0	7.0	5.688851833343506	2.51727557182312
1.0	79700000.0	79710000.0	10.0	7.194141387939453	2.860718250274658
1.0	79750000.0	79760000.0	5.0	7.867440700531006	2.9603099822998047
1.0	79760000.0	79770000.0	10.0	7.787775993347168	2.9565157890319824
1.0	79770000.0	79780000.0	7.0	7.664259910583496	2.941291570663452
1.0	79810000.0	79820000.0	7.0	6.7275495529174805	2.742949962615967
1.0	80000000.0	80010000.0	8.0	4.308077335357666	2.2225089073181152
1.0	80010000.0	80020000.0	4.0	5.036896228790283	2.438429117202759
1.0	80040000.0	80050000.0	6.0	4.66751766204834	2.345806837081909
1.0	80080000.0	80090000.0	3.0	5.267435550689697	2.502309799194336
1.0	80090000.0	80100000.0	5.0	5.077397346496582	2.4715023040771484
1.0	80110000.0	80120000.0	5.0	5.070004940032959	2.4535017013549805
1.0	80130000.0	80140000.0	7.0	4.997898101806641	2.438307285308838
1.0	80220000.0	80230000.0	10.0	4.94800329208374	2.41611909866333
1.0	80280000.0	80290000.0	3.0	6.068124294281006	2.68550181388855
1.0	80470000.0	80480000.0	5.0	8.483560562133789	3.0418877601623535
1.0	80520000.0	80530000.0	6.0	9.201118469238281	3.1518378257751465
1.0	80560000.0	80570000.0	12.0	9.102664947509766	3.1430788040161133
1.0	80570000.0	80580000.0	8.0	9.601339340209961	3.206305980682373
1.0	80580000.0	80590000.0	12.0	9.551061630249023	3.2016663551330566
1.0	80590000.0	80600000.0	3.0	8.609354019165039	3.0714335441589355
1.0	80640000.0	80650000.0	8.0	9.100824356079102	3.14339280128479
1.0	80730000.0	80740000.0	5.0	8.872249603271484	3.119692802429199
1.0	80740000.0	80750000.0	6.0	8.922517776489258	3.1250224113464355
1.0	80890000.0	80900000.0	11.0	8.972235679626465	3.1342508792877197
1.0	80910000.0	80920000.0	5.0	9.527724266052246	3.1988205909729004
1.0	81050000.0	81060000.0	4.0	11.505995750427246	3.4642257690429688
1.0	81110000.0	81120000.0	17.0	10.99983024597168	3.3882460594177246
1.0	81230000.0	81240000.0	8.0	11.181614875793457	3.414905071258545
1.0	81260000.0	81270000.0	12.0	10.79346752166748	3.361751079559326
1.0	81350000.0	81360000.0	15.0	10.586355209350586	3.332341432571411
1.0	81360000.0	81370000.0	10.0	11.068334579467773	3.399911880493164
1.0	81370000.0	81380000.0	13.0	11.038151741027832	3.396190643310547
1.0	81390000.0	81400000.0	9.0	10.776525497436523	3.361482620239258
1.0	81540000.0	81550000.0	12.0	10.304937362670898	3.2947990894317627
1.0	81610000.0	81620000.0	8.0	10.432218551635742	3.3135573863983154
1.0	81630000.0	81640000.0	6.0	10.36598014831543	3.307032346725464
1.0	81700000.0	81710000.0	11.0	10.03115177154541	3.259972095489502
1.0	81720000.0	81730000.0	14.0	10.013136863708496	3.25593900680542
1.0	81730000.0	81740000.0	6.0	10.843996047973633	3.376033067703247
1.0	81770000.0	81780000.0	9.0	10.894158363342285	3.387556552886963
1.0	81810000.0	81820000.0	11.0	10.136310577392578	3.2738380432128906
1.0	81850000.0	81860000.0	10.0	9.803852081298828	3.2271645069122314
1.0	81960000.0	81970000.0	6.0	9.355558395385742	3.1639811992645264
1.0	82020000.0	82030000.0	12.0	9.447494506835938	3.1770269870758057
1.0	82060000.0	82070000.0	7.0	9.951456069946289	3.2488350868225098
1.0	82080000.0	82090000.0	15.0	9.681971549987793	3.2103874683380127
1.0	82170000.0	82180000.0	8.0	10.194153785705566	3.2818031311035156
1.0	82240000.0	82250000.0	9.0	10.792410850524902	3.371859073638916
1.0	82260000.0	82270000.0	8.0	11.001945495605469	3.3975493907928467
1.0	82320000.0	82330000.0	11.0	10.888399124145508	3.3835434913635254
1.0	82460000.0	82470000.0	5.0	10.39758014678955	3.310375928878784
1.0	82520000.0	82530000.0	8.0	9.39790153503418	3.1706042289733887
1.0	82580000.0	82590000.0	9.0	9.658180236816406	3.2069149017333984
1.0	82620000.0	82630000.0	10.0	8.897232055664062	3.1024341583251953
1.0	82680000.0	82690000.0	5.0	9.403553009033203	3.1728179454803467
1.0	82690000.0	82700000.0	13.0	9.547538757324219	3.1940925121307373
1.0	82720000.0	82730000.0	8.0	8.582033157348633	3.0482594966888428
1.0	82820000.0	82830000.0	6.0	9.702604293823242	3.212836742401123
1.0	82830000.0	82840000.0	12.0	9.671459197998047	3.2106781005859375
1.0	82870000.0	82880000.0	12.0	9.537859916687012	3.1933698654174805
1.0	82900000.0	82910000.0	12.0	9.0306396484375	3.1244473457336426
1.0	82990000.0	83000000.0	7.0	8.807467460632324	3.0962471961975098
1.0	83010000.0	83020000.0	10.0	9.205421447753906	3.1510157585144043
1.0	83050000.0	83060000.0	7.0	7.890472412109375	2.9460506439208984
1.0	83060000.0	83070000.0	7.0	9.148911476135254	3.1489462852478027
1.0	83190000.0	83200000.0	10.0	8.530233383178711	3.0703001022338867
1.0	83230000.0	83240000.0	4.0	8.123282432556152	3.008098602294922
1.0	83250000.0	83260000.0	8.0	8.063225746154785	3.0105273723602295
1.0	83290000.0	83300000.0	8.0	7.467801094055176	2.9036495685577393
1.0	83320000.0	83330000.0	7.0	7.431178092956543	2.900291919708252
1.0	83330000.0	83340000.0	12.0	7.321464538574219	2.8812525272369385
1.0	83390000.0	83400000.0	11.0	7.545815944671631	2.925382137298584
1.0	83450000.0	83460000.0	7.0	7.408979892730713	2.889364719390869
1.0	83540000.0	83550000.0	3.0	6.19404411315918	2.6721901893615723
1.0	83780000.0	83790000.0	0.0	1.8900587558746338	1.192789077758789
1.0	83870000.0	83880000.0	0.0	1.884368896484375	1.1896753311157227
1.0	83890000.0	83900000.0	0.0	1.9741058349609375	1.2383394241333008
1.0	84110000.0	84120000.0	2.0	3.286020278930664	1.8670686483383179
1.0	84120000.0	84130000.0	0.0	3.3956780433654785	1.9136871099472046
1.0	84190000.0	84200000.0	6.0	3.118325710296631	1.794226884841919
1.0	84220000.0	84230000.0	4.0	3.109584093093872	1.7903778553009033
1.0	84320000.0	84330000.0	1.0	3.3102993965148926	1.8774616718292236
1.0	84430000.0	84440000.0	3.0	3.4108939170837402	1.8512351512908936
1.0	84530000.0	84540000.0	7.0	3.1628642082214355	1.787575364112854
1.0	84540000.0	84550000.0	2.0	3.7840874195098877	1.9984464645385742
1.0	84560000.0	84570000.0	1.0	3.3555240631103516	1.842442274093628
1.0	84590000.0	84600000.0	2.0	2.792884111404419	1.6471312046051025
1.0	84710000.0	84720000.0	1.0	2.6674065589904785	1.588258147239685
1.0	84830000.0	84840000.0	2.0	2.346930742263794	1.4319612979888916
1.0	84880000.0	84890000.0	2.0	2.4142239093780518	1.465515375137329
1.0	84960000.0	84970000.0	3.0	1.7197799682617188	1.098239779472351
1.0	85020000.0	85030000.0	0.0	1.9005753993988037	1.1985235214233398
1.0	85030000.0	85040000.0	3.0	1.8936697244644165	1.1947591304779053
1.0	85040000.0	85050000.0	1.0	2.1104824542999268	1.3107248544692993
1.0	85230000.0	85240000.0	1.0	2.24143648147583	1.3785161972045898
1.0	85300000.0	85310000.0	2.0	2.4374732971191406	1.4770195484161377
1.0	85310000.0	85320000.0	0.0	2.3761374950408936	1.4465734958648682
1.0	85350000.0	85360000.0	1.0	2.554795503616333	1.5343353748321533
1.0	85360000.0	85370000.0	4.0	2.3155124187469482	1.4161537885665894
1.0	85400000.0	85410000.0	6.0	2.0478832721710205	1.277732014656067
1.0	85410000.0	85420000.0	2.0	2.329756259918213	1.4233280420303345
1.0	85530000.0	85540000.0	4.0	2.188030481338501	1.3510735034942627
1.0	85550000.0	85560000.0	1.0	2.4219143390655518	1.469328761100769
1.0	85610000.0	85620000.0	3.0	2.665342092514038	1.5872762203216553
1.0	85650000.0	85660000.0	4.0	2.4006028175354004	1.4587619304656982
1.0	85740000.0	85750000.0	5.0	3.7239203453063965	2.0486998558044434
1.0	85810000.0	85820000.0	2.0	2.619838237762451	1.5656116008758545
1.0	85920000.0	85930000.0	3.0	3.612316846847534	1.9191505908966064
1.0	86000000.0	86010000.0	3.0	3.56831431388855	1.9021656513214111
1.0	86040000.0	86050000.0	3.0	5.101997375488281	2.4465737342834473
1.0	86120000.0	86130000.0	0.0	2.5411009788513184	1.5277072191238403
1.0	86170000.0	86180000.0	1.0	2.9658961296081543	1.7263004779815674
1.0	86180000.0	86190000.0	6.0	2.7867414951324463	1.6442791223526
1.0	86220000.0	86230000.0	1.0	3.088055372238159	1.780867338180542
1.0	86230000.0	86240000.0	2.0	2.895357608795166	1.6942983865737915
1.0	86360000.0	86370000.0	11.0	3.474417209625244	1.8993018865585327
1.0	86370000.0	86380000.0	1.0	3.8079464435577393	1.9855232238769531
1.0	86430000.0	86440000.0	5.0	3.724200487136841	1.9431238174438477
1.0	86480000.0	86490000.0	4.0	3.4993343353271484	1.904200553894043
1.0	86530000.0	86540000.0	1.0	3.580631732940674	1.931304931640625
1.0	86580000.0	86590000.0	2.0	3.557968854904175	1.9391860961914062
1.0	86750000.0	86760000.0	4.0	3.1845335960388184	1.7931926250457764
1.0	86760000.0	86770000.0	3.0	3.30902361869812	1.8769147396087646
1.0	86780000.0	86790000.0	0.0	3.0079281330108643	1.7352378368377686
1.0	86840000.0	86850000.0	3.0	2.293644905090332	1.4050952196121216
1.0	86980000.0	86990000.0	3.0	2.770413875579834	1.6366817951202393
1.0	86990000.0	87000000.0	2.0	2.8173091411590576	1.6584495306015015
1.0	87100000.0	87110000.0	2.0	2.6213505268096924	1.5663336515426636
1.0	87110000.0	87120000.0	3.0	2.4759063720703125	1.4959280490875244
1.0	87150000.0	87160000.0	2.0	2.2150473594665527	1.3649985790252686
1.0	87220000.0	87230000.0	2.0	2.2199039459228516	1.3674882650375366
1.0	87250000.0	87260000.0	3.0	2.1054747104644775	1.308103322982788
1.0	87310000.0	87320000.0	1.0	2.1862595081329346	1.3501560688018799
1.0	87360000.0	87370000.0	0.0	1.8723865747451782	1.1831176280975342
1.0	87370000.0	87380000.0	6.0	1.9674351215362549	1.2347488403320312
1.0	87510000.0	87520000.0	2.0	2.749497175216675	1.6269222497940063
1.0	87660000.0	87670000.0	1.0	2.34983491897583	1.4334144592285156
1.0	87690000.0	87700000.0	3.0	2.2194199562072754	1.3672362565994263
1.0	87730000.0	87740000.0	2.0	2.4666638374328613	1.4913898706436157
1.0	87840000.0	87850000.0	3.0	2.4292550086975098	1.4729564189910889
1.0	87850000.0	87860000.0	1.0	2.5169196128845215	1.5159664154052734
1.0	87930000.0	87940000.0	3.0	2.601656675338745	1.55690598487854
1.0	88020000.0	88030000.0	5.0	2.525644540786743	1.520203948020935
1.0	88110000.0	88120000.0	1.0	2.5933728218078613	1.5529308319091797
1.0	88130000.0	88140000.0	3.0	2.626830577850342	1.5689491033554077
1.0	88220000.0	88230000.0	1.0	2.6521553993225098	1.5810153484344482
1.0	88230000.0	88240000.0	5.0	2.8529655933380127	1.6748850345611572
1.0	88300000.0	88310000.0	1.0	2.7686781883239746	1.635870337486267
1.0	88350000.0	88360000.0	4.0	2.4451828002929688	1.4808199405670166
1.0	88420000.0	88430000.0	0.0	3.0475471019744873	1.7628923654556274
1.0	88520000.0	88530000.0	0.0	3.6356170177459717	2.013023614883423
1.0	88580000.0	88590000.0	5.0	3.4784884452819824	1.9483792781829834
1.0	88680000.0	88690000.0	2.0	3.350482225418091	1.8641360998153687
1.0	88710000.0	88720000.0	5.0	3.2153172492980957	1.8365932703018188
1.0	88740000.0	88750000.0	5.0	3.4293079376220703	1.927828073501587
1.0	88790000.0	88800000.0	1.0	4.026753902435303	2.1334633827209473
1.0	88800000.0	88810000.0	6.0	3.1945815086364746	1.8275890350341797
1.0	88880000.0	88890000.0	6.0	4.623029708862305	2.2606444358825684
1.0	88900000.0	88910000.0	2.0	4.969040870666504	2.347158908843994
1.0	89000000.0	89010000.0	4.0	3.767632246017456	1.9750936031341553
1.0	89090000.0	89100000.0	0.0	2.9745843410491943	1.7302213907241821
1.0	89230000.0	89240000.0	1.0	2.3959741592407227	1.4564563035964966
1.0	89350000.0	89360000.0	1.0	2.4131407737731934	1.4649804830551147
1.0	89400000.0	89410000.0	0.0	2.0751442909240723	1.292150855064392
1.0	89440000.0	89450000.0	1.0	2.0480988025665283	1.2778459787368774
1.0	89450000.0	89460000.0	4.0	2.8744843006134033	1.6847575902938843
1.0	89650000.0	89660000.0	0.0	1.8727569580078125	1.1833150386810303
1.0	89670000.0	89680000.0	0.0	2.169624090194702	1.3415467739105225
1.0	89720000.0	89730000.0	9.0	1.972813367843628	1.2376434803009033
1.0	89750000.0	89760000.0	1.0	2.4092977046966553	1.463074803352356
1.0	89770000.0	89780000.0	1.0	2.323953866958618	1.4204087257385254
1.0	89800000.0	89810000.0	1.0	2.388277530670166	1.4526249170303345
1.0	89960000.0	89970000.0	2.0	2.103830337524414	1.3072396516799927
1.0	90040000.0	90050000.0	3.0	1.9530487060546875	1.2269952297210693
1.0	90050000.0	90060000.0	4.0	1.968553900718689	1.235349416732788
1.0	90060000.0	90070000.0	0.0	2.0367884635925293	1.2685965299606323
1.0	90070000.0	90080000.0	2.0	2.319035291671753	1.4179284572601318
1.0	90120000.0	90130000.0	0.0	2.1264641284942627	1.3190858364105225
1.0	90140000.0	90150000.0	2.0	1.9758484363555908	1.2392749786376953
1.0	90150000.0	90160000.0	3.0	1.7869040966033936	1.1358736753463745
1.0	90280000.0	90290000.0	1.0	2.1527576446533203	1.3327906131744385
1.0	90290000.0	90300000.0	0.0	1.845163345336914	1.1681547164916992
1.0	90350000.0	90360000.0	0.0	1.9979791641235352	1.2511441707611084
1.0	90450000.0	90460000.0	3.0	1.9276520013809204	1.2132469415664673
1.0	90460000.0	90470000.0	0.0	2.26202130317688	1.3890292644500732
1.0	90480000.0	90490000.0	0.0	1.800389051437378	1.1433827877044678
1.0	90540000.0	90550000.0	2.0	2.245786666870117	1.3807432651519775
1.0	90590000.0	90600000.0	5.0	2.3418498039245605	1.429405927658081
1.0	90690000.0	90700000.0	0.0	3.107236385345459	1.7893396615982056
1.0	90780000.0	90790000.0	6.0	2.9296977519989014	1.7099246978759766
1.0	90810000.0	90820000.0	3.0	3.5122547149658203	1.885430097579956
1.0	90820000.0	90830000.0	2.0	3.5672149658203125	1.9149211645126343
1.0	90840000.0	90850000.0	1.0	3.4930412769317627	1.8866573572158813
1.0	91220000.0	91230000.0	0.0	3.345787763595581	1.8365280628204346
1.0	91230000.0	91240000.0	3.0	3.0139520168304443	1.7478961944580078
1.0	91320000.0	91330000.0	3.0	3.1386730670928955	1.7973037958145142
1.0	91350000.0	91360000.0	1.0	3.2350761890411377	1.8437087535858154
1.0	91500000.0	91510000.0	3.0	2.9507813453674316	1.719475507736206
1.0	91520000.0	91530000.0	4.0	3.338581085205078	1.8385136127471924
1.0	91550000.0	91560000.0	4.0	3.016270160675049	1.739741563796997
1.0	91600000.0	91610000.0	3.0	2.932579517364502	1.7112324237823486
1.0	91710000.0	91720000.0	3.0	2.6333186626434326	1.5720465183258057
1.0	91730000.0	91740000.0	3.0	3.0175275802612305	1.7378448247909546
1.0	91790000.0	91800000.0	3.0	3.163606882095337	1.7669397592544556
1.0	91820000.0	91830000.0	1.0	3.177058696746826	1.772640585899353
1.0	91940000.0	91950000.0	3.0	2.764003276824951	1.6336946487426758
1.0	91950000.0	91960000.0	4.0	2.7056078910827637	1.6063144207000732
1.0	91970000.0	91980000.0	1.0	2.3062729835510254	1.4114863872528076
1.0	91980000.0	91990000.0	1.0	2.3539352416992188	1.435469388961792
1.0	92020000.0	92030000.0	3.0	2.749601125717163	1.6269687414169312
1.0	92030000.0	92040000.0	2.0	2.739306926727295	1.6221485137939453
1.0	92150000.0	92160000.0	6.0	2.3289682865142822	1.4229321479797363
1.0	92160000.0	92170000.0	0.0	2.538105010986328	1.5262553691864014
1.0	92190000.0	92200000.0	1.0	2.654280185699463	1.582027554512024
1.0	92230000.0	92240000.0	1.0	2.3633105754852295	1.44016695022583
1.0	92280000.0	92290000.0	5.0	2.614091396331787	1.5628600120544434
1.0	92350000.0	92360000.0	6.0	2.900142192840576	1.6964807510375977
1.0	92370000.0	92380000.0	3.0	2.762617826461792	1.633048415184021
1.0	92510000.0	92520000.0	2.0	2.7772395610809326	1.639862060546875
1.0	92570000.0	92580000.0	3.0	2.4428908824920654	1.4796922206878662
1.0	92610000.0	92620000.0	2.0	2.336219072341919	1.426578164100647
1.0	92680000.0	92690000.0	3.0	2.6495981216430664	1.5798004865646362
1.0	92690000.0	92700000.0	1.0	2.6148290634155273	1.5632137060165405
1.0	92780000.0	92790000.0	3.0	2.083052158355713	1.296317458152771
1.0	92810000.0	92820000.0	0.0	1.9870164394378662	1.2452712059020996
1.0	92860000.0	92870000.0	1.0	2.11078143119812	1.310882568359375
1.0	92900000.0	92910000.0	1.0	2.0118157863616943	1.2585417032241821
1.0	93110000.0	93120000.0	3.0	2.0257797241210938	1.2659846544265747
1.0	93120000.0	93130000.0	0.0	2.068397283554077	1.2885854244232178
1.0	93130000.0	93140000.0	1.0	2.0584545135498047	1.283332109451294
1.0	93190000.0	93200000.0	0.0	2.149075746536255	1.3308725357055664
1.0	93210000.0	93220000.0	4.0	2.0607056617736816	1.2845207452774048
1.0	93260000.0	93270000.0	0.0	2.319667339324951	1.418250322341919
1.0	93410000.0	93420000.0	10.0	4.9274396896362305	2.323120594024658
1.0	93440000.0	93450000.0	5.0	5.15645170211792	2.418398141860962
1.0	93550000.0	93560000.0	2.0	2.02909517288208	1.2677457332611084
1.0	93570000.0	93580000.0	1.0	1.9671962261199951	1.234617829322815
1.0	93600000.0	93610000.0	4.0	1.801900863647461	1.1442234516143799
1.0	93620000.0	93630000.0	1.0	1.9310249090194702	1.215084433555603
1.0	93630000.0	93640000.0	4.0	2.006589889526367	1.2557437419891357
1.0	93640000.0	93650000.0	3.0	2.6523449420928955	1.5811054706573486
1.0	93680000.0	93690000.0	0.0	1.9193897247314453	1.2087680101394653
1.0	93750000.0	93760000.0	1.0	1.8604545593261719	1.1765674352645874
1.0	93790000.0	93800000.0	3.0	2.0037918090820312	1.2542517185211182
1.0	93810000.0	93820000.0	1.0	3.557647228240967	1.9811338186264038
1.0	93900000.0	93910000.0	1.0	2.2494945526123047	1.3826401233673096
1.0	93990000.0	94000000.0	1.0	2.011563777923584	1.2584072351455688
1.0	94000000.0	94010000.0	0.0	2.0365536212921143	1.271719217300415
1.0	94070000.0	94080000.0	0.0	2.0722782611846924	1.2906379699707031
1.0	94090000.0	94100000.0	2.0	2.0176613330841064	1.261659860610962
1.0	94120000.0	94130000.0	2.0	2.004899263381958	1.254842758178711
1.0	94170000.0	94180000.0	2.0	2.157202959060669	1.3351060152053833
1.0	94180000.0	94190000.0	1.0	2.1681225299835205	1.34076988697052
1.0	94220000.0	94230000.0	1.0	2.0735819339752197	1.291325330734253
1.0	94300000.0	94310000.0	1.0	1.9899215698242188	1.2468318939208984
1.0	94350000.0	94360000.0	3.0	2.053450107574463	1.2806838750839233
1.0	94540000.0	94550000.0	5.0	2.6496222019195557	1.5798121690750122
1.0	94680000.0	94690000.0	2.0	2.9400668144226074	1.7146251201629639
1.0	94720000.0	94730000.0	4.0	3.114342451095581	1.7814204692840576
1.0	94850000.0	94860000.0	4.0	2.6584525108337402	1.584007740020752
1.0	94860000.0	94870000.0	1.0	2.792764186859131	1.6470763683319092
1.0	94930000.0	94940000.0	1.0	2.229410409927368	1.3723630905151367
1.0	94950000.0	94960000.0	3.0	2.0013833045959473	1.2529658079147339
1.0	95020000.0	95030000.0	1.0	2.734875202178955	1.6200714111328125
1.0	95100000.0	95110000.0	3.0	2.935490131378174	1.7125530242919922
1.0	95130000.0	95140000.0	3.0	3.329122543334961	1.837660551071167
1.0	95150000.0	95160000.0	4.0	3.3436312675476074	1.8532307147979736
1.0	95160000.0	95170000.0	1.0	3.3562817573547363	1.8344604969024658
1.0	95310000.0	95320000.0	2.0	3.303813934326172	1.8198401927947998
1.0	95320000.0	95330000.0	4.0	3.134711265563965	1.7630335092544556
1.0	95330000.0	95340000.0	2.0	3.5616912841796875	1.9465957880020142
1.0	95380000.0	95390000.0	2.0	3.13240385055542	1.7675049304962158
1.0	95480000.0	95490000.0	4.0	3.1885993480682373	1.8249835968017578
1.0	95490000.0	95500000.0	1.0	2.8990745544433594	1.6837713718414307
1.0	95540000.0	95550000.0	4.0	3.206618547439575	1.8113514184951782
1.0	95590000.0	95600000.0	2.0	3.579099178314209	1.899017572402954
1.0	95610000.0	95620000.0	7.0	3.503965377807617	1.8961029052734375
1.0	95640000.0	95650000.0	4.0	4.043063163757324	2.057036876678467
1.0	95650000.0	95660000.0	3.0	4.0733513832092285	2.061844825744629
1.0	95680000.0	95690000.0	5.0	4.015583038330078	2.034064769744873
1.0	95700000.0	95710000.0	2.0	3.0631141662597656	1.790034532546997
1.0	95870000.0	95880000.0	3.0	6.579071998596191	2.7357354164123535
1.0	95880000.0	95890000.0	5.0	6.38464879989624	2.6816372871398926
1.0	95970000.0	95980000.0	7.0	6.51999568939209	2.7189059257507324
1.0	96060000.0	96070000.0	8.0	6.667046546936035	2.7626192569732666
1.0	96160000.0	96170000.0	3.0	7.173370361328125	2.85083270072937
1.0	96300000.0	96310000.0	9.0	6.842332363128662	2.8047754764556885
1.0	96310000.0	96320000.0	3.0	6.999687194824219	2.827346086502075
1.0	96320000.0	96330000.0	5.0	6.848020076751709	2.8114771842956543
1.0	96390000.0	96400000.0	9.0	6.742047309875488	2.792999505996704
1.0	96420000.0	96430000.0	5.0	6.615673065185547	2.776937246322632
1.0	96440000.0	96450000.0	10.0	6.720498561859131	2.788437604904175
1.0	96460000.0	96470000.0	8.0	7.462015628814697	2.912637710571289
1.0	96480000.0	96490000.0	4.0	7.700182914733887	2.943110466003418
1.0	96490000.0	96500000.0	5.0	7.865989685058594	2.970055103302002
1.0	96510000.0	96520000.0	1.0	6.614973545074463	2.7614941596984863
1.0	96580000.0	96590000.0	10.0	7.588809013366699	2.9254961013793945
1.0	96690000.0	96700000.0	5.0	8.131754875183105	2.9914379119873047
1.0	96760000.0	96770000.0	8.0	7.334111213684082	2.8693795204162598
1.0	96810000.0	96820000.0	4.0	7.532498359680176	2.8983142375946045
1.0	96880000.0	96890000.0	5.0	7.0328264236450195	2.8255059719085693
1.0	96970000.0	96980000.0	12.0	5.480086803436279	2.4886021614074707
1.0	97000000.0	97010000.0	2.0	6.056443691253662	2.6125762462615967
1.0	97050000.0	97060000.0	4.0	5.537201881408691	2.510606050491333
1.0	97200000.0	97210000.0	2.0	3.1339848041534424	1.7485151290893555
1.0	97270000.0	97280000.0	6.0	3.0263216495513916	1.7150726318359375
1.0	97340000.0	97350000.0	5.0	5.3276567459106445	2.445554256439209
1.0	97400000.0	97410000.0	8.0	6.053658485412598	2.591609001159668
1.0	97410000.0	97420000.0	6.0	6.1499505043029785	2.611164093017578
1.0	97420000.0	97430000.0	8.0	6.162383079528809	2.605426073074341
1.0	97450000.0	97460000.0	7.0	6.565289497375488	2.6892144680023193
1.0	97460000.0	97470000.0	6.0	6.947552680969238	2.773516893386841
1.0	97560000.0	97570000.0	11.0	6.8709588050842285	2.7652504444122314
1.0	97610000.0	97620000.0	11.0	6.798048973083496	2.7691521644592285
1.0	97700000.0	97710000.0	6.0	8.242283821105957	2.9973275661468506
1.0	97760000.0	97770000.0	11.0	8.599763870239258	3.061140298843384
1.0	97890000.0	97900000.0	8.0	9.847028732299805	3.233887195587158
1.0	98040000.0	98050000.0	12.0	9.163206100463867	3.136338233947754
1.0	98100000.0	98110000.0	0.0	10.402385711669922	3.3202965259552
1.0	98140000.0	98150000.0	11.0	9.956575393676758	3.248847246170044
1.0	98230000.0	98240000.0	4.0	9.802623748779297	3.230318784713745
1.0	98250000.0	98260000.0	10.0	9.480443954467773	3.1821372509002686
1.0	98430000.0	98440000.0	11.0	8.598161697387695	3.0530238151550293
1.0	98480000.0	98490000.0	8.0	9.163393020629883	3.1368889808654785
1.0	98590000.0	98600000.0	9.0	8.740144729614258	3.0750858783721924
1.0	98680000.0	98690000.0	7.0	8.572021484375	3.0493390560150146
1.0	98690000.0	98700000.0	8.0	8.634512901306152	3.0606799125671387
1.0	98780000.0	98790000.0	7.0	8.12646198272705	2.9829304218292236
1.0	98800000.0	98810000.0	10.0	7.671517848968506	2.904891014099121
1.0	98930000.0	98940000.0	9.0	8.284429550170898	3.0081722736358643
1.0	99040000.0	99050000.0	11.0	8.56306266784668	3.0482351779937744
1.0	99100000.0	99110000.0	6.0	8.365403175354004	3.0229008197784424
1.0	99140000.0	99150000.0	8.0	8.06180191040039	2.978292942047119
1.0	99210000.0	99220000.0	12.0	6.471460819244385	2.676060676574707
1.0	99260000.0	99270000.0	3.0	6.268373966217041	2.6482396125793457
1.0	99300000.0	99310000.0	10.0	6.05360221862793	2.6143290996551514
1.0	99310000.0	99320000.0	5.0	6.351110458374023	2.671647548675537
1.0	99320000.0	99330000.0	8.0	5.896538734436035	2.587329864501953
1.0	99370000.0	99380000.0	4.0	6.123297691345215	2.605320930480957
1.0	99380000.0	99390000.0	2.0	6.071049690246582	2.604602813720703
1.0	99410000.0	99420000.0	8.0	6.2721357345581055	2.6328959465026855
1.0	99450000.0	99460000.0	5.0	6.802433967590332	2.755127429962158
1.0	99610000.0	99620000.0	6.0	5.67087459564209	2.4824209213256836
1.0	99650000.0	99660000.0	6.0	5.2197980880737305	2.3753256797790527
1.0	99670000.0	99680000.0	4.0	4.885665416717529	2.2837717533111572
1.0	99680000.0	99690000.0	3.0	5.5010480880737305	2.4429614543914795
1.0	99720000.0	99730000.0	4.0	5.506330966949463	2.4418551921844482
1.0	99760000.0	99770000.0	5.0	5.797853946685791	2.513439655303955
1.0	99850000.0	99860000.0	9.0	4.537471294403076	2.1895053386688232
1.0	99910000.0	99920000.0	2.0	4.758813381195068	2.2626144886016846
1.0	99940000.0	99950000.0	4.0	3.8275108337402344	1.9885625839233398
1.0	99950000.0	99960000.0	7.0	4.027736663818359	2.0496490001678467
1.0	100030000.0	100040000.0	6.0	3.4075729846954346	1.8730558156967163
1.0	100050000.0	100060000.0	3.0	3.215468645095825	1.7934223413467407
1.0	100100000.0	100110000.0	2.0	2.8689358234405518	1.6822137832641602
1.0	100140000.0	100150000.0	1.0	2.7924633026123047	1.6469364166259766
1.0	100180000.0	100190000.0	0.0	2.3944294452667236	1.4556913375854492
1.0	100200000.0	100210000.0	2.0	2.216620922088623	1.3658015727996826
1.0	100230000.0	100240000.0	5.0	2.420396566390991	1.4685734510421753
1.0	100240000.0	100250000.0	3.0	2.339359760284424	1.4281578063964844
1.0	100380000.0	100390000.0	2.0	1.9457887411117554	1.2230794429779053
1.0	100420000.0	100430000.0	2.0	2.1169934272766113	1.3141369819641113
1.0	100460000.0	100470000.0	3.0	1.9859821796417236	1.2447134256362915
1.0	100520000.0	100530000.0	2.0	2.0437228679656982	1.275524377822876
1.0	100580000.0	100590000.0	1.0	2.1163105964660645	1.313780426979065
1.0	100690000.0	100700000.0	3.0	1.861809492111206	1.1773178577423096
1.0	100770000.0	100780000.0	2.0	2.028643846511841	1.267509937286377
1.0	100800000.0	100810000.0	2.0	2.0438766479492188	1.2756092548370361
1.0	100940000.0	100950000.0	2.0	2.0099024772644043	1.2575187683105469
1.0	101050000.0	101060000.0	2.0	2.599221706390381	1.555738091468811
1.0	101090000.0	101100000.0	3.0	2.7989916801452637	1.649964690208435
1.0	101220000.0	101230000.0	2.0	3.1244843006134033	1.7899558544158936
1.0	101250000.0	101260000.0	6.0	3.0575058460235596	1.7673225402832031
1.0	101340000.0	101350000.0	1.0	2.256157875061035	1.386035680770874
1.0	101350000.0	101360000.0	3.0	2.114478826522827	1.3128184080123901
1.0	101410000.0	101420000.0	1.0	2.1851401329040527	1.3495795726776123
1.0	101460000.0	101470000.0	0.0	1.8648627996444702	1.1789902448654175
1.0	101640000.0	101650000.0	2.0	2.3107364177703857	1.4137375354766846
1.0	101690000.0	101700000.0	6.0	2.224480152130127	1.3698315620422363
1.0	101800000.0	101810000.0	2.0	2.501431703567505	1.5084121227264404
1.0	101880000.0	101890000.0	3.0	2.532644748687744	1.5236073732376099
1.0	101940000.0	101950000.0	3.0	2.837432384490967	1.6677353382110596
1.0	102070000.0	102080000.0	2.0	3.633859157562256	1.9267122745513916
1.0	102100000.0	102110000.0	3.0	4.072074890136719	2.0475544929504395
1.0	102110000.0	102120000.0	2.0	4.479782581329346	2.16316294670105
1.0	102140000.0	102150000.0	9.0	4.071295738220215	2.0483553409576416
1.0	102160000.0	102170000.0	4.0	4.369057655334473	2.143664836883545
1.0	102250000.0	102260000.0	3.0	4.527674198150635	2.1883437633514404
1.0	102270000.0	102280000.0	3.0	4.790475845336914	2.282116174697876
1.0	102310000.0	102320000.0	5.0	4.693524360656738	2.236727237701416
1.0	102370000.0	102380000.0	5.0	5.758908271789551	2.5427985191345215
1.0	102430000.0	102440000.0	5.0	6.947293281555176	2.7867588996887207
1.0	102490000.0	102500000.0	12.0	6.726197719573975	2.7540273666381836
1.0	102630000.0	102640000.0	6.0	7.145772457122803	2.8198416233062744
1.0	102640000.0	102650000.0	7.0	7.937863349914551	2.957611560821533
1.0	102730000.0	102740000.0	10.0	7.614768981933594	2.9231650829315186
1.0	102760000.0	102770000.0	7.0	7.562445163726807	2.92564058303833
1.0	102770000.0	102780000.0	2.0	6.181652545928955	2.6049816608428955
1.0	102840000.0	102850000.0	5.0	7.8359222412109375	2.969245195388794
1.0	102870000.0	102880000.0	8.0	7.726468563079834	2.9498584270477295
1.0	102930000.0	102940000.0	9.0	7.888800144195557	2.961193561553955
1.0	102950000.0	102960000.0	10.0	8.548535346984863	3.0666165351867676
1.0	102980000.0	102990000.0	11.0	9.106081008911133	3.1406655311584473
1.0	103000000.0	103010000.0	7.0	8.091760635375977	2.9810891151428223
1.0	103020000.0	103030000.0	12.0	8.490287780761719	3.0549216270446777
1.0	103140000.0	103150000.0	4.0	10.042158126831055	3.2594685554504395
1.0	103150000.0	103160000.0	13.0	9.25623607635498	3.1561267375946045
1.0	103190000.0	103200000.0	11.0	9.434810638427734	3.1844403743743896
1.0	103210000.0	103220000.0	13.0	9.420140266418457	3.1756298542022705
1.0	103230000.0	103240000.0	7.0	9.447457313537598	3.183671712875366
1.0	103320000.0	103330000.0	5.0	8.834534645080566	3.0994811058044434
1.0	103410000.0	103420000.0	9.0	8.929969787597656	3.112177848815918
1.0	103430000.0	103440000.0	9.0	8.782475471496582	3.0885138511657715
1.0	103450000.0	103460000.0	12.0	8.166692733764648	2.999234676361084
1.0	103460000.0	103470000.0	13.0	8.456910133361816	3.053689479827881
1.0	103490000.0	103500000.0	6.0	8.039949417114258	2.9824342727661133
1.0	103550000.0	103560000.0	8.0	8.27103042602539	3.0249855518341064
1.0	103590000.0	103600000.0	8.0	7.170592308044434	2.83843731880188
1.0	103630000.0	103640000.0	5.0	8.194195747375488	3.0142691135406494
1.0	103720000.0	103730000.0	10.0	6.356085300445557	2.7251603603363037
1.0	103730000.0	103740000.0	5.0	6.515083312988281	2.7338664531707764
1.0	104070000.0	104080000.0	1.0	2.555781841278076	1.5885884761810303
1.0	104080000.0	104090000.0	2.0	2.5068085193634033	1.5800451040267944
1.0	104100000.0	104110000.0	4.0	3.7170910835266113	2.045958995819092
1.0	104110000.0	104120000.0	12.0	3.221359968185425	1.8392086029052734
1.0	104310000.0	104320000.0	12.0	3.9898293018341064	2.1534171104431152
1.0	104320000.0	104330000.0	4.0	3.8144118785858154	2.084787130355835
1.0	104350000.0	104360000.0	3.0	4.773416996002197	2.418591022491455
1.0	104500000.0	104510000.0	6.0	5.524838924407959	2.588815450668335
1.0	104630000.0	104640000.0	4.0	6.183945655822754	2.7254855632781982
1.0	104640000.0	104650000.0	4.0	6.334743499755859	2.752279758453369
1.0	104670000.0	104680000.0	6.0	6.313374042510986	2.7274603843688965
1.0	104690000.0	104700000.0	6.0	6.613989353179932	2.7811732292175293
1.0	104700000.0	104710000.0	7.0	7.170600891113281	2.893357753753662
1.0	104710000.0	104720000.0	7.0	7.352419376373291	2.9225478172302246
1.0	104810000.0	104820000.0	8.0	7.2227301597595215	2.915343999862671
1.0	104830000.0	104840000.0	7.0	7.084321022033691	2.8667428493499756
1.0	104850000.0	104860000.0	1.0	7.492149353027344	2.9551467895507812
1.0	104980000.0	104990000.0	4.0	7.2456159591674805	2.9008781909942627
1.0	105160000.0	105170000.0	7.0	4.826128959655762	2.409675121307373
1.0	105250000.0	105260000.0	5.0	4.436324119567871	2.3207004070281982
1.0	105260000.0	105270000.0	4.0	4.463057518005371	2.3303985595703125
1.0	105410000.0	105420000.0	9.0	4.794151306152344	2.312065839767456
1.0	105420000.0	105430000.0	6.0	6.010897636413574	2.669137954711914
1.0	105440000.0	105450000.0	10.0	6.613584041595459	2.79303240776062
1.0	105450000.0	105460000.0	4.0	6.840174674987793	2.8185172080993652
1.0	105490000.0	105500000.0	7.0	7.13839054107666	2.870673894882202
1.0	105540000.0	105550000.0	9.0	7.501467704772949	2.9310193061828613
1.0	105800000.0	105810000.0	7.0	8.21790885925293	3.026334285736084
1.0	105910000.0	105920000.0	12.0	8.332145690917969	3.0604476928710938
1.0	105960000.0	105970000.0	6.0	8.618058204650879	3.084892749786377
1.0	106000000.0	106010000.0	2.0	8.690193176269531	3.1206679344177246
1.0	106040000.0	106050000.0	6.0	7.849295139312744	3.0034403800964355
1.0	106050000.0	106060000.0	7.0	7.432952880859375	2.9441003799438477
1.0	106090000.0	106100000.0	9.0	7.20172643661499	2.912764549255371
1.0	106110000.0	106120000.0	4.0	6.349853515625	2.7677648067474365
1.0	106160000.0	106170000.0	4.0	7.421546936035156	2.9088473320007324
1.0	106170000.0	106180000.0	9.0	7.96968936920166	2.9888882637023926
1.0	106190000.0	106200000.0	6.0	8.493905067443848	3.0829319953918457
1.0	106260000.0	106270000.0	8.0	7.6119890213012695	2.8988704681396484
1.0	106270000.0	106280000.0	21.0	7.866261959075928	2.979156017303467
1.0	106430000.0	106440000.0	5.0	5.870640277862549	2.669633626937866
1.0	106440000.0	106450000.0	6.0	5.740334987640381	2.654118776321411
1.0	106530000.0	106540000.0	4.0	7.574100494384766	2.9711151123046875
1.0	106620000.0	106630000.0	10.0	7.493233680725098	2.9344587326049805
1.0	106650000.0	106660000.0	7.0	7.570540428161621	2.963374614715576
1.0	106740000.0	106750000.0	4.0	7.45456075668335	2.942373752593994
1.0	106760000.0	106770000.0	5.0	7.224085807800293	2.9081168174743652
1.0	106860000.0	106870000.0	3.0	7.110400199890137	2.8805956840515137
1.0	106950000.0	106960000.0	8.0	6.159815788269043	2.659794330596924
1.0	107000000.0	107010000.0	5.0	6.817095756530762	2.8241050243377686
1.0	107070000.0	107080000.0	2.0	6.728218078613281	2.7985591888427734
1.0	107160000.0	107170000.0	2.0	6.360909938812256	2.720611095428467
1.0	107170000.0	107180000.0	6.0	6.160301208496094	2.6944427490234375
1.0	107180000.0	107190000.0	5.0	6.264771461486816	2.7061331272125244
1.0	107200000.0	107210000.0	6.0	6.5240044593811035	2.752991199493408
1.0	107280000.0	107290000.0	6.0	5.939244747161865	2.6396164894104004
1.0	107300000.0	107310000.0	5.0	5.996446132659912	2.6576480865478516
1.0	107420000.0	107430000.0	9.0	4.152098178863525	2.212120532989502
1.0	107490000.0	107500000.0	4.0	3.728789806365967	2.0506553649902344
1.0	107520000.0	107530000.0	1.0	3.3632724285125732	1.8999950885772705
1.0	107530000.0	107540000.0	2.0	3.185915946960449	1.823817253112793
1.0	107550000.0	107560000.0	2.0	3.2079086303710938	1.8333755731582642
1.0	107570000.0	107580000.0	1.0	2.865004062652588	1.680413842201233
1.0	107600000.0	107610000.0	0.0	2.4186947345733643	1.4677355289459229
1.0	107620000.0	107630000.0	1.0	3.0743842124938965	1.7748172283172607
1.0	107660000.0	107670000.0	2.0	2.9615955352783203	1.7243610620498657
1.0	107690000.0	107700000.0	2.0	3.0392391681671143	1.759190559387207
1.0	107780000.0	107790000.0	1.0	3.2361044883728027	1.8455867767333984
1.0	107810000.0	107820000.0	3.0	2.7302589416503906	1.6179049015045166
1.0	107820000.0	107830000.0	2.0	2.7518012523651123	1.6279971599578857
1.0	107830000.0	107840000.0	2.0	3.030066967010498	1.7550989389419556
1.0	107880000.0	107890000.0	2.0	2.5841236114501953	1.5484836101531982
1.0	107930000.0	107940000.0	7.0	2.2715702056884766	1.3938909769058228
1.0	108190000.0	108200000.0	2.0	1.803930640220642	1.1453498601913452
1.0	108270000.0	108280000.0	1.0	1.9884521961212158	1.2460417747497559
1.0	108330000.0	108340000.0	1.0	2.4640398025512695	1.4901008605957031
1.0	108340000.0	108350000.0	4.0	2.527890920639038	1.5212976932525635
1.0	108420000.0	108430000.0	1.0	2.409860134124756	1.4633535146713257
1.0	108440000.0	108450000.0	1.0	2.7082579135894775	1.6075655221939087
1.0	108450000.0	108460000.0	1.0	2.4324207305908203	1.4745203256607056
1.0	108520000.0	108530000.0	4.0	2.3584835529327393	1.4377506971359253
1.0	108580000.0	108590000.0	0.0	2.47678804397583	1.496357798576355
1.0	108590000.0	108600000.0	5.0	2.2889482975006104	1.402718424797058
1.0	108630000.0	108640000.0	0.0	2.520268201828003	1.5175936222076416
[truncated: 47,555 more rows]
