# Supplementary material for: Genome-wide mapping of somatic mutation rates uncovers drivers of cancer
Source: Nat Biotechnol. 2022 Jun 20;40(11):1634–43. doi: 10.1038/s41587-022-01353-8 (PMC9646522; doi:10.1038/s41587-022-01353-8)
Supplement: Supplementary file 4 — Regions and model predictions for each fold of each cancer for which a deep learning model was trained. Regions that were filtered are also listed along with their respective model predictions. [file 41587_2022_1353_MOESM4_ESM.zip › kfold_results/Lymph-BNHL/fold_0.txt]

CHROM	START	END	Y_TRUE	Y_PRED	STD
1.0	830000.0	840000.0	1.0	1.7632118463516235	1.0883816480636597
1.0	890000.0	900000.0	0.0	2.2263731956481934	1.3909881114959717
1.0	900000.0	910000.0	2.0	2.089761257171631	1.2997756004333496
1.0	920000.0	930000.0	0.0	2.135767698287964	1.3601624965667725
1.0	1000000.0	1010000.0	2.0	2.2386748790740967	1.3846477270126343
1.0	1030000.0	1040000.0	2.0	2.0666656494140625	1.2472999095916748
1.0	1080000.0	1090000.0	1.0	2.3238606452941895	1.3805814981460571
1.0	1100000.0	1110000.0	1.0	2.2527670860290527	1.4292676448822021
1.0	1110000.0	1120000.0	1.0	2.0860228538513184	1.267931580543518
1.0	1140000.0	1150000.0	3.0	2.4866702556610107	1.3623117208480835
1.0	1150000.0	1160000.0	3.0	1.985187292098999	1.2046313285827637
1.0	1160000.0	1170000.0	3.0	2.1254630088806152	1.2805650234222412
1.0	1180000.0	1190000.0	4.0	1.7890727519989014	1.0986583232879639
1.0	1230000.0	1240000.0	0.0	1.8685619831085205	1.1497552394866943
1.0	1260000.0	1270000.0	3.0	1.9208605289459229	1.1827328205108643
1.0	1320000.0	1330000.0	2.0	1.8128935098648071	1.1475881338119507
1.0	1350000.0	1360000.0	3.0	2.258753776550293	1.4312195777893066
1.0	1410000.0	1420000.0	2.0	1.8340266942977905	1.146915078163147
1.0	1470000.0	1480000.0	1.0	1.780796766281128	1.0933349132537842
1.0	1690000.0	1700000.0	3.0	1.8866227865219116	1.192626714706421
1.0	1710000.0	1720000.0	2.0	2.367460250854492	1.4166593551635742
1.0	1720000.0	1730000.0	2.0	2.0116488933563232	1.2309331893920898
1.0	1730000.0	1740000.0	1.0	2.175454616546631	1.3782951831817627
1.0	1780000.0	1790000.0	6.0	2.237670660018921	1.4233741760253906
1.0	1790000.0	1800000.0	1.0	2.8127083778381348	1.610451102256775
1.0	1830000.0	1840000.0	1.0	2.4988253116607666	1.5093708038330078
1.0	1850000.0	1860000.0	2.0	2.2124063968658447	1.416068434715271
1.0	1890000.0	1900000.0	1.0	2.027332067489624	1.2400035858154297
1.0	2080000.0	2090000.0	1.0	2.0372726917266846	1.2804906368255615
1.0	2110000.0	2120000.0	3.0	1.832306146621704	1.1372326612472534
1.0	2120000.0	2130000.0	2.0	2.1071763038635254	1.3816046714782715
1.0	2140000.0	2150000.0	2.0	1.9602375030517578	1.1770389080047607
1.0	2190000.0	2200000.0	0.0	2.0023036003112793	1.2499006986618042
1.0	2200000.0	2210000.0	1.0	1.793174386024475	1.1107059717178345
1.0	2280000.0	2290000.0	3.0	1.9929959774017334	1.2534347772598267
1.0	2320000.0	2330000.0	0.0	1.6980972290039062	1.111796498298645
1.0	2340000.0	2350000.0	2.0	1.9167859554290771	1.1624466180801392
1.0	2440000.0	2450000.0	5.0	2.0098624229431152	1.3352431058883667
1.0	2540000.0	2550000.0	1.0	2.7415812015533447	1.5876715183258057
1.0	2720000.0	2730000.0	4.0	2.9551644325256348	1.6558265686035156
1.0	2740000.0	2750000.0	5.0	2.8462517261505127	1.6211649179458618
1.0	2770000.0	2780000.0	1.0	3.1572659015655518	1.7196012735366821
1.0	2830000.0	2840000.0	3.0	3.2781906127929688	1.7574046850204468
1.0	2840000.0	2850000.0	2.0	3.3992257118225098	1.794965147972107
1.0	2850000.0	2860000.0	2.0	3.339167356491089	1.7763630151748657
1.0	2890000.0	2900000.0	3.0	3.3572051525115967	1.7819569110870361
1.0	2920000.0	2930000.0	6.0	3.2613205909729004	1.7521470785140991
1.0	2950000.0	2960000.0	0.0	3.5921988487243652	1.8535635471343994
1.0	2960000.0	2970000.0	2.0	3.47222638130188	1.815474271774292
1.0	2980000.0	2990000.0	7.0	6.760247230529785	2.713184356689453
1.0	3000000.0	3010000.0	3.0	3.4545841217041016	1.8120496273040771
1.0	3010000.0	3020000.0	4.0	3.600834608078003	1.8568918704986572
1.0	3110000.0	3120000.0	4.0	3.19073486328125	1.7300904989242554
1.0	3150000.0	3160000.0	4.0	3.567204713821411	1.8466190099716187
1.0	3190000.0	3200000.0	3.0	3.0134360790252686	1.67428719997406
1.0	3200000.0	3210000.0	1.0	2.8773999214172363	1.6310975551605225
1.0	3460000.0	3470000.0	4.0	1.9237964153289795	1.2032217979431152
1.0	3500000.0	3510000.0	2.0	1.9978984594345093	1.2158724069595337
1.0	3510000.0	3520000.0	2.0	1.8840354681015015	1.1364344358444214
1.0	3530000.0	3540000.0	1.0	1.8557384014129639	1.133103847503662
1.0	3570000.0	3580000.0	4.0	1.81337571144104	1.1084262132644653
1.0	3690000.0	3700000.0	0.0	1.8166992664337158	1.1282742023468018
1.0	3710000.0	3720000.0	3.0	1.8848469257354736	1.1478853225708008
1.0	3720000.0	3730000.0	2.0	2.0756852626800537	1.2448185682296753
1.0	3760000.0	3770000.0	0.0	1.7031643390655518	1.0661423206329346
1.0	3790000.0	3800000.0	2.0	1.55684232711792	1.066011667251587
1.0	4010000.0	4020000.0	5.0	2.1100573539733887	1.3249289989471436
1.0	4020000.0	4030000.0	3.0	2.323376178741455	1.4523142576217651
1.0	4070000.0	4080000.0	3.0	2.7620792388916016	1.5942424535751343
1.0	4190000.0	4200000.0	5.0	3.2179927825927734	1.7386181354522705
1.0	4200000.0	4210000.0	1.0	3.445603609085083	1.8092809915542603
1.0	4390000.0	4400000.0	5.0	4.277661323547363	2.0586531162261963
1.0	4410000.0	4420000.0	3.0	4.175827980041504	2.028917074203491
1.0	4470000.0	4480000.0	4.0	4.597611427307129	2.150622844696045
1.0	4520000.0	4530000.0	2.0	4.428212642669678	2.1022071838378906
1.0	4560000.0	4570000.0	2.0	4.595752239227295	2.1500954627990723
1.0	4590000.0	4600000.0	5.0	4.548311710357666	2.1365957260131836
1.0	4600000.0	4610000.0	4.0	4.515895843505859	2.127344846725464
1.0	4680000.0	4690000.0	3.0	4.239682197570801	2.0475895404815674
1.0	4830000.0	4840000.0	1.0	4.73103666305542	2.1883177757263184
1.0	4970000.0	4980000.0	5.0	4.809933185577393	2.210421323776245
1.0	5030000.0	5040000.0	6.0	4.4340410232543945	2.1038832664489746
1.0	5090000.0	5100000.0	5.0	4.526089668273926	2.1302573680877686
1.0	5180000.0	5190000.0	6.0	4.36883020401001	2.0850884914398193
1.0	5210000.0	5220000.0	6.0	3.8962340354919434	1.9461336135864258
1.0	5260000.0	5270000.0	5.0	4.420159816741943	2.099889039993286
1.0	5290000.0	5300000.0	3.0	4.491768836975098	2.1204445362091064
1.0	5370000.0	5380000.0	5.0	4.187503337860107	2.0323379039764404
1.0	5390000.0	5400000.0	8.0	4.0489912033081055	1.9915691614151
1.0	5450000.0	5460000.0	6.0	4.341485023498535	2.077178478240967
1.0	5680000.0	5690000.0	4.0	4.325292587280273	2.1361541748046875
1.0	5720000.0	5730000.0	4.0	4.344925880432129	2.0781733989715576
1.0	5830000.0	5840000.0	2.0	3.5644028186798096	1.8680050373077393
1.0	5880000.0	5890000.0	6.0	2.825612783432007	1.6145750284194946
1.0	5930000.0	5940000.0	3.0	1.918241262435913	1.2325870990753174
1.0	6030000.0	6040000.0	2.0	1.7383816242218018	1.0841840505599976
1.0	6070000.0	6080000.0	3.0	1.7758073806762695	1.0987155437469482
1.0	6150000.0	6160000.0	1.0	1.8185899257659912	1.1109628677368164
1.0	6210000.0	6220000.0	0.0	1.870367407798767	1.1461373567581177
1.0	6220000.0	6230000.0	5.0	1.8301271200180054	1.120347499847412
1.0	6240000.0	6250000.0	2.0	1.70956552028656	1.0685241222381592
1.0	6270000.0	6280000.0	0.0	1.8912904262542725	1.1431810855865479
1.0	6320000.0	6330000.0	2.0	1.9596933126449585	1.2001451253890991
1.0	6340000.0	6350000.0	1.0	1.6553891897201538	1.054331660270691
1.0	6350000.0	6360000.0	0.0	1.6357816457748413	1.0437037944793701
1.0	6360000.0	6370000.0	1.0	1.7154293060302734	1.0704915523529053
1.0	6390000.0	6400000.0	1.0	1.656190276145935	1.0618278980255127
1.0	6420000.0	6430000.0	2.0	1.6573063135147095	1.0630156993865967
1.0	6430000.0	6440000.0	1.0	1.6779342889785767	1.0631885528564453
1.0	6450000.0	6460000.0	0.0	1.6499881744384766	1.0687886476516724
1.0	6460000.0	6470000.0	2.0	1.8190476894378662	1.1061240434646606
1.0	6470000.0	6480000.0	1.0	1.8084375858306885	1.1082403659820557
1.0	6490000.0	6500000.0	0.0	1.786057710647583	1.0945581197738647
1.0	6600000.0	6610000.0	2.0	2.2696337699890137	1.43477463722229
1.0	6620000.0	6630000.0	5.0	2.4298691749572754	1.4869862794876099
1.0	6670000.0	6680000.0	2.0	2.465564727783203	1.4626364707946777
1.0	6680000.0	6690000.0	1.0	2.3800647258758545	1.4707891941070557
1.0	6740000.0	6750000.0	2.0	2.0798914432525635	1.3310630321502686
1.0	6760000.0	6770000.0	3.0	2.149716854095459	1.2839291095733643
1.0	6780000.0	6790000.0	1.0	2.1317336559295654	1.3348432779312134
1.0	6860000.0	6870000.0	2.0	1.7897049188613892	1.1139347553253174
1.0	6870000.0	6880000.0	2.0	1.781140923500061	1.1105918884277344
1.0	7010000.0	7020000.0	2.0	2.3500115871429443	1.4610008001327515
1.0	7030000.0	7040000.0	2.0	2.506659507751465	1.5119099617004395
1.0	7050000.0	7060000.0	1.0	2.751750946044922	1.5909321308135986
1.0	7200000.0	7210000.0	4.0	2.7758963108062744	1.5986692905426025
1.0	7230000.0	7240000.0	2.0	2.921652317047119	1.6451810598373413
1.0	7270000.0	7280000.0	2.0	2.841125249862671	1.6195300817489624
1.0	7280000.0	7290000.0	2.0	2.9696717262268066	1.6604268550872803
1.0	7350000.0	7360000.0	2.0	2.6722893714904785	1.5654081106185913
1.0	7410000.0	7420000.0	3.0	2.674793243408203	1.5662115812301636
1.0	7420000.0	7430000.0	2.0	2.7367899417877197	1.5861351490020752
1.0	7530000.0	7540000.0	1.0	2.7267441749572754	1.5829105377197266
1.0	7560000.0	7570000.0	3.0	2.561856508255005	1.5297815799713135
1.0	7580000.0	7590000.0	3.0	2.7781755924224854	1.5993982553482056
1.0	7700000.0	7710000.0	3.0	2.7194600105285645	1.5805737972259521
1.0	7730000.0	7740000.0	3.0	2.3796677589416504	1.4706597328186035
1.0	7740000.0	7750000.0	2.0	2.4747817516326904	1.5015734434127808
1.0	7750000.0	7760000.0	2.0	2.42252779006958	1.4846019744873047
1.0	7880000.0	7890000.0	1.0	2.2255570888519287	1.346587896347046
1.0	7890000.0	7900000.0	3.0	1.9891316890716553	1.2323486804962158
1.0	7950000.0	7960000.0	0.0	2.1718928813934326	1.3874356746673584
1.0	8060000.0	8070000.0	3.0	1.9136135578155518	1.2169816493988037
1.0	8120000.0	8130000.0	2.0	2.24930739402771	1.4281355142593384
1.0	8240000.0	8250000.0	2.0	2.363830089569092	1.4655017852783203
1.0	8270000.0	8280000.0	0.0	2.402125120162964	1.4779677391052246
1.0	8290000.0	8300000.0	2.0	2.23075008392334	1.4135611057281494
1.0	8340000.0	8350000.0	5.0	2.332085371017456	1.4551537036895752
1.0	8350000.0	8360000.0	3.0	2.3102946281433105	1.4480462074279785
1.0	8430000.0	8440000.0	2.0	2.3993051052093506	1.4770511388778687
1.0	8450000.0	8460000.0	1.0	2.429077386856079	1.412874460220337
1.0	8510000.0	8520000.0	1.0	2.6006717681884766	1.5423228740692139
1.0	8610000.0	8620000.0	3.0	1.9300413131713867	1.2031030654907227
1.0	8630000.0	8640000.0	0.0	2.2386908531188965	1.4246633052825928
1.0	8720000.0	8730000.0	0.0	2.050748586654663	1.2576758861541748
1.0	8780000.0	8790000.0	1.0	1.771860122680664	1.10349440574646
1.0	8830000.0	8840000.0	0.0	1.8882668018341064	1.1589906215667725
1.0	8840000.0	8850000.0	1.0	1.7548277378082275	1.085673451423645
1.0	8860000.0	8870000.0	1.0	1.7268253564834595	1.0748965740203857
1.0	8930000.0	8940000.0	3.0	2.7000327110290527	1.7447583675384521
1.0	9040000.0	9050000.0	1.0	2.19130539894104	1.4091640710830688
1.0	9240000.0	9250000.0	2.0	2.0507311820983887	1.3373901844024658
1.0	9340000.0	9350000.0	0.0	2.06768798828125	1.2838655710220337
1.0	9360000.0	9370000.0	2.0	1.7684879302978516	1.1096696853637695
1.0	9400000.0	9410000.0	3.0	1.8408794403076172	1.1488707065582275
1.0	9410000.0	9420000.0	1.0	1.796970009803772	1.1199809312820435
1.0	9450000.0	9460000.0	1.0	2.121293067932129	1.3167433738708496
1.0	9480000.0	9490000.0	5.0	2.323319911956787	1.3891366720199585
1.0	9520000.0	9530000.0	3.0	2.0315756797790527	1.2271875143051147
1.0	9530000.0	9540000.0	3.0	2.037787914276123	1.256925344467163
1.0	9540000.0	9550000.0	2.0	2.0033955574035645	1.215729832649231
1.0	9610000.0	9620000.0	1.0	1.829530119895935	1.1352893114089966
1.0	9650000.0	9660000.0	1.0	1.6559215784072876	1.0574054718017578
1.0	9690000.0	9700000.0	2.0	2.0651495456695557	1.2476356029510498
1.0	9760000.0	9770000.0	3.0	2.1269516944885254	1.3369359970092773
1.0	9780000.0	9790000.0	3.0	2.2590527534484863	1.4313181638717651
1.0	9970000.0	9980000.0	3.0	1.9996731281280518	1.2052977085113525
1.0	9980000.0	9990000.0	2.0	2.1105082035064697	1.331372618675232
1.0	9990000.0	10000000.0	0.0	1.8463634252548218	1.136838674545288
1.0	10150000.0	10160000.0	2.0	1.7600672245025635	1.0952589511871338
1.0	10200000.0	10210000.0	2.0	1.721724271774292	1.0743660926818848
1.0	10310000.0	10320000.0	2.0	1.8987524509429932	1.1711537837982178
1.0	10320000.0	10330000.0	3.0	1.6988372802734375	1.0663418769836426
1.0	10330000.0	10340000.0	2.0	1.7599678039550781	1.0880597829818726
1.0	10350000.0	10360000.0	0.0	1.890834093093872	1.1437946557998657
1.0	10360000.0	10370000.0	1.0	1.8013426065444946	1.1240365505218506
1.0	10380000.0	10390000.0	0.0	1.7977430820465088	1.0988832712173462
1.0	10390000.0	10400000.0	0.0	1.853501319885254	1.1341155767440796
1.0	10440000.0	10450000.0	1.0	1.8539180755615234	1.1528433561325073
1.0	10460000.0	10470000.0	4.0	1.8053455352783203	1.1066683530807495
1.0	10630000.0	10640000.0	1.0	1.96042799949646	1.2255659103393555
1.0	10710000.0	10720000.0	1.0	2.0204780101776123	1.287959337234497
1.0	10720000.0	10730000.0	2.0	1.7582511901855469	1.09110426902771
1.0	10730000.0	10740000.0	2.0	1.8481754064559937	1.1379135847091675
1.0	10760000.0	10770000.0	4.0	1.7910261154174805	1.0959317684173584
1.0	10860000.0	10870000.0	2.0	2.106170654296875	1.3189976215362549
1.0	10880000.0	10890000.0	5.0	2.1142983436584473	1.3345032930374146
1.0	10890000.0	10900000.0	3.0	2.093477964401245	1.326702356338501
1.0	10910000.0	10920000.0	1.0	2.1074440479278564	1.2876942157745361
1.0	10990000.0	11000000.0	1.0	2.3374342918395996	1.4569005966186523
1.0	11020000.0	11030000.0	1.0	2.342590808868408	1.4585793018341064
1.0	11050000.0	11060000.0	2.0	2.1622238159179688	1.3648544549942017
1.0	11280000.0	11290000.0	1.0	2.160266399383545	1.2462443113327026
1.0	11290000.0	11300000.0	0.0	1.7305177450180054	1.085726022720337
1.0	11330000.0	11340000.0	3.0	1.5599819421768188	1.1417726278305054
1.0	11360000.0	11370000.0	4.0	2.0080041885375977	1.2319822311401367
1.0	11370000.0	11380000.0	1.0	2.0300211906433105	1.278289794921875
1.0	11420000.0	11430000.0	0.0	2.2071878910064697	1.4143613576889038
1.0	11450000.0	11460000.0	3.0	2.073641300201416	1.2938779592514038
1.0	11490000.0	11500000.0	1.0	2.3275251388549805	1.4536676406860352
1.0	11520000.0	11530000.0	3.0	2.1400513648986816	1.368668794631958
1.0	11530000.0	11540000.0	1.0	2.2507402896881104	1.4286028146743774
1.0	11610000.0	11620000.0	0.0	2.2375690937042236	1.392675757408142
1.0	11640000.0	11650000.0	1.0	2.1315040588378906	1.2990703582763672
1.0	11670000.0	11680000.0	1.0	2.0253310203552246	1.2130210399627686
1.0	11680000.0	11690000.0	0.0	2.065169334411621	1.226409673690796
1.0	11710000.0	11720000.0	3.0	1.5971348285675049	1.04154634475708
1.0	11720000.0	11730000.0	1.0	1.7067060470581055	1.0731735229492188
1.0	11750000.0	11760000.0	1.0	1.8233182430267334	1.106998085975647
1.0	11820000.0	11830000.0	0.0	2.05544376373291	1.2592203617095947
1.0	11830000.0	11840000.0	0.0	2.0658178329467773	1.2748364210128784
1.0	11900000.0	11910000.0	2.0	1.826780080795288	1.1862117052078247
1.0	11910000.0	11920000.0	5.0	2.3143529891967773	1.437193512916565
1.0	11960000.0	11970000.0	11.0	2.7845935821533203	1.601454496383667
1.0	12090000.0	12100000.0	1.0	1.8215011358261108	1.1096137762069702
1.0	12120000.0	12130000.0	3.0	1.8511806726455688	1.1224391460418701
1.0	12130000.0	12140000.0	0.0	2.0662434101104736	1.2500035762786865
1.0	12270000.0	12280000.0	2.0	2.0751566886901855	1.222107172012329
1.0	12290000.0	12300000.0	4.0	1.6076233386993408	1.155398964881897
1.0	12300000.0	12310000.0	1.0	1.688260793685913	1.061690330505371
1.0	12370000.0	12380000.0	4.0	1.6968066692352295	1.0640125274658203
1.0	12400000.0	12410000.0	1.0	1.7100673913955688	1.1173967123031616
1.0	12410000.0	12420000.0	2.0	1.6730034351348877	1.0565444231033325
1.0	12450000.0	12460000.0	0.0	1.7071201801300049	1.068979024887085
1.0	12500000.0	12510000.0	0.0	1.7850803136825562	1.102469563484192
1.0	12540000.0	12550000.0	0.0	1.6199249029159546	1.0424174070358276
1.0	12690000.0	12700000.0	0.0	2.363452434539795	1.4653784036636353
1.0	12780000.0	12790000.0	9.0	2.4741370677948	1.50136399269104
1.0	13840000.0	13850000.0	1.0	3.171302318572998	1.7240022420883179
1.0	13950000.0	13960000.0	2.0	3.034818410873413	1.6810470819473267
1.0	14000000.0	14010000.0	4.0	2.87186861038208	1.6293340921401978
1.0	14040000.0	14050000.0	3.0	2.4262771606445312	1.4858214855194092
1.0	14080000.0	14090000.0	4.0	2.4764909744262695	1.502126693725586
1.0	14120000.0	14130000.0	4.0	2.5277249813079834	1.5187337398529053
1.0	14200000.0	14210000.0	4.0	2.9377970695495605	1.6503124237060547
1.0	14240000.0	14250000.0	2.0	3.2130393981933594	1.7370693683624268
1.0	14290000.0	14300000.0	2.0	3.2138240337371826	1.7373151779174805
1.0	14300000.0	14310000.0	2.0	3.213927745819092	1.7373476028442383
1.0	14340000.0	14350000.0	3.0	3.078970432281494	1.6949808597564697
1.0	14460000.0	14470000.0	2.0	3.7563629150390625	1.9041023254394531
1.0	14530000.0	14540000.0	3.0	3.9108192920684814	1.9504928588867188
1.0	14540000.0	14550000.0	3.0	4.237916469573975	2.047074794769287
1.0	14560000.0	14570000.0	3.0	4.167764186859131	2.0265536308288574
1.0	14600000.0	14610000.0	3.0	4.444267272949219	2.113471508026123
1.0	14620000.0	14630000.0	2.0	4.2107086181640625	2.035020351409912
1.0	14660000.0	14670000.0	8.0	4.245179176330566	2.0491936206817627
1.0	14720000.0	14730000.0	4.0	4.981828689575195	2.297131299972534
1.0	14750000.0	14760000.0	5.0	5.178009033203125	2.41701340675354
1.0	14790000.0	14800000.0	7.0	4.425505638122559	2.1255714893341064
1.0	14800000.0	14810000.0	4.0	4.5466508865356445	2.140010118484497
1.0	14860000.0	14870000.0	3.0	4.282414436340332	2.126309871673584
1.0	14880000.0	14890000.0	3.0	3.9700493812561035	2.0332274436950684
1.0	14920000.0	14930000.0	3.0	3.382539749145508	1.7935206890106201
1.0	14930000.0	14940000.0	4.0	3.9625442028045654	2.038681745529175
1.0	14940000.0	14950000.0	7.0	3.86517333984375	1.9368364810943604
1.0	14950000.0	14960000.0	3.0	4.123906135559082	2.032177448272705
1.0	15100000.0	15110000.0	2.0	4.30172061920166	2.1847259998321533
1.0	15170000.0	15180000.0	1.0	3.8531441688537598	2.0161590576171875
1.0	15210000.0	15220000.0	4.0	3.545982837677002	1.8779640197753906
1.0	15270000.0	15280000.0	3.0	2.850642204284668	1.6225664615631104
1.0	15340000.0	15350000.0	4.0	3.005558729171753	1.6704553365707397
1.0	15350000.0	15360000.0	4.0	2.8142311573028564	1.6099319458007812
1.0	15440000.0	15450000.0	3.0	2.6850147247314453	1.5695011615753174
1.0	15560000.0	15570000.0	0.0	2.559443950653076	1.529001235961914
1.0	15620000.0	15630000.0	1.0	2.346820116043091	1.4599591493606567
1.0	15650000.0	15660000.0	2.0	2.0781092643737793	1.3263603448867798
1.0	15740000.0	15750000.0	3.0	2.1755058765411377	1.3567225933074951
1.0	15760000.0	15770000.0	3.0	2.0778632164001465	1.2836252450942993
1.0	15980000.0	15990000.0	0.0	1.537630319595337	1.0476841926574707
1.0	16020000.0	16030000.0	0.0	1.7809970378875732	1.0966981649398804
1.0	16060000.0	16070000.0	3.0	1.7057422399520874	1.0715175867080688
1.0	16190000.0	16200000.0	2.0	2.2901782989501953	1.4414820671081543
1.0	16210000.0	16220000.0	2.0	2.492827892303467	1.5074269771575928
1.0	16250000.0	16260000.0	5.0	1.85663640499115	1.1265137195587158
1.0	16300000.0	16310000.0	2.0	1.9229278564453125	1.1771835088729858
1.0	16360000.0	16370000.0	0.0	1.872765302658081	1.1297740936279297
1.0	16530000.0	16540000.0	1.0	1.8024781942367554	1.1053526401519775
1.0	16540000.0	16550000.0	0.0	1.9420125484466553	1.1878637075424194
1.0	16630000.0	16640000.0	3.0	1.8198531866073608	1.1473963260650635
1.0	17230000.0	17240000.0	3.0	2.5215706825256348	1.359031319618225
1.0	17300000.0	17310000.0	1.0	1.9866206645965576	1.274919033050537
1.0	17330000.0	17340000.0	2.0	1.6798635721206665	1.1398637294769287
1.0	17340000.0	17350000.0	0.0	1.8383920192718506	1.1155351400375366
1.0	17390000.0	17400000.0	4.0	1.9705190658569336	1.2259563207626343
1.0	17560000.0	17570000.0	3.0	2.4389915466308594	1.4899518489837646
1.0	17710000.0	17720000.0	1.0	2.412877321243286	1.481464147567749
1.0	17750000.0	17760000.0	1.0	2.1460354328155518	1.3627774715423584
1.0	17830000.0	17840000.0	2.0	2.697490930557251	1.5735151767730713
1.0	17850000.0	17860000.0	3.0	2.7732203006744385	1.5978120565414429
1.0	17900000.0	17910000.0	2.0	2.479033946990967	1.5029511451721191
1.0	17910000.0	17920000.0	3.0	2.3453965187072754	1.4594942331314087
1.0	18000000.0	18010000.0	1.0	2.831129312515259	1.6163361072540283
1.0	18010000.0	18020000.0	3.0	2.694185495376587	1.5724490880966187
1.0	18020000.0	18030000.0	1.0	2.6908669471740723	1.571382999420166
1.0	18060000.0	18070000.0	0.0	2.8290534019470215	1.6156740188598633
1.0	18090000.0	18100000.0	2.0	2.6784045696258545	1.567375898361206
1.0	18120000.0	18130000.0	1.0	2.8567633628845215	1.6245168447494507
1.0	18150000.0	18160000.0	4.0	2.9358530044555664	1.6496912240982056
1.0	18160000.0	18170000.0	2.0	2.8868234157562256	1.6340974569320679
1.0	18190000.0	18200000.0	2.0	2.9789507389068604	1.663367509841919
1.0	18210000.0	18220000.0	3.0	2.7866172790527344	1.602102279663086
1.0	18230000.0	18240000.0	2.0	2.864710569381714	1.6270517110824585
1.0	18240000.0	18250000.0	3.0	2.6492838859558105	1.5580010414123535
1.0	18270000.0	18280000.0	2.0	2.8626201152801514	1.6263872385025024
1.0	18280000.0	18290000.0	3.0	2.8667409420013428	1.6276986598968506
1.0	18300000.0	18310000.0	3.0	2.9843876361846924	1.6650909185409546
1.0	18330000.0	18340000.0	0.0	2.9826159477233887	1.6645286083221436
1.0	18350000.0	18360000.0	3.0	2.8505232334136963	1.6225273609161377
1.0	18400000.0	18410000.0	1.0	3.014951229095459	1.6747665405273438
1.0	18440000.0	18450000.0	1.0	2.8990349769592285	1.6379867792129517
1.0	18480000.0	18490000.0	1.0	2.9477245807647705	1.6534662246704102
1.0	18500000.0	18510000.0	3.0	2.5315310955047607	1.5199673175811768
1.0	18510000.0	18520000.0	0.0	2.8113090991973877	1.6100021600723267
1.0	18520000.0	18530000.0	2.0	2.5836944580078125	1.536839246749878
1.0	18540000.0	18550000.0	4.0	2.9063611030578613	1.640316367149353
1.0	18670000.0	18680000.0	4.0	3.0769786834716797	1.6943538188934326
1.0	18690000.0	18700000.0	3.0	3.5155651569366455	1.8307981491088867
1.0	18730000.0	18740000.0	2.0	3.7465367317199707	1.9124542474746704
1.0	18750000.0	18760000.0	6.0	3.7513930797576904	1.9025999307632446
1.0	18840000.0	18850000.0	4.0	3.5643227100372314	1.8457367420196533
1.0	18970000.0	18980000.0	2.0	2.8482985496520996	1.6218183040618896
1.0	19040000.0	19050000.0	0.0	2.563063859939575	1.5301710367202759
1.0	19170000.0	19180000.0	3.0	2.2053303718566895	1.4137552976608276
1.0	19230000.0	19240000.0	1.0	1.8392254114151	1.1202850341796875
1.0	19280000.0	19290000.0	3.0	2.124699354171753	1.2100605964660645
1.0	19300000.0	19310000.0	3.0	2.0112557411193848	1.2325820922851562
1.0	19360000.0	19370000.0	3.0	1.9117696285247803	1.1407415866851807
1.0	19430000.0	19440000.0	2.0	1.6063010692596436	1.0375254154205322
1.0	19460000.0	19470000.0	0.0	1.6284797191619873	1.0547209978103638
1.0	19480000.0	19490000.0	2.0	1.5474916696548462	1.053161859512329
1.0	19500000.0	19510000.0	1.0	1.576317548751831	1.0502135753631592
1.0	19570000.0	19580000.0	0.0	1.8736045360565186	1.896749496459961
1.0	19580000.0	19590000.0	1.0	1.4884889125823975	1.035691499710083
1.0	19640000.0	19650000.0	1.0	1.5656182765960693	1.0648000240325928
1.0	19680000.0	19690000.0	1.0	1.6088688373565674	1.0569839477539062
1.0	19770000.0	19780000.0	2.0	1.7114365100860596	1.0689127445220947
1.0	19800000.0	19810000.0	1.0	1.7688242197036743	1.115604043006897
1.0	19810000.0	19820000.0	3.0	2.317700147628784	1.3142576217651367
1.0	19830000.0	19840000.0	3.0	2.0278162956237793	1.2921714782714844
1.0	19880000.0	19890000.0	4.0	2.154404401779175	1.3770601749420166
1.0	19900000.0	19910000.0	2.0	2.098389148712158	1.328354835510254
1.0	19930000.0	19940000.0	1.0	2.0731842517852783	1.3704593181610107
1.0	19940000.0	19950000.0	4.0	1.9282869100570679	1.1843827962875366
1.0	19950000.0	19960000.0	2.0	1.8319854736328125	1.1552666425704956
1.0	19980000.0	19990000.0	5.0	1.9124552011489868	1.1895873546600342
1.0	19990000.0	20000000.0	0.0	2.0689196586608887	1.2124533653259277
1.0	20020000.0	20030000.0	5.0	1.6625522375106812	1.0533345937728882
1.0	20030000.0	20040000.0	1.0	1.7679468393325806	1.0928248167037964
1.0	20080000.0	20090000.0	1.0	1.7826439142227173	1.0960352420806885
1.0	20110000.0	20120000.0	2.0	1.6765581369400024	1.0628546476364136
1.0	20130000.0	20140000.0	1.0	1.8188858032226562	1.105273962020874
1.0	20140000.0	20150000.0	1.0	1.7456061840057373	1.0844879150390625
1.0	20180000.0	20190000.0	2.0	2.039767026901245	1.2665332555770874
1.0	20200000.0	20210000.0	3.0	2.010554790496826	1.2033360004425049
1.0	20280000.0	20290000.0	3.0	2.349559783935547	1.4608533382415771
1.0	20290000.0	20300000.0	2.0	2.4561238288879395	1.495517611503601
1.0	20380000.0	20390000.0	4.0	2.7255661487579346	1.5825324058532715
1.0	20390000.0	20400000.0	3.0	2.6660056114196777	1.563386082649231
1.0	20570000.0	20580000.0	1.0	2.4578845500946045	1.4960895776748657
1.0	20590000.0	20600000.0	0.0	2.5104613304138184	1.5131421089172363
1.0	20620000.0	20630000.0	3.0	2.360903263092041	1.4645479917526245
1.0	20660000.0	20670000.0	2.0	2.5345234870910645	1.5209362506866455
1.0	20680000.0	20690000.0	4.0	2.3058362007141113	1.4465923309326172
1.0	20730000.0	20740000.0	1.0	2.8973963260650635	1.6374651193618774
1.0	20780000.0	20790000.0	2.0	2.5344626903533936	1.5209156274795532
1.0	20990000.0	21000000.0	2.0	2.1704013347625732	1.370361089706421
1.0	21070000.0	21080000.0	3.0	1.8363125324249268	1.1255669593811035
1.0	21130000.0	21140000.0	1.0	1.8844162225723267	1.1783994436264038
1.0	21160000.0	21170000.0	6.0	1.792786955833435	1.1097391843795776
1.0	21220000.0	21230000.0	0.0	1.8607076406478882	1.1559242010116577
1.0	21250000.0	21260000.0	2.0	1.865976333618164	1.1745755672454834
1.0	21260000.0	21270000.0	0.0	1.8806018829345703	1.1692593097686768
1.0	21350000.0	21360000.0	2.0	1.8324635028839111	1.131203532218933
1.0	21380000.0	21390000.0	3.0	1.8023748397827148	1.1209043264389038
1.0	21440000.0	21450000.0	1.0	1.888891577720642	1.1550788879394531
1.0	21510000.0	21520000.0	5.0	1.8633321523666382	1.1208387613296509
1.0	21640000.0	21650000.0	1.0	1.7999718189239502	1.1063892841339111
1.0	21690000.0	21700000.0	4.0	1.9897518157958984	1.2313041687011719
1.0	21810000.0	21820000.0	0.0	1.8205053806304932	1.1076558828353882
1.0	21870000.0	21880000.0	1.0	1.912994623184204	1.1684832572937012
1.0	21890000.0	21900000.0	2.0	1.8000948429107666	1.1144723892211914
1.0	21910000.0	21920000.0	0.0	1.871516227722168	1.1604933738708496
1.0	21990000.0	22000000.0	1.0	1.776106834411621	1.0913701057434082
1.0	22030000.0	22040000.0	1.0	2.0341782569885254	1.2299264669418335
1.0	22040000.0	22050000.0	0.0	1.7789300680160522	1.114223837852478
1.0	22060000.0	22070000.0	2.0	1.8706058263778687	1.1700831651687622
1.0	22100000.0	22110000.0	5.0	2.3109874725341797	1.343204140663147
1.0	22130000.0	22140000.0	2.0	2.1649813652038574	1.3595821857452393
1.0	22200000.0	22210000.0	2.0	2.213759183883667	1.4087011814117432
1.0	22210000.0	22220000.0	3.0	2.132556438446045	1.3229056596755981
1.0	22220000.0	22230000.0	0.0	1.7467563152313232	1.0834070444107056
1.0	22230000.0	22240000.0	3.0	1.813401222229004	1.1073423624038696
1.0	22400000.0	22410000.0	0.0	1.9771991968154907	1.2337669134140015
1.0	22460000.0	22470000.0	3.0	1.8922189474105835	1.1687963008880615
1.0	22490000.0	22500000.0	4.0	2.016758918762207	1.2317456007003784
1.0	22520000.0	22530000.0	2.0	2.1181817054748535	1.3013010025024414
1.0	22550000.0	22560000.0	3.0	2.0416438579559326	1.263725757598877
1.0	22560000.0	22570000.0	2.0	2.1100051403045654	1.3125
1.0	22620000.0	22630000.0	2.0	2.2181460857391357	1.4179472923278809
1.0	22880000.0	22890000.0	2.0	1.9586436748504639	1.1957813501358032
1.0	22910000.0	22920000.0	1.0	2.226193428039551	1.4205780029296875
1.0	22960000.0	22970000.0	1.0	2.317747116088867	1.4504789113998413
1.0	23190000.0	23200000.0	2.0	2.5108447074890137	1.5132653713226318
1.0	23210000.0	23220000.0	1.0	2.3963234424591064	1.4760801792144775
1.0	23260000.0	23270000.0	5.0	2.168534755706787	1.373314619064331
1.0	23380000.0	23390000.0	2.0	1.725339651107788	1.073847770690918
1.0	23390000.0	23400000.0	1.0	1.6929948329925537	1.0635449886322021
1.0	23410000.0	23420000.0	2.0	1.6848030090332031	1.0598962306976318
1.0	23460000.0	23470000.0	1.0	1.812071442604065	1.1229026317596436
1.0	23470000.0	23480000.0	0.0	1.9074722528457642	1.18705153465271
1.0	23510000.0	23520000.0	2.0	1.9329993724822998	1.1789131164550781
1.0	23630000.0	23640000.0	3.0	1.885385274887085	1.136716365814209
1.0	23640000.0	23650000.0	2.0	1.8609555959701538	1.1449635028839111
1.0	23650000.0	23660000.0	5.0	1.7775356769561768	1.1085063219070435
1.0	23670000.0	23680000.0	2.0	1.970259428024292	1.1579090356826782
1.0	23710000.0	23720000.0	1.0	1.9248380661010742	1.2052891254425049
1.0	23760000.0	23770000.0	2.0	2.2967562675476074	1.4436309337615967
1.0	23790000.0	23800000.0	2.0	2.2546298503875732	1.4298737049102783
1.0	23890000.0	23900000.0	4.0	2.815246105194092	1.611261010169983
1.0	23950000.0	23960000.0	1.0	3.7183620929718018	1.892613172531128
1.0	23970000.0	23980000.0	1.0	2.255727767944336	1.4302325248718262
1.0	24060000.0	24070000.0	3.0	1.8016178607940674	1.112155556678772
1.0	24080000.0	24090000.0	1.0	1.7011798620224	1.0662225484848022
1.0	24130000.0	24140000.0	1.0	1.6572701930999756	1.0512583255767822
1.0	24210000.0	24220000.0	3.0	2.000756025314331	1.2042824029922485
1.0	24520000.0	24530000.0	0.0	1.9828579425811768	1.2393964529037476
1.0	24530000.0	24540000.0	2.0	2.053370475769043	1.2825952768325806
1.0	24580000.0	24590000.0	2.0	2.0957860946655273	1.3012518882751465
1.0	24600000.0	24610000.0	4.0	2.1862521171569824	1.380739688873291
1.0	24610000.0	24620000.0	3.0	2.3019001483917236	1.4453067779541016
1.0	24630000.0	24640000.0	2.0	2.163707733154297	1.4001290798187256
1.0	24690000.0	24700000.0	4.0	2.0220651626586914	1.1899285316467285
1.0	24710000.0	24720000.0	1.0	2.152297019958496	1.2973228693008423
1.0	24810000.0	24820000.0	4.0	2.0282061100006104	1.2631967067718506
1.0	24880000.0	24890000.0	5.0	1.9979594945907593	1.2521837949752808
1.0	25000000.0	25010000.0	5.0	2.075165271759033	1.3434292078018188
1.0	25070000.0	25080000.0	9.0	5.116929054260254	2.295133590698242
1.0	25100000.0	25110000.0	1.0	2.2131810188293457	1.4163234233856201
1.0	25180000.0	25190000.0	2.0	1.8008992671966553	1.1027333736419678
1.0	25190000.0	25200000.0	1.0	1.8372070789337158	1.1435809135437012
1.0	25250000.0	25260000.0	3.0	4.973307132720947	2.2557613849639893
1.0	25340000.0	25350000.0	3.0	1.875238060951233	1.1336318254470825
1.0	25350000.0	25360000.0	4.0	1.7306066751480103	1.0900421142578125
1.0	25390000.0	25400000.0	1.0	1.9131829738616943	1.1377991437911987
1.0	25470000.0	25480000.0	0.0	1.9814167022705078	1.2113206386566162
1.0	25510000.0	25520000.0	2.0	1.8721942901611328	1.1277120113372803
1.0	25530000.0	25540000.0	3.0	1.8916542530059814	1.139103651046753
1.0	25550000.0	25560000.0	1.0	1.9261023998260498	1.4026720523834229
1.0	25570000.0	25580000.0	2.0	1.9716060161590576	1.837569236755371
1.0	25770000.0	25780000.0	1.0	1.7615983486175537	1.094157099723816
1.0	25790000.0	25800000.0	1.0	1.8550573587417603	1.1612368822097778
1.0	25950000.0	25960000.0	3.0	2.178781032562256	1.3867937326431274
1.0	26010000.0	26020000.0	1.0	2.041217088699341	1.3003778457641602
1.0	26050000.0	26060000.0	1.0	1.9536139965057373	1.230356216430664
1.0	26060000.0	26070000.0	3.0	1.9041630029678345	1.1485176086425781
1.0	26160000.0	26170000.0	1.0	1.8388683795928955	1.1487966775894165
1.0	26210000.0	26220000.0	1.0	1.8466975688934326	1.132216215133667
1.0	26240000.0	26250000.0	2.0	1.9378793239593506	1.1989951133728027
1.0	26290000.0	26300000.0	2.0	1.975499153137207	1.1608165502548218
1.0	26390000.0	26400000.0	0.0	1.9722744226455688	1.175394892692566
1.0	26430000.0	26440000.0	0.0	1.8850685358047485	1.4851468801498413
1.0	26490000.0	26500000.0	0.0	2.050511121749878	1.2048970460891724
1.0	26530000.0	26540000.0	0.0	1.8943265676498413	1.1455847024917603
1.0	26570000.0	26580000.0	1.0	1.840836763381958	1.1488287448883057
1.0	26590000.0	26600000.0	4.0	1.7699941396713257	1.1010690927505493
1.0	26710000.0	26720000.0	1.0	2.1864969730377197	1.4075907468795776
1.0	26720000.0	26730000.0	4.0	2.120893955230713	1.3157429695129395
1.0	26730000.0	26740000.0	2.0	2.3157215118408203	1.4498175382614136
1.0	26750000.0	26760000.0	7.0	2.1396193504333496	1.214724063873291
1.0	26780000.0	26790000.0	1.0	1.8781780004501343	1.1688511371612549
1.0	26790000.0	26800000.0	1.0	1.855560302734375	1.1323292255401611
1.0	26840000.0	26850000.0	0.0	2.037188768386841	1.2680439949035645
1.0	26870000.0	26880000.0	3.0	2.04197359085083	1.2442203760147095
1.0	26920000.0	26930000.0	5.0	1.8836486339569092	1.1448726654052734
1.0	26950000.0	26960000.0	0.0	2.1667847633361816	1.3407549858093262
1.0	26970000.0	26980000.0	3.0	2.1355929374694824	1.3553017377853394
1.0	27010000.0	27020000.0	2.0	2.2145087718963623	1.4167559146881104
1.0	27020000.0	27030000.0	11.0	2.550219774246216	1.3795506954193115
1.0	27040000.0	27050000.0	2.0	2.039726495742798	1.2847230434417725
1.0	27080000.0	27090000.0	1.0	1.9219276905059814	1.1946306228637695
1.0	27090000.0	27100000.0	1.0	1.9398343563079834	1.2174994945526123
1.0	27180000.0	27190000.0	2.0	1.5731439590454102	1.0884015560150146
1.0	27230000.0	27240000.0	0.0	1.770035982131958	1.0892798900604248
1.0	27250000.0	27260000.0	1.0	1.7166080474853516	1.0725889205932617
1.0	27360000.0	27370000.0	2.0	2.01088285446167	1.2269638776779175
1.0	27670000.0	27680000.0	1.0	1.930769681930542	1.2099756002426147
1.0	27710000.0	27720000.0	1.0	1.9988075494766235	1.2346279621124268
1.0	27720000.0	27730000.0	3.0	2.023850440979004	1.2391387224197388
1.0	27750000.0	27760000.0	7.0	2.2409167289733887	1.3654310703277588
1.0	27770000.0	27780000.0	1.0	1.9429142475128174	1.2416549921035767
1.0	27830000.0	27840000.0	3.0	1.9534566402435303	1.1954666376113892
1.0	27910000.0	27920000.0	3.0	1.5672428607940674	1.0465750694274902
1.0	27930000.0	27940000.0	1.0	1.733573317527771	1.172803282737732
1.0	27980000.0	27990000.0	2.0	2.115060329437256	1.209816575050354
1.0	28050000.0	28060000.0	0.0	1.709742784500122	1.0820046663284302
1.0	28060000.0	28070000.0	1.0	1.6039501428604126	1.0504451990127563
1.0	28190000.0	28200000.0	3.0	1.9212844371795654	1.1501694917678833
1.0	28200000.0	28210000.0	2.0	1.9265460968017578	1.180890679359436
1.0	28210000.0	28220000.0	2.0	2.1280369758605957	1.2822439670562744
1.0	28220000.0	28230000.0	5.0	1.6057825088500977	1.0444756746292114
1.0	28230000.0	28240000.0	1.0	1.6421632766723633	1.04701828956604
1.0	28250000.0	28260000.0	0.0	1.9376952648162842	1.1733640432357788
1.0	28310000.0	28320000.0	1.0	1.8858518600463867	1.2075562477111816
1.0	28350000.0	28360000.0	3.0	1.8922182321548462	1.2087982892990112
1.0	28390000.0	28400000.0	4.0	2.2072949409484863	1.4143950939178467
1.0	28420000.0	28430000.0	3.0	2.364987373352051	1.465879201889038
1.0	28500000.0	28510000.0	4.0	2.228665828704834	1.4050390720367432
1.0	28520000.0	28530000.0	2.0	1.8834350109100342	1.15293550491333
1.0	28600000.0	28610000.0	4.0	1.6688299179077148	1.054499864578247
1.0	28740000.0	28750000.0	4.0	1.9762468338012695	1.2407925128936768
1.0	28750000.0	28760000.0	2.0	1.8779722452163696	1.16457200050354
1.0	28800000.0	28810000.0	2.0	1.8368898630142212	1.1698795557022095
1.0	28900000.0	28910000.0	2.0	2.3643100261688232	1.4101463556289673
1.0	28930000.0	28940000.0	1.0	2.0865180492401123	1.3748338222503662
1.0	28940000.0	28950000.0	4.0	1.889939546585083	1.2062373161315918
1.0	28960000.0	28970000.0	1.0	1.980999231338501	1.203734040260315
1.0	29040000.0	29050000.0	4.0	1.826907753944397	1.137909173965454
1.0	29170000.0	29180000.0	1.0	1.952702522277832	1.1745622158050537
1.0	29220000.0	29230000.0	1.0	1.6396452188491821	1.0472538471221924
1.0	29250000.0	29260000.0	0.0	2.53175687789917	1.4027202129364014
1.0	29280000.0	29290000.0	1.0	1.7243343591690063	1.076681137084961
1.0	29290000.0	29300000.0	2.0	1.7404857873916626	1.0870280265808105
1.0	29420000.0	29430000.0	1.0	1.685804009437561	1.061515212059021
1.0	29480000.0	29490000.0	4.0	1.7411320209503174	1.0970135927200317
1.0	29530000.0	29540000.0	0.0	1.6176412105560303	1.0510942935943604
1.0	29720000.0	29730000.0	2.0	2.5490455627441406	1.5256366729736328
1.0	30130000.0	30140000.0	2.0	3.2269439697265625	1.741416573524475
1.0	30190000.0	30200000.0	2.0	3.162501096725464	1.721243143081665
1.0	30200000.0	30210000.0	3.0	2.6434693336486816	1.5561244487762451
1.0	30240000.0	30250000.0	3.0	3.016056776046753	1.6751184463500977
1.0	30320000.0	30330000.0	5.0	3.1992151737213135	1.7310186624526978
1.0	30440000.0	30450000.0	3.0	3.1038200855255127	1.7028061151504517
1.0	30500000.0	30510000.0	3.0	3.3272757530212402	1.7726716995239258
1.0	30550000.0	30560000.0	2.0	3.1093249320983887	1.7030954360961914
1.0	30560000.0	30570000.0	7.0	3.067638635635376	1.6914077997207642
1.0	30640000.0	30650000.0	4.0	3.2536075115203857	1.7497425079345703
1.0	30660000.0	30670000.0	2.0	3.1161258220672607	1.7066781520843506
1.0	30680000.0	30690000.0	5.0	2.9167020320892334	1.6436059474945068
1.0	30690000.0	30700000.0	1.0	3.076263904571533	1.6941280364990234
1.0	30760000.0	30770000.0	2.0	3.4911999702453613	1.8400402069091797
1.0	30770000.0	30780000.0	2.0	3.385190486907959	1.7936103343963623
1.0	30830000.0	30840000.0	6.0	2.972977876663208	1.6621882915496826
1.0	30880000.0	30890000.0	5.0	3.214374542236328	1.7475160360336304
1.0	31010000.0	31020000.0	4.0	2.396728992462158	1.4762123823165894
1.0	31060000.0	31070000.0	0.0	2.4530868530273438	1.4945284128189087
1.0	31090000.0	31100000.0	3.0	2.432438850402832	1.4878226518630981
1.0	31140000.0	31150000.0	1.0	2.4545586109161377	1.495009422302246
1.0	31160000.0	31170000.0	3.0	2.260119915008545	1.4316670894622803
1.0	31190000.0	31200000.0	2.0	2.404651641845703	1.4787909984588623
1.0	31240000.0	31250000.0	6.0	2.4215457439422607	1.4842820167541504
1.0	31330000.0	31340000.0	2.0	2.3262875080108643	1.4532639980316162
1.0	31350000.0	31360000.0	1.0	2.0078017711639404	1.2747957706451416
1.0	31440000.0	31450000.0	1.0	1.7118419408798218	1.0696088075637817
1.0	31460000.0	31470000.0	2.0	1.6430766582489014	1.0574471950531006
1.0	31490000.0	31500000.0	2.0	1.8650925159454346	1.1529314517974854
1.0	31570000.0	31580000.0	4.0	1.9871559143066406	1.239689826965332
1.0	31590000.0	31600000.0	0.0	2.19513201713562	1.4053599834442139
1.0	31660000.0	31670000.0	2.0	2.220292568206787	1.4186480045318604
1.0	31670000.0	31680000.0	1.0	2.4312472343444824	1.4874355792999268
1.0	31680000.0	31690000.0	4.0	2.25740122795105	1.4307787418365479
1.0	31710000.0	31720000.0	7.0	2.0284368991851807	1.2584153413772583
1.0	31760000.0	31770000.0	1.0	1.8424909114837646	1.1278010606765747
1.0	31770000.0	31780000.0	2.0	1.904136300086975	1.1341629028320312
1.0	31830000.0	31840000.0	1.0	1.7008612155914307	1.0653705596923828
1.0	31890000.0	31900000.0	2.0	2.487114906311035	1.5055739879608154
1.0	31910000.0	31920000.0	1.0	2.088488817214966	1.319237470626831
1.0	31970000.0	31980000.0	3.0	1.9405391216278076	1.2227563858032227
1.0	32070000.0	32080000.0	1.0	2.1105146408081055	1.30662202835083
1.0	32080000.0	32090000.0	2.0	1.9075219631195068	1.1598938703536987
1.0	32120000.0	32130000.0	1.0	1.9591230154037476	1.238340973854065
1.0	32350000.0	32360000.0	2.0	2.4674630165100098	1.4991990327835083
1.0	32400000.0	32410000.0	5.0	3.7116916179656982	1.7734178304672241
1.0	32460000.0	32470000.0	2.0	2.1646206378936768	1.385433554649353
1.0	32480000.0	32490000.0	0.0	2.153535842895508	1.2324212789535522
1.0	32550000.0	32560000.0	1.0	1.760733962059021	1.092622995376587
1.0	32560000.0	32570000.0	1.0	1.7152751684188843	1.082244634628296
1.0	32570000.0	32580000.0	1.0	2.1864757537841797	1.2386488914489746
1.0	32590000.0	32600000.0	1.0	2.0809378623962402	1.3434232473373413
1.0	32690000.0	32700000.0	0.0	1.9459984302520752	1.2562986612319946
1.0	32720000.0	32730000.0	2.0	2.3821513652801514	1.4714677333831787
1.0	32850000.0	32860000.0	0.0	1.6893692016601562	1.0691064596176147
1.0	32930000.0	32940000.0	0.0	2.0842812061309814	1.2345763444900513
1.0	33020000.0	33030000.0	1.0	1.8714895248413086	1.166507363319397
1.0	33040000.0	33050000.0	6.0	1.913214921951294	1.166175127029419
1.0	33090000.0	33100000.0	4.0	1.8162578344345093	1.1137149333953857
1.0	33110000.0	33120000.0	1.0	2.3974504470825195	1.3549525737762451
1.0	33240000.0	33250000.0	0.0	1.6746028661727905	1.0587031841278076
1.0	33350000.0	33360000.0	2.0	1.8354766368865967	1.121265172958374
1.0	33400000.0	33410000.0	0.0	1.6469228267669678	1.0477168560028076
1.0	33420000.0	33430000.0	5.0	1.6456050872802734	1.0576366186141968
1.0	33500000.0	33510000.0	3.0	1.8439083099365234	1.1382229328155518
1.0	33520000.0	33530000.0	2.0	2.0583345890045166	1.2737478017807007
1.0	33620000.0	33630000.0	5.0	1.7821998596191406	1.125182867050171
1.0	33640000.0	33650000.0	1.0	2.1584131717681885	1.2735023498535156
1.0	33650000.0	33660000.0	3.0	1.9966226816177368	1.201810359954834
1.0	33660000.0	33670000.0	2.0	2.134547472000122	1.309674620628357
1.0	33700000.0	33710000.0	2.0	2.156721591949463	1.3615673780441284
1.0	33770000.0	33780000.0	3.0	2.0392441749572754	1.2505594491958618
1.0	33800000.0	33810000.0	2.0	1.8469969034194946	1.1148086786270142
1.0	33810000.0	33820000.0	1.0	2.5234694480895996	1.3450506925582886
1.0	33820000.0	33830000.0	0.0	1.8931281566619873	1.1612478494644165
1.0	33840000.0	33850000.0	3.0	1.891495943069458	1.2053364515304565
1.0	33870000.0	33880000.0	4.0	2.2478690147399902	1.4276665449142456
1.0	33900000.0	33910000.0	2.0	2.1089258193969727	1.339418649673462
1.0	33910000.0	33920000.0	1.0	2.1783969402313232	1.4049382209777832
1.0	33990000.0	34000000.0	1.0	2.7545254230499268	1.5918220281600952
1.0	34030000.0	34040000.0	5.0	2.7585678100585938	1.5931172370910645
1.0	34050000.0	34060000.0	3.0	2.8694605827331543	1.628566026687622
1.0	34250000.0	34260000.0	3.0	3.5469253063201904	1.8402092456817627
1.0	34290000.0	34300000.0	1.0	3.188464403152466	1.7293803691864014
1.0	34300000.0	34310000.0	1.0	3.358874559402466	1.7821470499038696
1.0	34340000.0	34350000.0	2.0	3.1108603477478027	1.7050224542617798
1.0	34360000.0	34370000.0	5.0	2.9354217052459717	1.6495559215545654
1.0	34380000.0	34390000.0	3.0	3.1947004795074463	1.7313306331634521
1.0	34440000.0	34450000.0	0.0	3.380296230316162	1.789110541343689
1.0	34450000.0	34460000.0	1.0	3.3644638061523438	1.784206748008728
1.0	34510000.0	34520000.0	2.0	3.608307361602783	1.8591687679290771
1.0	34610000.0	34620000.0	1.0	3.24756121635437	1.74770188331604
1.0	34620000.0	34630000.0	3.0	3.2239208221435547	1.7404705286026
1.0	34660000.0	34670000.0	4.0	3.337661027908325	1.775895357131958
1.0	34680000.0	34690000.0	5.0	3.3399276733398438	1.7765989303588867
1.0	34700000.0	34710000.0	1.0	3.6838183403015137	1.8821418285369873
1.0	34770000.0	34780000.0	5.0	3.8190646171569824	1.9229953289031982
1.0	34790000.0	34800000.0	6.0	3.2598133087158203	1.7516772747039795
1.0	34800000.0	34810000.0	5.0	3.230224132537842	1.7424428462982178
1.0	34910000.0	34920000.0	1.0	3.7861733436584473	1.9221299886703491
1.0	34920000.0	34930000.0	3.0	3.5881476402282715	1.8700329065322876
1.0	34930000.0	34940000.0	3.0	3.519681215286255	1.8384323120117188
1.0	34940000.0	34950000.0	3.0	3.6576552391052246	1.880965232849121
1.0	34960000.0	34970000.0	5.0	3.4926350116729736	1.823754906654358
1.0	34970000.0	34980000.0	4.0	3.642695665359497	1.8696479797363281
1.0	35050000.0	35060000.0	0.0	3.184966564178467	1.7265396118164062
1.0	35070000.0	35080000.0	3.0	2.992189884185791	1.6675615310668945
1.0	35080000.0	35090000.0	3.0	2.930983066558838	1.6481345891952515
1.0	35140000.0	35150000.0	2.0	3.1130385398864746	1.7057079076766968
1.0	35150000.0	35160000.0	4.0	2.8821969032287598	1.631615400314331
1.0	35160000.0	35170000.0	6.0	3.1055502891540527	1.7034543752670288
1.0	35240000.0	35250000.0	3.0	2.87890362739563	1.6304206848144531
1.0	35330000.0	35340000.0	2.0	2.225088119506836	1.4202152490615845
1.0	35340000.0	35350000.0	1.0	2.1747000217437744	1.3810372352600098
1.0	35370000.0	35380000.0	3.0	2.289921283721924	1.4413998126983643
1.0	35380000.0	35390000.0	2.0	2.208235263824463	1.4093807935714722
1.0	35460000.0	35470000.0	2.0	1.9585769176483154	1.197696328163147
1.0	35500000.0	35510000.0	3.0	2.417470693588257	1.4829576015472412
1.0	35530000.0	35540000.0	0.0	2.668187141418457	1.5640881061553955
1.0	35570000.0	35580000.0	1.0	2.038137912750244	1.3041222095489502
1.0	35630000.0	35640000.0	4.0	2.4444053173065186	1.4917123317718506
1.0	35680000.0	35690000.0	0.0	2.4349522590637207	1.4886382818222046
1.0	35820000.0	35830000.0	2.0	2.0674798488616943	1.3110451698303223
1.0	35960000.0	35970000.0	2.0	1.972881555557251	1.2370598316192627
1.0	35970000.0	35980000.0	2.0	1.9403663873672485	1.180633306503296
1.0	35990000.0	36000000.0	3.0	1.8927541971206665	1.1392440795898438
1.0	36010000.0	36020000.0	1.0	1.8496497869491577	1.1378263235092163
1.0	36030000.0	36040000.0	3.0	1.7268308401107788	1.075880765914917
1.0	36050000.0	36060000.0	0.0	1.845698356628418	1.1387172937393188
1.0	36070000.0	36080000.0	2.0	1.8752397298812866	1.1608788967132568
1.0	36130000.0	36140000.0	4.0	2.0452916622161865	1.2327196598052979
1.0	36140000.0	36150000.0	2.0	2.025505542755127	1.2203960418701172
1.0	36160000.0	36170000.0	4.0	2.020289659500122	1.2071765661239624
1.0	36210000.0	36220000.0	1.0	1.9137643575668335	1.2310056686401367
1.0	36280000.0	36290000.0	1.0	1.7297179698944092	1.0794538259506226
1.0	36290000.0	36300000.0	3.0	1.6818052530288696	1.0620298385620117
1.0	36350000.0	36360000.0	0.0	1.7427337169647217	1.0795739889144897
1.0	36400000.0	36410000.0	3.0	1.6782619953155518	1.0591068267822266
1.0	36410000.0	36420000.0	1.0	1.6053966283798218	1.0444211959838867
1.0	36430000.0	36440000.0	0.0	1.6496493816375732	1.0495089292526245
1.0	36480000.0	36490000.0	2.0	1.6543769836425781	1.049750566482544
1.0	36490000.0	36500000.0	0.0	1.7582085132598877	1.0936022996902466
1.0	36520000.0	36530000.0	1.0	1.7009942531585693	1.0708653926849365
1.0	36530000.0	36540000.0	1.0	1.8168485164642334	1.1230753660202026
1.0	36590000.0	36600000.0	2.0	2.0008785724639893	1.205207109451294
1.0	36640000.0	36650000.0	1.0	2.106070041656494	1.3639841079711914
1.0	36690000.0	36700000.0	1.0	2.6981942653656006	1.4069654941558838
1.0	36760000.0	36770000.0	4.0	2.096947193145752	1.3419550657272339
1.0	36820000.0	36830000.0	1.0	2.0628511905670166	1.2479102611541748
1.0	36840000.0	36850000.0	0.0	2.1438467502593994	1.2965171337127686
1.0	36850000.0	36860000.0	6.0	3.4630119800567627	1.81464421749115
1.0	36870000.0	36880000.0	2.0	2.189211368560791	1.40847909450531
1.0	36920000.0	36930000.0	1.0	1.616066336631775	1.0933135747909546
1.0	36940000.0	36950000.0	3.0	1.8335344791412354	1.1255054473876953
1.0	37070000.0	37080000.0	0.0	2.0099337100982666	1.2356404066085815
1.0	37140000.0	37150000.0	2.0	2.325674533843994	1.453064203262329
1.0	37180000.0	37190000.0	1.0	2.2833495140075684	1.4392534494400024
1.0	37190000.0	37200000.0	2.0	2.1824951171875	1.4062793254852295
1.0	37240000.0	37250000.0	1.0	2.2970800399780273	1.4437353610992432
1.0	37250000.0	37260000.0	2.0	2.454360008239746	1.4949439764022827
1.0	37270000.0	37280000.0	0.0	2.512585401535034	1.5138298273086548
1.0	37300000.0	37310000.0	1.0	2.3882498741149902	1.473454236984253
1.0	37340000.0	37350000.0	2.0	2.38859224319458	1.473564863204956
1.0	37350000.0	37360000.0	1.0	2.571932315826416	1.5330387353897095
1.0	37360000.0	37370000.0	3.0	2.6256699562072754	1.5503865480422974
1.0	37450000.0	37460000.0	5.0	2.7710187435150146	1.5971084833145142
1.0	37480000.0	37490000.0	4.0	3.089817762374878	1.6983964443206787
1.0	37520000.0	37530000.0	6.0	3.0042271614074707	1.6713731288909912
1.0	37530000.0	37540000.0	1.0	3.210256576538086	1.7364675998687744
1.0	37580000.0	37590000.0	4.0	3.3016841411590576	1.7629082202911377
1.0	37700000.0	37710000.0	0.0	2.699474811553955	1.574151635169983
1.0	37820000.0	37830000.0	1.0	2.47856068611145	1.5027997493743896
1.0	38180000.0	38190000.0	6.0	2.0298190116882324	1.2535480260849
1.0	38220000.0	38230000.0	1.0	2.247954845428467	1.4276930093765259
1.0	38270000.0	38280000.0	0.0	1.7425711154937744	1.2049583196640015
1.0	38440000.0	38450000.0	4.0	1.7107750177383423	1.0729196071624756
1.0	38490000.0	38500000.0	0.0	1.82417893409729	1.123631238937378
1.0	38510000.0	38520000.0	3.0	1.93828547000885	1.1605128049850464
1.0	38590000.0	38600000.0	1.0	2.0613207817077637	1.2656629085540771
1.0	38720000.0	38730000.0	2.0	2.1359074115753174	1.3519853353500366
1.0	38740000.0	38750000.0	3.0	2.400430917739868	1.477417230606079
1.0	38770000.0	38780000.0	3.0	2.334627151489258	1.4559847116470337
1.0	38780000.0	38790000.0	5.0	2.078399658203125	1.286402940750122
1.0	38800000.0	38810000.0	0.0	2.1326465606689453	1.3532387018203735
1.0	38870000.0	38880000.0	0.0	2.598271131515503	1.541547417640686
1.0	38910000.0	38920000.0	3.0	2.2008450031280518	1.4122848510742188
1.0	38930000.0	38940000.0	1.0	2.455139636993408	1.495197057723999
1.0	38980000.0	38990000.0	7.0	2.3223659992218018	1.4519844055175781
1.0	39080000.0	39090000.0	4.0	2.6177737712860107	1.5478392839431763
1.0	39110000.0	39120000.0	0.0	2.5648396015167236	1.5307461023330688
1.0	39160000.0	39170000.0	3.0	2.6808817386627197	1.5681718587875366
1.0	39200000.0	39210000.0	3.0	2.5530407428741455	1.526929259300232
1.0	39230000.0	39240000.0	2.0	2.3418097496032715	1.4583234786987305
1.0	39250000.0	39260000.0	2.0	2.2888331413269043	1.441043734550476
1.0	39260000.0	39270000.0	3.0	2.4641265869140625	1.49811589717865
1.0	39310000.0	39320000.0	1.0	1.959125280380249	1.2249270677566528
1.0	39320000.0	39330000.0	8.0	2.2713847160339355	1.2641241550445557
1.0	39340000.0	39350000.0	0.0	2.2997641563415527	1.4446111917495728
1.0	39580000.0	39590000.0	2.0	1.9520257711410522	1.222145438194275
1.0	39800000.0	39810000.0	1.0	1.5803064107894897	1.0453579425811768
1.0	39970000.0	39980000.0	1.0	1.7461841106414795	1.0834100246429443
1.0	40000000.0	40010000.0	1.0	1.6490414142608643	1.0505311489105225
1.0	40010000.0	40020000.0	2.0	1.5547517538070679	1.0309151411056519
1.0	40050000.0	40060000.0	2.0	1.807787299156189	1.1025145053863525
1.0	40090000.0	40100000.0	1.0	1.8644685745239258	1.1296732425689697
1.0	40100000.0	40110000.0	1.0	1.873883605003357	1.1547571420669556
1.0	40110000.0	40120000.0	2.0	1.8946974277496338	1.1572201251983643
1.0	40120000.0	40130000.0	1.0	1.7316150665283203	1.0760247707366943
1.0	40170000.0	40180000.0	3.0	1.8036730289459229	1.1021877527236938
1.0	40190000.0	40200000.0	1.0	1.764703392982483	1.0893192291259766
1.0	40280000.0	40290000.0	1.0	1.8111631870269775	1.1057987213134766
1.0	40440000.0	40450000.0	4.0	1.703986406326294	1.0681697130203247
1.0	40450000.0	40460000.0	0.0	1.8365739583969116	1.1121530532836914
1.0	40480000.0	40490000.0	0.0	1.9786841869354248	1.2041274309158325
1.0	40510000.0	40520000.0	2.0	1.9630677700042725	1.1850066184997559
1.0	40550000.0	40560000.0	0.0	1.7379261255264282	1.0892812013626099
1.0	40570000.0	40580000.0	6.0	1.9579455852508545	1.1944184303283691
1.0	40600000.0	40610000.0	0.0	2.078612804412842	1.280832052230835
1.0	40720000.0	40730000.0	2.0	1.86005437374115	1.2467858791351318
1.0	40740000.0	40750000.0	2.0	1.841630220413208	1.1677566766738892
1.0	40860000.0	40870000.0	3.0	3.200701951980591	1.7332122325897217
1.0	41020000.0	41030000.0	6.0	2.346984624862671	1.4600117206573486
1.0	41060000.0	41070000.0	1.0	2.2984933853149414	1.44419527053833
1.0	41130000.0	41140000.0	1.0	2.102660894393921	1.327791452407837
1.0	41170000.0	41180000.0	4.0	2.2339868545532227	1.2887892723083496
1.0	41200000.0	41210000.0	2.0	1.7456268072128296	1.0835875272750854
1.0	41240000.0	41250000.0	0.0	1.8850806951522827	1.1757158041000366
1.0	41260000.0	41270000.0	2.0	1.9424011707305908	1.206786870956421
1.0	41320000.0	41330000.0	2.0	1.8036575317382812	1.1130774021148682
1.0	41450000.0	41460000.0	2.0	1.7186267375946045	1.0720165967941284
1.0	41530000.0	41540000.0	1.0	1.6511951684951782	1.0522339344024658
1.0	41550000.0	41560000.0	4.0	1.736040711402893	1.0779541730880737
1.0	41590000.0	41600000.0	0.0	1.760080337524414	1.0922679901123047
1.0	41610000.0	41620000.0	0.0	1.7347179651260376	1.0771293640136719
1.0	41690000.0	41700000.0	3.0	1.7200145721435547	1.0734117031097412
1.0	41710000.0	41720000.0	0.0	1.9591712951660156	1.212358832359314
1.0	41780000.0	41790000.0	4.0	1.798126459121704	1.111692190170288
1.0	41840000.0	41850000.0	1.0	2.0273709297180176	1.2241886854171753
1.0	41880000.0	41890000.0	1.0	1.814605712890625	1.1284997463226318
1.0	42050000.0	42060000.0	1.0	1.679883599281311	1.058881163597107
1.0	42060000.0	42070000.0	1.0	1.7387549877166748	1.0791600942611694
1.0	42090000.0	42100000.0	1.0	1.6898996829986572	1.0662288665771484
1.0	42120000.0	42130000.0	3.0	2.0501928329467773	1.1839450597763062
1.0	42200000.0	42210000.0	1.0	1.9289178848266602	1.1786446571350098
1.0	42210000.0	42220000.0	3.0	2.087824821472168	1.2633854150772095
1.0	42220000.0	42230000.0	3.0	1.9619572162628174	1.1864113807678223
1.0	42250000.0	42260000.0	1.0	1.912554383277893	1.1573927402496338
1.0	42310000.0	42320000.0	2.0	1.8012720346450806	1.1104525327682495
1.0	42420000.0	42430000.0	4.0	1.9210920333862305	1.1632674932479858
1.0	42460000.0	42470000.0	2.0	1.9647213220596313	1.21896231174469
1.0	42590000.0	42600000.0	4.0	2.2401466369628906	1.425140619277954
1.0	42630000.0	42640000.0	4.0	2.1996400356292725	1.4118902683258057
1.0	42690000.0	42700000.0	3.0	1.9753602743148804	1.2007402181625366
1.0	42740000.0	42750000.0	4.0	1.819483995437622	1.108209490776062
1.0	42770000.0	42780000.0	2.0	1.793783187866211	1.1125895977020264
1.0	42800000.0	42810000.0	1.0	1.8683189153671265	1.1341063976287842
1.0	42820000.0	42830000.0	0.0	2.6659514904022217	1.5633671283721924
1.0	42860000.0	42870000.0	2.0	2.3994221687316895	1.477089762687683
1.0	42930000.0	42940000.0	5.0	2.240569591522217	1.4252772331237793
1.0	42970000.0	42980000.0	5.0	2.349135160446167	1.4607136249542236
1.0	42980000.0	42990000.0	1.0	2.668123722076416	1.5640692710876465
1.0	43040000.0	43050000.0	4.0	1.924078345298767	1.18976628780365
1.0	43170000.0	43180000.0	1.0	1.6667951345443726	1.0540659427642822
1.0	43280000.0	43290000.0	1.0	1.727648138999939	1.090657353401184
1.0	43350000.0	43360000.0	3.0	2.03661847114563	1.2430095672607422
1.0	43370000.0	43380000.0	2.0	2.026646614074707	1.2376750707626343
1.0	43440000.0	43450000.0	1.0	1.9159061908721924	1.1883972883224487
1.0	43460000.0	43470000.0	1.0	2.071742296218872	1.2837233543395996
1.0	43630000.0	43640000.0	2.0	1.7643697261810303	1.265263319015503
1.0	43740000.0	43750000.0	2.0	1.881186842918396	1.1532524824142456
1.0	43820000.0	43830000.0	0.0	1.5957233905792236	1.0347847938537598
1.0	43840000.0	43850000.0	1.0	1.7020031213760376	1.066452145576477
1.0	43880000.0	43890000.0	3.0	1.6294196844100952	1.0697959661483765
1.0	43890000.0	43900000.0	1.0	1.615484595298767	1.0384880304336548
1.0	43940000.0	43950000.0	1.0	2.3309898376464844	1.454797387123108
1.0	44010000.0	44020000.0	1.0	2.2309226989746094	1.4221246242523193
1.0	44020000.0	44030000.0	4.0	2.133784532546997	1.3805371522903442
1.0	44060000.0	44070000.0	1.0	2.117006778717041	1.383851408958435
1.0	44070000.0	44080000.0	2.0	2.0657753944396973	1.321520447731018
1.0	44140000.0	44150000.0	1.0	1.6689643859863281	1.0547254085540771
1.0	44170000.0	44180000.0	2.0	1.5006239414215088	1.141632318496704
1.0	44190000.0	44200000.0	1.0	1.8651397228240967	1.1687091588974
1.0	44200000.0	44210000.0	0.0	1.7399866580963135	1.0854237079620361
1.0	44230000.0	44240000.0	0.0	1.8162972927093506	1.10476553440094
1.0	44290000.0	44300000.0	2.0	1.6268846988677979	1.0487481355667114
1.0	44300000.0	44310000.0	0.0	1.6644718647003174	1.056664228439331
1.0	44370000.0	44380000.0	2.0	1.597078800201416	1.044635534286499
1.0	44380000.0	44390000.0	1.0	1.6030126810073853	1.049707055091858
1.0	44400000.0	44410000.0	2.0	1.6508452892303467	1.0653362274169922
1.0	44440000.0	44450000.0	2.0	1.5412352085113525	1.133370041847229
1.0	44560000.0	44570000.0	2.0	2.1570658683776855	1.3537356853485107
1.0	44600000.0	44610000.0	2.0	2.327934741973877	1.4538006782531738
1.0	44660000.0	44670000.0	3.0	2.0249199867248535	1.2367630004882812
1.0	44720000.0	44730000.0	1.0	1.6637834310531616	1.053035020828247
1.0	44790000.0	44800000.0	0.0	1.5570069551467896	1.0622934103012085
1.0	44800000.0	44810000.0	3.0	1.5151338577270508	1.0399280786514282
1.0	44820000.0	44830000.0	1.0	1.9354759454727173	1.155713438987732
1.0	44830000.0	44840000.0	4.0	1.757084608078003	1.0843428373336792
1.0	44840000.0	44850000.0	0.0	1.8632237911224365	1.1379554271697998
1.0	44850000.0	44860000.0	2.0	1.9605814218521118	1.1849899291992188
1.0	44880000.0	44890000.0	3.0	1.7571510076522827	1.0853036642074585
1.0	44920000.0	44930000.0	3.0	1.8469358682632446	1.123129963874817
1.0	44930000.0	44940000.0	1.0	1.9123058319091797	1.1594088077545166
1.0	44940000.0	44950000.0	2.0	1.8477226495742798	1.1240918636322021
1.0	44980000.0	44990000.0	0.0	1.9375998973846436	1.1869205236434937
1.0	45220000.0	45230000.0	2.0	1.6010916233062744	1.0727934837341309
1.0	45250000.0	45260000.0	2.0	1.8384361267089844	1.126376986503601
1.0	45260000.0	45270000.0	2.0	4.0181989669799805	1.956908941268921
1.0	45280000.0	45290000.0	0.0	1.9468498229980469	1.1491851806640625
1.0	45320000.0	45330000.0	0.0	1.6680854558944702	1.0576074123382568
1.0	45390000.0	45400000.0	3.0	1.5830333232879639	1.031562089920044
1.0	45450000.0	45460000.0	0.0	1.861322045326233	1.1420193910598755
1.0	45480000.0	45490000.0	3.0	1.685037612915039	1.0613259077072144
1.0	45500000.0	45510000.0	4.0	1.7051128149032593	1.067679762840271
1.0	45510000.0	45520000.0	7.0	1.8128271102905273	1.1108430624008179
1.0	45520000.0	45530000.0	3.0	1.7768665552139282	1.1040427684783936
1.0	45530000.0	45540000.0	3.0	2.074603796005249	1.2987221479415894
1.0	45570000.0	45580000.0	1.0	2.1036837100982666	1.3565093278884888
1.0	45670000.0	45680000.0	0.0	1.8156684637069702	1.1057162284851074
1.0	45690000.0	45700000.0	0.0	1.9185454845428467	1.1642141342163086
1.0	45760000.0	45770000.0	1.0	1.753942847251892	1.0952177047729492
1.0	45870000.0	45880000.0	2.0	2.4755218029022217	1.424532175064087
1.0	45960000.0	45970000.0	3.0	1.8440296649932861	1.1348429918289185
1.0	46200000.0	46210000.0	3.0	1.8794841766357422	1.165908694267273
1.0	46210000.0	46220000.0	1.0	2.198683738708496	1.3836878538131714
1.0	46220000.0	46230000.0	0.0	2.107182264328003	1.3204281330108643
1.0	46230000.0	46240000.0	5.0	2.1184051036834717	1.3575761318206787
1.0	46240000.0	46250000.0	5.0	2.113499879837036	1.3092666864395142
1.0	46250000.0	46260000.0	2.0	2.3665852546691895	1.46639883518219
1.0	46260000.0	46270000.0	5.0	2.1666476726531982	1.395822525024414
1.0	46450000.0	46460000.0	0.0	2.0093061923980713	1.261793851852417
1.0	46610000.0	46620000.0	3.0	2.060922145843506	1.263797402381897
1.0	46710000.0	46720000.0	2.0	1.6332775354385376	1.0425840616226196
1.0	46840000.0	46850000.0	3.0	1.9511537551879883	1.216443419456482
1.0	46870000.0	46880000.0	2.0	1.7618868350982666	1.1034854650497437
1.0	46990000.0	47000000.0	1.0	1.816648244857788	1.1132686138153076
1.0	47000000.0	47010000.0	0.0	1.9829628467559814	1.1611902713775635
1.0	47030000.0	47040000.0	1.0	1.7174980640411377	1.0790730714797974
1.0	47090000.0	47100000.0	1.0	1.846238136291504	1.1437313556671143
1.0	47130000.0	47140000.0	0.0	1.5628223419189453	1.114693522453308
1.0	47230000.0	47240000.0	2.0	3.1219310760498047	1.7080039978027344
1.0	47250000.0	47260000.0	5.0	3.0666308403015137	1.691091537475586
1.0	47280000.0	47290000.0	9.0	2.9050991535186768	1.6399158239364624
1.0	47510000.0	47520000.0	2.0	2.900261402130127	1.6383771896362305
1.0	47650000.0	47660000.0	4.0	2.243556022644043	1.4262548685073853
1.0	47660000.0	47670000.0	5.0	2.5992343425750732	1.541858196258545
1.0	47760000.0	47770000.0	2.0	1.9607658386230469	1.2362041473388672
1.0	47840000.0	47850000.0	1.0	1.715681791305542	1.0755646228790283
1.0	47860000.0	47870000.0	2.0	2.0076663494110107	1.2039692401885986
1.0	47870000.0	47880000.0	3.0	1.980594277381897	1.2230088710784912
1.0	47890000.0	47900000.0	1.0	2.054290533065796	1.2277156114578247
1.0	47900000.0	47910000.0	0.0	2.490985155105591	1.506828784942627
1.0	47970000.0	47980000.0	2.0	2.248793363571167	1.4279677867889404
1.0	48050000.0	48060000.0	5.0	2.7371153831481934	1.5862396955490112
1.0	48090000.0	48100000.0	5.0	2.9490485191345215	1.653883695602417
1.0	48100000.0	48110000.0	4.0	2.9305460453033447	1.6480083465576172
1.0	48140000.0	48150000.0	4.0	2.9315617084503174	1.6483314037322998
1.0	48210000.0	48220000.0	3.0	3.2205066680908203	1.7453434467315674
1.0	48220000.0	48230000.0	0.0	3.260685443878174	1.76129150390625
1.0	48320000.0	48330000.0	2.0	3.8276000022888184	1.924411416053772
1.0	48400000.0	48410000.0	4.0	4.270179748535156	2.1508963108062744
1.0	48450000.0	48460000.0	5.0	4.256002426147461	2.1374430656433105
1.0	48460000.0	48470000.0	4.0	4.022027015686035	2.0850911140441895
1.0	48510000.0	48520000.0	3.0	4.196384429931641	2.1559290885925293
1.0	48560000.0	48570000.0	2.0	4.411982536315918	2.1791865825653076
1.0	48690000.0	48700000.0	1.0	4.689966678619385	2.1998939514160156
1.0	48760000.0	48770000.0	0.0	4.742523670196533	2.1915440559387207
1.0	48790000.0	48800000.0	4.0	4.505552291870117	2.1243882179260254
1.0	48800000.0	48810000.0	6.0	4.514118671417236	2.126837968826294
1.0	48810000.0	48820000.0	9.0	4.425945281982422	2.101553440093994
1.0	48890000.0	48900000.0	3.0	4.031436443328857	1.9863722324371338
1.0	48910000.0	48920000.0	4.0	3.6108927726745605	1.8599592447280884
1.0	48930000.0	48940000.0	2.0	3.502312183380127	1.8267295360565186
1.0	48940000.0	48950000.0	3.0	3.2804760932922363	1.7581157684326172
1.0	49100000.0	49110000.0	3.0	3.402475357055664	1.7959699630737305
1.0	49140000.0	49150000.0	7.0	2.7332763671875	1.5850083827972412
1.0	49250000.0	49260000.0	1.0	3.826498508453369	1.925229787826538
1.0	49300000.0	49310000.0	0.0	3.562192440032959	1.8450844287872314
1.0	49310000.0	49320000.0	5.0	3.16487717628479	1.721989393234253
1.0	49330000.0	49340000.0	3.0	3.2098426818847656	1.7360687255859375
1.0	49360000.0	49370000.0	3.0	3.478339672088623	1.8193622827529907
1.0	49390000.0	49400000.0	2.0	3.936669111251831	1.9582077264785767
1.0	49510000.0	49520000.0	11.0	4.67996883392334	2.173936128616333
1.0	49570000.0	49580000.0	4.0	5.493295669555664	2.396151304244995
1.0	49600000.0	49610000.0	5.0	5.0983476638793945	2.2900662422180176
1.0	49690000.0	49700000.0	5.0	5.0980119705200195	2.2899749279022217
1.0	49740000.0	49750000.0	4.0	5.135364055633545	2.3001554012298584
1.0	49760000.0	49770000.0	6.0	5.326644420623779	2.351808547973633
1.0	49830000.0	49840000.0	3.0	6.0901079177856445	2.5499167442321777
1.0	49840000.0	49850000.0	7.0	5.338797569274902	2.355062484741211
1.0	49900000.0	49910000.0	1.0	6.065893650054932	2.5438315868377686
1.0	49980000.0	49990000.0	3.0	5.252289772033691	2.331824779510498
1.0	50070000.0	50080000.0	8.0	6.296242713928223	2.601196050643921
1.0	50080000.0	50090000.0	8.0	6.333238124847412	2.610299587249756
1.0	50160000.0	50170000.0	8.0	7.470412254333496	2.8630826473236084
1.0	50230000.0	50240000.0	9.0	7.3301825523376465	2.825685501098633
1.0	50270000.0	50280000.0	8.0	6.944009304046631	2.7420477867126465
1.0	50290000.0	50300000.0	4.0	6.084791660308838	2.5485827922821045
1.0	50300000.0	50310000.0	10.0	6.582918643951416	2.6709485054016113
1.0	50420000.0	50430000.0	8.0	5.378889560699463	2.3657753467559814
1.0	50490000.0	50500000.0	5.0	4.876240253448486	2.2420239448547363
1.0	50630000.0	50640000.0	1.0	3.571129560470581	1.847818374633789
1.0	50660000.0	50670000.0	2.0	3.2233405113220215	1.740290880203247
1.0	50680000.0	50690000.0	0.0	3.4997658729553223	1.8259475231170654
1.0	50750000.0	50760000.0	1.0	3.2959487438201904	1.7629330158233643
1.0	50770000.0	50780000.0	3.0	3.1453375816345215	1.7158563137054443
1.0	50780000.0	50790000.0	2.0	3.086740493774414	1.697427749633789
1.0	50790000.0	50800000.0	4.0	2.8328280448913574	1.6168787479400635
1.0	50830000.0	50840000.0	1.0	2.6834633350372314	1.5690031051635742
1.0	50850000.0	50860000.0	3.0	2.929068088531494	1.647538185119629
1.0	50910000.0	50920000.0	2.0	1.9317117929458618	1.1638532876968384
1.0	50960000.0	50970000.0	1.0	1.9784564971923828	1.2160792350769043
1.0	50970000.0	50980000.0	3.0	1.9257895946502686	1.1689687967300415
1.0	50990000.0	51000000.0	1.0	1.7900196313858032	1.1621416807174683
1.0	51020000.0	51030000.0	0.0	1.9429943561553955	1.1587878465652466
1.0	51060000.0	51070000.0	1.0	2.1271605491638184	1.340950846672058
1.0	51070000.0	51080000.0	1.0	2.027411937713623	1.2040557861328125
1.0	51130000.0	51140000.0	2.0	2.321955442428589	1.4342281818389893
1.0	51160000.0	51170000.0	3.0	2.547213554382324	1.5250437259674072
1.0	51190000.0	51200000.0	2.0	2.3278160095214844	1.4519110918045044
1.0	51200000.0	51210000.0	4.0	2.1945507526397705	1.2872496843338013
1.0	51230000.0	51240000.0	2.0	2.1938061714172363	1.3893336057662964
1.0	51320000.0	51330000.0	5.0	1.8895355463027954	1.1601883172988892
1.0	51330000.0	51340000.0	1.0	1.9629652500152588	1.2229236364364624
1.0	51340000.0	51350000.0	1.0	1.8613100051879883	1.1565378904342651
1.0	51440000.0	51450000.0	1.0	3.2465293407440186	1.5876888036727905
1.0	51470000.0	51480000.0	2.0	2.119185447692871	1.3531605005264282
1.0	51540000.0	51550000.0	2.0	2.3481814861297607	1.4604023694992065
1.0	51550000.0	51560000.0	0.0	2.4327516555786133	1.487924337387085
1.0	51580000.0	51590000.0	6.0	2.298434019088745	1.4441759586334229
1.0	51590000.0	51600000.0	1.0	2.38466739654541	1.4722868204116821
1.0	51660000.0	51670000.0	1.0	2.055642604827881	1.2737890481948853
1.0	51670000.0	51680000.0	2.0	2.005156993865967	1.2330573797225952
1.0	51750000.0	51760000.0	2.0	1.8269799947738647	1.1277379989624023
1.0	51760000.0	51770000.0	1.0	1.8555408716201782	1.134274959564209
1.0	51840000.0	51850000.0	5.0	1.738650918006897	1.0896484851837158
1.0	51900000.0	51910000.0	3.0	2.465749502182007	1.498641014099121
1.0	52030000.0	52040000.0	1.0	3.154552698135376	1.7227156162261963
1.0	52050000.0	52060000.0	2.0	2.679692506790161	1.5677886009216309
1.0	52060000.0	52070000.0	8.0	2.4766128063201904	1.5021663904190063
1.0	52100000.0	52110000.0	4.0	2.1788489818573	1.405085802078247
1.0	52150000.0	52160000.0	1.0	2.162999153137207	1.3931787014007568
1.0	52180000.0	52190000.0	1.0	2.0036232471466064	1.2845155000686646
1.0	52210000.0	52220000.0	2.0	1.7586281299591064	1.0848877429962158
1.0	52280000.0	52290000.0	2.0	1.9675394296646118	1.1845693588256836
1.0	52320000.0	52330000.0	3.0	1.8065239191055298	1.1054601669311523
1.0	52510000.0	52520000.0	1.0	1.807949423789978	1.111633062362671
1.0	52530000.0	52540000.0	1.0	1.938941240310669	1.2314043045043945
1.0	52570000.0	52580000.0	6.0	1.966424584388733	1.2052743434906006
1.0	52610000.0	52620000.0	2.0	1.9094607830047607	1.1673734188079834
1.0	52720000.0	52730000.0	4.0	2.0851941108703613	1.3371245861053467
1.0	52740000.0	52750000.0	3.0	2.007437229156494	1.25190269947052
1.0	52780000.0	52790000.0	3.0	2.2108020782470703	1.4155436754226685
1.0	52890000.0	52900000.0	2.0	1.7704317569732666	1.0954198837280273
1.0	52980000.0	52990000.0	1.0	1.6757036447525024	1.0578725337982178
1.0	53000000.0	53010000.0	0.0	1.8628075122833252	1.1608312129974365
1.0	53030000.0	53040000.0	3.0	1.856464147567749	1.1314793825149536
1.0	53040000.0	53050000.0	1.0	1.895392656326294	1.1438175439834595
1.0	53070000.0	53080000.0	3.0	1.6302216053009033	1.0517842769622803
1.0	53180000.0	53190000.0	1.0	1.9488322734832764	1.19429349899292
1.0	53190000.0	53200000.0	1.0	1.7198765277862549	1.07875657081604
1.0	53230000.0	53240000.0	3.0	1.6727478504180908	1.0578877925872803
1.0	53270000.0	53280000.0	2.0	1.7295782566070557	1.0797686576843262
1.0	53280000.0	53290000.0	3.0	1.6926946640014648	1.064418911933899
1.0	53390000.0	53400000.0	1.0	1.691118836402893	1.0705662965774536
1.0	53490000.0	53500000.0	6.0	1.9124815464019775	1.1848078966140747
1.0	53510000.0	53520000.0	2.0	1.9789711236953735	1.2122619152069092
1.0	53550000.0	53560000.0	2.0	2.0681746006011963	1.32022225856781
1.0	53590000.0	53600000.0	2.0	2.1245298385620117	1.379167914390564
1.0	53610000.0	53620000.0	0.0	2.0859410762786865	1.3089406490325928
1.0	53840000.0	53850000.0	1.0	1.9427611827850342	1.1984798908233643
1.0	53910000.0	53920000.0	1.0	1.9551578760147095	1.230910062789917
1.0	53930000.0	53940000.0	4.0	1.844537377357483	1.1403909921646118
1.0	53940000.0	53950000.0	3.0	1.96444833278656	1.1991524696350098
1.0	53960000.0	53970000.0	1.0	2.255033254623413	1.4300051927566528
1.0	53990000.0	54000000.0	1.0	2.2291369438171387	1.42154061794281
1.0	54020000.0	54030000.0	0.0	2.227945327758789	1.4211499691009521
1.0	54100000.0	54110000.0	3.0	2.135324478149414	1.3653829097747803
1.0	54110000.0	54120000.0	1.0	2.3050763607025146	1.4463458061218262
1.0	54170000.0	54180000.0	1.0	2.161376714706421	1.3810316324234009
1.0	54180000.0	54190000.0	1.0	2.190232753753662	1.408813238143921
1.0	54240000.0	54250000.0	1.0	1.7624189853668213	1.089910626411438
1.0	54270000.0	54280000.0	5.0	1.5628509521484375	1.0459964275360107
1.0	54280000.0	54290000.0	1.0	1.6203066110610962	1.0440714359283447
1.0	54290000.0	54300000.0	0.0	1.7470862865447998	1.0995473861694336
1.0	54370000.0	54380000.0	1.0	1.772131323814392	1.0934607982635498
1.0	54400000.0	54410000.0	2.0	1.7131856679916382	1.0750430822372437
1.0	54500000.0	54510000.0	2.0	1.8891193866729736	1.1394368410110474
1.0	54650000.0	54660000.0	3.0	1.7285888195037842	1.0819417238235474
1.0	54670000.0	54680000.0	1.0	1.7460788488388062	1.08455491065979
1.0	54680000.0	54690000.0	0.0	1.8458843231201172	1.1520222425460815
1.0	54710000.0	54720000.0	2.0	1.9171340465545654	1.1658824682235718
1.0	54720000.0	54730000.0	0.0	1.9294840097427368	1.195898175239563
1.0	54740000.0	54750000.0	5.0	1.8002628087997437	1.102713942527771
1.0	54840000.0	54850000.0	2.0	2.1069188117980957	1.2479158639907837
1.0	54880000.0	54890000.0	2.0	1.9947166442871094	1.2324445247650146
1.0	54920000.0	54930000.0	1.0	2.0709385871887207	1.3026127815246582
1.0	54970000.0	54980000.0	1.0	2.2514641284942627	1.428840160369873
1.0	54990000.0	55000000.0	3.0	2.237391233444214	1.424239158630371
1.0	55010000.0	55020000.0	6.0	1.9267139434814453	1.2116674184799194
1.0	55080000.0	55090000.0	4.0	2.402442216873169	1.4780700206756592
1.0	55100000.0	55110000.0	4.0	2.4261703491210938	1.4857863187789917
1.0	55130000.0	55140000.0	2.0	2.3277080059051514	1.453726053237915
1.0	55140000.0	55150000.0	2.0	2.1974968910217285	1.4111902713775635
1.0	55180000.0	55190000.0	4.0	1.7957937717437744	1.0975310802459717
1.0	55190000.0	55200000.0	3.0	1.8436428308486938	1.1468294858932495
1.0	55200000.0	55210000.0	0.0	2.0020861625671387	1.280828833580017
1.0	55260000.0	55270000.0	2.0	2.070225954055786	1.3343814611434937
1.0	55270000.0	55280000.0	1.0	1.954158067703247	1.1923903226852417
1.0	55290000.0	55300000.0	4.0	2.0929813385009766	1.3053165674209595
1.0	55340000.0	55350000.0	0.0	1.8976457118988037	1.1436760425567627
1.0	55420000.0	55430000.0	2.0	2.75312876701355	1.591374158859253
1.0	55460000.0	55470000.0	1.0	2.325854539871216	1.4531229734420776
1.0	55480000.0	55490000.0	5.0	2.215294361114502	1.4170137643814087
1.0	55500000.0	55510000.0	1.0	2.3765547275543213	1.4696462154388428
1.0	55510000.0	55520000.0	0.0	2.5023272037506104	1.5105061531066895
1.0	55550000.0	55560000.0	2.0	1.950460433959961	1.1941794157028198
1.0	55590000.0	55600000.0	2.0	1.730581283569336	1.0812585353851318
1.0	55650000.0	55660000.0	1.0	1.8092901706695557	1.1189541816711426
1.0	55660000.0	55670000.0	0.0	1.7067337036132812	1.0680638551712036
1.0	55670000.0	55680000.0	6.0	1.8921571969985962	1.1349378824234009
1.0	55730000.0	55740000.0	5.0	2.348863363265991	1.4606256484985352
1.0	55760000.0	55770000.0	0.0	2.6830801963806152	1.568878412246704
1.0	55870000.0	55880000.0	5.0	3.0011298656463623	1.6703933477401733
1.0	55890000.0	55900000.0	2.0	3.012500047683716	1.6739914417266846
1.0	55900000.0	55910000.0	1.0	3.000161647796631	1.670087218284607
1.0	55960000.0	55970000.0	3.0	2.874448299407959	1.6301549673080444
1.0	55990000.0	56000000.0	4.0	3.248469114303589	1.748138427734375
1.0	56060000.0	56070000.0	2.0	4.433165550231934	2.1036324501037598
1.0	56110000.0	56120000.0	3.0	4.171087265014648	2.047607421875
1.0	56130000.0	56140000.0	5.0	4.195773124694824	2.0347609519958496
1.0	56180000.0	56190000.0	1.0	4.3382673263549805	2.1913585662841797
1.0	56200000.0	56210000.0	2.0	4.590270042419434	2.1513805389404297
1.0	56300000.0	56310000.0	3.0	4.512495517730713	2.126373052597046
1.0	56310000.0	56320000.0	4.0	4.432743072509766	2.102864980697632
1.0	56340000.0	56350000.0	5.0	4.303128242492676	2.0617971420288086
1.0	56370000.0	56380000.0	5.0	4.305850028991699	2.066847324371338
1.0	56410000.0	56420000.0	3.0	4.621212959289551	2.1534712314605713
1.0	56430000.0	56440000.0	4.0	4.6314897537231445	2.1602323055267334
1.0	56480000.0	56490000.0	7.0	4.634382724761963	2.1610515117645264
1.0	56560000.0	56570000.0	4.0	4.335268974304199	2.0753767490386963
1.0	56600000.0	56610000.0	3.0	3.9185233116149902	1.9527946710586548
1.0	56640000.0	56650000.0	2.0	3.965963363647461	1.9669355154037476
1.0	56700000.0	56710000.0	5.0	3.8207240104675293	1.92349374294281
1.0	56740000.0	56750000.0	3.0	3.383929491043091	1.790235161781311
1.0	56750000.0	56760000.0	1.0	3.417783260345459	1.8006986379623413
1.0	56890000.0	56900000.0	0.0	3.4113526344299316	1.7987117767333984
1.0	56940000.0	56950000.0	3.0	3.489732027053833	1.8228651285171509
1.0	56990000.0	57000000.0	3.0	2.965104579925537	1.6589787006378174
1.0	57010000.0	57020000.0	1.0	3.2486584186553955	1.7481977939605713
1.0	57020000.0	57030000.0	3.0	3.3534178733825684	1.780782699584961
1.0	57080000.0	57090000.0	3.0	3.8040473461151123	1.9184774160385132
1.0	57090000.0	57100000.0	4.0	3.8618483543395996	1.9358396530151367
1.0	57110000.0	57120000.0	5.0	3.7191672325134277	1.8928565979003906
1.0	57120000.0	57130000.0	2.0	4.189936637878418	2.033050537109375
1.0	57150000.0	57160000.0	4.0	4.305511951446533	2.0667495727539062
1.0	57230000.0	57240000.0	6.0	4.679553031921387	2.168065071105957
1.0	57240000.0	57250000.0	4.0	4.567159652709961	2.1578032970428467
1.0	57250000.0	57260000.0	7.0	4.47206974029541	2.1126856803894043
1.0	57290000.0	57300000.0	5.0	4.410167694091797	2.1678872108459473
1.0	57340000.0	57350000.0	3.0	4.155209541320801	2.02286958694458
1.0	57510000.0	57520000.0	4.0	4.547388553619385	2.132021427154541
1.0	57640000.0	57650000.0	4.0	5.365269184112549	2.3621397018432617
1.0	57650000.0	57660000.0	3.0	5.635902404785156	2.4953999519348145
1.0	57680000.0	57690000.0	4.0	5.863311290740967	2.4817841053009033
1.0	57720000.0	57730000.0	8.0	5.809220314025879	2.5121588706970215
1.0	57800000.0	57810000.0	7.0	6.048615455627441	2.595913887023926
1.0	57950000.0	57960000.0	4.0	4.895337104797363	2.2341976165771484
1.0	58040000.0	58050000.0	4.0	5.257739067077637	2.33329439163208
1.0	58080000.0	58090000.0	5.0	4.958945274353027	2.244896650314331
1.0	58110000.0	58120000.0	8.0	5.195671081542969	2.3165283203125
1.0	58130000.0	58140000.0	6.0	5.2346978187561035	2.327080488204956
1.0	58270000.0	58280000.0	5.0	5.4397735595703125	2.3730928897857666
1.0	58280000.0	58290000.0	3.0	5.714605808258057	2.485870838165283
1.0	58290000.0	58300000.0	9.0	5.3692522048950195	2.3632047176361084
1.0	58370000.0	58380000.0	3.0	4.486540794372559	2.118948459625244
1.0	58390000.0	58400000.0	0.0	5.35552453994751	2.359537124633789
1.0	58490000.0	58500000.0	5.0	4.157627582550049	2.0430381298065186
1.0	58510000.0	58520000.0	10.0	4.065861701965332	1.9965556859970093
1.0	58540000.0	58550000.0	5.0	4.290735244750977	2.0656304359436035
1.0	58600000.0	58610000.0	2.0	4.68632698059082	2.1757309436798096
1.0	58620000.0	58630000.0	1.0	3.8407821655273438	1.9268220663070679
1.0	58680000.0	58690000.0	2.0	3.5796523094177246	1.8657047748565674
1.0	58880000.0	58890000.0	2.0	2.4009509086608887	1.4775874614715576
1.0	58890000.0	58900000.0	1.0	2.3982598781585693	1.4767112731933594
1.0	59080000.0	59090000.0	1.0	2.0671141147613525	1.2845895290374756
1.0	59100000.0	59110000.0	3.0	2.238863229751587	1.4247207641601562
1.0	59110000.0	59120000.0	1.0	1.9746630191802979	1.2341458797454834
1.0	59130000.0	59140000.0	1.0	1.9259898662567139	1.1797449588775635
1.0	59140000.0	59150000.0	0.0	1.9170103073120117	1.166391134262085
1.0	59170000.0	59180000.0	1.0	2.014479160308838	1.2209147214889526
1.0	59180000.0	59190000.0	0.0	1.933850884437561	1.204422116279602
1.0	59190000.0	59200000.0	3.0	1.989058256149292	1.237042784690857
1.0	59210000.0	59220000.0	3.0	1.8791049718856812	1.1523158550262451
1.0	59220000.0	59230000.0	3.0	1.8026965856552124	1.1053756475448608
1.0	59300000.0	59310000.0	2.0	2.161902904510498	1.399539589881897
1.0	59310000.0	59320000.0	1.0	2.3688507080078125	1.4671380519866943
1.0	59350000.0	59360000.0	3.0	2.064786672592163	1.3107966184616089
1.0	59360000.0	59370000.0	3.0	1.988429069519043	1.2474114894866943
1.0	59380000.0	59390000.0	2.0	2.4519379138946533	1.4941565990447998
1.0	59390000.0	59400000.0	4.0	2.256991147994995	1.4306457042694092
1.0	59410000.0	59420000.0	4.0	2.377657651901245	1.4700043201446533
1.0	59460000.0	59470000.0	1.0	2.4282965660095215	1.4864763021469116
1.0	59520000.0	59530000.0	1.0	2.528899669647217	1.5191160440444946
1.0	59540000.0	59550000.0	5.0	2.406602144241333	1.4794241189956665
1.0	59630000.0	59640000.0	2.0	3.4724643230438232	1.8430089950561523
1.0	59770000.0	59780000.0	1.0	2.76971697807312	1.5966908931732178
1.0	59800000.0	59810000.0	4.0	2.505918264389038	1.5116691589355469
1.0	59810000.0	59820000.0	1.0	2.545109272003174	1.524362325668335
1.0	59820000.0	59830000.0	2.0	2.3374195098876953	1.456893801689148
1.0	59850000.0	59860000.0	3.0	2.4576478004455566	1.4960111379623413
1.0	59860000.0	59870000.0	4.0	2.358921527862549	1.4639041423797607
1.0	59890000.0	59900000.0	3.0	2.0855069160461426	1.2855007648468018
1.0	59960000.0	59970000.0	3.0	2.6984000205993652	1.5738065242767334
1.0	60000000.0	60010000.0	2.0	2.1296677589416504	1.3566811084747314
1.0	60060000.0	60070000.0	5.0	2.7549004554748535	1.5919415950775146
1.0	60070000.0	60080000.0	1.0	2.7272677421569824	1.5830786228179932
1.0	60090000.0	60100000.0	2.0	3.0730385780334473	1.6931116580963135
1.0	60170000.0	60180000.0	3.0	3.0699124336242676	1.6907312870025635
1.0	60200000.0	60210000.0	3.0	3.57523775100708	1.9180704355239868
1.0	60280000.0	60290000.0	5.0	3.4177322387695312	1.8469302654266357
1.0	60350000.0	60360000.0	8.0	4.264105796813965	2.1663405895233154
1.0	60410000.0	60420000.0	0.0	4.9029059410095215	2.505870819091797
1.0	60440000.0	60450000.0	5.0	4.886730194091797	2.487732410430908
1.0	60510000.0	60520000.0	3.0	5.61819314956665	2.440455913543701
1.0	60570000.0	60580000.0	6.0	6.7872796058654785	2.9477431774139404
1.0	60580000.0	60590000.0	5.0	6.9492082595825195	3.005460262298584
1.0	60590000.0	60600000.0	6.0	6.896533012390137	2.986588716506958
1.0	60670000.0	60680000.0	9.0	6.357625961303711	2.727949619293213
1.0	60710000.0	60720000.0	5.0	7.559790134429932	3.1204025745391846
1.0	60740000.0	60750000.0	4.0	6.934161186218262	3.0154712200164795
1.0	60810000.0	60820000.0	6.0	6.2137041091918945	2.576505661010742
1.0	60910000.0	60920000.0	5.0	5.984804630279541	2.5233569145202637
1.0	60930000.0	60940000.0	4.0	5.2322468757629395	2.3264191150665283
1.0	61060000.0	61070000.0	5.0	6.64645528793335	2.686161994934082
1.0	61110000.0	61120000.0	8.0	5.683175086975098	2.4359652996063232
1.0	61130000.0	61140000.0	5.0	6.763670444488525	2.702461004257202
1.0	61150000.0	61160000.0	6.0	6.197206020355225	2.5712225437164307
1.0	61160000.0	61170000.0	6.0	6.209412574768066	2.5732226371765137
1.0	61210000.0	61220000.0	4.0	6.064204216003418	2.5316903591156006
1.0	61290000.0	61300000.0	9.0	5.3423638343811035	2.34849214553833
1.0	61330000.0	61340000.0	3.0	5.491717338562012	2.4295592308044434
1.0	61390000.0	61400000.0	7.0	5.255720615386963	2.5215084552764893
1.0	61420000.0	61430000.0	5.0	5.213961601257324	2.3214778900146484
1.0	61540000.0	61550000.0	1.0	3.462195634841919	1.8143926858901978
1.0	61580000.0	61590000.0	3.0	3.3314571380615234	1.7723264694213867
1.0	61600000.0	61610000.0	2.0	3.597637891769409	1.8559156656265259
1.0	61740000.0	61750000.0	4.0	4.159200191497803	2.022355556488037
1.0	61750000.0	61760000.0	3.0	3.864638090133667	1.9366756677627563
1.0	61790000.0	61800000.0	3.0	3.9254260063171387	1.972473382949829
1.0	61810000.0	61820000.0	1.0	3.720658779144287	1.920361876487732
1.0	61850000.0	61860000.0	1.0	3.8101468086242676	1.9231817722320557
1.0	61950000.0	61960000.0	4.0	3.9444026947021484	2.0152697563171387
1.0	61960000.0	61970000.0	5.0	3.914224147796631	1.9742082357406616
1.0	62100000.0	62110000.0	1.0	2.814694881439209	1.6110855340957642
1.0	62270000.0	62280000.0	2.0	2.964186191558838	1.6586875915527344
1.0	62290000.0	62300000.0	2.0	2.834892511367798	1.6202161312103271
1.0	62390000.0	62400000.0	4.0	2.9431192874908447	1.652003288269043
1.0	62400000.0	62410000.0	7.0	3.0958526134490967	1.6987476348876953
1.0	62480000.0	62490000.0	3.0	2.7500290870666504	1.590381383895874
1.0	62520000.0	62530000.0	2.0	2.5898730754852295	1.5388329029083252
1.0	62580000.0	62590000.0	2.0	2.75823712348938	1.593011498451233
1.0	62620000.0	62630000.0	5.0	2.870950698852539	1.6294002532958984
1.0	62630000.0	62640000.0	4.0	3.096458673477173	1.7070062160491943
1.0	62740000.0	62750000.0	2.0	3.594928026199341	1.8588438034057617
1.0	62850000.0	62860000.0	3.0	2.5330803394317627	1.5204681158065796
1.0	62870000.0	62880000.0	3.0	2.4148635864257812	1.4821122884750366
1.0	62910000.0	62920000.0	2.0	2.2815165519714355	1.4386540651321411
1.0	62920000.0	62930000.0	2.0	2.6661055088043213	1.5634171962738037
1.0	62980000.0	62990000.0	4.0	2.3669166564941406	1.4665066003799438
1.0	63070000.0	63080000.0	1.0	2.3695530891418457	1.4673653841018677
1.0	63080000.0	63090000.0	1.0	2.230100154876709	1.3910857439041138
1.0	63120000.0	63130000.0	1.0	2.151491641998291	1.376169204711914
1.0	63180000.0	63190000.0	4.0	2.2487051486968994	1.4279381036758423
1.0	63190000.0	63200000.0	4.0	2.2443249225616455	1.4265071153640747
1.0	63200000.0	63210000.0	1.0	2.4502313137054443	1.4936048984527588
1.0	63240000.0	63250000.0	3.0	2.5616183280944824	1.5297056436538696
1.0	63260000.0	63270000.0	2.0	3.265244245529175	1.7533706426620483
1.0	63310000.0	63320000.0	2.0	2.1912856101989746	1.4006540775299072
1.0	63340000.0	63350000.0	3.0	2.661020278930664	1.5617777109146118
1.0	63380000.0	63390000.0	2.0	2.803663730621338	1.6075589656829834
1.0	63450000.0	63460000.0	5.0	2.9313032627105713	1.6482492685317993
1.0	63480000.0	63490000.0	0.0	3.318887710571289	1.7700660228729248
1.0	63500000.0	63510000.0	1.0	3.249635696411133	1.7485017776489258
1.0	63580000.0	63590000.0	3.0	3.8502907752990723	1.941929578781128
1.0	63590000.0	63600000.0	2.0	4.262107849121094	2.128035068511963
1.0	63610000.0	63620000.0	3.0	4.117761611938477	2.146951198577881
1.0	63650000.0	63660000.0	2.0	4.0002593994140625	2.0699946880340576
1.0	63680000.0	63690000.0	4.0	4.2618842124938965	2.1011834144592285
1.0	63790000.0	63800000.0	1.0	2.629730224609375	1.551695466041565
1.0	63910000.0	63920000.0	0.0	1.7850853204727173	1.095605492591858
1.0	63920000.0	63930000.0	1.0	1.7377634048461914	1.0931415557861328
1.0	63950000.0	63960000.0	0.0	1.757707953453064	1.1530108451843262
1.0	64020000.0	64030000.0	1.0	1.935144066810608	1.1535594463348389
1.0	64050000.0	64060000.0	0.0	2.242588520050049	1.30406653881073
1.0	64060000.0	64070000.0	2.0	2.014150381088257	1.2543165683746338
1.0	64080000.0	64090000.0	3.0	2.1716830730438232	1.3584033250808716
1.0	64100000.0	64110000.0	2.0	2.322890520095825	1.4521551132202148
1.0	64330000.0	64340000.0	5.0	3.4101104736328125	1.7983286380767822
1.0	64410000.0	64420000.0	4.0	3.3984267711639404	1.794716238975525
1.0	64460000.0	64470000.0	3.0	3.585484743118286	1.8522052764892578
1.0	64490000.0	64500000.0	7.0	3.771231174468994	1.9075210094451904
1.0	64520000.0	64530000.0	3.0	4.120923042297363	2.0127933025360107
1.0	64560000.0	64570000.0	5.0	3.8781933784484863	1.9407352209091187
1.0	64610000.0	64620000.0	5.0	3.781937837600708	1.9118188619613647
1.0	64750000.0	64760000.0	6.0	4.232781410217285	2.054755926132202
1.0	64810000.0	64820000.0	2.0	3.4570345878601074	1.8196847438812256
1.0	64920000.0	64930000.0	4.0	3.4845962524414062	1.8212859630584717
1.0	64950000.0	64960000.0	2.0	3.634495496749878	1.8671529293060303
1.0	64980000.0	64990000.0	2.0	3.296475887298584	1.7630970478057861
1.0	65050000.0	65060000.0	2.0	3.330064296722412	1.7735379934310913
1.0	65070000.0	65080000.0	2.0	3.2277698516845703	1.740454077720642
1.0	65090000.0	65100000.0	2.0	3.2120556831359863	1.73676335811615
1.0	65160000.0	65170000.0	4.0	2.974616289138794	1.661994218826294
1.0	65300000.0	65310000.0	0.0	2.124532699584961	1.2647377252578735
1.0	65340000.0	65350000.0	2.0	1.9177573919296265	1.165928602218628
1.0	65370000.0	65380000.0	5.0	1.8358032703399658	1.123474359512329
1.0	65430000.0	65440000.0	5.0	2.38387393951416	1.3127467632293701
1.0	65520000.0	65530000.0	1.0	1.6263700723648071	1.055295467376709
1.0	65550000.0	65560000.0	1.0	2.0102498531341553	1.2492142915725708
1.0	65600000.0	65610000.0	0.0	2.3566734790802	1.4631688594818115
1.0	65650000.0	65660000.0	0.0	2.481842517852783	1.503862738609314
1.0	65670000.0	65680000.0	4.0	2.356874942779541	1.4632341861724854
1.0	65760000.0	65770000.0	2.0	3.1385293006896973	1.713718056678772
1.0	65840000.0	65850000.0	2.0	2.7441322803497314	1.5884896516799927
1.0	65850000.0	65860000.0	2.0	2.507925510406494	1.5123201608657837
1.0	65860000.0	65870000.0	4.0	2.6661620140075684	1.5634355545043945
1.0	65890000.0	65900000.0	3.0	2.949572801589966	1.6540496349334717
1.0	65900000.0	65910000.0	1.0	3.0598254203796387	1.6889421939849854
1.0	65940000.0	65950000.0	1.0	3.4861583709716797	1.8217661380767822
1.0	66000000.0	66010000.0	5.0	3.9140000343322754	1.9514421224594116
1.0	66040000.0	66050000.0	8.0	4.370865821838379	2.0856754779815674
1.0	66090000.0	66100000.0	5.0	4.2148261070251465	2.0390169620513916
1.0	66150000.0	66160000.0	1.0	3.922762632369995	2.030226945877075
1.0	66220000.0	66230000.0	4.0	4.072892189025879	1.997013807296753
1.0	66230000.0	66240000.0	2.0	4.031987190246582	1.986533761024475
1.0	66300000.0	66310000.0	2.0	3.219412326812744	1.739061951637268
1.0	66420000.0	66430000.0	1.0	2.761676549911499	1.5941134691238403
1.0	66470000.0	66480000.0	2.0	3.0711910724639893	1.6925275325775146
1.0	66490000.0	66500000.0	3.0	3.1325507164001465	1.7118403911590576
1.0	66580000.0	66590000.0	2.0	2.5349252223968506	1.521065592765808
1.0	66600000.0	66610000.0	0.0	2.551172971725464	1.5263246297836304
1.0	66610000.0	66620000.0	1.0	2.56512188911438	1.5308377742767334
1.0	66720000.0	66730000.0	2.0	2.7538037300109863	1.5915911197662354
1.0	66870000.0	66880000.0	0.0	2.7930731773376465	1.6041686534881592
1.0	66940000.0	66950000.0	2.0	2.1396865844726562	1.3335689306259155
1.0	67020000.0	67030000.0	2.0	2.586071491241455	1.5376091003417969
1.0	67040000.0	67050000.0	1.0	2.6896259784698486	1.5709844827651978
1.0	67060000.0	67070000.0	2.0	2.704941749572754	1.5759079456329346
1.0	67090000.0	67100000.0	1.0	2.7228033542633057	1.5816457271575928
1.0	67100000.0	67110000.0	1.0	2.727174758911133	1.583048939704895
1.0	67140000.0	67150000.0	2.0	2.5654146671295166	1.5309312343597412
1.0	67150000.0	67160000.0	2.0	2.498671531677246	1.509321928024292
1.0	67230000.0	67240000.0	3.0	2.279527187347412	1.4380056858062744
1.0	67440000.0	67450000.0	2.0	2.2899298667907715	1.4078826904296875
1.0	67450000.0	67460000.0	1.0	2.2389321327209473	1.3571791648864746
1.0	67470000.0	67480000.0	3.0	2.050342559814453	1.266703486442566
1.0	67480000.0	67490000.0	0.0	2.2158203125	1.3812059164047241
1.0	67560000.0	67570000.0	1.0	2.353231430053711	1.4620490074157715
1.0	67580000.0	67590000.0	2.0	2.2654991149902344	1.4334235191345215
1.0	67610000.0	67620000.0	1.0	2.247972011566162	1.427699327468872
1.0	67630000.0	67640000.0	3.0	2.249443769454956	1.4281797409057617
1.0	67650000.0	67660000.0	1.0	2.297987461090088	1.4440295696258545
1.0	67690000.0	67700000.0	4.0	2.2997002601623535	1.4445909261703491
1.0	67810000.0	67820000.0	1.0	2.0805046558380127	1.3076157569885254
1.0	67850000.0	67860000.0	4.0	2.0517449378967285	1.2684231996536255
1.0	67860000.0	67870000.0	2.0	1.996301293373108	1.2214736938476562
1.0	67880000.0	67890000.0	1.0	2.100764751434326	1.2444924116134644
1.0	67970000.0	67980000.0	2.0	2.0951578617095947	1.3231794834136963
1.0	68010000.0	68020000.0	1.0	2.191310405731201	1.4091663360595703
1.0	68100000.0	68110000.0	5.0	2.197986602783203	1.37513267993927
1.0	68180000.0	68190000.0	1.0	2.2732021808624268	1.435939073562622
1.0	68260000.0	68270000.0	2.0	2.9464569091796875	1.653062105178833
1.0	68290000.0	68300000.0	3.0	2.758699893951416	1.4966877698898315
1.0	68390000.0	68400000.0	3.0	4.043961524963379	1.9900792837142944
1.0	68510000.0	68520000.0	7.0	3.908533811569214	1.949808120727539
1.0	68540000.0	68550000.0	4.0	4.16336727142334	2.0252633094787598
1.0	68580000.0	68590000.0	3.0	4.0192084312438965	1.987833023071289
1.0	68610000.0	68620000.0	1.0	3.9102890491485596	1.9503326416015625
1.0	68650000.0	68660000.0	4.0	3.5705666542053223	1.8451141119003296
1.0	68660000.0	68670000.0	5.0	3.5437469482421875	1.8394393920898438
1.0	68730000.0	68740000.0	5.0	4.335827827453613	2.0755391120910645
1.0	68740000.0	68750000.0	7.0	4.359184741973877	2.0822997093200684
1.0	68760000.0	68770000.0	4.0	4.339808464050293	2.0766913890838623
1.0	68790000.0	68800000.0	1.0	4.130189895629883	2.015519380569458
1.0	68800000.0	68810000.0	7.0	3.833348512649536	1.9272876977920532
1.0	68810000.0	68820000.0	1.0	4.235482215881348	2.0463621616363525
1.0	68830000.0	68840000.0	5.0	4.245284080505371	2.0492234230041504
1.0	68860000.0	68870000.0	5.0	3.9725074768066406	1.9688823223114014
1.0	68890000.0	68900000.0	1.0	3.8594608306884766	1.9351234436035156
1.0	68910000.0	68920000.0	4.0	3.7949047088623047	1.9157253503799438
1.0	68980000.0	68990000.0	4.0	4.313952445983887	2.0691981315612793
1.0	69050000.0	69060000.0	1.0	5.037694454193115	2.273470401763916
1.0	69180000.0	69190000.0	8.0	5.540124416351318	2.4085021018981934
1.0	69220000.0	69230000.0	5.0	5.62852144241333	2.4316816329956055
1.0	69260000.0	69270000.0	7.0	5.342193603515625	2.355970859527588
1.0	69300000.0	69310000.0	7.0	5.641504764556885	2.4350712299346924
1.0	69390000.0	69400000.0	3.0	4.259546756744385	2.0533804893493652
1.0	69430000.0	69440000.0	9.0	6.187086582183838	2.5741584300994873
1.0	69470000.0	69480000.0	4.0	6.7878289222717285	2.7196927070617676
1.0	69610000.0	69620000.0	6.0	8.501346588134766	3.0908257961273193
1.0	69720000.0	69730000.0	14.0	8.67979621887207	3.1257340908050537
1.0	69800000.0	69810000.0	5.0	8.91489028930664	3.191533088684082
1.0	69870000.0	69880000.0	5.0	7.954708099365234	2.9678633213043213
1.0	69930000.0	69940000.0	7.0	8.82039737701416	3.147731304168701
1.0	69940000.0	69950000.0	9.0	8.63860034942627	3.0892910957336426
1.0	69990000.0	70000000.0	7.0	8.664591789245605	3.100677490234375
1.0	70060000.0	70070000.0	5.0	7.964729309082031	2.9695353507995605
1.0	70150000.0	70160000.0	9.0	6.695686340332031	2.697889804840088
1.0	70250000.0	70260000.0	1.0	6.371726989746094	2.619739055633545
1.0	70260000.0	70270000.0	3.0	5.9600830078125	2.5170862674713135
1.0	70400000.0	70410000.0	7.0	4.714061737060547	2.183542251586914
1.0	70440000.0	70450000.0	4.0	5.3839521408081055	2.367125988006592
1.0	70470000.0	70480000.0	4.0	5.267607688903809	2.335951805114746
1.0	70480000.0	70490000.0	8.0	5.033171653747559	2.2722294330596924
1.0	70510000.0	70520000.0	5.0	5.069156646728516	2.274669647216797
1.0	70550000.0	70560000.0	4.0	4.41747522354126	2.099116802215576
1.0	70620000.0	70630000.0	1.0	2.832345724105835	1.6167259216308594
1.0	70680000.0	70690000.0	3.0	2.6680049896240234	1.449247121810913
1.0	70700000.0	70710000.0	3.0	2.1249117851257324	1.257755994796753
1.0	70740000.0	70750000.0	1.0	2.0133748054504395	1.2038531303405762
1.0	70770000.0	70780000.0	1.0	2.0433552265167236	1.2477995157241821
1.0	70810000.0	70820000.0	2.0	1.809749960899353	1.1117455959320068
1.0	70850000.0	70860000.0	2.0	2.690025806427002	1.5711126327514648
1.0	70930000.0	70940000.0	2.0	3.037132740020752	1.6817779541015625
1.0	70950000.0	70960000.0	3.0	3.0535595417022705	1.6867072582244873
1.0	71000000.0	71010000.0	6.0	3.037966251373291	1.6820417642593384
1.0	71030000.0	71040000.0	4.0	3.5217037200927734	1.83268141746521
1.0	71040000.0	71050000.0	8.0	3.341127872467041	1.7769691944122314
1.0	71140000.0	71150000.0	3.0	4.2598772048950195	2.053476333618164
1.0	71190000.0	71200000.0	2.0	5.0001373291015625	2.263151168823242
1.0	71200000.0	71210000.0	6.0	4.67403507232666	2.172262191772461
1.0	71250000.0	71260000.0	7.0	5.145839214324951	2.303004503250122
1.0	71350000.0	71360000.0	6.0	4.893050670623779	2.2284648418426514
1.0	71370000.0	71380000.0	5.0	5.225186347961426	2.3245136737823486
1.0	71400000.0	71410000.0	4.0	5.3208699226379395	2.350259304046631
1.0	71470000.0	71480000.0	7.0	4.518975734710693	2.128225564956665
1.0	71480000.0	71490000.0	3.0	4.606813907623291	2.1532363891601562
1.0	71490000.0	71500000.0	6.0	4.4511003494262695	2.1087851524353027
1.0	71560000.0	71570000.0	8.0	4.901288032531738	2.2358479499816895
1.0	71570000.0	71580000.0	5.0	3.9529929161071777	1.963073492050171
1.0	71630000.0	71640000.0	8.0	5.7406840324401855	2.460846424102783
1.0	71650000.0	71660000.0	3.0	6.0753984451293945	2.54622220993042
1.0	71700000.0	71710000.0	3.0	5.787942409515381	2.4730494022369385
1.0	71780000.0	71790000.0	9.0	7.0243940353393555	2.7748115062713623
1.0	71810000.0	71820000.0	8.0	7.185324192047119	2.8115992546081543
1.0	71850000.0	71860000.0	5.0	7.475334167480469	2.8764452934265137
1.0	71860000.0	71870000.0	7.0	7.81463098526001	2.9306387901306152
1.0	71870000.0	71880000.0	13.0	7.670205593109131	2.914031505584717
1.0	72080000.0	72090000.0	9.0	7.8603315353393555	2.937380313873291
1.0	72100000.0	72110000.0	8.0	8.459223747253418	3.0583724975585938
1.0	72180000.0	72190000.0	15.0	8.218536376953125	3.0146079063415527
1.0	72210000.0	72220000.0	5.0	8.999540328979492	3.1548311710357666
1.0	72260000.0	72270000.0	16.0	8.943021774291992	3.14482045173645
1.0	72290000.0	72300000.0	11.0	9.566451072692871	3.260403871536255
1.0	72320000.0	72330000.0	8.0	9.463987350463867	3.2577481269836426
1.0	72340000.0	72350000.0	11.0	9.039798736572266	3.1619298458099365
1.0	72390000.0	72400000.0	7.0	8.677495002746582	3.114175319671631
1.0	72430000.0	72440000.0	5.0	8.33582878112793	3.047793388366699
1.0	72450000.0	72460000.0	6.0	7.461456298828125	2.873385190963745
1.0	72490000.0	72500000.0	4.0	7.9178338050842285	2.971787929534912
1.0	72680000.0	72690000.0	7.0	8.487478256225586	3.0633702278137207
1.0	72700000.0	72710000.0	11.0	7.752443790435791	2.936662197113037
1.0	72840000.0	72850000.0	11.0	8.3544282913208	3.040113925933838
1.0	72860000.0	72870000.0	8.0	8.972268104553223	3.1532270908355713
1.0	72880000.0	72890000.0	12.0	9.336419105529785	3.225182294845581
1.0	72890000.0	72900000.0	14.0	9.323046684265137	3.296372890472412
1.0	72900000.0	72910000.0	15.0	9.838150024414062	3.3352692127227783
1.0	72910000.0	72920000.0	9.0	10.190604209899902	3.461181163787842
1.0	72930000.0	72940000.0	15.0	9.855216026306152	3.3778343200683594
1.0	72960000.0	72970000.0	13.0	10.443799018859863	3.4646294116973877
1.0	72970000.0	72980000.0	7.0	10.80742073059082	3.531855821609497
1.0	73010000.0	73020000.0	6.0	10.518584251403809	3.481879711151123
1.0	73020000.0	73030000.0	13.0	10.590154647827148	3.4800426959991455
1.0	73110000.0	73120000.0	11.0	10.175169944763184	3.4656319618225098
1.0	73150000.0	73160000.0	11.0	11.053377151489258	3.8701186180114746
1.0	73170000.0	73180000.0	3.0	11.469613075256348	3.66868257522583
1.0	73180000.0	73190000.0	11.0	11.192343711853027	3.5804054737091064
1.0	73270000.0	73280000.0	13.0	9.933732986450195	3.4242172241210938
1.0	73290000.0	73300000.0	10.0	10.605058670043945	3.57685923576355
1.0	73390000.0	73400000.0	6.0	10.176215171813965	3.3608601093292236
1.0	73600000.0	73610000.0	5.0	11.474388122558594	3.6831650733947754
1.0	73670000.0	73680000.0	9.0	11.526758193969727	3.823688507080078
1.0	73820000.0	73830000.0	10.0	12.21778678894043	4.011970520019531
1.0	73910000.0	73920000.0	12.0	11.642526626586914	3.900482654571533
1.0	73930000.0	73940000.0	13.0	10.541690826416016	3.7516613006591797
1.0	73970000.0	73980000.0	10.0	12.208125114440918	3.8147456645965576
1.0	73990000.0	74000000.0	13.0	11.420706748962402	3.71962308883667
1.0	74120000.0	74130000.0	3.0	11.66405963897705	3.9145896434783936
1.0	74220000.0	74230000.0	6.0	11.008031845092773	3.6835994720458984
1.0	74240000.0	74250000.0	13.0	10.557577133178711	3.6683878898620605
1.0	74350000.0	74360000.0	8.0	9.536738395690918	3.457888126373291
1.0	74390000.0	74400000.0	8.0	9.228059768676758	3.2123990058898926
1.0	74410000.0	74420000.0	14.0	8.567892074584961	3.1178245544433594
1.0	74460000.0	74470000.0	4.0	8.20405101776123	3.204096555709839
1.0	74510000.0	74520000.0	10.0	8.11827278137207	3.0431225299835205
1.0	74550000.0	74560000.0	12.0	7.395033836364746	2.8528780937194824
1.0	74630000.0	74640000.0	11.0	7.43683385848999	2.8679444789886475
1.0	74650000.0	74660000.0	4.0	7.353463172912598	2.881439208984375
1.0	74710000.0	74720000.0	7.0	6.604498386383057	2.6684162616729736
1.0	74730000.0	74740000.0	9.0	5.875451564788818	2.495518207550049
1.0	74760000.0	74770000.0	8.0	5.874026298522949	2.495154857635498
1.0	74790000.0	74800000.0	6.0	5.745365142822266	2.4620561599731445
1.0	75020000.0	75030000.0	4.0	4.329408168792725	2.0693912506103516
1.0	75050000.0	75060000.0	11.0	4.125530242919922	2.014147996902466
1.0	75180000.0	75190000.0	2.0	2.7541186809539795	1.5916929244995117
1.0	75200000.0	75210000.0	2.0	2.751711845397949	1.5909192562103271
1.0	75230000.0	75240000.0	4.0	3.353003740310669	1.7806541919708252
1.0	75260000.0	75270000.0	5.0	3.924612522125244	1.954610824584961
1.0	75300000.0	75310000.0	5.0	3.9840972423553467	1.9723269939422607
1.0	75400000.0	75410000.0	5.0	4.803146839141846	2.208526849746704
1.0	75410000.0	75420000.0	6.0	4.673133373260498	2.1720073223114014
1.0	75420000.0	75430000.0	5.0	4.800296306610107	2.207731246948242
1.0	75440000.0	75450000.0	4.0	4.734930992126465	2.1894118785858154
1.0	75530000.0	75540000.0	2.0	4.550995349884033	2.137362003326416
1.0	75620000.0	75630000.0	4.0	4.3594651222229	2.082380533218384
1.0	75690000.0	75700000.0	4.0	4.270943641662598	2.056698799133301
1.0	75780000.0	75790000.0	4.0	4.268904685974121	2.056105852127075
1.0	75810000.0	75820000.0	4.0	4.116300106048584	2.01143217086792
1.0	75900000.0	75910000.0	1.0	4.2252912521362305	2.0433883666992188
1.0	75960000.0	75970000.0	7.0	4.1817450523376465	2.0306503772735596
1.0	76000000.0	76010000.0	4.0	3.744213819503784	1.9004310369491577
1.0	76020000.0	76030000.0	6.0	3.7977352142333984	1.9165780544281006
1.0	76070000.0	76080000.0	3.0	3.782606840133667	1.912019968032837
1.0	76090000.0	76100000.0	1.0	3.5435242652893066	1.8393714427947998
1.0	76370000.0	76380000.0	2.0	4.51956844329834	2.128394603729248
1.0	76460000.0	76470000.0	4.0	5.026015758514404	2.4374852180480957
1.0	76490000.0	76500000.0	5.0	4.8015618324279785	2.283886432647705
1.0	76520000.0	76530000.0	3.0	4.359049320220947	2.094592332839966
1.0	76550000.0	76560000.0	1.0	4.007378101348877	1.991294264793396
1.0	76570000.0	76580000.0	1.0	3.5910332202911377	1.8538990020751953
1.0	76720000.0	76730000.0	3.0	3.89936900138855	1.9470713138580322
1.0	76730000.0	76740000.0	9.0	3.7168056964874268	1.8921416997909546
1.0	76810000.0	76820000.0	8.0	4.590916633605957	2.148721218109131
1.0	76840000.0	76850000.0	3.0	4.7497687339782715	2.1935768127441406
1.0	76920000.0	76930000.0	3.0	4.480368614196777	2.1171791553497314
1.0	76940000.0	76950000.0	5.0	4.93459415435791	2.2450716495513916
1.0	76970000.0	76980000.0	5.0	5.1776933670043945	2.3116555213928223
1.0	77050000.0	77060000.0	2.0	5.989962577819824	2.5226588249206543
1.0	77120000.0	77130000.0	6.0	5.401066780090332	2.371687412261963
1.0	77190000.0	77200000.0	4.0	4.8968305587768555	2.2381672859191895
1.0	77240000.0	77250000.0	3.0	4.831895351409912	2.2165513038635254
1.0	77260000.0	77270000.0	10.0	4.29988956451416	2.0651168823242188
1.0	77270000.0	77280000.0	4.0	4.693829536437988	2.1778464317321777
1.0	77310000.0	77320000.0	5.0	4.658318519592285	2.16782283782959
1.0	77330000.0	77340000.0	4.0	4.267230033874512	2.157827377319336
1.0	77490000.0	77500000.0	7.0	2.816326141357422	1.6116065979003906
1.0	77840000.0	77850000.0	11.0	3.047889232635498	1.6851755380630493
1.0	77870000.0	77880000.0	2.0	3.1830685138702393	1.7267181873321533
1.0	78040000.0	78050000.0	0.0	2.0327658653259277	1.2352039813995361
1.0	78070000.0	78080000.0	4.0	2.124232053756714	1.3682411909103394
1.0	78320000.0	78330000.0	3.0	2.0718791484832764	1.3235678672790527
1.0	78480000.0	78490000.0	1.0	2.2151739597320557	1.416974425315857
1.0	78640000.0	78650000.0	3.0	2.801842451095581	1.6069753170013428
1.0	78730000.0	78740000.0	5.0	3.74430775642395	1.8984286785125732
1.0	78780000.0	78790000.0	1.0	3.8616676330566406	1.9860475063323975
1.0	78790000.0	78800000.0	2.0	4.147457599639893	2.022094249725342
1.0	78840000.0	78850000.0	3.0	3.966930389404297	1.9637380838394165
1.0	78860000.0	78870000.0	5.0	3.552694320678711	1.8421783447265625
1.0	78950000.0	78960000.0	3.0	4.227269172668457	2.0457499027252197
1.0	79030000.0	79040000.0	2.0	4.044493675231934	2.029581308364868
1.0	79150000.0	79160000.0	5.0	4.609394073486328	2.2323827743530273
1.0	79170000.0	79180000.0	6.0	5.084353923797607	2.290036678314209
1.0	79190000.0	79200000.0	5.0	5.2060017585754395	2.4792182445526123
1.0	79200000.0	79210000.0	5.0	5.119895935058594	2.3654191493988037
1.0	79240000.0	79250000.0	6.0	5.200845718383789	2.317927837371826
1.0	79260000.0	79270000.0	4.0	5.3450775146484375	2.3616154193878174
1.0	79350000.0	79360000.0	5.0	5.265850067138672	2.3354780673980713
1.0	79380000.0	79390000.0	5.0	5.556041240692139	2.412686824798584
1.0	79400000.0	79410000.0	10.0	5.02034854888916	2.2687079906463623
1.0	79450000.0	79460000.0	8.0	5.554526329040527	2.4122893810272217
1.0	79470000.0	79480000.0	9.0	5.538109302520752	2.4079697132110596
1.0	79550000.0	79560000.0	4.0	5.884037017822266	2.4977145195007324
1.0	79740000.0	79750000.0	13.0	7.319479942321777	2.82338547706604
1.0	79790000.0	79800000.0	7.0	7.3496880531311035	2.835179567337036
1.0	79800000.0	79810000.0	8.0	7.217212677001953	2.801366090774536
1.0	79900000.0	79910000.0	6.0	6.073671340942383	2.5457866191864014
1.0	79960000.0	79970000.0	2.0	5.1418633460998535	2.3019232749938965
1.0	79970000.0	79980000.0	6.0	4.1217732429504395	2.013042688369751
1.0	80030000.0	80040000.0	3.0	4.491707801818848	2.120426893234253
1.0	80060000.0	80070000.0	3.0	5.130187034606934	2.2987449169158936
1.0	80170000.0	80180000.0	3.0	5.368672847747803	2.3630502223968506
1.0	80180000.0	80190000.0	5.0	5.037982940673828	2.2735488414764404
1.0	80230000.0	80240000.0	3.0	5.542840003967285	2.4092164039611816
1.0	80240000.0	80250000.0	2.0	5.639156818389893	2.4344582557678223
1.0	80290000.0	80300000.0	6.0	5.672224521636963	2.44307804107666
1.0	80300000.0	80310000.0	3.0	6.003656387329102	2.5281314849853516
1.0	80310000.0	80320000.0	7.0	6.061328411102295	2.5426828861236572
1.0	80340000.0	80350000.0	6.0	6.163815498352051	2.5683608055114746
1.0	80360000.0	80370000.0	8.0	6.521616458892822	2.6561856269836426
1.0	80420000.0	80430000.0	10.0	7.474738121032715	2.876314401626587
1.0	80500000.0	80510000.0	11.0	9.052270889282227	3.169416904449463
1.0	80540000.0	80550000.0	17.0	8.922677040100098	3.1435627937316895
1.0	80610000.0	80620000.0	11.0	9.394221305847168	3.2327377796173096
1.0	80700000.0	80710000.0	11.0	8.860950469970703	3.137697219848633
1.0	80720000.0	80730000.0	7.0	8.781198501586914	3.117887496948242
1.0	80810000.0	80820000.0	6.0	8.102483749389648	3.010281801223755
1.0	80850000.0	80860000.0	4.0	9.240214347839355	3.1983447074890137
1.0	80900000.0	80910000.0	5.0	9.528051376342773	3.2501893043518066
1.0	80940000.0	80950000.0	9.0	9.651330947875977	3.265111207962036
1.0	80970000.0	80980000.0	9.0	10.485565185546875	3.4448325634002686
1.0	81020000.0	81030000.0	12.0	11.303558349609375	3.551774501800537
1.0	81040000.0	81050000.0	9.0	11.372861862182617	3.66084623336792
1.0	81090000.0	81100000.0	10.0	11.522727966308594	3.7541136741638184
1.0	81170000.0	81180000.0	11.0	11.161219596862793	3.5573763847351074
1.0	81190000.0	81200000.0	12.0	10.344808578491211	3.5652918815612793
1.0	81210000.0	81220000.0	12.0	11.035256385803223	3.5248470306396484
1.0	81220000.0	81230000.0	5.0	11.417951583862305	3.6324496269226074
1.0	81290000.0	81300000.0	10.0	11.377293586730957	3.6355643272399902
1.0	81380000.0	81390000.0	15.0	10.991854667663574	3.5295250415802
1.0	81440000.0	81450000.0	10.0	10.33330249786377	3.455775022506714
1.0	81460000.0	81470000.0	11.0	10.17270278930664	3.402510166168213
1.0	81550000.0	81560000.0	16.0	10.547114372253418	3.4542765617370605
1.0	81590000.0	81600000.0	17.0	10.107060432434082	3.470442533493042
1.0	81620000.0	81630000.0	6.0	10.950319290161133	3.5984158515930176
1.0	81650000.0	81660000.0	11.0	10.857160568237305	3.522355318069458
1.0	81740000.0	81750000.0	17.0	10.77216911315918	3.7305660247802734
1.0	81760000.0	81770000.0	10.0	11.059305191040039	3.7736613750457764
1.0	81880000.0	81890000.0	2.0	10.358664512634277	3.558669328689575
1.0	81990000.0	82000000.0	11.0	9.673757553100586	3.48371958732605
1.0	82000000.0	82010000.0	15.0	9.454198837280273	3.3666634559631348
1.0	82050000.0	82060000.0	10.0	10.456151008605957	3.8164868354797363
1.0	82090000.0	82100000.0	5.0	10.294408798217773	3.654768705368042
1.0	82150000.0	82160000.0	9.0	10.062336921691895	3.6419970989227295
1.0	82190000.0	82200000.0	11.0	9.901031494140625	3.4760959148406982
1.0	82290000.0	82300000.0	10.0	11.358743667602539	3.723555326461792
1.0	82400000.0	82410000.0	12.0	11.256417274475098	3.8435921669006348
1.0	82480000.0	82490000.0	15.0	10.071222305297852	3.597036361694336
1.0	82510000.0	82520000.0	11.0	9.409322738647461	3.394895076751709
1.0	82600000.0	82610000.0	6.0	8.709481239318848	3.2941009998321533
1.0	82650000.0	82660000.0	14.0	9.367834091186523	3.2703094482421875
1.0	82670000.0	82680000.0	11.0	9.454156875610352	3.2856597900390625
1.0	82730000.0	82740000.0	5.0	10.730234146118164	3.64788818359375
1.0	82860000.0	82870000.0	5.0	9.830055236816406	3.4153831005096436
1.0	82910000.0	82920000.0	8.0	9.561601638793945	3.2859275341033936
1.0	82940000.0	82950000.0	6.0	9.43907642364502	3.257654905319214
1.0	82980000.0	82990000.0	8.0	9.209396362304688	3.1924188137054443
1.0	83020000.0	83030000.0	6.0	9.63110065460205	3.2636311054229736
1.0	83070000.0	83080000.0	9.0	9.194792747497559	3.198193073272705
1.0	83140000.0	83150000.0	8.0	8.746780395507812	3.114804983139038
1.0	83370000.0	83380000.0	8.0	7.4005279541015625	2.859898090362549
1.0	83530000.0	83540000.0	6.0	5.907763481140137	2.503772258758545
1.0	83570000.0	83580000.0	6.0	5.229787349700928	2.3257555961608887
1.0	83580000.0	83590000.0	11.0	4.924849510192871	2.2423763275146484
1.0	83590000.0	83600000.0	4.0	4.78359317779541	2.2030575275421143
1.0	83620000.0	83630000.0	1.0	3.2987136840820312	1.7637935876846313
1.0	83790000.0	83800000.0	2.0	1.6962864398956299	1.140631914138794
1.0	83960000.0	83970000.0	3.0	2.5617518424987793	1.5297470092773438
1.0	83980000.0	83990000.0	5.0	2.524588108062744	1.5177183151245117
1.0	84000000.0	84010000.0	3.0	2.854341506958008	1.6237455606460571
1.0	84010000.0	84020000.0	4.0	2.903101921081543	1.6392806768417358
1.0	84030000.0	84040000.0	1.0	3.085920810699463	1.6971714496612549
1.0	84180000.0	84190000.0	2.0	3.3899943828582764	1.7921110391616821
1.0	84240000.0	84250000.0	4.0	3.213984966278076	1.7373664379119873
1.0	84260000.0	84270000.0	2.0	3.450749635696411	1.810868263244629
1.0	84330000.0	84340000.0	3.0	3.3045387268066406	1.7656056880950928
1.0	84400000.0	84410000.0	0.0	3.646775722503662	1.8708889484405518
1.0	84410000.0	84420000.0	2.0	3.5650620460510254	1.8459632396697998
1.0	84550000.0	84560000.0	4.0	3.1139256954193115	1.7059863805770874
1.0	84600000.0	84610000.0	1.0	2.8357460498809814	1.617810845375061
1.0	84750000.0	84760000.0	0.0	2.5513322353363037	1.5263770818710327
1.0	84770000.0	84780000.0	1.0	2.236849069595337	1.4240611791610718
1.0	84780000.0	84790000.0	3.0	2.2461721897125244	1.427111029624939
1.0	84790000.0	84800000.0	7.0	2.0033507347106934	1.2404687404632568
1.0	84820000.0	84830000.0	3.0	2.248466730117798	1.4278590679168701
1.0	84850000.0	84860000.0	1.0	2.1581573486328125	1.3983135223388672
1.0	84870000.0	84880000.0	1.0	2.256887435913086	1.4306113719940186
1.0	84900000.0	84910000.0	0.0	2.06493878364563	1.276390790939331
1.0	84950000.0	84960000.0	2.0	1.6630804538726807	1.0878925323486328
1.0	84970000.0	84980000.0	1.0	2.390591859817505	1.4742151498794556
1.0	84980000.0	84990000.0	1.0	1.8080819845199585	1.1022192239761353
1.0	85000000.0	85010000.0	1.0	1.7258399724960327	1.0866776704788208
1.0	85050000.0	85060000.0	2.0	2.1330997943878174	1.3662512302398682
1.0	85080000.0	85090000.0	0.0	1.954233169555664	1.2193130254745483
1.0	85110000.0	85120000.0	3.0	1.6801414489746094	1.0678455829620361
1.0	85130000.0	85140000.0	2.0	1.7826356887817383	1.0937308073043823
1.0	85140000.0	85150000.0	2.0	1.8295605182647705	1.1132711172103882
1.0	85190000.0	85200000.0	1.0	2.3414924144744873	1.4582208395004272
1.0	85220000.0	85230000.0	2.0	2.1538658142089844	1.3855916261672974
1.0	85380000.0	85390000.0	2.0	2.197331666946411	1.4111359119415283
1.0	85460000.0	85470000.0	2.0	2.5970561504364014	1.43874192237854
1.0	85480000.0	85490000.0	2.0	2.257072925567627	1.4306727647781372
1.0	85570000.0	85580000.0	3.0	2.339813470840454	1.4576761722564697
1.0	85580000.0	85590000.0	2.0	2.5377256870269775	1.521973967552185
1.0	85600000.0	85610000.0	1.0	2.4963598251342773	1.5085728168487549
1.0	85730000.0	85740000.0	1.0	2.1237244606018066	1.2991845607757568
1.0	85750000.0	85760000.0	3.0	2.8242619037628174	1.6141421794891357
1.0	85800000.0	85810000.0	3.0	2.7515950202941895	1.5908830165863037
1.0	85960000.0	85970000.0	2.0	3.6038525104522705	1.855918288230896
1.0	86030000.0	86040000.0	4.0	3.550780773162842	1.8437846899032593
1.0	86060000.0	86070000.0	5.0	3.027972459793091	1.6788829565048218
1.0	86110000.0	86120000.0	1.0	2.3100342750549316	1.4479622840881348
1.0	86130000.0	86140000.0	5.0	2.0543010234832764	1.2161973714828491
1.0	86160000.0	86170000.0	0.0	2.1446056365966797	1.2928019762039185
1.0	86190000.0	86200000.0	3.0	2.8540215492248535	1.6236445903778076
1.0	86250000.0	86260000.0	2.0	3.1723792552948	1.724340796470642
1.0	86310000.0	86320000.0	4.0	3.363333225250244	1.7838551998138428
1.0	86400000.0	86410000.0	5.0	3.6343815326690674	1.8671176433563232
1.0	86440000.0	86450000.0	0.0	4.259866237640381	2.0549161434173584
1.0	86470000.0	86480000.0	2.0	3.6945083141326904	1.885385513305664
1.0	86500000.0	86510000.0	1.0	3.857565402984619	1.9345548152923584
1.0	86510000.0	86520000.0	5.0	3.680168867111206	1.88103449344635
1.0	86570000.0	86580000.0	3.0	3.9088382720947266	1.949899435043335
1.0	86650000.0	86660000.0	5.0	3.4362571239471436	1.8063993453979492
1.0	86680000.0	86690000.0	0.0	3.2037384510040283	1.7341597080230713
1.0	86710000.0	86720000.0	9.0	3.117455244064331	1.7070972919464111
1.0	86730000.0	86740000.0	2.0	3.287177324295044	1.7602035999298096
1.0	86800000.0	86810000.0	2.0	3.380927324295044	1.7893047332763672
1.0	86820000.0	86830000.0	2.0	2.7012319564819336	1.5747168064117432
1.0	86870000.0	86880000.0	0.0	2.698319911956787	1.57378089427948
1.0	86910000.0	86920000.0	5.0	2.675145387649536	1.5663264989852905
1.0	86960000.0	86970000.0	0.0	2.6438801288604736	1.5562578439712524
1.0	86970000.0	86980000.0	2.0	2.635854721069336	1.5536692142486572
1.0	87000000.0	87010000.0	4.0	2.7366840839385986	1.586100697517395
1.0	87020000.0	87030000.0	6.0	2.6435751914978027	1.5561596155166626
1.0	87040000.0	87050000.0	1.0	2.459805727005005	1.4967107772827148
1.0	87160000.0	87170000.0	3.0	2.1741201877593994	1.403538465499878
1.0	87200000.0	87210000.0	2.0	1.8677536249160767	1.131712555885315
1.0	87230000.0	87240000.0	1.0	2.1185302734375	1.317437767982483
1.0	87300000.0	87310000.0	3.0	1.9481319189071655	1.1927075386047363
1.0	87390000.0	87400000.0	2.0	2.0434765815734863	1.2479093074798584
1.0	87400000.0	87410000.0	2.0	2.150921106338501	1.3025617599487305
1.0	87420000.0	87430000.0	1.0	2.6306252479553223	1.5519846677780151
1.0	87460000.0	87470000.0	0.0	2.8037235736846924	1.6075775623321533
1.0	87480000.0	87490000.0	6.0	2.548098564147949	1.5253288745880127
1.0	87490000.0	87500000.0	4.0	2.6543850898742676	1.5596424341201782
1.0	87540000.0	87550000.0	4.0	2.4529309272766113	1.4944795370101929
1.0	87630000.0	87640000.0	2.0	2.3455235958099365	1.4595353603363037
1.0	87710000.0	87720000.0	4.0	2.3532156944274902	1.4620435237884521
1.0	87750000.0	87760000.0	1.0	2.382042407989502	1.4714314937591553
1.0	87780000.0	87790000.0	0.0	2.5812230110168457	1.536041021347046
1.0	87810000.0	87820000.0	1.0	2.3737685680389404	1.4687395095825195
1.0	87870000.0	87880000.0	2.0	2.7297611236572266	1.5838791131973267
1.0	87910000.0	87920000.0	3.0	2.8383002281188965	1.6186259984970093
1.0	87920000.0	87930000.0	1.0	3.106682062149048	1.7037060260772705
1.0	87970000.0	87980000.0	5.0	2.69128680229187	1.5715179443359375
1.0	87980000.0	87990000.0	4.0	2.915947198867798	1.6433660984039307
1.0	88010000.0	88020000.0	0.0	3.123325824737549	1.7089426517486572
1.0	88060000.0	88070000.0	3.0	2.8189873695373535	1.612457036972046
1.0	88180000.0	88190000.0	5.0	2.855283737182617	1.6240460872650146
1.0	88310000.0	88320000.0	1.0	2.8091166019439697	1.6093028783798218
1.0	88380000.0	88390000.0	3.0	2.3326339721679688	1.4553344249725342
1.0	88430000.0	88440000.0	2.0	2.875443935394287	1.6304731369018555
1.0	88470000.0	88480000.0	2.0	3.1712729930877686	1.7239925861358643
1.0	88480000.0	88490000.0	1.0	3.129305601119995	1.7108205556869507
1.0	88490000.0	88500000.0	4.0	3.172874927520752	1.7244956493377686
1.0	88530000.0	88540000.0	1.0	3.5701217651367188	1.8475090265274048
1.0	88630000.0	88640000.0	0.0	3.5057826042175293	1.8277959823608398
1.0	88650000.0	88660000.0	2.0	3.74922513961792	1.9019463062286377
1.0	88660000.0	88670000.0	6.0	3.499403715133667	1.8258358240127563
1.0	88720000.0	88730000.0	2.0	3.398205518722534	1.794650673866272
1.0	88780000.0	88790000.0	3.0	4.0432939529418945	1.989882230758667
1.0	88810000.0	88820000.0	1.0	3.3194942474365234	1.7702550888061523
1.0	88840000.0	88850000.0	2.0	4.444718837738037	2.1021010875701904
1.0	88860000.0	88870000.0	3.0	4.612292766571045	2.1547889709472656
1.0	88920000.0	88930000.0	3.0	4.936021327972412	2.439021348953247
1.0	88990000.0	89000000.0	4.0	3.757472276687622	1.904437780380249
1.0	89010000.0	89020000.0	2.0	4.102785587310791	2.043853521347046
1.0	89030000.0	89040000.0	2.0	3.6967341899871826	1.8949167728424072
1.0	89040000.0	89050000.0	2.0	3.6259257793426514	1.8779795169830322
1.0	89080000.0	89090000.0	3.0	3.2848823070526123	1.759487509727478
1.0	89110000.0	89120000.0	1.0	2.809668779373169	1.6094783544540405
1.0	89150000.0	89160000.0	4.0	2.035731792449951	1.2363065481185913
1.0	89160000.0	89170000.0	2.0	2.4630320072174072	1.4977588653564453
1.0	89200000.0	89210000.0	4.0	2.142789840698242	1.3337703943252563
1.0	89220000.0	89230000.0	0.0	2.356848955154419	1.4632266759872437
1.0	89240000.0	89250000.0	6.0	2.541053533554077	1.5230497121810913
1.0	89310000.0	89320000.0	5.0	2.070618152618408	1.2738234996795654
1.0	89320000.0	89330000.0	2.0	2.211944103240967	1.3636150360107422
1.0	89380000.0	89390000.0	5.0	2.0116589069366455	1.236642837524414
1.0	89510000.0	89520000.0	5.0	2.029350757598877	1.231719970703125
1.0	89530000.0	89540000.0	2.0	2.20468807220459	1.4087889194488525
1.0	89560000.0	89570000.0	2.0	2.1452934741973877	1.3463014364242554
1.0	89570000.0	89580000.0	1.0	1.8032954931259155	1.1317142248153687
1.0	89810000.0	89820000.0	1.0	2.21541166305542	1.4170516729354858
1.0	89850000.0	89860000.0	3.0	2.0424585342407227	1.3603827953338623
1.0	89890000.0	89900000.0	2.0	2.126713514328003	1.3880105018615723
1.0	89930000.0	89940000.0	1.0	2.1902010440826416	1.4088051319122314
1.0	90160000.0	90170000.0	3.0	1.9011609554290771	1.1506922245025635
1.0	90180000.0	90190000.0	2.0	1.9222606420516968	1.1739519834518433
1.0	90200000.0	90210000.0	0.0	1.9190995693206787	1.176655650138855
1.0	90260000.0	90270000.0	2.0	1.809854507446289	1.1111092567443848
1.0	90320000.0	90330000.0	2.0	1.8055931329727173	1.1302225589752197
1.0	90340000.0	90350000.0	0.0	1.8663707971572876	1.1540197134017944
1.0	90360000.0	90370000.0	0.0	1.979332685470581	1.1846429109573364
1.0	90390000.0	90400000.0	0.0	1.6587274074554443	1.0696468353271484
1.0	90470000.0	90480000.0	0.0	1.7151076793670654	1.0749461650848389
1.0	90530000.0	90540000.0	5.0	2.0626766681671143	1.275681734085083
1.0	90550000.0	90560000.0	0.0	2.3072688579559326	1.4470596313476562
1.0	90560000.0	90570000.0	4.0	2.0820963382720947	1.3178235292434692
1.0	90620000.0	90630000.0	3.0	2.692964553833008	1.5720574855804443
1.0	90660000.0	90670000.0	4.0	2.890200138092041	1.6351728439331055
1.0	90720000.0	90730000.0	4.0	3.2732856273651123	1.7558772563934326
1.0	90730000.0	90740000.0	3.0	3.2418205738067627	1.74606192111969
1.0	90790000.0	90800000.0	5.0	3.2559726238250732	1.750478982925415
1.0	90800000.0	90810000.0	3.0	3.3439230918884277	1.7778379917144775
1.0	90850000.0	90860000.0	5.0	3.3312911987304688	1.7739181518554688
1.0	90870000.0	90880000.0	1.0	3.6253910064697266	1.8643791675567627
1.0	90930000.0	90940000.0	3.0	3.7902534008026123	1.9143240451812744
1.0	90950000.0	90960000.0	2.0	3.8955912590026855	1.9459407329559326
1.0	90970000.0	90980000.0	4.0	3.616309404373169	1.8588558435440063
1.0	91000000.0	91010000.0	4.0	4.096622467041016	2.0056357383728027
1.0	91060000.0	91070000.0	5.0	4.182684421539307	2.0309269428253174
1.0	91070000.0	91080000.0	3.0	4.113670825958252	2.010657787322998
1.0	91080000.0	91090000.0	5.0	3.9142651557922363	1.9515211582183838
1.0	91120000.0	91130000.0	5.0	3.6479849815368652	1.8712562322616577
1.0	91150000.0	91160000.0	2.0	3.553567886352539	1.842445969581604
1.0	91160000.0	91170000.0	4.0	3.535830020904541	1.837013602256775
1.0	91170000.0	91180000.0	3.0	3.356358051300049	1.781694769859314
1.0	91210000.0	91220000.0	1.0	3.3990395069122314	1.797785758972168
1.0	91250000.0	91260000.0	2.0	3.529764175415039	1.8351539373397827
1.0	91310000.0	91320000.0	1.0	3.2763218879699707	1.756527304649353
1.0	91340000.0	91350000.0	7.0	3.683486223220825	1.8820421695709229
1.0	91400000.0	91410000.0	2.0	2.643613815307617	1.5561718940734863
1.0	91420000.0	91430000.0	5.0	2.1884169578552246	1.3847078084945679
1.0	91440000.0	91450000.0	3.0	2.752903938293457	1.5913012027740479
1.0	91450000.0	91460000.0	4.0	2.7517104148864746	1.5909191370010376
1.0	91590000.0	91600000.0	1.0	3.0734565258026123	1.693242073059082
1.0	91690000.0	91700000.0	1.0	3.380521774291992	1.7891801595687866
1.0	91780000.0	91790000.0	5.0	3.1274476051330566	1.7102371454238892
1.0	91860000.0	91870000.0	5.0	3.076197862625122	1.694105863571167
1.0	91990000.0	92000000.0	2.0	2.605832815170288	1.543987512588501
1.0	92090000.0	92100000.0	4.0	2.535691738128662	1.521314263343811
1.0	92140000.0	92150000.0	2.0	2.408998966217041	1.4802043437957764
1.0	92240000.0	92250000.0	1.0	2.171841621398926	1.3561350107192993
1.0	92300000.0	92310000.0	2.0	2.516455888748169	1.5150848627090454
1.0	92340000.0	92350000.0	3.0	2.3855514526367188	1.4725754261016846
1.0	92410000.0	92420000.0	1.0	2.985358476638794	1.665399193763733
1.0	92420000.0	92430000.0	3.0	2.91914439201355	1.6434112787246704
1.0	92430000.0	92440000.0	5.0	2.867936849594116	1.6280803680419922
1.0	92470000.0	92480000.0	4.0	2.8800837993621826	1.6319513320922852
1.0	92500000.0	92510000.0	2.0	2.7771785259246826	1.5990796089172363
1.0	92520000.0	92530000.0	1.0	2.829132556915283	1.6156994104385376
1.0	92620000.0	92630000.0	5.0	2.439034938812256	1.4899671077728271
1.0	92730000.0	92740000.0	3.0	1.8509337902069092	1.1271002292633057
1.0	92750000.0	92760000.0	0.0	1.8162288665771484	1.1303918361663818
1.0	92800000.0	92810000.0	0.0	1.8268191814422607	1.1161367893218994
1.0	92840000.0	92850000.0	3.0	1.804875135421753	1.104932188987732
1.0	92880000.0	92890000.0	0.0	1.9141654968261719	1.16519033908844
1.0	92950000.0	92960000.0	2.0	2.1279215812683105	1.2189178466796875
1.0	92990000.0	93000000.0	0.0	1.8075065612792969	1.1184301376342773
1.0	93080000.0	93090000.0	1.0	1.7363752126693726	1.0800578594207764
1.0	93140000.0	93150000.0	2.0	1.8190561532974243	1.123782753944397
1.0	93160000.0	93170000.0	2.0	1.7792415618896484	1.106632947921753
1.0	93200000.0	93210000.0	0.0	2.0950987339019775	1.3160250186920166
1.0	93240000.0	93250000.0	0.0	2.2199535369873047	1.4087859392166138
1.0	93250000.0	93260000.0	1.0	2.139192581176758	1.229079246520996
1.0	93270000.0	93280000.0	3.0	2.200014114379883	1.3991154432296753
1.0	93280000.0	93290000.0	3.0	2.055330276489258	1.2867320775985718
1.0	93290000.0	93300000.0	3.0	2.549398899078369	1.373380184173584
1.0	93510000.0	93520000.0	1.0	2.7400317192077637	1.587174654006958
1.0	93530000.0	93540000.0	1.0	2.213628053665161	1.4007740020751953
1.0	93700000.0	93710000.0	1.0	1.7096999883651733	1.0687551498413086
1.0	93770000.0	93780000.0	1.0	1.7258650064468384	1.0781910419464111
1.0	93780000.0	93790000.0	0.0	1.8173084259033203	1.129320502281189
1.0	93820000.0	93830000.0	2.0	1.7469537258148193	1.0809575319290161
1.0	93840000.0	93850000.0	2.0	2.079423189163208	1.3638862371444702
1.0	93960000.0	93970000.0	2.0	1.9516099691390991	1.22391676902771
1.0	93980000.0	93990000.0	1.0	1.8869330883026123	1.1573301553726196
1.0	94110000.0	94120000.0	2.0	1.9360313415527344	1.170788049697876
1.0	94290000.0	94300000.0	1.0	1.993292212486267	1.1914889812469482
1.0	94310000.0	94320000.0	1.0	2.2023606300354004	1.2361114025115967
1.0	94370000.0	94380000.0	1.0	2.0824122428894043	1.2192633152008057
1.0	94400000.0	94410000.0	2.0	2.59733247756958	1.5412434339523315
1.0	94470000.0	94480000.0	4.0	2.530064105987549	1.5194928646087646
1.0	94500000.0	94510000.0	2.0	2.6922478675842285	1.5718263387680054
1.0	94560000.0	94570000.0	1.0	2.8848636150360107	1.6334750652313232
1.0	94610000.0	94620000.0	1.0	2.950721502304077	1.6544153690338135
1.0	94730000.0	94740000.0	4.0	3.0693652629852295	1.6919515132904053
1.0	94870000.0	94880000.0	0.0	2.8179430961608887	1.6121238470077515
1.0	94880000.0	94890000.0	0.0	2.346019744873047	1.305087685585022
1.0	94920000.0	94930000.0	1.0	1.9531495571136475	1.224311113357544
1.0	94960000.0	94970000.0	4.0	1.9351962804794312	1.1501758098602295
1.0	95000000.0	95010000.0	2.0	2.8247976303100586	1.5198636054992676
1.0	95040000.0	95050000.0	3.0	3.160306215286255	1.7205541133880615
1.0	95050000.0	95060000.0	1.0	3.1911277770996094	1.7302141189575195
1.0	95060000.0	95070000.0	3.0	2.7313601970672607	1.5843937397003174
1.0	95110000.0	95120000.0	3.0	3.22688627243042	1.7413972616195679
1.0	95210000.0	95220000.0	5.0	3.380627393722534	1.7892119884490967
1.0	95270000.0	95280000.0	3.0	3.149199962615967	1.71541428565979
1.0	95290000.0	95300000.0	1.0	3.3772988319396973	1.7881826162338257
1.0	95300000.0	95310000.0	3.0	3.3683433532714844	1.7854077816009521
1.0	95390000.0	95400000.0	3.0	3.787341356277466	1.9134464263916016
1.0	95420000.0	95430000.0	4.0	3.2996535301208496	1.764087438583374
1.0	95460000.0	95470000.0	2.0	2.9543654918670654	1.6555722951889038
1.0	95530000.0	95540000.0	3.0	2.6050422191619873	1.3948978185653687
1.0	95600000.0	95610000.0	2.0	3.65871000289917	1.8764362335205078
1.0	95710000.0	95720000.0	4.0	4.2344865798950195	2.0914664268493652
1.0	95750000.0	95760000.0	4.0	4.69818115234375	2.179072141647339
1.0	95800000.0	95810000.0	8.0	5.769430637359619	2.461153745651245
1.0	95830000.0	95840000.0	3.0	6.164066314697266	2.557464122772217
1.0	95890000.0	95900000.0	12.0	6.063376426696777	2.5431981086730957
1.0	95910000.0	95920000.0	6.0	6.220738410949707	2.582522392272949
1.0	95990000.0	96000000.0	5.0	6.748751640319824	2.71046781539917
1.0	96020000.0	96030000.0	8.0	6.548654079437256	2.6627068519592285
1.0	96040000.0	96050000.0	10.0	6.643446922302246	2.68544340133667
1.0	96190000.0	96200000.0	9.0	7.150165557861328	2.8036112785339355
1.0	96290000.0	96300000.0	7.0	7.148820400238037	2.803304433822632
1.0	96350000.0	96360000.0	6.0	7.04166316986084	2.7787864208221436
1.0	96360000.0	96370000.0	5.0	7.031661033630371	2.776484966278076
1.0	96410000.0	96420000.0	6.0	6.653550624847412	2.6878557205200195
1.0	96560000.0	96570000.0	14.0	7.865485191345215	2.939556837081909
1.0	96590000.0	96600000.0	9.0	7.698304176330566	2.905857563018799
1.0	96600000.0	96610000.0	5.0	6.832279205322266	2.715240001678467
1.0	96720000.0	96730000.0	9.0	8.143404006958008	2.9975810050964355
1.0	96740000.0	96750000.0	7.0	7.709354400634766	2.916374683380127
1.0	96750000.0	96760000.0	14.0	7.499119758605957	2.8673460483551025
1.0	96920000.0	96930000.0	8.0	6.1081061363220215	2.5544323921203613
1.0	96940000.0	96950000.0	7.0	6.0878095626831055	2.549339771270752
1.0	97030000.0	97040000.0	5.0	5.682852268218994	2.44584321975708
1.0	97040000.0	97050000.0	5.0	5.637494087219238	2.4340243339538574
1.0	97130000.0	97140000.0	7.0	4.252509593963623	2.0513293743133545
1.0	97160000.0	97170000.0	7.0	3.871551990509033	1.9387474060058594
1.0	97180000.0	97190000.0	0.0	3.972602367401123	1.968910574913025
1.0	97280000.0	97290000.0	2.0	3.762190341949463	1.905861496925354
1.0	97350000.0	97360000.0	6.0	5.656406402587891	2.4389572143554688
1.0	97390000.0	97400000.0	10.0	6.0624494552612305	2.5429651737213135
1.0	97490000.0	97500000.0	8.0	7.25381326675415	2.837742328643799
1.0	97600000.0	97610000.0	5.0	7.301793098449707	3.163632869720459
1.0	97620000.0	97630000.0	3.0	7.120052337646484	2.9580936431884766
1.0	97630000.0	97640000.0	6.0	7.914906978607178	3.093240261077881
1.0	97640000.0	97650000.0	11.0	8.114992141723633	3.276668071746826
1.0	97660000.0	97670000.0	4.0	8.585214614868164	3.399667263031006
1.0	97690000.0	97700000.0	1.0	8.62679672241211	3.2461745738983154
1.0	97730000.0	97740000.0	8.0	9.309911727905273	3.5297553539276123
1.0	97770000.0	97780000.0	15.0	8.872339248657227	3.279923915863037
1.0	97780000.0	97790000.0	2.0	7.626348972320557	3.0987913608551025
1.0	97810000.0	97820000.0	8.0	9.967824935913086	3.578320264816284
1.0	97860000.0	97870000.0	4.0	9.690547943115234	3.575542449951172
1.0	97960000.0	97970000.0	8.0	10.675506591796875	3.768397092819214
1.0	98030000.0	98040000.0	10.0	9.553985595703125	3.531848907470703
1.0	98060000.0	98070000.0	14.0	9.952183723449707	3.596808910369873
1.0	98070000.0	98080000.0	9.0	10.625127792358398	3.8902435302734375
1.0	98180000.0	98190000.0	15.0	9.856748580932617	3.571789264678955
1.0	98240000.0	98250000.0	7.0	10.54072380065918	3.8138694763183594
1.0	98370000.0	98380000.0	6.0	9.75419807434082	3.7340691089630127
1.0	98400000.0	98410000.0	2.0	10.269214630126953	3.835526943206787
1.0	98600000.0	98610000.0	13.0	8.572732925415039	3.191206216812134
1.0	98620000.0	98630000.0	6.0	8.522089004516602	3.260443925857544
1.0	98630000.0	98640000.0	9.0	8.460909843444824	3.285889148712158
1.0	98700000.0	98710000.0	8.0	8.735196113586426	3.246163845062256
1.0	98750000.0	98760000.0	4.0	8.66226577758789	3.2237110137939453
1.0	98790000.0	98800000.0	10.0	7.969058990478516	3.056580066680908
1.0	98880000.0	98890000.0	6.0	8.046012878417969	3.0213818550109863
1.0	98940000.0	98950000.0	10.0	8.496691703796387	3.2363524436950684
1.0	98970000.0	98980000.0	4.0	8.463775634765625	3.1405460834503174
1.0	99110000.0	99120000.0	10.0	8.583967208862305	3.2323546409606934
1.0	99160000.0	99170000.0	6.0	7.685513496398926	2.943512439727783
1.0	99190000.0	99200000.0	7.0	6.781430244445801	2.7172610759735107
1.0	99240000.0	99250000.0	10.0	6.497976779937744	2.636990547180176
1.0	99280000.0	99290000.0	0.0	6.623498439788818	2.6663031578063965
1.0	99510000.0	99520000.0	7.0	7.053553581237793	2.9261860847473145
1.0	99570000.0	99580000.0	7.0	6.101483345031738	2.6802546977996826
1.0	99590000.0	99600000.0	7.0	5.914611339569092	2.5187528133392334
1.0	99690000.0	99700000.0	4.0	5.897461891174316	2.619333505630493
1.0	99730000.0	99740000.0	3.0	6.121066093444824	2.770829677581787
1.0	99780000.0	99790000.0	9.0	5.943211078643799	2.563896417617798
1.0	99840000.0	99850000.0	4.0	6.100183963775635	2.779031276702881
1.0	99980000.0	99990000.0	4.0	4.110234260559082	2.0845046043395996
1.0	100090000.0	100100000.0	2.0	2.953092098236084	1.6551434993743896
1.0	100310000.0	100320000.0	1.0	2.2062277793884277	1.2504284381866455
1.0	100360000.0	100370000.0	2.0	1.7642536163330078	1.0913909673690796
1.0	100370000.0	100380000.0	1.0	1.8319944143295288	1.1422003507614136
1.0	100390000.0	100400000.0	1.0	2.0383217334747314	1.2690708637237549
1.0	100430000.0	100440000.0	0.0	1.9443639516830444	1.157623291015625
1.0	100450000.0	100460000.0	2.0	2.03752064704895	1.2818790674209595
1.0	100540000.0	100550000.0	6.0	2.1729445457458496	1.3089834451675415
1.0	100600000.0	100610000.0	2.0	1.9377362728118896	1.1941235065460205
1.0	100610000.0	100620000.0	1.0	2.1860101222991943	1.3587274551391602
1.0	100640000.0	100650000.0	1.0	2.247220754623413	1.4274542331695557
1.0	100670000.0	100680000.0	1.0	1.7660949230194092	1.0954620838165283
1.0	100700000.0	100710000.0	2.0	1.7539091110229492	1.0853562355041504
1.0	100730000.0	100740000.0	2.0	1.787387490272522	1.1400601863861084
1.0	100830000.0	100840000.0	2.0	1.790869116783142	1.1087079048156738
1.0	100850000.0	100860000.0	1.0	1.9247143268585205	1.1816343069076538
1.0	100880000.0	100890000.0	1.0	2.3963427543640137	1.3236421346664429
1.0	100910000.0	100920000.0	3.0	2.1014480590820312	1.3628891706466675
1.0	100920000.0	100930000.0	3.0	1.9928195476531982	1.217520833015442
1.0	100930000.0	100940000.0	1.0	2.024580478668213	1.211618423461914
1.0	101040000.0	101050000.0	4.0	2.5301318168640137	1.5195144414901733
1.0	101070000.0	101080000.0	4.0	2.782118320465088	1.6006616353988647
1.0	101120000.0	101130000.0	2.0	3.192166566848755	1.730539321899414
1.0	101230000.0	101240000.0	2.0	3.2779617309570312	1.757333517074585
1.0	101240000.0	101250000.0	1.0	3.3999667167663574	1.792959451675415
1.0	101270000.0	101280000.0	2.0	3.196913242340088	1.7312963008880615
1.0	101370000.0	101380000.0	2.0	1.9674386978149414	1.1793229579925537
1.0	101380000.0	101390000.0	1.0	2.0530917644500732	1.2047098875045776
1.0	101400000.0	101410000.0	1.0	1.8804938793182373	1.1280186176300049
1.0	101430000.0	101440000.0	0.0	1.9792068004608154	1.162316918373108
1.0	101510000.0	101520000.0	2.0	2.3565478324890137	1.3458921909332275
1.0	101620000.0	101630000.0	0.0	2.4880664348602295	1.5058817863464355
1.0	101680000.0	101690000.0	2.0	2.3576040267944336	1.4634721279144287
1.0	101700000.0	101710000.0	5.0	5.628310203552246	2.431626081466675
1.0	101730000.0	101740000.0	3.0	2.0780587196350098	1.291027307510376
1.0	101810000.0	101820000.0	2.0	2.2520108222961426	1.4290183782577515
1.0	101870000.0	101880000.0	5.0	2.999501943588257	1.6698789596557617
1.0	101960000.0	101970000.0	2.0	2.940633773803711	1.6512126922607422
1.0	101980000.0	101990000.0	3.0	3.131600856781006	1.7115427255630493
1.0	102030000.0	102040000.0	2.0	3.603548765182495	1.8815860748291016
1.0	102040000.0	102050000.0	2.0	4.100834846496582	2.1151678562164307
1.0	102150000.0	102160000.0	1.0	4.447260856628418	2.2006962299346924
1.0	102230000.0	102240000.0	1.0	5.202687740325928	2.5211150646209717
1.0	102260000.0	102270000.0	8.0	4.882757186889648	2.246314764022827
1.0	102320000.0	102330000.0	3.0	5.357577323913574	2.532125473022461
1.0	102440000.0	102450000.0	6.0	6.609896659851074	2.8148114681243896
1.0	102450000.0	102460000.0	6.0	6.502815246582031	2.7788662910461426
1.0	102530000.0	102540000.0	4.0	7.6635308265686035	3.113978862762451
1.0	102580000.0	102590000.0	7.0	7.748411655426025	2.9333596229553223
1.0	102610000.0	102620000.0	7.0	7.646833896636963	2.904865264892578
1.0	102650000.0	102660000.0	8.0	8.108396530151367	3.0515594482421875
1.0	102710000.0	102720000.0	8.0	7.775844573974609	2.9244906902313232
1.0	102830000.0	102840000.0	7.0	8.019166946411133	2.980241298675537
1.0	102880000.0	102890000.0	5.0	8.28042221069336	3.027740955352783
1.0	102890000.0	102900000.0	17.0	7.646267890930176	2.9146015644073486
1.0	102900000.0	102910000.0	13.0	7.745286464691162	3.070251941680908
1.0	103060000.0	103070000.0	7.0	9.196237564086914	3.2772860527038574
1.0	103080000.0	103090000.0	10.0	9.603655815124512	3.419640302658081
1.0	103200000.0	103210000.0	9.0	9.360453605651855	3.2743453979492188
1.0	103240000.0	103250000.0	8.0	8.993513107299805	3.4427287578582764
1.0	103280000.0	103290000.0	10.0	9.49488353729248	3.3169455528259277
1.0	103310000.0	103320000.0	12.0	8.716606140136719	3.1200976371765137
1.0	103370000.0	103380000.0	17.0	7.9812211990356445	3.0547709465026855
1.0	103400000.0	103410000.0	6.0	9.142745971679688	3.2378909587860107
1.0	103540000.0	103550000.0	7.0	8.243911743164062	3.092442035675049
1.0	103600000.0	103610000.0	7.0	7.910231113433838	3.0314249992370605
1.0	103610000.0	103620000.0	6.0	8.341522216796875	3.0568084716796875
1.0	103640000.0	103650000.0	11.0	7.642083168029785	2.933899402618408
1.0	103650000.0	103660000.0	12.0	8.172933578491211	3.0398592948913574
1.0	103670000.0	103680000.0	9.0	8.317403793334961	3.0628979206085205
1.0	103690000.0	103700000.0	9.0	7.6507720947265625	2.8959107398986816
1.0	103700000.0	103710000.0	11.0	7.12105655670166	2.7822704315185547
1.0	103710000.0	103720000.0	11.0	6.519757270812988	2.6557350158691406
1.0	104330000.0	104340000.0	6.0	4.108737945556641	2.009204149246216
1.0	104380000.0	104390000.0	6.0	5.508874416351318	2.400266408920288
1.0	104400000.0	104410000.0	6.0	6.1850175857543945	2.5736441612243652
1.0	104420000.0	104430000.0	4.0	5.549315452575684	2.410919427871704
1.0	104430000.0	104440000.0	3.0	6.080729961395264	2.5475621223449707
1.0	104440000.0	104450000.0	3.0	5.75335693359375	2.464123249053955
1.0	104450000.0	104460000.0	5.0	5.835643768310547	2.4853196144104004
1.0	104530000.0	104540000.0	5.0	5.954560279846191	2.5156848430633545
1.0	104560000.0	104570000.0	7.0	6.015246391296387	2.5310628414154053
1.0	104570000.0	104580000.0	2.0	5.701349258422852	2.4506492614746094
1.0	104580000.0	104590000.0	3.0	6.025140285491943	2.5335609912872314
1.0	104610000.0	104620000.0	7.0	5.817141532897949	2.4805662631988525
1.0	104620000.0	104630000.0	7.0	5.892079830169678	2.4997684955596924
1.0	104650000.0	104660000.0	3.0	6.313128471374512	2.605355739593506
1.0	104820000.0	104830000.0	3.0	7.0159196853637695	2.7728586196899414
1.0	105040000.0	105050000.0	8.0	6.501638889312744	2.6513564586639404
1.0	105050000.0	105060000.0	8.0	6.674969673156738	2.692960262298584
1.0	105130000.0	105140000.0	1.0	5.827698707580566	2.48327898979187
1.0	105210000.0	105220000.0	5.0	4.542332649230957	2.1348907947540283
1.0	105230000.0	105240000.0	2.0	4.308887481689453	2.067729949951172
1.0	105280000.0	105290000.0	5.0	4.058260440826416	1.994309425354004
1.0	105320000.0	105330000.0	4.0	4.185729026794434	2.0318188667297363
1.0	105520000.0	105530000.0	6.0	7.817071437835693	2.9504597187042236
1.0	105580000.0	105590000.0	9.0	7.332935333251953	2.844839096069336
1.0	105590000.0	105600000.0	3.0	7.6045684814453125	2.90474009513855
1.0	105610000.0	105620000.0	5.0	7.744498252868652	2.9349594116210938
1.0	105630000.0	105640000.0	3.0	7.829861640930176	2.953179359436035
1.0	105690000.0	105700000.0	4.0	7.492607116699219	2.8802490234375
1.0	105730000.0	105740000.0	6.0	5.923162937164307	2.502654552459717
1.0	105740000.0	105750000.0	3.0	7.367866516113281	2.852633237838745
1.0	105750000.0	105760000.0	8.0	5.376740455627441	2.3652031421661377
[truncated: 47,555 more rows]
