# Supplementary material for: Genome-wide mapping of somatic mutation rates uncovers drivers of cancer
Source: Nat Biotechnol. 2022 Jun 20;40(11):1634–43. doi: 10.1038/s41587-022-01353-8 (PMC9646522; doi:10.1038/s41587-022-01353-8)
Supplement: Supplementary file 4 — Regions and model predictions for each fold of each cancer for which a deep learning model was trained. Regions that were filtered are also listed along with their respective model predictions. [file 41587_2022_1353_MOESM4_ESM.zip › kfold_results/Lymph-BNHL/fold_1.txt]

CHROM	START	END	Y_TRUE	Y_PRED	STD
1.0	870000.0	880000.0	2.0	2.302715301513672	1.147075891494751
1.0	910000.0	920000.0	2.0	2.3812317848205566	1.252626895904541
1.0	970000.0	980000.0	3.0	2.094874858856201	0.9543501138687134
1.0	1040000.0	1050000.0	1.0	2.103616237640381	0.9636515378952026
1.0	1050000.0	1060000.0	0.0	2.373284101486206	1.2446016073226929
1.0	1060000.0	1070000.0	2.0	1.9444048404693604	0.795425295829773
1.0	1070000.0	1080000.0	2.0	2.439073085784912	1.3105133771896362
1.0	1200000.0	1210000.0	3.0	1.8489439487457275	0.7005854845046997
1.0	1340000.0	1350000.0	4.0	2.54921555519104	1.4182401895523071
1.0	1460000.0	1470000.0	2.0	1.894714117050171	0.744951069355011
1.0	1500000.0	1510000.0	0.0	2.0532989501953125	0.9100850820541382
1.0	1510000.0	1520000.0	2.0	2.400703191757202	1.2722156047821045
1.0	1530000.0	1540000.0	2.0	1.903397560119629	0.7536264657974243
1.0	1540000.0	1550000.0	0.0	1.9901916980743408	0.843214213848114
1.0	1700000.0	1710000.0	3.0	2.083747386932373	0.9425005912780762
1.0	1810000.0	1820000.0	1.0	2.241912364959717	1.1096197366714478
1.0	1840000.0	1850000.0	1.0	2.422161102294922	1.2614600658416748
1.0	1950000.0	1960000.0	5.0	2.0917348861694336	0.9510042071342468
1.0	1990000.0	2000000.0	3.0	1.9801791906356812	0.8326929807662964
1.0	2000000.0	2010000.0	1.0	2.0006649494171143	0.8542650938034058
1.0	2030000.0	2040000.0	2.0	2.0674853324890137	0.925187885761261
1.0	2050000.0	2060000.0	2.0	2.346282482147217	1.2172133922576904
1.0	2100000.0	2110000.0	3.0	1.9223887920379639	0.7728328704833984
1.0	2150000.0	2160000.0	2.0	2.234851360321045	1.1022484302520752
1.0	2240000.0	2250000.0	1.0	2.3019802570343018	1.1718676090240479
1.0	2290000.0	2300000.0	1.0	2.3300414085388184	1.2006453275680542
1.0	2350000.0	2360000.0	3.0	2.3526101112365723	1.2236475944519043
1.0	2360000.0	2370000.0	2.0	2.148728847503662	1.0115667581558228
1.0	2390000.0	2400000.0	2.0	2.833894729614258	1.4077682495117188
1.0	2510000.0	2520000.0	1.0	3.6406772136688232	2.0329043865203857
1.0	2730000.0	2740000.0	1.0	2.9639968872070312	1.5376642942428589
1.0	2790000.0	2800000.0	3.0	3.4102749824523926	1.7106854915618896
1.0	2810000.0	2820000.0	3.0	3.3648266792297363	1.6639238595962524
1.0	2820000.0	2830000.0	1.0	3.2596077919006348	1.6282594203948975
1.0	2870000.0	2880000.0	3.0	3.287921190261841	1.6480900049209595
1.0	2880000.0	2890000.0	3.0	3.796673536300659	1.8526027202606201
1.0	2910000.0	2920000.0	3.0	3.6172738075256348	1.799839735031128
1.0	2940000.0	2950000.0	7.0	3.670494794845581	1.8097708225250244
1.0	3030000.0	3040000.0	2.0	3.5833961963653564	1.7755753993988037
1.0	3050000.0	3060000.0	4.0	3.2602005004882812	1.6901706457138062
1.0	3060000.0	3070000.0	2.0	3.484126567840576	1.7306058406829834
1.0	3080000.0	3090000.0	4.0	3.2392075061798096	1.6158866882324219
1.0	3120000.0	3130000.0	1.0	3.367481231689453	1.6929309368133545
1.0	3250000.0	3260000.0	2.0	3.6497867107391357	1.8137649297714233
1.0	3300000.0	3310000.0	1.0	3.2381622791290283	1.610642671585083
1.0	3380000.0	3390000.0	2.0	2.4114339351654053	1.2829675674438477
1.0	3410000.0	3420000.0	1.0	2.8346500396728516	1.4367568492889404
1.0	3440000.0	3450000.0	1.0	2.3372766971588135	1.2059649229049683
1.0	3480000.0	3490000.0	0.0	2.276937484741211	1.146016001701355
1.0	3550000.0	3560000.0	0.0	1.7539920806884766	0.6204898357391357
1.0	3560000.0	3570000.0	1.0	1.931396245956421	0.782036542892456
1.0	3620000.0	3630000.0	4.0	2.1872494220733643	1.0522884130477905
1.0	3630000.0	3640000.0	2.0	2.1424057483673096	1.0048637390136719
1.0	3650000.0	3660000.0	0.0	1.8230098485946655	0.6767723560333252
1.0	3740000.0	3750000.0	3.0	1.6822099685668945	0.5789431929588318
1.0	3750000.0	3760000.0	0.0	1.7192847728729248	0.5976575613021851
1.0	3800000.0	3810000.0	2.0	1.7392160892486572	0.6102181673049927
1.0	3840000.0	3850000.0	1.0	1.724603295326233	0.6008564233779907
1.0	4040000.0	4050000.0	0.0	2.4095542430877686	1.2810856103897095
1.0	4060000.0	4070000.0	1.0	2.7718563079833984	1.4403355121612549
1.0	4100000.0	4110000.0	0.0	2.925015926361084	1.5379830598831177
1.0	4120000.0	4130000.0	3.0	2.9231648445129395	1.483319640159607
1.0	4130000.0	4140000.0	1.0	2.75057053565979	1.4813520908355713
1.0	4220000.0	4230000.0	4.0	3.4561493396759033	1.7494491338729858
1.0	4250000.0	4260000.0	4.0	3.8169262409210205	1.9117988348007202
1.0	4260000.0	4270000.0	3.0	3.982666015625	1.9670614004135132
1.0	4380000.0	4390000.0	1.0	4.245257377624512	2.0359702110290527
1.0	4400000.0	4410000.0	5.0	4.194853782653809	2.0518274307250977
1.0	4480000.0	4490000.0	3.0	4.487211227416992	2.1567254066467285
1.0	4530000.0	4540000.0	0.0	4.720832347869873	2.25469970703125
1.0	4550000.0	4560000.0	7.0	4.3152689933776855	2.0950076580047607
1.0	4570000.0	4580000.0	6.0	4.313900947570801	2.0859527587890625
1.0	4610000.0	4620000.0	6.0	4.407328128814697	2.1485557556152344
1.0	4670000.0	4680000.0	2.0	4.237977027893066	2.0927772521972656
1.0	4690000.0	4700000.0	2.0	4.373987674713135	2.0495688915252686
1.0	4700000.0	4710000.0	3.0	4.351380348205566	2.07743763923645
1.0	4710000.0	4720000.0	6.0	4.067751884460449	1.974888563156128
1.0	4760000.0	4770000.0	1.0	4.1582207679748535	2.026451587677002
1.0	4860000.0	4870000.0	4.0	4.417069435119629	2.1376869678497314
1.0	4990000.0	5000000.0	4.0	4.573512554168701	2.1650943756103516
1.0	5120000.0	5130000.0	4.0	4.586536407470703	2.150723695755005
1.0	5200000.0	5210000.0	7.0	3.7359681129455566	1.8479713201522827
1.0	5270000.0	5280000.0	2.0	4.532325744628906	2.1066231727600098
1.0	5310000.0	5320000.0	1.0	4.469279766082764	2.15755295753479
1.0	5320000.0	5330000.0	5.0	4.159717559814453	2.033451557159424
1.0	5360000.0	5370000.0	6.0	4.230741024017334	2.035991907119751
1.0	5440000.0	5450000.0	6.0	4.0172929763793945	1.9481143951416016
1.0	5460000.0	5470000.0	3.0	4.406154632568359	2.097022771835327
1.0	5480000.0	5490000.0	3.0	3.7969462871551514	1.8884727954864502
1.0	5510000.0	5520000.0	3.0	3.6699676513671875	1.8192322254180908
1.0	5550000.0	5560000.0	4.0	3.8942534923553467	1.9304447174072266
1.0	5560000.0	5570000.0	4.0	3.6809849739074707	1.811973214149475
1.0	5670000.0	5680000.0	3.0	4.272736072540283	2.083280563354492
1.0	5780000.0	5790000.0	4.0	3.769526243209839	1.8779938220977783
1.0	5800000.0	5810000.0	2.0	3.660289764404297	1.8452017307281494
1.0	5810000.0	5820000.0	1.0	3.9530372619628906	1.9469115734100342
1.0	5840000.0	5850000.0	4.0	3.626394271850586	1.8371703624725342
1.0	5870000.0	5880000.0	2.0	3.169011354446411	1.6542150974273682
1.0	5970000.0	5980000.0	0.0	2.1171603202819824	0.9780581593513489
1.0	6050000.0	6060000.0	0.0	2.0840413570404053	0.9428157806396484
1.0	6180000.0	6190000.0	0.0	2.0880420207977295	0.9470729827880859
1.0	6300000.0	6310000.0	3.0	1.857566475868225	0.7087294459342957
1.0	6310000.0	6320000.0	1.0	2.235804796218872	1.103240728378296
1.0	6500000.0	6510000.0	3.0	1.9439932107925415	0.795002818107605
1.0	6520000.0	6530000.0	2.0	3.3795909881591797	1.7682809829711914
1.0	6590000.0	6600000.0	1.0	2.034806251525879	0.8904262781143188
1.0	6630000.0	6640000.0	5.0	2.8665032386779785	1.4376003742218018
1.0	6640000.0	6650000.0	3.0	2.729794979095459	1.4710997343063354
1.0	6660000.0	6670000.0	15.0	4.945626258850098	2.8035807609558105
1.0	6730000.0	6740000.0	1.0	1.9750264883041382	0.8272913694381714
1.0	6790000.0	6800000.0	1.0	2.337430000305176	1.2081871032714844
1.0	6830000.0	6840000.0	5.0	2.2170917987823486	1.083661675453186
1.0	6900000.0	6910000.0	1.0	1.9924747943878174	0.8456231951713562
1.0	6970000.0	6980000.0	1.0	2.356106996536255	1.227199912071228
1.0	7000000.0	7010000.0	7.0	2.371718645095825	1.2430154085159302
1.0	7020000.0	7030000.0	1.0	2.403764247894287	1.2632640600204468
1.0	7090000.0	7100000.0	4.0	2.7689449787139893	1.4232980012893677
1.0	7110000.0	7120000.0	0.0	2.682342290878296	1.4124144315719604
1.0	7130000.0	7140000.0	2.0	2.6962621212005615	1.489465594291687
1.0	7150000.0	7160000.0	2.0	2.6200859546661377	1.3777883052825928
1.0	7160000.0	7170000.0	2.0	2.8767755031585693	1.4810642004013062
1.0	7180000.0	7190000.0	2.0	2.839816093444824	1.4685275554656982
1.0	7210000.0	7220000.0	1.0	2.6643078327178955	1.413009524345398
1.0	7320000.0	7330000.0	1.0	3.1305553913116455	1.6027857065200806
1.0	7450000.0	7460000.0	3.0	2.8758187294006348	1.4794801473617554
1.0	7520000.0	7530000.0	2.0	2.7803280353546143	1.467638373374939
1.0	7550000.0	7560000.0	2.0	2.8364434242248535	1.4814221858978271
1.0	7570000.0	7580000.0	1.0	2.78326153755188	1.4492384195327759
1.0	7590000.0	7600000.0	1.0	2.6710476875305176	1.391014814376831
1.0	7600000.0	7610000.0	2.0	2.8622918128967285	1.5158107280731201
1.0	7640000.0	7650000.0	1.0	3.0573761463165283	1.5448815822601318
1.0	7840000.0	7850000.0	2.0	2.3386781215667725	1.0544244050979614
1.0	7870000.0	7880000.0	3.0	2.2844061851501465	1.153740644454956
1.0	7930000.0	7940000.0	2.0	2.390263319015503	1.2617213726043701
1.0	7960000.0	7970000.0	3.0	2.29063081741333	1.1601709127426147
1.0	7980000.0	7990000.0	3.0	2.3313193321228027	1.201956033706665
1.0	8000000.0	8010000.0	2.0	2.311058282852173	1.181197166442871
1.0	8190000.0	8200000.0	2.0	2.4513137340545654	1.3226525783538818
1.0	8260000.0	8270000.0	3.0	2.1587777137756348	1.0222117900848389
1.0	8280000.0	8290000.0	3.0	2.3113296031951904	1.1814773082733154
1.0	8320000.0	8330000.0	0.0	2.5979809761047363	1.3769028186798096
1.0	8460000.0	8470000.0	0.0	2.029435157775879	0.8847218751907349
1.0	8480000.0	8490000.0	6.0	2.7827441692352295	1.6359379291534424
1.0	8500000.0	8510000.0	4.0	2.46209454536438	1.2464767694473267
1.0	8600000.0	8610000.0	3.0	2.0394394397735596	0.8953436613082886
1.0	8700000.0	8710000.0	2.0	2.0379536151885986	0.8937660455703735
1.0	8760000.0	8770000.0	1.0	2.264155626296997	1.1327667236328125
1.0	8810000.0	8820000.0	2.0	1.9470508098602295	0.7981598377227783
1.0	8820000.0	8830000.0	0.0	2.0243306159973145	0.8793104290962219
1.0	8870000.0	8880000.0	2.0	1.834172010421753	0.6868771314620972
1.0	8890000.0	8900000.0	2.0	2.086618661880493	0.9455555081367493
1.0	8910000.0	8920000.0	0.0	1.8842792510986328	0.7346144914627075
1.0	9010000.0	9020000.0	2.0	2.047393321990967	0.9038053750991821
1.0	9030000.0	9040000.0	2.0	2.3502037525177	1.2212011814117432
1.0	9060000.0	9070000.0	2.0	2.2930455207824707	1.1626617908477783
1.0	9070000.0	9080000.0	4.0	2.3264598846435547	1.1969863176345825
1.0	9090000.0	9100000.0	1.0	2.513129234313965	1.368560552597046
1.0	9140000.0	9150000.0	3.0	2.3444323539733887	1.2153266668319702
1.0	9160000.0	9170000.0	2.0	2.599698305130005	1.3050786256790161
1.0	9200000.0	9210000.0	3.0	2.739865779876709	1.4509369134902954
1.0	9210000.0	9220000.0	0.0	2.7142863273620605	1.3855663537979126
1.0	9220000.0	9230000.0	2.0	2.8525843620300293	1.4729491472244263
1.0	9380000.0	9390000.0	2.0	2.295699119567871	1.1653974056243896
1.0	9390000.0	9400000.0	1.0	2.204664707183838	1.070617914199829
1.0	9470000.0	9480000.0	2.0	2.4469752311706543	1.2980893850326538
1.0	9490000.0	9500000.0	3.0	2.094989061355591	0.954471230506897
1.0	9560000.0	9570000.0	1.0	2.0987179279327393	0.9584406614303589
1.0	9620000.0	9630000.0	1.0	1.9228242635726929	0.7732779383659363
1.0	9670000.0	9680000.0	3.0	1.88302481174469	0.7333813905715942
1.0	9750000.0	9760000.0	0.0	2.151758909225464	1.0147812366485596
1.0	9830000.0	9840000.0	1.0	1.9874649047851562	0.8403497934341431
1.0	9850000.0	9860000.0	5.0	2.14400053024292	1.0065609216690063
1.0	9890000.0	9900000.0	0.0	2.05723237991333	0.9142718315124512
1.0	9900000.0	9910000.0	4.0	2.0012927055358887	0.8549236059188843
1.0	9910000.0	9920000.0	2.0	1.9400659799575806	0.7909461855888367
1.0	10000000.0	10010000.0	1.0	2.2087719440460205	1.0749317407608032
1.0	10020000.0	10030000.0	3.0	2.1703526973724365	1.0344569683074951
1.0	10030000.0	10040000.0	2.0	1.8657004833221436	0.7165238261222839
1.0	10050000.0	10060000.0	2.0	2.169872522354126	1.0339469909667969
1.0	10100000.0	10110000.0	5.0	1.8065448999404907	0.6623033881187439
1.0	10140000.0	10150000.0	1.0	1.8722721338272095	0.7228718996047974
1.0	10210000.0	10220000.0	2.0	1.7879310846328735	0.6466569900512695
1.0	10240000.0	10250000.0	1.0	2.010509967803955	0.8646649122238159
1.0	10340000.0	10350000.0	1.0	1.9333795309066772	0.7840749025344849
1.0	10370000.0	10380000.0	5.0	2.0603857040405273	0.917628288269043
1.0	10400000.0	10410000.0	2.0	1.962039589881897	0.8137161135673523
1.0	10410000.0	10420000.0	4.0	2.0077104568481445	0.8617040514945984
1.0	10430000.0	10440000.0	1.0	1.812872290611267	0.6677894592285156
1.0	10500000.0	10510000.0	1.0	2.0716426372528076	0.9296097755432129
1.0	10530000.0	10540000.0	3.0	2.0699737071990967	0.9278351664543152
1.0	10570000.0	10580000.0	2.0	2.0167198181152344	0.8712416887283325
1.0	10660000.0	10670000.0	3.0	1.894160509109497	0.744398295879364
1.0	10750000.0	10760000.0	1.0	2.087265729904175	0.9462450742721558
1.0	10780000.0	10790000.0	3.0	2.2880594730377197	1.1575156450271606
1.0	10830000.0	10840000.0	1.0	2.1423325538635254	1.0047876834869385
1.0	11010000.0	11020000.0	0.0	2.342369556427002	1.2002956867218018
1.0	11080000.0	11090000.0	7.0	1.8301775455474854	0.6832343339920044
1.0	11170000.0	11180000.0	0.0	1.8236706256866455	0.6773630976676941
1.0	11240000.0	11250000.0	4.0	1.8499895334243774	0.7015644907951355
1.0	11340000.0	11350000.0	3.0	2.2232773303985596	1.0901448726654053
1.0	11380000.0	11390000.0	0.0	2.22131609916687	1.0880863666534424
1.0	11390000.0	11400000.0	3.0	2.238445520401001	1.1059987545013428
1.0	11440000.0	11450000.0	1.0	2.1350486278533936	0.9970617294311523
1.0	11550000.0	11560000.0	3.0	2.3286898136138916	1.1992673873901367
1.0	11630000.0	11640000.0	1.0	2.1777889728546143	1.042314887046814
1.0	11740000.0	11750000.0	2.0	1.932267189025879	0.7829312086105347
1.0	11770000.0	11780000.0	1.0	2.163053035736084	1.0267359018325806
1.0	11780000.0	11790000.0	5.0	1.8415311574935913	0.6936608552932739
1.0	11810000.0	11820000.0	0.0	2.1258811950683594	0.987326979637146
1.0	11840000.0	11850000.0	5.0	2.1653265953063965	1.029145359992981
1.0	11850000.0	11860000.0	2.0	1.82547128200531	0.6789776086807251
1.0	11870000.0	11880000.0	0.0	2.0496299266815186	0.9061877131462097
1.0	11940000.0	11950000.0	4.0	2.4715943336486816	1.3157365322113037
1.0	11980000.0	11990000.0	0.0	2.105109691619873	0.9652372598648071
1.0	12000000.0	12010000.0	0.0	2.363086223602295	1.2342795133590698
1.0	12020000.0	12030000.0	0.0	2.1696696281433105	1.033735990524292
1.0	12060000.0	12070000.0	2.0	1.6979219913482666	0.5860638618469238
1.0	12110000.0	12120000.0	2.0	1.9801299571990967	0.8326398134231567
1.0	12160000.0	12170000.0	0.0	2.097322463989258	0.9569544792175293
1.0	12190000.0	12200000.0	1.0	2.16291880607605	1.0265934467315674
1.0	12210000.0	12220000.0	1.0	2.565046787261963	1.2357902526855469
1.0	12260000.0	12270000.0	2.0	2.157700300216675	1.0210739374160767
1.0	12320000.0	12330000.0	1.0	1.7254962921142578	0.6014035940170288
1.0	12420000.0	12430000.0	5.0	1.7232202291488647	0.6000165939331055
1.0	12490000.0	12500000.0	0.0	1.9486093521118164	0.7997738718986511
1.0	12530000.0	12540000.0	1.0	2.1054306030273438	0.9655764698982239
1.0	12580000.0	12590000.0	0.0	1.9782088994979858	0.8306247591972351
1.0	12660000.0	12670000.0	0.0	1.9838294982910156	0.8365342020988464
1.0	12700000.0	12710000.0	4.0	2.524815797805786	1.3268182277679443
1.0	12710000.0	12720000.0	1.0	2.611541986465454	1.3952419757843018
1.0	12740000.0	12750000.0	2.0	2.6912808418273926	1.4437910318374634
1.0	12820000.0	12830000.0	2.0	2.8895087242126465	1.5140708684921265
1.0	12860000.0	12870000.0	0.0	2.8235409259796143	1.4941065311431885
1.0	13780000.0	13790000.0	2.0	2.2203762531280518	1.087103009223938
1.0	13870000.0	13880000.0	6.0	2.7415313720703125	1.4697372913360596
1.0	13900000.0	13910000.0	5.0	2.5337424278259277	1.3210594654083252
1.0	13920000.0	13930000.0	3.0	2.66438627243042	1.3800876140594482
1.0	13970000.0	13980000.0	1.0	3.0970215797424316	1.5903116464614868
1.0	14110000.0	14120000.0	2.0	2.153853178024292	1.0169998407363892
1.0	14140000.0	14150000.0	2.0	2.4754302501678467	1.294608473777771
1.0	14250000.0	14260000.0	3.0	3.0741653442382812	1.5945342779159546
1.0	14350000.0	14360000.0	1.0	3.1611666679382324	1.6020492315292358
1.0	14430000.0	14440000.0	0.0	3.762967348098755	1.8354078531265259
1.0	14450000.0	14460000.0	4.0	3.690401077270508	1.7875162363052368
1.0	14480000.0	14490000.0	2.0	4.11758279800415	1.9998317956924438
1.0	14640000.0	14650000.0	3.0	4.284482002258301	2.014845371246338
1.0	14650000.0	14660000.0	6.0	4.451783657073975	2.1114144325256348
1.0	14690000.0	14700000.0	4.0	4.868030548095703	2.21364164352417
1.0	14700000.0	14710000.0	6.0	4.8786115646362305	2.2284836769104004
1.0	14890000.0	14900000.0	3.0	3.8002986907958984	1.906528115272522
1.0	14960000.0	14970000.0	4.0	3.951585292816162	1.9492876529693604
1.0	14970000.0	14980000.0	4.0	3.863985776901245	1.863587737083435
1.0	15050000.0	15060000.0	9.0	3.644019365310669	1.847833275794983
1.0	15130000.0	15140000.0	7.0	4.130245208740234	2.0131473541259766
1.0	15190000.0	15200000.0	3.0	3.8047828674316406	1.8922994136810303
1.0	15290000.0	15300000.0	3.0	3.4836113452911377	1.743371605873108
1.0	15360000.0	15370000.0	4.0	3.128735303878784	1.6001266241073608
1.0	15370000.0	15380000.0	1.0	3.2363052368164062	1.6224473714828491
1.0	15380000.0	15390000.0	4.0	3.196636438369751	1.5868226289749146
1.0	15400000.0	15410000.0	4.0	3.0315794944763184	1.5798208713531494
1.0	15420000.0	15430000.0	2.0	3.02581524848938	1.575757384300232
1.0	15470000.0	15480000.0	2.0	2.7051196098327637	1.3984344005584717
1.0	15640000.0	15650000.0	0.0	2.4323508739471436	1.2933247089385986
1.0	15660000.0	15670000.0	4.0	2.279689073562622	1.1488629579544067
1.0	15720000.0	15730000.0	4.0	2.1912410259246826	1.0564981698989868
1.0	15770000.0	15780000.0	2.0	2.275592565536499	1.1446236371994019
1.0	15790000.0	15800000.0	4.0	2.271953582763672	1.1408541202545166
1.0	15870000.0	15880000.0	0.0	1.8082075119018555	0.663729727268219
1.0	15940000.0	15950000.0	1.0	2.4362924098968506	1.3077538013458252
1.0	16050000.0	16060000.0	0.0	1.6907825469970703	0.5826815962791443
1.0	16100000.0	16110000.0	1.0	2.2763819694519043	1.1454403400421143
1.0	16260000.0	16270000.0	1.0	1.7464971542358398	0.6151841878890991
1.0	16290000.0	16300000.0	1.0	2.069993495941162	0.9278551340103149
1.0	16320000.0	16330000.0	1.0	2.1127090454101562	0.9733207821846008
1.0	16330000.0	16340000.0	1.0	2.2482268810272217	1.1162033081054688
1.0	16350000.0	16360000.0	1.0	2.1482300758361816	1.0110424757003784
1.0	16400000.0	16410000.0	1.0	2.0358266830444336	0.8915096521377563
1.0	16420000.0	16430000.0	0.0	2.1817548274993896	1.0464948415756226
1.0	16470000.0	16480000.0	2.0	2.0621516704559326	0.9195098876953125
1.0	16500000.0	16510000.0	1.0	1.9039747714996338	0.7542020678520203
1.0	16560000.0	16570000.0	0.0	2.018949031829834	0.8735995292663574
1.0	16740000.0	16750000.0	2.0	2.7433230876922607	1.4252526760101318
1.0	16750000.0	16760000.0	5.0	2.3353140354156494	1.2060298919677734
1.0	17010000.0	17020000.0	3.0	2.194701910018921	1.0601401329040527
1.0	17460000.0	17470000.0	2.0	2.7068099975585938	1.439606785774231
1.0	17510000.0	17520000.0	5.0	2.527218818664551	1.3410743474960327
1.0	17590000.0	17600000.0	0.0	2.7859957218170166	1.4831827878952026
1.0	17620000.0	17630000.0	2.0	2.4659197330474854	1.2979605197906494
1.0	17690000.0	17700000.0	1.0	2.4380245208740234	1.3036351203918457
1.0	17730000.0	17740000.0	2.0	1.9806855916976929	0.8332269787788391
1.0	17860000.0	17870000.0	2.0	2.8264167308807373	1.5621850490570068
1.0	17870000.0	17880000.0	2.0	2.92621111869812	1.5193099975585938
1.0	17880000.0	17890000.0	4.0	2.7509987354278564	1.4101030826568604
1.0	18080000.0	18090000.0	4.0	3.1721038818359375	1.621772050857544
1.0	18110000.0	18120000.0	2.0	3.017482280731201	1.558642864227295
1.0	18140000.0	18150000.0	3.0	3.1034960746765137	1.6009347438812256
1.0	18220000.0	18230000.0	4.0	3.006927967071533	1.551902413368225
1.0	18450000.0	18460000.0	2.0	2.998797655105591	1.5471301078796387
1.0	18570000.0	18580000.0	1.0	3.0114755630493164	1.5603660345077515
1.0	18630000.0	18640000.0	2.0	3.063455820083618	1.5792622566223145
1.0	18700000.0	18710000.0	6.0	3.3182594776153564	1.7024240493774414
1.0	18710000.0	18720000.0	2.0	3.2065212726593018	1.6928634643554688
1.0	18760000.0	18770000.0	3.0	3.7414252758026123	1.8640735149383545
1.0	18780000.0	18790000.0	6.0	3.2902255058288574	1.7018314599990845
1.0	18850000.0	18860000.0	1.0	3.3165364265441895	1.7053406238555908
1.0	18890000.0	18900000.0	0.0	2.9224045276641846	1.5224515199661255
1.0	18910000.0	18920000.0	4.0	2.828965663909912	1.522487759590149
1.0	18930000.0	18940000.0	5.0	2.941944122314453	1.5252654552459717
1.0	19000000.0	19010000.0	3.0	2.8443946838378906	1.4831188917160034
1.0	19020000.0	19030000.0	4.0	2.822460651397705	1.5076220035552979
1.0	19030000.0	19040000.0	7.0	2.5702099800109863	1.340815782546997
1.0	19140000.0	19150000.0	0.0	2.2787251472473145	1.1478699445724487
1.0	19210000.0	19220000.0	3.0	2.089806079864502	0.9489496946334839
1.0	19240000.0	19250000.0	0.0	1.8444969654083252	0.6964249014854431
1.0	19310000.0	19320000.0	0.0	2.214289903640747	1.0807204246520996
1.0	19320000.0	19330000.0	1.0	2.243656635284424	1.1114387512207031
1.0	19350000.0	19360000.0	4.0	2.183802366256714	1.0486537218093872
1.0	19380000.0	19390000.0	4.0	2.0373587608337402	0.8931360244750977
1.0	19510000.0	19520000.0	2.0	1.6245094537734985	0.5655003786087036
1.0	19610000.0	19620000.0	0.0	1.959705114364624	0.8112921714782715
1.0	19730000.0	19740000.0	2.0	2.068856954574585	0.9266456365585327
1.0	19760000.0	19770000.0	1.0	1.8048471212387085	0.6608409285545349
1.0	19920000.0	19930000.0	2.0	2.388730525970459	1.2601821422576904
1.0	20040000.0	20050000.0	2.0	2.0559048652648926	0.9128580093383789
1.0	20070000.0	20080000.0	0.0	1.8637657165527344	0.7146581411361694
1.0	20160000.0	20170000.0	2.0	2.1538853645324707	1.0170328617095947
1.0	20170000.0	20180000.0	2.0	2.032228946685791	0.8876878023147583
1.0	20230000.0	20240000.0	2.0	1.7856658697128296	0.6448129415512085
1.0	20250000.0	20260000.0	2.0	2.5050504207611084	1.3021588325500488
1.0	20260000.0	20270000.0	4.0	2.4474501609802246	1.3188302516937256
1.0	20420000.0	20430000.0	2.0	2.5255560874938965	1.3772001266479492
1.0	20470000.0	20480000.0	7.0	2.333653688430786	1.2043356895446777
1.0	20480000.0	20490000.0	1.0	2.889468193054199	1.501396894454956
1.0	20490000.0	20500000.0	3.0	2.4159131050109863	1.238956093788147
1.0	20510000.0	20520000.0	5.0	2.2912049293518066	1.1607630252838135
1.0	20530000.0	20540000.0	3.0	2.383446216583252	1.2548584938049316
1.0	20580000.0	20590000.0	2.0	2.4047391414642334	1.2762590646743774
1.0	20610000.0	20620000.0	0.0	2.4719879627227783	1.3190338611602783
1.0	20710000.0	20720000.0	3.0	2.2548482418060303	1.1230957508087158
1.0	20720000.0	20730000.0	2.0	3.0319130420684814	1.5514090061187744
1.0	20880000.0	20890000.0	0.0	2.5677590370178223	1.3713115453720093
1.0	20940000.0	20950000.0	4.0	2.6678433418273926	1.37375009059906
1.0	21000000.0	21010000.0	0.0	2.4969518184661865	1.331394910812378
1.0	21020000.0	21030000.0	1.0	2.4813201427459717	1.3003703355789185
1.0	21090000.0	21100000.0	2.0	1.8794338703155518	0.7298538088798523
1.0	21110000.0	21120000.0	2.0	2.720331907272339	1.57914137840271
1.0	21170000.0	21180000.0	3.0	1.8184785842895508	0.6727370023727417
1.0	21210000.0	21220000.0	2.0	1.8579890727996826	0.7091351747512817
1.0	21330000.0	21340000.0	2.0	2.0552620887756348	0.9121760129928589
1.0	21400000.0	21410000.0	2.0	1.8934695720672607	0.7437127828598022
1.0	21410000.0	21420000.0	1.0	1.955345869064331	0.8067614436149597
1.0	21430000.0	21440000.0	1.0	1.9560635089874268	0.8075020909309387
1.0	21570000.0	21580000.0	1.0	1.757440209388733	0.6229881048202515
1.0	21600000.0	21610000.0	0.0	2.0499014854431152	0.9064722061157227
1.0	21620000.0	21630000.0	1.0	2.882244348526001	1.7245025634765625
1.0	21660000.0	21670000.0	3.0	1.9165767431259155	0.7669154405593872
1.0	21720000.0	21730000.0	1.0	2.2027218341827393	1.0685710906982422
1.0	21850000.0	21860000.0	2.0	2.1492326259613037	1.0121068954467773
1.0	21860000.0	21870000.0	1.0	1.9198949337005615	0.7702957391738892
1.0	22050000.0	22060000.0	1.0	1.9060719013214111	0.7563045024871826
1.0	22070000.0	22080000.0	2.0	1.9532785415649414	0.8046085238456726
1.0	22080000.0	22090000.0	0.0	2.0810065269470215	0.9395812153816223
1.0	22180000.0	22190000.0	1.0	3.1553804874420166	1.5351293087005615
1.0	22250000.0	22260000.0	2.0	1.878888726234436	0.7293199300765991
1.0	22410000.0	22420000.0	3.0	2.103337049484253	0.9633508920669556
1.0	22450000.0	22460000.0	1.0	2.0459952354431152	0.9023151397705078
1.0	22470000.0	22480000.0	4.0	2.004913091659546	0.858747661113739
1.0	22700000.0	22710000.0	0.0	2.1607375144958496	1.0242825746536255
1.0	22720000.0	22730000.0	1.0	2.1480538845062256	1.0108530521392822
1.0	22740000.0	22750000.0	2.0	2.1511378288269043	1.0141245126724243
1.0	22770000.0	22780000.0	2.0	2.177574634552002	1.0420844554901123
1.0	22840000.0	22850000.0	0.0	1.6940162181854248	0.5841811895370483
1.0	22920000.0	22930000.0	0.0	2.356931686401367	1.2280333042144775
1.0	22940000.0	22950000.0	3.0	2.1612141132354736	1.0247902870178223
1.0	22990000.0	23000000.0	2.0	2.271695375442505	1.1405874490737915
1.0	23060000.0	23070000.0	1.0	2.420241594314575	1.2917683124542236
1.0	23070000.0	23080000.0	4.0	2.415515184402466	1.2870471477508545
1.0	23080000.0	23090000.0	1.0	2.4037129878997803	1.2752315998077393
1.0	23120000.0	23130000.0	2.0	2.212308168411255	1.078643560409546
1.0	23150000.0	23160000.0	3.0	2.2605977058410645	1.1290714740753174
1.0	23220000.0	23230000.0	3.0	2.598529100418091	1.3717429637908936
1.0	23250000.0	23260000.0	2.0	2.4423842430114746	1.307008147239685
1.0	23350000.0	23360000.0	2.0	2.190990447998047	1.056232213973999
1.0	23360000.0	23370000.0	0.0	2.0550708770751953	0.9119694828987122
1.0	23370000.0	23380000.0	2.0	1.887534499168396	0.737822413444519
1.0	23420000.0	23430000.0	4.0	1.8067772388458252	0.6624996066093445
1.0	23490000.0	23500000.0	2.0	2.067227602005005	0.9249070882797241
1.0	23500000.0	23510000.0	1.0	2.2779955863952637	1.1471151113510132
1.0	23550000.0	23560000.0	3.0	2.2638673782348633	1.1324660778045654
1.0	23600000.0	23610000.0	3.0	2.00402569770813	0.857813835144043
1.0	23720000.0	23730000.0	2.0	1.9499599933624268	0.8011710047721863
1.0	23780000.0	23790000.0	5.0	2.6921732425689697	1.4062230587005615
1.0	23810000.0	23820000.0	1.0	2.7751309871673584	1.3922655582427979
1.0	23920000.0	23930000.0	4.0	3.7005321979522705	1.9327614307403564
1.0	24020000.0	24030000.0	1.0	1.8565346002578735	0.707750141620636
1.0	24070000.0	24080000.0	1.0	1.925863265991211	0.7763773798942566
1.0	24140000.0	24150000.0	1.0	1.790380835533142	0.6486649513244629
1.0	24170000.0	24180000.0	1.0	1.7698490619659424	0.6323041915893555
1.0	24390000.0	24400000.0	2.0	1.9203622341156006	0.7707712650299072
1.0	24410000.0	24420000.0	3.0	1.9452346563339233	0.7962789535522461
1.0	24620000.0	24630000.0	2.0	2.3017728328704834	1.1716551780700684
1.0	24700000.0	24710000.0	7.0	1.9078187942504883	0.7580711245536804
1.0	24760000.0	24770000.0	1.0	2.0047659873962402	0.8585951924324036
1.0	24790000.0	24800000.0	7.0	1.9159847497940063	0.7663182020187378
1.0	24840000.0	24850000.0	1.0	2.075913667678833	0.9341621398925781
1.0	24850000.0	24860000.0	2.0	2.1949410438537598	1.0603967905044556
1.0	24860000.0	24870000.0	1.0	2.6338982582092285	1.3064591884613037
1.0	24910000.0	24920000.0	1.0	2.2028121948242188	1.0686705112457275
1.0	24970000.0	24980000.0	2.0	2.367886781692505	1.2391401529312134
1.0	25110000.0	25120000.0	4.0	2.2447774410247803	1.112602949142456
1.0	25120000.0	25130000.0	2.0	2.192155599594116	1.0574572086334229
1.0	25130000.0	25140000.0	0.0	2.1780457496643066	1.0425809621810913
1.0	25220000.0	25230000.0	0.0	1.8819420337677002	0.7323117256164551
1.0	25270000.0	25280000.0	3.0	1.9285428524017334	0.7791140675544739
1.0	25330000.0	25340000.0	0.0	1.8496662378311157	0.7012654542922974
1.0	25370000.0	25380000.0	0.0	1.8881523609161377	0.7384359240531921
1.0	25420000.0	25430000.0	0.0	1.8747427463531494	0.7252781391143799
1.0	25440000.0	25450000.0	2.0	2.0112454891204834	0.8654404878616333
1.0	25490000.0	25500000.0	2.0	1.9913297891616821	0.8444122076034546
1.0	25520000.0	25530000.0	0.0	1.9133031368255615	0.7636083364486694
1.0	25680000.0	25690000.0	0.0	1.7560161352157593	0.6219529509544373
1.0	25780000.0	25790000.0	1.0	1.7535865306854248	0.6201906800270081
1.0	25850000.0	25860000.0	1.0	2.0374321937561035	0.8932181596755981
1.0	25860000.0	25870000.0	1.0	2.0275754928588867	0.8827509880065918
1.0	25870000.0	25880000.0	3.0	2.1971449851989746	1.0627105236053467
1.0	25990000.0	26000000.0	3.0	2.2675464153289795	1.1362864971160889
1.0	26000000.0	26010000.0	0.0	2.2082417011260986	1.0743744373321533
1.0	26090000.0	26100000.0	3.0	1.9685407876968384	0.8205019235610962
1.0	26100000.0	26110000.0	2.0	1.9068603515625	0.7571018934249878
1.0	26110000.0	26120000.0	1.0	1.9083166122436523	0.7585738897323608
1.0	26150000.0	26160000.0	1.0	1.7121776342391968	0.5935736894607544
1.0	26190000.0	26200000.0	2.0	1.824001669883728	0.6776553392410278
1.0	26270000.0	26280000.0	2.0	2.30206561088562	1.1719536781311035
1.0	26330000.0	26340000.0	2.0	2.0530900955200195	0.9098606109619141
1.0	26350000.0	26360000.0	1.0	2.166640043258667	1.0305356979370117
1.0	26380000.0	26390000.0	7.0	1.8717222213745117	0.7223379015922546
1.0	26410000.0	26420000.0	5.0	2.0785539150238037	0.936968982219696
1.0	26440000.0	26450000.0	0.0	1.8082160949707031	0.6637396812438965
1.0	26470000.0	26480000.0	3.0	2.0197715759277344	0.8744744062423706
1.0	26560000.0	26570000.0	1.0	2.0852761268615723	0.9441276788711548
1.0	26580000.0	26590000.0	3.0	1.8246431350708008	0.678238570690155
1.0	26610000.0	26620000.0	4.0	3.201561450958252	1.6107041835784912
1.0	26650000.0	26660000.0	2.0	2.0962963104248047	0.955863356590271
1.0	26700000.0	26710000.0	1.0	2.3815948963165283	1.2529921531677246
1.0	26770000.0	26780000.0	2.0	1.8124516010284424	0.6674288511276245
1.0	26820000.0	26830000.0	0.0	2.576516628265381	1.444435477256775
1.0	26910000.0	26920000.0	4.0	2.1506288051605225	1.0135867595672607
1.0	26940000.0	26950000.0	3.0	2.335421085357666	1.206138014793396
1.0	27030000.0	27040000.0	2.0	2.134971857070923	0.9969816207885742
1.0	27170000.0	27180000.0	2.0	1.7721980810165405	0.6341224312782288
1.0	27270000.0	27280000.0	3.0	1.700145959854126	0.5871797800064087
1.0	27280000.0	27290000.0	1.0	1.9905197620391846	0.843560516834259
1.0	27290000.0	27300000.0	2.0	2.0293421745300293	0.8846270442008972
1.0	27310000.0	27320000.0	0.0	2.0161635875701904	0.8706520795822144
1.0	27380000.0	27390000.0	1.0	2.117605686187744	0.9785289764404297
1.0	27410000.0	27420000.0	1.0	2.183436870574951	1.048268437385559
1.0	27430000.0	27440000.0	1.0	2.0430545806884766	0.8991959691047668
1.0	27450000.0	27460000.0	0.0	1.8981049060821533	0.7483311295509338
1.0	27470000.0	27480000.0	1.0	1.8435856103897095	0.695569634437561
1.0	27600000.0	27610000.0	1.0	1.9685367345809937	0.8204975128173828
1.0	27650000.0	27660000.0	1.0	1.8850971460342407	0.7354199290275574
1.0	27660000.0	27670000.0	2.0	1.9724311828613281	0.8245720863342285
1.0	27680000.0	27690000.0	1.0	2.182034492492676	1.0467878580093384
1.0	27700000.0	27710000.0	4.0	2.1442131996154785	1.0067864656448364
1.0	27940000.0	27950000.0	1.0	1.9585613012313843	0.8100930452346802
1.0	27950000.0	27960000.0	2.0	2.320965051651001	1.1913621425628662
1.0	27960000.0	27970000.0	0.0	2.3623604774475098	1.2335429191589355
1.0	27990000.0	28000000.0	2.0	1.8571593761444092	0.708345890045166
1.0	28020000.0	28030000.0	1.0	2.0204176902770996	0.8751586675643921
1.0	28080000.0	28090000.0	0.0	1.7183564901351929	0.5971149206161499
1.0	28090000.0	28100000.0	4.0	2.0631325244903564	0.9205530881881714
1.0	28140000.0	28150000.0	2.0	1.7911421060562134	0.6492970585823059
1.0	28280000.0	28290000.0	1.0	2.031785488128662	0.8872189521789551
1.0	28330000.0	28340000.0	0.0	1.8798625469207764	0.730272114276886
1.0	28400000.0	28410000.0	9.0	2.0573837757110596	0.9144347906112671
1.0	28620000.0	28630000.0	0.0	2.1600871086120605	1.023594856262207
1.0	28810000.0	28820000.0	1.0	1.8794435262680054	0.7298609614372253
1.0	28890000.0	28900000.0	1.0	1.9125875234603882	0.7628846168518066
1.0	28990000.0	29000000.0	3.0	2.4746596813201904	1.3456840515136719
1.0	29030000.0	29040000.0	0.0	1.8872900009155273	0.7375835180282593
1.0	29050000.0	29060000.0	1.0	2.236132860183716	1.1035823822021484
1.0	29070000.0	29080000.0	0.0	2.055176258087158	0.9120837450027466
1.0	29100000.0	29110000.0	2.0	2.1201462745666504	0.9812302589416504
1.0	29150000.0	29160000.0	0.0	2.1241612434387207	0.985496997833252
1.0	29440000.0	29450000.0	2.0	1.952335000038147	0.8036300539970398
1.0	29450000.0	29460000.0	2.0	1.936155080795288	0.7869207859039307
1.0	29510000.0	29520000.0	1.0	1.9857947826385498	0.8385922312736511
1.0	29600000.0	29610000.0	1.0	2.3847103118896484	1.2561347484588623
1.0	29660000.0	29670000.0	4.0	2.2994866371154785	1.1692988872528076
1.0	29670000.0	29680000.0	3.0	2.3277199268341064	1.1982746124267578
1.0	30020000.0	30030000.0	1.0	1.7185420989990234	0.5972200632095337
1.0	30030000.0	30040000.0	2.0	2.6193156242370605	1.365371823310852
1.0	30120000.0	30130000.0	3.0	3.187234878540039	1.6506567001342773
1.0	30140000.0	30150000.0	3.0	3.142651081085205	1.642796516418457
1.0	30270000.0	30280000.0	3.0	3.047746181488037	1.572979211807251
1.0	30280000.0	30290000.0	1.0	3.285311222076416	1.6444177627563477
1.0	30290000.0	30300000.0	4.0	3.2882208824157715	1.6839303970336914
1.0	30300000.0	30310000.0	1.0	3.36177134513855	1.721167802810669
1.0	30330000.0	30340000.0	4.0	3.470273494720459	1.724218726158142
1.0	30370000.0	30380000.0	3.0	3.261591672897339	1.671028733253479
1.0	30390000.0	30400000.0	4.0	3.309797763824463	1.6874446868896484
1.0	30470000.0	30480000.0	3.0	3.1719446182250977	1.6084239482879639
1.0	30540000.0	30550000.0	3.0	3.220614194869995	1.6862297058105469
1.0	30780000.0	30790000.0	3.0	2.948863983154297	1.5172213315963745
1.0	30840000.0	30850000.0	3.0	2.8891868591308594	1.4836499691009521
1.0	30930000.0	30940000.0	1.0	3.092665195465088	1.6025617122650146
1.0	30970000.0	30980000.0	2.0	2.433295726776123	1.2512978315353394
1.0	31040000.0	31050000.0	2.0	2.315408229827881	1.1856598854064941
1.0	31170000.0	31180000.0	1.0	2.3840036392211914	1.1713173389434814
1.0	31270000.0	31280000.0	1.0	2.218562364578247	1.0852019786834717
1.0	31370000.0	31380000.0	0.0	2.1930973529815674	1.0584514141082764
1.0	31450000.0	31460000.0	3.0	1.8026397228240967	0.6589523553848267
1.0	31480000.0	31490000.0	2.0	2.0382394790649414	0.8940728902816772
1.0	31520000.0	31530000.0	0.0	1.9684432744979858	0.8204032778739929
1.0	31540000.0	31550000.0	0.0	2.283627510070801	1.152933120727539
1.0	31700000.0	31710000.0	2.0	2.235408306121826	1.1028270721435547
1.0	31720000.0	31730000.0	0.0	2.2852020263671875	1.1545673608779907
1.0	31780000.0	31790000.0	1.0	1.8536640405654907	0.7050261497497559
1.0	31850000.0	31860000.0	1.0	2.274815082550049	1.1438195705413818
1.0	31860000.0	31870000.0	1.0	2.257089614868164	1.1254231929779053
1.0	31880000.0	31890000.0	2.0	2.1111738681793213	0.9716893434524536
1.0	31960000.0	31970000.0	2.0	2.304551362991333	1.1745121479034424
1.0	31980000.0	31990000.0	2.0	2.300478458404541	1.1703212261199951
1.0	31990000.0	32000000.0	4.0	2.293308734893799	1.1629358530044556
1.0	32020000.0	32030000.0	2.0	2.3401741981506348	1.2109882831573486
1.0	32040000.0	32050000.0	2.0	2.3632078170776367	1.2344005107879639
1.0	32110000.0	32120000.0	0.0	2.7137656211853027	1.5731087923049927
1.0	32130000.0	32140000.0	3.0	1.8983097076416016	0.748532235622406
1.0	32150000.0	32160000.0	3.0	2.1221060752868652	0.9833162426948547
1.0	32160000.0	32170000.0	0.0	2.162851095199585	1.0265204906463623
1.0	32170000.0	32180000.0	2.0	2.009711503982544	0.8638237714767456
1.0	32210000.0	32220000.0	3.0	1.975377082824707	0.8276618719100952
1.0	32250000.0	32260000.0	1.0	3.071180582046509	1.5658990144729614
1.0	32390000.0	32400000.0	5.0	2.55717134475708	1.2812715768814087
1.0	32410000.0	32420000.0	3.0	2.6202709674835205	1.4756734371185303
1.0	32470000.0	32480000.0	4.0	2.3635671138763428	1.2347663640975952
1.0	32500000.0	32510000.0	1.0	1.9167972803115845	0.7671406865119934
1.0	32510000.0	32520000.0	0.0	1.8479198217391968	0.6996203064918518
1.0	32640000.0	32650000.0	3.0	2.0268354415893555	0.8819664716720581
1.0	32660000.0	32670000.0	2.0	1.9273836612701416	0.7779269218444824
1.0	32680000.0	32690000.0	6.0	1.832326889038086	0.6851910352706909
1.0	32860000.0	32870000.0	2.0	2.492666721343994	1.3633482456207275
1.0	32940000.0	32950000.0	3.0	2.1720762252807617	1.0362794399261475
1.0	33000000.0	33010000.0	3.0	2.1365699768066406	0.9986709356307983
1.0	33010000.0	33020000.0	1.0	2.2595338821411133	1.1279642581939697
1.0	33120000.0	33130000.0	3.0	1.8680150508880615	0.7187471389770508
1.0	33150000.0	33160000.0	2.0	1.8982900381088257	0.7485136389732361
1.0	33180000.0	33190000.0	4.0	2.049029588699341	0.9055494070053101
1.0	33190000.0	33200000.0	5.0	2.0507938861846924	0.9074233770370483
1.0	33330000.0	33340000.0	1.0	1.8529704809188843	0.7043771743774414
1.0	33440000.0	33450000.0	3.0	2.1242423057556152	0.9855813980102539
1.0	33460000.0	33470000.0	0.0	1.7007051706314087	0.5874572396278381
1.0	33570000.0	33580000.0	4.0	2.1405792236328125	1.0029265880584717
1.0	33740000.0	33750000.0	1.0	1.8189598321914673	0.6731621026992798
1.0	33850000.0	33860000.0	0.0	2.1585075855255127	1.0219281911849976
1.0	33880000.0	33890000.0	2.0	2.37089467048645	1.242183804512024
1.0	33890000.0	33900000.0	3.0	2.27347993850708	1.14243483543396
1.0	34200000.0	34210000.0	8.0	3.302880048751831	1.6999800205230713
1.0	34220000.0	34230000.0	7.0	3.266592025756836	1.6660760641098022
1.0	34240000.0	34250000.0	3.0	3.667900800704956	1.8521687984466553
1.0	34270000.0	34280000.0	0.0	4.105605125427246	1.9561259746551514
1.0	34320000.0	34330000.0	4.0	3.429804563522339	1.7472021579742432
1.0	34400000.0	34410000.0	3.0	3.5787360668182373	1.754942536354065
1.0	34470000.0	34480000.0	3.0	3.297853469848633	1.6368414163589478
1.0	34560000.0	34570000.0	2.0	2.2713937759399414	1.1402719020843506
1.0	34590000.0	34600000.0	6.0	3.547748565673828	1.7980531454086304
1.0	34640000.0	34650000.0	3.0	3.029231071472168	1.542318344116211
1.0	34670000.0	34680000.0	5.0	3.333489179611206	1.6791608333587646
1.0	34820000.0	34830000.0	2.0	3.4958674907684326	1.7576992511749268
1.0	34830000.0	34840000.0	2.0	3.488506317138672	1.7741880416870117
1.0	34900000.0	34910000.0	2.0	3.6163089275360107	1.8195226192474365
1.0	35000000.0	35010000.0	2.0	3.263747453689575	1.674699068069458
1.0	35170000.0	35180000.0	5.0	3.103167772293091	1.6097110509872437
1.0	35180000.0	35190000.0	4.0	3.274705171585083	1.6930309534072876
1.0	35250000.0	35260000.0	4.0	2.571079969406128	1.3191204071044922
1.0	35480000.0	35490000.0	3.0	2.0339951515197754	0.8895658254623413
1.0	35510000.0	35520000.0	2.0	2.548827648162842	1.3495075702667236
1.0	35580000.0	35590000.0	5.0	2.3167738914489746	1.187064290046692
1.0	35740000.0	35750000.0	1.0	1.9121925830841064	0.7624783515930176
1.0	35750000.0	35760000.0	0.0	2.0634512901306152	0.9208938479423523
1.0	35800000.0	35810000.0	3.0	2.07365345954895	0.9317506551742554
1.0	35830000.0	35840000.0	3.0	2.12534236907959	0.9867565035820007
1.0	35850000.0	35860000.0	5.0	2.076157331466675	0.9344161152839661
1.0	35900000.0	35910000.0	1.0	1.7961132526397705	0.6534315347671509
1.0	35950000.0	35960000.0	2.0	2.0048811435699463	0.8587146997451782
1.0	36020000.0	36030000.0	4.0	2.106677770614624	0.9669055938720703
1.0	36040000.0	36050000.0	1.0	2.2162060737609863	1.0827312469482422
1.0	36110000.0	36120000.0	2.0	2.104473114013672	0.9645595550537109
1.0	36150000.0	36160000.0	6.0	2.0092716217041016	0.8633583188056946
1.0	36170000.0	36180000.0	0.0	2.0140860080718994	0.8684489130973816
1.0	36230000.0	36240000.0	2.0	2.1635336875915527	1.0272445678710938
1.0	36260000.0	36270000.0	1.0	2.2117667198181152	1.078073263168335
1.0	36470000.0	36480000.0	0.0	1.8045384883880615	0.6605781316757202
1.0	36560000.0	36570000.0	4.0	1.824371337890625	0.6779971122741699
1.0	36610000.0	36620000.0	2.0	2.6103272438049316	1.4765944480895996
1.0	36630000.0	36640000.0	0.0	1.8684966564178467	0.7192171812057495
1.0	36670000.0	36680000.0	4.0	2.241887331008911	1.1095952987670898
1.0	36720000.0	36730000.0	8.0	2.1650092601776123	1.0288071632385254
1.0	36730000.0	36740000.0	1.0	1.9448449611663818	0.7958794832229614
1.0	36740000.0	36750000.0	4.0	2.0429866313934326	0.8991223573684692
1.0	36890000.0	36900000.0	4.0	1.9848003387451172	0.8375492095947266
1.0	36910000.0	36920000.0	2.0	1.9402320384979248	0.7911239862442017
1.0	36960000.0	36970000.0	2.0	2.2346131801605225	1.101996660232544
1.0	36990000.0	37000000.0	0.0	2.2013449668884277	1.067126750946045
1.0	37120000.0	37130000.0	0.0	2.288717746734619	1.1581954956054688
1.0	37170000.0	37180000.0	1.0	2.158337354660034	1.021748423576355
1.0	37210000.0	37220000.0	4.0	2.2859408855438232	1.155328631401062
1.0	37260000.0	37270000.0	2.0	2.415403127670288	1.2869371175765991
1.0	37280000.0	37290000.0	1.0	2.3594257831573486	1.230565071105957
1.0	37320000.0	37330000.0	3.0	2.3216519355773926	1.1920645236968994
1.0	37400000.0	37410000.0	1.0	2.7562060356140137	1.4504541158676147
1.0	37410000.0	37420000.0	3.0	2.6219310760498047	1.399003028869629
1.0	37420000.0	37430000.0	1.0	3.0500309467315674	1.5786651372909546
1.0	37560000.0	37570000.0	3.0	3.3026607036590576	1.6823650598526
1.0	37610000.0	37620000.0	3.0	2.9527511596679688	1.5507405996322632
1.0	37650000.0	37660000.0	1.0	2.82519793510437	1.5187453031539917
1.0	37660000.0	37670000.0	4.0	2.894753932952881	1.531432867050171
1.0	37760000.0	37770000.0	2.0	2.404109477996826	1.2756283283233643
1.0	37770000.0	37780000.0	2.0	2.372934341430664	1.2442442178726196
1.0	37850000.0	37860000.0	3.0	2.329040050506592	1.199621558189392
1.0	37870000.0	37880000.0	6.0	2.2873117923736572	1.1567436456680298
1.0	37890000.0	37900000.0	0.0	2.2663559913635254	1.1350538730621338
1.0	37900000.0	37910000.0	1.0	2.085585117340088	0.9444578886032104
1.0	37960000.0	37970000.0	0.0	1.7939380407333374	0.6516154408454895
1.0	38020000.0	38030000.0	0.0	1.8642358779907227	0.715111494064331
1.0	38030000.0	38040000.0	0.0	1.659653663635254	0.5711148977279663
1.0	38050000.0	38060000.0	0.0	1.6465686559677124	0.568008542060852
1.0	38070000.0	38080000.0	1.0	1.8801796436309814	0.7305859327316284
1.0	38160000.0	38170000.0	2.0	1.8156280517578125	0.6702184081077576
1.0	38190000.0	38200000.0	3.0	2.183095932006836	1.047912359237671
1.0	38240000.0	38250000.0	5.0	2.2680842876434326	1.1368471384048462
1.0	38250000.0	38260000.0	4.0	2.240518093109131	1.108161211013794
1.0	38390000.0	38400000.0	5.0	2.017430543899536	0.8719888925552368
1.0	38420000.0	38430000.0	2.0	1.8161747455596924	0.6706918478012085
1.0	38450000.0	38460000.0	2.0	1.8523943424224854	0.7038373351097107
1.0	38500000.0	38510000.0	2.0	1.9699866771697998	0.8220184445381165
1.0	38560000.0	38570000.0	1.0	2.076885223388672	0.9351919293403625
1.0	38710000.0	38720000.0	0.0	2.2275595664978027	1.0946240425109863
1.0	38750000.0	38760000.0	1.0	2.197086811065674	1.062651515007019
1.0	38790000.0	38800000.0	0.0	2.193721294403076	1.059106469154358
1.0	38820000.0	38830000.0	3.0	2.2388176918029785	1.1063883304595947
1.0	38830000.0	38840000.0	3.0	2.1951286792755127	1.0605906248092651
1.0	38850000.0	38860000.0	1.0	2.2595202922821045	1.1279489994049072
1.0	38880000.0	38890000.0	0.0	2.4422521591186523	1.3136706352233887
1.0	38940000.0	38950000.0	5.0	3.045865535736084	1.7164592742919922
1.0	38950000.0	38960000.0	1.0	2.2243635654449463	1.0912799835205078
1.0	39030000.0	39040000.0	4.0	2.2740535736083984	1.1430288553237915
1.0	39060000.0	39070000.0	4.0	2.396545171737671	1.2680368423461914
1.0	39330000.0	39340000.0	0.0	2.1715168952941895	1.0356895923614502
1.0	39370000.0	39380000.0	2.0	2.8883543014526367	1.4804757833480835
1.0	39450000.0	39460000.0	3.0	2.783519744873047	1.5104405879974365
1.0	39460000.0	39470000.0	2.0	2.4195125102996826	1.1789047718048096
1.0	39490000.0	39500000.0	4.0	2.5034286975860596	1.3738651275634766
1.0	39540000.0	39550000.0	2.0	2.059237241744995	0.9164044260978699
1.0	39570000.0	39580000.0	0.0	2.614515781402588	1.4805564880371094
1.0	39610000.0	39620000.0	2.0	2.130204916000366	0.9919125437736511
1.0	39680000.0	39690000.0	1.0	2.1957216262817383	1.0568053722381592
1.0	39740000.0	39750000.0	2.0	1.8647546768188477	0.7156079411506653
1.0	39760000.0	39770000.0	0.0	1.7250640392303467	0.6011318564414978
1.0	39770000.0	39780000.0	0.0	1.7783048152923584	0.6388965249061584
1.0	39810000.0	39820000.0	0.0	1.7182785272598267	0.5970706939697266
1.0	39830000.0	39840000.0	1.0	1.7512104511260986	0.6184958219528198
1.0	39850000.0	39860000.0	3.0	1.6542541980743408	0.5696924328804016
1.0	39870000.0	39880000.0	2.0	1.8907554149627686	0.7410116195678711
1.0	39890000.0	39900000.0	0.0	1.7108542919158936	0.5928338170051575
1.0	39960000.0	39970000.0	1.0	2.03055477142334	0.885909378528595
1.0	40060000.0	40070000.0	1.0	2.0033178329467773	0.8570629954338074
1.0	40080000.0	40090000.0	0.0	2.1017978191375732	0.961715042591095
1.0	40130000.0	40140000.0	1.0	2.0523972511291504	0.9091240763664246
1.0	40140000.0	40150000.0	3.0	1.8891639709472656	0.7394372224807739
1.0	40180000.0	40190000.0	2.0	1.9657394886016846	0.8175814747810364
1.0	40250000.0	40260000.0	1.0	1.943111777305603	0.7940875291824341
1.0	40260000.0	40270000.0	2.0	1.9741554260253906	0.8263767957687378
1.0	40340000.0	40350000.0	0.0	1.961761474609375	0.8134288787841797
1.0	40390000.0	40400000.0	1.0	1.7779147624969482	0.6385859251022339
1.0	40400000.0	40410000.0	0.0	1.8907461166381836	0.7410024404525757
1.0	40470000.0	40480000.0	1.0	2.096869468688965	0.9564706087112427
1.0	40490000.0	40500000.0	0.0	2.013978958129883	0.8683382868766785
1.0	40540000.0	40550000.0	3.0	1.756050705909729	0.6219776272773743
1.0	40590000.0	40600000.0	4.0	2.1077170372009277	0.9680147171020508
1.0	40610000.0	40620000.0	5.0	2.048173427581787	0.9046337008476257
1.0	40620000.0	40630000.0	4.0	2.2917683124542236	1.161344051361084
1.0	40650000.0	40660000.0	1.0	2.145267963409424	1.0079047679901123
1.0	40690000.0	40700000.0	0.0	2.0544915199279785	0.911357581615448
1.0	40730000.0	40740000.0	2.0	1.894344687461853	0.7445823550224304
1.0	40820000.0	40830000.0	2.0	2.316122531890869	1.186396837234497
1.0	40840000.0	40850000.0	5.0	4.365957736968994	2.406881332397461
1.0	40850000.0	40860000.0	7.0	4.2597246170043945	2.179485321044922
1.0	40870000.0	40880000.0	3.0	2.019212245941162	0.8738835453987122
1.0	40950000.0	40960000.0	3.0	1.9075686931610107	0.7578195333480835
1.0	41140000.0	41150000.0	4.0	2.1650049686431885	1.0288028717041016
1.0	41150000.0	41160000.0	1.0	1.8469682931900024	0.698733925819397
1.0	41190000.0	41200000.0	2.0	1.9331645965576172	0.783848226070404
1.0	41230000.0	41240000.0	1.0	1.7723166942596436	0.634209930896759
1.0	41300000.0	41310000.0	2.0	1.8899005651474	0.7401641011238098
1.0	41340000.0	41350000.0	4.0	2.110692024230957	0.971179187297821
1.0	41350000.0	41360000.0	1.0	2.020113468170166	0.8748357892036438
1.0	41370000.0	41380000.0	4.0	2.088662624359131	0.9477329254150391
1.0	41400000.0	41410000.0	0.0	2.208047389984131	1.0741735696792603
1.0	41470000.0	41480000.0	1.0	1.69403076171875	0.5841870903968811
1.0	41510000.0	41520000.0	2.0	1.7065880298614502	0.5905172228813171
1.0	41560000.0	41570000.0	1.0	1.9837137460708618	0.8364093899726868
1.0	41680000.0	41690000.0	0.0	1.8428558111190796	0.6948896646499634
1.0	41750000.0	41760000.0	1.0	1.877547025680542	0.7280046343803406
1.0	41760000.0	41770000.0	2.0	2.0787625312805176	0.9371906518936157
1.0	41830000.0	41840000.0	2.0	1.8700698614120483	0.7207406163215637
1.0	41850000.0	41860000.0	1.0	1.923845648765564	0.7743180394172668
1.0	41940000.0	41950000.0	0.0	1.8422222137451172	0.6943053007125854
1.0	42020000.0	42030000.0	0.0	1.7935689687728882	0.6513072848320007
1.0	42030000.0	42040000.0	0.0	1.7751359939575195	0.6363987922668457
1.0	42160000.0	42170000.0	0.0	1.9664428234100342	0.8183165788650513
1.0	42190000.0	42200000.0	1.0	2.033142566680908	0.8886600732803345
1.0	42280000.0	42290000.0	2.0	2.014436960220337	0.8688253164291382
1.0	42290000.0	42300000.0	3.0	1.9546226263046265	0.8060072064399719
1.0	42370000.0	42380000.0	2.0	2.1232123374938965	0.9844915270805359
1.0	42380000.0	42390000.0	4.0	2.1382999420166016	1.0005086660385132
1.0	42440000.0	42450000.0	1.0	2.0330820083618164	0.888592541217804
1.0	42470000.0	42480000.0	3.0	2.117016077041626	0.9779022336006165
1.0	42580000.0	42590000.0	0.0	2.334676742553711	1.2053806781768799
1.0	42640000.0	42650000.0	3.0	1.9510761499404907	0.8023259043693542
1.0	42650000.0	42660000.0	3.0	1.9432871341705322	0.7942661046981812
1.0	42680000.0	42690000.0	0.0	2.1388981342315674	1.001146674156189
1.0	42700000.0	42710000.0	1.0	1.9986770153045654	0.8521673083305359
1.0	42730000.0	42740000.0	4.0	1.96219003200531	0.8138739466667175
1.0	42830000.0	42840000.0	4.0	2.4076850414276123	1.279213547706604
1.0	42900000.0	42910000.0	3.0	2.455007553100586	1.272758960723877
1.0	43000000.0	43010000.0	2.0	2.445061206817627	1.282576084136963
1.0	43030000.0	43040000.0	1.0	2.1906089782714844	1.0558291673660278
1.0	43160000.0	43170000.0	1.0	1.7121946811676025	0.5935826301574707
1.0	43210000.0	43220000.0	0.0	1.6543922424316406	0.5697344541549683
1.0	43220000.0	43230000.0	0.0	1.6894477605819702	0.5820717811584473
1.0	43230000.0	43240000.0	1.0	2.1491668224334717	1.0120333433151245
1.0	43310000.0	43320000.0	0.0	1.983485460281372	0.8361711502075195
1.0	43400000.0	43410000.0	3.0	2.201550245285034	1.0673432350158691
1.0	43420000.0	43430000.0	2.0	2.47951340675354	1.3504514694213867
1.0	43430000.0	43440000.0	2.0	2.180859088897705	1.0455472469329834
1.0	43490000.0	43500000.0	3.0	2.10917067527771	0.9695590138435364
1.0	43620000.0	43630000.0	4.0	1.992940902709961	0.8461155891418457
1.0	43650000.0	43660000.0	1.0	2.360010862350464	1.2311605215072632
1.0	43730000.0	43740000.0	2.0	2.2144877910614014	1.0809271335601807
1.0	43780000.0	43790000.0	1.0	2.0417487621307373	0.8978062868118286
1.0	43830000.0	43840000.0	1.0	1.854933500289917	0.7062376737594604
1.0	43860000.0	43870000.0	4.0	1.6768478155136108	0.576827883720398
1.0	43870000.0	43880000.0	0.0	1.73879873752594	0.6099405288696289
1.0	43900000.0	43910000.0	4.0	1.666741132736206	0.573250949382782
1.0	43930000.0	43940000.0	2.0	2.158363103866577	1.021773338317871
1.0	43950000.0	43960000.0	3.0	2.4932100772857666	1.32919180393219
1.0	44050000.0	44060000.0	2.0	2.071490526199341	0.9294482469558716
1.0	44110000.0	44120000.0	2.0	2.3909249305725098	1.2623918056488037
1.0	44160000.0	44170000.0	5.0	1.648790717124939	0.5684641599655151
1.0	44210000.0	44220000.0	0.0	1.8949511051177979	0.745184063911438
1.0	44220000.0	44230000.0	2.0	1.8444721698760986	0.6963971257209778
1.0	44260000.0	44270000.0	3.0	1.7920118570327759	0.6500201225280762
1.0	44280000.0	44290000.0	4.0	1.7208521366119385	0.5985962152481079
1.0	44320000.0	44330000.0	2.0	1.7063003778457642	0.5903662443161011
1.0	44340000.0	44350000.0	0.0	1.7679212093353271	0.6308146119117737
1.0	44390000.0	44400000.0	0.0	1.7498557567596436	0.6175410151481628
1.0	44430000.0	44440000.0	1.0	1.761382818222046	0.62590092420578
1.0	44450000.0	44460000.0	5.0	1.7612991333007812	0.6258355379104614
1.0	44460000.0	44470000.0	0.0	1.9955333471298218	0.848850429058075
1.0	44480000.0	44490000.0	1.0	2.115654945373535	0.9764578938484192
1.0	44580000.0	44590000.0	2.0	2.360196352005005	1.2313507795333862
1.0	44670000.0	44680000.0	2.0	2.2121429443359375	1.0784696340560913
1.0	44690000.0	44700000.0	3.0	1.7679449319839478	0.6308390498161316
1.0	44700000.0	44710000.0	1.0	1.732741355895996	0.6059702038764954
1.0	44750000.0	44760000.0	0.0	1.69292414188385	0.5836619138717651
1.0	44810000.0	44820000.0	3.0	1.701702356338501	0.587968111038208
1.0	44900000.0	44910000.0	3.0	1.9254509210586548	0.7759572863578796
1.0	44970000.0	44980000.0	1.0	2.007026195526123	0.8609837293624878
1.0	45000000.0	45010000.0	0.0	2.0054900646209717	0.8593562841415405
1.0	45020000.0	45030000.0	1.0	1.8747211694717407	0.7252567410469055
1.0	45040000.0	45050000.0	3.0	1.9676787853240967	0.8196075558662415
1.0	45050000.0	45060000.0	1.0	1.8815944194793701	0.7319709658622742
1.0	45060000.0	45070000.0	3.0	1.7916450500488281	0.649714469909668
1.0	45080000.0	45090000.0	4.0	1.8088146448135376	0.6642662286758423
1.0	45100000.0	45110000.0	2.0	1.7149474620819092	0.5951343774795532
1.0	45130000.0	45140000.0	1.0	1.9854590892791748	0.8382404446601868
1.0	45150000.0	45160000.0	1.0	2.1043546199798584	0.9644368886947632
1.0	45310000.0	45320000.0	0.0	1.881628394126892	0.7320071458816528
1.0	45350000.0	45360000.0	1.0	1.6751174926757812	0.5761701464653015
1.0	45400000.0	45410000.0	1.0	1.8086646795272827	0.6641327738761902
1.0	45560000.0	45570000.0	1.0	2.2137069702148438	1.0801106691360474
1.0	45600000.0	45610000.0	2.0	2.205834150314331	1.0718427896499634
1.0	45610000.0	45620000.0	2.0	2.1291675567626953	0.9908161163330078
1.0	45650000.0	45660000.0	1.0	1.9246597290039062	0.7751513719558716
1.0	45700000.0	45710000.0	1.0	2.1412136554718018	1.0036066770553589
1.0	45710000.0	45720000.0	1.0	2.2002930641174316	1.0660226345062256
1.0	45720000.0	45730000.0	0.0	2.114015579223633	0.9747130274772644
1.0	45830000.0	45840000.0	3.0	2.2150511741638184	1.0815179347991943
1.0	45900000.0	45910000.0	3.0	2.2223525047302246	1.0891754627227783
1.0	45920000.0	45930000.0	1.0	2.0861988067626953	0.9451088905334473
1.0	45930000.0	45940000.0	2.0	2.2579493522644043	1.1263196468353271
1.0	45940000.0	45950000.0	2.0	2.190009832382202	1.0551942586898804
1.0	45950000.0	45960000.0	0.0	2.202484607696533	1.0683263540267944
1.0	46010000.0	46020000.0	2.0	1.9299659729003906	0.7805691957473755
1.0	46020000.0	46030000.0	4.0	1.7577247619628906	0.623196005821228
1.0	46060000.0	46070000.0	3.0	1.8616985082626343	0.7126766443252563
1.0	46080000.0	46090000.0	4.0	1.9258636236190796	0.7763782739639282
1.0	46090000.0	46100000.0	0.0	1.8109838962554932	0.6661478281021118
1.0	46100000.0	46110000.0	1.0	1.7805932760238647	0.6407214999198914
1.0	46120000.0	46130000.0	0.0	1.8171327114105225	0.6715423464775085
1.0	46160000.0	46170000.0	0.0	1.8937476873397827	0.7439838647842407
1.0	46270000.0	46280000.0	4.0	2.0318174362182617	0.8872501254081726
1.0	46300000.0	46310000.0	2.0	2.204674243927002	1.0706274509429932
1.0	46310000.0	46320000.0	3.0	2.2403311729431152	1.10797119140625
1.0	46350000.0	46360000.0	7.0	2.009725332260132	0.863836944103241
1.0	46390000.0	46400000.0	0.0	2.258171558380127	1.1265465021133423
1.0	46410000.0	46420000.0	2.0	2.0652458667755127	0.9228021502494812
1.0	46430000.0	46440000.0	0.0	1.9750961065292358	0.8273666501045227
1.0	46460000.0	46470000.0	4.0	1.784999132156372	0.6442744731903076
1.0	46500000.0	46510000.0	2.0	2.252631187438965	1.1207867860794067
1.0	46540000.0	46550000.0	2.0	2.2939388751983643	1.1635863780975342
1.0	46560000.0	46570000.0	0.0	2.3632211685180664	1.2344138622283936
1.0	46590000.0	46600000.0	3.0	2.316488742828369	1.1867749691009521
1.0	46600000.0	46610000.0	1.0	2.263810396194458	1.1324069499969482
1.0	46620000.0	46630000.0	1.0	2.2356982231140137	1.1031299829483032
1.0	46720000.0	46730000.0	2.0	1.811327338218689	0.6664391756057739
1.0	46740000.0	46750000.0	1.0	1.7555513381958008	0.6216181516647339
1.0	46890000.0	46900000.0	1.0	2.0709760189056396	0.9289019703865051
1.0	46900000.0	46910000.0	2.0	1.9168199300765991	0.7671656608581543
1.0	46920000.0	46930000.0	2.0	1.8244575262069702	0.6780698299407959
1.0	46960000.0	46970000.0	1.0	1.9093204736709595	0.759585976600647
1.0	47040000.0	47050000.0	4.0	1.723802924156189	0.6003634333610535
1.0	47150000.0	47160000.0	1.0	1.835921049118042	0.6884834170341492
1.0	47210000.0	47220000.0	3.0	2.8577535152435303	1.4712446928024292
1.0	47390000.0	47400000.0	6.0	2.9048421382904053	1.5328397750854492
1.0	47480000.0	47490000.0	2.0	3.016132354736328	1.5763108730316162
1.0	47490000.0	47500000.0	4.0	2.7615315914154053	1.449049711227417
1.0	47500000.0	47510000.0	1.0	2.9002652168273926	1.5220953226089478
1.0	47570000.0	47580000.0	3.0	2.818019390106201	1.5013575553894043
1.0	47690000.0	47700000.0	0.0	3.1870956420898438	1.6125571727752686
1.0	47710000.0	47720000.0	4.0	2.3551137447357178	1.2121671438217163
1.0	47830000.0	47840000.0	2.0	1.9288043975830078	0.7793797850608826
1.0	47950000.0	47960000.0	2.0	2.373836040496826	1.2451612949371338
1.0	48160000.0	48170000.0	2.0	2.777473211288452	1.4052724838256836
1.0	48190000.0	48200000.0	4.0	3.4226932525634766	1.7797197103500366
1.0	48230000.0	48240000.0	3.0	3.4860026836395264	1.763371229171753
1.0	48240000.0	48250000.0	2.0	3.6336467266082764	1.8197612762451172
1.0	48250000.0	48260000.0	5.0	3.519775867462158	1.7754186391830444
1.0	48290000.0	48300000.0	2.0	3.8015644550323486	1.8967430591583252
1.0	48370000.0	48380000.0	3.0	4.015850067138672	1.9763911962509155
1.0	48480000.0	48490000.0	10.0	4.2969069480896	2.118680000305176
1.0	48490000.0	48500000.0	9.0	3.977545976638794	1.9646682739257812
1.0	48500000.0	48510000.0	6.0	4.4887003898620605	2.1527397632598877
1.0	48530000.0	48540000.0	4.0	4.443936347961426	2.1429390907287598
1.0	48540000.0	48550000.0	4.0	4.537055969238281	2.187004566192627
1.0	48550000.0	48560000.0	2.0	4.771148204803467	2.264467477798462
1.0	48660000.0	48670000.0	3.0	4.178376197814941	2.0276424884796143
1.0	48870000.0	48880000.0	2.0	4.139358997344971	2.041206121444702
1.0	48960000.0	48970000.0	2.0	3.026571273803711	1.5267937183380127
1.0	49030000.0	49040000.0	3.0	2.902038812637329	1.476220965385437
1.0	49120000.0	49130000.0	3.0	3.0447659492492676	1.550723910331726
1.0	49130000.0	49140000.0	1.0	3.0054550170898438	1.547244906425476
1.0	49150000.0	49160000.0	4.0	2.956864356994629	1.468184232711792
1.0	49220000.0	49230000.0	0.0	2.1779778003692627	1.0425108671188354
1.0	49230000.0	49240000.0	2.0	2.8329436779022217	1.5246517658233643
1.0	49240000.0	49250000.0	4.0	3.396791934967041	1.7294394969940186
1.0	49260000.0	49270000.0	4.0	3.2334976196289062	1.667318344116211
1.0	49270000.0	49280000.0	3.0	3.175724506378174	1.574861764907837
1.0	49400000.0	49410000.0	5.0	3.723515033721924	1.8512508869171143
1.0	49410000.0	49420000.0	3.0	4.305774211883545	2.0843074321746826
1.0	49500000.0	49510000.0	5.0	4.830292224884033	2.229541778564453
1.0	49550000.0	49560000.0	6.0	5.443055152893066	2.4344704151153564
1.0	49610000.0	49620000.0	5.0	5.152600288391113	2.385117292404175
1.0	49620000.0	49630000.0	6.0	4.539109230041504	2.1836860179901123
1.0	49700000.0	49710000.0	6.0	5.133858680725098	2.3535075187683105
1.0	49750000.0	49760000.0	4.0	3.2691421508789062	1.688055396080017
1.0	49860000.0	49870000.0	6.0	5.845959663391113	2.519895076751709
1.0	49940000.0	49950000.0	4.0	5.924444675445557	2.5417728424072266
1.0	50050000.0	50060000.0	0.0	6.424237251281738	2.6710472106933594
1.0	50110000.0	50120000.0	10.0	6.92404317855835	2.7668888568878174
1.0	50220000.0	50230000.0	9.0	7.317658424377441	2.773303508758545
1.0	50410000.0	50420000.0	6.0	5.327117443084717	2.4135918617248535
1.0	50470000.0	50480000.0	6.0	5.256217956542969	2.3564352989196777
1.0	50720000.0	50730000.0	3.0	3.0196471214294434	1.5656131505966187
1.0	50860000.0	50870000.0	4.0	2.814955949783325	1.5019199848175049
1.0	50880000.0	50890000.0	4.0	3.189033031463623	1.6896274089813232
1.0	50930000.0	50940000.0	3.0	1.9535281658172607	0.8048737645149231
1.0	50980000.0	50990000.0	1.0	2.0242514610290527	0.8792203664779663
1.0	51030000.0	51040000.0	3.0	2.0140655040740967	0.8684250116348267
1.0	51100000.0	51110000.0	2.0	2.2861180305480957	1.1555097103118896
1.0	51110000.0	51120000.0	3.0	2.2118539810180664	1.0781636238098145
1.0	51140000.0	51150000.0	2.0	2.048892021179199	0.9053996801376343
1.0	51310000.0	51320000.0	4.0	1.9089834690093994	0.7592479586601257
1.0	51410000.0	51420000.0	0.0	1.94890558719635	0.8000761270523071
1.0	51460000.0	51470000.0	1.0	2.2282280921936035	1.0953233242034912
1.0	51500000.0	51510000.0	8.0	2.241851568222046	1.1095563173294067
1.0	51620000.0	51630000.0	2.0	2.1923136711120605	1.0576250553131104
1.0	51720000.0	51730000.0	2.0	2.007093906402588	0.861053466796875
1.0	51780000.0	51790000.0	2.0	2.0309665203094482	0.8863509893417358
1.0	51800000.0	51810000.0	0.0	2.0388283729553223	0.8946957588195801
1.0	51870000.0	51880000.0	1.0	1.9793460369110107	0.8318189382553101
1.0	51920000.0	51930000.0	5.0	2.385068893432617	1.1413447856903076
1.0	51960000.0	51970000.0	5.0	3.222885847091675	1.582720160484314
1.0	51970000.0	51980000.0	7.0	3.400456190109253	1.6793763637542725
1.0	51980000.0	51990000.0	17.0	3.7232234477996826	1.9096221923828125
1.0	51990000.0	52000000.0	6.0	3.480238437652588	1.7462936639785767
1.0	52080000.0	52090000.0	3.0	2.559919834136963	1.4285333156585693
1.0	52110000.0	52120000.0	3.0	2.171447277069092	1.0089818239212036
1.0	52260000.0	52270000.0	2.0	1.8402605056762695	0.6924824714660645
1.0	52330000.0	52340000.0	2.0	1.9176467657089233	0.768006443977356
1.0	52360000.0	52370000.0	2.0	2.25498628616333	1.1232374906539917
1.0	52370000.0	52380000.0	1.0	2.2608394622802734	1.1293222904205322
1.0	52410000.0	52420000.0	0.0	2.3470208644866943	1.217963457107544
1.0	52500000.0	52510000.0	2.0	1.8739433288574219	0.7244990468025208
1.0	52540000.0	52550000.0	2.0	1.9205169677734375	0.7709270119667053
1.0	52590000.0	52600000.0	2.0	2.2686100006103516	1.1373941898345947
1.0	52630000.0	52640000.0	0.0	2.2541680335998535	1.1223878860473633
1.0	52660000.0	52670000.0	2.0	2.3469796180725098	1.2179208993911743
1.0	52670000.0	52680000.0	2.0	2.220059394836426	1.0867726802825928
1.0	52700000.0	52710000.0	1.0	2.224337100982666	1.0912516117095947
1.0	52710000.0	52720000.0	0.0	2.3393073081970215	1.2101020812988281
1.0	52760000.0	52770000.0	3.0	2.2606003284454346	1.1290771961212158
1.0	52800000.0	52810000.0	1.0	2.2656683921813965	1.1343408823013306
1.0	52870000.0	52880000.0	5.0	2.1928625106811523	1.0582040548324585
1.0	52960000.0	52970000.0	1.0	1.823955774307251	0.6776196956634521
1.0	52990000.0	53000000.0	2.0	1.9385067224502563	0.7893432378768921
1.0	53050000.0	53060000.0	4.0	2.080833911895752	0.9393971562385559
1.0	53060000.0	53070000.0	0.0	2.085197687149048	0.9440445899963379
1.0	53080000.0	53090000.0	1.0	1.9492530822753906	0.8004406690597534
1.0	53130000.0	53140000.0	1.0	1.8552496433258057	0.7065340280532837
1.0	53260000.0	53270000.0	4.0	1.8087602853775024	0.6642154455184937
1.0	53410000.0	53420000.0	5.0	2.3126320838928223	1.182816505432129
1.0	53500000.0	53510000.0	2.0	2.015864849090576	0.8703359365463257
1.0	53530000.0	53540000.0	0.0	2.543879985809326	1.3458213806152344
1.0	53580000.0	53590000.0	0.0	2.112586736679077	0.973190426826477
1.0	53600000.0	53610000.0	5.0	2.2337753772735596	1.1011230945587158
1.0	53640000.0	53650000.0	2.0	2.18088436126709	1.0455776453018188
1.0	53660000.0	53670000.0	2.0	1.924494743347168	0.7749789953231812
1.0	53690000.0	53700000.0	1.0	1.811476707458496	0.6665743589401245
1.0	53740000.0	53750000.0	3.0	1.6285762786865234	0.5657005906105042
1.0	53800000.0	53810000.0	2.0	2.035130739212036	0.890768826007843
1.0	53920000.0	53930000.0	1.0	2.145056962966919	1.0076792240142822
1.0	54050000.0	54060000.0	3.0	2.288072109222412	1.1575286388397217
1.0	54060000.0	54070000.0	5.0	2.3793606758117676	1.2507350444793701
1.0	54150000.0	54160000.0	3.0	2.0844836235046387	0.943285346031189
1.0	54320000.0	54330000.0	2.0	1.7614854574203491	0.625977635383606
1.0	54360000.0	54370000.0	1.0	2.083833694458008	0.9425932168960571
1.0	54390000.0	54400000.0	8.0	1.7667551040649414	0.6299259066581726
1.0	54460000.0	54470000.0	1.0	2.3284912109375	1.1990633010864258
1.0	54530000.0	54540000.0	2.0	1.860129952430725	0.7111748456954956
1.0	54570000.0	54580000.0	1.0	2.1265439987182617	0.9880310297012329
1.0	54600000.0	54610000.0	2.0	2.1644649505615234	1.028228759765625
1.0	54700000.0	54710000.0	2.0	1.9786726236343384	0.8311160802841187
1.0	54730000.0	54740000.0	1.0	2.0440800189971924	0.9002768397331238
1.0	54760000.0	54770000.0	2.0	2.0309646129608154	0.8863468170166016
1.0	54770000.0	54780000.0	2.0	2.1327688694000244	0.9946420788764954
1.0	54780000.0	54790000.0	2.0	1.9240537881851196	0.7745286226272583
1.0	54790000.0	54800000.0	3.0	1.8325389623641968	0.6853851079940796
1.0	54830000.0	54840000.0	1.0	2.0856618881225586	0.944536566734314
1.0	54870000.0	54880000.0	1.0	2.768888473510742	1.4548534154891968
1.0	55000000.0	55010000.0	2.0	2.367259979248047	1.2385069131851196
1.0	55030000.0	55040000.0	2.0	2.2327282428741455	1.100027322769165
1.0	55110000.0	55120000.0	4.0	2.3367373943328857	1.1958431005477905
1.0	55150000.0	55160000.0	1.0	2.368626594543457	1.239889144897461
1.0	55160000.0	55170000.0	4.0	2.4754481315612793	1.3291099071502686
1.0	55170000.0	55180000.0	2.0	2.3273375034332275	1.1978834867477417
1.0	55210000.0	55220000.0	1.0	2.2000555992126465	1.0657730102539062
1.0	55300000.0	55310000.0	2.0	2.1249165534973145	0.9863044619560242
1.0	55440000.0	55450000.0	4.0	2.447676420211792	1.2683955430984497
1.0	55540000.0	55550000.0	1.0	1.9342091083526611	0.7849246859550476
1.0	55560000.0	55570000.0	0.0	1.858978509902954	0.7100792527198792
1.0	55570000.0	55580000.0	0.0	1.854885458946228	0.7061916589736938
1.0	55620000.0	55630000.0	0.0	1.8058850765228271	0.6617299914360046
1.0	55640000.0	55650000.0	6.0	1.8286991119384766	0.6819000840187073
1.0	55720000.0	55730000.0	0.0	3.4032866954803467	1.7080262899398804
1.0	55770000.0	55780000.0	2.0	2.7005345821380615	1.4396436214447021
1.0	55780000.0	55790000.0	2.0	2.5585038661956787	1.3574492931365967
1.0	55810000.0	55820000.0	3.0	2.736891031265259	1.4239531755447388
1.0	55980000.0	55990000.0	4.0	3.372422695159912	1.7390048503875732
1.0	56020000.0	56030000.0	3.0	3.6023178100585938	1.7958974838256836
1.0	56090000.0	56100000.0	3.0	4.399713039398193	2.0734286308288574
1.0	56140000.0	56150000.0	9.0	4.514721870422363	2.133545398712158
1.0	56150000.0	56160000.0	6.0	4.317324161529541	2.075756549835205
1.0	56240000.0	56250000.0	4.0	4.571014881134033	2.154285430908203
1.0	56350000.0	56360000.0	3.0	4.561606407165527	2.1548290252685547
1.0	56360000.0	56370000.0	4.0	4.465153217315674	2.1270432472229004
1.0	56380000.0	56390000.0	8.0	4.365592002868652	2.0809996128082275
1.0	56490000.0	56500000.0	7.0	4.683743476867676	2.1954777240753174
1.0	56520000.0	56530000.0	1.0	4.954854965209961	2.24200177192688
1.0	56530000.0	56540000.0	3.0	4.56545877456665	2.1817729473114014
1.0	56690000.0	56700000.0	3.0	3.7611746788024902	1.8389003276824951
1.0	56710000.0	56720000.0	2.0	3.7563061714172363	1.816074013710022
1.0	56730000.0	56740000.0	9.0	3.1197917461395264	1.6185321807861328
1.0	56830000.0	56840000.0	1.0	2.5352795124053955	1.322263479232788
1.0	56850000.0	56860000.0	4.0	3.3257668018341064	1.6508325338363647
1.0	57030000.0	57040000.0	4.0	3.119410514831543	1.5681676864624023
1.0	57040000.0	57050000.0	4.0	4.14680290222168	2.174565315246582
1.0	57050000.0	57060000.0	1.0	3.9419264793395996	1.984866738319397
1.0	57100000.0	57110000.0	4.0	3.828281879425049	1.9067888259887695
1.0	57180000.0	57190000.0	4.0	4.543479919433594	2.1567535400390625
1.0	57200000.0	57210000.0	5.0	4.726603031158447	2.26888108253479
1.0	57380000.0	57390000.0	3.0	4.043895244598389	1.947729468345642
1.0	57410000.0	57420000.0	1.0	4.534846782684326	2.189121723175049
1.0	57420000.0	57430000.0	2.0	4.415113925933838	2.1580557823181152
1.0	57470000.0	57480000.0	5.0	4.444971561431885	2.126465320587158
1.0	57480000.0	57490000.0	5.0	4.777026176452637	2.2555549144744873
1.0	57530000.0	57540000.0	3.0	4.5169572830200195	2.126598596572876
1.0	57560000.0	57570000.0	7.0	4.699982166290283	2.1960272789001465
1.0	57570000.0	57580000.0	8.0	4.732036590576172	2.189558506011963
1.0	57600000.0	57610000.0	2.0	5.272740840911865	2.4027678966522217
1.0	57610000.0	57620000.0	6.0	5.370882511138916	2.4176456928253174
1.0	57630000.0	57640000.0	0.0	5.508023738861084	2.406615734100342
1.0	57700000.0	57710000.0	9.0	5.5920634269714355	2.4347147941589355
1.0	57830000.0	57840000.0	5.0	5.867861270904541	2.5419564247131348
1.0	57850000.0	57860000.0	3.0	5.742725372314453	2.5022950172424316
1.0	57860000.0	57870000.0	11.0	5.313836097717285	2.378740072250366
1.0	57870000.0	57880000.0	4.0	5.595640659332275	2.4629998207092285
1.0	57880000.0	57890000.0	3.0	5.324702739715576	2.396277666091919
1.0	57910000.0	57920000.0	3.0	5.4569549560546875	2.399245500564575
1.0	57960000.0	57970000.0	6.0	5.1349382400512695	2.3444905281066895
1.0	58190000.0	58200000.0	6.0	5.373495101928711	2.381760835647583
1.0	58200000.0	58210000.0	4.0	5.830068588256836	2.536470651626587
1.0	58260000.0	58270000.0	11.0	5.154350280761719	2.341592788696289
1.0	58310000.0	58320000.0	4.0	5.135156154632568	2.3131890296936035
1.0	58360000.0	58370000.0	6.0	5.116089820861816	2.303349018096924
1.0	58400000.0	58410000.0	2.0	5.078264236450195	2.325927972793579
1.0	58420000.0	58430000.0	5.0	4.8854079246521	2.21718168258667
1.0	58470000.0	58480000.0	4.0	4.496084213256836	2.084812641143799
1.0	58560000.0	58570000.0	5.0	4.284830093383789	2.0340027809143066
1.0	58640000.0	58650000.0	4.0	3.583169937133789	1.8006372451782227
1.0	58660000.0	58670000.0	3.0	3.710071086883545	1.7833515405654907
1.0	58920000.0	58930000.0	1.0	2.1476833820343018	1.0104620456695557
1.0	59010000.0	59020000.0	1.0	2.3526039123535156	1.223642110824585
1.0	59160000.0	59170000.0	1.0	1.9690262079238892	0.8210116624832153
1.0	59250000.0	59260000.0	2.0	2.560128688812256	1.4287335872650146
1.0	59280000.0	59290000.0	1.0	2.4206244945526123	1.2921483516693115
1.0	59320000.0	59330000.0	3.0	2.3144450187683105	1.1846736669540405
1.0	59340000.0	59350000.0	4.0	2.2170228958129883	1.0835890769958496
1.0	59430000.0	59440000.0	7.0	2.4453024864196777	1.2859618663787842
1.0	59480000.0	59490000.0	2.0	2.6010379791259766	1.395376205444336
1.0	59490000.0	59500000.0	1.0	2.8739962577819824	1.4441605806350708
1.0	59500000.0	59510000.0	1.0	2.3973796367645264	1.2688792943954468
1.0	59600000.0	59610000.0	1.0	3.072423219680786	1.512817144393921
1.0	59620000.0	59630000.0	4.0	3.4307594299316406	1.7159656286239624
1.0	59640000.0	59650000.0	5.0	3.5930495262145996	1.7798048257827759
1.0	59670000.0	59680000.0	2.0	3.4919838905334473	1.765623688697815
1.0	59690000.0	59700000.0	0.0	2.958150863647461	1.4941654205322266
1.0	59700000.0	59710000.0	3.0	3.4078686237335205	1.7134889364242554
1.0	59870000.0	59880000.0	2.0	2.589958667755127	1.3648241758346558
1.0	59910000.0	59920000.0	2.0	2.4599785804748535	1.3227075338363647
1.0	59970000.0	59980000.0	3.0	2.5429368019104004	1.412187099456787
1.0	60040000.0	60050000.0	3.0	3.2372303009033203	1.6115834712982178
1.0	60080000.0	60090000.0	2.0	3.0303752422332764	1.5408083200454712
1.0	60140000.0	60150000.0	2.0	3.222295045852661	1.640128493309021
1.0	60180000.0	60190000.0	6.0	3.4469311237335205	1.7295780181884766
1.0	60250000.0	60260000.0	5.0	4.656555652618408	2.193751811981201
1.0	60270000.0	60280000.0	3.0	4.258622169494629	2.073897361755371
1.0	60360000.0	60370000.0	4.0	4.772490501403809	2.1826319694519043
1.0	60380000.0	60390000.0	6.0	4.886862277984619	2.2443084716796875
1.0	60460000.0	60470000.0	9.0	4.757601737976074	2.2297205924987793
1.0	60500000.0	60510000.0	4.0	5.120594024658203	2.3176517486572266
1.0	60540000.0	60550000.0	4.0	5.689522743225098	2.492903232574463
1.0	60620000.0	60630000.0	5.0	6.170784950256348	2.587371587753296
1.0	60630000.0	60640000.0	10.0	6.45534610748291	2.632406234741211
1.0	60730000.0	60740000.0	7.0	6.981626987457275	2.7654786109924316
1.0	60750000.0	60760000.0	8.0	6.650970458984375	2.663836717605591
1.0	60790000.0	60800000.0	14.0	5.897628307342529	2.558493137359619
1.0	60820000.0	60830000.0	7.0	6.036611080169678	2.576993703842163
1.0	60830000.0	60840000.0	6.0	6.186123847961426	2.605811595916748
1.0	60860000.0	60870000.0	9.0	5.901472568511963	2.536925792694092
1.0	61050000.0	61060000.0	6.0	6.301671028137207	2.610591173171997
1.0	61260000.0	61270000.0	4.0	5.879457950592041	2.5712742805480957
1.0	61270000.0	61280000.0	4.0	5.700183868408203	2.506153106689453
1.0	61300000.0	61310000.0	6.0	5.456423282623291	2.441030502319336
1.0	61350000.0	61360000.0	12.0	4.793726921081543	2.254112720489502
1.0	61440000.0	61450000.0	4.0	4.717679977416992	2.208936929702759
1.0	61510000.0	61520000.0	4.0	4.11151647567749	2.0621840953826904
1.0	61560000.0	61570000.0	1.0	4.017151832580566	1.9927421808242798
1.0	61570000.0	61580000.0	4.0	3.8552041053771973	1.8875846862792969
1.0	61620000.0	61630000.0	2.0	3.675013303756714	1.8566888570785522
1.0	61640000.0	61650000.0	6.0	3.453350782394409	1.7347803115844727
1.0	61650000.0	61660000.0	4.0	3.711280345916748	1.8212096691131592
1.0	61710000.0	61720000.0	4.0	3.8513214588165283	1.9000905752182007
1.0	61760000.0	61770000.0	8.0	3.545492649078369	1.7647759914398193
1.0	61770000.0	61780000.0	5.0	3.6861732006073	1.846790075302124
1.0	61840000.0	61850000.0	8.0	3.7275900840759277	1.8896207809448242
1.0	61860000.0	61870000.0	5.0	4.159633636474609	1.9963140487670898
1.0	61930000.0	61940000.0	6.0	3.94441294670105	1.972896933555603
1.0	61970000.0	61980000.0	4.0	3.745579957962036	1.8723087310791016
1.0	61990000.0	62000000.0	4.0	3.8685405254364014	1.9160581827163696
1.0	62080000.0	62090000.0	4.0	2.8816864490509033	1.509758710861206
1.0	62110000.0	62120000.0	2.0	2.9945921897888184	1.5700409412384033
1.0	62160000.0	62170000.0	2.0	2.195046901702881	1.0605031251907349
1.0	62210000.0	62220000.0	5.0	2.520418643951416	1.3183296918869019
1.0	62220000.0	62230000.0	3.0	2.625920057296753	1.438827395439148
1.0	62250000.0	62260000.0	3.0	2.5628254413604736	1.3374598026275635
1.0	62260000.0	62270000.0	6.0	2.474614381790161	1.2758991718292236
1.0	62280000.0	62290000.0	2.0	2.7149014472961426	1.3629266023635864
1.0	62350000.0	62360000.0	6.0	2.641098737716675	1.3791847229003906
1.0	62370000.0	62380000.0	3.0	2.6303043365478516	1.3567415475845337
1.0	62380000.0	62390000.0	3.0	2.907780170440674	1.5010344982147217
1.0	62420000.0	62430000.0	2.0	3.321056365966797	1.6668269634246826
1.0	62430000.0	62440000.0	2.0	3.1501259803771973	1.5885517597198486
1.0	62550000.0	62560000.0	4.0	2.4263405799865723	1.2760220766067505
1.0	62670000.0	62680000.0	4.0	3.4177680015563965	1.7535760402679443
1.0	62730000.0	62740000.0	2.0	3.785338878631592	1.8710362911224365
1.0	62750000.0	62760000.0	0.0	3.7104485034942627	1.8225469589233398
1.0	62790000.0	62800000.0	5.0	3.534491777420044	1.743655800819397
1.0	62880000.0	62890000.0	3.0	3.073270320892334	1.587472915649414
1.0	62950000.0	62960000.0	5.0	2.2619869709014893	1.1305150985717773
1.0	62960000.0	62970000.0	2.0	2.4257571697235107	1.2429226636886597
1.0	63000000.0	63010000.0	3.0	2.0465097427368164	0.9028643369674683
1.0	63020000.0	63030000.0	3.0	2.1355319023132324	0.997576117515564
1.0	63060000.0	63070000.0	0.0	2.299268960952759	1.1690784692764282
1.0	63300000.0	63310000.0	2.0	2.1227383613586426	0.9839862585067749
1.0	63460000.0	63470000.0	4.0	2.8968443870544434	1.5121186971664429
1.0	63470000.0	63480000.0	4.0	2.9672183990478516	1.5577468872070312
1.0	63530000.0	63540000.0	2.0	3.4765944480895996	1.7629916667938232
1.0	63570000.0	63580000.0	3.0	3.6126341819763184	1.8246355056762695
1.0	63620000.0	63630000.0	4.0	4.010312080383301	1.9821083545684814
1.0	63630000.0	63640000.0	7.0	3.949927568435669	1.9544044733047485
1.0	63690000.0	63700000.0	7.0	3.9132790565490723	1.937757134437561
1.0	63780000.0	63790000.0	5.0	2.178812026977539	1.0433886051177979
1.0	63810000.0	63820000.0	3.0	2.366321563720703	1.2375558614730835
1.0	63820000.0	63830000.0	2.0	2.417189121246338	1.283679723739624
1.0	63860000.0	63870000.0	0.0	1.9067058563232422	0.7569478154182434
1.0	63900000.0	63910000.0	3.0	1.8673908710479736	0.7181470990180969
1.0	63930000.0	63940000.0	2.0	1.875482201576233	0.7259957790374756
1.0	63960000.0	63970000.0	1.0	1.9448829889297485	0.7959207892417908
1.0	63970000.0	63980000.0	0.0	1.8031448125839233	0.6593802571296692
1.0	64070000.0	64080000.0	1.0	1.8195089101791382	0.6736506819725037
1.0	64160000.0	64170000.0	3.0	3.4664978981018066	1.7494052648544312
1.0	64190000.0	64200000.0	5.0	3.717198133468628	1.8136001825332642
1.0	64250000.0	64260000.0	7.0	3.17889142036438	1.611825942993164
1.0	64270000.0	64280000.0	4.0	3.5481674671173096	1.7722349166870117
1.0	64360000.0	64370000.0	1.0	3.751516819000244	1.8342905044555664
1.0	64500000.0	64510000.0	3.0	3.873365879058838	1.8776136636734009
1.0	64510000.0	64520000.0	4.0	3.5107836723327637	1.794791579246521
1.0	64540000.0	64550000.0	3.0	3.8819758892059326	1.826949119567871
1.0	64650000.0	64660000.0	1.0	4.285830497741699	2.0372440814971924
1.0	64720000.0	64730000.0	4.0	4.143405914306641	1.9994077682495117
1.0	64780000.0	64790000.0	4.0	4.506959915161133	2.0975403785705566
1.0	64790000.0	64800000.0	7.0	4.268486976623535	2.036679267883301
1.0	64800000.0	64810000.0	3.0	4.166251182556152	2.056048631668091
1.0	64840000.0	64850000.0	2.0	4.374242782592773	2.056173324584961
1.0	64900000.0	64910000.0	3.0	3.6497414112091064	1.7734419107437134
1.0	64930000.0	64940000.0	1.0	3.2964320182800293	1.6262943744659424
1.0	64940000.0	64950000.0	1.0	2.8030567169189453	1.3947314023971558
1.0	64960000.0	64970000.0	3.0	3.368952512741089	1.6437177658081055
1.0	65010000.0	65020000.0	4.0	2.916806221008301	1.530435562133789
1.0	65020000.0	65030000.0	4.0	3.2880241870880127	1.6100902557373047
1.0	65030000.0	65040000.0	4.0	3.101876974105835	1.5646840333938599
1.0	65100000.0	65110000.0	1.0	3.28052020072937	1.68398118019104
1.0	65150000.0	65160000.0	1.0	2.969332456588745	1.5475435256958008
1.0	65180000.0	65190000.0	4.0	3.069232940673828	1.5743767023086548
1.0	65230000.0	65240000.0	2.0	2.6108474731445312	1.3557555675506592
1.0	65270000.0	65280000.0	4.0	2.394902229309082	1.2663847208023071
1.0	65280000.0	65290000.0	2.0	2.394282579421997	1.265761375427246
1.0	65420000.0	65430000.0	2.0	2.7601442337036133	1.484093427658081
1.0	65460000.0	65470000.0	1.0	2.263519763946533	1.1321099996566772
1.0	65480000.0	65490000.0	1.0	2.1647400856018066	1.0285223722457886
1.0	65500000.0	65510000.0	1.0	2.0917086601257324	0.950973629951477
1.0	65510000.0	65520000.0	0.0	2.0573983192443848	0.9144499897956848
1.0	65540000.0	65550000.0	2.0	2.1796019077301025	1.0442249774932861
1.0	65570000.0	65580000.0	1.0	2.280881404876709	1.1500967741012573
1.0	65640000.0	65650000.0	4.0	2.2360596656799316	1.1035082340240479
1.0	65700000.0	65710000.0	6.0	2.540950298309326	1.337555170059204
1.0	65710000.0	65720000.0	2.0	2.731184482574463	1.4402434825897217
1.0	65810000.0	65820000.0	2.0	2.5887084007263184	1.3356149196624756
1.0	65870000.0	65880000.0	1.0	2.848311185836792	1.478629469871521
1.0	65970000.0	65980000.0	7.0	3.175487518310547	1.6244977712631226
1.0	66030000.0	66040000.0	2.0	4.57512092590332	2.099783420562744
1.0	66050000.0	66060000.0	6.0	4.269718647003174	2.002967119216919
1.0	66060000.0	66070000.0	1.0	4.29083776473999	2.0457570552825928
1.0	66080000.0	66090000.0	6.0	4.19955587387085	1.9834203720092773
1.0	66190000.0	66200000.0	3.0	3.993732452392578	1.9536945819854736
1.0	66290000.0	66300000.0	4.0	3.0088906288146973	1.5223414897918701
1.0	66330000.0	66340000.0	0.0	2.9216949939727783	1.4875844717025757
1.0	66360000.0	66370000.0	1.0	3.3413596153259277	1.6665252447128296
1.0	66430000.0	66440000.0	2.0	2.7506649494171143	1.4204063415527344
1.0	66460000.0	66470000.0	5.0	3.1719412803649902	1.5744428634643555
1.0	66510000.0	66520000.0	1.0	3.0238401889801025	1.5210880041122437
1.0	66560000.0	66570000.0	1.0	2.597907304763794	1.3543270826339722
1.0	66590000.0	66600000.0	4.0	2.4402825832366943	1.242099642753601
1.0	66630000.0	66640000.0	2.0	2.481779098510742	1.3149495124816895
1.0	66640000.0	66650000.0	4.0	2.3027634620666504	1.1726716756820679
1.0	66700000.0	66710000.0	2.0	2.788100004196167	1.4504610300064087
1.0	66710000.0	66720000.0	1.0	2.7748255729675293	1.4413259029388428
1.0	66740000.0	66750000.0	2.0	3.528870105743408	1.8474422693252563
1.0	66760000.0	66770000.0	6.0	2.6341261863708496	1.3734445571899414
1.0	66840000.0	66850000.0	2.0	3.3521625995635986	1.8361037969589233
1.0	67010000.0	67020000.0	3.0	2.45324444770813	1.293147087097168
1.0	67120000.0	67130000.0	1.0	2.755319595336914	1.3908960819244385
1.0	67170000.0	67180000.0	3.0	2.3509480953216553	1.2219582796096802
1.0	67280000.0	67290000.0	3.0	2.1725029945373535	1.0367283821105957
1.0	67430000.0	67440000.0	7.0	1.9330470561981201	0.7837312817573547
1.0	67510000.0	67520000.0	6.0	1.955190658569336	0.8065968751907349
1.0	67550000.0	67560000.0	1.0	2.3871216773986816	1.2585625648498535
1.0	67600000.0	67610000.0	2.0	2.0982308387756348	0.9579232335090637
1.0	67780000.0	67790000.0	3.0	2.1110103130340576	0.9715172648429871
1.0	67820000.0	67830000.0	1.0	2.194718599319458	1.0601569414138794
1.0	67990000.0	68000000.0	0.0	2.302318572998047	1.1722131967544556
1.0	68040000.0	68050000.0	1.0	2.2472214698791504	1.1151546239852905
1.0	68060000.0	68070000.0	2.0	2.5268032550811768	1.319170594215393
1.0	68220000.0	68230000.0	1.0	2.553194522857666	1.3057279586791992
1.0	68270000.0	68280000.0	2.0	3.015801191329956	1.5832724571228027
1.0	68320000.0	68330000.0	7.0	3.357811689376831	1.7286403179168701
1.0	68360000.0	68370000.0	1.0	3.9464821815490723	1.9418704509735107
1.0	68370000.0	68380000.0	2.0	4.044201374053955	1.9746901988983154
1.0	68380000.0	68390000.0	4.0	3.9835479259490967	1.9366756677627563
1.0	68400000.0	68410000.0	2.0	4.149418830871582	2.0062713623046875
1.0	68410000.0	68420000.0	8.0	3.914074659347534	1.9790427684783936
1.0	68440000.0	68450000.0	1.0	4.5553765296936035	2.1327896118164062
1.0	68480000.0	68490000.0	3.0	4.223968505859375	1.971759557723999
1.0	68500000.0	68510000.0	5.0	4.262986183166504	2.056119441986084
1.0	68620000.0	68630000.0	4.0	4.136687278747559	2.033177375793457
1.0	68630000.0	68640000.0	4.0	3.6931324005126953	1.8513473272323608
1.0	68680000.0	68690000.0	7.0	3.500422239303589	1.7487856149673462
1.0	68700000.0	68710000.0	3.0	4.3025102615356445	2.0285632610321045
1.0	68720000.0	68730000.0	3.0	4.620548725128174	2.1483702659606934
1.0	68820000.0	68830000.0	6.0	4.55910062789917	2.121124029159546
1.0	68880000.0	68890000.0	6.0	3.988482713699341	1.9672521352767944
1.0	68900000.0	68910000.0	3.0	4.055420875549316	1.9334595203399658
1.0	68960000.0	68970000.0	5.0	3.7043633460998535	2.0499160289764404
1.0	69040000.0	69050000.0	7.0	4.866486549377441	2.2601094245910645
1.0	69060000.0	69070000.0	4.0	5.067985534667969	2.336406707763672
1.0	69070000.0	69080000.0	6.0	5.081076145172119	2.3425838947296143
1.0	69110000.0	69120000.0	6.0	5.49160623550415	2.4833335876464844
1.0	69120000.0	69130000.0	8.0	5.264466762542725	2.5707907676696777
1.0	69130000.0	69140000.0	8.0	5.53456974029541	2.582404851913452
1.0	69160000.0	69170000.0	2.0	5.756546497344971	2.511260747909546
1.0	69170000.0	69180000.0	4.0	5.732882976531982	2.509082794189453
1.0	69190000.0	69200000.0	4.0	5.634509563446045	2.6277778148651123
1.0	69280000.0	69290000.0	8.0	5.539432525634766	2.5910093784332275
1.0	69310000.0	69320000.0	4.0	5.842379093170166	2.6953437328338623
1.0	69330000.0	69340000.0	5.0	5.776257038116455	2.57620906829834
1.0	69370000.0	69380000.0	4.0	6.44576358795166	2.7817866802215576
1.0	69410000.0	69420000.0	6.0	6.212191104888916	2.6568450927734375
1.0	69460000.0	69470000.0	6.0	5.351314544677734	2.567185401916504
1.0	69570000.0	69580000.0	9.0	7.033696174621582	2.8881218433380127
1.0	69620000.0	69630000.0	9.0	8.562423706054688	3.133057117462158
1.0	69640000.0	69650000.0	14.0	8.34104061126709	3.1444778442382812
1.0	69660000.0	69670000.0	10.0	9.029301643371582	3.1298365592956543
1.0	69690000.0	69700000.0	11.0	9.078373908996582	3.1765618324279785
1.0	69700000.0	69710000.0	7.0	9.025863647460938	3.150420904159546
1.0	69710000.0	69720000.0	11.0	8.825117111206055	3.115219831466675
1.0	69810000.0	69820000.0	3.0	8.710599899291992	3.0649383068084717
1.0	69830000.0	69840000.0	8.0	8.09838581085205	2.9572691917419434
1.0	69880000.0	69890000.0	12.0	7.326530456542969	2.8222694396972656
1.0	69950000.0	69960000.0	9.0	8.30049991607666	2.997270107269287
1.0	69970000.0	69980000.0	9.0	8.253214836120605	2.9806370735168457
1.0	70020000.0	70030000.0	10.0	7.819464206695557	2.8755128383636475
1.0	70050000.0	70060000.0	6.0	8.096325874328613	2.9447617530822754
1.0	70120000.0	70130000.0	6.0	7.558924674987793	2.9425811767578125
1.0	70190000.0	70200000.0	9.0	7.037670135498047	2.7537879943847656
1.0	70240000.0	70250000.0	6.0	6.4594926834106445	2.655163288116455
1.0	70280000.0	70290000.0	9.0	5.44547176361084	2.4375312328338623
1.0	70320000.0	70330000.0	3.0	4.369403839111328	2.209449052810669
1.0	70330000.0	70340000.0	3.0	5.253821849822998	2.42181658744812
1.0	70360000.0	70370000.0	4.0	5.213976860046387	2.3670101165771484
1.0	70420000.0	70430000.0	6.0	5.019000053405762	2.3095157146453857
1.0	70450000.0	70460000.0	3.0	5.5612945556640625	2.435556411743164
1.0	70460000.0	70470000.0	5.0	4.402903079986572	2.2021093368530273
1.0	70500000.0	70510000.0	5.0	5.020758152008057	2.288423538208008
1.0	70570000.0	70580000.0	3.0	4.071008205413818	1.9399147033691406
1.0	70590000.0	70600000.0	2.0	3.725851535797119	1.8462855815887451
1.0	70640000.0	70650000.0	2.0	2.250210762023926	1.1182677745819092
1.0	70660000.0	70670000.0	3.0	2.0535805225372314	0.9103851318359375
1.0	70720000.0	70730000.0	0.0	2.080202102661133	0.9387249946594238
1.0	70750000.0	70760000.0	2.0	1.8947508335113525	0.744983971118927
1.0	70880000.0	70890000.0	3.0	2.321392297744751	1.1917994022369385
1.0	70920000.0	70930000.0	0.0	2.8962063789367676	1.508146047592163
1.0	70940000.0	70950000.0	6.0	3.0627636909484863	1.5930267572402954
1.0	70960000.0	70970000.0	2.0	3.068082094192505	1.5908939838409424
1.0	71080000.0	71090000.0	4.0	3.975111722946167	1.8805440664291382
1.0	71100000.0	71110000.0	1.0	4.180947303771973	1.9723793268203735
1.0	71110000.0	71120000.0	1.0	3.3662095069885254	1.687487006187439
1.0	71180000.0	71190000.0	6.0	4.863272666931152	2.2260310649871826
1.0	71210000.0	71220000.0	2.0	5.142822265625	2.3404126167297363
1.0	71290000.0	71300000.0	3.0	5.731323719024658	2.4578335285186768
1.0	71300000.0	71310000.0	4.0	5.687901496887207	2.4920918941497803
1.0	71330000.0	71340000.0	4.0	5.197883605957031	2.367969036102295
1.0	71420000.0	71430000.0	3.0	4.907899856567383	2.2898197174072266
1.0	71450000.0	71460000.0	2.0	4.633337497711182	2.1228585243225098
1.0	71460000.0	71470000.0	10.0	4.450980186462402	2.0890052318573
1.0	71620000.0	71630000.0	5.0	5.659836769104004	2.4823262691497803
1.0	71750000.0	71760000.0	5.0	6.512742042541504	2.7532970905303955
1.0	71820000.0	71830000.0	6.0	7.605184078216553	2.9137144088745117
1.0	71880000.0	71890000.0	10.0	7.6341753005981445	3.0561671257019043
1.0	71890000.0	71900000.0	5.0	7.6427812576293945	3.0160117149353027
1.0	71920000.0	71930000.0	9.0	7.445765495300293	2.9973514080047607
1.0	71950000.0	71960000.0	6.0	7.989607810974121	3.053558349609375
1.0	71990000.0	72000000.0	6.0	8.069700241088867	3.1103668212890625
1.0	72000000.0	72010000.0	9.0	8.1759672164917	3.0917370319366455
1.0	72020000.0	72030000.0	4.0	8.152887344360352	3.1531460285186768
1.0	72050000.0	72060000.0	4.0	8.112068176269531	3.1472885608673096
1.0	72310000.0	72320000.0	11.0	9.010269165039062	3.260479688644409
1.0	72360000.0	72370000.0	9.0	8.793274879455566	3.2153618335723877
1.0	72370000.0	72380000.0	16.0	8.178848266601562	3.157655954360962
1.0	72550000.0	72560000.0	4.0	8.694427490234375	3.1922144889831543
1.0	72560000.0	72570000.0	14.0	8.399385452270508	3.1887259483337402
1.0	72630000.0	72640000.0	12.0	9.530452728271484	3.2811741828918457
1.0	72650000.0	72660000.0	9.0	9.3464937210083	3.2930080890655518
1.0	72670000.0	72680000.0	14.0	8.624221801757812	3.2025578022003174
1.0	72690000.0	72700000.0	7.0	8.409648895263672	3.1367881298065186
1.0	72730000.0	72740000.0	13.0	7.25057315826416	2.94012451171875
1.0	72820000.0	72830000.0	8.0	8.029806137084961	3.0067379474639893
1.0	72920000.0	72930000.0	3.0	10.486143112182617	3.349433183670044
1.0	72940000.0	72950000.0	8.0	10.258366584777832	3.284432888031006
1.0	72950000.0	72960000.0	10.0	10.324318885803223	3.3487725257873535
1.0	73060000.0	73070000.0	10.0	10.005986213684082	3.3513405323028564
1.0	73070000.0	73080000.0	7.0	9.822805404663086	3.313084363937378
1.0	73100000.0	73110000.0	14.0	10.10431957244873	3.321978807449341
1.0	73200000.0	73210000.0	10.0	10.649114608764648	3.446502208709717
1.0	73330000.0	73340000.0	12.0	10.33159351348877	3.436438798904419
1.0	73420000.0	73430000.0	9.0	9.067132949829102	3.2964584827423096
1.0	73470000.0	73480000.0	9.0	9.820474624633789	3.3684184551239014
1.0	73530000.0	73540000.0	15.0	10.50293254852295	3.4621970653533936
1.0	73570000.0	73580000.0	7.0	11.130587577819824	3.5331223011016846
1.0	73630000.0	73640000.0	16.0	11.955097198486328	3.6533546447753906
1.0	73710000.0	73720000.0	16.0	12.324411392211914	3.7293174266815186
1.0	73730000.0	73740000.0	12.0	12.683829307556152	3.7725486755371094
1.0	73750000.0	73760000.0	15.0	11.916522026062012	3.636380434036255
1.0	73780000.0	73790000.0	8.0	12.950793266296387	3.831164598464966
1.0	73830000.0	73840000.0	13.0	12.57829761505127	3.764756679534912
1.0	73840000.0	73850000.0	10.0	12.618091583251953	3.753451108932495
1.0	73850000.0	73860000.0	8.0	12.82397174835205	3.802135944366455
1.0	73860000.0	73870000.0	8.0	12.547566413879395	3.769038677215576
1.0	73870000.0	73880000.0	8.0	12.311796188354492	3.7229905128479004
1.0	73960000.0	73970000.0	6.0	11.994885444641113	3.6622822284698486
1.0	74010000.0	74020000.0	13.0	11.711512565612793	3.6060268878936768
1.0	74020000.0	74030000.0	9.0	11.561826705932617	3.5673344135284424
1.0	74040000.0	74050000.0	11.0	11.679621696472168	3.5884506702423096
1.0	74110000.0	74120000.0	13.0	11.704183578491211	3.588695526123047
1.0	74140000.0	74150000.0	14.0	11.234156608581543	3.5089962482452393
1.0	74150000.0	74160000.0	17.0	11.117158889770508	3.478128433227539
1.0	74160000.0	74170000.0	16.0	11.2243070602417	3.514986515045166
1.0	74180000.0	74190000.0	7.0	11.293584823608398	3.4970078468322754
1.0	74230000.0	74240000.0	7.0	11.136996269226074	3.4772651195526123
1.0	74330000.0	74340000.0	9.0	9.674932479858398	3.228968381881714
1.0	74370000.0	74380000.0	14.0	9.175196647644043	3.1674153804779053
1.0	74380000.0	74390000.0	2.0	9.655006408691406	3.2794570922851562
1.0	74440000.0	74450000.0	8.0	8.156595230102539	2.972362756729126
1.0	74450000.0	74460000.0	9.0	8.018500328063965	2.8917367458343506
1.0	74570000.0	74580000.0	8.0	7.270357608795166	2.8346073627471924
1.0	74720000.0	74730000.0	10.0	6.13062858581543	2.7700700759887695
1.0	74740000.0	74750000.0	2.0	6.152863502502441	2.788210391998291
1.0	74770000.0	74780000.0	6.0	6.172183036804199	2.711437702178955
1.0	74820000.0	74830000.0	3.0	5.6097307205200195	2.5650336742401123
1.0	74830000.0	74840000.0	7.0	5.486015319824219	2.623912811279297
1.0	74870000.0	74880000.0	4.0	5.340780258178711	2.4390029907226562
1.0	74890000.0	74900000.0	6.0	4.574073791503906	2.1777358055114746
1.0	74960000.0	74970000.0	5.0	4.572220325469971	2.1947970390319824
1.0	74970000.0	74980000.0	1.0	4.560352325439453	2.1259422302246094
1.0	75010000.0	75020000.0	3.0	4.6118340492248535	2.1505255699157715
1.0	75030000.0	75040000.0	3.0	4.417963027954102	2.0412917137145996
1.0	75090000.0	75100000.0	1.0	4.182842254638672	2.061044216156006
1.0	75140000.0	75150000.0	3.0	3.6298515796661377	1.7558975219726562
1.0	75250000.0	75260000.0	0.0	3.8797194957733154	1.8591724634170532
1.0	75270000.0	75280000.0	6.0	3.618744373321533	1.749054193496704
1.0	75310000.0	75320000.0	3.0	4.265983581542969	2.0878419876098633
1.0	75350000.0	75360000.0	10.0	4.46322774887085	2.135728359222412
1.0	75520000.0	75530000.0	7.0	4.087508201599121	1.9884134531021118
1.0	75560000.0	75570000.0	3.0	4.258694171905518	2.1764931678771973
1.0	75860000.0	75870000.0	6.0	3.8640663623809814	1.9283558130264282
1.0	75910000.0	75920000.0	3.0	4.120461463928223	2.0311336517333984
1.0	75920000.0	75930000.0	5.0	4.308295249938965	2.1008238792419434
1.0	75930000.0	75940000.0	0.0	4.1883440017700195	2.0521669387817383
1.0	75970000.0	75980000.0	4.0	4.384680271148682	2.0902554988861084
1.0	75990000.0	76000000.0	7.0	3.732323169708252	1.8312162160873413
1.0	76040000.0	76050000.0	6.0	3.817089557647705	1.865972876548767
1.0	76060000.0	76070000.0	5.0	3.8154854774475098	1.8956787586212158
1.0	76100000.0	76110000.0	4.0	3.0969395637512207	1.5785893201828003
1.0	76200000.0	76210000.0	1.0	2.2120113372802734	1.0783281326293945
1.0	76210000.0	76220000.0	4.0	2.57686710357666	1.365426778793335
1.0	76220000.0	76230000.0	1.0	2.5828909873962402	1.335984468460083
1.0	76270000.0	76280000.0	3.0	3.1897850036621094	1.5759832859039307
1.0	76330000.0	76340000.0	1.0	4.139952659606934	1.9971119165420532
1.0	76380000.0	76390000.0	5.0	4.2260565757751465	2.0260796546936035
1.0	76420000.0	76430000.0	4.0	4.451964378356934	2.115356683731079
1.0	76430000.0	76440000.0	6.0	4.505153179168701	2.1358025074005127
1.0	76470000.0	76480000.0	5.0	4.683815956115723	2.1570255756378174
1.0	76480000.0	76490000.0	1.0	4.772843360900879	2.2237448692321777
1.0	76600000.0	76610000.0	1.0	3.4685845375061035	1.717108964920044
1.0	76610000.0	76620000.0	1.0	3.4517452716827393	1.7486603260040283
1.0	76820000.0	76830000.0	4.0	4.774075508117676	2.239379405975342
1.0	76880000.0	76890000.0	6.0	4.380486965179443	2.2237401008605957
1.0	76890000.0	76900000.0	7.0	4.400102615356445	2.1628384590148926
1.0	76900000.0	76910000.0	6.0	4.421660423278809	2.224245548248291
1.0	76910000.0	76920000.0	1.0	5.547779560089111	2.43131422996521
1.0	76930000.0	76940000.0	1.0	5.201409816741943	2.4353041648864746
1.0	76960000.0	76970000.0	5.0	4.896724224090576	2.269339084625244
1.0	76990000.0	77000000.0	5.0	4.969419002532959	2.3254904747009277
1.0	77000000.0	77010000.0	6.0	5.393565654754639	2.4214959144592285
1.0	77040000.0	77050000.0	7.0	5.6375274658203125	2.4515774250030518
1.0	77080000.0	77090000.0	11.0	5.34507417678833	2.3692171573638916
1.0	77090000.0	77100000.0	3.0	5.3419623374938965	2.4149904251098633
1.0	77100000.0	77110000.0	8.0	5.292694091796875	2.4126758575439453
1.0	77160000.0	77170000.0	5.0	5.215566158294678	2.342129945755005
1.0	77170000.0	77180000.0	3.0	5.295413970947266	2.377490282058716
1.0	77250000.0	77260000.0	3.0	5.0342302322387695	2.315751791000366
1.0	77300000.0	77310000.0	8.0	4.054226875305176	1.9720979928970337
1.0	77320000.0	77330000.0	3.0	4.401063919067383	2.080785036087036
1.0	77400000.0	77410000.0	0.0	4.24432897567749	2.0190517902374268
1.0	77440000.0	77450000.0	0.0	3.9817135334014893	1.9310228824615479
1.0	77500000.0	77510000.0	0.0	3.4214870929718018	1.6425933837890625
1.0	77610000.0	77620000.0	2.0	2.188978672027588	1.054107427597046
1.0	77620000.0	77630000.0	1.0	2.0727317333221436	0.9307751655578613
1.0	77630000.0	77640000.0	2.0	2.0663259029388428	0.9239524602890015
1.0	77650000.0	77660000.0	1.0	2.113770008087158	0.9744512438774109
1.0	77660000.0	77670000.0	2.0	2.0652377605438232	0.9227927923202515
1.0	77670000.0	77680000.0	2.0	2.147926092147827	1.0107184648513794
1.0	77680000.0	77690000.0	1.0	2.305586338043213	1.1755731105804443
1.0	77700000.0	77710000.0	2.0	2.6315343379974365	1.379734754562378
1.0	77790000.0	77800000.0	4.0	3.3429083824157715	1.6818307638168335
1.0	77800000.0	77810000.0	2.0	3.4912497997283936	1.7290515899658203
1.0	77890000.0	77900000.0	5.0	3.057176351547241	1.615674376487732
1.0	77950000.0	77960000.0	0.0	2.3957502841949463	1.2434556484222412
1.0	78010000.0	78020000.0	1.0	2.311021089553833	1.1811621189117432
1.0	78020000.0	78030000.0	3.0	1.9630982875823975	0.8148230314254761
1.0	78080000.0	78090000.0	3.0	1.9661610126495361	0.8180241584777832
1.0	78120000.0	78130000.0	2.0	2.0916409492492676	0.9509026408195496
1.0	78130000.0	78140000.0	0.0	2.1404247283935547	1.0027660131454468
1.0	78240000.0	78250000.0	2.0	2.066256523132324	0.9238773584365845
1.0	78280000.0	78290000.0	2.0	1.8217922449111938	0.6756793856620789
1.0	78340000.0	78350000.0	4.0	2.124051570892334	0.9853814244270325
1.0	78400000.0	78410000.0	5.0	2.2369065284729004	1.1043918132781982
1.0	78420000.0	78430000.0	6.0	1.8898900747299194	0.7401551008224487
1.0	78460000.0	78470000.0	0.0	2.250431537628174	1.1184957027435303
1.0	78470000.0	78480000.0	2.0	3.2290236949920654	1.6461536884307861
1.0	78510000.0	78520000.0	2.0	2.3039963245391846	1.173943281173706
1.0	78530000.0	78540000.0	0.0	2.350259304046631	1.2212544679641724
1.0	78570000.0	78580000.0	1.0	2.3657257556915283	1.2369511127471924
1.0	78590000.0	78600000.0	3.0	2.375138759613037	1.2464728355407715
1.0	78610000.0	78620000.0	2.0	2.5751900672912598	1.3820388317108154
1.0	78680000.0	78690000.0	3.0	3.2417266368865967	1.6651722192764282
1.0	78690000.0	78700000.0	3.0	3.338604688644409	1.6801820993423462
1.0	78700000.0	78710000.0	4.0	3.292067766189575	1.628962516784668
1.0	78720000.0	78730000.0	3.0	3.7336947917938232	1.8755366802215576
1.0	78770000.0	78780000.0	3.0	3.892650604248047	1.8981109857559204
1.0	78810000.0	78820000.0	4.0	4.112392902374268	1.9599294662475586
1.0	78970000.0	78980000.0	2.0	4.392078399658203	2.1064233779907227
1.0	79050000.0	79060000.0	3.0	4.330800533294678	2.0760560035705566
1.0	79090000.0	79100000.0	2.0	4.495995998382568	2.1373915672302246
1.0	79110000.0	79120000.0	5.0	4.256225109100342	2.091214656829834
1.0	79270000.0	79280000.0	9.0	4.6175689697265625	2.1441023349761963
1.0	79290000.0	79300000.0	7.0	4.4882097244262695	2.145991086959839
1.0	79320000.0	79330000.0	3.0	5.201495170593262	2.3044257164001465
1.0	79370000.0	79380000.0	3.0	5.82343053817749	2.5508549213409424
1.0	79420000.0	79430000.0	3.0	5.944577693939209	2.5680994987487793
1.0	79440000.0	79450000.0	9.0	5.528502941131592	2.570075511932373
1.0	79490000.0	79500000.0	3.0	6.063191890716553	2.6117427349090576
1.0	79500000.0	79510000.0	2.0	6.3029680252075195	2.6786584854125977
1.0	79520000.0	79530000.0	3.0	6.254429340362549	2.643815279006958
1.0	79560000.0	79570000.0	3.0	6.024645805358887	2.643970012664795
1.0	79640000.0	79650000.0	6.0	6.880343437194824	2.848414421081543
1.0	79650000.0	79660000.0	3.0	7.02267599105835	2.9371352195739746
1.0	79840000.0	79850000.0	7.0	6.973884582519531	2.9200494289398193
1.0	79850000.0	79860000.0	8.0	6.47904109954834	2.787038803100586
1.0	79860000.0	79870000.0	4.0	6.488526821136475	2.850283145904541
1.0	79910000.0	79920000.0	3.0	6.137584686279297	2.843446969985962
1.0	79980000.0	79990000.0	7.0	4.096871376037598	2.0771727561950684
1.0	80020000.0	80030000.0	6.0	4.814201354980469	2.4978787899017334
1.0	80120000.0	80130000.0	1.0	5.20123291015625	2.715916872024536
1.0	80270000.0	80280000.0	3.0	5.715714931488037	2.7847466468811035
1.0	80320000.0	80330000.0	4.0	5.919039249420166	2.757065773010254
1.0	80330000.0	80340000.0	6.0	5.938145637512207	2.7258498668670654
1.0	80440000.0	80450000.0	8.0	8.358863830566406	3.1375789642333984
1.0	80600000.0	80610000.0	8.0	6.851799011230469	2.820131301879883
1.0	80670000.0	80680000.0	14.0	8.45570182800293	3.147974729537964
1.0	80750000.0	80760000.0	13.0	7.279136657714844	2.9824154376983643
1.0	80760000.0	80770000.0	4.0	8.452840805053711	3.12223482131958
1.0	80820000.0	80830000.0	7.0	8.053301811218262	3.1313586235046387
1.0	80830000.0	80840000.0	8.0	8.1884183883667	3.157489776611328
1.0	80870000.0	80880000.0	5.0	7.166701316833496	2.925034284591675
1.0	80920000.0	80930000.0	11.0	9.139249801635742	3.206838607788086
1.0	80960000.0	80970000.0	5.0	9.171232223510742	3.1872339248657227
1.0	80980000.0	80990000.0	14.0	10.067608833312988	3.3583240509033203
1.0	81010000.0	81020000.0	10.0	10.977985382080078	3.494309186935425
1.0	81060000.0	81070000.0	17.0	10.948385238647461	3.4440524578094482
1.0	81070000.0	81080000.0	13.0	11.316163063049316	3.524639844894409
1.0	81200000.0	81210000.0	9.0	9.298019409179688	3.1945888996124268
1.0	81310000.0	81320000.0	8.0	10.299151420593262	3.3303451538085938
1.0	81420000.0	81430000.0	7.0	10.671330451965332	3.4010672569274902
1.0	81430000.0	81440000.0	12.0	9.872288703918457	3.2652640342712402
1.0	81450000.0	81460000.0	12.0	10.36118221282959	3.362363338470459
1.0	81480000.0	81490000.0	5.0	9.983846664428711	3.290325164794922
1.0	81490000.0	81500000.0	11.0	9.71662712097168	3.2349822521209717
1.0	81600000.0	81610000.0	15.0	10.031898498535156	3.2982048988342285
1.0	81680000.0	81690000.0	16.0	9.990240097045898	3.2770180702209473
1.0	81690000.0	81700000.0	8.0	10.234652519226074	3.3206276893615723
1.0	81780000.0	81790000.0	5.0	10.922137260437012	3.4386589527130127
1.0	81800000.0	81810000.0	16.0	9.948724746704102	3.3051376342773438
1.0	81890000.0	81900000.0	11.0	9.41727352142334	3.154496192932129
1.0	81900000.0	81910000.0	4.0	10.318689346313477	3.3229904174804688
1.0	81920000.0	81930000.0	3.0	10.065505981445312	3.2677109241485596
1.0	81940000.0	81950000.0	9.0	9.263551712036133	3.137394428253174
1.0	82070000.0	82080000.0	9.0	9.680554389953613	3.177056312561035
1.0	82160000.0	82170000.0	9.0	9.55473518371582	3.192988872528076
1.0	82210000.0	82220000.0	9.0	10.546409606933594	3.3625359535217285
1.0	82230000.0	82240000.0	7.0	10.539756774902344	3.367110013961792
1.0	82280000.0	82290000.0	8.0	10.725778579711914	3.4166367053985596
1.0	82330000.0	82340000.0	12.0	10.535055160522461	3.3779823780059814
1.0	82350000.0	82360000.0	6.0	11.363961219787598	3.5217082500457764
1.0	82410000.0	82420000.0	9.0	10.887113571166992	3.4116389751434326
1.0	82420000.0	82430000.0	11.0	10.72736644744873	3.3864738941192627
1.0	82430000.0	82440000.0	11.0	10.242340087890625	3.289452075958252
1.0	82450000.0	82460000.0	12.0	9.923576354980469	3.2298073768615723
1.0	82560000.0	82570000.0	8.0	9.452802658081055	3.1706109046936035
1.0	82570000.0	82580000.0	10.0	9.729909896850586	3.224907636642456
1.0	82590000.0	82600000.0	4.0	7.314542293548584	2.8301773071289062
1.0	82750000.0	82760000.0	12.0	9.465967178344727	3.1529500484466553
1.0	82760000.0	82770000.0	8.0	9.304083824157715	3.1129682064056396
1.0	82800000.0	82810000.0	7.0	9.475462913513184	3.179354190826416
1.0	82840000.0	82850000.0	8.0	9.69383716583252	3.179163694381714
1.0	82850000.0	82860000.0	12.0	9.01811408996582	3.0822713375091553
1.0	82920000.0	82930000.0	10.0	8.917673110961914	3.1238820552825928
1.0	83030000.0	83040000.0	10.0	8.855897903442383	3.157582998275757
1.0	83040000.0	83050000.0	10.0	8.63956356048584	3.142975330352783
1.0	83080000.0	83090000.0	7.0	8.942065238952637	3.1340084075927734
1.0	83100000.0	83110000.0	13.0	8.927635192871094	3.158447742462158
1.0	83110000.0	83120000.0	17.0	8.666987419128418	3.1713109016418457
1.0	83130000.0	83140000.0	7.0	8.453529357910156	3.0951924324035645
1.0	83170000.0	83180000.0	11.0	8.407403945922852	3.1864943504333496
1.0	83280000.0	83290000.0	7.0	7.302595615386963	2.9564201831817627
1.0	83300000.0	83310000.0	5.0	6.969906806945801	2.870746374130249
1.0	83380000.0	83390000.0	4.0	7.244813442230225	2.9139764308929443
1.0	83430000.0	83440000.0	7.0	7.746116638183594	2.9715914726257324
1.0	83440000.0	83450000.0	8.0	7.204337120056152	2.8410868644714355
1.0	83470000.0	83480000.0	4.0	7.478000640869141	2.874251365661621
1.0	83480000.0	83490000.0	9.0	7.228486061096191	2.8094663619995117
1.0	83520000.0	83530000.0	7.0	6.153741836547852	2.6878395080566406
1.0	84020000.0	84030000.0	3.0	2.4196057319641113	1.2911323308944702
1.0	84040000.0	84050000.0	1.0	2.6043448448181152	1.4709255695343018
1.0	84060000.0	84070000.0	5.0	2.7340087890625	1.527658224105835
1.0	84080000.0	84090000.0	2.0	2.464655637741089	1.3358312845230103
1.0	84090000.0	84100000.0	1.0	2.879054069519043	1.5060179233551025
1.0	84250000.0	84260000.0	6.0	3.003861427307129	1.5900629758834839
1.0	84290000.0	84300000.0	1.0	3.4239845275878906	1.7697376012802124
1.0	84380000.0	84390000.0	1.0	3.1706478595733643	1.6359755992889404
1.0	84440000.0	84450000.0	3.0	3.477804183959961	1.7081772089004517
1.0	84480000.0	84490000.0	4.0	3.5028395652770996	1.7268342971801758
1.0	84510000.0	84520000.0	1.0	3.227057695388794	1.5911086797714233
1.0	84570000.0	84580000.0	4.0	3.0553174018859863	1.6022741794586182
1.0	84630000.0	84640000.0	2.0	2.398759365081787	1.2702654600143433
1.0	84660000.0	84670000.0	3.0	2.0490195751190186	0.9055377840995789
1.0	84680000.0	84690000.0	0.0	2.146038770675659	1.0087213516235352
1.0	84840000.0	84850000.0	2.0	2.2360146045684814	1.1034588813781738
1.0	84940000.0	84950000.0	1.0	1.9436876773834229	0.7946809530258179
1.0	85010000.0	85020000.0	0.0	1.8962876796722412	0.7465142011642456
1.0	85120000.0	85130000.0	2.0	1.7579288482666016	0.6233450174331665
1.0	85150000.0	85160000.0	0.0	1.9935104846954346	0.8467128872871399
1.0	85160000.0	85170000.0	1.0	2.1852059364318848	1.0501365661621094
1.0	85250000.0	85260000.0	4.0	2.203488826751709	1.0693848133087158
1.0	85330000.0	85340000.0	1.0	2.3675224781036377	1.238769769668579
1.0	85340000.0	85350000.0	0.0	2.404684543609619	1.2762045860290527
1.0	85450000.0	85460000.0	1.0	2.3290648460388184	1.1996490955352783
1.0	85510000.0	85520000.0	2.0	2.128178596496582	0.9897605776786804
1.0	85520000.0	85530000.0	1.0	2.2516677379608154	1.1197818517684937
1.0	85560000.0	85570000.0	1.0	2.3268039226531982	1.1973388195037842
1.0	85620000.0	85630000.0	1.0	2.5777626037597656	1.3547579050064087
1.0	85640000.0	85650000.0	4.0	2.4576783180236816	1.2831045389175415
1.0	85700000.0	85710000.0	3.0	2.7509407997131348	1.4578936100006104
1.0	85720000.0	85730000.0	0.0	2.3367419242858887	1.2074882984161377
1.0	85760000.0	85770000.0	0.0	2.877410411834717	1.503657579421997
1.0	85770000.0	85780000.0	2.0	2.8982322216033936	1.5056965351104736
1.0	85840000.0	85850000.0	7.0	2.5669193267822266	1.3779529333114624
1.0	85890000.0	85900000.0	2.0	3.3140578269958496	1.6970396041870117
1.0	85910000.0	85920000.0	0.0	3.364041566848755	1.719308853149414
1.0	85980000.0	85990000.0	8.0	3.600102186203003	1.8334468603134155
1.0	86050000.0	86060000.0	2.0	3.818294048309326	1.8539339303970337
1.0	86100000.0	86110000.0	1.0	2.3907229900360107	1.2621872425079346
1.0	86140000.0	86150000.0	2.0	2.232978105545044	1.1002920866012573
1.0	86150000.0	86160000.0	1.0	2.1807446479797363	1.0454264879226685
1.0	86240000.0	86250000.0	3.0	3.1059935092926025	1.5013904571533203
1.0	86420000.0	86430000.0	3.0	3.9209914207458496	1.890246033668518
1.0	86450000.0	86460000.0	3.0	4.070117950439453	1.936445951461792
1.0	86560000.0	86570000.0	1.0	3.7875447273254395	1.8164523839950562
1.0	86600000.0	86610000.0	4.0	3.5183207988739014	1.7230104207992554
1.0	86620000.0	86630000.0	2.0	3.5541961193084717	1.7859079837799072
1.0	86630000.0	86640000.0	2.0	3.170670986175537	1.56631338596344
1.0	86670000.0	86680000.0	3.0	3.593043565750122	1.7899589538574219
1.0	86690000.0	86700000.0	3.0	3.409231662750244	1.7049477100372314
1.0	86740000.0	86750000.0	2.0	3.2737202644348145	1.6707799434661865
1.0	86880000.0	86890000.0	1.0	2.5899147987365723	1.3542429208755493
1.0	86920000.0	86930000.0	3.0	2.899874687194824	1.523127794265747
1.0	86940000.0	86950000.0	2.0	2.799426555633545	1.4801899194717407
1.0	86950000.0	86960000.0	1.0	2.789236545562744	1.4725886583328247
1.0	87060000.0	87070000.0	1.0	2.8524060249328613	1.4712978601455688
1.0	87080000.0	87090000.0	1.0	2.8480067253112793	1.4894232749938965
1.0	87170000.0	87180000.0	2.0	2.159679889678955	1.0231664180755615
1.0	87210000.0	87220000.0	2.0	1.9109500646591187	0.7612228393554688
1.0	87330000.0	87340000.0	0.0	2.1388442516326904	1.0010926723480225
1.0	87450000.0	87460000.0	3.0	2.347966432571411	1.2189245223999023
1.0	87470000.0	87480000.0	2.0	2.6004204750061035	1.3577468395233154
1.0	87500000.0	87510000.0	0.0	2.8050103187561035	1.4812599420547485
1.0	87520000.0	87530000.0	20.0	2.4900612831115723	1.2472140789031982
1.0	87590000.0	87600000.0	2.0	2.460761547088623	1.2957839965820312
1.0	87740000.0	87750000.0	1.0	2.369960308074951	1.2412397861480713
1.0	87760000.0	87770000.0	2.0	2.297839403152466	1.1676044464111328
1.0	87790000.0	87800000.0	3.0	2.9490535259246826	1.7826440334320068
1.0	87830000.0	87840000.0	5.0	2.3276069164276123	1.1981589794158936
1.0	87900000.0	87910000.0	2.0	2.8929762840270996	1.4871063232421875
1.0	87990000.0	88000000.0	4.0	2.8366847038269043	1.4097405672073364
1.0	88050000.0	88060000.0	0.0	2.9801039695739746	1.5060021877288818
1.0	88080000.0	88090000.0	5.0	2.885435104370117	1.432202696800232
1.0	88270000.0	88280000.0	3.0	2.537060260772705	1.331498384475708
1.0	88410000.0	88420000.0	2.0	3.006582021713257	1.5085383653640747
1.0	88610000.0	88620000.0	4.0	3.0944724082946777	1.567505121231079
1.0	88730000.0	88740000.0	5.0	3.229233980178833	1.6137893199920654
1.0	88760000.0	88770000.0	4.0	3.481746196746826	1.7445087432861328
1.0	88830000.0	88840000.0	6.0	4.147391319274902	1.995465874671936
1.0	88950000.0	88960000.0	4.0	4.741570949554443	2.221968412399292
1.0	88980000.0	88990000.0	6.0	4.2636542320251465	2.036628246307373
1.0	89130000.0	89140000.0	1.0	2.4602742195129395	1.3315070867538452
1.0	89140000.0	89150000.0	5.0	2.5240752696990967	1.3939441442489624
1.0	89190000.0	89200000.0	1.0	2.131469249725342	0.993259072303772
1.0	89250000.0	89260000.0	3.0	2.05836820602417	0.9154840707778931
1.0	89330000.0	89340000.0	3.0	2.169778347015381	1.033851146697998
1.0	89420000.0	89430000.0	2.0	1.9006233215332031	0.7508437633514404
1.0	89480000.0	89490000.0	1.0	2.1132256984710693	0.9738728404045105
1.0	89500000.0	89510000.0	1.0	2.270090103149414	1.1389240026474
1.0	89610000.0	89620000.0	0.0	2.213603973388672	1.0800015926361084
1.0	89760000.0	89770000.0	3.0	2.343604564666748	1.2144802808761597
1.0	89820000.0	89830000.0	2.0	2.2085394859313965	1.0746877193450928
1.0	89830000.0	89840000.0	1.0	2.2169032096862793	1.0834605693817139
1.0	89920000.0	89930000.0	3.0	2.1882259845733643	1.0533154010772705
1.0	89940000.0	89950000.0	0.0	2.171459436416626	1.0356295108795166
1.0	89980000.0	89990000.0	2.0	2.0971732139587402	0.9567948579788208
1.0	90020000.0	90030000.0	0.0	1.9251655340194702	0.7756631970405579
1.0	90080000.0	90090000.0	0.0	2.0912444591522217	0.9504823684692383
1.0	90090000.0	90100000.0	2.0	2.510686159133911	1.3809360265731812
1.0	90100000.0	90110000.0	2.0	2.195829391479492	1.0613276958465576
1.0	90190000.0	90200000.0	0.0	1.9877474308013916	0.840643584728241
1.0	90230000.0	90240000.0	2.0	2.1630680561065674	1.0267529487609863
1.0	90300000.0	90310000.0	2.0	1.8297754526138306	0.6828661561012268
1.0	90380000.0	90390000.0	1.0	1.7809467315673828	0.6410027742385864
1.0	90410000.0	90420000.0	2.0	1.9469850063323975	0.7980942726135254
1.0	90500000.0	90510000.0	0.0	2.1978676319122314	1.0634714365005493
1.0	90570000.0	90580000.0	1.0	2.321923017501831	1.1923409700393677
1.0	90610000.0	90620000.0	1.0	2.709429979324341	1.430741786956787
1.0	90640000.0	90650000.0	3.0	2.6359200477600098	1.3930107355117798
1.0	90700000.0	90710000.0	1.0	3.434612989425659	1.6960639953613281
1.0	90740000.0	90750000.0	5.0	2.97175669670105	1.524269461631775
1.0	90770000.0	90780000.0	2.0	3.429110050201416	1.704708456993103
1.0	90880000.0	90890000.0	2.0	4.047701835632324	1.9542557001113892
1.0	90890000.0	90900000.0	4.0	3.806124448776245	1.8399521112442017
1.0	90900000.0	90910000.0	4.0	3.738018035888672	1.7977821826934814
1.0	90920000.0	90930000.0	3.0	3.571697950363159	1.7628765106201172
1.0	91010000.0	91020000.0	2.0	4.07445764541626	1.966646432876587
1.0	91040000.0	91050000.0	4.0	3.9082016944885254	1.922668695449829
1.0	91240000.0	91250000.0	7.0	3.161210298538208	1.6455501317977905
1.0	91360000.0	91370000.0	2.0	2.4107067584991455	1.282238245010376
1.0	91370000.0	91380000.0	1.0	2.70517635345459	1.515895128250122
1.0	91390000.0	91400000.0	2.0	2.5580079555511475	1.4266996383666992
1.0	91480000.0	91490000.0	4.0	3.067030429840088	1.8828496932983398
1.0	91490000.0	91500000.0	1.0	2.97255277633667	1.5783600807189941
1.0	91560000.0	91570000.0	2.0	3.0436558723449707	1.6130962371826172
1.0	91630000.0	91640000.0	4.0	2.856452226638794	1.4592386484146118
1.0	91640000.0	91650000.0	3.0	2.9449667930603027	1.5302960872650146
1.0	91660000.0	91670000.0	2.0	3.1929805278778076	1.632269263267517
1.0	91700000.0	91710000.0	4.0	3.368882656097412	1.6514770984649658
1.0	91740000.0	91750000.0	2.0	2.8558974266052246	1.505275845527649
1.0	91800000.0	91810000.0	3.0	3.353236436843872	1.6910340785980225
1.0	91810000.0	91820000.0	1.0	3.484297275543213	1.7331794500350952
1.0	91920000.0	91930000.0	1.0	2.853792190551758	1.460803747177124
1.0	92050000.0	92060000.0	3.0	2.4836487770080566	1.2785611152648926
1.0	92110000.0	92120000.0	1.0	2.395348072052002	1.266837477684021
1.0	92250000.0	92260000.0	3.0	2.2834925651550293	1.152797818183899
1.0	92270000.0	92280000.0	0.0	2.451542854309082	1.3228784799575806
1.0	92440000.0	92450000.0	2.0	3.0647218227386475	1.5891268253326416
1.0	92450000.0	92460000.0	2.0	3.0678930282592773	1.567911982536316
1.0	92460000.0	92470000.0	4.0	2.7587573528289795	1.4410006999969482
1.0	92530000.0	92540000.0	2.0	2.871889114379883	1.4772186279296875
1.0	92590000.0	92600000.0	7.0	2.32957124710083	1.2001668214797974
1.0	92630000.0	92640000.0	3.0	2.3623390197753906	1.233518362045288
1.0	92660000.0	92670000.0	0.0	2.7974915504455566	1.4451770782470703
1.0	92770000.0	92780000.0	4.0	1.8381296396255493	0.6905115246772766
1.0	92830000.0	92840000.0	1.0	1.9964542388916016	0.8498207330703735
1.0	92870000.0	92880000.0	1.0	2.134763717651367	0.9967585802078247
1.0	92980000.0	92990000.0	2.0	1.901360273361206	0.7515807747840881
1.0	93020000.0	93030000.0	1.0	2.0722546577453613	0.9302630424499512
1.0	93070000.0	93080000.0	3.0	2.0036020278930664	0.8573631048202515
1.0	93230000.0	93240000.0	1.0	2.2750329971313477	1.1440412998199463
1.0	93310000.0	93320000.0	2.0	2.0856897830963135	0.9445659518241882
1.0	93330000.0	93340000.0	3.0	2.452662229537964	1.3239867687225342
1.0	93370000.0	93380000.0	2.0	2.890204906463623	1.5741121768951416
1.0	93390000.0	93400000.0	2.0	4.352268218994141	2.140040874481201
1.0	93420000.0	93430000.0	28.0	5.364505767822266	2.444056272506714
1.0	93430000.0	93440000.0	7.0	3.842923402786255	2.025524377822876
1.0	93500000.0	93510000.0	1.0	4.2756028175354	2.150629997253418
1.0	93520000.0	93530000.0	1.0	2.8612220287323	1.5033210515975952
1.0	93540000.0	93550000.0	1.0	2.647714138031006	1.5118036270141602
1.0	93560000.0	93570000.0	1.0	1.9690011739730835	0.8209851384162903
1.0	93740000.0	93750000.0	0.0	1.9539909362792969	0.8053553700447083
1.0	93760000.0	93770000.0	1.0	1.8373878002166748	0.6898297667503357
1.0	93860000.0	93870000.0	3.0	2.2652945518493652	1.133949875831604
1.0	93880000.0	93890000.0	4.0	2.3321597576141357	1.202812671661377
1.0	93890000.0	93900000.0	0.0	2.3918039798736572	1.2632747888565063
1.0	93940000.0	93950000.0	2.0	2.295626640319824	1.1653223037719727
1.0	94030000.0	94040000.0	0.0	1.7546942234039307	0.6209918260574341
1.0	94060000.0	94070000.0	1.0	1.8780704736709595	0.7285220623016357
1.0	94160000.0	94170000.0	3.0	2.2801711559295654	1.1493624448776245
1.0	94190000.0	94200000.0	5.0	2.082294464111328	0.9409539103507996
1.0	94200000.0	94210000.0	2.0	2.0925207138061523	0.9518396258354187
1.0	94210000.0	94220000.0	1.0	2.2906086444854736	1.1601463556289673
1.0	94230000.0	94240000.0	2.0	2.032444715499878	0.8879162073135376
1.0	94240000.0	94250000.0	2.0	2.052757978439331	0.9095102548599243
1.0	94330000.0	94340000.0	3.0	1.8901466131210327	0.7404084801673889
1.0	94340000.0	94350000.0	0.0	2.5720443725585938	1.440155267715454
1.0	94360000.0	94370000.0	2.0	2.0115115642547607	0.8657223582267761
1.0	94380000.0	94390000.0	4.0	2.3997700214385986	1.2712783813476562
1.0	94420000.0	94430000.0	5.0	2.4072458744049072	1.2787727117538452
1.0	94460000.0	94470000.0	2.0	2.980055093765259	1.5694224834442139
1.0	94520000.0	94530000.0	1.0	2.9580581188201904	1.5593397617340088
1.0	94590000.0	94600000.0	0.0	3.0123724937438965	1.5770378112792969
1.0	94630000.0	94640000.0	3.0	3.295588731765747	1.7311012744903564
1.0	94640000.0	94650000.0	5.0	3.3500874042510986	1.7205069065093994
1.0	94660000.0	94670000.0	3.0	3.012096881866455	1.5680359601974487
1.0	94670000.0	94680000.0	2.0	3.196349620819092	1.6246836185455322
1.0	94690000.0	94700000.0	1.0	2.9929816722869873	1.5466123819351196
1.0	94710000.0	94720000.0	3.0	3.11743426322937	1.6489183902740479
1.0	94800000.0	94810000.0	3.0	3.088346242904663	1.570443034172058
1.0	94990000.0	95000000.0	1.0	2.6352365016937256	1.368772268295288
1.0	95090000.0	95100000.0	2.0	3.4271178245544434	1.7183825969696045
1.0	95180000.0	95190000.0	5.0	3.3422112464904785	1.686058759689331
1.0	95250000.0	95260000.0	3.0	3.4211201667785645	1.687669038772583
1.0	95260000.0	95270000.0	1.0	3.223447322845459	1.6081972122192383
1.0	95350000.0	95360000.0	5.0	3.267899990081787	1.6062707901000977
1.0	95360000.0	95370000.0	6.0	3.1873016357421875	1.6200590133666992
1.0	95430000.0	95440000.0	3.0	3.3713066577911377	1.674198865890503
1.0	95440000.0	95450000.0	1.0	3.341707944869995	1.6782375574111938
1.0	95450000.0	95460000.0	2.0	3.257554531097412	1.6696968078613281
1.0	95510000.0	95520000.0	2.0	3.315814256668091	1.6621729135513306
1.0	95520000.0	95530000.0	3.0	3.3764007091522217	1.6951115131378174
1.0	95670000.0	95680000.0	2.0	4.211295127868652	2.049136161804199
1.0	95720000.0	95730000.0	4.0	5.090636730194092	2.2897732257843018
1.0	95730000.0	95740000.0	5.0	5.1866655349731445	2.3918800354003906
1.0	95740000.0	95750000.0	8.0	5.092988014221191	2.330024003982544
1.0	95780000.0	95790000.0	8.0	5.395099639892578	2.4219086170196533
1.0	95790000.0	95800000.0	7.0	5.658925533294678	2.474496841430664
1.0	95840000.0	95850000.0	5.0	5.951348304748535	2.5804009437561035
1.0	95860000.0	95870000.0	6.0	6.104841709136963	2.6214094161987305
1.0	95950000.0	95960000.0	5.0	6.19699239730835	2.6146273612976074
1.0	96010000.0	96020000.0	3.0	6.402000427246094	2.6230878829956055
1.0	96070000.0	96080000.0	10.0	6.43080997467041	2.621724843978882
1.0	96080000.0	96090000.0	1.0	6.882713317871094	2.6948959827423096
1.0	96120000.0	96130000.0	7.0	6.992486000061035	2.7292423248291016
1.0	96170000.0	96180000.0	10.0	6.857227325439453	2.715832471847534
1.0	96200000.0	96210000.0	8.0	7.231337547302246	2.7916171550750732
1.0	96250000.0	96260000.0	10.0	6.587006568908691	2.6403675079345703
1.0	96270000.0	96280000.0	9.0	7.155493259429932	2.8052401542663574
1.0	96330000.0	96340000.0	2.0	7.208128929138184	2.8039462566375732
1.0	96430000.0	96440000.0	10.0	6.307835578918457	2.662837266921997
1.0	96470000.0	96480000.0	11.0	7.36038064956665	2.8232600688934326
1.0	96520000.0	96530000.0	1.0	6.294102668762207	2.669616937637329
1.0	96550000.0	96560000.0	10.0	7.461406707763672	2.8261311054229736
1.0	96640000.0	96650000.0	6.0	7.977217197418213	2.886043071746826
1.0	96670000.0	96680000.0	5.0	7.932948112487793	2.8753631114959717
1.0	96730000.0	96740000.0	6.0	7.70349645614624	2.8851113319396973
1.0	96890000.0	96900000.0	2.0	7.137179374694824	2.7435832023620605
1.0	96950000.0	96960000.0	4.0	6.269379138946533	2.6037440299987793
1.0	96980000.0	96990000.0	6.0	5.481976509094238	2.386864185333252
1.0	96990000.0	97000000.0	11.0	5.460880279541016	2.4052653312683105
1.0	97020000.0	97030000.0	6.0	5.884117126464844	2.4896419048309326
1.0	97080000.0	97090000.0	7.0	5.135544776916504	2.3537659645080566
1.0	97120000.0	97130000.0	7.0	4.190065383911133	2.0241732597351074
1.0	97150000.0	97160000.0	4.0	3.9055328369140625	1.881667137145996
1.0	97240000.0	97250000.0	3.0	2.386172294616699	1.2336905002593994
1.0	97250000.0	97260000.0	3.0	2.7325758934020996	1.5024436712265015
1.0	97300000.0	97310000.0	5.0	4.4550580978393555	2.1556286811828613
1.0	97370000.0	97380000.0	8.0	5.594573020935059	2.462085723876953
1.0	97430000.0	97440000.0	4.0	5.6832451820373535	2.5277040004730225
1.0	97480000.0	97490000.0	6.0	6.999852657318115	2.711620330810547
1.0	97510000.0	97520000.0	5.0	7.123420715332031	2.7514901161193848
1.0	97550000.0	97560000.0	11.0	7.088825225830078	2.8176400661468506
1.0	97570000.0	97580000.0	13.0	6.9044508934021	2.7791435718536377
1.0	97670000.0	97680000.0	7.0	7.912760257720947	2.9647469520568848
1.0	97680000.0	97690000.0	12.0	7.769739627838135	2.950050115585327
1.0	97740000.0	97750000.0	15.0	8.776976585388184	3.0899531841278076
1.0	97790000.0	97800000.0	8.0	8.967387199401855	3.1415250301361084
1.0	97900000.0	97910000.0	11.0	9.763141632080078	3.2745697498321533
1.0	97920000.0	97930000.0	12.0	9.512701034545898	3.2051453590393066
1.0	97950000.0	97960000.0	11.0	9.46573543548584	3.2066218852996826
1.0	97980000.0	97990000.0	5.0	10.571934700012207	3.3878066539764404
1.0	97990000.0	98000000.0	12.0	9.987815856933594	3.2981815338134766
1.0	98080000.0	98090000.0	10.0	10.016317367553711	3.2818355560302734
1.0	98130000.0	98140000.0	9.0	10.232232093811035	3.3115925788879395
1.0	98190000.0	98200000.0	8.0	9.584528923034668	3.224738359451294
1.0	98260000.0	98270000.0	11.0	8.686250686645508	3.0470166206359863
1.0	98280000.0	98290000.0	10.0	8.464301109313965	3.0018503665924072
1.0	98290000.0	98300000.0	8.0	7.925992012023926	2.9325034618377686
1.0	98310000.0	98320000.0	10.0	6.8597517013549805	2.788245439529419
1.0	98350000.0	98360000.0	5.0	8.790462493896484	3.0492844581604004
1.0	98420000.0	98430000.0	11.0	8.007485389709473	2.8832151889801025
1.0	98440000.0	98450000.0	19.0	7.587090492248535	2.823695659637451
1.0	98450000.0	98460000.0	6.0	7.70775842666626	2.8710029125213623
1.0	98460000.0	98470000.0	11.0	7.826441287994385	2.859759569168091
1.0	98490000.0	98500000.0	10.0	7.961663246154785	2.887751817703247
1.0	98520000.0	98530000.0	12.0	6.270171165466309	2.752718210220337
1.0	98530000.0	98540000.0	9.0	8.628656387329102	2.99642014503479
1.0	98560000.0	98570000.0	7.0	7.922839164733887	2.9091362953186035
1.0	98610000.0	98620000.0	12.0	8.216368675231934	2.9201583862304688
1.0	98640000.0	98650000.0	8.0	8.275591850280762	2.926187753677368
1.0	98660000.0	98670000.0	9.0	8.207746505737305	2.9124035835266113
1.0	98670000.0	98680000.0	5.0	7.338641166687012	2.8199548721313477
1.0	98740000.0	98750000.0	9.0	8.069016456604004	2.9069113731384277
1.0	98760000.0	98770000.0	11.0	7.4805450439453125	2.8345041275024414
1.0	98820000.0	98830000.0	6.0	7.937438011169434	2.895256519317627
1.0	98840000.0	98850000.0	8.0	7.967563629150391	2.894174098968506
1.0	98850000.0	98860000.0	4.0	8.204630851745605	2.915987968444824
1.0	98870000.0	98880000.0	7.0	8.116060256958008	2.9385430812835693
1.0	98890000.0	98900000.0	10.0	7.772432804107666	2.863344192504883
1.0	98910000.0	98920000.0	7.0	7.7830986976623535	2.8557775020599365
1.0	99010000.0	99020000.0	8.0	9.034220695495605	3.0572824478149414
1.0	99030000.0	99040000.0	21.0	8.224340438842773	2.9431586265563965
1.0	99150000.0	99160000.0	8.0	7.572099208831787	2.826329231262207
1.0	99220000.0	99230000.0	8.0	6.531519889831543	2.6839606761932373
1.0	99230000.0	99240000.0	10.0	6.1515326499938965	2.538358211517334
1.0	99420000.0	99430000.0	6.0	6.037178039550781	2.577197313308716
1.0	99430000.0	99440000.0	12.0	5.729916572570801	2.4225528240203857
1.0	99480000.0	99490000.0	6.0	6.2184600830078125	2.5455002784729004
1.0	99540000.0	99550000.0	8.0	6.040175437927246	2.548795700073242
1.0	99770000.0	99780000.0	3.0	5.917212963104248	2.49747896194458
1.0	99820000.0	99830000.0	9.0	5.235559940338135	2.3596630096435547
1.0	99830000.0	99840000.0	9.0	5.576552867889404	2.4252877235412598
1.0	99880000.0	99890000.0	6.0	5.429586410522461	2.3941149711608887
1.0	99920000.0	99930000.0	4.0	4.6663818359375	2.1797900199890137
1.0	100110000.0	100120000.0	2.0	2.23313570022583	1.1004537343978882
1.0	100130000.0	100140000.0	0.0	2.923671245574951	1.497353196144104
1.0	100150000.0	100160000.0	2.0	2.928225040435791	1.4890644550323486
1.0	100270000.0	100280000.0	0.0	2.2161078453063965	1.0826247930526733
1.0	100280000.0	100290000.0	5.0	2.180410385131836	1.0450748205184937
1.0	100290000.0	100300000.0	0.0	2.349907159805298	1.220897912979126
1.0	100300000.0	100310000.0	6.0	2.2201201915740967	1.0868332386016846
1.0	100330000.0	100340000.0	2.0	1.8356339931488037	0.6882216334342957
1.0	100410000.0	100420000.0	1.0	2.1275689601898193	0.9891164898872375
1.0	100490000.0	100500000.0	1.0	2.0492568016052246	0.9057908058166504
1.0	100510000.0	100520000.0	2.0	2.066615104675293	0.9242574572563171
1.0	100530000.0	100540000.0	1.0	1.9165401458740234	0.7668780088424683
1.0	100550000.0	100560000.0	5.0	1.9573395252227783	0.8088308572769165
1.0	100590000.0	100600000.0	2.0	2.2253787517547607	1.0923421382904053
1.0	100680000.0	100690000.0	1.0	1.8135592937469482	0.6683937311172485
1.0	100710000.0	100720000.0	1.0	2.0166773796081543	0.8711978793144226
1.0	100720000.0	100730000.0	1.0	2.088994264602661	0.9480870962142944
1.0	100740000.0	100750000.0	1.0	1.7279396057128906	0.6029237508773804
1.0	100760000.0	100770000.0	1.0	2.0125813484191895	0.866855800151825
1.0	100840000.0	100850000.0	2.0	1.9913848638534546	0.8444744348526001
1.0	100870000.0	100880000.0	1.0	2.1156487464904785	0.9764522314071655
1.0	100980000.0	100990000.0	2.0	2.134110927581787	0.9960664510726929
1.0	100990000.0	101000000.0	2.0	2.2588236331939697	1.1272281408309937
1.0	101000000.0	101010000.0	1.0	2.4273695945739746	1.2378515005111694
1.0	101010000.0	101020000.0	3.0	2.5677483081817627	1.3549515008926392
1.0	101020000.0	101030000.0	1.0	2.7358572483062744	1.432701826095581
1.0	101080000.0	101090000.0	3.0	2.5481879711151123	1.3324633836746216
1.0	101260000.0	101270000.0	2.0	3.3348731994628906	1.7002589702606201
1.0	101290000.0	101300000.0	5.0	2.8370699882507324	1.4502770900726318
1.0	101360000.0	101370000.0	3.0	3.085021734237671	1.8978626728057861
1.0	101390000.0	101400000.0	2.0	2.0807251930236816	0.9392825961112976
1.0	101420000.0	101430000.0	1.0	1.9632648229599	0.8149980306625366
1.0	101450000.0	101460000.0	1.0	1.936331033706665	0.7871009707450867
1.0	101540000.0	101550000.0	0.0	2.063614845275879	0.9210642576217651
1.0	101550000.0	101560000.0	3.0	1.9814971685409546	0.8340826034545898
1.0	101560000.0	101570000.0	0.0	2.1781716346740723	1.042716383934021
1.0	101590000.0	101600000.0	4.0	2.2581348419189453	1.1265116930007935
1.0	101600000.0	101610000.0	2.0	2.231673240661621	1.098922610282898
1.0	101630000.0	101640000.0	0.0	2.283257246017456	1.1525553464889526
1.0	101660000.0	101670000.0	1.0	2.3210043907165527	1.1914020776748657
1.0	101670000.0	101680000.0	0.0	2.32890248298645	1.1994822025299072
1.0	101780000.0	101790000.0	0.0	2.321495532989502	1.1773548126220703
1.0	101790000.0	101800000.0	3.0	2.3259975910186768	1.194728136062622
1.0	101890000.0	101900000.0	1.0	2.526583671569824	1.3134548664093018
1.0	101950000.0	101960000.0	6.0	2.8362584114074707	1.4831047058105469
1.0	101990000.0	102000000.0	3.0	2.962099552154541	1.5368026494979858
1.0	102000000.0	102010000.0	2.0	3.1604843139648438	1.6047725677490234
1.0	102130000.0	102140000.0	6.0	4.035756587982178	1.9381659030914307
1.0	102350000.0	102360000.0	5.0	5.076688289642334	2.3515169620513916
1.0	102360000.0	102370000.0	2.0	5.509276390075684	2.4695820808410645
1.0	102520000.0	102530000.0	10.0	7.459881782531738	2.8142523765563965
1.0	102550000.0	102560000.0	4.0	7.645305633544922	2.8761672973632812
1.0	102570000.0	102580000.0	4.0	7.296703338623047	2.81018328666687
1.0	102680000.0	102690000.0	9.0	8.256341934204102	3.02885365486145
1.0	102720000.0	102730000.0	10.0	7.699679374694824	2.965920925140381
1.0	102800000.0	102810000.0	7.0	7.127493381500244	2.881133556365967
1.0	102810000.0	102820000.0	10.0	7.822798252105713	2.969548225402832
1.0	102850000.0	102860000.0	4.0	7.234321594238281	2.8847572803497314
1.0	102960000.0	102970000.0	6.0	8.794668197631836	3.0906968116760254
1.0	102990000.0	103000000.0	9.0	9.1364107131958	3.1372127532958984
1.0	103030000.0	103040000.0	13.0	8.556340217590332	3.171703577041626
1.0	103040000.0	103050000.0	10.0	8.199247360229492	3.0572643280029297
1.0	103070000.0	103080000.0	12.0	9.154147148132324	3.188141345977783
1.0	103130000.0	103140000.0	8.0	10.213798522949219	3.3211898803710938
1.0	103160000.0	103170000.0	13.0	9.417140007019043	3.2320377826690674
1.0	103250000.0	103260000.0	4.0	10.052270889282227	3.309299945831299
1.0	103350000.0	103360000.0	9.0	8.736764907836914	3.1305298805236816
1.0	103420000.0	103430000.0	8.0	9.024067878723145	3.094475746154785
1.0	103440000.0	103450000.0	8.0	8.853915214538574	3.0871665477752686
1.0	103480000.0	103490000.0	11.0	7.248906135559082	2.8483238220214844
1.0	103530000.0	103540000.0	3.0	8.277153015136719	3.168518304824829
1.0	103570000.0	103580000.0	4.0	7.111888885498047	2.8720858097076416
1.0	103620000.0	103630000.0	8.0	8.199752807617188	3.072012186050415
1.0	103750000.0	103760000.0	9.0	5.366391181945801	2.6537888050079346
1.0	103760000.0	103770000.0	12.0	4.892670631408691	2.6707987785339355
1.0	104010000.0	104020000.0	7.0	3.330275058746338	1.83770751953125
1.0	104020000.0	104030000.0	7.0	2.935751438140869	1.6000442504882812
1.0	104030000.0	104040000.0	8.0	3.1533379554748535	1.7464767694473267
1.0	104040000.0	104050000.0	6.0	3.018228054046631	1.7624486684799194
1.0	104050000.0	104060000.0	7.0	2.9935202598571777	1.8207738399505615
1.0	104340000.0	104350000.0	6.0	4.060927391052246	2.411090850830078
1.0	104410000.0	104420000.0	1.0	6.430023193359375	2.8517844676971436
1.0	104540000.0	104550000.0	4.0	5.915866851806641	2.869041919708252
1.0	104590000.0	104600000.0	1.0	6.099109172821045	2.79939341545105
1.0	104660000.0	104670000.0	9.0	6.232339382171631	2.943399667739868
1.0	104720000.0	104730000.0	7.0	6.9716291427612305	2.96996808052063
1.0	104840000.0	104850000.0	11.0	6.817509651184082	2.9046308994293213
1.0	104880000.0	104890000.0	8.0	6.5519561767578125	2.868590831756592
1.0	104930000.0	104940000.0	12.0	6.476937294006348	2.860042095184326
1.0	104950000.0	104960000.0	9.0	6.677474021911621	2.9253528118133545
1.0	104990000.0	105000000.0	7.0	7.223526954650879	2.8636810779571533
1.0	105020000.0	105030000.0	8.0	6.864428520202637	3.0145621299743652
1.0	105030000.0	105040000.0	7.0	6.964695930480957	2.9962031841278076
1.0	105090000.0	105100000.0	8.0	6.547310829162598	2.798048496246338
1.0	105100000.0	105110000.0	1.0	6.534945011138916	2.789701223373413
1.0	105110000.0	105120000.0	10.0	5.642575740814209	2.82348370552063
1.0	105150000.0	105160000.0	11.0	4.8645782470703125	2.516187906265259
1.0	105170000.0	105180000.0	2.0	4.899802207946777	2.6704113483428955
1.0	105190000.0	105200000.0	3.0	4.6999053955078125	2.6840014457702637
1.0	105220000.0	105230000.0	1.0	3.950155258178711	2.4435315132141113
1.0	105240000.0	105250000.0	1.0	4.070674419403076	2.384813070297241
1.0	105340000.0	105350000.0	5.0	4.806891441345215	2.6016948223114014
1.0	105400000.0	105410000.0	4.0	5.360816955566406	2.667809009552002
1.0	105470000.0	105480000.0	2.0	6.024785995483398	2.6009202003479004
1.0	105500000.0	105510000.0	7.0	7.423379421234131	3.037264347076416
1.0	105560000.0	105570000.0	6.0	7.3633928298950195	3.0401718616485596
1.0	105600000.0	105610000.0	6.0	7.664656162261963	3.056135892868042
1.0	105620000.0	105630000.0	17.0	7.028843879699707	3.0942718982696533
1.0	105660000.0	105670000.0	6.0	7.506508827209473	3.070237636566162
1.0	105680000.0	105690000.0	7.0	7.20809268951416	2.986268997192383
1.0	105760000.0	105770000.0	13.0	6.0931806564331055	2.8265576362609863
1.0	105780000.0	105790000.0	5.0	8.099260330200195	3.1235783100128174
1.0	105790000.0	105800000.0	7.0	7.967982292175293	3.1713523864746094
1.0	105830000.0	105840000.0	9.0	7.8544158935546875	3.13256573677063
1.0	105880000.0	105890000.0	10.0	8.24514102935791	3.1900036334991455
1.0	105920000.0	105930000.0	6.0	8.943120002746582	3.1808619499206543
1.0	105980000.0	105990000.0	7.0	8.392265319824219	3.0866494178771973
1.0	105990000.0	106000000.0	8.0	8.294133186340332	3.222949981689453
1.0	106010000.0	106020000.0	12.0	7.553837776184082	3.1161563396453857
1.0	106070000.0	106080000.0	6.0	7.380248069763184	3.00881028175354
1.0	106130000.0	106140000.0	7.0	7.456152439117432	3.0991263389587402
1.0	106220000.0	106230000.0	10.0	8.598691940307617	3.150438070297241
1.0	106280000.0	106290000.0	11.0	8.414899826049805	3.1661505699157715
1.0	106320000.0	106330000.0	9.0	7.633400917053223	3.019613265991211
1.0	106340000.0	106350000.0	5.0	7.5194993019104	3.0343756675720215
1.0	106360000.0	106370000.0	4.0	5.803057670593262	2.6598401069641113
1.0	106370000.0	106380000.0	3.0	7.428778171539307	3.084829092025757
1.0	106400000.0	106410000.0	2.0	6.259734153747559	2.976196050643921
1.0	106510000.0	106520000.0	4.0	6.722689151763916	2.937654972076416
1.0	106520000.0	106530000.0	7.0	6.981253147125244	2.9253480434417725
1.0	106580000.0	106590000.0	8.0	7.014485836029053	2.952042818069458
1.0	106600000.0	106610000.0	5.0	7.5378546714782715	3.0803112983703613
1.0	106670000.0	106680000.0	4.0	7.538072109222412	3.111086368560791
1.0	106680000.0	106690000.0	9.0	7.185507774353027	3.0652449131011963
1.0	106750000.0	106760000.0	5.0	7.156050205230713	3.0721280574798584
1.0	106800000.0	106810000.0	5.0	7.067712306976318	2.8835978507995605
1.0	106850000.0	106860000.0	5.0	6.704747200012207	2.830763578414917
1.0	106940000.0	106950000.0	6.0	6.569764137268066	2.923605442047119
1.0	106960000.0	106970000.0	4.0	6.928572177886963	2.8058929443359375
1.0	106970000.0	106980000.0	7.0	6.7096848487854	2.87231707572937
1.0	107050000.0	107060000.0	7.0	6.696832180023193	2.8841538429260254
1.0	107110000.0	107120000.0	10.0	6.286943435668945	2.7687089443206787
1.0	107120000.0	107130000.0	9.0	6.328896522521973	2.7059013843536377
1.0	107130000.0	107140000.0	4.0	6.317814826965332	2.658271312713623
1.0	107140000.0	107150000.0	6.0	5.695242404937744	2.6712613105773926
1.0	107230000.0	107240000.0	7.0	5.951062202453613	2.714346170425415
1.0	107260000.0	107270000.0	4.0	6.082242488861084	2.6861212253570557
1.0	107290000.0	107300000.0	6.0	6.129878044128418	2.6951987743377686
1.0	107310000.0	107320000.0	9.0	5.9843926429748535	2.667081832885742
1.0	107370000.0	107380000.0	3.0	5.3874101638793945	2.4957077503204346
1.0	107380000.0	107390000.0	4.0	5.272883892059326	2.4110004901885986
1.0	107430000.0	107440000.0	4.0	4.176314353942871	2.0974373817443848
1.0	107460000.0	107470000.0	5.0	3.5948805809020996	1.8945493698120117
1.0	107540000.0	107550000.0	0.0	2.8322720527648926	1.3849446773529053
1.0	107560000.0	107570000.0	5.0	2.899449348449707	1.4595364332199097
1.0	107630000.0	107640000.0	4.0	2.600338935852051	1.329816222190857
1.0	107680000.0	107690000.0	2.0	2.81461763381958	1.482706069946289
1.0	107740000.0	107750000.0	1.0	3.1431007385253906	1.5382792949676514
1.0	107760000.0	107770000.0	1.0	3.099217653274536	1.5666615962982178
1.0	107770000.0	107780000.0	4.0	2.8178153038024902	1.5160253047943115
1.0	107790000.0	107800000.0	3.0	2.7965564727783203	1.4276158809661865
1.0	107920000.0	107930000.0	0.0	2.4562087059020996	1.2899447679519653
1.0	108010000.0	108020000.0	1.0	2.5202622413635254	1.3582144975662231
1.0	108020000.0	108030000.0	2.0	2.425414562225342	1.2969268560409546
1.0	108040000.0	108050000.0	1.0	2.4193360805511475	1.2908601760864258
1.0	108050000.0	108060000.0	4.0	2.355647563934326	1.2267297506332397
1.0	108070000.0	108080000.0	1.0	2.23553466796875	1.102956771850586
1.0	108080000.0	108090000.0	5.0	2.315415620803833	1.1856698989868164
1.0	108090000.0	108100000.0	2.0	2.3978400230407715	1.2693393230438232
1.0	108230000.0	108240000.0	1.0	1.7747352123260498	0.63608318567276
1.0	108300000.0	108310000.0	3.0	1.9570449590682983	0.8085246086120605
1.0	108320000.0	108330000.0	2.0	2.3045623302459717	1.1745232343673706
1.0	108390000.0	108400000.0	3.0	2.2658934593200684	1.134576439857483
1.0	108430000.0	108440000.0	2.0	2.4050371646881104	1.2432639598846436
1.0	108480000.0	108490000.0	2.0	2.3372509479522705	1.2080055475234985
1.0	108500000.0	108510000.0	1.0	2.333068370819092	1.2037384510040283
1.0	108530000.0	108540000.0	4.0	2.2486841678619385	1.1166768074035645
1.0	108560000.0	108570000.0	4.0	2.2403526306152344	1.1079916954040527
1.0	108610000.0	108620000.0	2.0	2.7286009788513184	1.4345316886901855
1.0	108620000.0	108630000.0	1.0	2.497107744216919	1.3245023488998413
[truncated: 47,555 more rows]
