# Supplementary material for: Genome-wide mapping of somatic mutation rates uncovers drivers of cancer
Source: Nat Biotechnol. 2022 Jun 20;40(11):1634–43. doi: 10.1038/s41587-022-01353-8 (PMC9646522; doi:10.1038/s41587-022-01353-8)
Supplement: Supplementary file 4 — Regions and model predictions for each fold of each cancer for which a deep learning model was trained. Regions that were filtered are also listed along with their respective model predictions. [file 41587_2022_1353_MOESM4_ESM.zip › kfold_results/Lung-AdenoCA/fold_4.txt]

CHROM	START	END	Y_TRUE	Y_PRED	STD
1.0	830000.0	840000.0	0.0	3.031662702560425	1.6588081121444702
1.0	980000.0	990000.0	1.0	1.9449341297149658	1.1450557708740234
1.0	1150000.0	1160000.0	2.0	2.014672040939331	1.1842360496520996
1.0	1160000.0	1170000.0	2.0	2.0584232807159424	1.2174369096755981
1.0	1290000.0	1300000.0	3.0	2.2076916694641113	1.2637059688568115
1.0	1320000.0	1330000.0	3.0	1.667335867881775	1.0179411172866821
1.0	1330000.0	1340000.0	4.0	2.204371690750122	1.3029115200042725
1.0	1370000.0	1380000.0	5.0	2.353271961212158	1.3277058601379395
1.0	1460000.0	1470000.0	3.0	2.415052890777588	1.3778083324432373
1.0	1490000.0	1500000.0	6.0	2.092724561691284	1.231860637664795
1.0	1530000.0	1540000.0	2.0	3.707737684249878	1.892844796180725
1.0	1700000.0	1710000.0	2.0	1.760332465171814	1.0594556331634521
1.0	1720000.0	1730000.0	3.0	1.7620947360992432	1.0602867603302002
1.0	1920000.0	1930000.0	2.0	3.8101859092712402	1.9391326904296875
1.0	2060000.0	2070000.0	3.0	1.708642601966858	1.0427476167678833
1.0	2130000.0	2140000.0	2.0	2.201066255569458	1.2850446701049805
1.0	2180000.0	2190000.0	2.0	1.6063950061798096	0.993676483631134
1.0	2200000.0	2210000.0	0.0	1.7621574401855469	1.0603153705596924
1.0	2310000.0	2320000.0	1.0	2.324627637863159	1.3296031951904297
1.0	2350000.0	2360000.0	3.0	3.524160385131836	1.8393332958221436
1.0	2370000.0	2380000.0	3.0	3.4615917205810547	1.8149076700210571
1.0	2390000.0	2400000.0	7.0	3.364180088043213	1.7808122634887695
1.0	2410000.0	2420000.0	3.0	2.95613169670105	1.6183189153671265
1.0	2430000.0	2440000.0	4.0	3.4748377799987793	1.8102824687957764
1.0	2460000.0	2470000.0	2.0	3.918522596359253	1.9671611785888672
1.0	2480000.0	2490000.0	4.0	3.155810832977295	1.713833212852478
1.0	2550000.0	2560000.0	9.0	4.457531452178955	2.1535770893096924
1.0	2710000.0	2720000.0	6.0	5.871586799621582	2.5437302589416504
1.0	2730000.0	2740000.0	6.0	5.593749046325684	2.477731704711914
1.0	2780000.0	2790000.0	5.0	6.983009338378906	2.7747464179992676
1.0	2840000.0	2850000.0	6.0	8.51263427734375	3.002741575241089
1.0	2850000.0	2860000.0	6.0	6.929408073425293	2.7669644355773926
1.0	2860000.0	2870000.0	2.0	7.775540351867676	2.905090570449829
1.0	2880000.0	2890000.0	3.0	7.611721992492676	2.8812592029571533
1.0	2990000.0	3000000.0	2.0	4.422664165496826	2.138174295425415
1.0	3030000.0	3040000.0	1.0	3.8343920707702637	1.951658844947815
1.0	3050000.0	3060000.0	2.0	3.5411643981933594	1.8382307291030884
1.0	3180000.0	3190000.0	3.0	3.8087286949157715	1.9425007104873657
1.0	3260000.0	3270000.0	1.0	3.491384506225586	1.8255672454833984
1.0	3270000.0	3280000.0	3.0	3.013676404953003	1.6556698083877563
1.0	3320000.0	3330000.0	3.0	3.192981719970703	1.7224311828613281
1.0	3330000.0	3340000.0	1.0	2.950439453125	1.620609998703003
1.0	3350000.0	3360000.0	2.0	3.3172550201416016	1.7656577825546265
1.0	3370000.0	3380000.0	2.0	2.4097626209259033	1.3560739755630493
1.0	3390000.0	3400000.0	4.0	1.9866561889648438	1.1700443029403687
1.0	3420000.0	3430000.0	4.0	2.797774076461792	1.5664042234420776
1.0	3530000.0	3540000.0	4.0	2.7729687690734863	1.5303336381912231
1.0	3570000.0	3580000.0	1.0	3.704334259033203	1.9031652212142944
1.0	3630000.0	3640000.0	7.0	3.1654086112976074	1.709334373474121
1.0	3700000.0	3710000.0	2.0	1.9804052114486694	1.173405408859253
1.0	3740000.0	3750000.0	1.0	1.9514150619506836	1.1574366092681885
1.0	3800000.0	3810000.0	0.0	1.7743558883666992	1.0661228895187378
1.0	4040000.0	4050000.0	3.0	4.972740173339844	2.3120083808898926
1.0	4120000.0	4130000.0	4.0	5.7515153884887695	2.513744354248047
1.0	4150000.0	4160000.0	9.0	6.336717128753662	2.6516366004943848
1.0	4170000.0	4180000.0	3.0	6.6772871017456055	2.7230350971221924
1.0	4190000.0	4200000.0	5.0	6.408125400543213	2.6679184436798096
1.0	4200000.0	4210000.0	10.0	6.202924728393555	2.6245968341827393
1.0	4250000.0	4260000.0	7.0	5.978397369384766	2.576326370239258
1.0	4260000.0	4270000.0	8.0	6.798575401306152	2.7441861629486084
1.0	4310000.0	4320000.0	5.0	7.653548240661621	2.8894641399383545
1.0	4320000.0	4330000.0	8.0	7.7035231590271	2.898404598236084
1.0	4410000.0	4420000.0	9.0	8.99976921081543	3.0603413581848145
1.0	4540000.0	4550000.0	15.0	10.368704795837402	3.1826796531677246
1.0	4710000.0	4720000.0	10.0	8.681535720825195	3.0205235481262207
1.0	4770000.0	4780000.0	7.0	9.144990921020508	3.0748536586761475
1.0	4880000.0	4890000.0	12.0	9.626371383666992	3.1212317943573
1.0	4980000.0	4990000.0	9.0	9.427148818969727	3.1029458045959473
1.0	4990000.0	5000000.0	7.0	8.901883125305176	3.049583911895752
1.0	5010000.0	5020000.0	10.0	8.670865058898926	3.023552417755127
1.0	5040000.0	5050000.0	10.0	8.643430709838867	3.0205671787261963
1.0	5130000.0	5140000.0	12.0	6.704161643981934	2.7224974632263184
1.0	5150000.0	5160000.0	5.0	7.099867820739746	2.7990965843200684
1.0	5220000.0	5230000.0	5.0	7.842492580413818	2.9169697761535645
1.0	5260000.0	5270000.0	7.0	7.673792362213135	2.8932509422302246
1.0	5270000.0	5280000.0	7.0	7.30359411239624	2.832291841506958
1.0	5280000.0	5290000.0	11.0	6.885693550109863	2.762310028076172
1.0	5300000.0	5310000.0	6.0	7.8072686195373535	2.9130561351776123
1.0	5350000.0	5360000.0	7.0	8.491703033447266	3.0020039081573486
1.0	5420000.0	5430000.0	8.0	8.700301170349121	3.0273666381835938
1.0	5440000.0	5450000.0	8.0	7.860522270202637	2.920454502105713
1.0	5450000.0	5460000.0	5.0	8.168174743652344	2.9626574516296387
1.0	5460000.0	5470000.0	7.0	8.238971710205078	2.97174072265625
1.0	5470000.0	5480000.0	13.0	7.623238563537598	2.887342691421509
1.0	5500000.0	5510000.0	8.0	7.866297721862793	2.9209132194519043
1.0	5560000.0	5570000.0	7.0	7.33675479888916	2.842198133468628
1.0	5580000.0	5590000.0	4.0	7.284474849700928	2.8317131996154785
1.0	5730000.0	5740000.0	3.0	7.443253993988037	2.8536105155944824
1.0	5740000.0	5750000.0	6.0	7.245211601257324	2.8241546154022217
1.0	5760000.0	5770000.0	5.0	6.8943190574646	2.763115167617798
1.0	5800000.0	5810000.0	7.0	7.520986080169678	2.868251323699951
1.0	5880000.0	5890000.0	5.0	5.722354412078857	2.5047481060028076
1.0	5890000.0	5900000.0	8.0	5.5243635177612305	2.458740711212158
1.0	5930000.0	5940000.0	1.0	2.8900089263916016	1.5771336555480957
1.0	5980000.0	5990000.0	1.0	2.573826313018799	1.4335216283798218
1.0	6140000.0	6150000.0	2.0	3.908543109893799	1.9759353399276733
1.0	6190000.0	6200000.0	4.0	4.344536781311035	2.1192994117736816
1.0	6440000.0	6450000.0	1.0	2.80053448677063	1.5204533338546753
1.0	6620000.0	6630000.0	7.0	3.500178575515747	1.83013117313385
1.0	6670000.0	6680000.0	2.0	1.9634815454483032	1.1640552282333374
1.0	6700000.0	6710000.0	0.0	1.9329833984375	1.147408127784729
1.0	6720000.0	6730000.0	1.0	1.9445966482162476	1.153715968132019
1.0	6740000.0	6750000.0	2.0	1.9164621829986572	1.138511300086975
1.0	6820000.0	6830000.0	4.0	3.6612167358398438	1.888016939163208
1.0	6880000.0	6890000.0	2.0	2.0327749252319336	1.2028063535690308
1.0	6890000.0	6900000.0	7.0	2.1421780586242676	1.2471965551376343
1.0	6910000.0	6920000.0	1.0	2.4180591106414795	1.3722549676895142
1.0	6930000.0	6940000.0	1.0	2.212449073791504	1.2826796770095825
1.0	6940000.0	6950000.0	0.0	2.5031235218048096	1.41572105884552
1.0	6970000.0	6980000.0	4.0	3.268056869506836	1.7375857830047607
1.0	7070000.0	7080000.0	2.0	5.196471214294434	2.3758206367492676
1.0	7080000.0	7090000.0	6.0	5.0746073722839355	2.341566562652588
1.0	7100000.0	7110000.0	5.0	4.881542682647705	2.2871384620666504
1.0	7200000.0	7210000.0	8.0	5.147243976593018	2.363662004470825
1.0	7250000.0	7260000.0	4.0	5.432002067565918	2.442981481552124
1.0	7280000.0	7290000.0	6.0	5.438855171203613	2.4391517639160156
1.0	7310000.0	7320000.0	3.0	5.205604076385498	2.380070686340332
1.0	7330000.0	7340000.0	1.0	4.614733695983887	2.2006654739379883
1.0	7340000.0	7350000.0	6.0	4.789000988006592	2.2579925060272217
1.0	7360000.0	7370000.0	1.0	3.693671703338623	1.8746888637542725
1.0	7550000.0	7560000.0	2.0	3.4343464374542236	1.7987213134765625
1.0	7570000.0	7580000.0	2.0	4.357790470123291	2.1290040016174316
1.0	7580000.0	7590000.0	5.0	3.953085422515869	1.9893852472305298
1.0	7630000.0	7640000.0	6.0	3.1286723613739014	1.6706008911132812
1.0	7640000.0	7650000.0	3.0	4.086732387542725	2.0369696617126465
1.0	7650000.0	7660000.0	3.0	3.7851643562316895	1.9275448322296143
1.0	7710000.0	7720000.0	3.0	4.156739234924316	2.059704303741455
1.0	7720000.0	7730000.0	2.0	4.282417297363281	2.1011710166931152
1.0	7850000.0	7860000.0	1.0	1.8695570230484009	1.113744854927063
1.0	7870000.0	7880000.0	1.0	1.8238881826400757	1.090416669845581
1.0	7950000.0	7960000.0	1.0	3.1087825298309326	1.6864283084869385
1.0	7960000.0	7970000.0	3.0	2.882359266281128	1.6005611419677734
1.0	8030000.0	8040000.0	3.0	1.6909027099609375	1.0279866456985474
1.0	8060000.0	8070000.0	0.0	1.8191944360733032	1.08762788772583
1.0	8130000.0	8140000.0	0.0	1.5697546005249023	0.9866727590560913
1.0	8150000.0	8160000.0	2.0	1.6669862270355225	1.021120548248291
1.0	8160000.0	8170000.0	1.0	2.0069448947906494	1.2728058099746704
1.0	8230000.0	8240000.0	0.0	2.289523124694824	1.3340107202529907
1.0	8250000.0	8260000.0	3.0	2.6300437450408936	1.4859395027160645
1.0	8360000.0	8370000.0	6.0	2.6427342891693115	1.510353446006775
1.0	8370000.0	8380000.0	1.0	2.253227949142456	1.2860795259475708
1.0	8380000.0	8390000.0	2.0	2.9319629669189453	1.6255061626434326
1.0	8590000.0	8600000.0	2.0	1.7720056772232056	1.064998984336853
1.0	8650000.0	8660000.0	1.0	1.7113807201385498	1.0369869470596313
1.0	8680000.0	8690000.0	0.0	1.6831001043319702	1.0246235132217407
1.0	8710000.0	8720000.0	0.0	1.711663842201233	1.0387670993804932
1.0	8740000.0	8750000.0	0.0	1.670087456703186	1.0190961360931396
1.0	8780000.0	8790000.0	1.0	1.8325386047363281	1.0970847606658936
1.0	8860000.0	8870000.0	1.0	2.029846429824829	1.1832196712493896
1.0	8890000.0	8900000.0	6.0	3.1007046699523926	1.6825717687606812
1.0	8900000.0	8910000.0	2.0	2.791146993637085	1.5488574504852295
1.0	8980000.0	8990000.0	5.0	3.4248428344726562	1.8040590286254883
1.0	8990000.0	9000000.0	1.0	3.44877552986145	1.811419129371643
1.0	9030000.0	9040000.0	3.0	3.226775646209717	1.7304275035858154
1.0	9060000.0	9070000.0	1.0	3.16801381111145	1.7118213176727295
1.0	9130000.0	9140000.0	3.0	2.492919445037842	1.4525501728057861
1.0	9140000.0	9150000.0	2.0	2.3972973823547363	1.4131314754486084
1.0	9160000.0	9170000.0	1.0	1.769004225730896	1.0635673999786377
1.0	9200000.0	9210000.0	1.0	2.4666519165039062	1.3899250030517578
1.0	9220000.0	9230000.0	0.0	1.7700446844100952	1.0640630722045898
1.0	9240000.0	9250000.0	0.0	1.8457095623016357	1.1306564807891846
1.0	9250000.0	9260000.0	2.0	3.0361533164978027	1.6589664220809937
1.0	9260000.0	9270000.0	6.0	3.042996883392334	1.6573635339736938
1.0	9270000.0	9280000.0	4.0	3.346259593963623	1.7744449377059937
1.0	9320000.0	9330000.0	1.0	2.186763286590576	1.2617132663726807
1.0	9390000.0	9400000.0	2.0	2.696488618850708	1.4988579750061035
1.0	9450000.0	9460000.0	5.0	3.319366931915283	1.7650585174560547
1.0	9470000.0	9480000.0	1.0	2.955843448638916	1.6105598211288452
1.0	9480000.0	9490000.0	2.0	3.340304136276245	1.7695648670196533
1.0	9550000.0	9560000.0	2.0	3.1195731163024902	1.6855310201644897
1.0	9650000.0	9660000.0	3.0	2.385606288909912	1.348128080368042
1.0	9690000.0	9700000.0	0.0	3.402216672897339	1.7952744960784912
1.0	9700000.0	9710000.0	3.0	3.1594913005828857	1.70620596408844
1.0	9740000.0	9750000.0	1.0	2.7903337478637695	1.5239450931549072
1.0	9750000.0	9760000.0	12.0	2.2228024005889893	1.2714440822601318
1.0	9800000.0	9810000.0	3.0	1.889131784439087	1.123986005783081
1.0	9860000.0	9870000.0	3.0	1.9081916809082031	1.1289088726043701
1.0	9960000.0	9970000.0	1.0	1.6869733333587646	1.0262863636016846
1.0	9980000.0	9990000.0	0.0	2.335724353790283	1.3204518556594849
1.0	10030000.0	10040000.0	4.0	1.8485870361328125	1.1029303073883057
1.0	10050000.0	10060000.0	3.0	2.6609199047088623	1.4928691387176514
1.0	10130000.0	10140000.0	0.0	1.8691837787628174	1.113550066947937
1.0	10190000.0	10200000.0	3.0	1.7692196369171143	1.0636703968048096
1.0	10200000.0	10210000.0	3.0	1.7536512613296509	1.056312084197998
1.0	10220000.0	10230000.0	3.0	1.7675282955169678	1.0628658533096313
1.0	10260000.0	10270000.0	2.0	2.6064038276672363	1.498128890991211
1.0	10290000.0	10300000.0	5.0	1.6840736865997314	1.0250402688980103
1.0	10340000.0	10350000.0	0.0	1.5815378427505493	0.9845508337020874
1.0	10360000.0	10370000.0	1.0	1.5602877140045166	0.9771376848220825
1.0	10470000.0	10480000.0	4.0	1.5047341585159302	0.9595727920532227
1.0	10540000.0	10550000.0	3.0	1.66195809841156	1.015699028968811
1.0	10560000.0	10570000.0	1.0	1.6811647415161133	1.0237926244735718
1.0	10640000.0	10650000.0	0.0	1.8794288635253906	1.1148910522460938
1.0	10830000.0	10840000.0	2.0	2.160207986831665	1.2417267560958862
1.0	10850000.0	10860000.0	2.0	2.2895405292510986	1.3061591386795044
1.0	10860000.0	10870000.0	3.0	2.72643780708313	1.5450143814086914
1.0	10880000.0	10890000.0	1.0	2.868464469909668	1.6004159450531006
1.0	10920000.0	10930000.0	5.0	2.833864212036133	1.5670397281646729
1.0	10930000.0	10940000.0	3.0	3.294445037841797	1.7571885585784912
1.0	11100000.0	11110000.0	6.0	2.78153395652771	1.5606998205184937
1.0	11140000.0	11150000.0	2.0	1.5225192308425903	0.9648962020874023
1.0	11160000.0	11170000.0	0.0	1.7539037466049194	1.0564316511154175
1.0	11180000.0	11190000.0	0.0	1.7290117740631104	1.0449298620224
1.0	11230000.0	11240000.0	1.0	1.726135492324829	1.0436214208602905
1.0	11320000.0	11330000.0	4.0	2.4658451080322266	1.4028881788253784
1.0	11350000.0	11360000.0	2.0	2.30082106590271	1.3179208040237427
1.0	11360000.0	11370000.0	4.0	3.3425838947296143	1.7673801183700562
1.0	11420000.0	11430000.0	2.0	4.690991401672363	2.22798228263855
1.0	11450000.0	11460000.0	4.0	5.1792473793029785	2.367809534072876
1.0	11530000.0	11540000.0	5.0	5.263998985290527	2.389185905456543
1.0	11610000.0	11620000.0	2.0	5.533888816833496	2.4609313011169434
1.0	11650000.0	11660000.0	2.0	5.160791873931885	2.3616156578063965
1.0	11680000.0	11690000.0	2.0	4.944464683532715	2.2998714447021484
1.0	11690000.0	11700000.0	6.0	5.096867561340332	2.343827962875366
1.0	11700000.0	11710000.0	5.0	4.231694221496582	2.074300527572632
1.0	11760000.0	11770000.0	6.0	3.730159282684326	1.9091432094573975
1.0	11900000.0	11910000.0	2.0	1.944313406944275	1.1535600423812866
1.0	11920000.0	11930000.0	8.0	3.4056808948516846	1.7960668802261353
1.0	11990000.0	12000000.0	0.0	2.5342249870300293	1.4208974838256836
1.0	12020000.0	12030000.0	2.0	2.618211269378662	1.4512789249420166
1.0	12060000.0	12070000.0	3.0	1.8292739391326904	1.093123435974121
1.0	12220000.0	12230000.0	7.0	2.9559950828552246	1.6248900890350342
1.0	12290000.0	12300000.0	2.0	1.7126376628875732	1.03754723072052
1.0	12340000.0	12350000.0	1.0	1.578189492225647	0.9833604097366333
1.0	12410000.0	12420000.0	4.0	1.5267804861068726	0.966213583946228
1.0	12470000.0	12480000.0	2.0	1.6101356744766235	0.9950903058052063
1.0	12480000.0	12490000.0	1.0	1.7280302047729492	1.0444834232330322
1.0	12570000.0	12580000.0	5.0	1.6834888458251953	1.0344945192337036
1.0	12600000.0	12610000.0	2.0	2.4137091636657715	1.4206622838974
1.0	12670000.0	12680000.0	2.0	2.3991081714630127	1.4205782413482666
1.0	12820000.0	12830000.0	3.0	4.099848747253418	2.041015863418579
1.0	13780000.0	13790000.0	7.0	3.1305532455444336	1.6917955875396729
1.0	13800000.0	13810000.0	8.0	3.4942917823791504	1.8342679738998413
1.0	13860000.0	13870000.0	8.0	4.106249809265137	2.0431365966796875
1.0	13980000.0	13990000.0	4.0	3.208322048187256	1.7120628356933594
1.0	13990000.0	14000000.0	5.0	3.114103317260742	1.687676191329956
1.0	14040000.0	14050000.0	2.0	2.3177554607391357	1.315510630607605
1.0	14050000.0	14060000.0	2.0	1.7479257583618164	1.0536407232284546
1.0	14090000.0	14100000.0	1.0	1.9190847873687744	1.1399160623550415
1.0	14190000.0	14200000.0	4.0	2.305537700653076	1.4002082347869873
1.0	14230000.0	14240000.0	4.0	2.5612716674804688	1.491429090499878
1.0	14250000.0	14260000.0	2.0	2.561953067779541	1.4916990995407104
1.0	14270000.0	14280000.0	2.0	2.699610948562622	1.540845274925232
1.0	14310000.0	14320000.0	3.0	2.8918700218200684	1.6125805377960205
1.0	14430000.0	14440000.0	1.0	2.7262661457061768	1.5137923955917358
1.0	14440000.0	14450000.0	1.0	3.0208218097686768	1.6628516912460327
1.0	14490000.0	14500000.0	1.0	3.38596773147583	1.7981784343719482
1.0	14530000.0	14540000.0	2.0	3.2919602394104004	1.7652069330215454
1.0	14590000.0	14600000.0	3.0	3.6443545818328857	1.8909820318222046
1.0	14620000.0	14630000.0	5.0	3.2160003185272217	1.7341854572296143
1.0	14650000.0	14660000.0	8.0	3.42271089553833	1.8105672597885132
1.0	14670000.0	14680000.0	5.0	3.650970458984375	1.890803575515747
1.0	14750000.0	14760000.0	3.0	3.30389142036438	1.767225980758667
1.0	14790000.0	14800000.0	1.0	3.154013156890869	1.7101179361343384
1.0	14820000.0	14830000.0	3.0	3.4566874504089355	1.8227360248565674
1.0	14840000.0	14850000.0	1.0	3.3242239952087402	1.7611639499664307
1.0	14850000.0	14860000.0	2.0	3.542271375656128	1.8484500646591187
1.0	14950000.0	14960000.0	2.0	3.6842055320739746	1.897507905960083
1.0	14980000.0	14990000.0	8.0	3.55647611618042	1.856166124343872
1.0	15030000.0	15040000.0	6.0	3.5459728240966797	1.847196340560913
1.0	15050000.0	15060000.0	0.0	4.081880569458008	2.0341572761535645
1.0	15100000.0	15110000.0	5.0	3.714693069458008	1.9088281393051147
1.0	15110000.0	15120000.0	6.0	3.4076709747314453	1.7925316095352173
1.0	15250000.0	15260000.0	2.0	2.052090883255005	1.1953016519546509
1.0	15280000.0	15290000.0	2.0	1.9438616037368774	1.1454395055770874
1.0	15320000.0	15330000.0	5.0	2.345693588256836	1.3431107997894287
1.0	15380000.0	15390000.0	0.0	1.7645670175552368	1.0614575147628784
1.0	15400000.0	15410000.0	2.0	2.1728577613830566	1.3464362621307373
1.0	15420000.0	15430000.0	5.0	2.1284427642822266	1.331082820892334
1.0	15450000.0	15460000.0	0.0	2.0610713958740234	1.278783917427063
1.0	15480000.0	15490000.0	3.0	1.6532008647918701	1.026737928390503
1.0	15550000.0	15560000.0	3.0	2.709984302520752	1.5043004751205444
1.0	15570000.0	15580000.0	3.0	3.412684679031372	1.796107292175293
1.0	15580000.0	15590000.0	3.0	3.783964157104492	1.9345104694366455
1.0	15620000.0	15630000.0	5.0	4.045379638671875	2.0225939750671387
1.0	15640000.0	15650000.0	4.0	3.8694088459014893	1.960599660873413
1.0	15660000.0	15670000.0	3.0	3.850585460662842	1.9472568035125732
1.0	15730000.0	15740000.0	1.0	2.840303897857666	1.5413097143173218
1.0	15800000.0	15810000.0	3.0	2.680177688598633	1.5170915126800537
1.0	15880000.0	15890000.0	5.0	1.7206151485443115	1.0411252975463867
1.0	15910000.0	15920000.0	3.0	2.4043853282928467	1.4144155979156494
1.0	15970000.0	15980000.0	0.0	1.7663497924804688	1.0623066425323486
1.0	16010000.0	16020000.0	2.0	1.5598924160003662	0.977001965045929
1.0	16190000.0	16200000.0	1.0	1.6470777988433838	1.0095933675765991
1.0	16240000.0	16250000.0	0.0	1.7721443176269531	1.0650668144226074
1.0	16320000.0	16330000.0	2.0	2.856513023376465	1.5920970439910889
1.0	16370000.0	16380000.0	2.0	3.2951149940490723	1.7546684741973877
1.0	16470000.0	16480000.0	2.0	1.5066198110580444	0.960119903087616
1.0	16480000.0	16490000.0	1.0	1.8702762126922607	1.1416184902191162
1.0	16550000.0	16560000.0	1.0	2.210972785949707	1.2862690687179565
1.0	16570000.0	16580000.0	0.0	1.5668888092041016	0.9794018864631653
1.0	16620000.0	16630000.0	2.0	1.683672308921814	1.0248677730560303
1.0	16780000.0	16790000.0	3.0	1.779737114906311	1.0687086582183838
1.0	16790000.0	16800000.0	1.0	1.7826755046844482	1.070124626159668
1.0	17240000.0	17250000.0	2.0	1.7304980754852295	1.0475833415985107
1.0	17310000.0	17320000.0	1.0	2.2528748512268066	1.2915632724761963
1.0	17330000.0	17340000.0	3.0	2.289743661880493	1.3276503086090088
1.0	17360000.0	17370000.0	0.0	2.0731711387634277	1.2259117364883423
1.0	17400000.0	17410000.0	3.0	3.183194160461426	1.6919111013412476
1.0	17510000.0	17520000.0	10.0	5.0909929275512695	2.3423030376434326
1.0	17580000.0	17590000.0	4.0	4.908225059509277	2.2916431427001953
1.0	17590000.0	17600000.0	4.0	4.930600643157959	2.300452470779419
1.0	17650000.0	17660000.0	2.0	4.050124168395996	2.022818088531494
1.0	17690000.0	17700000.0	5.0	3.5079963207244873	1.8344522714614868
1.0	17720000.0	17730000.0	4.0	3.612424373626709	1.8712955713272095
1.0	17750000.0	17760000.0	2.0	1.8966712951660156	1.1279659271240234
1.0	17840000.0	17850000.0	5.0	2.989248275756836	1.6428264379501343
1.0	17880000.0	17890000.0	2.0	2.149641752243042	1.2417629957199097
1.0	18060000.0	18070000.0	1.0	4.414426803588867	2.144120693206787
1.0	18110000.0	18120000.0	10.0	5.471297264099121	2.448031425476074
1.0	18120000.0	18130000.0	4.0	5.0886945724487305	2.3444433212280273
1.0	18140000.0	18150000.0	3.0	5.2222795486450195	2.3841984272003174
1.0	18210000.0	18220000.0	7.0	5.45473051071167	2.4432334899902344
1.0	18220000.0	18230000.0	3.0	5.319529056549072	2.409607410430908
1.0	18230000.0	18240000.0	7.0	4.890781402587891	2.2910008430480957
1.0	18310000.0	18320000.0	3.0	6.086949825286865	2.599006175994873
1.0	18400000.0	18410000.0	10.0	5.539036750793457	2.4635672569274902
1.0	18420000.0	18430000.0	4.0	5.9878668785095215	2.575500965118408
1.0	18510000.0	18520000.0	4.0	6.685644626617432	2.7234878540039062
1.0	18580000.0	18590000.0	12.0	7.046675205230713	2.789048433303833
1.0	18620000.0	18630000.0	9.0	6.9238433837890625	2.765871524810791
1.0	18660000.0	18670000.0	5.0	6.78057336807251	2.742039203643799
1.0	18690000.0	18700000.0	3.0	6.375819206237793	2.6615147590637207
1.0	18700000.0	18710000.0	10.0	6.176713943481445	2.6173930168151855
1.0	18770000.0	18780000.0	9.0	4.963986396789551	2.309776544570923
1.0	18810000.0	18820000.0	2.0	4.510590553283691	2.171886920928955
1.0	18860000.0	18870000.0	3.0	4.093677997589111	2.0349700450897217
1.0	18900000.0	18910000.0	4.0	4.547300338745117	2.182096004486084
1.0	19020000.0	19030000.0	3.0	4.973879814147949	2.3090319633483887
1.0	19100000.0	19110000.0	5.0	5.080472469329834	2.340709686279297
1.0	19240000.0	19250000.0	4.0	1.9856675863265991	1.1641751527786255
1.0	19270000.0	19280000.0	1.0	1.843828558921814	1.0979496240615845
1.0	19370000.0	19380000.0	4.0	2.4479422569274902	1.4421656131744385
1.0	19400000.0	19410000.0	1.0	1.5252927541732788	0.9657541513442993
1.0	19410000.0	19420000.0	1.0	1.5131994485855103	0.9620703458786011
1.0	19430000.0	19440000.0	3.0	1.5295085906982422	0.9670654535293579
1.0	19450000.0	19460000.0	0.0	1.4571807384490967	0.9468382000923157
1.0	19480000.0	19490000.0	0.0	1.3818308115005493	0.9316164255142212
1.0	19490000.0	19500000.0	3.0	1.4553719758987427	0.9463976621627808
1.0	19610000.0	19620000.0	3.0	1.6227763891220093	0.9999434351921082
1.0	19620000.0	19630000.0	1.0	1.6663280725479126	1.017519474029541
1.0	19670000.0	19680000.0	1.0	1.6986984014511108	1.0313835144042969
1.0	19690000.0	19700000.0	2.0	1.649714469909668	1.0106642246246338
1.0	19700000.0	19710000.0	1.0	1.6217514276504517	0.9995438456535339
1.0	19840000.0	19850000.0	1.0	2.8246684074401855	1.5856738090515137
1.0	19990000.0	20000000.0	4.0	2.6542227268218994	1.5173181295394897
1.0	20000000.0	20010000.0	3.0	2.3047008514404297	1.3852012157440186
1.0	20010000.0	20020000.0	0.0	1.7265201807022095	1.0437952280044556
1.0	20020000.0	20030000.0	3.0	1.659930944442749	1.014858603477478
1.0	20030000.0	20040000.0	1.0	1.8117828369140625	1.0910756587982178
1.0	20050000.0	20060000.0	1.0	1.8682053089141846	1.1096012592315674
1.0	20060000.0	20070000.0	1.0	2.141920804977417	1.2383852005004883
1.0	20240000.0	20250000.0	1.0	3.1699326038360596	1.689972162246704
1.0	20300000.0	20310000.0	2.0	3.1221041679382324	1.696123719215393
1.0	20360000.0	20370000.0	7.0	3.492088794708252	1.8288562297821045
1.0	20450000.0	20460000.0	0.0	3.4126715660095215	1.8020108938217163
1.0	20480000.0	20490000.0	3.0	3.921872615814209	1.974654197692871
1.0	20500000.0	20510000.0	3.0	3.385537624359131	1.792422890663147
1.0	20540000.0	20550000.0	4.0	4.128256797790527	2.0518507957458496
1.0	20550000.0	20560000.0	3.0	4.133964538574219	2.0498647689819336
1.0	20600000.0	20610000.0	2.0	4.960473537445068	2.3102080821990967
1.0	20660000.0	20670000.0	3.0	5.675583362579346	2.501338481903076
1.0	20690000.0	20700000.0	7.0	5.326376438140869	2.4061951637268066
1.0	20740000.0	20750000.0	6.0	5.191163539886475	2.3711843490600586
1.0	20770000.0	20780000.0	0.0	5.615515232086182	2.4835116863250732
1.0	20800000.0	20810000.0	2.0	4.124536991119385	2.0258982181549072
1.0	20820000.0	20830000.0	2.0	2.6028411388397217	1.4831855297088623
1.0	20950000.0	20960000.0	3.0	4.091421127319336	2.0354554653167725
1.0	21150000.0	21160000.0	2.0	1.6562076807022095	1.013322114944458
1.0	21180000.0	21190000.0	2.0	1.667350172996521	1.0179466009140015
1.0	21200000.0	21210000.0	3.0	1.6928688287734985	1.0288400650024414
1.0	21220000.0	21230000.0	1.0	1.7204068899154663	1.041032075881958
1.0	21240000.0	21250000.0	2.0	1.7332321405410767	1.0470054149627686
1.0	21250000.0	21260000.0	2.0	1.7568004131317139	1.057792067527771
1.0	21260000.0	21270000.0	2.0	1.6948344707489014	1.029694676399231
1.0	21290000.0	21300000.0	0.0	1.6880161762237549	1.026737093925476
1.0	21480000.0	21490000.0	3.0	1.722977638244629	1.0421900749206543
1.0	21550000.0	21560000.0	1.0	1.8110984563827515	1.0840388536453247
1.0	21600000.0	21610000.0	1.0	2.1057627201080322	1.2213943004608154
1.0	21610000.0	21620000.0	1.0	1.8017059564590454	1.0805705785751343
1.0	21620000.0	21630000.0	5.0	1.713629961013794	1.0515309572219849
1.0	21630000.0	21640000.0	2.0	1.8136215209960938	1.0841295719146729
1.0	21670000.0	21680000.0	3.0	1.8210128545761108	1.1456806659698486
1.0	21900000.0	21910000.0	1.0	2.273369789123535	1.3729506731033325
1.0	21950000.0	21960000.0	2.0	1.5813443660736084	1.015640377998352
1.0	22020000.0	22030000.0	1.0	1.634660005569458	1.004608392715454
1.0	22040000.0	22050000.0	1.0	1.6174333095550537	0.9978785514831543
1.0	22190000.0	22200000.0	3.0	1.6775013208389282	1.0222303867340088
1.0	22250000.0	22260000.0	2.0	2.253368377685547	1.3015668392181396
1.0	22260000.0	22270000.0	0.0	1.7382335662841797	1.069329857826233
1.0	22360000.0	22370000.0	0.0	2.033991575241089	1.1870099306106567
1.0	22410000.0	22420000.0	3.0	1.5580737590789795	0.9763862490653992
1.0	22460000.0	22470000.0	0.0	2.1713414192199707	1.3005256652832031
1.0	22530000.0	22540000.0	7.0	2.4236881732940674	1.4315000772476196
1.0	22580000.0	22590000.0	1.0	2.7026772499084473	1.513359785079956
1.0	22630000.0	22640000.0	0.0	3.0224523544311523	1.6542389392852783
1.0	22670000.0	22680000.0	3.0	2.891627788543701	1.5730713605880737
1.0	22760000.0	22770000.0	3.0	2.42348313331604	1.3886646032333374
1.0	22820000.0	22830000.0	1.0	1.9869496822357178	1.1770439147949219
1.0	22880000.0	22890000.0	5.0	3.383617877960205	1.7890679836273193
1.0	22910000.0	22920000.0	5.0	4.181120872497559	2.0671563148498535
1.0	22940000.0	22950000.0	2.0	4.419656276702881	2.140599012374878
1.0	22960000.0	22970000.0	4.0	4.124350070953369	2.0495543479919434
1.0	23000000.0	23010000.0	2.0	4.173063278198242	2.064089775085449
1.0	23020000.0	23030000.0	4.0	3.760847568511963	1.9228250980377197
1.0	23150000.0	23160000.0	3.0	2.2679829597473145	1.332179069519043
1.0	23160000.0	23170000.0	4.0	2.6378138065338135	1.5155174732208252
1.0	23300000.0	23310000.0	5.0	2.875718593597412	1.6005818843841553
1.0	23310000.0	23320000.0	2.0	3.014451503753662	1.6535274982452393
1.0	23370000.0	23380000.0	0.0	1.7723829746246338	1.0651793479919434
1.0	23380000.0	23390000.0	1.0	1.5558298826217651	0.9756288528442383
1.0	23390000.0	23400000.0	0.0	1.5542185306549072	0.9750876426696777
1.0	23530000.0	23540000.0	1.0	2.619431257247925	1.5052253007888794
1.0	23560000.0	23570000.0	3.0	2.8040504455566406	1.574757695198059
1.0	23570000.0	23580000.0	1.0	2.8246030807495117	1.5820271968841553
1.0	23600000.0	23610000.0	1.0	1.93258798122406	1.138603925704956
1.0	23630000.0	23640000.0	0.0	1.5547034740447998	0.9752498865127563
1.0	23780000.0	23790000.0	2.0	1.792239785194397	1.0862420797348022
1.0	23790000.0	23800000.0	1.0	2.0833418369293213	1.2388168573379517
1.0	23800000.0	23810000.0	2.0	1.6366901397705078	1.0054162740707397
1.0	23830000.0	23840000.0	0.0	1.9980227947235107	1.1897084712982178
1.0	23860000.0	23870000.0	2.0	2.6975913047790527	1.501107931137085
1.0	23950000.0	23960000.0	4.0	2.935910940170288	1.6135835647583008
1.0	23960000.0	23970000.0	3.0	3.055291175842285	1.658190369606018
1.0	24020000.0	24030000.0	2.0	1.521484613418579	0.9645799398422241
1.0	24040000.0	24050000.0	3.0	1.764718770980835	1.0615297555923462
1.0	24050000.0	24060000.0	1.0	1.6912267208099365	1.0281273126602173
1.0	24070000.0	24080000.0	2.0	1.5434213876724243	0.971518874168396
1.0	24080000.0	24090000.0	0.0	1.5087872743606567	0.9607580304145813
1.0	24200000.0	24210000.0	3.0	2.4364635944366455	1.4356000423431396
1.0	24290000.0	24300000.0	0.0	1.4112305641174316	0.9367809295654297
1.0	24360000.0	24370000.0	1.0	2.319124698638916	1.3959319591522217
1.0	24530000.0	24540000.0	2.0	3.2873339653015137	1.743157982826233
1.0	24540000.0	24550000.0	4.0	3.338277816772461	1.7736501693725586
1.0	24580000.0	24590000.0	3.0	3.571073055267334	1.8566198348999023
1.0	24610000.0	24620000.0	0.0	2.6361875534057617	1.475886344909668
1.0	24690000.0	24700000.0	0.0	1.652395486831665	1.0117583274841309
1.0	24710000.0	24720000.0	1.0	1.620732069015503	0.9991515874862671
1.0	24800000.0	24810000.0	8.0	1.7887016534805298	1.1277906894683838
1.0	24840000.0	24850000.0	2.0	1.6717214584350586	1.0215975046157837
1.0	24880000.0	24890000.0	1.0	2.075310707092285	1.2644914388656616
1.0	24900000.0	24910000.0	1.0	2.5113964080810547	1.4658688306808472
1.0	24930000.0	24940000.0	2.0	2.4056034088134766	1.420641303062439
1.0	25000000.0	25010000.0	5.0	2.1138148307800293	1.2250912189483643
1.0	25050000.0	25060000.0	3.0	2.222463607788086	1.274185299873352
1.0	25090000.0	25100000.0	1.0	1.8691322803497314	1.1107227802276611
1.0	25120000.0	25130000.0	0.0	1.9705078601837158	1.1583240032196045
1.0	25130000.0	25140000.0	0.0	1.9253740310668945	1.1408989429473877
1.0	25180000.0	25190000.0	1.0	3.00120210647583	1.6473594903945923
1.0	25280000.0	25290000.0	3.0	4.646570682525635	2.211855173110962
1.0	25390000.0	25400000.0	4.0	5.138321876525879	2.355804920196533
1.0	25410000.0	25420000.0	3.0	4.974775314331055	2.311615228652954
1.0	25430000.0	25440000.0	5.0	4.7886762619018555	2.255291700363159
1.0	25470000.0	25480000.0	4.0	4.469328880310059	2.158565044403076
1.0	25480000.0	25490000.0	6.0	4.444214820861816	2.1514105796813965
1.0	25490000.0	25500000.0	3.0	3.9826583862304688	1.989195466041565
1.0	25510000.0	25520000.0	5.0	4.036610126495361	2.0176334381103516
1.0	25520000.0	25530000.0	5.0	3.568603515625	1.8551414012908936
1.0	25580000.0	25590000.0	2.0	1.9576404094696045	1.1502821445465088
1.0	25750000.0	25760000.0	3.0	1.8923259973526	1.1256693601608276
1.0	25820000.0	25830000.0	0.0	1.7433288097381592	1.0515050888061523
1.0	25840000.0	25850000.0	3.0	2.299805164337158	1.3852458000183105
1.0	25860000.0	25870000.0	2.0	2.2676234245300293	1.3728272914886475
1.0	25870000.0	25880000.0	1.0	1.570733666419983	0.9807379841804504
1.0	25910000.0	25920000.0	2.0	2.247565746307373	1.3168748617172241
1.0	25950000.0	25960000.0	1.0	2.434194326400757	1.4125123023986816
1.0	25970000.0	25980000.0	3.0	2.3478646278381348	1.401858925819397
1.0	26040000.0	26050000.0	2.0	2.6185643672943115	1.4775490760803223
1.0	26060000.0	26070000.0	1.0	2.43831467628479	1.4146010875701904
1.0	26100000.0	26110000.0	3.0	1.9390294551849365	1.1426663398742676
1.0	26120000.0	26130000.0	3.0	1.709128975868225	1.0360958576202393
1.0	26210000.0	26220000.0	3.0	1.7511526346206665	1.0551458597183228
1.0	26290000.0	26300000.0	1.0	1.955137014389038	1.1574970483779907
1.0	26390000.0	26400000.0	4.0	2.6161563396453857	1.4784893989562988
1.0	26410000.0	26420000.0	5.0	3.1020004749298096	1.687922477722168
1.0	26470000.0	26480000.0	4.0	3.140192747116089	1.698274850845337
1.0	26580000.0	26590000.0	0.0	1.6041240692138672	0.9928233027458191
1.0	26680000.0	26690000.0	0.0	2.8018486499786377	1.5509310960769653
1.0	26780000.0	26790000.0	3.0	1.907994270324707	1.1339843273162842
1.0	26800000.0	26810000.0	1.0	1.7299251556396484	1.0453444719314575
1.0	26810000.0	26820000.0	1.0	3.1162540912628174	1.673240303993225
1.0	26850000.0	26860000.0	2.0	2.134129285812378	1.2352638244628906
1.0	26870000.0	26880000.0	2.0	2.1506893634796143	1.2376149892807007
1.0	26880000.0	26890000.0	2.0	1.9406474828720093	1.1454780101776123
1.0	26940000.0	26950000.0	1.0	2.7395949363708496	1.5505752563476562
1.0	27010000.0	27020000.0	3.0	2.4855217933654785	1.38632071018219
1.0	27020000.0	27030000.0	1.0	2.034151792526245	1.2035889625549316
1.0	27080000.0	27090000.0	1.0	1.6982481479644775	1.0311849117279053
1.0	27230000.0	27240000.0	2.0	2.3255057334899902	1.3389812707901
1.0	27240000.0	27250000.0	1.0	2.10968279838562	1.2470648288726807
1.0	27290000.0	27300000.0	4.0	2.217438220977783	1.2900975942611694
1.0	27430000.0	27440000.0	2.0	1.7565876245498657	1.0576938390731812
1.0	27540000.0	27550000.0	4.0	2.8496062755584717	1.591378927230835
1.0	27560000.0	27570000.0	2.0	1.732121229171753	1.0499733686447144
1.0	27600000.0	27610000.0	1.0	1.8701139688491821	1.114034652709961
1.0	27610000.0	27620000.0	2.0	1.7544362545013428	1.0566818714141846
1.0	27630000.0	27640000.0	1.0	1.7934242486953735	1.075345516204834
1.0	27720000.0	27730000.0	3.0	1.6845937967300415	1.0376338958740234
1.0	27750000.0	27760000.0	2.0	1.6656782627105713	1.017249345779419
1.0	27790000.0	27800000.0	0.0	1.530315637588501	0.9673196077346802
1.0	27900000.0	27910000.0	1.0	1.939963936805725	1.1423194408416748
1.0	28050000.0	28060000.0	2.0	1.898270845413208	1.122850775718689
1.0	28120000.0	28130000.0	0.0	1.7834755182266235	1.0705101490020752
1.0	28200000.0	28210000.0	2.0	2.4372849464416504	1.4363198280334473
1.0	28270000.0	28280000.0	0.0	2.1408140659332275	1.2462847232818604
1.0	28300000.0	28310000.0	3.0	1.6449966430664062	1.0087509155273438
1.0	28320000.0	28330000.0	2.0	1.6221511363983154	0.999700665473938
1.0	28330000.0	28340000.0	0.0	1.6533321142196655	1.0121400356292725
1.0	28360000.0	28370000.0	2.0	1.6537500619888306	1.012312650680542
1.0	28380000.0	28390000.0	3.0	1.7150214910507202	1.0386126041412354
1.0	28400000.0	28410000.0	0.0	1.7605186700820923	1.0595433712005615
1.0	28470000.0	28480000.0	4.0	2.621922492980957	1.5078341960906982
1.0	28500000.0	28510000.0	3.0	2.7229549884796143	1.5418357849121094
1.0	28550000.0	28560000.0	3.0	1.9830677509307861	1.1748838424682617
1.0	28610000.0	28620000.0	4.0	2.3946385383605957	1.386966347694397
1.0	28730000.0	28740000.0	0.0	1.6226314306259155	0.9998866319656372
1.0	28770000.0	28780000.0	2.0	1.6725490093231201	1.0201345682144165
1.0	28790000.0	28800000.0	1.0	1.547678828239441	0.9729130864143372
1.0	28940000.0	28950000.0	4.0	1.8034394979476929	1.08025324344635
1.0	28960000.0	28970000.0	2.0	2.2629401683807373	1.337999701499939
1.0	29070000.0	29080000.0	1.0	1.7128570079803467	1.0376445055007935
1.0	29200000.0	29210000.0	1.0	2.2105956077575684	1.2887086868286133
1.0	29220000.0	29230000.0	0.0	1.7365562915802002	1.0483814477920532
1.0	29300000.0	29310000.0	2.0	1.7467968463897705	1.0534223318099976
1.0	29330000.0	29340000.0	2.0	1.7932558059692383	1.0752626657485962
1.0	29360000.0	29370000.0	1.0	1.8063745498657227	1.0816985368728638
1.0	29400000.0	29410000.0	6.0	1.74342942237854	1.0515508651733398
1.0	29460000.0	29470000.0	2.0	2.185012102127075	1.3370306491851807
1.0	29490000.0	29500000.0	2.0	1.5032451152801514	0.9591394662857056
1.0	29520000.0	29530000.0	1.0	1.6145851612091064	0.9967867136001587
1.0	29620000.0	29630000.0	2.0	2.441466808319092	1.3709744215011597
1.0	29650000.0	29660000.0	3.0	3.352172374725342	1.7603569030761719
1.0	29750000.0	29760000.0	5.0	5.21561861038208	2.377809524536133
1.0	29780000.0	29790000.0	7.0	4.656358242034912	2.218384265899658
1.0	29810000.0	29820000.0	5.0	3.8682124614715576	1.9626671075820923
1.0	29840000.0	29850000.0	9.0	3.452255964279175	1.8161900043487549
1.0	29870000.0	29880000.0	1.0	2.9315617084503174	1.6166919469833374
1.0	30070000.0	30080000.0	6.0	3.891082763671875	1.9705651998519897
1.0	30080000.0	30090000.0	5.0	3.886336088180542	1.9645782709121704
1.0	30090000.0	30100000.0	4.0	4.618371963500977	2.206195116043091
1.0	30100000.0	30110000.0	2.0	5.5032830238342285	2.4556031227111816
1.0	30120000.0	30130000.0	10.0	5.790715217590332	2.5275533199310303
1.0	30180000.0	30190000.0	5.0	5.29925012588501	2.39866304397583
1.0	30210000.0	30220000.0	9.0	6.08109188079834	2.5931661128997803
1.0	30300000.0	30310000.0	5.0	6.322113990783691	2.647101640701294
1.0	30330000.0	30340000.0	7.0	5.910740852355957	2.557485342025757
1.0	30360000.0	30370000.0	8.0	6.18865966796875	2.6173980236053467
1.0	30380000.0	30390000.0	5.0	6.269843578338623	2.6385200023651123
1.0	30540000.0	30550000.0	5.0	5.63212251663208	2.4901702404022217
1.0	30590000.0	30600000.0	6.0	5.351107597351074	2.417205333709717
1.0	30600000.0	30610000.0	2.0	5.704422950744629	2.5086045265197754
1.0	30620000.0	30630000.0	5.0	5.426322937011719	2.4402103424072266
1.0	30630000.0	30640000.0	3.0	5.285968780517578	2.4013772010803223
1.0	30650000.0	30660000.0	0.0	5.478949069976807	2.45231556892395
1.0	30710000.0	30720000.0	8.0	5.486996650695801	2.4553565979003906
1.0	30780000.0	30790000.0	4.0	5.540225028991699	2.4571290016174316
1.0	30820000.0	30830000.0	7.0	4.506564140319824	2.165454387664795
1.0	30840000.0	30850000.0	6.0	5.589935779571533	2.479215621948242
1.0	30890000.0	30900000.0	3.0	5.565904140472412	2.4759199619293213
1.0	30930000.0	30940000.0	5.0	5.088440418243408	2.3416943550109863
1.0	30960000.0	30970000.0	6.0	4.3624701499938965	2.1183652877807617
1.0	31070000.0	31080000.0	7.0	5.117686748504639	2.3516104221343994
1.0	31080000.0	31090000.0	6.0	4.960998058319092	2.307664394378662
1.0	31160000.0	31170000.0	8.0	4.35205078125	2.122210741043091
1.0	31180000.0	31190000.0	6.0	3.9682464599609375	1.9968410730361938
1.0	31190000.0	31200000.0	1.0	2.5420594215393066	1.4103025197982788
1.0	31200000.0	31210000.0	4.0	3.5954182147979736	1.8602464199066162
1.0	31290000.0	31300000.0	1.0	3.437521457672119	1.8045806884765625
1.0	31380000.0	31390000.0	4.0	2.068697452545166	1.2645553350448608
1.0	31440000.0	31450000.0	3.0	1.5484933853149414	0.973179817199707
1.0	31460000.0	31470000.0	2.0	1.5141547918319702	0.962356448173523
1.0	31480000.0	31490000.0	1.0	1.6450990438461304	1.0087922811508179
1.0	31500000.0	31510000.0	2.0	1.7964359521865845	1.0768169164657593
1.0	31520000.0	31530000.0	2.0	1.7371906042099	1.0486704111099243
1.0	31580000.0	31590000.0	2.0	3.373957872390747	1.7866894006729126
1.0	31630000.0	31640000.0	5.0	3.333280086517334	1.7652785778045654
1.0	31660000.0	31670000.0	2.0	3.6864590644836426	1.8959964513778687
1.0	31670000.0	31680000.0	2.0	3.628065586090088	1.8715999126434326
1.0	31700000.0	31710000.0	1.0	3.680187702178955	1.891371726989746
1.0	31750000.0	31760000.0	2.0	1.6560293436050415	1.013248324394226
1.0	31770000.0	31780000.0	3.0	1.6432788372039795	1.0080560445785522
1.0	31780000.0	31790000.0	3.0	1.6233644485473633	1.000171184539795
1.0	31820000.0	31830000.0	1.0	1.6280065774917603	1.0019848346710205
1.0	31850000.0	31860000.0	2.0	2.904209613800049	1.613004446029663
1.0	31950000.0	31960000.0	0.0	2.843993663787842	1.5903964042663574
1.0	31960000.0	31970000.0	3.0	2.6033849716186523	1.4920470714569092
1.0	31980000.0	31990000.0	1.0	2.9291346073150635	1.6235462427139282
1.0	32000000.0	32010000.0	4.0	2.918247938156128	1.61837899684906
1.0	32080000.0	32090000.0	1.0	3.2504074573516846	1.7345383167266846
1.0	32090000.0	32100000.0	0.0	1.8111766576766968	1.0840775966644287
1.0	32110000.0	32120000.0	2.0	2.364061117172241	1.3343207836151123
1.0	32220000.0	32230000.0	2.0	2.6682281494140625	1.469886064529419
1.0	32260000.0	32270000.0	1.0	3.162785291671753	1.6804523468017578
1.0	32380000.0	32390000.0	1.0	1.832456350326538	1.0947281122207642
1.0	32460000.0	32470000.0	3.0	2.6976077556610107	1.532038927078247
1.0	32490000.0	32500000.0	1.0	1.6806284189224243	1.023564100265503
1.0	32560000.0	32570000.0	3.0	1.7332618236541748	1.0468709468841553
1.0	32590000.0	32600000.0	2.0	1.8423633575439453	1.099753737449646
1.0	32630000.0	32640000.0	2.0	1.8627010583877563	1.1101906299591064
1.0	32720000.0	32730000.0	4.0	3.3217220306396484	1.7644126415252686
1.0	32750000.0	32760000.0	6.0	2.386258363723755	1.365302324295044
1.0	32760000.0	32770000.0	3.0	1.9141181707382202	1.1372549533843994
1.0	32810000.0	32820000.0	1.0	3.0797157287597656	1.6353212594985962
1.0	32860000.0	32870000.0	4.0	2.552640199661255	1.4159886837005615
1.0	32920000.0	32930000.0	8.0	3.6207423210144043	1.8721568584442139
1.0	32970000.0	32980000.0	2.0	3.5647246837615967	1.8539737462997437
1.0	33000000.0	33010000.0	2.0	2.523390054702759	1.405563235282898
1.0	33020000.0	33030000.0	2.0	1.9801766872406006	1.1645691394805908
1.0	33040000.0	33050000.0	0.0	2.1855640411376953	1.264277696609497
1.0	33120000.0	33130000.0	1.0	1.5590989589691162	0.9767329096794128
1.0	33160000.0	33170000.0	4.0	2.07165265083313	1.2036163806915283
1.0	33240000.0	33250000.0	1.0	1.712007761001587	1.0372651815414429
1.0	33350000.0	33360000.0	1.0	2.7765233516693115	1.5584399700164795
1.0	33380000.0	33390000.0	1.0	2.627439022064209	1.504223108291626
1.0	33390000.0	33400000.0	0.0	2.125011920928955	1.2371940612792969
1.0	33410000.0	33420000.0	1.0	1.6919090747833252	1.0284234285354614
1.0	33420000.0	33430000.0	3.0	1.6751474142074585	1.0212323665618896
1.0	33550000.0	33560000.0	1.0	1.9050670862197876	1.1268569231033325
1.0	33770000.0	33780000.0	2.0	2.137643814086914	1.3144148588180542
1.0	33790000.0	33800000.0	0.0	1.4640007019042969	0.9485206604003906
1.0	33810000.0	33820000.0	2.0	1.8767839670181274	1.1175072193145752
1.0	33830000.0	33840000.0	1.0	2.665785789489746	1.5171161890029907
1.0	33860000.0	33870000.0	1.0	3.0860915184020996	1.6754570007324219
1.0	33880000.0	33890000.0	1.0	2.8248090744018555	1.5323669910430908
1.0	33910000.0	33920000.0	5.0	4.217082977294922	2.0756473541259766
1.0	33960000.0	33970000.0	3.0	4.054187297821045	2.016371250152588
1.0	34000000.0	34010000.0	10.0	5.215325355529785	2.3822102546691895
1.0	34030000.0	34040000.0	3.0	4.987015247344971	2.318427085876465
1.0	34060000.0	34070000.0	3.0	4.797457695007324	2.264845371246338
1.0	34070000.0	34080000.0	4.0	4.780438423156738	2.2580175399780273
1.0	34080000.0	34090000.0	5.0	4.933398246765137	2.3029727935791016
1.0	34110000.0	34120000.0	4.0	5.124378204345703	2.3579442501068115
1.0	34190000.0	34200000.0	6.0	5.0213117599487305	2.3295845985412598
1.0	34230000.0	34240000.0	5.0	5.533446311950684	2.4666531085968018
1.0	34280000.0	34290000.0	6.0	5.662991046905518	2.5001282691955566
1.0	34320000.0	34330000.0	3.0	5.521399974822998	2.460906505584717
1.0	34360000.0	34370000.0	4.0	5.3011474609375	2.4064130783081055
1.0	34400000.0	34410000.0	7.0	5.412454605102539	2.4361913204193115
1.0	34440000.0	34450000.0	3.0	6.61078405380249	2.707972526550293
1.0	34530000.0	34540000.0	11.0	6.148545265197754	2.6140360832214355
1.0	34560000.0	34570000.0	8.0	4.714603900909424	2.218261480331421
1.0	34570000.0	34580000.0	8.0	6.809307098388672	2.747591018676758
1.0	34610000.0	34620000.0	9.0	6.7494707107543945	2.736515760421753
1.0	34620000.0	34630000.0	7.0	6.6126298904418945	2.7084269523620605
1.0	34630000.0	34640000.0	6.0	7.0590009689331055	2.790412425994873
1.0	34650000.0	34660000.0	7.0	6.988125801086426	2.777700901031494
1.0	34720000.0	34730000.0	5.0	4.597716331481934	2.189387321472168
1.0	34810000.0	34820000.0	3.0	5.140728950500488	2.3611502647399902
1.0	34820000.0	34830000.0	3.0	5.388450622558594	2.4291000366210938
1.0	34870000.0	34880000.0	4.0	4.386481285095215	2.1318135261535645
1.0	34900000.0	34910000.0	9.0	5.412254333496094	2.4339025020599365
1.0	34980000.0	34990000.0	6.0	5.874619960784912	2.548750162124634
1.0	35060000.0	35070000.0	5.0	5.923956871032715	2.562243700027466
1.0	35070000.0	35080000.0	3.0	6.027989387512207	2.5851988792419434
1.0	35120000.0	35130000.0	5.0	5.263022422790527	2.396605968475342
1.0	35170000.0	35180000.0	5.0	4.8122076988220215	2.264833450317383
1.0	35220000.0	35230000.0	6.0	4.153383731842041	2.0515875816345215
1.0	35250000.0	35260000.0	2.0	3.6258037090301514	1.8528802394866943
1.0	35290000.0	35300000.0	3.0	2.9483580589294434	1.591362476348877
1.0	35330000.0	35340000.0	3.0	3.5030345916748047	1.8286670446395874
1.0	35340000.0	35350000.0	2.0	3.751736879348755	1.9185106754302979
1.0	35350000.0	35360000.0	5.0	3.564987897872925	1.8422733545303345
1.0	35410000.0	35420000.0	4.0	3.934124708175659	1.983462929725647
1.0	35460000.0	35470000.0	3.0	2.109637498855591	1.247039556503296
1.0	35630000.0	35640000.0	2.0	3.534020185470581	1.8394746780395508
1.0	35720000.0	35730000.0	4.0	3.2204105854034424	1.7277971506118774
1.0	35810000.0	35820000.0	1.0	1.7357873916625977	1.0480272769927979
1.0	35830000.0	35840000.0	1.0	1.5724070072174072	0.9813214540481567
1.0	35910000.0	35920000.0	1.0	1.4863431453704834	0.9543811082839966
1.0	35940000.0	35950000.0	1.0	1.58803391456604	0.9868873357772827
1.0	35960000.0	35970000.0	2.0	1.5974671840667725	0.9903454780578613
1.0	36010000.0	36020000.0	2.0	1.5944687128067017	0.989238440990448
1.0	36130000.0	36140000.0	5.0	3.9395923614501953	1.9844633340835571
1.0	36150000.0	36160000.0	7.0	4.001319885253906	2.0045130252838135
1.0	36280000.0	36290000.0	2.0	2.1045918464660645	1.2235122919082642
1.0	36380000.0	36390000.0	1.0	1.6267166137695312	1.0014797449111938
1.0	36450000.0	36460000.0	3.0	1.6575168371200562	1.0138599872589111
1.0	36460000.0	36470000.0	5.0	1.679368257522583	1.0230252742767334
1.0	36470000.0	36480000.0	0.0	1.6844806671142578	1.0252138376235962
1.0	36510000.0	36520000.0	4.0	1.731772780418396	1.046189308166504
1.0	36590000.0	36600000.0	2.0	2.532031536102295	1.429227590560913
1.0	36600000.0	36610000.0	1.0	1.7864761352539062	1.071962594985962
1.0	36740000.0	36750000.0	1.0	1.6677449941635132	1.0181117057800293
1.0	36750000.0	36760000.0	1.0	1.4345921277999878	0.9416024088859558
1.0	36770000.0	36780000.0	2.0	1.6207243204116821	0.9991475939750671
1.0	36840000.0	36850000.0	3.0	1.811510443687439	1.084242820739746
1.0	36860000.0	36870000.0	7.0	1.8894727230072021	1.125000238418579
1.0	36870000.0	36880000.0	3.0	2.640639543533325	1.4682992696762085
1.0	36900000.0	36910000.0	3.0	1.9041162729263306	1.1319180727005005
1.0	36960000.0	36970000.0	4.0	3.5116653442382812	1.8357117176055908
1.0	37000000.0	37010000.0	3.0	4.112936496734619	2.041141986846924
1.0	37020000.0	37030000.0	5.0	4.199959754943848	2.071425676345825
1.0	37060000.0	37070000.0	1.0	5.26096248626709	2.389645576477051
1.0	37080000.0	37090000.0	6.0	5.127438545227051	2.3536887168884277
1.0	37110000.0	37120000.0	5.0	5.65140438079834	2.494189739227295
1.0	37130000.0	37140000.0	3.0	6.8752241134643555	2.7569899559020996
1.0	37250000.0	37260000.0	7.0	7.83419942855835	2.914658784866333
1.0	37290000.0	37300000.0	5.0	7.986181735992432	2.9371120929718018
1.0	37490000.0	37500000.0	5.0	6.8841142654418945	2.7573049068450928
1.0	37510000.0	37520000.0	13.0	6.380964279174805	2.659933090209961
1.0	37520000.0	37530000.0	8.0	6.526436805725098	2.6915855407714844
1.0	37610000.0	37620000.0	9.0	6.034287452697754	2.5854461193084717
1.0	37620000.0	37630000.0	6.0	5.457779407501221	2.443185567855835
1.0	37650000.0	37660000.0	3.0	4.8573808670043945	2.2721848487854004
1.0	37680000.0	37690000.0	2.0	5.51809024810791	2.463956356048584
1.0	37700000.0	37710000.0	5.0	5.818717002868652	2.5338196754455566
1.0	37710000.0	37720000.0	5.0	5.753917694091797	2.518975019454956
1.0	37730000.0	37740000.0	7.0	5.7585039138793945	2.517348289489746
1.0	37860000.0	37870000.0	5.0	4.911824703216553	2.290553092956543
1.0	37940000.0	37950000.0	3.0	2.3342819213867188	1.319481611251831
1.0	37970000.0	37980000.0	5.0	1.8453552722930908	1.1012789011001587
1.0	37980000.0	37990000.0	5.0	2.8954017162323	1.5998456478118896
1.0	38070000.0	38080000.0	2.0	4.234081268310547	2.08042573928833
1.0	38090000.0	38100000.0	6.0	3.884875535964966	1.9619697332382202
1.0	38130000.0	38140000.0	9.0	3.8519301414489746	1.9537931680679321
1.0	38140000.0	38150000.0	3.0	2.462524890899658	1.381962537765503
1.0	38150000.0	38160000.0	3.0	2.4987685680389404	1.4814646244049072
1.0	38170000.0	38180000.0	2.0	2.924652099609375	1.5745751857757568
1.0	38190000.0	38200000.0	1.0	4.2773308753967285	2.096863031387329
1.0	38350000.0	38360000.0	0.0	1.6161836385726929	0.9973974227905273
1.0	38480000.0	38490000.0	0.0	1.5874779224395752	0.9866876602172852
1.0	38610000.0	38620000.0	7.0	4.550971031188965	2.183748722076416
1.0	38700000.0	38710000.0	2.0	4.85610818862915	2.276388645172119
1.0	38760000.0	38770000.0	3.0	3.7707297801971436	1.9282020330429077
1.0	38770000.0	38780000.0	5.0	3.109070301055908	1.6700026988983154
1.0	38780000.0	38790000.0	1.0	3.553551197052002	1.8529307842254639
1.0	38850000.0	38860000.0	3.0	3.536583662033081	1.8436248302459717
1.0	38880000.0	38890000.0	3.0	3.7253551483154297	1.913867712020874
1.0	38930000.0	38940000.0	3.0	3.680190324783325	1.879229187965393
1.0	38940000.0	38950000.0	7.0	3.885298252105713	1.9573516845703125
1.0	39020000.0	39030000.0	5.0	3.8487915992736816	1.9526588916778564
1.0	39050000.0	39060000.0	3.0	4.097264289855957	2.036315441131592
1.0	39070000.0	39080000.0	3.0	4.740230560302734	2.242401599884033
1.0	39110000.0	39120000.0	2.0	4.741099834442139	2.239060878753662
1.0	39340000.0	39350000.0	3.0	2.3312020301818848	1.3200314044952393
1.0	39380000.0	39390000.0	0.0	1.9655870199203491	1.1554676294326782
1.0	39400000.0	39410000.0	0.0	2.509945869445801	1.4250127077102661
1.0	39420000.0	39430000.0	2.0	2.487696409225464	1.4542282819747925
1.0	39470000.0	39480000.0	0.0	1.7558879852294922	1.057363748550415
1.0	39540000.0	39550000.0	6.0	2.2501704692840576	1.2969696521759033
1.0	39550000.0	39560000.0	4.0	1.9514358043670654	1.1595515012741089
1.0	39560000.0	39570000.0	2.0	1.762957215309143	1.0640110969543457
1.0	39610000.0	39620000.0	1.0	1.780439019203186	1.0690455436706543
1.0	39630000.0	39640000.0	1.0	1.7721292972564697	1.0650584697723389
1.0	39640000.0	39650000.0	1.0	1.7579214572906494	1.0583200454711914
1.0	39680000.0	39690000.0	1.0	1.790440320968628	1.0738880634307861
1.0	39750000.0	39760000.0	8.0	1.5817158222198486	0.9846149682998657
1.0	39820000.0	39830000.0	3.0	1.5793921947479248	0.9837850332260132
1.0	39850000.0	39860000.0	4.0	1.7586305141448975	1.0586551427841187
1.0	39860000.0	39870000.0	1.0	1.781641960144043	1.0696262121200562
1.0	39940000.0	39950000.0	1.0	1.7240486145019531	1.0426766872406006
1.0	39950000.0	39960000.0	4.0	1.6618633270263672	1.0156590938568115
1.0	39990000.0	40000000.0	0.0	1.7841144800186157	1.0708210468292236
1.0	40070000.0	40080000.0	5.0	3.1045167446136475	1.6858747005462646
1.0	40250000.0	40260000.0	3.0	3.3686671257019043	1.7642234563827515
1.0	40340000.0	40350000.0	3.0	2.1025726795196533	1.2429287433624268
1.0	40350000.0	40360000.0	5.0	2.613328695297241	1.4663310050964355
1.0	40410000.0	40420000.0	0.0	3.3570072650909424	1.7816102504730225
1.0	40470000.0	40480000.0	4.0	2.720658302307129	1.5439852476119995
1.0	40620000.0	40630000.0	3.0	2.415306329727173	1.4304598569869995
1.0	40660000.0	40670000.0	1.0	1.8111512660980225	1.0840659141540527
1.0	40690000.0	40700000.0	3.0	1.967420220375061	1.166225552558899
1.0	40720000.0	40730000.0	0.0	2.496699810028076	1.4801981449127197
1.0	40760000.0	40770000.0	1.0	2.8151357173919678	1.5551183223724365
1.0	40800000.0	40810000.0	2.0	3.2919514179229736	1.7556934356689453
1.0	40820000.0	40830000.0	6.0	2.9932384490966797	1.644390344619751
1.0	40850000.0	40860000.0	2.0	2.0309386253356934	1.1838452816009521
1.0	40860000.0	40870000.0	0.0	2.360440492630005	1.3309504985809326
1.0	40870000.0	40880000.0	2.0	1.9230554103851318	1.1420506238937378
1.0	40900000.0	40910000.0	3.0	2.9029335975646973	1.6079870462417603
1.0	40950000.0	40960000.0	5.0	1.885189414024353	1.121911883354187
1.0	41040000.0	41050000.0	2.0	3.8231101036071777	1.9402942657470703
1.0	41120000.0	41130000.0	0.0	3.737149477005005	1.914157509803772
1.0	41230000.0	41240000.0	4.0	2.0172362327575684	1.1940165758132935
1.0	41340000.0	41350000.0	6.0	3.119108200073242	1.6596819162368774
1.0	41440000.0	41450000.0	4.0	1.9331505298614502	1.1460049152374268
1.0	41530000.0	41540000.0	3.0	1.7478634119033813	1.0536105632781982
1.0	41540000.0	41550000.0	1.0	1.741020917892456	1.050437331199646
1.0	41570000.0	41580000.0	3.0	1.753119707107544	1.0560648441314697
1.0	41580000.0	41590000.0	2.0	1.832533597946167	1.0947679281234741
1.0	41590000.0	41600000.0	2.0	1.8376452922821045	1.097355604171753
1.0	41600000.0	41610000.0	2.0	1.7345339059829712	1.047452449798584
1.0	41720000.0	41730000.0	2.0	2.659682512283325	1.5197181701660156
1.0	41730000.0	41740000.0	3.0	2.856604814529419	1.5956947803497314
1.0	41760000.0	41770000.0	1.0	3.2610526084899902	1.749106764793396
1.0	41830000.0	41840000.0	2.0	3.2572696208953857	1.7376753091812134
1.0	41860000.0	41870000.0	5.0	3.2095863819122314	1.7284847497940063
1.0	41910000.0	41920000.0	2.0	3.4728331565856934	1.8218696117401123
1.0	42090000.0	42100000.0	1.0	1.9201101064682007	1.1697238683700562
1.0	42120000.0	42130000.0	1.0	1.8727238178253174	1.1412147283554077
1.0	42150000.0	42160000.0	1.0	2.314948797225952	1.38612961769104
1.0	42160000.0	42170000.0	1.0	2.481024742126465	1.4618120193481445
1.0	42230000.0	42240000.0	1.0	2.193394660949707	1.275617003440857
1.0	42240000.0	42250000.0	3.0	2.247898578643799	1.3356281518936157
1.0	42280000.0	42290000.0	1.0	2.296779155731201	1.378446102142334
1.0	42290000.0	42300000.0	3.0	2.327117919921875	1.399903655052185
1.0	42350000.0	42360000.0	2.0	1.8039309978485107	1.0851413011550903
1.0	42370000.0	42380000.0	0.0	2.1492488384246826	1.2807528972625732
1.0	42400000.0	42410000.0	2.0	2.257413864135742	1.3521878719329834
1.0	42490000.0	42500000.0	2.0	3.165956974029541	1.7120517492294312
1.0	42610000.0	42620000.0	3.0	3.0204098224639893	1.6422088146209717
1.0	42690000.0	42700000.0	1.0	1.762874960899353	1.0606554746627808
1.0	42720000.0	42730000.0	2.0	1.6580730676651	1.0140912532806396
1.0	42730000.0	42740000.0	1.0	1.6151092052459717	0.996985912322998
1.0	42850000.0	42860000.0	1.0	2.8186802864074707	1.5847666263580322
1.0	42860000.0	42870000.0	1.0	2.6907565593719482	1.5390807390213013
1.0	42880000.0	42890000.0	2.0	2.5530753135681152	1.4904050827026367
1.0	42890000.0	42900000.0	1.0	2.0428617000579834	1.223491907119751
1.0	42930000.0	42940000.0	4.0	1.5618025064468384	0.9942547082901001
1.0	42970000.0	42980000.0	0.0	1.6823375225067139	1.0242962837219238
1.0	43080000.0	43090000.0	4.0	1.8002102375030518	1.2213375568389893
1.0	43140000.0	43150000.0	1.0	2.167479991912842	1.2810070514678955
1.0	43170000.0	43180000.0	4.0	1.705945611000061	1.0345723628997803
1.0	43180000.0	43190000.0	2.0	2.035968065261841	1.194731593132019
1.0	43370000.0	43380000.0	2.0	3.205294132232666	1.7253564596176147
1.0	43450000.0	43460000.0	4.0	2.72453236579895	1.488584280014038
1.0	43470000.0	43480000.0	5.0	3.393702268600464	1.7854194641113281
1.0	43650000.0	43660000.0	0.0	2.8833491802215576	1.6063640117645264
1.0	43660000.0	43670000.0	3.0	2.943167209625244	1.6268161535263062
1.0	43750000.0	43760000.0	2.0	2.92173433303833	1.6134326457977295
1.0	43770000.0	43780000.0	2.0	2.757225513458252	1.5594377517700195
1.0	43780000.0	43790000.0	3.0	2.9333348274230957	1.6171821355819702
1.0	43860000.0	43870000.0	1.0	1.8445765972137451	1.100881576538086
1.0	43970000.0	43980000.0	4.0	2.940002918243408	1.6275546550750732
1.0	44160000.0	44170000.0	1.0	1.538515329360962	0.9699269533157349
1.0	44200000.0	44210000.0	0.0	1.8374812602996826	1.0972718000411987
1.0	44210000.0	44220000.0	2.0	1.911503553390503	1.1289114952087402
1.0	44290000.0	44300000.0	2.0	1.8915958404541016	1.120141625404358
1.0	44330000.0	44340000.0	0.0	2.2015271186828613	1.2611885070800781
1.0	44390000.0	44400000.0	0.0	1.9938619136810303	1.1693766117095947
1.0	44480000.0	44490000.0	5.0	2.6194682121276855	1.4504506587982178
1.0	44590000.0	44600000.0	4.0	4.307796001434326	2.107513666152954
1.0	44630000.0	44640000.0	4.0	4.102444648742676	2.0398242473602295
1.0	44660000.0	44670000.0	2.0	3.473661422729492	1.8233327865600586
1.0	44730000.0	44740000.0	2.0	2.843712329864502	1.5391921997070312
1.0	44740000.0	44750000.0	2.0	2.1823019981384277	1.2776814699172974
1.0	44770000.0	44780000.0	4.0	2.1433112621307373	1.2568371295928955
1.0	44870000.0	44880000.0	2.0	4.06376838684082	2.0208590030670166
1.0	44930000.0	44940000.0	4.0	3.7222278118133545	1.9076240062713623
1.0	44940000.0	44950000.0	5.0	3.3537514209747314	1.778573989868164
1.0	44950000.0	44960000.0	3.0	3.3641059398651123	1.778993844985962
1.0	44990000.0	45000000.0	5.0	3.408717393875122	1.7954975366592407
1.0	45010000.0	45020000.0	2.0	3.1787710189819336	1.7096580266952515
1.0	45020000.0	45030000.0	1.0	3.652811050415039	1.8853737115859985
1.0	45160000.0	45170000.0	3.0	2.572643280029297	1.447680115699768
1.0	45180000.0	45190000.0	0.0	2.7661774158477783	1.534827470779419
1.0	45280000.0	45290000.0	3.0	1.8655179738998413	1.1084015369415283
1.0	45330000.0	45340000.0	2.0	1.728335976600647	1.0446218252182007
1.0	45440000.0	45450000.0	2.0	1.6755659580230713	1.0214087963104248
1.0	45490000.0	45500000.0	1.0	2.1363284587860107	1.2461656332015991
1.0	45530000.0	45540000.0	4.0	2.486863374710083	1.4585169553756714
1.0	45680000.0	45690000.0	0.0	3.276611328125	1.7473039627075195
1.0	45700000.0	45710000.0	6.0	3.014660120010376	1.65450119972229
1.0	45730000.0	45740000.0	1.0	3.3786792755126953	1.783250093460083
1.0	45740000.0	45750000.0	2.0	3.3378262519836426	1.772743582725525
1.0	46030000.0	46040000.0	1.0	1.694474220275879	1.0295377969741821
1.0	46060000.0	46070000.0	4.0	1.660634994506836	1.0151482820510864
1.0	46100000.0	46110000.0	2.0	1.5949867963790894	0.9894289970397949
1.0	46190000.0	46200000.0	1.0	1.7714293003082275	1.064723253250122
1.0	46220000.0	46230000.0	5.0	3.0917487144470215	1.6835289001464844
1.0	46240000.0	46250000.0	4.0	3.0252392292022705	1.6559797525405884
1.0	46250000.0	46260000.0	4.0	2.823045253753662	1.5768544673919678
1.0	46290000.0	46300000.0	4.0	1.7665653228759766	1.062407374382019
1.0	46320000.0	46330000.0	2.0	1.9059919118881226	1.1276148557662964
1.0	46330000.0	46340000.0	2.0	1.915496826171875	1.1332755088806152
1.0	46340000.0	46350000.0	2.0	1.7097771167755127	1.0362727642059326
1.0	46380000.0	46390000.0	0.0	2.0293869972229004	1.204955816268921
1.0	46400000.0	46410000.0	2.0	1.5160926580429077	0.9629355669021606
1.0	46460000.0	46470000.0	0.0	1.5499756336212158	0.9736714363098145
1.0	46570000.0	46580000.0	4.0	2.0504677295684814	1.2087442874908447
1.0	46600000.0	46610000.0	3.0	2.64872407913208	1.516402006149292
1.0	46620000.0	46630000.0	3.0	2.770594835281372	1.5624780654907227
1.0	46630000.0	46640000.0	2.0	2.297664165496826	1.3432937860488892
1.0	46660000.0	46670000.0	2.0	1.7910270690917969	1.074174165725708
1.0	46910000.0	46920000.0	2.0	3.984753370285034	1.9962202310562134
1.0	46920000.0	46930000.0	3.0	3.92875337600708	1.9792543649673462
1.0	46970000.0	46980000.0	1.0	4.1681647300720215	2.055788516998291
1.0	46980000.0	46990000.0	3.0	3.3709912300109863	1.7709681987762451
1.0	47000000.0	47010000.0	2.0	3.8769752979278564	1.9604136943817139
1.0	47020000.0	47030000.0	0.0	2.277841091156006	1.3056286573410034
1.0	47040000.0	47050000.0	2.0	1.9301315546035767	1.1458654403686523
1.0	47050000.0	47060000.0	2.0	1.886849045753479	1.1227843761444092
1.0	47060000.0	47070000.0	4.0	1.852408766746521	1.1048873662948608
1.0	47180000.0	47190000.0	2.0	1.9171802997589111	1.1388956308364868
1.0	47210000.0	47220000.0	4.0	2.830899715423584	1.5889050960540771
1.0	47250000.0	47260000.0	3.0	2.606372833251953	1.4935781955718994
1.0	47270000.0	47280000.0	2.0	2.202439785003662	1.2913973331451416
1.0	47390000.0	47400000.0	1.0	3.065084934234619	1.6748136281967163
1.0	47460000.0	47470000.0	2.0	2.950496196746826	1.6350815296173096
1.0	47640000.0	47650000.0	2.0	2.3077123165130615	1.3219846487045288
1.0	47660000.0	47670000.0	2.0	2.77215313911438	1.561344861984253
1.0	47710000.0	47720000.0	1.0	2.825948715209961	1.5412943363189697
1.0	47740000.0	47750000.0	1.0	1.9660413265228271	1.1654653549194336
1.0	47760000.0	47770000.0	4.0	2.013631820678711	1.1919833421707153
1.0	47790000.0	47800000.0	8.0	2.5618996620178223	1.4199395179748535
1.0	47890000.0	47900000.0	2.0	3.578634738922119	1.8541961908340454
1.0	47910000.0	47920000.0	3.0	3.305332899093628	1.7514686584472656
1.0	47920000.0	47930000.0	6.0	3.251551866531372	1.7405303716659546
1.0	48050000.0	48060000.0	3.0	3.2945046424865723	1.7586419582366943
1.0	48140000.0	48150000.0	3.0	4.09006404876709	2.039217710494995
1.0	48190000.0	48200000.0	3.0	3.4004523754119873	1.7621139287948608
1.0	48220000.0	48230000.0	7.0	4.098152160644531	2.043160915374756
1.0	48300000.0	48310000.0	0.0	3.719240188598633	1.8875417709350586
1.0	48320000.0	48330000.0	4.0	4.057447910308838	2.028468608856201
1.0	48340000.0	48350000.0	3.0	3.4663949012756348	1.789720892906189
1.0	48350000.0	48360000.0	2.0	4.237635612487793	2.0876197814941406
1.0	48360000.0	48370000.0	4.0	4.335404396057129	2.1184284687042236
1.0	48370000.0	48380000.0	1.0	3.972144603729248	1.9970767498016357
1.0	48400000.0	48410000.0	2.0	3.178933620452881	1.6757175922393799
1.0	48410000.0	48420000.0	3.0	3.9385921955108643	1.9810960292816162
1.0	48480000.0	48490000.0	6.0	4.139016151428223	2.0546576976776123
1.0	48490000.0	48500000.0	7.0	4.180710315704346	2.066758632659912
1.0	48520000.0	48530000.0	4.0	4.244580268859863	2.0852673053741455
1.0	48590000.0	48600000.0	7.0	4.032517433166504	2.0183653831481934
1.0	48640000.0	48650000.0	5.0	3.4892280101776123	1.823266625404358
1.0	48690000.0	48700000.0	4.0	3.5284512042999268	1.8417621850967407
1.0	48710000.0	48720000.0	1.0	3.228764057159424	1.7358636856079102
1.0	48720000.0	48730000.0	4.0	3.0353617668151855	1.6606947183609009
1.0	48750000.0	48760000.0	2.0	3.5360426902770996	1.8405662775039673
1.0	48760000.0	48770000.0	1.0	2.788738489151001	1.5186163187026978
1.0	48880000.0	48890000.0	1.0	3.0769381523132324	1.6554136276245117
1.0	48930000.0	48940000.0	1.0	2.7913215160369873	1.5407341718673706
1.0	48940000.0	48950000.0	4.0	3.4499411582946777	1.7823928594589233
1.0	49040000.0	49050000.0	7.0	5.824738025665283	2.5416526794433594
1.0	49050000.0	49060000.0	6.0	5.659217357635498	2.497847318649292
1.0	49180000.0	49190000.0	2.0	4.727871894836426	2.240238666534424
1.0	49190000.0	49200000.0	7.0	3.5172886848449707	1.8070926666259766
1.0	49240000.0	49250000.0	2.0	3.714102268218994	1.8864024877548218
1.0	49390000.0	49400000.0	4.0	6.102036952972412	2.6030983924865723
1.0	49450000.0	49460000.0	5.0	6.260720729827881	2.6395034790039062
1.0	49500000.0	49510000.0	6.0	6.0584025382995605	2.594001531600952
1.0	49520000.0	49530000.0	3.0	6.287377834320068	2.638335704803467
1.0	49560000.0	49570000.0	7.0	5.362977027893066	2.410538673400879
1.0	49600000.0	49610000.0	4.0	5.791584014892578	2.529480457305908
1.0	49680000.0	49690000.0	5.0	5.069583892822266	2.342094898223877
1.0	49710000.0	49720000.0	5.0	5.693914413452148	2.507474184036255
1.0	49790000.0	49800000.0	2.0	6.190516948699951	2.620997190475464
1.0	49820000.0	49830000.0	9.0	5.324491024017334	2.412738084793091
1.0	49840000.0	49850000.0	7.0	5.288136959075928	2.3929364681243896
1.0	49860000.0	49870000.0	5.0	6.160614967346191	2.617656707763672
1.0	49890000.0	49900000.0	5.0	6.277558326721191	2.640986919403076
1.0	49900000.0	49910000.0	4.0	6.9092817306518555	2.7664918899536133
1.0	49980000.0	49990000.0	3.0	5.590314865112305	2.471616268157959
1.0	50160000.0	50170000.0	3.0	5.088821887969971	2.3411712646484375
1.0	50170000.0	50180000.0	3.0	5.731356620788574	2.5138773918151855
1.0	50250000.0	50260000.0	6.0	5.2596306800842285	2.3983187675476074
1.0	50260000.0	50270000.0	1.0	4.760778903961182	2.2427570819854736
1.0	50310000.0	50320000.0	6.0	4.5079026222229	2.173081398010254
1.0	50350000.0	50360000.0	5.0	4.15765380859375	2.0655672550201416
1.0	50360000.0	50370000.0	5.0	4.088536262512207	2.0399014949798584
1.0	50450000.0	50460000.0	3.0	4.551797389984131	2.1891446113586426
1.0	50460000.0	50470000.0	6.0	4.438913822174072	2.1541659832000732
1.0	50500000.0	50510000.0	5.0	5.0053229331970215	2.3220021724700928
1.0	50520000.0	50530000.0	4.0	5.189314365386963	2.374695301055908
1.0	50530000.0	50540000.0	3.0	5.465235710144043	2.4470407962799072
1.0	50600000.0	50610000.0	11.0	5.817137718200684	2.5390782356262207
1.0	50620000.0	50630000.0	2.0	6.732619285583496	2.735602378845215
1.0	50650000.0	50660000.0	5.0	6.814518928527832	2.7481141090393066
1.0	50680000.0	50690000.0	8.0	7.315733909606934	2.8345768451690674
1.0	50740000.0	50750000.0	6.0	7.153278350830078	2.807910919189453
1.0	50780000.0	50790000.0	8.0	7.100329399108887	2.7968802452087402
1.0	50830000.0	50840000.0	7.0	5.271868705749512	2.3933520317077637
1.0	50890000.0	50900000.0	6.0	3.618506908416748	1.8563039302825928
1.0	51010000.0	51020000.0	1.0	2.102217197418213	1.219791293144226
1.0	51030000.0	51040000.0	2.0	1.7677568197250366	1.062974214553833
1.0	51080000.0	51090000.0	4.0	1.8788726329803467	1.1340053081512451
1.0	51090000.0	51100000.0	1.0	1.7843434810638428	1.0709559917449951
1.0	51100000.0	51110000.0	3.0	1.8050466775894165	1.0836797952651978
1.0	51130000.0	51140000.0	0.0	1.8841098546981812	1.1177077293395996
1.0	51150000.0	51160000.0	2.0	1.7726376056671143	1.065301537513733
1.0	51170000.0	51180000.0	1.0	1.9349273443222046	1.1436203718185425
1.0	51200000.0	51210000.0	1.0	1.8829119205474854	1.1207149028778076
1.0	51240000.0	51250000.0	4.0	1.870997428894043	1.1144925355911255
1.0	51320000.0	51330000.0	4.0	1.9224284887313843	1.1417144536972046
1.0	51330000.0	51340000.0	1.0	1.9625240564346313	1.1575437784194946
1.0	51410000.0	51420000.0	3.0	1.8858249187469482	1.1222455501556396
1.0	51420000.0	51430000.0	2.0	1.9479854106903076	1.1555626392364502
1.0	51460000.0	51470000.0	4.0	2.9307453632354736	1.6239172220230103
1.0	51550000.0	51560000.0	3.0	3.5140349864959717	1.8380587100982666
1.0	51570000.0	51580000.0	3.0	3.521615505218506	1.842993140220642
1.0	51680000.0	51690000.0	1.0	3.2540626525878906	1.7384601831436157
1.0	51710000.0	51720000.0	0.0	1.905259370803833	1.1325249671936035
1.0	51900000.0	51910000.0	1.0	1.628822922706604	1.0023058652877808
1.0	51910000.0	51920000.0	0.0	1.7738304138183594	1.0658718347549438
1.0	51960000.0	51970000.0	3.0	1.8326261043548584	1.0948153734207153
1.0	51990000.0	52000000.0	3.0	3.178860902786255	1.7139523029327393
1.0	52030000.0	52040000.0	1.0	3.029207229614258	1.622868537902832
1.0	52110000.0	52120000.0	3.0	1.9320579767227173	1.1469078063964844
1.0	52130000.0	52140000.0	1.0	1.9133293628692627	1.1368322372436523
1.0	52150000.0	52160000.0	4.0	1.8407907485961914	1.0989536046981812
1.0	52280000.0	52290000.0	1.0	1.7336466312408447	1.0470466613769531
1.0	52300000.0	52310000.0	2.0	1.807183027267456	1.0820980072021484
1.0	52310000.0	52320000.0	1.0	2.0127615928649902	1.175325870513916
1.0	52350000.0	52360000.0	5.0	3.0987229347229004	1.6854768991470337
1.0	52360000.0	52370000.0	3.0	3.406315326690674	1.7967637777328491
1.0	52460000.0	52470000.0	3.0	3.520953416824341	1.8327213525772095
1.0	52490000.0	52500000.0	0.0	2.3844411373138428	1.411638855934143
1.0	52530000.0	52540000.0	1.0	1.9615976810455322	1.1630165576934814
1.0	52600000.0	52610000.0	2.0	2.9284353256225586	1.6014091968536377
1.0	52680000.0	52690000.0	1.0	1.7756702899932861	1.0667541027069092
1.0	52700000.0	52710000.0	1.0	1.5250394344329834	0.9656742215156555
1.0	52710000.0	52720000.0	2.0	1.7257970571517944	1.0434679985046387
1.0	52730000.0	52740000.0	3.0	1.78501296043396	1.0712552070617676
1.0	52820000.0	52830000.0	6.0	1.7596566677093506	1.0591379404067993
1.0	52880000.0	52890000.0	0.0	1.6125761270523071	0.9960179328918457
1.0	52900000.0	52910000.0	3.0	1.690617322921753	1.0278617143630981
1.0	52990000.0	53000000.0	0.0	1.9157192707061768	1.1307971477508545
1.0	53110000.0	53120000.0	7.0	3.304603099822998	1.7626733779907227
1.0	53230000.0	53240000.0	3.0	1.8434350490570068	1.1002997159957886
1.0	53240000.0	53250000.0	0.0	1.954469919204712	1.1527341604232788
1.0	53310000.0	53320000.0	4.0	2.4974589347839355	1.4561448097229004
1.0	53320000.0	53330000.0	4.0	2.373769998550415	1.4100583791732788
1.0	53350000.0	53360000.0	2.0	2.2105984687805176	1.3459006547927856
1.0	53420000.0	53430000.0	4.0	1.506837248802185	0.960183322429657
1.0	53450000.0	53460000.0	1.0	1.5904874801635742	0.9877817034721375
1.0	53540000.0	53550000.0	1.0	2.236727237701416	1.3734755516052246
1.0	53550000.0	53560000.0	0.0	2.583662748336792	1.495069980621338
1.0	53590000.0	53600000.0	1.0	2.6524338722229004	1.5204267501831055
1.0	53660000.0	53670000.0	2.0	1.477524995803833	0.9520103335380554
1.0	53710000.0	53720000.0	2.0	1.9478013515472412	1.1554632186889648
1.0	53830000.0	53840000.0	1.0	4.376513481140137	2.129932165145874
1.0	53910000.0	53920000.0	5.0	3.520191192626953	1.8387606143951416
1.0	54000000.0	54010000.0	4.0	4.269631385803223	2.0950024127960205
1.0	54020000.0	54030000.0	3.0	4.124380111694336	2.050401210784912
1.0	54070000.0	54080000.0	2.0	4.185180187225342	2.0662989616394043
1.0	54130000.0	54140000.0	2.0	4.112410545349121	2.0443718433380127
1.0	54140000.0	54150000.0	6.0	4.112727165222168	2.0427613258361816
1.0	54200000.0	54210000.0	2.0	3.625415802001953	1.8613827228546143
1.0	54290000.0	54300000.0	1.0	1.9198964834213257	1.1403529644012451
1.0	54380000.0	54390000.0	2.0	1.8007688522338867	1.0789397954940796
1.0	54450000.0	54460000.0	1.0	2.793513536453247	1.5674679279327393
1.0	54520000.0	54530000.0	3.0	1.9408557415008545	1.1516788005828857
1.0	54540000.0	54550000.0	1.0	2.0345945358276367	1.203840970993042
1.0	54560000.0	54570000.0	3.0	2.287510395050049	1.3127987384796143
1.0	54610000.0	54620000.0	7.0	3.4168314933776855	1.7983453273773193
1.0	54650000.0	54660000.0	1.0	2.913095235824585	1.5919958353042603
1.0	54660000.0	54670000.0	4.0	2.5586724281311035	1.518096685409546
1.0	54680000.0	54690000.0	3.0	2.603504180908203	1.457050085067749
1.0	54760000.0	54770000.0	1.0	2.502340793609619	1.402939796447754
1.0	54810000.0	54820000.0	4.0	2.7140555381774902	1.491233229637146
1.0	54870000.0	54880000.0	4.0	2.7159414291381836	1.5049859285354614
1.0	54880000.0	54890000.0	8.0	3.8749618530273438	1.9598357677459717
1.0	54930000.0	54940000.0	6.0	4.550234794616699	2.1807861328125
1.0	54990000.0	55000000.0	7.0	4.392443656921387	2.1318044662475586
1.0	55060000.0	55070000.0	1.0	2.854024887084961	1.543489694595337
1.0	55100000.0	55110000.0	1.0	3.2374069690704346	1.735984444618225
1.0	55210000.0	55220000.0	2.0	2.753325939178467	1.5414884090423584
1.0	55240000.0	55250000.0	2.0	2.4395859241485596	1.411677598953247
1.0	55390000.0	55400000.0	4.0	2.291698932647705	1.3630023002624512
1.0	55440000.0	55450000.0	2.0	2.6273961067199707	1.502838134765625
1.0	55500000.0	55510000.0	2.0	2.4705910682678223	1.4238349199295044
1.0	55510000.0	55520000.0	1.0	1.8617002964019775	1.1255431175231934
1.0	55520000.0	55530000.0	4.0	1.7330344915390015	1.0598797798156738
1.0	55640000.0	55650000.0	2.0	1.8473678827285767	1.0996525287628174
1.0	55670000.0	55680000.0	0.0	1.926526427268982	1.1439217329025269
1.0	55730000.0	55740000.0	3.0	3.7037665843963623	1.9088176488876343
1.0	55760000.0	55770000.0	8.0	4.101471900939941	2.039703369140625
1.0	55820000.0	55830000.0	6.0	4.36965274810791	2.1279780864715576
1.0	55840000.0	55850000.0	4.0	4.554080009460449	2.1886630058288574
1.0	55900000.0	55910000.0	2.0	4.409927845001221	2.139883518218994
1.0	56070000.0	56080000.0	7.0	4.8924431800842285	2.2910690307617188
1.0	56160000.0	56170000.0	5.0	4.129030704498291	2.0513157844543457
1.0	56170000.0	56180000.0	3.0	4.547638416290283	2.188478469848633
1.0	56300000.0	56310000.0	4.0	4.64636754989624	2.2217214107513428
1.0	56390000.0	56400000.0	4.0	5.209639549255371	2.3828845024108887
1.0	56570000.0	56580000.0	2.0	5.807636260986328	2.53159499168396
1.0	56630000.0	56640000.0	1.0	4.67479944229126	2.2225582599639893
1.0	56640000.0	56650000.0	2.0	4.628415584564209	2.2092366218566895
1.0	56670000.0	56680000.0	5.0	4.330389976501465	2.1174702644348145
1.0	56680000.0	56690000.0	4.0	4.103524208068848	2.0460383892059326
1.0	56690000.0	56700000.0	5.0	4.362808704376221	2.1288866996765137
1.0	56730000.0	56740000.0	4.0	3.8522918224334717	1.9524526596069336
1.0	56830000.0	56840000.0	2.0	2.2114741802215576	1.2952735424041748
1.0	56840000.0	56850000.0	2.0	3.1644794940948486	1.7129945755004883
1.0	56850000.0	56860000.0	0.0	3.245314359664917	1.7374162673950195
1.0	57010000.0	57020000.0	5.0	2.2442221641540527	1.2803094387054443
1.0	57020000.0	57030000.0	1.0	2.6521098613739014	1.4615484476089478
1.0	57040000.0	57050000.0	3.0	2.3070101737976074	1.3646023273468018
1.0	57100000.0	57110000.0	2.0	3.141143798828125	1.7006442546844482
1.0	57240000.0	57250000.0	3.0	4.205339431762695	2.0780041217803955
1.0	57260000.0	57270000.0	6.0	4.773107051849365	2.2561798095703125
1.0	57290000.0	57300000.0	7.0	5.004326343536377	2.316512107849121
1.0	57340000.0	57350000.0	3.0	6.367321968078613	2.655709743499756
1.0	57370000.0	57380000.0	2.0	5.3620686531066895	2.4206061363220215
1.0	57480000.0	57490000.0	9.0	5.3237128257751465	2.41214919090271
1.0	57490000.0	57500000.0	6.0	5.986464023590088	2.575840711593628
1.0	57550000.0	57560000.0	6.0	5.770506858825684	2.5251383781433105
1.0	57610000.0	57620000.0	7.0	5.558736324310303	2.4730029106140137
1.0	57640000.0	57650000.0	7.0	6.042325019836426	2.588568925857544
1.0	57650000.0	57660000.0	6.0	5.784543991088867	2.52803373336792
1.0	57690000.0	57700000.0	4.0	5.732485771179199	2.516284465789795
1.0	57740000.0	57750000.0	6.0	4.987509727478027	2.310246229171753
1.0	57760000.0	57770000.0	6.0	5.387335300445557	2.431992292404175
1.0	57800000.0	57810000.0	7.0	6.025136947631836	2.5864522457122803
1.0	57830000.0	57840000.0	5.0	6.376028060913086	2.659062147140503
1.0	57840000.0	57850000.0	10.0	5.837751865386963	2.541229248046875
1.0	57870000.0	57880000.0	0.0	6.389219760894775	2.6679224967956543
1.0	57880000.0	57890000.0	2.0	5.5500946044921875	2.4637463092803955
1.0	57890000.0	57900000.0	9.0	5.603728294372559	2.4836318492889404
1.0	57930000.0	57940000.0	9.0	5.991535663604736	2.579237699508667
1.0	57980000.0	57990000.0	8.0	6.952004909515381	2.7756354808807373
1.0	58040000.0	58050000.0	7.0	6.523510932922363	2.6913559436798096
1.0	58200000.0	58210000.0	12.0	7.2050275802612305	2.817819118499756
1.0	58240000.0	58250000.0	8.0	5.820028305053711	2.526449203491211
1.0	58360000.0	58370000.0	8.0	6.060920238494873	2.594089984893799
1.0	58410000.0	58420000.0	7.0	6.29231071472168	2.6429266929626465
1.0	58530000.0	58540000.0	3.0	5.809317111968994	2.532715320587158
1.0	58570000.0	58580000.0	6.0	5.496278762817383	2.455239772796631
1.0	58600000.0	58610000.0	5.0	5.607525825500488	2.483920097351074
1.0	58760000.0	58770000.0	3.0	3.999535322189331	2.0103933811187744
1.0	58820000.0	58830000.0	4.0	3.524787187576294	1.8496720790863037
1.0	58920000.0	58930000.0	4.0	3.007585048675537	1.6595194339752197
1.0	58960000.0	58970000.0	1.0	2.0054562091827393	1.1873751878738403
1.0	59190000.0	59200000.0	2.0	2.219137668609619	1.287258267402649
1.0	59220000.0	59230000.0	2.0	2.620384931564331	1.4772882461547852
1.0	59290000.0	59300000.0	3.0	2.9037795066833496	1.6006771326065063
1.0	59300000.0	59310000.0	4.0	3.027050495147705	1.6571149826049805
1.0	59360000.0	59370000.0	3.0	2.8797860145568848	1.5627118349075317
1.0	59390000.0	59400000.0	7.0	2.6307458877563477	1.4483354091644287
1.0	59430000.0	59440000.0	7.0	2.6697616577148438	1.467512607574463
1.0	59490000.0	59500000.0	9.0	3.261829376220703	1.7384259700775146
1.0	59500000.0	59510000.0	1.0	3.797484874725342	1.9351704120635986
1.0	59510000.0	59520000.0	1.0	3.118610382080078	1.6695506572723389
1.0	59640000.0	59650000.0	3.0	3.441962480545044	1.8093624114990234
1.0	59660000.0	59670000.0	3.0	3.6738362312316895	1.8961694240570068
1.0	59670000.0	59680000.0	5.0	3.550041913986206	1.846518874168396
1.0	59710000.0	59720000.0	5.0	2.9878177642822266	1.63631272315979
1.0	59730000.0	59740000.0	3.0	3.368058681488037	1.784772276878357
1.0	59820000.0	59830000.0	2.0	2.2046093940734863	1.3359018564224243
1.0	59850000.0	59860000.0	1.0	2.3698086738586426	1.387070894241333
1.0	59890000.0	59900000.0	2.0	1.9940983057022095	1.1721923351287842
1.0	59920000.0	59930000.0	2.0	2.2848448753356934	1.3557544946670532
1.0	60010000.0	60020000.0	3.0	2.3413116931915283	1.397178053855896
1.0	60190000.0	60200000.0	4.0	2.115903377532959	1.247680902481079
1.0	60330000.0	60340000.0	1.0	1.818436622619629	1.087688684463501
1.0	60340000.0	60350000.0	0.0	2.3202991485595703	1.3176419734954834
1.0	60360000.0	60370000.0	2.0	2.5672802925109863	1.4675896167755127
1.0	60420000.0	60430000.0	5.0	3.120932102203369	1.7015386819839478
1.0	60460000.0	60470000.0	3.0	3.221454620361328	1.725709319114685
1.0	60520000.0	60530000.0	3.0	4.2741522789001465	2.1021523475646973
1.0	60600000.0	60610000.0	3.0	4.113021373748779	2.0422933101654053
1.0	60620000.0	60630000.0	4.0	4.459706783294678	2.159766912460327
1.0	60700000.0	60710000.0	3.0	4.021121978759766	2.0170350074768066
1.0	60740000.0	60750000.0	0.0	3.2229583263397217	1.692480444908142
1.0	60760000.0	60770000.0	3.0	4.023777961730957	2.0214569568634033
1.0	60770000.0	60780000.0	5.0	3.8387928009033203	1.9529091119766235
1.0	60850000.0	60860000.0	7.0	3.9428462982177734	1.994057297706604
1.0	61000000.0	61010000.0	1.0	3.3603599071502686	1.7871431112289429
1.0	61020000.0	61030000.0	1.0	3.460324764251709	1.824697494506836
1.0	61040000.0	61050000.0	3.0	3.364166259765625	1.790860891342163
1.0	61190000.0	61200000.0	5.0	5.313144683837891	2.408409833908081
1.0	61210000.0	61220000.0	0.0	5.4853835105896	2.454409599304199
1.0	61220000.0	61230000.0	8.0	5.032740592956543	2.3315258026123047
1.0	61290000.0	61300000.0	5.0	4.811042785644531	2.265272617340088
1.0	61320000.0	61330000.0	4.0	4.987804412841797	2.317099094390869
1.0	61390000.0	61400000.0	1.0	5.0594162940979	2.335484027862549
1.0	61400000.0	61410000.0	5.0	4.499450206756592	2.1693923473358154
1.0	61410000.0	61420000.0	3.0	4.542222023010254	2.1821961402893066
1.0	61420000.0	61430000.0	7.0	3.9880661964416504	2.0006842613220215
1.0	61440000.0	61450000.0	2.0	3.7771973609924316	1.9305012226104736
1.0	61510000.0	61520000.0	0.0	2.3986828327178955	1.348624587059021
1.0	61520000.0	61530000.0	0.0	2.6160337924957275	1.475263237953186
1.0	61540000.0	61550000.0	4.0	2.265380620956421	1.339469313621521
1.0	61590000.0	61600000.0	2.0	2.199697971343994	1.2638018131256104
1.0	61840000.0	61850000.0	2.0	1.7026910781860352	1.0411790609359741
1.0	61890000.0	61900000.0	1.0	2.0503745079040527	1.1949050426483154
1.0	61930000.0	61940000.0	1.0	3.519770860671997	1.8391180038452148
1.0	61990000.0	62000000.0	6.0	4.107073783874512	2.0437731742858887
1.0	62000000.0	62010000.0	3.0	3.9070677757263184	1.9757331609725952
1.0	62030000.0	62040000.0	3.0	4.1462016105651855	2.0505595207214355
1.0	62100000.0	62110000.0	3.0	3.4427056312561035	1.8066375255584717
1.0	62180000.0	62190000.0	2.0	1.9149940013885498	1.1377242803573608
1.0	62190000.0	62200000.0	3.0	3.020395278930664	1.6476587057113647
1.0	62280000.0	62290000.0	1.0	1.8082783222198486	1.0826408863067627
1.0	62310000.0	62320000.0	2.0	1.7126407623291016	1.0375473499298096
1.0	62320000.0	62330000.0	1.0	1.6717970371246338	1.0198158025741577
1.0	62470000.0	62480000.0	3.0	1.788347840309143	1.0724761486053467
1.0	62480000.0	62490000.0	0.0	1.9176238775253296	1.134114146232605
1.0	62490000.0	62500000.0	2.0	2.0358939170837402	1.1857657432556152
1.0	62500000.0	62510000.0	4.0	2.2668023109436035	1.291194200515747
1.0	62560000.0	62570000.0	5.0	2.0403079986572266	1.187587022781372
1.0	62620000.0	62630000.0	1.0	2.296879291534424	1.3269119262695312
1.0	62660000.0	62670000.0	2.0	3.6804614067077637	1.8703114986419678
1.0	62690000.0	62700000.0	7.0	3.914621353149414	1.977105736732483
1.0	62760000.0	62770000.0	3.0	3.732138156890869	1.8989765644073486
1.0	62840000.0	62850000.0	4.0	3.2004241943359375	1.7205924987792969
1.0	62860000.0	62870000.0	2.0	3.1715476512908936	1.7101638317108154
1.0	62960000.0	62970000.0	2.0	1.755436658859253	1.0571519136428833
1.0	62990000.0	63000000.0	1.0	1.7447067499160767	1.0521433353424072
1.0	63020000.0	63030000.0	2.0	1.7932498455047607	1.0752606391906738
1.0	63050000.0	63060000.0	4.0	1.7492538690567017	1.0542577505111694
1.0	63060000.0	63070000.0	1.0	1.6662203073501587	1.0174745321273804
1.0	63070000.0	63080000.0	2.0	1.8346693515777588	1.0958478450775146
1.0	63130000.0	63140000.0	0.0	2.154665470123291	1.2432324886322021
1.0	63140000.0	63150000.0	4.0	2.1337904930114746	1.2308238744735718
1.0	63210000.0	63220000.0	4.0	2.7591404914855957	1.5352987051010132
1.0	63340000.0	63350000.0	3.0	3.2923076152801514	1.754826307296753
1.0	63400000.0	63410000.0	2.0	4.045840263366699	2.0222933292388916
1.0	63420000.0	63430000.0	2.0	4.428460121154785	2.146389961242676
1.0	63440000.0	63450000.0	4.0	4.7683796882629395	2.2497856616973877
1.0	63450000.0	63460000.0	3.0	5.261746406555176	2.3891892433166504
1.0	63530000.0	63540000.0	7.0	4.752364158630371	2.246367931365967
1.0	63610000.0	63620000.0	2.0	5.895697593688965	2.552203416824341
1.0	63730000.0	63740000.0	7.0	4.887168884277344	2.285780191421509
1.0	63760000.0	63770000.0	4.0	4.4197258949279785	2.1425764560699463
1.0	63810000.0	63820000.0	6.0	3.4871723651885986	1.8275988101959229
1.0	63850000.0	63860000.0	1.0	2.208422899246216	1.2639243602752686
1.0	63880000.0	63890000.0	4.0	1.9253612756729126	1.135290503501892
1.0	63920000.0	63930000.0	1.0	1.8475563526153564	1.1115707159042358
1.0	63940000.0	63950000.0	2.0	1.635215401649475	1.0048301219940186
1.0	63960000.0	63970000.0	1.0	1.6479761600494385	1.0357762575149536
1.0	63990000.0	64000000.0	3.0	1.517388105392456	0.9633277654647827
1.0	64080000.0	64090000.0	2.0	1.6262876987457275	1.012310266494751
1.0	64210000.0	64220000.0	0.0	2.9996070861816406	1.651876449584961
1.0	64220000.0	64230000.0	2.0	2.402688503265381	1.4255545139312744
1.0	64230000.0	64240000.0	6.0	2.3165669441223145	1.3905327320098877
1.0	64280000.0	64290000.0	1.0	2.0377182960510254	1.209460735321045
1.0	64290000.0	64300000.0	0.0	1.8958536386489868	1.1463686227798462
1.0	64310000.0	64320000.0	5.0	1.9428783655166626	1.2313964366912842
1.0	64330000.0	64340000.0	2.0	2.105022430419922	1.271238088607788
1.0	64410000.0	64420000.0	0.0	2.05256986618042	1.2227087020874023
1.0	64460000.0	64470000.0	1.0	2.347278356552124	1.4125522375106812
1.0	64470000.0	64480000.0	3.0	2.2523515224456787	1.3634452819824219
1.0	64480000.0	64490000.0	4.0	2.1182451248168945	1.293176293373108
1.0	64510000.0	64520000.0	0.0	2.566943645477295	1.4658124446868896
1.0	64590000.0	64600000.0	3.0	2.1703860759735107	1.3431943655014038
1.0	64680000.0	64690000.0	3.0	2.491891622543335	1.4636648893356323
1.0	64750000.0	64760000.0	2.0	3.2039825916290283	1.7285680770874023
1.0	64830000.0	64840000.0	1.0	3.402644395828247	1.7959731817245483
1.0	64840000.0	64850000.0	5.0	3.3813560009002686	1.7919013500213623
1.0	64860000.0	64870000.0	3.0	3.7878715991973877	1.9355714321136475
1.0	64940000.0	64950000.0	1.0	1.8358354568481445	1.0964375734329224
1.0	64980000.0	64990000.0	0.0	1.8783642053604126	1.1279098987579346
1.0	65010000.0	65020000.0	2.0	1.5174248218536377	0.9649509191513062
1.0	65040000.0	65050000.0	1.0	1.7242767810821533	1.1254570484161377
1.0	65070000.0	65080000.0	1.0	1.71475350856781	1.0414336919784546
1.0	65280000.0	65290000.0	1.0	1.8102531433105469	1.0825116634368896
1.0	65290000.0	65300000.0	0.0	1.6816781759262085	1.0240147113800049
1.0	65400000.0	65410000.0	1.0	1.7403442859649658	1.0501248836517334
1.0	65480000.0	65490000.0	3.0	1.967464804649353	1.1544777154922485
1.0	65560000.0	65570000.0	3.0	3.752326488494873	1.9198534488677979
1.0	65590000.0	65600000.0	5.0	3.8589789867401123	1.9528535604476929
1.0	65690000.0	65700000.0	4.0	2.9267146587371826	1.5737524032592773
1.0	65740000.0	65750000.0	5.0	3.627173900604248	1.868450403213501
1.0	65790000.0	65800000.0	4.0	3.7451679706573486	1.924985647201538
1.0	65940000.0	65950000.0	1.0	2.5816149711608887	1.4366703033447266
1.0	66170000.0	66180000.0	4.0	5.288605690002441	2.400428295135498
1.0	66230000.0	66240000.0	4.0	4.917200565338135	2.3007256984710693
1.0	66350000.0	66360000.0	3.0	4.208056449890137	2.0708179473876953
1.0	66420000.0	66430000.0	3.0	4.400388240814209	2.1364760398864746
1.0	66450000.0	66460000.0	6.0	4.376718521118164	2.129122257232666
1.0	66470000.0	66480000.0	6.0	4.82100772857666	2.2725777626037598
1.0	66500000.0	66510000.0	3.0	4.872923851013184	2.2890501022338867
1.0	66510000.0	66520000.0	6.0	5.036307334899902	2.3324437141418457
1.0	66620000.0	66630000.0	3.0	5.4420976638793945	2.4400253295898438
1.0	66710000.0	66720000.0	3.0	4.777589797973633	2.2543931007385254
1.0	66740000.0	66750000.0	2.0	4.770624160766602	2.247917652130127
1.0	66840000.0	66850000.0	5.0	5.2572550773620605	2.3896987438201904
1.0	66860000.0	66870000.0	7.0	5.660927772521973	2.496190309524536
1.0	66870000.0	66880000.0	5.0	5.803577899932861	2.528642177581787
1.0	67040000.0	67050000.0	7.0	5.81352424621582	2.534766674041748
1.0	67130000.0	67140000.0	4.0	5.951523780822754	2.567732810974121
1.0	67160000.0	67170000.0	3.0	5.699263095855713	2.509645700454712
1.0	67180000.0	67190000.0	11.0	5.069458961486816	2.344893217086792
1.0	67350000.0	67360000.0	4.0	2.5683188438415527	1.4917852878570557
1.0	67370000.0	67380000.0	3.0	2.568936347961426	1.4903568029403687
1.0	67420000.0	67430000.0	2.0	1.601914644241333	0.9919974207878113
1.0	67430000.0	67440000.0	2.0	1.6242685317993164	1.0005227327346802
1.0	67590000.0	67600000.0	4.0	3.6096529960632324	1.8744550943374634
1.0	67680000.0	67690000.0	4.0	4.657360076904297	2.221736192703247
1.0	67700000.0	67710000.0	5.0	4.635725021362305	2.2121005058288574
1.0	67780000.0	67790000.0	4.0	4.246804237365723	2.0925469398498535
1.0	67870000.0	67880000.0	0.0	2.1780102252960205	1.2872416973114014
1.0	67880000.0	67890000.0	3.0	1.8730323314666748	1.1155511140823364
1.0	67900000.0	67910000.0	2.0	3.827040910720825	1.9462858438491821
1.0	67950000.0	67960000.0	8.0	4.157164096832275	2.060828685760498
1.0	67970000.0	67980000.0	2.0	4.727400779724121	2.2369132041931152
1.0	68100000.0	68110000.0	7.0	3.435610294342041	1.7911018133163452
1.0	68120000.0	68130000.0	6.0	3.7001876831054688	1.9038279056549072
1.0	68150000.0	68160000.0	2.0	2.805814027786255	1.5426019430160522
1.0	68300000.0	68310000.0	1.0	2.4390149116516113	1.3871437311172485
1.0	68350000.0	68360000.0	2.0	3.2480571269989014	1.7407865524291992
1.0	68360000.0	68370000.0	0.0	3.827547073364258	1.947530746459961
1.0	68410000.0	68420000.0	4.0	4.247037887573242	2.0913493633270264
1.0	68430000.0	68440000.0	4.0	3.7921957969665527	1.9383176565170288
1.0	68630000.0	68640000.0	2.0	2.3793139457702637	1.3405115604400635
1.0	68680000.0	68690000.0	2.0	2.515148401260376	1.3987199068069458
1.0	68700000.0	68710000.0	5.0	3.639366626739502	1.8794667720794678
1.0	68710000.0	68720000.0	4.0	3.6693167686462402	1.8935744762420654
1.0	68760000.0	68770000.0	8.0	4.323176860809326	2.114250898361206
1.0	68780000.0	68790000.0	7.0	4.1399922370910645	2.0484111309051514
1.0	68810000.0	68820000.0	2.0	5.199065208435059	2.379620313644409
1.0	68860000.0	68870000.0	9.0	4.662715435028076	2.220034122467041
1.0	68910000.0	68920000.0	12.0	5.316650390625	2.4080615043640137
1.0	68920000.0	68930000.0	6.0	5.6489176750183105	2.4940006732940674
1.0	68970000.0	68980000.0	4.0	5.7561469078063965	2.5189850330352783
1.0	69070000.0	69080000.0	9.0	8.464858055114746	3.000427722930908
1.0	69100000.0	69110000.0	7.0	8.231280326843262	2.9684479236602783
1.0	69190000.0	69200000.0	8.0	9.63144588470459	3.121279239654541
1.0	69400000.0	69410000.0	14.0	10.329127311706543	3.179635524749756
1.0	69430000.0	69440000.0	17.0	9.708165168762207	3.1278223991394043
1.0	69440000.0	69450000.0	14.0	10.492172241210938	3.192049503326416
1.0	69490000.0	69500000.0	9.0	10.000784873962402	3.153428077697754
1.0	69600000.0	69610000.0	16.0	11.177080154418945	3.2405953407287598
1.0	69640000.0	69650000.0	9.0	9.539624214172363	3.1116318702697754
1.0	69670000.0	69680000.0	18.0	9.93791389465332	3.1480374336242676
1.0	69810000.0	69820000.0	17.0	10.204760551452637	3.170321464538574
1.0	69890000.0	69900000.0	13.0	11.578483581542969	3.2676949501037598
1.0	69990000.0	70000000.0	10.0	9.620399475097656	3.119227886199951
1.0	70020000.0	70030000.0	12.0	8.78239917755127	3.0333666801452637
1.0	70110000.0	70120000.0	10.0	7.740039825439453	2.903963565826416
1.0	70140000.0	70150000.0	4.0	7.615640163421631	2.8849072456359863
1.0	70150000.0	70160000.0	11.0	7.927220821380615	2.9313950538635254
1.0	70160000.0	70170000.0	9.0	8.413068771362305	2.991647720336914
1.0	70200000.0	70210000.0	4.0	7.690129280090332	2.8905303478240967
1.0	70250000.0	70260000.0	6.0	8.726151466369629	3.030824899673462
1.0	70300000.0	70310000.0	11.0	7.437796115875244	2.854625701904297
1.0	70310000.0	70320000.0	5.0	8.37226676940918	2.9896960258483887
1.0	70410000.0	70420000.0	2.0	8.350958824157715	2.9867892265319824
1.0	70520000.0	70530000.0	8.0	6.856732368469238	2.7565999031066895
1.0	70550000.0	70560000.0	7.0	6.198987007141113	2.623887538909912
1.0	70630000.0	70640000.0	2.0	2.792717695236206	1.528644323348999
1.0	70820000.0	70830000.0	3.0	2.7141029834747314	1.489617943763733
1.0	70840000.0	70850000.0	7.0	3.5171725749969482	1.8402115106582642
1.0	70930000.0	70940000.0	5.0	5.612809181213379	2.4831809997558594
1.0	71010000.0	71020000.0	8.0	5.955594539642334	2.565716505050659
1.0	71020000.0	71030000.0	8.0	6.512068271636963	2.6885344982147217
1.0	71030000.0	71040000.0	11.0	6.057286262512207	2.590999126434326
1.0	71250000.0	71260000.0	3.0	8.67546272277832	3.024998188018799
1.0	71540000.0	71550000.0	4.0	2.474018096923828	1.4663292169570923
1.0	71670000.0	71680000.0	3.0	4.265519618988037	2.09779691696167
1.0	71710000.0	71720000.0	1.0	3.703904390335083	1.9089479446411133
1.0	71760000.0	71770000.0	3.0	3.591635227203369	1.8682727813720703
1.0	71770000.0	71780000.0	5.0	3.265969753265381	1.7457433938980103
1.0	71810000.0	71820000.0	4.0	3.573430299758911	1.8612821102142334
1.0	71870000.0	71880000.0	4.0	3.964451551437378	2.0010454654693604
1.0	71910000.0	71920000.0	2.0	4.393626689910889	2.140839099884033
1.0	71930000.0	71940000.0	6.0	3.8032901287078857	1.9418213367462158
1.0	72000000.0	72010000.0	6.0	4.798529148101807	2.2674849033355713
1.0	72060000.0	72070000.0	3.0	5.370702266693115	2.4253292083740234
1.0	72100000.0	72110000.0	7.0	5.771778583526611	2.528118133544922
1.0	72130000.0	72140000.0	7.0	5.630834102630615	2.4918015003204346
1.0	72140000.0	72150000.0	6.0	5.995692253112793	2.578307628631592
1.0	72160000.0	72170000.0	6.0	5.670991897583008	2.5005202293395996
1.0	72270000.0	72280000.0	12.0	5.9723310470581055	2.5675606727600098
1.0	72390000.0	72400000.0	5.0	5.7801103591918945	2.529815196990967
1.0	72400000.0	72410000.0	7.0	4.871527194976807	2.2703442573547363
1.0	72490000.0	72500000.0	10.0	6.016767501831055	2.58323335647583
1.0	72520000.0	72530000.0	9.0	6.041378021240234	2.5856339931488037
1.0	72570000.0	72580000.0	8.0	5.788344860076904	2.5212490558624268
1.0	72590000.0	72600000.0	6.0	6.590538024902344	2.7066779136657715
1.0	72640000.0	72650000.0	9.0	6.054180145263672	2.592822790145874
1.0	72670000.0	72680000.0	5.0	5.34765625	2.4057042598724365
1.0	72760000.0	72770000.0	6.0	3.6651721000671387	1.862230658531189
1.0	72790000.0	72800000.0	4.0	2.4416017532348633	1.4263653755187988
1.0	72820000.0	72830000.0	7.0	4.588421821594238	2.181471109390259
1.0	72880000.0	72890000.0	5.0	6.375367641448975	2.662433624267578
1.0	72950000.0	72960000.0	9.0	6.397479057312012	2.6674816608428955
1.0	72990000.0	73000000.0	7.0	6.777375221252441	2.7443275451660156
1.0	73030000.0	73040000.0	7.0	7.109315395355225	2.80322003364563
1.0	73250000.0	73260000.0	9.0	10.330157279968262	3.1799633502960205
1.0	73290000.0	73300000.0	12.0	10.537874221801758	3.1970102787017822
1.0	73390000.0	73400000.0	10.0	9.531484603881836	3.111360788345337
1.0	73400000.0	73410000.0	13.0	9.19359016418457	3.0801644325256348
1.0	73500000.0	73510000.0	7.0	9.163782119750977	3.074651002883911
1.0	73520000.0	73530000.0	13.0	11.515342712402344	3.263164520263672
1.0	73600000.0	73610000.0	16.0	9.582538604736328	3.116807460784912
1.0	73650000.0	73660000.0	11.0	8.616006851196289	3.0143895149230957
1.0	73680000.0	73690000.0	6.0	11.09129810333252	3.2362148761749268
1.0	73690000.0	73700000.0	13.0	9.569161415100098	3.1152236461639404
1.0	73710000.0	73720000.0	8.0	8.720295906066895	3.02915620803833
1.0	73720000.0	73730000.0	5.0	8.357264518737793	2.9820377826690674
1.0	73770000.0	73780000.0	5.0	8.519694328308105	3.0044171810150146
1.0	73870000.0	73880000.0	10.0	7.852179050445557	2.920785427093506
1.0	73970000.0	73980000.0	3.0	6.328556537628174	2.6453120708465576
1.0	73980000.0	73990000.0	7.0	6.044036388397217	2.585768222808838
1.0	74010000.0	74020000.0	7.0	6.313779354095459	2.6424121856689453
1.0	74070000.0	74080000.0	8.0	6.874285697937012	2.762749671936035
1.0	74090000.0	74100000.0	3.0	9.116951942443848	3.0706405639648438
1.0	74150000.0	74160000.0	9.0	7.20835018157959	2.818918466567993
1.0	74190000.0	74200000.0	7.0	7.11319637298584	2.8028054237365723
1.0	74220000.0	74230000.0	5.0	7.460752010345459	2.8624565601348877
1.0	74250000.0	74260000.0	10.0	8.335466384887695	2.981304883956909
1.0	74330000.0	74340000.0	9.0	8.273454666137695	2.9766860008239746
1.0	74370000.0	74380000.0	14.0	8.833460807800293	3.0414607524871826
1.0	74400000.0	74410000.0	12.0	8.29109001159668	2.976435899734497
1.0	74450000.0	74460000.0	9.0	8.365396499633789	2.9876999855041504
1.0	74480000.0	74490000.0	5.0	8.37285327911377	2.9869225025177
1.0	74640000.0	74650000.0	4.0	4.381229400634766	2.112506628036499
1.0	74680000.0	74690000.0	3.0	4.367493629455566	2.113821506500244
1.0	74690000.0	74700000.0	3.0	4.651968479156494	2.2128870487213135
1.0	74830000.0	74840000.0	3.0	4.934128761291504	2.303593635559082
1.0	74880000.0	74890000.0	7.0	5.508946895599365	2.463780164718628
1.0	75010000.0	75020000.0	13.0	8.061922073364258	2.9462037086486816
1.0	75030000.0	75040000.0	9.0	8.031123161315918	2.9431750774383545
1.0	75080000.0	75090000.0	3.0	7.5536789894104	2.8751044273376465
1.0	75100000.0	75110000.0	10.0	6.5929975509643555	2.7065846920013428
1.0	75140000.0	75150000.0	12.0	6.028878211975098	2.5835952758789062
1.0	75160000.0	75170000.0	3.0	3.837308406829834	1.9476041793823242
1.0	75190000.0	75200000.0	4.0	4.432087421417236	2.2959187030792236
1.0	75230000.0	75240000.0	3.0	4.779666423797607	2.261989116668701
1.0	75240000.0	75250000.0	4.0	5.924564361572266	2.5515377521514893
1.0	75260000.0	75270000.0	11.0	7.261868953704834	2.825719118118286
1.0	75310000.0	75320000.0	8.0	8.262526512145996	2.9744815826416016
1.0	75320000.0	75330000.0	13.0	9.604757308959961	3.1181137561798096
1.0	75350000.0	75360000.0	11.0	10.257506370544434	3.174213409423828
1.0	75430000.0	75440000.0	7.0	9.26288890838623	3.0876193046569824
1.0	75490000.0	75500000.0	9.0	9.623672485351562	3.120514154434204
1.0	75530000.0	75540000.0	8.0	10.043465614318848	3.156719923019409
1.0	75590000.0	75600000.0	9.0	9.578654289245605	3.1155874729156494
1.0	75610000.0	75620000.0	8.0	8.266376495361328	2.9747939109802246
1.0	75630000.0	75640000.0	14.0	8.327630996704102	2.9811527729034424
1.0	75650000.0	75660000.0	20.0	8.009939193725586	2.937974214553833
1.0	75660000.0	75670000.0	4.0	7.40032958984375	2.847372531890869
1.0	75710000.0	75720000.0	10.0	8.167640686035156	2.961655616760254
1.0	75750000.0	75760000.0	7.0	7.2192792892456055	2.823162078857422
1.0	75830000.0	75840000.0	7.0	6.9777421951293945	2.780534267425537
1.0	75990000.0	76000000.0	7.0	6.840189456939697	2.7552943229675293
1.0	76060000.0	76070000.0	12.0	5.986806392669678	2.5764496326446533
1.0	76080000.0	76090000.0	6.0	5.575786590576172	2.468567371368408
1.0	76090000.0	76100000.0	6.0	5.353240013122559	2.413236141204834
1.0	76110000.0	76120000.0	7.0	6.017516136169434	2.573857545852661
1.0	76170000.0	76180000.0	4.0	4.857481479644775	2.2785842418670654
1.0	76250000.0	76260000.0	4.0	2.601954221725464	1.4688820838928223
1.0	76270000.0	76280000.0	5.0	3.959162950515747	1.9697834253311157
1.0	76470000.0	76480000.0	7.0	7.5661516189575195	2.8752052783966064
1.0	76490000.0	76500000.0	7.0	7.80389404296875	2.911003828048706
1.0	76510000.0	76520000.0	9.0	7.285388946533203	2.8316731452941895
1.0	76590000.0	76600000.0	7.0	8.11716079711914	2.957249164581299
1.0	76600000.0	76610000.0	7.0	7.7868804931640625	2.9104602336883545
1.0	76700000.0	76710000.0	12.0	6.4793572425842285	2.683590888977051
1.0	76720000.0	76730000.0	9.0	5.999495983123779	2.5775578022003174
1.0	76750000.0	76760000.0	5.0	6.298882961273193	2.6466965675354004
1.0	76760000.0	76770000.0	2.0	6.148554801940918	2.610257148742676
1.0	76800000.0	76810000.0	3.0	6.535605430603027	2.695655345916748
1.0	76840000.0	76850000.0	7.0	6.341734886169434	2.6588590145111084
1.0	76890000.0	76900000.0	7.0	6.482069492340088	2.6864500045776367
1.0	76910000.0	76920000.0	7.0	7.1818976402282715	2.816561222076416
1.0	76930000.0	76940000.0	5.0	6.9471893310546875	2.77467942237854
1.0	77010000.0	77020000.0	9.0	5.972031593322754	2.5753769874572754
1.0	77060000.0	77070000.0	6.0	6.490692138671875	2.684932231903076
1.0	77070000.0	77080000.0	8.0	6.309637546539307	2.6467156410217285
1.0	77110000.0	77120000.0	3.0	7.086000919342041	2.79718017578125
1.0	77140000.0	77150000.0	7.0	7.332147121429443	2.8385767936706543
1.0	77210000.0	77220000.0	6.0	7.189477443695068	2.815375566482544
1.0	77260000.0	77270000.0	5.0	7.308527946472168	2.8308467864990234
1.0	77420000.0	77430000.0	6.0	5.911686420440674	2.560117721557617
1.0	77450000.0	77460000.0	7.0	6.1034064292907715	2.6024906635284424
1.0	77490000.0	77500000.0	6.0	5.757119178771973	2.520747661590576
1.0	77560000.0	77570000.0	8.0	3.7937073707580566	1.940865159034729
1.0	77590000.0	77600000.0	4.0	3.0343177318573	1.6264299154281616
1.0	77650000.0	77660000.0	6.0	3.8823750019073486	1.967209815979004
1.0	77660000.0	77670000.0	2.0	3.8404128551483154	1.9270474910736084
1.0	77720000.0	77730000.0	5.0	6.094369411468506	2.598477602005005
1.0	77810000.0	77820000.0	11.0	6.123600006103516	2.6060752868652344
1.0	77980000.0	77990000.0	12.0	4.9410858154296875	2.3028340339660645
1.0	78030000.0	78040000.0	2.0	2.167095899581909	1.280778169631958
1.0	78050000.0	78060000.0	2.0	2.8172850608825684	1.5380253791809082
1.0	78150000.0	78160000.0	3.0	1.9073219299316406	1.1302497386932373
1.0	78310000.0	78320000.0	3.0	1.8672876358032227	1.1088300943374634
1.0	78350000.0	78360000.0	0.0	2.063776731491089	1.2205082178115845
1.0	78430000.0	78440000.0	3.0	1.6055173873901367	0.9933468699455261
1.0	78550000.0	78560000.0	4.0	3.174436330795288	1.710110068321228
1.0	78570000.0	78580000.0	3.0	3.7870101928710938	1.9326741695404053
1.0	78600000.0	78610000.0	3.0	3.2202134132385254	1.7243696451187134
1.0	78720000.0	78730000.0	6.0	4.428730487823486	2.14555287361145
1.0	78750000.0	78760000.0	4.0	3.7416539192199707	1.9199050664901733
1.0	78770000.0	78780000.0	4.0	3.9039082527160645	1.9702389240264893
1.0	78860000.0	78870000.0	6.0	4.31915283203125	2.1097874641418457
1.0	78940000.0	78950000.0	8.0	4.196925640106201	2.064802885055542
1.0	78970000.0	78980000.0	2.0	5.354329586029053	2.4171557426452637
1.0	79050000.0	79060000.0	3.0	3.889678955078125	1.9752153158187866
1.0	79100000.0	79110000.0	4.0	4.270424842834473	2.1033992767333984
1.0	79200000.0	79210000.0	7.0	6.026793479919434	2.5828261375427246
1.0	79240000.0	79250000.0	4.0	6.092583179473877	2.599701404571533
1.0	79380000.0	79390000.0	4.0	7.581329345703125	2.8793113231658936
1.0	79410000.0	79420000.0	8.0	7.219446659088135	2.820438861846924
1.0	79430000.0	79440000.0	11.0	8.400704383850098	2.990492343902588
1.0	79540000.0	79550000.0	10.0	7.761409759521484	2.9081568717956543
1.0	79680000.0	79690000.0	9.0	8.589054107666016	3.012901782989502
1.0	79780000.0	79790000.0	7.0	6.641717433929443	2.705146312713623
1.0	79830000.0	79840000.0	9.0	9.114896774291992	3.0710277557373047
1.0	79980000.0	79990000.0	6.0	7.643161773681641	2.8817832469940186
1.0	80000000.0	80010000.0	7.0	7.261834144592285	2.8278260231018066
1.0	80020000.0	80030000.0	9.0	8.698482513427734	3.0255866050720215
1.0	80030000.0	80040000.0	4.0	5.838254451751709	2.5326380729675293
1.0	80040000.0	80050000.0	8.0	6.049540042877197	2.590285301208496
1.0	80070000.0	80080000.0	8.0	6.6521501541137695	2.718085765838623
1.0	80150000.0	80160000.0	7.0	5.982110977172852	2.5767760276794434
1.0	80220000.0	80230000.0	6.0	5.881403923034668	2.548612356185913
1.0	80230000.0	80240000.0	5.0	6.476101875305176	2.6824660301208496
1.0	80450000.0	80460000.0	8.0	5.9795122146606445	2.5749669075012207
1.0	80470000.0	80480000.0	3.0	5.958557605743408	2.5556349754333496
1.0	80570000.0	80580000.0	5.0	7.809486389160156	2.9123990535736084
1.0	80580000.0	80590000.0	10.0	8.319016456604004	2.979480504989624
1.0	80670000.0	80680000.0	5.0	6.907620906829834	2.7633512020111084
1.0	80720000.0	80730000.0	7.0	8.503938674926758	3.003746509552002
1.0	80750000.0	80760000.0	7.0	7.170182228088379	2.8085360527038574
1.0	80890000.0	80900000.0	10.0	7.2937331199646	2.83398175239563
1.0	80930000.0	80940000.0	6.0	6.963261604309082	2.7782437801361084
1.0	80950000.0	80960000.0	6.0	6.918004512786865	2.766146421432495
1.0	81030000.0	81040000.0	4.0	6.225988864898682	2.6225011348724365
1.0	81150000.0	81160000.0	14.0	8.531335830688477	3.0059316158294678
1.0	81180000.0	81190000.0	7.0	8.693925857543945	3.0256199836730957
1.0	81190000.0	81200000.0	12.0	8.098736763000488	2.949143409729004
1.0	81200000.0	81210000.0	6.0	7.166689872741699	2.8022851943969727
1.0	81240000.0	81250000.0	15.0	9.51048469543457	3.109635829925537
1.0	81330000.0	81340000.0	10.0	6.425299644470215	2.6689906120300293
1.0	81340000.0	81350000.0	3.0	6.728541374206543	2.7325501441955566
1.0	81350000.0	81360000.0	3.0	6.58062219619751	2.7068607807159424
1.0	81360000.0	81370000.0	7.0	6.559889316558838	2.698488712310791
1.0	81440000.0	81450000.0	10.0	6.71312952041626	2.730358600616455
1.0	81500000.0	81510000.0	8.0	6.62827205657959	2.7117908000946045
1.0	81580000.0	81590000.0	7.0	7.910526275634766	2.927950143814087
1.0	81690000.0	81700000.0	11.0	6.382033348083496	2.650897979736328
1.0	81700000.0	81710000.0	9.0	5.945858001708984	2.5525670051574707
1.0	81760000.0	81770000.0	9.0	6.682530403137207	2.7248291969299316
1.0	81770000.0	81780000.0	6.0	5.364326477050781	2.405137538909912
1.0	81840000.0	81850000.0	9.0	6.976986885070801	2.7756381034851074
1.0	81890000.0	81900000.0	2.0	6.535930633544922	2.6926891803741455
1.0	81920000.0	81930000.0	9.0	6.701170444488525	2.7261531352996826
1.0	81940000.0	81950000.0	11.0	6.110054969787598	2.6040573120117188
1.0	81960000.0	81970000.0	8.0	6.437066555023193	2.672229528427124
1.0	82030000.0	82040000.0	3.0	6.563547611236572	2.7022852897644043
1.0	82040000.0	82050000.0	4.0	6.090541362762451	2.6017234325408936
1.0	82060000.0	82070000.0	6.0	6.547515869140625	2.6980433464050293
1.0	82100000.0	82110000.0	9.0	6.861567497253418	2.7561380863189697
1.0	82120000.0	82130000.0	11.0	6.182458877563477	2.617656707763672
1.0	82210000.0	82220000.0	6.0	5.496793270111084	2.454745054244995
1.0	82290000.0	82300000.0	4.0	3.582829236984253	1.8367875814437866
1.0	82370000.0	82380000.0	4.0	2.6193435192108154	1.444913625717163
1.0	82400000.0	82410000.0	5.0	2.6905322074890137	1.4743964672088623
1.0	82450000.0	82460000.0	3.0	2.711630344390869	1.5072088241577148
1.0	82510000.0	82520000.0	12.0	5.027874946594238	2.329617977142334
1.0	82600000.0	82610000.0	7.0	5.505179405212402	2.448411464691162
1.0	82640000.0	82650000.0	10.0	5.382016181945801	2.425467014312744
1.0	82650000.0	82660000.0	6.0	5.769789218902588	2.527833938598633
1.0	82760000.0	82770000.0	3.0	6.175705909729004	2.6195850372314453
1.0	82780000.0	82790000.0	3.0	5.963828086853027	2.572613477706909
1.0	82870000.0	82880000.0	3.0	5.688244342803955	2.5058274269104004
1.0	82910000.0	82920000.0	4.0	5.663346767425537	2.498243808746338
1.0	82930000.0	82940000.0	1.0	5.5528435707092285	2.46382999420166
1.0	82980000.0	82990000.0	5.0	5.5981903076171875	2.4854395389556885
1.0	83000000.0	83010000.0	11.0	5.419794082641602	2.4349541664123535
1.0	83050000.0	83060000.0	5.0	5.546936511993408	2.4588794708251953
1.0	83090000.0	83100000.0	7.0	7.039292812347412	2.7912750244140625
1.0	83100000.0	83110000.0	3.0	7.025919437408447	2.790013074874878
1.0	83110000.0	83120000.0	6.0	5.880055904388428	2.5507426261901855
1.0	83120000.0	83130000.0	5.0	4.441054821014404	2.1405868530273438
1.0	83200000.0	83210000.0	7.0	4.950340747833252	2.3049590587615967
1.0	83240000.0	83250000.0	7.0	6.692408561706543	2.7239537239074707
1.0	83340000.0	83350000.0	6.0	4.285001754760742	2.0924651622772217
1.0	83450000.0	83460000.0	9.0	5.3571624755859375	2.4185211658477783
1.0	83510000.0	83520000.0	6.0	6.130491733551025	2.6070761680603027
1.0	83590000.0	83600000.0	3.0	2.8185477256774902	1.5450761318206787
1.0	83860000.0	83870000.0	1.0	1.4789087772369385	0.9523763656616211
1.0	83930000.0	83940000.0	2.0	2.0134339332580566	1.178856372833252
1.0	83970000.0	83980000.0	5.0	2.4885306358337402	1.3932609558105469
1.0	84020000.0	84030000.0	3.0	4.371361255645752	2.1347007751464844
1.0	84070000.0	84080000.0	5.0	4.649847507476807	2.2205512523651123
1.0	84080000.0	84090000.0	2.0	4.8378167152404785	2.274057149887085
1.0	84160000.0	84170000.0	4.0	5.29558801651001	2.4036896228790283
1.0	84220000.0	84230000.0	3.0	4.2991743087768555	2.10709285736084
1.0	84240000.0	84250000.0	4.0	3.842724323272705	1.9599287509918213
1.0	84290000.0	84300000.0	4.0	3.287860155105591	1.7537574768066406
1.0	84390000.0	84400000.0	6.0	2.6304354667663574	1.4491554498672485
1.0	84400000.0	84410000.0	2.0	2.8565514087677	1.55386483669281
1.0	84480000.0	84490000.0	10.0	3.747631788253784	1.925602674484253
1.0	84490000.0	84500000.0	5.0	4.605655193328857	2.2019009590148926
1.0	84560000.0	84570000.0	4.0	3.209470272064209	1.6873267889022827
1.0	84570000.0	84580000.0	2.0	3.427757740020752	1.773389458656311
1.0	84590000.0	84600000.0	4.0	2.992748498916626	1.6175028085708618
1.0	84720000.0	84730000.0	3.0	3.475654125213623	1.830474853515625
1.0	84750000.0	84760000.0	5.0	3.7426528930664062	1.9184993505477905
1.0	84770000.0	84780000.0	3.0	2.9899373054504395	1.6160188913345337
1.0	84790000.0	84800000.0	5.0	3.3446335792541504	1.7804460525512695
1.0	84830000.0	84840000.0	4.0	3.6282565593719482	1.8758068084716797
1.0	84960000.0	84970000.0	2.0	1.5139009952545166	0.9622791409492493
1.0	85090000.0	85100000.0	5.0	3.0387465953826904	1.6558681726455688
1.0	85180000.0	85190000.0	4.0	3.3437201976776123	1.7441638708114624
1.0	85250000.0	85260000.0	7.0	3.986583709716797	2.0085904598236084
1.0	85270000.0	85280000.0	2.0	4.098540306091309	2.0463662147521973
1.0	85300000.0	85310000.0	3.0	3.475318431854248	1.8257547616958618
1.0	85320000.0	85330000.0	2.0	4.010807991027832	2.0130302906036377
1.0	85360000.0	85370000.0	2.0	4.460203647613525	2.162428855895996
1.0	85390000.0	85400000.0	3.0	4.0955915451049805	2.0457117557525635
1.0	85490000.0	85500000.0	2.0	2.986666440963745	1.6129850149154663
1.0	85510000.0	85520000.0	5.0	2.8762946128845215	1.5672534704208374
1.0	85640000.0	85650000.0	2.0	1.7160975933074951	1.0390945672988892
1.0	85670000.0	85680000.0	5.0	2.3202836513519287	1.4008156061172485
1.0	85680000.0	85690000.0	1.0	2.3495750427246094	1.414193868637085
1.0	85690000.0	85700000.0	0.0	1.9617054462432861	1.237047791481018
1.0	85750000.0	85760000.0	0.0	2.0974643230438232	1.3164465427398682
1.0	85770000.0	85780000.0	4.0	1.8565860986709595	1.175564169883728
1.0	85790000.0	85800000.0	1.0	1.7603540420532227	1.0736116170883179
1.0	85800000.0	85810000.0	0.0	1.770354986190796	1.0786879062652588
1.0	85930000.0	85940000.0	6.0	2.576388359069824	1.4894144535064697
1.0	85940000.0	85950000.0	4.0	2.9534125328063965	1.63539719581604
1.0	85950000.0	85960000.0	2.0	2.637376070022583	1.506293535232544
1.0	86090000.0	86100000.0	2.0	2.523967742919922	1.433132529258728
1.0	86460000.0	86470000.0	11.0	4.547361850738525	2.1873295307159424
1.0	86480000.0	86490000.0	5.0	4.044480800628662	2.0300779342651367
1.0	86560000.0	86570000.0	1.0	4.807585716247559	2.2689807415008545
1.0	86610000.0	86620000.0	7.0	4.137244701385498	2.058455467224121
1.0	86720000.0	86730000.0	1.0	4.034743309020996	2.0236353874206543
1.0	86730000.0	86740000.0	5.0	3.5615921020507812	1.8581492900848389
1.0	86760000.0	86770000.0	4.0	2.8688740730285645	1.6035312414169312
1.0	86810000.0	86820000.0	1.0	2.2146592140197754	1.2661746740341187
1.0	86830000.0	86840000.0	0.0	2.0253329277038574	1.1877540349960327
1.0	86880000.0	86890000.0	2.0	2.8296799659729004	1.5891650915145874
1.0	86910000.0	86920000.0	6.0	2.9459335803985596	1.6180957555770874
1.0	86920000.0	86930000.0	2.0	3.5162570476531982	1.843313217163086
1.0	86930000.0	86940000.0	5.0	3.522453784942627	1.8459163904190063
1.0	86970000.0	86980000.0	1.0	3.9937825202941895	2.0031700134277344
1.0	87030000.0	87040000.0	4.0	4.002961158752441	2.016430139541626
1.0	87100000.0	87110000.0	2.0	3.176076889038086	1.7176673412322998
1.0	87110000.0	87120000.0	3.0	3.0386900901794434	1.6625019311904907
1.0	87190000.0	87200000.0	1.0	1.8906488418579102	1.124784231185913
1.0	87250000.0	87260000.0	9.0	2.510669231414795	1.4353134632110596
1.0	87290000.0	87300000.0	6.0	2.9152004718780518	1.614784836769104
1.0	87490000.0	87500000.0	2.0	2.005537271499634	1.1749894618988037
1.0	87600000.0	87610000.0	1.0	4.176224708557129	2.071667194366455
1.0	87670000.0	87680000.0	8.0	6.334263801574707	2.6506924629211426
1.0	87680000.0	87690000.0	4.0	6.277700424194336	2.6409754753112793
1.0	87700000.0	87710000.0	6.0	6.035562992095947	2.5850601196289062
1.0	87720000.0	87730000.0	9.0	5.842072010040283	2.541037082672119
1.0	87840000.0	87850000.0	4.0	5.136031627655029	2.3517348766326904
1.0	87890000.0	87900000.0	7.0	5.556454658508301	2.475588321685791
1.0	87930000.0	87940000.0	11.0	6.46844482421875	2.6809120178222656
1.0	87970000.0	87980000.0	5.0	6.087221145629883	2.602881908416748
1.0	87980000.0	87990000.0	6.0	6.618151664733887	2.712200164794922
1.0	88010000.0	88020000.0	4.0	6.347328186035156	2.656385898590088
1.0	88070000.0	88080000.0	3.0	6.09423828125	2.6043825149536133
1.0	88220000.0	88230000.0	3.0	5.427154541015625	2.4400248527526855
1.0	88270000.0	88280000.0	4.0	4.782662391662598	2.2579386234283447
1.0	88300000.0	88310000.0	9.0	4.41267728805542	2.1375315189361572
1.0	88370000.0	88380000.0	4.0	5.204405784606934	2.3828284740448
1.0	88400000.0	88410000.0	5.0	5.0349931716918945	2.3351941108703613
1.0	88510000.0	88520000.0	4.0	5.495769500732422	2.456058979034424
1.0	88600000.0	88610000.0	2.0	5.288001537322998	2.4044787883758545
1.0	88640000.0	88650000.0	4.0	4.372542858123779	2.1150050163269043
1.0	88680000.0	88690000.0	3.0	5.492256164550781	2.4592244625091553
1.0	88720000.0	88730000.0	2.0	5.261045455932617	2.3931632041931152
1.0	88880000.0	88890000.0	5.0	6.218203544616699	2.6289021968841553
1.0	88890000.0	88900000.0	7.0	6.571714878082275	2.6984965801239014
1.0	88930000.0	88940000.0	9.0	5.4215826988220215	2.4385106563568115
1.0	89090000.0	89100000.0	2.0	4.42434024810791	2.1472604274749756
1.0	89100000.0	89110000.0	6.0	4.350255012512207	2.1212899684906006
1.0	89260000.0	89270000.0	1.0	1.713629126548767	1.0379911661148071
1.0	89370000.0	89380000.0	3.0	2.376664400100708	1.414060354232788
1.0	89420000.0	89430000.0	0.0	1.6119731664657593	0.9957893490791321
1.0	89500000.0	89510000.0	1.0	2.2571444511413574	1.378309965133667
1.0	89530000.0	89540000.0	4.0	2.129147529602051	1.2994502782821655
1.0	89550000.0	89560000.0	4.0	2.2360291481018066	1.3622835874557495
1.0	89610000.0	89620000.0	3.0	3.0994651317596436	1.6930100917816162
1.0	89640000.0	89650000.0	7.0	3.2697691917419434	1.7502977848052979
1.0	89650000.0	89660000.0	3.0	3.4003684520721436	1.7960538864135742
1.0	89680000.0	89690000.0	3.0	4.094643592834473	2.0449817180633545
1.0	89720000.0	89730000.0	4.0	3.98527193069458	1.9987099170684814
1.0	89800000.0	89810000.0	4.0	4.106579780578613	2.044206142425537
1.0	89810000.0	89820000.0	3.0	3.205451250076294	1.7211980819702148
1.0	89830000.0	89840000.0	1.0	2.8010239601135254	1.5455453395843506
1.0	89920000.0	89930000.0	5.0	2.0903782844543457	1.3144108057022095
1.0	90020000.0	90030000.0	0.0	2.035126209259033	1.1852107048034668
1.0	90100000.0	90110000.0	2.0	2.282766342163086	1.3137116432189941
1.0	90110000.0	90120000.0	1.0	2.1175525188446045	1.2305423021316528
1.0	90130000.0	90140000.0	2.0	2.6142210960388184	1.4704958200454712
1.0	90180000.0	90190000.0	2.0	2.2515430450439453	1.2843592166900635
1.0	90190000.0	90200000.0	3.0	2.804948568344116	1.5709413290023804
1.0	90220000.0	90230000.0	2.0	2.8743653297424316	1.5898494720458984
1.0	90230000.0	90240000.0	5.0	3.040677309036255	1.6609888076782227
1.0	90340000.0	90350000.0	3.0	1.7220731973648071	1.0417829751968384
1.0	90350000.0	90360000.0	2.0	1.9046382904052734	1.1304572820663452
1.0	90380000.0	90390000.0	0.0	1.7240073680877686	1.0426567792892456
1.0	90490000.0	90500000.0	1.0	1.9025812149047852	1.1311018466949463
1.0	90560000.0	90570000.0	5.0	3.480536937713623	1.8169326782226562
1.0	90610000.0	90620000.0	2.0	3.9537696838378906	1.9911445379257202
1.0	90620000.0	90630000.0	6.0	3.7629661560058594	1.924582839012146
1.0	90650000.0	90660000.0	2.0	3.7191390991210938	1.9125982522964478
1.0	90670000.0	90680000.0	2.0	3.5844967365264893	1.8624855279922485
1.0	90830000.0	90840000.0	2.0	3.49141001701355	1.8263241052627563
1.0	90840000.0	90850000.0	1.0	3.7172164916992188	1.9083484411239624
1.0	90880000.0	90890000.0	2.0	4.36728048324585	2.1305623054504395
1.0	91100000.0	91110000.0	7.0	4.148171424865723	2.053591012954712
1.0	91130000.0	91140000.0	4.0	4.67083740234375	2.2213189601898193
1.0	91160000.0	91170000.0	3.0	3.9854049682617188	1.9955780506134033
1.0	91180000.0	91190000.0	5.0	4.561435699462891	2.182372570037842
1.0	91210000.0	91220000.0	3.0	5.404141902923584	2.4290642738342285
1.0	91270000.0	91280000.0	6.0	4.669461250305176	2.2245497703552246
1.0	91320000.0	91330000.0	5.0	4.345012187957764	2.121164321899414
1.0	91340000.0	91350000.0	4.0	3.610063076019287	1.8670532703399658
1.0	91410000.0	91420000.0	1.0	2.2652182579040527	1.3002551794052124
1.0	91490000.0	91500000.0	3.0	4.474092960357666	2.1615853309631348
1.0	91590000.0	91600000.0	11.0	5.141620635986328	2.3582568168640137
1.0	91610000.0	91620000.0	4.0	5.061184883117676	2.3381764888763428
1.0	91620000.0	91630000.0	1.0	5.137496471405029	2.358097553253174
1.0	91770000.0	91780000.0	5.0	3.7154147624969482	1.9125359058380127
1.0	91900000.0	91910000.0	7.0	4.890681266784668	2.290099620819092
1.0	91910000.0	91920000.0	2.0	4.184806823730469	2.056605815887451
1.0	92020000.0	92030000.0	4.0	4.147533416748047	2.04962158203125
1.0	92050000.0	92060000.0	3.0	4.4504804611206055	2.155578136444092
1.0	92070000.0	92080000.0	1.0	4.773772239685059	2.2534451484680176
1.0	92090000.0	92100000.0	2.0	4.320781230926514	2.1184816360473633
1.0	92110000.0	92120000.0	2.0	3.8945400714874268	1.9701372385025024
1.0	92160000.0	92170000.0	4.0	3.2586607933044434	1.7344701290130615
1.0	92290000.0	92300000.0	2.0	3.1571285724639893	1.6685564517974854
1.0	92310000.0	92320000.0	2.0	3.1557300090789795	1.6664310693740845
1.0	92330000.0	92340000.0	6.0	3.588350296020508	1.8620140552520752
1.0	92400000.0	92410000.0	3.0	5.1132917404174805	2.3534657955169678
1.0	92490000.0	92500000.0	6.0	3.6101138591766357	1.8638442754745483
1.0	92500000.0	92510000.0	8.0	3.330068588256836	1.7776691913604736
1.0	92630000.0	92640000.0	4.0	2.4837183952331543	1.3880953788757324
1.0	92750000.0	92760000.0	2.0	1.8036702871322632	1.080366611480713
1.0	92770000.0	92780000.0	3.0	1.751318335533142	1.0552222728729248
1.0	92780000.0	92790000.0	3.0	1.788475751876831	1.0729320049285889
1.0	92810000.0	92820000.0	3.0	1.7491317987442017	1.0542017221450806
1.0	92860000.0	92870000.0	1.0	3.0361740589141846	1.6662673950195312
1.0	92910000.0	92920000.0	6.0	3.217073917388916	1.7283073663711548
1.0	92950000.0	92960000.0	2.0	3.2001419067382812	1.7116508483886719
1.0	93030000.0	93040000.0	2.0	2.0992252826690674	1.2143045663833618
1.0	93080000.0	93090000.0	0.0	1.8540865182876587	1.1057487726211548
1.0	93190000.0	93200000.0	1.0	2.0759596824645996	1.203744649887085
1.0	93230000.0	93240000.0	1.0	2.1752543449401855	1.2499096393585205
1.0	93300000.0	93310000.0	2.0	1.4390976428985596	0.9426023364067078
1.0	93410000.0	93420000.0	0.0	2.301029682159424	1.304988145828247
1.0	93480000.0	93490000.0	0.0	3.4193320274353027	1.802901268005371
1.0	93520000.0	93530000.0	1.0	3.3914952278137207	1.7928831577301025
1.0	93560000.0	93570000.0	2.0	1.7667375802993774	1.0624890327453613
1.0	93570000.0	93580000.0	1.0	1.743294358253479	1.0514899492263794
1.0	93590000.0	93600000.0	1.0	1.616071343421936	0.9973548650741577
1.0	93610000.0	93620000.0	1.0	1.6479551792144775	1.009949803352356
1.0	93620000.0	93630000.0	1.0	1.575093150138855	0.9822624325752258
1.0	93820000.0	93830000.0	3.0	1.4778470993041992	0.9520944356918335
1.0	93830000.0	93840000.0	2.0	1.7100210189819336	1.036382794380188
1.0	93900000.0	93910000.0	1.0	2.2765345573425293	1.31705641746521
1.0	93920000.0	93930000.0	4.0	1.7624425888061523	1.0604512691497803
1.0	93950000.0	93960000.0	2.0	1.7490253448486328	1.0568640232086182
1.0	94030000.0	94040000.0	1.0	1.5348570346832275	0.9687554240226746
1.0	94090000.0	94100000.0	3.0	1.6925334930419922	1.0286929607391357
1.0	94220000.0	94230000.0	1.0	2.8058910369873047	1.5680067539215088
1.0	94230000.0	94240000.0	2.0	2.676558494567871	1.5138272047042847
1.0	94240000.0	94250000.0	2.0	3.32731556892395	1.7726447582244873
1.0	94270000.0	94280000.0	1.0	2.282135486602783	1.305706262588501
1.0	94280000.0	94290000.0	1.0	2.6722683906555176	1.5099880695343018
1.0	94360000.0	94370000.0	2.0	1.5278277397155762	0.9665411710739136
1.0	94380000.0	94390000.0	1.0	2.400245189666748	1.4212673902511597
1.0	94400000.0	94410000.0	3.0	2.3335633277893066	1.3884849548339844
1.0	94550000.0	94560000.0	2.0	3.135463237762451	1.6948057413101196
1.0	94730000.0	94740000.0	2.0	2.4168920516967773	1.4266889095306396
1.0	94760000.0	94770000.0	1.0	2.360868453979492	1.4014772176742554
1.0	94780000.0	94790000.0	3.0	2.1058309078216553	1.3025310039520264
1.0	94810000.0	94820000.0	0.0	2.659538507461548	1.5234322547912598
1.0	94820000.0	94830000.0	2.0	2.2352633476257324	1.3665790557861328
1.0	94880000.0	94890000.0	2.0	1.8484973907470703	1.1028847694396973
1.0	94990000.0	95000000.0	0.0	1.5746034383773804	0.9820926785469055
1.0	95090000.0	95100000.0	1.0	2.5105178356170654	1.4718596935272217
1.0	95100000.0	95110000.0	0.0	2.2722957134246826	1.3535258769989014
1.0	95110000.0	95120000.0	1.0	2.3900675773620605	1.4054056406021118
1.0	95150000.0	95160000.0	2.0	2.5540754795074463	1.4829617738723755
1.0	95170000.0	95180000.0	4.0	2.567295789718628	1.4834710359573364
1.0	95240000.0	95250000.0	2.0	2.343780755996704	1.4006567001342773
1.0	95590000.0	95600000.0	2.0	2.794726848602295	1.5784170627593994
1.0	95690000.0	95700000.0	1.0	2.5607047080993652	1.4364582300186157
1.0	95710000.0	95720000.0	2.0	2.003488063812256	1.1772897243499756
1.0	95730000.0	95740000.0	2.0	3.3067679405212402	1.7628791332244873
1.0	95760000.0	95770000.0	1.0	3.0605835914611816	1.6496381759643555
1.0	95770000.0	95780000.0	5.0	3.841919422149658	1.9497811794281006
1.0	95890000.0	95900000.0	8.0	6.8180389404296875	2.748744249343872
1.0	95910000.0	95920000.0	6.0	7.613472938537598	2.8834328651428223
1.0	95930000.0	95940000.0	14.0	6.698951721191406	2.7284417152404785
1.0	96100000.0	96110000.0	9.0	8.500959396362305	3.0043680667877197
1.0	96190000.0	96200000.0	8.0	9.047536849975586	3.064610004425049
1.0	96340000.0	96350000.0	12.0	9.970453262329102	3.150465250015259
1.0	96350000.0	96360000.0	9.0	8.296056747436523	2.9764552116394043
1.0	96400000.0	96410000.0	7.0	8.606195449829102	3.0182952880859375
1.0	96420000.0	96430000.0	9.0	7.453505039215088	2.8595356941223145
1.0	96450000.0	96460000.0	6.0	7.338236331939697	2.8391783237457275
1.0	96460000.0	96470000.0	5.0	6.796351432800293	2.742215871810913
1.0	96510000.0	96520000.0	9.0	6.15259313583374	2.602846145629883
1.0	96520000.0	96530000.0	7.0	5.237412452697754	2.371450185775757
1.0	96530000.0	96540000.0	5.0	7.37365198135376	2.846167802810669
1.0	96650000.0	96660000.0	6.0	7.274239540100098	2.830592393875122
1.0	96690000.0	96700000.0	6.0	6.888461112976074	2.7634663581848145
1.0	96730000.0	96740000.0	7.0	6.151017665863037	2.607715606689453
1.0	96780000.0	96790000.0	6.0	6.163107395172119	2.6201353073120117
1.0	96810000.0	96820000.0	3.0	6.120675563812256	2.6013312339782715
1.0	96820000.0	96830000.0	6.0	7.833885192871094	2.917135238647461
1.0	96890000.0	96900000.0	11.0	7.649456024169922	2.892568588256836
1.0	96980000.0	96990000.0	7.0	7.697920322418213	2.8984594345092773
1.0	97080000.0	97090000.0	13.0	8.297185897827148	2.977015972137451
1.0	97170000.0	97180000.0	12.0	4.888830661773682	2.2867891788482666
1.0	97260000.0	97270000.0	3.0	2.9851369857788086	1.6153587102890015
1.0	97290000.0	97300000.0	3.0	3.617520570755005	1.8459237813949585
1.0	97300000.0	97310000.0	5.0	4.374456405639648	2.138136625289917
1.0	97330000.0	97340000.0	6.0	4.997176647186279	2.317758083343506
1.0	97350000.0	97360000.0	7.0	5.385598182678223	2.429993152618408
1.0	97370000.0	97380000.0	7.0	5.982361316680908	2.574500322341919
1.0	97390000.0	97400000.0	8.0	6.693418025970459	2.7275938987731934
1.0	97470000.0	97480000.0	9.0	6.6393723487854	2.715080976486206
1.0	97490000.0	97500000.0	10.0	6.122769355773926	2.604910135269165
1.0	97570000.0	97580000.0	5.0	3.8508598804473877	1.958404779434204
1.0	97670000.0	97680000.0	1.0	2.792591094970703	1.5623209476470947
1.0	97680000.0	97690000.0	6.0	2.6139540672302246	1.508985996246338
1.0	97790000.0	97800000.0	1.0	2.82254695892334	1.56826651096344
1.0	97830000.0	97840000.0	3.0	3.0193047523498535	1.6658837795257568
1.0	98040000.0	98050000.0	1.0	2.35017728805542	1.3518457412719727
1.0	98080000.0	98090000.0	1.0	2.7575840950012207	1.5637887716293335
1.0	98130000.0	98140000.0	1.0	2.6387171745300293	1.4945908784866333
1.0	98200000.0	98210000.0	4.0	2.3004984855651855	1.3807388544082642
1.0	98240000.0	98250000.0	5.0	2.4258809089660645	1.4137014150619507
1.0	98250000.0	98260000.0	3.0	2.504420042037964	1.46565842628479
1.0	98280000.0	98290000.0	2.0	2.3805878162384033	1.3747365474700928
1.0	98310000.0	98320000.0	6.0	2.5440139770507812	1.426461935043335
1.0	98360000.0	98370000.0	1.0	2.592745542526245	1.4326238632202148
1.0	98370000.0	98380000.0	1.0	3.163841724395752	1.6837177276611328
1.0	98480000.0	98490000.0	8.0	4.782064914703369	2.2620625495910645
1.0	98570000.0	98580000.0	6.0	5.262834072113037	2.389495611190796
1.0	98590000.0	98600000.0	5.0	5.205365180969238	2.3806211948394775
1.0	98630000.0	98640000.0	4.0	5.410367965698242	2.4289603233337402
1.0	98680000.0	98690000.0	3.0	5.290419578552246	2.4029743671417236
1.0	98690000.0	98700000.0	5.0	5.430645942687988	2.435809373855591
1.0	98770000.0	98780000.0	4.0	5.743453025817871	2.517822742462158
1.0	98840000.0	98850000.0	8.0	4.868051052093506	2.285085678100586
1.0	98850000.0	98860000.0	5.0	5.042283058166504	2.3347461223602295
1.0	98870000.0	98880000.0	4.0	4.733734607696533	2.2402193546295166
1.0	98880000.0	98890000.0	6.0	5.3252105712890625	2.413879871368408
1.0	98910000.0	98920000.0	1.0	4.942767143249512	2.3064048290252686
1.0	99000000.0	99010000.0	4.0	6.697819709777832	2.7247819900512695
1.0	99020000.0	99030000.0	10.0	7.172785758972168	2.8121590614318848
1.0	99060000.0	99070000.0	4.0	6.825096130371094	2.7509424686431885
1.0	99100000.0	99110000.0	8.0	6.506594181060791	2.688927173614502
1.0	99110000.0	99120000.0	10.0	6.819244384765625	2.7487614154815674
1.0	99120000.0	99130000.0	7.0	5.1512227058410645	2.346463918685913
1.0	99220000.0	99230000.0	2.0	4.132224082946777	2.029052257537842
1.0	99400000.0	99410000.0	6.0	9.133027076721191	3.074028968811035
1.0	99510000.0	99520000.0	8.0	8.51218318939209	3.0043797492980957
1.0	99540000.0	99550000.0	12.0	8.496783256530762	3.0031707286834717
1.0	99660000.0	99670000.0	9.0	6.996172904968262	2.7841315269470215
1.0	99780000.0	99790000.0	7.0	6.6170854568481445	2.713580369949341
1.0	99810000.0	99820000.0	12.0	6.170708656311035	2.6138861179351807
1.0	99820000.0	99830000.0	7.0	6.86001443862915	2.7548985481262207
1.0	99950000.0	99960000.0	4.0	5.826468467712402	2.542329788208008
1.0	100030000.0	100040000.0	3.0	4.132216453552246	2.0352718830108643
1.0	100080000.0	100090000.0	3.0	3.6047141551971436	1.8707109689712524
1.0	100230000.0	100240000.0	3.0	2.8103268146514893	1.5739437341690063
1.0	100430000.0	100440000.0	4.0	2.0210120677948	1.1961458921432495
1.0	100470000.0	100480000.0	5.0	1.8345931768417358	1.0958080291748047
1.0	100540000.0	100550000.0	1.0	1.5932509899139404	0.9887933731079102
1.0	100550000.0	100560000.0	0.0	1.7026859521865845	1.0331346988677979
1.0	100640000.0	100650000.0	1.0	2.270023822784424	1.349121332168579
1.0	100650000.0	100660000.0	3.0	1.7101303339004517	1.0364315509796143
1.0	100680000.0	100690000.0	1.0	1.8146034479141235	1.0857799053192139
1.0	100760000.0	100770000.0	5.0	3.5324714183807373	1.8389867544174194
1.0	100820000.0	100830000.0	6.0	2.0177462100982666	1.1943029165267944
1.0	100880000.0	100890000.0	0.0	2.580735683441162	1.428467035293579
1.0	100900000.0	100910000.0	0.0	2.26289701461792	1.3001556396484375
1.0	100920000.0	100930000.0	1.0	2.1245903968811035	1.2335927486419678
1.0	100980000.0	100990000.0	2.0	2.723421096801758	1.490067958831787
1.0	101020000.0	101030000.0	8.0	4.787995338439941	2.2612226009368896
1.0	101030000.0	101040000.0	4.0	4.860681056976318	2.2810349464416504
1.0	101190000.0	101200000.0	3.0	5.792478561401367	2.5328338146209717
1.0	101260000.0	101270000.0	2.0	5.356490135192871	2.4189887046813965
1.0	101290000.0	101300000.0	9.0	4.3884477615356445	2.1341004371643066
1.0	101320000.0	101330000.0	3.0	4.532602787017822	2.1812407970428467
1.0	101380000.0	101390000.0	1.0	1.8091474771499634	1.0830717086791992
1.0	101410000.0	101420000.0	4.0	1.7216825485229492	1.0416072607040405
1.0	101430000.0	101440000.0	0.0	1.7631384134292603	1.0607801675796509
1.0	101480000.0	101490000.0	2.0	1.7368863821029663	1.0485308170318604
1.0	101490000.0	101500000.0	3.0	1.7096025943756104	1.0427906513214111
1.0	101520000.0	101530000.0	3.0	2.6171698570251465	1.4599679708480835
1.0	101530000.0	101540000.0	5.0	3.2174441814422607	1.7274606227874756
1.0	101770000.0	101780000.0	7.0	5.6738176345825195	2.491237163543701
1.0	101910000.0	101920000.0	6.0	6.891815185546875	2.7605347633361816
1.0	102000000.0	102010000.0	9.0	7.789422512054443	2.9109840393066406
1.0	102020000.0	102030000.0	17.0	8.04279899597168	2.943784713745117
1.0	102040000.0	102050000.0	13.0	8.149759292602539	2.959336757659912
1.0	102090000.0	102100000.0	9.0	8.254217147827148	2.9678561687469482
1.0	102110000.0	102120000.0	9.0	7.748669624328613	2.8996217250823975
1.0	102120000.0	102130000.0	8.0	9.867630004882812	3.1415374279022217
1.0	102140000.0	102150000.0	11.0	8.482386589050293	3.0017476081848145
1.0	102180000.0	102190000.0	12.0	7.6700615882873535	2.893860340118408
1.0	102190000.0	102200000.0	11.0	8.035440444946289	2.9453165531158447
1.0	102240000.0	102250000.0	6.0	7.090837001800537	2.802316427230835
1.0	102260000.0	102270000.0	1.0	5.971189975738525	2.5675671100616455
1.0	102300000.0	102310000.0	10.0	5.7318339347839355	2.5137598514556885
1.0	102350000.0	102360000.0	4.0	4.9319539070129395	2.292637586593628
1.0	102390000.0	102400000.0	5.0	5.418407917022705	2.4376327991485596
1.0	102450000.0	102460000.0	1.0	5.400259494781494	2.421999931335449
1.0	102510000.0	102520000.0	9.0	7.180332183837891	2.8136959075927734
1.0	102540000.0	102550000.0	10.0	7.670762062072754	2.8920979499816895
1.0	102550000.0	102560000.0	11.0	7.325787544250488	2.835009813308716
1.0	102660000.0	102670000.0	4.0	6.635627746582031	2.705239772796631
1.0	102750000.0	102760000.0	9.0	8.615203857421875	3.0170235633850098
1.0	102770000.0	102780000.0	10.0	7.382351875305176	2.839963436126709
1.0	102800000.0	102810000.0	5.0	5.973803997039795	2.569003105163574
1.0	102820000.0	102830000.0	17.0	8.290911674499512	2.9776248931884766
1.0	102900000.0	102910000.0	14.0	10.698376655578613	3.2089760303497314
1.0	102920000.0	102930000.0	5.0	7.791008949279785	2.9021267890930176
1.0	102940000.0	102950000.0	6.0	7.447155952453613	2.8490238189697266
1.0	103070000.0	103080000.0	6.0	9.149601936340332	3.0734474658966064
1.0	103090000.0	103100000.0	5.0	8.310417175292969	2.9774622917175293
1.0	103110000.0	103120000.0	10.0	9.433820724487305	3.1024160385131836
1.0	103210000.0	103220000.0	18.0	10.391823768615723	3.185631036758423
1.0	103370000.0	103380000.0	4.0	6.959211826324463	2.765676259994507
1.0	103450000.0	103460000.0	6.0	5.645129203796387	2.4946770668029785
1.0	103460000.0	103470000.0	13.0	5.326427936553955	2.411977529525757
1.0	103470000.0	103480000.0	6.0	5.776184558868408	2.523347854614258
1.0	103480000.0	103490000.0	3.0	5.503830909729004	2.4475393295288086
1.0	103780000.0	103790000.0	1.0	1.7518173456192017	1.0554547309875488
1.0	103910000.0	103920000.0	2.0	1.2191393375396729	1.0250771045684814
1.0	104010000.0	104020000.0	2.0	2.281747341156006	1.3898365497589111
1.0	104040000.0	104050000.0	4.0	2.038069248199463	1.2806708812713623
1.0	104320000.0	104330000.0	2.0	3.4945952892303467	1.7986297607421875
1.0	104330000.0	104340000.0	6.0	4.846452236175537	2.2774643898010254
1.0	104430000.0	104440000.0	9.0	7.503777503967285	2.865983724594116
1.0	104520000.0	104530000.0	5.0	6.225426197052002	2.629411220550537
1.0	104610000.0	104620000.0	6.0	7.390371799468994	2.844895839691162
1.0	104620000.0	104630000.0	2.0	6.43109130859375	2.6725292205810547
1.0	104660000.0	104670000.0	4.0	6.2561163902282715	2.6294991970062256
1.0	104710000.0	104720000.0	13.0	9.813575744628906	3.137150764465332
1.0	104740000.0	104750000.0	8.0	9.727920532226562	3.129631757736206
1.0	104800000.0	104810000.0	4.0	10.604562759399414	3.2006325721740723
1.0	104900000.0	104910000.0	8.0	9.784603118896484	3.134823799133301
1.0	104910000.0	104920000.0	9.0	7.29332971572876	2.826012134552002
1.0	104930000.0	104940000.0	5.0	9.65241527557373	3.122267961502075
1.0	104940000.0	104950000.0	7.0	9.377904891967773	3.0979037284851074
1.0	104980000.0	104990000.0	12.0	9.128840446472168	3.0720298290252686
1.0	105020000.0	105030000.0	7.0	8.224578857421875	2.9633963108062744
1.0	105050000.0	105060000.0	9.0	10.513395309448242	3.1937191486358643
1.0	105090000.0	105100000.0	16.0	10.781408309936523	3.2136878967285156
1.0	105220000.0	105230000.0	11.0	7.018942356109619	2.7750754356384277
1.0	105260000.0	105270000.0	14.0	8.886573791503906	3.046689748764038
1.0	105270000.0	105280000.0	9.0	8.974706649780273	3.0568764209747314
1.0	105380000.0	105390000.0	6.0	5.959506988525391	2.5626397132873535
1.0	105390000.0	105400000.0	8.0	8.009536743164062	2.9337785243988037
1.0	105490000.0	105500000.0	13.0	9.180901527404785	3.0761237144470215
1.0	105510000.0	105520000.0	8.0	9.021112442016602	3.058966875076294
1.0	105530000.0	105540000.0	6.0	8.497892379760742	2.999845266342163
1.0	105590000.0	105600000.0	9.0	7.611122131347656	2.8747811317443848
1.0	105640000.0	105650000.0	12.0	9.680310249328613	3.125476837158203
1.0	105690000.0	105700000.0	1.0	9.128893852233887	3.0711512565612793
1.0	105750000.0	105760000.0	9.0	7.710783958435059	2.891082286834717
1.0	106020000.0	106030000.0	12.0	11.136756896972656	3.238574981689453
1.0	106100000.0	106110000.0	14.0	8.175969123840332	2.9579172134399414
1.0	106120000.0	106130000.0	6.0	7.540008544921875	2.863877296447754
1.0	106140000.0	106150000.0	5.0	10.103060722351074	3.1615231037139893
1.0	106220000.0	106230000.0	9.0	8.670594215393066	3.0208356380462646
1.0	106240000.0	106250000.0	13.0	8.464655876159668	2.9995408058166504
1.0	106250000.0	106260000.0	4.0	8.083998680114746	2.9459738731384277
1.0	106290000.0	106300000.0	8.0	8.89996337890625	3.046048402786255
1.0	106350000.0	106360000.0	13.0	8.555368423461914	3.009133815765381
1.0	106410000.0	106420000.0	14.0	10.010815620422363	3.153930425643921
1.0	106450000.0	106460000.0	16.0	12.715341567993164	3.3270366191864014
1.0	106610000.0	106620000.0	6.0	9.714076042175293	3.127883195877075
1.0	106650000.0	106660000.0	12.0	11.651529312133789	3.2703709602355957
1.0	106710000.0	106720000.0	12.0	8.981847763061523	3.0547244548797607
1.0	106740000.0	106750000.0	12.0	10.134379386901855	3.164108991622925
1.0	106750000.0	106760000.0	11.0	9.602983474731445	3.1177749633789062
1.0	106810000.0	106820000.0	2.0	9.77503776550293	3.133775472640991
1.0	106830000.0	106840000.0	11.0	8.916025161743164	3.051959276199341
1.0	106860000.0	106870000.0	8.0	9.209284782409668	3.080301284790039
1.0	106910000.0	106920000.0	18.0	9.896275520324707	3.14459228515625
1.0	106950000.0	106960000.0	8.0	9.21683406829834	3.080552577972412
1.0	107010000.0	107020000.0	11.0	11.074712753295898	3.234269380569458
1.0	107210000.0	107220000.0	8.0	8.442268371582031	2.9981675148010254
1.0	107270000.0	107280000.0	5.0	7.659793853759766	2.8832669258117676
1.0	107280000.0	107290000.0	8.0	8.822949409484863	3.040597438812256
1.0	107310000.0	107320000.0	10.0	9.37708568572998	3.0969502925872803
1.0	107350000.0	107360000.0	8.0	9.555008888244629	3.113107204437256
1.0	107360000.0	107370000.0	7.0	8.714957237243652	3.027927875518799
1.0	107380000.0	107390000.0	12.0	9.660905838012695	3.1245901584625244
1.0	107410000.0	107420000.0	7.0	10.09205436706543	3.1609392166137695
1.0	107420000.0	107430000.0	5.0	10.636575698852539	3.2033607959747314
1.0	107460000.0	107470000.0	5.0	7.521296501159668	2.8631603717803955
1.0	107520000.0	107530000.0	4.0	7.283982276916504	2.8303611278533936
1.0	107610000.0	107620000.0	8.0	7.0519232749938965	2.790627956390381
1.0	107730000.0	107740000.0	5.0	6.7803497314453125	2.7348575592041016
1.0	107770000.0	107780000.0	11.0	7.629443168640137	2.887441873550415
1.0	107780000.0	107790000.0	8.0	8.116483688354492	2.953702211380005
1.0	107980000.0	107990000.0	7.0	7.416024684906006	2.8550074100494385
1.0	108250000.0	108260000.0	6.0	5.116394996643066	2.336580753326416
1.0	108260000.0	108270000.0	6.0	5.6709303855896	2.494762420654297
1.0	108330000.0	108340000.0	5.0	4.906231880187988	2.2799906730651855
1.0	108340000.0	108350000.0	7.0	4.961953163146973	2.292614459991455
1.0	108390000.0	108400000.0	5.0	5.724546432495117	2.5160374641418457
1.0	108400000.0	108410000.0	5.0	5.426448822021484	2.4403975009918213
1.0	108440000.0	108450000.0	7.0	4.938435077667236	2.298154830932617
1.0	108520000.0	108530000.0	7.0	5.266414642333984	2.396865129470825
1.0	108550000.0	108560000.0	7.0	5.242728233337402	2.3910303115844727
1.0	108570000.0	108580000.0	4.0	5.094331741333008	2.3497045040130615
1.0	108580000.0	108590000.0	4.0	5.062371253967285	2.340292453765869
1.0	108640000.0	108650000.0	4.0	4.215254306793213	2.0825753211975098
1.0	108690000.0	108700000.0	4.0	1.9349491596221924	1.1484730243682861
1.0	109120000.0	109130000.0	5.0	2.1444144248962402	1.241167426109314
1.0	109130000.0	109140000.0	3.0	2.3990635871887207	1.3485777378082275
1.0	109300000.0	109310000.0	1.0	1.827776551246643	1.0923700332641602
1.0	109360000.0	109370000.0	3.0	2.4895923137664795	1.4615474939346313
1.0	109420000.0	109430000.0	0.0	1.6690032482147217	1.018639326095581
1.0	109440000.0	109450000.0	2.0	1.7073633670806885	1.0352027416229248
[truncated: 47,574 more rows]
