# Supplementary material for: Genome-wide mapping of somatic mutation rates uncovers drivers of cancer
Source: Nat Biotechnol. 2022 Jun 20;40(11):1634–43. doi: 10.1038/s41587-022-01353-8 (PMC9646522; doi:10.1038/s41587-022-01353-8)
Supplement: Supplementary file 4 — Regions and model predictions for each fold of each cancer for which a deep learning model was trained. Regions that were filtered are also listed along with their respective model predictions. [file 41587_2022_1353_MOESM4_ESM.zip › kfold_results/Lung-AdenoCA/fold_3.txt]

CHROM	START	END	Y_TRUE	Y_PRED	STD
1.0	790000.0	800000.0	1.0	2.1669921875	1.336435317993164
1.0	900000.0	910000.0	2.0	2.6989457607269287	1.5685325860977173
1.0	940000.0	950000.0	5.0	2.7903969287872314	1.5968396663665771
1.0	1040000.0	1050000.0	3.0	2.2317116260528564	1.334193468093872
1.0	1190000.0	1200000.0	4.0	2.132403612136841	1.292527198791504
1.0	1200000.0	1210000.0	1.0	1.909708023071289	1.5985419750213623
1.0	1220000.0	1230000.0	1.0	2.8824303150177	1.5981807708740234
1.0	1240000.0	1250000.0	1.0	2.241692304611206	1.3978315591812134
1.0	1260000.0	1270000.0	2.0	2.2468905448913574	1.4605810642242432
1.0	1280000.0	1290000.0	5.0	2.0511345863342285	1.2818615436553955
1.0	1300000.0	1310000.0	1.0	2.172921895980835	1.3110754489898682
1.0	1340000.0	1350000.0	1.0	2.1193981170654297	1.2914364337921143
1.0	1450000.0	1460000.0	3.0	2.5287485122680664	1.4582051038742065
1.0	1470000.0	1480000.0	14.0	2.1701276302337646	1.320894718170166
1.0	1610000.0	1620000.0	4.0	1.6984134912490845	1.124535322189331
1.0	1800000.0	1810000.0	4.0	1.7135982513427734	1.1879146099090576
1.0	1810000.0	1820000.0	3.0	1.8879871368408203	1.2840157747268677
1.0	1850000.0	1860000.0	1.0	3.3530139923095703	1.7735284566879272
1.0	1900000.0	1910000.0	8.0	4.205777168273926	2.132641315460205
1.0	1950000.0	1960000.0	9.0	3.70172119140625	1.9311243295669556
1.0	2000000.0	2010000.0	2.0	2.3244965076446533	1.3773809671401978
1.0	2150000.0	2160000.0	1.0	2.130701780319214	1.2929199934005737
1.0	2240000.0	2250000.0	0.0	2.118037700653076	1.2904512882232666
1.0	2270000.0	2280000.0	3.0	3.276320219039917	1.8678687810897827
1.0	2360000.0	2370000.0	2.0	3.219367504119873	1.740561842918396
1.0	2450000.0	2460000.0	5.0	1.9718215465545654	1.2431457042694092
1.0	2500000.0	2510000.0	7.0	3.805647611618042	1.9299131631851196
1.0	2530000.0	2540000.0	8.0	5.319593906402588	2.4097976684570312
1.0	2560000.0	2570000.0	4.0	4.62027645111084	2.200350284576416
1.0	2690000.0	2700000.0	1.0	4.063843727111816	2.01417875289917
1.0	2700000.0	2710000.0	7.0	5.875240325927734	2.5474181175231934
1.0	2720000.0	2730000.0	2.0	7.456329345703125	2.8419361114501953
1.0	2800000.0	2810000.0	9.0	7.3785905838012695	2.826869487762451
1.0	2810000.0	2820000.0	10.0	7.134291648864746	2.7849442958831787
1.0	2870000.0	2880000.0	6.0	6.6796135902404785	2.698394298553467
1.0	2920000.0	2930000.0	10.0	5.28701639175415	2.360337734222412
1.0	2960000.0	2970000.0	5.0	4.320122718811035	2.0720760822296143
1.0	3000000.0	3010000.0	3.0	4.480365753173828	2.126840591430664
1.0	3010000.0	3020000.0	0.0	4.877580165863037	2.2917888164520264
1.0	3080000.0	3090000.0	2.0	2.03865385055542	1.253947138786316
1.0	3100000.0	3110000.0	2.0	2.788295269012451	1.5627835988998413
1.0	3110000.0	3120000.0	4.0	3.3276093006134033	1.8260810375213623
1.0	3120000.0	3130000.0	3.0	3.123216152191162	1.7087833881378174
1.0	3190000.0	3200000.0	4.0	3.133920192718506	1.7087395191192627
1.0	3250000.0	3260000.0	2.0	2.3362555503845215	1.3771207332611084
1.0	3310000.0	3320000.0	3.0	2.3226590156555176	1.3715295791625977
1.0	3360000.0	3370000.0	3.0	2.937253952026367	1.6417553424835205
1.0	3430000.0	3440000.0	3.0	2.57491397857666	1.4739863872528076
1.0	3440000.0	3450000.0	2.0	2.360006093978882	3.4736647605895996
1.0	3450000.0	3460000.0	0.0	3.563314914703369	1.8612325191497803
1.0	3590000.0	3600000.0	1.0	3.8088040351867676	1.9802772998809814
1.0	3610000.0	3620000.0	3.0	3.9992988109588623	2.033186197280884
1.0	3710000.0	3720000.0	4.0	2.82978892326355	1.5857727527618408
1.0	3720000.0	3730000.0	3.0	3.6827645301818848	1.9058936834335327
1.0	3760000.0	3770000.0	2.0	1.9293720722198486	1.2229200601577759
1.0	3770000.0	3780000.0	0.0	2.0095810890197754	1.318698525428772
1.0	3840000.0	3850000.0	1.0	1.7756764888763428	1.1552889347076416
1.0	4020000.0	4030000.0	7.0	4.654028415679932	2.2441678047180176
1.0	4050000.0	4060000.0	7.0	5.459174156188965	2.4229183197021484
1.0	4140000.0	4150000.0	5.0	6.5013275146484375	2.657409429550171
1.0	4160000.0	4170000.0	5.0	5.906565189361572	2.5197582244873047
1.0	4330000.0	4340000.0	9.0	7.789025783538818	2.8961241245269775
1.0	4340000.0	4350000.0	8.0	8.509693145751953	2.9917585849761963
1.0	4400000.0	4410000.0	7.0	9.51508903503418	3.110922336578369
1.0	4420000.0	4430000.0	15.0	9.567880630493164	3.1163671016693115
1.0	4440000.0	4450000.0	15.0	10.453100204467773	3.2023937702178955
1.0	4460000.0	4470000.0	13.0	10.458508491516113	3.202019453048706
1.0	4470000.0	4480000.0	13.0	10.203350067138672	3.178527355194092
1.0	4480000.0	4490000.0	7.0	11.21650505065918	3.26361346244812
1.0	4490000.0	4500000.0	9.0	10.958450317382812	3.2431678771972656
1.0	4500000.0	4510000.0	12.0	10.419743537902832	3.198503255844116
1.0	4510000.0	4520000.0	10.0	11.123272895812988	3.2557480335235596
1.0	4560000.0	4570000.0	7.0	10.469586372375488	3.2022616863250732
1.0	4610000.0	4620000.0	18.0	9.442952156066895	3.102848768234253
1.0	4660000.0	4670000.0	7.0	9.901651382446289	3.150162696838379
1.0	4680000.0	4690000.0	7.0	10.508760452270508	3.2059662342071533
1.0	4720000.0	4730000.0	7.0	10.006420135498047	3.160522937774658
1.0	4840000.0	4850000.0	5.0	10.577634811401367	3.211862087249756
1.0	4860000.0	4870000.0	5.0	10.537801742553711	3.208517551422119
1.0	4870000.0	4880000.0	8.0	9.074081420898438	3.065094470977783
1.0	4930000.0	4940000.0	15.0	9.51829719543457	3.111046552658081
1.0	5030000.0	5040000.0	16.0	9.45556354522705	3.104431629180908
1.0	5120000.0	5130000.0	2.0	7.623518466949463	2.8663859367370605
1.0	5140000.0	5150000.0	10.0	7.798245429992676	2.891258716583252
1.0	5170000.0	5180000.0	6.0	6.513285160064697	2.6672465801239014
1.0	5240000.0	5250000.0	3.0	7.713110446929932	2.891956090927124
1.0	5250000.0	5260000.0	16.0	7.971777439117432	2.9171085357666016
1.0	5290000.0	5300000.0	6.0	8.281880378723145	2.9612250328063965
1.0	5310000.0	5320000.0	6.0	8.426140785217285	2.9806814193725586
1.0	5390000.0	5400000.0	7.0	8.324932098388672	2.9689083099365234
1.0	5640000.0	5650000.0	8.0	6.32628059387207	2.62359881401062
1.0	5660000.0	5670000.0	8.0	4.792455673217773	2.2170023918151855
1.0	5670000.0	5680000.0	1.0	6.7790398597717285	2.718822956085205
1.0	5690000.0	5700000.0	8.0	6.756150722503662	2.711965322494507
1.0	5700000.0	5710000.0	10.0	7.012841701507568	2.762193202972412
1.0	5790000.0	5800000.0	7.0	7.04291296005249	2.7728819847106934
1.0	5840000.0	5850000.0	4.0	6.906024932861328	2.7420060634613037
1.0	5870000.0	5880000.0	8.0	6.684317588806152	2.7041091918945312
1.0	5900000.0	5910000.0	9.0	6.065709114074707	2.585800886154175
1.0	6120000.0	6130000.0	3.0	4.281473636627197	2.114218235015869
1.0	6160000.0	6170000.0	4.0	4.122293949127197	2.036881685256958
1.0	6270000.0	6280000.0	1.0	2.3478901386260986	1.382061243057251
1.0	6300000.0	6310000.0	3.0	3.6940994262695312	1.898598313331604
1.0	6390000.0	6400000.0	4.0	2.403069019317627	1.4062836170196533
1.0	6410000.0	6420000.0	1.0	1.9618803262710571	1.259054183959961
1.0	6490000.0	6500000.0	2.0	4.174945831298828	2.0968430042266846
1.0	6500000.0	6510000.0	2.0	3.518592357635498	1.8354228734970093
1.0	6520000.0	6530000.0	1.0	2.2823638916015625	1.3584749698638916
1.0	6650000.0	6660000.0	0.0	3.292163372039795	4.41348934173584
1.0	6680000.0	6690000.0	3.0	2.0564188957214355	1.2677457332611084
1.0	6780000.0	6790000.0	3.0	3.4988350868225098	1.866172432899475
1.0	6810000.0	6820000.0	4.0	3.615032911300659	1.8982387781143188
1.0	6830000.0	6840000.0	2.0	3.5381195545196533	1.8623077869415283
1.0	6840000.0	6850000.0	6.0	2.392843246459961	1.4009885787963867
1.0	6850000.0	6860000.0	3.0	2.0759856700897217	1.2796071767807007
1.0	6860000.0	6870000.0	3.0	2.3139216899871826	1.3709532022476196
1.0	6950000.0	6960000.0	3.0	2.646111011505127	1.5039958953857422
1.0	7000000.0	7010000.0	1.0	4.053053855895996	2.01399564743042
1.0	7090000.0	7100000.0	3.0	4.530722618103027	2.1481244564056396
1.0	7140000.0	7150000.0	5.0	5.585003852844238	2.4395129680633545
1.0	7290000.0	7300000.0	5.0	5.197781085968018	2.343754291534424
1.0	7300000.0	7310000.0	7.0	4.6751556396484375	2.1804723739624023
1.0	7400000.0	7410000.0	7.0	4.7086920738220215	2.2037558555603027
1.0	7410000.0	7420000.0	7.0	4.761164665222168	2.2236907482147217
1.0	7600000.0	7610000.0	2.0	3.7251923084259033	1.886615514755249
1.0	7680000.0	7690000.0	1.0	4.227903366088867	2.0739331245422363
1.0	7700000.0	7710000.0	5.0	3.533949613571167	1.8424476385116577
1.0	7820000.0	7830000.0	0.0	2.3028042316436768	1.363552212715149
1.0	7910000.0	7920000.0	2.0	2.6117169857025146	1.5347909927368164
1.0	7940000.0	7950000.0	7.0	2.6562981605529785	1.5474190711975098
1.0	8050000.0	8060000.0	4.0	1.8519792556762695	1.1846176385879517
1.0	8080000.0	8090000.0	2.0	3.292163372039795	4.41348934173584
1.0	8110000.0	8120000.0	2.0	1.9996929168701172	1.2504650354385376
1.0	8340000.0	8350000.0	4.0	2.7089602947235107	1.5584676265716553
1.0	8420000.0	8430000.0	1.0	2.081557512283325	1.2713629007339478
1.0	8430000.0	8440000.0	1.0	2.0526115894317627	1.2592246532440186
1.0	8440000.0	8450000.0	5.0	1.7467743158340454	1.2074228525161743
1.0	8480000.0	8490000.0	2.0	2.177781105041504	3.145656108856201
1.0	8500000.0	8510000.0	1.0	1.895586371421814	1.197527527809143
1.0	8510000.0	8520000.0	4.0	1.7636970281600952	1.1477344036102295
1.0	8520000.0	8530000.0	1.0	1.6226530075073242	1.086855411529541
1.0	8580000.0	8590000.0	3.0	3.292163372039795	4.41348934173584
1.0	8630000.0	8640000.0	5.0	1.7381114959716797	1.1399354934692383
1.0	8770000.0	8780000.0	0.0	1.7764298915863037	1.1532248258590698
1.0	8810000.0	8820000.0	3.0	1.8950233459472656	1.1982316970825195
1.0	8920000.0	8930000.0	1.0	2.045358180999756	1.2913979291915894
1.0	9020000.0	9030000.0	1.0	3.0206024646759033	1.6761974096298218
1.0	9080000.0	9090000.0	2.0	2.9472403526306152	1.6518795490264893
1.0	9170000.0	9180000.0	2.0	2.0006566047668457	1.24296236038208
1.0	9210000.0	9220000.0	1.0	2.0482075214385986	1.2586196660995483
1.0	9330000.0	9340000.0	0.0	2.644498825073242	1.5018155574798584
1.0	9360000.0	9370000.0	6.0	2.022538661956787	1.256394624710083
1.0	9380000.0	9390000.0	1.0	2.5338339805603027	1.4631621837615967
1.0	9410000.0	9420000.0	9.0	2.1430327892303467	1.2970167398452759
1.0	9510000.0	9520000.0	3.0	3.313323974609375	1.7830044031143188
1.0	9850000.0	9860000.0	2.0	2.190020799636841	1.321115255355835
1.0	9950000.0	9960000.0	3.0	1.8750522136688232	1.2284208536148071
1.0	9970000.0	9980000.0	2.0	2.3260200023651123	1.3948050737380981
1.0	10020000.0	10030000.0	4.0	2.15059232711792	1.3042514324188232
1.0	10230000.0	10240000.0	1.0	1.9155750274658203	1.2029895782470703
1.0	10250000.0	10260000.0	2.0	2.9201364517211914	1.6436141729354858
1.0	10300000.0	10310000.0	0.0	1.8270046710968018	1.1680728197097778
1.0	10390000.0	10400000.0	2.0	1.6595100164413452	1.1040456295013428
1.0	10460000.0	10470000.0	3.0	1.7481876611709595	1.1393152475357056
1.0	10500000.0	10510000.0	0.0	1.8690341711044312	1.1953175067901611
1.0	10510000.0	10520000.0	3.0	1.7814311981201172	1.1450088024139404
1.0	10520000.0	10530000.0	2.0	1.6996104717254639	1.1126532554626465
1.0	10550000.0	10560000.0	1.0	1.8176368474960327	2.1391053199768066
1.0	10570000.0	10580000.0	0.0	1.9108216762542725	1.6494324207305908
1.0	10600000.0	10610000.0	1.0	1.7314774990081787	1.141134262084961
1.0	10690000.0	10700000.0	1.0	1.5952978134155273	1.0751458406448364
1.0	10730000.0	10740000.0	4.0	1.6306768655776978	1.0842905044555664
1.0	10750000.0	10760000.0	3.0	1.5921061038970947	1.120814561843872
1.0	10760000.0	10770000.0	3.0	2.0777359008789062	1.2710702419281006
1.0	10770000.0	10780000.0	4.0	2.1250760555267334	1.291486144065857
1.0	10790000.0	10800000.0	3.0	1.9966720342636108	1.2358062267303467
1.0	10820000.0	10830000.0	1.0	2.5713307857513428	1.473283052444458
1.0	10900000.0	10910000.0	4.0	3.0607376098632812	1.692819595336914
1.0	10950000.0	10960000.0	1.0	3.089257001876831	1.7018626928329468
1.0	11000000.0	11010000.0	4.0	2.905306100845337	1.6164743900299072
1.0	11050000.0	11060000.0	3.0	3.3855273723602295	1.828503966331482
1.0	11110000.0	11120000.0	3.0	2.1210150718688965	1.2898811101913452
1.0	11150000.0	11160000.0	0.0	1.9384218454360962	1.2130807638168335
1.0	11200000.0	11210000.0	0.0	1.8403759002685547	1.174597978591919
1.0	11250000.0	11260000.0	2.0	1.8188047409057617	1.1654291152954102
1.0	11410000.0	11420000.0	3.0	4.267434120178223	2.097313165664673
1.0	11440000.0	11450000.0	4.0	4.745340824127197	2.2263734340667725
1.0	11500000.0	11510000.0	7.0	5.286209583282471	2.374516487121582
1.0	11510000.0	11520000.0	6.0	5.14271354675293	2.334444046020508
1.0	11550000.0	11560000.0	7.0	4.944012641906738	2.266176462173462
1.0	11570000.0	11580000.0	5.0	5.333512306213379	2.3782479763031006
1.0	11590000.0	11600000.0	2.0	6.046466827392578	2.5787365436553955
1.0	11720000.0	11730000.0	1.0	2.568228244781494	1.5085532665252686
1.0	11790000.0	11800000.0	5.0	2.1774699687957764	1.3203362226486206
1.0	11830000.0	11840000.0	2.0	4.091545104980469	2.06718111038208
1.0	11880000.0	11890000.0	1.0	2.2263009548187256	1.3318471908569336
1.0	11910000.0	11920000.0	2.0	3.790055751800537	1.9554927349090576
1.0	11940000.0	11950000.0	7.0	4.28572940826416	2.176103353500366
1.0	11960000.0	11970000.0	6.0	2.42004656791687	3.5794246196746826
1.0	11980000.0	11990000.0	2.0	1.950467824935913	1.344230055809021
1.0	12100000.0	12110000.0	7.0	3.181260585784912	1.746140718460083
1.0	12110000.0	12120000.0	1.0	4.0888519287109375	2.067930221557617
1.0	12130000.0	12140000.0	3.0	4.210775852203369	2.0943896770477295
1.0	12170000.0	12180000.0	4.0	3.2542972564697266	1.7721306085586548
1.0	12190000.0	12200000.0	4.0	2.988266706466675	1.645096778869629
1.0	12230000.0	12240000.0	5.0	2.3164706230163574	1.3992469310760498
1.0	12240000.0	12250000.0	0.0	4.228670597076416	2.1403164863586426
1.0	12260000.0	12270000.0	2.0	2.953347682952881	1.695243239402771
1.0	12380000.0	12390000.0	2.0	1.7012536525726318	1.124144196510315
1.0	12590000.0	12600000.0	3.0	1.9913421869277954	1.2562013864517212
1.0	12610000.0	12620000.0	1.0	3.040527820587158	1.7802050113677979
1.0	12620000.0	12630000.0	1.0	2.0537521839141846	1.259394645690918
1.0	12640000.0	12650000.0	0.0	1.9492666721343994	1.2189085483551025
1.0	12650000.0	12660000.0	0.0	1.9087892770767212	1.2001376152038574
1.0	12660000.0	12670000.0	0.0	1.8096973896026611	1.1831837892532349
1.0	12710000.0	12720000.0	1.0	3.499215602874756	1.8860762119293213
1.0	12760000.0	12770000.0	0.0	3.925304412841797	1.985041856765747
1.0	12830000.0	12840000.0	5.0	4.218501091003418	2.1530511379241943
1.0	13820000.0	13830000.0	5.0	4.069873809814453	2.0415616035461426
1.0	13900000.0	13910000.0	2.0	4.389152526855469	2.123507022857666
1.0	13920000.0	13930000.0	3.0	3.7079873085021973	1.88094162940979
1.0	13940000.0	13950000.0	6.0	3.3485026359558105	1.7604920864105225
1.0	14070000.0	14080000.0	1.0	2.0133094787597656	1.2503931522369385
1.0	14140000.0	14150000.0	1.0	2.127011775970459	1.2918729782104492
1.0	14160000.0	14170000.0	3.0	2.492973804473877	1.4724265336990356
1.0	14170000.0	14180000.0	1.0	2.629694938659668	1.5639145374298096
1.0	14280000.0	14290000.0	3.0	3.052128314971924	1.7729896306991577
1.0	14390000.0	14400000.0	6.0	3.3816680908203125	1.8945591449737549
1.0	14410000.0	14420000.0	0.0	3.0640125274658203	1.704200029373169
1.0	14500000.0	14510000.0	2.0	3.375039577484131	1.8472683429718018
1.0	14550000.0	14560000.0	3.0	3.8510379791259766	2.008807897567749
1.0	14560000.0	14570000.0	4.0	4.0428009033203125	2.104283571243286
1.0	14630000.0	14640000.0	2.0	3.7756736278533936	1.9561140537261963
1.0	14700000.0	14710000.0	1.0	3.2144217491149902	1.7221691608428955
1.0	14720000.0	14730000.0	4.0	3.491354465484619	1.8755385875701904
1.0	14730000.0	14740000.0	3.0	3.4624505043029785	1.8359401226043701
1.0	14760000.0	14770000.0	1.0	3.736233949661255	2.011474370956421
1.0	14920000.0	14930000.0	3.0	3.2899837493896484	1.7501745223999023
1.0	14940000.0	14950000.0	2.0	3.7835776805877686	1.9628651142120361
1.0	14960000.0	14970000.0	2.0	4.00246000289917	2.086827516555786
1.0	15040000.0	15050000.0	4.0	4.314492225646973	2.1483030319213867
1.0	15080000.0	15090000.0	5.0	3.9989986419677734	1.9910480976104736
1.0	15140000.0	15150000.0	7.0	3.6798362731933594	1.894439458847046
1.0	15240000.0	15250000.0	2.0	3.0788300037384033	1.675153136253357
1.0	15290000.0	15300000.0	0.0	2.2649879455566406	1.3479145765304565
1.0	15330000.0	15340000.0	2.0	2.194368362426758	1.3200085163116455
1.0	15350000.0	15360000.0	1.0	1.9307403564453125	1.2175180912017822
1.0	15440000.0	15450000.0	1.0	2.194746971130371	1.3616132736206055
1.0	15520000.0	15530000.0	2.0	2.1146578788757324	1.2945483922958374
1.0	15670000.0	15680000.0	3.0	3.5727925300598145	1.8545596599578857
1.0	15750000.0	15760000.0	3.0	2.730753183364868	1.5375545024871826
1.0	15760000.0	15770000.0	6.0	3.0831570625305176	1.6983489990234375
1.0	15830000.0	15840000.0	0.0	2.0262954235076904	1.2479989528656006
1.0	15840000.0	15850000.0	2.0	1.8942015171051025	1.1975443363189697
1.0	15850000.0	15860000.0	3.0	2.058790922164917	1.3134329319000244
1.0	15900000.0	15910000.0	1.0	1.6388099193572998	1.0808312892913818
1.0	15920000.0	15930000.0	2.0	2.2873122692108154	1.3571666479110718
1.0	15960000.0	15970000.0	3.0	1.549726128578186	1.0426061153411865
1.0	16000000.0	16010000.0	2.0	2.553056478500366	1.468039870262146
1.0	16040000.0	16050000.0	1.0	1.8245261907577515	1.1654893159866333
1.0	16050000.0	16060000.0	3.0	1.9149469137191772	1.2023627758026123
1.0	16060000.0	16070000.0	4.0	1.6922953128814697	1.1212069988250732
1.0	16080000.0	16090000.0	1.0	1.538923740386963	1.4697595834732056
1.0	16120000.0	16130000.0	2.0	1.8857948780059814	1.203845739364624
1.0	16200000.0	16210000.0	1.0	1.3580626249313354	0.9566913843154907
1.0	16250000.0	16260000.0	0.0	1.8330587148666382	1.1740294694900513
1.0	16280000.0	16290000.0	1.0	1.5077463388442993	1.0308740139007568
1.0	16300000.0	16310000.0	2.0	2.674978017807007	1.5417566299438477
1.0	16400000.0	16410000.0	2.0	2.690192699432373	1.519977331161499
1.0	16510000.0	16520000.0	3.0	1.9106016159057617	1.2061362266540527
1.0	16530000.0	16540000.0	3.0	1.8476005792617798	1.1856639385223389
1.0	16590000.0	16600000.0	2.0	1.756002426147461	1.1451842784881592
1.0	16640000.0	16650000.0	1.0	1.7156918048858643	1.1231497526168823
1.0	16650000.0	16660000.0	2.0	1.8016865253448486	1.1777924299240112
1.0	16660000.0	16670000.0	1.0	1.869020700454712	1.1870477199554443
1.0	16710000.0	16720000.0	2.0	1.7656208276748657	1.2174129486083984
1.0	16770000.0	16780000.0	1.0	1.878788948059082	1.1959482431411743
1.0	16940000.0	16950000.0	5.0	3.292163133621216	4.41348934173584
1.0	17030000.0	17040000.0	6.0	3.050381898880005	1.66449773311615
1.0	17280000.0	17290000.0	1.0	1.9797096252441406	1.2422891855239868
1.0	17320000.0	17330000.0	3.0	2.353971004486084	1.3885681629180908
1.0	17380000.0	17390000.0	7.0	3.515712261199951	1.8519115447998047
1.0	17490000.0	17500000.0	1.0	5.897961616516113	2.526430606842041
1.0	17530000.0	17540000.0	3.0	5.061390399932861	2.3020381927490234
1.0	17550000.0	17560000.0	5.0	4.4728569984436035	2.126309394836426
1.0	17600000.0	17610000.0	3.0	5.172825813293457	2.3387722969055176
1.0	17620000.0	17630000.0	3.0	4.763836860656738	2.2293460369110107
1.0	17660000.0	17670000.0	2.0	3.795623302459717	1.9314956665039062
1.0	17670000.0	17680000.0	1.0	3.9152817726135254	1.9860475063323975
1.0	17680000.0	17690000.0	4.0	3.2748069763183594	1.7681875228881836
1.0	17710000.0	17720000.0	2.0	4.194477558135986	2.1089062690734863
1.0	17740000.0	17750000.0	1.0	2.209200382232666	1.3271782398223877
1.0	17770000.0	17780000.0	1.0	3.5332679748535156	1.8821356296539307
1.0	17830000.0	17840000.0	2.0	3.2158350944519043	1.7563164234161377
1.0	17890000.0	17900000.0	1.0	2.3389339447021484	1.3798596858978271
1.0	17930000.0	17940000.0	3.0	2.0794730186462402	1.2703533172607422
1.0	17940000.0	17950000.0	2.0	2.3779561519622803	1.394240379333496
1.0	17950000.0	17960000.0	3.0	2.2705507278442383	1.3514620065689087
1.0	18000000.0	18010000.0	0.0	2.476149797439575	1.4384313821792603
1.0	18020000.0	18030000.0	3.0	3.589958667755127	1.8467003107070923
1.0	18070000.0	18080000.0	5.0	4.766576290130615	2.260538339614868
1.0	18080000.0	18090000.0	7.0	4.026395320892334	2.0027754306793213
1.0	18260000.0	18270000.0	5.0	5.371150016784668	2.37880539894104
1.0	18270000.0	18280000.0	6.0	6.29269552230835	2.61914324760437
1.0	18340000.0	18350000.0	10.0	6.08778190612793	2.5756003856658936
1.0	18430000.0	18440000.0	4.0	6.804419040679932	2.725938320159912
1.0	18460000.0	18470000.0	4.0	5.478336334228516	2.407362461090088
1.0	18520000.0	18530000.0	11.0	6.238636016845703	2.6017158031463623
1.0	18550000.0	18560000.0	8.0	6.917471408843994	2.744490146636963
1.0	18590000.0	18600000.0	5.0	7.433203220367432	2.833878755569458
1.0	18600000.0	18610000.0	4.0	7.627230167388916	2.8680834770202637
1.0	18630000.0	18640000.0	10.0	7.203657627105713	2.7959330081939697
1.0	18640000.0	18650000.0	8.0	6.5155229568481445	2.661297082901001
1.0	18710000.0	18720000.0	7.0	6.743943691253662	2.709803581237793
1.0	18800000.0	18810000.0	5.0	3.29374623298645	1.7724241018295288
1.0	18820000.0	18830000.0	4.0	5.180807590484619	2.367344856262207
1.0	18910000.0	18920000.0	2.0	4.190882682800293	2.057187557220459
1.0	18930000.0	18940000.0	3.0	4.84268856048584	2.261993169784546
1.0	18940000.0	18950000.0	4.0	4.795459747314453	2.2472848892211914
1.0	18950000.0	18960000.0	2.0	5.45564603805542	2.436413526535034
1.0	18960000.0	18970000.0	2.0	5.6786088943481445	2.492141008377075
1.0	18980000.0	18990000.0	5.0	4.691159725189209	2.2160165309906006
1.0	19070000.0	19080000.0	4.0	5.341954231262207	2.3839986324310303
1.0	19110000.0	19120000.0	2.0	5.033062934875488	2.3096230030059814
1.0	19160000.0	19170000.0	3.0	4.599898815155029	2.1932597160339355
1.0	19180000.0	19190000.0	5.0	4.3144941329956055	2.1573212146759033
1.0	19200000.0	19210000.0	2.0	2.6494107246398926	1.5055240392684937
1.0	19280000.0	19290000.0	3.0	3.292163372039795	4.41348934173584
1.0	19320000.0	19330000.0	2.0	2.3811466693878174	1.3956754207611084
1.0	19330000.0	19340000.0	1.0	1.7837806940078735	1.2364587783813477
1.0	19340000.0	19350000.0	3.0	2.6595816612243652	1.5374952554702759
1.0	19380000.0	19390000.0	1.0	2.6612741947174072	1.5339257717132568
1.0	19470000.0	19480000.0	1.0	1.7547893524169922	1.1313177347183228
1.0	19500000.0	19510000.0	5.0	1.6013740301132202	1.0211700201034546
1.0	19510000.0	19520000.0	2.0	1.6715419292449951	1.2536664009094238
1.0	19550000.0	19560000.0	2.0	1.6754119396209717	1.140077829360962
1.0	19560000.0	19570000.0	3.0	1.6790046691894531	1.1377537250518799
1.0	19590000.0	19600000.0	5.0	1.8391284942626953	1.1814664602279663
1.0	19630000.0	19640000.0	2.0	1.9256789684295654	1.215399980545044
1.0	19660000.0	19670000.0	2.0	1.7964961528778076	1.1572237014770508
1.0	19720000.0	19730000.0	1.0	1.513263463973999	1.0376904010772705
1.0	19730000.0	19740000.0	3.0	1.5432569980621338	1.0851926803588867
1.0	19970000.0	19980000.0	3.0	3.2332897186279297	4.401924133300781
1.0	20080000.0	20090000.0	1.0	2.4741268157958984	1.434104323387146
1.0	20090000.0	20100000.0	1.0	2.076173782348633	1.270300269126892
1.0	20120000.0	20130000.0	2.0	1.559029221534729	1.291683554649353
1.0	20130000.0	20140000.0	2.0	2.442880630493164	1.4361411333084106
1.0	20140000.0	20150000.0	3.0	2.1815524101257324	1.324123740196228
1.0	20160000.0	20170000.0	5.0	2.7358298301696777	1.5702950954437256
1.0	20200000.0	20210000.0	0.0	3.5266895294189453	1.8669551610946655
1.0	20210000.0	20220000.0	0.0	1.8723933696746826	1.2056667804718018
1.0	20220000.0	20230000.0	0.0	2.0570638179779053	1.260871410369873
1.0	20250000.0	20260000.0	6.0	3.3555145263671875	1.7971340417861938
1.0	20270000.0	20280000.0	7.0	3.5196118354797363	1.865485429763794
1.0	20340000.0	20350000.0	3.0	2.948061466217041	1.6212886571884155
1.0	20440000.0	20450000.0	6.0	3.4783248901367188	1.8423435688018799
1.0	20460000.0	20470000.0	5.0	3.632295608520508	1.9046611785888672
1.0	20560000.0	20570000.0	5.0	3.9341647624969482	1.9602854251861572
1.0	20610000.0	20620000.0	1.0	4.956741809844971	2.2806193828582764
1.0	20650000.0	20660000.0	4.0	5.1837968826293945	2.3272159099578857
1.0	20670000.0	20680000.0	7.0	5.404501914978027	2.3930678367614746
1.0	20680000.0	20690000.0	5.0	4.765345573425293	2.210826873779297
1.0	20700000.0	20710000.0	6.0	5.479162693023682	2.4185943603515625
1.0	20750000.0	20760000.0	6.0	4.916712760925293	2.261843204498291
1.0	20870000.0	20880000.0	6.0	4.110569000244141	2.0693118572235107
1.0	20900000.0	20910000.0	3.0	4.524455547332764	2.169961452484131
1.0	20920000.0	20930000.0	1.0	4.176578521728516	2.0455589294433594
1.0	21000000.0	21010000.0	11.0	2.512847661972046	1.4506323337554932
1.0	21070000.0	21080000.0	4.0	2.0105700492858887	1.2412407398223877
1.0	21100000.0	21110000.0	0.0	1.802882432937622	1.1532466411590576
1.0	21120000.0	21130000.0	4.0	2.0564768314361572	1.2608263492584229
1.0	21130000.0	21140000.0	2.0	1.921250581741333	1.2044776678085327
1.0	21190000.0	21200000.0	2.0	1.7622973918914795	1.1456855535507202
1.0	21210000.0	21220000.0	0.0	1.8108065128326416	1.160956859588623
1.0	21280000.0	21290000.0	4.0	1.7729990482330322	1.1522760391235352
1.0	21320000.0	21330000.0	2.0	1.6510860919952393	1.1065692901611328
1.0	21370000.0	21380000.0	2.0	1.6826145648956299	1.1208932399749756
1.0	21490000.0	21500000.0	5.0	1.751024842262268	1.1342827081680298
1.0	21510000.0	21520000.0	1.0	2.2619686126708984	1.3512650728225708
1.0	21530000.0	21540000.0	1.0	2.767749309539795	1.582491159439087
1.0	21540000.0	21550000.0	3.0	2.10575795173645	1.2814308404922485
1.0	21580000.0	21590000.0	2.0	2.098438262939453	1.2805551290512085
1.0	21640000.0	21650000.0	1.0	2.231130599975586	1.3376699686050415
1.0	21680000.0	21690000.0	0.0	2.819528102874756	1.6186364889144897
1.0	21730000.0	21740000.0	3.0	2.731896162033081	1.5847866535186768
1.0	21830000.0	21840000.0	1.0	2.303351879119873	1.364367127418518
1.0	21880000.0	21890000.0	2.0	1.902706503868103	1.2276942729949951
1.0	21920000.0	21930000.0	0.0	2.1031367778778076	1.394097089767456
1.0	21930000.0	21940000.0	0.0	1.7828220129013062	1.1634013652801514
1.0	21940000.0	21950000.0	0.0	1.7717880010604858	1.1510483026504517
1.0	21960000.0	21970000.0	0.0	1.779433012008667	1.160177230834961
1.0	21970000.0	21980000.0	3.0	1.7175207138061523	1.1997864246368408
1.0	22050000.0	22060000.0	4.0	1.613407850265503	1.1093828678131104
1.0	22070000.0	22080000.0	4.0	1.4918158054351807	1.0689001083374023
1.0	22140000.0	22150000.0	1.0	1.8943183422088623	1.1966711282730103
1.0	22160000.0	22170000.0	0.0	1.8176387548446655	1.1631524562835693
1.0	22200000.0	22210000.0	1.0	1.8505394458770752	1.1754308938980103
1.0	22270000.0	22280000.0	2.0	2.637584686279297	1.5359079837799072
1.0	22280000.0	22290000.0	3.0	2.228084087371826	1.3523459434509277
1.0	22370000.0	22380000.0	1.0	2.1640427112579346	1.3060184717178345
1.0	22390000.0	22400000.0	0.0	1.597211241722107	1.0839134454727173
1.0	22450000.0	22460000.0	2.0	2.068570613861084	1.2777550220489502
1.0	22570000.0	22580000.0	1.0	3.3943734169006348	1.8605926036834717
1.0	22590000.0	22600000.0	3.0	3.113455295562744	1.731471300125122
1.0	22640000.0	22650000.0	4.0	3.2799935340881348	1.8167283535003662
1.0	22710000.0	22720000.0	1.0	3.623629331588745	1.9280738830566406
1.0	22750000.0	22760000.0	6.0	3.1191422939300537	1.727691888809204
1.0	22840000.0	22850000.0	3.0	1.8719745874404907	1.2147098779678345
1.0	22860000.0	22870000.0	1.0	2.568028211593628	1.4745243787765503
1.0	22870000.0	22880000.0	3.0	3.488790512084961	1.9055135250091553
1.0	22920000.0	22930000.0	5.0	4.391470909118652	2.2068839073181152
1.0	22950000.0	22960000.0	2.0	3.7627902030944824	1.9397169351577759
1.0	23060000.0	23070000.0	6.0	3.227938175201416	1.7351652383804321
1.0	23070000.0	23080000.0	4.0	2.70755934715271	1.527305245399475
1.0	23100000.0	23110000.0	4.0	3.256300449371338	1.8166618347167969
1.0	23180000.0	23190000.0	0.0	2.3885750770568848	1.4217265844345093
1.0	23210000.0	23220000.0	0.0	2.4788711071014404	1.4618237018585205
1.0	23260000.0	23270000.0	1.0	2.8728954792022705	1.599847674369812
1.0	23280000.0	23290000.0	2.0	3.2880771160125732	1.801924705505371
1.0	23290000.0	23300000.0	4.0	2.8136415481567383	1.5913279056549072
1.0	23410000.0	23420000.0	3.0	1.771837830543518	1.1561040878295898
1.0	23430000.0	23440000.0	1.0	1.5971145629882812	1.072649598121643
1.0	23480000.0	23490000.0	0.0	1.8731803894042969	1.192660927772522
1.0	23510000.0	23520000.0	3.0	2.8804304599761963	1.6414896249771118
1.0	23520000.0	23530000.0	4.0	2.702357053756714	1.5693933963775635
1.0	23550000.0	23560000.0	5.0	2.8705153465270996	1.62705397605896
1.0	23590000.0	23600000.0	2.0	3.3610291481018066	1.8336546421051025
1.0	23620000.0	23630000.0	1.0	1.8429954051971436	1.1702361106872559
1.0	23810000.0	23820000.0	1.0	2.5208256244659424	1.489121437072754
1.0	23820000.0	23830000.0	2.0	2.409005880355835	1.448678970336914
1.0	23900000.0	23910000.0	2.0	2.433039426803589	1.4211801290512085
1.0	23910000.0	23920000.0	3.0	3.123866558074951	1.7284400463104248
1.0	23920000.0	23930000.0	3.0	3.066864490509033	1.7108501195907593
1.0	24090000.0	24100000.0	0.0	1.7618072032928467	1.141907811164856
1.0	24170000.0	24180000.0	4.0	1.5945245027542114	1.0822396278381348
1.0	24190000.0	24200000.0	4.0	2.9777672290802	4.192936420440674
1.0	24240000.0	24250000.0	1.0	2.033313035964966	1.2761633396148682
1.0	24270000.0	24280000.0	0.0	2.010788679122925	1.2743724584579468
1.0	24340000.0	24350000.0	0.0	1.80560302734375	1.1671419143676758
1.0	24410000.0	24420000.0	3.0	3.4816887378692627	1.932620644569397
1.0	24430000.0	24440000.0	3.0	3.1409382820129395	1.7193148136138916
1.0	24470000.0	24480000.0	1.0	2.7406558990478516	1.5875065326690674
1.0	24520000.0	24530000.0	5.0	2.950500965118408	1.6218630075454712
1.0	24560000.0	24570000.0	5.0	3.131382465362549	1.7274577617645264
1.0	24570000.0	24580000.0	1.0	3.7721564769744873	1.9548158645629883
1.0	24600000.0	24610000.0	4.0	2.727147340774536	1.5466976165771484
1.0	24620000.0	24630000.0	1.0	2.5495479106903076	1.4699703454971313
1.0	24640000.0	24650000.0	0.0	1.878469467163086	1.2327672243118286
1.0	24650000.0	24660000.0	3.0	2.5877504348754883	1.501600742340088
1.0	24740000.0	24750000.0	0.0	2.279691219329834	3.2516746520996094
1.0	24750000.0	24760000.0	0.0	1.7002983093261719	1.1213667392730713
1.0	24970000.0	24980000.0	0.0	1.9925142526626587	1.1648482084274292
1.0	24980000.0	24990000.0	0.0	1.7412725687026978	1.2043746709823608
1.0	25100000.0	25110000.0	2.0	1.9914382696151733	1.2352774143218994
1.0	25210000.0	25220000.0	2.0	3.682011842727661	1.9136979579925537
1.0	25270000.0	25280000.0	6.0	4.769583225250244	2.255911350250244
1.0	25300000.0	25310000.0	2.0	4.634052276611328	2.186328172683716
1.0	25320000.0	25330000.0	4.0	5.014267921447754	2.3050808906555176
1.0	25330000.0	25340000.0	7.0	5.113220691680908	2.3317103385925293
1.0	25370000.0	25380000.0	2.0	5.6896162033081055	2.495115280151367
1.0	25380000.0	25390000.0	4.0	4.311014175415039	2.0730881690979004
1.0	25440000.0	25450000.0	3.0	5.211124420166016	2.3573036193847656
1.0	25540000.0	25550000.0	7.0	2.3046469688415527	1.3662998676300049
1.0	25550000.0	25560000.0	2.0	2.2610723972320557	1.4115440845489502
1.0	25680000.0	25690000.0	1.0	1.6010560989379883	1.084708333015442
1.0	25790000.0	25800000.0	2.0	1.7491443157196045	1.1432437896728516
1.0	25800000.0	25810000.0	3.0	1.6228727102279663	1.0839799642562866
1.0	25850000.0	25860000.0	2.0	2.7662010192871094	1.6561622619628906
1.0	25880000.0	25890000.0	1.0	3.292163372039795	4.41348934173584
1.0	25960000.0	25970000.0	0.0	1.9204576015472412	1.2041959762573242
1.0	26050000.0	26060000.0	1.0	2.2173266410827637	1.328924536705017
1.0	26110000.0	26120000.0	0.0	2.308704137802124	1.3671553134918213
1.0	26200000.0	26210000.0	1.0	1.8417199850082397	1.184017539024353
1.0	26220000.0	26230000.0	1.0	1.693115234375	1.682220697402954
1.0	26270000.0	26280000.0	2.0	3.3764266967773438	1.830191969871521
1.0	26330000.0	26340000.0	3.0	3.069960355758667	1.684417486190796
1.0	26370000.0	26380000.0	4.0	3.220994472503662	1.7401710748672485
1.0	26490000.0	26500000.0	0.0	2.1542229652404785	1.3545271158218384
1.0	26530000.0	26540000.0	4.0	2.936065196990967	1.6740432977676392
1.0	26620000.0	26630000.0	3.0	2.3546547889709473	1.3936606645584106
1.0	26690000.0	26700000.0	6.0	3.2200496196746826	1.77389395236969
1.0	26720000.0	26730000.0	6.0	3.167022466659546	1.7596848011016846
1.0	26770000.0	26780000.0	2.0	2.0771021842956543	1.2720983028411865
1.0	26820000.0	26830000.0	0.0	2.4814038276672363	1.4371583461761475
1.0	26860000.0	26870000.0	3.0	1.632605791091919	1.0915578603744507
1.0	26920000.0	26930000.0	1.0	2.5645461082458496	1.4711740016937256
1.0	27030000.0	27040000.0	2.0	1.8752403259277344	1.2667146921157837
1.0	27050000.0	27060000.0	1.0	1.622154951095581	1.328326940536499
1.0	27070000.0	27080000.0	0.0	2.448526382446289	3.611199140548706
1.0	27090000.0	27100000.0	1.0	1.5109608173370361	1.0459725856781006
1.0	27270000.0	27280000.0	0.0	1.828356146812439	1.170485019683838
1.0	27280000.0	27290000.0	0.0	2.242562770843506	1.3426334857940674
1.0	27330000.0	27340000.0	2.0	1.4707260131835938	1.084944248199463
1.0	27380000.0	27390000.0	3.0	2.2660164833068848	1.4152101278305054
1.0	27450000.0	27460000.0	2.0	1.953019142150879	1.235066294670105
1.0	27460000.0	27470000.0	1.0	1.5957227945327759	1.081428050994873
1.0	27470000.0	27480000.0	0.0	2.144488573074341	1.3687188625335693
1.0	27480000.0	27490000.0	0.0	3.292163372039795	4.41348934173584
1.0	27570000.0	27580000.0	3.0	1.9838647842407227	1.232916235923767
1.0	27660000.0	27670000.0	3.0	3.292163372039795	4.41348934173584
1.0	27700000.0	27710000.0	0.0	2.280492067337036	1.3632357120513916
1.0	27890000.0	27900000.0	1.0	1.67331862449646	1.0960367918014526
1.0	27940000.0	27950000.0	5.0	2.884084463119507	1.6588470935821533
1.0	27990000.0	28000000.0	1.0	2.1862025260925293	1.3165855407714844
1.0	28020000.0	28030000.0	3.0	3.4109740257263184	1.82411789894104
1.0	28100000.0	28110000.0	0.0	1.7988669872283936	1.7626365423202515
1.0	28210000.0	28220000.0	1.0	3.2682812213897705	4.411562919616699
1.0	28230000.0	28240000.0	4.0	1.6946675777435303	1.1162643432617188
1.0	28250000.0	28260000.0	3.0	2.7057929039001465	1.5592114925384521
1.0	28310000.0	28320000.0	1.0	1.6096289157867432	1.1163461208343506
1.0	28420000.0	28430000.0	1.0	2.527585506439209	1.4796652793884277
1.0	28430000.0	28440000.0	4.0	2.613433361053467	1.5227073431015015
1.0	28440000.0	28450000.0	2.0	3.015892505645752	1.697894811630249
1.0	28490000.0	28500000.0	3.0	2.2004518508911133	1.3273463249206543
1.0	28650000.0	28660000.0	1.0	1.8610422611236572	1.1844813823699951
1.0	28740000.0	28750000.0	1.0	1.629569411277771	1.105567216873169
1.0	28780000.0	28790000.0	2.0	1.6365407705307007	1.1045453548431396
1.0	29010000.0	29020000.0	3.0	2.0087995529174805	1.241331696510315
1.0	29020000.0	29030000.0	0.0	2.1309850215911865	1.2919272184371948
1.0	29030000.0	29040000.0	5.0	2.086900234222412	1.2733924388885498
1.0	29040000.0	29050000.0	3.0	2.339686870574951	1.388404130935669
1.0	29080000.0	29090000.0	0.0	2.0089125633239746	1.2950069904327393
1.0	29130000.0	29140000.0	1.0	3.7088661193847656	1.9458246231079102
1.0	29150000.0	29160000.0	0.0	3.4615256786346436	1.8882877826690674
1.0	29170000.0	29180000.0	2.0	2.6886870861053467	1.5723482370376587
1.0	29230000.0	29240000.0	2.0	2.0289969444274902	1.2536042928695679
1.0	29260000.0	29270000.0	1.0	1.9582726955413818	1.2262111902236938
1.0	29370000.0	29380000.0	1.0	1.9256900548934937	1.2106859683990479
1.0	29410000.0	29420000.0	2.0	1.9279155731201172	1.2092115879058838
1.0	29440000.0	29450000.0	1.0	1.8876266479492188	1.1891798973083496
1.0	29510000.0	29520000.0	1.0	1.9388625621795654	1.2318828105926514
1.0	29530000.0	29540000.0	0.0	1.69870924949646	1.1145082712173462
1.0	29560000.0	29570000.0	3.0	1.7986137866973877	1.1459972858428955
1.0	29770000.0	29780000.0	3.0	5.024970531463623	2.2933521270751953
1.0	29850000.0	29860000.0	3.0	3.3502249717712402	1.8747612237930298
1.0	30040000.0	30050000.0	4.0	3.6216800212860107	1.9365177154541016
1.0	30060000.0	30070000.0	6.0	4.040743827819824	2.0659749507904053
1.0	30240000.0	30250000.0	2.0	4.9479875564575195	2.260077714920044
1.0	30250000.0	30260000.0	6.0	6.096700668334961	2.5696418285369873
1.0	30280000.0	30290000.0	3.0	6.239470481872559	2.6060471534729004
1.0	30320000.0	30330000.0	7.0	5.516409873962402	2.417384624481201
1.0	30430000.0	30440000.0	6.0	7.222989559173584	2.8006978034973145
1.0	30490000.0	30500000.0	3.0	5.973720073699951	2.5341014862060547
1.0	30530000.0	30540000.0	3.0	6.087409019470215	2.5808441638946533
1.0	30550000.0	30560000.0	7.0	5.170846939086914	2.331533670425415
1.0	30580000.0	30590000.0	5.0	5.189626693725586	2.3295981884002686
1.0	30640000.0	30650000.0	3.0	5.750128746032715	2.485275983810425
1.0	30700000.0	30710000.0	5.0	5.91029691696167	2.539412021636963
1.0	30720000.0	30730000.0	8.0	5.993339538574219	2.5625154972076416
1.0	30730000.0	30740000.0	3.0	6.120655059814453	2.5844995975494385
1.0	30740000.0	30750000.0	8.0	6.245437145233154	2.6180758476257324
1.0	30750000.0	30760000.0	5.0	5.919286727905273	2.5224380493164062
1.0	30790000.0	30800000.0	4.0	6.987326145172119	2.75850248336792
1.0	30810000.0	30820000.0	5.0	5.317338943481445	2.3690760135650635
1.0	30850000.0	30860000.0	6.0	5.393743991851807	2.3884191513061523
1.0	30880000.0	30890000.0	7.0	6.097146034240723	2.588340997695923
1.0	30920000.0	30930000.0	3.0	4.888751983642578	2.251422643661499
1.0	31000000.0	31010000.0	5.0	4.681628227233887	2.187389850616455
1.0	31030000.0	31040000.0	3.0	3.7617034912109375	1.9221614599227905
1.0	31110000.0	31120000.0	7.0	4.616794586181641	2.197449207305908
1.0	31130000.0	31140000.0	3.0	4.946394920349121	2.297621965408325
1.0	31250000.0	31260000.0	5.0	3.3001232147216797	1.760422945022583
1.0	31280000.0	31290000.0	4.0	3.1750071048736572	1.7232186794281006
1.0	31300000.0	31310000.0	0.0	3.0720489025115967	1.685511827468872
1.0	31410000.0	31420000.0	2.0	1.590230941772461	1.1277316808700562
1.0	31430000.0	31440000.0	1.0	3.088531017303467	4.305274963378906
1.0	31710000.0	31720000.0	4.0	3.7530853748321533	1.960679292678833
1.0	31740000.0	31750000.0	2.0	1.7634341716766357	1.1408228874206543
1.0	31760000.0	31770000.0	2.0	1.8126319646835327	1.1747910976409912
1.0	31870000.0	31880000.0	0.0	3.2126739025115967	1.8008041381835938
1.0	31910000.0	31920000.0	2.0	3.0119223594665527	1.7003753185272217
1.0	31920000.0	31930000.0	4.0	2.655930519104004	1.532409429550171
1.0	31990000.0	32000000.0	3.0	2.6300911903381348	1.5088084936141968
1.0	32010000.0	32020000.0	2.0	2.4986889362335205	1.4500685930252075
1.0	32030000.0	32040000.0	0.0	3.0255539417266846	1.6831395626068115
1.0	32040000.0	32050000.0	0.0	2.8811821937561035	2.1665167808532715
1.0	32120000.0	32130000.0	4.0	3.073610305786133	1.6997709274291992
1.0	32180000.0	32190000.0	7.0	3.47407603263855	1.8648828268051147
1.0	32250000.0	32260000.0	0.0	3.4881157875061035	1.834555983543396
1.0	32300000.0	32310000.0	2.0	2.6893625259399414	1.5452826023101807
1.0	32400000.0	32410000.0	1.0	3.292163372039795	4.41348934173584
1.0	32420000.0	32430000.0	2.0	2.232377529144287	1.3356434106826782
1.0	32450000.0	32460000.0	1.0	2.6840012073516846	1.5462013483047485
1.0	32510000.0	32520000.0	1.0	1.7595525979995728	1.13828444480896
1.0	32680000.0	32690000.0	2.0	3.2921624183654785	4.41348934173584
1.0	32700000.0	32710000.0	4.0	2.4581291675567627	1.4285461902618408
1.0	32730000.0	32740000.0	4.0	2.7298331260681152	1.535764455795288
1.0	32770000.0	32780000.0	3.0	1.9369598627090454	1.2595542669296265
1.0	32780000.0	32790000.0	0.0	1.8756892681121826	1.1877853870391846
1.0	32790000.0	32800000.0	2.0	2.05755615234375	1.2991816997528076
1.0	32820000.0	32830000.0	1.0	2.154113292694092	1.3659955263137817
1.0	32840000.0	32850000.0	2.0	2.3400330543518066	1.3788236379623413
1.0	32850000.0	32860000.0	2.0	3.292163372039795	4.41348934173584
1.0	32930000.0	32940000.0	4.0	3.4669532775878906	1.8207228183746338
1.0	32950000.0	32960000.0	4.0	2.8725154399871826	1.594102144241333
1.0	33060000.0	33070000.0	1.0	1.8168668746948242	1.1668994426727295
1.0	33070000.0	33080000.0	2.0	1.9007421731948853	1.1974523067474365
1.0	33080000.0	33090000.0	4.0	1.7872203588485718	1.1559698581695557
1.0	33220000.0	33230000.0	2.0	1.608496069908142	1.0677751302719116
1.0	33250000.0	33260000.0	0.0	1.8520967960357666	1.174603819847107
1.0	33280000.0	33290000.0	0.0	1.9630200862884521	1.2454979419708252
1.0	33310000.0	33320000.0	2.0	1.745833158493042	1.1396476030349731
1.0	33340000.0	33350000.0	3.0	2.4928102493286133	1.4706190824508667
1.0	33360000.0	33370000.0	2.0	3.292163372039795	4.41348934173584
1.0	33370000.0	33380000.0	1.0	2.606933116912842	1.5128475427627563
1.0	33430000.0	33440000.0	2.0	2.5071091651916504	1.4519621133804321
1.0	33450000.0	33460000.0	3.0	1.8177375793457031	1.1636543273925781
1.0	33470000.0	33480000.0	3.0	3.292163372039795	4.41348934173584
1.0	33490000.0	33500000.0	0.0	3.2892699241638184	4.4134521484375
1.0	33510000.0	33520000.0	2.0	2.092613697052002	1.2764918804168701
1.0	33530000.0	33540000.0	3.0	2.58945631980896	1.5003012418746948
1.0	33540000.0	33550000.0	1.0	1.7616608142852783	1.2157758474349976
1.0	33560000.0	33570000.0	1.0	1.9521992206573486	1.2253011465072632
1.0	33630000.0	33640000.0	2.0	1.8527805805206299	1.1792652606964111
1.0	33650000.0	33660000.0	3.0	2.5477395057678223	1.4984486103057861
1.0	33720000.0	33730000.0	0.0	1.9713701009750366	1.304943323135376
1.0	33730000.0	33740000.0	2.0	1.8142846822738647	1.171871542930603
1.0	33740000.0	33750000.0	2.0	1.8083022832870483	1.158003807067871
1.0	33750000.0	33760000.0	1.0	1.686781883239746	1.107679009437561
1.0	33760000.0	33770000.0	1.0	1.779311180114746	1.151361107826233
1.0	33780000.0	33790000.0	1.0	1.8675552606582642	1.184529185295105
1.0	33850000.0	33860000.0	2.0	3.1989169120788574	1.7471234798431396
1.0	33930000.0	33940000.0	3.0	4.1945576667785645	2.046222686767578
1.0	33940000.0	33950000.0	3.0	2.785069465637207	1.561954140663147
1.0	33950000.0	33960000.0	19.0	2.67830228805542	1.5229533910751343
1.0	33970000.0	33980000.0	6.0	4.129628658294678	2.011808156967163
1.0	34100000.0	34110000.0	4.0	5.367767810821533	2.402292251586914
1.0	34160000.0	34170000.0	2.0	4.887314796447754	2.2521166801452637
1.0	34260000.0	34270000.0	3.0	5.871672630310059	2.5342769622802734
1.0	34290000.0	34300000.0	4.0	4.49338436126709	2.157505512237549
1.0	34340000.0	34350000.0	6.0	5.270218372344971	2.3791861534118652
1.0	34370000.0	34380000.0	4.0	5.803989887237549	2.518362522125244
1.0	34390000.0	34400000.0	11.0	5.338526725769043	2.4068939685821533
1.0	34430000.0	34440000.0	6.0	6.2090559005737305	2.6079840660095215
1.0	34450000.0	34460000.0	3.0	6.327902317047119	2.6283507347106934
1.0	34460000.0	34470000.0	6.0	6.081149101257324	2.5732498168945312
1.0	34550000.0	34560000.0	7.0	5.965263366699219	2.53354549407959
1.0	34580000.0	34590000.0	3.0	6.8065338134765625	2.7216763496398926
1.0	34640000.0	34650000.0	7.0	7.39865779876709	2.8289084434509277
1.0	34770000.0	34780000.0	2.0	4.965048789978027	2.2833685874938965
1.0	34830000.0	34840000.0	10.0	4.951996803283691	2.283249616622925
1.0	34880000.0	34890000.0	5.0	5.410294532775879	2.414414882659912
1.0	34890000.0	34900000.0	7.0	5.629632472991943	2.4759819507598877
1.0	35040000.0	35050000.0	4.0	6.208635330200195	2.6069986820220947
1.0	35050000.0	35060000.0	3.0	6.267276287078857	2.6091017723083496
1.0	35180000.0	35190000.0	4.0	4.887861728668213	2.263000965118408
1.0	35190000.0	35200000.0	5.0	5.122440814971924	2.3328635692596436
1.0	35230000.0	35240000.0	4.0	4.510201454162598	2.144742727279663
1.0	35280000.0	35290000.0	3.0	3.00783371925354	1.6493303775787354
1.0	35300000.0	35310000.0	6.0	2.9785103797912598	1.636317491531372
1.0	35430000.0	35440000.0	3.0	3.889569044113159	1.973825454711914
1.0	35450000.0	35460000.0	0.0	2.714479923248291	1.5295308828353882
1.0	35470000.0	35480000.0	3.0	2.338376522064209	1.3792942762374878
1.0	35530000.0	35540000.0	10.0	3.2594351768493652	1.7741426229476929
1.0	35540000.0	35550000.0	2.0	2.4726486206054688	1.43379545211792
1.0	35560000.0	35570000.0	2.0	2.231757879257202	1.3355934619903564
1.0	35620000.0	35630000.0	4.0	3.873802900314331	1.9738905429840088
1.0	35650000.0	35660000.0	5.0	3.292163372039795	4.41348934173584
1.0	35660000.0	35670000.0	5.0	2.892378330230713	1.6035757064819336
1.0	35670000.0	35680000.0	1.0	3.3281540870666504	1.7831451892852783
1.0	35730000.0	35740000.0	2.0	2.3254661560058594	1.3726857900619507
1.0	35750000.0	35760000.0	1.0	2.038222074508667	1.2533280849456787
1.0	35820000.0	35830000.0	3.0	1.6223598718643188	1.111567735671997
1.0	35850000.0	35860000.0	1.0	1.6548086404800415	1.101536512374878
1.0	35860000.0	35870000.0	1.0	1.3909395933151245	0.9712054133415222
1.0	35890000.0	35900000.0	0.0	1.729766607284546	1.1311804056167603
1.0	35920000.0	35930000.0	0.0	1.5004379749298096	1.0284191370010376
1.0	36000000.0	36010000.0	1.0	2.2429254055023193	3.2436957359313965
1.0	36020000.0	36030000.0	2.0	1.74979567527771	1.165225863456726
1.0	36050000.0	36060000.0	2.0	2.4685845375061035	1.4323086738586426
1.0	36080000.0	36090000.0	1.0	1.797424077987671	1.296600103378296
1.0	36180000.0	36190000.0	2.0	2.5660834312438965	1.4705816507339478
1.0	36190000.0	36200000.0	3.0	3.069354295730591	1.6671648025512695
1.0	36230000.0	36240000.0	2.0	3.2424557209014893	1.7325074672698975
1.0	36240000.0	36250000.0	5.0	3.342123508453369	1.7761493921279907
1.0	36310000.0	36320000.0	2.0	1.9171743392944336	1.2019155025482178
1.0	36360000.0	36370000.0	0.0	1.803893804550171	1.1565343141555786
1.0	36410000.0	36420000.0	0.0	1.7363173961639404	1.1335134506225586
1.0	36430000.0	36440000.0	0.0	1.7081018686294556	1.1252657175064087
1.0	36550000.0	36560000.0	1.0	2.2056820392608643	1.3257577419281006
1.0	36620000.0	36630000.0	4.0	3.292163372039795	4.41348934173584
1.0	36670000.0	36680000.0	1.0	2.069870948791504	1.2807180881500244
1.0	36730000.0	36740000.0	0.0	1.3234504461288452	0.946530818939209
1.0	36810000.0	36820000.0	1.0	1.6362342834472656	1.1778970956802368
1.0	36980000.0	36990000.0	3.0	4.247411251068115	2.124213457107544
1.0	36990000.0	37000000.0	2.0	4.154431343078613	2.0735671520233154
1.0	37070000.0	37080000.0	6.0	5.174136638641357	2.336940288543701
1.0	37160000.0	37170000.0	7.0	6.095105171203613	2.5651001930236816
1.0	37200000.0	37210000.0	4.0	7.120091438293457	2.7860097885131836
1.0	37340000.0	37350000.0	15.0	7.915641784667969	2.9089837074279785
1.0	37400000.0	37410000.0	9.0	8.256471633911133	2.957622766494751
1.0	37410000.0	37420000.0	4.0	8.446622848510742	2.9837520122528076
1.0	37460000.0	37470000.0	7.0	6.9168877601623535	2.743407726287842
1.0	37470000.0	37480000.0	5.0	7.253476619720459	2.804022789001465
1.0	37570000.0	37580000.0	2.0	6.724822044372559	2.711085796356201
1.0	37590000.0	37600000.0	5.0	6.474907875061035	2.6635334491729736
1.0	37600000.0	37610000.0	6.0	6.306582450866699	2.628375291824341
1.0	37720000.0	37730000.0	9.0	5.2724761962890625	2.3691492080688477
1.0	37740000.0	37750000.0	2.0	5.660281181335449	2.4635300636291504
1.0	37750000.0	37760000.0	4.0	5.7580461502075195	2.4905800819396973
1.0	37770000.0	37780000.0	11.0	5.799920082092285	2.512296199798584
1.0	37780000.0	37790000.0	2.0	6.110379219055176	2.5764060020446777
1.0	37800000.0	37810000.0	6.0	5.716739654541016	2.4752163887023926
1.0	37810000.0	37820000.0	7.0	5.923616409301758	2.5452187061309814
1.0	37820000.0	37830000.0	3.0	5.8223395347595215	2.509007692337036
1.0	37870000.0	37880000.0	8.0	5.003976345062256	2.299934148788452
1.0	37880000.0	37890000.0	6.0	4.602593421936035	2.1906075477600098
1.0	37890000.0	37900000.0	2.0	4.7107462882995605	2.2111964225769043
1.0	37900000.0	37910000.0	3.0	4.404423713684082	2.1218535900115967
1.0	37960000.0	37970000.0	2.0	1.928537130355835	1.2182444334030151
1.0	37990000.0	38000000.0	2.0	2.620440721511841	1.4921939373016357
1.0	38000000.0	38010000.0	2.0	2.1007041931152344	1.281609058380127
1.0	38010000.0	38020000.0	7.0	2.0122761726379395	1.3161267042160034
1.0	38030000.0	38040000.0	1.0	2.2600150108337402	1.345824956893921
1.0	38050000.0	38060000.0	1.0	1.8773540258407593	1.184798002243042
1.0	38200000.0	38210000.0	5.0	3.66582989692688	1.8946033716201782
1.0	38250000.0	38260000.0	4.0	3.037147045135498	1.6720771789550781
1.0	38300000.0	38310000.0	1.0	1.8661868572235107	1.2035717964172363
1.0	38400000.0	38410000.0	1.0	1.6466140747070312	1.101034164428711
1.0	38460000.0	38470000.0	1.0	2.1161093711853027	1.3007080554962158
1.0	38470000.0	38480000.0	2.0	2.2614190578460693	1.3512862920761108
1.0	38490000.0	38500000.0	0.0	2.0635271072387695	1.2800894975662231
1.0	38510000.0	38520000.0	3.0	2.426800489425659	1.4193289279937744
1.0	38570000.0	38580000.0	3.0	3.209590435028076	1.72014582157135
1.0	38630000.0	38640000.0	3.0	5.183102607727051	2.3509984016418457
1.0	38650000.0	38660000.0	6.0	4.579385757446289	2.177419900894165
1.0	38680000.0	38690000.0	5.0	4.376021385192871	2.101416826248169
1.0	38690000.0	38700000.0	5.0	4.546111106872559	2.1659913063049316
1.0	38740000.0	38750000.0	3.0	4.087052345275879	2.0256197452545166
1.0	38820000.0	38830000.0	1.0	3.936791181564331	2.019707441329956
1.0	38920000.0	38930000.0	0.0	4.631698131561279	2.1942474842071533
1.0	38950000.0	38960000.0	5.0	4.637826442718506	2.1967415809631348
1.0	38960000.0	38970000.0	4.0	4.975691795349121	2.288086414337158
1.0	38970000.0	38980000.0	4.0	4.5393385887146	2.1670196056365967
1.0	39010000.0	39020000.0	6.0	4.567200660705566	2.1834945678710938
1.0	39030000.0	39040000.0	2.0	4.583615303039551	2.178058624267578
1.0	39040000.0	39050000.0	4.0	4.552954196929932	2.1724090576171875
1.0	39080000.0	39090000.0	2.0	4.515189170837402	2.148033618927002
1.0	39120000.0	39130000.0	3.0	4.336427211761475	2.1056137084960938
1.0	39150000.0	39160000.0	7.0	4.064506530761719	1.9990943670272827
1.0	39160000.0	39170000.0	5.0	4.7078752517700195	2.215080499649048
1.0	39180000.0	39190000.0	5.0	4.3198561668396	2.0921969413757324
1.0	39220000.0	39230000.0	1.0	5.229343891143799	2.3686909675598145
1.0	39580000.0	39590000.0	1.0	1.7155396938323975	1.1193351745605469
1.0	39670000.0	39680000.0	1.0	1.9118211269378662	1.2237138748168945
1.0	39780000.0	39790000.0	1.0	1.7727744579315186	1.1473411321640015
1.0	39790000.0	39800000.0	0.0	1.468045949935913	1.0542128086090088
1.0	39800000.0	39810000.0	0.0	1.9290794134140015	1.2064011096954346
1.0	39870000.0	39880000.0	2.0	1.9589446783065796	1.2425854206085205
1.0	39900000.0	39910000.0	1.0	1.696071982383728	1.1228210926055908
1.0	39920000.0	39930000.0	2.0	1.685172438621521	1.1681257486343384
1.0	39970000.0	39980000.0	3.0	2.2995264530181885	1.3625609874725342
1.0	40040000.0	40050000.0	3.0	3.1771368980407715	1.7569591999053955
1.0	40090000.0	40100000.0	3.0	3.119688034057617	1.6904369592666626
1.0	40140000.0	40150000.0	2.0	4.09464168548584	2.0657694339752197
1.0	40150000.0	40160000.0	4.0	2.692849636077881	1.5693038702011108
1.0	40170000.0	40180000.0	5.0	3.9215903282165527	2.004239559173584
1.0	40270000.0	40280000.0	1.0	3.5654945373535156	1.8523893356323242
1.0	40400000.0	40410000.0	2.0	3.2889835834503174	1.7619922161102295
1.0	40460000.0	40470000.0	4.0	2.3812320232391357	1.419132113456726
1.0	40480000.0	40490000.0	3.0	2.6391918659210205	1.5293810367584229
1.0	40500000.0	40510000.0	3.0	2.044113874435425	1.327209234237671
1.0	40540000.0	40550000.0	1.0	1.9300380945205688	1.208426833152771
1.0	40580000.0	40590000.0	3.0	3.0479602813720703	1.6899538040161133
1.0	40600000.0	40610000.0	3.0	2.805955410003662	1.6019452810287476
1.0	40630000.0	40640000.0	5.0	1.8689525127410889	1.1958657503128052
1.0	40640000.0	40650000.0	2.0	2.0235321521759033	1.2481310367584229
1.0	40700000.0	40710000.0	0.0	1.8797805309295654	1.1852989196777344
1.0	40740000.0	40750000.0	1.0	1.8847767114639282	1.1930193901062012
1.0	40750000.0	40760000.0	4.0	1.898956298828125	1.1950452327728271
1.0	40770000.0	40780000.0	4.0	2.4439072608947754	1.4232869148254395
1.0	40880000.0	40890000.0	1.0	2.1354000568389893	1.2937620878219604
1.0	40910000.0	40920000.0	2.0	2.476012706756592	1.4363394975662231
1.0	41050000.0	41060000.0	7.0	3.957915782928467	1.9999881982803345
1.0	41150000.0	41160000.0	2.0	2.5331547260284424	1.5119819641113281
1.0	41180000.0	41190000.0	5.0	2.1071693897247314	1.2975521087646484
1.0	41220000.0	41230000.0	3.0	1.969517469406128	1.2248855829238892
1.0	41360000.0	41370000.0	1.0	2.828958034515381	1.5782513618469238
1.0	41380000.0	41390000.0	4.0	2.905133008956909	1.612910270690918
1.0	41420000.0	41430000.0	1.0	3.183159351348877	1.7338120937347412
1.0	41480000.0	41490000.0	1.0	2.0999398231506348	1.2789386510849
1.0	41490000.0	41500000.0	0.0	1.9297008514404297	1.2080800533294678
1.0	41500000.0	41510000.0	4.0	1.7233814001083374	1.1350177526474
1.0	41560000.0	41570000.0	3.0	1.823316216468811	1.1713030338287354
1.0	41630000.0	41640000.0	4.0	1.9576714038848877	1.2221013307571411
1.0	41680000.0	41690000.0	2.0	1.9268535375595093	1.212429165840149
1.0	41700000.0	41710000.0	4.0	2.0202033519744873	1.251025915145874
1.0	41780000.0	41790000.0	2.0	3.1901307106018066	1.7406657934188843
1.0	42030000.0	42040000.0	1.0	1.9955003261566162	1.23927903175354
1.0	42040000.0	42050000.0	0.0	2.0883562564849854	1.2778565883636475
1.0	42060000.0	42070000.0	2.0	1.994829535484314	1.249289631843567
1.0	42080000.0	42090000.0	2.0	1.7965257167816162	1.1662853956222534
1.0	42110000.0	42120000.0	3.0	1.867791771888733	1.1983152627944946
1.0	42200000.0	42210000.0	1.0	2.9165282249450684	1.6918246746063232
1.0	42210000.0	42220000.0	1.0	2.9412784576416016	1.666874885559082
1.0	42260000.0	42270000.0	2.0	2.316173553466797	1.369462251663208
1.0	42320000.0	42330000.0	2.0	2.0988516807556152	1.278717279434204
1.0	42340000.0	42350000.0	1.0	2.123720169067383	1.2891147136688232
1.0	42360000.0	42370000.0	1.0	1.923691987991333	1.2068461179733276
1.0	42420000.0	42430000.0	2.0	2.4169516563415527	1.4396684169769287
1.0	42430000.0	42440000.0	4.0	2.488626003265381	1.4690475463867188
1.0	42460000.0	42470000.0	5.0	2.584289312362671	1.505700945854187
1.0	42510000.0	42520000.0	4.0	3.6247668266296387	1.8803523778915405
1.0	42540000.0	42550000.0	4.0	3.098245143890381	1.678208351135254
1.0	42590000.0	42600000.0	3.0	3.633277177810669	1.896805763244629
1.0	42620000.0	42630000.0	5.0	3.2353153228759766	1.7509323358535767
1.0	42680000.0	42690000.0	1.0	2.004405975341797	1.258850336074829
1.0	42700000.0	42710000.0	1.0	1.9885860681533813	1.2327451705932617
1.0	42710000.0	42720000.0	0.0	1.6375001668930054	1.0959221124649048
1.0	42740000.0	42750000.0	0.0	1.7656587362289429	1.1496591567993164
1.0	42810000.0	42820000.0	0.0	2.6626224517822266	1.5401198863983154
1.0	42830000.0	42840000.0	4.0	2.425977945327759	1.4665583372116089
1.0	42900000.0	42910000.0	6.0	1.9636180400848389	1.2413454055786133
1.0	42910000.0	42920000.0	1.0	2.115018844604492	1.3061860799789429
1.0	42940000.0	42950000.0	0.0	1.8074257373809814	1.1657005548477173
1.0	42960000.0	42970000.0	3.0	1.7513434886932373	1.155935287475586
1.0	42980000.0	42990000.0	0.0	1.9744819402694702	1.2326500415802002
1.0	43120000.0	43130000.0	1.0	1.8707754611968994	1.2091641426086426
1.0	43130000.0	43140000.0	1.0	1.6576420068740845	1.0985267162322998
1.0	43190000.0	43200000.0	3.0	2.2793030738830566	1.385664463043213
1.0	43220000.0	43230000.0	3.0	1.90348219871521	1.1986911296844482
1.0	43260000.0	43270000.0	3.0	2.9735615253448486	1.6808115243911743
1.0	43290000.0	43300000.0	2.0	2.0220603942871094	1.2478978633880615
1.0	43340000.0	43350000.0	2.0	3.3272666931152344	1.7972471714019775
1.0	43520000.0	43530000.0	2.0	3.692842960357666	1.912497878074646
1.0	43560000.0	43570000.0	3.0	3.2348008155822754	1.773678183555603
1.0	43600000.0	43610000.0	1.0	2.943970203399658	1.6404005289077759
1.0	43680000.0	43690000.0	1.0	3.057960033416748	1.6970134973526
1.0	43700000.0	43710000.0	4.0	2.308520793914795	1.3687330484390259
1.0	43740000.0	43750000.0	2.0	1.9865556955337524	1.237103819847107
1.0	43820000.0	43830000.0	3.0	2.182582378387451	1.3139153718948364
1.0	43840000.0	43850000.0	1.0	1.6825729608535767	1.2829067707061768
1.0	43940000.0	43950000.0	2.0	2.7296059131622314	1.5738894939422607
1.0	43960000.0	43970000.0	1.0	2.567180871963501	1.4835611581802368
1.0	44000000.0	44010000.0	2.0	1.6484283208847046	1.1474761962890625
1.0	44010000.0	44020000.0	3.0	3.292163372039795	4.41348934173584
1.0	44080000.0	44090000.0	2.0	1.8960678577423096	1.1923842430114746
1.0	44230000.0	44240000.0	1.0	1.9638140201568604	1.2285295724868774
1.0	44240000.0	44250000.0	1.0	1.9239190816879272	1.2107784748077393
1.0	44280000.0	44290000.0	2.0	1.9386157989501953	1.216268539428711
1.0	44320000.0	44330000.0	3.0	2.133448839187622	1.294976830482483
1.0	44340000.0	44350000.0	3.0	2.0549216270446777	1.2616289854049683
1.0	44360000.0	44370000.0	1.0	1.9742904901504517	1.2268080711364746
1.0	44410000.0	44420000.0	2.0	1.8886258602142334	1.2733741998672485
1.0	44420000.0	44430000.0	1.0	1.4664226770401	1.0078208446502686
1.0	44470000.0	44480000.0	1.0	2.312197208404541	1.3679536581039429
1.0	44540000.0	44550000.0	3.0	3.286677837371826	1.7611849308013916
1.0	44570000.0	44580000.0	4.0	3.9722886085510254	2.0226972103118896
1.0	44580000.0	44590000.0	5.0	4.0981035232543945	2.0613064765930176
1.0	44610000.0	44620000.0	4.0	3.6712589263916016	1.9020006656646729
1.0	44620000.0	44630000.0	3.0	3.6484217643737793	1.8981149196624756
1.0	44670000.0	44680000.0	2.0	2.8656089305877686	1.5904617309570312
1.0	44760000.0	44770000.0	3.0	2.445175886154175	1.424723744392395
1.0	44790000.0	44800000.0	4.0	2.1660919189453125	1.3113162517547607
1.0	44800000.0	44810000.0	3.0	2.17616868019104	1.314201831817627
1.0	44840000.0	44850000.0	5.0	4.024892330169678	2.0246939659118652
1.0	44850000.0	44860000.0	2.0	4.357762813568115	2.125060558319092
1.0	44860000.0	44870000.0	5.0	3.9607174396514893	1.9913053512573242
1.0	44900000.0	44910000.0	1.0	3.802964687347412	1.920871376991272
1.0	44920000.0	44930000.0	4.0	3.602590560913086	1.8694454431533813
1.0	45060000.0	45070000.0	3.0	2.75434947013855	1.5454930067062378
1.0	45090000.0	45100000.0	1.0	2.2394227981567383	1.3875653743743896
1.0	45170000.0	45180000.0	1.0	2.4460911750793457	1.436636209487915
1.0	45200000.0	45210000.0	7.0	2.5149996280670166	1.4734033346176147
1.0	45210000.0	45220000.0	5.0	1.9835011959075928	1.231109380722046
1.0	45240000.0	45250000.0	2.0	2.20536208152771	1.390242338180542
1.0	45300000.0	45310000.0	4.0	2.22031307220459	1.329347848892212
1.0	45320000.0	45330000.0	2.0	1.8766899108886719	1.1911087036132812
1.0	45370000.0	45380000.0	0.0	1.8906450271606445	1.1991708278656006
1.0	45420000.0	45430000.0	2.0	1.7753149271011353	1.1563334465026855
1.0	45470000.0	45480000.0	1.0	1.601473093032837	1.9434099197387695
1.0	45580000.0	45590000.0	1.0	2.543480157852173	1.4890004396438599
1.0	45590000.0	45600000.0	5.0	2.4086215496063232	1.4078181982040405
1.0	45650000.0	45660000.0	0.0	2.2246744632720947	1.3353869915008545
1.0	45670000.0	45680000.0	3.0	1.9074020385742188	1.1745071411132812
1.0	45720000.0	45730000.0	2.0	3.611069917678833	1.9223337173461914
1.0	45820000.0	45830000.0	7.0	1.969601035118103	1.2287462949752808
1.0	45830000.0	45840000.0	1.0	2.406238317489624	1.407861351966858
1.0	45840000.0	45850000.0	3.0	2.201073169708252	1.322485327720642
1.0	45900000.0	45910000.0	0.0	2.513335704803467	1.4822970628738403
1.0	46000000.0	46010000.0	3.0	2.435023784637451	1.4175384044647217
1.0	46010000.0	46020000.0	3.0	1.8155332803726196	1.2055692672729492
1.0	46140000.0	46150000.0	1.0	1.5637562274932861	1.2346844673156738
1.0	46150000.0	46160000.0	6.0	2.320418357849121	1.4300415515899658
1.0	46160000.0	46170000.0	0.0	1.815935730934143	1.1754393577575684
1.0	46180000.0	46190000.0	1.0	1.7764923572540283	1.1603177785873413
1.0	46450000.0	46460000.0	1.0	1.6190277338027954	1.11244797706604
1.0	46480000.0	46490000.0	0.0	1.5619477033615112	1.0593918561935425
1.0	46500000.0	46510000.0	1.0	1.7011181116104126	1.1200494766235352
1.0	46510000.0	46520000.0	1.0	1.6923176050186157	1.129825472831726
1.0	46530000.0	46540000.0	2.0	1.664502739906311	1.12216055393219
1.0	46550000.0	46560000.0	0.0	1.891364336013794	1.2079169750213623
1.0	46580000.0	46590000.0	1.0	1.9630072116851807	1.2279078960418701
1.0	46760000.0	46770000.0	2.0	1.903969168663025	1.2661107778549194
1.0	46880000.0	46890000.0	3.0	3.123112440109253	1.709350347518921
1.0	47080000.0	47090000.0	1.0	2.0615251064300537	1.2693660259246826
1.0	47100000.0	47110000.0	2.0	1.6536531448364258	1.1183829307556152
1.0	47120000.0	47130000.0	1.0	1.6484878063201904	1.097975254058838
1.0	47500000.0	47510000.0	2.0	2.360457181930542	1.3917077779769897
1.0	47600000.0	47610000.0	2.0	3.0966503620147705	1.739835500717163
1.0	47770000.0	47780000.0	4.0	2.75172758102417	1.5442283153533936
1.0	47780000.0	47790000.0	3.0	3.173095226287842	1.7122128009796143
1.0	48120000.0	48130000.0	7.0	3.5660622119903564	1.8757781982421875
1.0	48240000.0	48250000.0	4.0	4.165802001953125	2.029538631439209
1.0	48280000.0	48290000.0	8.0	4.184549808502197	2.0415587425231934
1.0	48310000.0	48320000.0	6.0	3.7239785194396973	1.8879306316375732
1.0	48390000.0	48400000.0	2.0	3.6991257667541504	1.8957102298736572
1.0	48450000.0	48460000.0	2.0	3.17531681060791	1.7089732885360718
1.0	48500000.0	48510000.0	2.0	4.396422863006592	2.09830641746521
1.0	48510000.0	48520000.0	6.0	3.9776432514190674	1.9865576028823853
1.0	48580000.0	48590000.0	3.0	3.3604507446289062	1.779396653175354
1.0	48600000.0	48610000.0	5.0	4.349955081939697	2.0986220836639404
1.0	48730000.0	48740000.0	3.0	3.030789852142334	1.6598249673843384
1.0	48820000.0	48830000.0	4.0	2.3157124519348145	1.3706477880477905
1.0	49010000.0	49020000.0	6.0	5.067526340484619	2.3045122623443604
1.0	49020000.0	49030000.0	2.0	5.819018363952637	2.5148065090179443
1.0	49110000.0	49120000.0	8.0	5.82840633392334	2.5314764976501465
1.0	49150000.0	49160000.0	3.0	4.956679821014404	2.2602298259735107
1.0	49160000.0	49170000.0	1.0	5.3311872482299805	2.3784122467041016
1.0	49200000.0	49210000.0	3.0	3.864396333694458	1.9320091009140015
1.0	49270000.0	49280000.0	5.0	5.158384799957275	2.3485000133514404
1.0	49320000.0	49330000.0	4.0	5.681405067443848	2.468196392059326
1.0	49380000.0	49390000.0	8.0	5.683237552642822	2.4629125595092773
1.0	49430000.0	49440000.0	8.0	6.286800861358643	2.6230132579803467
1.0	49460000.0	49470000.0	8.0	6.644721031188965	2.695056200027466
1.0	49480000.0	49490000.0	10.0	6.662985324859619	2.6983425617218018
1.0	49490000.0	49500000.0	8.0	6.623437404632568	2.69087553024292
1.0	49630000.0	49640000.0	5.0	5.069652557373047	2.2989306449890137
1.0	49690000.0	49700000.0	5.0	5.019345283508301	2.3047373294830322
1.0	49760000.0	49770000.0	10.0	5.412101745605469	2.4325504302978516
1.0	49830000.0	49840000.0	4.0	5.774570465087891	2.507004499435425
1.0	49870000.0	49880000.0	6.0	6.368227958679199	2.6409528255462646
1.0	49910000.0	49920000.0	4.0	6.737712860107422	2.712430953979492
1.0	49930000.0	49940000.0	7.0	6.320667266845703	2.6282031536102295
1.0	49990000.0	50000000.0	9.0	5.919532775878906	2.539208173751831
1.0	50140000.0	50150000.0	7.0	5.932507514953613	2.543165922164917
1.0	50180000.0	50190000.0	7.0	5.5516815185546875	2.4463951587677
1.0	50190000.0	50200000.0	7.0	6.138146877288818	2.595066785812378
1.0	50270000.0	50280000.0	5.0	5.252142429351807	2.3605639934539795
1.0	50290000.0	50300000.0	5.0	4.118721008300781	2.0237762928009033
1.0	50300000.0	50310000.0	7.0	5.233180046081543	2.3964130878448486
1.0	50320000.0	50330000.0	5.0	4.685475826263428	2.198945999145508
1.0	50420000.0	50430000.0	4.0	4.026739597320557	2.00041127204895
1.0	50490000.0	50500000.0	5.0	4.606183052062988	2.1758475303649902
1.0	50550000.0	50560000.0	3.0	5.813344478607178	2.521294116973877
1.0	50610000.0	50620000.0	4.0	6.375042915344238	2.6398165225982666
1.0	50630000.0	50640000.0	7.0	6.876837730407715	2.7382116317749023
1.0	50640000.0	50650000.0	7.0	6.386468410491943	2.631084442138672
1.0	50720000.0	50730000.0	10.0	7.39171838760376	2.8273842334747314
1.0	50820000.0	50830000.0	4.0	6.164872646331787	2.5929126739501953
1.0	50880000.0	50890000.0	8.0	4.305030822753906	2.075289726257324
1.0	50980000.0	50990000.0	3.0	2.215946674346924	1.3274328708648682
1.0	50990000.0	51000000.0	1.0	2.099409818649292	1.2793923616409302
1.0	51020000.0	51030000.0	5.0	1.8885924816131592	1.198906660079956
1.0	51040000.0	51050000.0	4.0	1.8408010005950928	1.1795737743377686
1.0	51120000.0	51130000.0	1.0	2.0309109687805176	1.255881667137146
1.0	51360000.0	51370000.0	1.0	2.154546022415161	1.304487943649292
1.0	51430000.0	51440000.0	2.0	3.292163372039795	4.41348934173584
1.0	51470000.0	51480000.0	0.0	3.2437891960144043	1.7579128742218018
1.0	51600000.0	51610000.0	5.0	3.4785678386688232	1.8344173431396484
1.0	51630000.0	51640000.0	6.0	2.829495906829834	1.5926569700241089
1.0	51720000.0	51730000.0	1.0	2.014087200164795	1.2437149286270142
1.0	51730000.0	51740000.0	3.0	1.7371437549591064	1.129014253616333
1.0	51810000.0	51820000.0	1.0	1.8013153076171875	1.166571855545044
1.0	51820000.0	51830000.0	1.0	1.6810611486434937	1.1251142024993896
1.0	51860000.0	51870000.0	2.0	1.8513160943984985	1.1783199310302734
1.0	51880000.0	51890000.0	0.0	1.6470308303833008	1.1375415325164795
1.0	52070000.0	52080000.0	5.0	3.4316394329071045	1.8211724758148193
1.0	52080000.0	52090000.0	0.0	2.151088237762451	1.3008530139923096
1.0	52090000.0	52100000.0	3.0	2.214571475982666	1.3268142938613892
1.0	52210000.0	52220000.0	5.0	1.7919269800186157	1.1575191020965576
1.0	52230000.0	52240000.0	1.0	1.7365655899047852	1.1303826570510864
1.0	52290000.0	52300000.0	3.0	1.8703712224960327	1.1868369579315186
1.0	52330000.0	52340000.0	1.0	1.9841291904449463	1.2339036464691162
1.0	52380000.0	52390000.0	2.0	3.248997211456299	1.76116144657135
1.0	52390000.0	52400000.0	3.0	3.1233561038970947	1.7064921855926514
1.0	52430000.0	52440000.0	2.0	2.7916507720947266	1.5790719985961914
1.0	52620000.0	52630000.0	3.0	2.325171947479248	1.3725625276565552
1.0	52670000.0	52680000.0	1.0	2.4740567207336426	1.4455606937408447
1.0	52690000.0	52700000.0	3.0	1.846746802330017	1.18174147605896
1.0	52720000.0	52730000.0	1.0	1.9875390529632568	1.2355108261108398
1.0	52740000.0	52750000.0	3.0	1.8638060092926025	1.1847938299179077
1.0	52770000.0	52780000.0	1.0	1.9408080577850342	1.2122595310211182
1.0	52780000.0	52790000.0	2.0	2.116471767425537	1.2894070148468018
1.0	53020000.0	53030000.0	0.0	3.1022355556488037	1.699973464012146
1.0	53030000.0	53040000.0	5.0	2.6833128929138184	1.5519815683364868
1.0	53060000.0	53070000.0	3.0	2.228037118911743	1.377214789390564
1.0	53080000.0	53090000.0	3.0	2.8229622840881348	1.5731106996536255
1.0	53180000.0	53190000.0	3.0	3.3527169227600098	1.7958940267562866
1.0	53190000.0	53200000.0	1.0	2.1850686073303223	1.314847707748413
1.0	53210000.0	53220000.0	0.0	2.1699674129486084	1.3086128234863281
1.0	53220000.0	53230000.0	2.0	2.184680700302124	1.314419150352478
1.0	53270000.0	53280000.0	1.0	1.9640636444091797	1.2229106426239014
1.0	53370000.0	53380000.0	0.0	1.8819591999053955	1.191902995109558
1.0	53410000.0	53420000.0	3.0	1.6542348861694336	1.1118650436401367
1.0	53430000.0	53440000.0	1.0	1.66181218624115	1.1179840564727783
1.0	53460000.0	53470000.0	2.0	1.6827529668807983	1.1215968132019043
1.0	53570000.0	53580000.0	1.0	2.1229307651519775	1.3083522319793701
1.0	53580000.0	53590000.0	3.0	3.2926831245422363	1.7799577713012695
1.0	53600000.0	53610000.0	3.0	2.5265605449676514	1.5029505491256714
1.0	53630000.0	53640000.0	0.0	2.576991558074951	1.495408296585083
1.0	53650000.0	53660000.0	5.0	2.4830567836761475	1.4915587902069092
1.0	53690000.0	53700000.0	2.0	1.743717908859253	1.1319806575775146
1.0	53700000.0	53710000.0	2.0	2.2486824989318848	1.3572633266448975
1.0	53720000.0	53730000.0	0.0	2.3891048431396484	1.3991514444351196
1.0	53740000.0	53750000.0	1.0	2.483114242553711	1.437373399734497
1.0	53780000.0	53790000.0	3.0	2.265108585357666	1.3478901386260986
1.0	53810000.0	53820000.0	4.0	3.4752840995788574	1.85550856590271
1.0	53930000.0	53940000.0	5.0	3.7978813648223877	1.9564262628555298
1.0	53970000.0	53980000.0	6.0	4.041508674621582	2.0584006309509277
1.0	54080000.0	54090000.0	3.0	4.428122043609619	2.1476833820343018
1.0	54110000.0	54120000.0	3.0	4.219699382781982	2.070216655731201
1.0	54150000.0	54160000.0	8.0	4.380335807800293	2.1536147594451904
1.0	54160000.0	54170000.0	7.0	3.937891721725464	1.9863865375518799
1.0	54170000.0	54180000.0	3.0	4.28537654876709	2.1031882762908936
1.0	54300000.0	54310000.0	2.0	3.12945294380188	1.6968969106674194
1.0	54340000.0	54350000.0	4.0	1.9432556629180908	1.2132117748260498
1.0	54350000.0	54360000.0	2.0	1.7490819692611694	1.2562980651855469
1.0	54430000.0	54440000.0	1.0	1.9444372653961182	1.2663908004760742
1.0	54490000.0	54500000.0	1.0	1.9035799503326416	1.1983187198638916
1.0	54500000.0	54510000.0	1.0	1.5353500843048096	1.080005168914795
1.0	54550000.0	54560000.0	0.0	2.113921642303467	1.297487497329712
1.0	54570000.0	54580000.0	2.0	3.2251362800598145	1.7450997829437256
1.0	54600000.0	54610000.0	4.0	3.4985523223876953	1.867555022239685
1.0	54690000.0	54700000.0	1.0	2.5877950191497803	1.4791548252105713
1.0	54720000.0	54730000.0	7.0	2.3436968326568604	1.3805596828460693
1.0	54800000.0	54810000.0	0.0	2.977025270462036	1.6379585266113281
1.0	54860000.0	54870000.0	1.0	3.2309489250183105	4.400908470153809
1.0	54890000.0	54900000.0	5.0	4.056624412536621	2.0306143760681152
1.0	54920000.0	54930000.0	5.0	4.974539279937744	2.325131893157959
1.0	54940000.0	54950000.0	6.0	3.5593745708465576	1.8478590250015259
1.0	54980000.0	54990000.0	3.0	5.14208459854126	2.339367628097534
1.0	55030000.0	55040000.0	2.0	3.2556958198547363	1.7346522808074951
1.0	55040000.0	55050000.0	3.0	3.9088592529296875	1.940311074256897
1.0	55070000.0	55080000.0	5.0	2.5518240928649902	1.4652808904647827
1.0	55130000.0	55140000.0	2.0	3.3659141063690186	1.7977588176727295
1.0	55260000.0	55270000.0	2.0	3.292163372039795	4.41348934173584
1.0	55310000.0	55320000.0	2.0	1.9919723272323608	1.233532190322876
1.0	55330000.0	55340000.0	0.0	1.649065375328064	1.2274826765060425
1.0	55340000.0	55350000.0	1.0	1.8895765542984009	1.2002689838409424
1.0	55350000.0	55360000.0	4.0	2.1393959522247314	1.34267258644104
1.0	55400000.0	55410000.0	1.0	2.481006145477295	1.4647539854049683
1.0	55410000.0	55420000.0	3.0	2.4566824436187744	1.448800802230835
1.0	55450000.0	55460000.0	0.0	2.864805221557617	1.625234603881836
1.0	55460000.0	55470000.0	1.0	3.24592924118042	1.7756789922714233
1.0	55470000.0	55480000.0	1.0	3.553717851638794	1.9550968408584595
1.0	55530000.0	55540000.0	1.0	1.8390718698501587	1.1706554889678955
1.0	55560000.0	55570000.0	1.0	1.5923354625701904	1.1421018838882446
1.0	55690000.0	55700000.0	3.0	3.701733350753784	1.9302629232406616
1.0	55800000.0	55810000.0	4.0	3.955458402633667	1.972212791442871
1.0	55870000.0	55880000.0	5.0	4.878383159637451	2.2815470695495605
1.0	55880000.0	55890000.0	4.0	4.581200122833252	2.18865704536438
1.0	55940000.0	55950000.0	4.0	4.186196804046631	2.0312674045562744
1.0	55960000.0	55970000.0	6.0	3.8617959022521973	1.9299876689910889
1.0	55970000.0	55980000.0	6.0	4.573730945587158	2.1652538776397705
1.0	56000000.0	56010000.0	4.0	4.8541364669799805	2.259533405303955
1.0	56030000.0	56040000.0	5.0	4.300058841705322	2.0635182857513428
1.0	56090000.0	56100000.0	5.0	3.9651424884796143	1.9702255725860596
1.0	56110000.0	56120000.0	2.0	4.361882209777832	2.0935261249542236
1.0	56150000.0	56160000.0	4.0	4.485967636108398	2.1531200408935547
1.0	56220000.0	56230000.0	5.0	4.253361701965332	2.05926775932312
1.0	56270000.0	56280000.0	5.0	4.494059085845947	2.1698532104492188
1.0	56290000.0	56300000.0	6.0	4.6476640701293945	2.200310707092285
1.0	56310000.0	56320000.0	5.0	4.915594100952148	2.2802886962890625
1.0	56320000.0	56330000.0	5.0	4.620383262634277	2.1871871948242188
1.0	56330000.0	56340000.0	7.0	4.571105003356934	2.1764087677001953
1.0	56380000.0	56390000.0	5.0	4.429128170013428	2.108133316040039
1.0	56410000.0	56420000.0	4.0	5.176457405090332	2.350318431854248
1.0	56430000.0	56440000.0	7.0	4.877619743347168	2.2416796684265137
1.0	56480000.0	56490000.0	4.0	5.680914878845215	2.480712890625
1.0	56500000.0	56510000.0	5.0	5.663416862487793	2.4795174598693848
1.0	56530000.0	56540000.0	7.0	4.851817607879639	2.242158889770508
1.0	56600000.0	56610000.0	3.0	4.834822654724121	2.24894642829895
1.0	56610000.0	56620000.0	6.0	4.990006446838379	2.2884273529052734
1.0	56740000.0	56750000.0	2.0	3.516949415206909	1.8379096984863281
1.0	56760000.0	56770000.0	5.0	3.3846046924591064	1.8087857961654663
1.0	56780000.0	56790000.0	1.0	3.3557236194610596	1.7816822528839111
1.0	56800000.0	56810000.0	3.0	3.6251778602600098	1.974074363708496
1.0	56810000.0	56820000.0	3.0	3.239438533782959	1.749279260635376
1.0	56860000.0	56870000.0	2.0	3.20170259475708	1.75630784034729
1.0	57000000.0	57010000.0	4.0	2.2303175926208496	1.333616852760315
1.0	57050000.0	57060000.0	4.0	3.047499418258667	1.6908080577850342
1.0	57080000.0	57090000.0	2.0	3.9047977924346924	2.0628018379211426
1.0	57120000.0	57130000.0	5.0	2.968503952026367	1.6431818008422852
1.0	57150000.0	57160000.0	4.0	2.727017879486084	1.538089394569397
1.0	57220000.0	57230000.0	2.0	3.6844029426574707	1.8819196224212646
1.0	57230000.0	57240000.0	4.0	3.9679954051971436	1.976274847984314
1.0	57350000.0	57360000.0	7.0	5.545892715454102	2.4364676475524902
1.0	57400000.0	57410000.0	3.0	5.575119495391846	2.4438889026641846
1.0	57420000.0	57430000.0	8.0	5.041019439697266	2.301846504211426
1.0	57460000.0	57470000.0	5.0	5.001006126403809	2.289126396179199
1.0	57470000.0	57480000.0	2.0	5.207743167877197	2.3506805896759033
1.0	57530000.0	57540000.0	5.0	5.353089809417725	2.381399154663086
1.0	57540000.0	57550000.0	6.0	5.660943031311035	2.4733002185821533
1.0	57590000.0	57600000.0	7.0	5.203042507171631	2.350707530975342
1.0	57670000.0	57680000.0	5.0	5.937314987182617	2.5323143005371094
1.0	57680000.0	57690000.0	2.0	5.9231696128845215	2.528438091278076
1.0	57750000.0	57760000.0	3.0	5.554121971130371	2.427551746368408
1.0	57780000.0	57790000.0	7.0	5.366711139678955	2.401289224624634
1.0	57850000.0	57860000.0	4.0	6.176501274108887	2.5993473529815674
1.0	57900000.0	57910000.0	10.0	6.449044704437256	2.658193349838257
1.0	57990000.0	58000000.0	2.0	6.730130195617676	2.7052130699157715
1.0	58060000.0	58070000.0	10.0	6.891457557678223	2.73835825920105
1.0	58080000.0	58090000.0	6.0	7.31646728515625	2.8162076473236084
1.0	58100000.0	58110000.0	11.0	7.532432556152344	2.852607011795044
1.0	58170000.0	58180000.0	10.0	7.445535182952881	2.836655855178833
1.0	58180000.0	58190000.0	9.0	7.3783440589904785	2.8265273571014404
1.0	58290000.0	58300000.0	4.0	6.806993007659912	2.725735902786255
1.0	58300000.0	58310000.0	5.0	6.699948787689209	2.705299139022827
1.0	58340000.0	58350000.0	7.0	5.980488300323486	2.5462958812713623
1.0	58430000.0	58440000.0	5.0	6.367650032043457	2.6374518871307373
1.0	58440000.0	58450000.0	3.0	6.138675689697266	2.5772151947021484
1.0	58460000.0	58470000.0	8.0	5.84353494644165	2.5061252117156982
1.0	58480000.0	58490000.0	6.0	6.334735870361328	2.6312358379364014
1.0	58690000.0	58700000.0	5.0	4.381112098693848	2.091809034347534
1.0	58720000.0	58730000.0	6.0	4.651766300201416	2.1903204917907715
1.0	58740000.0	58750000.0	1.0	4.23144006729126	2.069525718688965
1.0	58800000.0	58810000.0	2.0	3.6234030723571777	1.863337516784668
1.0	58830000.0	58840000.0	2.0	3.725308895111084	1.917152762413025
1.0	58880000.0	58890000.0	4.0	3.1186835765838623	1.715728759765625
1.0	58970000.0	58980000.0	0.0	2.17995023727417	1.3124783039093018
1.0	58980000.0	58990000.0	2.0	1.9322971105575562	1.2268668413162231
1.0	59030000.0	59040000.0	2.0	2.097177028656006	1.2777864933013916
1.0	59070000.0	59080000.0	3.0	2.6347544193267822	1.5369679927825928
1.0	59090000.0	59100000.0	2.0	2.899101734161377	1.6494567394256592
1.0	59100000.0	59110000.0	0.0	2.6681244373321533	1.5507891178131104
1.0	59130000.0	59140000.0	0.0	1.4999300241470337	1.0461368560791016
1.0	59160000.0	59170000.0	3.0	2.0405194759368896	1.2758538722991943
1.0	59230000.0	59240000.0	4.0	2.4032764434814453	1.4115054607391357
1.0	59240000.0	59250000.0	4.0	3.292163372039795	4.41348934173584
1.0	59280000.0	59290000.0	1.0	2.3573362827301025	1.427175521850586
1.0	59310000.0	59320000.0	2.0	3.072471857070923	1.6880489587783813
1.0	59320000.0	59330000.0	4.0	2.412496566772461	1.4168180227279663
1.0	59330000.0	59340000.0	1.0	2.832091808319092	1.5841397047042847
1.0	59380000.0	59390000.0	3.0	2.8779194355010986	1.5946388244628906
1.0	59400000.0	59410000.0	4.0	3.446287155151367	1.8148362636566162
1.0	59470000.0	59480000.0	1.0	3.1483001708984375	1.6978130340576172
1.0	59560000.0	59570000.0	5.0	3.3456764221191406	1.7963459491729736
1.0	59580000.0	59590000.0	2.0	3.3416519165039062	1.766282320022583
1.0	59600000.0	59610000.0	6.0	3.36980938911438	1.794628381729126
1.0	59620000.0	59630000.0	3.0	3.5441792011260986	1.8545863628387451
1.0	59740000.0	59750000.0	0.0	3.1920721530914307	1.737851858139038
1.0	59810000.0	59820000.0	1.0	2.0846052169799805	1.2776706218719482
1.0	59860000.0	59870000.0	1.0	2.1599535942077637	1.3278783559799194
1.0	59910000.0	59920000.0	3.0	1.9585602283477783	1.236877202987671
1.0	59960000.0	59970000.0	1.0	1.9966459274291992	1.2368378639221191
1.0	59990000.0	60000000.0	2.0	2.4695239067077637	1.4941599369049072
1.0	60120000.0	60130000.0	4.0	2.212334632873535	1.3510949611663818
1.0	60130000.0	60140000.0	2.0	2.1042566299438477	1.2815537452697754
1.0	60140000.0	60150000.0	2.0	1.8588230609893799	1.2086093425750732
1.0	60160000.0	60170000.0	0.0	2.081845998764038	1.2758934497833252
1.0	60230000.0	60240000.0	0.0	1.9343430995941162	1.2149276733398438
1.0	60250000.0	60260000.0	1.0	2.215480089187622	1.366621732711792
1.0	60320000.0	60330000.0	1.0	1.8909496068954468	1.198725938796997
1.0	60410000.0	60420000.0	3.0	3.0509884357452393	1.6911678314208984
1.0	60490000.0	60500000.0	2.0	4.305535793304443	2.0962588787078857
1.0	60610000.0	60620000.0	3.0	4.670405387878418	2.2070224285125732
1.0	60630000.0	60640000.0	5.0	4.539546012878418	2.1611762046813965
1.0	60640000.0	60650000.0	3.0	4.804232597351074	2.2698135375976562
1.0	60650000.0	60660000.0	7.0	4.628361225128174	2.1878628730773926
1.0	60660000.0	60670000.0	4.0	4.268851280212402	2.0721678733825684
1.0	60780000.0	60790000.0	4.0	4.053009033203125	2.0019659996032715
1.0	60800000.0	60810000.0	4.0	4.722893714904785	2.250343084335327
1.0	60810000.0	60820000.0	2.0	4.164445400238037	2.041904926300049
1.0	60880000.0	60890000.0	3.0	4.114704132080078	2.0867464542388916
1.0	60910000.0	60920000.0	3.0	3.7867329120635986	1.934896469116211
1.0	61100000.0	61110000.0	2.0	3.119055986404419	1.6892541646957397
1.0	61140000.0	61150000.0	5.0	4.81680965423584	2.2671191692352295
1.0	61170000.0	61180000.0	10.0	4.509964466094971	2.14467191696167
1.0	61200000.0	61210000.0	4.0	4.592994689941406	2.1547112464904785
1.0	61270000.0	61280000.0	2.0	5.504693984985352	2.434671640396118
1.0	61310000.0	61320000.0	6.0	3.860726833343506	1.9354679584503174
1.0	61330000.0	61340000.0	6.0	4.4575676918029785	2.1276869773864746
1.0	61360000.0	61370000.0	2.0	4.399904727935791	2.116440773010254
1.0	61450000.0	61460000.0	5.0	4.034997463226318	2.034714460372925
1.0	61610000.0	61620000.0	2.0	1.916883111000061	1.2040355205535889
1.0	61640000.0	61650000.0	2.0	2.4097037315368652	1.4095609188079834
1.0	61650000.0	61660000.0	2.0	2.0982065200805664	1.278471827507019
1.0	61660000.0	61670000.0	2.0	2.413764476776123	1.4107911586761475
1.0	61690000.0	61700000.0	3.0	2.0481183528900146	1.2608100175857544
1.0	61710000.0	61720000.0	4.0	2.0668563842773438	1.2703088521957397
1.0	61720000.0	61730000.0	5.0	2.292921543121338	1.364851951599121
1.0	61730000.0	61740000.0	1.0	2.30193829536438	1.3659732341766357
1.0	61740000.0	61750000.0	0.0	2.3120310306549072	1.3687894344329834
1.0	61750000.0	61760000.0	1.0	2.081695556640625	1.2741504907608032
1.0	61760000.0	61770000.0	4.0	2.004709243774414	1.2424499988555908
1.0	61790000.0	61800000.0	1.0	2.7830514907836914	1.5651661157608032
1.0	61800000.0	61810000.0	3.0	2.126573324203491	1.2911756038665771
1.0	61850000.0	61860000.0	3.0	1.8145411014556885	1.1704576015472412
1.0	61870000.0	61880000.0	3.0	1.8416370153427124	1.1810425519943237
1.0	61880000.0	61890000.0	1.0	1.9817440509796143	1.2317917346954346
1.0	61940000.0	61950000.0	2.0	3.400202989578247	1.8067748546600342
1.0	61950000.0	61960000.0	3.0	3.945084810256958	2.020817995071411
1.0	61970000.0	61980000.0	5.0	3.8621578216552734	1.9841480255126953
1.0	62040000.0	62050000.0	3.0	4.18341588973999	2.060685634613037
1.0	62050000.0	62060000.0	6.0	4.1588454246521	2.0332679748535156
1.0	62070000.0	62080000.0	5.0	3.856522798538208	1.9602429866790771
1.0	62080000.0	62090000.0	3.0	3.9081363677978516	1.9893519878387451
1.0	62130000.0	62140000.0	1.0	2.643705368041992	1.5017855167388916
1.0	62170000.0	62180000.0	1.0	2.1133267879486084	1.2853304147720337
1.0	62210000.0	62220000.0	2.0	2.042271614074707	1.2586755752563477
1.0	62240000.0	62250000.0	4.0	1.9221227169036865	1.2094019651412964
1.0	62250000.0	62260000.0	5.0	1.8892520666122437	1.1981687545776367
1.0	62270000.0	62280000.0	4.0	1.8396209478378296	1.1781100034713745
1.0	62330000.0	62340000.0	2.0	1.806587815284729	1.1670411825180054
1.0	62360000.0	62370000.0	1.0	1.8719127178192139	1.1921494007110596
1.0	62460000.0	62470000.0	2.0	2.0477771759033203	1.2647839784622192
1.0	62590000.0	62600000.0	3.0	2.2352194786071777	1.3354390859603882
1.0	62630000.0	62640000.0	2.0	3.902853012084961	1.9849647283554077
1.0	62670000.0	62680000.0	2.0	3.6901259422302246	1.8721301555633545
1.0	62750000.0	62760000.0	7.0	4.089850425720215	2.028574228286743
1.0	62830000.0	62840000.0	2.0	3.416658878326416	1.8041534423828125
1.0	62870000.0	62880000.0	2.0	3.219559907913208	1.7598235607147217
1.0	62910000.0	62920000.0	1.0	1.6643438339233398	1.1642045974731445
1.0	62940000.0	62950000.0	2.0	1.8828067779541016	1.1942565441131592
1.0	62950000.0	62960000.0	2.0	1.9000896215438843	1.1996331214904785
1.0	63010000.0	63020000.0	2.0	1.9281463623046875	1.2118326425552368
1.0	63040000.0	63050000.0	3.0	1.8719024658203125	1.1839839220046997
1.0	63080000.0	63090000.0	2.0	1.9639875888824463	1.2246932983398438
1.0	63090000.0	63100000.0	2.0	1.9176067113876343	1.2111440896987915
1.0	63100000.0	63110000.0	5.0	2.0063047409057617	1.2410188913345337
1.0	63110000.0	63120000.0	2.0	2.0538504123687744	1.2654929161071777
1.0	63180000.0	63190000.0	1.0	2.97221302986145	1.6606385707855225
1.0	63270000.0	63280000.0	0.0	2.253041982650757	1.3429124355316162
1.0	63280000.0	63290000.0	1.0	2.212994337081909	1.3262526988983154
1.0	63300000.0	63310000.0	0.0	2.2074644565582275	1.32473886013031
1.0	63330000.0	63340000.0	2.0	1.9613109827041626	1.2322715520858765
1.0	63370000.0	63380000.0	6.0	3.7881805896759033	1.9760046005249023
1.0	63410000.0	63420000.0	2.0	3.974869966506958	2.015618085861206
1.0	63620000.0	63630000.0	4.0	6.050963401794434	2.5744733810424805
1.0	63680000.0	63690000.0	7.0	4.7874860763549805	2.23974609375
1.0	63700000.0	63710000.0	3.0	3.5647594928741455	1.8444445133209229
1.0	63770000.0	63780000.0	1.0	4.4983038902282715	2.175036907196045
1.0	63840000.0	63850000.0	0.0	2.2382612228393555	1.337327480316162
1.0	63900000.0	63910000.0	1.0	1.9382731914520264	1.2170928716659546
1.0	64000000.0	64010000.0	0.0	1.6521095037460327	1.1236302852630615
1.0	64020000.0	64030000.0	1.0	1.7048110961914062	1.1429170370101929
1.0	64070000.0	64080000.0	1.0	1.7092136144638062	1.1193068027496338
1.0	64090000.0	64100000.0	2.0	1.6862258911132812	1.1178908348083496
1.0	64110000.0	64120000.0	1.0	1.5089703798294067	1.0465677976608276
1.0	64120000.0	64130000.0	3.0	1.7983486652374268	1.164736270904541
1.0	64240000.0	64250000.0	2.0	2.1011393070220947	1.284283995628357
1.0	64250000.0	64260000.0	3.0	1.9513698816299438	1.222081184387207
1.0	64260000.0	64270000.0	1.0	1.9575926065444946	1.2274880409240723
1.0	64270000.0	64280000.0	0.0	2.116948366165161	1.288238286972046
1.0	64340000.0	64350000.0	3.0	2.004716157913208	1.2614099979400635
1.0	64400000.0	64410000.0	4.0	2.0424046516418457	1.2735679149627686
1.0	64520000.0	64530000.0	2.0	2.2267754077911377	1.3322627544403076
1.0	64620000.0	64630000.0	1.0	2.1239888668060303	1.292179822921753
1.0	64650000.0	64660000.0	2.0	2.673950672149658	1.6231467723846436
1.0	64690000.0	64700000.0	0.0	2.9730565547943115	1.7008836269378662
1.0	64710000.0	64720000.0	1.0	2.322993755340576	1.4038681983947754
1.0	64730000.0	64740000.0	0.0	2.793619155883789	1.5963891744613647
1.0	64770000.0	64780000.0	4.0	3.4466280937194824	1.8700125217437744
1.0	64800000.0	64810000.0	4.0	3.786093235015869	1.9784917831420898
1.0	64820000.0	64830000.0	9.0	3.3581199645996094	1.807739496231079
1.0	64870000.0	64880000.0	3.0	3.5174167156219482	1.8400518894195557
1.0	64920000.0	64930000.0	3.0	3.475567579269409	1.8522650003433228
1.0	64970000.0	64980000.0	2.0	2.1071298122406006	1.2945350408554077
1.0	65110000.0	65120000.0	1.0	2.279998540878296	1.354677677154541
1.0	65120000.0	65130000.0	3.0	2.13568377494812	1.295386552810669
1.0	65150000.0	65160000.0	3.0	1.9990456104278564	1.238987684249878
1.0	65160000.0	65170000.0	1.0	2.8424065113067627	1.6099059581756592
1.0	65300000.0	65310000.0	0.0	1.7725204229354858	1.1470627784729004
1.0	65310000.0	65320000.0	0.0	1.799787163734436	1.1556174755096436
1.0	65390000.0	65400000.0	3.0	1.743609070777893	1.144539713859558
1.0	65410000.0	65420000.0	1.0	1.5263350009918213	1.0405445098876953
1.0	65450000.0	65460000.0	4.0	1.9793552160263062	1.2339842319488525
1.0	65550000.0	65560000.0	1.0	3.6778385639190674	1.915502905845642
1.0	65680000.0	65690000.0	3.0	2.9836506843566895	1.6390224695205688
1.0	65700000.0	65710000.0	4.0	3.899115800857544	1.9611988067626953
1.0	65730000.0	65740000.0	0.0	2.922456979751587	1.6122963428497314
1.0	65770000.0	65780000.0	4.0	3.511462688446045	1.8326276540756226
1.0	65840000.0	65850000.0	5.0	2.9934895038604736	1.651313066482544
1.0	65870000.0	65880000.0	7.0	2.9627442359924316	1.6317161321640015
1.0	65930000.0	65940000.0	3.0	2.4742984771728516	1.4334882497787476
1.0	65960000.0	65970000.0	6.0	2.6722803115844727	1.574866533279419
1.0	65970000.0	65980000.0	3.0	2.538412094116211	1.4695231914520264
1.0	65980000.0	65990000.0	2.0	2.761564016342163	1.614235281944275
1.0	65990000.0	66000000.0	2.0	2.160771608352661	1.3045734167099
1.0	66030000.0	66040000.0	3.0	2.65773344039917	1.5210195779800415
1.0	66120000.0	66130000.0	4.0	4.1085991859436035	2.0334439277648926
1.0	66140000.0	66150000.0	2.0	3.9256279468536377	1.9530305862426758
1.0	66220000.0	66230000.0	4.0	4.9279890060424805	2.2765438556671143
1.0	66250000.0	66260000.0	4.0	5.31787109375	2.3677022457122803
1.0	66280000.0	66290000.0	10.0	4.8291754722595215	2.227140188217163
1.0	66330000.0	66340000.0	6.0	4.706361293792725	2.2144851684570312
1.0	66370000.0	66380000.0	6.0	4.965720176696777	2.2912652492523193
1.0	66380000.0	66390000.0	2.0	4.316294193267822	2.071582317352295
1.0	66400000.0	66410000.0	7.0	4.524054527282715	2.1618452072143555
1.0	66550000.0	66560000.0	5.0	4.869402885437012	2.2432680130004883
1.0	66580000.0	66590000.0	2.0	5.341469764709473	2.3826797008514404
1.0	66700000.0	66710000.0	8.0	4.1320390701293945	2.0222742557525635
1.0	66760000.0	66770000.0	2.0	4.4018096923828125	2.1015844345092773
1.0	66770000.0	66780000.0	6.0	5.070832252502441	2.3021674156188965
1.0	66800000.0	66810000.0	4.0	2.743457317352295	1.57004714012146
1.0	66920000.0	66930000.0	7.0	5.810184001922607	2.5111966133117676
1.0	66930000.0	66940000.0	5.0	5.666818141937256	2.465763568878174
1.0	66970000.0	66980000.0	6.0	6.285164833068848	2.6241676807403564
1.0	67110000.0	67120000.0	5.0	5.9868059158325195	2.550809383392334
1.0	67120000.0	67130000.0	9.0	5.779175758361816	2.4954349994659424
1.0	67150000.0	67160000.0	4.0	5.2687578201293945	2.351505756378174
1.0	67200000.0	67210000.0	3.0	4.448427200317383	2.10746693611145
1.0	67320000.0	67330000.0	2.0	2.802978515625	1.577365517616272
1.0	67450000.0	67460000.0	2.0	1.726779580116272	1.154019832611084
1.0	67470000.0	67480000.0	2.0	1.6910302639007568	1.1305135488510132
1.0	67490000.0	67500000.0	2.0	1.8113105297088623	1.164543628692627
1.0	67510000.0	67520000.0	1.0	1.505006194114685	1.1326868534088135
1.0	67580000.0	67590000.0	5.0	3.765033006668091	1.9558639526367188
1.0	67730000.0	67740000.0	5.0	4.660012722015381	2.1999831199645996
1.0	67740000.0	67750000.0	4.0	4.773890495300293	2.2405200004577637
1.0	67830000.0	67840000.0	5.0	3.199490547180176	1.7163604497909546
1.0	67840000.0	67850000.0	1.0	3.2584080696105957	1.7381365299224854
1.0	67860000.0	67870000.0	2.0	3.2129664421081543	1.714962363243103
1.0	68050000.0	68060000.0	4.0	4.705358982086182	2.204491138458252
1.0	68090000.0	68100000.0	6.0	3.7642664909362793	1.912481665611267
1.0	68110000.0	68120000.0	4.0	3.165595531463623	1.7039234638214111
1.0	68170000.0	68180000.0	3.0	2.1303563117980957	1.292235016822815
1.0	68260000.0	68270000.0	1.0	1.881780982017517	1.1932306289672852
1.0	68290000.0	68300000.0	1.0	2.1691365242004395	1.310344934463501
1.0	68340000.0	68350000.0	3.0	3.322748899459839	1.7860990762710571
1.0	68420000.0	68430000.0	3.0	4.037594795227051	2.0102193355560303
1.0	68440000.0	68450000.0	4.0	4.447590351104736	2.1761038303375244
1.0	68450000.0	68460000.0	5.0	4.063848972320557	2.0306084156036377
1.0	68490000.0	68500000.0	5.0	3.7026076316833496	1.909600853919983
1.0	68510000.0	68520000.0	0.0	2.6411890983581543	1.5076608657836914
1.0	68540000.0	68550000.0	5.0	3.141387462615967	1.7489137649536133
1.0	68560000.0	68570000.0	3.0	2.615816831588745	1.5001335144042969
1.0	68570000.0	68580000.0	1.0	2.328197479248047	1.4188306331634521
1.0	68610000.0	68620000.0	2.0	1.9995701313018799	1.2447726726531982
1.0	68690000.0	68700000.0	1.0	2.774625062942505	1.5543606281280518
1.0	68730000.0	68740000.0	7.0	3.783029556274414	1.944806456565857
1.0	68750000.0	68760000.0	4.0	3.89375376701355	1.9522053003311157
1.0	68890000.0	68900000.0	4.0	4.52691650390625	2.136939764022827
1.0	68900000.0	68910000.0	5.0	4.580161094665527	2.1565840244293213
1.0	68990000.0	69000000.0	6.0	7.077078342437744	2.7741429805755615
1.0	69060000.0	69070000.0	5.0	7.874212741851807	2.908545970916748
1.0	69130000.0	69140000.0	5.0	9.592164993286133	3.1187186241149902
1.0	69160000.0	69170000.0	14.0	10.853981018066406	3.2357184886932373
1.0	69180000.0	69190000.0	9.0	10.906608581542969	3.2397067546844482
1.0	69270000.0	69280000.0	10.0	10.438276290893555	3.199988842010498
1.0	69330000.0	69340000.0	13.0	11.345904350280762	3.2741711139678955
1.0	69370000.0	69380000.0	9.0	11.38699722290039	3.2760612964630127
1.0	69380000.0	69390000.0	14.0	10.534299850463867	3.208291530609131
1.0	69420000.0	69430000.0	9.0	11.531763076782227	3.2862114906311035
1.0	69540000.0	69550000.0	15.0	11.69226360321045	3.294853925704956
1.0	69570000.0	69580000.0	9.0	11.982148170471191	3.312443256378174
1.0	69610000.0	69620000.0	7.0	10.739520072937012	3.2316291332244873
1.0	69710000.0	69720000.0	11.0	11.764802932739258	3.3007965087890625
1.0	69730000.0	69740000.0	7.0	10.99754810333252	3.247161865234375
1.0	69860000.0	69870000.0	14.0	13.641962051391602	3.380035877227783
1.0	70000000.0	70010000.0	11.0	10.820451736450195	3.2313804626464844
1.0	70030000.0	70040000.0	8.0	9.268507957458496	3.0899367332458496
1.0	70040000.0	70050000.0	4.0	8.788836479187012	3.031337022781372
1.0	70090000.0	70100000.0	5.0	8.117077827453613	2.955160617828369
1.0	70130000.0	70140000.0	7.0	8.307336807250977	2.96688175201416
1.0	70230000.0	70240000.0	11.0	8.72161865234375	3.0190727710723877
1.0	70260000.0	70270000.0	12.0	8.633569717407227	3.0077359676361084
1.0	70290000.0	70300000.0	8.0	7.816048622131348	2.895782947540283
1.0	70340000.0	70350000.0	11.0	7.827856540679932	2.921330451965332
1.0	70380000.0	70390000.0	11.0	9.008865356445312	3.069840908050537
1.0	70420000.0	70430000.0	11.0	8.251579284667969	2.961230754852295
1.0	70570000.0	70580000.0	3.0	5.669302463531494	2.456244468688965
1.0	70590000.0	70600000.0	3.0	6.10897159576416	2.578660249710083
1.0	70640000.0	70650000.0	1.0	2.7057254314422607	1.5341397523880005
1.0	70650000.0	70660000.0	6.0	2.5173168182373047	1.451557993888855
1.0	70740000.0	70750000.0	2.0	2.239398241043091	1.3371646404266357
1.0	70810000.0	70820000.0	1.0	2.1090400218963623	1.3143653869628906
1.0	70850000.0	70860000.0	7.0	3.9369874000549316	2.030674695968628
1.0	70980000.0	70990000.0	2.0	5.919912338256836	2.5223188400268555
1.0	71040000.0	71050000.0	4.0	6.667028903961182	2.6952927112579346
1.0	71080000.0	71090000.0	10.0	7.300836086273193	2.81364107131958
1.0	71160000.0	71170000.0	9.0	8.137712478637695	2.94205379486084
1.0	71270000.0	71280000.0	9.0	9.44732666015625	3.103813409805298
1.0	71310000.0	71320000.0	7.0	9.393783569335938	3.0978522300720215
1.0	71340000.0	71350000.0	13.0	8.86829948425293	3.037548303604126
1.0	71350000.0	71360000.0	4.0	7.834546089172363	2.896834135055542
1.0	71360000.0	71370000.0	5.0	8.70418930053711	3.017090082168579
1.0	71470000.0	71480000.0	9.0	5.234505653381348	2.3388454914093018
1.0	71500000.0	71510000.0	0.0	5.5079779624938965	2.4234583377838135
1.0	71510000.0	71520000.0	5.0	3.156855821609497	1.7334951162338257
1.0	71530000.0	71540000.0	2.0	2.386749744415283	1.4283555746078491
1.0	71550000.0	71560000.0	4.0	4.1704888343811035	2.026848316192627
1.0	71600000.0	71610000.0	2.0	3.7283287048339844	1.914874792098999
1.0	71660000.0	71670000.0	3.0	3.5369458198547363	1.8762041330337524
1.0	71750000.0	71760000.0	4.0	3.881448268890381	2.0449726581573486
1.0	71800000.0	71810000.0	4.0	4.841695785522461	2.311649799346924
1.0	71840000.0	71850000.0	3.0	4.558063983917236	2.2386229038238525
1.0	71850000.0	71860000.0	3.0	5.0698723793029785	2.360626220703125
1.0	71860000.0	71870000.0	4.0	4.172451019287109	2.0649795532226562
1.0	71880000.0	71890000.0	4.0	3.7413642406463623	1.8987987041473389
1.0	71890000.0	71900000.0	6.0	3.8148751258850098	1.9702930450439453
1.0	71900000.0	71910000.0	2.0	4.417239665985107	2.193601131439209
1.0	71950000.0	71960000.0	3.0	4.382310390472412	2.128856897354126
1.0	71970000.0	71980000.0	5.0	5.058967590332031	2.3597912788391113
1.0	72090000.0	72100000.0	4.0	5.205608367919922	2.3345234394073486
1.0	72110000.0	72120000.0	2.0	5.972163200378418	2.534888744354248
1.0	72180000.0	72190000.0	7.0	6.721006870269775	2.7052369117736816
1.0	72210000.0	72220000.0	10.0	6.714613914489746	2.7052414417266846
1.0	72230000.0	72240000.0	6.0	7.66782283782959	2.8713085651397705
1.0	72280000.0	72290000.0	7.0	7.462205410003662	2.8385767936706543
1.0	72300000.0	72310000.0	3.0	6.586999416351318	2.6779236793518066
1.0	72380000.0	72390000.0	5.0	6.685582160949707	2.7026219367980957
1.0	72440000.0	72450000.0	3.0	6.044156074523926	2.5611565113067627
1.0	72450000.0	72460000.0	7.0	5.876465797424316	2.510460376739502
1.0	72560000.0	72570000.0	6.0	6.7300124168396	2.706435441970825
1.0	72580000.0	72590000.0	6.0	6.547584533691406	2.6660656929016113
1.0	72620000.0	72630000.0	16.0	6.753603458404541	2.710357666015625
1.0	72650000.0	72660000.0	3.0	5.469071865081787	2.4224228858947754
1.0	72720000.0	72730000.0	12.0	4.51305627822876	2.1319427490234375
1.0	72800000.0	72810000.0	1.0	3.7772231101989746	1.9373524188995361
1.0	72840000.0	72850000.0	7.0	5.681912899017334	2.4706709384918213
1.0	72870000.0	72880000.0	6.0	5.6205339431762695	2.4505672454833984
1.0	72900000.0	72910000.0	12.0	6.774946689605713	2.719256639480591
1.0	73010000.0	73020000.0	9.0	6.4523725509643555	2.645812749862671
1.0	73020000.0	73030000.0	8.0	6.802176475524902	2.7216267585754395
1.0	73140000.0	73150000.0	9.0	8.300633430480957	2.963677167892456
1.0	73190000.0	73200000.0	10.0	11.080751419067383	3.251370906829834
1.0	73210000.0	73220000.0	11.0	10.216949462890625	3.1812045574188232
1.0	73310000.0	73320000.0	8.0	10.31597900390625	3.188931941986084
1.0	73480000.0	73490000.0	13.0	9.320723533630371	3.089836835861206
1.0	73530000.0	73540000.0	7.0	9.273340225219727	3.086573839187622
1.0	73540000.0	73550000.0	8.0	9.505624771118164	3.109839916229248
1.0	73580000.0	73590000.0	6.0	10.937248229980469	3.242219924926758
1.0	73610000.0	73620000.0	17.0	10.887575149536133	3.237740993499756
1.0	73630000.0	73640000.0	7.0	10.018516540527344	3.1618781089782715
1.0	73660000.0	73670000.0	6.0	10.872125625610352	3.237159013748169
1.0	73700000.0	73710000.0	10.0	9.806161880493164	3.157188892364502
1.0	73760000.0	73770000.0	15.0	9.520917892456055	3.1112630367279053
1.0	73780000.0	73790000.0	11.0	9.049233436584473	3.05867338180542
1.0	73880000.0	73890000.0	7.0	7.8694868087768555	2.906031847000122
1.0	74050000.0	74060000.0	8.0	6.556233882904053	2.6698946952819824
1.0	74060000.0	74070000.0	14.0	7.779364109039307	2.8885083198547363
1.0	74120000.0	74130000.0	6.0	7.693328857421875	2.8755974769592285
1.0	74230000.0	74240000.0	4.0	8.381889343261719	2.992249011993408
1.0	74260000.0	74270000.0	6.0	7.956198215484619	2.916158676147461
1.0	74280000.0	74290000.0	8.0	7.587883949279785	2.864905595779419
1.0	74310000.0	74320000.0	10.0	8.349483489990234	2.9706192016601562
1.0	74340000.0	74350000.0	6.0	9.256818771362305	3.0824742317199707
1.0	74350000.0	74360000.0	9.0	9.790117263793945	3.140127658843994
1.0	74440000.0	74450000.0	16.0	8.623573303222656	3.006476879119873
1.0	74460000.0	74470000.0	4.0	8.195579528808594	2.9619526863098145
1.0	74490000.0	74500000.0	8.0	6.612616539001465	2.6972784996032715
1.0	74530000.0	74540000.0	4.0	6.201940059661865	2.5906007289886475
1.0	74580000.0	74590000.0	3.0	5.344635009765625	2.371011734008789
1.0	74630000.0	74640000.0	3.0	5.160658836364746	2.3386757373809814
1.0	74720000.0	74730000.0	3.0	4.401422023773193	2.111623525619507
1.0	74740000.0	74750000.0	6.0	4.492772102355957	2.1430554389953613
1.0	74750000.0	74760000.0	5.0	4.1151885986328125	2.010563373565674
1.0	74760000.0	74770000.0	6.0	4.6483025550842285	2.1814205646514893
1.0	74770000.0	74780000.0	6.0	5.014933109283447	2.345492362976074
1.0	74780000.0	74790000.0	4.0	4.75717306137085	2.218695640563965
1.0	74800000.0	74810000.0	4.0	4.73718786239624	2.195618152618408
1.0	74940000.0	74950000.0	8.0	6.961039066314697	2.7512850761413574
1.0	75110000.0	75120000.0	12.0	6.849569797515869	2.7315890789031982
1.0	75120000.0	75130000.0	13.0	6.320488929748535	2.6281402111053467
1.0	75150000.0	75160000.0	3.0	5.134545803070068	2.3107709884643555
1.0	75200000.0	75210000.0	3.0	4.936931610107422	2.2862706184387207
1.0	75210000.0	75220000.0	4.0	4.920666694641113	2.287238836288452
1.0	75250000.0	75260000.0	9.0	6.885252952575684	2.737759590148926
1.0	75480000.0	75490000.0	6.0	9.936088562011719	3.153463363647461
1.0	75620000.0	75630000.0	6.0	8.45861530303955	2.984954833984375
1.0	75690000.0	75700000.0	6.0	7.304983615875244	2.8150291442871094
1.0	75740000.0	75750000.0	5.0	7.632761478424072	2.8679821491241455
1.0	75770000.0	75780000.0	15.0	6.685422420501709	2.699047565460205
1.0	75870000.0	75880000.0	7.0	7.284996032714844	2.810420513153076
1.0	75880000.0	75890000.0	6.0	7.8165388107299805	2.894510269165039
1.0	75890000.0	75900000.0	11.0	7.1247239112854	2.7818939685821533
1.0	75900000.0	75910000.0	3.0	7.094459533691406	2.7761363983154297
1.0	75930000.0	75940000.0	9.0	6.508053779602051	2.662306070327759
1.0	75950000.0	75960000.0	6.0	7.052313804626465	2.7690205574035645
1.0	75960000.0	75970000.0	11.0	6.922112464904785	2.7443301677703857
1.0	75970000.0	75980000.0	4.0	7.258297920227051	2.804762601852417
1.0	76010000.0	76020000.0	3.0	6.995398044586182	2.7582459449768066
1.0	76040000.0	76050000.0	6.0	6.244424343109131	2.601952075958252
1.0	76070000.0	76080000.0	6.0	5.801432132720947	2.4960474967956543
1.0	76120000.0	76130000.0	3.0	5.6961846351623535	2.474778413772583
1.0	76300000.0	76310000.0	5.0	5.425856113433838	2.3988730907440186
1.0	76310000.0	76320000.0	4.0	5.25298547744751	2.3479561805725098
1.0	76580000.0	76590000.0	10.0	7.07226037979126	2.7719693183898926
1.0	76610000.0	76620000.0	8.0	7.878216743469238	2.9051804542541504
1.0	76620000.0	76630000.0	8.0	6.517230987548828	2.665517568588257
1.0	76660000.0	76670000.0	9.0	7.5953521728515625	2.861201286315918
1.0	76670000.0	76680000.0	9.0	7.540002346038818	2.851935625076294
1.0	76710000.0	76720000.0	4.0	6.896147727966309	2.738931894302368
1.0	76810000.0	76820000.0	5.0	5.936066627502441	2.532677412033081
1.0	76870000.0	76880000.0	10.0	6.351672172546387	2.6289122104644775
1.0	76970000.0	76980000.0	4.0	6.986144065856934	2.7563562393188477
1.0	77090000.0	77100000.0	4.0	6.786232948303223	2.7194390296936035
1.0	77150000.0	77160000.0	11.0	7.397190093994141	2.827974796295166
1.0	77190000.0	77200000.0	12.0	7.215682029724121	2.797747850418091
1.0	77240000.0	77250000.0	5.0	7.298234462738037	2.811944007873535
1.0	77270000.0	77280000.0	8.0	7.2241668701171875	2.7991092205047607
1.0	77280000.0	77290000.0	6.0	6.859251499176025	2.732276201248169
1.0	77350000.0	77360000.0	9.0	5.1511030197143555	2.314089298248291
1.0	77440000.0	77450000.0	5.0	5.881745338439941	2.511502742767334
1.0	77500000.0	77510000.0	3.0	5.180607795715332	2.3528149127960205
1.0	77540000.0	77550000.0	5.0	4.148100852966309	2.0348079204559326
1.0	77600000.0	77610000.0	3.0	3.0187621116638184	1.64871346950531
1.0	77640000.0	77650000.0	3.0	3.881481885910034	1.9351094961166382
1.0	77680000.0	77690000.0	5.0	3.84197735786438	1.9240306615829468
1.0	77690000.0	77700000.0	4.0	4.35851526260376	2.0828843116760254
1.0	77750000.0	77760000.0	8.0	5.5407209396362305	2.4254565238952637
1.0	77790000.0	77800000.0	2.0	5.733606815338135	2.4744887351989746
1.0	77800000.0	77810000.0	7.0	5.5706787109375	2.4410901069641113
1.0	77840000.0	77850000.0	9.0	5.8718976974487305	2.5172884464263916
1.0	77870000.0	77880000.0	8.0	6.324448585510254	2.6259803771972656
1.0	77880000.0	77890000.0	4.0	5.964752197265625	2.5315613746643066
1.0	77900000.0	77910000.0	4.0	5.493208885192871	2.4191222190856934
1.0	77930000.0	77940000.0	6.0	5.845747947692871	2.511021375656128
1.0	77960000.0	77970000.0	8.0	5.586001873016357	2.4518039226531982
1.0	78020000.0	78030000.0	3.0	2.9826536178588867	1.6424938440322876
1.0	78060000.0	78070000.0	2.0	2.254542589187622	1.3446035385131836
1.0	78090000.0	78100000.0	3.0	1.7099313735961914	1.138085126876831
1.0	78140000.0	78150000.0	1.0	1.8204091787338257	1.1689174175262451
1.0	78220000.0	78230000.0	0.0	2.1711132526397705	1.3143644332885742
1.0	78330000.0	78340000.0	1.0	2.000861406326294	1.237294316291809
1.0	78370000.0	78380000.0	1.0	2.1215908527374268	1.3033822774887085
1.0	78500000.0	78510000.0	4.0	2.855494737625122	1.587984323501587
1.0	78510000.0	78520000.0	3.0	2.535020112991333	1.5111353397369385
1.0	78580000.0	78590000.0	1.0	3.0718159675598145	1.668433427810669
1.0	78680000.0	78690000.0	2.0	3.790419101715088	1.9373505115509033
1.0	78700000.0	78710000.0	1.0	3.785601854324341	1.9401721954345703
1.0	78780000.0	78790000.0	0.0	3.908184051513672	1.9661153554916382
1.0	78800000.0	78810000.0	3.0	3.79876971244812	1.952317237854004
1.0	78840000.0	78850000.0	3.0	4.4120097160339355	2.131054401397705
1.0	78890000.0	78900000.0	2.0	4.2819623947143555	2.0801260471343994
1.0	78900000.0	78910000.0	5.0	4.274351596832275	2.1021370887756348
1.0	78930000.0	78940000.0	7.0	5.168159484863281	2.392817497253418
1.0	78990000.0	79000000.0	3.0	4.730262756347656	2.2299187183380127
1.0	79010000.0	79020000.0	4.0	5.880834102630615	2.5439014434814453
1.0	79040000.0	79050000.0	7.0	3.415631055831909	1.7868573665618896
1.0	79090000.0	79100000.0	3.0	3.9136505126953125	1.9412838220596313
1.0	79130000.0	79140000.0	5.0	5.039515018463135	2.2882261276245117
1.0	79250000.0	79260000.0	2.0	6.41213321685791	2.6373236179351807
1.0	79320000.0	79330000.0	9.0	7.103199005126953	2.7782139778137207
1.0	79460000.0	79470000.0	8.0	7.527796268463135	2.852156400680542
1.0	79480000.0	79490000.0	6.0	7.343428611755371	2.8399577140808105
1.0	79510000.0	79520000.0	9.0	8.113670349121094	2.942424774169922
1.0	79520000.0	79530000.0	11.0	8.606661796569824	3.005629539489746
1.0	79590000.0	79600000.0	8.0	8.627013206481934	3.0069150924682617
1.0	79600000.0	79610000.0	5.0	9.425801277160645	3.1014130115509033
1.0	79700000.0	79710000.0	4.0	8.005831718444824	2.92771577835083
1.0	79740000.0	79750000.0	10.0	7.3869476318359375	2.826289415359497
1.0	79760000.0	79770000.0	5.0	6.604728698730469	2.6791324615478516
1.0	79770000.0	79780000.0	12.0	6.844316005706787	2.7287392616271973
1.0	79920000.0	79930000.0	12.0	9.285247802734375	3.085602283477783
1.0	79930000.0	79940000.0	14.0	8.802645683288574	3.0301570892333984
1.0	79990000.0	80000000.0	7.0	7.55899715423584	2.8575308322906494
1.0	80050000.0	80060000.0	8.0	6.4995436668396	2.665109872817993
1.0	80130000.0	80140000.0	7.0	6.2630462646484375	2.6168510913848877
1.0	80140000.0	80150000.0	9.0	6.5562424659729	2.6796810626983643
1.0	80200000.0	80210000.0	1.0	6.352770805358887	2.6290831565856934
1.0	80250000.0	80260000.0	7.0	7.275778770446777	2.8077168464660645
1.0	80280000.0	80290000.0	9.0	6.966412544250488	2.754382848739624
1.0	80300000.0	80310000.0	7.0	5.894834995269775	2.519029140472412
1.0	80340000.0	80350000.0	9.0	7.822016716003418	2.9183828830718994
1.0	80440000.0	80450000.0	5.0	7.105785369873047	2.7792160511016846
1.0	80520000.0	80530000.0	5.0	6.549455165863037	2.6740570068359375
1.0	80530000.0	80540000.0	7.0	6.7395339012146	2.708397626876831
1.0	80600000.0	80610000.0	8.0	6.538107872009277	2.695211887359619
1.0	80620000.0	80630000.0	7.0	8.135171890258789	2.9408063888549805
1.0	80680000.0	80690000.0	7.0	7.135437965393066	2.7870306968688965
1.0	80730000.0	80740000.0	8.0	7.851095676422119	2.899484157562256
1.0	80790000.0	80800000.0	8.0	7.603115081787109	2.8635575771331787
1.0	80810000.0	80820000.0	7.0	8.303241729736328	2.964280605316162
1.0	80840000.0	80850000.0	9.0	7.798271179199219	2.8912296295166016
1.0	80910000.0	80920000.0	10.0	6.7742815017700195	2.7147555351257324
1.0	80940000.0	80950000.0	6.0	6.741250038146973	2.7101941108703613
1.0	81010000.0	81020000.0	1.0	7.932167053222656	2.911608934402466
1.0	81050000.0	81060000.0	9.0	8.581097602844238	3.001054286956787
1.0	81160000.0	81170000.0	3.0	7.087054252624512	2.806762218475342
1.0	81170000.0	81180000.0	6.0	7.908555030822754	2.9182162284851074
1.0	81420000.0	81430000.0	3.0	7.555494785308838	2.8535027503967285
1.0	81430000.0	81440000.0	7.0	7.37253475189209	2.8239710330963135
1.0	81450000.0	81460000.0	3.0	7.3948493003845215	2.8282248973846436
1.0	81540000.0	81550000.0	12.0	8.86982536315918	3.038330554962158
1.0	81570000.0	81580000.0	9.0	9.759984016418457	3.1382594108581543
1.0	81590000.0	81600000.0	8.0	8.174521446228027	2.9499709606170654
1.0	81610000.0	81620000.0	10.0	8.836877822875977	3.0331850051879883
1.0	81740000.0	81750000.0	12.0	7.868170261383057	2.9017579555511475
1.0	81790000.0	81800000.0	3.0	7.437296390533447	2.836885929107666
1.0	81820000.0	81830000.0	5.0	7.163485527038574	2.7888307571411133
1.0	81830000.0	81840000.0	3.0	7.926882743835449	2.9109387397766113
1.0	81880000.0	81890000.0	10.0	6.6078386306762695	2.682926893234253
1.0	81930000.0	81940000.0	5.0	7.3507981300354	2.8210058212280273
1.0	81950000.0	81960000.0	6.0	7.106122016906738	2.778996229171753
1.0	81970000.0	81980000.0	5.0	6.542525291442871	2.664719343185425
1.0	82000000.0	82010000.0	9.0	6.928947448730469	2.746886730194092
1.0	82020000.0	82030000.0	8.0	6.53978967666626	2.665898084640503
1.0	82080000.0	82090000.0	4.0	6.933962821960449	2.74832820892334
1.0	82150000.0	82160000.0	7.0	5.760303497314453	2.479052782058716
1.0	82220000.0	82230000.0	1.0	4.953677654266357	2.261493682861328
1.0	82300000.0	82310000.0	3.0	3.415233612060547	1.7747058868408203
1.0	82330000.0	82340000.0	5.0	2.80757737159729	1.568396806716919
1.0	82430000.0	82440000.0	2.0	3.580915927886963	1.8298542499542236
1.0	82460000.0	82470000.0	2.0	4.633841037750244	2.1916232109069824
1.0	82470000.0	82480000.0	7.0	5.123411655426025	2.3566534519195557
1.0	82480000.0	82490000.0	5.0	5.993138313293457	2.5679092407226562
1.0	82580000.0	82590000.0	7.0	6.400421142578125	2.6477572917938232
1.0	82720000.0	82730000.0	5.0	5.030951976776123	2.289659023284912
1.0	82750000.0	82760000.0	4.0	6.403416633605957	2.644606113433838
1.0	82820000.0	82830000.0	4.0	6.935662746429443	2.7495360374450684
1.0	82850000.0	82860000.0	9.0	5.345267295837402	2.393770933151245
1.0	82900000.0	82910000.0	10.0	5.3870038986206055	2.410391092300415
1.0	82940000.0	82950000.0	1.0	5.612196445465088	2.4416279792785645
1.0	82950000.0	82960000.0	6.0	5.957622051239014	2.5444564819335938
1.0	83010000.0	83020000.0	9.0	6.192884922027588	2.6073946952819824
1.0	83030000.0	83040000.0	11.0	5.386113166809082	2.3943209648132324
1.0	83060000.0	83070000.0	7.0	6.049013137817383	2.554666042327881
1.0	83070000.0	83080000.0	7.0	6.574358940124512	2.681398630142212
1.0	83180000.0	83190000.0	4.0	5.966691017150879	2.540236234664917
1.0	83270000.0	83280000.0	4.0	5.327794075012207	2.3990750312805176
1.0	83290000.0	83300000.0	2.0	4.800534725189209	2.216830015182495
1.0	83300000.0	83310000.0	2.0	4.863251686096191	2.244462728500366
1.0	83330000.0	83340000.0	4.0	4.852869033813477	2.2512145042419434
1.0	83350000.0	83360000.0	4.0	5.571275234222412	2.4744369983673096
1.0	83370000.0	83380000.0	6.0	5.062158107757568	2.3117282390594482
1.0	83410000.0	83420000.0	6.0	4.927681922912598	2.2521636486053467
1.0	83430000.0	83440000.0	3.0	5.601620674133301	2.458780288696289
1.0	83440000.0	83450000.0	6.0	5.7052507400512695	2.4947431087493896
1.0	83470000.0	83480000.0	5.0	6.11929988861084	2.5917201042175293
1.0	83480000.0	83490000.0	2.0	5.331570148468018	2.3675403594970703
1.0	83520000.0	83530000.0	4.0	5.1771087646484375	2.3795244693756104
1.0	83620000.0	83630000.0	1.0	2.1296238899230957	1.2946879863739014
1.0	84030000.0	84040000.0	1.0	4.981514930725098	2.333662509918213
1.0	84150000.0	84160000.0	4.0	3.84991192817688	1.9538828134536743
1.0	84280000.0	84290000.0	4.0	3.764622926712036	1.9793752431869507
1.0	84450000.0	84460000.0	3.0	3.760127305984497	1.904174566268921
1.0	84460000.0	84470000.0	3.0	3.4274394512176514	1.8009036779403687
1.0	84500000.0	84510000.0	7.0	4.461304664611816	2.158190965652466
1.0	84510000.0	84520000.0	7.0	3.5288147926330566	1.844731330871582
1.0	84600000.0	84610000.0	2.0	2.576657772064209	1.4750468730926514
1.0	84610000.0	84620000.0	1.0	2.358945369720459	1.3888133764266968
1.0	84620000.0	84630000.0	0.0	2.332681179046631	1.375664472579956
1.0	84670000.0	84680000.0	2.0	2.3644814491271973	1.3889074325561523
1.0	84730000.0	84740000.0	5.0	3.393764019012451	1.7998937368392944
1.0	84740000.0	84750000.0	4.0	3.3253796100616455	1.7726469039916992
1.0	84780000.0	84790000.0	3.0	3.2092666625976562	1.7289224863052368
1.0	84850000.0	84860000.0	5.0	3.6039581298828125	1.8980344533920288
1.0	84900000.0	84910000.0	1.0	2.608121395111084	1.5015225410461426
1.0	84930000.0	84940000.0	3.0	2.6829428672790527	1.5286189317703247
1.0	84970000.0	84980000.0	0.0	2.2798140048980713	1.3962299823760986
1.0	85020000.0	85030000.0	1.0	2.0382981300354004	1.253447413444519
1.0	85100000.0	85110000.0	3.0	3.142371416091919	1.700279951095581
1.0	85120000.0	85130000.0	2.0	2.234044313430786	1.335050106048584
1.0	85160000.0	85170000.0	6.0	3.258272647857666	1.734470009803772
1.0	85170000.0	85180000.0	1.0	4.176880836486816	2.0664992332458496
1.0	85190000.0	85200000.0	8.0	3.716146945953369	1.9273836612701416
1.0	85220000.0	85230000.0	5.0	3.334393262863159	1.7679636478424072
1.0	85230000.0	85240000.0	1.0	4.126709938049316	2.043663263320923
1.0	85240000.0	85250000.0	0.0	4.885525226593018	2.2851779460906982
1.0	85280000.0	85290000.0	4.0	3.6358437538146973	1.870995283126831
1.0	85290000.0	85300000.0	2.0	3.8162636756896973	1.924391508102417
1.0	85340000.0	85350000.0	4.0	4.654191493988037	2.197021007537842
1.0	85370000.0	85380000.0	3.0	4.043261528015137	1.9967763423919678
1.0	85380000.0	85390000.0	1.0	4.372979640960693	2.1112332344055176
1.0	85410000.0	85420000.0	15.0	2.8018481731414795	1.5639145374298096
1.0	85450000.0	85460000.0	3.0	3.628068447113037	1.8714134693145752
1.0	85480000.0	85490000.0	2.0	3.1219406127929688	1.6841446161270142
1.0	85550000.0	85560000.0	0.0	2.9378786087036133	1.6412544250488281
1.0	85600000.0	85610000.0	2.0	2.189114809036255	1.3422787189483643
1.0	85610000.0	85620000.0	1.0	2.1931822299957275	1.3221596479415894
1.0	85660000.0	85670000.0	1.0	1.6698013544082642	2.033407211303711
1.0	85730000.0	85740000.0	0.0	1.693333625793457	1.0578161478042603
1.0	85780000.0	85790000.0	1.0	1.8041408061981201	1.1656626462936401
1.0	85820000.0	85830000.0	1.0	1.8627992868423462	1.206190824508667
1.0	85880000.0	85890000.0	3.0	2.011413097381592	1.2464425563812256
1.0	85910000.0	85920000.0	0.0	2.178382396697998	1.3117783069610596
1.0	86040000.0	86050000.0	3.0	2.5529215335845947	1.4653599262237549
1.0	86070000.0	86080000.0	3.0	2.4772675037384033	1.436603307723999
1.0	86080000.0	86090000.0	3.0	2.706972360610962	1.530194640159607
1.0	86280000.0	86290000.0	1.0	3.4121010303497314	1.8003673553466797
1.0	86330000.0	86340000.0	2.0	3.183058261871338	1.7147161960601807
1.0	86350000.0	86360000.0	6.0	3.472748279571533	1.8345187902450562
1.0	86410000.0	86420000.0	6.0	3.8720245361328125	1.9316543340682983
1.0	86440000.0	86450000.0	2.0	5.137989044189453	2.350147247314453
1.0	86490000.0	86500000.0	3.0	4.432980537414551	2.1423001289367676
1.0	86620000.0	86630000.0	4.0	4.118730068206787	2.0305795669555664
1.0	86650000.0	86660000.0	7.0	3.953148365020752	1.988817572593689
1.0	86660000.0	86670000.0	4.0	4.339282512664795	2.1145341396331787
1.0	86670000.0	86680000.0	5.0	4.280560493469238	2.100653886795044
1.0	86740000.0	86750000.0	4.0	3.7571158409118652	1.9722259044647217
1.0	86840000.0	86850000.0	3.0	2.098475217819214	1.2784355878829956
1.0	86860000.0	86870000.0	5.0	2.8022677898406982	1.6696754693984985
1.0	86870000.0	86880000.0	3.0	3.475285053253174	1.9306180477142334
1.0	87010000.0	87020000.0	9.0	4.086958885192871	2.0371789932250977
1.0	87060000.0	87070000.0	5.0	3.726397752761841	1.9193553924560547
1.0	87150000.0	87160000.0	0.0	2.7581706047058105	1.5515648126602173
1.0	87220000.0	87230000.0	4.0	3.248399257659912	1.7654139995574951
1.0	87230000.0	87240000.0	1.0	3.419409990310669	1.8217990398406982
1.0	87240000.0	87250000.0	6.0	2.636807680130005	1.5025100708007812
1.0	87350000.0	87360000.0	0.0	2.0442423820495605	1.2561317682266235
1.0	87360000.0	87370000.0	3.0	1.807837724685669	1.1641066074371338
1.0	87460000.0	87470000.0	3.0	2.1025969982147217	1.291534185409546
1.0	87480000.0	87490000.0	2.0	2.0844480991363525	1.2856779098510742
1.0	87500000.0	87510000.0	0.0	2.2065627574920654	1.3352787494659424
1.0	87560000.0	87570000.0	2.0	2.530663013458252	1.4568192958831787
1.0	87580000.0	87590000.0	3.0	3.8329708576202393	1.9658838510513306
1.0	87610000.0	87620000.0	7.0	3.5876362323760986	1.8520339727401733
1.0	87620000.0	87630000.0	2.0	5.234665870666504	2.3977997303009033
1.0	87640000.0	87650000.0	4.0	5.308097839355469	2.387730598449707
1.0	87740000.0	87750000.0	8.0	6.252356052398682	2.6182148456573486
1.0	87750000.0	87760000.0	5.0	6.176957607269287	2.593667984008789
1.0	87820000.0	87830000.0	1.0	5.375981330871582	2.377246379852295
1.0	88040000.0	88050000.0	7.0	6.666478633880615	2.698931932449341
1.0	88160000.0	88170000.0	8.0	5.817532062530518	2.5166237354278564
1.0	88180000.0	88190000.0	10.0	5.371773719787598	2.37833833694458
1.0	88200000.0	88210000.0	11.0	5.680498123168945	2.480680465698242
1.0	88240000.0	88250000.0	5.0	5.203728675842285	2.3545970916748047
1.0	88280000.0	88290000.0	5.0	5.10551118850708	2.3245460987091064
1.0	88290000.0	88300000.0	2.0	5.386932849884033	2.3960323333740234
1.0	88330000.0	88340000.0	3.0	4.269941329956055	2.0589585304260254
1.0	88450000.0	88460000.0	4.0	5.812590599060059	2.5034587383270264
1.0	88460000.0	88470000.0	5.0	5.434377193450928	2.402263879776001
1.0	88490000.0	88500000.0	5.0	5.691336631774902	2.478717803955078
1.0	88520000.0	88530000.0	8.0	5.005334854125977	2.2766847610473633
1.0	88530000.0	88540000.0	5.0	5.501347064971924	2.4473607540130615
1.0	88540000.0	88550000.0	5.0	5.221259593963623	2.3395373821258545
1.0	88610000.0	88620000.0	5.0	4.899068355560303	2.2452149391174316
1.0	88760000.0	88770000.0	5.0	5.485450744628906	2.4237122535705566
1.0	88820000.0	88830000.0	9.0	5.168334007263184	2.3373990058898926
1.0	88840000.0	88850000.0	4.0	6.369350910186768	2.640228748321533
1.0	88850000.0	88860000.0	8.0	6.086503028869629	2.57462739944458
1.0	88870000.0	88880000.0	6.0	5.591614723205566	2.4600322246551514
1.0	88960000.0	88970000.0	2.0	5.622964859008789	2.46770977973938
1.0	89030000.0	89040000.0	3.0	5.313178062438965	2.39058256149292
1.0	89070000.0	89080000.0	6.0	3.8214035034179688	1.9282573461532593
1.0	89160000.0	89170000.0	2.0	2.137355327606201	1.29496169090271
1.0	89210000.0	89220000.0	0.0	1.8174937963485718	1.1698720455169678
1.0	89250000.0	89260000.0	2.0	1.638024091720581	1.0914863348007202
1.0	89280000.0	89290000.0	2.0	1.8995368480682373	1.2015185356140137
1.0	89320000.0	89330000.0	0.0	1.8553892374038696	1.1795734167099
1.0	89410000.0	89420000.0	4.0	1.7507673501968384	1.1405057907104492
1.0	89460000.0	89470000.0	0.0	2.142158269882202	1.2975647449493408
1.0	89520000.0	89530000.0	0.0	1.9101917743682861	1.2011492252349854
1.0	89560000.0	89570000.0	2.0	2.4884963035583496	1.474973201751709
1.0	89570000.0	89580000.0	3.0	2.0091633796691895	1.2422809600830078
1.0	89730000.0	89740000.0	5.0	4.679295539855957	2.184720516204834
1.0	89750000.0	89760000.0	2.0	3.7946953773498535	1.912076711654663
1.0	89910000.0	89920000.0	0.0	2.3473398685455322	1.4178094863891602
1.0	89990000.0	90000000.0	2.0	1.9453271627426147	1.2773158550262451
1.0	90060000.0	90070000.0	3.0	1.625150442123413	1.0908255577087402
1.0	90070000.0	90080000.0	2.0	1.5980002880096436	1.0108070373535156
1.0	90090000.0	90100000.0	1.0	2.1061596870422363	1.285930871963501
1.0	90140000.0	90150000.0	2.0	2.051537036895752	1.2605736255645752
1.0	90200000.0	90210000.0	3.0	2.663790464401245	1.528050184249878
1.0	90250000.0	90260000.0	6.0	3.3627707958221436	1.860512137413025
1.0	90320000.0	90330000.0	1.0	1.6267331838607788	1.0781160593032837
1.0	90360000.0	90370000.0	1.0	1.582837462425232	1.1187032461166382
1.0	90420000.0	90430000.0	1.0	2.184237480163574	1.3211861848831177
1.0	90460000.0	90470000.0	0.0	1.6456298828125	1.1473915576934814
1.0	90470000.0	90480000.0	5.0	1.598825454711914	1.0633913278579712
1.0	90500000.0	90510000.0	3.0	2.736898899078369	1.5500013828277588
1.0	90550000.0	90560000.0	4.0	3.984212875366211	2.0469841957092285
1.0	90660000.0	90670000.0	2.0	3.493532657623291	1.8364906311035156
1.0	90790000.0	90800000.0	6.0	3.7170066833496094	1.9611181020736694
1.0	90960000.0	90970000.0	2.0	4.928694725036621	2.3278045654296875
1.0	90970000.0	90980000.0	8.0	3.751659870147705	1.9042150974273682
1.0	90980000.0	90990000.0	5.0	3.8119442462921143	1.9258582592010498
1.0	91020000.0	91030000.0	5.0	3.565617084503174	1.8286848068237305
1.0	91150000.0	91160000.0	6.0	4.377968788146973	2.104926347732544
1.0	91280000.0	91290000.0	2.0	4.816224098205566	2.247850179672241
1.0	91290000.0	91300000.0	6.0	3.9809730052948	1.9701467752456665
1.0	91360000.0	91370000.0	2.0	2.456895112991333	1.4295017719268799
1.0	91380000.0	91390000.0	1.0	2.1166434288024902	1.2891896963119507
1.0	91400000.0	91410000.0	1.0	2.2162163257598877	1.329006552696228
1.0	91520000.0	91530000.0	7.0	4.529533386230469	2.167647361755371
1.0	91540000.0	91550000.0	4.0	5.2457499504089355	2.3985774517059326
1.0	91630000.0	91640000.0	2.0	4.6734113693237305	2.184300184249878
1.0	91690000.0	91700000.0	4.0	4.773831367492676	2.2910850048065186
1.0	91720000.0	91730000.0	8.0	3.5535755157470703	1.8656513690948486
1.0	91930000.0	91940000.0	10.0	5.39007568359375	2.434849977493286
1.0	91970000.0	91980000.0	4.0	2.834260940551758	1.576577067375183
1.0	91990000.0	92000000.0	3.0	4.4094743728637695	2.0975279808044434
1.0	92030000.0	92040000.0	6.0	4.715888500213623	2.2113165855407715
1.0	92060000.0	92070000.0	2.0	4.531836032867432	2.1771693229675293
1.0	92080000.0	92090000.0	4.0	4.270672798156738	2.093752861022949
1.0	92100000.0	92110000.0	6.0	4.332388401031494	2.134793758392334
1.0	92170000.0	92180000.0	3.0	2.9885435104370117	1.641010046005249
1.0	92200000.0	92210000.0	0.0	3.018155097961426	1.6451375484466553
1.0	92210000.0	92220000.0	0.0	3.107614755630493	1.6962621212005615
1.0	92240000.0	92250000.0	3.0	2.7785212993621826	1.5610584020614624
1.0	92300000.0	92310000.0	5.0	3.3200111389160156	1.7712421417236328
1.0	92340000.0	92350000.0	1.0	4.004538059234619	1.978623390197754
1.0	92470000.0	92480000.0	2.0	4.616888523101807	2.1870486736297607
1.0	92480000.0	92490000.0	1.0	4.211876392364502	2.0598530769348145
1.0	92510000.0	92520000.0	4.0	3.2859463691711426	1.7589317560195923
1.0	92530000.0	92540000.0	5.0	3.2764906883239746	1.7583404779434204
1.0	92540000.0	92550000.0	4.0	3.003636121749878	1.6471374034881592
1.0	92560000.0	92570000.0	3.0	2.543788194656372	1.4617420434951782
1.0	92570000.0	92580000.0	3.0	2.7512714862823486	1.5460655689239502
1.0	92580000.0	92590000.0	1.0	2.930863857269287	1.6145098209381104
1.0	92650000.0	92660000.0	5.0	3.101527452468872	1.7396049499511719
1.0	92670000.0	92680000.0	5.0	3.08850359916687	1.7543538808822632
1.0	92690000.0	92700000.0	7.0	2.5047831535339355	1.4492597579956055
1.0	92710000.0	92720000.0	3.0	2.1185154914855957	1.2870891094207764
1.0	92970000.0	92980000.0	3.0	2.5630548000335693	1.4692856073379517
1.0	92980000.0	92990000.0	6.0	2.163966655731201	1.307061791419983
1.0	93000000.0	93010000.0	1.0	1.937213659286499	1.277523398399353
1.0	93120000.0	93130000.0	2.0	1.825570821762085	1.1733157634735107
1.0	93260000.0	93270000.0	3.0	2.808021068572998	1.6132619380950928
1.0	93270000.0	93280000.0	5.0	2.4776623249053955	1.4681841135025024
1.0	93280000.0	93290000.0	1.0	2.74678111076355	1.5705268383026123
1.0	93310000.0	93320000.0	0.0	1.8470035791397095	1.1792298555374146
1.0	93500000.0	93510000.0	3.0	2.472757339477539	1.440307855606079
1.0	93530000.0	93540000.0	9.0	3.1081817150115967	1.7198196649551392
1.0	93600000.0	93610000.0	0.0	1.6318126916885376	1.0911227464675903
1.0	93640000.0	93650000.0	0.0	1.6385040283203125	1.0812979936599731
1.0	93670000.0	93680000.0	0.0	1.432253360748291	1.0403352975845337
1.0	93700000.0	93710000.0	1.0	1.5021607875823975	1.049034595489502
1.0	93740000.0	93750000.0	0.0	1.7112699747085571	1.1431323289871216
1.0	93750000.0	93760000.0	0.0	1.7358417510986328	1.1449981927871704
1.0	93810000.0	93820000.0	2.0	1.7961848974227905	1.1923667192459106
1.0	94050000.0	94060000.0	3.0	1.3727141618728638	0.969082236289978
1.0	94080000.0	94090000.0	0.0	1.6884639263153076	1.131611943244934
1.0	94130000.0	94140000.0	2.0	1.613425850868225	1.0947636365890503
1.0	94140000.0	94150000.0	1.0	2.0718488693237305	1.2721538543701172
1.0	94190000.0	94200000.0	3.0	2.594869375228882	1.5025079250335693
1.0	94260000.0	94270000.0	1.0	2.2119948863983154	1.3286798000335693
1.0	94290000.0	94300000.0	2.0	2.5176689624786377	1.5127061605453491
1.0	94300000.0	94310000.0	3.0	2.1077446937561035	1.282749891281128
1.0	94340000.0	94350000.0	5.0	3.292163372039795	4.41348934173584
1.0	94370000.0	94380000.0	0.0	2.0147576332092285	1.2957690954208374
1.0	94440000.0	94450000.0	0.0	2.7631101608276367	1.6086505651474
1.0	94510000.0	94520000.0	0.0	3.0146517753601074	1.6795635223388672
1.0	94650000.0	94660000.0	2.0	2.266563653945923	1.348421573638916
1.0	94680000.0	94690000.0	2.0	2.3825058937072754	1.3961594104766846
1.0	94690000.0	94700000.0	0.0	1.9676082134246826	1.2238013744354248
1.0	94740000.0	94750000.0	3.0	2.6272084712982178	1.5358086824417114
1.0	94770000.0	94780000.0	2.0	2.259723663330078	1.3715349435806274
1.0	94860000.0	94870000.0	2.0	1.9747120141983032	1.2604506015777588
1.0	94900000.0	94910000.0	0.0	1.499733328819275	1.0675691366195679
1.0	94960000.0	94970000.0	1.0	1.4175828695297241	0.98296719789505
1.0	94980000.0	94990000.0	0.0	1.6316953897476196	1.118157148361206
1.0	95010000.0	95020000.0	2.0	1.9888874292373657	1.23685884475708
1.0	95070000.0	95080000.0	2.0	2.090660572052002	1.2930591106414795
1.0	95280000.0	95290000.0	1.0	1.8394683599472046	1.1860231161117554
1.0	95290000.0	95300000.0	1.0	1.8760267496109009	1.2013986110687256
1.0	95300000.0	95310000.0	3.0	1.8420073986053467	1.181174874305725
1.0	95430000.0	95440000.0	3.0	2.046567440032959	1.2718086242675781
1.0	95440000.0	95450000.0	0.0	2.0842957496643066	1.3126676082611084
1.0	95550000.0	95560000.0	1.0	3.222259521484375	1.8506591320037842
1.0	95640000.0	95650000.0	0.0	2.436140537261963	1.4247214794158936
1.0	95650000.0	95660000.0	3.0	2.3531789779663086	1.3908257484436035
1.0	95720000.0	95730000.0	2.0	3.0131990909576416	1.682558298110962
1.0	95780000.0	95790000.0	6.0	4.760977745056152	2.291489362716675
1.0	95790000.0	95800000.0	4.0	4.4004411697387695	2.1188671588897705
1.0	95820000.0	95830000.0	4.0	5.165417194366455	2.3488781452178955
1.0	95920000.0	95930000.0	7.0	6.811253547668457	2.723062753677368
1.0	95940000.0	95950000.0	10.0	8.886455535888672	3.039235830307007
1.0	95960000.0	95970000.0	6.0	8.64362907409668	3.0105786323547363
1.0	95970000.0	95980000.0	7.0	7.46710205078125	2.8405332565307617
1.0	95990000.0	96000000.0	9.0	8.385343551635742	2.9752490520477295
1.0	96050000.0	96060000.0	7.0	8.234106063842773	2.9550952911376953
1.0	96060000.0	96070000.0	6.0	8.328597068786621	2.969649314880371
1.0	96110000.0	96120000.0	5.0	9.8291597366333	3.1437289714813232
1.0	96140000.0	96150000.0	10.0	9.827529907226562	3.1431877613067627
1.0	96180000.0	96190000.0	12.0	9.514776229858398	3.111227512359619
1.0	96210000.0	96220000.0	7.0	10.974766731262207	3.2437469959259033
1.0	96240000.0	96250000.0	14.0	10.377252578735352	3.1956779956817627
1.0	96280000.0	96290000.0	12.0	10.164579391479492	3.176231622695923
1.0	96380000.0	96390000.0	7.0	8.536169052124023	3.003959894180298
1.0	96440000.0	96450000.0	9.0	7.342879295349121	2.8275952339172363
1.0	96540000.0	96550000.0	5.0	8.633919715881348	3.007925510406494
1.0	96580000.0	96590000.0	3.0	6.849215030670166	2.733391523361206
1.0	96620000.0	96630000.0	4.0	7.626931190490723	2.8649227619171143
1.0	96630000.0	96640000.0	10.0	6.5370941162109375	2.6661033630371094
1.0	96660000.0	96670000.0	8.0	6.699286460876465	2.699336528778076
1.0	96750000.0	96760000.0	6.0	7.2711310386657715	2.807554244995117
1.0	96850000.0	96860000.0	3.0	7.956651210784912	2.9171595573425293
1.0	96870000.0	96880000.0	8.0	7.968017578125	2.919297695159912
1.0	96960000.0	96970000.0	9.0	7.635656833648682	2.8772377967834473
1.0	97060000.0	97070000.0	7.0	7.891197204589844	2.9052419662475586
1.0	97130000.0	97140000.0	9.0	6.031642913818359	2.5466761589050293
1.0	97190000.0	97200000.0	3.0	2.582393169403076	1.4843553304672241
1.0	97270000.0	97280000.0	5.0	2.7591938972473145	1.5500370264053345
1.0	97380000.0	97390000.0	8.0	6.335197448730469	2.6344714164733887
1.0	97430000.0	97440000.0	4.0	6.8626508712768555	2.7320022583007812
1.0	97440000.0	97450000.0	6.0	7.104728698730469	2.7781193256378174
1.0	97450000.0	97460000.0	11.0	7.0421142578125	2.767543077468872
1.0	97590000.0	97600000.0	0.0	3.4470889568328857	1.7876646518707275
1.0	97610000.0	97620000.0	4.0	3.1677818298339844	1.7197377681732178
1.0	97690000.0	97700000.0	0.0	2.580677032470703	1.4964087009429932
1.0	97760000.0	97770000.0	3.0	2.8891544342041016	1.6136143207550049
1.0	97770000.0	97780000.0	4.0	2.8329174518585205	1.5957939624786377
1.0	97800000.0	97810000.0	3.0	3.1560416221618652	1.712630033493042
1.0	97870000.0	97880000.0	3.0	3.0776264667510986	1.6863479614257812
1.0	97920000.0	97930000.0	3.0	2.831120491027832	1.604116439819336
1.0	97960000.0	97970000.0	2.0	2.540436029434204	1.4692599773406982
1.0	98070000.0	98080000.0	4.0	2.6090495586395264	1.522774577140808
1.0	98140000.0	98150000.0	3.0	2.6159751415252686	1.5036722421646118
1.0	98160000.0	98170000.0	2.0	2.5176072120666504	1.4681119918823242
1.0	98290000.0	98300000.0	0.0	2.6187567710876465	1.514426350593567
1.0	98300000.0	98310000.0	2.0	2.6433780193328857	1.5155763626098633
1.0	98320000.0	98330000.0	1.0	2.576667308807373	1.4782949686050415
1.0	98410000.0	98420000.0	5.0	3.8162684440612793	1.9213212728500366
1.0	98460000.0	98470000.0	7.0	4.258859157562256	2.0545694828033447
1.0	98500000.0	98510000.0	6.0	4.313296318054199	2.070716619491577
1.0	98530000.0	98540000.0	5.0	4.942138671875	2.260040283203125
1.0	98640000.0	98650000.0	6.0	5.462654113769531	2.406031370162964
1.0	98660000.0	98670000.0	5.0	6.107908725738525	2.583313226699829
1.0	98670000.0	98680000.0	6.0	4.532113075256348	2.1427314281463623
1.0	98700000.0	98710000.0	9.0	5.92700719833374	2.5367579460144043
1.0	98800000.0	98810000.0	10.0	5.606049060821533	2.4590041637420654
1.0	98820000.0	98830000.0	7.0	5.7071428298950195	2.499267578125
1.0	98830000.0	98840000.0	4.0	5.598653316497803	2.461304187774658
1.0	98890000.0	98900000.0	6.0	4.8589606285095215	2.234361171722412
1.0	98900000.0	98910000.0	1.0	5.514813423156738	2.4247803688049316
1.0	98920000.0	98930000.0	4.0	5.4484758377075195	2.4034104347229004
1.0	99040000.0	99050000.0	7.0	7.562548637390137	2.8605809211730957
1.0	99150000.0	99160000.0	4.0	3.7572970390319824	1.9160476922988892
1.0	99180000.0	99190000.0	1.0	4.987931728363037	2.2700393199920654
1.0	99250000.0	99260000.0	7.0	5.962170600891113	2.5534331798553467
1.0	99280000.0	99290000.0	10.0	6.621446132659912	2.6843018531799316
1.0	99310000.0	99320000.0	10.0	8.045354843139648	2.9277920722961426
1.0	99390000.0	99400000.0	14.0	8.075424194335938	2.9391140937805176
1.0	99410000.0	99420000.0	6.0	9.210346221923828	3.0778846740722656
1.0	99430000.0	99440000.0	9.0	8.727907180786133	3.0196402072906494
1.0	99650000.0	99660000.0	3.0	7.069145202636719	2.7714037895202637
1.0	99680000.0	99690000.0	3.0	7.142117500305176	2.7847900390625
1.0	99690000.0	99700000.0	6.0	6.888974666595459	2.7371439933776855
1.0	99700000.0	99710000.0	10.0	6.765266418457031	2.712897777557373
1.0	99790000.0	99800000.0	9.0	6.7342705726623535	2.7061991691589355
1.0	99910000.0	99920000.0	4.0	6.046236038208008	2.5515074729919434
1.0	100070000.0	100080000.0	4.0	3.5836195945739746	1.8566224575042725
1.0	100100000.0	100110000.0	3.0	3.2686965465545654	1.7591228485107422
1.0	100130000.0	100140000.0	5.0	2.6945085525512695	1.5327783823013306
1.0	100140000.0	100150000.0	0.0	2.9547557830810547	1.6356408596038818
1.0	100150000.0	100160000.0	1.0	2.5992932319641113	1.485553503036499
1.0	100170000.0	100180000.0	1.0	2.137657880783081	1.296959400177002
1.0	100210000.0	100220000.0	2.0	2.2040677070617676	1.3232741355895996
1.0	100310000.0	100320000.0	3.0	2.673156976699829	1.5203648805618286
1.0	100320000.0	100330000.0	4.0	2.2777535915374756	1.354616403579712
1.0	100370000.0	100380000.0	3.0	2.1059203147888184	1.2941133975982666
1.0	100510000.0	100520000.0	5.0	1.7031936645507812	1.1524012088775635
1.0	100520000.0	100530000.0	1.0	1.7099711894989014	1.113946557044983
1.0	100570000.0	100580000.0	1.0	1.7924518585205078	1.1574146747589111
1.0	100620000.0	100630000.0	3.0	2.0185256004333496	1.270505428314209
1.0	100630000.0	100640000.0	2.0	1.9930260181427002	1.24944007396698
1.0	100740000.0	100750000.0	0.0	2.177637815475464	1.3473378419876099
1.0	100750000.0	100760000.0	2.0	2.469846248626709	1.431692361831665
1.0	100860000.0	100870000.0	2.0	1.914316177368164	1.2354825735092163
1.0	100890000.0	100900000.0	2.0	2.211881637573242	1.3257133960723877
1.0	100970000.0	100980000.0	4.0	2.368936538696289	1.3935798406600952
1.0	101090000.0	101100000.0	6.0	4.452160835266113	2.1197943687438965
1.0	101110000.0	101120000.0	7.0	6.049534320831299	2.5770211219787598
1.0	101120000.0	101130000.0	11.0	4.93692684173584	2.2573864459991455
1.0	101240000.0	101250000.0	9.0	5.069825172424316	2.3221657276153564
1.0	101300000.0	101310000.0	6.0	4.26491641998291	2.0819664001464844
1.0	101310000.0	101320000.0	5.0	4.457434177398682	2.1330478191375732
1.0	101370000.0	101380000.0	1.0	2.0138468742370605	1.2491050958633423
1.0	101400000.0	101410000.0	0.0	1.875	1.1932381391525269
1.0	101440000.0	101450000.0	2.0	1.753882646560669	1.137298583984375
1.0	101470000.0	101480000.0	0.0	1.7202383279800415	1.1301904916763306
1.0	101510000.0	101520000.0	0.0	2.5173797607421875	1.4665110111236572
1.0	101560000.0	101570000.0	3.0	3.863978624343872	1.9510819911956787
1.0	101620000.0	101630000.0	8.0	4.4370832443237305	2.1261887550354004
1.0	101630000.0	101640000.0	9.0	4.74934720993042	2.2100329399108887
1.0	101700000.0	101710000.0	2.0	4.555539131164551	2.1861073970794678
1.0	101800000.0	101810000.0	5.0	6.8371758460998535	2.7320315837860107
1.0	101840000.0	101850000.0	7.0	6.341322422027588	2.631561279296875
1.0	101940000.0	101950000.0	4.0	7.070209503173828	2.77177095413208
1.0	101950000.0	101960000.0	10.0	6.946769714355469	2.7503745555877686
1.0	101970000.0	101980000.0	9.0	6.529130458831787	2.6626651287078857
1.0	102100000.0	102110000.0	16.0	9.17040729522705	3.0725903511047363
1.0	102200000.0	102210000.0	9.0	7.402968406677246	2.8310601711273193
1.0	102500000.0	102510000.0	3.0	7.595059871673584	2.862061023712158
1.0	102810000.0	102820000.0	7.0	8.0821533203125	2.945216655731201
1.0	102840000.0	102850000.0	10.0	9.233091354370117	3.079824924468994
1.0	102860000.0	102870000.0	9.0	8.7893705368042	3.0273451805114746
1.0	102870000.0	102880000.0	9.0	8.654932975769043	3.0104334354400635
1.0	102880000.0	102890000.0	6.0	7.653669834136963	2.8845698833465576
1.0	103030000.0	103040000.0	7.0	7.6624436378479	2.885338544845581
1.0	103060000.0	103070000.0	4.0	9.09320068359375	3.064208984375
1.0	103080000.0	103090000.0	13.0	10.445308685302734	3.201913356781006
1.0	103120000.0	103130000.0	10.0	11.564573287963867	3.2871575355529785
1.0	103180000.0	103190000.0	6.0	8.931283950805664	3.0476672649383545
1.0	103190000.0	103200000.0	10.0	8.96744441986084	3.0564329624176025
1.0	103230000.0	103240000.0	11.0	10.609886169433594	3.2155070304870605
1.0	103300000.0	103310000.0	8.0	10.559579849243164	3.2116599082946777
1.0	103350000.0	103360000.0	4.0	7.429862022399902	2.8333849906921387
1.0	103380000.0	103390000.0	7.0	6.970893859863281	2.7563798427581787
1.0	103540000.0	103550000.0	10.0	5.509657859802246	2.419635772705078
1.0	103560000.0	103570000.0	9.0	5.649893283843994	2.4544382095336914
1.0	103600000.0	103610000.0	7.0	6.0298919677734375	2.5501198768615723
1.0	103630000.0	103640000.0	10.0	6.51193380355835	2.65899658203125
1.0	103640000.0	103650000.0	5.0	5.241692543029785	2.355867862701416
1.0	103700000.0	103710000.0	6.0	6.447883605957031	2.6573987007141113
1.0	103730000.0	103740000.0	13.0	6.284873008728027	2.634573221206665
1.0	103740000.0	103750000.0	4.0	4.547711372375488	2.1470446586608887
1.0	103750000.0	103760000.0	3.0	4.7102251052856445	2.2071099281311035
1.0	104090000.0	104100000.0	1.0	2.0991404056549072	1.2785364389419556
1.0	104110000.0	104120000.0	2.0	2.1177706718444824	1.2989939451217651
1.0	104130000.0	104140000.0	3.0	1.9861078262329102	1.2587611675262451
1.0	104380000.0	104390000.0	2.0	6.651921272277832	2.6931679248809814
1.0	104510000.0	104520000.0	4.0	6.368163108825684	2.6312050819396973
1.0	104560000.0	104570000.0	4.0	6.623771667480469	2.7008838653564453
1.0	104580000.0	104590000.0	6.0	6.430296421051025	2.655229091644287
[truncated: 47,574 more rows]
