# Supplementary material for: Genome-wide mapping of somatic mutation rates uncovers drivers of cancer
Source: Nat Biotechnol. 2022 Jun 20;40(11):1634–43. doi: 10.1038/s41587-022-01353-8 (PMC9646522; doi:10.1038/s41587-022-01353-8)
Supplement: Supplementary file 4 — Regions and model predictions for each fold of each cancer for which a deep learning model was trained. Regions that were filtered are also listed along with their respective model predictions. [file 41587_2022_1353_MOESM4_ESM.zip › kfold_results/Lung-AdenoCA/fold_2.txt]

CHROM	START	END	Y_TRUE	Y_PRED	STD
1.0	870000.0	880000.0	5.0	2.8679463863372803	1.5158908367156982
1.0	880000.0	890000.0	2.0	2.068814992904663	1.1117815971374512
1.0	890000.0	900000.0	1.0	2.423603057861328	1.4430789947509766
1.0	920000.0	930000.0	3.0	3.105940341949463	1.6170179843902588
1.0	1000000.0	1010000.0	3.0	2.4128458499908447	1.2820606231689453
1.0	1010000.0	1020000.0	2.0	1.7707068920135498	0.9655750393867493
1.0	1020000.0	1030000.0	1.0	2.109830379486084	1.1282894611358643
1.0	1030000.0	1040000.0	0.0	1.9740331172943115	1.0648771524429321
1.0	1050000.0	1060000.0	4.0	2.427055597305298	1.4427850246429443
1.0	1170000.0	1180000.0	2.0	2.1574478149414062	1.1543089151382446
1.0	1180000.0	1190000.0	2.0	2.7988851070404053	1.4712638854980469
1.0	1230000.0	1240000.0	2.0	2.09177565574646	1.1247868537902832
1.0	1310000.0	1320000.0	5.0	2.074462890625	1.121863603591919
1.0	1410000.0	1420000.0	2.0	2.338386297225952	1.2499139308929443
1.0	1550000.0	1560000.0	1.0	3.471400737762451	1.9158236980438232
1.0	1680000.0	1690000.0	0.0	1.544250249862671	0.8630574941635132
1.0	1690000.0	1700000.0	0.0	2.0307040214538574	1.0941839218139648
1.0	1770000.0	1780000.0	3.0	1.6882798671722412	0.9284877777099609
1.0	1790000.0	1800000.0	0.0	2.2119736671447754	1.200859785079956
1.0	1840000.0	1850000.0	2.0	3.7293453216552734	1.910029411315918
1.0	1880000.0	1890000.0	1.0	4.159341335296631	2.0808427333831787
1.0	1970000.0	1980000.0	3.0	2.751871347427368	1.4492586851119995
1.0	2010000.0	2020000.0	4.0	2.329401731491089	1.2366821765899658
1.0	2030000.0	2040000.0	2.0	1.9504445791244507	1.0531234741210938
1.0	2080000.0	2090000.0	2.0	1.9213626384735107	1.0373833179473877
1.0	2110000.0	2120000.0	0.0	2.0735702514648438	1.1111477613449097
1.0	2120000.0	2130000.0	1.0	1.8123611211776733	1.1099674701690674
1.0	2230000.0	2240000.0	1.0	2.0288193225860596	1.2324442863464355
1.0	2260000.0	2270000.0	4.0	2.7877907752990723	1.467383623123169
1.0	2380000.0	2390000.0	3.0	3.7447783946990967	1.9038591384887695
1.0	2400000.0	2410000.0	4.0	2.921746253967285	1.531096339225769
1.0	2420000.0	2430000.0	3.0	2.717087507247925	1.4285346269607544
1.0	2470000.0	2480000.0	2.0	3.835710048675537	1.9585440158843994
1.0	2740000.0	2750000.0	9.0	5.977822780609131	2.6361281871795654
1.0	2820000.0	2830000.0	3.0	7.404758453369141	2.871220588684082
1.0	2830000.0	2840000.0	7.0	6.926309108734131	2.819913864135742
1.0	2890000.0	2900000.0	6.0	6.1728901863098145	2.701932191848755
1.0	2910000.0	2920000.0	7.0	5.981322288513184	2.653122663497925
1.0	2940000.0	2950000.0	7.0	5.560576438903809	2.5476105213165283
1.0	3040000.0	3050000.0	1.0	3.234057903289795	1.6832268238067627
1.0	3130000.0	3140000.0	2.0	2.6334900856018066	1.3902817964553833
1.0	3140000.0	3150000.0	5.0	2.7144312858581543	1.4288808107376099
1.0	3170000.0	3180000.0	2.0	2.6320700645446777	1.3882243633270264
1.0	3200000.0	3210000.0	2.0	2.903028726577759	1.5219613313674927
1.0	3220000.0	3230000.0	5.0	3.1526761054992676	1.6383311748504639
1.0	3300000.0	3310000.0	1.0	3.0486278533935547	1.5907987356185913
1.0	3520000.0	3530000.0	2.0	2.660134792327881	1.4018611907958984
1.0	3550000.0	3560000.0	3.0	2.432293176651001	1.2899558544158936
1.0	3560000.0	3570000.0	1.0	2.422964572906494	1.4427542686462402
1.0	3650000.0	3660000.0	1.0	2.038278102874756	1.0976979732513428
1.0	3670000.0	3680000.0	6.0	3.801295518875122	1.943884253501892
1.0	3680000.0	3690000.0	1.0	3.9288291931152344	1.9933595657348633
1.0	3730000.0	3740000.0	0.0	2.455017328262329	1.3033087253570557
1.0	4060000.0	4070000.0	4.0	6.0726776123046875	2.665010690689087
1.0	4070000.0	4080000.0	6.0	5.537273406982422	2.5536160469055176
1.0	4090000.0	4100000.0	11.0	5.421290397644043	2.5219457149505615
1.0	4230000.0	4240000.0	6.0	6.808180809020996	2.8028793334960938
1.0	4290000.0	4300000.0	9.0	7.944174766540527	2.93331241607666
1.0	4370000.0	4380000.0	13.0	9.455485343933105	3.035404920578003
1.0	4430000.0	4440000.0	7.0	10.26518440246582	3.060512065887451
1.0	4520000.0	4530000.0	11.0	11.371496200561523	3.070864677429199
1.0	4530000.0	4540000.0	7.0	11.232375144958496	3.071282148361206
1.0	4640000.0	4650000.0	6.0	10.036346435546875	3.05535626411438
1.0	4750000.0	4760000.0	12.0	9.40576171875	3.0332961082458496
1.0	5060000.0	5070000.0	10.0	8.591134071350098	2.9877114295959473
1.0	5190000.0	5200000.0	7.0	7.529492378234863	2.8888144493103027
1.0	5230000.0	5240000.0	11.0	7.795897006988525	2.9232678413391113
1.0	5320000.0	5330000.0	12.0	8.25792407989502	2.959916353225708
1.0	5330000.0	5340000.0	12.0	8.352078437805176	2.970191478729248
1.0	5340000.0	5350000.0	8.0	8.904264450073242	3.0052576065063477
1.0	5510000.0	5520000.0	7.0	7.4668755531311035	2.8927416801452637
1.0	5530000.0	5540000.0	10.0	7.7968339920043945	2.9248454570770264
1.0	5540000.0	5550000.0	8.0	6.947864532470703	2.8317015171051025
1.0	5570000.0	5580000.0	3.0	6.883528232574463	2.8209245204925537
1.0	5590000.0	5600000.0	6.0	7.0560455322265625	2.8389732837677
1.0	5600000.0	5610000.0	8.0	5.8202223777771	2.6256253719329834
1.0	5720000.0	5730000.0	6.0	7.560172080993652	2.89190411567688
1.0	5780000.0	5790000.0	12.0	7.006041049957275	2.8311686515808105
1.0	5820000.0	5830000.0	14.0	6.445731163024902	2.7410004138946533
1.0	5960000.0	5970000.0	3.0	2.4580326080322266	1.304728627204895
1.0	6030000.0	6040000.0	3.0	2.139770984649658	1.147412657737732
1.0	6050000.0	6060000.0	2.0	3.0511741638183594	1.7389713525772095
1.0	6070000.0	6080000.0	4.0	3.1639835834503174	1.6481497287750244
1.0	6090000.0	6100000.0	4.0	3.3146286010742188	1.719620943069458
1.0	6200000.0	6210000.0	4.0	4.366620063781738	2.1569457054138184
1.0	6210000.0	6220000.0	6.0	3.763836622238159	1.9144484996795654
1.0	6220000.0	6230000.0	5.0	4.599918365478516	2.2413411140441895
1.0	6230000.0	6240000.0	4.0	3.9948439598083496	2.0113110542297363
1.0	6280000.0	6290000.0	2.0	2.1369247436523438	1.1471893787384033
1.0	6380000.0	6390000.0	1.0	2.0547804832458496	1.105019211769104
1.0	6430000.0	6440000.0	3.0	2.0447990894317627	1.099755048751831
1.0	6450000.0	6460000.0	2.0	2.449486494064331	1.4562170505523682
1.0	6480000.0	6490000.0	5.0	3.1673812866210938	1.6447941064834595
1.0	6550000.0	6560000.0	2.0	2.2821743488311768	1.3697941303253174
1.0	6560000.0	6570000.0	4.0	4.615074634552002	2.2434628009796143
1.0	6570000.0	6580000.0	4.0	3.7543892860412598	1.9163271188735962
1.0	6640000.0	6650000.0	4.0	2.4945459365844727	1.4788885116577148
1.0	6730000.0	6740000.0	0.0	1.9653282165527344	1.0603668689727783
1.0	6800000.0	6810000.0	5.0	3.0690054893493652	1.5993143320083618
1.0	6960000.0	6970000.0	2.0	2.969900369644165	1.556006669998169
1.0	6980000.0	6990000.0	6.0	3.4541077613830566	1.7804088592529297
1.0	7030000.0	7040000.0	4.0	4.228873252868652	2.1122899055480957
1.0	7040000.0	7050000.0	6.0	4.535397529602051	2.2223665714263916
1.0	7110000.0	7120000.0	5.0	5.516501426696777	2.5286598205566406
1.0	7160000.0	7170000.0	4.0	5.329110622406006	2.491304874420166
1.0	7220000.0	7230000.0	6.0	5.3668904304504395	2.5053811073303223
1.0	7370000.0	7380000.0	5.0	4.362696647644043	2.1658387184143066
1.0	7420000.0	7430000.0	6.0	4.755702018737793	2.293109893798828
1.0	7440000.0	7450000.0	3.0	3.834184169769287	1.9568164348602295
1.0	7480000.0	7490000.0	6.0	4.201491832733154	2.0963470935821533
1.0	7530000.0	7540000.0	6.0	3.8803272247314453	1.9686298370361328
1.0	7540000.0	7550000.0	3.0	3.784034252166748	1.9287452697753906
1.0	7560000.0	7570000.0	3.0	4.243985652923584	2.10984206199646
1.0	7620000.0	7630000.0	1.0	3.8451220989227295	1.952064871788025
1.0	7740000.0	7750000.0	8.0	3.420118808746338	1.7639286518096924
1.0	7760000.0	7770000.0	5.0	2.383423328399658	1.270349383354187
1.0	7790000.0	7800000.0	3.0	2.9061343669891357	1.5245848894119263
1.0	7800000.0	7810000.0	3.0	2.044071912765503	1.0979952812194824
1.0	7810000.0	7820000.0	4.0	2.0761749744415283	1.1125901937484741
1.0	7860000.0	7870000.0	1.0	1.8287006616592407	0.9950321316719055
1.0	7920000.0	7930000.0	2.0	3.0822558403015137	1.6181665658950806
1.0	7990000.0	8000000.0	1.0	2.8548545837402344	1.499460220336914
1.0	8070000.0	8080000.0	0.0	1.5788326263427734	0.8819980621337891
1.0	8100000.0	8110000.0	0.0	1.929645299911499	1.0476775169372559
1.0	8140000.0	8150000.0	1.0	2.0447635650634766	1.1025664806365967
1.0	8180000.0	8190000.0	1.0	2.077998399734497	1.1102235317230225
1.0	8200000.0	8210000.0	1.0	2.296510696411133	1.2209022045135498
1.0	8290000.0	8300000.0	3.0	2.6496598720550537	1.3969308137893677
1.0	8330000.0	8340000.0	3.0	2.8080239295959473	1.4722368717193604
1.0	8350000.0	8360000.0	1.0	2.7830920219421387	1.4607667922973633
1.0	8410000.0	8420000.0	0.0	2.043516159057617	1.1080610752105713
1.0	8530000.0	8540000.0	1.0	1.8442989587783813	1.0012409687042236
1.0	8560000.0	8570000.0	2.0	1.741926908493042	0.9514514207839966
1.0	8610000.0	8620000.0	1.0	1.7935622930526733	0.9761968851089478
1.0	8620000.0	8630000.0	1.0	2.0070433616638184	1.0768357515335083
1.0	8690000.0	8700000.0	3.0	1.74485182762146	0.9534788131713867
1.0	8750000.0	8760000.0	2.0	1.7061504125595093	0.9359275102615356
1.0	8830000.0	8840000.0	4.0	1.7825489044189453	0.9710738062858582
1.0	8870000.0	8880000.0	3.0	1.6080706119537354	0.9924646615982056
1.0	8910000.0	8920000.0	2.0	2.091007947921753	1.1237598657608032
1.0	8940000.0	8950000.0	2.0	2.4270694255828857	1.288254976272583
1.0	8960000.0	8970000.0	2.0	2.638747453689575	1.392409324645996
1.0	8970000.0	8980000.0	2.0	2.733161449432373	1.4372214078903198
1.0	9190000.0	9200000.0	4.0	2.3958239555358887	1.2680294513702393
1.0	9350000.0	9360000.0	3.0	2.597484827041626	1.5297253131866455
1.0	9430000.0	9440000.0	3.0	2.2982099056243896	1.2203881740570068
1.0	9460000.0	9470000.0	2.0	3.2312304973602295	1.6791632175445557
1.0	9520000.0	9530000.0	2.0	3.0478243827819824	1.5880959033966064
1.0	9560000.0	9570000.0	3.0	3.0206193923950195	1.5790035724639893
1.0	9640000.0	9650000.0	2.0	1.8692213296890259	1.024019479751587
1.0	9670000.0	9680000.0	5.0	2.608289957046509	1.376639485359192
1.0	9730000.0	9740000.0	1.0	3.3957676887512207	1.7510745525360107
1.0	9790000.0	9800000.0	0.0	2.0768072605133057	1.1155815124511719
1.0	9810000.0	9820000.0	2.0	2.0888848304748535	1.122077226638794
1.0	9840000.0	9850000.0	1.0	2.0464749336242676	1.1008574962615967
1.0	9870000.0	9880000.0	1.0	1.8074455261230469	0.9844148755073547
1.0	9890000.0	9900000.0	1.0	2.3261373043060303	1.2332755327224731
1.0	9940000.0	9950000.0	3.0	1.878965973854065	1.0190972089767456
1.0	10000000.0	10010000.0	2.0	1.9829864501953125	1.2068421840667725
1.0	10100000.0	10110000.0	0.0	1.9280517101287842	1.0459058284759521
1.0	10110000.0	10120000.0	4.0	1.9712352752685547	1.0676052570343018
1.0	10140000.0	10150000.0	3.0	2.0368714332580566	1.0958484411239624
1.0	10240000.0	10250000.0	2.0	1.937443733215332	1.0449377298355103
1.0	10270000.0	10280000.0	3.0	2.1117043495178223	1.2781879901885986
1.0	10420000.0	10430000.0	0.0	1.6331545114517212	0.9023208618164062
1.0	10610000.0	10620000.0	1.0	1.6796417236328125	0.9231651425361633
1.0	10620000.0	10630000.0	3.0	1.7572927474975586	0.9606990814208984
1.0	10650000.0	10660000.0	0.0	1.7222448587417603	0.9444116353988647
1.0	10660000.0	10670000.0	2.0	1.820845603942871	0.9896988868713379
1.0	10670000.0	10680000.0	2.0	2.1671535968780518	1.1556346416473389
1.0	10710000.0	10720000.0	2.0	2.0831055641174316	1.112517237663269
1.0	10800000.0	10810000.0	0.0	2.249159574508667	1.1959608793258667
1.0	10810000.0	10820000.0	3.0	2.2585883140563965	1.20224928855896
1.0	10990000.0	11000000.0	2.0	3.1808953285217285	1.6516796350479126
1.0	11010000.0	11020000.0	2.0	3.511758327484131	1.802619218826294
1.0	11070000.0	11080000.0	2.0	3.2901196479797363	1.841024398803711
1.0	11080000.0	11090000.0	1.0	1.7716478109359741	0.9673941731452942
1.0	11120000.0	11130000.0	5.0	1.953718900680542	1.1131733655929565
1.0	11130000.0	11140000.0	1.0	1.930199384689331	1.0429707765579224
1.0	11210000.0	11220000.0	6.0	1.7294292449951172	0.9470203518867493
1.0	11270000.0	11280000.0	3.0	1.8940004110336304	1.0252385139465332
1.0	11290000.0	11300000.0	1.0	1.9660778045654297	1.0618293285369873
1.0	11300000.0	11310000.0	1.0	2.0070173740386963	1.082173228263855
1.0	11310000.0	11320000.0	2.0	2.101331949234009	1.1299116611480713
1.0	11480000.0	11490000.0	3.0	5.231614112854004	2.4560492038726807
1.0	11580000.0	11590000.0	1.0	5.085858345031738	2.4276461601257324
1.0	11620000.0	11630000.0	8.0	4.905621528625488	2.3568451404571533
1.0	11710000.0	11720000.0	1.0	2.5248947143554688	1.3725780248641968
1.0	11810000.0	11820000.0	1.0	2.7966208457946777	1.4679553508758545
1.0	11820000.0	11830000.0	2.0	3.843667507171631	1.946266770362854
1.0	11840000.0	11850000.0	1.0	2.276304244995117	1.2236672639846802
1.0	11850000.0	11860000.0	0.0	2.1254069805145264	1.1446541547775269
1.0	11860000.0	11870000.0	0.0	3.0996177196502686	1.7600456476211548
1.0	11890000.0	11900000.0	2.0	2.0380313396453857	1.0971791744232178
1.0	11970000.0	11980000.0	4.0	2.1528313159942627	1.1551463603973389
1.0	12040000.0	12050000.0	4.0	2.3068132400512695	1.3073527812957764
1.0	12070000.0	12080000.0	0.0	2.0084023475646973	1.0817043781280518
1.0	12080000.0	12090000.0	1.0	2.4681038856506348	1.3099782466888428
1.0	12180000.0	12190000.0	4.0	3.037466049194336	1.5847182273864746
1.0	12210000.0	12220000.0	3.0	2.6331746578216553	1.388127088546753
1.0	12370000.0	12380000.0	1.0	1.6672859191894531	0.9181610941886902
1.0	12400000.0	12410000.0	0.0	1.47568941116333	0.83644038438797
1.0	12460000.0	12470000.0	3.0	1.5488587617874146	0.868324875831604
1.0	12490000.0	12500000.0	0.0	1.654090166091919	0.9124071002006531
1.0	12540000.0	12550000.0	4.0	1.8068873882293701	1.0216662883758545
1.0	12550000.0	12560000.0	3.0	1.740777611732483	0.9544302225112915
1.0	12580000.0	12590000.0	2.0	1.9116474390029907	1.0327627658843994
1.0	12680000.0	12690000.0	2.0	2.3067147731781006	1.2226482629776
1.0	12690000.0	12700000.0	2.0	3.0719683170318604	1.6052114963531494
1.0	12700000.0	12710000.0	3.0	3.165847063064575	1.6470963954925537
1.0	12730000.0	12740000.0	2.0	3.523160219192505	1.8083149194717407
1.0	12750000.0	12760000.0	3.0	3.5156846046447754	1.8048503398895264
1.0	12770000.0	12780000.0	5.0	3.8630661964416504	1.960942268371582
1.0	12790000.0	12800000.0	8.0	4.023307800292969	2.030700922012329
1.0	12800000.0	12810000.0	3.0	4.014688968658447	2.0191433429718018
1.0	12860000.0	12870000.0	8.0	3.677447557449341	1.877984642982483
1.0	13810000.0	13820000.0	5.0	4.042976379394531	2.0291781425476074
1.0	13830000.0	13840000.0	1.0	3.5735220909118652	1.8301540613174438
1.0	13840000.0	13850000.0	7.0	4.3645734786987305	2.1556460857391357
1.0	13870000.0	13880000.0	1.0	4.589932918548584	2.2451395988464355
1.0	13910000.0	13920000.0	3.0	3.2199389934539795	1.6763503551483154
1.0	13960000.0	13970000.0	4.0	3.657109498977661	1.869659423828125
1.0	13970000.0	13980000.0	1.0	3.2718613147735596	1.6953929662704468
1.0	14020000.0	14030000.0	4.0	3.183321475982666	1.6636232137680054
1.0	14030000.0	14040000.0	1.0	2.489718198776245	1.3172712326049805
1.0	14060000.0	14070000.0	1.0	2.189213514328003	1.1687265634536743
1.0	14080000.0	14090000.0	4.0	1.900644063949585	1.0299556255340576
1.0	14100000.0	14110000.0	3.0	2.234907388687134	1.1907787322998047
1.0	14130000.0	14140000.0	3.0	1.9659150838851929	1.0587784051895142
1.0	14240000.0	14250000.0	1.0	2.5812458992004395	1.3733818531036377
1.0	14300000.0	14310000.0	4.0	2.707037925720215	1.4220912456512451
1.0	14330000.0	14340000.0	4.0	2.9925551414489746	1.5609418153762817
1.0	14360000.0	14370000.0	3.0	2.9733023643493652	1.5541722774505615
1.0	14370000.0	14380000.0	1.0	3.1943001747131348	1.6583093404769897
1.0	14420000.0	14430000.0	3.0	3.2543766498565674	1.6851775646209717
1.0	14460000.0	14470000.0	3.0	2.8311760425567627	1.4952844381332397
1.0	14580000.0	14590000.0	4.0	2.8344016075134277	1.4913724660873413
1.0	14690000.0	14700000.0	2.0	3.7712130546569824	1.920715570449829
1.0	14740000.0	14750000.0	2.0	3.632733106613159	1.8558237552642822
1.0	14780000.0	14790000.0	2.0	3.401215076446533	1.7564022541046143
1.0	14800000.0	14810000.0	2.0	3.538149356842041	1.8145376443862915
1.0	14890000.0	14900000.0	5.0	4.053859233856201	2.032960891723633
1.0	14930000.0	14940000.0	4.0	3.4986259937286377	1.79757821559906
1.0	14990000.0	15000000.0	3.0	3.806870222091675	1.9325424432754517
1.0	15000000.0	15010000.0	0.0	3.9712250232696533	2.0072460174560547
1.0	15010000.0	15020000.0	2.0	4.269556999206543	2.1209285259246826
1.0	15020000.0	15030000.0	2.0	3.764178514480591	1.918222427368164
1.0	15070000.0	15080000.0	4.0	4.017267227172852	2.026686191558838
1.0	15120000.0	15130000.0	4.0	3.6188042163848877	1.85517156124115
1.0	15160000.0	15170000.0	5.0	4.024019241333008	2.0352590084075928
1.0	15190000.0	15200000.0	3.0	3.7833220958709717	1.9259965419769287
1.0	15230000.0	15240000.0	5.0	2.640319347381592	1.3920385837554932
1.0	15300000.0	15310000.0	0.0	2.259795665740967	1.203480839729309
1.0	15340000.0	15350000.0	1.0	1.8944923877716064	1.0257899761199951
1.0	15370000.0	15380000.0	3.0	1.8240333795547485	0.9917793273925781
1.0	15390000.0	15400000.0	1.0	1.9456008672714233	1.0457289218902588
1.0	15470000.0	15480000.0	0.0	2.139690399169922	1.1446375846862793
1.0	15530000.0	15540000.0	1.0	2.429969072341919	1.286461353302002
1.0	15600000.0	15610000.0	6.0	3.812669277191162	1.9388481378555298
1.0	15610000.0	15620000.0	1.0	3.507472276687622	1.8063958883285522
1.0	15630000.0	15640000.0	3.0	3.147103786468506	1.6418430805206299
1.0	15720000.0	15730000.0	1.0	3.1189839839935303	1.6258680820465088
1.0	15740000.0	15750000.0	2.0	2.3366479873657227	1.2428172826766968
1.0	15770000.0	15780000.0	1.0	3.600705623626709	1.8428055047988892
1.0	15990000.0	16000000.0	1.0	1.762451171875	0.9613149762153625
1.0	16030000.0	16040000.0	1.0	1.8271911144256592	0.9926257133483887
1.0	16070000.0	16080000.0	2.0	2.1316771507263184	1.1377136707305908
1.0	16090000.0	16100000.0	2.0	1.9689509868621826	1.063482642173767
1.0	16160000.0	16170000.0	0.0	2.2433114051818848	1.2228518724441528
1.0	16220000.0	16230000.0	1.0	1.6763967275619507	0.9230860471725464
1.0	16230000.0	16240000.0	2.0	1.6980159282684326	0.9334295392036438
1.0	16260000.0	16270000.0	3.0	1.8031442165374756	0.9827641248703003
1.0	16330000.0	16340000.0	7.0	2.199658155441284	1.1718127727508545
1.0	16450000.0	16460000.0	1.0	2.114471435546875	1.1283273696899414
1.0	16520000.0	16530000.0	2.0	1.8963983058929443	1.025043249130249
1.0	16560000.0	16570000.0	1.0	1.7214263677597046	1.0576752424240112
1.0	16700000.0	16710000.0	3.0	1.778757095336914	0.9704723358154297
1.0	16760000.0	16770000.0	3.0	2.6983208656311035	1.5782575607299805
1.0	17250000.0	17260000.0	4.0	2.0907416343688965	1.121370792388916
1.0	17350000.0	17360000.0	1.0	2.179312229156494	1.1679166555404663
1.0	17430000.0	17440000.0	7.0	3.4999892711639404	1.8062160015106201
1.0	17480000.0	17490000.0	2.0	5.8888139724731445	2.623689889907837
1.0	17570000.0	17580000.0	10.0	4.829018592834473	2.335662841796875
1.0	17920000.0	17930000.0	1.0	1.752691626548767	0.9556447267532349
1.0	17980000.0	17990000.0	4.0	2.765289783477783	1.4532166719436646
1.0	18030000.0	18040000.0	4.0	3.851593017578125	1.9525375366210938
1.0	18050000.0	18060000.0	7.0	4.369426727294922	2.156332492828369
1.0	18180000.0	18190000.0	5.0	5.702408790588379	2.589261531829834
1.0	18190000.0	18200000.0	4.0	5.538729667663574	2.5431838035583496
1.0	18200000.0	18210000.0	9.0	5.626060485839844	2.556825637817383
1.0	18240000.0	18250000.0	3.0	6.03497314453125	2.664937734603882
1.0	18280000.0	18290000.0	6.0	5.991576194763184	2.6567788124084473
1.0	18290000.0	18300000.0	5.0	6.128388404846191	2.681424617767334
1.0	18350000.0	18360000.0	6.0	6.223565101623535	2.7002670764923096
1.0	18360000.0	18370000.0	5.0	6.115649223327637	2.6803224086761475
1.0	18380000.0	18390000.0	8.0	6.391367435455322	2.7303466796875
1.0	18390000.0	18400000.0	4.0	5.952439785003662	2.648324728012085
1.0	18440000.0	18450000.0	7.0	6.1430816650390625	2.688385009765625
1.0	18480000.0	18490000.0	6.0	6.22670841217041	2.700817584991455
1.0	18570000.0	18580000.0	8.0	6.54208517074585	2.762141704559326
1.0	18650000.0	18660000.0	5.0	6.931764125823975	2.8254733085632324
1.0	18730000.0	18740000.0	6.0	6.373456954956055	2.723336935043335
1.0	18790000.0	18800000.0	4.0	4.259696960449219	2.1334404945373535
1.0	18830000.0	18840000.0	5.0	4.405394077301025	2.1868669986724854
1.0	18840000.0	18850000.0	2.0	3.8219056129455566	1.951012372970581
1.0	18850000.0	18860000.0	4.0	4.021492004394531	2.0291473865509033
1.0	18920000.0	18930000.0	3.0	4.679982662200928	2.2774739265441895
1.0	19000000.0	19010000.0	10.0	4.279598712921143	2.128636121749878
1.0	19010000.0	19020000.0	3.0	5.350498676300049	2.480966091156006
1.0	19090000.0	19100000.0	6.0	5.082455635070801	2.4101245403289795
1.0	19120000.0	19130000.0	6.0	5.09352970123291	2.4108903408050537
1.0	19170000.0	19180000.0	1.0	4.322691917419434	2.1406521797180176
1.0	19190000.0	19200000.0	1.0	3.3592262268066406	1.7406784296035767
1.0	19350000.0	19360000.0	5.0	2.3313183784484863	1.2366999387741089
1.0	19360000.0	19370000.0	2.0	2.5525994300842285	1.3453092575073242
1.0	19390000.0	19400000.0	1.0	1.8811047077178955	1.0180076360702515
1.0	19420000.0	19430000.0	2.0	1.6535332202911377	0.9147990942001343
1.0	19520000.0	19530000.0	1.0	1.6298153400421143	0.902900218963623
1.0	19570000.0	19580000.0	1.0	2.907590389251709	1.6751829385757446
1.0	19680000.0	19690000.0	0.0	1.710031509399414	0.9443534016609192
1.0	19710000.0	19720000.0	0.0	1.6437005996704102	0.9066274762153625
1.0	19760000.0	19770000.0	2.0	1.6557142734527588	1.0198261737823486
1.0	19770000.0	19780000.0	3.0	1.6273577213287354	0.9003299474716187
1.0	19780000.0	19790000.0	1.0	1.7826101779937744	0.9871733784675598
1.0	19800000.0	19810000.0	4.0	1.798486351966858	1.1020058393478394
1.0	19810000.0	19820000.0	3.0	2.707624912261963	1.5826737880706787
1.0	19850000.0	19860000.0	3.0	2.208697557449341	1.1748251914978027
1.0	19900000.0	19910000.0	3.0	3.163290500640869	1.64346444606781
1.0	19980000.0	19990000.0	4.0	2.0211100578308105	1.0868459939956665
1.0	20040000.0	20050000.0	1.0	1.9786899089813232	1.0658339262008667
1.0	20070000.0	20080000.0	1.0	2.229980230331421	1.1872481107711792
1.0	20110000.0	20120000.0	1.0	1.930965781211853	1.0430132150650024
1.0	20170000.0	20180000.0	2.0	3.12717866897583	1.6257178783416748
1.0	20180000.0	20190000.0	5.0	3.287111759185791	1.7113368511199951
1.0	20260000.0	20270000.0	2.0	3.9802298545837402	2.0023953914642334
1.0	20380000.0	20390000.0	2.0	3.38482403755188	1.7554619312286377
1.0	20410000.0	20420000.0	2.0	3.840846300125122	1.9501451253890991
1.0	20580000.0	20590000.0	8.0	4.213083267211914	2.110403537750244
1.0	20590000.0	20600000.0	2.0	4.603443145751953	2.256129503250122
1.0	20620000.0	20630000.0	13.0	4.677403926849365	2.2808315753936768
1.0	20640000.0	20650000.0	6.0	5.2693376541137695	2.4697582721710205
1.0	20780000.0	20790000.0	2.0	5.137607574462891	2.4289565086364746
1.0	20790000.0	20800000.0	6.0	5.168482303619385	2.442432165145874
1.0	20830000.0	20840000.0	7.0	2.572701930999756	1.517606496810913
1.0	20910000.0	20920000.0	1.0	3.6716625690460205	1.881434440612793
1.0	20940000.0	20950000.0	3.0	3.7714405059814453	1.9233410358428955
1.0	20990000.0	21000000.0	3.0	3.8549065589904785	1.9585813283920288
1.0	21020000.0	21030000.0	5.0	2.850184440612793	1.4958763122558594
1.0	21050000.0	21060000.0	5.0	2.3795299530029297	1.271715521812439
1.0	21080000.0	21090000.0	2.0	2.1103761196136475	1.1340630054473877
1.0	21160000.0	21170000.0	1.0	1.9207265377044678	1.0397112369537354
1.0	21300000.0	21310000.0	1.0	1.6210190057754517	0.8966542482376099
1.0	21430000.0	21440000.0	2.0	1.8156836032867432	0.9879254102706909
1.0	21450000.0	21460000.0	1.0	1.7654483318328857	0.962741494178772
1.0	21650000.0	21660000.0	1.0	1.7374372482299805	1.066896915435791
1.0	21660000.0	21670000.0	1.0	1.8220889568328857	1.0477831363677979
1.0	21690000.0	21700000.0	2.0	2.4452342987060547	1.2922544479370117
1.0	21700000.0	21710000.0	4.0	2.316664457321167	1.2411922216415405
1.0	21810000.0	21820000.0	2.0	1.9939273595809937	1.06938636302948
1.0	21850000.0	21860000.0	4.0	1.8890269994735718	1.0212703943252563
1.0	21980000.0	21990000.0	0.0	2.1105432510375977	1.1554925441741943
1.0	21990000.0	22000000.0	1.0	1.6889606714248657	0.9352022409439087
1.0	22000000.0	22010000.0	0.0	1.6168861389160156	0.8947790861129761
1.0	22010000.0	22020000.0	1.0	1.747860312461853	0.9548117518424988
1.0	22240000.0	22250000.0	0.0	1.6841446161270142	0.9317989349365234
1.0	22350000.0	22360000.0	4.0	2.1887125968933105	1.1898295879364014
1.0	22380000.0	22390000.0	0.0	1.7637361288070679	0.9707809686660767
1.0	22400000.0	22410000.0	2.0	1.5064151287078857	0.8497005701065063
1.0	22420000.0	22430000.0	3.0	1.6709225177764893	0.9230294227600098
1.0	22470000.0	22480000.0	3.0	2.413808822631836	1.3012425899505615
1.0	22480000.0	22490000.0	3.0	2.71335768699646	1.431067705154419
1.0	22540000.0	22550000.0	2.0	2.3854494094848633	1.2678701877593994
1.0	22560000.0	22570000.0	0.0	2.5604052543640137	1.349758267402649
1.0	22660000.0	22670000.0	6.0	2.9682722091674805	1.557695746421814
1.0	22680000.0	22690000.0	0.0	3.2194926738739014	1.6692659854888916
1.0	22720000.0	22730000.0	0.0	3.1268749237060547	1.625463843345642
1.0	22770000.0	22780000.0	3.0	3.007422685623169	1.6148802042007446
1.0	22810000.0	22820000.0	2.0	2.158090114593506	1.1595797538757324
1.0	22830000.0	22840000.0	1.0	2.0997750759124756	1.1284945011138916
1.0	22930000.0	22940000.0	5.0	4.200037956237793	2.092710256576538
1.0	23030000.0	23040000.0	2.0	2.425341844558716	1.2929553985595703
1.0	23050000.0	23060000.0	0.0	3.392498016357422	1.74993896484375
1.0	23080000.0	23090000.0	2.0	3.014598846435547	1.5731148719787598
1.0	23200000.0	23210000.0	4.0	2.480923891067505	1.3169643878936768
1.0	23250000.0	23260000.0	3.0	3.488328218460083	1.7919546365737915
1.0	23350000.0	23360000.0	2.0	1.7713168859481812	0.968741238117218
1.0	23440000.0	23450000.0	1.0	1.6522576808929443	0.913020133972168
1.0	23460000.0	23470000.0	2.0	1.7334022521972656	0.9484429359436035
1.0	23500000.0	23510000.0	1.0	2.416104793548584	1.2799228429794312
1.0	23610000.0	23620000.0	0.0	1.7800296545028687	0.9731870889663696
1.0	23640000.0	23650000.0	1.0	1.7936359643936157	0.978386402130127
1.0	23690000.0	23700000.0	5.0	2.2531299591064453	1.2175421714782715
1.0	23700000.0	23710000.0	1.0	2.042649269104004	1.0933997631072998
1.0	23760000.0	23770000.0	3.0	2.1280405521392822	1.1367552280426025
1.0	23850000.0	23860000.0	1.0	2.7247612476348877	1.5907810926437378
1.0	23870000.0	23880000.0	2.0	1.8576358556747437	1.0084850788116455
1.0	23930000.0	23940000.0	4.0	2.4825620651245117	1.3115873336791992
1.0	23990000.0	24000000.0	2.0	3.0995163917541504	1.6124680042266846
1.0	24060000.0	24070000.0	3.0	1.6792385578155518	0.9233226776123047
1.0	24100000.0	24110000.0	1.0	2.3509116172790527	1.405726671218872
1.0	24210000.0	24220000.0	4.0	2.301694393157959	1.2561390399932861
1.0	24220000.0	24230000.0	2.0	1.881969690322876	1.0170457363128662
1.0	24230000.0	24240000.0	3.0	2.1846818923950195	1.1768054962158203
1.0	24250000.0	24260000.0	2.0	2.0233962535858154	1.1051305532455444
1.0	24300000.0	24310000.0	0.0	1.3886702060699463	0.8702210187911987
1.0	24330000.0	24340000.0	0.0	1.9384372234344482	1.0481460094451904
1.0	24370000.0	24380000.0	3.0	2.0327749252319336	1.091343641281128
1.0	24400000.0	24410000.0	2.0	2.4870710372924805	1.3521406650543213
1.0	24760000.0	24770000.0	2.0	1.7478797435760498	0.9560181498527527
1.0	24770000.0	24780000.0	2.0	1.7162597179412842	0.9408662915229797
1.0	24810000.0	24820000.0	2.0	2.0984702110290527	1.1514966487884521
1.0	24820000.0	24830000.0	0.0	2.132662534713745	1.1382057666778564
1.0	24830000.0	24840000.0	0.0	1.8795197010040283	1.0165224075317383
1.0	24850000.0	24860000.0	1.0	2.0177836418151855	1.083642840385437
1.0	24890000.0	24900000.0	0.0	2.162757158279419	1.1546714305877686
1.0	24910000.0	24920000.0	1.0	2.197995662689209	1.1741740703582764
1.0	25020000.0	25030000.0	2.0	2.5490176677703857	1.346970796585083
1.0	25040000.0	25050000.0	5.0	2.5085935592651367	1.3295204639434814
1.0	25110000.0	25120000.0	0.0	1.8062822818756104	0.9835058450698853
1.0	25170000.0	25180000.0	2.0	2.1837093830108643	1.1730897426605225
1.0	25230000.0	25240000.0	4.0	3.974919557571411	2.002495527267456
1.0	25260000.0	25270000.0	3.0	4.487980842590332	2.2065963745117188
1.0	25290000.0	25300000.0	7.0	4.1812310218811035	2.097201108932495
1.0	25340000.0	25350000.0	6.0	5.336022853851318	2.4758005142211914
1.0	25420000.0	25430000.0	6.0	4.692418575286865	2.282510280609131
1.0	25450000.0	25460000.0	4.0	4.255550384521484	2.125349521636963
1.0	25460000.0	25470000.0	7.0	4.10561466217041	2.06363844871521
1.0	25670000.0	25680000.0	0.0	1.7686405181884766	0.9647372961044312
1.0	25810000.0	25820000.0	2.0	1.657599687576294	0.914974570274353
1.0	25890000.0	25900000.0	3.0	1.6705405712127686	0.9185172319412231
1.0	25920000.0	25930000.0	1.0	2.194910764694214	1.1761740446090698
1.0	25980000.0	25990000.0	2.0	2.0509021282196045	1.104306697845459
1.0	25990000.0	26000000.0	1.0	2.2422947883605957	1.1929229497909546
1.0	26030000.0	26040000.0	2.0	2.230215072631836	1.186436414718628
1.0	26140000.0	26150000.0	3.0	3.2597179412841797	1.8282852172851562
1.0	26180000.0	26190000.0	1.0	2.0297188758850098	1.1200320720672607
1.0	26240000.0	26250000.0	3.0	2.1278276443481445	1.1481974124908447
1.0	26250000.0	26260000.0	1.0	2.5550849437713623	1.3489211797714233
1.0	26360000.0	26370000.0	0.0	2.745948076248169	1.4427525997161865
1.0	26380000.0	26390000.0	3.0	3.129218578338623	1.6263363361358643
1.0	26420000.0	26430000.0	0.0	2.832890748977661	1.4858009815216064
1.0	26430000.0	26440000.0	2.0	3.3579063415527344	1.8692115545272827
1.0	26460000.0	26470000.0	2.0	2.6121137142181396	1.3780772686004639
1.0	26500000.0	26510000.0	4.0	1.7941935062408447	0.9765263795852661
1.0	26510000.0	26520000.0	3.0	2.100493907928467	1.120320200920105
1.0	26520000.0	26530000.0	4.0	2.6790032386779785	1.407885193824768
1.0	26590000.0	26600000.0	0.0	1.8263788223266602	0.9938541650772095
1.0	26600000.0	26610000.0	1.0	2.514066696166992	1.4886302947998047
1.0	26630000.0	26640000.0	3.0	1.9504573345184326	1.1885535717010498
1.0	26640000.0	26650000.0	0.0	2.6688857078552246	1.4042519330978394
1.0	26760000.0	26770000.0	2.0	2.1297903060913086	1.1433995962142944
1.0	26900000.0	26910000.0	1.0	2.352438449859619	1.2471659183502197
1.0	26910000.0	26920000.0	3.0	3.206578016281128	1.6628777980804443
1.0	26980000.0	26990000.0	5.0	2.6170849800109863	1.3838177919387817
1.0	27000000.0	27010000.0	3.0	2.376582622528076	1.259508490562439
1.0	27040000.0	27050000.0	2.0	1.5706403255462646	0.8762615919113159
1.0	27100000.0	27110000.0	2.0	1.6765998601913452	0.9252971410751343
1.0	27150000.0	27160000.0	1.0	1.6528812646865845	1.018196702003479
1.0	27170000.0	27180000.0	2.0	1.8107398748397827	0.9852491617202759
1.0	27300000.0	27310000.0	3.0	2.372943162918091	1.2568223476409912
1.0	27310000.0	27320000.0	0.0	2.4657063484191895	1.3070863485336304
1.0	27320000.0	27330000.0	1.0	1.993194341659546	1.2125612497329712
1.0	27340000.0	27350000.0	3.0	2.221555709838867	1.1866858005523682
1.0	27420000.0	27430000.0	1.0	1.8436378240585327	1.0003060102462769
1.0	27650000.0	27660000.0	2.0	1.6646497249603271	0.917587399482727
1.0	27670000.0	27680000.0	2.0	1.5989538431167603	0.892251193523407
1.0	27710000.0	27720000.0	1.0	1.8608843088150024	1.1377274990081787
1.0	27760000.0	27770000.0	3.0	1.4983429908752441	0.8561145663261414
1.0	27840000.0	27850000.0	2.0	2.1734066009521484	1.311745047569275
1.0	27850000.0	27860000.0	2.0	3.6754119396209717	1.9983508586883545
1.0	27930000.0	27940000.0	3.0	2.4435830116271973	1.3043895959854126
1.0	27980000.0	27990000.0	5.0	2.3576714992523193	1.2498582601547241
1.0	28010000.0	28020000.0	2.0	3.0228991508483887	1.5824520587921143
1.0	28060000.0	28070000.0	2.0	2.074781894683838	1.1146806478500366
1.0	28080000.0	28090000.0	1.0	1.9334895610809326	1.0451809167861938
1.0	28110000.0	28120000.0	1.0	1.5862396955490112	0.8838334083557129
1.0	28190000.0	28200000.0	2.0	2.388988494873047	1.2675542831420898
1.0	28340000.0	28350000.0	4.0	1.6755294799804688	0.9222114682197571
1.0	28390000.0	28400000.0	0.0	1.7836923599243164	0.9732664227485657
1.0	28460000.0	28470000.0	1.0	2.7787153720855713	1.4575996398925781
1.0	28540000.0	28550000.0	1.0	1.8564151525497437	1.0078566074371338
1.0	28580000.0	28590000.0	3.0	2.9133028984069824	1.677760362625122
1.0	28590000.0	28600000.0	1.0	1.6690037250518799	0.9202489852905273
1.0	28600000.0	28610000.0	3.0	1.8228909969329834	0.9914475679397583
1.0	28620000.0	28630000.0	3.0	2.5813727378845215	1.3655519485473633
1.0	28680000.0	28690000.0	4.0	2.117623805999756	1.135887861251831
1.0	28690000.0	28700000.0	1.0	2.534069061279297	1.49856436252594
1.0	28760000.0	28770000.0	0.0	1.5834382772445679	0.8820365071296692
1.0	28800000.0	28810000.0	1.0	1.7076915502548218	0.9362548589706421
1.0	28810000.0	28820000.0	1.0	1.6506385803222656	0.9102999567985535
1.0	28820000.0	28830000.0	0.0	1.6142776012420654	0.8968883752822876
1.0	28840000.0	28850000.0	3.0	1.6799672842025757	1.033790946006775
1.0	28900000.0	28910000.0	4.0	3.5590717792510986	1.9514400959014893
1.0	29050000.0	29060000.0	5.0	2.7413277626037598	1.4408676624298096
1.0	29090000.0	29100000.0	4.0	1.948756217956543	1.0528838634490967
1.0	29110000.0	29120000.0	1.0	3.5546844005584717	1.8217217922210693
1.0	29120000.0	29130000.0	2.0	3.348634719848633	1.729440689086914
1.0	29190000.0	29200000.0	6.0	2.6905486583709717	1.4228862524032593
1.0	29280000.0	29290000.0	2.0	1.748801827430725	0.9550169110298157
1.0	29290000.0	29300000.0	0.0	1.8852243423461914	1.0212140083312988
1.0	29310000.0	29320000.0	1.0	1.9002234935760498	1.0280230045318604
1.0	29390000.0	29400000.0	3.0	1.9010956287384033	1.0295028686523438
1.0	29450000.0	29460000.0	3.0	2.4255099296569824	1.2886497974395752
1.0	29540000.0	29550000.0	0.0	1.6383016109466553	0.9058632850646973
1.0	29550000.0	29560000.0	1.0	1.404195785522461	0.8784990310668945
1.0	29580000.0	29590000.0	0.0	2.048900604248047	1.1021497249603271
1.0	29630000.0	29640000.0	1.0	2.4438133239746094	1.2951066493988037
1.0	29710000.0	29720000.0	5.0	5.209346771240234	2.444676160812378
1.0	29730000.0	29740000.0	2.0	5.09733772277832	2.4120516777038574
1.0	29740000.0	29750000.0	3.0	5.081263542175293	2.4146618843078613
1.0	29760000.0	29770000.0	1.0	5.546132564544678	2.5556931495666504
1.0	29790000.0	29800000.0	4.0	4.287889003753662	2.135899782180786
1.0	29830000.0	29840000.0	4.0	3.1398277282714844	1.6325210332870483
1.0	29860000.0	29870000.0	6.0	3.0462348461151123	1.5898000001907349
1.0	30030000.0	30040000.0	3.0	3.9006171226501465	1.989140272140503
1.0	30050000.0	30060000.0	6.0	4.015115737915039	2.0154240131378174
1.0	30110000.0	30120000.0	6.0	5.96356201171875	2.6423211097717285
1.0	30150000.0	30160000.0	1.0	6.4247145652771	2.746568202972412
1.0	30160000.0	30170000.0	7.0	6.092681884765625	2.676041603088379
1.0	30190000.0	30200000.0	6.0	6.944490909576416	2.8074910640716553
1.0	30200000.0	30210000.0	14.0	5.51839017868042	2.5467886924743652
1.0	30220000.0	30230000.0	4.0	6.1833930015563965	2.69142484664917
1.0	30230000.0	30240000.0	8.0	5.272531986236572	2.4805994033813477
1.0	30270000.0	30280000.0	2.0	6.752105712890625	2.7893691062927246
1.0	30290000.0	30300000.0	3.0	5.778853416442871	2.6157937049865723
1.0	30350000.0	30360000.0	8.0	6.377352237701416	2.7217917442321777
1.0	30410000.0	30420000.0	10.0	6.039882659912109	2.6672043800354004
1.0	30420000.0	30430000.0	12.0	6.566831111907959	2.759650945663452
1.0	30460000.0	30470000.0	6.0	6.368708610534668	2.730612277984619
1.0	30470000.0	30480000.0	4.0	6.07081413269043	2.677076816558838
1.0	30510000.0	30520000.0	4.0	7.4995574951171875	2.8695404529571533
1.0	30660000.0	30670000.0	5.0	5.173704147338867	2.45251727104187
1.0	30680000.0	30690000.0	8.0	5.079962253570557	2.4212846755981445
1.0	30760000.0	30770000.0	4.0	5.7896504402160645	2.6184403896331787
1.0	30830000.0	30840000.0	3.0	5.21578311920166	2.4607365131378174
1.0	30900000.0	30910000.0	0.0	5.1456217765808105	2.4438798427581787
1.0	30940000.0	30950000.0	5.0	5.443955421447754	2.511868476867676
1.0	30950000.0	30960000.0	9.0	6.1181206703186035	2.661592483520508
1.0	30980000.0	30990000.0	9.0	5.264142036437988	2.4639217853546143
1.0	31040000.0	31050000.0	2.0	4.8453779220581055	2.3423051834106445
1.0	31150000.0	31160000.0	2.0	4.41351318359375	2.184415340423584
1.0	31230000.0	31240000.0	3.0	3.68394136428833	1.886129379272461
1.0	31260000.0	31270000.0	5.0	3.552811861038208	1.8228988647460938
1.0	31330000.0	31340000.0	5.0	2.688779354095459	1.4152143001556396
1.0	31450000.0	31460000.0	1.0	1.653276801109314	0.9134017825126648
1.0	31490000.0	31500000.0	1.0	1.5103687047958374	0.8514357805252075
1.0	31540000.0	31550000.0	2.0	2.7367968559265137	1.4381810426712036
1.0	31560000.0	31570000.0	3.0	3.320723295211792	1.7182337045669556
1.0	31600000.0	31610000.0	6.0	3.4362759590148926	1.7695220708847046
1.0	31620000.0	31630000.0	3.0	2.840320587158203	1.4927928447723389
1.0	31690000.0	31700000.0	3.0	3.39782452583313	1.7544472217559814
1.0	31790000.0	31800000.0	0.0	1.8441112041473389	1.0010875463485718
1.0	31800000.0	31810000.0	3.0	1.6972484588623047	0.934640109539032
1.0	31860000.0	31870000.0	2.0	2.6207950115203857	1.3804066181182861
1.0	31930000.0	31940000.0	2.0	2.5716726779937744	1.3602474927902222
1.0	31970000.0	31980000.0	4.0	3.214691162109375	1.6685457229614258
1.0	32050000.0	32060000.0	3.0	2.0058064460754395	1.0949989557266235
1.0	32060000.0	32070000.0	5.0	2.8148856163024902	1.4753191471099854
1.0	32100000.0	32110000.0	1.0	1.8279283046722412	0.9976068735122681
1.0	32150000.0	32160000.0	2.0	2.837120771408081	1.491545557975769
1.0	32170000.0	32180000.0	5.0	2.676093339920044	1.4094135761260986
1.0	32280000.0	32290000.0	1.0	2.6641178131103516	1.4045082330703735
1.0	32290000.0	32300000.0	2.0	2.455979824066162	1.3026145696640015
1.0	32310000.0	32320000.0	4.0	2.269631862640381	1.2054436206817627
1.0	32330000.0	32340000.0	6.0	2.8549158573150635	1.500505805015564
1.0	32360000.0	32370000.0	5.0	2.3706281185150146	1.2558879852294922
1.0	32390000.0	32400000.0	1.0	1.765337586402893	0.9679248929023743
1.0	32530000.0	32540000.0	1.0	1.7102468013763428	1.051233172416687
1.0	32710000.0	32720000.0	3.0	3.504551410675049	1.8064775466918945
1.0	32740000.0	32750000.0	5.0	3.8484249114990234	1.9484344720840454
1.0	32800000.0	32810000.0	6.0	2.9550249576568604	1.696485161781311
1.0	32890000.0	32900000.0	4.0	3.753979444503784	1.9132473468780518
1.0	32960000.0	32970000.0	2.0	2.597653865814209	1.3803642988204956
1.0	33050000.0	33060000.0	1.0	1.8753173351287842	1.015223741531372
1.0	33090000.0	33100000.0	1.0	1.777075171470642	0.9687841534614563
1.0	33110000.0	33120000.0	1.0	1.483573317527771	0.9219483137130737
1.0	33140000.0	33150000.0	0.0	1.6537656784057617	0.9171417951583862
1.0	33170000.0	33180000.0	1.0	2.383596897125244	1.263092041015625
1.0	33200000.0	33210000.0	5.0	2.274326801300049	1.365654706954956
1.0	33210000.0	33220000.0	3.0	1.6801669597625732	0.9245888590812683
1.0	33270000.0	33280000.0	2.0	1.719327688217163	0.9443365931510925
1.0	33400000.0	33410000.0	0.0	1.7598135471343994	0.9604169130325317
1.0	33440000.0	33450000.0	2.0	2.096721887588501	1.12046480178833
1.0	33480000.0	33490000.0	1.0	1.6027389764785767	0.8930444717407227
1.0	33590000.0	33600000.0	1.0	2.2091224193573	1.200669765472412
1.0	33640000.0	33650000.0	3.0	2.164628028869629	1.3069965839385986
1.0	33660000.0	33670000.0	0.0	2.415348529815674	1.2766640186309814
1.0	33680000.0	33690000.0	2.0	2.2826297283172607	1.2121909856796265
1.0	33690000.0	33700000.0	2.0	2.2875263690948486	1.2285104990005493
1.0	33700000.0	33710000.0	2.0	2.0890069007873535	1.1303303241729736
1.0	33800000.0	33810000.0	1.0	1.4454572200775146	0.8232626914978027
1.0	33900000.0	33910000.0	3.0	3.933887481689453	1.9920527935028076
1.0	33990000.0	34000000.0	2.0	5.486564636230469	2.5353782176971436
1.0	34050000.0	34060000.0	7.0	5.2470903396606445	2.4680800437927246
1.0	34120000.0	34130000.0	5.0	4.897771835327148	2.3613834381103516
1.0	34150000.0	34160000.0	10.0	4.7665581703186035	2.3163135051727295
1.0	34210000.0	34220000.0	6.0	5.329918384552002	2.493988513946533
1.0	34220000.0	34230000.0	6.0	5.121917247772217	2.4213194847106934
1.0	34270000.0	34280000.0	5.0	5.370902061462402	2.50752592086792
1.0	34310000.0	34320000.0	9.0	5.087613105773926	2.4073920249938965
1.0	34380000.0	34390000.0	3.0	5.680100917816162	2.5789377689361572
1.0	34410000.0	34420000.0	3.0	6.904992580413818	2.800077438354492
1.0	34480000.0	34490000.0	7.0	6.089302062988281	2.675987720489502
1.0	34500000.0	34510000.0	6.0	5.836075782775879	2.6235313415527344
1.0	34590000.0	34600000.0	5.0	7.215523719787598	2.8536739349365234
1.0	34710000.0	34720000.0	2.0	3.378570079803467	1.7544679641723633
1.0	34790000.0	34800000.0	2.0	5.2582221031188965	2.464081048965454
1.0	34910000.0	34920000.0	6.0	6.415566921234131	2.730123281478882
1.0	34940000.0	34950000.0	4.0	6.097249984741211	2.674455165863037
1.0	34960000.0	34970000.0	5.0	6.138792991638184	2.6716537475585938
1.0	34970000.0	34980000.0	4.0	5.853285789489746	2.625979423522949
1.0	35110000.0	35120000.0	2.0	5.9837212562561035	2.6530442237854004
1.0	35210000.0	35220000.0	4.0	4.672189712524414	2.275886297225952
1.0	35310000.0	35320000.0	5.0	2.374821901321411	1.267974853515625
1.0	35400000.0	35410000.0	1.0	3.9184036254882812	1.9936702251434326
1.0	35420000.0	35430000.0	5.0	2.3682901859283447	1.2562062740325928
1.0	35490000.0	35500000.0	1.0	2.031142473220825	1.2337348461151123
1.0	35500000.0	35510000.0	2.0	3.3788256645202637	1.74343740940094
1.0	35510000.0	35520000.0	3.0	3.6649768352508545	1.8723113536834717
1.0	35550000.0	35560000.0	2.0	2.101374626159668	1.1288328170776367
1.0	35700000.0	35710000.0	1.0	3.778599977493286	1.9217153787612915
1.0	35710000.0	35720000.0	6.0	3.280862331390381	1.699272871017456
1.0	35740000.0	35750000.0	3.0	1.8980220556259155	1.0283180475234985
1.0	35770000.0	35780000.0	1.0	1.8682537078857422	1.0136606693267822
1.0	35780000.0	35790000.0	0.0	1.9918254613876343	1.0740784406661987
1.0	35950000.0	35960000.0	3.0	1.6423051357269287	0.905886173248291
1.0	35990000.0	36000000.0	2.0	1.6624116897583008	0.9158693552017212
1.0	36110000.0	36120000.0	6.0	3.7313008308410645	1.9000303745269775
1.0	36140000.0	36150000.0	7.0	3.811258316040039	1.9324172735214233
1.0	36200000.0	36210000.0	3.0	2.546083688735962	1.350059151649475
1.0	36210000.0	36220000.0	4.0	2.523776054382324	1.3376816511154175
1.0	36220000.0	36230000.0	3.0	2.357205390930176	1.2581373453140259
1.0	36300000.0	36310000.0	3.0	2.3034844398498535	1.2254612445831299
1.0	36320000.0	36330000.0	2.0	1.9908580780029297	1.0691328048706055
1.0	36400000.0	36410000.0	3.0	1.6561956405639648	0.9146213531494141
1.0	36420000.0	36430000.0	1.0	1.7483539581298828	0.9562456011772156
1.0	36480000.0	36490000.0	2.0	1.9062366485595703	1.0319137573242188
1.0	36490000.0	36500000.0	1.0	1.9353783130645752	1.0453590154647827
1.0	36560000.0	36570000.0	4.0	1.9005801677703857	1.0276873111724854
1.0	36570000.0	36580000.0	3.0	2.3992412090301514	1.2707146406173706
1.0	36580000.0	36590000.0	3.0	2.4513888359069824	1.2980669736862183
1.0	36690000.0	36700000.0	1.0	2.010368824005127	1.2221626043319702
1.0	36710000.0	36720000.0	2.0	1.6114498376846313	0.8943105936050415
1.0	36790000.0	36800000.0	2.0	2.2266898155212402	1.185303807258606
1.0	36910000.0	36920000.0	4.0	2.015179395675659	1.0857257843017578
1.0	36950000.0	36960000.0	0.0	2.691371440887451	1.4180667400360107
1.0	37040000.0	37050000.0	5.0	4.3438944816589355	2.156238079071045
1.0	37120000.0	37130000.0	5.0	6.082265377044678	2.6751558780670166
1.0	37180000.0	37190000.0	8.0	6.579321384429932	2.770632743835449
1.0	37280000.0	37290000.0	4.0	7.783776760101318	2.9224929809570312
1.0	37300000.0	37310000.0	17.0	7.313446044921875	2.8726577758789062
1.0	37310000.0	37320000.0	5.0	7.4392852783203125	2.8883960247039795
1.0	37420000.0	37430000.0	9.0	8.389491081237793	2.9679932594299316
1.0	37430000.0	37440000.0	7.0	7.912665367126465	2.9302215576171875
1.0	37440000.0	37450000.0	8.0	8.110910415649414	2.9456074237823486
1.0	37450000.0	37460000.0	2.0	7.389636039733887	2.8795883655548096
1.0	37790000.0	37800000.0	4.0	6.014954090118408	2.6577165126800537
1.0	37850000.0	37860000.0	5.0	5.197074890136719	2.4412636756896973
1.0	37910000.0	37920000.0	1.0	3.3955893516540527	1.7594997882843018
1.0	38040000.0	38050000.0	3.0	2.362200975418091	1.2617899179458618
1.0	38080000.0	38090000.0	5.0	4.62344217300415	2.2482943534851074
1.0	38180000.0	38190000.0	2.0	3.942603349685669	1.9996484518051147
1.0	38220000.0	38230000.0	4.0	3.638359546661377	1.8568203449249268
1.0	38240000.0	38250000.0	6.0	3.265024185180664	1.7003759145736694
1.0	38330000.0	38340000.0	3.0	1.808693289756775	0.984923243522644
1.0	38440000.0	38450000.0	1.0	1.7261784076690674	0.945493221282959
1.0	38500000.0	38510000.0	1.0	2.6699366569519043	1.4061683416366577
1.0	38660000.0	38670000.0	8.0	4.234556674957275	2.116983652114868
1.0	38750000.0	38760000.0	2.0	3.7596302032470703	1.9209620952606201
1.0	39060000.0	39070000.0	9.0	4.094908714294434	2.0599632263183594
1.0	39130000.0	39140000.0	5.0	3.6681270599365234	1.8777803182601929
1.0	39190000.0	39200000.0	4.0	3.4840850830078125	1.8001724481582642
1.0	39200000.0	39210000.0	5.0	4.953930854797363	2.3756778240203857
1.0	39210000.0	39220000.0	2.0	4.618952751159668	2.2610580921173096
1.0	39240000.0	39250000.0	9.0	4.517307281494141	2.210214138031006
1.0	39280000.0	39290000.0	4.0	3.4881675243377686	1.793787956237793
1.0	39300000.0	39310000.0	1.0	2.132810115814209	1.1443454027175903
1.0	39360000.0	39370000.0	1.0	2.2206919193267822	1.182481050491333
1.0	39570000.0	39580000.0	2.0	3.430490016937256	1.8990962505340576
1.0	39600000.0	39610000.0	2.0	1.7689716815948486	0.9662903547286987
1.0	39740000.0	39750000.0	1.0	1.74380624294281	0.9566460847854614
1.0	39830000.0	39840000.0	2.0	1.999670386314392	1.0773931741714478
1.0	39880000.0	39890000.0	5.0	1.6825370788574219	0.9264736175537109
1.0	39890000.0	39900000.0	1.0	1.6361984014511108	0.9057281613349915
1.0	39910000.0	39920000.0	1.0	1.6998062133789062	0.9359868764877319
1.0	40100000.0	40110000.0	1.0	3.2565701007843018	1.688910722732544
1.0	40120000.0	40130000.0	6.0	3.680342197418213	1.8753750324249268
1.0	40130000.0	40140000.0	5.0	3.0630669593811035	1.5951560735702515
1.0	40200000.0	40210000.0	6.0	2.3185830116271973	1.3889000415802002
1.0	40210000.0	40220000.0	1.0	2.1178390979766846	1.1372748613357544
1.0	40240000.0	40250000.0	0.0	3.8636200428009033	1.9573522806167603
1.0	40260000.0	40270000.0	2.0	3.2353012561798096	1.6774380207061768
1.0	40280000.0	40290000.0	3.0	3.232790470123291	1.677772879600525
1.0	40290000.0	40300000.0	1.0	3.0503640174865723	1.5915939807891846
1.0	40300000.0	40310000.0	2.0	1.904484748840332	1.0328782796859741
1.0	40310000.0	40320000.0	1.0	1.9991929531097412	1.1135519742965698
1.0	40320000.0	40330000.0	10.0	1.7614997625350952	0.9623981714248657
1.0	40330000.0	40340000.0	6.0	1.8500206470489502	1.0051997900009155
1.0	40390000.0	40400000.0	3.0	2.809191942214966	1.475790023803711
1.0	40440000.0	40450000.0	0.0	2.498656988143921	1.3240573406219482
1.0	40450000.0	40460000.0	5.0	2.2834811210632324	1.2130343914031982
1.0	40520000.0	40530000.0	0.0	1.8794448375701904	1.0331522226333618
1.0	40550000.0	40560000.0	1.0	2.2267794609069824	1.1896259784698486
1.0	40560000.0	40570000.0	1.0	2.892568349838257	1.6683871746063232
1.0	40610000.0	40620000.0	2.0	2.589935064315796	1.364768385887146
1.0	40670000.0	40680000.0	3.0	2.0370943546295166	1.0965794324874878
1.0	40780000.0	40790000.0	6.0	2.5455636978149414	1.347069501876831
1.0	40840000.0	40850000.0	3.0	2.0076541900634766	1.0826365947723389
1.0	40890000.0	40900000.0	3.0	2.6067612171173096	1.3749675750732422
1.0	40940000.0	40950000.0	0.0	2.70536732673645	1.5816030502319336
1.0	40970000.0	40980000.0	2.0	2.173490047454834	1.311789870262146
1.0	41060000.0	41070000.0	7.0	4.028700351715088	2.025838613510132
1.0	41070000.0	41080000.0	4.0	3.7256782054901123	1.9014899730682373
1.0	41100000.0	41110000.0	5.0	3.4432740211486816	1.777134895324707
1.0	41210000.0	41220000.0	3.0	2.0404720306396484	1.1005408763885498
1.0	41240000.0	41250000.0	0.0	2.369149923324585	1.2584120035171509
1.0	41290000.0	41300000.0	3.0	3.2421557903289795	1.6811975240707397
1.0	41300000.0	41310000.0	2.0	3.326464891433716	1.7226088047027588
1.0	41320000.0	41330000.0	5.0	2.436534881591797	1.2929017543792725
1.0	41350000.0	41360000.0	7.0	3.644305467605591	1.8623167276382446
1.0	41390000.0	41400000.0	4.0	3.1741018295288086	1.6485583782196045
1.0	41400000.0	41410000.0	6.0	2.51218843460083	1.327221155166626
1.0	41410000.0	41420000.0	0.0	2.8063931465148926	1.4749146699905396
1.0	41430000.0	41440000.0	4.0	2.723482608795166	1.4314287900924683
1.0	41470000.0	41480000.0	0.0	1.8704884052276611	1.0153281688690186
1.0	41520000.0	41530000.0	3.0	1.8219032287597656	0.9895604848861694
1.0	41650000.0	41660000.0	2.0	1.94097101688385	1.049079179763794
1.0	41710000.0	41720000.0	1.0	2.2772433757781982	1.209079384803772
1.0	41740000.0	41750000.0	2.0	2.943981647491455	1.5407695770263672
1.0	41810000.0	41820000.0	4.0	3.3000473976135254	1.7075080871582031
1.0	41820000.0	41830000.0	3.0	2.626486301422119	1.3883213996887207
1.0	41850000.0	41860000.0	6.0	2.897648334503174	1.5155757665634155
1.0	41960000.0	41970000.0	3.0	2.0268588066101074	1.0904417037963867
1.0	42070000.0	42080000.0	1.0	2.114861488342285	1.1300026178359985
1.0	42140000.0	42150000.0	1.0	2.4267845153808594	1.2920304536819458
1.0	42170000.0	42180000.0	2.0	2.407559871673584	1.2810741662979126
1.0	42300000.0	42310000.0	1.0	2.297940254211426	1.2178218364715576
1.0	42310000.0	42320000.0	3.0	1.9817787408828735	1.0753872394561768
1.0	42330000.0	42340000.0	2.0	2.011139392852783	1.081130862236023
1.0	42380000.0	42390000.0	1.0	2.180649995803833	1.2135443687438965
1.0	42390000.0	42400000.0	1.0	2.375343084335327	1.2568328380584717
1.0	42440000.0	42450000.0	4.0	2.320571184158325	1.230153203010559
1.0	42530000.0	42540000.0	3.0	3.2404041290283203	1.687076210975647
1.0	42550000.0	42560000.0	5.0	3.14201283454895	1.6370210647583008
1.0	42600000.0	42610000.0	7.0	3.019538402557373	1.5751596689224243
1.0	42760000.0	42770000.0	0.0	1.8346847295761108	0.9961222410202026
1.0	42770000.0	42780000.0	3.0	1.5707861185073853	0.8764885067939758
1.0	42780000.0	42790000.0	6.0	1.3864572048187256	0.7995911240577698
1.0	42790000.0	42800000.0	2.0	1.594041109085083	0.8892053365707397
1.0	42800000.0	42810000.0	0.0	2.0677390098571777	1.2540156841278076
1.0	42820000.0	42830000.0	5.0	2.6495938301086426	1.4162418842315674
1.0	42920000.0	42930000.0	1.0	2.288715362548828	1.3732388019561768
1.0	42990000.0	43000000.0	1.0	1.8431684970855713	0.9971477389335632
1.0	43000000.0	43010000.0	2.0	1.930477499961853	1.0385825634002686
1.0	43010000.0	43020000.0	0.0	1.739154577255249	0.9602015614509583
1.0	43030000.0	43040000.0	0.0	1.70146906375885	0.9333785176277161
1.0	43110000.0	43120000.0	1.0	1.9247875213623047	1.0358402729034424
1.0	43150000.0	43160000.0	2.0	1.3593990802764893	0.7982319593429565
1.0	43160000.0	43170000.0	0.0	1.654789686203003	0.9141527414321899
1.0	43200000.0	43210000.0	4.0	2.039658546447754	1.099223017692566
1.0	43230000.0	43240000.0	4.0	4.158551216125488	2.193500518798828
1.0	43250000.0	43260000.0	1.0	2.679007053375244	1.4097431898117065
1.0	43410000.0	43420000.0	2.0	1.9457114934921265	1.185874104499817
1.0	43430000.0	43440000.0	5.0	2.376350164413452	1.2612097263336182
1.0	43460000.0	43470000.0	1.0	3.618495464324951	1.8566713333129883
1.0	43500000.0	43510000.0	4.0	3.0417418479919434	1.5861701965332031
1.0	43530000.0	43540000.0	3.0	3.1544761657714844	1.6429474353790283
1.0	43610000.0	43620000.0	3.0	2.427058219909668	1.2935174703598022
1.0	43620000.0	43630000.0	4.0	2.1837453842163086	1.1666687726974487
1.0	43670000.0	43680000.0	3.0	2.343334674835205	1.2442879676818848
1.0	43710000.0	43720000.0	2.0	3.0780482292175293	1.6022615432739258
1.0	43720000.0	43730000.0	6.0	2.641730785369873	1.391143560409546
1.0	43730000.0	43740000.0	2.0	1.887067437171936	1.0328776836395264
1.0	43760000.0	43770000.0	3.0	2.5600132942199707	1.3517329692840576
1.0	43790000.0	43800000.0	4.0	2.647449493408203	1.397413969039917
1.0	43850000.0	43860000.0	4.0	2.36753511428833	1.4143270254135132
1.0	43880000.0	43890000.0	4.0	2.054762363433838	1.105132818222046
1.0	43980000.0	43990000.0	2.0	2.716083526611328	1.431819200515747
1.0	44020000.0	44030000.0	0.0	1.983313798904419	1.0691171884536743
1.0	44040000.0	44050000.0	4.0	2.046213388442993	1.0956848859786987
1.0	44050000.0	44060000.0	0.0	2.2617087364196777	1.1999541521072388
1.0	44060000.0	44070000.0	3.0	2.123445749282837	1.1333181858062744
1.0	44140000.0	44150000.0	1.0	1.8078219890594482	0.9838747978210449
1.0	44270000.0	44280000.0	8.0	1.8903039693832397	1.0211617946624756
1.0	44370000.0	44380000.0	3.0	2.0206236839294434	1.0881059169769287
1.0	44400000.0	44410000.0	1.0	1.7239700555801392	0.9494397044181824
1.0	44430000.0	44440000.0	4.0	2.8279166221618652	1.6388620138168335
1.0	44460000.0	44470000.0	4.0	2.427090883255005	1.2849156856536865
1.0	44490000.0	44500000.0	1.0	3.2106680870056152	1.8075929880142212
1.0	44520000.0	44530000.0	4.0	3.5672976970672607	1.8278663158416748
1.0	44650000.0	44660000.0	3.0	3.7410693168640137	1.9084179401397705
1.0	44690000.0	44700000.0	3.0	2.2203190326690674	1.185205101966858
1.0	44710000.0	44720000.0	2.0	2.4153168201446533	1.2823917865753174
1.0	44780000.0	44790000.0	5.0	2.356199026107788	1.2547550201416016
1.0	44890000.0	44900000.0	2.0	3.718933582305908	1.901411771774292
1.0	45000000.0	45010000.0	0.0	2.5757036209106445	1.3602705001831055
1.0	45140000.0	45150000.0	2.0	1.8871454000473022	1.1526912450790405
1.0	45190000.0	45200000.0	1.0	2.2979328632354736	1.2207114696502686
1.0	45310000.0	45320000.0	2.0	1.9322025775909424	1.0464117527008057
1.0	45430000.0	45440000.0	0.0	1.7589480876922607	0.9607555270195007
1.0	45600000.0	45610000.0	2.0	2.7019035816192627	1.4203239679336548
1.0	45610000.0	45620000.0	1.0	2.855865001678467	1.495943546295166
1.0	45620000.0	45630000.0	1.0	3.1122958660125732	1.6238521337509155
1.0	45660000.0	45670000.0	2.0	2.0311837196350098	1.0885671377182007
1.0	45690000.0	45700000.0	6.0	3.459057569503784	1.779384970664978
1.0	45710000.0	45720000.0	4.0	3.1535041332244873	1.6410843133926392
1.0	45760000.0	45770000.0	3.0	2.5556693077087402	1.3524248600006104
1.0	45790000.0	45800000.0	2.0	2.1512956619262695	1.1547847986221313
1.0	45920000.0	45930000.0	2.0	1.852792739868164	1.0047919750213623
1.0	45930000.0	45940000.0	2.0	2.033480644226074	1.0889875888824463
1.0	45940000.0	45950000.0	3.0	1.871746301651001	1.016701102256775
1.0	45970000.0	45980000.0	1.0	1.8212312459945679	0.9940878748893738
1.0	46020000.0	46030000.0	1.0	1.7810825109481812	0.9710822105407715
1.0	46120000.0	46130000.0	1.0	1.7783734798431396	0.9713410139083862
1.0	46440000.0	46450000.0	0.0	1.7043205499649048	0.9346790313720703
1.0	46540000.0	46550000.0	1.0	1.7577075958251953	0.9588930010795593
1.0	46800000.0	46810000.0	3.0	2.0066728591918945	1.09861159324646
1.0	46820000.0	46830000.0	5.0	1.778741478919983	0.9711723327636719
1.0	46890000.0	46900000.0	2.0	3.821589708328247	1.9379650354385376
1.0	46900000.0	46910000.0	3.0	3.5030250549316406	1.8026031255722046
1.0	46940000.0	46950000.0	5.0	3.243471145629883	1.6796658039093018
1.0	47030000.0	47040000.0	1.0	2.3190619945526123	1.2368042469024658
1.0	47090000.0	47100000.0	4.0	1.995031714439392	1.0758299827575684
1.0	47220000.0	47230000.0	3.0	2.0710110664367676	1.1097638607025146
1.0	47480000.0	47490000.0	4.0	2.8852126598358154	1.5149701833724976
1.0	47800000.0	47810000.0	2.0	1.9729849100112915	1.0661627054214478
1.0	47810000.0	47820000.0	1.0	2.156338930130005	1.1561938524246216
1.0	47820000.0	47830000.0	2.0	2.291938304901123	1.2205562591552734
1.0	47840000.0	47850000.0	3.0	1.9933278560638428	1.0750234127044678
1.0	47950000.0	47960000.0	3.0	3.6140124797821045	1.8483527898788452
1.0	47970000.0	47980000.0	2.0	2.7131760120391846	1.4278055429458618
1.0	48090000.0	48100000.0	4.0	3.767246961593628	1.9168436527252197
1.0	48100000.0	48110000.0	1.0	4.410246849060059	2.1703224182128906
1.0	48130000.0	48140000.0	1.0	3.7295024394989014	1.9033292531967163
1.0	48200000.0	48210000.0	3.0	4.123811721801758	2.0750069618225098
1.0	48250000.0	48260000.0	2.0	4.2912492752075195	2.1411123275756836
1.0	48380000.0	48390000.0	5.0	3.865396022796631	1.9657821655273438
1.0	48460000.0	48470000.0	7.0	3.3218135833740234	1.7247469425201416
1.0	48650000.0	48660000.0	5.0	4.223319053649902	2.1110565662384033
1.0	48680000.0	48690000.0	2.0	3.766495943069458	1.9158016443252563
1.0	48700000.0	48710000.0	6.0	2.8965561389923096	1.514467477798462
1.0	48770000.0	48780000.0	2.0	3.0307419300079346	1.5857254266738892
1.0	48810000.0	48820000.0	7.0	2.3011844158172607	1.2217998504638672
1.0	48860000.0	48870000.0	5.0	1.9968287944793701	1.0759001970291138
1.0	48870000.0	48880000.0	5.0	2.9276180267333984	1.5332876443862915
1.0	48910000.0	48920000.0	0.0	3.1088712215423584	1.6238189935684204
1.0	48920000.0	48930000.0	1.0	2.78220796585083	1.4657387733459473
1.0	49000000.0	49010000.0	5.0	5.253601551055908	2.4635181427001953
1.0	49030000.0	49040000.0	5.0	5.682355880737305	2.5778064727783203
1.0	49100000.0	49110000.0	6.0	5.547818660736084	2.5492117404937744
1.0	49130000.0	49140000.0	8.0	5.637785911560059	2.5667853355407715
1.0	49140000.0	49150000.0	6.0	5.0889081954956055	2.4278106689453125
1.0	49230000.0	49240000.0	3.0	3.384329319000244	1.7539408206939697
1.0	49260000.0	49270000.0	7.0	4.822253227233887	2.3275275230407715
1.0	49280000.0	49290000.0	2.0	4.670829772949219	2.289076328277588
1.0	49310000.0	49320000.0	6.0	5.966507911682129	2.634477138519287
1.0	49340000.0	49350000.0	5.0	5.407017707824707	2.518972158432007
1.0	49350000.0	49360000.0	9.0	5.88028621673584	2.6188113689422607
1.0	49360000.0	49370000.0	5.0	6.1940507888793945	2.6972451210021973
1.0	49370000.0	49380000.0	6.0	6.141252040863037	2.678957223892212
1.0	49400000.0	49410000.0	11.0	6.1790032386779785	2.692767381668091
1.0	49440000.0	49450000.0	3.0	6.326946258544922	2.7260851860046387
1.0	49590000.0	49600000.0	3.0	4.58778715133667	2.257485866546631
1.0	49610000.0	49620000.0	8.0	5.6838250160217285	2.582078218460083
1.0	49620000.0	49630000.0	2.0	5.8682732582092285	2.625988721847534
1.0	49650000.0	49660000.0	9.0	5.6381635665893555	2.5598995685577393
1.0	49660000.0	49670000.0	5.0	5.744234561920166	2.594205617904663
1.0	49730000.0	49740000.0	1.0	5.782756328582764	2.6050710678100586
1.0	49800000.0	49810000.0	9.0	5.608165740966797	2.558363914489746
1.0	49810000.0	49820000.0	6.0	5.718254089355469	2.586322069168091
1.0	49850000.0	49860000.0	2.0	5.797148704528809	2.6130051612854004
1.0	49920000.0	49930000.0	5.0	6.7875165939331055	2.7931106090545654
1.0	49940000.0	49950000.0	9.0	6.675734519958496	2.7716362476348877
1.0	49950000.0	49960000.0	6.0	6.11538553237915	2.6827921867370605
1.0	50080000.0	50090000.0	3.0	6.481105804443359	2.7370855808258057
1.0	50090000.0	50100000.0	4.0	6.3684539794921875	2.7242634296417236
1.0	50150000.0	50160000.0	9.0	5.932173252105713	2.6331310272216797
1.0	50210000.0	50220000.0	3.0	6.171382904052734	2.682913303375244
1.0	50540000.0	50550000.0	10.0	5.253552436828613	2.472261428833008
1.0	50690000.0	50700000.0	6.0	8.524099349975586	2.977625608444214
1.0	50700000.0	50710000.0	12.0	7.505837917327881	2.8870222568511963
1.0	50750000.0	50760000.0	8.0	7.349987983703613	2.868234395980835
1.0	50800000.0	50810000.0	7.0	6.686933994293213	2.7794792652130127
1.0	50810000.0	50820000.0	7.0	6.342215538024902	2.7231578826904297
1.0	50940000.0	50950000.0	1.0	2.072322368621826	1.113325834274292
1.0	51070000.0	51080000.0	0.0	2.132819175720215	1.1392810344696045
1.0	51190000.0	51200000.0	5.0	1.8932228088378906	1.024780035018921
1.0	51210000.0	51220000.0	2.0	2.04126238822937	1.095704436302185
1.0	51290000.0	51300000.0	3.0	2.0947937965393066	1.125841498374939
1.0	51310000.0	51320000.0	1.0	2.105764865875244	1.1313084363937378
1.0	51400000.0	51410000.0	3.0	1.8709930181503296	1.0144672393798828
1.0	51480000.0	51490000.0	4.0	2.809156894683838	1.473818063735962
1.0	51610000.0	51620000.0	3.0	2.9698307514190674	1.550510048866272
1.0	51620000.0	51630000.0	3.0	3.0307579040527344	1.5798594951629639
1.0	51660000.0	51670000.0	5.0	3.2090344429016113	1.6649863719940186
1.0	51750000.0	51760000.0	0.0	1.8502748012542725	1.0042686462402344
1.0	51770000.0	51780000.0	1.0	1.782171607017517	0.9720649719238281
1.0	51830000.0	51840000.0	1.0	1.835409164428711	0.9985535740852356
1.0	51840000.0	51850000.0	2.0	1.7943885326385498	0.982263445854187
1.0	51870000.0	51880000.0	1.0	1.8447099924087524	1.0013554096221924
1.0	51930000.0	51940000.0	2.0	1.8598495721817017	1.010168433189392
1.0	51980000.0	51990000.0	2.0	2.264808177947998	1.3606224060058594
1.0	52000000.0	52010000.0	4.0	2.820016622543335	1.4792711734771729
1.0	52040000.0	52050000.0	2.0	2.820801019668579	1.4825687408447266
1.0	52160000.0	52170000.0	4.0	1.7892792224884033	0.9762031435966492
1.0	52200000.0	52210000.0	2.0	1.5412706136703491	0.8635751605033875
1.0	52450000.0	52460000.0	2.0	2.531015396118164	1.3399988412857056
1.0	52480000.0	52490000.0	4.0	2.3876500129699707	1.269471526145935
1.0	52500000.0	52510000.0	0.0	2.0820040702819824	1.11940598487854
1.0	52550000.0	52560000.0	5.0	2.013937473297119	1.0836045742034912
1.0	52570000.0	52580000.0	6.0	3.4825522899627686	1.790167212486267
1.0	52650000.0	52660000.0	2.0	2.5089447498321533	1.3265787363052368
1.0	52660000.0	52670000.0	2.0	1.9087913036346436	1.0327037572860718
1.0	52750000.0	52760000.0	2.0	1.9735972881317139	1.0642786026000977
1.0	52760000.0	52770000.0	2.0	1.9646602869033813	1.0598276853561401
1.0	52840000.0	52850000.0	0.0	1.8681962490081787	1.0130813121795654
1.0	52870000.0	52880000.0	0.0	2.241668701171875	1.3483445644378662
1.0	52890000.0	52900000.0	2.0	1.740107774734497	0.9523416757583618
1.0	52910000.0	52920000.0	2.0	1.8134533166885376	0.9858062863349915
1.0	52960000.0	52970000.0	1.0	1.7640568017959595	0.9626380205154419
1.0	53000000.0	53010000.0	2.0	2.0833163261413574	1.1169421672821045
1.0	53040000.0	53050000.0	1.0	3.030872344970703	1.5830436944961548
1.0	53070000.0	53080000.0	7.0	2.141038656234741	1.1470671892166138
1.0	53160000.0	53170000.0	0.0	2.5507259368896484	1.4075031280517578
1.0	53200000.0	53210000.0	6.0	1.8712120056152344	1.014993667602539
1.0	53280000.0	53290000.0	3.0	1.8576982021331787	1.0095182657241821
1.0	53360000.0	53370000.0	0.0	1.8007118701934814	0.9800726771354675
1.0	53500000.0	53510000.0	0.0	1.6530907154083252	0.9124028086662292
1.0	53510000.0	53520000.0	0.0	1.6853164434432983	0.9323266744613647
1.0	53860000.0	53870000.0	2.0	4.168059349060059	2.0854034423828125
1.0	53880000.0	53890000.0	2.0	3.7036452293395996	1.8924686908721924
1.0	53950000.0	53960000.0	6.0	3.936811923980713	1.990772008895874
1.0	54010000.0	54020000.0	3.0	3.9937820434570312	2.011002779006958
1.0	54030000.0	54040000.0	2.0	3.3363699913024902	1.731561303138733
1.0	54040000.0	54050000.0	3.0	4.047744274139404	2.0336499214172363
1.0	54050000.0	54060000.0	2.0	4.189983367919922	2.0880515575408936
1.0	54090000.0	54100000.0	4.0	4.425119876861572	2.1802477836608887
1.0	54220000.0	54230000.0	1.0	3.533442735671997	1.8238763809204102
1.0	54240000.0	54250000.0	2.0	2.2871320247650146	1.223252534866333
1.0	54310000.0	54320000.0	2.0	2.1339776515960693	1.1410125494003296
1.0	54390000.0	54400000.0	0.0	1.892620325088501	1.0251809358596802
1.0	54400000.0	54410000.0	3.0	1.7984901666641235	0.9862825274467468
1.0	54440000.0	54450000.0	2.0	2.4048030376434326	1.274764895439148
1.0	54460000.0	54470000.0	5.0	2.6980957984924316	1.420116901397705
1.0	54480000.0	54490000.0	3.0	2.73724365234375	1.442014455795288
1.0	54530000.0	54540000.0	3.0	2.0130672454833984	1.0855488777160645
1.0	54590000.0	54600000.0	6.0	3.14894437789917	1.6419451236724854
1.0	54630000.0	54640000.0	4.0	2.9311394691467285	1.5374088287353516
1.0	54670000.0	54680000.0	0.0	2.4143481254577637	1.288130283355713
1.0	54700000.0	54710000.0	2.0	2.817082166671753	1.4823973178863525
1.0	54740000.0	54750000.0	7.0	2.5923991203308105	1.3940119743347168
1.0	54770000.0	54780000.0	1.0	2.472952127456665	1.3112273216247559
1.0	54960000.0	54970000.0	3.0	4.474720478057861	2.2062485218048096
1.0	54970000.0	54980000.0	5.0	5.157876014709473	2.424032688140869
1.0	55020000.0	55030000.0	3.0	3.184335231781006	1.6601436138153076
1.0	55050000.0	55060000.0	2.0	2.9263381958007812	1.5344452857971191
1.0	55140000.0	55150000.0	5.0	3.126706600189209	1.6330562829971313
1.0	55150000.0	55160000.0	1.0	3.2016491889953613	1.660426378250122
1.0	55160000.0	55170000.0	1.0	3.060762405395508	1.6158106327056885
1.0	55250000.0	55260000.0	1.0	2.2049942016601562	1.174041986465454
1.0	55270000.0	55280000.0	3.0	2.1033334732055664	1.1212375164031982
1.0	55290000.0	55300000.0	0.0	2.72564697265625	1.4310243129730225
1.0	55320000.0	55330000.0	2.0	1.5805493593215942	0.8827217221260071
1.0	55430000.0	55440000.0	6.0	2.702955484390259	1.4292309284210205
1.0	55570000.0	55580000.0	3.0	1.6957098245620728	0.9312189221382141
1.0	55600000.0	55610000.0	2.0	1.7049646377563477	0.9364801645278931
1.0	55610000.0	55620000.0	1.0	1.7701737880706787	0.967968761920929
1.0	55770000.0	55780000.0	7.0	4.330286979675293	2.140315532684326
1.0	55810000.0	55820000.0	4.0	4.756180763244629	2.2975735664367676
1.0	55860000.0	55870000.0	6.0	5.075497627258301	2.4004292488098145
1.0	55910000.0	55920000.0	5.0	4.7088494300842285	2.2922396659851074
1.0	55950000.0	55960000.0	2.0	5.156553745269775	2.423903226852417
1.0	56010000.0	56020000.0	8.0	5.29119348526001	2.4623286724090576
1.0	56020000.0	56030000.0	2.0	4.023349285125732	2.0354089736938477
1.0	56080000.0	56090000.0	4.0	4.813039779663086	2.30998158454895
1.0	56120000.0	56130000.0	3.0	3.7546730041503906	1.9197285175323486
1.0	56130000.0	56140000.0	5.0	2.7782576084136963	1.460952877998352
1.0	56180000.0	56190000.0	2.0	4.319530963897705	2.148746967315674
1.0	56190000.0	56200000.0	3.0	4.358141899108887	2.1579384803771973
1.0	56240000.0	56250000.0	4.0	4.849823474884033	2.3236403465270996
1.0	56250000.0	56260000.0	6.0	4.820817470550537	2.3090600967407227
1.0	56260000.0	56270000.0	3.0	4.5235795974731445	2.2192575931549072
1.0	56340000.0	56350000.0	2.0	5.2110185623168945	2.44162917137146
1.0	56350000.0	56360000.0	2.0	5.138986110687256	2.428246259689331
1.0	56370000.0	56380000.0	6.0	5.665096759796143	2.569739818572998
1.0	56400000.0	56410000.0	6.0	5.327820777893066	2.483211040496826
1.0	56490000.0	56500000.0	5.0	5.62509822845459	2.5626232624053955
1.0	56540000.0	56550000.0	10.0	5.04730224609375	2.3943440914154053
1.0	56620000.0	56630000.0	5.0	4.981137752532959	2.379037857055664
1.0	56660000.0	56670000.0	8.0	4.500565528869629	2.2048184871673584
1.0	56720000.0	56730000.0	6.0	4.199756622314453	2.093169689178467
1.0	56770000.0	56780000.0	1.0	3.8565380573272705	1.9511677026748657
1.0	56790000.0	56800000.0	3.0	3.4172825813293457	1.7608251571655273
1.0	56880000.0	56890000.0	5.0	2.8981502056121826	1.5181348323822021
1.0	56900000.0	56910000.0	5.0	2.5468921661376953	1.3447585105895996
1.0	56920000.0	56930000.0	6.0	3.136287212371826	1.6324838399887085
1.0	56980000.0	56990000.0	0.0	2.162701368331909	1.1605608463287354
1.0	57160000.0	57170000.0	3.0	2.732729434967041	1.4389302730560303
1.0	57210000.0	57220000.0	7.0	4.551313400268555	2.227663516998291
1.0	57270000.0	57280000.0	7.0	4.854958534240723	2.338876247406006
1.0	57320000.0	57330000.0	2.0	5.258090019226074	2.471271276473999
1.0	57360000.0	57370000.0	5.0	5.586878776550293	2.562661647796631
1.0	57500000.0	57510000.0	4.0	6.321811676025391	2.7047247886657715
1.0	57560000.0	57570000.0	4.0	5.686707019805908	2.5715837478637695
1.0	57630000.0	57640000.0	6.0	5.893463134765625	2.62585711479187
1.0	57700000.0	57710000.0	5.0	6.0668535232543945	2.6678004264831543
1.0	57720000.0	57730000.0	9.0	5.8502020835876465	2.611264705657959
1.0	57730000.0	57740000.0	3.0	6.272862911224365	2.7019753456115723
1.0	57770000.0	57780000.0	8.0	5.74325704574585	2.5913944244384766
1.0	57820000.0	57830000.0	5.0	6.082563877105713	2.670984983444214
1.0	57860000.0	57870000.0	4.0	6.391183376312256	2.729945659637451
1.0	58010000.0	58020000.0	5.0	6.961279392242432	2.8261890411376953
1.0	58070000.0	58080000.0	6.0	7.329049587249756	2.8695168495178223
1.0	58090000.0	58100000.0	6.0	7.095470428466797	2.8421807289123535
1.0	58110000.0	58120000.0	8.0	8.02099609375	2.937638521194458
1.0	58130000.0	58140000.0	3.0	7.808631896972656	2.9227421283721924
1.0	58140000.0	58150000.0	7.0	8.21502685546875	2.9536304473876953
1.0	58190000.0	58200000.0	7.0	8.181238174438477	2.943215847015381
1.0	58270000.0	58280000.0	8.0	7.454457759857178	2.8749468326568604
1.0	58280000.0	58290000.0	6.0	7.0625176429748535	2.8311703205108643
1.0	58320000.0	58330000.0	7.0	6.208970069885254	2.695413112640381
1.0	58330000.0	58340000.0	5.0	6.344809055328369	2.7237303256988525
1.0	58380000.0	58390000.0	6.0	6.4716796875	2.7348108291625977
1.0	58400000.0	58410000.0	5.0	6.854737758636475	2.7999989986419678
1.0	58420000.0	58430000.0	8.0	6.671389102935791	2.7766010761260986
1.0	58470000.0	58480000.0	7.0	5.906811237335205	2.639141321182251
1.0	58540000.0	58550000.0	5.0	6.023383140563965	2.656005859375
1.0	58560000.0	58570000.0	3.0	6.012265682220459	2.6519389152526855
1.0	58640000.0	58650000.0	7.0	4.1805219650268555	2.10304856300354
1.0	58660000.0	58670000.0	3.0	5.035464286804199	2.3917365074157715
1.0	58860000.0	58870000.0	3.0	3.34183931350708	1.7253925800323486
1.0	59010000.0	59020000.0	4.0	2.317039966583252	1.2294775247573853
1.0	59050000.0	59060000.0	1.0	2.0018367767333984	1.0738755464553833
1.0	59060000.0	59070000.0	3.0	2.3257105350494385	1.2335870265960693
1.0	59150000.0	59160000.0	1.0	1.7951431274414062	0.9790674448013306
1.0	59340000.0	59350000.0	2.0	2.297278881072998	1.2219536304473877
1.0	59450000.0	59460000.0	5.0	3.7169480323791504	1.8928565979003906
1.0	59480000.0	59490000.0	3.0	3.6709346771240234	1.8763234615325928
1.0	59520000.0	59530000.0	5.0	2.625231981277466	1.386290192604065
1.0	59540000.0	59550000.0	2.0	3.3110530376434326	1.716893196105957
1.0	59570000.0	59580000.0	2.0	4.195384979248047	2.09269380569458
1.0	59630000.0	59640000.0	3.0	4.1567864418029785	2.0743649005889893
1.0	59650000.0	59660000.0	7.0	3.764399766921997	1.919281005859375
1.0	59690000.0	59700000.0	7.0	3.7255547046661377	1.9011894464492798
1.0	59720000.0	59730000.0	0.0	2.885326385498047	1.511735200881958
1.0	59750000.0	59760000.0	3.0	2.6106200218200684	1.3778437376022339
1.0	59760000.0	59770000.0	2.0	2.3420426845550537	1.2456413507461548
1.0	59900000.0	59910000.0	0.0	1.9077136516571045	1.0518934726715088
1.0	59940000.0	59950000.0	1.0	2.2061195373535156	1.1741870641708374
1.0	60030000.0	60040000.0	4.0	2.4185938835144043	1.278806447982788
1.0	60080000.0	60090000.0	1.0	2.1629271507263184	1.1517494916915894
1.0	60170000.0	60180000.0	1.0	2.402635335922241	1.275904893875122
1.0	60180000.0	60190000.0	1.0	2.1053435802459717	1.1355701684951782
1.0	60260000.0	60270000.0	4.0	2.1025331020355225	1.1228210926055908
1.0	60270000.0	60280000.0	4.0	2.148658514022827	1.1446565389633179
1.0	60300000.0	60310000.0	0.0	1.9161258935928345	1.03587806224823
1.0	60380000.0	60390000.0	1.0	2.741145133972168	1.4400370121002197
1.0	60390000.0	60400000.0	3.0	2.609492540359497	1.3741782903671265
1.0	60450000.0	60460000.0	4.0	4.063418388366699	2.0370254516601562
1.0	60530000.0	60540000.0	3.0	4.738814353942871	2.302673578262329
1.0	60570000.0	60580000.0	6.0	4.304016590118408	2.13425612449646
1.0	60710000.0	60720000.0	10.0	4.244915962219238	2.105286121368408
1.0	60730000.0	60740000.0	3.0	3.8281569480895996	1.9554790258407593
1.0	60790000.0	60800000.0	2.0	4.932454586029053	2.352963924407959
1.0	60820000.0	60830000.0	2.0	4.117682456970215	2.0625507831573486
1.0	60830000.0	60840000.0	5.0	4.353808403015137	2.147057056427002
1.0	60870000.0	60880000.0	3.0	4.18204402923584	2.085852861404419
1.0	60930000.0	60940000.0	4.0	3.0544886589050293	1.5920484066009521
1.0	61050000.0	61060000.0	5.0	3.783487319946289	1.9232876300811768
1.0	61060000.0	61070000.0	5.0	4.094360828399658	2.0486111640930176
1.0	61070000.0	61080000.0	2.0	4.506375312805176	2.2071385383605957
1.0	61080000.0	61090000.0	2.0	4.431290149688721	2.187134265899658
1.0	61090000.0	61100000.0	4.0	4.340867042541504	2.152780055999756
1.0	61160000.0	61170000.0	6.0	5.324528694152832	2.470280170440674
1.0	61250000.0	61260000.0	8.0	6.0129804611206055	2.638777256011963
1.0	61260000.0	61270000.0	3.0	6.055946350097656	2.650815486907959
1.0	61380000.0	61390000.0	2.0	4.394272804260254	2.172785520553589
1.0	61430000.0	61440000.0	2.0	4.55828332901001	2.22996187210083
1.0	61560000.0	61570000.0	2.0	2.6684656143188477	1.406015157699585
1.0	61570000.0	61580000.0	1.0	2.241926670074463	1.1949515342712402
1.0	61600000.0	61610000.0	2.0	2.267277240753174	1.2111279964447021
1.0	61770000.0	61780000.0	2.0	2.4335923194885254	1.3107222318649292
1.0	61820000.0	61830000.0	4.0	1.8927180767059326	1.0242900848388672
1.0	61900000.0	61910000.0	1.0	2.30961537361145	1.2284958362579346
1.0	61960000.0	61970000.0	9.0	3.81807279586792	1.9345623254776
1.0	61980000.0	61990000.0	2.0	3.9671101570129395	2.0021228790283203
1.0	62110000.0	62120000.0	3.0	3.564084529876709	1.828291654586792
1.0	62160000.0	62170000.0	2.0	2.030186891555786	1.0941035747528076
1.0	62220000.0	62230000.0	3.0	1.8890901803970337	1.022819995880127
1.0	62350000.0	62360000.0	0.0	1.8389889001846313	0.9990631341934204
1.0	62430000.0	62440000.0	2.0	2.1476311683654785	1.1449806690216064
1.0	62440000.0	62450000.0	4.0	2.0272185802459717	1.088881254196167
1.0	62570000.0	62580000.0	2.0	2.3026669025421143	1.2232872247695923
1.0	62710000.0	62720000.0	5.0	3.636310577392578	1.8702754974365234
1.0	62780000.0	62790000.0	2.0	4.614043235778809	2.2667934894561768
1.0	62790000.0	62800000.0	5.0	4.55129337310791	2.226597785949707
1.0	62890000.0	62900000.0	3.0	2.941845417022705	1.5373989343643188
1.0	63150000.0	63160000.0	1.0	2.303173303604126	1.380833625793457
1.0	63170000.0	63180000.0	6.0	2.338892698287964	1.244641900062561
1.0	63190000.0	63200000.0	2.0	2.6455295085906982	1.3927894830703735
1.0	63230000.0	63240000.0	3.0	2.5462822914123535	1.3444197177886963
1.0	63240000.0	63250000.0	4.0	3.3845489025115967	1.7455154657363892
1.0	63260000.0	63270000.0	2.0	2.076253890991211	1.115673303604126
1.0	63310000.0	63320000.0	0.0	2.1884520053863525	1.173403024673462
1.0	63320000.0	63330000.0	3.0	1.9651250839233398	1.0610665082931519
1.0	63500000.0	63510000.0	4.0	4.807704448699951	2.318471908569336
1.0	63540000.0	63550000.0	8.0	5.4618330001831055	2.514263153076172
1.0	63550000.0	63560000.0	9.0	5.2905473709106445	2.466193199157715
1.0	63570000.0	63580000.0	2.0	5.244040489196777	2.46716570854187
1.0	63590000.0	63600000.0	5.0	5.85200309753418	2.616260528564453
1.0	63630000.0	63640000.0	6.0	5.552980899810791	2.5414345264434814
1.0	63640000.0	63650000.0	4.0	5.665953636169434	2.570171356201172
1.0	63650000.0	63660000.0	3.0	4.692687034606934	2.295809268951416
1.0	63710000.0	63720000.0	6.0	4.981663703918457	2.3734943866729736
1.0	63720000.0	63730000.0	0.0	5.683340549468994	2.5683646202087402
1.0	63830000.0	63840000.0	5.0	2.326660633087158	1.3931167125701904
1.0	63860000.0	63870000.0	1.0	2.1401138305664062	1.1457663774490356
1.0	63870000.0	63880000.0	3.0	1.9625705480575562	1.0607311725616455
1.0	64010000.0	64020000.0	0.0	1.7898626327514648	0.9803482294082642
1.0	64030000.0	64040000.0	1.0	1.6169519424438477	0.8996875882148743
1.0	64060000.0	64070000.0	1.0	1.803336501121521	0.9813656806945801
1.0	64140000.0	64150000.0	1.0	2.7563891410827637	1.4474414587020874
1.0	64170000.0	64180000.0	2.0	2.4284238815307617	1.3220640420913696
1.0	64420000.0	64430000.0	4.0	2.167841672897339	1.1901524066925049
1.0	64430000.0	64440000.0	2.0	2.0327277183532715	1.0982539653778076
1.0	64450000.0	64460000.0	2.0	2.071648359298706	1.1062166690826416
1.0	64570000.0	64580000.0	3.0	2.6671290397644043	1.4050357341766357
1.0	64580000.0	64590000.0	1.0	2.6394896507263184	1.388608694076538
1.0	64660000.0	64670000.0	1.0	2.293410539627075	1.2485462427139282
1.0	64670000.0	64680000.0	2.0	2.77551531791687	1.464465856552124
1.0	64720000.0	64730000.0	3.0	2.8850162029266357	1.5097601413726807
1.0	64780000.0	64790000.0	4.0	3.363147258758545	1.7426643371582031
1.0	64790000.0	64800000.0	2.0	3.4582436084747314	1.7945884466171265
1.0	64810000.0	64820000.0	2.0	2.6312599182128906	1.3985143899917603
1.0	64880000.0	64890000.0	2.0	2.9828646183013916	1.559553861618042
1.0	64890000.0	64900000.0	5.0	3.699552059173584	1.8907161951065063
1.0	64900000.0	64910000.0	4.0	3.3853182792663574	1.7462069988250732
1.0	64990000.0	65000000.0	1.0	1.873178243637085	1.011354684829712
1.0	65230000.0	65240000.0	1.0	1.9607532024383545	1.0584897994995117
1.0	65250000.0	65260000.0	2.0	1.987135648727417	1.0705628395080566
1.0	65270000.0	65280000.0	4.0	1.8562332391738892	1.0070216655731201
1.0	65350000.0	65360000.0	1.0	1.7781426906585693	0.9706757664680481
1.0	65420000.0	65430000.0	1.0	1.6774612665176392	0.9249970316886902
1.0	65490000.0	65500000.0	1.0	2.1202311515808105	1.136007308959961
1.0	65500000.0	65510000.0	2.0	2.222785234451294	1.185679316520691
1.0	65600000.0	65610000.0	8.0	3.982269763946533	2.0117945671081543
1.0	65610000.0	65620000.0	2.0	2.448047161102295	1.4327844381332397
1.0	65630000.0	65640000.0	2.0	2.6558446884155273	1.4022352695465088
1.0	65640000.0	65650000.0	4.0	2.98677396774292	1.5647104978561401
1.0	65760000.0	65770000.0	0.0	4.422010898590088	2.1897308826446533
1.0	65860000.0	65870000.0	2.0	2.7417643070220947	1.4490435123443604
1.0	66150000.0	66160000.0	7.0	4.7065324783325195	2.2871575355529785
1.0	66210000.0	66220000.0	7.0	5.638026714324951	2.5685267448425293
1.0	66240000.0	66250000.0	8.0	4.669833183288574	2.2828991413116455
1.0	66270000.0	66280000.0	4.0	5.021369457244873	2.3985917568206787
1.0	66300000.0	66310000.0	2.0	5.001168251037598	2.3939871788024902
1.0	66320000.0	66330000.0	4.0	4.698031425476074	2.2880775928497314
1.0	66360000.0	66370000.0	8.0	4.574584007263184	2.236614942550659
1.0	66480000.0	66490000.0	4.0	4.805542945861816	2.332651376724243
1.0	66490000.0	66500000.0	7.0	5.486050605773926	2.5137362480163574
1.0	66540000.0	66550000.0	4.0	5.466049671173096	2.5158183574676514
1.0	66670000.0	66680000.0	7.0	4.857639312744141	2.340482711791992
1.0	66750000.0	66760000.0	2.0	5.077183723449707	2.414433002471924
1.0	66780000.0	66790000.0	9.0	4.8058671951293945	2.3302712440490723
1.0	66790000.0	66800000.0	4.0	4.954070568084717	2.376667022705078
1.0	66810000.0	66820000.0	5.0	3.198190212249756	1.6666648387908936
1.0	66820000.0	66830000.0	4.0	3.0782694816589355	1.6119139194488525
1.0	66900000.0	66910000.0	6.0	5.635523319244385	2.5769970417022705
1.0	66940000.0	66950000.0	2.0	4.608097076416016	2.268744468688965
1.0	66960000.0	66970000.0	6.0	6.1063737869262695	2.6691486835479736
1.0	67000000.0	67010000.0	4.0	4.326380252838135	2.160781145095825
1.0	67010000.0	67020000.0	2.0	5.951445579528809	2.6284024715423584
1.0	67050000.0	67060000.0	8.0	6.961945533752441	2.819352388381958
1.0	67080000.0	67090000.0	4.0	6.702547550201416	2.7725448608398438
1.0	67170000.0	67180000.0	2.0	5.033328056335449	2.4102489948272705
1.0	67210000.0	67220000.0	6.0	4.489227771759033	2.221518039703369
1.0	67220000.0	67230000.0	5.0	4.589480400085449	2.253936290740967
1.0	67280000.0	67290000.0	3.0	3.0098440647125244	1.5767027139663696
1.0	67310000.0	67320000.0	2.0	3.053718090057373	1.5965310335159302
1.0	67410000.0	67420000.0	1.0	1.885768175125122	1.0208865404129028
1.0	67440000.0	67450000.0	1.0	1.8011547327041626	0.9877567291259766
1.0	67520000.0	67530000.0	2.0	2.6516780853271484	1.3976962566375732
1.0	67560000.0	67570000.0	2.0	3.043635129928589	1.591369390487671
1.0	67600000.0	67610000.0	5.0	2.687311887741089	1.4189116954803467
1.0	67620000.0	67630000.0	6.0	4.666025638580322	2.2677416801452637
1.0	67630000.0	67640000.0	2.0	3.6408004760742188	1.8723503351211548
1.0	67650000.0	67660000.0	5.0	5.016278266906738	2.4014782905578613
1.0	67660000.0	67670000.0	3.0	5.081660270690918	2.4081950187683105
1.0	67720000.0	67730000.0	5.0	3.908212661743164	1.9847087860107422
1.0	67760000.0	67770000.0	4.0	4.657202243804932	2.268636465072632
1.0	67800000.0	67810000.0	6.0	3.1246118545532227	1.631321668624878
1.0	67890000.0	67900000.0	2.0	2.4224045276641846	1.4424684047698975
1.0	68000000.0	68010000.0	4.0	3.613985776901245	1.8591578006744385
1.0	68020000.0	68030000.0	4.0	4.41839599609375	2.1913187503814697
1.0	68030000.0	68040000.0	5.0	4.0195112228393555	2.037015914916992
1.0	68060000.0	68070000.0	5.0	4.689286231994629	2.2876479625701904
1.0	68160000.0	68170000.0	0.0	2.70955491065979	1.4271005392074585
1.0	68180000.0	68190000.0	1.0	2.031019449234009	1.0920389890670776
1.0	68200000.0	68210000.0	2.0	1.869179129600525	1.0211308002471924
1.0	68220000.0	68230000.0	0.0	1.8244225978851318	0.9916790127754211
1.0	68240000.0	68250000.0	3.0	1.8864507675170898	1.0212581157684326
1.0	68390000.0	68400000.0	6.0	3.8383212089538574	1.9459178447723389
1.0	68460000.0	68470000.0	6.0	4.426560401916504	2.189500331878662
1.0	68480000.0	68490000.0	5.0	4.298114776611328	2.1318488121032715
1.0	68590000.0	68600000.0	1.0	2.353083372116089	1.2611181735992432
1.0	68600000.0	68610000.0	1.0	2.500293731689453	1.3206157684326172
1.0	68640000.0	68650000.0	0.0	2.4162533283233643	1.2802122831344604
1.0	68650000.0	68660000.0	2.0	2.5254604816436768	1.3335957527160645
1.0	68770000.0	68780000.0	1.0	5.081658363342285	2.4003024101257324
1.0	68840000.0	68850000.0	7.0	4.945905685424805	2.369854688644409
1.0	68940000.0	68950000.0	0.0	3.383767604827881	1.756412148475647
1.0	68950000.0	68960000.0	2.0	3.3657870292663574	1.747847318649292
1.0	68960000.0	68970000.0	8.0	4.602599620819092	2.250223159790039
1.0	69000000.0	69010000.0	6.0	6.807110786437988	2.801262140274048
1.0	69090000.0	69100000.0	9.0	8.609413146972656	2.989104986190796
1.0	69170000.0	69180000.0	19.0	11.565045356750488	3.0699894428253174
1.0	69260000.0	69270000.0	15.0	11.323391914367676	3.0694212913513184
1.0	69350000.0	69360000.0	12.0	10.747446060180664	3.0682168006896973
1.0	69470000.0	69480000.0	8.0	10.512349128723145	3.065286636352539
1.0	69480000.0	69490000.0	7.0	10.315010070800781	3.062304735183716
1.0	69510000.0	69520000.0	15.0	10.325383186340332	3.062330722808838
1.0	69550000.0	69560000.0	17.0	10.705373764038086	3.0673556327819824
1.0	69590000.0	69600000.0	11.0	11.301916122436523	3.071187734603882
1.0	69620000.0	69630000.0	12.0	11.844266891479492	3.0686419010162354
1.0	69650000.0	69660000.0	9.0	9.396143913269043	3.03300142288208
1.0	69700000.0	69710000.0	13.0	10.290728569030762	3.061760663986206
1.0	69740000.0	69750000.0	10.0	10.577486991882324	3.0663065910339355
1.0	69840000.0	69850000.0	6.0	10.916272163391113	3.0695669651031494
1.0	69870000.0	69880000.0	18.0	13.670733451843262	3.055173873901367
1.0	69900000.0	69910000.0	16.0	13.209098815917969	3.0587024688720703
1.0	69910000.0	69920000.0	12.0	10.97773265838623	3.0701284408569336
1.0	69920000.0	69930000.0	13.0	11.832491874694824	3.069239377975464
1.0	69940000.0	69950000.0	9.0	10.81883430480957	3.069187641143799
1.0	69970000.0	69980000.0	9.0	10.839582443237305	3.069828510284424
1.0	70050000.0	70060000.0	10.0	9.007271766662598	3.0130162239074707
1.0	70100000.0	70110000.0	9.0	7.877057075500488	2.933051824569702
1.0	70120000.0	70130000.0	7.0	8.127278327941895	2.951934814453125
1.0	70180000.0	70190000.0	10.0	6.765722751617432	2.8065829277038574
1.0	70190000.0	70200000.0	8.0	9.039749145507812	3.015596389770508
1.0	70210000.0	70220000.0	7.0	7.788160800933838	2.9228203296661377
1.0	70240000.0	70250000.0	12.0	8.908135414123535	3.005758047103882
1.0	70280000.0	70290000.0	15.0	8.079351425170898	2.9496829509735107
1.0	70460000.0	70470000.0	4.0	5.393690586090088	2.513685941696167
1.0	70500000.0	70510000.0	13.0	7.056920051574707	2.837027072906494
1.0	70540000.0	70550000.0	8.0	6.357344627380371	2.7337803840637207
1.0	70670000.0	70680000.0	6.0	2.4412474632263184	1.4520435333251953
1.0	70700000.0	70710000.0	2.0	2.031569242477417	1.0946016311645508
1.0	70720000.0	70730000.0	1.0	2.1470255851745605	1.1518625020980835
1.0	70750000.0	70760000.0	2.0	2.403193235397339	1.2768009901046753
1.0	70770000.0	70780000.0	5.0	2.0912833213806152	1.127152681350708
1.0	70860000.0	70870000.0	2.0	4.296588897705078	2.1270298957824707
1.0	70890000.0	70900000.0	3.0	2.320521831512451	1.2439242601394653
1.0	70950000.0	70960000.0	3.0	5.740703582763672	2.588710308074951
1.0	70990000.0	71000000.0	6.0	6.084769248962402	2.6727447509765625
1.0	71090000.0	71100000.0	1.0	8.318140983581543	2.9642038345336914
1.0	71110000.0	71120000.0	9.0	6.265227794647217	2.723707675933838
1.0	71130000.0	71140000.0	3.0	7.808844089508057	2.922879934310913
1.0	71200000.0	71210000.0	5.0	8.12329387664795	2.9494898319244385
1.0	71210000.0	71220000.0	16.0	9.049856185913086	3.01478910446167
1.0	71230000.0	71240000.0	9.0	9.33949089050293	3.029101848602295
1.0	71240000.0	71250000.0	10.0	9.727235794067383	3.0457472801208496
1.0	71300000.0	71310000.0	10.0	8.454492568969727	2.975337266921997
1.0	71320000.0	71330000.0	9.0	8.069244384765625	2.9466605186462402
1.0	71420000.0	71430000.0	6.0	7.149809837341309	2.849022150039673
1.0	71450000.0	71460000.0	8.0	5.550505638122559	2.558749198913574
1.0	71490000.0	71500000.0	4.0	5.235291481018066	2.4714155197143555
1.0	71560000.0	71570000.0	2.0	4.233871936798096	2.1143980026245117
1.0	71570000.0	71580000.0	1.0	2.8395838737487793	1.4963806867599487
1.0	71580000.0	71590000.0	2.0	3.447488307952881	1.7773033380508423
1.0	71590000.0	71600000.0	11.0	3.6347737312316895	1.8568683862686157
1.0	71690000.0	71700000.0	3.0	4.208713054656982	2.0915911197662354
1.0	71700000.0	71710000.0	6.0	3.37040638923645	1.7393878698349
1.0	71820000.0	71830000.0	3.0	4.137270450592041	2.065643072128296
1.0	71960000.0	71970000.0	7.0	4.562972068786621	2.2293648719787598
1.0	72030000.0	72040000.0	6.0	4.7086381912231445	2.2886531352996826
1.0	72170000.0	72180000.0	11.0	7.058673858642578	2.8218891620635986
1.0	72220000.0	72230000.0	4.0	6.805279731750488	2.804358959197998
1.0	72240000.0	72250000.0	12.0	6.7315521240234375	2.789463996887207
1.0	72290000.0	72300000.0	8.0	6.233050346374512	2.707287549972534
1.0	72310000.0	72320000.0	9.0	6.2422990798950195	2.7019660472869873
1.0	72330000.0	72340000.0	7.0	5.850044250488281	2.630549907684326
1.0	72340000.0	72350000.0	8.0	5.5600128173828125	2.5608949661254883
1.0	72370000.0	72380000.0	7.0	6.24141788482666	2.703871250152588
1.0	72410000.0	72420000.0	5.0	5.594430446624756	2.567150592803955
1.0	72420000.0	72430000.0	8.0	5.57948112487793	2.5644805431365967
1.0	72430000.0	72440000.0	2.0	6.578070640563965	2.7624688148498535
1.0	72460000.0	72470000.0	9.0	5.737430572509766	2.604782819747925
1.0	72480000.0	72490000.0	12.0	5.549752235412598	2.558866500854492
1.0	72530000.0	72540000.0	5.0	6.683669090270996	2.788517713546753
1.0	72540000.0	72550000.0	4.0	7.294267177581787	2.868523120880127
1.0	72600000.0	72610000.0	6.0	6.0581793785095215	2.6781535148620605
1.0	72630000.0	72640000.0	4.0	6.800327301025391	2.805068016052246
1.0	72740000.0	72750000.0	4.0	3.668769121170044	1.8795442581176758
1.0	72770000.0	72780000.0	2.0	2.36033296585083	1.2690035104751587
1.0	72830000.0	72840000.0	6.0	4.960872173309326	2.3754703998565674
1.0	72860000.0	72870000.0	5.0	5.469005584716797	2.536137819290161
1.0	72890000.0	72900000.0	6.0	6.256289482116699	2.7024176120758057
1.0	72930000.0	72940000.0	2.0	6.421544551849365	2.7472143173217773
1.0	72960000.0	72970000.0	3.0	7.09018611907959	2.8449716567993164
1.0	73000000.0	73010000.0	10.0	9.073674201965332	3.007362127304077
1.0	73080000.0	73090000.0	4.0	6.911136627197266	2.826714515686035
1.0	73110000.0	73120000.0	9.0	8.912096977233887	3.005835771560669
1.0	73180000.0	73190000.0	3.0	8.467690467834473	2.9805476665496826
1.0	73200000.0	73210000.0	10.0	9.078649520874023	3.015681743621826
1.0	73240000.0	73250000.0	13.0	10.785221099853516	3.0680418014526367
1.0	73270000.0	73280000.0	6.0	10.43761920928955	3.059852123260498
1.0	73280000.0	73290000.0	14.0	10.048208236694336	3.055436849594116
1.0	73410000.0	73420000.0	5.0	9.379663467407227	3.032057762145996
1.0	73430000.0	73440000.0	10.0	8.898236274719238	3.0076098442077637
1.0	73460000.0	73470000.0	9.0	8.393610954284668	2.9750401973724365
1.0	73510000.0	73520000.0	14.0	10.678343772888184	3.0662684440612793
1.0	73550000.0	73560000.0	7.0	10.53822135925293	3.0651650428771973
1.0	73560000.0	73570000.0	6.0	10.015124320983887	3.0546326637268066
1.0	73640000.0	73650000.0	6.0	12.299543380737305	3.0664100646972656
1.0	73670000.0	73680000.0	8.0	11.972784042358398	3.065483808517456
1.0	73750000.0	73760000.0	6.0	9.064784049987793	3.016793727874756
1.0	73840000.0	73850000.0	12.0	9.144401550292969	3.0189552307128906
1.0	73860000.0	73870000.0	6.0	7.770291328430176	2.9218618869781494
1.0	73930000.0	73940000.0	3.0	6.875266075134277	2.821669101715088
1.0	73940000.0	73950000.0	6.0	7.378212928771973	2.8754124641418457
1.0	74040000.0	74050000.0	6.0	7.098913669586182	2.836378335952759
1.0	74080000.0	74090000.0	3.0	8.14936351776123	2.953827142715454
1.0	74100000.0	74110000.0	8.0	7.954977989196777	2.9353344440460205
1.0	74140000.0	74150000.0	5.0	5.972035884857178	2.6618402004241943
1.0	74160000.0	74170000.0	11.0	7.398072242736816	2.8793134689331055
1.0	74170000.0	74180000.0	11.0	6.627924919128418	2.7777888774871826
1.0	74240000.0	74250000.0	8.0	7.029740810394287	2.8396835327148438
1.0	74320000.0	74330000.0	11.0	7.674713134765625	2.907514810562134
1.0	74470000.0	74480000.0	6.0	8.29982852935791	2.96494722366333
1.0	74500000.0	74510000.0	13.0	8.55264949798584	2.979645252227783
1.0	74660000.0	74670000.0	2.0	3.4832873344421387	1.8028513193130493
1.0	74860000.0	74870000.0	6.0	5.364394187927246	2.4840168952941895
1.0	74890000.0	74900000.0	5.0	5.932742595672607	2.633148670196533
1.0	74930000.0	74940000.0	3.0	6.93581485748291	2.8259472846984863
1.0	74970000.0	74980000.0	16.0	7.102039337158203	2.8444771766662598
1.0	75040000.0	75050000.0	9.0	8.366662979125977	2.9709603786468506
1.0	75130000.0	75140000.0	5.0	5.937832832336426	2.6436960697174072
1.0	75170000.0	75180000.0	1.0	3.6814022064208984	1.8913692235946655
1.0	75180000.0	75190000.0	2.0	3.3564090728759766	1.7483818531036377
1.0	75330000.0	75340000.0	14.0	9.958897590637207	3.052680492401123
1.0	75390000.0	75400000.0	11.0	10.177453994750977	3.0580224990844727
1.0	75410000.0	75420000.0	9.0	10.853323936462402	3.069063663482666
1.0	75460000.0	75470000.0	16.0	9.785834312438965	3.04662823677063
1.0	75540000.0	75550000.0	6.0	8.258223533630371	2.963418483734131
1.0	75580000.0	75590000.0	14.0	7.7866411209106445	2.9230797290802
1.0	75780000.0	75790000.0	7.0	7.128056526184082	2.8409602642059326
1.0	75800000.0	75810000.0	5.0	7.081966400146484	2.838745355606079
1.0	75980000.0	75990000.0	7.0	6.855804443359375	2.8041887283325195
1.0	76000000.0	76010000.0	6.0	5.612771034240723	2.576946258544922
1.0	76030000.0	76040000.0	5.0	7.296721458435059	2.8620553016662598
1.0	76130000.0	76140000.0	8.0	5.583028316497803	2.5468268394470215
1.0	76220000.0	76230000.0	3.0	3.048464059829712	1.5969154834747314
1.0	76280000.0	76290000.0	6.0	3.733992099761963	1.9128167629241943
1.0	76370000.0	76380000.0	5.0	6.8681230545043945	2.8123996257781982
1.0	76390000.0	76400000.0	8.0	7.400294303894043	2.875293016433716
1.0	76440000.0	76450000.0	11.0	8.66657543182373	2.981884479522705
1.0	76460000.0	76470000.0	10.0	7.818586826324463	2.9222867488861084
1.0	76520000.0	76530000.0	6.0	8.281288146972656	2.959533214569092
1.0	76530000.0	76540000.0	8.0	7.838339328765869	2.928950309753418
1.0	76560000.0	76570000.0	5.0	7.514496803283691	2.89532732963562
1.0	76650000.0	76660000.0	7.0	8.371759414672852	2.966325283050537
1.0	76790000.0	76800000.0	5.0	5.635580539703369	2.5821123123168945
1.0	76820000.0	76830000.0	7.0	6.784188747406006	2.785936117172241
1.0	76990000.0	77000000.0	6.0	6.899545192718506	2.812391757965088
1.0	77050000.0	77060000.0	7.0	6.377913475036621	2.727698802947998
1.0	77120000.0	77130000.0	7.0	7.227010250091553	2.8539652824401855
1.0	77180000.0	77190000.0	4.0	7.301945686340332	2.869312286376953
1.0	77340000.0	77350000.0	5.0	6.333168029785156	2.708665370941162
1.0	77370000.0	77380000.0	5.0	4.732361793518066	2.310129165649414
1.0	77380000.0	77390000.0	2.0	5.446085453033447	2.527045726776123
1.0	77400000.0	77410000.0	5.0	5.8985490798950195	2.62764835357666
1.0	77470000.0	77480000.0	2.0	5.856576919555664	2.6259236335754395
1.0	77620000.0	77630000.0	3.0	2.882901430130005	1.5144054889678955
1.0	77630000.0	77640000.0	2.0	3.1805419921875	1.6573817729949951
1.0	77670000.0	77680000.0	5.0	3.094672679901123	1.6175916194915771
1.0	77710000.0	77720000.0	4.0	5.441434383392334	2.5283679962158203
1.0	77760000.0	77770000.0	5.0	6.8130011558532715	2.7870242595672607
1.0	77770000.0	77780000.0	9.0	5.79024600982666	2.6145968437194824
1.0	77830000.0	77840000.0	3.0	5.722985744476318	2.6054279804229736
1.0	77860000.0	77870000.0	2.0	5.6063690185546875	2.5776963233947754
1.0	77970000.0	77980000.0	7.0	5.803558349609375	2.606426954269409
1.0	78040000.0	78050000.0	3.0	2.3555588722229004	1.2581065893173218
1.0	78100000.0	78110000.0	1.0	1.853171944618225	1.0057820081710815
1.0	78120000.0	78130000.0	3.0	1.9416097402572632	1.0465848445892334
1.0	78130000.0	78140000.0	0.0	1.7020833492279053	0.9354953765869141
1.0	78160000.0	78170000.0	0.0	2.0072312355041504	1.0794669389724731
1.0	78170000.0	78180000.0	0.0	1.8042325973510742	0.9817790985107422
1.0	78270000.0	78280000.0	2.0	1.7795600891113281	0.9776571393013
1.0	78320000.0	78330000.0	1.0	1.9432599544525146	1.049177646636963
1.0	78340000.0	78350000.0	3.0	2.11700439453125	1.1326106786727905
1.0	78360000.0	78370000.0	0.0	1.9018653631210327	1.0289316177368164
1.0	78380000.0	78390000.0	2.0	2.2906253337860107	1.2177915573120117
1.0	78450000.0	78460000.0	3.0	1.9770681858062744	1.0668672323226929
1.0	78480000.0	78490000.0	3.0	2.4479610919952393	1.2973229885101318
1.0	78660000.0	78670000.0	8.0	3.934607982635498	1.982889175415039
1.0	78710000.0	78720000.0	6.0	3.1767146587371826	1.652701735496521
1.0	78790000.0	78800000.0	4.0	3.6351265907287598	1.8594439029693604
1.0	78810000.0	78820000.0	3.0	4.3821563720703125	2.165555715560913
1.0	78880000.0	78890000.0	1.0	4.146285057067871	2.083435535430908
1.0	78980000.0	78990000.0	4.0	5.360692024230957	2.4768972396850586
1.0	79120000.0	79130000.0	4.0	3.410876512527466	1.7672392129898071
1.0	79140000.0	79150000.0	2.0	4.98386287689209	2.39107084274292
1.0	79160000.0	79170000.0	4.0	6.270005226135254	2.692293167114258
1.0	79170000.0	79180000.0	5.0	5.249786853790283	2.472059726715088
1.0	79190000.0	79200000.0	9.0	6.504817008972168	2.732463836669922
1.0	79230000.0	79240000.0	11.0	6.559893608093262	2.7489607334136963
1.0	79270000.0	79280000.0	2.0	6.7281494140625	2.797715425491333
1.0	79400000.0	79410000.0	7.0	7.694977760314941	2.912139654159546
1.0	79420000.0	79430000.0	7.0	8.217971801757812	2.9555063247680664
1.0	79450000.0	79460000.0	7.0	7.9123992919921875	2.9335134029388428
1.0	79530000.0	79540000.0	12.0	8.945001602172852	3.0067031383514404
1.0	79630000.0	79640000.0	9.0	7.300610542297363	2.8782217502593994
1.0	79710000.0	79720000.0	7.0	7.245812892913818	2.8587896823883057
1.0	79730000.0	79740000.0	14.0	9.34960651397705	3.021530866622925
1.0	79810000.0	79820000.0	4.0	7.248573303222656	2.866424083709717
1.0	79840000.0	79850000.0	4.0	8.833002090454102	3.0022528171539307
1.0	79850000.0	79860000.0	6.0	8.944948196411133	3.007017135620117
1.0	79870000.0	79880000.0	12.0	8.321107864379883	2.966731548309326
1.0	79890000.0	79900000.0	4.0	8.158038139343262	2.953730583190918
1.0	79910000.0	79920000.0	20.0	6.794895172119141	2.8046905994415283
1.0	80080000.0	80090000.0	5.0	7.964729309082031	2.921663522720337
1.0	80120000.0	80130000.0	3.0	5.840821266174316	2.626863479614258
1.0	80170000.0	80180000.0	10.0	6.366757392883301	2.725041151046753
1.0	80180000.0	80190000.0	6.0	6.368603706359863	2.7323148250579834
1.0	80210000.0	80220000.0	3.0	6.138524055480957	2.684223175048828
1.0	80240000.0	80250000.0	4.0	7.236431121826172	2.8507239818573
1.0	80290000.0	80300000.0	5.0	5.953549385070801	2.6519601345062256
1.0	80420000.0	80430000.0	8.0	7.982424259185791	2.9348304271698
1.0	80430000.0	80440000.0	5.0	6.426382541656494	2.7463388442993164
1.0	80480000.0	80490000.0	8.0	6.5108232498168945	2.759901523590088
1.0	80500000.0	80510000.0	6.0	6.314642906188965	2.727153778076172
1.0	80540000.0	80550000.0	10.0	6.463840484619141	2.75101900100708
1.0	80550000.0	80560000.0	6.0	7.823267936706543	2.914836883544922
1.0	80560000.0	80570000.0	10.0	7.0479607582092285	2.833371877670288
1.0	80610000.0	80620000.0	9.0	8.789046287536621	2.9938101768493652
1.0	80820000.0	80830000.0	8.0	7.290537357330322	2.8704769611358643
1.0	80850000.0	80860000.0	7.0	7.114541530609131	2.8457741737365723
1.0	80880000.0	80890000.0	5.0	6.645960807800293	2.786724805831909
1.0	80900000.0	80910000.0	12.0	6.953182220458984	2.823301076889038
1.0	80990000.0	81000000.0	10.0	6.115877151489258	2.6915249824523926
1.0	81130000.0	81140000.0	10.0	6.997241020202637	2.8333165645599365
1.0	81290000.0	81300000.0	5.0	6.719377040863037	2.7958457469940186
1.0	81300000.0	81310000.0	9.0	6.905310153961182	2.823305606842041
1.0	81310000.0	81320000.0	9.0	7.799017906188965	2.9185242652893066
1.0	81380000.0	81390000.0	8.0	6.386733531951904	2.739304304122925
1.0	81480000.0	81490000.0	8.0	7.280344486236572	2.8689513206481934
1.0	81530000.0	81540000.0	5.0	7.717596530914307	2.91642165184021
1.0	81630000.0	81640000.0	14.0	7.778131008148193	2.92008900642395
1.0	81720000.0	81730000.0	4.0	7.986760139465332	2.9385573863983154
1.0	81780000.0	81790000.0	5.0	6.715489387512207	2.7928357124328613
1.0	81800000.0	81810000.0	7.0	7.412430763244629	2.877437114715576
1.0	81860000.0	81870000.0	4.0	7.770074367523193	2.9098544120788574
1.0	81900000.0	81910000.0	11.0	7.579075813293457	2.893951892852783
1.0	81980000.0	81990000.0	4.0	7.162609100341797	2.8512208461761475
1.0	82050000.0	82060000.0	6.0	6.962346076965332	2.817607879638672
1.0	82160000.0	82170000.0	4.0	5.869776248931885	2.636197328567505
1.0	82170000.0	82180000.0	4.0	6.608917236328125	2.7615413665771484
1.0	82180000.0	82190000.0	3.0	6.130715370178223	2.6723787784576416
1.0	82240000.0	82250000.0	5.0	4.848354339599609	2.341425895690918
1.0	82320000.0	82330000.0	1.0	3.245969295501709	1.6839075088500977
1.0	82360000.0	82370000.0	2.0	2.981414318084717	1.5591847896575928
1.0	82520000.0	82530000.0	9.0	5.754432678222656	2.580643892288208
1.0	82670000.0	82680000.0	5.0	6.032042503356934	2.66119647026062
1.0	82800000.0	82810000.0	7.0	6.453825950622559	2.745530366897583
1.0	82810000.0	82820000.0	7.0	7.159332275390625	2.8358964920043945
1.0	82890000.0	82900000.0	8.0	5.129695892333984	2.4348366260528564
1.0	83250000.0	83260000.0	7.0	6.464478969573975	2.7452008724212646
1.0	83260000.0	83270000.0	2.0	5.593565940856934	2.5400376319885254
1.0	83320000.0	83330000.0	4.0	4.957386493682861	2.373215913772583
1.0	83360000.0	83370000.0	3.0	5.034201145172119	2.395677089691162
1.0	83490000.0	83500000.0	5.0	5.406828880310059	2.5002989768981934
1.0	83500000.0	83510000.0	6.0	5.539690971374512	2.5394608974456787
1.0	83610000.0	83620000.0	1.0	2.1187596321105957	1.1328835487365723
1.0	83780000.0	83790000.0	1.0	1.5381200313568115	0.8619645237922668
1.0	83890000.0	83900000.0	1.0	1.6544240713119507	0.9164555668830872
1.0	83920000.0	83930000.0	0.0	1.8528258800506592	1.0059672594070435
1.0	84010000.0	84020000.0	3.0	3.6501362323760986	1.8707472085952759
1.0	84060000.0	84070000.0	6.0	5.232743740081787	2.4392542839050293
1.0	84100000.0	84110000.0	6.0	4.973628044128418	2.382709503173828
1.0	84110000.0	84120000.0	8.0	5.647672653198242	2.553478479385376
1.0	84180000.0	84190000.0	8.0	5.025146484375	2.380017042160034
1.0	84250000.0	84260000.0	4.0	3.9065849781036377	1.9861469268798828
1.0	84260000.0	84270000.0	3.0	4.121303558349609	2.064023017883301
1.0	84270000.0	84280000.0	2.0	4.249242305755615	2.107187032699585
1.0	84300000.0	84310000.0	4.0	3.7469749450683594	1.9041118621826172
1.0	84350000.0	84360000.0	2.0	2.4213175773620605	1.2808170318603516
1.0	84410000.0	84420000.0	4.0	2.9840705394744873	1.5635989904403687
1.0	84430000.0	84440000.0	3.0	3.8379149436950684	1.952458381652832
1.0	84440000.0	84450000.0	0.0	4.05631685256958	2.0474894046783447
1.0	84530000.0	84540000.0	8.0	3.719794750213623	1.897870421409607
1.0	84540000.0	84550000.0	2.0	3.060034990310669	1.7428419589996338
1.0	84640000.0	84650000.0	1.0	2.077751636505127	1.1173619031906128
1.0	84650000.0	84660000.0	9.0	2.090773105621338	1.1226179599761963
1.0	84680000.0	84690000.0	2.0	2.4595704078674316	1.3039560317993164
1.0	84710000.0	84720000.0	3.0	2.8035709857940674	1.4713305234909058
1.0	84880000.0	84890000.0	2.0	3.3664422035217285	1.7366771697998047
1.0	84920000.0	84930000.0	5.0	2.7678775787353516	1.4549280405044556
1.0	84990000.0	85000000.0	1.0	2.0786142349243164	1.1144120693206787
1.0	85010000.0	85020000.0	2.0	2.01768159866333	1.0865092277526855
1.0	85030000.0	85040000.0	1.0	1.8551117181777954	1.0087820291519165
1.0	85060000.0	85070000.0	6.0	2.874523639678955	1.5102910995483398
1.0	85070000.0	85080000.0	2.0	3.2693850994110107	1.6974689960479736
1.0	85080000.0	85090000.0	7.0	2.6842105388641357	1.4135318994522095
1.0	85310000.0	85320000.0	4.0	3.2190070152282715	1.6767566204071045
1.0	85330000.0	85340000.0	8.0	3.5842232704162598	1.8451621532440186
1.0	85350000.0	85360000.0	6.0	4.064183235168457	2.0500741004943848
1.0	85420000.0	85430000.0	2.0	3.8279757499694824	1.9529224634170532
1.0	85460000.0	85470000.0	3.0	2.7487804889678955	1.4465121030807495
1.0	85520000.0	85530000.0	3.0	3.0309433937072754	1.5796444416046143
1.0	85560000.0	85570000.0	3.0	2.289868116378784	1.21640944480896
1.0	85580000.0	85590000.0	3.0	2.545452833175659	1.3413190841674805
1.0	85590000.0	85600000.0	1.0	2.218135356903076	1.1790190935134888
1.0	85630000.0	85640000.0	3.0	1.9775850772857666	1.0627171993255615
1.0	85720000.0	85730000.0	3.0	1.5583173036575317	0.9640548825263977
1.0	85740000.0	85750000.0	1.0	2.842822790145874	1.6457102298736572
1.0	85810000.0	85820000.0	1.0	1.8269834518432617	1.0054067373275757
1.0	85830000.0	85840000.0	1.0	1.8258346319198608	0.9914379119873047
1.0	85840000.0	85850000.0	2.0	1.9164578914642334	1.0315511226654053
1.0	85850000.0	85860000.0	4.0	1.9534895420074463	1.0507692098617554
1.0	85870000.0	85880000.0	0.0	2.2339107990264893	1.1871665716171265
1.0	85900000.0	85910000.0	1.0	2.191375732421875	1.1674331426620483
1.0	85920000.0	85930000.0	1.0	2.088592290878296	1.1223266124725342
1.0	85980000.0	85990000.0	3.0	3.11437726020813	1.621630072593689
1.0	86060000.0	86070000.0	1.0	3.105462074279785	1.6156470775604248
1.0	86120000.0	86130000.0	1.0	1.8359010219573975	0.9975837469100952
1.0	86150000.0	86160000.0	2.0	2.0497708320617676	1.1020619869232178
1.0	86220000.0	86230000.0	7.0	2.8261666297912598	1.4797227382659912
1.0	86320000.0	86330000.0	5.0	3.9645087718963623	1.9958031177520752
1.0	86360000.0	86370000.0	2.0	4.594515800476074	2.240438938140869
1.0	86370000.0	86380000.0	5.0	3.5761799812316895	1.8398878574371338
1.0	86380000.0	86390000.0	5.0	4.4580912590026855	2.196354627609253
1.0	86550000.0	86560000.0	3.0	4.647121906280518	2.2748584747314453
1.0	86570000.0	86580000.0	2.0	5.525305271148682	2.518234968185425
1.0	86590000.0	86600000.0	2.0	3.8257689476013184	1.9537341594696045
1.0	86600000.0	86610000.0	1.0	4.6129841804504395	2.2593650817871094
1.0	86640000.0	86650000.0	7.0	4.245948314666748	2.119002342224121
1.0	86680000.0	86690000.0	6.0	3.5462608337402344	1.8282489776611328
1.0	86690000.0	86700000.0	1.0	4.874911785125732	2.3276162147521973
1.0	86710000.0	86720000.0	6.0	4.104142189025879	2.061152935028076
1.0	86790000.0	86800000.0	2.0	2.362125873565674	1.2547976970672607
1.0	86820000.0	86830000.0	0.0	2.0931222438812256	1.1223045587539673
1.0	86850000.0	86860000.0	0.0	1.983254075050354	1.0690429210662842
1.0	86950000.0	86960000.0	3.0	4.2589826583862305	2.114253282546997
1.0	86990000.0	87000000.0	7.0	4.268620491027832	2.1237168312072754
1.0	87040000.0	87050000.0	2.0	4.073512077331543	2.0409817695617676
1.0	87050000.0	87060000.0	3.0	4.238282203674316	2.105259656906128
1.0	87080000.0	87090000.0	5.0	4.186156749725342	2.093905210494995
1.0	87180000.0	87190000.0	0.0	2.201078414916992	1.17972993850708
1.0	87200000.0	87210000.0	1.0	2.062458038330078	1.111414909362793
1.0	87340000.0	87350000.0	1.0	2.12895131111145	1.1426628828048706
1.0	87380000.0	87390000.0	3.0	3.1030426025390625	1.7615277767181396
1.0	87390000.0	87400000.0	4.0	1.8160202503204346	0.9886900782585144
1.0	87400000.0	87410000.0	4.0	1.8127472400665283	0.9826768636703491
1.0	87430000.0	87440000.0	0.0	2.2123899459838867	1.1774789094924927
1.0	87470000.0	87480000.0	3.0	2.0679752826690674	1.1059404611587524
1.0	87530000.0	87540000.0	0.0	2.4556081295013428	1.3008182048797607
1.0	87540000.0	87550000.0	1.0	2.2859115600585938	1.2143869400024414
1.0	87630000.0	87640000.0	5.0	4.7877302169799805	2.3088200092315674
1.0	87710000.0	87720000.0	6.0	6.586714744567871	2.757366180419922
1.0	87760000.0	87770000.0	11.0	6.281405448913574	2.702871322631836
1.0	87780000.0	87790000.0	7.0	5.85208797454834	2.6136186122894287
1.0	87800000.0	87810000.0	1.0	2.8924121856689453	1.52883780002594
1.0	87960000.0	87970000.0	4.0	6.328075408935547	2.727114200592041
1.0	88020000.0	88030000.0	6.0	6.377200603485107	2.724932909011841
1.0	88140000.0	88150000.0	5.0	5.805907249450684	2.614089250564575
1.0	88150000.0	88160000.0	2.0	3.987995147705078	2.0222575664520264
1.0	88170000.0	88180000.0	5.0	5.83272647857666	2.6073102951049805
1.0	88250000.0	88260000.0	7.0	5.542325496673584	2.538175106048584
1.0	88310000.0	88320000.0	6.0	4.155144691467285	2.091615915298462
1.0	88340000.0	88350000.0	1.0	5.615583419799805	2.5576651096343994
1.0	88420000.0	88430000.0	8.0	5.333745002746582	2.4825689792633057
1.0	88440000.0	88450000.0	6.0	5.1082611083984375	2.414374589920044
1.0	88500000.0	88510000.0	4.0	5.85738468170166	2.630537509918213
1.0	88620000.0	88630000.0	6.0	5.058888912200928	2.409036636352539
1.0	88630000.0	88640000.0	6.0	4.9839606285095215	2.3753387928009033
1.0	88660000.0	88670000.0	7.0	5.295985698699951	2.4593870639801025
1.0	88670000.0	88680000.0	3.0	5.007785797119141	2.385385274887085
1.0	88690000.0	88700000.0	9.0	4.971429347991943	2.373018264770508
1.0	88730000.0	88740000.0	4.0	5.63593053817749	2.5581326484680176
1.0	88740000.0	88750000.0	3.0	5.4691972732543945	2.519399642944336
1.0	88750000.0	88760000.0	11.0	5.413552284240723	2.4971814155578613
1.0	88780000.0	88790000.0	6.0	6.252594947814941	2.6966793537139893
1.0	88790000.0	88800000.0	2.0	5.786395072937012	2.6044399738311768
1.0	88800000.0	88810000.0	5.0	4.640798568725586	2.2798173427581787
1.0	88900000.0	88910000.0	1.0	5.81591272354126	2.6194491386413574
1.0	88940000.0	88950000.0	9.0	5.211485385894775	2.4525344371795654
1.0	88970000.0	88980000.0	3.0	5.446471214294434	2.523888111114502
1.0	88980000.0	88990000.0	3.0	5.502133369445801	2.5314524173736572
1.0	88990000.0	89000000.0	7.0	5.173825263977051	2.4313650131225586
1.0	89000000.0	89010000.0	4.0	5.0972442626953125	2.4252843856811523
1.0	89040000.0	89050000.0	8.0	5.095168113708496	2.401836633682251
1.0	89110000.0	89120000.0	2.0	3.8348145484924316	1.9494240283966064
1.0	89120000.0	89130000.0	4.0	3.0934548377990723	1.616188645362854
1.0	89140000.0	89150000.0	2.0	3.318220615386963	1.720421552658081
1.0	89170000.0	89180000.0	2.0	1.885025978088379	1.021330714225769
1.0	89190000.0	89200000.0	2.0	1.8905627727508545	1.023998737335205
1.0	89220000.0	89230000.0	3.0	1.8454824686050415	1.0067270994186401
1.0	89270000.0	89280000.0	3.0	1.898744821548462	1.0278953313827515
1.0	89330000.0	89340000.0	3.0	2.0163521766662598	1.0858104228973389
1.0	89340000.0	89350000.0	3.0	1.877089500427246	1.0184274911880493
1.0	89450000.0	89460000.0	0.0	1.9120538234710693	1.0350446701049805
1.0	89510000.0	89520000.0	2.0	2.3376026153564453	1.2521626949310303
1.0	89590000.0	89600000.0	2.0	2.881678819656372	1.5093920230865479
1.0	89600000.0	89610000.0	0.0	2.744915723800659	1.459235429763794
1.0	89660000.0	89670000.0	1.0	3.4569320678710938	1.786481261253357
1.0	89780000.0	89790000.0	8.0	3.9975974559783936	2.0115160942077637
1.0	89840000.0	89850000.0	2.0	3.5778980255126953	1.8317664861679077
1.0	89930000.0	89940000.0	2.0	2.4600868225097656	1.3020603656768799
1.0	89950000.0	89960000.0	2.0	2.552447557449341	1.3472166061401367
1.0	89960000.0	89970000.0	1.0	2.090956211090088	1.1163345575332642
1.0	90030000.0	90040000.0	5.0	2.119105100631714	1.1341166496276855
1.0	90040000.0	90050000.0	1.0	2.040980815887451	1.0953425168991089
1.0	90120000.0	90130000.0	3.0	2.1446690559387207	1.1462773084640503
1.0	90150000.0	90160000.0	4.0	2.3876430988311768	1.276759147644043
1.0	90280000.0	90290000.0	0.0	3.831700086593628	2.0611045360565186
1.0	90300000.0	90310000.0	1.0	1.7301788330078125	0.9484620094299316
1.0	90410000.0	90420000.0	2.0	2.0117390155792236	1.0965648889541626
1.0	90590000.0	90600000.0	2.0	3.765036106109619	1.9126886129379272
1.0	90640000.0	90650000.0	3.0	3.422672748565674	1.7667118310928345
1.0	90700000.0	90710000.0	4.0	3.7798614501953125	1.9213393926620483
1.0	90730000.0	90740000.0	3.0	3.7648708820343018	1.9146028757095337
1.0	90740000.0	90750000.0	3.0	3.4081642627716064	1.7554445266723633
1.0	90870000.0	90880000.0	3.0	4.572803974151611	2.227954387664795
1.0	90890000.0	90900000.0	3.0	4.540200233459473	2.221625804901123
1.0	90900000.0	90910000.0	4.0	4.1617937088012695	2.075421094894409
1.0	90910000.0	90920000.0	1.0	3.7496345043182373	1.9133800268173218
1.0	91000000.0	91010000.0	2.0	4.152538776397705	2.0895442962646484
1.0	91060000.0	91070000.0	4.0	4.538998126983643	2.228017807006836
1.0	91070000.0	91080000.0	3.0	4.754192352294922	2.298163890838623
1.0	91080000.0	91090000.0	2.0	4.607997417449951	2.2415707111358643
1.0	91110000.0	91120000.0	3.0	4.373298645019531	2.172546863555908
1.0	91140000.0	91150000.0	2.0	4.140698432922363	2.084078550338745
1.0	91190000.0	91200000.0	3.0	4.682319164276123	2.2759764194488525
1.0	91200000.0	91210000.0	6.0	4.93709659576416	2.3606903553009033
1.0	91220000.0	91230000.0	8.0	5.654964923858643	2.558277130126953
1.0	91230000.0	91240000.0	4.0	5.8869404792785645	2.6197121143341064
1.0	91240000.0	91250000.0	7.0	5.668641090393066	2.5623316764831543
1.0	91250000.0	91260000.0	5.0	5.511166572570801	2.5227177143096924
1.0	91260000.0	91270000.0	4.0	5.2739105224609375	2.467341423034668
1.0	91350000.0	91360000.0	1.0	3.424680233001709	1.7663882970809937
1.0	91370000.0	91380000.0	0.0	2.379908323287964	1.2675836086273193
1.0	91470000.0	91480000.0	5.0	2.289998769760132	1.226261854171753
1.0	91500000.0	91510000.0	7.0	4.444525241851807	2.189281940460205
1.0	91510000.0	91520000.0	5.0	4.758460521697998	2.302527904510498
1.0	91560000.0	91570000.0	7.0	5.071497440338135	2.4127466678619385
1.0	91660000.0	91670000.0	5.0	4.8033647537231445	2.308434009552002
1.0	91820000.0	91830000.0	6.0	3.5275511741638184	1.8145049810409546
1.0	91870000.0	91880000.0	1.0	4.4390153884887695	2.202136516571045
1.0	92000000.0	92010000.0	7.0	5.000340938568115	2.3821849822998047
1.0	92140000.0	92150000.0	2.0	3.1503379344940186	1.637986421585083
1.0	92180000.0	92190000.0	3.0	2.7801856994628906	1.4605145454406738
1.0	92250000.0	92260000.0	4.0	2.9400649070739746	1.5473649501800537
1.0	92280000.0	92290000.0	2.0	3.5744407176971436	1.8312366008758545
1.0	92320000.0	92330000.0	5.0	3.347139358520508	1.7323989868164062
1.0	92370000.0	92380000.0	8.0	3.9482429027557373	1.9975286722183228
1.0	92380000.0	92390000.0	3.0	4.507848262786865	2.209465503692627
1.0	92390000.0	92400000.0	7.0	4.1423540115356445	2.0835983753204346
1.0	92410000.0	92420000.0	3.0	5.004027843475342	2.3771400451660156
1.0	92420000.0	92430000.0	3.0	5.023834228515625	2.3873648643493652
1.0	92430000.0	92440000.0	5.0	4.34615421295166	2.1630730628967285
1.0	92450000.0	92460000.0	3.0	4.373203754425049	2.1708343029022217
1.0	92660000.0	92670000.0	1.0	3.031782627105713	1.5798791646957397
1.0	92680000.0	92690000.0	5.0	3.2830536365509033	1.7006416320800781
1.0	92730000.0	92740000.0	2.0	2.071233034133911	1.1132802963256836
1.0	92820000.0	92830000.0	1.0	1.8772680759429932	1.019634485244751
1.0	92830000.0	92840000.0	3.0	1.880150556564331	1.018584966659546
1.0	92990000.0	93000000.0	3.0	2.1931231021881104	1.1686389446258545
1.0	93040000.0	93050000.0	3.0	2.0366435050964355	1.0968351364135742
1.0	93060000.0	93070000.0	1.0	2.1077284812927246	1.12855064868927
1.0	93130000.0	93140000.0	2.0	1.838007926940918	0.9959055781364441
1.0	93150000.0	93160000.0	3.0	1.7973343133926392	0.9812849164009094
1.0	93220000.0	93230000.0	1.0	2.0650596618652344	1.1063001155853271
1.0	93250000.0	93260000.0	1.0	2.3322513103485107	1.3960288763046265
1.0	93290000.0	93300000.0	7.0	2.813077449798584	1.6320202350616455
1.0	93340000.0	93350000.0	2.0	1.8969110250473022	1.0306448936462402
1.0	93390000.0	93400000.0	1.0	2.231931686401367	1.1885331869125366
1.0	93400000.0	93410000.0	0.0	1.9947452545166016	1.0751394033432007
1.0	93420000.0	93430000.0	4.0	2.061150550842285	1.1259019374847412
1.0	93430000.0	93440000.0	3.0	2.451647996902466	1.2977482080459595
1.0	93440000.0	93450000.0	4.0	2.539929151535034	1.3410600423812866
1.0	93450000.0	93460000.0	5.0	2.270020008087158	1.2065613269805908
1.0	93490000.0	93500000.0	7.0	3.1271774768829346	1.6248213052749634
1.0	93510000.0	93520000.0	4.0	3.3489136695861816	1.7281277179718018
1.0	93550000.0	93560000.0	3.0	1.7755835056304932	0.9714876413345337
1.0	93580000.0	93590000.0	2.0	1.7385934591293335	0.9538511037826538
1.0	93630000.0	93640000.0	0.0	1.7690681219100952	0.9688349962234497
1.0	93710000.0	93720000.0	4.0	1.5096063613891602	0.8484298586845398
1.0	93840000.0	93850000.0	4.0	2.2516891956329346	1.197937250137329
1.0	93860000.0	93870000.0	1.0	2.5588443279266357	1.3516309261322021
1.0	93960000.0	93970000.0	0.0	1.806267499923706	0.9823538661003113
1.0	93990000.0	94000000.0	1.0	1.700643539428711	0.933918833732605
1.0	94100000.0	94110000.0	0.0	1.8722178936004639	1.0137606859207153
1.0	94110000.0	94120000.0	2.0	1.9809373617172241	1.0651929378509521
1.0	94150000.0	94160000.0	3.0	2.227151393890381	1.1865687370300293
1.0	94170000.0	94180000.0	4.0	2.010363817214966	1.077569603919983
1.0	94180000.0	94190000.0	4.0	2.4433655738830566	1.29563307762146
1.0	94330000.0	94340000.0	3.0	1.654762625694275	0.9176041483879089
1.0	94450000.0	94460000.0	2.0	2.3196892738342285	1.2462882995605469
1.0	94460000.0	94470000.0	0.0	2.757889986038208	1.470921277999878
1.0	94480000.0	94490000.0	1.0	2.420835494995117	1.2852269411087036
1.0	94570000.0	94580000.0	2.0	2.740363836288452	1.4404007196426392
1.0	94630000.0	94640000.0	3.0	2.8423662185668945	1.4924800395965576
1.0	94640000.0	94650000.0	2.0	2.2232258319854736	1.1846359968185425
1.0	94720000.0	94730000.0	4.0	2.160017728805542	1.1517888307571411
1.0	94790000.0	94800000.0	0.0	2.149913787841797	1.1498334407806396
1.0	94850000.0	94860000.0	0.0	2.2617013454437256	1.2033183574676514
1.0	94940000.0	94950000.0	0.0	1.3914973735809326	0.801581859588623
1.0	95000000.0	95010000.0	1.0	2.3541901111602783	1.407426118850708
1.0	95020000.0	95030000.0	1.0	2.1508195400238037	1.1526638269424438
1.0	95040000.0	95050000.0	3.0	2.1205759048461914	1.1687151193618774
1.0	95130000.0	95140000.0	0.0	2.1602535247802734	1.152005672454834
1.0	95160000.0	95170000.0	2.0	2.46323823928833	1.3057382106781006
1.0	95180000.0	95190000.0	1.0	2.335388422012329	1.237926721572876
1.0	95200000.0	95210000.0	3.0	2.0646071434020996	1.1055437326431274
1.0	95320000.0	95330000.0	1.0	1.8180840015411377	0.989192008972168
1.0	95380000.0	95390000.0	1.0	1.7136062383651733	0.9392049908638
1.0	95420000.0	95430000.0	2.0	2.1472182273864746	1.1470558643341064
1.0	95460000.0	95470000.0	0.0	1.9968693256378174	1.069419264793396
1.0	95470000.0	95480000.0	3.0	2.0439298152923584	1.093611717224121
1.0	95520000.0	95530000.0	2.0	1.975332498550415	1.061571478843689
1.0	95630000.0	95640000.0	1.0	2.148519992828369	1.1602966785430908
1.0	95670000.0	95680000.0	4.0	1.9965614080429077	1.077378749847412
1.0	95740000.0	95750000.0	3.0	3.4591407775878906	1.7824695110321045
1.0	95750000.0	95760000.0	2.0	3.260730028152466	1.6970783472061157
1.0	95860000.0	95870000.0	10.0	6.2558088302612305	2.6997902393341064
1.0	95880000.0	95890000.0	7.0	7.0709028244018555	2.8236641883850098
1.0	95900000.0	95910000.0	2.0	7.137585639953613	2.843750238418579
1.0	96000000.0	96010000.0	9.0	7.780320644378662	2.922171115875244
1.0	96040000.0	96050000.0	18.0	7.765164375305176	2.9159908294677734
1.0	96070000.0	96080000.0	7.0	8.686689376831055	2.9915432929992676
1.0	96090000.0	96100000.0	11.0	8.260488510131836	2.963228702545166
1.0	96220000.0	96230000.0	14.0	10.26573371887207	3.06068754196167
1.0	96290000.0	96300000.0	10.0	10.519359588623047	3.0640673637390137
1.0	96320000.0	96330000.0	10.0	8.332061767578125	2.9699034690856934
1.0	96360000.0	96370000.0	8.0	9.776577949523926	3.0469934940338135
1.0	96370000.0	96380000.0	9.0	8.449892044067383	2.977085828781128
1.0	96390000.0	96400000.0	13.0	8.061362266540527	2.9454307556152344
1.0	96410000.0	96420000.0	10.0	7.323650360107422	2.877075433731079
1.0	96550000.0	96560000.0	8.0	6.965756416320801	2.828951597213745
1.0	96570000.0	96580000.0	7.0	8.339139938354492	2.958334445953369
1.0	96590000.0	96600000.0	5.0	7.856803894042969	2.9214553833007812
1.0	96710000.0	96720000.0	2.0	6.449893951416016	2.7443394660949707
1.0	96760000.0	96770000.0	6.0	6.035440921783447	2.67452073097229
1.0	96790000.0	96800000.0	9.0	6.689062595367432	2.7852840423583984
1.0	96920000.0	96930000.0	10.0	7.149691581726074	2.850029468536377
1.0	96950000.0	96960000.0	11.0	7.986374855041504	2.938079357147217
1.0	97000000.0	97010000.0	7.0	8.177515983581543	2.953416109085083
1.0	97050000.0	97060000.0	11.0	6.8747148513793945	2.8171567916870117
1.0	97230000.0	97240000.0	2.0	2.513657569885254	1.3398765325546265
1.0	97240000.0	97250000.0	2.0	2.3517794609069824	1.2582385540008545
1.0	97310000.0	97320000.0	3.0	4.838260173797607	2.3417468070983887
1.0	97400000.0	97410000.0	8.0	6.645791053771973	2.7803454399108887
1.0	97420000.0	97430000.0	7.0	6.648367881774902	2.7805912494659424
1.0	97500000.0	97510000.0	7.0	6.132073879241943	2.6729798316955566
1.0	97520000.0	97530000.0	6.0	6.241673469543457	2.6884090900421143
1.0	97530000.0	97540000.0	2.0	4.8728790283203125	2.3550057411193848
1.0	97540000.0	97550000.0	2.0	4.52396297454834	2.2332301139831543
1.0	97550000.0	97560000.0	5.0	4.263561248779297	2.133044481277466
1.0	97580000.0	97590000.0	4.0	3.596406936645508	1.8524421453475952
1.0	97630000.0	97640000.0	2.0	3.5482094287872314	1.8213398456573486
1.0	97660000.0	97670000.0	2.0	2.7660038471221924	1.4548108577728271
1.0	97700000.0	97710000.0	3.0	2.1758387088775635	1.1594126224517822
1.0	97710000.0	97720000.0	6.0	2.6769111156463623	1.4082095623016357
1.0	97720000.0	97730000.0	4.0	2.917503833770752	1.529433012008667
1.0	97840000.0	97850000.0	5.0	3.1351101398468018	1.630519151687622
1.0	97860000.0	97870000.0	1.0	2.826575756072998	1.484026312828064
1.0	97940000.0	97950000.0	3.0	2.8575592041015625	1.4959423542022705
1.0	98000000.0	98010000.0	1.0	2.9969191551208496	1.5691564083099365
1.0	98050000.0	98060000.0	9.0	2.4327569007873535	1.3119096755981445
1.0	98100000.0	98110000.0	2.0	2.903040647506714	1.5252749919891357
1.0	98110000.0	98120000.0	3.0	2.6861462593078613	1.413353443145752
1.0	98150000.0	98160000.0	2.0	2.6302623748779297	1.3877838850021362
1.0	98190000.0	98200000.0	4.0	2.382657527923584	1.2631967067718506
1.0	98220000.0	98230000.0	3.0	2.3333704471588135	1.2494087219238281
1.0	98330000.0	98340000.0	4.0	2.8495876789093018	1.4965839385986328
1.0	98340000.0	98350000.0	2.0	2.571359157562256	1.358615517616272
1.0	98380000.0	98390000.0	5.0	2.541677236557007	1.355617642402649
1.0	98390000.0	98400000.0	5.0	3.840208053588867	1.949713110923767
1.0	98420000.0	98430000.0	3.0	4.079009056091309	2.061049222946167
1.0	98450000.0	98460000.0	3.0	4.642956733703613	2.2668731212615967
1.0	98470000.0	98480000.0	5.0	4.325448989868164	2.1598920822143555
1.0	98490000.0	98500000.0	2.0	4.322493553161621	2.158836841583252
1.0	98540000.0	98550000.0	6.0	5.149102210998535	2.4424943923950195
1.0	98580000.0	98590000.0	5.0	5.5794782638549805	2.5506458282470703
1.0	98710000.0	98720000.0	7.0	5.688326835632324	2.585610866546631
1.0	98760000.0	98770000.0	3.0	5.6560516357421875	2.582456111907959
1.0	98780000.0	98790000.0	7.0	4.864414691925049	2.3557910919189453
1.0	98940000.0	98950000.0	7.0	5.997927665710449	2.659437894821167
1.0	98970000.0	98980000.0	5.0	5.533533573150635	2.554274320602417
1.0	99010000.0	99020000.0	9.0	6.544755458831787	2.767258644104004
1.0	99160000.0	99170000.0	2.0	3.77079701423645	1.930200219154358
1.0	99210000.0	99220000.0	1.0	3.7578914165496826	1.9240220785140991
1.0	99230000.0	99240000.0	2.0	5.050297737121582	2.4066479206085205
1.0	99240000.0	99250000.0	7.0	5.806379795074463	2.6108715534210205
1.0	99290000.0	99300000.0	6.0	7.619128227233887	2.907304525375366
1.0	99330000.0	99340000.0	9.0	8.510245323181152	2.9807801246643066
1.0	99350000.0	99360000.0	14.0	7.204611778259277	2.8614916801452637
1.0	99460000.0	99470000.0	16.0	8.132309913635254	2.9520039558410645
1.0	99480000.0	99490000.0	9.0	8.993810653686523	3.0116477012634277
1.0	99520000.0	99530000.0	10.0	7.710121154785156	2.917001485824585
1.0	99560000.0	99570000.0	4.0	7.542768955230713	2.9027113914489746
1.0	99570000.0	99580000.0	9.0	7.220062255859375	2.8658671379089355
1.0	99590000.0	99600000.0	6.0	8.036023139953613	2.9432942867279053
1.0	99600000.0	99610000.0	10.0	8.283365249633789	2.953212022781372
1.0	99630000.0	99640000.0	8.0	6.9649858474731445	2.833362340927124
1.0	99640000.0	99650000.0	5.0	6.832759857177734	2.813096046447754
1.0	99670000.0	99680000.0	7.0	6.623425483703613	2.784716844558716
1.0	99730000.0	99740000.0	1.0	7.084324836730957	2.843146562576294
1.0	99750000.0	99760000.0	7.0	6.5443830490112305	2.76544189453125
1.0	99760000.0	99770000.0	9.0	6.076435089111328	2.682384490966797
1.0	99870000.0	99880000.0	9.0	6.535041809082031	2.7663681507110596
1.0	99880000.0	99890000.0	9.0	7.464209079742432	2.8790464401245117
1.0	99980000.0	99990000.0	2.0	4.485688209533691	2.222188949584961
1.0	100120000.0	100130000.0	1.0	3.1337532997131348	1.6316499710083008
1.0	100180000.0	100190000.0	1.0	2.0117297172546387	1.0832504034042358
1.0	100190000.0	100200000.0	3.0	2.187800884246826	1.1677849292755127
1.0	100200000.0	100210000.0	3.0	1.7948582172393799	0.9779748916625977
1.0	100330000.0	100340000.0	3.0	2.093975067138672	1.1280335187911987
1.0	100340000.0	100350000.0	3.0	2.0026774406433105	1.0820856094360352
1.0	100360000.0	100370000.0	3.0	2.1185059547424316	1.1388204097747803
1.0	100380000.0	100390000.0	3.0	1.9168930053710938	1.0421233177185059
1.0	100390000.0	100400000.0	4.0	3.1243984699249268	1.6264629364013672
1.0	100410000.0	100420000.0	3.0	3.6424851417541504	1.8678646087646484
1.0	100500000.0	100510000.0	1.0	2.0491204261779785	1.243714690208435
1.0	100530000.0	100540000.0	1.0	1.8616316318511963	1.0095411539077759
1.0	100560000.0	100570000.0	3.0	1.8978245258331299	1.027129054069519
1.0	100600000.0	100610000.0	0.0	1.6447407007217407	0.9089564085006714
1.0	100670000.0	100680000.0	1.0	2.0529162883758545	1.103212594985962
1.0	100690000.0	100700000.0	3.0	2.0164401531219482	1.0857027769088745
1.0	100730000.0	100740000.0	0.0	3.170095443725586	1.7903388738632202
1.0	100770000.0	100780000.0	8.0	3.7979419231414795	1.9293785095214844
1.0	100800000.0	100810000.0	10.0	3.869229793548584	1.9615814685821533
1.0	100840000.0	100850000.0	6.0	1.9953588247299194	1.077349066734314
1.0	100940000.0	100950000.0	0.0	2.3962035179138184	1.2729400396347046
1.0	101040000.0	101050000.0	4.0	5.2786054611206055	2.459904193878174
1.0	101160000.0	101170000.0	4.0	5.542253494262695	2.543433666229248
1.0	101170000.0	101180000.0	4.0	5.941464900970459	2.626939296722412
1.0	101230000.0	101240000.0	2.0	5.014840602874756	2.3982393741607666
1.0	101270000.0	101280000.0	6.0	5.4116621017456055	2.4954349994659424
1.0	101460000.0	101470000.0	0.0	1.717668890953064	0.94379723072052
1.0	101600000.0	101610000.0	2.0	3.401360273361206	1.7619314193725586
1.0	101610000.0	101620000.0	9.0	3.566802978515625	1.8388168811798096
1.0	101640000.0	101650000.0	6.0	5.345613956451416	2.4932777881622314
1.0	101670000.0	101680000.0	4.0	6.456700325012207	2.7390785217285156
1.0	101680000.0	101690000.0	6.0	5.773436069488525	2.6084368228912354
1.0	101720000.0	101730000.0	7.0	4.830782413482666	2.345810890197754
1.0	101730000.0	101740000.0	9.0	5.543679714202881	2.5593111515045166
1.0	101760000.0	101770000.0	10.0	6.8650712966918945	2.7989418506622314
1.0	101780000.0	101790000.0	2.0	7.46871280670166	2.8776450157165527
1.0	101880000.0	101890000.0	5.0	6.7462310791015625	2.7845497131347656
1.0	101900000.0	101910000.0	5.0	6.79244327545166	2.800025701522827
1.0	101960000.0	101970000.0	11.0	7.656358242034912	2.9011213779449463
1.0	101980000.0	101990000.0	3.0	7.1393842697143555	2.85386323928833
1.0	102010000.0	102020000.0	3.0	6.437530517578125	2.7576940059661865
1.0	102070000.0	102080000.0	7.0	8.483514785766602	2.9786720275878906
1.0	102150000.0	102160000.0	14.0	7.600306034088135	2.9047229290008545
1.0	102210000.0	102220000.0	12.0	7.587954521179199	2.900648593902588
1.0	102310000.0	102320000.0	12.0	4.680367469787598	2.290884017944336
1.0	102320000.0	102330000.0	0.0	5.8366475105285645	2.6092422008514404
1.0	102370000.0	102380000.0	4.0	5.615360260009766	2.56673002243042
1.0	102380000.0	102390000.0	1.0	5.61777925491333	2.573110818862915
1.0	102400000.0	102410000.0	5.0	5.957225799560547	2.6400668621063232
1.0	102410000.0	102420000.0	3.0	5.3343071937561035	2.4988136291503906
1.0	102520000.0	102530000.0	9.0	8.619598388671875	2.9828460216522217
1.0	102590000.0	102600000.0	9.0	7.2424821853637695	2.8660359382629395
1.0	102620000.0	102630000.0	9.0	7.247198581695557	2.865887403488159
1.0	102640000.0	102650000.0	9.0	7.493106842041016	2.8929190635681152
1.0	102720000.0	102730000.0	9.0	7.768552303314209	2.9183363914489746
1.0	102740000.0	102750000.0	7.0	6.986971378326416	2.836016893386841
1.0	102760000.0	102770000.0	12.0	9.25474739074707	3.0253093242645264
1.0	102780000.0	102790000.0	4.0	7.931242942810059	2.9350426197052
1.0	102790000.0	102800000.0	5.0	7.311537742614746	2.874521017074585
1.0	102830000.0	102840000.0	13.0	9.138738632202148	3.0176615715026855
1.0	102930000.0	102940000.0	10.0	8.065173149108887	2.948003053665161
1.0	102950000.0	102960000.0	9.0	9.60615062713623	3.0417158603668213
1.0	102960000.0	102970000.0	9.0	8.281400680541992	2.9663119316101074
1.0	102980000.0	102990000.0	8.0	8.56278133392334	2.9858884811401367
1.0	103010000.0	103020000.0	7.0	9.845756530761719	3.049132823944092
1.0	103020000.0	103030000.0	12.0	9.77544116973877	3.046973466873169
1.0	103100000.0	103110000.0	18.0	7.068115234375	2.849560022354126
1.0	103250000.0	103260000.0	10.0	8.99433422088623	3.0131592750549316
1.0	103330000.0	103340000.0	14.0	9.639965057373047	3.0395941734313965
1.0	103360000.0	103370000.0	8.0	7.947783470153809	2.9345357418060303
1.0	103420000.0	103430000.0	7.0	6.802214622497559	2.7936532497406006
1.0	103430000.0	103440000.0	5.0	6.28624153137207	2.7087514400482178
1.0	103590000.0	103600000.0	5.0	6.1742658615112305	2.6875996589660645
1.0	103610000.0	103620000.0	3.0	6.529160976409912	2.75757098197937
1.0	103620000.0	103630000.0	5.0	6.953309535980225	2.8151652812957764
1.0	103650000.0	103660000.0	12.0	6.670118808746338	2.7745156288146973
1.0	103660000.0	103670000.0	7.0	6.437956809997559	2.7510013580322266
1.0	103680000.0	103690000.0	5.0	5.8534135818481445	2.631847381591797
1.0	103710000.0	103720000.0	8.0	5.044581413269043	2.410200595855713
1.0	103720000.0	103730000.0	6.0	4.888558387756348	2.3636200428009033
1.0	104000000.0	104010000.0	5.0	1.4524108171463013	0.8245643377304077
1.0	104020000.0	104030000.0	5.0	2.2863070964813232	1.212618112564087
1.0	104100000.0	104110000.0	3.0	1.9669517278671265	1.056492567062378
1.0	104120000.0	104130000.0	3.0	2.1837687492370605	1.1636451482772827
1.0	104310000.0	104320000.0	5.0	3.5049691200256348	1.8007709980010986
1.0	104360000.0	104370000.0	5.0	6.321172714233398	2.7210335731506348
1.0	104460000.0	104470000.0	4.0	4.911165714263916	2.3694405555725098
1.0	104470000.0	104480000.0	8.0	6.13940954208374	2.6846985816955566
1.0	104480000.0	104490000.0	6.0	6.4359002113342285	2.7301418781280518
1.0	104490000.0	104500000.0	8.0	5.9313578605651855	2.646108627319336
1.0	104530000.0	104540000.0	8.0	5.590579986572266	2.562645435333252
1.0	104630000.0	104640000.0	7.0	6.946641445159912	2.8196945190429688
1.0	104680000.0	104690000.0	8.0	8.120577812194824	2.9505507946014404
1.0	104830000.0	104840000.0	13.0	9.804983139038086	3.0473732948303223
1.0	104860000.0	104870000.0	9.0	8.819296836853027	3.0024967193603516
1.0	104960000.0	104970000.0	8.0	7.86997127532959	2.9318840503692627
1.0	105040000.0	105050000.0	11.0	10.028926849365234	3.0546984672546387
1.0	105100000.0	105110000.0	9.0	11.30610466003418	3.0656683444976807
1.0	105110000.0	105120000.0	8.0	8.085670471191406	2.9518282413482666
1.0	105130000.0	105140000.0	15.0	9.784732818603516	3.0473666191101074
1.0	105140000.0	105150000.0	13.0	9.876164436340332	3.0507829189300537
1.0	105210000.0	105220000.0	6.0	9.100183486938477	3.016597270965576
1.0	105340000.0	105350000.0	11.0	7.68152379989624	2.915111541748047
1.0	105410000.0	105420000.0	9.0	6.53029727935791	2.7693097591400146
1.0	105440000.0	105450000.0	14.0	10.491353034973145	3.0643656253814697
1.0	105470000.0	105480000.0	17.0	9.160387992858887	3.026017189025879
1.0	105480000.0	105490000.0	12.0	8.684821128845215	2.987771987915039
1.0	105740000.0	105750000.0	12.0	12.449295043945312	3.067312240600586
1.0	105880000.0	105890000.0	9.0	10.49517822265625	3.0656380653381348
1.0	105890000.0	105900000.0	14.0	12.71778392791748	3.060210704803467
1.0	106210000.0	106220000.0	12.0	8.755735397338867	2.997058391571045
1.0	106360000.0	106370000.0	3.0	7.428835868835449	2.891279935836792
1.0	106380000.0	106390000.0	15.0	10.823265075683594	3.066399097442627
1.0	106460000.0	106470000.0	12.0	10.348894119262695	3.0620148181915283
1.0	106470000.0	106480000.0	9.0	13.129304885864258	3.0527167320251465
1.0	106500000.0	106510000.0	10.0	10.047734260559082	3.055985689163208
1.0	106520000.0	106530000.0	16.0	12.898849487304688	3.0532171726226807
1.0	106670000.0	106680000.0	6.0	8.907784461975098	3.0073390007019043
1.0	106680000.0	106690000.0	11.0	9.959020614624023	3.052927017211914
1.0	106690000.0	106700000.0	19.0	10.711650848388672	3.0651910305023193
1.0	106720000.0	106730000.0	18.0	11.002344131469727	3.070598602294922
1.0	106780000.0	106790000.0	8.0	8.821385383605957	3.0029125213623047
1.0	106840000.0	106850000.0	11.0	10.201624870300293	3.059302568435669
1.0	106920000.0	106930000.0	5.0	8.8247709274292	3.002429485321045
1.0	106990000.0	107000000.0	11.0	10.281122207641602	3.0605309009552
1.0	107030000.0	107040000.0	13.0	8.600544929504395	2.986910820007324
1.0	107120000.0	107130000.0	8.0	10.230361938476562	3.0601837635040283
1.0	107130000.0	107140000.0	9.0	10.303993225097656	3.0609889030456543
1.0	107150000.0	107160000.0	6.0	9.750849723815918	3.045750141143799
1.0	107450000.0	107460000.0	18.0	8.598118782043457	2.983900785446167
1.0	107500000.0	107510000.0	8.0	7.946962833404541	2.9318301677703857
1.0	107530000.0	107540000.0	4.0	8.15050220489502	2.9517955780029297
1.0	107540000.0	107550000.0	6.0	7.232729911804199	2.86356258392334
1.0	107580000.0	107590000.0	7.0	8.7258939743042	2.99293851852417
1.0	107620000.0	107630000.0	9.0	7.173398017883301	2.852663516998291
1.0	107700000.0	107710000.0	9.0	7.741233825683594	2.9156956672668457
1.0	107750000.0	107760000.0	9.0	8.668049812316895	2.988147258758545
1.0	107790000.0	107800000.0	7.0	7.7898454666137695	2.9234426021575928
1.0	107800000.0	107810000.0	5.0	9.384957313537598	3.031252384185791
1.0	107820000.0	107830000.0	8.0	7.488272190093994	2.892188310623169
1.0	107830000.0	107840000.0	3.0	8.346978187561035	2.9710793495178223
1.0	107940000.0	107950000.0	10.0	8.137397766113281	2.953932285308838
1.0	107960000.0	107970000.0	6.0	8.001742362976074	2.9411215782165527
1.0	108040000.0	108050000.0	12.0	6.806802272796631	2.794874668121338
1.0	108140000.0	108150000.0	4.0	4.8304338455200195	2.343754291534424
1.0	108160000.0	108170000.0	7.0	5.040147304534912	2.414557933807373
1.0	108180000.0	108190000.0	3.0	4.468155384063721	2.214672088623047
1.0	108230000.0	108240000.0	4.0	4.567629814147949	2.249218463897705
1.0	108280000.0	108290000.0	8.0	4.620274543762207	2.2709779739379883
1.0	108350000.0	108360000.0	7.0	5.691765785217285	2.5911262035369873
1.0	108450000.0	108460000.0	6.0	4.955894470214844	2.385866641998291
1.0	108530000.0	108540000.0	3.0	5.948559284210205	2.6360809803009033
1.0	108610000.0	108620000.0	8.0	4.143274307250977	2.0877203941345215
1.0	108620000.0	108630000.0	5.0	4.135580539703369	2.082347869873047
1.0	108670000.0	108680000.0	3.0	2.4524130821228027	1.3021152019500732
1.0	108740000.0	108750000.0	4.0	2.4298336505889893	1.4462496042251587
1.0	108850000.0	108860000.0	4.0	1.54715096950531	0.8649341464042664
1.0	108870000.0	108880000.0	7.0	1.914971113204956	1.0567829608917236
1.0	109070000.0	109080000.0	5.0	2.609555721282959	1.3749721050262451
1.0	109110000.0	109120000.0	1.0	2.529853105545044	1.3398231267929077
1.0	109170000.0	109180000.0	3.0	2.2395477294921875	1.1969974040985107
1.0	109180000.0	109190000.0	0.0	2.346360206604004	1.2472732067108154
1.0	109220000.0	109230000.0	2.0	3.118786334991455	1.6222944259643555
1.0	109270000.0	109280000.0	4.0	3.0659279823303223	1.5975161790847778
1.0	109280000.0	109290000.0	2.0	3.057161331176758	1.5926620960235596
1.0	109330000.0	109340000.0	3.0	1.9296945333480835	1.0435330867767334
1.0	109410000.0	109420000.0	4.0	2.5717921257019043	1.355168342590332
1.0	109580000.0	109590000.0	3.0	2.6963417530059814	1.5773175954818726
1.0	109740000.0	109750000.0	1.0	1.7661387920379639	0.9625813364982605
1.0	109750000.0	109760000.0	1.0	2.097121477127075	1.2701940536499023
1.0	109790000.0	109800000.0	2.0	1.7077888250350952	0.9483558535575867
1.0	109820000.0	109830000.0	1.0	1.6887861490249634	1.0388691425323486
1.0	109900000.0	109910000.0	1.0	1.7823774814605713	0.9713541269302368
1.0	109910000.0	109920000.0	0.0	2.011295795440674	1.079369306564331
1.0	109950000.0	109960000.0	0.0	1.633253812789917	0.9049537777900696
1.0	110030000.0	110040000.0	1.0	2.118856191635132	1.2821013927459717
1.0	110040000.0	110050000.0	1.0	2.049306869506836	1.243819236755371
1.0	110120000.0	110130000.0	1.0	1.7863925695419312	0.9743402600288391
1.0	110130000.0	110140000.0	2.0	1.6750190258026123	0.9225260019302368
1.0	110300000.0	110310000.0	1.0	2.1664135456085205	1.1851565837860107
1.0	110340000.0	110350000.0	2.0	2.4428749084472656	1.29228675365448
1.0	110450000.0	110460000.0	2.0	2.6105399131774902	1.4099200963974
1.0	110660000.0	110670000.0	11.0	5.034786224365234	2.3917317390441895
1.0	110780000.0	110790000.0	0.0	3.5823988914489746	1.8449487686157227
1.0	110840000.0	110850000.0	4.0	3.2616817951202393	1.6885732412338257
1.0	110850000.0	110860000.0	3.0	2.557034969329834	1.3488167524337769
[truncated: 47,574 more rows]
