# Supplementary material for: Genome-wide mapping of somatic mutation rates uncovers drivers of cancer
Source: Nat Biotechnol. 2022 Jun 20;40(11):1634–43. doi: 10.1038/s41587-022-01353-8 (PMC9646522; doi:10.1038/s41587-022-01353-8)
Supplement: Supplementary file 4 — Regions and model predictions for each fold of each cancer for which a deep learning model was trained. Regions that were filtered are also listed along with their respective model predictions. [file 41587_2022_1353_MOESM4_ESM.zip › kfold_results/Lung-AdenoCA/fold_1.txt]

CHROM	START	END	Y_TRUE	Y_PRED	STD
1.0	850000.0	860000.0	7.0	3.0788607597351074	1.6209863424301147
1.0	860000.0	870000.0	2.0	3.939527988433838	2.0393731594085693
1.0	960000.0	970000.0	3.0	2.4032578468322754	1.3674601316452026
1.0	1060000.0	1070000.0	3.0	3.0098824501037598	1.652768850326538
1.0	1110000.0	1120000.0	2.0	3.9290103912353516	2.015632152557373
1.0	1120000.0	1130000.0	4.0	3.6321167945861816	1.8927299976348877
1.0	1140000.0	1150000.0	5.0	2.8213021755218506	1.489582896232605
1.0	1250000.0	1260000.0	2.0	2.2204737663269043	1.2368026971817017
1.0	1270000.0	1280000.0	1.0	2.3417391777038574	1.3376764059066772
1.0	1350000.0	1360000.0	0.0	2.3555054664611816	1.2770450115203857
1.0	1510000.0	1520000.0	5.0	4.2614593505859375	2.7654576301574707
1.0	1540000.0	1550000.0	1.0	2.7732889652252197	1.5253338813781738
1.0	1560000.0	1570000.0	0.0	2.955380439758301	1.6309983730316162
1.0	1710000.0	1720000.0	1.0	2.6120779514312744	1.514136791229248
1.0	1740000.0	1750000.0	4.0	2.2046782970428467	1.2235376834869385
1.0	1750000.0	1760000.0	1.0	2.2410025596618652	1.2552582025527954
1.0	1780000.0	1790000.0	1.0	2.2170348167419434	1.236798882484436
1.0	1820000.0	1830000.0	5.0	2.928168535232544	1.6506898403167725
1.0	1830000.0	1840000.0	3.0	3.392483949661255	1.7968623638153076
1.0	1860000.0	1870000.0	4.0	4.494100093841553	2.230147123336792
1.0	1870000.0	1880000.0	0.0	4.290792942047119	2.1684024333953857
1.0	1890000.0	1900000.0	7.0	4.029784202575684	2.0664641857147217
1.0	2070000.0	2080000.0	3.0	2.1604199409484863	1.1389131546020508
1.0	2100000.0	2110000.0	2.0	2.3376760482788086	1.2090511322021484
1.0	2140000.0	2150000.0	1.0	2.90910267829895	2.562976121902466
1.0	2160000.0	2170000.0	3.0	2.458845853805542	1.311026930809021
1.0	2170000.0	2180000.0	2.0	2.2415387630462646	1.2572309970855713
1.0	2190000.0	2200000.0	3.0	2.3137552738189697	1.2622499465942383
1.0	2220000.0	2230000.0	3.0	2.582460403442383	1.4083678722381592
1.0	2280000.0	2290000.0	1.0	2.9476478099823	1.5570921897888184
1.0	2330000.0	2340000.0	2.0	2.237482786178589	1.2493298053741455
1.0	2340000.0	2350000.0	2.0	2.7631351947784424	1.5462496280670166
1.0	2490000.0	2500000.0	1.0	3.8385090827941895	1.9969879388809204
1.0	2760000.0	2770000.0	5.0	6.458021640777588	2.7030532360076904
1.0	2770000.0	2780000.0	10.0	6.8970770835876465	2.789217472076416
1.0	2790000.0	2800000.0	9.0	6.680027008056641	2.7412071228027344
1.0	2900000.0	2910000.0	7.0	6.976192474365234	2.789874315261841
1.0	2930000.0	2940000.0	9.0	5.673413276672363	2.538513422012329
1.0	2950000.0	2960000.0	9.0	5.195082187652588	2.4149270057678223
1.0	3020000.0	3030000.0	4.0	4.2338032722473145	2.1270580291748047
1.0	3060000.0	3070000.0	2.0	3.5654239654541016	1.8417785167694092
1.0	3210000.0	3220000.0	3.0	3.2133231163024902	1.7040464878082275
1.0	3280000.0	3290000.0	3.0	2.8279473781585693	1.4906678199768066
1.0	3340000.0	3350000.0	5.0	3.025477886199951	1.5861645936965942
1.0	3400000.0	3410000.0	5.0	2.6013360023498535	1.36578369140625
1.0	3470000.0	3480000.0	3.0	3.7046151161193848	1.916330337524414
1.0	3510000.0	3520000.0	3.0	3.156550645828247	1.6616538763046265
1.0	3540000.0	3550000.0	1.0	2.53521728515625	1.458084225654602
1.0	3580000.0	3590000.0	2.0	4.081130504608154	2.0968775749206543
1.0	3600000.0	3610000.0	7.0	3.9321417808532715	2.016482353210449
1.0	3620000.0	3630000.0	4.0	3.732241153717041	1.9448325634002686
1.0	3660000.0	3670000.0	3.0	3.250683307647705	1.7561222314834595
1.0	3690000.0	3700000.0	0.0	2.4647839069366455	1.4361051321029663
1.0	3750000.0	3760000.0	1.0	2.2980806827545166	1.3018388748168945
1.0	3780000.0	3790000.0	5.0	2.2015628814697266	1.2207063436508179
1.0	3790000.0	3800000.0	4.0	2.2519354820251465	1.2603931427001953
1.0	3810000.0	3820000.0	7.0	2.8358218669891357	1.6541553735733032
1.0	3820000.0	3830000.0	11.0	2.575413465499878	1.3140404224395752
1.0	3830000.0	3840000.0	3.0	3.0496044158935547	1.5830098390579224
1.0	4000000.0	4010000.0	7.0	4.730118751525879	2.2881720066070557
1.0	4010000.0	4020000.0	5.0	4.821097373962402	2.312417507171631
1.0	4130000.0	4140000.0	5.0	6.491412162780762	2.7047314643859863
1.0	4210000.0	4220000.0	5.0	7.0289812088012695	2.801074266433716
1.0	4220000.0	4230000.0	7.0	7.047975063323975	2.7997307777404785
1.0	4270000.0	4280000.0	6.0	8.16208553314209	2.9852349758148193
1.0	4350000.0	4360000.0	6.0	9.49753475189209	3.191984176635742
1.0	4360000.0	4370000.0	10.0	10.593828201293945	3.3462517261505127
1.0	4580000.0	4590000.0	17.0	9.967582702636719	3.268902540206909
1.0	4590000.0	4600000.0	5.0	10.029768943786621	3.2849068641662598
1.0	4600000.0	4610000.0	7.0	10.510660171508789	3.3461546897888184
1.0	4620000.0	4630000.0	13.0	9.884269714355469	3.2605984210968018
1.0	4630000.0	4640000.0	9.0	10.069347381591797	3.2895615100860596
1.0	4690000.0	4700000.0	6.0	9.634855270385742	3.2308616638183594
1.0	4700000.0	4710000.0	7.0	9.668563842773438	3.2346127033233643
1.0	4730000.0	4740000.0	13.0	10.321200370788574	3.3118624687194824
1.0	4740000.0	4750000.0	11.0	10.485923767089844	3.329768657684326
1.0	4760000.0	4770000.0	14.0	9.180685043334961	3.1592113971710205
1.0	4780000.0	4790000.0	14.0	10.222052574157715	3.3024845123291016
1.0	4800000.0	4810000.0	10.0	10.122276306152344	3.2932827472686768
1.0	4850000.0	4860000.0	11.0	10.784369468688965	3.370352268218994
1.0	4940000.0	4950000.0	12.0	9.95772647857666	3.2650465965270996
1.0	4970000.0	4980000.0	14.0	10.397431373596191	3.324573040008545
1.0	5020000.0	5030000.0	7.0	9.410978317260742	3.188866138458252
1.0	5050000.0	5060000.0	11.0	8.20042610168457	2.994478702545166
1.0	5070000.0	5080000.0	9.0	8.693333625793457	3.0728049278259277
1.0	5090000.0	5100000.0	4.0	8.697372436523438	3.066598892211914
1.0	5110000.0	5120000.0	3.0	7.441695213317871	2.87333607673645
1.0	5160000.0	5170000.0	1.0	7.780437469482422	2.923757553100586
1.0	5200000.0	5210000.0	6.0	7.9608259201049805	2.9521381855010986
1.0	5360000.0	5370000.0	7.0	8.322797775268555	3.0140509605407715
1.0	5380000.0	5390000.0	6.0	8.835700035095215	3.0899157524108887
1.0	5410000.0	5420000.0	4.0	8.507818222045898	3.040604829788208
1.0	5490000.0	5500000.0	11.0	8.572715759277344	3.05784273147583
1.0	5550000.0	5560000.0	7.0	7.8094048500061035	2.9337313175201416
1.0	5620000.0	5630000.0	9.0	7.39639139175415	2.8591179847717285
1.0	5650000.0	5660000.0	4.0	6.472379207611084	2.700493097305298
1.0	5680000.0	5690000.0	4.0	6.906304359436035	2.7731642723083496
1.0	5710000.0	5720000.0	10.0	6.470168113708496	2.701493263244629
1.0	5750000.0	5760000.0	4.0	7.195648193359375	2.826328992843628
1.0	5770000.0	5780000.0	10.0	7.1326422691345215	2.817863702774048
1.0	5810000.0	5820000.0	3.0	7.4048357009887695	2.8654866218566895
1.0	5830000.0	5840000.0	10.0	6.796679496765137	2.759676694869995
1.0	5920000.0	5930000.0	3.0	3.3370513916015625	1.8631575107574463
1.0	5940000.0	5950000.0	6.0	3.0837817192077637	1.6984388828277588
1.0	5970000.0	5980000.0	2.0	2.7659990787506104	1.5408836603164673
1.0	6040000.0	6050000.0	2.0	2.4481327533721924	1.3681414127349854
1.0	6060000.0	6070000.0	3.0	3.3578872680664062	1.7824814319610596
1.0	6110000.0	6120000.0	2.0	3.7252659797668457	1.9499400854110718
1.0	6130000.0	6140000.0	4.0	3.9168877601623535	2.0070228576660156
1.0	6170000.0	6180000.0	2.0	4.692925930023193	2.29030704498291
1.0	6180000.0	6190000.0	6.0	4.365265369415283	2.170166492462158
1.0	6240000.0	6250000.0	1.0	2.593597412109375	1.4723663330078125
1.0	6260000.0	6270000.0	3.0	2.3829872608184814	1.3603237867355347
1.0	6290000.0	6300000.0	1.0	2.760340929031372	1.5446579456329346
1.0	6310000.0	6320000.0	4.0	3.7182679176330566	1.9273834228515625
1.0	6330000.0	6340000.0	2.0	3.5186667442321777	1.857488989830017
1.0	6340000.0	6350000.0	4.0	2.6267926692962646	1.437169075012207
1.0	6370000.0	6380000.0	2.0	2.3570258617401123	1.3415418863296509
1.0	6420000.0	6430000.0	3.0	2.96197772026062	1.589165449142456
1.0	6460000.0	6470000.0	3.0	4.030643463134766	2.060347080230713
1.0	6470000.0	6480000.0	9.0	3.268460750579834	1.733141541481018
1.0	6510000.0	6520000.0	1.0	3.25447154045105	1.7344188690185547
1.0	6530000.0	6540000.0	7.0	2.8186614513397217	1.5257755517959595
1.0	6540000.0	6550000.0	1.0	3.103546619415283	1.6854610443115234
1.0	6610000.0	6620000.0	5.0	2.840350866317749	1.5996648073196411
1.0	6660000.0	6670000.0	3.0	4.3636064529418945	4.698199272155762
1.0	6760000.0	6770000.0	2.0	3.9325318336486816	2.0827198028564453
1.0	6790000.0	6800000.0	3.0	3.9691970348358154	2.0318443775177
1.0	6870000.0	6880000.0	2.0	2.7997689247131348	1.5451362133026123
1.0	6900000.0	6910000.0	6.0	2.746915817260742	1.5430867671966553
1.0	6920000.0	6930000.0	2.0	3.046217441558838	1.6374990940093994
1.0	6990000.0	7000000.0	4.0	4.26163387298584	2.1379759311676025
1.0	7050000.0	7060000.0	4.0	4.848977088928223	2.3265163898468018
1.0	7060000.0	7070000.0	5.0	5.464125156402588	2.4973785877227783
1.0	7120000.0	7130000.0	8.0	5.581323146820068	2.523430347442627
1.0	7130000.0	7140000.0	5.0	5.671694755554199	2.5480360984802246
1.0	7150000.0	7160000.0	8.0	5.518642425537109	2.5058517456054688
1.0	7170000.0	7180000.0	6.0	5.449149131774902	2.4905285835266113
1.0	7180000.0	7190000.0	6.0	5.730526924133301	2.5453035831451416
1.0	7190000.0	7200000.0	1.0	5.441840171813965	2.485405445098877
1.0	7210000.0	7220000.0	4.0	5.748074531555176	2.5616016387939453
1.0	7260000.0	7270000.0	2.0	5.208904266357422	2.438603162765503
1.0	7270000.0	7280000.0	4.0	5.107730388641357	2.4067649841308594
1.0	7350000.0	7360000.0	5.0	5.009978771209717	2.36470627784729
1.0	7380000.0	7390000.0	4.0	4.835533142089844	2.325658082962036
1.0	7430000.0	7440000.0	1.0	5.019675254821777	2.3737270832061768
1.0	7460000.0	7470000.0	2.0	5.215638637542725	2.425971508026123
1.0	7510000.0	7520000.0	4.0	4.486876487731934	2.2263646125793457
1.0	7520000.0	7530000.0	3.0	4.636999607086182	2.277214765548706
1.0	7610000.0	7620000.0	3.0	3.195838689804077	1.7457889318466187
1.0	7670000.0	7680000.0	5.0	4.670365333557129	2.2579305171966553
1.0	7730000.0	7740000.0	6.0	3.9172756671905518	1.9895436763763428
1.0	7750000.0	7760000.0	4.0	3.92384672164917	2.0019497871398926
1.0	7770000.0	7780000.0	2.0	3.0371575355529785	1.618157982826233
1.0	7830000.0	7840000.0	2.0	2.362900972366333	1.2462518215179443
1.0	7890000.0	7900000.0	1.0	2.205355405807495	1.218767523765564
1.0	8010000.0	8020000.0	1.0	3.1796677112579346	1.840250015258789
1.0	8020000.0	8030000.0	3.0	2.3842010498046875	1.2376092672348022
1.0	8040000.0	8050000.0	0.0	2.16115140914917	1.1923182010650635
1.0	8090000.0	8100000.0	1.0	2.32999324798584	1.1678348779678345
1.0	8120000.0	8130000.0	1.0	2.417877674102783	1.247565507888794
1.0	8210000.0	8220000.0	6.0	2.503966808319092	1.2858285903930664
1.0	8270000.0	8280000.0	1.0	2.729069471359253	1.4581260681152344
1.0	8310000.0	8320000.0	2.0	2.4354875087738037	1.2343008518218994
1.0	8390000.0	8400000.0	1.0	3.1459431648254395	1.619192123413086
1.0	8450000.0	8460000.0	0.0	2.1979103088378906	1.2202556133270264
1.0	8460000.0	8470000.0	2.0	2.2810070514678955	1.277312994003296
1.0	8490000.0	8500000.0	1.0	2.2175278663635254	1.2112349271774292
1.0	8540000.0	8550000.0	2.0	2.211163282394409	1.2262479066848755
1.0	8550000.0	8560000.0	0.0	2.2269339561462402	1.2420549392700195
1.0	8570000.0	8580000.0	2.0	2.30802059173584	1.2848926782608032
1.0	8640000.0	8650000.0	3.0	2.1839635372161865	1.0993931293487549
1.0	8660000.0	8670000.0	2.0	2.1361167430877686	1.1687242984771729
1.0	8700000.0	8710000.0	1.0	2.041411876678467	1.079660177230835
1.0	8720000.0	8730000.0	1.0	2.272778034210205	1.2499077320098877
1.0	8790000.0	8800000.0	3.0	2.2263622283935547	1.2179473638534546
1.0	8800000.0	8810000.0	2.0	2.2976927757263184	1.2101008892059326
1.0	8840000.0	8850000.0	1.0	2.2424685955047607	1.2481452226638794
1.0	8880000.0	8890000.0	4.0	3.0518321990966797	1.6095659732818604
1.0	9040000.0	9050000.0	5.0	3.1140360832214355	1.6484737396240234
1.0	9070000.0	9080000.0	3.0	3.769951343536377	1.9316768646240234
1.0	9090000.0	9100000.0	2.0	3.4519972801208496	1.7940216064453125
1.0	9120000.0	9130000.0	2.0	3.355727434158325	1.7419157028198242
1.0	9150000.0	9160000.0	2.0	2.901228904724121	1.5137863159179688
1.0	9180000.0	9190000.0	2.0	2.5922915935516357	1.3593076467514038
1.0	9230000.0	9240000.0	2.0	2.1181981563568115	1.1494840383529663
1.0	9290000.0	9300000.0	1.0	2.6671864986419678	1.4433382749557495
1.0	9310000.0	9320000.0	1.0	2.360886812210083	1.3467786312103271
1.0	9340000.0	9350000.0	9.0	3.6157212257385254	1.884029746055603
1.0	9440000.0	9450000.0	4.0	4.077852249145508	2.052501916885376
1.0	9490000.0	9500000.0	1.0	3.3397223949432373	1.7567522525787354
1.0	9540000.0	9550000.0	3.0	3.917308807373047	2.0168020725250244
1.0	9630000.0	9640000.0	1.0	2.397291898727417	1.378920316696167
1.0	9710000.0	9720000.0	4.0	3.254380702972412	1.6896581649780273
1.0	9720000.0	9730000.0	2.0	3.9530670642852783	2.008694887161255
1.0	9760000.0	9770000.0	6.0	2.987194061279297	1.5937565565109253
1.0	9820000.0	9830000.0	3.0	2.4142136573791504	1.3531030416488647
1.0	9880000.0	9890000.0	2.0	2.4542346000671387	1.27725088596344
1.0	9900000.0	9910000.0	2.0	2.376845121383667	1.2158832550048828
1.0	9990000.0	10000000.0	1.0	2.270622730255127	1.2823759317398071
1.0	10120000.0	10130000.0	2.0	2.4799623489379883	1.3778835535049438
1.0	10170000.0	10180000.0	2.0	2.1759536266326904	1.2018264532089233
1.0	10310000.0	10320000.0	1.0	2.237616777420044	1.197141170501709
1.0	10320000.0	10330000.0	1.0	2.0143561363220215	1.051203727722168
1.0	10330000.0	10340000.0	1.0	1.9591878652572632	1.008940577507019
1.0	10400000.0	10410000.0	2.0	1.9338973760604858	0.9793151617050171
1.0	10410000.0	10420000.0	0.0	2.0113518238067627	1.053497552871704
1.0	10440000.0	10450000.0	3.0	1.9756832122802734	1.0221470594406128
1.0	10480000.0	10490000.0	0.0	2.173306941986084	1.191817283630371
1.0	10490000.0	10500000.0	2.0	2.20371675491333	1.1923879384994507
1.0	10580000.0	10590000.0	2.0	1.983987808227539	1.019925594329834
1.0	10590000.0	10600000.0	3.0	2.1160366535186768	1.1550315618515015
1.0	10680000.0	10690000.0	3.0	2.3206064701080322	1.2787694931030273
1.0	10700000.0	10710000.0	2.0	2.287972927093506	1.2824361324310303
1.0	10780000.0	10790000.0	2.0	2.352872371673584	1.3241115808486938
1.0	10940000.0	10950000.0	0.0	3.6606109142303467	1.911370038986206
1.0	10970000.0	10980000.0	2.0	3.786083936691284	1.9518229961395264
1.0	10980000.0	10990000.0	1.0	3.69209361076355	1.9221340417861938
1.0	11020000.0	11030000.0	2.0	3.6321074962615967	1.9000484943389893
1.0	11040000.0	11050000.0	1.0	3.587519407272339	1.8782508373260498
1.0	11170000.0	11180000.0	1.0	2.0451414585113525	1.0816541910171509
1.0	11190000.0	11200000.0	0.0	2.1192402839660645	1.1401678323745728
1.0	11330000.0	11340000.0	3.0	2.7255332469940186	1.4552432298660278
1.0	11340000.0	11350000.0	1.0	2.48374605178833	1.4431709051132202
1.0	11380000.0	11390000.0	2.0	4.404208183288574	2.1980669498443604
1.0	11390000.0	11400000.0	8.0	4.032891273498535	2.0560059547424316
1.0	11460000.0	11470000.0	2.0	5.883065223693848	2.5876317024230957
1.0	11470000.0	11480000.0	7.0	5.505735874176025	2.50724720954895
1.0	11490000.0	11500000.0	3.0	5.9385247230529785	2.609102249145508
1.0	11540000.0	11550000.0	3.0	6.368068695068359	2.6874215602874756
1.0	11600000.0	11610000.0	9.0	6.112120151519775	2.6447341442108154
1.0	11630000.0	11640000.0	6.0	5.346371650695801	2.4750404357910156
1.0	11670000.0	11680000.0	6.0	5.460233211517334	2.502081871032715
1.0	11740000.0	11750000.0	5.0	4.493279457092285	2.231659412384033
1.0	12000000.0	12010000.0	5.0	3.176633834838867	1.7158352136611938
1.0	12090000.0	12100000.0	3.0	3.07830548286438	1.670684576034546
1.0	12160000.0	12170000.0	0.0	4.320714473724365	2.1708977222442627
1.0	12270000.0	12280000.0	1.0	3.735239028930664	1.9478858709335327
1.0	12280000.0	12290000.0	3.0	3.21417236328125	1.689888596534729
1.0	12300000.0	12310000.0	0.0	2.0515360832214355	1.0915266275405884
1.0	12310000.0	12320000.0	1.0	2.0993564128875732	1.127957820892334
1.0	12350000.0	12360000.0	1.0	2.002531051635742	1.045694351196289
1.0	12360000.0	12370000.0	2.0	2.026395797729492	1.0613124370574951
1.0	12390000.0	12400000.0	0.0	1.9902582168579102	1.0278875827789307
1.0	12430000.0	12440000.0	1.0	1.9737316370010376	1.0230413675308228
1.0	12440000.0	12450000.0	4.0	2.0010669231414795	1.0435264110565186
1.0	12450000.0	12460000.0	2.0	2.125751495361328	1.14593505859375
1.0	12560000.0	12570000.0	1.0	2.1596944332122803	1.180418848991394
1.0	12720000.0	12730000.0	4.0	3.9121546745300293	2.0035018920898438
1.0	12740000.0	12750000.0	4.0	3.6307594776153564	1.8941243886947632
1.0	12780000.0	12790000.0	3.0	4.625537872314453	2.255638837814331
1.0	13930000.0	13940000.0	1.0	3.745685577392578	1.9506839513778687
1.0	14010000.0	14020000.0	8.0	3.4688994884490967	1.8101879358291626
1.0	14110000.0	14120000.0	1.0	2.6285548210144043	1.4437810182571411
1.0	14180000.0	14190000.0	2.0	2.813648223876953	1.4474291801452637
1.0	14220000.0	14230000.0	2.0	2.8915035724639893	1.4597673416137695
1.0	14290000.0	14300000.0	1.0	3.45664644241333	1.7539154291152954
1.0	14450000.0	14460000.0	5.0	3.532566547393799	1.790370225906372
1.0	14480000.0	14490000.0	3.0	3.6899094581604004	1.8649572134017944
1.0	14510000.0	14520000.0	3.0	3.5541863441467285	1.7865806818008423
1.0	14640000.0	14650000.0	1.0	3.7036781311035156	1.9028440713882446
1.0	14660000.0	14670000.0	3.0	3.989652156829834	1.9907817840576172
1.0	14770000.0	14780000.0	7.0	3.5018982887268066	1.7624046802520752
1.0	14830000.0	14840000.0	5.0	4.047173500061035	2.0003836154937744
1.0	14860000.0	14870000.0	2.0	3.8616511821746826	1.9415727853775024
1.0	14870000.0	14880000.0	1.0	3.8552048206329346	1.9480928182601929
1.0	14910000.0	14920000.0	6.0	4.02345085144043	1.9944829940795898
1.0	15060000.0	15070000.0	2.0	3.993666410446167	2.0515620708465576
1.0	15210000.0	15220000.0	3.0	3.6888763904571533	1.8939510583877563
1.0	15220000.0	15230000.0	4.0	3.842773914337158	1.9615771770477295
1.0	15260000.0	15270000.0	4.0	2.762014150619507	1.4437865018844604
1.0	15270000.0	15280000.0	1.0	2.4179527759552	1.3180910348892212
1.0	15310000.0	15320000.0	5.0	2.5556821823120117	1.2972440719604492
1.0	15410000.0	15420000.0	2.0	2.2080953121185303	1.1254624128341675
1.0	15430000.0	15440000.0	2.0	2.2585577964782715	1.1237618923187256
1.0	15680000.0	15690000.0	8.0	3.9155685901641846	2.0147407054901123
1.0	15690000.0	15700000.0	6.0	3.9927616119384766	2.046081781387329
1.0	15700000.0	15710000.0	2.0	3.9912123680114746	2.0434436798095703
1.0	15710000.0	15720000.0	3.0	3.7836546897888184	1.9690786600112915
1.0	15810000.0	15820000.0	2.0	2.330031156539917	1.3108054399490356
1.0	15820000.0	15830000.0	3.0	2.1960320472717285	1.2189385890960693
1.0	15870000.0	15880000.0	0.0	2.111520290374756	1.1373380422592163
1.0	15950000.0	15960000.0	0.0	2.1117050647735596	1.1377780437469482
1.0	15980000.0	15990000.0	0.0	2.1098532676696777	1.127762794494629
1.0	16150000.0	16160000.0	0.0	2.107236385345459	1.0889941453933716
1.0	16180000.0	16190000.0	2.0	2.0614371299743652	1.0980178117752075
1.0	16210000.0	16220000.0	2.0	2.039715051651001	1.0730323791503906
1.0	16270000.0	16280000.0	2.0	2.5856735706329346	1.47911536693573
1.0	16290000.0	16300000.0	0.0	2.0681309700012207	1.0585711002349854
1.0	16310000.0	16320000.0	6.0	3.4533474445343018	1.8023645877838135
1.0	16360000.0	16370000.0	0.0	3.95184588432312	2.0433743000030518
1.0	16390000.0	16400000.0	3.0	3.0311291217803955	1.615675926208496
1.0	16410000.0	16420000.0	2.0	2.967848539352417	1.5726287364959717
1.0	16420000.0	16430000.0	2.0	3.286391019821167	1.7412611246109009
1.0	16440000.0	16450000.0	4.0	2.528538942337036	1.2928333282470703
1.0	16490000.0	16500000.0	1.0	2.4434680938720703	1.2414469718933105
1.0	16540000.0	16550000.0	2.0	2.7486913204193115	1.4293467998504639
1.0	16630000.0	16640000.0	2.0	2.0995795726776123	1.125356912612915
1.0	16670000.0	16680000.0	2.0	2.6274898052215576	1.5180493593215942
1.0	16690000.0	16700000.0	2.0	2.9432971477508545	2.654425859451294
1.0	16730000.0	16740000.0	2.0	3.6056270599365234	1.8895914554595947
1.0	16740000.0	16750000.0	6.0	3.4905638694763184	1.8156486749649048
1.0	16750000.0	16760000.0	0.0	3.5768299102783203	1.8728764057159424
1.0	17040000.0	17050000.0	13.0	3.5276176929473877	1.8454234600067139
1.0	17230000.0	17240000.0	4.0	4.401432514190674	4.727118968963623
1.0	17290000.0	17300000.0	1.0	2.4259541034698486	1.3970603942871094
1.0	17340000.0	17350000.0	4.0	2.362419605255127	1.3506752252578735
1.0	17370000.0	17380000.0	1.0	2.4781086444854736	1.443145513534546
1.0	17420000.0	17430000.0	5.0	3.628527879714966	1.925565481185913
1.0	17470000.0	17480000.0	10.0	5.560853958129883	2.527456283569336
1.0	17500000.0	17510000.0	2.0	5.352496147155762	2.4658732414245605
1.0	17540000.0	17550000.0	9.0	5.838752746582031	2.5914418697357178
1.0	17610000.0	17620000.0	4.0	5.1002702713012695	2.4084737300872803
1.0	17630000.0	17640000.0	8.0	4.833385467529297	2.3391809463500977
1.0	17640000.0	17650000.0	4.0	4.596734523773193	2.2535593509674072
1.0	17730000.0	17740000.0	3.0	2.366851806640625	1.351141333580017
1.0	17850000.0	17860000.0	4.0	2.9597907066345215	1.5662400722503662
1.0	17860000.0	17870000.0	0.0	2.4999454021453857	1.343242883682251
1.0	17870000.0	17880000.0	0.0	2.6500983238220215	1.4091966152191162
1.0	17910000.0	17920000.0	1.0	2.7397947311401367	1.496665358543396
1.0	17990000.0	18000000.0	1.0	2.8244051933288574	1.5544297695159912
1.0	18090000.0	18100000.0	3.0	5.280122756958008	2.454367160797119
1.0	18320000.0	18330000.0	7.0	6.337564945220947	2.6798288822174072
1.0	18470000.0	18480000.0	1.0	6.748619079589844	2.7485713958740234
1.0	18560000.0	18570000.0	9.0	7.337390899658203	2.8485794067382812
1.0	18610000.0	18620000.0	10.0	6.995919704437256	2.7994983196258545
1.0	18670000.0	18680000.0	4.0	7.423104286193848	2.867293119430542
1.0	18680000.0	18690000.0	8.0	6.8421807289123535	2.767714023590088
1.0	18780000.0	18790000.0	4.0	5.477096080780029	2.4952645301818848
1.0	18880000.0	18890000.0	4.0	4.651668548583984	2.2688610553741455
1.0	18890000.0	18900000.0	9.0	4.793703079223633	2.3136446475982666
1.0	18990000.0	19000000.0	3.0	5.119275093078613	2.397244930267334
1.0	19040000.0	19050000.0	3.0	5.785030364990234	2.578024387359619
1.0	19050000.0	19060000.0	3.0	5.9380903244018555	2.6109566688537598
1.0	19130000.0	19140000.0	8.0	4.768105506896973	2.3212642669677734
1.0	19140000.0	19150000.0	7.0	4.709586143493652	2.304854154586792
1.0	19210000.0	19220000.0	2.0	2.7963438034057617	1.5241029262542725
1.0	19250000.0	19260000.0	2.0	2.6274476051330566	1.4177745580673218
1.0	19310000.0	19320000.0	0.0	3.4027557373046875	1.785663366317749
1.0	19530000.0	19540000.0	3.0	2.7532172203063965	1.6968185901641846
1.0	19540000.0	19550000.0	0.0	1.9376561641693115	1.3458783626556396
1.0	19600000.0	19610000.0	2.0	2.173764228820801	1.1821209192276
1.0	19650000.0	19660000.0	0.0	2.191887855529785	1.2158533334732056
1.0	19740000.0	19750000.0	1.0	2.060429573059082	1.0966131687164307
1.0	19790000.0	19800000.0	0.0	2.4847335815429688	1.2793779373168945
1.0	19820000.0	19830000.0	2.0	3.1258091926574707	1.6410436630249023
1.0	19890000.0	19900000.0	2.0	3.5478920936584473	1.8514255285263062
1.0	19930000.0	19940000.0	0.0	2.3468239307403564	1.335094690322876
1.0	19940000.0	19950000.0	0.0	2.2352864742279053	1.2526249885559082
1.0	19960000.0	19970000.0	2.0	2.619367837905884	1.3645384311676025
1.0	20100000.0	20110000.0	2.0	2.262693405151367	1.271246075630188
1.0	20190000.0	20200000.0	3.0	3.5154953002929688	1.8400163650512695
1.0	20430000.0	20440000.0	1.0	4.20760440826416	2.110029458999634
1.0	20490000.0	20500000.0	6.0	3.7276062965393066	1.9093059301376343
1.0	20510000.0	20520000.0	1.0	3.6153178215026855	1.8622467517852783
1.0	20520000.0	20530000.0	1.0	4.036288261413574	2.073007106781006
1.0	20530000.0	20540000.0	2.0	4.404343605041504	2.2007803916931152
1.0	20720000.0	20730000.0	8.0	5.496115684509277	2.502424716949463
1.0	20810000.0	20820000.0	6.0	3.7965598106384277	2.0089573860168457
1.0	20850000.0	20860000.0	1.0	5.069197654724121	2.4054760932922363
1.0	20880000.0	20890000.0	5.0	4.382669925689697	2.1932027339935303
1.0	20890000.0	20900000.0	9.0	4.61959171295166	2.27372407913208
1.0	21010000.0	21020000.0	5.0	3.0445141792297363	1.5820403099060059
1.0	21090000.0	21100000.0	1.0	2.3152694702148438	1.321986436843872
1.0	21110000.0	21120000.0	1.0	2.6465485095977783	1.6055234670639038
1.0	21140000.0	21150000.0	1.0	2.0572848320007324	1.0833872556686401
1.0	21170000.0	21180000.0	2.0	2.058581829071045	1.0982379913330078
1.0	21270000.0	21280000.0	3.0	2.1039867401123047	1.1331839561462402
1.0	21340000.0	21350000.0	3.0	2.1599912643432617	1.1847447156906128
1.0	21350000.0	21360000.0	2.0	2.0582947731018066	1.0843840837478638
1.0	21380000.0	21390000.0	0.0	2.000833511352539	1.045531988143921
1.0	21420000.0	21430000.0	2.0	2.1274166107177734	1.149599313735962
1.0	21570000.0	21580000.0	1.0	2.278001308441162	1.2818872928619385
1.0	21820000.0	21830000.0	2.0	2.73532772064209	1.4066070318222046
1.0	21840000.0	21850000.0	4.0	2.28570818901062	1.1567437648773193
1.0	21860000.0	21870000.0	3.0	2.614940643310547	1.3486601114273071
1.0	22130000.0	22140000.0	2.0	3.1858701705932617	1.6815599203109741
1.0	22150000.0	22160000.0	1.0	2.270540714263916	1.1825549602508545
1.0	22220000.0	22230000.0	1.0	2.5152335166931152	1.3170862197875977
1.0	22430000.0	22440000.0	3.0	2.2078757286071777	1.2238720655441284
1.0	22440000.0	22450000.0	0.0	2.3614959716796875	1.3350073099136353
1.0	22490000.0	22500000.0	2.0	3.290119171142578	1.7339175939559937
1.0	22500000.0	22510000.0	0.0	3.3979697227478027	1.7825864553451538
1.0	22510000.0	22520000.0	1.0	3.4887516498565674	1.8300445079803467
1.0	22550000.0	22560000.0	0.0	3.330904483795166	1.7489105463027954
1.0	22600000.0	22610000.0	1.0	3.790123701095581	1.9580243825912476
1.0	22620000.0	22630000.0	0.0	3.323730945587158	1.740563154220581
1.0	22650000.0	22660000.0	5.0	3.759303569793701	1.9451673030853271
1.0	22700000.0	22710000.0	4.0	3.980177640914917	2.0395894050598145
1.0	22790000.0	22800000.0	3.0	2.3647830486297607	1.3475103378295898
1.0	22800000.0	22810000.0	0.0	2.5843358039855957	1.4320790767669678
1.0	22890000.0	22900000.0	6.0	4.1309356689453125	2.0996220111846924
1.0	22900000.0	22910000.0	3.0	3.9732284545898438	2.0293216705322266
1.0	22970000.0	22980000.0	2.0	4.996502876281738	2.362107753753662
1.0	23010000.0	23020000.0	6.0	4.119814872741699	2.092639446258545
1.0	23040000.0	23050000.0	2.0	3.17228627204895	1.66754949092865
1.0	23110000.0	23120000.0	1.0	3.1113784313201904	1.6333916187286377
1.0	23190000.0	23200000.0	2.0	2.789126396179199	1.4264153242111206
1.0	23220000.0	23230000.0	0.0	3.064516067504883	1.5993397235870361
1.0	23230000.0	23240000.0	1.0	3.331742525100708	1.6928558349609375
1.0	23400000.0	23410000.0	0.0	2.0212149620056152	1.064744472503662
1.0	23420000.0	23430000.0	1.0	2.1418769359588623	1.1718820333480835
1.0	23490000.0	23500000.0	2.0	2.2935423851013184	1.2054708003997803
1.0	23660000.0	23670000.0	3.0	2.119455337524414	1.1363869905471802
1.0	23740000.0	23750000.0	3.0	2.192218780517578	1.214020013809204
1.0	23750000.0	23760000.0	2.0	2.394669771194458	1.2506526708602905
1.0	23770000.0	23780000.0	1.0	2.157257556915283	1.1799964904785156
1.0	23840000.0	23850000.0	0.0	2.29516339302063	1.2379302978515625
1.0	23940000.0	23950000.0	3.0	3.1861414909362793	1.667555809020996
1.0	23980000.0	23990000.0	6.0	3.660480499267578	1.9129111766815186
1.0	24110000.0	24120000.0	1.0	2.034045696258545	1.0372499227523804
1.0	24120000.0	24130000.0	1.0	2.421030044555664	1.2805860042572021
1.0	24280000.0	24290000.0	0.0	3.244267225265503	3.3055806159973145
1.0	24320000.0	24330000.0	0.0	2.331526517868042	1.1861999034881592
1.0	24390000.0	24400000.0	2.0	2.7803874015808105	1.4322316646575928
1.0	24420000.0	24430000.0	5.0	3.049072742462158	1.6045011281967163
1.0	24440000.0	24450000.0	3.0	3.062838554382324	1.6580051183700562
1.0	24450000.0	24460000.0	4.0	2.655726909637451	1.4553048610687256
1.0	24500000.0	24510000.0	7.0	2.88328218460083	1.5413682460784912
1.0	24700000.0	24710000.0	5.0	2.066235065460205	1.0994828939437866
1.0	24720000.0	24730000.0	1.0	2.0244808197021484	1.067588210105896
1.0	24780000.0	24790000.0	0.0	2.0323588848114014	1.06557297706604
1.0	24790000.0	24800000.0	2.0	1.9640414714813232	1.0090404748916626
1.0	24870000.0	24880000.0	1.0	2.7805144786834717	1.4523508548736572
1.0	24920000.0	24930000.0	3.0	2.605112314224243	1.3293678760528564
1.0	24940000.0	24950000.0	2.0	3.0537047386169434	1.6097242832183838
1.0	24950000.0	24960000.0	5.0	3.010986566543579	1.5834540128707886
1.0	25010000.0	25020000.0	1.0	2.7588188648223877	1.4783154726028442
1.0	25030000.0	25040000.0	6.0	2.50854229927063	1.3026416301727295
1.0	25080000.0	25090000.0	0.0	2.297783374786377	1.2289206981658936
1.0	25140000.0	25150000.0	1.0	2.263751268386841	1.2679599523544312
1.0	25150000.0	25160000.0	4.0	2.123371124267578	1.146206259727478
1.0	25220000.0	25230000.0	4.0	4.249170780181885	2.1353936195373535
1.0	25360000.0	25370000.0	3.0	6.205234527587891	2.652647018432617
1.0	25500000.0	25510000.0	3.0	4.335250377655029	2.179891586303711
1.0	25560000.0	25570000.0	1.0	2.6124749183654785	1.4203732013702393
1.0	25660000.0	25670000.0	0.0	2.5264949798583984	1.386012077331543
1.0	25770000.0	25780000.0	3.0	2.0385215282440186	1.0717960596084595
1.0	25930000.0	25940000.0	1.0	2.773068904876709	1.4575241804122925
1.0	25940000.0	25950000.0	0.0	2.4723029136657715	1.2910901308059692
1.0	26000000.0	26010000.0	2.0	2.6683528423309326	1.3992102146148682
1.0	26010000.0	26020000.0	7.0	2.529284954071045	1.2740821838378906
1.0	26070000.0	26080000.0	4.0	2.6611058712005615	1.4247148036956787
1.0	26080000.0	26090000.0	2.0	2.4527931213378906	1.3053513765335083
1.0	26130000.0	26140000.0	2.0	2.4310882091522217	1.3411533832550049
1.0	26150000.0	26160000.0	1.0	2.1005666255950928	1.1318728923797607
1.0	26160000.0	26170000.0	1.0	2.2602152824401855	1.265059232711792
1.0	26170000.0	26180000.0	4.0	2.9071571826934814	1.5219999551773071
1.0	26260000.0	26270000.0	3.0	2.982184410095215	1.589046835899353
1.0	26280000.0	26290000.0	1.0	2.4108521938323975	1.2968157529830933
1.0	26340000.0	26350000.0	3.0	2.683082103729248	1.3768343925476074
1.0	26350000.0	26360000.0	2.0	3.4464447498321533	1.8075666427612305
1.0	26440000.0	26450000.0	1.0	2.2420127391815186	1.2350705862045288
1.0	26480000.0	26490000.0	2.0	2.8643829822540283	1.513882040977478
1.0	26550000.0	26560000.0	0.0	2.591216564178467	1.3386528491973877
1.0	26560000.0	26570000.0	3.0	2.374713897705078	1.2180325984954834
1.0	26650000.0	26660000.0	1.0	2.6295695304870605	1.3692691326141357
1.0	26660000.0	26670000.0	2.0	2.9435086250305176	1.581382155418396
1.0	26710000.0	26720000.0	3.0	4.05261754989624	2.0617728233337402
1.0	26750000.0	26760000.0	3.0	2.8637609481811523	1.5100035667419434
1.0	26950000.0	26960000.0	5.0	2.5961978435516357	1.3540335893630981
1.0	26990000.0	27000000.0	2.0	3.1976256370544434	1.6856563091278076
1.0	27060000.0	27070000.0	0.0	2.1601157188415527	1.1880072355270386
1.0	27160000.0	27170000.0	2.0	2.234799385070801	1.2089217901229858
1.0	27200000.0	27210000.0	3.0	2.072073459625244	1.1088820695877075
1.0	27220000.0	27230000.0	3.0	2.4764084815979004	1.306096076965332
1.0	27250000.0	27260000.0	3.0	2.0676403045654297	1.1034246683120728
1.0	27350000.0	27360000.0	1.0	2.1725502014160156	1.1335108280181885
1.0	27360000.0	27370000.0	1.0	2.6591715812683105	1.388798713684082
1.0	27370000.0	27380000.0	3.0	2.633831262588501	1.3791420459747314
1.0	27400000.0	27410000.0	2.0	3.266204357147217	1.724966049194336
1.0	27440000.0	27450000.0	1.0	2.2486605644226074	1.2582730054855347
1.0	27520000.0	27530000.0	3.0	3.081610918045044	1.6381571292877197
1.0	27530000.0	27540000.0	1.0	3.6686928272247314	1.9143422842025757
1.0	27550000.0	27560000.0	3.0	3.2534148693084717	1.7196029424667358
1.0	27580000.0	27590000.0	1.0	2.3286805152893066	1.3187648057937622
1.0	27590000.0	27600000.0	2.0	2.3455653190612793	1.3114006519317627
1.0	27620000.0	27630000.0	2.0	2.383911609649658	1.351212739944458
1.0	27640000.0	27650000.0	2.0	2.7981295585632324	1.5626400709152222
1.0	27680000.0	27690000.0	4.0	1.9939467906951904	1.0380687713623047
1.0	27690000.0	27700000.0	0.0	2.0326895713806152	1.0153859853744507
1.0	27770000.0	27780000.0	0.0	2.031982660293579	1.0676214694976807
1.0	27810000.0	27820000.0	1.0	2.743873119354248	1.7414811849594116
1.0	27830000.0	27840000.0	1.0	2.3142285346984863	1.1433818340301514
1.0	27860000.0	27870000.0	0.0	2.140718698501587	1.16598641872406
1.0	27870000.0	27880000.0	0.0	2.253265142440796	1.2498228549957275
1.0	27970000.0	27980000.0	4.0	3.1555333137512207	1.6627604961395264
1.0	28090000.0	28100000.0	6.0	2.800593852996826	1.4555838108062744
1.0	28130000.0	28140000.0	5.0	2.1188082695007324	1.1468372344970703
1.0	28140000.0	28150000.0	4.0	2.1257216930389404	1.1571751832962036
1.0	28150000.0	28160000.0	1.0	2.358668565750122	1.2385990619659424
1.0	28160000.0	28170000.0	0.0	2.098228931427002	1.1308587789535522
1.0	28180000.0	28190000.0	3.0	2.4731650352478027	1.30596125125885
1.0	28220000.0	28230000.0	1.0	2.09775710105896	1.1226942539215088
1.0	28240000.0	28250000.0	0.0	4.217404365539551	2.223142147064209
1.0	28260000.0	28270000.0	2.0	2.426565647125244	1.231568694114685
1.0	28290000.0	28300000.0	0.0	2.1885671615600586	1.209014654159546
1.0	28350000.0	28360000.0	0.0	2.124336004257202	1.146496057510376
1.0	28370000.0	28380000.0	5.0	1.9921371936798096	1.0383797883987427
1.0	28450000.0	28460000.0	2.0	3.3212223052978516	1.7475534677505493
1.0	28480000.0	28490000.0	3.0	2.8506031036376953	1.4969346523284912
1.0	28530000.0	28540000.0	1.0	2.178680658340454	1.20603346824646
1.0	28560000.0	28570000.0	3.0	2.1726675033569336	1.0700597763061523
1.0	28640000.0	28650000.0	1.0	2.9363303184509277	1.5479611158370972
1.0	28660000.0	28670000.0	0.0	2.2032577991485596	1.1847470998764038
1.0	28720000.0	28730000.0	3.0	2.0241549015045166	1.0614407062530518
1.0	28850000.0	28860000.0	2.0	2.054901361465454	1.0765559673309326
1.0	28860000.0	28870000.0	0.0	2.071087598800659	1.1015284061431885
1.0	28890000.0	28900000.0	1.0	2.077132225036621	1.1053451299667358
1.0	28920000.0	28930000.0	0.0	2.1578805446624756	1.180869698524475
1.0	28930000.0	28940000.0	2.0	2.157029867172241	1.1770050525665283
1.0	28990000.0	29000000.0	2.0	2.7607381343841553	1.807715654373169
1.0	29060000.0	29070000.0	6.0	2.6113154888153076	1.512576699256897
1.0	29140000.0	29150000.0	4.0	3.8410346508026123	1.9902312755584717
1.0	29160000.0	29170000.0	2.0	3.378197431564331	1.7797517776489258
1.0	29180000.0	29190000.0	3.0	2.8102166652679443	1.4734852313995361
1.0	29210000.0	29220000.0	1.0	2.174917221069336	1.0572013854980469
1.0	29240000.0	29250000.0	0.0	2.451969861984253	1.2487232685089111
1.0	29270000.0	29280000.0	2.0	2.3785948753356934	1.201062798500061
1.0	29470000.0	29480000.0	1.0	2.091130495071411	1.1210639476776123
1.0	29570000.0	29580000.0	2.0	2.4636855125427246	1.2563865184783936
1.0	29590000.0	29600000.0	0.0	2.654435634613037	1.4374263286590576
1.0	29600000.0	29610000.0	5.0	2.559086322784424	1.412800908088684
1.0	29660000.0	29670000.0	5.0	4.231316566467285	2.1315178871154785
1.0	29670000.0	29680000.0	8.0	4.607471466064453	2.2646145820617676
1.0	29800000.0	29810000.0	6.0	4.534496307373047	2.2402265071868896
1.0	29820000.0	29830000.0	2.0	3.941328525543213	2.021017551422119
1.0	30130000.0	30140000.0	4.0	5.065926551818848	2.39587664604187
1.0	30140000.0	30150000.0	6.0	6.547888278961182	2.7111103534698486
1.0	30170000.0	30180000.0	5.0	6.323742866516113	2.677574872970581
1.0	30260000.0	30270000.0	6.0	6.179288387298584	2.649880886077881
1.0	30370000.0	30380000.0	6.0	6.305865287780762	2.661848783493042
1.0	30390000.0	30400000.0	3.0	7.146376132965088	2.819762706756592
1.0	30400000.0	30410000.0	4.0	7.028606414794922	2.799525260925293
1.0	30450000.0	30460000.0	7.0	5.923565864562988	2.592541456222534
1.0	30500000.0	30510000.0	8.0	6.370344161987305	2.6767919063568115
1.0	30520000.0	30530000.0	6.0	6.6524152755737305	2.7308802604675293
1.0	30560000.0	30570000.0	8.0	6.082312107086182	2.6197853088378906
1.0	30570000.0	30580000.0	8.0	5.773886680603027	2.556044101715088
1.0	30610000.0	30620000.0	7.0	6.395430564880371	2.68679141998291
1.0	30770000.0	30780000.0	10.0	6.424137115478516	2.692141056060791
1.0	30800000.0	30810000.0	9.0	6.40884256362915	2.690898895263672
1.0	30860000.0	30870000.0	7.0	5.344780921936035	2.465414524078369
1.0	30870000.0	30880000.0	5.0	6.188596248626709	2.6419646739959717
1.0	31060000.0	31070000.0	5.0	5.277708053588867	2.4414877891540527
1.0	31100000.0	31110000.0	3.0	5.339258670806885	2.4673397541046143
1.0	31140000.0	31150000.0	3.0	4.416619777679443	2.1955466270446777
1.0	31170000.0	31180000.0	3.0	4.867126941680908	2.33191180229187
1.0	31220000.0	31230000.0	3.0	2.8599095344543457	1.6740901470184326
1.0	31240000.0	31250000.0	4.0	3.1886837482452393	1.7206729650497437
1.0	31350000.0	31360000.0	1.0	2.955379009246826	1.5774601697921753
1.0	31360000.0	31370000.0	1.0	2.8969905376434326	1.5342921018600464
1.0	31390000.0	31400000.0	1.0	2.7371182441711426	1.413879632949829
1.0	31510000.0	31520000.0	1.0	2.318293809890747	1.3202481269836426
1.0	31530000.0	31540000.0	2.0	2.799290180206299	1.7628530263900757
1.0	31720000.0	31730000.0	2.0	2.8710083961486816	1.5174745321273804
1.0	31890000.0	31900000.0	1.0	2.286391019821167	1.1910145282745361
1.0	32020000.0	32030000.0	2.0	3.0902528762817383	1.646179437637329
1.0	32140000.0	32150000.0	6.0	3.074479579925537	1.6283375024795532
1.0	32160000.0	32170000.0	6.0	3.0526256561279297	1.6192100048065186
1.0	32190000.0	32200000.0	4.0	3.100151538848877	1.6256892681121826
1.0	32200000.0	32210000.0	4.0	3.2190327644348145	1.698927879333496
1.0	32210000.0	32220000.0	3.0	3.322422504425049	1.7556965351104736
1.0	32230000.0	32240000.0	1.0	3.804927349090576	1.9761711359024048
1.0	32270000.0	32280000.0	2.0	3.8036131858825684	1.9650638103485107
1.0	32340000.0	32350000.0	2.0	2.965336561203003	1.5669761896133423
1.0	32410000.0	32420000.0	1.0	3.371307849884033	1.8384342193603516
1.0	32430000.0	32440000.0	5.0	3.046945571899414	1.6063263416290283
1.0	32500000.0	32510000.0	1.0	2.136650562286377	1.1564769744873047
1.0	32520000.0	32530000.0	3.0	2.1089627742767334	1.1487720012664795
1.0	32540000.0	32550000.0	2.0	2.231520652770996	1.2465264797210693
1.0	32550000.0	32560000.0	6.0	2.18872332572937	1.2063993215560913
1.0	32640000.0	32650000.0	9.0	2.773732900619507	1.55862557888031
1.0	32670000.0	32680000.0	0.0	2.6365177631378174	1.4608910083770752
1.0	32690000.0	32700000.0	1.0	2.3438169956207275	1.3420225381851196
1.0	32830000.0	32840000.0	3.0	2.4258503913879395	1.407324194908142
1.0	32870000.0	32880000.0	1.0	3.7529797554016113	1.9567896127700806
1.0	32940000.0	32950000.0	5.0	3.7067902088165283	1.9220794439315796
1.0	33030000.0	33040000.0	2.0	2.4410130977630615	1.2878687381744385
1.0	33180000.0	33190000.0	3.0	2.4758362770080566	1.2771079540252686
1.0	33230000.0	33240000.0	3.0	2.2063024044036865	1.2204182147979736
1.0	33300000.0	33310000.0	2.0	2.174311399459839	1.1979092359542847
1.0	33330000.0	33340000.0	2.0	2.6355581283569336	1.3904131650924683
1.0	33520000.0	33530000.0	1.0	3.1225533485412598	1.6413984298706055
1.0	33600000.0	33610000.0	0.0	2.2201297283172607	1.1519927978515625
1.0	33610000.0	33620000.0	2.0	2.1460108757019043	1.1792744398117065
1.0	33620000.0	33630000.0	3.0	2.1342039108276367	1.1584405899047852
1.0	33870000.0	33880000.0	0.0	2.8041739463806152	1.5166791677474976
1.0	33920000.0	33930000.0	7.0	4.722461700439453	2.2655892372131348
1.0	33980000.0	33990000.0	8.0	5.486950874328613	2.482426404953003
1.0	34020000.0	34030000.0	1.0	5.485939025878906	2.4905266761779785
1.0	34090000.0	34100000.0	5.0	5.01724910736084	2.3688409328460693
1.0	34130000.0	34140000.0	5.0	5.283490180969238	2.434767723083496
1.0	34140000.0	34150000.0	1.0	4.80593729019165	2.34633731842041
1.0	34200000.0	34210000.0	11.0	5.250880241394043	2.416423797607422
1.0	34240000.0	34250000.0	5.0	5.688743591308594	2.536109209060669
1.0	34250000.0	34260000.0	2.0	6.324631690979004	2.670602798461914
1.0	34420000.0	34430000.0	5.0	6.099268436431885	2.6241908073425293
1.0	34470000.0	34480000.0	6.0	6.667713165283203	2.7292916774749756
1.0	34490000.0	34500000.0	5.0	6.3501434326171875	2.6697280406951904
1.0	34510000.0	34520000.0	6.0	6.797964572906494	2.7572731971740723
1.0	34600000.0	34610000.0	5.0	7.381941318511963	2.8546857833862305
1.0	34660000.0	34670000.0	12.0	6.732485771179199	2.746004104614258
1.0	34750000.0	34760000.0	8.0	5.866183280944824	2.572394847869873
1.0	34760000.0	34770000.0	2.0	5.050527572631836	2.3845067024230957
1.0	34800000.0	34810000.0	2.0	5.857192039489746	2.568862199783325
1.0	34850000.0	34860000.0	9.0	4.549192428588867	2.238922119140625
1.0	34860000.0	34870000.0	2.0	5.144556522369385	2.385373115539551
1.0	34950000.0	34960000.0	8.0	6.436439514160156	2.687389850616455
1.0	35000000.0	35010000.0	9.0	5.595130920410156	2.51157283782959
1.0	35010000.0	35020000.0	7.0	6.234410762786865	2.648282766342163
1.0	35080000.0	35090000.0	5.0	6.358768463134766	2.670900821685791
1.0	35150000.0	35160000.0	9.0	5.339458465576172	2.4610748291015625
1.0	35240000.0	35250000.0	1.0	4.7982072830200195	2.3163464069366455
1.0	35270000.0	35280000.0	2.0	4.439815044403076	2.176077365875244
1.0	35370000.0	35380000.0	8.0	5.079640865325928	2.3725595474243164
1.0	35480000.0	35490000.0	3.0	2.482300281524658	1.4400479793548584
1.0	35570000.0	35580000.0	1.0	2.5302536487579346	1.4460257291793823
1.0	35580000.0	35590000.0	2.0	3.2576377391815186	1.7684156894683838
1.0	35760000.0	35770000.0	1.0	2.295093059539795	1.3066909313201904
1.0	35790000.0	35800000.0	3.0	2.178666591644287	1.1960437297821045
1.0	35800000.0	35810000.0	3.0	2.2031238079071045	1.2099310159683228
1.0	35840000.0	35850000.0	2.0	1.9731000661849976	1.019059419631958
1.0	35870000.0	35880000.0	1.0	1.9665744304656982	1.00809645652771
1.0	35900000.0	35910000.0	1.0	1.997974157333374	1.0407861471176147
1.0	36030000.0	36040000.0	1.0	2.4748969078063965	1.3202364444732666
1.0	36070000.0	36080000.0	2.0	2.3964104652404785	1.3752846717834473
1.0	36100000.0	36110000.0	4.0	2.7793471813201904	1.5549981594085693
1.0	36120000.0	36130000.0	5.0	4.342646598815918	2.1722052097320557
1.0	36170000.0	36180000.0	1.0	3.93852162361145	2.036703109741211
1.0	36260000.0	36270000.0	5.0	3.7363522052764893	1.9460757970809937
1.0	36330000.0	36340000.0	4.0	3.1321468353271484	1.6507976055145264
1.0	36390000.0	36400000.0	0.0	2.7392523288726807	1.679386854171753
1.0	36440000.0	36450000.0	0.0	2.034498691558838	1.0718557834625244
1.0	36530000.0	36540000.0	1.0	2.4873595237731934	1.3198702335357666
1.0	36540000.0	36550000.0	2.0	3.332801103591919	1.7555792331695557
1.0	36680000.0	36690000.0	2.0	3.005983829498291	2.076467275619507
1.0	36700000.0	36710000.0	0.0	2.081503391265869	1.1141597032546997
1.0	36760000.0	36770000.0	2.0	2.086491346359253	1.1194233894348145
1.0	36800000.0	36810000.0	0.0	2.136597156524658	1.1735166311264038
1.0	36820000.0	36830000.0	3.0	2.144097089767456	1.1665661334991455
1.0	36880000.0	36890000.0	1.0	2.4581990242004395	1.3469336032867432
1.0	36890000.0	36900000.0	2.0	2.3660662174224854	1.2846434116363525
1.0	36930000.0	36940000.0	3.0	3.349855899810791	1.7600586414337158
1.0	36970000.0	36980000.0	4.0	4.324604034423828	2.1740920543670654
1.0	37030000.0	37040000.0	5.0	4.73374080657959	2.306772470474243
1.0	37140000.0	37150000.0	11.0	5.743455410003662	2.5602810382843018
1.0	37170000.0	37180000.0	8.0	6.53957462310791	2.7228474617004395
1.0	37230000.0	37240000.0	10.0	6.694193363189697	2.752152681350708
1.0	37240000.0	37250000.0	1.0	7.6548333168029785	2.9090065956115723
1.0	37320000.0	37330000.0	6.0	8.166876792907715	2.9942803382873535
1.0	37330000.0	37340000.0	7.0	8.392091751098633	3.020857334136963
1.0	37370000.0	37380000.0	11.0	8.202733993530273	2.9971823692321777
1.0	37580000.0	37590000.0	6.0	6.596837043762207	2.7274348735809326
1.0	37660000.0	37670000.0	6.0	5.295288562774658	2.4417223930358887
1.0	37950000.0	37960000.0	3.0	2.4841091632843018	1.4522361755371094
1.0	38020000.0	38030000.0	1.0	2.705388307571411	1.5006389617919922
1.0	38060000.0	38070000.0	2.0	4.4329633712768555	2.2757582664489746
1.0	38100000.0	38110000.0	4.0	4.286776542663574	2.155762195587158
1.0	38120000.0	38130000.0	8.0	4.443594932556152	2.2181029319763184
1.0	38160000.0	38170000.0	0.0	2.6484804153442383	1.5438687801361084
1.0	38260000.0	38270000.0	2.0	2.1397488117218018	1.166553020477295
1.0	38270000.0	38280000.0	3.0	2.257441997528076	1.138375163078308
1.0	38310000.0	38320000.0	1.0	2.107250690460205	1.1346538066864014
1.0	38340000.0	38350000.0	2.0	2.066955089569092	1.1037695407867432
1.0	38390000.0	38400000.0	5.0	2.0482656955718994	1.0832500457763672
1.0	38410000.0	38420000.0	1.0	2.4072299003601074	1.2571628093719482
1.0	38520000.0	38530000.0	3.0	3.50465726852417	1.8301680088043213
1.0	38530000.0	38540000.0	5.0	3.4852988719940186	1.8255125284194946
1.0	38540000.0	38550000.0	3.0	3.2519314289093018	1.718322992324829
1.0	38560000.0	38570000.0	1.0	3.922924518585205	2.0138795375823975
1.0	38590000.0	38600000.0	5.0	5.052694797515869	2.3927695751190186
1.0	38640000.0	38650000.0	4.0	5.318056106567383	2.4499313831329346
1.0	38670000.0	38680000.0	5.0	5.345098495483398	2.4602317810058594
1.0	38810000.0	38820000.0	1.0	4.2611403465271	2.108694553375244
1.0	38840000.0	38850000.0	2.0	4.281855583190918	2.1105639934539795
1.0	38860000.0	38870000.0	8.0	3.8422882556915283	1.9825910329818726
1.0	39000000.0	39010000.0	2.0	4.756711006164551	2.2937042713165283
1.0	39260000.0	39270000.0	4.0	4.30179500579834	2.164977550506592
1.0	39270000.0	39280000.0	5.0	4.352280139923096	2.180483341217041
1.0	39320000.0	39330000.0	4.0	2.4413535594940186	1.2901182174682617
1.0	39370000.0	39380000.0	1.0	2.344975471496582	1.220644474029541
1.0	39390000.0	39400000.0	1.0	2.315542221069336	1.1658759117126465
1.0	39460000.0	39470000.0	1.0	2.119225025177002	1.1442198753356934
1.0	39510000.0	39520000.0	4.0	2.3157477378845215	1.228563666343689
1.0	39590000.0	39600000.0	0.0	2.205348491668701	1.218802571296692
1.0	39660000.0	39670000.0	2.0	2.105827808380127	1.002795934677124
1.0	39700000.0	39710000.0	2.0	2.1239781379699707	1.1493287086486816
1.0	39710000.0	39720000.0	2.0	2.1548779010772705	1.182950496673584
1.0	39730000.0	39740000.0	3.0	2.1609463691711426	1.1906187534332275
1.0	39810000.0	39820000.0	4.0	2.1782023906707764	1.1944650411605835
1.0	39930000.0	39940000.0	1.0	2.070591449737549	1.1024909019470215
1.0	39980000.0	39990000.0	0.0	2.0440762042999268	1.0887413024902344
1.0	40030000.0	40040000.0	2.0	2.2762796878814697	1.258606195449829
1.0	40220000.0	40230000.0	1.0	2.4984452724456787	1.457568883895874
1.0	40370000.0	40380000.0	4.0	3.4765472412109375	1.8367103338241577
1.0	40380000.0	40390000.0	1.0	3.7453911304473877	1.9457563161849976
1.0	40420000.0	40430000.0	0.0	2.484347343444824	1.3893156051635742
1.0	40430000.0	40440000.0	0.0	2.347432851791382	1.3357572555541992
1.0	40530000.0	40540000.0	0.0	2.263486385345459	1.2563446760177612
1.0	40570000.0	40580000.0	4.0	3.2562384605407715	1.7118310928344727
1.0	40650000.0	40660000.0	1.0	2.310598611831665	1.3044917583465576
1.0	40710000.0	40720000.0	3.0	2.9879441261291504	1.5857398509979248
1.0	40960000.0	40970000.0	0.0	2.904597282409668	1.5873559713363647
1.0	40980000.0	40990000.0	5.0	3.587725877761841	1.890840768814087
1.0	41000000.0	41010000.0	3.0	2.6603827476501465	1.4665346145629883
1.0	41020000.0	41030000.0	5.0	4.447373390197754	2.1874401569366455
1.0	41030000.0	41040000.0	2.0	4.392484188079834	2.1959774494171143
1.0	41110000.0	41120000.0	7.0	3.5877978801727295	1.8765754699707031
1.0	41140000.0	41150000.0	2.0	3.981675386428833	2.033287763595581
1.0	41160000.0	41170000.0	1.0	2.5733485221862793	1.499734878540039
1.0	41190000.0	41200000.0	5.0	2.6634654998779297	1.5343735218048096
1.0	41200000.0	41210000.0	2.0	2.4898953437805176	1.4471163749694824
1.0	41250000.0	41260000.0	2.0	4.702513694763184	2.277061939239502
1.0	41260000.0	41270000.0	5.0	3.73883318901062	1.9394594430923462
1.0	41310000.0	41320000.0	4.0	3.302703380584717	1.7729873657226562
1.0	41370000.0	41380000.0	0.0	4.085161209106445	2.0764272212982178
1.0	41510000.0	41520000.0	0.0	2.038625478744507	1.0751464366912842
1.0	41550000.0	41560000.0	4.0	2.055798292160034	1.0816782712936401
1.0	41610000.0	41620000.0	1.0	2.1570281982421875	1.1878281831741333
1.0	41660000.0	41670000.0	3.0	2.2830424308776855	1.2177979946136475
1.0	41690000.0	41700000.0	1.0	2.2315852642059326	1.23824942111969
1.0	41890000.0	41900000.0	3.0	3.551316738128662	1.8732162714004517
1.0	41900000.0	41910000.0	3.0	3.790663480758667	1.958868384361267
1.0	41930000.0	41940000.0	2.0	3.567300796508789	1.8584301471710205
1.0	41940000.0	41950000.0	4.0	2.817112922668457	1.4999899864196777
1.0	41950000.0	41960000.0	2.0	3.3312721252441406	1.7560875415802002
1.0	41970000.0	41980000.0	4.0	2.3753881454467773	1.2349483966827393
1.0	41990000.0	42000000.0	3.0	2.6728310585021973	1.4025726318359375
1.0	42050000.0	42060000.0	0.0	2.5157408714294434	1.2800896167755127
1.0	42130000.0	42140000.0	2.0	2.464204788208008	1.256882667541504
1.0	42190000.0	42200000.0	4.0	3.0929360389709473	1.5883312225341797
1.0	42470000.0	42480000.0	0.0	3.2529613971710205	1.7029221057891846
1.0	42480000.0	42490000.0	6.0	2.9913463592529297	1.5824203491210938
1.0	42500000.0	42510000.0	4.0	3.669419527053833	1.9223178625106812
1.0	42570000.0	42580000.0	4.0	4.153330326080322	2.1023123264312744
1.0	42630000.0	42640000.0	2.0	2.588897228240967	1.3504736423492432
1.0	42840000.0	42850000.0	1.0	2.9317173957824707	1.5760551691055298
1.0	42950000.0	42960000.0	1.0	2.2714810371398926	1.1673328876495361
1.0	43060000.0	43070000.0	2.0	2.322084903717041	1.1529414653778076
1.0	43270000.0	43280000.0	1.0	2.3513643741607666	1.3364365100860596
1.0	43280000.0	43290000.0	1.0	2.2341837882995605	1.1361364126205444
1.0	43300000.0	43310000.0	2.0	2.2708535194396973	1.2798025608062744
1.0	43310000.0	43320000.0	2.0	2.172581195831299	1.1705505847930908
1.0	43350000.0	43360000.0	2.0	3.8040573596954346	1.9556411504745483
1.0	43380000.0	43390000.0	1.0	2.8281030654907227	1.4968780279159546
1.0	43490000.0	43500000.0	5.0	3.9203248023986816	2.026994466781616
1.0	43690000.0	43700000.0	0.0	2.813894510269165	1.5326863527297974
1.0	43810000.0	43820000.0	2.0	2.5617246627807617	1.3951895236968994
1.0	43830000.0	43840000.0	1.0	2.3108201026916504	1.1819393634796143
1.0	43870000.0	43880000.0	2.0	2.224937915802002	1.2360631227493286
1.0	43890000.0	43900000.0	1.0	1.6655136346817017	1.7720069885253906
1.0	43910000.0	43920000.0	0.0	2.2245874404907227	1.238021969795227
1.0	43920000.0	43930000.0	1.0	2.5606186389923096	1.3349730968475342
1.0	43930000.0	43940000.0	2.0	3.008301258087158	1.5742626190185547
1.0	43990000.0	44000000.0	0.0	2.282010555267334	1.2562179565429688
1.0	44030000.0	44040000.0	0.0	2.4242758750915527	1.3211647272109985
1.0	44120000.0	44130000.0	2.0	2.0302112102508545	1.0629395246505737
1.0	44130000.0	44140000.0	3.0	2.0528855323791504	1.0729444026947021
1.0	44170000.0	44180000.0	2.0	2.365975856781006	1.2752941846847534
1.0	44190000.0	44200000.0	0.0	2.4516549110412598	1.3268979787826538
1.0	44220000.0	44230000.0	3.0	2.1384117603302	1.142928123474121
1.0	44250000.0	44260000.0	4.0	2.3770956993103027	1.238050103187561
1.0	44350000.0	44360000.0	2.0	2.4602723121643066	1.290454626083374
1.0	44530000.0	44540000.0	4.0	4.079636573791504	2.072002649307251
1.0	44560000.0	44570000.0	5.0	4.292503356933594	2.1613612174987793
1.0	44640000.0	44650000.0	4.0	4.060820579528809	2.0767886638641357
1.0	44750000.0	44760000.0	1.0	2.541482925415039	1.4819682836532593
1.0	44810000.0	44820000.0	2.0	2.5457634925842285	1.439679503440857
1.0	44820000.0	44830000.0	6.0	4.434201717376709	2.2257606983184814
1.0	44880000.0	44890000.0	1.0	4.108891487121582	2.096588373184204
1.0	44910000.0	44920000.0	2.0	4.479214668273926	2.2185959815979004
1.0	44970000.0	44980000.0	1.0	3.7922885417938232	1.9424492120742798
1.0	44980000.0	44990000.0	5.0	3.7684473991394043	1.9456958770751953
1.0	45040000.0	45050000.0	1.0	3.4111862182617188	1.7827037572860718
1.0	45050000.0	45060000.0	7.0	2.9152204990386963	1.509800910949707
1.0	45100000.0	45110000.0	1.0	2.2441799640655518	1.2592796087265015
1.0	45110000.0	45120000.0	2.0	2.3661046028137207	1.360797643661499
1.0	45120000.0	45130000.0	4.0	2.298567533493042	1.298444151878357
1.0	45130000.0	45140000.0	1.0	2.3876917362213135	1.294725775718689
1.0	45250000.0	45260000.0	3.0	2.5776965618133545	1.3705438375473022
1.0	45260000.0	45270000.0	1.0	2.7005317211151123	1.495854377746582
1.0	45290000.0	45300000.0	0.0	2.657538652420044	1.3826919794082642
1.0	45340000.0	45350000.0	3.0	2.0486900806427	1.0854741334915161
1.0	45390000.0	45400000.0	0.0	2.289477586746216	1.177980661392212
1.0	45400000.0	45410000.0	3.0	2.2281951904296875	1.195875883102417
1.0	45450000.0	45460000.0	1.0	2.741910219192505	1.4225467443466187
1.0	45460000.0	45470000.0	2.0	2.2591919898986816	1.1509573459625244
1.0	45480000.0	45490000.0	0.0	2.1899120807647705	1.2035777568817139
1.0	45520000.0	45530000.0	1.0	2.6372885704040527	1.3805944919586182
1.0	45550000.0	45560000.0	4.0	2.677849769592285	1.3839813470840454
1.0	45570000.0	45580000.0	4.0	3.3527286052703857	1.7488819360733032
1.0	45810000.0	45820000.0	1.0	2.2420878410339355	1.2560030221939087
1.0	45880000.0	45890000.0	3.0	2.563899278640747	1.3344522714614868
1.0	45950000.0	45960000.0	3.0	2.37599515914917	1.3007328510284424
1.0	45960000.0	45970000.0	1.0	2.208765983581543	1.2267780303955078
1.0	45980000.0	45990000.0	0.0	2.5503814220428467	1.4453778266906738
1.0	46050000.0	46060000.0	3.0	2.3567185401916504	1.290866732597351
1.0	46070000.0	46080000.0	2.0	2.1325790882110596	1.1577280759811401
1.0	46090000.0	46100000.0	2.0	2.091810464859009	1.1267142295837402
1.0	46110000.0	46120000.0	0.0	2.095999240875244	1.12996506690979
1.0	46200000.0	46210000.0	1.0	2.2181808948516846	1.2307332754135132
1.0	46210000.0	46220000.0	1.0	2.7897636890411377	1.774070382118225
1.0	46260000.0	46270000.0	4.0	3.2022204399108887	1.6741310358047485
1.0	46270000.0	46280000.0	1.0	2.3257312774658203	1.2814079523086548
1.0	46280000.0	46290000.0	2.0	2.1666691303253174	1.192073941230774
1.0	46350000.0	46360000.0	1.0	2.3199734687805176	1.1725515127182007
1.0	46370000.0	46380000.0	1.0	2.20817232131958	1.0996705293655396
1.0	46420000.0	46430000.0	1.0	1.9923731088638306	1.0260674953460693
1.0	46490000.0	46500000.0	0.0	2.045034408569336	1.0783374309539795
1.0	46560000.0	46570000.0	1.0	2.3226068019866943	1.216718077659607
1.0	46590000.0	46600000.0	3.0	2.6308226585388184	1.4384000301361084
1.0	46640000.0	46650000.0	2.0	2.1522533893585205	1.1416641473770142
1.0	46710000.0	46720000.0	1.0	2.2815334796905518	1.2028534412384033
1.0	46720000.0	46730000.0	3.0	2.148022174835205	1.1763981580734253
1.0	46730000.0	46740000.0	2.0	2.097743272781372	1.1278715133666992
1.0	46740000.0	46750000.0	0.0	2.05981707572937	1.098921537399292
1.0	46860000.0	46870000.0	1.0	2.598234176635742	1.4027531147003174
1.0	46870000.0	46880000.0	0.0	2.5068280696868896	1.3979674577713013
1.0	46960000.0	46970000.0	7.0	4.049903392791748	2.072380304336548
1.0	46990000.0	47000000.0	6.0	3.666790008544922	1.9236032962799072
1.0	47150000.0	47160000.0	1.0	2.1503336429595947	1.1693564653396606
1.0	47260000.0	47270000.0	2.0	2.194754123687744	1.1703932285308838
1.0	47280000.0	47290000.0	3.0	2.7237296104431152	1.4080774784088135
1.0	47400000.0	47410000.0	3.0	2.8804244995117188	1.4971967935562134
1.0	47490000.0	47500000.0	3.0	2.5357203483581543	1.3253567218780518
1.0	47510000.0	47520000.0	0.0	2.7368550300598145	1.4228695631027222
1.0	47570000.0	47580000.0	0.0	2.9389216899871826	1.5461838245391846
1.0	47650000.0	47660000.0	1.0	2.371988296508789	1.2187515497207642
1.0	47700000.0	47710000.0	2.0	4.242832183837891	2.1401171684265137
1.0	47720000.0	47730000.0	2.0	2.4518916606903076	1.4125596284866333
1.0	47870000.0	47880000.0	2.0	4.3319902420043945	2.1671488285064697
1.0	47880000.0	47890000.0	2.0	3.8869712352752686	2.003600835800171
1.0	47900000.0	47910000.0	1.0	3.505408525466919	1.8306255340576172
1.0	47930000.0	47940000.0	4.0	3.8394393920898438	1.9774173498153687
1.0	47940000.0	47950000.0	2.0	3.475600004196167	1.819902777671814
1.0	47990000.0	48000000.0	2.0	3.2894768714904785	1.7339290380477905
1.0	48030000.0	48040000.0	4.0	3.371349334716797	1.7812076807022095
1.0	48040000.0	48050000.0	4.0	3.6411614418029785	1.8868000507354736
1.0	48060000.0	48070000.0	2.0	3.6305465698242188	1.8946224451065063
1.0	48070000.0	48080000.0	1.0	3.8189589977264404	1.9704780578613281
1.0	48110000.0	48120000.0	4.0	3.768352508544922	1.927677869796753
1.0	48160000.0	48170000.0	5.0	4.2750701904296875	2.146381139755249
1.0	48180000.0	48190000.0	2.0	5.123831748962402	2.4205496311187744
1.0	48210000.0	48220000.0	2.0	4.641428470611572	2.261533260345459
1.0	48330000.0	48340000.0	9.0	4.0230536460876465	2.028130054473877
1.0	48430000.0	48440000.0	2.0	4.512736797332764	2.2110233306884766
1.0	48470000.0	48480000.0	0.0	4.550717830657959	2.2334704399108887
1.0	48660000.0	48670000.0	4.0	4.115736484527588	2.08671236038208
1.0	48790000.0	48800000.0	2.0	3.1009833812713623	1.6564435958862305
1.0	48850000.0	48860000.0	7.0	2.8213863372802734	1.4654184579849243
1.0	48890000.0	48900000.0	2.0	3.252063751220703	1.738446593284607
1.0	48970000.0	48980000.0	8.0	5.1225786209106445	2.396843433380127
1.0	48990000.0	49000000.0	5.0	5.200201988220215	2.4078257083892822
1.0	49060000.0	49070000.0	5.0	6.109858512878418	2.6204755306243896
1.0	49080000.0	49090000.0	8.0	5.900923252105713	2.5833160877227783
1.0	49170000.0	49180000.0	6.0	5.827791690826416	2.5716209411621094
1.0	49210000.0	49220000.0	3.0	4.9678635597229	2.3643717765808105
1.0	49220000.0	49230000.0	5.0	4.583628177642822	2.2762436866760254
1.0	49300000.0	49310000.0	7.0	5.881987571716309	2.5738706588745117
1.0	49410000.0	49420000.0	7.0	7.016312599182129	2.7945716381073
1.0	49510000.0	49520000.0	6.0	6.32895565032959	2.6693973541259766
1.0	49540000.0	49550000.0	7.0	6.184841156005859	2.6444783210754395
1.0	49570000.0	49580000.0	7.0	6.237229347229004	2.650466203689575
1.0	49640000.0	49650000.0	6.0	6.220118999481201	2.645805835723877
1.0	49740000.0	49750000.0	6.0	5.609676361083984	2.515967845916748
1.0	49770000.0	49780000.0	1.0	5.817813396453857	2.561339855194092
1.0	49780000.0	49790000.0	7.0	5.772790908813477	2.5478649139404297
1.0	49880000.0	49890000.0	8.0	6.8247857093811035	2.7603001594543457
1.0	49960000.0	49970000.0	10.0	6.886344909667969	2.7717998027801514
1.0	49970000.0	49980000.0	6.0	6.219895362854004	2.656400203704834
1.0	50050000.0	50060000.0	3.0	6.9703369140625	2.794771194458008
1.0	50070000.0	50080000.0	5.0	6.620506286621094	2.7270898818969727
1.0	50100000.0	50110000.0	9.0	6.455747127532959	2.6923460960388184
1.0	50130000.0	50140000.0	10.0	6.496757507324219	2.699213743209839
1.0	50240000.0	50250000.0	5.0	5.436043739318848	2.468076705932617
1.0	50390000.0	50400000.0	6.0	4.793818473815918	2.297985076904297
1.0	50430000.0	50440000.0	2.0	4.454190731048584	2.1765990257263184
1.0	50470000.0	50480000.0	3.0	5.118060111999512	2.377746820449829
1.0	50510000.0	50520000.0	7.0	5.113189697265625	2.40216326713562
1.0	50560000.0	50570000.0	4.0	6.347161293029785	2.6689836978912354
1.0	50570000.0	50580000.0	10.0	6.2408766746521	2.6494040489196777
1.0	50660000.0	50670000.0	10.0	7.085484504699707	2.8027572631835938
1.0	50670000.0	50680000.0	5.0	7.907727241516113	2.939800262451172
1.0	50710000.0	50720000.0	6.0	8.215110778808594	2.9964473247528076
1.0	50730000.0	50740000.0	5.0	7.741086006164551	2.917097806930542
1.0	50850000.0	50860000.0	2.0	5.656381130218506	2.52882719039917
1.0	50870000.0	50880000.0	3.0	5.102717876434326	2.400022029876709
1.0	50900000.0	50910000.0	4.0	2.89611554145813	1.6259291172027588
1.0	50910000.0	50920000.0	3.0	2.7287583351135254	1.4762847423553467
1.0	50930000.0	50940000.0	2.0	2.555511236190796	1.4388751983642578
1.0	50960000.0	50970000.0	4.0	2.4102275371551514	1.3825175762176514
1.0	50970000.0	50980000.0	2.0	2.5772504806518555	1.4508287906646729
1.0	51140000.0	51150000.0	0.0	2.387716770172119	1.2246568202972412
1.0	51160000.0	51170000.0	2.0	2.3817408084869385	1.1950492858886719
1.0	51230000.0	51240000.0	4.0	2.41949462890625	1.2992043495178223
1.0	51250000.0	51260000.0	1.0	2.4510903358459473	1.33177649974823
1.0	51270000.0	51280000.0	5.0	2.580684185028076	1.3655669689178467
1.0	51390000.0	51400000.0	1.0	2.2663345336914062	1.2708275318145752
1.0	51440000.0	51450000.0	0.0	2.3427834510803223	1.2295811176300049
1.0	51450000.0	51460000.0	1.0	2.7936367988586426	1.487428903579712
1.0	51490000.0	51500000.0	1.0	3.7767722606658936	1.957615852355957
1.0	51500000.0	51510000.0	8.0	3.56335186958313	1.8509260416030884
1.0	51520000.0	51530000.0	1.0	3.97564435005188	2.013786792755127
1.0	51580000.0	51590000.0	1.0	4.090625762939453	2.0868072509765625
1.0	51590000.0	51600000.0	3.0	4.14794921875	2.1021971702575684
1.0	51640000.0	51650000.0	3.0	3.7986831665039062	1.9653732776641846
1.0	51690000.0	51700000.0	0.0	3.2802116870880127	1.7332050800323486
1.0	51760000.0	51770000.0	6.0	2.357583999633789	1.2134478092193604
1.0	51800000.0	51810000.0	3.0	2.8994345664978027	1.5191574096679688
1.0	52010000.0	52020000.0	5.0	3.3562824726104736	1.7576525211334229
1.0	52020000.0	52030000.0	4.0	3.3724167346954346	1.7854022979736328
1.0	52050000.0	52060000.0	1.0	4.1765594482421875	2.105664014816284
1.0	52060000.0	52070000.0	4.0	3.9000353813171387	1.9974397420883179
1.0	52100000.0	52110000.0	3.0	2.5390431880950928	1.4065272808074951
1.0	52120000.0	52130000.0	4.0	2.444960832595825	1.316210389137268
1.0	52170000.0	52180000.0	4.0	2.2746565341949463	1.2022955417633057
1.0	52190000.0	52200000.0	2.0	2.323244571685791	1.2128450870513916
1.0	52220000.0	52230000.0	0.0	2.0719783306121826	1.1139869689941406
1.0	52240000.0	52250000.0	0.0	2.10029935836792	1.1311415433883667
1.0	52250000.0	52260000.0	0.0	2.094757556915283	1.1175943613052368
1.0	52270000.0	52280000.0	1.0	2.122711658477783	1.152848720550537
1.0	52320000.0	52330000.0	1.0	2.2452826499938965	1.2562687397003174
1.0	52340000.0	52350000.0	5.0	3.404447078704834	3.579977035522461
1.0	52420000.0	52430000.0	1.0	3.3197340965270996	1.7498267889022827
1.0	52440000.0	52450000.0	4.0	3.3297042846679688	1.7701444625854492
1.0	52610000.0	52620000.0	3.0	2.521411418914795	1.347151756286621
1.0	52630000.0	52640000.0	2.0	2.2945873737335205	1.2801674604415894
1.0	52790000.0	52800000.0	3.0	2.4760756492614746	1.295832872390747
1.0	52830000.0	52840000.0	4.0	2.657011032104492	1.4381710290908813
1.0	52850000.0	52860000.0	4.0	2.2267203330993652	1.2088162899017334
1.0	52860000.0	52870000.0	1.0	2.289923906326294	1.2323977947235107
1.0	52930000.0	52940000.0	1.0	2.05663800239563	1.0954177379608154
1.0	52970000.0	52980000.0	2.0	2.115697145462036	1.1426832675933838
1.0	53010000.0	53020000.0	2.0	2.682847261428833	1.5555702447891235
1.0	53050000.0	53060000.0	2.0	3.634371519088745	1.8891433477401733
1.0	53100000.0	53110000.0	1.0	3.2166244983673096	1.8996670246124268
1.0	53120000.0	53130000.0	6.0	3.76078724861145	1.9394447803497314
1.0	53250000.0	53260000.0	1.0	2.1842799186706543	1.202974796295166
1.0	53260000.0	53270000.0	3.0	2.101313352584839	1.1376758813858032
1.0	53330000.0	53340000.0	0.0	3.0083401203155518	1.5923774242401123
1.0	53340000.0	53350000.0	1.0	2.584083318710327	1.3511848449707031
1.0	53440000.0	53450000.0	1.0	2.0222041606903076	1.0585887432098389
1.0	53490000.0	53500000.0	0.0	2.0003528594970703	1.0465883016586304
1.0	53530000.0	53540000.0	5.0	2.289494514465332	1.1296683549880981
1.0	53620000.0	53630000.0	2.0	3.1797592639923096	1.670711874961853
1.0	53670000.0	53680000.0	0.0	2.268226146697998	1.2797443866729736
1.0	53680000.0	53690000.0	2.0	2.7387781143188477	1.5218180418014526
1.0	53750000.0	53760000.0	5.0	2.545013427734375	1.3826202154159546
1.0	53760000.0	53770000.0	4.0	2.786710023880005	1.4609664678573608
1.0	53770000.0	53780000.0	4.0	2.366798162460327	1.3409948348999023
1.0	53790000.0	53800000.0	2.0	3.239409923553467	1.748732328414917
1.0	53800000.0	53810000.0	5.0	3.936483860015869	2.017317295074463
1.0	53840000.0	53850000.0	2.0	4.5133771896362305	2.2228755950927734
1.0	53850000.0	53860000.0	3.0	4.579930305480957	2.2496795654296875
1.0	53870000.0	53880000.0	1.0	4.445974826812744	2.2001633644104004
1.0	54180000.0	54190000.0	3.0	4.64973783493042	2.2772421836853027
1.0	54210000.0	54220000.0	3.0	4.300100326538086	2.166260242462158
1.0	54230000.0	54240000.0	1.0	2.621544122695923	1.5105222463607788
1.0	54250000.0	54260000.0	3.0	2.565004348754883	1.4941519498825073
1.0	54280000.0	54290000.0	5.0	2.332479476928711	1.3275789022445679
1.0	54320000.0	54330000.0	4.0	2.1483101844787598	1.1704117059707642
1.0	54330000.0	54340000.0	3.0	2.1526365280151367	1.1801310777664185
1.0	54360000.0	54370000.0	4.0	3.0204696655273438	1.6121467351913452
1.0	54410000.0	54420000.0	0.0	2.523066759109497	1.3362390995025635
1.0	54470000.0	54480000.0	4.0	3.9004623889923096	2.0084545612335205
1.0	54510000.0	54520000.0	2.0	2.7355422973632812	1.6566994190216064
1.0	54580000.0	54590000.0	4.0	3.129274845123291	1.6568657159805298
1.0	54790000.0	54800000.0	3.0	3.757648468017578	2.005532741546631
1.0	54820000.0	54830000.0	3.0	2.8715789318084717	1.633772850036621
1.0	54830000.0	54840000.0	2.0	2.759211301803589	1.612121820449829
1.0	54840000.0	54850000.0	1.0	2.780864953994751	1.5833990573883057
1.0	54850000.0	54860000.0	3.0	2.8893332481384277	1.610491394996643
1.0	54950000.0	54960000.0	4.0	4.098269462585449	2.154637098312378
1.0	55000000.0	55010000.0	6.0	3.976731538772583	2.0546672344207764
1.0	55010000.0	55020000.0	7.0	3.142599105834961	1.7427928447723389
1.0	55170000.0	55180000.0	4.0	3.6733779907226562	1.8797231912612915
1.0	55180000.0	55190000.0	1.0	2.1954047679901123	1.184963583946228
1.0	55220000.0	55230000.0	2.0	2.303300380706787	1.301810622215271
1.0	55230000.0	55240000.0	10.0	3.0480799674987793	1.6156222820281982
1.0	55300000.0	55310000.0	2.0	2.6038658618927	1.3214318752288818
1.0	55420000.0	55430000.0	2.0	2.8818986415863037	1.5246126651763916
1.0	55480000.0	55490000.0	1.0	2.985257625579834	1.5583524703979492
1.0	55550000.0	55560000.0	2.0	1.995232343673706	1.0243836641311646
1.0	55590000.0	55600000.0	3.0	2.034299373626709	1.0683828592300415
1.0	55620000.0	55630000.0	3.0	2.071366786956787	1.1049875020980835
1.0	55650000.0	55660000.0	2.0	2.2835190296173096	1.2842000722885132
1.0	55700000.0	55710000.0	4.0	3.8339266777038574	1.980865240097046
1.0	55710000.0	55720000.0	3.0	4.076943874359131	2.050161838531494
1.0	55740000.0	55750000.0	2.0	4.322249412536621	2.1801722049713135
1.0	55750000.0	55760000.0	3.0	4.374600410461426	2.1402904987335205
1.0	55790000.0	55800000.0	3.0	5.033013343811035	2.381453275680542
1.0	55830000.0	55840000.0	3.0	5.179383754730225	2.4006216526031494
1.0	55850000.0	55860000.0	2.0	4.4811835289001465	2.2017931938171387
1.0	55930000.0	55940000.0	3.0	4.883492469787598	2.3162989616394043
1.0	55980000.0	55990000.0	5.0	5.481377601623535	2.4904625415802
1.0	55990000.0	56000000.0	4.0	5.043437480926514	2.356381893157959
1.0	56060000.0	56070000.0	4.0	4.897461891174316	2.324045419692993
1.0	56200000.0	56210000.0	3.0	4.947300910949707	2.3249967098236084
1.0	56210000.0	56220000.0	8.0	4.898940563201904	2.3073172569274902
1.0	56360000.0	56370000.0	2.0	4.8585896492004395	2.3193740844726562
1.0	56420000.0	56430000.0	6.0	5.303129196166992	2.4286723136901855
1.0	56440000.0	56450000.0	5.0	5.233038425445557	2.4217658042907715
1.0	56520000.0	56530000.0	8.0	5.845802307128906	2.563657522201538
1.0	56580000.0	56590000.0	3.0	5.947127342224121	2.5897202491760254
1.0	56590000.0	56600000.0	5.0	5.728581428527832	2.538719892501831
1.0	56700000.0	56710000.0	1.0	4.454758644104004	2.1903576850891113
1.0	56710000.0	56720000.0	7.0	4.420032024383545	2.158717632293701
1.0	56820000.0	56830000.0	4.0	3.825421094894409	1.912931203842163
1.0	56890000.0	56900000.0	2.0	3.237107753753662	1.6681289672851562
1.0	56910000.0	56920000.0	1.0	3.486473798751831	1.8212592601776123
1.0	56930000.0	56940000.0	2.0	3.122957706451416	1.6438928842544556
1.0	56990000.0	57000000.0	2.0	2.742785692214966	1.5293138027191162
1.0	57030000.0	57040000.0	4.0	2.372250556945801	1.3548059463500977
1.0	57060000.0	57070000.0	5.0	3.8948256969451904	1.9696972370147705
1.0	57090000.0	57100000.0	4.0	3.200495481491089	1.6882444620132446
1.0	57140000.0	57150000.0	0.0	3.231428861618042	1.7116330862045288
1.0	57180000.0	57190000.0	1.0	3.290029525756836	1.739335298538208
1.0	57200000.0	57210000.0	1.0	4.57016658782959	2.220982551574707
1.0	57250000.0	57260000.0	8.0	5.275217533111572	2.4179234504699707
1.0	57310000.0	57320000.0	6.0	5.807526588439941	2.562006711959839
1.0	57330000.0	57340000.0	7.0	5.9376702308654785	2.5913538932800293
1.0	57380000.0	57390000.0	4.0	5.9259233474731445	2.5880494117736816
1.0	57410000.0	57420000.0	10.0	6.336688995361328	2.674112558364868
1.0	57440000.0	57450000.0	8.0	6.194484710693359	2.6467556953430176
1.0	57510000.0	57520000.0	4.0	6.497910976409912	2.7006332874298096
1.0	57570000.0	57580000.0	6.0	5.851889133453369	2.5695362091064453
1.0	57580000.0	57590000.0	6.0	6.093570709228516	2.6190154552459717
1.0	57600000.0	57610000.0	5.0	5.763906955718994	2.547171115875244
1.0	57620000.0	57630000.0	4.0	6.327760696411133	2.665109157562256
1.0	57660000.0	57670000.0	6.0	6.191023826599121	2.6389684677124023
1.0	57790000.0	57800000.0	5.0	6.4841718673706055	2.702524423599243
1.0	57810000.0	57820000.0	3.0	6.7730536460876465	2.750582695007324
1.0	57910000.0	57920000.0	10.0	6.182791709899902	2.6398589611053467
1.0	57920000.0	57930000.0	6.0	6.650912284851074	2.7246851921081543
1.0	57940000.0	57950000.0	1.0	7.213534355163574	2.828991413116455
1.0	57960000.0	57970000.0	6.0	7.2253217697143555	2.8329460620880127
1.0	58120000.0	58130000.0	8.0	8.617965698242188	3.055393695831299
1.0	58220000.0	58230000.0	9.0	7.359184265136719	2.8558878898620605
1.0	58250000.0	58260000.0	5.0	7.263281345367432	2.8365330696105957
1.0	58260000.0	58270000.0	8.0	6.951352119445801	2.785426616668701
1.0	58350000.0	58360000.0	1.0	6.234180450439453	2.656027317047119
1.0	58370000.0	58380000.0	5.0	6.324211120605469	2.6718711853027344
1.0	58500000.0	58510000.0	7.0	6.5375823974609375	2.709960699081421
1.0	58550000.0	58560000.0	6.0	6.385392665863037	2.6840977668762207
1.0	58620000.0	58630000.0	4.0	5.057296276092529	2.373830795288086
1.0	58710000.0	58720000.0	3.0	4.901365280151367	2.3371243476867676
1.0	58850000.0	58860000.0	1.0	4.008133888244629	2.0165209770202637
1.0	58870000.0	58880000.0	6.0	3.38617205619812	1.7180125713348389
1.0	58890000.0	58900000.0	7.0	3.254807949066162	1.6753240823745728
1.0	59020000.0	59030000.0	1.0	3.2995190620422363	1.729278802871704
1.0	59120000.0	59130000.0	1.0	2.055039405822754	1.0897785425186157
1.0	59170000.0	59180000.0	2.0	2.734907627105713	1.4401851892471313
1.0	59210000.0	59220000.0	3.0	2.9913597106933594	1.558856725692749
1.0	59250000.0	59260000.0	2.0	3.774538040161133	4.099603652954102
1.0	59260000.0	59270000.0	0.0	2.669387102127075	1.3868615627288818
1.0	59370000.0	59380000.0	2.0	3.2255642414093018	1.7035930156707764
1.0	59440000.0	59450000.0	2.0	3.7479522228240967	1.9452812671661377
1.0	59460000.0	59470000.0	3.0	3.763197422027588	1.9407894611358643
1.0	59550000.0	59560000.0	1.0	4.0914435386657715	2.0343902111053467
1.0	59590000.0	59600000.0	5.0	3.8770663738250732	1.975725769996643
1.0	59610000.0	59620000.0	3.0	3.2327046394348145	1.719949722290039
1.0	59680000.0	59690000.0	2.0	3.9357216358184814	2.0035595893859863
1.0	59700000.0	59710000.0	0.0	3.8420917987823486	1.9576311111450195
1.0	59780000.0	59790000.0	4.0	2.5855441093444824	1.3479005098342896
1.0	59790000.0	59800000.0	2.0	2.757025957107544	1.4841762781143188
1.0	59840000.0	59850000.0	1.0	2.2806897163391113	1.1386778354644775
1.0	59870000.0	59880000.0	6.0	2.3765790462493896	1.2034060955047607
1.0	59950000.0	59960000.0	2.0	2.424704074859619	1.228680968284607
1.0	59970000.0	59980000.0	1.0	2.638392210006714	1.3522186279296875
1.0	60000000.0	60010000.0	0.0	2.2599878311157227	1.1305800676345825
1.0	60020000.0	60030000.0	4.0	2.536832332611084	1.2801458835601807
1.0	60070000.0	60080000.0	3.0	2.4182612895965576	1.1868703365325928
1.0	60100000.0	60110000.0	0.0	2.4551477432250977	1.2327922582626343
1.0	60150000.0	60160000.0	1.0	2.244375705718994	1.0988953113555908
1.0	60200000.0	60210000.0	3.0	2.2145423889160156	1.125551462173462
1.0	60310000.0	60320000.0	1.0	1.9402477741241455	0.9907805323600769
1.0	60370000.0	60380000.0	3.0	2.6210498809814453	1.3884896039962769
1.0	60430000.0	60440000.0	5.0	3.5898544788360596	1.8615319728851318
1.0	60440000.0	60450000.0	6.0	3.8753578662872314	1.9646228551864624
1.0	60480000.0	60490000.0	2.0	4.346999645233154	2.123047351837158
1.0	60500000.0	60510000.0	5.0	4.466011047363281	2.1738948822021484
1.0	60550000.0	60560000.0	3.0	4.545459270477295	2.2113471031188965
1.0	60560000.0	60570000.0	6.0	3.7054176330566406	1.9311237335205078
1.0	60670000.0	60680000.0	2.0	3.920668363571167	2.0465054512023926
1.0	60680000.0	60690000.0	3.0	4.041000843048096	2.084972381591797
1.0	60720000.0	60730000.0	5.0	4.814082145690918	2.281024217605591
1.0	60750000.0	60760000.0	3.0	4.844584941864014	2.305741786956787
1.0	60860000.0	60870000.0	7.0	4.1847429275512695	2.077784299850464
1.0	60920000.0	60930000.0	1.0	4.589812755584717	2.2141969203948975
1.0	60940000.0	60950000.0	3.0	3.9873931407928467	1.9916274547576904
1.0	61010000.0	61020000.0	2.0	3.145595073699951	1.650199294090271
1.0	61110000.0	61120000.0	2.0	4.447198390960693	2.2282111644744873
1.0	61120000.0	61130000.0	9.0	5.110402584075928	2.3728902339935303
1.0	61480000.0	61490000.0	2.0	4.474048614501953	2.2006163597106934
1.0	61490000.0	61500000.0	11.0	4.069131851196289	2.0525588989257812
1.0	61500000.0	61510000.0	5.0	3.4539554119110107	1.8232240676879883
1.0	61530000.0	61540000.0	2.0	3.8318779468536377	1.9364200830459595
1.0	61550000.0	61560000.0	1.0	2.5609467029571533	1.3726141452789307
1.0	61580000.0	61590000.0	2.0	2.5091490745544434	1.3541063070297241
1.0	61620000.0	61630000.0	2.0	2.481041431427002	1.3727071285247803
1.0	61680000.0	61690000.0	0.0	2.6953346729278564	1.3953702449798584
1.0	61780000.0	61790000.0	1.0	2.4801268577575684	1.281924843788147
1.0	61810000.0	61820000.0	1.0	2.402007579803467	1.2262704372406006
1.0	61860000.0	61870000.0	2.0	2.464733362197876	1.2686887979507446
1.0	61910000.0	61920000.0	1.0	3.2202961444854736	1.6946384906768799
1.0	62020000.0	62030000.0	7.0	4.70635461807251	2.2606987953186035
1.0	62060000.0	62070000.0	3.0	4.539196968078613	2.2305541038513184
1.0	62120000.0	62130000.0	2.0	4.442096710205078	2.1889688968658447
1.0	62150000.0	62160000.0	1.0	2.6846444606781006	1.4839580059051514
1.0	62260000.0	62270000.0	2.0	2.1251537799835205	1.1508996486663818
1.0	62340000.0	62350000.0	2.0	2.2086493968963623	1.2235286235809326
1.0	62390000.0	62400000.0	0.0	2.1244592666625977	1.15274178981781
1.0	62400000.0	62410000.0	1.0	2.3394458293914795	1.2395920753479004
1.0	62550000.0	62560000.0	1.0	2.747023820877075	1.4785411357879639
1.0	62580000.0	62590000.0	4.0	2.5393993854522705	1.3584935665130615
1.0	62600000.0	62610000.0	9.0	2.484633445739746	1.4115135669708252
1.0	62610000.0	62620000.0	2.0	2.4591598510742188	1.4219741821289062
1.0	62700000.0	62710000.0	4.0	4.284672737121582	2.136204481124878
1.0	62740000.0	62750000.0	4.0	4.149951457977295	2.0908305644989014
1.0	62770000.0	62780000.0	5.0	4.146556377410889	2.10245680809021
1.0	62820000.0	62830000.0	4.0	3.982698917388916	2.026388168334961
1.0	62900000.0	62910000.0	1.0	3.5595459938049316	3.814431667327881
1.0	62930000.0	62940000.0	3.0	2.212552547454834	1.2276480197906494
1.0	63200000.0	63210000.0	3.0	2.9424057006835938	1.547081708908081
1.0	63250000.0	63260000.0	1.0	2.612445592880249	1.3642349243164062
1.0	63290000.0	63300000.0	6.0	2.499389886856079	1.3655318021774292
1.0	63350000.0	63360000.0	6.0	4.003447532653809	2.014453411102295
1.0	63380000.0	63390000.0	8.0	4.4195756912231445	2.1826751232147217
1.0	63490000.0	63500000.0	2.0	5.395573139190674	2.463088035583496
1.0	63510000.0	63520000.0	2.0	5.300995826721191	2.4423346519470215
1.0	63520000.0	63530000.0	10.0	5.024195671081543	2.361013889312744
1.0	63560000.0	63570000.0	3.0	5.989247798919678	2.601325511932373
1.0	63670000.0	63680000.0	5.0	5.317564964294434	2.4500439167022705
1.0	63740000.0	63750000.0	3.0	4.864830017089844	2.3334550857543945
1.0	63780000.0	63790000.0	3.0	3.9590096473693848	2.0474541187286377
1.0	63800000.0	63810000.0	1.0	4.486407279968262	2.2119994163513184
1.0	63820000.0	63830000.0	5.0	3.9307785034179688	1.9978309869766235
1.0	63890000.0	63900000.0	1.0	2.381272554397583	1.265096664428711
1.0	63910000.0	63920000.0	2.0	2.190915584564209	1.1554789543151855
1.0	64040000.0	64050000.0	1.0	2.035651445388794	1.0398963689804077
1.0	64050000.0	64060000.0	2.0	2.2535712718963623	1.1509168148040771
1.0	64100000.0	64110000.0	1.0	2.038634777069092	1.0634311437606812
1.0	64150000.0	64160000.0	3.0	2.839454174041748	1.4839719533920288
1.0	64160000.0	64170000.0	2.0	2.4753031730651855	1.2857096195220947
1.0	64180000.0	64190000.0	3.0	2.8241405487060547	1.4368386268615723
1.0	64190000.0	64200000.0	1.0	2.640015125274658	1.34218430519104
1.0	64200000.0	64210000.0	3.0	3.067537546157837	1.5837293863296509
1.0	64350000.0	64360000.0	1.0	2.3925299644470215	1.1861486434936523
1.0	64360000.0	64370000.0	2.0	2.2911036014556885	1.159423828125
1.0	64370000.0	64380000.0	2.0	2.2641842365264893	1.105035662651062
1.0	64380000.0	64390000.0	0.0	2.212751865386963	1.2302213907241821
1.0	64530000.0	64540000.0	4.0	2.5184059143066406	1.2700477838516235
1.0	64550000.0	64560000.0	0.0	2.9419233798980713	1.5130053758621216
1.0	64560000.0	64570000.0	3.0	2.529519557952881	1.2696928977966309
1.0	64850000.0	64860000.0	5.0	3.806788921356201	1.9268563985824585
1.0	64910000.0	64920000.0	2.0	4.151732444763184	2.073242425918579
1.0	64930000.0	64940000.0	2.0	2.720836877822876	1.4353983402252197
1.0	64960000.0	64970000.0	3.0	2.476501941680908	1.2631443738937378
1.0	65000000.0	65010000.0	0.0	2.2984848022460938	1.1579843759536743
1.0	65020000.0	65030000.0	1.0	2.1713805198669434	1.0842050313949585
1.0	65050000.0	65060000.0	2.0	2.1862258911132812	1.0383007526397705
1.0	65080000.0	65090000.0	1.0	2.4771435260772705	1.225982666015625
1.0	65090000.0	65100000.0	0.0	2.49334979057312	1.2994067668914795
1.0	65100000.0	65110000.0	2.0	2.6406211853027344	1.3956531286239624
1.0	65180000.0	65190000.0	6.0	3.7076220512390137	1.8926136493682861
1.0	65260000.0	65270000.0	0.0	2.4359560012817383	1.2664973735809326
1.0	65330000.0	65340000.0	3.0	2.0267345905303955	1.0601816177368164
1.0	65380000.0	65390000.0	1.0	2.141814708709717	1.1690599918365479
1.0	65440000.0	65450000.0	4.0	2.262817621231079	1.1680467128753662
1.0	65470000.0	65480000.0	1.0	2.527937412261963	1.3100624084472656
1.0	65520000.0	65530000.0	3.0	2.3061976432800293	1.3085933923721313
1.0	65540000.0	65550000.0	4.0	3.9778175354003906	2.02909517288208
1.0	65650000.0	65660000.0	3.0	3.739415407180786	1.966205358505249
1.0	65710000.0	65720000.0	3.0	4.669183731079102	2.263808250427246
1.0	65750000.0	65760000.0	6.0	3.756765842437744	1.9374592304229736
1.0	65800000.0	65810000.0	3.0	3.9014313220977783	1.9581890106201172
1.0	65820000.0	65830000.0	2.0	3.61053466796875	1.8479678630828857
1.0	65830000.0	65840000.0	6.0	3.2936408519744873	1.7307201623916626
1.0	65850000.0	65860000.0	3.0	3.0529990196228027	1.6186854839324951
1.0	65880000.0	65890000.0	2.0	3.180884838104248	1.7949457168579102
1.0	66040000.0	66050000.0	2.0	3.66821551322937	1.856715440750122
1.0	66060000.0	66070000.0	1.0	3.1457667350769043	1.6646331548690796
1.0	66090000.0	66100000.0	1.0	3.3231425285339355	1.7772712707519531
1.0	66290000.0	66300000.0	4.0	5.118721008300781	2.3915209770202637
1.0	66410000.0	66420000.0	1.0	5.406490325927734	2.463975429534912
1.0	66460000.0	66470000.0	2.0	5.153683185577393	2.4033963680267334
1.0	66530000.0	66540000.0	8.0	4.889720916748047	2.3408310413360596
1.0	66560000.0	66570000.0	5.0	5.007753849029541	2.3523917198181152
1.0	66570000.0	66580000.0	3.0	4.216292381286621	2.152811050415039
1.0	66590000.0	66600000.0	5.0	5.6159563064575195	2.5071778297424316
1.0	66630000.0	66640000.0	6.0	5.259969711303711	2.415682554244995
1.0	66640000.0	66650000.0	2.0	5.233778953552246	2.407742738723755
1.0	66690000.0	66700000.0	5.0	5.401896953582764	2.457749128341675
1.0	66730000.0	66740000.0	6.0	4.272147178649902	2.1627509593963623
1.0	66850000.0	66860000.0	6.0	5.82271671295166	2.5572056770324707
1.0	66910000.0	66920000.0	6.0	5.246305465698242	2.4397802352905273
1.0	66980000.0	66990000.0	6.0	6.582808017730713	2.7176899909973145
1.0	66990000.0	67000000.0	4.0	6.14877986907959	2.627842664718628
1.0	67020000.0	67030000.0	8.0	6.023985862731934	2.6068506240844727
1.0	67060000.0	67070000.0	4.0	6.584327697753906	2.716219425201416
1.0	67240000.0	67250000.0	2.0	4.548630237579346	2.253896474838257
1.0	67250000.0	67260000.0	4.0	3.9403786659240723	2.0401625633239746
1.0	67290000.0	67300000.0	3.0	3.3991501331329346	1.788366675376892
1.0	67300000.0	67310000.0	4.0	3.3145203590393066	1.7413625717163086
1.0	67330000.0	67340000.0	5.0	3.0158705711364746	1.5823386907577515
1.0	67340000.0	67350000.0	2.0	3.1125407218933105	1.613608717918396
1.0	67360000.0	67370000.0	3.0	2.518803834915161	1.2758030891418457
1.0	67390000.0	67400000.0	0.0	2.678830146789551	1.7373600006103516
1.0	67460000.0	67470000.0	0.0	2.077008008956909	1.110153079032898
1.0	67480000.0	67490000.0	0.0	2.0820672512054443	1.1160259246826172
1.0	67500000.0	67510000.0	2.0	2.1176276206970215	1.1463019847869873
1.0	67550000.0	67560000.0	6.0	3.9497275352478027	1.9714893102645874
1.0	67670000.0	67680000.0	3.0	5.2872724533081055	2.439596176147461
1.0	67770000.0	67780000.0	7.0	4.65347957611084	2.264678716659546
1.0	67790000.0	67800000.0	1.0	4.565178871154785	2.2276463508605957
1.0	67820000.0	67830000.0	1.0	4.151547431945801	2.1075122356414795
1.0	67990000.0	68000000.0	4.0	4.363049507141113	2.177562952041626
1.0	68010000.0	68020000.0	4.0	3.9398696422576904	2.080024242401123
1.0	68070000.0	68080000.0	5.0	4.708455562591553	2.2521145343780518
1.0	68080000.0	68090000.0	5.0	4.3539299964904785	2.1518683433532715
1.0	68130000.0	68140000.0	3.0	3.9161200523376465	2.0220284461975098
1.0	68230000.0	68240000.0	1.0	2.1948177814483643	1.2137601375579834
1.0	68250000.0	68260000.0	1.0	2.4037435054779053	1.2198145389556885
1.0	68280000.0	68290000.0	1.0	2.314730644226074	1.2347567081451416
1.0	68320000.0	68330000.0	4.0	3.701143741607666	1.8650480508804321
1.0	68330000.0	68340000.0	2.0	3.8509888648986816	1.9397392272949219
1.0	68470000.0	68480000.0	3.0	4.469964027404785	2.19569730758667
1.0	68500000.0	68510000.0	3.0	4.323792457580566	2.116507053375244
1.0	68520000.0	68530000.0	1.0	3.9969887733459473	1.9937419891357422
1.0	68580000.0	68590000.0	4.0	2.6132750511169434	1.3601471185684204
1.0	68620000.0	68630000.0	2.0	2.892749309539795	1.50251042842865
1.0	68670000.0	68680000.0	1.0	2.737262487411499	1.4463292360305786
1.0	68740000.0	68750000.0	5.0	4.4182868003845215	2.1644458770751953
1.0	68800000.0	68810000.0	6.0	5.335453033447266	2.445443630218506
1.0	68820000.0	68830000.0	3.0	5.662428855895996	2.5229153633117676
1.0	68930000.0	68940000.0	2.0	5.599497318267822	2.5231106281280518
1.0	69010000.0	69020000.0	14.0	8.120737075805664	2.9815478324890137
1.0	69030000.0	69040000.0	9.0	6.388685703277588	2.686580181121826
1.0	69110000.0	69120000.0	15.0	9.554238319396973	3.208364963531494
1.0	69120000.0	69130000.0	7.0	8.346658706665039	3.0321929454803467
1.0	69150000.0	69160000.0	8.0	10.13051986694336	3.309537410736084
1.0	69210000.0	69220000.0	14.0	10.800582885742188	3.3759047985076904
1.0	69250000.0	69260000.0	11.0	11.219938278198242	3.430858612060547
1.0	69280000.0	69290000.0	10.0	11.410623550415039	3.438337802886963
1.0	69290000.0	69300000.0	8.0	10.225865364074707	3.3044886589050293
1.0	69300000.0	69310000.0	11.0	10.44817066192627	3.3380770683288574
1.0	69320000.0	69330000.0	10.0	12.656950950622559	3.504146099090576
1.0	69390000.0	69400000.0	3.0	7.4864397048950195	2.950758457183838
1.0	69520000.0	69530000.0	18.0	11.451080322265625	3.4465725421905518
1.0	69630000.0	69640000.0	17.0	11.877632141113281	3.4760570526123047
1.0	69660000.0	69670000.0	19.0	10.379852294921875	3.333651065826416
1.0	69680000.0	69690000.0	11.0	11.001757621765137	3.4080662727355957
1.0	69720000.0	69730000.0	7.0	11.921939849853516	3.4866039752960205
1.0	69760000.0	69770000.0	7.0	10.271475791931152	3.348609209060669
1.0	69780000.0	69790000.0	14.0	12.007487297058105	3.4956634044647217
1.0	69820000.0	69830000.0	19.0	12.038938522338867	3.4896137714385986
1.0	69930000.0	69940000.0	9.0	11.932201385498047	3.5041770935058594
1.0	69950000.0	69960000.0	18.0	10.94749641418457	3.4280648231506348
1.0	69980000.0	69990000.0	17.0	10.72003173828125	3.394885301589966
1.0	70060000.0	70070000.0	12.0	8.64908504486084	3.0842032432556152
1.0	70080000.0	70090000.0	7.0	9.627449989318848	3.2315762042999268
1.0	70270000.0	70280000.0	8.0	9.183637619018555	3.1625118255615234
1.0	70320000.0	70330000.0	5.0	7.4965410232543945	2.912504196166992
1.0	70360000.0	70370000.0	12.0	9.106565475463867	3.1378817558288574
1.0	70390000.0	70400000.0	8.0	7.6396379470825195	2.938397169113159
1.0	70450000.0	70460000.0	8.0	8.230779647827148	3.0006895065307617
1.0	70470000.0	70480000.0	8.0	7.31265115737915	2.8493762016296387
1.0	70560000.0	70570000.0	6.0	5.552130699157715	2.5361225605010986
1.0	70620000.0	70630000.0	7.0	3.3132739067077637	1.8099867105484009
1.0	70680000.0	70690000.0	5.0	2.893998622894287	1.8228213787078857
1.0	70690000.0	70700000.0	1.0	2.311084270477295	1.3223788738250732
1.0	70730000.0	70740000.0	3.0	2.450183153152466	1.3820910453796387
1.0	70800000.0	70810000.0	1.0	2.7926132678985596	1.4881478548049927
1.0	70870000.0	70880000.0	2.0	3.6619110107421875	2.0481438636779785
1.0	70880000.0	70890000.0	4.0	2.7146482467651367	1.5258152484893799
1.0	70940000.0	70950000.0	6.0	5.7914628982543945	2.563155174255371
1.0	70960000.0	70970000.0	5.0	5.708121299743652	2.5476937294006348
1.0	71000000.0	71010000.0	12.0	5.544689655303955	2.5119166374206543
1.0	71070000.0	71080000.0	8.0	7.053124904632568	2.8020920753479004
1.0	71100000.0	71110000.0	5.0	8.420708656311035	3.030524492263794
1.0	71120000.0	71130000.0	7.0	7.779516696929932	2.9265029430389404
1.0	71140000.0	71150000.0	6.0	7.468493461608887	2.8788750171661377
1.0	71150000.0	71160000.0	11.0	8.004768371582031	2.9573230743408203
1.0	71170000.0	71180000.0	11.0	8.525181770324707	3.044567584991455
1.0	71220000.0	71230000.0	11.0	8.33144474029541	3.026498794555664
1.0	71280000.0	71290000.0	8.0	6.922261714935303	2.8349204063415527
1.0	71330000.0	71340000.0	7.0	9.055438041687012	3.1265900135040283
1.0	71380000.0	71390000.0	12.0	8.383252143859863	3.0240988731384277
1.0	71400000.0	71410000.0	14.0	8.140728950500488	2.979948043823242
1.0	71440000.0	71450000.0	6.0	7.179379940032959	2.821777820587158
1.0	71480000.0	71490000.0	5.0	5.507519721984863	2.4880974292755127
1.0	71520000.0	71530000.0	1.0	3.077014207839966	1.7455499172210693
1.0	71650000.0	71660000.0	5.0	4.024147987365723	1.9994148015975952
1.0	71780000.0	71790000.0	6.0	4.283379554748535	2.0881810188293457
1.0	71790000.0	71800000.0	3.0	4.916223049163818	2.324802875518799
1.0	71830000.0	71840000.0	2.0	4.337120056152344	2.1499056816101074
1.0	71920000.0	71930000.0	4.0	4.577134132385254	2.204133987426758
1.0	71990000.0	72000000.0	2.0	4.873541831970215	2.3261191844940186
1.0	72010000.0	72020000.0	5.0	4.957955360412598	2.341738224029541
1.0	72020000.0	72030000.0	2.0	5.3385772705078125	2.4484810829162598
1.0	72040000.0	72050000.0	3.0	5.2453484535217285	2.4238598346710205
1.0	72050000.0	72060000.0	7.0	5.074910640716553	2.367180585861206
1.0	72070000.0	72080000.0	8.0	5.848528861999512	2.5673718452453613
1.0	72320000.0	72330000.0	5.0	6.985571384429932	2.7865071296691895
1.0	72360000.0	72370000.0	7.0	6.093544960021973	2.625669240951538
1.0	72470000.0	72480000.0	5.0	6.314079761505127	2.6641204357147217
1.0	72500000.0	72510000.0	2.0	6.5485663414001465	2.722022533416748
1.0	72550000.0	72560000.0	13.0	7.367776393890381	2.856868267059326
1.0	72610000.0	72620000.0	10.0	7.432177543640137	2.8671751022338867
1.0	72660000.0	72670000.0	4.0	6.591305732727051	2.71855092048645
1.0	72690000.0	72700000.0	6.0	5.927059650421143	2.5913145542144775
1.0	72700000.0	72710000.0	3.0	5.431900978088379	2.4761815071105957
1.0	72730000.0	72740000.0	2.0	4.833296298980713	2.326673984527588
1.0	72810000.0	72820000.0	3.0	5.554802894592285	2.5111563205718994
1.0	72940000.0	72950000.0	9.0	8.939329147338867	3.104710102081299
1.0	72980000.0	72990000.0	10.0	6.884091377258301	2.768664836883545
1.0	73050000.0	73060000.0	6.0	7.88492488861084	2.9480183124542236
1.0	73070000.0	73080000.0	6.0	7.334393501281738	2.8590071201324463
1.0	73090000.0	73100000.0	6.0	7.211651802062988	2.8371753692626953
1.0	73100000.0	73110000.0	12.0	8.068582534790039	2.9687981605529785
1.0	73120000.0	73130000.0	7.0	8.489587783813477	3.040377378463745
1.0	73160000.0	73170000.0	9.0	8.909187316894531	3.1163899898529053
1.0	73260000.0	73270000.0	16.0	9.864904403686523	3.2644057273864746
1.0	73320000.0	73330000.0	8.0	10.754194259643555	3.382314682006836
1.0	73330000.0	73340000.0	14.0	10.81347942352295	3.3888301849365234
1.0	73350000.0	73360000.0	5.0	10.456487655639648	3.3496901988983154
1.0	73420000.0	73430000.0	16.0	10.041120529174805	3.2919623851776123
1.0	73470000.0	73480000.0	9.0	10.471061706542969	3.344966173171997
1.0	73570000.0	73580000.0	15.0	12.097996711730957	3.5038933753967285
1.0	73620000.0	73630000.0	13.0	9.898735046386719	3.268167495727539
1.0	73730000.0	73740000.0	12.0	10.560389518737793	3.341228485107422
1.0	73740000.0	73750000.0	11.0	9.387039184570312	3.19455885887146
1.0	73790000.0	73800000.0	12.0	10.735780715942383	3.3952956199645996
1.0	73800000.0	73810000.0	10.0	9.169817924499512	3.1623177528381348
1.0	73820000.0	73830000.0	12.0	9.8159761428833	3.2511074542999268
1.0	73850000.0	73860000.0	11.0	9.251681327819824	3.1627278327941895
1.0	73890000.0	73900000.0	7.0	6.448111534118652	2.7175393104553223
1.0	73910000.0	73920000.0	5.0	8.157045364379883	3.0100784301757812
1.0	74000000.0	74010000.0	12.0	8.018011093139648	2.9638326168060303
1.0	74110000.0	74120000.0	6.0	7.687553405761719	2.9121718406677246
1.0	74270000.0	74280000.0	7.0	8.24562931060791	3.0034241676330566
1.0	74360000.0	74370000.0	6.0	9.117230415344238	3.144090414047241
1.0	74380000.0	74390000.0	10.0	7.897607326507568	2.948119640350342
1.0	74410000.0	74420000.0	11.0	9.63623332977295	3.217350482940674
1.0	74430000.0	74440000.0	16.0	8.771415710449219	3.086615800857544
1.0	74520000.0	74530000.0	5.0	7.228952884674072	2.8318233489990234
1.0	74540000.0	74550000.0	6.0	6.347750186920166	2.6767516136169434
1.0	74550000.0	74560000.0	2.0	6.1571149826049805	2.63484263420105
1.0	74570000.0	74580000.0	5.0	5.894489765167236	2.5866007804870605
1.0	74590000.0	74600000.0	8.0	6.239901542663574	2.6588661670684814
1.0	74600000.0	74610000.0	9.0	4.822982311248779	2.3172836303710938
1.0	74620000.0	74630000.0	4.0	5.177613735198975	2.4081013202667236
1.0	74650000.0	74660000.0	6.0	4.773348808288574	2.297178268432617
1.0	74700000.0	74710000.0	5.0	4.288960933685303	2.1597256660461426
1.0	74710000.0	74720000.0	9.0	5.947442054748535	2.609576940536499
1.0	74730000.0	74740000.0	6.0	4.347294807434082	2.151305675506592
1.0	74790000.0	74800000.0	5.0	4.913076877593994	2.3465847969055176
1.0	74820000.0	74830000.0	4.0	5.526050567626953	2.4856202602386475
1.0	74850000.0	74860000.0	4.0	5.515286445617676	2.4877281188964844
1.0	74870000.0	74880000.0	5.0	5.815950870513916	2.555976629257202
1.0	74960000.0	74970000.0	3.0	7.619894504547119	2.8985395431518555
1.0	74980000.0	74990000.0	8.0	7.600278377532959	2.8933756351470947
1.0	75060000.0	75070000.0	7.0	7.839636325836182	2.93503999710083
1.0	75270000.0	75280000.0	14.0	6.978492736816406	2.7983672618865967
1.0	75280000.0	75290000.0	15.0	7.585870265960693	2.8909738063812256
1.0	75290000.0	75300000.0	13.0	8.091392517089844	2.9754459857940674
1.0	75300000.0	75310000.0	7.0	8.113320350646973	2.983238697052002
1.0	75360000.0	75370000.0	4.0	8.738877296447754	3.0974888801574707
1.0	75370000.0	75380000.0	5.0	9.945199966430664	3.2814688682556152
1.0	75420000.0	75430000.0	10.0	9.647944450378418	3.2252604961395264
1.0	75470000.0	75480000.0	8.0	10.27017593383789	3.3072876930236816
1.0	75520000.0	75530000.0	11.0	9.828558921813965	3.2498459815979004
1.0	75550000.0	75560000.0	9.0	9.626970291137695	3.2267565727233887
1.0	75560000.0	75570000.0	10.0	9.176335334777832	3.1605753898620605
1.0	75600000.0	75610000.0	5.0	8.22449779510498	3.014852523803711
1.0	75680000.0	75690000.0	3.0	8.381526947021484	3.0295329093933105
1.0	75700000.0	75710000.0	3.0	7.504107475280762	2.885230541229248
1.0	75730000.0	75740000.0	7.0	7.700187683105469	2.9141287803649902
1.0	75760000.0	75770000.0	4.0	7.027699947357178	2.797996997833252
1.0	75810000.0	75820000.0	8.0	7.605995178222656	2.8929667472839355
1.0	75860000.0	75870000.0	13.0	8.4711332321167	3.0304694175720215
1.0	75910000.0	75920000.0	6.0	8.246298789978027	2.992854595184326
1.0	76020000.0	76030000.0	5.0	6.118531227111816	2.626380205154419
1.0	76050000.0	76060000.0	6.0	6.778953552246094	2.748474359512329
1.0	76180000.0	76190000.0	6.0	4.897231578826904	2.334843635559082
1.0	76200000.0	76210000.0	6.0	2.9160969257354736	1.7035512924194336
1.0	76230000.0	76240000.0	1.0	5.0292582511901855	2.3665642738342285
1.0	76260000.0	76270000.0	5.0	4.057456016540527	2.1239466667175293
1.0	76360000.0	76370000.0	6.0	6.906950950622559	2.785552501678467
1.0	76380000.0	76390000.0	7.0	7.159884452819824	2.819357395172119
1.0	76400000.0	76410000.0	5.0	7.772401332855225	2.9264156818389893
1.0	76420000.0	76430000.0	2.0	8.314393997192383	3.011018753051758
1.0	76430000.0	76440000.0	10.0	8.535318374633789	3.0431244373321533
1.0	76570000.0	76580000.0	5.0	7.605563163757324	2.899860382080078
1.0	76680000.0	76690000.0	8.0	7.638187408447266	2.898796319961548
1.0	76780000.0	76790000.0	4.0	6.82988977432251	2.7602932453155518
1.0	76830000.0	76840000.0	6.0	6.3582024574279785	2.6694540977478027
1.0	76850000.0	76860000.0	14.0	6.248904228210449	2.647979736328125
1.0	76860000.0	76870000.0	5.0	6.673375129699707	2.728893995285034
1.0	76880000.0	76890000.0	3.0	6.6709394454956055	2.731947660446167
1.0	76920000.0	76930000.0	9.0	6.420166969299316	2.7050693035125732
1.0	76950000.0	76960000.0	8.0	6.973143100738525	2.8058719635009766
1.0	76960000.0	76970000.0	8.0	6.5150346755981445	2.70115327835083
1.0	76980000.0	76990000.0	5.0	6.185849189758301	2.6555886268615723
1.0	77030000.0	77040000.0	6.0	6.605691432952881	2.716682195663452
1.0	77040000.0	77050000.0	9.0	6.137541770935059	2.625889301300049
1.0	77130000.0	77140000.0	7.0	7.709237098693848	2.9130139350891113
1.0	77170000.0	77180000.0	5.0	7.533363342285156	2.8873162269592285
1.0	77290000.0	77300000.0	3.0	7.237631797790527	2.8334662914276123
1.0	77320000.0	77330000.0	6.0	6.836156368255615	2.7614269256591797
1.0	77410000.0	77420000.0	6.0	6.0522284507751465	2.611729621887207
1.0	77480000.0	77490000.0	7.0	5.791448593139648	2.552340030670166
1.0	77510000.0	77520000.0	7.0	5.004775047302246	2.3475286960601807
1.0	77550000.0	77560000.0	1.0	4.127250671386719	2.1102867126464844
1.0	77610000.0	77620000.0	1.0	3.1961162090301514	1.7236372232437134
1.0	77700000.0	77710000.0	3.0	5.54479455947876	2.4882891178131104
1.0	77740000.0	77750000.0	8.0	6.020473480224609	2.6109116077423096
1.0	77820000.0	77830000.0	8.0	6.250643730163574	2.6515109539031982
1.0	77890000.0	77900000.0	2.0	5.10953426361084	2.4414901733398438
1.0	77920000.0	77930000.0	8.0	6.553936004638672	2.710117816925049
1.0	77940000.0	77950000.0	4.0	6.447934150695801	2.6902246475219727
1.0	77950000.0	77960000.0	11.0	5.366390228271484	2.445312023162842
1.0	78000000.0	78010000.0	6.0	3.871654510498047	2.0477633476257324
1.0	78010000.0	78020000.0	4.0	4.924498558044434	2.353792667388916
1.0	78070000.0	78080000.0	4.0	2.5814037322998047	1.438050389289856
1.0	78080000.0	78090000.0	0.0	2.515634059906006	1.4283103942871094
1.0	78200000.0	78210000.0	1.0	2.1681180000305176	1.1907399892807007
1.0	78210000.0	78220000.0	1.0	2.265310049057007	1.2452727556228638
1.0	78260000.0	78270000.0	2.0	2.0560994148254395	1.0954127311706543
1.0	78290000.0	78300000.0	4.0	2.496260166168213	1.3501313924789429
1.0	78390000.0	78400000.0	3.0	2.4145941734313965	1.2930753231048584
1.0	78410000.0	78420000.0	1.0	2.070960283279419	1.1009494066238403
1.0	78460000.0	78470000.0	3.0	2.3414268493652344	1.2888895273208618
1.0	78490000.0	78500000.0	3.0	3.456061840057373	1.8312581777572632
1.0	78530000.0	78540000.0	5.0	3.2850749492645264	1.7331950664520264
1.0	78540000.0	78550000.0	7.0	3.0643208026885986	1.6317812204360962
1.0	78610000.0	78620000.0	1.0	3.4956982135772705	1.8426240682601929
1.0	78730000.0	78740000.0	2.0	4.911762714385986	2.32344388961792
1.0	78740000.0	78750000.0	3.0	4.028799533843994	2.0440289974212646
1.0	78760000.0	78770000.0	3.0	5.133292198181152	2.3868935108184814
1.0	78820000.0	78830000.0	3.0	4.453095436096191	2.1743521690368652
1.0	78830000.0	78840000.0	3.0	4.587412357330322	2.22922945022583
1.0	78850000.0	78860000.0	1.0	4.696286678314209	2.25691556930542
1.0	78870000.0	78880000.0	7.0	4.899137496948242	2.3152966499328613
1.0	78950000.0	78960000.0	0.0	5.563467979431152	2.50484299659729
1.0	78960000.0	78970000.0	4.0	5.183934211730957	2.3927884101867676
1.0	79000000.0	79010000.0	2.0	5.24446439743042	2.4077107906341553
1.0	79020000.0	79030000.0	4.0	4.675942420959473	2.265000820159912
1.0	79060000.0	79070000.0	3.0	3.8408584594726562	1.9842770099639893
1.0	79180000.0	79190000.0	8.0	5.092469215393066	2.377288341522217
1.0	79300000.0	79310000.0	5.0	5.687049865722656	2.548466444015503
1.0	79330000.0	79340000.0	8.0	8.040809631347656	2.9651734828948975
1.0	79360000.0	79370000.0	11.0	7.235551357269287	2.827942132949829
1.0	79370000.0	79380000.0	4.0	6.806397914886475	2.761624813079834
1.0	79440000.0	79450000.0	5.0	8.17430305480957	2.9902148246765137
1.0	79500000.0	79510000.0	11.0	10.090421676635742	3.2940292358398438
1.0	79550000.0	79560000.0	6.0	8.03155517578125	2.972973585128784
1.0	79570000.0	79580000.0	10.0	9.27964973449707	3.1649715900421143
1.0	79650000.0	79660000.0	6.0	7.765193939208984	2.9215736389160156
1.0	79660000.0	79670000.0	7.0	8.406277656555176	3.026583671569824
1.0	79670000.0	79680000.0	3.0	7.854026794433594	2.940765619277954
1.0	79690000.0	79700000.0	10.0	8.48987102508545	3.0386905670166016
1.0	79820000.0	79830000.0	8.0	9.294608116149902	3.1680400371551514
1.0	79970000.0	79980000.0	8.0	6.589175224304199	2.751222848892212
1.0	80110000.0	80120000.0	4.0	6.351742744445801	2.6807544231414795
1.0	80260000.0	80270000.0	5.0	7.498330116271973	2.8770225048065186
1.0	80360000.0	80370000.0	3.0	7.340278625488281	2.84963059425354
1.0	80380000.0	80390000.0	8.0	7.129395484924316	2.8199028968811035
1.0	80490000.0	80500000.0	7.0	8.096351623535156	2.9844114780426025
1.0	80640000.0	80650000.0	5.0	8.650927543640137	3.06984281539917
1.0	80650000.0	80660000.0	5.0	8.064971923828125	2.97506046295166
1.0	80690000.0	80700000.0	8.0	8.458990097045898	3.033971071243286
1.0	80700000.0	80710000.0	10.0	8.227028846740723	2.9997353553771973
1.0	80740000.0	80750000.0	13.0	9.123513221740723	3.1432623863220215
1.0	80760000.0	80770000.0	9.0	7.8744797706604	2.9412593841552734
1.0	80770000.0	80780000.0	7.0	7.508663177490234	2.884281635284424
1.0	80830000.0	80840000.0	4.0	7.936219215393066	2.951853036880493
1.0	80870000.0	80880000.0	4.0	5.9825825691223145	2.639997959136963
1.0	80980000.0	80990000.0	10.0	6.795039176940918	2.7680559158325195
1.0	81000000.0	81010000.0	8.0	6.9827070236206055	2.792405366897583
1.0	81040000.0	81050000.0	8.0	8.171453475952148	2.989630699157715
1.0	81070000.0	81080000.0	4.0	8.778346061706543	3.0894153118133545
1.0	81100000.0	81110000.0	4.0	8.407480239868164	3.035670280456543
1.0	81220000.0	81230000.0	4.0	8.564981460571289	3.0628323554992676
1.0	81230000.0	81240000.0	10.0	8.253101348876953	3.007923126220703
1.0	81260000.0	81270000.0	9.0	8.257959365844727	3.008939027786255
1.0	81270000.0	81280000.0	8.0	8.267101287841797	3.0068304538726807
1.0	81280000.0	81290000.0	6.0	7.7400360107421875	2.9287054538726807
1.0	81320000.0	81330000.0	5.0	7.240697383880615	2.8385605812072754
1.0	81470000.0	81480000.0	8.0	8.105131149291992	2.9770336151123047
1.0	81520000.0	81530000.0	6.0	7.840245246887207	2.941821813583374
1.0	81550000.0	81560000.0	6.0	8.491670608520508	3.0543980598449707
1.0	81640000.0	81650000.0	14.0	9.69027328491211	3.2252049446105957
1.0	81670000.0	81680000.0	6.0	8.628881454467773	3.0696334838867188
1.0	81730000.0	81740000.0	5.0	6.918525695800781	2.7882981300354004
1.0	81810000.0	81820000.0	7.0	7.242981910705566	2.832167387008667
1.0	81910000.0	81920000.0	8.0	7.109928131103516	2.8134360313415527
1.0	82070000.0	82080000.0	10.0	6.942809104919434	2.782599687576294
1.0	82090000.0	82100000.0	5.0	7.349442481994629	2.8550305366516113
1.0	82200000.0	82210000.0	12.0	5.52815055847168	2.5082430839538574
1.0	82260000.0	82270000.0	4.0	3.5843021869659424	1.9192979335784912
1.0	82270000.0	82280000.0	3.0	3.1160268783569336	1.6832853555679321
1.0	82280000.0	82290000.0	1.0	4.02992582321167	2.045045852661133
1.0	82440000.0	82450000.0	1.0	3.5553908348083496	1.8985958099365234
1.0	82490000.0	82500000.0	6.0	5.734184741973877	2.536355495452881
1.0	82500000.0	82510000.0	5.0	5.980349063873291	2.5940375328063965
1.0	82570000.0	82580000.0	6.0	6.257197380065918	2.653374195098877
1.0	82660000.0	82670000.0	7.0	6.335489749908447	2.6665492057800293
1.0	82680000.0	82690000.0	4.0	6.656759738922119	2.729325771331787
1.0	82690000.0	82700000.0	4.0	5.960395812988281	2.606018543243408
1.0	82700000.0	82710000.0	8.0	8.071905136108398	2.975864887237549
1.0	82710000.0	82720000.0	4.0	4.633980751037598	2.2860946655273438
1.0	82740000.0	82750000.0	10.0	6.383274078369141	2.677746295928955
1.0	82790000.0	82800000.0	12.0	7.047441005706787	2.7981324195861816
1.0	82840000.0	82850000.0	3.0	6.490309715270996	2.700099229812622
1.0	82880000.0	82890000.0	7.0	5.625365257263184	2.5243067741394043
1.0	82920000.0	82930000.0	4.0	5.501730442047119	2.497013807296753
1.0	82960000.0	82970000.0	4.0	7.252995491027832	2.8428568840026855
1.0	82990000.0	83000000.0	3.0	6.529788017272949	2.7023253440856934
1.0	83020000.0	83030000.0	7.0	6.141848087310791	2.629377841949463
1.0	83040000.0	83050000.0	4.0	5.370408535003662	2.4783294200897217
1.0	83150000.0	83160000.0	11.0	8.124025344848633	2.999457836151123
1.0	83220000.0	83230000.0	3.0	5.938930034637451	2.598113536834717
1.0	83230000.0	83240000.0	9.0	6.26003360748291	2.6644763946533203
1.0	83280000.0	83290000.0	3.0	5.091587543487549	2.3769001960754395
1.0	83310000.0	83320000.0	7.0	5.4782233238220215	2.478394031524658
1.0	83380000.0	83390000.0	5.0	5.105882167816162	2.3933215141296387
1.0	83390000.0	83400000.0	4.0	5.579908847808838	2.5023179054260254
1.0	83460000.0	83470000.0	7.0	5.621885299682617	2.5136380195617676
1.0	83530000.0	83540000.0	8.0	4.8442583084106445	2.305659294128418
1.0	83540000.0	83550000.0	5.0	5.004079818725586	2.351656198501587
1.0	83570000.0	83580000.0	5.0	4.242563724517822	2.0882906913757324
1.0	83680000.0	83690000.0	0.0	2.1686344146728516	1.0330474376678467
1.0	83790000.0	83800000.0	0.0	1.9932644367218018	0.9332605600357056
1.0	83870000.0	83880000.0	0.0	2.243483781814575	1.1100187301635742
1.0	83880000.0	83890000.0	1.0	2.295880079269409	1.10889732837677
1.0	83960000.0	83970000.0	3.0	3.29384183883667	1.6675233840942383
1.0	83990000.0	84000000.0	4.0	3.693363904953003	1.8782809972763062
1.0	84000000.0	84010000.0	4.0	4.023830890655518	2.0018818378448486
1.0	84090000.0	84100000.0	4.0	5.710291385650635	2.539107084274292
1.0	84120000.0	84130000.0	5.0	5.742058753967285	2.54438853263855
1.0	84140000.0	84150000.0	2.0	5.724104881286621	2.5405821800231934
1.0	84170000.0	84180000.0	7.0	5.071844100952148	2.372438907623291
1.0	84230000.0	84240000.0	5.0	3.9255268573760986	2.015760898590088
1.0	84320000.0	84330000.0	2.0	3.0211844444274902	1.609413504600525
1.0	84340000.0	84350000.0	1.0	2.6166579723358154	1.360066294670105
1.0	84370000.0	84380000.0	2.0	2.599337339401245	1.3846161365509033
1.0	84380000.0	84390000.0	3.0	3.1522061824798584	1.660632848739624
1.0	84580000.0	84590000.0	4.0	3.3386478424072266	1.782413125038147
1.0	84660000.0	84670000.0	5.0	2.4191768169403076	1.391775131225586
1.0	84700000.0	84710000.0	2.0	2.77793288230896	1.5506384372711182
1.0	84760000.0	84770000.0	3.0	3.136107921600342	1.8432613611221313
1.0	84820000.0	84830000.0	1.0	4.365878582000732	2.133694887161255
1.0	84860000.0	84870000.0	6.0	3.6466076374053955	1.8927520513534546
1.0	84890000.0	84900000.0	1.0	2.835214376449585	1.452732801437378
1.0	84940000.0	84950000.0	1.0	2.66146183013916	1.4104663133621216
1.0	84980000.0	84990000.0	0.0	2.4477877616882324	1.258729100227356
1.0	85110000.0	85120000.0	2.0	2.625218391418457	1.4783042669296265
1.0	85130000.0	85140000.0	0.0	2.787292957305908	1.559320092201233
1.0	85150000.0	85160000.0	3.0	2.9240708351135254	1.635509729385376
1.0	85200000.0	85210000.0	2.0	3.9216952323913574	2.009679079055786
1.0	85210000.0	85220000.0	3.0	3.9451816082000732	2.0304722785949707
1.0	85260000.0	85270000.0	7.0	4.842043876647949	2.321331024169922
1.0	85400000.0	85410000.0	2.0	4.33414363861084	2.150538921356201
1.0	85430000.0	85440000.0	8.0	4.328381061553955	2.1434741020202637
1.0	85530000.0	85540000.0	2.0	3.42913818359375	1.7977581024169922
1.0	85540000.0	85550000.0	3.0	2.9716691970825195	1.5527490377426147
1.0	85650000.0	85660000.0	2.0	1.9486083984375	0.9897573590278625
1.0	85700000.0	85710000.0	2.0	2.8141086101531982	1.4584929943084717
1.0	85710000.0	85720000.0	2.0	1.9517351388931274	0.9998815655708313
1.0	85760000.0	85770000.0	0.0	2.3519299030303955	1.22377610206604
1.0	85860000.0	85870000.0	2.0	2.420625686645508	1.2496843338012695
1.0	85890000.0	85900000.0	3.0	2.3666882514953613	1.214343547821045
1.0	86010000.0	86020000.0	3.0	3.013617992401123	1.5959047079086304
1.0	86030000.0	86040000.0	1.0	2.934016704559326	1.5449531078338623
1.0	86050000.0	86060000.0	0.0	3.1749584674835205	1.664297103881836
1.0	86100000.0	86110000.0	2.0	2.63877534866333	1.4121779203414917
1.0	86130000.0	86140000.0	2.0	2.227694034576416	1.2411221265792847
1.0	86140000.0	86150000.0	2.0	2.233499050140381	1.249413251876831
1.0	86160000.0	86170000.0	4.0	2.1409730911254883	1.1701099872589111
1.0	86190000.0	86200000.0	3.0	3.090733051300049	1.6041057109832764
1.0	86200000.0	86210000.0	1.0	3.668572187423706	1.8589853048324585
1.0	86230000.0	86240000.0	0.0	3.5183749198913574	1.841841459274292
1.0	86240000.0	86250000.0	3.0	3.3306336402893066	1.7519989013671875
1.0	86250000.0	86260000.0	3.0	3.9729626178741455	1.9765897989273071
1.0	86260000.0	86270000.0	2.0	3.884822130203247	1.9528255462646484
1.0	86270000.0	86280000.0	4.0	4.0423455238342285	1.9952375888824463
1.0	86420000.0	86430000.0	7.0	4.613271236419678	2.2392396926879883
1.0	86520000.0	86530000.0	3.0	4.440503120422363	2.196019411087036
1.0	86700000.0	86710000.0	2.0	3.936530351638794	2.025622606277466
1.0	86750000.0	86760000.0	4.0	3.457031726837158	1.7737617492675781
1.0	86800000.0	86810000.0	0.0	3.7746310234069824	1.9210865497589111
1.0	86940000.0	86950000.0	5.0	3.710864305496216	1.9230880737304688
1.0	86960000.0	86970000.0	4.0	3.2101852893829346	1.7063955068588257
1.0	86980000.0	86990000.0	6.0	4.5055341720581055	2.204345226287842
1.0	87000000.0	87010000.0	1.0	4.377923011779785	2.1733062267303467
1.0	87330000.0	87340000.0	2.0	2.552460193634033	1.4042510986328125
1.0	87410000.0	87420000.0	1.0	2.394245147705078	1.2419464588165283
1.0	87440000.0	87450000.0	0.0	2.5148653984069824	1.287332534790039
1.0	87450000.0	87460000.0	1.0	2.4144203662872314	1.220881700515747
1.0	87510000.0	87520000.0	2.0	2.591007709503174	1.34404718875885
1.0	87520000.0	87530000.0	7.0	2.4625790119171143	1.2836779356002808
1.0	87590000.0	87600000.0	8.0	3.840904712677002	1.9772106409072876
1.0	87650000.0	87660000.0	6.0	5.839470863342285	2.5619266033172607
1.0	87690000.0	87700000.0	5.0	6.418383598327637	2.6956896781921387
1.0	87790000.0	87800000.0	3.0	4.486651420593262	2.3659400939941406
1.0	87810000.0	87820000.0	4.0	3.8506057262420654	2.077422618865967
1.0	87830000.0	87840000.0	5.0	5.614147186279297	2.523641586303711
1.0	87850000.0	87860000.0	6.0	5.597573757171631	2.5177416801452637
1.0	87900000.0	87910000.0	8.0	6.181585311889648	2.636199474334717
1.0	87910000.0	87920000.0	3.0	6.425941467285156	2.6842637062072754
1.0	88060000.0	88070000.0	7.0	5.918185234069824	2.5860819816589355
1.0	88080000.0	88090000.0	6.0	6.91977071762085	2.7774980068206787
1.0	88100000.0	88110000.0	6.0	7.142752647399902	2.8222243785858154
1.0	88130000.0	88140000.0	10.0	5.714395999908447	2.5381202697753906
1.0	88190000.0	88200000.0	5.0	5.894148826599121	2.5761494636535645
1.0	88230000.0	88240000.0	4.0	5.784656524658203	2.5512988567352295
1.0	88320000.0	88330000.0	6.0	5.044800281524658	2.3641581535339355
1.0	88350000.0	88360000.0	10.0	5.0224761962890625	2.360142946243286
1.0	88360000.0	88370000.0	5.0	5.065178871154785	2.392465114593506
1.0	88410000.0	88420000.0	5.0	5.179562091827393	2.4133105278015137
1.0	88470000.0	88480000.0	6.0	5.4293389320373535	2.477850914001465
1.0	88480000.0	88490000.0	6.0	5.855916976928711	2.5686166286468506
1.0	88560000.0	88570000.0	6.0	5.580566883087158	2.5110204219818115
1.0	88580000.0	88590000.0	8.0	5.616235733032227	2.5241293907165527
1.0	88700000.0	88710000.0	5.0	5.582867622375488	2.5024187564849854
1.0	88770000.0	88780000.0	6.0	6.137031078338623	2.6266262531280518
1.0	88830000.0	88840000.0	7.0	6.0815887451171875	2.619237184524536
1.0	88910000.0	88920000.0	4.0	5.7680277824401855	2.5499932765960693
1.0	89010000.0	89020000.0	1.0	5.527913570404053	2.4917259216308594
1.0	89020000.0	89030000.0	6.0	5.299281120300293	2.4389562606811523
1.0	89130000.0	89140000.0	1.0	3.7878849506378174	1.956624984741211
1.0	89230000.0	89240000.0	1.0	1.9701521396636963	1.02410888671875
1.0	89240000.0	89250000.0	1.0	2.1388518810272217	1.1626203060150146
1.0	89290000.0	89300000.0	1.0	2.0519917011260986	1.088411569595337
1.0	89300000.0	89310000.0	1.0	2.3407201766967773	1.2774672508239746
1.0	89380000.0	89390000.0	1.0	2.2852463722229004	1.2284777164459229
1.0	89440000.0	89450000.0	1.0	2.225437641143799	1.2461965084075928
1.0	89480000.0	89490000.0	2.0	2.368770122528076	1.2901382446289062
1.0	89540000.0	89550000.0	2.0	2.723069667816162	1.3839046955108643
1.0	89630000.0	89640000.0	1.0	4.034914493560791	2.012420654296875
1.0	89770000.0	89780000.0	8.0	3.9313149452209473	2.0274455547332764
1.0	89850000.0	89860000.0	1.0	3.274949550628662	1.7227026224136353
1.0	89890000.0	89900000.0	0.0	2.869842529296875	1.449725866317749
1.0	89980000.0	89990000.0	3.0	2.392768383026123	1.181747317314148
1.0	90000000.0	90010000.0	3.0	2.651837110519409	1.3603931665420532
1.0	90010000.0	90020000.0	1.0	2.1736350059509277	1.1910555362701416
1.0	90080000.0	90090000.0	2.0	2.860779047012329	1.500377893447876
1.0	90260000.0	90270000.0	3.0	3.1425089836120605	1.6643539667129517
1.0	90270000.0	90280000.0	1.0	3.0321388244628906	1.6169103384017944
1.0	90310000.0	90320000.0	1.0	2.1930575370788574	1.214473009109497
1.0	90370000.0	90380000.0	2.0	2.275895595550537	1.1965693235397339
1.0	90430000.0	90440000.0	3.0	3.3844428062438965	1.7692270278930664
1.0	90440000.0	90450000.0	2.0	3.1685538291931152	1.665244460105896
1.0	90480000.0	90490000.0	3.0	2.233018159866333	1.2460664510726929
1.0	90530000.0	90540000.0	4.0	4.312329292297363	2.1570026874542236
1.0	90540000.0	90550000.0	2.0	4.090679168701172	2.086134433746338
1.0	90570000.0	90580000.0	6.0	4.029044151306152	2.0664196014404297
1.0	90600000.0	90610000.0	2.0	4.270395755767822	2.124488353729248
1.0	90760000.0	90770000.0	2.0	4.0858659744262695	2.0192527770996094
1.0	90780000.0	90790000.0	3.0	4.155584335327148	2.0690383911132812
1.0	90800000.0	90810000.0	4.0	3.9371695518493652	1.9795970916748047
1.0	90810000.0	90820000.0	5.0	4.200767517089844	2.0619072914123535
1.0	90850000.0	90860000.0	4.0	4.1904296875	2.066431760787964
1.0	90930000.0	90940000.0	5.0	4.105602741241455	2.0560953617095947
1.0	90990000.0	91000000.0	4.0	4.763596534729004	2.279569387435913
1.0	91010000.0	91020000.0	3.0	5.0345048904418945	2.366942882537842
1.0	91040000.0	91050000.0	5.0	4.676787376403809	2.2654976844787598
1.0	91170000.0	91180000.0	5.0	5.0044684410095215	2.368507146835327
1.0	91300000.0	91310000.0	5.0	4.051013946533203	2.0855891704559326
1.0	91310000.0	91320000.0	9.0	3.219552993774414	1.7486597299575806
1.0	91420000.0	91430000.0	1.0	2.487809181213379	1.4450081586837769
1.0	91430000.0	91440000.0	1.0	2.741985559463501	1.5169626474380493
1.0	91440000.0	91450000.0	2.0	2.629157543182373	1.4818955659866333
1.0	91450000.0	91460000.0	3.0	2.6750359535217285	1.493962049484253
1.0	91550000.0	91560000.0	8.0	5.48048734664917	2.4838500022888184
1.0	91580000.0	91590000.0	4.0	5.370253086090088	2.455540180206299
1.0	91710000.0	91720000.0	1.0	3.4190726280212402	1.814080834388733
1.0	91730000.0	91740000.0	5.0	3.855030059814453	1.9670931100845337
1.0	91790000.0	91800000.0	3.0	4.652314186096191	2.239903211593628
1.0	91860000.0	91870000.0	1.0	4.528473854064941	2.2184832096099854
1.0	91880000.0	91890000.0	2.0	5.228552341461182	2.4264206886291504
1.0	91920000.0	91930000.0	5.0	5.214290618896484	2.4389445781707764
1.0	91940000.0	91950000.0	8.0	5.5852952003479	2.5109360218048096
1.0	91960000.0	91970000.0	4.0	4.14040994644165	2.1480026245117188
1.0	92010000.0	92020000.0	6.0	4.685885429382324	2.254584789276123
1.0	92040000.0	92050000.0	4.0	4.504399299621582	2.230306386947632
1.0	92150000.0	92160000.0	5.0	3.174933910369873	1.696710228919983
1.0	92220000.0	92230000.0	2.0	3.4300589561462402	1.7863903045654297
1.0	92260000.0	92270000.0	6.0	3.473304033279419	1.8185793161392212
1.0	92270000.0	92280000.0	1.0	3.668884754180908	1.9189417362213135
1.0	92360000.0	92370000.0	8.0	4.912771701812744	2.331934928894043
1.0	92460000.0	92470000.0	3.0	4.751809120178223	2.3101019859313965
1.0	92590000.0	92600000.0	2.0	3.253988742828369	1.7399864196777344
1.0	92640000.0	92650000.0	0.0	2.542496681213379	1.3891618251800537
1.0	92700000.0	92710000.0	1.0	2.690922737121582	1.4006450176239014
1.0	92760000.0	92770000.0	2.0	2.7088782787323	1.498860478401184
1.0	92790000.0	92800000.0	0.0	2.2891147136688232	1.2906615734100342
1.0	92880000.0	92890000.0	0.0	4.132907867431641	2.0607073307037354
1.0	92900000.0	92910000.0	2.0	4.063716888427734	2.0524535179138184
1.0	92920000.0	92930000.0	5.0	4.013604164123535	2.0337586402893066
1.0	92940000.0	92950000.0	2.0	3.545246124267578	1.844874382019043
1.0	93020000.0	93030000.0	2.0	2.5588479042053223	1.355938196182251
1.0	93070000.0	93080000.0	3.0	2.313567876815796	1.2395215034484863
1.0	93140000.0	93150000.0	3.0	2.2044260501861572	1.1643489599227905
1.0	93160000.0	93170000.0	3.0	2.1100058555603027	1.1385393142700195
1.0	93210000.0	93220000.0	0.0	2.5568487644195557	1.3757743835449219
1.0	93240000.0	93250000.0	3.0	2.31766939163208	1.2581491470336914
1.0	93370000.0	93380000.0	1.0	2.5210418701171875	1.3337583541870117
1.0	93470000.0	93480000.0	2.0	3.9598312377929688	2.0210719108581543
1.0	93660000.0	93670000.0	0.0	1.8833553791046143	0.9379340410232544
1.0	93680000.0	93690000.0	0.0	1.835331678390503	0.9025114178657532
1.0	93720000.0	93730000.0	0.0	1.911849021911621	0.9770205616950989
1.0	93730000.0	93740000.0	1.0	1.8439056873321533	0.91319739818573
1.0	93770000.0	93780000.0	1.0	1.993825912475586	1.0304856300354004
1.0	93790000.0	93800000.0	3.0	2.0697827339172363	1.0741993188858032
1.0	93910000.0	93920000.0	2.0	2.658249616622925	1.4850136041641235
1.0	93940000.0	93950000.0	5.0	2.211090087890625	1.1352978944778442
1.0	93980000.0	93990000.0	0.0	2.216388463973999	1.1622861623764038
1.0	94010000.0	94020000.0	2.0	2.029972791671753	1.0748952627182007
1.0	94060000.0	94070000.0	1.0	2.1014606952667236	1.065437912940979
1.0	94120000.0	94130000.0	0.0	2.1989779472351074	1.2157443761825562
1.0	94200000.0	94210000.0	4.0	2.9678893089294434	1.5538744926452637
1.0	94210000.0	94220000.0	2.0	2.5451138019561768	1.3246548175811768
1.0	94310000.0	94320000.0	2.0	2.6606249809265137	1.6582313776016235
1.0	94350000.0	94360000.0	2.0	1.9245445728302002	0.9841480255126953
1.0	94420000.0	94430000.0	1.0	2.7480571269989014	1.4301581382751465
1.0	94430000.0	94440000.0	2.0	2.982248306274414	1.5641940832138062
1.0	94470000.0	94480000.0	4.0	3.066742420196533	1.5775315761566162
1.0	94490000.0	94500000.0	2.0	3.1739704608917236	1.668246865272522
1.0	94530000.0	94540000.0	4.0	2.5914666652679443	1.3960925340652466
1.0	94540000.0	94550000.0	6.0	3.1604766845703125	1.65543532371521
1.0	94560000.0	94570000.0	3.0	3.5951263904571533	1.8805139064788818
1.0	94580000.0	94590000.0	5.0	3.664903163909912	1.9016039371490479
1.0	94590000.0	94600000.0	5.0	3.3682093620300293	1.7752408981323242
1.0	94620000.0	94630000.0	2.0	3.516319990158081	1.8260307312011719
1.0	94700000.0	94710000.0	1.0	2.5170297622680664	1.3660029172897339
1.0	94870000.0	94880000.0	1.0	2.482410430908203	1.264672040939331
1.0	94920000.0	94930000.0	2.0	1.90781569480896	0.9547208547592163
1.0	94930000.0	94940000.0	3.0	1.869193434715271	0.9113116264343262
1.0	95050000.0	95060000.0	5.0	2.8407552242279053	1.483961820602417
1.0	95060000.0	95070000.0	1.0	2.50388503074646	1.2894527912139893
1.0	95080000.0	95090000.0	2.0	2.3491432666778564	1.1921279430389404
1.0	95140000.0	95150000.0	4.0	2.54545259475708	1.2906389236450195
1.0	95220000.0	95230000.0	0.0	2.543577194213867	1.2981975078582764
1.0	95230000.0	95240000.0	3.0	2.1494626998901367	1.0898025035858154
1.0	95310000.0	95320000.0	1.0	2.1644082069396973	1.1364384889602661
1.0	95330000.0	95340000.0	3.0	2.2566468715667725	1.1609386205673218
1.0	95450000.0	95460000.0	2.0	2.159740686416626	1.1142621040344238
1.0	95480000.0	95490000.0	3.0	2.270329713821411	1.2265796661376953
1.0	95490000.0	95500000.0	2.0	2.4473307132720947	1.3081588745117188
1.0	95500000.0	95510000.0	4.0	2.2741780281066895	1.160162329673767
1.0	95530000.0	95540000.0	1.0	2.4519214630126953	1.3510817289352417
1.0	95540000.0	95550000.0	2.0	3.165520429611206	1.6640465259552002
1.0	95560000.0	95570000.0	4.0	3.2270560264587402	1.681194543838501
1.0	95580000.0	95590000.0	4.0	2.4383530616760254	1.3211019039154053
1.0	95610000.0	95620000.0	1.0	2.260362148284912	1.1622065305709839
1.0	95660000.0	95670000.0	2.0	2.9772326946258545	1.560740351676941
1.0	95680000.0	95690000.0	6.0	2.995434284210205	1.5294777154922485
1.0	95700000.0	95710000.0	0.0	2.3777549266815186	1.3603225946426392
1.0	95800000.0	95810000.0	5.0	4.835831642150879	2.297825336456299
1.0	95810000.0	95820000.0	3.0	5.436065196990967	2.4739882946014404
1.0	95830000.0	95840000.0	6.0	6.1658854484558105	2.6328024864196777
1.0	95840000.0	95850000.0	4.0	6.782526969909668	2.756843090057373
1.0	95850000.0	95860000.0	6.0	6.222227573394775	2.6417975425720215
1.0	95950000.0	95960000.0	3.0	9.061152458190918	3.1353812217712402
1.0	95980000.0	95990000.0	7.0	7.891914367675781	2.9406471252441406
1.0	96010000.0	96020000.0	6.0	8.743002891540527	3.078821897506714
1.0	96020000.0	96030000.0	9.0	9.120251655578613	3.135049343109131
1.0	96030000.0	96040000.0	13.0	8.421114921569824	3.0344324111938477
1.0	96080000.0	96090000.0	8.0	9.42760944366455	3.1898534297943115
1.0	96120000.0	96130000.0	6.0	10.086830139160156	3.279946804046631
1.0	96150000.0	96160000.0	7.0	8.985067367553711	3.119190216064453
1.0	96200000.0	96210000.0	9.0	9.168004989624023	3.154752254486084
1.0	96300000.0	96310000.0	13.0	9.877302169799805	3.2607760429382324
1.0	96500000.0	96510000.0	11.0	7.274740695953369	2.8394041061401367
1.0	96640000.0	96650000.0	10.0	7.3124589920043945	2.846358060836792
1.0	96740000.0	96750000.0	8.0	7.4050188064575195	2.8611843585968018
1.0	96830000.0	96840000.0	9.0	7.95532751083374	2.95369029045105
1.0	96860000.0	96870000.0	8.0	7.926966667175293	2.94728422164917
1.0	96880000.0	96890000.0	7.0	7.612088203430176	2.90082049369812
1.0	96910000.0	96920000.0	9.0	7.5193939208984375	2.8785598278045654
1.0	96940000.0	96950000.0	11.0	7.786598205566406	2.9250876903533936
1.0	97020000.0	97030000.0	7.0	7.833962917327881	2.934487819671631
1.0	97030000.0	97040000.0	9.0	8.074651718139648	2.9765701293945312
1.0	97040000.0	97050000.0	9.0	8.460417747497559	3.03297758102417
1.0	97120000.0	97130000.0	13.0	6.639551639556885	2.73087739944458
1.0	97150000.0	97160000.0	4.0	6.2317891120910645	2.6469221115112305
1.0	97160000.0	97170000.0	6.0	6.013547420501709	2.604954719543457
1.0	97200000.0	97210000.0	3.0	3.5630671977996826	1.967918038368225
1.0	97210000.0	97220000.0	3.0	3.1225905418395996	1.7691396474838257
1.0	97280000.0	97290000.0	1.0	3.0408763885498047	1.714266061782837
1.0	97360000.0	97370000.0	2.0	6.124483585357666	2.637655019760132
1.0	97480000.0	97490000.0	7.0	6.512345314025879	2.7037856578826904
1.0	97510000.0	97520000.0	9.0	5.661581039428711	2.5230438709259033
1.0	97560000.0	97570000.0	2.0	3.931891679763794	2.0385468006134033
1.0	97620000.0	97630000.0	1.0	3.0736899375915527	1.6370394229888916
1.0	97640000.0	97650000.0	5.0	3.163613796234131	1.6186273097991943
1.0	97650000.0	97660000.0	2.0	2.940927028656006	1.5674912929534912
1.0	97730000.0	97740000.0	1.0	3.280255079269409	1.7140281200408936
1.0	97740000.0	97750000.0	2.0	3.264672040939331	1.7339531183242798
1.0	97810000.0	97820000.0	6.0	3.092189311981201	1.6248153448104858
1.0	97880000.0	97890000.0	4.0	3.376861572265625	1.7211668491363525
1.0	97890000.0	97900000.0	2.0	3.2528083324432373	1.7106406688690186
1.0	97910000.0	97920000.0	1.0	3.2090773582458496	1.6849117279052734
1.0	97930000.0	97940000.0	4.0	3.2428672313690186	1.6644375324249268
1.0	97970000.0	97980000.0	2.0	3.262542247772217	1.7090270519256592
1.0	97990000.0	98000000.0	4.0	2.9076902866363525	1.5505626201629639
1.0	98010000.0	98020000.0	2.0	2.9739186763763428	1.5694235563278198
1.0	98030000.0	98040000.0	2.0	2.7207188606262207	1.4147169589996338
1.0	98060000.0	98070000.0	4.0	2.6412606239318848	1.355669617652893
1.0	98090000.0	98100000.0	3.0	3.0162394046783447	1.5804085731506348
1.0	98170000.0	98180000.0	2.0	2.748206377029419	1.4509000778198242
1.0	98230000.0	98240000.0	0.0	2.912520408630371	1.5410341024398804
1.0	98350000.0	98360000.0	0.0	3.2747139930725098	1.7399917840957642
1.0	98400000.0	98410000.0	7.0	4.698904514312744	2.256927967071533
1.0	98430000.0	98440000.0	7.0	4.996966361999512	2.3589117527008057
1.0	98510000.0	98520000.0	3.0	4.881928443908691	2.350101947784424
1.0	98520000.0	98530000.0	5.0	5.318745136260986	2.4564075469970703
1.0	98550000.0	98560000.0	3.0	5.923561096191406	2.5895748138427734
1.0	98560000.0	98570000.0	5.0	5.923909664154053	2.5858283042907715
1.0	98610000.0	98620000.0	3.0	5.85172176361084	2.5699501037597656
1.0	98740000.0	98750000.0	6.0	5.915156364440918	2.585089921951294
1.0	98860000.0	98870000.0	5.0	5.785277366638184	2.5511555671691895
1.0	98950000.0	98960000.0	3.0	6.490175724029541	2.7002365589141846
1.0	98960000.0	98970000.0	9.0	6.0440216064453125	2.603182315826416
1.0	98980000.0	98990000.0	5.0	7.112519264221191	2.8115432262420654
1.0	98990000.0	99000000.0	10.0	7.250709533691406	2.8335177898406982
1.0	99030000.0	99040000.0	11.0	6.520130157470703	2.7121756076812744
1.0	99140000.0	99150000.0	6.0	5.483611106872559	2.4847187995910645
1.0	99170000.0	99180000.0	1.0	5.102090358734131	2.430673122406006
1.0	99190000.0	99200000.0	4.0	5.126808166503906	2.4015421867370605
1.0	99200000.0	99210000.0	1.0	4.662365913391113	2.2746951580047607
1.0	99260000.0	99270000.0	5.0	6.334692478179932	2.6663973331451416
1.0	99320000.0	99330000.0	7.0	7.809912204742432	2.933108329772949
1.0	99380000.0	99390000.0	11.0	8.521750450134277	3.051103353500366
1.0	99420000.0	99430000.0	8.0	8.793622016906738	3.101172685623169
1.0	99440000.0	99450000.0	7.0	8.886797904968262	3.1134727001190186
1.0	99470000.0	99480000.0	3.0	8.889440536499023	3.122447967529297
1.0	99490000.0	99500000.0	7.0	8.864819526672363	3.1169590950012207
1.0	99550000.0	99560000.0	11.0	8.931748390197754	3.109126567840576
1.0	99720000.0	99730000.0	10.0	7.261534690856934	2.8379955291748047
1.0	99740000.0	99750000.0	5.0	6.946693420410156	2.77923583984375
1.0	99900000.0	99910000.0	6.0	7.089338779449463	2.8040223121643066
1.0	99960000.0	99970000.0	9.0	5.595767021179199	2.5177836418151855
1.0	99990000.0	100000000.0	6.0	5.084952354431152	2.393690824508667
1.0	100000000.0	100010000.0	8.0	5.596222877502441	2.508157253265381
1.0	100020000.0	100030000.0	2.0	5.030980587005615	2.3680408000946045
1.0	100050000.0	100060000.0	9.0	4.364226341247559	2.153804302215576
1.0	100090000.0	100100000.0	7.0	4.0681376457214355	2.018911361694336
1.0	100110000.0	100120000.0	1.0	2.207916259765625	1.2073339223861694
1.0	100160000.0	100170000.0	1.0	3.2694408893585205	1.7084217071533203
1.0	100220000.0	100230000.0	1.0	2.6451258659362793	1.386038899421692
1.0	100240000.0	100250000.0	4.0	3.7261977195739746	1.930617094039917
1.0	100250000.0	100260000.0	5.0	3.7759811878204346	1.9358965158462524
1.0	100270000.0	100280000.0	3.0	3.9759914875030518	2.0359482765197754
1.0	100290000.0	100300000.0	2.0	4.003239631652832	2.0459721088409424
1.0	100350000.0	100360000.0	3.0	2.427762746810913	1.402143120765686
1.0	100400000.0	100410000.0	4.0	3.7274556159973145	1.937211036682129
1.0	100440000.0	100450000.0	2.0	2.3967061042785645	1.342515468597412
1.0	100450000.0	100460000.0	1.0	2.4427294731140137	1.346089482307434
1.0	100460000.0	100470000.0	1.0	2.3173599243164062	1.3170567750930786
1.0	100480000.0	100490000.0	2.0	2.1638989448547363	1.1858925819396973
1.0	100490000.0	100500000.0	0.0	2.262608051300049	1.2129080295562744
1.0	100710000.0	100720000.0	6.0	2.8220417499542236	1.5736525058746338
1.0	100810000.0	100820000.0	6.0	3.0876355171203613	2.0407192707061768
1.0	100850000.0	100860000.0	3.0	2.8515400886535645	1.5790303945541382
1.0	100910000.0	100920000.0	0.0	3.449596881866455	1.8873016834259033
1.0	100960000.0	100970000.0	3.0	2.5213255882263184	1.4496362209320068
1.0	101000000.0	101010000.0	7.0	3.60442852973938	1.910567283630371
1.0	101010000.0	101020000.0	3.0	4.555994510650635	2.2135956287384033
1.0	101070000.0	101080000.0	8.0	5.204861164093018	2.402857780456543
1.0	101080000.0	101090000.0	6.0	5.340347766876221	2.448852062225342
1.0	101180000.0	101190000.0	7.0	5.056040287017822	2.380363941192627
1.0	101210000.0	101220000.0	9.0	5.518634796142578	2.4844448566436768
1.0	101220000.0	101230000.0	8.0	5.745710849761963	2.542341947555542
1.0	101340000.0	101350000.0	3.0	2.8792691230773926	1.6003921031951904
1.0	101350000.0	101360000.0	3.0	3.135331630706787	1.6811450719833374
1.0	101360000.0	101370000.0	3.0	3.022991895675659	2.8503172397613525
1.0	101500000.0	101510000.0	2.0	2.3239307403564453	1.2318328619003296
1.0	101710000.0	101720000.0	6.0	6.693316459655762	2.736297130584717
1.0	101740000.0	101750000.0	5.0	6.468118190765381	2.6942152976989746
1.0	101750000.0	101760000.0	5.0	6.005800724029541	2.6052045822143555
1.0	101830000.0	101840000.0	5.0	6.97607421875	2.7890703678131104
1.0	101870000.0	101880000.0	1.0	7.684014797210693	2.9003429412841797
1.0	101890000.0	101900000.0	6.0	6.72399377822876	2.7414426803588867
1.0	101990000.0	102000000.0	5.0	7.762686729431152	2.918692111968994
1.0	102030000.0	102040000.0	5.0	7.87749719619751	2.9423563480377197
1.0	102160000.0	102170000.0	5.0	7.783806800842285	2.9303576946258545
1.0	102170000.0	102180000.0	7.0	7.965875148773193	2.956456422805786
1.0	102230000.0	102240000.0	4.0	7.087577819824219	2.8150432109832764
1.0	102280000.0	102290000.0	7.0	6.140949249267578	2.6314947605133057
1.0	102290000.0	102300000.0	6.0	6.572075843811035	2.7159504890441895
1.0	102330000.0	102340000.0	6.0	5.712918281555176	2.5445587635040283
1.0	102340000.0	102350000.0	3.0	5.484389305114746	2.4862537384033203
1.0	102420000.0	102430000.0	7.0	5.198065757751465	2.4100098609924316
1.0	102430000.0	102440000.0	7.0	5.7657928466796875	2.544679641723633
1.0	102460000.0	102470000.0	6.0	6.830580234527588	2.7626476287841797
1.0	102580000.0	102590000.0	9.0	7.551547050476074	2.8901822566986084
1.0	102600000.0	102610000.0	6.0	8.289373397827148	3.0053131580352783
1.0	102610000.0	102620000.0	3.0	7.45763635635376	2.8755619525909424
1.0	102630000.0	102640000.0	3.0	7.415274620056152	2.876234531402588
1.0	102650000.0	102660000.0	8.0	7.6919450759887695	2.9125418663024902
1.0	102680000.0	102690000.0	9.0	7.854148864746094	2.938112258911133
1.0	102700000.0	102710000.0	9.0	7.898416042327881	2.942981719970703
1.0	102850000.0	102860000.0	8.0	9.302576065063477	3.1885361671447754
1.0	102990000.0	103000000.0	9.0	9.113811492919922	3.146519422531128
1.0	103000000.0	103010000.0	10.0	8.802815437316895	3.100705623626709
1.0	103050000.0	103060000.0	10.0	8.967158317565918	3.1261630058288574
1.0	103140000.0	103150000.0	12.0	10.850712776184082	3.385929822921753
1.0	103160000.0	103170000.0	7.0	9.344862937927246	3.191284656524658
1.0	103170000.0	103180000.0	7.0	9.447446823120117	3.2074673175811768
1.0	103220000.0	103230000.0	7.0	9.163525581359863	3.171989917755127
1.0	103240000.0	103250000.0	9.0	9.382730484008789	3.2084403038024902
1.0	103260000.0	103270000.0	9.0	9.050108909606934	3.144717216491699
1.0	103310000.0	103320000.0	13.0	10.287256240844727	3.315572738647461
1.0	103400000.0	103410000.0	7.0	6.951821804046631	2.7824625968933105
1.0	103440000.0	103450000.0	9.0	5.59738302230835	2.511749744415283
1.0	103500000.0	103510000.0	5.0	5.477463722229004	2.4938085079193115
1.0	103530000.0	103540000.0	6.0	5.204870223999023	2.4290413856506348
1.0	103570000.0	103580000.0	6.0	5.305851459503174	2.4556427001953125
1.0	103580000.0	103590000.0	6.0	6.5106096267700195	2.7023730278015137
1.0	103670000.0	103680000.0	5.0	6.387975692749023	2.6885576248168945
1.0	103690000.0	103700000.0	10.0	6.271700382232666	2.6643929481506348
1.0	103770000.0	103780000.0	3.0	4.241141319274902	2.1392321586608887
1.0	104050000.0	104060000.0	3.0	2.620558261871338	1.333042860031128
1.0	104340000.0	104350000.0	11.0	4.835933685302734	2.3074285984039307
1.0	104350000.0	104360000.0	9.0	5.668209075927734	2.5286309719085693
1.0	104390000.0	104400000.0	5.0	7.064454078674316	2.8042197227478027
1.0	104420000.0	104430000.0	15.0	6.13942289352417	2.639469623565674
1.0	104500000.0	104510000.0	5.0	8.045955657958984	2.9834346771240234
1.0	104570000.0	104580000.0	2.0	4.970989227294922	2.3821260929107666
1.0	104590000.0	104600000.0	8.0	7.676590919494629	2.916696071624756
1.0	104600000.0	104610000.0	5.0	6.504398345947266	2.7079226970672607
1.0	104640000.0	104650000.0	5.0	7.019165992736816	2.7953615188598633
1.0	104700000.0	104710000.0	8.0	8.303037643432617	3.009976625442505
1.0	104720000.0	104730000.0	10.0	9.673707008361816	3.22125244140625
1.0	104750000.0	104760000.0	11.0	10.682520866394043	3.3604576587677
1.0	104810000.0	104820000.0	11.0	9.895268440246582	3.279578685760498
1.0	104820000.0	104830000.0	10.0	10.371609687805176	3.3263497352600098
1.0	104840000.0	104850000.0	12.0	10.502647399902344	3.3496406078338623
1.0	104950000.0	104960000.0	6.0	9.724187850952148	3.246880054473877
1.0	105150000.0	105160000.0	10.0	10.479220390319824	3.3313934803009033
1.0	105160000.0	105170000.0	9.0	9.677709579467773	3.2439136505126953
1.0	105250000.0	105260000.0	2.0	8.27883243560791	3.0204169750213623
1.0	105280000.0	105290000.0	9.0	7.716104030609131	2.924504041671753
1.0	105290000.0	105300000.0	7.0	8.13383674621582	2.990111827850342
1.0	105330000.0	105340000.0	6.0	9.618806838989258	3.228585720062256
1.0	105400000.0	105410000.0	12.0	11.537141799926758	3.451287031173706
1.0	105420000.0	105430000.0	17.0	9.756754875183105	3.2474288940429688
1.0	105430000.0	105440000.0	9.0	9.451624870300293	3.2100448608398438
1.0	105460000.0	105470000.0	10.0	10.186283111572266	3.307788133621216
1.0	105520000.0	105530000.0	9.0	10.889976501464844	3.399311065673828
1.0	105540000.0	105550000.0	14.0	11.128996849060059	3.4173102378845215
1.0	105580000.0	105590000.0	11.0	10.00007438659668	3.2858948707580566
1.0	105600000.0	105610000.0	9.0	10.411920547485352	3.338167905807495
1.0	105610000.0	105620000.0	17.0	10.8972749710083	3.3888816833496094
1.0	105620000.0	105630000.0	6.0	8.716375350952148	3.098945140838623
1.0	105630000.0	105640000.0	8.0	10.555081367492676	3.3500030040740967
1.0	105670000.0	105680000.0	8.0	9.238929748535156	3.177604913711548
1.0	105680000.0	105690000.0	10.0	10.719903945922852	3.379992961883545
1.0	105700000.0	105710000.0	10.0	11.585896492004395	3.460402011871338
1.0	105710000.0	105720000.0	11.0	9.82066535949707	3.271437168121338
1.0	105730000.0	105740000.0	8.0	9.102503776550293	3.2017600536346436
1.0	105780000.0	105790000.0	16.0	9.931044578552246	3.265521287918091
1.0	105830000.0	105840000.0	11.0	10.763914108276367	3.3946685791015625
1.0	105850000.0	105860000.0	9.0	10.640917778015137	3.39373779296875
1.0	105960000.0	105970000.0	10.0	11.248893737792969	3.4459261894226074
1.0	106000000.0	106010000.0	13.0	11.894103050231934	3.497743606567383
1.0	106010000.0	106020000.0	5.0	12.297146797180176	3.5225234031677246
1.0	106070000.0	106080000.0	7.0	11.237239837646484	3.428504467010498
1.0	106130000.0	106140000.0	9.0	10.335304260253906	3.332709789276123
1.0	106160000.0	106170000.0	13.0	9.132284164428711	3.174424648284912
1.0	106180000.0	106190000.0	14.0	9.981718063354492	3.292620897293091
1.0	106300000.0	106310000.0	8.0	9.467573165893555	3.202180862426758
1.0	106320000.0	106330000.0	7.0	9.872125625610352	3.27348256111145
1.0	106330000.0	106340000.0	9.0	8.75508975982666	3.095418691635132
1.0	106370000.0	106380000.0	4.0	9.327836036682129	3.1949708461761475
1.0	106390000.0	106400000.0	11.0	11.057391166687012	3.4116482734680176
1.0	106440000.0	106450000.0	12.0	10.85303020477295	3.4015917778015137
1.0	106540000.0	106550000.0	7.0	11.37745475769043	3.442525863647461
1.0	106800000.0	106810000.0	9.0	11.71590518951416	3.468034267425537
1.0	106890000.0	106900000.0	4.0	10.1747465133667	3.306828260421753
1.0	106900000.0	106910000.0	19.0	10.394786834716797	3.3247153759002686
1.0	106970000.0	106980000.0	8.0	9.764537811279297	3.2471518516540527
1.0	106980000.0	106990000.0	11.0	9.397783279418945	3.199465751647949
1.0	107000000.0	107010000.0	10.0	10.171991348266602	3.311985731124878
1.0	107050000.0	107060000.0	14.0	9.054601669311523	3.141331195831299
1.0	107060000.0	107070000.0	6.0	9.330053329467773	3.186706781387329
1.0	107080000.0	107090000.0	11.0	10.280686378479004	3.3158957958221436
1.0	107090000.0	107100000.0	9.0	10.99836254119873	3.388564348220825
1.0	107110000.0	107120000.0	8.0	10.05703353881836	3.286496639251709
1.0	107140000.0	107150000.0	9.0	8.864909172058105	3.1167917251586914
1.0	107190000.0	107200000.0	11.0	9.0477933883667	3.136943817138672
1.0	107220000.0	107230000.0	11.0	9.7998046875	3.2440428733825684
1.0	107230000.0	107240000.0	4.0	9.860371589660645	3.2683265209198
1.0	107290000.0	107300000.0	7.0	10.792747497558594	3.3758506774902344
1.0	107370000.0	107380000.0	7.0	9.793499946594238	3.2504475116729736
[truncated: 47,574 more rows]
