# Supplementary material for: Genome-wide mapping of somatic mutation rates uncovers drivers of cancer
Source: Nat Biotechnol. 2022 Jun 20;40(11):1634–43. doi: 10.1038/s41587-022-01353-8 (PMC9646522; doi:10.1038/s41587-022-01353-8)
Supplement: Supplementary file 4 — Regions and model predictions for each fold of each cancer for which a deep learning model was trained. Regions that were filtered are also listed along with their respective model predictions. [file 41587_2022_1353_MOESM4_ESM.zip › kfold_results/Lung-AdenoCA/fold_0.txt]

CHROM	START	END	Y_TRUE	Y_PRED	STD
1.0	770000.0	780000.0	1.0	1.6882768869400024	1.1274352073669434
1.0	840000.0	850000.0	2.0	3.025968074798584	1.7304353713989258
1.0	910000.0	920000.0	6.0	2.974285840988159	1.7318992614746094
1.0	930000.0	940000.0	3.0	2.9441468715667725	1.7068073749542236
1.0	950000.0	960000.0	0.0	2.340651035308838	1.4544063806533813
1.0	970000.0	980000.0	1.0	2.1376729011535645	1.3344156742095947
1.0	990000.0	1000000.0	0.0	2.7539126873016357	1.6287765502929688
1.0	1070000.0	1080000.0	0.0	2.533068895339966	1.5372525453567505
1.0	1080000.0	1090000.0	3.0	2.878953456878662	1.6825659275054932
1.0	1090000.0	1100000.0	3.0	2.723322629928589	1.604739785194397
1.0	1100000.0	1110000.0	3.0	2.570142984390259	1.5520473718643188
1.0	1130000.0	1140000.0	5.0	3.188586950302124	1.8025445938110352
1.0	1210000.0	1220000.0	4.0	2.3444323539733887	1.4632987976074219
1.0	1360000.0	1370000.0	1.0	2.7620506286621094	1.621581792831421
1.0	1480000.0	1490000.0	13.0	2.1125807762145996	1.2979559898376465
1.0	1500000.0	1510000.0	1.0	2.074354648590088	1.2205266952514648
1.0	1590000.0	1600000.0	1.0	1.8468387126922607	1.2356088161468506
1.0	1600000.0	1610000.0	3.0	1.7260668277740479	1.032043695449829
1.0	1730000.0	1740000.0	3.0	1.841067910194397	1.230891227722168
1.0	1760000.0	1770000.0	6.0	1.8353633880615234	1.1058613061904907
1.0	1910000.0	1920000.0	5.0	4.476341724395752	2.2582952976226807
1.0	1930000.0	1940000.0	3.0	3.65043568611145	1.9588127136230469
1.0	1940000.0	1950000.0	1.0	3.815704345703125	2.0201447010040283
1.0	1960000.0	1970000.0	3.0	4.669957637786865	2.32556414604187
1.0	1980000.0	1990000.0	1.0	2.6103675365448	1.5763689279556274
1.0	1990000.0	2000000.0	0.0	2.347954511642456	1.424473762512207
1.0	2020000.0	2030000.0	3.0	2.210501194000244	1.4027321338653564
1.0	2040000.0	2050000.0	2.0	2.1993861198425293	1.3922828435897827
1.0	2050000.0	2060000.0	0.0	2.1491007804870605	1.3674856424331665
1.0	2090000.0	2100000.0	2.0	1.9325282573699951	1.2403910160064697
1.0	2210000.0	2220000.0	2.0	1.6563456058502197	1.0692996978759766
1.0	2250000.0	2260000.0	2.0	2.6654820442199707	1.6172910928726196
1.0	2290000.0	2300000.0	0.0	2.16318416595459	1.374572992324829
1.0	2300000.0	2310000.0	4.0	2.1842267513275146	1.382939338684082
1.0	2320000.0	2330000.0	0.0	1.8259198665618896	1.2181085348129272
1.0	2440000.0	2450000.0	2.0	1.8660552501678467	1.2532291412353516
1.0	2510000.0	2520000.0	1.0	3.1476938724517822	1.7602916955947876
1.0	2520000.0	2530000.0	4.0	4.217930793762207	2.139634132385254
1.0	2540000.0	2550000.0	4.0	4.76885986328125	2.3186914920806885
1.0	2570000.0	2580000.0	8.0	3.668120861053467	1.9500129222869873
1.0	2750000.0	2760000.0	4.0	6.290853500366211	2.730003833770752
1.0	2970000.0	2980000.0	5.0	4.975652694702148	2.369964122772217
1.0	2980000.0	2990000.0	3.0	4.776120185852051	2.3097176551818848
1.0	3070000.0	3080000.0	3.0	2.9759039878845215	1.700661301612854
1.0	3090000.0	3100000.0	5.0	2.6577045917510986	1.5852630138397217
1.0	3150000.0	3160000.0	6.0	3.1298019886016846	1.7671737670898438
1.0	3160000.0	3170000.0	2.0	3.2326393127441406	1.7984907627105713
1.0	3230000.0	3240000.0	2.0	2.5543789863586426	1.5430370569229126
1.0	3240000.0	3250000.0	1.0	3.568568468093872	1.9390919208526611
1.0	3290000.0	3300000.0	1.0	3.1172213554382324	1.7792497873306274
1.0	3380000.0	3390000.0	2.0	2.2248997688293457	1.3987210988998413
1.0	3410000.0	3420000.0	2.0	2.865443229675293	1.6624343395233154
1.0	3460000.0	3470000.0	2.0	3.5252785682678223	1.9345405101776123
1.0	3480000.0	3490000.0	1.0	3.5531058311462402	1.949664831161499
1.0	3490000.0	3500000.0	2.0	3.0886127948760986	1.7647091150283813
1.0	3500000.0	3510000.0	4.0	2.813269853591919	1.6544945240020752
1.0	3640000.0	3650000.0	6.0	3.0825679302215576	1.7556114196777344
1.0	3990000.0	4000000.0	2.0	2.6009507179260254	1.5802001953125
1.0	4030000.0	4040000.0	4.0	5.043659210205078	2.401554584503174
1.0	4080000.0	4090000.0	10.0	5.418381214141846	2.485236406326294
1.0	4100000.0	4110000.0	6.0	5.54379940032959	2.5222718715667725
1.0	4110000.0	4120000.0	9.0	6.354186534881592	2.7306389808654785
1.0	4180000.0	4190000.0	5.0	7.210441589355469	2.919053077697754
1.0	4280000.0	4290000.0	9.0	7.827624320983887	3.0410537719726562
1.0	4300000.0	4310000.0	4.0	6.3925251960754395	2.735076904296875
1.0	4380000.0	4390000.0	7.0	9.51200008392334	3.298051357269287
1.0	4390000.0	4400000.0	7.0	9.94088077545166	3.3569400310516357
1.0	4450000.0	4460000.0	8.0	10.548798561096191	3.413801908493042
1.0	4550000.0	4560000.0	13.0	10.914102554321289	3.4456679821014404
1.0	4570000.0	4580000.0	13.0	9.881625175476074	3.3393216133117676
1.0	4650000.0	4660000.0	10.0	9.929851531982422	3.3477084636688232
1.0	4670000.0	4680000.0	6.0	10.175514221191406	3.376836061477661
1.0	4790000.0	4800000.0	11.0	9.932232856750488	3.3458824157714844
1.0	4810000.0	4820000.0	19.0	10.055654525756836	3.36102032661438
1.0	4820000.0	4830000.0	7.0	10.790562629699707	3.4345316886901855
1.0	4830000.0	4840000.0	13.0	10.03254508972168	3.3538715839385986
1.0	4890000.0	4900000.0	11.0	10.502291679382324	3.4095051288604736
1.0	4900000.0	4910000.0	8.0	9.611169815063477	3.308495044708252
1.0	4910000.0	4920000.0	13.0	10.264490127563477	3.3868680000305176
1.0	4950000.0	4960000.0	5.0	10.65006160736084	3.4247212409973145
1.0	4960000.0	4970000.0	9.0	10.703323364257812	3.4331886768341064
1.0	5000000.0	5010000.0	7.0	10.245755195617676	3.384978771209717
1.0	5080000.0	5090000.0	10.0	7.552184104919434	2.980043888092041
1.0	5180000.0	5190000.0	10.0	7.715760707855225	3.0227553844451904
1.0	5210000.0	5220000.0	9.0	7.949237823486328	3.0712153911590576
1.0	5370000.0	5380000.0	8.0	8.536561965942383	3.158207416534424
1.0	5400000.0	5410000.0	7.0	9.141846656799316	3.2546615600585938
1.0	5430000.0	5440000.0	14.0	8.717223167419434	3.18457293510437
1.0	5480000.0	5490000.0	11.0	7.7145843505859375	3.0106279850006104
1.0	5520000.0	5530000.0	13.0	8.30992603302002	3.1230626106262207
1.0	5610000.0	5620000.0	2.0	7.299012660980225	2.929574489593506
1.0	5630000.0	5640000.0	7.0	6.526449680328369	2.7656521797180176
1.0	5850000.0	5860000.0	2.0	6.856473445892334	2.8495287895202637
1.0	5860000.0	5870000.0	5.0	6.469367980957031	2.759347438812256
1.0	5910000.0	5920000.0	1.0	5.379101753234863	2.490297794342041
1.0	5950000.0	5960000.0	2.0	2.6157045364379883	1.576305627822876
1.0	5990000.0	6000000.0	3.0	2.305323600769043	1.4075511693954468
1.0	6000000.0	6010000.0	3.0	2.224576711654663	1.3571312427520752
1.0	6010000.0	6020000.0	2.0	2.0103349685668945	1.2315678596496582
1.0	6020000.0	6030000.0	3.0	2.080030918121338	1.2707648277282715
1.0	6080000.0	6090000.0	3.0	3.3009095191955566	1.8165016174316406
1.0	6100000.0	6110000.0	5.0	3.5289249420166016	1.9082763195037842
1.0	6150000.0	6160000.0	4.0	4.1109490394592285	2.1090283393859863
1.0	6250000.0	6260000.0	5.0	1.8660728931427002	1.252586841583252
1.0	6320000.0	6330000.0	4.0	3.0469071865081787	1.7388836145401
1.0	6350000.0	6360000.0	4.0	1.9901574850082397	1.2497462034225464
1.0	6360000.0	6370000.0	2.0	2.060882568359375	1.3062260150909424
1.0	6400000.0	6410000.0	2.0	2.1315789222717285	1.3143749237060547
1.0	6580000.0	6590000.0	3.0	1.8660738468170166	1.2530248165130615
1.0	6590000.0	6600000.0	3.0	1.861785888671875	1.28298020362854
1.0	6600000.0	6610000.0	3.0	1.7893106937408447	1.1142467260360718
1.0	6630000.0	6640000.0	2.0	3.3360683917999268	1.861488699913025
1.0	6690000.0	6700000.0	1.0	1.8305671215057373	1.2216962575912476
1.0	6710000.0	6720000.0	2.0	1.8163903951644897	1.2098315954208374
1.0	6750000.0	6760000.0	2.0	1.8992608785629272	1.190714716911316
1.0	7010000.0	7020000.0	7.0	3.9228317737579346	2.055873394012451
1.0	7020000.0	7030000.0	2.0	4.1249823570251465	2.104529619216919
1.0	7230000.0	7240000.0	9.0	5.266353607177734	2.447444438934326
1.0	7240000.0	7250000.0	7.0	4.961569309234619	2.3491930961608887
1.0	7320000.0	7330000.0	8.0	4.269054412841797	2.147706985473633
1.0	7390000.0	7400000.0	5.0	4.345949172973633	2.1707377433776855
1.0	7450000.0	7460000.0	2.0	3.864720106124878	2.011664867401123
1.0	7490000.0	7500000.0	3.0	5.364327907562256	2.507026433944702
1.0	7500000.0	7510000.0	10.0	4.339730262756348	2.1902928352355957
1.0	7590000.0	7600000.0	4.0	4.1926589012146	2.136779308319092
1.0	7690000.0	7700000.0	2.0	4.316798210144043	2.183886766433716
1.0	7780000.0	7790000.0	2.0	2.7825474739074707	1.6233313083648682
1.0	7840000.0	7850000.0	1.0	1.9508224725723267	1.1811329126358032
1.0	7880000.0	7890000.0	3.0	1.782162070274353	1.0613067150115967
1.0	7900000.0	7910000.0	1.0	1.9357560873031616	1.2045272588729858
1.0	7930000.0	7940000.0	3.0	2.8591854572296143	1.6779457330703735
1.0	7970000.0	7980000.0	7.0	2.529564619064331	1.5433313846588135
1.0	7980000.0	7990000.0	4.0	2.647245407104492	1.5797293186187744
1.0	8000000.0	8010000.0	1.0	2.449916362762451	1.501896858215332
1.0	8170000.0	8180000.0	0.0	1.8471753597259521	1.2391915321350098
1.0	8190000.0	8200000.0	2.0	2.039090871810913	1.3456100225448608
1.0	8220000.0	8230000.0	2.0	2.0046348571777344	1.3018293380737305
1.0	8240000.0	8250000.0	2.0	2.086782455444336	1.3367207050323486
1.0	8260000.0	8270000.0	0.0	2.434211492538452	1.49038565158844
1.0	8280000.0	8290000.0	2.0	2.750502347946167	1.62579345703125
1.0	8300000.0	8310000.0	3.0	2.5866329669952393	1.5569565296173096
1.0	8320000.0	8330000.0	3.0	2.123758316040039	1.37053644657135
1.0	8400000.0	8410000.0	3.0	2.5205531120300293	1.5356662273406982
1.0	8470000.0	8480000.0	3.0	1.5452690124511719	0.9528440237045288
1.0	8600000.0	8610000.0	2.0	1.6924083232879639	1.0748422145843506
1.0	8730000.0	8740000.0	1.0	1.6466667652130127	1.0554661750793457
1.0	8760000.0	8770000.0	0.0	1.7375491857528687	1.1306647062301636
1.0	8820000.0	8830000.0	4.0	1.8039886951446533	1.1619529724121094
1.0	8850000.0	8860000.0	1.0	1.9013774394989014	1.198756456375122
1.0	8930000.0	8940000.0	1.0	2.089174270629883	1.5215575695037842
1.0	9000000.0	9010000.0	1.0	2.557939291000366	1.5423673391342163
1.0	9010000.0	9020000.0	7.0	2.5610008239746094	1.5533119440078735
1.0	9050000.0	9060000.0	1.0	2.949711322784424	1.698775291442871
1.0	9100000.0	9110000.0	2.0	2.6388423442840576	1.5801149606704712
1.0	9110000.0	9120000.0	2.0	2.4803149700164795	1.5104248523712158
1.0	9280000.0	9290000.0	5.0	3.100191831588745	1.7621452808380127
1.0	9300000.0	9310000.0	1.0	1.8011356592178345	1.0956480503082275
1.0	9370000.0	9380000.0	4.0	2.3447883129119873	1.4458909034729004
1.0	9400000.0	9410000.0	0.0	2.16996431350708	1.3525594472885132
1.0	9420000.0	9430000.0	0.0	2.2033185958862305	1.361488699913025
1.0	9500000.0	9510000.0	0.0	2.7881009578704834	1.6299030780792236
1.0	9530000.0	9540000.0	4.0	2.961771249771118	1.7041380405426025
1.0	9590000.0	9600000.0	3.0	2.374298572540283	1.4736433029174805
1.0	9600000.0	9610000.0	0.0	2.132671356201172	1.3373157978057861
1.0	9610000.0	9620000.0	1.0	2.0306363105773926	1.2278074026107788
1.0	9620000.0	9630000.0	2.0	2.0038838386535645	1.2444250583648682
1.0	9660000.0	9670000.0	1.0	1.9838173389434814	1.1660511493682861
1.0	9680000.0	9690000.0	4.0	3.371516466140747	1.8564910888671875
1.0	9770000.0	9780000.0	1.0	2.475759983062744	1.5080457925796509
1.0	9780000.0	9790000.0	1.0	2.1502184867858887	1.2670835256576538
1.0	9830000.0	9840000.0	3.0	2.0310850143432617	1.2066841125488281
1.0	9910000.0	9920000.0	5.0	1.7333157062530518	1.1024415493011475
1.0	9920000.0	9930000.0	1.0	1.8154140710830688	1.136703610420227
1.0	9930000.0	9940000.0	3.0	1.8399837017059326	1.1572619676589966
1.0	10090000.0	10100000.0	0.0	1.9914108514785767	1.210935115814209
1.0	10150000.0	10160000.0	1.0	1.8486006259918213	1.1465024948120117
1.0	10160000.0	10170000.0	2.0	1.7774168252944946	1.105783462524414
1.0	10180000.0	10190000.0	1.0	1.5532748699188232	0.8835172653198242
1.0	10210000.0	10220000.0	4.0	1.6976836919784546	1.0492089986801147
1.0	10280000.0	10290000.0	1.0	1.7313480377197266	1.1162770986557007
1.0	10350000.0	10360000.0	1.0	1.701040506362915	1.0872968435287476
1.0	10370000.0	10380000.0	1.0	1.6767562627792358	1.1018353700637817
1.0	10380000.0	10390000.0	0.0	1.6007671356201172	0.9462976455688477
1.0	10430000.0	10440000.0	2.0	1.8097655773162842	1.2039883136749268
1.0	10450000.0	10460000.0	0.0	1.8145301342010498	1.186122179031372
1.0	10530000.0	10540000.0	1.0	1.7342830896377563	1.0789986848831177
1.0	10630000.0	10640000.0	1.0	1.7296102046966553	1.1359750032424927
1.0	10720000.0	10730000.0	3.0	1.9740419387817383	1.263088345527649
1.0	10740000.0	10750000.0	2.0	1.8054405450820923	1.1491949558258057
1.0	10840000.0	10850000.0	3.0	2.327515125274658	1.4513108730316162
1.0	10870000.0	10880000.0	1.0	2.4395546913146973	1.5083011388778687
1.0	10890000.0	10900000.0	1.0	2.9940342903137207	1.7302411794662476
1.0	10910000.0	10920000.0	4.0	3.011953830718994	1.7374719381332397
1.0	10960000.0	10970000.0	5.0	2.71294903755188	1.6092250347137451
1.0	11030000.0	11040000.0	4.0	2.844078779220581	1.6655666828155518
1.0	11090000.0	11100000.0	2.0	2.051036834716797	1.3174543380737305
1.0	11240000.0	11250000.0	1.0	1.6761043071746826	1.0263019800186157
1.0	11260000.0	11270000.0	0.0	1.724242925643921	1.1250522136688232
1.0	11280000.0	11290000.0	5.0	1.8489749431610107	1.2373281717300415
1.0	11370000.0	11380000.0	4.0	3.759885311126709	1.98830246925354
1.0	11400000.0	11410000.0	4.0	3.9488556385040283	2.0520217418670654
1.0	11430000.0	11440000.0	5.0	4.3578386306762695	2.1752166748046875
1.0	11520000.0	11530000.0	11.0	5.09131383895874	2.4082765579223633
1.0	11560000.0	11570000.0	6.0	4.506665229797363	2.2197604179382324
1.0	11640000.0	11650000.0	6.0	4.6814680099487305	2.288206100463867
1.0	11660000.0	11670000.0	4.0	4.965972423553467	2.3761115074157715
1.0	11730000.0	11740000.0	2.0	2.5421881675720215	1.484006643295288
1.0	11750000.0	11760000.0	6.0	3.666421890258789	1.9575021266937256
1.0	11770000.0	11780000.0	4.0	3.3305487632751465	1.8349392414093018
1.0	11780000.0	11790000.0	4.0	2.835123300552368	1.6428146362304688
1.0	11800000.0	11810000.0	5.0	2.020897388458252	1.2550945281982422
1.0	11870000.0	11880000.0	1.0	1.8651397228240967	1.3082772493362427
1.0	11930000.0	11940000.0	5.0	3.668607711791992	1.9791486263275146
1.0	11950000.0	11960000.0	3.0	3.6633198261260986	1.9651941061019897
1.0	12010000.0	12020000.0	1.0	2.3254082202911377	1.3804466724395752
1.0	12030000.0	12040000.0	7.0	2.3140532970428467	1.396382212638855
1.0	12050000.0	12060000.0	1.0	1.8634402751922607	1.2612367868423462
1.0	12120000.0	12130000.0	0.0	3.6935925483703613	1.9706909656524658
1.0	12140000.0	12150000.0	5.0	3.480052947998047	1.910080909729004
1.0	12150000.0	12160000.0	2.0	3.2011890411376953	1.7998403310775757
1.0	12200000.0	12210000.0	3.0	3.133985996246338	1.768751859664917
1.0	12250000.0	12260000.0	2.0	2.75860857963562	1.6376526355743408
1.0	12320000.0	12330000.0	2.0	1.8598592281341553	1.2459213733673096
1.0	12330000.0	12340000.0	1.0	1.8635616302490234	1.2995200157165527
1.0	12420000.0	12430000.0	0.0	1.5788415670394897	0.9131330251693726
1.0	12500000.0	12510000.0	1.0	1.7654327154159546	1.1179463863372803
1.0	12510000.0	12520000.0	1.0	1.7070585489273071	1.065886378288269
1.0	12520000.0	12530000.0	0.0	1.7255945205688477	1.090189814567566
1.0	12530000.0	12540000.0	1.0	1.7676219940185547	1.140628457069397
1.0	12630000.0	12640000.0	2.0	1.7171560525894165	1.0454500913619995
1.0	12810000.0	12820000.0	7.0	3.7239127159118652	1.9794228076934814
1.0	13790000.0	13800000.0	6.0	3.649195432662964	1.970076322555542
1.0	13850000.0	13860000.0	3.0	4.2763261795043945	2.1608078479766846
1.0	13950000.0	13960000.0	2.0	4.005516529083252	2.072634696960449
1.0	14000000.0	14010000.0	3.0	3.383821964263916	1.8584620952606201
1.0	14120000.0	14130000.0	3.0	1.7456014156341553	1.102407693862915
1.0	14150000.0	14160000.0	1.0	2.153639316558838	1.3770464658737183
1.0	14200000.0	14210000.0	0.0	2.8665783405303955	1.695570707321167
1.0	14210000.0	14220000.0	2.0	2.4992899894714355	1.5301573276519775
1.0	14260000.0	14270000.0	0.0	2.9031684398651123	1.68123459815979
1.0	14340000.0	14350000.0	2.0	3.0033693313598633	1.7219988107681274
1.0	14350000.0	14360000.0	4.0	2.8552727699279785	1.6731464862823486
1.0	14380000.0	14390000.0	4.0	3.266611099243164	1.8196262121200562
1.0	14400000.0	14410000.0	4.0	3.3946852684020996	1.874319314956665
1.0	14470000.0	14480000.0	2.0	3.1614365577697754	1.779302954673767
1.0	14520000.0	14530000.0	3.0	3.562450408935547	1.9335746765136719
1.0	14540000.0	14550000.0	1.0	3.2366092205047607	1.7986242771148682
1.0	14570000.0	14580000.0	5.0	3.524618148803711	1.9114223718643188
1.0	14600000.0	14610000.0	3.0	3.357612133026123	1.837859869003296
1.0	14610000.0	14620000.0	4.0	3.459472179412842	1.8849878311157227
1.0	14810000.0	14820000.0	2.0	3.349940538406372	1.8411051034927368
1.0	14880000.0	14890000.0	3.0	3.6875691413879395	1.9656994342803955
1.0	14900000.0	14910000.0	7.0	3.5315747261047363	1.9134814739227295
1.0	14970000.0	14980000.0	5.0	3.5751776695251465	1.9214859008789062
1.0	15090000.0	15100000.0	5.0	3.8708789348602295	2.0228750705718994
1.0	15130000.0	15140000.0	4.0	4.170897483825684	2.1209259033203125
1.0	15150000.0	15160000.0	3.0	4.0427961349487305	2.0825610160827637
1.0	15170000.0	15180000.0	2.0	4.048707008361816	2.0822877883911133
1.0	15180000.0	15190000.0	4.0	3.899306058883667	2.029355525970459
1.0	15200000.0	15210000.0	1.0	2.575136184692383	1.5621700286865234
1.0	15360000.0	15370000.0	1.0	1.9616458415985107	1.2692152261734009
1.0	15460000.0	15470000.0	2.0	2.209505558013916	1.4156956672668457
1.0	15490000.0	15500000.0	0.0	2.117732286453247	1.3414288759231567
1.0	15500000.0	15510000.0	1.0	2.095843553543091	1.30997633934021
1.0	15510000.0	15520000.0	2.0	2.1724514961242676	1.3742563724517822
1.0	15540000.0	15550000.0	2.0	2.3554835319519043	1.4426038265228271
1.0	15560000.0	15570000.0	7.0	3.27982759475708	1.8274421691894531
1.0	15590000.0	15600000.0	8.0	2.9453864097595215	1.691531777381897
1.0	15650000.0	15660000.0	3.0	3.6221389770507812	1.9259364604949951
1.0	15780000.0	15790000.0	2.0	2.742793083190918	1.6077358722686768
1.0	15790000.0	15800000.0	5.0	2.7319557666778564	1.617110252380371
1.0	15860000.0	15870000.0	0.0	1.786778211593628	1.0756680965423584
1.0	15890000.0	15900000.0	1.0	1.863526701927185	1.2489384412765503
1.0	15930000.0	15940000.0	2.0	1.9887014627456665	1.308140754699707
1.0	15940000.0	15950000.0	3.0	1.7421724796295166	1.0642352104187012
1.0	16020000.0	16030000.0	4.0	1.6905300617218018	1.0795949697494507
1.0	16100000.0	16110000.0	1.0	1.707576036453247	1.0457431077957153
1.0	16170000.0	16180000.0	2.0	1.765586256980896	1.069187879562378
1.0	16340000.0	16350000.0	5.0	2.871542453765869	1.6871135234832764
1.0	16350000.0	16360000.0	3.0	3.2978901863098145	1.8538719415664673
1.0	16380000.0	16390000.0	1.0	2.9205520153045654	1.6996608972549438
1.0	16460000.0	16470000.0	2.0	1.6504236459732056	0.9520529508590698
1.0	16500000.0	16510000.0	4.0	1.8116557598114014	1.1927249431610107
1.0	16580000.0	16590000.0	0.0	1.5736706256866455	0.9045052528381348
1.0	16600000.0	16610000.0	1.0	1.7455298900604248	1.10634446144104
1.0	16610000.0	16620000.0	2.0	1.6637271642684937	1.0228644609451294
1.0	16720000.0	16730000.0	1.0	1.6092792749404907	0.9732317924499512
1.0	17010000.0	17020000.0	0.0	3.0795934200286865	1.739018201828003
1.0	17020000.0	17030000.0	10.0	3.5673866271972656	1.9451868534088135
1.0	17300000.0	17310000.0	5.0	2.26670503616333	1.4227720499038696
1.0	17390000.0	17400000.0	2.0	3.5531623363494873	1.9066658020019531
1.0	17410000.0	17420000.0	7.0	3.7314200401306152	1.9724719524383545
1.0	17440000.0	17450000.0	2.0	4.430938720703125	2.1980814933776855
1.0	17450000.0	17460000.0	2.0	4.218575477600098	2.1252434253692627
1.0	17460000.0	17470000.0	4.0	4.622504234313965	2.259730815887451
1.0	17520000.0	17530000.0	7.0	4.903093338012695	2.342775583267212
1.0	17560000.0	17570000.0	5.0	4.465183734893799	2.202368974685669
1.0	17700000.0	17710000.0	1.0	3.7399590015411377	2.0013315677642822
1.0	17760000.0	17770000.0	1.0	2.203003168106079	1.312312364578247
1.0	17900000.0	17910000.0	5.0	2.0903637409210205	1.3193057775497437
1.0	17960000.0	17970000.0	3.0	2.130627155303955	1.254830002784729
1.0	17970000.0	17980000.0	5.0	2.0132389068603516	1.2375859022140503
1.0	18010000.0	18020000.0	3.0	2.4765985012054443	1.4848377704620361
1.0	18040000.0	18050000.0	2.0	4.367985725402832	2.199606418609619
1.0	18100000.0	18110000.0	3.0	5.609090328216553	2.5645389556884766
1.0	18130000.0	18140000.0	2.0	5.311434745788574	2.457724094390869
1.0	18150000.0	18160000.0	8.0	5.609824180603027	2.55596661567688
1.0	18160000.0	18170000.0	4.0	5.65274715423584	2.565183639526367
1.0	18170000.0	18180000.0	6.0	5.9688310623168945	2.6508142948150635
1.0	18250000.0	18260000.0	4.0	6.2881340980529785	2.7193732261657715
1.0	18300000.0	18310000.0	5.0	6.505415439605713	2.764683723449707
1.0	18330000.0	18340000.0	6.0	6.0938401222229	2.66876220703125
1.0	18370000.0	18380000.0	9.0	6.176599025726318	2.692819833755493
1.0	18410000.0	18420000.0	3.0	5.761744499206543	2.57844877243042
1.0	18450000.0	18460000.0	8.0	6.108608722686768	2.6764092445373535
1.0	18490000.0	18500000.0	2.0	6.388588905334473	2.733466386795044
1.0	18500000.0	18510000.0	3.0	6.156428337097168	2.673401355743408
1.0	18530000.0	18540000.0	7.0	6.867154598236084	2.8452534675598145
1.0	18540000.0	18550000.0	5.0	7.5011420249938965	2.983842134475708
1.0	18720000.0	18730000.0	5.0	5.864345073699951	2.601405382156372
1.0	18740000.0	18750000.0	7.0	5.395210266113281	2.4862639904022217
1.0	18750000.0	18760000.0	4.0	4.959198951721191	2.3503623008728027
1.0	18760000.0	18770000.0	1.0	5.4735426902771	2.5086443424224854
1.0	18870000.0	18880000.0	6.0	4.264960289001465	2.1566219329833984
1.0	18970000.0	18980000.0	2.0	5.160374641418457	2.434150218963623
1.0	19030000.0	19040000.0	8.0	4.808015823364258	2.326603651046753
1.0	19060000.0	19070000.0	6.0	5.317712783813477	2.473545551300049
1.0	19080000.0	19090000.0	5.0	5.112399578094482	2.404369831085205
1.0	19150000.0	19160000.0	5.0	4.540849208831787	2.2586960792541504
1.0	19220000.0	19230000.0	0.0	2.5529448986053467	1.5526095628738403
1.0	19230000.0	19240000.0	1.0	1.8519970178604126	1.1904796361923218
1.0	19260000.0	19270000.0	3.0	1.8571335077285767	1.1824285984039307
1.0	19290000.0	19300000.0	4.0	2.2627854347229004	1.4358488321304321
1.0	19300000.0	19310000.0	1.0	2.60807728767395	1.5794473886489868
1.0	19440000.0	19450000.0	0.0	2.1034302711486816	1.649170160293579
1.0	19460000.0	19470000.0	1.0	1.864238977432251	1.3035385608673096
1.0	19580000.0	19590000.0	1.0	1.8389294147491455	1.229121208190918
1.0	19640000.0	19650000.0	0.0	1.6282072067260742	1.0130739212036133
1.0	19750000.0	19760000.0	2.0	1.6557738780975342	1.0622073411941528
1.0	19830000.0	19840000.0	2.0	2.457179546356201	1.50356125831604
1.0	19880000.0	19890000.0	3.0	2.2811007499694824	1.442549228668213
1.0	19910000.0	19920000.0	4.0	2.5837199687957764	1.5701098442077637
1.0	19920000.0	19930000.0	1.0	2.009617328643799	1.2250334024429321
1.0	19950000.0	19960000.0	1.0	1.7782208919525146	1.1754711866378784
1.0	20150000.0	20160000.0	5.0	2.3688035011291504	1.4761046171188354
1.0	20230000.0	20240000.0	1.0	1.8600082397460938	1.246038556098938
1.0	20280000.0	20290000.0	2.0	3.77714467048645	2.0043630599975586
1.0	20290000.0	20300000.0	2.0	3.237490177154541	1.8031021356582642
1.0	20390000.0	20400000.0	2.0	3.7494311332702637	1.9749873876571655
1.0	20400000.0	20410000.0	2.0	3.7362797260284424	1.9711048603057861
1.0	20420000.0	20430000.0	4.0	3.435481548309326	1.863248586654663
1.0	20470000.0	20480000.0	4.0	3.352438449859619	1.8457103967666626
1.0	20570000.0	20580000.0	3.0	4.2266340255737305	2.1270031929016113
1.0	20630000.0	20640000.0	7.0	5.430276393890381	2.501378059387207
1.0	20710000.0	20720000.0	4.0	5.707749366760254	2.572678565979004
1.0	20730000.0	20740000.0	5.0	5.167391777038574	2.416435718536377
1.0	20760000.0	20770000.0	5.0	5.190438270568848	2.433774471282959
1.0	20860000.0	20870000.0	4.0	4.210044860839844	2.1440670490264893
1.0	20930000.0	20940000.0	1.0	3.9638772010803223	2.0417160987854004
1.0	20960000.0	20970000.0	2.0	2.5589587688446045	1.4883627891540527
1.0	20970000.0	20980000.0	0.0	1.8636703491210938	1.3001983165740967
1.0	20980000.0	20990000.0	1.0	1.8660414218902588	1.2523159980773926
1.0	21030000.0	21040000.0	2.0	3.3846004009246826	1.8611557483673096
1.0	21040000.0	21050000.0	4.0	3.117182970046997	1.7558578252792358
1.0	21060000.0	21070000.0	2.0	1.7503232955932617	1.0407872200012207
1.0	21230000.0	21240000.0	2.0	1.6811460256576538	1.0978156328201294
1.0	21310000.0	21320000.0	0.0	1.6157194375991821	1.0678638219833374
1.0	21330000.0	21340000.0	3.0	1.6599897146224976	1.111635446548462
1.0	21360000.0	21370000.0	1.0	1.6341018676757812	1.0447348356246948
1.0	21390000.0	21400000.0	0.0	1.6588863134384155	1.0698142051696777
1.0	21400000.0	21410000.0	0.0	1.7226762771606445	1.101506233215332
1.0	21410000.0	21420000.0	1.0	1.6823352575302124	1.0646405220031738
1.0	21440000.0	21450000.0	3.0	1.668973684310913	1.0787265300750732
1.0	21460000.0	21470000.0	2.0	1.6772403717041016	1.0404690504074097
1.0	21470000.0	21480000.0	1.0	1.7233390808105469	1.099677324295044
1.0	21500000.0	21510000.0	1.0	1.8607670068740845	1.1851671934127808
1.0	21520000.0	21530000.0	3.0	2.4176440238952637	1.494837760925293
1.0	21560000.0	21570000.0	5.0	1.7360432147979736	1.0158655643463135
1.0	21590000.0	21600000.0	1.0	1.8464330434799194	1.128730058670044
1.0	21720000.0	21730000.0	3.0	2.1664395332336426	1.3948105573654175
1.0	21870000.0	21880000.0	1.0	1.9024722576141357	1.265895128250122
1.0	21890000.0	21900000.0	1.0	2.0079569816589355	1.3261369466781616
1.0	21910000.0	21920000.0	0.0	2.2226340770721436	1.434635043144226
1.0	22030000.0	22040000.0	1.0	1.5220298767089844	0.8656590580940247
1.0	22060000.0	22070000.0	2.0	1.5510799884796143	0.9077709317207336
1.0	22080000.0	22090000.0	0.0	1.536696434020996	0.9426628351211548
1.0	22090000.0	22100000.0	0.0	1.7029201984405518	1.0878171920776367
1.0	22100000.0	22110000.0	3.0	1.6457821130752563	1.0368117094039917
1.0	22170000.0	22180000.0	0.0	1.8318325281143188	1.0763156414031982
1.0	22180000.0	22190000.0	2.0	1.5781749486923218	0.9514349699020386
1.0	22210000.0	22220000.0	0.0	1.7383596897125244	1.030526876449585
1.0	22230000.0	22240000.0	3.0	1.878617286682129	1.2356504201889038
1.0	22520000.0	22530000.0	4.0	2.2974934577941895	1.4538291692733765
1.0	22610000.0	22620000.0	5.0	2.9719903469085693	1.726392388343811
1.0	22690000.0	22700000.0	1.0	3.6499602794647217	1.9677703380584717
1.0	22730000.0	22740000.0	8.0	2.8011722564697266	1.6568855047225952
1.0	22740000.0	22750000.0	2.0	2.5572524070739746	1.5427329540252686
1.0	22780000.0	22790000.0	0.0	1.8857078552246094	1.1912847757339478
1.0	22850000.0	22860000.0	2.0	1.8773990869522095	1.1548320055007935
1.0	22980000.0	22990000.0	4.0	4.152520656585693	2.127340793609619
1.0	22990000.0	23000000.0	3.0	4.216084003448486	2.1540400981903076
1.0	23090000.0	23100000.0	3.0	3.0524001121520996	1.7426525354385376
1.0	23120000.0	23130000.0	2.0	2.8706536293029785	1.6782830953598022
1.0	23130000.0	23140000.0	3.0	2.383089780807495	1.4778133630752563
1.0	23140000.0	23150000.0	1.0	2.3932406902313232	1.4845020771026611
1.0	23170000.0	23180000.0	0.0	2.7439639568328857	1.6275997161865234
1.0	23240000.0	23250000.0	2.0	3.049353837966919	1.7444616556167603
1.0	23270000.0	23280000.0	5.0	2.5927209854125977	1.5755306482315063
1.0	23330000.0	23340000.0	4.0	2.8139538764953613	1.6603397130966187
1.0	23340000.0	23350000.0	2.0	2.1092047691345215	1.2924593687057495
1.0	23360000.0	23370000.0	0.0	1.7781769037246704	1.130359172821045
1.0	23450000.0	23460000.0	2.0	1.6196486949920654	1.074171781539917
1.0	23470000.0	23480000.0	1.0	1.6270891427993774	1.0544700622558594
1.0	23540000.0	23550000.0	0.0	2.573944091796875	1.5799974203109741
1.0	23580000.0	23590000.0	4.0	2.5423686504364014	1.5573146343231201
1.0	23650000.0	23660000.0	3.0	1.852267861366272	1.2399532794952393
1.0	23670000.0	23680000.0	6.0	2.0787816047668457	1.3375343084335327
1.0	23680000.0	23690000.0	2.0	2.1080355644226074	1.6025844812393188
1.0	23710000.0	23720000.0	1.0	1.9353749752044678	1.2450666427612305
1.0	23720000.0	23730000.0	1.0	1.9837242364883423	1.278558373451233
1.0	23730000.0	23740000.0	1.0	1.885184645652771	1.2163519859313965
1.0	23880000.0	23890000.0	0.0	2.3557679653167725	1.4221076965332031
1.0	23890000.0	23900000.0	4.0	2.1195762157440186	1.3601949214935303
1.0	23970000.0	23980000.0	2.0	3.1932005882263184	1.7976738214492798
1.0	24000000.0	24010000.0	1.0	3.027813673019409	1.7373018264770508
1.0	24030000.0	24040000.0	2.0	1.6921007633209229	1.0466760396957397
1.0	24130000.0	24140000.0	1.0	1.731825590133667	1.0730036497116089
1.0	24140000.0	24150000.0	1.0	1.7566674947738647	1.1555185317993164
1.0	24150000.0	24160000.0	1.0	1.8918178081512451	1.2097022533416748
1.0	24180000.0	24190000.0	1.0	1.545688509941101	0.9669655561447144
1.0	24380000.0	24390000.0	2.0	2.2492988109588623	1.4388095140457153
1.0	24460000.0	24470000.0	2.0	2.9500715732574463	1.6913706064224243
1.0	24480000.0	24490000.0	5.0	2.483011245727539	1.5149667263031006
1.0	24490000.0	24500000.0	2.0	2.4843673706054688	1.5237171649932861
1.0	24510000.0	24520000.0	3.0	2.765526294708252	1.6322834491729736
1.0	24550000.0	24560000.0	5.0	3.265305280685425	1.8180748224258423
1.0	24630000.0	24640000.0	2.0	2.5161166191101074	1.537806749343872
1.0	24660000.0	24670000.0	2.0	2.3016581535339355	1.4651776552200317
1.0	24670000.0	24680000.0	3.0	2.0765597820281982	1.3568909168243408
1.0	24680000.0	24690000.0	0.0	1.7130712270736694	1.1117855310440063
1.0	24730000.0	24740000.0	0.0	1.6657543182373047	1.1060428619384766
1.0	24860000.0	24870000.0	1.0	1.7498486042022705	1.1503450870513916
1.0	24960000.0	24970000.0	1.0	2.089045763015747	1.3259470462799072
1.0	24990000.0	25000000.0	1.0	1.9900062084197998	1.5056660175323486
1.0	25060000.0	25070000.0	4.0	1.7554168701171875	1.1658499240875244
1.0	25070000.0	25080000.0	2.0	1.6960376501083374	1.0575412511825562
1.0	25160000.0	25170000.0	1.0	1.7823915481567383	1.0881218910217285
1.0	25190000.0	25200000.0	3.0	3.0412893295288086	1.737478494644165
1.0	25200000.0	25210000.0	3.0	2.937114715576172	1.6945056915283203
1.0	25240000.0	25250000.0	2.0	4.008180141448975	2.065307140350342
1.0	25250000.0	25260000.0	7.0	4.322633266448975	2.1782240867614746
1.0	25310000.0	25320000.0	8.0	4.712090492248535	2.3007423877716064
1.0	25350000.0	25360000.0	3.0	5.275753498077393	2.460765838623047
1.0	25400000.0	25410000.0	6.0	4.7088727951049805	2.2912144660949707
1.0	25530000.0	25540000.0	3.0	3.29608154296875	1.8111770153045654
1.0	25570000.0	25580000.0	2.0	1.8809547424316406	1.3601200580596924
1.0	25760000.0	25770000.0	0.0	1.6306244134902954	1.0444883108139038
1.0	25780000.0	25790000.0	0.0	1.74173903465271	1.0157791376113892
1.0	25900000.0	25910000.0	2.0	2.0378007888793945	1.3373525142669678
1.0	26020000.0	26030000.0	3.0	2.0649805068969727	1.3317692279815674
1.0	26090000.0	26100000.0	3.0	1.8779395818710327	1.191759467124939
1.0	26190000.0	26200000.0	1.0	1.6687196493148804	1.0365684032440186
1.0	26230000.0	26240000.0	5.0	2.0934929847717285	1.3237825632095337
1.0	26300000.0	26310000.0	4.0	1.7464439868927002	1.1459579467773438
1.0	26310000.0	26320000.0	3.0	2.006706476211548	1.2019447088241577
1.0	26320000.0	26330000.0	5.0	2.2120859622955322	1.3850629329681396
1.0	26400000.0	26410000.0	2.0	2.8455586433410645	1.6528571844100952
1.0	26450000.0	26460000.0	2.0	1.9819087982177734	1.2519103288650513
1.0	26540000.0	26550000.0	3.0	2.4469146728515625	1.5131170749664307
1.0	26570000.0	26580000.0	2.0	1.677443265914917	1.0104812383651733
1.0	26610000.0	26620000.0	0.0	2.6777093410491943	1.6097593307495117
1.0	26670000.0	26680000.0	2.0	2.6206138134002686	1.5767674446105957
1.0	26700000.0	26710000.0	2.0	2.927734851837158	1.6902109384536743
1.0	26730000.0	26740000.0	5.0	2.7224068641662598	1.612677812576294
1.0	26740000.0	26750000.0	5.0	2.2335422039031982	1.4129213094711304
1.0	26790000.0	26800000.0	2.0	1.8352019786834717	1.2260072231292725
1.0	26840000.0	26850000.0	7.0	2.4135711193084717	1.4981720447540283
1.0	26890000.0	26900000.0	1.0	1.8083956241607666	1.0566673278808594
1.0	26930000.0	26940000.0	0.0	2.9214179515838623	1.677289605140686
1.0	26970000.0	26980000.0	1.0	2.3143115043640137	1.455759048461914
1.0	27110000.0	27120000.0	3.0	1.7159574031829834	1.0577306747436523
1.0	27120000.0	27130000.0	3.0	1.6000597476959229	0.9412595629692078
1.0	27130000.0	27140000.0	2.0	1.8192346096038818	1.2131989002227783
1.0	27180000.0	27190000.0	3.0	1.6775588989257812	1.0342533588409424
1.0	27190000.0	27200000.0	0.0	1.902886986732483	1.2298545837402344
1.0	27210000.0	27220000.0	3.0	1.8858150243759155	1.371739149093628
1.0	27260000.0	27270000.0	1.0	1.7439301013946533	1.143601894378662
1.0	27390000.0	27400000.0	2.0	2.105165481567383	1.3623028993606567
1.0	27410000.0	27420000.0	0.0	2.5597128868103027	1.561427354812622
1.0	27490000.0	27500000.0	4.0	2.348745822906494	1.4669103622436523
1.0	27730000.0	27740000.0	1.0	1.863756537437439	1.3007240295410156
1.0	27740000.0	27750000.0	0.0	1.8633419275283813	1.2616322040557861
1.0	27780000.0	27790000.0	1.0	1.5480635166168213	1.0004013776779175
1.0	27800000.0	27810000.0	2.0	1.4515635967254639	0.9306025505065918
1.0	27880000.0	27890000.0	0.0	1.8554527759552002	1.1768848896026611
1.0	27910000.0	27920000.0	0.0	1.843482255935669	1.1530721187591553
1.0	27920000.0	27930000.0	2.0	2.024047374725342	1.270979881286621
1.0	27950000.0	27960000.0	4.0	2.6175155639648438	1.5707024335861206
1.0	27960000.0	27970000.0	5.0	2.399590253829956	1.4786291122436523
1.0	28040000.0	28050000.0	6.0	2.94511079788208	1.6938682794570923
1.0	28070000.0	28080000.0	2.0	1.820455551147461	1.2133815288543701
1.0	28170000.0	28180000.0	2.0	1.86520254611969	1.2506428956985474
1.0	28280000.0	28290000.0	3.0	1.9430335760116577	1.2277178764343262
1.0	28410000.0	28420000.0	1.0	1.892351508140564	1.1725047826766968
1.0	28510000.0	28520000.0	0.0	2.1692028045654297	1.3823397159576416
1.0	28520000.0	28530000.0	2.0	1.878363013267517	1.0991790294647217
1.0	28570000.0	28580000.0	2.0	1.9579541683197021	1.2529919147491455
1.0	28750000.0	28760000.0	1.0	1.5856068134307861	1.0246734619140625
1.0	28830000.0	28840000.0	3.0	1.861870527267456	1.2711564302444458
1.0	29100000.0	29110000.0	3.0	2.3176589012145996	1.4423832893371582
1.0	29250000.0	29260000.0	2.0	1.7912282943725586	1.1825292110443115
1.0	29320000.0	29330000.0	3.0	1.68484628200531	1.0903549194335938
1.0	29340000.0	29350000.0	2.0	1.7308651208877563	1.09292471408844
1.0	29350000.0	29360000.0	4.0	1.729768991470337	1.1027357578277588
1.0	29380000.0	29390000.0	2.0	1.8135044574737549	1.157569169998169
1.0	29420000.0	29430000.0	0.0	1.8206396102905273	1.1275020837783813
1.0	29430000.0	29440000.0	3.0	1.7343060970306396	1.1094461679458618
1.0	29480000.0	29490000.0	1.0	1.8660777807235718	1.2526681423187256
1.0	29500000.0	29510000.0	0.0	1.6663520336151123	1.0012974739074707
1.0	29610000.0	29620000.0	3.0	2.6064016819000244	1.5713462829589844
1.0	29640000.0	29650000.0	1.0	2.524871349334717	1.5310730934143066
1.0	29680000.0	29690000.0	3.0	4.063563346862793	2.0925536155700684
1.0	29690000.0	29700000.0	12.0	4.454188346862793	2.2329602241516113
1.0	29700000.0	29710000.0	7.0	4.277919769287109	2.151209592819214
1.0	29720000.0	29730000.0	3.0	4.208375453948975	2.1288888454437256
1.0	30020000.0	30030000.0	3.0	1.9363054037094116	1.2282278537750244
1.0	30310000.0	30320000.0	6.0	6.03186559677124	2.654623508453369
1.0	30340000.0	30350000.0	5.0	5.894105434417725	2.615870714187622
1.0	30440000.0	30450000.0	5.0	6.614601135253906	2.796266794204712
1.0	30480000.0	30490000.0	6.0	6.678025245666504	2.811654567718506
1.0	30670000.0	30680000.0	5.0	5.367733955383301	2.4675912857055664
1.0	30690000.0	30700000.0	5.0	5.413830280303955	2.4885215759277344
1.0	30970000.0	30980000.0	4.0	4.428942680358887	2.19492769241333
1.0	30990000.0	31000000.0	5.0	4.668015956878662	2.272277355194092
1.0	31010000.0	31020000.0	3.0	5.423652648925781	2.498779773712158
1.0	31020000.0	31030000.0	4.0	5.40587854385376	2.4902045726776123
1.0	31090000.0	31100000.0	2.0	4.370023250579834	2.177579641342163
1.0	31120000.0	31130000.0	5.0	4.5375800132751465	2.2488667964935303
1.0	31210000.0	31220000.0	1.0	4.292159080505371	2.1831419467926025
1.0	31270000.0	31280000.0	1.0	2.9271790981292725	1.6802085638046265
1.0	31310000.0	31320000.0	2.0	2.7223033905029297	1.6017166376113892
1.0	31320000.0	31330000.0	5.0	2.5918097496032715	1.5475977659225464
1.0	31340000.0	31350000.0	2.0	2.3308186531066895	1.4243286848068237
1.0	31370000.0	31380000.0	2.0	1.9392341375350952	1.24813973903656
1.0	31400000.0	31410000.0	2.0	1.8644460439682007	1.2498054504394531
1.0	31420000.0	31430000.0	2.0	1.8617289066314697	1.273524284362793
1.0	31470000.0	31480000.0	1.0	1.6743968725204468	0.9685225486755371
1.0	31570000.0	31580000.0	1.0	2.698890209197998	1.5927035808563232
1.0	31590000.0	31600000.0	4.0	2.8735153675079346	1.659045934677124
1.0	31650000.0	31660000.0	5.0	3.239630937576294	1.80380117893219
1.0	31680000.0	31690000.0	2.0	3.498889207839966	1.8961842060089111
1.0	31730000.0	31740000.0	2.0	1.8641856908798218	1.249548077583313
1.0	31810000.0	31820000.0	1.0	1.6109540462493896	1.0023280382156372
1.0	31830000.0	31840000.0	0.0	1.7124220132827759	0.9918003082275391
1.0	31840000.0	31850000.0	1.0	2.2621235847473145	1.4369765520095825
1.0	31880000.0	31890000.0	1.0	2.3670363426208496	1.4812904596328735
1.0	31900000.0	31910000.0	2.0	2.0065512657165527	1.2682545185089111
1.0	32070000.0	32080000.0	0.0	3.052123546600342	1.7356799840927124
1.0	32130000.0	32140000.0	2.0	2.8781802654266357	1.664209008216858
1.0	32240000.0	32250000.0	2.0	3.860146999359131	2.036573886871338
1.0	32320000.0	32330000.0	3.0	2.32431697845459	1.4585367441177368
1.0	32350000.0	32360000.0	1.0	2.563215732574463	1.543739914894104
1.0	32370000.0	32380000.0	2.0	1.8287250995635986	1.2205157279968262
1.0	32440000.0	32450000.0	4.0	2.0421993732452393	1.3291670083999634
1.0	32470000.0	32480000.0	1.0	2.342135190963745	1.4428142309188843
1.0	32480000.0	32490000.0	0.0	1.7402126789093018	1.0492794513702393
1.0	32570000.0	32580000.0	4.0	1.9170973300933838	1.1559875011444092
1.0	32600000.0	32610000.0	3.0	1.8683750629425049	1.1797213554382324
1.0	32610000.0	32620000.0	3.0	1.9333438873291016	1.2097041606903076
1.0	32620000.0	32630000.0	0.0	1.8658335208892822	1.2542060613632202
1.0	32650000.0	32660000.0	1.0	2.0915026664733887	1.5203168392181396
1.0	32660000.0	32670000.0	1.0	1.8609215021133423	1.246765375137329
1.0	32990000.0	33000000.0	4.0	3.215939998626709	1.7913347482681274
1.0	33010000.0	33020000.0	0.0	2.339195966720581	1.461789846420288
1.0	33130000.0	33140000.0	1.0	1.8655341863632202	1.2550867795944214
1.0	33150000.0	33160000.0	1.0	1.669773817062378	1.073197841644287
1.0	33190000.0	33200000.0	1.0	2.027125120162964	1.3088458776474
1.0	33290000.0	33300000.0	5.0	1.8285739421844482	1.2203843593597412
1.0	33320000.0	33330000.0	2.0	1.5481529235839844	0.8940240144729614
1.0	33460000.0	33470000.0	3.0	1.6222219467163086	1.0708072185516357
1.0	33500000.0	33510000.0	3.0	1.8233972787857056	1.1698625087738037
1.0	33570000.0	33580000.0	1.0	1.8490350246429443	1.2089354991912842
1.0	33580000.0	33590000.0	2.0	1.9759963750839233	1.2979053258895874
1.0	33710000.0	33720000.0	3.0	2.3916893005371094	1.4964854717254639
1.0	33820000.0	33830000.0	1.0	1.9592821598052979	1.2657368183135986
1.0	33840000.0	33850000.0	1.0	2.0157296657562256	1.3065145015716553
1.0	33890000.0	33900000.0	2.0	3.0079944133758545	1.7152080535888672
1.0	34010000.0	34020000.0	4.0	5.380305767059326	2.4747495651245117
1.0	34040000.0	34050000.0	3.0	5.166629791259766	2.4116721153259277
1.0	34170000.0	34180000.0	5.0	5.176311016082764	2.4173223972320557
1.0	34180000.0	34190000.0	6.0	5.207587242126465	2.43047833442688
1.0	34300000.0	34310000.0	1.0	5.704675197601318	2.558959484100342
1.0	34330000.0	34340000.0	6.0	5.389712333679199	2.483574867248535
1.0	34350000.0	34360000.0	9.0	4.19083309173584	2.1263864040374756
1.0	34520000.0	34530000.0	4.0	6.836666107177734	2.8434059619903564
1.0	34540000.0	34550000.0	10.0	6.349624156951904	2.728999614715576
1.0	34670000.0	34680000.0	5.0	6.576828956604004	2.786921977996826
1.0	34680000.0	34690000.0	8.0	6.059638977050781	2.6587913036346436
1.0	34690000.0	34700000.0	5.0	6.121318817138672	2.674323320388794
1.0	34700000.0	34710000.0	4.0	5.801119327545166	2.589357614517212
1.0	34730000.0	34740000.0	5.0	5.772768974304199	2.588604688644409
1.0	34740000.0	34750000.0	9.0	5.145755767822266	2.412095308303833
1.0	34780000.0	34790000.0	5.0	5.140684127807617	2.4229631423950195
1.0	34840000.0	34850000.0	1.0	4.8595123291015625	2.3233633041381836
1.0	34920000.0	34930000.0	5.0	6.598929405212402	2.788877010345459
1.0	34930000.0	34940000.0	2.0	6.353923797607422	2.722158432006836
1.0	34990000.0	35000000.0	10.0	5.965823173522949	2.6347098350524902
1.0	35020000.0	35030000.0	11.0	5.444281101226807	2.4937245845794678
1.0	35090000.0	35100000.0	8.0	5.608046054840088	2.5377330780029297
1.0	35100000.0	35110000.0	6.0	5.414561748504639	2.478269338607788
1.0	35130000.0	35140000.0	4.0	5.2450032234191895	2.4441475868225098
1.0	35140000.0	35150000.0	6.0	4.853701114654541	2.3216946125030518
1.0	35160000.0	35170000.0	7.0	5.073254585266113	2.4022936820983887
1.0	35200000.0	35210000.0	6.0	4.596517086029053	2.258793354034424
1.0	35260000.0	35270000.0	0.0	3.8513190746307373	2.0066370964050293
1.0	35320000.0	35330000.0	3.0	1.8652362823486328	1.2506868839263916
1.0	35360000.0	35370000.0	7.0	3.9431869983673096	2.0563511848449707
1.0	35380000.0	35390000.0	5.0	4.338685989379883	2.189404249191284
1.0	35390000.0	35400000.0	4.0	4.095185279846191	2.106487512588501
1.0	35440000.0	35450000.0	2.0	2.562595844268799	1.5365331172943115
1.0	35640000.0	35650000.0	2.0	1.9110300540924072	1.4196794033050537
1.0	35680000.0	35690000.0	4.0	2.861140727996826	1.6567093133926392
1.0	35690000.0	35700000.0	5.0	3.0491256713867188	1.73197340965271
1.0	35880000.0	35890000.0	1.0	1.6769096851348877	0.9780932664871216
1.0	35930000.0	35940000.0	1.0	1.534577488899231	0.8714855909347534
1.0	35970000.0	35980000.0	1.0	1.566472053527832	1.028382658958435
1.0	36040000.0	36050000.0	1.0	2.5129289627075195	1.5266520977020264
1.0	36060000.0	36070000.0	1.0	1.8022115230560303	1.1924245357513428
1.0	36090000.0	36100000.0	1.0	1.865025281906128	1.2564090490341187
1.0	36160000.0	36170000.0	6.0	3.830773115158081	2.0099925994873047
1.0	36250000.0	36260000.0	4.0	3.331104278564453	1.8318027257919312
1.0	36270000.0	36280000.0	3.0	2.1267757415771484	1.313819169998169
1.0	36290000.0	36300000.0	1.0	1.713112473487854	1.0123270750045776
1.0	36340000.0	36350000.0	1.0	2.1918835639953613	1.3754645586013794
1.0	36350000.0	36360000.0	3.0	1.5413286685943604	0.8776699900627136
1.0	36370000.0	36380000.0	2.0	1.8485342264175415	1.2369740009307861
1.0	36500000.0	36510000.0	2.0	1.7609983682632446	1.033024787902832
1.0	36520000.0	36530000.0	4.0	1.7382566928863525	1.0775974988937378
1.0	36610000.0	36620000.0	2.0	1.9627552032470703	1.225201964378357
1.0	36630000.0	36640000.0	2.0	1.8718351125717163	1.3343238830566406
1.0	36640000.0	36650000.0	1.0	1.8660848140716553	1.2528159618377686
1.0	36720000.0	36730000.0	3.0	1.6692978143692017	1.0037606954574585
1.0	36780000.0	36790000.0	3.0	1.9844675064086914	1.275454044342041
1.0	36830000.0	36840000.0	1.0	1.867096185684204	1.173042893409729
1.0	36850000.0	36860000.0	3.0	1.7853492498397827	1.0703916549682617
1.0	36920000.0	36930000.0	2.0	1.86772882938385	1.3196749687194824
1.0	36940000.0	36950000.0	1.0	3.384157657623291	1.855757474899292
1.0	37010000.0	37020000.0	0.0	3.3731257915496826	1.8472192287445068
1.0	37050000.0	37060000.0	6.0	4.663441181182861	2.28410005569458
1.0	37090000.0	37100000.0	3.0	5.606764793395996	2.542593002319336
1.0	37100000.0	37110000.0	8.0	5.565832138061523	2.5329060554504395
1.0	37150000.0	37160000.0	4.0	6.648002624511719	2.798948049545288
1.0	37190000.0	37200000.0	9.0	6.4031219482421875	2.734839677810669
1.0	37210000.0	37220000.0	7.0	6.568280220031738	2.77156400680542
1.0	37220000.0	37230000.0	9.0	7.36615514755249	2.953266143798828
1.0	37260000.0	37270000.0	8.0	8.229393005371094	3.1111114025115967
1.0	37270000.0	37280000.0	8.0	8.11609935760498	3.084542751312256
1.0	37350000.0	37360000.0	11.0	7.55849552154541	2.980886459350586
1.0	37360000.0	37370000.0	5.0	6.852635860443115	2.830120086669922
1.0	37380000.0	37390000.0	8.0	8.164331436157227	3.099592924118042
1.0	37390000.0	37400000.0	9.0	8.088708877563477	3.084646701812744
1.0	37480000.0	37490000.0	6.0	6.95221471786499	2.8624699115753174
1.0	37500000.0	37510000.0	7.0	6.646794319152832	2.798626661300659
1.0	37530000.0	37540000.0	2.0	6.859869480133057	2.845158815383911
1.0	37540000.0	37550000.0	9.0	5.756494522094727	2.5712661743164062
1.0	37550000.0	37560000.0	6.0	6.237576484680176	2.703446388244629
1.0	37560000.0	37570000.0	5.0	6.459542751312256	2.7562811374664307
1.0	37630000.0	37640000.0	6.0	5.500080108642578	2.5051093101501465
1.0	37640000.0	37650000.0	4.0	5.687247276306152	2.562903881072998
1.0	37690000.0	37700000.0	8.0	5.25931453704834	2.4425692558288574
1.0	37760000.0	37770000.0	4.0	6.0505757331848145	2.6642818450927734
1.0	37920000.0	37930000.0	1.0	3.1055245399475098	1.760396957397461
1.0	37930000.0	37940000.0	0.0	2.6886305809020996	1.6088027954101562
1.0	38110000.0	38120000.0	6.0	4.240180015563965	2.1685357093811035
1.0	38210000.0	38220000.0	1.0	3.719815492630005	1.9752877950668335
1.0	38230000.0	38240000.0	3.0	3.409613847732544	1.8768876791000366
1.0	38280000.0	38290000.0	1.0	1.8628108501434326	1.263986587524414
1.0	38290000.0	38300000.0	2.0	1.7232379913330078	1.0762460231781006
1.0	38320000.0	38330000.0	2.0	1.9156509637832642	1.1234381198883057
1.0	38380000.0	38390000.0	0.0	1.5472826957702637	0.9964241981506348
1.0	38420000.0	38430000.0	2.0	1.8133628368377686	1.2071690559387207
1.0	38450000.0	38460000.0	1.0	1.8628101348876953	1.2483189105987549
1.0	38550000.0	38560000.0	2.0	3.48020601272583	1.8903019428253174
1.0	38580000.0	38590000.0	7.0	3.545513153076172	1.9002164602279663
1.0	38600000.0	38610000.0	5.0	4.298276424407959	2.1614599227905273
1.0	38620000.0	38630000.0	3.0	4.844496726989746	2.335827350616455
1.0	38710000.0	38720000.0	4.0	4.540826320648193	2.2471439838409424
1.0	38720000.0	38730000.0	4.0	4.378786087036133	2.203356981277466
1.0	38730000.0	38740000.0	4.0	3.9951748847961426	2.071261405944824
1.0	38790000.0	38800000.0	3.0	3.6934924125671387	1.9690567255020142
1.0	38800000.0	38810000.0	5.0	3.6122119426727295	1.9405113458633423
1.0	38830000.0	38840000.0	1.0	3.3530592918395996	1.840383529663086
1.0	38870000.0	38880000.0	4.0	3.4308104515075684	1.8582748174667358
1.0	38900000.0	38910000.0	5.0	3.407757520675659	1.8528368473052979
1.0	38910000.0	38920000.0	5.0	4.0184431076049805	2.07377290725708
1.0	38980000.0	38990000.0	5.0	4.314139366149902	2.165316343307495
1.0	38990000.0	39000000.0	5.0	4.174786567687988	2.117176055908203
1.0	39100000.0	39110000.0	5.0	4.546672344207764	2.242191791534424
1.0	39140000.0	39150000.0	4.0	4.466126918792725	2.2177836894989014
1.0	39170000.0	39180000.0	4.0	4.398866176605225	2.190739631652832
1.0	39230000.0	39240000.0	2.0	4.252511501312256	2.148442029953003
1.0	39250000.0	39260000.0	7.0	4.079787731170654	2.095795154571533
1.0	39290000.0	39300000.0	3.0	3.193382501602173	1.780059576034546
1.0	39310000.0	39320000.0	4.0	1.7549285888671875	1.0374901294708252
1.0	39330000.0	39340000.0	1.0	1.948549509048462	1.1906793117523193
1.0	39350000.0	39360000.0	0.0	2.104583263397217	1.3286125659942627
1.0	39450000.0	39460000.0	3.0	1.8190743923187256	1.1596683263778687
1.0	39490000.0	39500000.0	1.0	1.8577629327774048	1.207327127456665
1.0	39620000.0	39630000.0	3.0	1.654153823852539	1.0430834293365479
1.0	39650000.0	39660000.0	1.0	1.9159290790557861	1.2328355312347412
1.0	39690000.0	39700000.0	2.0	1.694317102432251	1.0717841386795044
1.0	39720000.0	39730000.0	2.0	1.7231327295303345	1.0050089359283447
1.0	39760000.0	39770000.0	3.0	1.8618593215942383	1.2712864875793457
1.0	39770000.0	39780000.0	3.0	1.8702380657196045	1.3289762735366821
1.0	39840000.0	39850000.0	3.0	1.84880793094635	1.2371935844421387
1.0	39960000.0	39970000.0	2.0	2.5858371257781982	1.574208378791809
1.0	40000000.0	40010000.0	0.0	1.8137753009796143	1.142926573753357
1.0	40010000.0	40020000.0	3.0	1.7269513607025146	1.0201576948165894
1.0	40020000.0	40030000.0	2.0	2.0898494720458984	1.9791982173919678
1.0	40050000.0	40060000.0	1.0	3.259363889694214	1.8199288845062256
1.0	40060000.0	40070000.0	3.0	3.093165397644043	1.7645286321640015
1.0	40080000.0	40090000.0	2.0	3.183875560760498	1.7899491786956787
1.0	40110000.0	40120000.0	4.0	3.4159140586853027	1.8585660457611084
1.0	40160000.0	40170000.0	1.0	3.539090633392334	1.9063732624053955
1.0	40180000.0	40190000.0	3.0	3.151074171066284	1.771254539489746
1.0	40190000.0	40200000.0	8.0	3.0927557945251465	1.7539188861846924
1.0	40360000.0	40370000.0	1.0	2.712465763092041	1.5869606733322144
1.0	40490000.0	40500000.0	3.0	2.2366766929626465	1.422532320022583
1.0	40510000.0	40520000.0	2.0	1.689924955368042	1.0333435535430908
1.0	40590000.0	40600000.0	6.0	2.7796096801757812	1.6445404291152954
1.0	40680000.0	40690000.0	3.0	1.9017940759658813	1.1667969226837158
1.0	40730000.0	40740000.0	2.0	1.8376060724258423	1.2280199527740479
1.0	40790000.0	40800000.0	5.0	2.833801746368408	1.6593185663223267
1.0	40810000.0	40820000.0	3.0	2.7381253242492676	1.608985185623169
1.0	40920000.0	40930000.0	3.0	1.8214657306671143	1.1551536321640015
1.0	40930000.0	40940000.0	3.0	2.3077237606048584	1.431115746498108
1.0	40990000.0	41000000.0	5.0	2.7175843715667725	1.6027088165283203
1.0	41010000.0	41020000.0	2.0	2.401554584503174	1.409001111984253
1.0	41080000.0	41090000.0	2.0	3.6234755516052246	1.9280935525894165
1.0	41090000.0	41100000.0	1.0	3.0320467948913574	1.7423121929168701
1.0	41130000.0	41140000.0	7.0	3.3112266063690186	1.8141273260116577
1.0	41170000.0	41180000.0	4.0	2.184971332550049	1.3299669027328491
1.0	41270000.0	41280000.0	4.0	3.9693965911865234	2.0651776790618896
1.0	41280000.0	41290000.0	3.0	3.724526882171631	1.9725959300994873
1.0	41330000.0	41340000.0	4.0	2.802248001098633	1.6390482187271118
1.0	41450000.0	41460000.0	1.0	1.857342004776001	1.243943452835083
1.0	41460000.0	41470000.0	1.0	1.8641401529312134	1.2495055198669434
1.0	41620000.0	41630000.0	0.0	1.8717762231826782	1.1733858585357666
1.0	41750000.0	41760000.0	2.0	2.9476466178894043	1.6997324228286743
1.0	41770000.0	41780000.0	1.0	2.7923941612243652	1.6391942501068115
1.0	41790000.0	41800000.0	4.0	3.0841591358184814	1.7569189071655273
1.0	41800000.0	41810000.0	1.0	2.500030517578125	1.5278925895690918
1.0	41840000.0	41850000.0	2.0	3.046058177947998	1.7285808324813843
1.0	41870000.0	41880000.0	2.0	3.9491074085235596	2.0760724544525146
1.0	41880000.0	41890000.0	3.0	3.2739601135253906	1.8182246685028076
1.0	41920000.0	41930000.0	5.0	3.2962393760681152	1.8270196914672852
1.0	41980000.0	41990000.0	2.0	2.137850046157837	1.3522813320159912
1.0	42000000.0	42010000.0	1.0	2.111936330795288	1.345184087753296
1.0	42020000.0	42030000.0	2.0	2.2253527641296387	1.4165880680084229
1.0	42100000.0	42110000.0	0.0	1.8079779148101807	1.207156777381897
1.0	42180000.0	42190000.0	3.0	2.1731157302856445	1.3939049243927002
1.0	42220000.0	42230000.0	6.0	2.341418504714966	1.4668611288070679
1.0	42250000.0	42260000.0	2.0	2.442317485809326	1.5010464191436768
1.0	42270000.0	42280000.0	4.0	2.180096387863159	1.3939241170883179
1.0	42560000.0	42570000.0	2.0	3.160012722015381	1.763495683670044
1.0	42580000.0	42590000.0	3.0	3.378946304321289	1.8426554203033447
1.0	42640000.0	42650000.0	2.0	1.8817813396453857	1.149314522743225
1.0	42650000.0	42660000.0	2.0	1.9525177478790283	1.1510282754898071
1.0	42660000.0	42670000.0	3.0	1.7174021005630493	1.0449676513671875
1.0	42670000.0	42680000.0	2.0	1.7229433059692383	1.0604069232940674
1.0	42750000.0	42760000.0	0.0	1.6484401226043701	1.067441701889038
1.0	42870000.0	42880000.0	2.0	2.440927743911743	1.5047571659088135
1.0	43040000.0	43050000.0	2.0	1.5146987438201904	1.0526851415634155
1.0	43050000.0	43060000.0	1.0	1.694684386253357	1.130613088607788
1.0	43070000.0	43080000.0	1.0	1.7948118448257446	1.2206683158874512
1.0	43100000.0	43110000.0	0.0	1.9480228424072266	1.288390874862671
1.0	43210000.0	43220000.0	2.0	1.8502353429794312	1.2383359670639038
1.0	43240000.0	43250000.0	1.0	1.8634603023529053	1.2611619234085083
1.0	43320000.0	43330000.0	7.0	2.4860424995422363	1.5269869565963745
1.0	43390000.0	43400000.0	3.0	1.857460379600525	1.244037389755249
1.0	43400000.0	43410000.0	2.0	1.8745591640472412	1.1272748708724976
1.0	43420000.0	43430000.0	3.0	2.2964515686035156	1.3911454677581787
1.0	43440000.0	43450000.0	3.0	2.484586715698242	1.523647665977478
1.0	43480000.0	43490000.0	2.0	3.46589994430542	1.8943758010864258
1.0	43510000.0	43520000.0	4.0	3.260499954223633	1.8130624294281006
1.0	43540000.0	43550000.0	4.0	2.731342315673828	1.6015020608901978
1.0	43590000.0	43600000.0	3.0	2.4151077270507812	1.4879175424575806
1.0	43630000.0	43640000.0	2.0	1.8513654470443726	1.2392382621765137
1.0	43640000.0	43650000.0	1.0	2.739997625350952	1.6146907806396484
1.0	43800000.0	43810000.0	3.0	3.142314910888672	1.7758872509002686
1.0	43900000.0	43910000.0	5.0	1.7914650440216064	1.1875619888305664
1.0	43950000.0	43960000.0	4.0	2.11684250831604	1.3666023015975952
1.0	44070000.0	44080000.0	4.0	1.7918649911880493	1.058449625968933
1.0	44090000.0	44100000.0	0.0	1.8835384845733643	1.237865686416626
1.0	44100000.0	44110000.0	5.0	1.9632762670516968	1.302480936050415
1.0	44110000.0	44120000.0	3.0	1.742987036705017	1.0333755016326904
1.0	44150000.0	44160000.0	0.0	2.099769115447998	1.693389892578125
1.0	44180000.0	44190000.0	0.0	2.058967113494873	1.3276581764221191
1.0	44260000.0	44270000.0	2.0	1.8378713130950928	1.1895639896392822
1.0	44300000.0	44310000.0	1.0	1.8053867816925049	1.117936134338379
1.0	44310000.0	44320000.0	3.0	1.9223816394805908	1.239763617515564
1.0	44380000.0	44390000.0	3.0	2.0079281330108643	1.307415246963501
1.0	44440000.0	44450000.0	1.0	1.8066316843032837	1.2012001276016235
1.0	44450000.0	44460000.0	0.0	1.9834781885147095	1.2375649213790894
1.0	44500000.0	44510000.0	1.0	2.670532703399658	1.5903514623641968
1.0	44510000.0	44520000.0	2.0	3.0791804790496826	1.7389228343963623
1.0	44550000.0	44560000.0	4.0	3.372380018234253	1.851130485534668
1.0	44600000.0	44610000.0	0.0	3.837757110595703	2.0225284099578857
1.0	44680000.0	44690000.0	3.0	1.8658266067504883	1.2542338371276855
1.0	44700000.0	44710000.0	1.0	2.3193984031677246	1.4409196376800537
1.0	44720000.0	44730000.0	2.0	2.11507248878479	1.2963958978652954
1.0	44830000.0	44840000.0	12.0	4.065409183502197	2.119126319885254
1.0	44960000.0	44970000.0	6.0	3.1352128982543945	1.7679697275161743
1.0	45030000.0	45040000.0	3.0	3.4263176918029785	1.8831418752670288
1.0	45070000.0	45080000.0	3.0	2.68129301071167	1.5989872217178345
1.0	45080000.0	45090000.0	1.0	2.880925416946411	1.6814277172088623
1.0	45150000.0	45160000.0	2.0	2.4204094409942627	1.4833555221557617
1.0	45220000.0	45230000.0	2.0	1.7586008310317993	1.0236936807632446
1.0	45270000.0	45280000.0	1.0	1.8720163106918335	1.1106714010238647
1.0	45350000.0	45360000.0	2.0	1.7034202814102173	1.0511577129364014
1.0	45360000.0	45370000.0	3.0	1.7373148202896118	1.1337171792984009
1.0	45410000.0	45420000.0	2.0	1.7112009525299072	1.1183267831802368
1.0	45500000.0	45510000.0	3.0	1.9457981586456299	1.243506669998169
1.0	45510000.0	45520000.0	3.0	2.052368402481079	1.3133392333984375
1.0	45560000.0	45570000.0	4.0	2.0655975341796875	1.338560700416565
1.0	45630000.0	45640000.0	2.0	2.0826189517974854	1.334783911705017
1.0	45800000.0	45810000.0	0.0	1.8658910989761353	1.2540147304534912
1.0	45850000.0	45860000.0	0.0	2.197721004486084	1.39747953414917
1.0	45860000.0	45870000.0	1.0	2.1199092864990234	1.3535162210464478
1.0	45870000.0	45880000.0	0.0	2.109717845916748	1.3400744199752808
1.0	45890000.0	45900000.0	4.0	1.9486109018325806	1.2778013944625854
1.0	45910000.0	45920000.0	2.0	2.032296657562256	1.3117749691009521
1.0	46080000.0	46090000.0	1.0	1.8618690967559814	1.2844922542572021
1.0	46130000.0	46140000.0	3.0	1.675406813621521	1.0447887182235718
1.0	46170000.0	46180000.0	2.0	1.7940902709960938	1.1217819452285767
1.0	46230000.0	46240000.0	2.0	2.599555492401123	1.5606199502944946
1.0	46300000.0	46310000.0	1.0	1.8567769527435303	1.1922862529754639
1.0	46310000.0	46320000.0	1.0	1.9188321828842163	1.2347967624664307
1.0	46360000.0	46370000.0	1.0	1.6585136651992798	1.1162916421890259
1.0	46390000.0	46400000.0	2.0	1.5692884922027588	1.066753625869751
1.0	46410000.0	46420000.0	1.0	1.5792080163955688	1.0699236392974854
1.0	46430000.0	46440000.0	1.0	1.4996370077133179	1.0057082176208496
1.0	46470000.0	46480000.0	3.0	1.6715021133422852	0.962964653968811
1.0	46520000.0	46530000.0	3.0	1.646691083908081	1.0710829496383667
1.0	46610000.0	46620000.0	3.0	2.3996176719665527	1.5021553039550781
1.0	46650000.0	46660000.0	0.0	1.6917285919189453	1.0714448690414429
1.0	46670000.0	46680000.0	5.0	1.7890074253082275	1.1602671146392822
1.0	46680000.0	46690000.0	1.0	1.9770839214324951	1.2767870426177979
1.0	46690000.0	46700000.0	1.0	2.0678255558013916	1.3391344547271729
1.0	46750000.0	46760000.0	2.0	1.6391704082489014	0.9503690600395203
1.0	46770000.0	46780000.0	2.0	1.8652374744415283	1.2558653354644775
1.0	46810000.0	46820000.0	0.0	1.8128244876861572	1.2066214084625244
1.0	46830000.0	46840000.0	2.0	1.811679482460022	1.1155526638031006
1.0	46840000.0	46850000.0	1.0	2.2767295837402344	1.436469316482544
1.0	46930000.0	46940000.0	4.0	3.6221694946289062	1.955725908279419
1.0	46950000.0	46960000.0	7.0	3.828629970550537	2.03474760055542
1.0	47010000.0	47020000.0	5.0	3.7858047485351562	2.012718677520752
1.0	47070000.0	47080000.0	2.0	1.7898410558700562	1.0805445909500122
1.0	47110000.0	47120000.0	1.0	1.8223587274551392	1.0646699666976929
1.0	47130000.0	47140000.0	6.0	1.9199409484863281	1.1703635454177856
1.0	47140000.0	47150000.0	0.0	1.8215728998184204	1.2143523693084717
1.0	47160000.0	47170000.0	1.0	1.8474400043487549	1.2360957860946655
1.0	47170000.0	47180000.0	2.0	1.8646304607391357	1.2499934434890747
1.0	47200000.0	47210000.0	0.0	2.760066509246826	1.6206910610198975
1.0	47230000.0	47240000.0	3.0	2.6169891357421875	1.5679064989089966
1.0	47300000.0	47310000.0	4.0	2.139860153198242	1.3803436756134033
1.0	47320000.0	47330000.0	2.0	2.4856040477752686	1.5241655111312866
1.0	47370000.0	47380000.0	1.0	2.6556572914123535	1.591501235961914
1.0	47430000.0	47440000.0	4.0	2.511645793914795	1.5490334033966064
1.0	47610000.0	47620000.0	1.0	2.8775887489318848	1.7010446786880493
1.0	47670000.0	47680000.0	5.0	2.8663954734802246	1.6894546747207642
1.0	47680000.0	47690000.0	6.0	3.100431203842163	1.7796485424041748
1.0	47690000.0	47700000.0	4.0	3.4870643615722656	1.911273717880249
1.0	47730000.0	47740000.0	2.0	1.985067367553711	1.2150778770446777
1.0	47750000.0	47760000.0	4.0	1.994706153869629	1.2213592529296875
1.0	47830000.0	47840000.0	2.0	2.3355793952941895	1.3708946704864502
1.0	47850000.0	47860000.0	5.0	3.1605606079101562	1.7657392024993896
1.0	47860000.0	47870000.0	4.0	3.78254771232605	2.0089833736419678
1.0	47960000.0	47970000.0	3.0	2.8197197914123535	1.6470391750335693
1.0	47980000.0	47990000.0	2.0	3.124776840209961	1.7715858221054077
1.0	48000000.0	48010000.0	2.0	3.140305995941162	1.7724244594573975
1.0	48010000.0	48020000.0	2.0	3.1171462535858154	1.7567659616470337
1.0	48020000.0	48030000.0	1.0	2.4551117420196533	1.511814832687378
1.0	48080000.0	48090000.0	3.0	3.558187961578369	1.9326400756835938
1.0	48150000.0	48160000.0	3.0	3.644303560256958	1.944671630859375
1.0	48170000.0	48180000.0	5.0	4.096649169921875	2.1098363399505615
1.0	48230000.0	48240000.0	4.0	4.335398197174072	2.1685879230499268
1.0	48260000.0	48270000.0	9.0	4.231681823730469	2.138524293899536
1.0	48270000.0	48280000.0	2.0	3.781907320022583	1.9832614660263062
1.0	48290000.0	48300000.0	6.0	3.9857337474823	2.04848051071167
1.0	48440000.0	48450000.0	9.0	3.6491496562957764	1.941225290298462
1.0	48530000.0	48540000.0	5.0	4.088000297546387	2.0830764770507812
1.0	48540000.0	48550000.0	3.0	4.2386980056762695	2.1305205821990967
1.0	48550000.0	48560000.0	5.0	4.012665748596191	2.063931465148926
1.0	48560000.0	48570000.0	3.0	4.217524528503418	2.1241021156311035
1.0	48570000.0	48580000.0	5.0	3.561992645263672	1.9119017124176025
1.0	48620000.0	48630000.0	4.0	3.344496250152588	1.8345893621444702
1.0	48800000.0	48810000.0	1.0	2.561316967010498	1.5675699710845947
1.0	48840000.0	48850000.0	4.0	2.107506036758423	1.334174633026123
1.0	48950000.0	48960000.0	7.0	4.115177154541016	2.098123073577881
1.0	48960000.0	48970000.0	1.0	4.099957466125488	2.0901241302490234
1.0	49070000.0	49080000.0	10.0	5.722540855407715	2.565715789794922
1.0	49090000.0	49100000.0	4.0	6.080295562744141	2.66550874710083
1.0	49120000.0	49130000.0	7.0	5.831436634063721	2.6067419052124023
1.0	49250000.0	49260000.0	3.0	4.539471626281738	2.22810697555542
1.0	49290000.0	49300000.0	5.0	5.452712535858154	2.504228115081787
1.0	49330000.0	49340000.0	6.0	5.72951602935791	2.5721797943115234
1.0	49420000.0	49430000.0	3.0	6.478206634521484	2.757821559906006
1.0	49550000.0	49560000.0	8.0	6.6320295333862305	2.8074450492858887
1.0	49670000.0	49680000.0	2.0	5.396031856536865	2.487117052078247
1.0	49700000.0	49710000.0	6.0	5.432258605957031	2.498286724090576
1.0	49750000.0	49760000.0	3.0	5.085374355316162	2.4057445526123047
1.0	50000000.0	50010000.0	7.0	6.845417022705078	2.857661008834839
1.0	50040000.0	50050000.0	9.0	7.435975551605225	2.989107370376587
1.0	50110000.0	50120000.0	5.0	5.8567705154418945	2.601651906967163
1.0	50220000.0	50230000.0	10.0	6.401349067687988	2.758985996246338
1.0	50230000.0	50240000.0	6.0	5.841570854187012	2.5980868339538574
1.0	50280000.0	50290000.0	3.0	5.425607681274414	2.495450973510742
1.0	50330000.0	50340000.0	3.0	4.6025166511535645	2.265993356704712
1.0	50370000.0	50380000.0	5.0	4.495284080505371	2.2342476844787598
1.0	50410000.0	50420000.0	3.0	3.957420825958252	2.0399985313415527
1.0	50440000.0	50450000.0	5.0	4.492783546447754	2.225533962249756
1.0	50480000.0	50490000.0	3.0	4.360949516296387	2.172783374786377
1.0	50580000.0	50590000.0	4.0	5.76662015914917	2.5724337100982666
1.0	50590000.0	50600000.0	3.0	5.991405487060547	2.6325578689575195
1.0	50760000.0	50770000.0	12.0	6.714074611663818	2.814697742462158
1.0	50770000.0	50780000.0	6.0	6.712964057922363	2.8159945011138916
1.0	50790000.0	50800000.0	2.0	6.559800624847412	2.7711706161499023
1.0	50840000.0	50850000.0	2.0	4.9863691329956055	2.3594810962677
1.0	50860000.0	50870000.0	3.0	4.858189582824707	2.333176851272583
1.0	50920000.0	50930000.0	1.0	2.386556386947632	1.471553921699524
1.0	50950000.0	50960000.0	1.0	2.063535690307617	1.2776076793670654
1.0	51000000.0	51010000.0	1.0	1.9221041202545166	1.2406206130981445
1.0	51050000.0	51060000.0	1.0	1.8686193227767944	1.2049977779388428
1.0	51060000.0	51070000.0	3.0	1.9206981658935547	1.2591907978057861
1.0	51110000.0	51120000.0	3.0	1.96340811252594	1.2742019891738892
1.0	51180000.0	51190000.0	0.0	2.19508695602417	1.3906456232070923
1.0	51260000.0	51270000.0	3.0	2.0445985794067383	1.3114129304885864
1.0	51280000.0	51290000.0	6.0	2.1630520820617676	1.3781949281692505
1.0	51300000.0	51310000.0	1.0	2.094388484954834	1.3378431797027588
1.0	51340000.0	51350000.0	3.0	2.124216079711914	1.3545987606048584
1.0	51380000.0	51390000.0	2.0	2.0399436950683594	1.3027949333190918
1.0	51510000.0	51520000.0	6.0	2.7785630226135254	1.6231447458267212
1.0	51530000.0	51540000.0	0.0	3.4498085975646973	1.8804956674575806
1.0	51540000.0	51550000.0	4.0	2.939086437225342	1.6851240396499634
1.0	51560000.0	51570000.0	4.0	3.3839809894561768	1.8482221364974976
1.0	51650000.0	51660000.0	2.0	2.5097603797912598	1.5226472616195679
1.0	51670000.0	51680000.0	4.0	2.687849521636963	1.5927751064300537
1.0	51700000.0	51710000.0	0.0	1.9137054681777954	1.1499972343444824
1.0	51740000.0	51750000.0	1.0	1.811619520187378	1.1429951190948486
1.0	51780000.0	51790000.0	4.0	1.667109489440918	1.1169205904006958
1.0	51790000.0	51800000.0	2.0	1.7827727794647217	1.1801410913467407
1.0	51890000.0	51900000.0	2.0	1.640986680984497	1.0080146789550781
1.0	51920000.0	51930000.0	2.0	1.7599191665649414	1.0843318700790405
1.0	51950000.0	51960000.0	5.0	1.7472734451293945	1.1137632131576538
1.0	51970000.0	51980000.0	4.0	1.8595155477523804	1.169501543045044
1.0	52140000.0	52150000.0	1.0	2.0693342685699463	1.322934865951538
1.0	52180000.0	52190000.0	1.0	1.8292386531829834	1.1713396310806274
1.0	52260000.0	52270000.0	2.0	1.7860994338989258	1.147658109664917
1.0	52370000.0	52380000.0	6.0	3.144529342651367	1.7813634872436523
1.0	52400000.0	52410000.0	1.0	2.8773741722106934	1.6647615432739258
1.0	52410000.0	52420000.0	5.0	2.836232900619507	1.6525423526763916
1.0	52510000.0	52520000.0	3.0	2.045388698577881	1.2477381229400635
1.0	52520000.0	52530000.0	1.0	1.8660777807235718	1.2529884576797485
1.0	52540000.0	52550000.0	3.0	2.0152721405029297	1.2200547456741333
1.0	52560000.0	52570000.0	8.0	2.9559054374694824	1.7036768198013306
1.0	52580000.0	52590000.0	4.0	2.7756049633026123	1.631744384765625
1.0	52590000.0	52600000.0	2.0	2.6541523933410645	1.5790637731552124
1.0	52800000.0	52810000.0	3.0	1.8086211681365967	1.131697654724121
1.0	52810000.0	52820000.0	3.0	1.587972640991211	0.921684741973877
1.0	52920000.0	52930000.0	4.0	1.6320701837539673	1.032318353652954
1.0	52940000.0	52950000.0	0.0	1.5899925231933594	0.9814440608024597
1.0	52950000.0	52960000.0	1.0	1.5708544254302979	0.9701821208000183
1.0	52980000.0	52990000.0	0.0	1.7286336421966553	1.0563714504241943
1.0	53090000.0	53100000.0	4.0	2.9606213569641113	1.696807861328125
1.0	53130000.0	53140000.0	1.0	3.1010947227478027	1.7402900457382202
1.0	53140000.0	53150000.0	2.0	2.5328316688537598	1.5406421422958374
1.0	53150000.0	53160000.0	3.0	1.7163795232772827	1.0902354717254639
1.0	53170000.0	53180000.0	7.0	2.8791680335998535	1.6634101867675781
1.0	53290000.0	53300000.0	2.0	1.914782166481018	1.245455265045166
1.0	53300000.0	53310000.0	2.0	2.5054054260253906	1.5482858419418335
1.0	53380000.0	53390000.0	2.0	1.9415709972381592	1.2546885013580322
1.0	53390000.0	53400000.0	1.0	1.7603073120117188	1.1434946060180664
1.0	53400000.0	53410000.0	0.0	1.650080680847168	1.0970498323440552
1.0	53480000.0	53490000.0	2.0	1.5779403448104858	1.0051944255828857
1.0	53520000.0	53530000.0	2.0	2.098419189453125	1.3670903444290161
1.0	53560000.0	53570000.0	1.0	2.8002591133117676	1.6811153888702393
1.0	53610000.0	53620000.0	1.0	2.105095148086548	1.3613871335983276
1.0	53640000.0	53650000.0	5.0	1.9577680826187134	1.2784128189086914
1.0	53730000.0	53740000.0	3.0	2.048766613006592	1.2585780620574951
1.0	53820000.0	53830000.0	3.0	3.390023708343506	1.8684104681015015
1.0	53900000.0	53910000.0	5.0	4.061833381652832	2.1056835651397705
1.0	53920000.0	53930000.0	5.0	4.271533489227295	2.17964506149292
1.0	53940000.0	53950000.0	4.0	4.813878536224365	2.3651299476623535
1.0	53960000.0	53970000.0	3.0	4.681478977203369	2.3121402263641357
1.0	53980000.0	53990000.0	1.0	4.345864772796631	2.192420244216919
1.0	53990000.0	54000000.0	4.0	4.76894998550415	2.3356287479400635
1.0	54060000.0	54070000.0	5.0	4.370491981506348	2.1984667778015137
1.0	54100000.0	54110000.0	3.0	4.4517340660095215	2.219452381134033
1.0	54120000.0	54130000.0	5.0	4.1576666831970215	2.1268398761749268
1.0	54190000.0	54200000.0	7.0	3.790562868118286	1.9959800243377686
1.0	54260000.0	54270000.0	2.0	2.1122517585754395	1.2683055400848389
1.0	54270000.0	54280000.0	5.0	1.9470268487930298	1.1761518716812134
1.0	54370000.0	54380000.0	2.0	2.0577569007873535	1.2947527170181274
1.0	54420000.0	54430000.0	2.0	1.8660252094268799	1.2522356510162354
1.0	54620000.0	54630000.0	4.0	3.566596269607544	1.9132328033447266
1.0	54640000.0	54650000.0	4.0	2.7028584480285645	1.6189368963241577
1.0	54710000.0	54720000.0	8.0	2.5482566356658936	1.5171579122543335
1.0	54730000.0	54740000.0	6.0	2.3999524116516113	1.4528790712356567
1.0	54750000.0	54760000.0	9.0	2.086341381072998	1.2949388027191162
1.0	54780000.0	54790000.0	2.0	2.440267562866211	1.4745382070541382
1.0	55080000.0	55090000.0	4.0	3.8203651905059814	2.0176589488983154
1.0	55110000.0	55120000.0	6.0	2.8149118423461914	1.6423494815826416
1.0	55120000.0	55130000.0	3.0	2.5764946937561035	1.54865562915802
1.0	55190000.0	55200000.0	2.0	1.8629932403564453	1.2956531047821045
1.0	55200000.0	55210000.0	2.0	1.8637006282806396	1.249096155166626
1.0	55280000.0	55290000.0	1.0	2.515558958053589	1.5409271717071533
1.0	55540000.0	55550000.0	1.0	1.8539444208145142	1.241278886795044
1.0	55580000.0	55590000.0	0.0	1.861851692199707	1.284199595451355
1.0	55630000.0	55640000.0	1.0	1.781378149986267	1.0557746887207031
1.0	55660000.0	55670000.0	2.0	1.9002681970596313	1.1792901754379272
1.0	55680000.0	55690000.0	4.0	2.430114269256592	1.4750829935073853
1.0	55720000.0	55730000.0	3.0	3.577244997024536	1.9147357940673828
1.0	55780000.0	55790000.0	4.0	4.319042682647705	2.168982744216919
1.0	55890000.0	55900000.0	1.0	4.344429969787598	2.1680102348327637
1.0	55920000.0	55930000.0	7.0	3.7483208179473877	1.977391242980957
1.0	56040000.0	56050000.0	6.0	4.508132457733154	2.2229790687561035
1.0	56050000.0	56060000.0	2.0	4.637185096740723	2.259101390838623
1.0	56100000.0	56110000.0	5.0	4.073914527893066	2.0785205364227295
1.0	56140000.0	56150000.0	3.0	4.10892391204834	2.088808536529541
1.0	56230000.0	56240000.0	3.0	4.460574626922607	2.204007625579834
1.0	56280000.0	56290000.0	3.0	4.349369525909424	2.170675277709961
1.0	56450000.0	56460000.0	8.0	5.278831958770752	2.4447340965270996
1.0	56460000.0	56470000.0	5.0	5.837616443634033	2.6058692932128906
1.0	56470000.0	56480000.0	3.0	6.347064018249512	2.7389731407165527
1.0	56510000.0	56520000.0	6.0	5.154709815979004	2.4069275856018066
1.0	56550000.0	56560000.0	4.0	4.7582573890686035	2.2954304218292236
1.0	56560000.0	56570000.0	3.0	4.903770923614502	2.3379085063934326
1.0	56650000.0	56660000.0	5.0	4.119178771972656	2.1024022102355957
1.0	56750000.0	56760000.0	2.0	3.810154676437378	2.000431537628174
1.0	56870000.0	56880000.0	5.0	2.672884702682495	1.5858697891235352
1.0	56940000.0	56950000.0	3.0	2.8207359313964844	1.6383726596832275
1.0	56950000.0	56960000.0	1.0	2.8759026527404785	1.6624298095703125
1.0	56960000.0	56970000.0	2.0	2.2374587059020996	1.3228965997695923
1.0	56970000.0	56980000.0	3.0	2.3834261894226074	1.4248934984207153
1.0	57110000.0	57120000.0	2.0	2.8894548416137695	1.664315938949585
1.0	57130000.0	57140000.0	1.0	3.141091823577881	1.7577308416366577
1.0	57170000.0	57180000.0	1.0	2.543294906616211	1.5586696863174438
1.0	57190000.0	57200000.0	2.0	3.7002487182617188	1.9574928283691406
1.0	57280000.0	57290000.0	5.0	4.101052284240723	2.089991807937622
1.0	57300000.0	57310000.0	5.0	5.304488182067871	2.470583915710449
1.0	57390000.0	57400000.0	3.0	6.0026397705078125	2.651460886001587
1.0	57430000.0	57440000.0	3.0	5.924471855163574	2.632101535797119
1.0	57450000.0	57460000.0	6.0	5.006472587585449	2.365283489227295
1.0	57520000.0	57530000.0	5.0	5.642149925231934	2.5450751781463623
1.0	57710000.0	57720000.0	9.0	5.731759071350098	2.5744991302490234
1.0	57950000.0	57960000.0	8.0	6.0386857986450195	2.6440746784210205
1.0	57970000.0	57980000.0	7.0	7.08544397354126	2.897613763809204
1.0	58000000.0	58010000.0	9.0	7.465722560882568	2.971302032470703
1.0	58050000.0	58060000.0	10.0	7.090587615966797	2.88690447807312
1.0	58160000.0	58170000.0	4.0	7.819406032562256	3.0299408435821533
1.0	58210000.0	58220000.0	6.0	7.361298561096191	2.9443740844726562
1.0	58230000.0	58240000.0	4.0	7.33646297454834	2.9417364597320557
1.0	58310000.0	58320000.0	6.0	5.741694927215576	2.5672945976257324
1.0	58390000.0	58400000.0	2.0	5.844571113586426	2.5943045616149902
1.0	58450000.0	58460000.0	9.0	5.922117233276367	2.621779680252075
1.0	58490000.0	58500000.0	9.0	5.3779706954956055	2.4676146507263184
1.0	58510000.0	58520000.0	5.0	5.66265869140625	2.546860694885254
1.0	58520000.0	58530000.0	8.0	6.05850887298584	2.6648855209350586
1.0	58580000.0	58590000.0	2.0	5.501070976257324	2.5024189949035645
1.0	58610000.0	58620000.0	4.0	4.879894733428955	2.330718994140625
1.0	58650000.0	58660000.0	4.0	4.781603813171387	2.3102524280548096
1.0	58670000.0	58680000.0	4.0	4.612259864807129	2.2528045177459717
1.0	58680000.0	58690000.0	12.0	4.13883113861084	2.1102521419525146
1.0	58700000.0	58710000.0	3.0	4.217476844787598	2.124119520187378
1.0	58750000.0	58760000.0	4.0	3.8990256786346436	2.0310921669006348
1.0	58770000.0	58780000.0	5.0	3.802450180053711	1.9933487176895142
1.0	58780000.0	58790000.0	2.0	4.0343337059021	2.076040029525757
1.0	58790000.0	58800000.0	4.0	3.4691271781921387	1.8720567226409912
1.0	58810000.0	58820000.0	5.0	3.4998764991760254	1.8940385580062866
1.0	58900000.0	58910000.0	5.0	3.0681636333465576	1.7405521869659424
1.0	58910000.0	58920000.0	0.0	3.1871790885925293	1.7738673686981201
1.0	58930000.0	58940000.0	7.0	2.5106303691864014	1.5228044986724854
1.0	58940000.0	58950000.0	1.0	2.2065792083740234	1.3807300329208374
1.0	58990000.0	59000000.0	2.0	1.9547466039657593	1.2285999059677124
1.0	59000000.0	59010000.0	3.0	1.8412716388702393	1.1892398595809937
1.0	59040000.0	59050000.0	2.0	1.7368099689483643	1.130118727684021
1.0	59080000.0	59090000.0	2.0	2.063455581665039	1.313611388206482
1.0	59110000.0	59120000.0	2.0	1.9901905059814453	1.2794935703277588
1.0	59140000.0	59150000.0	1.0	1.591300129890442	0.9567462205886841
1.0	59180000.0	59190000.0	5.0	2.0295376777648926	1.3256380558013916
1.0	59200000.0	59210000.0	3.0	2.364720582962036	1.4795736074447632
1.0	59270000.0	59280000.0	0.0	2.082016706466675	1.3230195045471191
1.0	59350000.0	59360000.0	1.0	2.4151766300201416	1.4933793544769287
1.0	59410000.0	59420000.0	5.0	3.1938414573669434	1.7794148921966553
1.0	59530000.0	59540000.0	2.0	2.9715399742126465	1.7023389339447021
1.0	59770000.0	59780000.0	2.0	2.2613894939422607	1.4201185703277588
1.0	59800000.0	59810000.0	4.0	1.8070404529571533	1.2046934366226196
1.0	59880000.0	59890000.0	0.0	2.1849005222320557	1.3952398300170898
1.0	59980000.0	59990000.0	3.0	2.1164350509643555	1.364194631576538
1.0	60040000.0	60050000.0	1.0	2.3598930835723877	1.4711620807647705
1.0	60060000.0	60070000.0	5.0	2.056433916091919	1.3427814245224
1.0	60090000.0	60100000.0	1.0	2.0921568870544434	1.3541948795318604
1.0	60210000.0	60220000.0	3.0	1.8745763301849365	1.2327433824539185
1.0	60220000.0	60230000.0	2.0	1.857373833656311	1.222364068031311
1.0	60240000.0	60250000.0	2.0	1.9366458654403687	1.2871910333633423
1.0	60280000.0	60290000.0	1.0	1.8665549755096436	1.2225261926651
1.0	60290000.0	60300000.0	0.0	1.7610275745391846	1.160252332687378
1.0	60350000.0	60360000.0	3.0	3.005610704421997	1.7327117919921875
1.0	60400000.0	60410000.0	4.0	2.95039701461792	1.7001804113388062
1.0	60470000.0	60480000.0	1.0	3.8837368488311768	2.022970676422119
1.0	60510000.0	60520000.0	4.0	3.91459321975708	2.026945114135742
1.0	60540000.0	60550000.0	3.0	4.1995649337768555	2.1318113803863525
1.0	60580000.0	60590000.0	2.0	4.270802974700928	2.1514761447906494
1.0	60590000.0	60600000.0	9.0	4.020418167114258	2.065025568008423
1.0	60690000.0	60700000.0	7.0	4.179369926452637	2.117793560028076
1.0	60840000.0	60850000.0	3.0	3.3763587474823	1.8582074642181396
1.0	60890000.0	60900000.0	6.0	3.9324653148651123	2.0537800788879395
1.0	60960000.0	60970000.0	2.0	3.464749574661255	1.8734047412872314
1.0	60970000.0	60980000.0	2.0	3.018695831298828	1.7172174453735352
1.0	60980000.0	60990000.0	3.0	3.377599000930786	1.851588249206543
1.0	60990000.0	61000000.0	3.0	3.6523489952087402	1.9614486694335938
1.0	61030000.0	61040000.0	4.0	3.1341733932495117	1.757785439491272
1.0	61130000.0	61140000.0	2.0	5.558625221252441	2.543332576751709
1.0	61150000.0	61160000.0	5.0	5.654375076293945	2.5702412128448486
1.0	61180000.0	61190000.0	9.0	5.231183052062988	2.4482767581939697
1.0	61230000.0	61240000.0	5.0	5.426029682159424	2.4899470806121826
1.0	61280000.0	61290000.0	8.0	4.652203559875488	2.266756772994995
1.0	61300000.0	61310000.0	4.0	4.78851318359375	2.3165440559387207
1.0	61340000.0	61350000.0	3.0	4.5928778648376465	2.2538959980010986
1.0	61350000.0	61360000.0	5.0	4.580775260925293	2.2493796348571777
1.0	61370000.0	61380000.0	7.0	4.152348518371582	2.115795612335205
1.0	61460000.0	61470000.0	2.0	3.9411227703094482	2.057976245880127
1.0	61470000.0	61480000.0	3.0	3.529740571975708	1.9069645404815674
1.0	61630000.0	61640000.0	2.0	2.0309197902679443	1.2989555597305298
1.0	61670000.0	61680000.0	1.0	2.188782215118408	1.3927037715911865
1.0	61700000.0	61710000.0	4.0	1.8933765888214111	1.2351523637771606
1.0	61830000.0	61840000.0	1.0	1.7861223220825195	1.1685495376586914
1.0	61920000.0	61930000.0	0.0	2.218494415283203	1.364445447921753
1.0	62090000.0	62100000.0	7.0	3.468362331390381	1.8805984258651733
1.0	62140000.0	62150000.0	2.0	2.0908496379852295	1.284670114517212
1.0	62200000.0	62210000.0	2.0	2.432878017425537	1.489140510559082
1.0	62230000.0	62240000.0	1.0	1.7286380529403687	1.0652142763137817
1.0	62290000.0	62300000.0	2.0	1.6324573755264282	0.9960915446281433
1.0	62300000.0	62310000.0	3.0	1.6006183624267578	1.020958662033081
1.0	62370000.0	62380000.0	0.0	1.7078826427459717	1.0800974369049072
1.0	62380000.0	62390000.0	1.0	1.654296875	1.0627944469451904
1.0	62420000.0	62430000.0	2.0	1.6934763193130493	1.1301754713058472
1.0	62450000.0	62460000.0	4.0	1.684011459350586	1.1138489246368408
1.0	62510000.0	62520000.0	1.0	2.147376537322998	1.3429725170135498
1.0	62520000.0	62530000.0	1.0	2.2629096508026123	1.4179713726043701
1.0	62530000.0	62540000.0	3.0	2.2808139324188232	1.4279227256774902
1.0	62540000.0	62550000.0	2.0	2.145860195159912	1.3466126918792725
1.0	62720000.0	62730000.0	6.0	3.550325870513916	1.9032013416290283
1.0	62730000.0	62740000.0	3.0	3.234515428543091	1.798985481262207
1.0	62800000.0	62810000.0	3.0	4.091963768005371	2.106123447418213
1.0	62810000.0	62820000.0	3.0	3.722248077392578	1.9736751317977905
1.0	62850000.0	62860000.0	4.0	2.908647298812866	1.6709043979644775
1.0	62880000.0	62890000.0	1.0	2.6956889629364014	1.5963270664215088
1.0	62920000.0	62930000.0	1.0	1.7844464778900146	1.1210354566574097
1.0	62970000.0	62980000.0	1.0	1.6583211421966553	1.0344374179840088
1.0	62980000.0	62990000.0	2.0	1.7537930011749268	1.1460319757461548
1.0	63000000.0	63010000.0	0.0	1.751129150390625	1.0742852687835693
1.0	63120000.0	63130000.0	2.0	1.9482088088989258	1.2311499118804932
1.0	63360000.0	63370000.0	1.0	3.4797325134277344	1.8941078186035156
1.0	63390000.0	63400000.0	2.0	3.871070384979248	2.029550075531006
1.0	63430000.0	63440000.0	2.0	4.8622212409973145	2.3512492179870605
1.0	63460000.0	63470000.0	6.0	4.631576061248779	2.2661967277526855
1.0	63470000.0	63480000.0	4.0	4.889450550079346	2.346452474594116
1.0	63480000.0	63490000.0	5.0	4.708156585693359	2.2921581268310547
1.0	63580000.0	63590000.0	3.0	5.592865943908691	2.5435407161712646
1.0	63600000.0	63610000.0	4.0	5.513174533843994	2.515040874481201
1.0	63660000.0	63670000.0	10.0	4.171788215637207	2.1112163066864014
1.0	63690000.0	63700000.0	8.0	4.584953308105469	2.2554073333740234
1.0	63750000.0	63760000.0	5.0	4.795807838439941	2.333792209625244
1.0	63790000.0	63800000.0	2.0	3.9650397300720215	2.069596767425537
1.0	63930000.0	63940000.0	1.0	1.8996976613998413	1.2627989053726196
1.0	63950000.0	63960000.0	2.0	1.6034904718399048	1.0903927087783813
1.0	63970000.0	63980000.0	1.0	1.5793030261993408	1.0486688613891602
1.0	63980000.0	63990000.0	1.0	1.6150703430175781	1.0655839443206787
1.0	64130000.0	64140000.0	1.0	2.103912115097046	1.356330156326294
1.0	64300000.0	64310000.0	1.0	1.9610751867294312	1.2878831624984741
1.0	64320000.0	64330000.0	1.0	2.078540325164795	1.3447078466415405
1.0	64390000.0	64400000.0	0.0	2.0379836559295654	1.321185827255249
1.0	64440000.0	64450000.0	2.0	2.090348958969116	1.341670274734497
1.0	64490000.0	64500000.0	0.0	2.274731397628784	1.4281975030899048
1.0	64500000.0	64510000.0	2.0	2.32336163520813	1.446802020072937
1.0	64540000.0	64550000.0	3.0	2.2941195964813232	1.4418046474456787
1.0	64600000.0	64610000.0	6.0	1.8781816959381104	1.2330061197280884
1.0	64610000.0	64620000.0	2.0	2.0096020698547363	1.3152012825012207
1.0	64630000.0	64640000.0	0.0	2.118354082107544	1.3667786121368408
1.0	64640000.0	64650000.0	1.0	1.900800347328186	1.2489564418792725
1.0	64700000.0	64710000.0	1.0	2.0606257915496826	1.333908200263977
1.0	64760000.0	64770000.0	1.0	2.988896131515503	1.7099603414535522
1.0	64950000.0	64960000.0	2.0	2.158087730407715	1.3838021755218506
1.0	65030000.0	65040000.0	2.0	1.8132951259613037	1.2140071392059326
1.0	65060000.0	65070000.0	0.0	1.7925869226455688	1.196303367614746
1.0	65130000.0	65140000.0	3.0	2.052326202392578	1.3023178577423096
1.0	65140000.0	65150000.0	2.0	1.821363091468811	1.1188609600067139
1.0	65170000.0	65180000.0	6.0	2.78391432762146	1.6395877599716187
1.0	65190000.0	65200000.0	5.0	2.9705913066864014	1.7164630889892578
1.0	65200000.0	65210000.0	6.0	2.442878246307373	1.502770185470581
1.0	65210000.0	65220000.0	3.0	2.000997543334961	1.2598310708999634
1.0	65220000.0	65230000.0	1.0	2.2648189067840576	1.4245915412902832
1.0	65240000.0	65250000.0	1.0	2.0120296478271484	1.282062292098999
1.0	65320000.0	65330000.0	4.0	1.854509949684143	1.2417247295379639
1.0	65340000.0	65350000.0	0.0	1.5851399898529053	0.9771205186843872
1.0	65360000.0	65370000.0	2.0	1.671878457069397	1.0912061929702759
1.0	65370000.0	65380000.0	1.0	1.6952011585235596	1.0989081859588623
1.0	65430000.0	65440000.0	2.0	1.8438972234725952	1.1693400144577026
1.0	65460000.0	65470000.0	1.0	2.031031370162964	1.301891565322876
1.0	65510000.0	65520000.0	0.0	2.2324447631835938	1.3834425210952759
1.0	65530000.0	65540000.0	2.0	2.321887969970703	1.394766092300415
1.0	65570000.0	65580000.0	3.0	3.85178804397583	2.0198817253112793
1.0	65580000.0	65590000.0	6.0	3.2894444465637207	1.8200957775115967
1.0	65620000.0	65630000.0	5.0	2.9592385292053223	1.7148510217666626
1.0	65660000.0	65670000.0	9.0	2.888516902923584	1.6829516887664795
1.0	65670000.0	65680000.0	5.0	2.8760666847229004	1.6906484365463257
1.0	65720000.0	65730000.0	2.0	2.934893846511841	1.701154351234436
1.0	65780000.0	65790000.0	3.0	3.514505386352539	1.8914600610733032
1.0	65810000.0	65820000.0	5.0	3.1087889671325684	1.7464380264282227
1.0	65890000.0	65900000.0	3.0	1.9921623468399048	1.1981604099273682
1.0	65900000.0	65910000.0	1.0	2.3734641075134277	1.4642605781555176
1.0	65920000.0	65930000.0	1.0	2.6251440048217773	1.566440224647522
1.0	65950000.0	65960000.0	2.0	2.4395251274108887	1.4926059246063232
1.0	66000000.0	66010000.0	3.0	2.3258426189422607	1.4481008052825928
1.0	66050000.0	66060000.0	3.0	2.4997398853302	1.5291951894760132
1.0	66070000.0	66080000.0	3.0	2.7869491577148438	1.6273702383041382
1.0	66080000.0	66090000.0	2.0	2.531712293624878	1.5569584369659424
1.0	66100000.0	66110000.0	7.0	3.2135181427001953	1.7801074981689453
1.0	66130000.0	66140000.0	1.0	3.875418186187744	2.0206360816955566
1.0	66160000.0	66170000.0	3.0	4.849790573120117	2.331455707550049
1.0	66180000.0	66190000.0	7.0	4.773603916168213	2.301065683364868
1.0	66190000.0	66200000.0	5.0	5.372137546539307	2.4816133975982666
1.0	66260000.0	66270000.0	3.0	5.049499988555908	2.3773653507232666
1.0	66310000.0	66320000.0	1.0	4.661509037017822	2.2623744010925293
1.0	66340000.0	66350000.0	5.0	3.8132076263427734	2.0017306804656982
1.0	66390000.0	66400000.0	4.0	5.093659400939941	2.4139811992645264
1.0	66430000.0	66440000.0	3.0	4.540760040283203	2.229191541671753
1.0	66440000.0	66450000.0	7.0	4.969265937805176	2.365967273712158
1.0	66520000.0	66530000.0	6.0	4.785398960113525	2.3055965900421143
1.0	66600000.0	66610000.0	6.0	5.021446228027344	2.3759217262268066
1.0	66610000.0	66620000.0	6.0	5.191978454589844	2.4279685020446777
1.0	66680000.0	66690000.0	5.0	4.779679298400879	2.3066844940185547
1.0	66720000.0	66730000.0	2.0	4.562117576599121	2.2293288707733154
1.0	66830000.0	66840000.0	5.0	3.139914035797119	1.7734143733978271
1.0	66950000.0	66960000.0	4.0	4.482736110687256	2.225471258163452
1.0	67030000.0	67040000.0	3.0	5.5643768310546875	2.519209146499634
1.0	67070000.0	67080000.0	10.0	5.506667137145996	2.513118267059326
1.0	67090000.0	67100000.0	7.0	5.858604431152344	2.6015524864196777
1.0	67100000.0	67110000.0	7.0	5.604129791259766	2.531053066253662
1.0	67140000.0	67150000.0	9.0	5.58151912689209	2.5239956378936768
1.0	67190000.0	67200000.0	6.0	4.415581703186035	2.1882829666137695
1.0	67230000.0	67240000.0	5.0	3.863790988922119	2.007983684539795
1.0	67260000.0	67270000.0	3.0	4.263267993927002	2.1533474922180176
1.0	67270000.0	67280000.0	3.0	3.525292158126831	1.9000790119171143
1.0	67380000.0	67390000.0	2.0	2.0096867084503174	1.2984073162078857
1.0	67400000.0	67410000.0	1.0	1.7349008321762085	1.1057196855545044
1.0	67530000.0	67540000.0	5.0	3.067474365234375	1.7469993829727173
1.0	67570000.0	67580000.0	1.0	3.2355103492736816	1.792117714881897
1.0	67610000.0	67620000.0	5.0	3.6082088947296143	1.9192314147949219
1.0	67690000.0	67700000.0	4.0	4.5251359939575195	2.230057954788208
1.0	67750000.0	67760000.0	5.0	4.8212080001831055	2.3379621505737305
1.0	67810000.0	67820000.0	3.0	3.2576987743377686	1.8023630380630493
1.0	67850000.0	67860000.0	7.0	2.6260342597961426	1.5866938829421997
1.0	67910000.0	67920000.0	3.0	3.8201866149902344	2.0076565742492676
1.0	67920000.0	67930000.0	5.0	3.5778746604919434	1.9151866436004639
1.0	67930000.0	67940000.0	6.0	4.01254415512085	2.073972225189209
1.0	67940000.0	67950000.0	2.0	3.811100482940674	1.9940178394317627
1.0	67960000.0	67970000.0	7.0	3.937267303466797	2.055570125579834
1.0	67980000.0	67990000.0	2.0	4.350744724273682	2.1776654720306396
1.0	68040000.0	68050000.0	2.0	4.412365913391113	2.1851627826690674
1.0	68140000.0	68150000.0	4.0	2.75944185256958	1.615139365196228
1.0	68190000.0	68200000.0	1.0	2.0929160118103027	1.3407878875732422
1.0	68210000.0	68220000.0	0.0	1.8251564502716064	1.177216649055481
1.0	68270000.0	68280000.0	1.0	1.7571027278900146	1.1661649942398071
1.0	68310000.0	68320000.0	4.0	2.4643795490264893	1.5065101385116577
1.0	68370000.0	68380000.0	3.0	3.660871982574463	1.9536418914794922
1.0	68380000.0	68390000.0	6.0	3.9275901317596436	2.053067445755005
1.0	68400000.0	68410000.0	6.0	4.045782566070557	2.0861170291900635
1.0	68530000.0	68540000.0	2.0	3.2187514305114746	1.7935632467269897
1.0	68660000.0	68670000.0	2.0	2.3332550525665283	1.4609475135803223
1.0	68720000.0	68730000.0	4.0	3.721665859222412	1.971875548362732
1.0	68790000.0	68800000.0	3.0	4.914343357086182	2.350162982940674
1.0	68830000.0	68840000.0	4.0	5.044776916503906	2.3775362968444824
1.0	68870000.0	68880000.0	4.0	4.631900787353516	2.257784605026245
1.0	68880000.0	68890000.0	6.0	4.945978164672852	2.357776165008545
1.0	68980000.0	68990000.0	4.0	5.930880546569824	2.6177375316619873
1.0	69020000.0	69030000.0	6.0	7.237317085266113	2.919652223587036
1.0	69040000.0	69050000.0	7.0	7.690232276916504	3.014401912689209
1.0	69050000.0	69060000.0	6.0	7.43778133392334	2.957188606262207
1.0	69080000.0	69090000.0	13.0	9.60902214050293	3.318668842315674
1.0	69140000.0	69150000.0	9.0	8.497581481933594	3.1468517780303955
1.0	69220000.0	69230000.0	10.0	10.496164321899414	3.406315565109253
1.0	69230000.0	69240000.0	7.0	10.983331680297852	3.4509670734405518
1.0	69240000.0	69250000.0	14.0	10.83665657043457	3.43963623046875
1.0	69310000.0	69320000.0	13.0	10.686742782592773	3.4250054359436035
1.0	69360000.0	69370000.0	7.0	10.34007740020752	3.3848583698272705
1.0	69410000.0	69420000.0	11.0	11.362850189208984	3.4808967113494873
1.0	69460000.0	69470000.0	10.0	10.261844635009766	3.384756088256836
1.0	69690000.0	69700000.0	7.0	10.972097396850586	3.448439121246338
1.0	69750000.0	69760000.0	6.0	11.276988983154297	3.468125104904175
1.0	69790000.0	69800000.0	12.0	11.632074356079102	3.4982426166534424
1.0	69800000.0	69810000.0	17.0	11.71419620513916	3.503918409347534
1.0	69830000.0	69840000.0	11.0	12.241429328918457	3.5278706550598145
1.0	69880000.0	69890000.0	16.0	12.449003219604492	3.5299015045166016
1.0	69960000.0	69970000.0	16.0	11.430943489074707	3.475790023803711
1.0	70010000.0	70020000.0	15.0	10.265132904052734	3.3819680213928223
1.0	70070000.0	70080000.0	7.0	8.6860990524292	3.172415018081665
1.0	70170000.0	70180000.0	15.0	8.064094543457031	3.0734596252441406
1.0	70220000.0	70230000.0	9.0	8.609731674194336	3.1648573875427246
1.0	70330000.0	70340000.0	9.0	8.493288040161133	3.1462554931640625
1.0	70400000.0	70410000.0	9.0	7.909268379211426	3.047971725463867
1.0	70440000.0	70450000.0	10.0	8.557805061340332	3.1578567028045654
1.0	70480000.0	70490000.0	7.0	6.6522216796875	2.786776542663574
1.0	70490000.0	70500000.0	10.0	6.519186496734619	2.758261203765869
1.0	70510000.0	70520000.0	8.0	6.071680545806885	2.6509463787078857
1.0	70530000.0	70540000.0	7.0	6.7039313316345215	2.8025031089782715
1.0	70580000.0	70590000.0	6.0	5.1740193367004395	2.416281223297119
1.0	70600000.0	70610000.0	2.0	4.4754462242126465	2.2113819122314453
1.0	70610000.0	70620000.0	2.0	2.91467547416687	1.6952199935913086
1.0	70660000.0	70670000.0	5.0	2.3599929809570312	1.465813398361206
1.0	70710000.0	70720000.0	1.0	1.8625614643096924	1.2653486728668213
1.0	70760000.0	70770000.0	1.0	2.042635440826416	1.2458643913269043
1.0	70780000.0	70790000.0	1.0	2.0457701683044434	1.2807589769363403
1.0	70790000.0	70800000.0	1.0	1.9836666584014893	1.2476298809051514
1.0	70900000.0	70910000.0	3.0	2.6644628047943115	1.5785000324249268
1.0	70910000.0	70920000.0	6.0	4.423930644989014	2.1934399604797363
1.0	70920000.0	70930000.0	3.0	5.319785118103027	2.4713973999023438
1.0	70970000.0	70980000.0	3.0	4.912409782409668	2.3372745513916016
1.0	71180000.0	71190000.0	11.0	7.9841203689575195	3.0591378211975098
1.0	71190000.0	71200000.0	10.0	7.90985107421875	3.04499888420105
1.0	71290000.0	71300000.0	10.0	9.172155380249023	3.25193452835083
1.0	71370000.0	71380000.0	10.0	8.449483871459961	3.14066743850708
1.0	71390000.0	71400000.0	6.0	8.073291778564453	3.080772638320923
1.0	71410000.0	71420000.0	7.0	7.3395514488220215	2.936466932296753
1.0	71430000.0	71440000.0	8.0	5.919577598571777	2.6152663230895996
1.0	71460000.0	71470000.0	10.0	5.608777046203613	2.5304460525512695
1.0	71620000.0	71630000.0	1.0	3.9781291484832764	2.073685884475708
1.0	71630000.0	71640000.0	6.0	4.175785064697266	2.1486480236053467
1.0	71640000.0	71650000.0	5.0	4.070439338684082	2.1095809936523438
1.0	71720000.0	71730000.0	2.0	3.7491912841796875	1.9746215343475342
1.0	71730000.0	71740000.0	4.0	3.878849744796753	2.026757001876831
1.0	71740000.0	71750000.0	1.0	3.707552671432495	1.9667651653289795
1.0	71940000.0	71950000.0	2.0	4.230550289154053	2.1325843334198
1.0	72080000.0	72090000.0	7.0	5.595864295959473	2.5406653881073
1.0	72120000.0	72130000.0	4.0	5.910858154296875	2.6117849349975586
1.0	72150000.0	72160000.0	5.0	6.394623756408691	2.7296159267425537
1.0	72190000.0	72200000.0	6.0	6.66424560546875	2.7918334007263184
1.0	72200000.0	72210000.0	10.0	6.944802284240723	2.8628921508789062
1.0	72250000.0	72260000.0	6.0	6.21746826171875	2.6866259574890137
1.0	72260000.0	72270000.0	1.0	6.884210109710693	2.84128999710083
1.0	72510000.0	72520000.0	4.0	6.149982452392578	2.672337293624878
1.0	72680000.0	72690000.0	9.0	5.415581226348877	2.486755847930908
1.0	72710000.0	72720000.0	7.0	5.802399635314941	2.592712640762329
1.0	72750000.0	72760000.0	2.0	4.0369768142700195	2.0790953636169434
1.0	72780000.0	72790000.0	3.0	4.563912391662598	2.242274522781372
1.0	72910000.0	72920000.0	7.0	7.427933692932129	2.9662179946899414
1.0	72920000.0	72930000.0	9.0	7.0145158767700195	2.8713393211364746
1.0	72970000.0	72980000.0	5.0	7.239245414733887	2.9174835681915283
1.0	73040000.0	73050000.0	8.0	6.943139553070068	2.853236436843872
1.0	73060000.0	73070000.0	8.0	6.627285957336426	2.787992000579834
1.0	73130000.0	73140000.0	9.0	8.241619110107422	3.1061899662017822
1.0	73150000.0	73160000.0	11.0	10.020536422729492	3.381371021270752
1.0	73170000.0	73180000.0	8.0	9.28057861328125	3.266481399536133
1.0	73220000.0	73230000.0	11.0	10.632390975952148	3.425438404083252
1.0	73230000.0	73240000.0	9.0	10.457368850708008	3.405851364135742
1.0	73300000.0	73310000.0	13.0	10.85480785369873	3.440844774246216
1.0	73340000.0	73350000.0	13.0	10.120081901550293	3.367324113845825
1.0	73370000.0	73380000.0	11.0	9.559167861938477	3.29936146736145
1.0	73380000.0	73390000.0	12.0	9.851510047912598	3.3376693725585938
1.0	73440000.0	73450000.0	6.0	9.056695938110352	3.2314674854278564
1.0	73490000.0	73500000.0	9.0	9.394834518432617	3.278649091720581
1.0	73590000.0	73600000.0	14.0	9.802209854125977	3.3314712047576904
1.0	73810000.0	73820000.0	6.0	8.90794563293457	3.2106003761291504
1.0	73830000.0	73840000.0	11.0	8.978815078735352	3.221853733062744
1.0	73900000.0	73910000.0	14.0	8.339140892028809	3.134350538253784
1.0	73920000.0	73930000.0	9.0	7.396035194396973	2.9504752159118652
1.0	73960000.0	73970000.0	2.0	7.364025115966797	2.944793224334717
1.0	73990000.0	74000000.0	4.0	6.822289943695068	2.8276660442352295
1.0	74020000.0	74030000.0	7.0	7.0797119140625	2.8973116874694824
1.0	74030000.0	74040000.0	8.0	6.327632904052734	2.720144510269165
1.0	74130000.0	74140000.0	4.0	8.235269546508789	3.119236469268799
1.0	74180000.0	74190000.0	12.0	8.106915473937988	3.103888511657715
1.0	74200000.0	74210000.0	11.0	7.40872049331665	2.95328950881958
1.0	74210000.0	74220000.0	5.0	7.2726874351501465	2.9237442016601562
1.0	74290000.0	74300000.0	5.0	8.03203296661377	3.070866346359253
1.0	74300000.0	74310000.0	5.0	7.9197845458984375	3.050701856613159
1.0	74390000.0	74400000.0	8.0	7.759467124938965	3.014042377471924
1.0	74420000.0	74430000.0	4.0	9.300370216369629	3.2690036296844482
1.0	74510000.0	74520000.0	7.0	7.9187517166137695	3.0554988384246826
1.0	74610000.0	74620000.0	4.0	5.011371612548828	2.365866184234619
1.0	74670000.0	74680000.0	4.0	3.794182300567627	2.0080692768096924
1.0	74840000.0	74850000.0	4.0	5.118729114532471	2.3950560092926025
1.0	74900000.0	74910000.0	7.0	5.439385890960693	2.486462354660034
1.0	74920000.0	74930000.0	10.0	6.276156425476074	2.700528383255005
1.0	74950000.0	74960000.0	6.0	7.46578311920166	2.96476411819458
1.0	74990000.0	75000000.0	7.0	7.242153167724609	2.9166171550750732
1.0	75000000.0	75010000.0	5.0	7.805865287780762	3.0293338298797607
1.0	75020000.0	75030000.0	10.0	7.710289001464844	3.0132720470428467
1.0	75050000.0	75060000.0	6.0	7.358569145202637	2.9423797130584717
1.0	75070000.0	75080000.0	8.0	7.8227219581604	3.0315496921539307
1.0	75090000.0	75100000.0	4.0	6.932700157165527	2.8524169921875
1.0	75220000.0	75230000.0	3.0	4.770391941070557	2.3083958625793457
1.0	75400000.0	75410000.0	12.0	9.451290130615234	3.289684295654297
1.0	75440000.0	75450000.0	13.0	8.77332592010498	3.191790819168091
1.0	75510000.0	75520000.0	10.0	9.608485221862793	3.3098411560058594
1.0	75670000.0	75680000.0	8.0	8.06318187713623	3.073416233062744
1.0	75790000.0	75800000.0	2.0	7.407171726226807	2.952521800994873
1.0	75820000.0	75830000.0	10.0	6.71245813369751	2.8018715381622314
1.0	75920000.0	75930000.0	9.0	7.17925500869751	2.9149301052093506
1.0	76100000.0	76110000.0	5.0	4.974534511566162	2.358577013015747
1.0	76150000.0	76160000.0	4.0	6.167394161224365	2.7057723999023438
1.0	76190000.0	76200000.0	2.0	2.857667922973633	1.6573145389556885
1.0	76210000.0	76220000.0	3.0	2.799288272857666	1.6315304040908813
1.0	76330000.0	76340000.0	4.0	6.222208499908447	2.701000928878784
1.0	76340000.0	76350000.0	8.0	5.521104335784912	2.5144259929656982
1.0	76350000.0	76360000.0	10.0	5.616840839385986	2.5478732585906982
1.0	76410000.0	76420000.0	9.0	7.131065368652344	2.8951809406280518
1.0	76450000.0	76460000.0	9.0	7.061683654785156	2.881240129470825
1.0	76480000.0	76490000.0	9.0	7.5185866355896	2.9731476306915283
1.0	76500000.0	76510000.0	7.0	7.00933313369751	2.868159055709839
1.0	76540000.0	76550000.0	7.0	7.0068793296813965	2.8591859340667725
1.0	76550000.0	76560000.0	8.0	7.540468692779541	2.979064464569092
1.0	76640000.0	76650000.0	8.0	7.80963659286499	3.0281498432159424
1.0	76690000.0	76700000.0	14.0	6.593688011169434	2.7753024101257324
1.0	76730000.0	76740000.0	5.0	6.723470211029053	2.804461717605591
1.0	76740000.0	76750000.0	7.0	6.149447441101074	2.67038893699646
1.0	76770000.0	76780000.0	4.0	6.997152805328369	2.8677196502685547
1.0	76900000.0	76910000.0	8.0	6.268249988555908	2.700274705886841
1.0	76940000.0	76950000.0	8.0	7.073217868804932	2.8819942474365234
1.0	77000000.0	77010000.0	8.0	6.34863805770874	2.71915864944458
1.0	77020000.0	77030000.0	4.0	6.042346477508545	2.643587112426758
1.0	77080000.0	77090000.0	4.0	6.602217674255371	2.7831294536590576
1.0	77100000.0	77110000.0	2.0	7.377902984619141	2.9453001022338867
1.0	77160000.0	77170000.0	10.0	7.142668724060059	2.9052481651306152
1.0	77220000.0	77230000.0	7.0	7.471129417419434	2.9688479900360107
1.0	77230000.0	77240000.0	13.0	6.945130825042725	2.8611888885498047
1.0	77250000.0	77260000.0	6.0	7.307942867279053	2.936183452606201
1.0	77300000.0	77310000.0	6.0	6.352976322174072	2.7200028896331787
1.0	77310000.0	77320000.0	2.0	6.300105571746826	2.708343744277954
1.0	77330000.0	77340000.0	2.0	5.600899696350098	2.5305182933807373
1.0	77390000.0	77400000.0	14.0	5.1470770835876465	2.4082083702087402
1.0	77520000.0	77530000.0	9.0	4.455946445465088	2.210418701171875
1.0	77530000.0	77540000.0	5.0	3.6026692390441895	1.9249035120010376
1.0	77580000.0	77590000.0	2.0	3.4879283905029297	1.889794945716858
1.0	77730000.0	77740000.0	10.0	5.507534980773926	2.5130183696746826
1.0	77780000.0	77790000.0	5.0	5.69079065322876	2.552313804626465
1.0	77850000.0	77860000.0	4.0	5.893380165100098	2.604020833969116
1.0	77910000.0	77920000.0	5.0	6.196516990661621	2.6815226078033447
1.0	77990000.0	78000000.0	7.0	4.898093223571777	2.336129903793335
1.0	78110000.0	78120000.0	1.0	1.7412731647491455	1.0804023742675781
1.0	78180000.0	78190000.0	0.0	1.8366512060165405	1.2272201776504517
1.0	78190000.0	78200000.0	4.0	1.6951797008514404	0.9806477427482605
1.0	78230000.0	78240000.0	7.0	2.3137412071228027	1.4679763317108154
1.0	78240000.0	78250000.0	4.0	2.051708936691284	1.2754656076431274
1.0	78280000.0	78290000.0	1.0	1.7936599254608154	1.0992982387542725
1.0	78300000.0	78310000.0	3.0	1.8616119623184204	1.1888067722320557
1.0	78400000.0	78410000.0	2.0	1.8236198425292969	1.1298646926879883
1.0	78420000.0	78430000.0	1.0	2.089550495147705	1.521367073059082
1.0	78440000.0	78450000.0	2.0	2.1273396015167236	1.260631799697876
1.0	78470000.0	78480000.0	2.0	2.0983002185821533	1.2812535762786865
1.0	78520000.0	78530000.0	2.0	3.0725793838500977	1.7356046438217163
1.0	78560000.0	78570000.0	1.0	3.4922709465026855	1.886284589767456
1.0	78590000.0	78600000.0	3.0	3.187987804412842	1.773771047592163
1.0	78630000.0	78640000.0	1.0	3.9449946880340576	2.051945447921753
1.0	78640000.0	78650000.0	6.0	3.5573577880859375	1.916015625
1.0	78690000.0	78700000.0	3.0	3.6525654792785645	1.9479761123657227
1.0	78910000.0	78920000.0	6.0	3.9533512592315674	2.0461249351501465
1.0	78920000.0	78930000.0	8.0	4.031337261199951	2.0734009742736816
1.0	79030000.0	79040000.0	5.0	4.030191421508789	2.0651116371154785
1.0	79080000.0	79090000.0	2.0	3.686108350753784	1.9526618719100952
1.0	79110000.0	79120000.0	3.0	4.17014217376709	2.112382411956787
1.0	79150000.0	79160000.0	4.0	4.938218116760254	2.3465404510498047
1.0	79210000.0	79220000.0	3.0	5.420309066772461	2.4835727214813232
1.0	79220000.0	79230000.0	9.0	5.870227813720703	2.6140999794006348
1.0	79260000.0	79270000.0	9.0	6.804394721984863	2.8266422748565674
1.0	79280000.0	79290000.0	6.0	7.143488883972168	2.9028635025024414
1.0	79290000.0	79300000.0	6.0	6.717472076416016	2.8051812648773193
1.0	79350000.0	79360000.0	11.0	6.2099432945251465	2.684077501296997
1.0	79390000.0	79400000.0	2.0	7.697727203369141	3.011350154876709
1.0	79470000.0	79480000.0	8.0	8.003824234008789	3.0636672973632812
1.0	79490000.0	79500000.0	7.0	9.249610900878906	3.274974822998047
1.0	79560000.0	79570000.0	15.0	8.729438781738281	3.1968233585357666
1.0	79580000.0	79590000.0	4.0	7.923130989074707	3.0482630729675293
1.0	79610000.0	79620000.0	7.0	8.330564498901367	3.12080717086792
1.0	79620000.0	79630000.0	8.0	8.309914588928223	3.121500253677368
1.0	79640000.0	79650000.0	6.0	8.514521598815918	3.154798746109009
1.0	79720000.0	79730000.0	7.0	6.127142906188965	2.66629958152771
1.0	79750000.0	79760000.0	4.0	7.83383846282959	3.043379545211792
1.0	79790000.0	79800000.0	4.0	7.524356842041016	2.9747560024261475
1.0	79800000.0	79810000.0	7.0	7.5762038230896	2.9853005409240723
1.0	79860000.0	79870000.0	3.0	8.711977005004883	3.183506488800049
1.0	79900000.0	79910000.0	8.0	9.083036422729492	3.2496495246887207
1.0	79940000.0	79950000.0	11.0	9.01830005645752	3.240593671798706
1.0	79960000.0	79970000.0	2.0	7.3725996017456055	2.9409291744232178
1.0	80010000.0	80020000.0	5.0	8.508108139038086	3.1617019176483154
1.0	80060000.0	80070000.0	4.0	6.681302547454834	2.799975872039795
1.0	80090000.0	80100000.0	8.0	6.148259162902832	2.6728365421295166
1.0	80100000.0	80110000.0	5.0	6.610083103179932	2.784278392791748
1.0	80190000.0	80200000.0	4.0	6.109466552734375	2.6607534885406494
1.0	80270000.0	80280000.0	9.0	6.521695613861084	2.7732067108154297
1.0	80310000.0	80320000.0	5.0	6.555506229400635	2.771904468536377
1.0	80320000.0	80330000.0	9.0	7.209991455078125	2.923469066619873
1.0	80330000.0	80340000.0	10.0	7.050233364105225	2.894195795059204
1.0	80370000.0	80380000.0	7.0	7.169793605804443	2.9169888496398926
1.0	80410000.0	80420000.0	9.0	6.791409969329834	2.832412004470825
1.0	80460000.0	80470000.0	4.0	6.480971336364746	2.751101493835449
1.0	80510000.0	80520000.0	11.0	8.91624641418457	3.245288133621216
1.0	80590000.0	80600000.0	7.0	7.4839324951171875	2.9745025634765625
1.0	80630000.0	80640000.0	6.0	7.245015621185303	2.917466640472412
1.0	80660000.0	80670000.0	10.0	7.844761848449707	3.037041187286377
1.0	80710000.0	80720000.0	11.0	8.64966106414795	3.1875762939453125
1.0	80780000.0	80790000.0	4.0	6.945321559906006	2.8557682037353516
1.0	80800000.0	80810000.0	8.0	7.660061836242676	3.00040602684021
1.0	80920000.0	80930000.0	4.0	6.778482913970947	2.8204970359802246
1.0	80960000.0	80970000.0	9.0	6.503321647644043	2.7571964263916016
1.0	80970000.0	80980000.0	7.0	7.707310676574707	3.0221359729766846
1.0	81020000.0	81030000.0	5.0	6.038991928100586	2.6441307067871094
1.0	81060000.0	81070000.0	10.0	8.268549919128418	3.1232199668884277
1.0	81080000.0	81090000.0	7.0	6.92718505859375	2.8523292541503906
1.0	81090000.0	81100000.0	13.0	8.323884963989258	3.1347289085388184
1.0	81110000.0	81120000.0	6.0	7.808926582336426	3.0311217308044434
1.0	81120000.0	81130000.0	8.0	7.151274681091309	2.8997480869293213
1.0	81140000.0	81150000.0	10.0	8.275784492492676	3.109553337097168
1.0	81210000.0	81220000.0	12.0	8.282072067260742	3.1162006855010986
1.0	81370000.0	81380000.0	8.0	6.733850955963135	2.8119723796844482
1.0	81390000.0	81400000.0	10.0	7.292425632476807	2.942793607711792
1.0	81460000.0	81470000.0	10.0	7.534775733947754	2.9798452854156494
1.0	81490000.0	81500000.0	7.0	7.61644983291626	2.9918341636657715
1.0	81510000.0	81520000.0	12.0	7.155433654785156	2.900099754333496
1.0	81560000.0	81570000.0	11.0	8.331727981567383	3.123168468475342
1.0	81600000.0	81610000.0	4.0	8.879878044128418	3.208472490310669
1.0	81620000.0	81630000.0	7.0	8.013509750366211	3.0671517848968506
1.0	81650000.0	81660000.0	9.0	8.116491317749023	3.084851026535034
1.0	81660000.0	81670000.0	3.0	8.446321487426758	3.138522148132324
1.0	81680000.0	81690000.0	7.0	7.7715654373168945	3.0247561931610107
1.0	81750000.0	81760000.0	15.0	6.86096715927124	2.839951515197754
1.0	81850000.0	81860000.0	9.0	6.368447303771973	2.7231521606445312
1.0	81870000.0	81880000.0	8.0	6.044002056121826	2.64448881149292
1.0	81990000.0	82000000.0	9.0	6.7702765464782715	2.8227791786193848
1.0	82010000.0	82020000.0	4.0	6.430647850036621	2.738560438156128
1.0	82110000.0	82120000.0	6.0	6.48178243637085	2.7527663707733154
1.0	82130000.0	82140000.0	9.0	5.335237979888916	2.456874370574951
1.0	82140000.0	82150000.0	3.0	5.7153191566467285	2.5599443912506104
1.0	82190000.0	82200000.0	10.0	5.365771770477295	2.47114896774292
1.0	82230000.0	82240000.0	1.0	4.868471622467041	2.327333450317383
1.0	82250000.0	82260000.0	7.0	4.504638671875	2.232888698577881
1.0	82310000.0	82320000.0	5.0	2.4708616733551025	1.5281111001968384
1.0	82340000.0	82350000.0	4.0	2.9960975646972656	1.7094987630844116
1.0	82350000.0	82360000.0	2.0	3.179225444793701	1.7695436477661133
1.0	82380000.0	82390000.0	2.0	2.7090516090393066	1.6132423877716064
1.0	82390000.0	82400000.0	7.0	2.7283647060394287	1.6170450448989868
1.0	82410000.0	82420000.0	1.0	3.2207767963409424	1.7995163202285767
1.0	82420000.0	82430000.0	2.0	3.525684356689453	1.904178261756897
1.0	82540000.0	82550000.0	6.0	6.315659523010254	2.7273712158203125
1.0	82550000.0	82560000.0	2.0	5.908679008483887	2.610612392425537
1.0	82560000.0	82570000.0	11.0	5.869174957275391	2.604259729385376
1.0	82590000.0	82600000.0	4.0	4.66714334487915	2.2880947589874268
1.0	82610000.0	82620000.0	3.0	6.08096170425415	2.6526851654052734
1.0	82620000.0	82630000.0	6.0	6.007975101470947	2.6419217586517334
1.0	82630000.0	82640000.0	7.0	5.870845794677734	2.6068239212036133
1.0	82730000.0	82740000.0	7.0	6.155129909515381	2.6746134757995605
1.0	82770000.0	82780000.0	7.0	5.415827751159668	2.483227252960205
1.0	82830000.0	82840000.0	5.0	6.219963073730469	2.694782018661499
1.0	82860000.0	82870000.0	8.0	5.7071852684021	2.5683460235595703
1.0	82970000.0	82980000.0	2.0	5.790072441101074	2.581033229827881
1.0	83080000.0	83090000.0	6.0	7.004583835601807	2.882066011428833
1.0	83130000.0	83140000.0	4.0	6.311427116394043	2.712261915206909
1.0	83140000.0	83150000.0	11.0	6.359114170074463	2.7354416847229004
1.0	83160000.0	83170000.0	4.0	5.818167209625244	2.588144063949585
1.0	83170000.0	83180000.0	5.0	5.2404561042785645	2.4373221397399902
1.0	83190000.0	83200000.0	10.0	5.502069473266602	2.509601354598999
1.0	83210000.0	83220000.0	3.0	5.341300964355469	2.4614064693450928
1.0	83400000.0	83410000.0	5.0	5.514838695526123	2.5231826305389404
1.0	83550000.0	83560000.0	4.0	4.523156642913818	2.2392446994781494
1.0	83560000.0	83570000.0	3.0	3.7987053394317627	1.9914476871490479
1.0	83580000.0	83590000.0	6.0	3.2907562255859375	1.827890157699585
1.0	83950000.0	83960000.0	1.0	2.248659610748291	1.4297335147857666
1.0	83980000.0	83990000.0	6.0	3.366661787033081	1.8606030941009521
1.0	84040000.0	84050000.0	5.0	4.558493137359619	2.250924587249756
1.0	84050000.0	84060000.0	7.0	4.269242763519287	2.1470179557800293
1.0	84130000.0	84140000.0	7.0	5.250837802886963	2.4469869136810303
1.0	84190000.0	84200000.0	2.0	4.885523796081543	2.3320395946502686
1.0	84200000.0	84210000.0	6.0	4.974390983581543	2.3654794692993164
1.0	84210000.0	84220000.0	7.0	4.4159016609191895	2.18924617767334
1.0	84310000.0	84320000.0	2.0	3.151918411254883	1.7628505229949951
1.0	84330000.0	84340000.0	0.0	2.5444769859313965	1.544722318649292
1.0	84360000.0	84370000.0	1.0	2.3203611373901367	1.454914927482605
1.0	84420000.0	84430000.0	3.0	3.4726929664611816	1.8744885921478271
1.0	84470000.0	84480000.0	7.0	3.884838581085205	2.01623272895813
1.0	84550000.0	84560000.0	1.0	3.476562023162842	1.8890501260757446
1.0	84630000.0	84640000.0	2.0	2.2233517169952393	1.3851698637008667
1.0	84800000.0	84810000.0	3.0	3.3451900482177734	1.8373527526855469
1.0	84810000.0	84820000.0	2.0	3.6122360229492188	1.9279426336288452
1.0	84840000.0	84850000.0	6.0	3.119778871536255	1.7488763332366943
1.0	84870000.0	84880000.0	1.0	2.8982088565826416	1.6710224151611328
1.0	84950000.0	84960000.0	2.0	1.8003145456314087	1.1955530643463135
1.0	85000000.0	85010000.0	0.0	2.0038902759552	1.2754032611846924
1.0	85040000.0	85050000.0	3.0	2.134060859680176	1.371925711631775
1.0	85050000.0	85060000.0	1.0	2.9756088256835938	1.7221252918243408
1.0	85140000.0	85150000.0	5.0	2.4284942150115967	1.497808814048767
1.0	85500000.0	85510000.0	3.0	3.144719123840332	1.7604568004608154
1.0	85570000.0	85580000.0	2.0	2.113063335418701	1.3628050088882446
1.0	85620000.0	85630000.0	0.0	1.8424568176269531	1.2013307809829712
1.0	85960000.0	85970000.0	1.0	2.2592837810516357	1.4280837774276733
1.0	85990000.0	86000000.0	5.0	2.5792853832244873	1.5562533140182495
1.0	86000000.0	86010000.0	6.0	2.545208215713501	1.5391619205474854
1.0	86020000.0	86030000.0	3.0	2.374215602874756	1.4724310636520386
1.0	86110000.0	86120000.0	0.0	1.7133595943450928	1.0733897686004639
1.0	86170000.0	86180000.0	2.0	2.3562145233154297	1.416018009185791
1.0	86180000.0	86190000.0	3.0	2.9123828411102295	1.6976953744888306
1.0	86300000.0	86310000.0	7.0	2.9640657901763916	1.701758623123169
1.0	86310000.0	86320000.0	0.0	2.9775102138519287	1.7035801410675049
1.0	86340000.0	86350000.0	3.0	3.6506378650665283	1.9461116790771484
1.0	86400000.0	86410000.0	2.0	4.161100387573242	2.106337308883667
1.0	86430000.0	86440000.0	3.0	4.018780708312988	2.058379650115967
1.0	86450000.0	86460000.0	4.0	4.030484199523926	2.067535877227783
1.0	86470000.0	86480000.0	0.0	4.647334098815918	2.2652931213378906
1.0	86500000.0	86510000.0	6.0	3.7586333751678467	1.9722188711166382
1.0	86510000.0	86520000.0	5.0	3.9115593433380127	2.0244250297546387
1.0	86530000.0	86540000.0	6.0	4.7350077629089355	2.311272144317627
1.0	86580000.0	86590000.0	4.0	4.161020755767822	2.1065564155578613
1.0	86630000.0	86640000.0	5.0	4.0848894119262695	2.0858709812164307
1.0	86770000.0	86780000.0	3.0	3.144557476043701	1.7780449390411377
1.0	86780000.0	86790000.0	1.0	3.0773043632507324	1.7473713159561157
1.0	86890000.0	86900000.0	2.0	2.8869028091430664	1.6704111099243164
1.0	86900000.0	86910000.0	3.0	2.778292179107666	1.6212923526763916
1.0	87020000.0	87030000.0	1.0	4.097980499267578	2.0953667163848877
1.0	87160000.0	87170000.0	2.0	2.4763195514678955	1.5289407968521118
1.0	87170000.0	87180000.0	4.0	2.026711940765381	1.2108023166656494
1.0	87210000.0	87220000.0	3.0	2.269591808319092	1.3853199481964111
1.0	87260000.0	87270000.0	5.0	3.107595443725586	1.767370581626892
1.0	87300000.0	87310000.0	2.0	3.310415744781494	1.8275887966156006
1.0	87310000.0	87320000.0	4.0	3.244004726409912	1.8057304620742798
1.0	87320000.0	87330000.0	0.0	2.368680000305176	1.453611135482788
1.0	87370000.0	87380000.0	0.0	1.7153244018554688	1.032179355621338
1.0	87420000.0	87430000.0	2.0	1.9024741649627686	1.2382735013961792
1.0	87550000.0	87560000.0	1.0	2.2601568698883057	1.4180381298065186
1.0	87570000.0	87580000.0	1.0	2.5747272968292236	1.5697028636932373
1.0	87660000.0	87670000.0	5.0	5.557218074798584	2.5185787677764893
1.0	87730000.0	87740000.0	11.0	6.0347418785095215	2.658568859100342
1.0	87770000.0	87780000.0	6.0	5.776750564575195	2.578463077545166
1.0	87860000.0	87870000.0	6.0	5.360295295715332	2.4637153148651123
1.0	87870000.0	87880000.0	3.0	5.461643218994141	2.492069959640503
1.0	87920000.0	87930000.0	5.0	5.647381782531738	2.545081615447998
1.0	87990000.0	88000000.0	8.0	6.095822811126709	2.6609175205230713
1.0	88000000.0	88010000.0	6.0	6.218302249908447	2.6871418952941895
1.0	88030000.0	88040000.0	7.0	6.326018333435059	2.713304042816162
1.0	88050000.0	88060000.0	1.0	5.800065517425537	2.5801503658294678
1.0	88090000.0	88100000.0	4.0	5.773176670074463	2.5803792476654053
1.0	88110000.0	88120000.0	10.0	5.678988933563232	2.5494279861450195
1.0	88120000.0	88130000.0	5.0	6.607882499694824	2.7976462841033936
1.0	88210000.0	88220000.0	3.0	5.956961631774902	2.6250967979431152
1.0	88260000.0	88270000.0	3.0	5.0780439376831055	2.3891303539276123
1.0	88380000.0	88390000.0	4.0	4.82196569442749	2.310974597930908
1.0	88390000.0	88400000.0	6.0	5.202406883239746	2.4244227409362793
1.0	88430000.0	88440000.0	1.0	4.9060187339782715	2.3358774185180664
1.0	88550000.0	88560000.0	11.0	5.356895923614502	2.483966588973999
1.0	88570000.0	88580000.0	0.0	5.416422367095947	2.4822497367858887
1.0	88590000.0	88600000.0	5.0	5.635613441467285	2.551781415939331
1.0	88650000.0	88660000.0	3.0	4.952479362487793	2.348721504211426
1.0	88710000.0	88720000.0	6.0	4.71384334564209	2.279106616973877
1.0	88810000.0	88820000.0	4.0	4.264776706695557	2.1630666255950928
1.0	88860000.0	88870000.0	7.0	5.692307472229004	2.563617467880249
1.0	88920000.0	88930000.0	6.0	5.344442367553711	2.4611055850982666
1.0	88950000.0	88960000.0	4.0	4.954285144805908	2.3470394611358643
1.0	89080000.0	89090000.0	5.0	4.006868839263916	2.0684900283813477
1.0	89150000.0	89160000.0	0.0	1.991114616394043	1.2021591663360596
1.0	89200000.0	89210000.0	2.0	1.6556129455566406	1.037310242652893
1.0	89310000.0	89320000.0	2.0	1.8920280933380127	1.2083531618118286
1.0	89350000.0	89360000.0	2.0	1.6330296993255615	0.9462066888809204
1.0	89400000.0	89410000.0	1.0	1.6656169891357422	0.9607056379318237
1.0	89430000.0	89440000.0	3.0	1.7484172582626343	1.1478090286254883
1.0	89470000.0	89480000.0	2.0	1.7602565288543701	1.0391885042190552
1.0	89580000.0	89590000.0	2.0	2.0095486640930176	1.2269630432128906
1.0	89670000.0	89680000.0	6.0	3.6099791526794434	1.932424783706665
1.0	89700000.0	89710000.0	5.0	4.590210914611816	2.2638440132141113
1.0	89740000.0	89750000.0	5.0	4.036189079284668	2.064823627471924
1.0	89760000.0	89770000.0	7.0	3.9723544120788574	2.0554282665252686
1.0	89820000.0	89830000.0	2.0	2.6886181831359863	1.6009010076522827
1.0	89940000.0	89950000.0	1.0	2.0350356101989746	1.3285436630249023
1.0	89970000.0	89980000.0	3.0	2.288339138031006	1.4546432495117188
1.0	90050000.0	90060000.0	2.0	1.8227260112762451	1.1560543775558472
1.0	90160000.0	90170000.0	1.0	2.1564512252807617	1.3584556579589844
1.0	90170000.0	90180000.0	2.0	2.0479071140289307	1.3014657497406006
1.0	90240000.0	90250000.0	1.0	2.7528820037841797	1.626464605331421
1.0	90290000.0	90300000.0	3.0	1.7460823059082031	1.106024980545044
1.0	90330000.0	90340000.0	2.0	1.7354071140289307	1.1039777994155884
1.0	90390000.0	90400000.0	3.0	1.5605841875076294	0.9147440195083618
1.0	90400000.0	90410000.0	0.0	1.8849000930786133	1.206109642982483
1.0	90450000.0	90460000.0	2.0	2.186075448989868	1.3930023908615112
1.0	90510000.0	90520000.0	3.0	3.3794708251953125	1.8588813543319702
1.0	90580000.0	90590000.0	7.0	2.9919943809509277	1.7050977945327759
1.0	90690000.0	90700000.0	2.0	3.213712215423584	1.7964229583740234
1.0	90720000.0	90730000.0	4.0	3.6642086505889893	1.9577890634536743
1.0	90750000.0	90760000.0	3.0	3.6397032737731934	1.9498097896575928
1.0	90770000.0	90780000.0	5.0	3.603980302810669	1.9374154806137085
1.0	90820000.0	90830000.0	5.0	3.8464195728302	2.0258548259735107
1.0	90860000.0	90870000.0	2.0	3.330472469329834	1.826794981956482
1.0	90920000.0	90930000.0	5.0	3.8283627033233643	2.0062224864959717
1.0	90940000.0	90950000.0	3.0	3.6859335899353027	1.947654366493225
1.0	90950000.0	90960000.0	6.0	3.998547077178955	2.0625553131103516
1.0	91030000.0	91040000.0	3.0	4.341408729553223	2.1753482818603516
1.0	91050000.0	91060000.0	5.0	4.827691078186035	2.3437678813934326
1.0	91090000.0	91100000.0	3.0	4.06479549407959	2.085524082183838
1.0	91120000.0	91130000.0	2.0	4.536987781524658	2.232805013656616
1.0	91330000.0	91340000.0	4.0	3.9283995628356934	2.0483615398406982
1.0	91390000.0	91400000.0	3.0	2.2001357078552246	1.3628060817718506
1.0	91480000.0	91490000.0	2.0	2.334987163543701	1.3919521570205688
1.0	91530000.0	91540000.0	6.0	4.53680944442749	2.2384703159332275
1.0	91600000.0	91610000.0	3.0	4.943764686584473	2.3580286502838135
1.0	91640000.0	91650000.0	4.0	4.701234340667725	2.2907536029815674
1.0	91650000.0	91660000.0	6.0	4.899127006530762	2.364724636077881
1.0	91700000.0	91710000.0	4.0	3.7383224964141846	1.9800840616226196
1.0	91740000.0	91750000.0	2.0	3.4787449836730957	1.8812175989151
1.0	91780000.0	91790000.0	5.0	3.11517333984375	1.7495193481445312
1.0	91800000.0	91810000.0	2.0	4.297995567321777	2.1656830310821533
1.0	91810000.0	91820000.0	3.0	3.2436537742614746	1.8091856241226196
1.0	91840000.0	91850000.0	6.0	2.9508097171783447	1.739656686782837
1.0	91850000.0	91860000.0	6.0	2.232387065887451	1.3491230010986328
1.0	91950000.0	91960000.0	6.0	4.861459255218506	2.334821939468384
1.0	91980000.0	91990000.0	1.0	3.065009355545044	1.771020531654358
1.0	92120000.0	92130000.0	6.0	3.8052425384521484	2.019232749938965
1.0	92190000.0	92200000.0	3.0	2.662689685821533	1.5854867696762085
1.0	92230000.0	92240000.0	1.0	2.913170099258423	1.6747424602508545
1.0	92350000.0	92360000.0	4.0	3.2985777854919434	1.816096305847168
1.0	92440000.0	92450000.0	2.0	4.219248294830322	2.125767469406128
1.0	92520000.0	92530000.0	5.0	2.8723511695861816	1.6577022075653076
1.0	92550000.0	92560000.0	3.0	2.6501474380493164	1.5878803730010986
1.0	92600000.0	92610000.0	0.0	2.5861449241638184	1.5806814432144165
1.0	92610000.0	92620000.0	3.0	2.4435324668884277	1.5023943185806274
1.0	92620000.0	92630000.0	1.0	2.4470911026000977	1.5015851259231567
1.0	92800000.0	92810000.0	1.0	1.6828739643096924	1.0476865768432617
1.0	92840000.0	92850000.0	0.0	1.9657684564590454	1.261710286140442
1.0	92870000.0	92880000.0	4.0	2.98480224609375	1.71475350856781
1.0	92930000.0	92940000.0	1.0	2.588531017303467	1.5601378679275513
1.0	92960000.0	92970000.0	9.0	2.6913628578186035	1.596025824546814
1.0	93100000.0	93110000.0	2.0	1.8224172592163086	1.1873207092285156
1.0	93110000.0	93120000.0	2.0	1.8332160711288452	1.192355990409851
1.0	93170000.0	93180000.0	2.0	1.8399540185928345	1.2080450057983398
1.0	93200000.0	93210000.0	3.0	1.9346351623535156	1.2471894025802612
1.0	93320000.0	93330000.0	2.0	1.893079400062561	1.2316932678222656
1.0	93330000.0	93340000.0	3.0	1.9187167882919312	1.2422072887420654
1.0	93360000.0	93370000.0	1.0	1.9472923278808594	1.2413849830627441
1.0	93380000.0	93390000.0	3.0	1.9191128015518188	1.2447149753570557
1.0	93460000.0	93470000.0	1.0	2.8112316131591797	1.642735481262207
1.0	93540000.0	93550000.0	3.0	2.020224094390869	1.2182344198226929
1.0	93650000.0	93660000.0	1.0	1.4118839502334595	0.9115262031555176
1.0	93690000.0	93700000.0	1.0	1.363322377204895	0.8826941251754761
1.0	93760000.0	93770000.0	0.0	1.5861443281173706	1.0666555166244507
1.0	93780000.0	93790000.0	2.0	1.7023086547851562	1.1214725971221924
1.0	93800000.0	93810000.0	1.0	1.6414180994033813	1.051970362663269
1.0	93880000.0	93890000.0	5.0	2.3092517852783203	1.4489123821258545
1.0	93890000.0	93900000.0	0.0	2.6022231578826904	1.5642690658569336
1.0	93930000.0	93940000.0	3.0	1.800533652305603	1.1803383827209473
1.0	94000000.0	94010000.0	0.0	1.581960678100586	1.018305778503418
1.0	94020000.0	94030000.0	0.0	1.622180700302124	0.9718018770217896
1.0	94040000.0	94050000.0	1.0	1.512454628944397	0.901706337928772
1.0	94070000.0	94080000.0	1.0	1.5462369918823242	0.9954148530960083
1.0	94160000.0	94170000.0	2.0	2.182351589202881	1.391626238822937
1.0	94500000.0	94510000.0	3.0	2.647406816482544	1.582053780555725
1.0	94520000.0	94530000.0	0.0	2.626626968383789	1.569486379623413
1.0	94610000.0	94620000.0	3.0	2.7405622005462646	1.608494520187378
1.0	94660000.0	94670000.0	0.0	2.0078091621398926	1.2460134029388428
1.0	94670000.0	94680000.0	2.0	2.0291714668273926	1.2773869037628174
1.0	94710000.0	94720000.0	6.0	2.059863567352295	1.3392961025238037
1.0	94800000.0	94810000.0	1.0	2.3448989391326904	1.478302240371704
1.0	94890000.0	94900000.0	1.0	1.4104816913604736	0.9310725927352905
1.0	94950000.0	94960000.0	0.0	1.535612940788269	0.9412475824356079
1.0	95120000.0	95130000.0	3.0	1.9613806009292603	1.2925113439559937
1.0	95190000.0	95200000.0	2.0	2.1584041118621826	1.390505075454712
1.0	95210000.0	95220000.0	0.0	2.153146505355835	1.3811248540878296
1.0	95250000.0	95260000.0	2.0	2.002272129058838	1.3008466958999634
1.0	95260000.0	95270000.0	3.0	1.7760604619979858	1.1620795726776123
1.0	95270000.0	95280000.0	4.0	2.0157151222229004	1.3156683444976807
1.0	95340000.0	95350000.0	1.0	1.8651278018951416	1.2284328937530518
1.0	95350000.0	95360000.0	2.0	1.7658237218856812	1.155996322631836
1.0	95360000.0	95370000.0	0.0	1.7950239181518555	1.1907875537872314
1.0	95370000.0	95380000.0	1.0	1.6463077068328857	1.0397593975067139
1.0	95390000.0	95400000.0	1.0	1.6959995031356812	1.0803800821304321
1.0	95400000.0	95410000.0	1.0	1.8599551916122437	1.2268239259719849
1.0	95410000.0	95420000.0	2.0	1.8177696466445923	1.201556921005249
1.0	95510000.0	95520000.0	0.0	1.986693024635315	1.296230435371399
1.0	95570000.0	95580000.0	4.0	2.6425414085388184	1.5872576236724854
1.0	95600000.0	95610000.0	2.0	2.349578619003296	1.4594361782073975
1.0	95870000.0	95880000.0	6.0	6.505073547363281	2.762827157974243
1.0	96130000.0	96140000.0	8.0	9.802942276000977	3.333592176437378
1.0	96160000.0	96170000.0	10.0	9.183012008666992	3.2536659240722656
1.0	96170000.0	96180000.0	8.0	8.94711971282959	3.215880870819092
1.0	96230000.0	96240000.0	12.0	9.650747299194336	3.3137869834899902
1.0	96250000.0	96260000.0	10.0	10.154199600219727	3.370776414871216
1.0	96270000.0	96280000.0	6.0	10.105167388916016	3.3636417388916016
1.0	96310000.0	96320000.0	16.0	10.998117446899414	3.458751678466797
1.0	96330000.0	96340000.0	6.0	9.529214859008789	3.2950408458709717
1.0	96430000.0	96440000.0	8.0	7.906060218811035	3.0468008518218994
1.0	96470000.0	96480000.0	6.0	8.044234275817871	3.07255482673645
1.0	96480000.0	96490000.0	5.0	7.769364833831787	3.020923137664795
1.0	96490000.0	96500000.0	6.0	8.283403396606445	3.1184160709381104
1.0	96560000.0	96570000.0	12.0	7.505638122558594	2.9750618934631348
1.0	96600000.0	96610000.0	8.0	7.387216091156006	2.946668863296509
1.0	96670000.0	96680000.0	9.0	7.052842140197754	2.885627269744873
1.0	96680000.0	96690000.0	3.0	7.12645959854126	2.897071599960327
1.0	96700000.0	96710000.0	5.0	5.90688419342041	2.6213722229003906
1.0	96720000.0	96730000.0	7.0	6.306482315063477	2.7100322246551514
1.0	96770000.0	96780000.0	7.0	5.530241966247559	2.521275043487549
1.0	96800000.0	96810000.0	15.0	6.768047332763672	2.8258228302001953
1.0	96930000.0	96940000.0	8.0	7.8716630935668945	3.0410618782043457
1.0	96970000.0	96980000.0	7.0	8.121968269348145	3.0850279331207275
1.0	96990000.0	97000000.0	11.0	8.521549224853516	3.15578031539917
1.0	97010000.0	97020000.0	2.0	7.3738579750061035	2.941408157348633
1.0	97090000.0	97100000.0	6.0	6.600933074951172	2.7798869609832764
1.0	97100000.0	97110000.0	4.0	5.602278709411621	2.537836790084839
1.0	97110000.0	97120000.0	1.0	6.771563529968262	2.818849802017212
1.0	97140000.0	97150000.0	7.0	6.106833457946777	2.6603267192840576
1.0	97180000.0	97190000.0	8.0	3.7082114219665527	1.9647537469863892
1.0	97220000.0	97230000.0	2.0	2.642441511154175	1.535827875137329
1.0	97250000.0	97260000.0	2.0	2.5187599658966064	1.480211853981018
1.0	97340000.0	97350000.0	9.0	5.192992210388184	2.426112413406372
1.0	97410000.0	97420000.0	10.0	7.141201019287109	2.9059348106384277
1.0	97460000.0	97470000.0	2.0	6.490926265716553	2.753687620162964
1.0	97600000.0	97610000.0	1.0	3.0617873668670654	1.7282297611236572
1.0	97780000.0	97790000.0	2.0	2.409010410308838	1.4845836162567139
1.0	97850000.0	97860000.0	4.0	2.805295467376709	1.6338382959365845
1.0	97900000.0	97910000.0	4.0	2.529773235321045	1.5366103649139404
1.0	97950000.0	97960000.0	2.0	2.7381443977355957	1.611066222190857
1.0	97980000.0	97990000.0	2.0	2.706341505050659	1.5930278301239014
1.0	98020000.0	98030000.0	2.0	2.6700820922851562	1.5819988250732422
1.0	98120000.0	98130000.0	1.0	2.7948508262634277	1.6254122257232666
1.0	98180000.0	98190000.0	2.0	2.1820528507232666	1.3962912559509277
1.0	98210000.0	98220000.0	2.0	2.3025412559509277	1.4414764642715454
1.0	98260000.0	98270000.0	1.0	2.194305896759033	1.399482011795044
1.0	98270000.0	98280000.0	3.0	2.1618812084198	1.388237476348877
1.0	98440000.0	98450000.0	4.0	3.9137585163116455	2.030827760696411
1.0	98600000.0	98610000.0	8.0	5.002289772033691	2.3642210960388184
1.0	98620000.0	98630000.0	7.0	5.121921539306641	2.399505138397217
1.0	98650000.0	98660000.0	8.0	5.1085991859436035	2.395142078399658
1.0	98720000.0	98730000.0	3.0	5.169379234313965	2.4155778884887695
1.0	98730000.0	98740000.0	6.0	5.741273880004883	2.5730013847351074
1.0	98750000.0	98760000.0	3.0	5.32770299911499	2.457028388977051
1.0	98790000.0	98800000.0	5.0	5.738239288330078	2.5680136680603027
1.0	98810000.0	98820000.0	5.0	5.114996910095215	2.4007821083068848
1.0	98930000.0	98940000.0	1.0	5.239184379577637	2.4381911754608154
1.0	99070000.0	99080000.0	9.0	6.1764936447143555	2.6781139373779297
1.0	99090000.0	99100000.0	10.0	6.778755187988281	2.82303524017334
1.0	99130000.0	99140000.0	3.0	4.714575290679932	2.2828307151794434
1.0	99270000.0	99280000.0	13.0	6.546985626220703	2.779904365539551
1.0	99300000.0	99310000.0	6.0	7.643714904785156	2.9987881183624268
1.0	99360000.0	99370000.0	9.0	8.29698657989502	3.111876964569092
1.0	99370000.0	99380000.0	11.0	8.544608116149902	3.155172109603882
1.0	99450000.0	99460000.0	7.0	8.098268508911133	3.074402332305908
1.0	99530000.0	99540000.0	11.0	8.351940155029297	3.123403310775757
1.0	99580000.0	99590000.0	6.0	8.509759902954102	3.1509346961975098
1.0	99610000.0	99620000.0	8.0	8.143473625183105	3.089850664138794
1.0	99710000.0	99720000.0	10.0	6.688910007476807	2.798316240310669
1.0	99770000.0	99780000.0	6.0	6.554553031921387	2.7676150798797607
1.0	99830000.0	99840000.0	8.0	6.3983612060546875	2.7308688163757324
1.0	99840000.0	99850000.0	4.0	7.35129451751709	2.939085006713867
1.0	99850000.0	99860000.0	7.0	5.772334098815918	2.5791208744049072
1.0	99860000.0	99870000.0	1.0	5.722353935241699	2.5782124996185303
1.0	99890000.0	99900000.0	10.0	6.6264824867248535	2.784278154373169
1.0	99920000.0	99930000.0	5.0	6.030211925506592	2.643010377883911
1.0	99930000.0	99940000.0	10.0	5.697441101074219	2.558130979537964
1.0	99940000.0	99950000.0	6.0	5.397272109985352	2.475024938583374
1.0	100010000.0	100020000.0	1.0	4.7399091720581055	2.2874348163604736
1.0	100040000.0	100050000.0	6.0	3.8812084197998047	2.0135703086853027
1.0	100060000.0	100070000.0	1.0	3.8538215160369873	2.004408359527588
1.0	100280000.0	100290000.0	2.0	2.9488770961761475	1.6948089599609375
1.0	100300000.0	100310000.0	5.0	3.016895294189453	1.7104804515838623
1.0	100420000.0	100430000.0	5.0	2.926476001739502	1.688189148902893
1.0	100580000.0	100590000.0	0.0	1.5984930992126465	1.0109760761260986
1.0	100590000.0	100600000.0	3.0	1.687402367591858	1.0931851863861084
1.0	100610000.0	100620000.0	2.0	1.8585796356201172	1.24491286277771
1.0	100700000.0	100710000.0	1.0	2.1038105487823486	1.2712782621383667
1.0	100720000.0	100730000.0	1.0	2.9292492866516113	1.7019703388214111
1.0	100780000.0	100790000.0	6.0	3.353964328765869	1.8396917581558228
1.0	100790000.0	100800000.0	5.0	3.7099413871765137	1.9661785364151
1.0	100830000.0	100840000.0	1.0	2.353844165802002	1.4417850971221924
1.0	100870000.0	100880000.0	2.0	2.512876033782959	1.5305697917938232
1.0	100930000.0	100940000.0	1.0	1.9998992681503296	1.242260217666626
1.0	100950000.0	100960000.0	3.0	2.295179605484009	1.419271469116211
1.0	100990000.0	101000000.0	3.0	3.822390079498291	2.0015153884887695
1.0	101050000.0	101060000.0	9.0	5.1963019371032715	2.4351401329040527
1.0	101100000.0	101110000.0	2.0	5.335752010345459	2.459688663482666
1.0	101130000.0	101140000.0	2.0	4.8876051902771	2.340127944946289
1.0	101200000.0	101210000.0	3.0	4.742100238800049	2.2939770221710205
1.0	101250000.0	101260000.0	3.0	5.023900032043457	2.368134021759033
1.0	101330000.0	101340000.0	2.0	2.6914212703704834	1.614903211593628
1.0	101390000.0	101400000.0	2.0	1.919734001159668	1.21048104763031
1.0	101420000.0	101430000.0	2.0	1.6226084232330322	1.0664074420928955
1.0	101450000.0	101460000.0	1.0	1.664141058921814	1.0649932622909546
1.0	101540000.0	101550000.0	3.0	2.539031505584717	1.5504753589630127
1.0	101550000.0	101560000.0	0.0	3.1010546684265137	1.7539056539535522
1.0	101570000.0	101580000.0	1.0	3.3372280597686768	1.8394076824188232
1.0	101580000.0	101590000.0	6.0	3.4539284706115723	1.8761100769042969
1.0	101590000.0	101600000.0	4.0	3.813324451446533	1.9940017461776733
1.0	101650000.0	101660000.0	5.0	4.958077907562256	2.3512985706329346
1.0	101660000.0	101670000.0	4.0	5.444886207580566	2.486769914627075
1.0	101690000.0	101700000.0	3.0	5.41890811920166	2.4825284481048584
1.0	101790000.0	101800000.0	9.0	6.107069969177246	2.6724894046783447
1.0	101810000.0	101820000.0	7.0	5.966058731079102	2.623605251312256
1.0	101820000.0	101830000.0	10.0	6.3882856369018555	2.7455830574035645
1.0	101850000.0	101860000.0	4.0	6.614727973937988	2.7929348945617676
1.0	101860000.0	101870000.0	8.0	6.562435150146484	2.7767252922058105
1.0	101920000.0	101930000.0	3.0	6.921999454498291	2.851032257080078
1.0	101930000.0	101940000.0	9.0	6.540168762207031	2.7700583934783936
1.0	102050000.0	102060000.0	3.0	9.086257934570312	3.2390296459198
1.0	102080000.0	102090000.0	6.0	8.369877815246582	3.1319684982299805
1.0	102130000.0	102140000.0	3.0	8.775862693786621	3.193385124206543
1.0	102220000.0	102230000.0	7.0	6.209115505218506	2.6845498085021973
1.0	102250000.0	102260000.0	5.0	6.987858772277832	2.8633008003234863
1.0	102270000.0	102280000.0	4.0	5.70803689956665	2.562610626220703
1.0	102360000.0	102370000.0	6.0	4.976718902587891	2.354490280151367
1.0	102440000.0	102450000.0	11.0	5.689751148223877	2.5643553733825684
1.0	102470000.0	102480000.0	10.0	6.206381320953369	2.686819076538086
1.0	102480000.0	102490000.0	1.0	6.884998321533203	2.844933271408081
1.0	102490000.0	102500000.0	8.0	7.509642124176025	2.979710817337036
1.0	102530000.0	102540000.0	4.0	7.034226894378662	2.8731064796447754
1.0	102560000.0	102570000.0	10.0	7.782078742980957	3.033930778503418
1.0	102570000.0	102580000.0	11.0	7.6990790367126465	3.01171875
1.0	102670000.0	102680000.0	10.0	8.252100944519043	3.1137351989746094
1.0	102690000.0	102700000.0	9.0	6.575608253479004	2.7763054370880127
1.0	102710000.0	102720000.0	6.0	7.565940856933594	2.98518705368042
1.0	102730000.0	102740000.0	4.0	7.1199212074279785	2.892181873321533
1.0	102890000.0	102900000.0	14.0	7.519354820251465	2.9722626209259033
1.0	102910000.0	102920000.0	5.0	7.4007439613342285	2.9444241523742676
1.0	103040000.0	103050000.0	10.0	8.862774848937988	3.2056186199188232
1.0	103130000.0	103140000.0	9.0	8.968791007995605	3.221471071243286
1.0	103150000.0	103160000.0	12.0	9.78089714050293	3.3312935829162598
1.0	103200000.0	103210000.0	11.0	9.680007934570312	3.3168983459472656
1.0	103270000.0	103280000.0	6.0	7.961122035980225	3.0525310039520264
1.0	103280000.0	103290000.0	10.0	8.757177352905273	3.1865780353546143
1.0	103320000.0	103330000.0	10.0	9.1481294631958	3.2548489570617676
1.0	103340000.0	103350000.0	8.0	7.497013092041016	2.966524124145508
1.0	103410000.0	103420000.0	6.0	6.649199485778809	2.7906382083892822
1.0	103490000.0	103500000.0	3.0	5.265017986297607	2.4439609050750732
1.0	103520000.0	103530000.0	2.0	5.787653923034668	2.579413890838623
1.0	103550000.0	103560000.0	3.0	6.237980365753174	2.6919188499450684
1.0	103760000.0	103770000.0	8.0	4.070058822631836	2.0927953720092773
1.0	104030000.0	104040000.0	2.0	2.1828553676605225	1.4024341106414795
1.0	104060000.0	104070000.0	4.0	2.0707929134368896	1.312025785446167
1.0	104070000.0	104080000.0	3.0	1.760091781616211	1.0952823162078857
1.0	104080000.0	104090000.0	1.0	1.813627004623413	1.2074034214019775
1.0	104370000.0	104380000.0	10.0	6.087101936340332	2.6682498455047607
1.0	104400000.0	104410000.0	5.0	7.671191215515137	3.0206375122070312
1.0	104410000.0	104420000.0	7.0	7.5474677085876465	2.9958438873291016
1.0	104440000.0	104450000.0	6.0	7.147802829742432	2.9007439613342285
1.0	104450000.0	104460000.0	9.0	7.052191734313965	2.893028736114502
1.0	104540000.0	104550000.0	2.0	5.6988911628723145	2.5560288429260254
1.0	104650000.0	104660000.0	10.0	7.063641548156738	2.881479501724243
1.0	104670000.0	104680000.0	6.0	8.519693374633789	3.1620240211486816
1.0	104730000.0	104740000.0	12.0	8.872983932495117	3.206446409225464
1.0	104850000.0	104860000.0	7.0	8.84240436553955	3.1996006965637207
1.0	104880000.0	104890000.0	8.0	9.5651216506958	3.3076977729797363
1.0	104970000.0	104980000.0	6.0	8.554441452026367	3.154620885848999
1.0	105000000.0	105010000.0	21.0	11.657147407531738	3.5266876220703125
1.0	105010000.0	105020000.0	9.0	10.518706321716309	3.412842273712158
1.0	105080000.0	105090000.0	11.0	9.575892448425293	3.2969136238098145
1.0	105120000.0	105130000.0	12.0	11.324732780456543	3.505080461502075
1.0	105190000.0	105200000.0	11.0	7.821331024169922	3.025550365447998
1.0	105230000.0	105240000.0	11.0	9.301740646362305	3.2769856452941895
1.0	105500000.0	105510000.0	7.0	10.210728645324707	3.3757095336914062
1.0	105770000.0	105780000.0	6.0	10.305562973022461	3.389220714569092
1.0	105800000.0	105810000.0	15.0	10.549871444702148	3.414062976837158
1.0	105840000.0	105850000.0	10.0	12.049964904785156	3.521162509918213
1.0	105870000.0	105880000.0	6.0	11.257672309875488	3.4664111137390137
1.0	105900000.0	105910000.0	10.0	10.565780639648438	3.4028563499450684
1.0	105910000.0	105920000.0	12.0	10.878822326660156	3.434476137161255
1.0	105920000.0	105930000.0	14.0	12.850143432617188	3.5510146617889404
1.0	105930000.0	105940000.0	18.0	11.076001167297363	3.458646297454834
1.0	105940000.0	105950000.0	18.0	11.390713691711426	3.482836961746216
1.0	105950000.0	105960000.0	16.0	12.645344734191895	3.5477333068847656
1.0	105970000.0	105980000.0	11.0	10.820819854736328	3.4382882118225098
1.0	105990000.0	106000000.0	5.0	11.09094524383545	3.4509081840515137
1.0	106030000.0	106040000.0	12.0	11.632070541381836	3.493037462234497
1.0	106040000.0	106050000.0	10.0	9.888716697692871	3.330082654953003
1.0	106050000.0	106060000.0	11.0	8.850595474243164	3.1918129920959473
1.0	106060000.0	106070000.0	10.0	12.584009170532227	3.5522313117980957
1.0	106090000.0	106100000.0	8.0	9.70028018951416	3.3170864582061768
1.0	106110000.0	106120000.0	10.0	9.47852611541748	3.290447950363159
1.0	106150000.0	106160000.0	13.0	8.435351371765137	3.128053665161133
1.0	106170000.0	106180000.0	9.0	10.531594276428223	3.412346601486206
1.0	106200000.0	106210000.0	7.0	8.221781730651855	3.1054482460021973
1.0	106260000.0	106270000.0	6.0	8.540568351745605	3.1534318923950195
1.0	106400000.0	106410000.0	7.0	9.896617889404297	3.3410067558288574
1.0	106580000.0	106590000.0	11.0	10.71087646484375	3.4285800457000732
1.0	106590000.0	106600000.0	10.0	11.0874605178833	3.4606850147247314
1.0	106600000.0	106610000.0	7.0	10.205594062805176	3.3707756996154785
1.0	106630000.0	106640000.0	11.0	10.154212951660156	3.364670991897583
1.0	106660000.0	106670000.0	7.0	12.214213371276855	3.530637741088867
1.0	106730000.0	106740000.0	11.0	12.223132133483887	3.5416717529296875
1.0	106760000.0	106770000.0	8.0	9.434550285339355	3.280118227005005
1.0	106770000.0	106780000.0	7.0	11.265100479125977	3.4773037433624268
1.0	106850000.0	106860000.0	13.0	8.588109970092773	3.1631929874420166
1.0	106930000.0	106940000.0	3.0	9.592935562133789	3.3029847145080566
1.0	107020000.0	107030000.0	9.0	9.754534721374512	3.3337910175323486
1.0	107100000.0	107110000.0	5.0	9.344063758850098	3.2696564197540283
1.0	107200000.0	107210000.0	13.0	9.838881492614746	3.3565964698791504
1.0	107240000.0	107250000.0	8.0	10.197221755981445	3.3779501914978027
[truncated: 47,574 more rows]
