# Supplementary material for: Genome-wide mapping of somatic mutation rates uncovers drivers of cancer
Source: Nat Biotechnol. 2022 Jun 20;40(11):1634–43. doi: 10.1038/s41587-022-01353-8 (PMC9646522; doi:10.1038/s41587-022-01353-8)
Supplement: Supplementary file 4 — Regions and model predictions for each fold of each cancer for which a deep learning model was trained. Regions that were filtered are also listed along with their respective model predictions. [file 41587_2022_1353_MOESM4_ESM.zip › kfold_results/Glioma_tumors/fold_3.txt]

CHROM	START	END	Y_TRUE	Y_PRED	STD
1.0	880000.0	890000.0	0.0	1.86277174949646	1.0099732875823975
1.0	900000.0	910000.0	1.0	3.0187220573425293	1.527930498123169
1.0	950000.0	960000.0	1.0	1.8815410137176514	1.0154695510864258
1.0	960000.0	970000.0	2.0	1.9328069686889648	1.0569089651107788
1.0	980000.0	990000.0	3.0	1.783685326576233	0.7927759289741516
1.0	1050000.0	1060000.0	5.0	2.5072693824768066	1.3127915859222412
1.0	1060000.0	1070000.0	1.0	2.9748198986053467	1.4641237258911133
1.0	1080000.0	1090000.0	2.0	3.3647491931915283	1.533585786819458
1.0	1110000.0	1120000.0	0.0	3.359239101409912	1.5439980030059814
1.0	1230000.0	1240000.0	3.0	1.86080801486969	1.0046435594558716
1.0	1310000.0	1320000.0	1.0	1.536560297012329	0.8137237429618835
1.0	1340000.0	1350000.0	1.0	1.7023029327392578	0.8970357179641724
1.0	1460000.0	1470000.0	0.0	1.8945306539535522	0.9257923364639282
1.0	1480000.0	1490000.0	3.0	1.8208343982696533	0.9560583829879761
1.0	1720000.0	1730000.0	0.0	1.6760227680206299	0.8208469152450562
1.0	1730000.0	1740000.0	1.0	1.5204510688781738	0.6432256698608398
1.0	1800000.0	1810000.0	3.0	1.7103502750396729	0.8053361177444458
1.0	1880000.0	1890000.0	1.0	2.3840904235839844	1.2867820262908936
1.0	1960000.0	1970000.0	3.0	3.334873914718628	1.5279796123504639
1.0	2030000.0	2040000.0	4.0	2.3439478874206543	1.253953218460083
1.0	2070000.0	2080000.0	2.0	2.2262744903564453	1.205826759338379
1.0	2080000.0	2090000.0	2.0	2.308919668197632	1.1504532098770142
1.0	2110000.0	2120000.0	3.0	2.0640170574188232	1.0136860609054565
1.0	2140000.0	2150000.0	2.0	3.2046165466308594	1.544318675994873
1.0	2190000.0	2200000.0	2.0	1.9127963781356812	1.0341745615005493
1.0	2200000.0	2210000.0	4.0	2.198643445968628	1.2956113815307617
1.0	2220000.0	2230000.0	1.0	2.2962067127227783	1.252921223640442
1.0	2240000.0	2250000.0	4.0	2.4054107666015625	1.3049559593200684
1.0	2270000.0	2280000.0	2.0	2.799859046936035	1.3677276372909546
1.0	2280000.0	2290000.0	2.0	2.301156520843506	1.164632797241211
1.0	2320000.0	2330000.0	5.0	1.7318611145019531	0.9113143682479858
1.0	2410000.0	2420000.0	2.0	2.4511122703552246	1.2064719200134277
1.0	2480000.0	2490000.0	2.0	2.0946993827819824	1.088996171951294
1.0	2520000.0	2530000.0	4.0	2.57002329826355	1.308929443359375
1.0	2540000.0	2550000.0	3.0	2.0567665100097656	1.0112885236740112
1.0	2690000.0	2700000.0	2.0	1.7212814092636108	0.75224369764328
1.0	2720000.0	2730000.0	3.0	2.6863410472869873	1.3591340780258179
1.0	2750000.0	2760000.0	3.0	2.540153980255127	1.3076726198196411
1.0	2830000.0	2840000.0	1.0	3.123875141143799	1.4824855327606201
1.0	2900000.0	2910000.0	1.0	2.2317214012145996	1.1804277896881104
1.0	2920000.0	2930000.0	1.0	2.320826292037964	1.2198550701141357
1.0	2970000.0	2980000.0	4.0	2.282437801361084	1.2031371593475342
1.0	2990000.0	3000000.0	2.0	2.2033958435058594	1.1674351692199707
1.0	3000000.0	3010000.0	0.0	2.2803797721862793	1.114831566810608
1.0	3010000.0	3020000.0	5.0	2.4840610027313232	1.2561935186386108
1.0	3070000.0	3080000.0	5.0	2.170682191848755	1.088036298751831
1.0	3080000.0	3090000.0	3.0	1.9761680364608765	1.037322759628296
1.0	3110000.0	3120000.0	3.0	2.8558530807495117	1.4121161699295044
1.0	3160000.0	3170000.0	5.0	2.304983139038086	1.1376231908798218
1.0	3220000.0	3230000.0	1.0	2.4035744667053223	1.207648754119873
1.0	3330000.0	3340000.0	0.0	2.1792540550231934	1.1332288980484009
1.0	3370000.0	3380000.0	1.0	2.566021203994751	1.262605905532837
1.0	3380000.0	3390000.0	3.0	2.844066858291626	1.3895492553710938
1.0	3410000.0	3420000.0	3.0	3.0273489952087402	1.4566562175750732
1.0	3430000.0	3440000.0	0.0	3.0178966522216797	1.4565049409866333
1.0	3450000.0	3460000.0	1.0	3.1784279346466064	1.4949840307235718
1.0	3590000.0	3600000.0	1.0	2.8636860847473145	1.4178645610809326
1.0	3600000.0	3610000.0	10.0	2.6690003871917725	1.4288876056671143
1.0	3670000.0	3680000.0	0.0	2.7893431186676025	1.4222822189331055
1.0	3750000.0	3760000.0	1.0	1.3717520236968994	0.5003424286842346
1.0	3810000.0	3820000.0	0.0	1.4021927118301392	0.8040480613708496
1.0	4080000.0	4090000.0	6.0	3.0044243335723877	1.4530349969863892
1.0	4090000.0	4100000.0	2.0	2.9862940311431885	1.4483033418655396
1.0	4140000.0	4150000.0	2.0	2.6491317749023438	1.3465555906295776
1.0	4150000.0	4160000.0	1.0	2.8947887420654297	1.4233207702636719
1.0	4190000.0	4200000.0	2.0	2.3462581634521484	1.2307074069976807
1.0	4270000.0	4280000.0	4.0	2.3644518852233887	1.2383620738983154
1.0	4330000.0	4340000.0	0.0	2.554023265838623	1.3127926588058472
1.0	4340000.0	4350000.0	1.0	2.5494606494903564	1.3111140727996826
1.0	4420000.0	4430000.0	3.0	2.112861156463623	1.1244254112243652
1.0	4470000.0	4480000.0	0.0	2.431166172027588	1.2656587362289429
1.0	4660000.0	4670000.0	1.0	2.903439998626709	1.4257628917694092
1.0	4670000.0	4680000.0	1.0	2.7021281719207764	1.364365577697754
1.0	4700000.0	4710000.0	4.0	2.931303024291992	1.4335137605667114
1.0	4740000.0	4750000.0	2.0	2.944079637527466	1.4370094537734985
1.0	4820000.0	4830000.0	3.0	3.2550907135009766	1.5116031169891357
1.0	4880000.0	4890000.0	3.0	3.388352155685425	1.5380595922470093
1.0	4930000.0	4940000.0	2.0	3.1477274894714355	1.488020896911621
1.0	4980000.0	4990000.0	2.0	2.8607072830200195	1.4135323762893677
1.0	4990000.0	5000000.0	2.0	2.738802671432495	1.3762791156768799
1.0	5040000.0	5050000.0	3.0	2.7504851818084717	1.3800045251846313
1.0	5130000.0	5140000.0	3.0	2.6630637645721436	1.3513062000274658
1.0	5170000.0	5180000.0	1.0	2.1411385536193848	1.1381008625030518
1.0	5270000.0	5280000.0	0.0	2.3337082862854004	1.225374460220337
1.0	5330000.0	5340000.0	3.0	2.2833540439605713	1.2035406827926636
1.0	5380000.0	5390000.0	3.0	2.1917567253112793	1.162031888961792
1.0	5420000.0	5430000.0	4.0	2.247840404510498	1.1877223253250122
1.0	5530000.0	5540000.0	2.0	2.2471108436584473	1.1873939037322998
1.0	5730000.0	5740000.0	1.0	3.3231029510498047	1.5254738330841064
1.0	5760000.0	5770000.0	3.0	3.177664279937744	1.4948132038116455
1.0	5780000.0	5790000.0	2.0	2.8575711250305176	1.4126180410385132
1.0	5810000.0	5820000.0	1.0	3.0983731746673584	1.476442575454712
1.0	5960000.0	5970000.0	3.0	1.8471390008926392	0.8444515466690063
1.0	6010000.0	6020000.0	1.0	1.6684062480926514	0.7019683122634888
1.0	6040000.0	6050000.0	1.0	1.5870554447174072	0.7073452472686768
1.0	6130000.0	6140000.0	4.0	2.191873550415039	1.0876857042312622
1.0	6160000.0	6170000.0	1.0	2.7437195777893066	1.372819185256958
1.0	6180000.0	6190000.0	2.0	2.6280572414398193	1.3010833263397217
1.0	6320000.0	6330000.0	3.0	2.1048922538757324	1.1376447677612305
1.0	6350000.0	6360000.0	2.0	1.854820966720581	0.970794677734375
1.0	6380000.0	6390000.0	3.0	1.62078058719635	0.7297148704528809
1.0	6560000.0	6570000.0	3.0	2.213810443878174	1.3077878952026367
1.0	6610000.0	6620000.0	1.0	1.734377145767212	1.0520864725112915
1.0	6620000.0	6630000.0	2.0	2.0912158489227295	1.209740400314331
1.0	6790000.0	6800000.0	1.0	1.9864654541015625	1.1067159175872803
1.0	6800000.0	6810000.0	3.0	1.9839807748794556	1.032313585281372
1.0	6810000.0	6820000.0	2.0	2.2696704864501953	1.1959068775177002
1.0	6850000.0	6860000.0	1.0	1.4328815937042236	0.5507473349571228
1.0	6930000.0	6940000.0	3.0	1.448878526687622	0.5633376836776733
1.0	6940000.0	6950000.0	2.0	1.6263068914413452	0.7283541560173035
1.0	6990000.0	7000000.0	5.0	1.878151535987854	1.0210121870040894
1.0	7030000.0	7040000.0	4.0	2.020726203918457	1.142343282699585
1.0	7070000.0	7080000.0	2.0	2.4245758056640625	1.2052804231643677
1.0	7120000.0	7130000.0	1.0	2.052323579788208	1.1370725631713867
1.0	7340000.0	7350000.0	2.0	2.201672315597534	1.055666208267212
1.0	7360000.0	7370000.0	1.0	1.7869758605957031	0.7853870987892151
1.0	7370000.0	7380000.0	1.0	1.9688570499420166	0.9043510556221008
1.0	7400000.0	7410000.0	4.0	1.8706880807876587	0.9996980428695679
1.0	7410000.0	7420000.0	3.0	2.0561399459838867	1.035218358039856
1.0	7460000.0	7470000.0	0.0	2.1978166103363037	1.0831897258758545
1.0	7590000.0	7600000.0	1.0	2.380633592605591	1.177562952041626
1.0	7640000.0	7650000.0	2.0	2.3182246685028076	1.1689720153808594
1.0	7670000.0	7680000.0	0.0	2.43973445892334	1.2097736597061157
1.0	7680000.0	7690000.0	1.0	2.1405110359191895	1.1946322917938232
1.0	7740000.0	7750000.0	3.0	1.923379898071289	1.0443315505981445
1.0	7810000.0	7820000.0	0.0	1.3760807514190674	0.5168341398239136
1.0	7850000.0	7860000.0	0.0	1.308599591255188	0.4381645619869232
1.0	7960000.0	7970000.0	2.0	1.779232382774353	0.8686966896057129
1.0	8020000.0	8030000.0	2.0	1.4653843641281128	0.5832067728042603
1.0	8100000.0	8110000.0	2.0	1.7450666427612305	0.7485557198524475
1.0	8210000.0	8220000.0	2.0	2.2662062644958496	1.1714489459991455
1.0	8250000.0	8260000.0	2.0	2.3118491172790527	1.1291265487670898
1.0	8330000.0	8340000.0	1.0	2.1500799655914307	1.0945806503295898
1.0	8350000.0	8360000.0	3.0	1.9262968301773071	0.9210283160209656
1.0	8390000.0	8400000.0	1.0	1.7311477661132812	0.7815679311752319
1.0	8400000.0	8410000.0	1.0	1.7738544940948486	0.911979079246521
1.0	8430000.0	8440000.0	1.0	1.8855323791503906	1.0254946947097778
1.0	8440000.0	8450000.0	1.0	1.6815955638885498	0.8263602256774902
1.0	8480000.0	8490000.0	2.0	1.66872239112854	0.8440533876419067
1.0	8520000.0	8530000.0	3.0	1.7054188251495361	0.8475157022476196
1.0	8570000.0	8580000.0	1.0	1.6297359466552734	0.7671253085136414
1.0	8620000.0	8630000.0	1.0	1.3295170068740845	0.4575810432434082
1.0	8630000.0	8640000.0	2.0	1.264663577079773	0.40957435965538025
1.0	8640000.0	8650000.0	3.0	1.2827621698379517	0.42363816499710083
1.0	8690000.0	8700000.0	1.0	1.2994340658187866	0.43961840867996216
1.0	8720000.0	8730000.0	0.0	1.352346420288086	0.4954911172389984
1.0	8790000.0	8800000.0	1.0	1.356376051902771	0.4753410220146179
1.0	8870000.0	8880000.0	4.0	1.529226303100586	0.5952295660972595
1.0	8880000.0	8890000.0	3.0	1.6332229375839233	0.7666268348693848
1.0	8940000.0	8950000.0	4.0	1.8625926971435547	0.9990422129631042
1.0	9060000.0	9070000.0	0.0	2.0676937103271484	1.1566190719604492
1.0	9070000.0	9080000.0	1.0	2.2549784183502197	1.17824387550354
1.0	9090000.0	9100000.0	1.0	2.12725830078125	1.0718051195144653
1.0	9100000.0	9110000.0	1.0	1.882369041442871	1.0068209171295166
1.0	9220000.0	9230000.0	1.0	1.961618423461914	1.0660380125045776
1.0	9250000.0	9260000.0	2.0	2.0373053550720215	1.158730149269104
1.0	9280000.0	9290000.0	2.0	2.0051066875457764	1.0881233215332031
1.0	9340000.0	9350000.0	1.0	2.2548699378967285	1.1245145797729492
1.0	9370000.0	9380000.0	2.0	2.003933906555176	1.070063591003418
1.0	9430000.0	9440000.0	1.0	1.8781311511993408	0.8651739358901978
1.0	9450000.0	9460000.0	5.0	2.3244576454162598	1.1546827554702759
1.0	9590000.0	9600000.0	1.0	1.6502065658569336	0.7638594508171082
1.0	9610000.0	9620000.0	2.0	1.4578354358673096	0.5700907707214355
1.0	9640000.0	9650000.0	1.0	1.6984889507293701	0.7865096926689148
1.0	9690000.0	9700000.0	0.0	2.48768949508667	1.3221403360366821
1.0	9700000.0	9710000.0	3.0	2.2426538467407227	1.2218687534332275
1.0	9760000.0	9770000.0	4.0	2.2340545654296875	1.2464936971664429
1.0	9770000.0	9780000.0	3.0	2.512813091278076	1.254111647605896
1.0	9860000.0	9870000.0	2.0	1.661760687828064	0.7434684634208679
1.0	9920000.0	9930000.0	3.0	1.538853406906128	0.6792126297950745
1.0	9930000.0	9940000.0	3.0	1.6163527965545654	0.7626844644546509
1.0	9940000.0	9950000.0	2.0	1.7213239669799805	0.8686531782150269
1.0	10090000.0	10100000.0	2.0	1.5419524908065796	0.8207805752754211
1.0	10230000.0	10240000.0	1.0	1.382921576499939	0.5237027406692505
1.0	10260000.0	10270000.0	0.0	1.7834491729736328	0.9215357899665833
1.0	10270000.0	10280000.0	3.0	1.2676304578781128	0.4229816794395447
1.0	10330000.0	10340000.0	1.0	1.287453532218933	0.4172436594963074
1.0	10390000.0	10400000.0	2.0	1.2220160961151123	0.37478023767471313
1.0	10450000.0	10460000.0	0.0	2.089517831802368	1.7604764699935913
1.0	10470000.0	10480000.0	1.0	1.3540544509887695	0.4969290792942047
1.0	10590000.0	10600000.0	1.0	1.4095327854156494	0.549777626991272
1.0	10610000.0	10620000.0	1.0	1.5696607828140259	0.7000093460083008
1.0	10720000.0	10730000.0	1.0	2.0573830604553223	1.1779825687408447
1.0	10770000.0	10780000.0	3.0	2.1276803016662598	1.2491066455841064
1.0	10830000.0	10840000.0	4.0	1.989672303199768	1.1231799125671387
1.0	10850000.0	10860000.0	5.0	1.8295164108276367	0.979442298412323
1.0	10910000.0	10920000.0	2.0	2.4427995681762695	1.2290685176849365
1.0	10930000.0	10940000.0	0.0	2.721691370010376	1.4026905298233032
1.0	10970000.0	10980000.0	5.0	2.411715269088745	1.3746699094772339
1.0	11000000.0	11010000.0	3.0	2.4037935733795166	1.3900845050811768
1.0	11090000.0	11100000.0	1.0	1.619309663772583	0.734550952911377
1.0	11160000.0	11170000.0	0.0	1.2967455387115479	0.4402546286582947
1.0	11200000.0	11210000.0	1.0	1.2522270679473877	0.4003571569919586
1.0	11270000.0	11280000.0	0.0	1.410172939300537	0.5353713631629944
1.0	11290000.0	11300000.0	2.0	1.3494184017181396	0.4874219000339508
1.0	11350000.0	11360000.0	0.0	1.5479342937469482	0.684883713722229
1.0	11360000.0	11370000.0	1.0	1.6547298431396484	0.8008166551589966
1.0	11370000.0	11380000.0	3.0	1.8679020404815674	1.0147994756698608
1.0	11400000.0	11410000.0	2.0	1.8162071704864502	0.960556149482727
1.0	11450000.0	11460000.0	2.0	2.276756763458252	1.2686210870742798
1.0	11510000.0	11520000.0	2.0	2.118215560913086	1.2387982606887817
1.0	11770000.0	11780000.0	2.0	1.9018640518188477	1.0387872457504272
1.0	11800000.0	11810000.0	1.0	1.7136385440826416	0.8662370443344116
1.0	11850000.0	11860000.0	0.0	1.5598102807998657	0.7015168070793152
1.0	11890000.0	11900000.0	1.0	1.7156751155853271	0.837649941444397
1.0	11900000.0	11910000.0	0.0	1.4634076356887817	0.5809409022331238
1.0	12000000.0	12010000.0	1.0	1.72812819480896	0.7951133847236633
1.0	12050000.0	12060000.0	1.0	1.6016813516616821	0.7097123265266418
1.0	12080000.0	12090000.0	2.0	1.6955811977386475	0.8169102668762207
1.0	12130000.0	12140000.0	5.0	2.798943281173706	1.420046091079712
1.0	12170000.0	12180000.0	1.0	2.507978916168213	1.2343600988388062
1.0	12180000.0	12190000.0	4.0	2.2134268283843994	1.2415491342544556
1.0	12330000.0	12340000.0	1.0	1.463693380355835	0.5612034797668457
1.0	12350000.0	12360000.0	3.0	1.3697692155838013	0.4870844781398773
1.0	12360000.0	12370000.0	2.0	1.4571641683578491	0.5624305605888367
1.0	12390000.0	12400000.0	1.0	1.351793885231018	0.474738746881485
1.0	12410000.0	12420000.0	0.0	1.371016263961792	0.4863329827785492
1.0	12540000.0	12550000.0	3.0	1.4427746534347534	0.5759450197219849
1.0	12560000.0	12570000.0	0.0	1.813978910446167	0.8950737714767456
1.0	12650000.0	12660000.0	2.0	2.1150078773498535	1.1902629137039185
1.0	12700000.0	12710000.0	2.0	2.56174635887146	1.2643163204193115
1.0	12740000.0	12750000.0	3.0	2.0853090286254883	1.0247927904129028
1.0	12770000.0	12780000.0	3.0	2.1875712871551514	1.211116075515747
1.0	12810000.0	12820000.0	1.0	2.0950872898101807	0.9878358840942383
1.0	12860000.0	12870000.0	4.0	1.7520277500152588	0.7558445930480957
1.0	13840000.0	13850000.0	2.0	1.9606949090957642	0.9334040880203247
1.0	13900000.0	13910000.0	0.0	2.304159641265869	1.122385025024414
1.0	13960000.0	13970000.0	1.0	1.962066888809204	0.9299737215042114
1.0	13980000.0	13990000.0	1.0	1.6767994165420532	0.7978724241256714
1.0	14050000.0	14060000.0	3.0	1.6843268871307373	0.7020928859710693
1.0	14070000.0	14080000.0	3.0	1.556535005569458	1.1613658666610718
1.0	14150000.0	14160000.0	0.0	1.9617055654525757	1.0194686651229858
1.0	14170000.0	14180000.0	2.0	2.0194623470306396	0.9372707605361938
1.0	14190000.0	14200000.0	1.0	2.0286009311676025	0.9704238772392273
1.0	14200000.0	14210000.0	1.0	2.140023708343506	1.015928030014038
1.0	14210000.0	14220000.0	2.0	1.8758653402328491	0.8392490148544312
1.0	14300000.0	14310000.0	0.0	1.6157982349395752	0.705846905708313
1.0	14310000.0	14320000.0	0.0	1.5622445344924927	0.6430314183235168
1.0	14330000.0	14340000.0	1.0	1.5580682754516602	0.6086174249649048
1.0	14350000.0	14360000.0	0.0	1.6623986959457397	0.7199880480766296
1.0	14360000.0	14370000.0	0.0	1.7413270473480225	0.7542400360107422
1.0	14380000.0	14390000.0	2.0	1.725442886352539	0.7360333204269409
1.0	14410000.0	14420000.0	0.0	1.5895484685897827	0.6536393165588379
1.0	14430000.0	14440000.0	2.0	1.6593891382217407	0.770012378692627
1.0	14470000.0	14480000.0	4.0	1.7663606405258179	0.7613352537155151
1.0	14510000.0	14520000.0	2.0	1.7953224182128906	0.7930980324745178
1.0	14590000.0	14600000.0	1.0	2.051788330078125	1.0653448104858398
1.0	14660000.0	14670000.0	4.0	1.9788421392440796	0.9123378992080688
1.0	14690000.0	14700000.0	4.0	1.9826968908309937	1.0275866985321045
1.0	14860000.0	14870000.0	2.0	1.6834595203399658	0.7957569360733032
1.0	14900000.0	14910000.0	0.0	1.9398905038833618	0.9420911073684692
1.0	14950000.0	14960000.0	4.0	1.6507171392440796	0.7939555048942566
1.0	14990000.0	15000000.0	1.0	1.8175150156021118	0.9214656949043274
1.0	15000000.0	15010000.0	2.0	1.9096981287002563	0.9105178713798523
1.0	15100000.0	15110000.0	0.0	1.9467999935150146	0.9710091352462769
1.0	15160000.0	15170000.0	5.0	1.9329321384429932	0.9082647562026978
1.0	15180000.0	15190000.0	2.0	1.880267858505249	0.8849127888679504
1.0	15200000.0	15210000.0	1.0	1.9149444103240967	0.9493038058280945
1.0	15330000.0	15340000.0	3.0	1.8423430919647217	0.9587934613227844
1.0	15520000.0	15530000.0	3.0	1.9445602893829346	0.8978952169418335
1.0	15580000.0	15590000.0	1.0	1.7010444402694702	0.8189899325370789
1.0	15600000.0	15610000.0	1.0	1.863008737564087	1.001105546951294
1.0	15610000.0	15620000.0	2.0	2.1049416065216064	1.0046206712722778
1.0	15660000.0	15670000.0	0.0	1.8327083587646484	0.9793493151664734
1.0	15680000.0	15690000.0	0.0	1.8364346027374268	0.9798707962036133
1.0	15740000.0	15750000.0	2.0	1.65793776512146	0.8157431483268738
1.0	15810000.0	15820000.0	0.0	1.3850034475326538	0.5179082751274109
1.0	15890000.0	15900000.0	0.0	1.3139986991882324	0.44785746932029724
1.0	15910000.0	15920000.0	0.0	1.7838510274887085	0.9086318016052246
1.0	15920000.0	15930000.0	2.0	1.6340032815933228	0.7676131725311279
1.0	15990000.0	16000000.0	1.0	1.3800932168960571	0.497855007648468
1.0	16060000.0	16070000.0	1.0	1.8364436626434326	0.9571111798286438
1.0	16170000.0	16180000.0	1.0	2.1970996856689453	1.9241262674331665
1.0	16220000.0	16230000.0	1.0	1.3538196086883545	0.4894340932369232
1.0	16240000.0	16250000.0	2.0	1.3650611639022827	0.49029555916786194
1.0	16340000.0	16350000.0	2.0	2.1276309490203857	1.2480061054229736
1.0	16380000.0	16390000.0	2.0	2.040724992752075	1.1154065132141113
1.0	16390000.0	16400000.0	3.0	2.16460919380188	1.2787377834320068
1.0	16400000.0	16410000.0	1.0	2.0966103076934814	1.1967930793762207
1.0	16440000.0	16450000.0	2.0	2.082080125808716	1.207329511642456
1.0	16510000.0	16520000.0	3.0	2.0428309440612793	1.158456802368164
1.0	16540000.0	16550000.0	6.0	1.793935775756836	0.9361674189567566
1.0	16570000.0	16580000.0	3.0	1.4214515686035156	0.5646771192550659
1.0	16660000.0	16670000.0	1.0	1.5567415952682495	0.6074032783508301
1.0	16940000.0	16950000.0	3.0	1.202567458152771	0.3615277409553528
1.0	17020000.0	17030000.0	0.0	1.9676427841186523	1.0717267990112305
1.0	17030000.0	17040000.0	1.0	1.8060153722763062	0.9619472622871399
1.0	17250000.0	17260000.0	0.0	1.8487446308135986	0.9924433827400208
1.0	17280000.0	17290000.0	3.0	1.43813157081604	0.5729085206985474
1.0	17340000.0	17350000.0	0.0	1.5625301599502563	0.7036957740783691
1.0	17360000.0	17370000.0	1.0	1.4624332189559937	0.5491160750389099
1.0	17390000.0	17400000.0	4.0	1.7157914638519287	0.8585635423660278
1.0	17400000.0	17410000.0	1.0	1.6491979360580444	0.78514564037323
1.0	17530000.0	17540000.0	1.0	2.6530420780181885	1.3760930299758911
1.0	17590000.0	17600000.0	2.0	2.739147663116455	1.3758949041366577
1.0	17890000.0	17900000.0	2.0	2.0939810276031494	1.2255096435546875
1.0	17940000.0	17950000.0	0.0	2.4240221977233887	1.2014548778533936
1.0	17950000.0	17960000.0	4.0	2.0502660274505615	0.967323899269104
1.0	18080000.0	18090000.0	2.0	2.582857847213745	1.3232765197753906
1.0	18090000.0	18100000.0	2.0	2.701962947845459	1.3554381132125854
1.0	18270000.0	18280000.0	0.0	2.3625166416168213	1.1509525775909424
1.0	18300000.0	18310000.0	4.0	2.0674915313720703	1.0238614082336426
1.0	18320000.0	18330000.0	1.0	2.0723347663879395	1.0186189413070679
1.0	18340000.0	18350000.0	2.0	2.343958616256714	1.14378023147583
1.0	18360000.0	18370000.0	0.0	2.109462022781372	1.005423903465271
1.0	18400000.0	18410000.0	1.0	2.1284916400909424	1.0608783960342407
1.0	18460000.0	18470000.0	0.0	1.8639352321624756	0.8953898549079895
1.0	18500000.0	18510000.0	5.0	2.051987886428833	1.1590771675109863
1.0	18520000.0	18530000.0	0.0	2.2466886043548584	1.123734712600708
1.0	18640000.0	18650000.0	2.0	2.1471426486968994	1.1409764289855957
1.0	18650000.0	18660000.0	2.0	2.1556081771850586	1.0351765155792236
1.0	18700000.0	18710000.0	3.0	2.1064956188201904	1.0771749019622803
1.0	18730000.0	18740000.0	3.0	2.783764362335205	1.3904340267181396
1.0	18800000.0	18810000.0	0.0	2.657748222351074	1.3080438375473022
1.0	18810000.0	18820000.0	4.0	2.490504741668701	1.2889268398284912
1.0	18820000.0	18830000.0	2.0	2.391045093536377	1.2493880987167358
1.0	18840000.0	18850000.0	3.0	2.0729546546936035	1.104753851890564
1.0	18870000.0	18880000.0	1.0	2.5615475177764893	1.2703667879104614
1.0	18930000.0	18940000.0	1.0	2.521540880203247	1.2636182308197021
1.0	19020000.0	19030000.0	3.0	2.4638242721557617	1.2544796466827393
1.0	19090000.0	19100000.0	0.0	2.2999014854431152	1.1752628087997437
1.0	19100000.0	19110000.0	1.0	2.376323699951172	1.2721717357635498
1.0	19150000.0	19160000.0	0.0	2.400460720062256	1.1776964664459229
1.0	19160000.0	19170000.0	3.0	2.4629478454589844	1.216653823852539
1.0	19170000.0	19180000.0	2.0	2.0855374336242676	1.0573338270187378
1.0	19220000.0	19230000.0	2.0	1.73159658908844	0.9133872985839844
1.0	19230000.0	19240000.0	2.0	1.4745347499847412	0.6142084002494812
1.0	19330000.0	19340000.0	1.0	2.178994655609131	1.1188671588897705
1.0	19340000.0	19350000.0	4.0	1.7961887121200562	0.8687844276428223
1.0	19390000.0	19400000.0	3.0	1.943984031677246	1.0756680965423584
1.0	19460000.0	19470000.0	0.0	1.2649643421173096	0.4113461971282959
1.0	19520000.0	19530000.0	2.0	1.2022318840026855	0.3612098693847656
1.0	19540000.0	19550000.0	1.0	1.218851089477539	0.37333419919013977
1.0	19590000.0	19600000.0	1.0	1.295054316520691	0.42323535680770874
1.0	19630000.0	19640000.0	1.0	1.461637020111084	0.6165488958358765
1.0	19710000.0	19720000.0	1.0	1.635576605796814	0.7795253396034241
1.0	19720000.0	19730000.0	1.0	1.761216163635254	0.9014848470687866
1.0	19820000.0	19830000.0	1.0	1.799826979637146	0.8219159841537476
1.0	19830000.0	19840000.0	1.0	1.7877206802368164	0.8240350484848022
1.0	19840000.0	19850000.0	1.0	2.059260368347168	0.9638599157333374
1.0	19970000.0	19980000.0	0.0	1.8465083837509155	0.9600297212600708
1.0	20070000.0	20080000.0	1.0	1.7405240535736084	0.8482280969619751
1.0	20140000.0	20150000.0	4.0	2.6947669982910156	1.3459879159927368
1.0	20190000.0	20200000.0	2.0	2.3259289264678955	1.1843868494033813
1.0	20290000.0	20300000.0	3.0	2.2046899795532227	1.0588306188583374
1.0	20340000.0	20350000.0	1.0	1.8590351343154907	0.9921169281005859
1.0	20360000.0	20370000.0	0.0	2.406928300857544	1.209023118019104
1.0	20410000.0	20420000.0	4.0	2.027566909790039	1.0283727645874023
1.0	20450000.0	20460000.0	2.0	2.0546071529388428	0.9628103375434875
1.0	20500000.0	20510000.0	3.0	2.0523359775543213	1.0148003101348877
1.0	20540000.0	20550000.0	1.0	1.8776861429214478	1.0052725076675415
1.0	20570000.0	20580000.0	1.0	2.2724671363830566	1.1046791076660156
1.0	20580000.0	20590000.0	3.0	2.0237131118774414	0.9795777201652527
1.0	20640000.0	20650000.0	4.0	2.399825096130371	1.2394849061965942
1.0	20650000.0	20660000.0	0.0	2.0320706367492676	1.0615195035934448
1.0	20670000.0	20680000.0	2.0	2.1735594272613525	1.0374218225479126
1.0	20680000.0	20690000.0	0.0	2.271254301071167	1.2397843599319458
1.0	20790000.0	20800000.0	2.0	2.0331997871398926	1.148226022720337
1.0	20800000.0	20810000.0	2.0	2.059523820877075	1.0528489351272583
1.0	20880000.0	20890000.0	1.0	2.101497173309326	1.2186529636383057
1.0	21160000.0	21170000.0	3.0	1.2780897617340088	0.41512519121170044
1.0	21200000.0	21210000.0	1.0	1.2634116411209106	0.4021683633327484
1.0	21270000.0	21280000.0	1.0	1.237889289855957	0.3861778974533081
1.0	21290000.0	21300000.0	1.0	1.317117691040039	0.4510185122489929
1.0	21330000.0	21340000.0	0.0	1.2788749933242798	0.41692885756492615
1.0	21360000.0	21370000.0	2.0	1.315856695175171	0.45848721265792847
1.0	21410000.0	21420000.0	2.0	1.172282338142395	0.34195414185523987
1.0	21430000.0	21440000.0	2.0	1.3199764490127563	0.4396725296974182
1.0	21460000.0	21470000.0	1.0	1.4346106052398682	0.5415321588516235
1.0	21470000.0	21480000.0	1.0	1.3615602254867554	0.49344414472579956
1.0	21500000.0	21510000.0	1.0	1.4833347797393799	0.6511582732200623
1.0	21570000.0	21580000.0	1.0	1.6437633037567139	0.7617912292480469
1.0	21610000.0	21620000.0	1.0	1.7889528274536133	0.9486241340637207
1.0	21690000.0	21700000.0	3.0	1.6659491062164307	0.7994059324264526
1.0	21830000.0	21840000.0	3.0	2.073513984680176	1.190471887588501
1.0	21860000.0	21870000.0	3.0	2.131770610809326	1.2421246767044067
1.0	21930000.0	21940000.0	4.0	1.9119536876678467	1.041844129562378
1.0	21950000.0	21960000.0	0.0	1.9566148519515991	1.1047642230987549
1.0	22000000.0	22010000.0	1.0	1.3947066068649292	0.5248858332633972
1.0	22050000.0	22060000.0	0.0	1.402001976966858	0.5082339644432068
1.0	22060000.0	22070000.0	0.0	1.4321380853652954	0.5321215391159058
1.0	22070000.0	22080000.0	1.0	1.366150975227356	0.48190003633499146
1.0	22090000.0	22100000.0	1.0	1.6203006505966187	0.7571741342544556
1.0	22130000.0	22140000.0	3.0	2.0995700359344482	1.1115515232086182
1.0	22200000.0	22210000.0	1.0	2.982609272003174	1.4439690113067627
1.0	22230000.0	22240000.0	0.0	2.425474166870117	1.2283155918121338
1.0	22240000.0	22250000.0	2.0	2.0990564823150635	1.08583664894104
1.0	22270000.0	22280000.0	2.0	1.9667446613311768	1.0440285205841064
1.0	22640000.0	22650000.0	1.0	2.2195677757263184	1.2557525634765625
1.0	22700000.0	22710000.0	4.0	2.3256421089172363	1.1503188610076904
1.0	22730000.0	22740000.0	0.0	2.259758472442627	1.0961261987686157
1.0	22760000.0	22770000.0	3.0	1.7209440469741821	0.7297295331954956
1.0	22770000.0	22780000.0	1.0	1.7934421300888062	0.9628941416740417
1.0	22790000.0	22800000.0	0.0	1.5341322422027588	0.6434230804443359
1.0	22800000.0	22810000.0	1.0	1.3987022638320923	0.5064532160758972
1.0	22840000.0	22850000.0	5.0	1.5113060474395752	0.6225179433822632
1.0	23070000.0	23080000.0	4.0	1.9327380657196045	0.9435932040214539
1.0	23080000.0	23090000.0	3.0	2.137406349182129	1.1011078357696533
1.0	23120000.0	23130000.0	2.0	2.025700092315674	1.1551036834716797
1.0	23140000.0	23150000.0	4.0	1.921761155128479	1.0261187553405762
1.0	23190000.0	23200000.0	1.0	1.905450463294983	0.9275703430175781
1.0	23290000.0	23300000.0	0.0	1.884107232093811	1.020285725593567
1.0	23330000.0	23340000.0	2.0	1.9860866069793701	1.10239577293396
1.0	23410000.0	23420000.0	2.0	1.5065256357192993	0.6406835317611694
1.0	23560000.0	23570000.0	1.0	1.9054250717163086	0.9924880862236023
1.0	23620000.0	23630000.0	0.0	1.357956886291504	0.4741887152194977
1.0	23650000.0	23660000.0	1.0	1.2781492471694946	0.4158549904823303
1.0	23660000.0	23670000.0	1.0	1.232951283454895	0.384338915348053
1.0	23690000.0	23700000.0	1.0	2.064612627029419	1.635104775428772
1.0	23700000.0	23710000.0	3.0	1.3977690935134888	0.5051580667495728
1.0	23740000.0	23750000.0	2.0	1.4957605600357056	0.74411541223526
1.0	23770000.0	23780000.0	1.0	1.4377024173736572	0.5844656229019165
1.0	23800000.0	23810000.0	0.0	1.654280424118042	0.8083598017692566
1.0	23810000.0	23820000.0	1.0	1.6874803304672241	0.8289660215377808
1.0	23850000.0	23860000.0	3.0	2.223043918609619	1.274543046951294
1.0	23870000.0	23880000.0	0.0	1.853501558303833	0.9764753580093384
1.0	23890000.0	23900000.0	0.0	2.1973042488098145	1.137037754058838
1.0	23920000.0	23930000.0	1.0	2.008625030517578	1.1336586475372314
1.0	23930000.0	23940000.0	3.0	2.188721179962158	1.2265955209732056
1.0	23950000.0	23960000.0	3.0	2.1147689819335938	1.0133702754974365
1.0	24020000.0	24030000.0	1.0	1.5395621061325073	0.6696740984916687
1.0	24100000.0	24110000.0	4.0	1.8625329732894897	1.2951244115829468
1.0	24120000.0	24130000.0	1.0	1.6373131275177002	0.7229388952255249
1.0	24140000.0	24150000.0	2.0	1.378109097480774	0.4950791001319885
1.0	24250000.0	24260000.0	2.0	1.8276548385620117	0.966119110584259
1.0	24290000.0	24300000.0	0.0	1.1302683353424072	0.32161635160446167
1.0	24360000.0	24370000.0	2.0	1.6959044933319092	0.7498385906219482
1.0	24410000.0	24420000.0	3.0	2.558257818222046	1.2936755418777466
1.0	24450000.0	24460000.0	4.0	2.3455519676208496	1.2304083108901978
1.0	24510000.0	24520000.0	1.0	2.297147512435913	1.2842113971710205
1.0	24570000.0	24580000.0	2.0	2.2201075553894043	1.0960568189620972
1.0	24630000.0	24640000.0	2.0	1.9765173196792603	1.1083009243011475
1.0	24700000.0	24710000.0	2.0	1.4729444980621338	0.6010802984237671
1.0	24750000.0	24760000.0	3.0	1.4970895051956177	0.5917214751243591
1.0	24900000.0	24910000.0	1.0	2.1439459323883057	1.1211912631988525
1.0	24910000.0	24920000.0	1.0	2.07308292388916	1.1866936683654785
1.0	24930000.0	24940000.0	1.0	1.9793250560760498	1.1010844707489014
1.0	24940000.0	24950000.0	1.0	1.9249194860458374	0.9810602068901062
1.0	25040000.0	25050000.0	6.0	1.8765833377838135	1.0075324773788452
1.0	25060000.0	25070000.0	1.0	1.8700182437896729	0.9998229742050171
1.0	25090000.0	25100000.0	2.0	1.540777325630188	0.6706559062004089
1.0	25120000.0	25130000.0	3.0	1.5677481889724731	0.6453449726104736
1.0	25130000.0	25140000.0	0.0	1.4874649047851562	0.5581365823745728
1.0	25240000.0	25250000.0	2.0	2.4579684734344482	1.454813003540039
1.0	25260000.0	25270000.0	1.0	2.9153594970703125	1.5377476215362549
1.0	25340000.0	25350000.0	4.0	2.6803650856018066	1.316615104675293
1.0	25390000.0	25400000.0	1.0	2.611569881439209	1.385585904121399
1.0	25440000.0	25450000.0	5.0	2.0633938312530518	1.1298108100891113
1.0	25450000.0	25460000.0	1.0	2.0872340202331543	1.1067566871643066
1.0	25470000.0	25480000.0	2.0	2.0606322288513184	1.0692503452301025
1.0	25550000.0	25560000.0	1.0	2.1274971961975098	2.0170140266418457
1.0	25570000.0	25580000.0	0.0	1.7286885976791382	1.2445080280303955
1.0	25580000.0	25590000.0	1.0	1.207553744316101	0.3649631440639496
1.0	26020000.0	26030000.0	4.0	1.7941280603408813	0.9516984224319458
1.0	26070000.0	26080000.0	2.0	1.7514817714691162	0.8932300806045532
1.0	26080000.0	26090000.0	1.0	1.6078917980194092	0.7377543449401855
1.0	26150000.0	26160000.0	1.0	1.38076651096344	0.5163436532020569
1.0	26200000.0	26210000.0	0.0	1.5421645641326904	0.6914113163948059
1.0	26320000.0	26330000.0	1.0	1.7848469018936157	0.9530906677246094
1.0	26330000.0	26340000.0	4.0	2.001478910446167	1.137154221534729
1.0	26360000.0	26370000.0	3.0	2.240670680999756	1.2909446954727173
1.0	26370000.0	26380000.0	1.0	2.1091747283935547	1.1906574964523315
1.0	26390000.0	26400000.0	3.0	2.0545437335968018	1.183889627456665
1.0	26420000.0	26430000.0	1.0	2.0537126064300537	1.1554620265960693
1.0	26460000.0	26470000.0	0.0	1.8066518306732178	0.8430191874504089
1.0	26480000.0	26490000.0	1.0	2.446730375289917	1.2718538045883179
1.0	26500000.0	26510000.0	4.0	1.9821211099624634	0.912216067314148
1.0	26510000.0	26520000.0	0.0	2.0801455974578857	0.977432906627655
1.0	26550000.0	26560000.0	2.0	1.8361927270889282	0.9642412066459656
1.0	26790000.0	26800000.0	2.0	1.6230560541152954	0.9126895070075989
1.0	26820000.0	26830000.0	2.0	1.6670827865600586	0.6985297799110413
1.0	26840000.0	26850000.0	3.0	2.003416061401367	1.1330220699310303
1.0	27020000.0	27030000.0	2.0	1.8719279766082764	1.2656234502792358
1.0	27100000.0	27110000.0	0.0	1.6276788711547852	0.7702509164810181
1.0	27120000.0	27130000.0	5.0	1.4540903568267822	0.601752758026123
1.0	27260000.0	27270000.0	1.0	1.7182413339614868	0.7429019808769226
1.0	27270000.0	27280000.0	1.0	1.9350935220718384	0.9209145307540894
1.0	27310000.0	27320000.0	2.0	2.6941466331481934	1.3755263090133667
1.0	27380000.0	27390000.0	4.0	1.9283593893051147	1.0618889331817627
1.0	27450000.0	27460000.0	2.0	1.7817999124526978	0.8409894704818726
1.0	27730000.0	27740000.0	1.0	1.7231231927871704	0.8611381649971008
1.0	27940000.0	27950000.0	2.0	2.2672648429870605	1.3001835346221924
1.0	27950000.0	27960000.0	2.0	2.2366814613342285	1.1611855030059814
1.0	28020000.0	28030000.0	2.0	2.0167617797851562	0.9818944931030273
1.0	28060000.0	28070000.0	3.0	1.3662164211273193	0.47860559821128845
1.0	28100000.0	28110000.0	2.0	1.4644222259521484	0.5932690501213074
1.0	28280000.0	28290000.0	1.0	1.8156585693359375	1.1148499250411987
1.0	28320000.0	28330000.0	1.0	1.282521367073059	0.4167042374610901
1.0	28330000.0	28340000.0	0.0	1.240133285522461	0.38665834069252014
1.0	28360000.0	28370000.0	3.0	1.194456696510315	0.35512977838516235
1.0	28380000.0	28390000.0	0.0	1.3162503242492676	0.442070335149765
1.0	28400000.0	28410000.0	1.0	1.2828748226165771	0.4158496856689453
1.0	28430000.0	28440000.0	2.0	1.7035776376724243	0.8285072445869446
1.0	28490000.0	28500000.0	1.0	1.7426567077636719	0.8846155405044556
1.0	28500000.0	28510000.0	1.0	2.1921870708465576	1.1784703731536865
1.0	28540000.0	28550000.0	1.0	1.5577309131622314	0.617172360420227
1.0	28550000.0	28560000.0	3.0	2.1382369995117188	1.9646568298339844
1.0	28610000.0	28620000.0	3.0	1.8835341930389404	0.9799922108650208
1.0	28620000.0	28630000.0	2.0	2.0548481941223145	1.0048953294754028
1.0	28650000.0	28660000.0	1.0	1.8832037448883057	1.2998769283294678
1.0	28720000.0	28730000.0	2.0	1.3482811450958252	0.4739071726799011
1.0	28740000.0	28750000.0	1.0	1.3478118181228638	0.4845546782016754
1.0	28760000.0	28770000.0	2.0	1.2986199855804443	0.4328099191188812
1.0	28780000.0	28790000.0	0.0	1.3788951635360718	0.48864713311195374
1.0	28790000.0	28800000.0	0.0	1.3585381507873535	0.47578805685043335
1.0	28830000.0	28840000.0	4.0	1.7912204265594482	1.0832087993621826
1.0	28850000.0	28860000.0	1.0	1.6723600625991821	0.710606575012207
1.0	28940000.0	28950000.0	2.0	1.3753159046173096	0.48472651839256287
1.0	29040000.0	29050000.0	1.0	1.5163403749465942	0.652777910232544
1.0	29050000.0	29060000.0	1.0	1.7501137256622314	0.8424334526062012
1.0	29070000.0	29080000.0	0.0	1.3801566362380981	0.5045973062515259
1.0	29090000.0	29100000.0	2.0	1.3442671298980713	0.46438026428222656
1.0	29110000.0	29120000.0	1.0	1.9352991580963135	0.9957782626152039
1.0	29120000.0	29130000.0	1.0	2.03767991065979	1.1548781394958496
1.0	29150000.0	29160000.0	6.0	1.9780327081680298	1.0988693237304688
1.0	29160000.0	29170000.0	2.0	1.9900728464126587	1.1225650310516357
1.0	29170000.0	29180000.0	2.0	2.097228527069092	1.0635079145431519
1.0	29250000.0	29260000.0	0.0	1.7231630086898804	0.8561501502990723
1.0	29270000.0	29280000.0	2.0	1.5098077058792114	0.628104567527771
1.0	29460000.0	29470000.0	1.0	1.8604402542114258	0.9643458127975464
1.0	29550000.0	29560000.0	2.0	1.7004306316375732	0.7433189153671265
1.0	29580000.0	29590000.0	6.0	2.414233922958374	1.273713231086731
1.0	29650000.0	29660000.0	1.0	2.570629119873047	1.267399549484253
1.0	29690000.0	29700000.0	2.0	2.8318755626678467	1.3834855556488037
1.0	29710000.0	29720000.0	2.0	2.5711934566497803	1.3272933959960938
1.0	29720000.0	29730000.0	2.0	2.2353289127349854	1.0757826566696167
1.0	29750000.0	29760000.0	2.0	2.6502108573913574	1.346925139427185
1.0	30020000.0	30030000.0	0.0	1.0707225799560547	0.30853143334388733
1.0	30310000.0	30320000.0	4.0	2.709813356399536	1.3668898344039917
1.0	30370000.0	30380000.0	1.0	2.5366811752319336	1.2832682132720947
1.0	30380000.0	30390000.0	3.0	2.5112805366516113	1.2968504428863525
1.0	30470000.0	30480000.0	2.0	2.9514355659484863	1.439005732536316
1.0	30490000.0	30500000.0	2.0	2.717589855194092	1.3694288730621338
1.0	30550000.0	30560000.0	6.0	2.566016435623169	1.3171799182891846
1.0	30570000.0	30580000.0	1.0	2.8683109283447266	1.4157392978668213
1.0	30630000.0	30640000.0	2.0	2.3869194984436035	1.2476904392242432
1.0	30680000.0	30690000.0	2.0	1.9781389236450195	0.9111913442611694
1.0	30720000.0	30730000.0	1.0	2.629312038421631	1.3236408233642578
1.0	30760000.0	30770000.0	1.0	2.2936134338378906	1.2080457210540771
1.0	30790000.0	30800000.0	2.0	2.517326831817627	1.2385934591293335
1.0	30950000.0	30960000.0	3.0	1.9754106998443604	1.0548652410507202
1.0	31040000.0	31050000.0	0.0	2.238237142562866	1.0809168815612793
1.0	31070000.0	31080000.0	3.0	2.4932804107666016	1.2486295700073242
1.0	31080000.0	31090000.0	1.0	2.2225875854492188	1.1313979625701904
1.0	31100000.0	31110000.0	4.0	2.1386289596557617	1.0895516872406006
1.0	31180000.0	31190000.0	1.0	2.1353275775909424	1.185866355895996
1.0	31400000.0	31410000.0	1.0	1.554877519607544	0.6988747119903564
1.0	31420000.0	31430000.0	2.0	1.3720076084136963	0.49248021841049194
1.0	31500000.0	31510000.0	1.0	1.3459875583648682	0.4817535877227783
1.0	31580000.0	31590000.0	0.0	2.0418848991394043	1.1283843517303467
1.0	31600000.0	31610000.0	1.0	2.0163803100585938	1.0120198726654053
1.0	31710000.0	31720000.0	1.0	2.1515815258026123	1.1341880559921265
1.0	31720000.0	31730000.0	4.0	1.6381851434707642	0.7121787071228027
1.0	31760000.0	31770000.0	1.0	2.0343358516693115	1.8410898447036743
1.0	31800000.0	31810000.0	6.0	1.34913969039917	0.46239328384399414
1.0	31810000.0	31820000.0	2.0	1.4082379341125488	0.5011260509490967
1.0	31820000.0	31830000.0	0.0	1.4084768295288086	0.5111920237541199
1.0	31850000.0	31860000.0	1.0	2.1354141235351562	1.2285239696502686
1.0	31880000.0	31890000.0	0.0	2.1601805686950684	1.1124882698059082
1.0	31900000.0	31910000.0	1.0	2.210810899734497	1.0699352025985718
1.0	32010000.0	32020000.0	2.0	2.1217901706695557	1.073569655418396
1.0	32060000.0	32070000.0	1.0	1.8730535507202148	0.842348575592041
1.0	32190000.0	32200000.0	0.0	1.69734787940979	0.8152249455451965
1.0	32200000.0	32210000.0	5.0	1.7531245946884155	0.8896908760070801
1.0	32220000.0	32230000.0	1.0	1.9557693004608154	1.0904096364974976
1.0	32290000.0	32300000.0	0.0	1.9860318899154663	1.122296929359436
1.0	32330000.0	32340000.0	0.0	2.051706552505493	1.0756288766860962
1.0	32400000.0	32410000.0	1.0	1.7422418594360352	0.9281286001205444
1.0	32450000.0	32460000.0	3.0	1.8588359355926514	0.9948757290840149
1.0	32600000.0	32610000.0	1.0	1.2953671216964722	0.4344872534275055
1.0	32710000.0	32720000.0	2.0	1.9039547443389893	1.1399224996566772
1.0	32720000.0	32730000.0	2.0	2.0558533668518066	1.1179733276367188
1.0	32810000.0	32820000.0	0.0	1.9271280765533447	1.0263017416000366
1.0	32930000.0	32940000.0	3.0	1.9717718362808228	1.100437879562378
1.0	32940000.0	32950000.0	3.0	1.7482054233551025	0.8804856538772583
1.0	32990000.0	33000000.0	3.0	1.7225583791732788	0.7477357983589172
1.0	33020000.0	33030000.0	0.0	1.39377760887146	0.48684054613113403
1.0	33110000.0	33120000.0	0.0	1.9071033000946045	1.572717308998108
1.0	33190000.0	33200000.0	4.0	1.7840954065322876	0.9181922078132629
1.0	33320000.0	33330000.0	2.0	1.339849591255188	0.4760932922363281
1.0	33400000.0	33410000.0	1.0	1.345996618270874	0.4824369549751282
1.0	33430000.0	33440000.0	0.0	1.8556253910064697	0.9810724258422852
1.0	33460000.0	33470000.0	2.0	1.6274410486221313	0.776511549949646
1.0	33510000.0	33520000.0	2.0	1.7101411819458008	0.8671361804008484
1.0	33540000.0	33550000.0	1.0	1.466247320175171	0.5823134779930115
1.0	33550000.0	33560000.0	0.0	1.4862639904022217	0.629977822303772
1.0	33590000.0	33600000.0	2.0	1.4760249853134155	0.6324056386947632
1.0	33680000.0	33690000.0	2.0	1.7442023754119873	0.8760346174240112
1.0	33710000.0	33720000.0	3.0	1.9060542583465576	1.0354923009872437
1.0	33770000.0	33780000.0	2.0	2.058476209640503	0.9802815318107605
1.0	33850000.0	33860000.0	2.0	1.7243560552597046	0.8599683046340942
1.0	33910000.0	33920000.0	0.0	1.6049835681915283	0.7225633859634399
1.0	33920000.0	33930000.0	1.0	1.8841125965118408	0.9857465624809265
1.0	33940000.0	33950000.0	1.0	1.2668339014053345	0.40661877393722534
1.0	33970000.0	33980000.0	1.0	1.4605928659439087	0.5497501492500305
1.0	34060000.0	34070000.0	3.0	1.6706974506378174	0.6917054057121277
1.0	34080000.0	34090000.0	0.0	1.7870476245880127	0.8614158630371094
1.0	34150000.0	34160000.0	0.0	1.7429660558700562	0.8075105547904968
1.0	34210000.0	34220000.0	2.0	1.6544697284698486	0.8743823170661926
1.0	34240000.0	34250000.0	0.0	1.8300775289535522	0.8172586560249329
1.0	34320000.0	34330000.0	0.0	1.7745710611343384	0.7673906087875366
1.0	34340000.0	34350000.0	2.0	1.712462067604065	0.8349124789237976
1.0	34380000.0	34390000.0	1.0	1.6763797998428345	0.6959041357040405
1.0	34460000.0	34470000.0	2.0	1.7937166690826416	0.7932392954826355
1.0	34470000.0	34480000.0	1.0	1.7406198978424072	0.7671282887458801
1.0	34570000.0	34580000.0	2.0	1.7835334539413452	0.7801891565322876
1.0	34600000.0	34610000.0	1.0	1.6293655633926392	0.6919748783111572
1.0	34620000.0	34630000.0	3.0	1.7663390636444092	0.8455286026000977
1.0	34650000.0	34660000.0	0.0	2.2395033836364746	1.0780372619628906
1.0	34690000.0	34700000.0	4.0	1.9264914989471436	1.0289041996002197
1.0	34720000.0	34730000.0	3.0	1.8983503580093384	0.9555608034133911
1.0	34880000.0	34890000.0	2.0	2.218618392944336	1.1744450330734253
1.0	34910000.0	34920000.0	2.0	2.6209564208984375	1.3367969989776611
1.0	35180000.0	35190000.0	0.0	2.274702787399292	1.1093685626983643
1.0	35230000.0	35240000.0	1.0	2.1893725395202637	1.153106927871704
1.0	35260000.0	35270000.0	0.0	1.7226425409317017	0.8320528268814087
1.0	35450000.0	35460000.0	1.0	1.2502429485321045	0.4035484194755554
1.0	35580000.0	35590000.0	3.0	1.5587708950042725	0.6720229387283325
1.0	35630000.0	35640000.0	0.0	1.5754495859146118	0.6214568614959717
1.0	35680000.0	35690000.0	0.0	1.5893852710723877	0.7267171144485474
1.0	35730000.0	35740000.0	0.0	1.6443803310394287	0.9296734929084778
1.0	35770000.0	35780000.0	0.0	1.2843835353851318	0.4112107753753662
1.0	35850000.0	35860000.0	1.0	1.3188002109527588	0.44499367475509644
1.0	35940000.0	35950000.0	3.0	1.279181718826294	0.4104944169521332
1.0	35950000.0	35960000.0	0.0	1.3466376066207886	0.4612136781215668
1.0	35970000.0	35980000.0	1.0	1.4082108736038208	0.5403204560279846
1.0	36000000.0	36010000.0	1.0	1.531385064125061	0.6711360812187195
1.0	36030000.0	36040000.0	4.0	1.6619020700454712	0.794910192489624
1.0	36060000.0	36070000.0	3.0	1.3239202499389648	0.4524795413017273
1.0	36080000.0	36090000.0	2.0	1.281467318534851	0.42123061418533325
1.0	36090000.0	36100000.0	0.0	1.25298273563385	0.39376428723335266
1.0	36100000.0	36110000.0	1.0	1.2207056283950806	0.38350337743759155
1.0	36110000.0	36120000.0	0.0	1.767091155052185	0.9240533113479614
1.0	36120000.0	36130000.0	0.0	1.9588391780853271	1.0765516757965088
1.0	36130000.0	36140000.0	2.0	2.0102035999298096	1.1413352489471436
1.0	36140000.0	36150000.0	2.0	1.9606666564941406	1.0927296876907349
1.0	36360000.0	36370000.0	2.0	1.3306753635406494	0.45506057143211365
1.0	36370000.0	36380000.0	0.0	1.3039381504058838	0.4377674162387848
1.0	36380000.0	36390000.0	0.0	1.401943564414978	0.5307417511940002
1.0	36410000.0	36420000.0	1.0	1.2946863174438477	0.4229520261287689
1.0	36450000.0	36460000.0	2.0	1.20356285572052	0.3604852259159088
1.0	36540000.0	36550000.0	1.0	1.6444661617279053	0.7910009622573853
1.0	36560000.0	36570000.0	3.0	1.7141929864883423	0.8540374636650085
1.0	36630000.0	36640000.0	0.0	1.5714460611343384	0.7215484380722046
1.0	36770000.0	36780000.0	2.0	1.5651628971099854	0.614428699016571
1.0	36840000.0	36850000.0	5.0	1.6758466958999634	0.8188563585281372
1.0	36850000.0	36860000.0	5.0	1.4750268459320068	0.642619252204895
1.0	36890000.0	36900000.0	1.0	1.5926506519317627	0.6632763743400574
1.0	37100000.0	37110000.0	4.0	2.173499584197998	1.1513456106185913
1.0	37180000.0	37190000.0	1.0	2.3222687244415283	1.160264253616333
1.0	37200000.0	37210000.0	3.0	2.1784942150115967	1.142385721206665
1.0	37270000.0	37280000.0	2.0	1.9730058908462524	1.0767276287078857
1.0	37280000.0	37290000.0	1.0	2.0183215141296387	0.9592294692993164
1.0	37290000.0	37300000.0	1.0	2.0507211685180664	1.1090246438980103
1.0	37350000.0	37360000.0	3.0	1.8414068222045898	0.8336787223815918
1.0	37420000.0	37430000.0	1.0	2.201981544494629	1.0626226663589478
1.0	37440000.0	37450000.0	3.0	2.0208983421325684	1.0067058801651
1.0	37450000.0	37460000.0	2.0	2.0209031105041504	1.1360557079315186
1.0	37480000.0	37490000.0	1.0	2.1082136631011963	0.9970571398735046
1.0	37690000.0	37700000.0	3.0	2.041128635406494	0.9539324045181274
1.0	37710000.0	37720000.0	1.0	2.3295154571533203	1.148611307144165
1.0	37760000.0	37770000.0	3.0	2.2600722312927246	1.2067807912826538
1.0	38100000.0	38110000.0	2.0	2.0157368183135986	0.9441984295845032
1.0	38160000.0	38170000.0	1.0	1.5132224559783936	0.5780150890350342
1.0	38170000.0	38180000.0	0.0	1.6968787908554077	0.7192423939704895
1.0	38200000.0	38210000.0	3.0	1.9371732473373413	1.0539424419403076
1.0	38250000.0	38260000.0	1.0	2.213183879852295	1.1676563024520874
1.0	38260000.0	38270000.0	0.0	1.5748659372329712	0.6962862014770508
1.0	38280000.0	38290000.0	2.0	1.5372430086135864	0.6530214548110962
1.0	38340000.0	38350000.0	4.0	1.4128700494766235	0.5380409955978394
1.0	38450000.0	38460000.0	1.0	1.8369156122207642	1.3060705661773682
1.0	38500000.0	38510000.0	1.0	1.9966500997543335	1.1294366121292114
1.0	38650000.0	38660000.0	3.0	2.2653160095214844	1.1378884315490723
1.0	38710000.0	38720000.0	3.0	2.1722986698150635	1.2634851932525635
1.0	38760000.0	38770000.0	1.0	2.1098670959472656	1.0521657466888428
1.0	38840000.0	38850000.0	1.0	2.029472827911377	0.9439737200737
1.0	38860000.0	38870000.0	4.0	1.6151241064071655	0.7181587219238281
1.0	38940000.0	38950000.0	0.0	2.060696601867676	1.1030642986297607
1.0	38990000.0	39000000.0	5.0	2.19400691986084	1.08925199508667
1.0	39080000.0	39090000.0	2.0	2.194420099258423	1.0830066204071045
1.0	39140000.0	39150000.0	1.0	2.273379325866699	1.1223533153533936
1.0	39150000.0	39160000.0	1.0	1.8644802570343018	0.9069104194641113
1.0	39160000.0	39170000.0	1.0	2.4377923011779785	1.2683045864105225
1.0	39170000.0	39180000.0	1.0	2.2471468448638916	1.1874099969863892
1.0	39190000.0	39200000.0	1.0	1.964306116104126	1.099158525466919
1.0	39200000.0	39210000.0	2.0	2.114041328430176	1.0812591314315796
1.0	39320000.0	39330000.0	2.0	1.9047009944915771	1.4081659317016602
1.0	39590000.0	39600000.0	1.0	1.346750020980835	0.48970818519592285
1.0	39700000.0	39710000.0	3.0	1.4219156503677368	0.5575236678123474
1.0	39740000.0	39750000.0	2.0	1.4695183038711548	0.5860028266906738
1.0	39770000.0	39780000.0	1.0	1.4123066663742065	0.5198110342025757
1.0	39800000.0	39810000.0	2.0	1.4590765237808228	0.5587360262870789
1.0	39820000.0	39830000.0	2.0	1.4735783338546753	0.5778950452804565
1.0	39830000.0	39840000.0	3.0	1.4231904745101929	0.5242860913276672
1.0	39850000.0	39860000.0	2.0	1.3449583053588867	0.48698991537094116
1.0	39890000.0	39900000.0	1.0	1.2779563665390015	0.4149492383003235
1.0	39980000.0	39990000.0	0.0	1.2887290716171265	0.4330628514289856
1.0	40030000.0	40040000.0	2.0	1.454929232597351	0.5946664810180664
1.0	40050000.0	40060000.0	3.0	1.9003826379776	1.0308958292007446
1.0	40130000.0	40140000.0	2.0	1.7893577814102173	0.9343562126159668
1.0	40180000.0	40190000.0	1.0	1.5723683834075928	0.7049669027328491
1.0	40290000.0	40300000.0	5.0	1.8511377573013306	0.9818466305732727
1.0	40340000.0	40350000.0	3.0	1.6003811359405518	0.7555491924285889
1.0	40410000.0	40420000.0	3.0	1.94400954246521	1.049729347229004
1.0	40450000.0	40460000.0	2.0	1.7584760189056396	0.8818187713623047
1.0	40530000.0	40540000.0	1.0	1.4725804328918457	0.6150397658348083
1.0	40570000.0	40580000.0	1.0	1.8060224056243896	0.7992978096008301
1.0	40610000.0	40620000.0	1.0	1.877748727798462	1.0135098695755005
1.0	40640000.0	40650000.0	2.0	1.3399332761764526	0.4619036316871643
1.0	40650000.0	40660000.0	0.0	1.3983300924301147	0.5193873643875122
1.0	40700000.0	40710000.0	1.0	1.4386205673217773	0.5427554249763489
1.0	40720000.0	40730000.0	1.0	1.8101450204849243	1.2749853134155273
1.0	40750000.0	40760000.0	3.0	1.4211900234222412	0.5203882455825806
1.0	40770000.0	40780000.0	0.0	1.9456093311309814	1.078667402267456
1.0	40940000.0	40950000.0	3.0	1.4886891841888428	0.6452873945236206
1.0	40950000.0	40960000.0	2.0	1.4107344150543213	0.5117825269699097
1.0	41010000.0	41020000.0	1.0	1.5733189582824707	0.6330096125602722
1.0	41050000.0	41060000.0	2.0	1.886434555053711	0.9954385757446289
1.0	41100000.0	41110000.0	3.0	1.6211769580841064	0.7461247444152832
1.0	41110000.0	41120000.0	2.0	1.9152580499649048	1.0463151931762695
1.0	41170000.0	41180000.0	0.0	1.438349962234497	0.5776131749153137
1.0	41260000.0	41270000.0	1.0	1.9252433776855469	1.0707647800445557
1.0	41310000.0	41320000.0	1.0	1.715959906578064	0.8633329272270203
1.0	41320000.0	41330000.0	4.0	2.0087573528289795	1.097573161125183
1.0	41330000.0	41340000.0	3.0	2.055907726287842	1.0515594482421875
1.0	41390000.0	41400000.0	1.0	1.9993770122528076	1.0844849348068237
1.0	41410000.0	41420000.0	2.0	1.8137094974517822	0.9383284449577332
1.0	41440000.0	41450000.0	0.0	1.799799919128418	1.3489196300506592
1.0	41580000.0	41590000.0	1.0	1.2335437536239624	0.3816816210746765
1.0	41600000.0	41610000.0	0.0	1.232559084892273	0.3807951509952545
1.0	41620000.0	41630000.0	2.0	1.2230027914047241	0.3764881193637848
1.0	41660000.0	41670000.0	3.0	1.2505629062652588	0.38954803347587585
1.0	41680000.0	41690000.0	1.0	1.2687623500823975	0.4024525582790375
1.0	41790000.0	41800000.0	2.0	2.1865687370300293	1.1198395490646362
1.0	41840000.0	41850000.0	1.0	2.0311450958251953	1.145814299583435
1.0	41910000.0	41920000.0	0.0	2.176456928253174	1.0826597213745117
1.0	41970000.0	41980000.0	4.0	1.7692768573760986	0.8776060342788696
1.0	41980000.0	41990000.0	2.0	1.778637170791626	0.9173476099967957
1.0	42140000.0	42150000.0	3.0	2.142003059387207	1.2523820400238037
1.0	42160000.0	42170000.0	1.0	1.8183019161224365	0.9406493902206421
1.0	42200000.0	42210000.0	1.0	1.9712841510772705	1.0641944408416748
1.0	42280000.0	42290000.0	1.0	1.6552016735076904	0.7891238927841187
1.0	42350000.0	42360000.0	2.0	1.6719106435775757	0.8217835426330566
1.0	42370000.0	42380000.0	2.0	1.6028165817260742	0.7108789086341858
1.0	42480000.0	42490000.0	1.0	1.5514583587646484	0.6213291883468628
1.0	42540000.0	42550000.0	2.0	2.096073627471924	1.1162029504776
1.0	42560000.0	42570000.0	4.0	1.70401132106781	0.804635226726532
1.0	42600000.0	42610000.0	1.0	2.028902053833008	1.1464812755584717
1.0	42610000.0	42620000.0	2.0	2.2782809734344482	1.2433149814605713
1.0	42700000.0	42710000.0	1.0	1.3131577968597412	0.45346879959106445
1.0	42750000.0	42760000.0	0.0	1.1573550701141357	0.333783358335495
1.0	42790000.0	42800000.0	1.0	1.1640195846557617	0.3373188078403473
1.0	42820000.0	42830000.0	4.0	1.5752613544464111	0.704319179058075
1.0	42840000.0	42850000.0	0.0	1.6955986022949219	0.8315461874008179
1.0	42880000.0	42890000.0	2.0	1.6741790771484375	0.8345885276794434
1.0	42920000.0	42930000.0	2.0	1.5751903057098389	0.7600782513618469
1.0	43000000.0	43010000.0	1.0	1.2908390760421753	0.41559940576553345
1.0	43050000.0	43060000.0	0.0	1.389228343963623	0.5091918706893921
1.0	43130000.0	43140000.0	0.0	1.3763585090637207	0.4895249009132385
1.0	43190000.0	43200000.0	1.0	1.6954435110092163	0.7338927984237671
1.0	43200000.0	43210000.0	2.0	2.132120370864868	1.2345569133758545
1.0	43220000.0	43230000.0	1.0	1.4432249069213867	0.5746750831604004
1.0	43350000.0	43360000.0	1.0	2.1500489711761475	1.0476503372192383
1.0	43380000.0	43390000.0	2.0	1.9605722427368164	0.9644234776496887
1.0	43390000.0	43400000.0	4.0	2.3339908123016357	1.2632770538330078
1.0	43430000.0	43440000.0	2.0	1.958945870399475	1.0271978378295898
1.0	43450000.0	43460000.0	1.0	2.0562987327575684	0.965049147605896
1.0	43460000.0	43470000.0	1.0	2.2780745029449463	1.1651970148086548
1.0	43500000.0	43510000.0	1.0	2.0991547107696533	1.209923505783081
1.0	43560000.0	43570000.0	2.0	2.142068862915039	1.1385471820831299
1.0	43610000.0	43620000.0	1.0	2.036134719848633	1.1611982583999634
1.0	43850000.0	43860000.0	2.0	2.141242265701294	1.7327182292938232
1.0	43870000.0	43880000.0	2.0	1.3992509841918945	0.5133220553398132
1.0	43940000.0	43950000.0	3.0	1.9595845937728882	0.8968937993049622
1.0	43950000.0	43960000.0	1.0	1.8372739553451538	0.8386322259902954
1.0	43970000.0	43980000.0	5.0	2.189913749694824	1.202021598815918
1.0	44050000.0	44060000.0	1.0	1.7639824151992798	0.7897262573242188
1.0	44070000.0	44080000.0	1.0	1.7758156061172485	0.7931591868400574
1.0	44200000.0	44210000.0	0.0	1.3254635334014893	0.4498753547668457
1.0	44340000.0	44350000.0	0.0	1.6756808757781982	0.7839370965957642
1.0	44460000.0	44470000.0	2.0	1.8334989547729492	0.9658565521240234
1.0	44500000.0	44510000.0	1.0	1.8091404438018799	0.9365959167480469
1.0	44530000.0	44540000.0	3.0	2.141094207763672	1.029070496559143
1.0	44540000.0	44550000.0	1.0	2.113973617553711	1.0283639430999756
1.0	44780000.0	44790000.0	0.0	1.5252519845962524	0.6349531412124634
1.0	44790000.0	44800000.0	2.0	1.621569037437439	0.7653611302375793
1.0	44840000.0	44850000.0	4.0	1.927874207496643	1.00852632522583
1.0	44880000.0	44890000.0	2.0	1.729235053062439	0.8732219934463501
1.0	44900000.0	44910000.0	5.0	1.6857309341430664	0.8307228088378906
1.0	44930000.0	44940000.0	2.0	1.8598617315292358	0.8704997301101685
1.0	44980000.0	44990000.0	2.0	1.8357219696044922	0.9773296117782593
1.0	45020000.0	45030000.0	4.0	1.8975646495819092	1.0410656929016113
1.0	45080000.0	45090000.0	3.0	1.9480053186416626	1.0958490371704102
1.0	45140000.0	45150000.0	2.0	1.4353184700012207	0.5821587443351746
1.0	45180000.0	45190000.0	1.0	1.8151013851165771	0.9466153979301453
1.0	45200000.0	45210000.0	2.0	1.8915035724639893	1.2137571573257446
1.0	45300000.0	45310000.0	2.0	1.4390963315963745	0.5826624631881714
1.0	45360000.0	45370000.0	0.0	1.1924493312835693	0.3538205623626709
1.0	45390000.0	45400000.0	0.0	1.130030870437622	0.3215142786502838
1.0	45450000.0	45460000.0	0.0	1.3445003032684326	0.4928910732269287
1.0	45460000.0	45470000.0	0.0	1.425098180770874	0.5706239938735962
1.0	45700000.0	45710000.0	5.0	1.6430009603500366	0.7032424807548523
1.0	45740000.0	45750000.0	3.0	1.6119143962860107	0.6948614120483398
1.0	45800000.0	45810000.0	0.0	2.167649745941162	1.9244508743286133
1.0	45820000.0	45830000.0	2.0	1.361040711402893	0.5007097125053406
1.0	45830000.0	45840000.0	4.0	1.4064744710922241	0.5349316000938416
1.0	45880000.0	45890000.0	1.0	1.4229590892791748	0.5251675844192505
1.0	45900000.0	45910000.0	2.0	1.6497557163238525	0.7696912884712219
1.0	45940000.0	45950000.0	2.0	1.3730223178863525	0.503057062625885
1.0	45960000.0	45970000.0	1.0	1.509496808052063	0.6494194269180298
1.0	46000000.0	46010000.0	4.0	1.6891218423843384	0.8274834752082825
1.0	46020000.0	46030000.0	0.0	1.4090780019760132	0.5200005173683167
1.0	46070000.0	46080000.0	0.0	1.3455126285552979	0.4716333746910095
1.0	46120000.0	46130000.0	2.0	1.2600038051605225	0.40267521142959595
1.0	46170000.0	46180000.0	1.0	1.316856861114502	0.4429687559604645
1.0	46190000.0	46200000.0	0.0	1.2562212944030762	0.40036964416503906
1.0	46200000.0	46210000.0	1.0	1.302825927734375	0.4313044548034668
1.0	46230000.0	46240000.0	0.0	1.6325117349624634	0.7643108367919922
1.0	46320000.0	46330000.0	0.0	1.3341023921966553	0.46039843559265137
1.0	46340000.0	46350000.0	0.0	1.2902061939239502	0.4184234142303467
1.0	46410000.0	46420000.0	2.0	1.3230139017105103	0.4534899592399597
1.0	46460000.0	46470000.0	0.0	1.4142582416534424	0.5370208024978638
1.0	46470000.0	46480000.0	2.0	1.3718584775924683	0.4836643636226654
1.0	46490000.0	46500000.0	2.0	1.4581780433654785	0.5860154032707214
1.0	46500000.0	46510000.0	1.0	1.434295654296875	0.5725550055503845
1.0	46580000.0	46590000.0	2.0	1.402237892150879	0.5147387385368347
1.0	46600000.0	46610000.0	1.0	1.685998558998108	0.7819442749023438
1.0	46670000.0	46680000.0	2.0	1.5569809675216675	0.6906813979148865
1.0	46800000.0	46810000.0	2.0	1.5362612009048462	1.2248601913452148
1.0	46820000.0	46830000.0	1.0	1.3739404678344727	0.4941123425960541
1.0	46840000.0	46850000.0	0.0	1.566101312637329	0.6670734882354736
1.0	46880000.0	46890000.0	4.0	1.8633527755737305	1.0061218738555908
1.0	47040000.0	47050000.0	1.0	1.493431806564331	0.6362693905830383
1.0	47080000.0	47090000.0	3.0	1.6540746688842773	0.820554256439209
1.0	47130000.0	47140000.0	2.0	1.5721795558929443	0.7355742454528809
1.0	47160000.0	47170000.0	0.0	1.3508615493774414	0.47155171632766724
1.0	47170000.0	47180000.0	3.0	1.3195643424987793	0.4446691870689392
1.0	47210000.0	47220000.0	2.0	2.311189889907837	1.2603447437286377
1.0	47600000.0	47610000.0	3.0	1.9898618459701538	0.9677732586860657
1.0	47720000.0	47730000.0	2.0	1.3832024335861206	0.4794946610927582
1.0	47730000.0	47740000.0	0.0	1.4706017971038818	0.5582662224769592
1.0	47760000.0	47770000.0	0.0	1.3234381675720215	0.43707141280174255
1.0	47850000.0	47860000.0	0.0	1.9229776859283447	0.9666523933410645
1.0	48130000.0	48140000.0	1.0	2.428852081298828	1.2647323608398438
1.0	48320000.0	48330000.0	0.0	2.8339154720306396	1.4056479930877686
1.0	48340000.0	48350000.0	3.0	2.298185110092163	1.210044503211975
1.0	48370000.0	48380000.0	0.0	2.2874367237091064	1.1207681894302368
1.0	48590000.0	48600000.0	2.0	2.2191882133483887	1.1747061014175415
1.0	48690000.0	48700000.0	2.0	2.295032024383545	1.1246216297149658
1.0	48700000.0	48710000.0	3.0	1.8319578170776367	0.8340179324150085
1.0	48810000.0	48820000.0	1.0	1.224751353263855	0.3722288906574249
1.0	48840000.0	48850000.0	1.0	1.1639270782470703	0.3372649848461151
1.0	49010000.0	49020000.0	2.0	1.8087272644042969	0.9292564392089844
1.0	49070000.0	49080000.0	0.0	1.697225570678711	0.8270196914672852
1.0	49240000.0	49250000.0	2.0	1.651044249534607	0.7582570314407349
1.0	49250000.0	49260000.0	2.0	1.9326324462890625	1.0321969985961914
1.0	49320000.0	49330000.0	0.0	1.7170013189315796	0.9112385511398315
1.0	49340000.0	49350000.0	1.0	1.6745191812515259	0.7289501428604126
1.0	49360000.0	49370000.0	0.0	1.8151400089263916	0.9374136924743652
1.0	49380000.0	49390000.0	1.0	1.4618040323257446	0.5537196397781372
1.0	49420000.0	49430000.0	1.0	1.5903332233428955	0.7428434491157532
1.0	49460000.0	49470000.0	3.0	1.6808162927627563	0.8899898529052734
1.0	49490000.0	49500000.0	1.0	2.146841049194336	1.1408321857452393
1.0	49510000.0	49520000.0	1.0	1.9502513408660889	1.0415904521942139
1.0	49540000.0	49550000.0	4.0	2.1073527336120605	1.1217358112335205
1.0	49560000.0	49570000.0	1.0	1.8686443567276	0.997425377368927
1.0	49590000.0	49600000.0	1.0	2.0026042461395264	1.0690279006958008
1.0	49630000.0	49640000.0	1.0	2.127864122390747	1.1317083835601807
1.0	49650000.0	49660000.0	3.0	2.0295584201812744	1.0828725099563599
1.0	49680000.0	49690000.0	0.0	2.1757149696350098	1.1545244455337524
1.0	49690000.0	49700000.0	4.0	1.9286596775054932	1.0300679206848145
1.0	49760000.0	49770000.0	4.0	2.1977593898773193	1.164823293685913
1.0	49770000.0	49780000.0	1.0	2.2166218757629395	1.1735293865203857
1.0	49850000.0	49860000.0	1.0	2.2172720432281494	1.1738275289535522
1.0	49870000.0	49880000.0	2.0	2.4363999366760254	1.267749547958374
1.0	49910000.0	49920000.0	2.0	2.5559182167053223	1.3134886026382446
1.0	49920000.0	49930000.0	4.0	2.307677745819092	1.214174747467041
1.0	49980000.0	49990000.0	0.0	2.6280455589294434	1.3392717838287354
1.0	50050000.0	50060000.0	4.0	2.8312554359436035	1.4048563241958618
1.0	50070000.0	50080000.0	5.0	2.682979106903076	1.3580119609832764
1.0	50090000.0	50100000.0	2.0	2.926607131958008	1.4322197437286377
1.0	50180000.0	50190000.0	2.0	2.777768611907959	1.3885750770568848
1.0	50310000.0	50320000.0	2.0	2.312598705291748	1.216306447982788
1.0	50430000.0	50440000.0	1.0	2.296994924545288	1.2095245122909546
1.0	50500000.0	50510000.0	3.0	2.078037977218628	1.1072843074798584
1.0	50510000.0	50520000.0	1.0	2.143048048019409	1.1390167474746704
1.0	50520000.0	50530000.0	3.0	1.9371576309204102	1.0346168279647827
1.0	50580000.0	50590000.0	2.0	1.8231849670410156	0.8270338773727417
1.0	50590000.0	50600000.0	2.0	1.8578485250473022	0.9875636100769043
1.0	50600000.0	50610000.0	1.0	1.8676702976226807	0.8483670949935913
1.0	50620000.0	50630000.0	2.0	1.7983272075653076	0.8728325963020325
1.0	50630000.0	50640000.0	1.0	1.8403323888778687	0.9320951700210571
1.0	50680000.0	50690000.0	0.0	1.934385061264038	1.033134937286377
1.0	50690000.0	50700000.0	3.0	1.867885947227478	0.9503172039985657
1.0	50700000.0	50710000.0	0.0	1.8179155588150024	0.8004621267318726
1.0	50800000.0	50810000.0	2.0	1.994773507118225	1.0224465131759644
1.0	50850000.0	50860000.0	2.0	1.7581984996795654	0.882260799407959
1.0	50890000.0	50900000.0	3.0	1.6228265762329102	0.6636252403259277
1.0	50960000.0	50970000.0	4.0	1.218920111656189	0.37024664878845215
1.0	50990000.0	51000000.0	1.0	1.3077160120010376	0.4295351505279541
1.0	51070000.0	51080000.0	1.0	1.2569818496704102	0.4040641188621521
1.0	51170000.0	51180000.0	2.0	1.400473713874817	0.5265715718269348
1.0	51180000.0	51190000.0	0.0	1.4648046493530273	0.5565733313560486
1.0	51240000.0	51250000.0	1.0	1.15171480178833	0.33095288276672363
1.0	51280000.0	51290000.0	1.0	1.2711365222930908	0.4027887284755707
1.0	51360000.0	51370000.0	1.0	1.2957948446273804	0.43061724305152893
1.0	51440000.0	51450000.0	2.0	1.3894144296646118	0.5381580591201782
1.0	51500000.0	51510000.0	0.0	1.954866647720337	0.952562689781189
1.0	51590000.0	51600000.0	1.0	2.02150559425354	1.0139572620391846
1.0	51610000.0	51620000.0	0.0	1.9063291549682617	0.8830664753913879
1.0	51620000.0	51630000.0	2.0	2.063809871673584	1.1001851558685303
1.0	51660000.0	51670000.0	2.0	1.8279037475585938	0.805273175239563
1.0	51710000.0	51720000.0	0.0	1.5292689800262451	0.58969646692276
1.0	51750000.0	51760000.0	2.0	1.536995768547058	0.6479848623275757
1.0	51780000.0	51790000.0	1.0	2.143996477127075	1.059364676475525
1.0	51810000.0	51820000.0	1.0	1.5731379985809326	0.7047715187072754
1.0	51980000.0	51990000.0	0.0	1.671287178993225	0.895907998085022
1.0	52030000.0	52040000.0	2.0	1.6878246068954468	0.8239787220954895
1.0	52130000.0	52140000.0	0.0	1.3598676919937134	0.4834238886833191
1.0	52190000.0	52200000.0	1.0	1.5873968601226807	0.9509871602058411
1.0	52210000.0	52220000.0	4.0	1.1519111394882202	0.3310960829257965
1.0	52230000.0	52240000.0	1.0	1.1861692667007446	0.34992167353630066
1.0	52260000.0	52270000.0	1.0	1.2035211324691772	0.3610411286354065
1.0	52270000.0	52280000.0	0.0	1.2031843662261963	0.3607179522514343
1.0	52290000.0	52300000.0	1.0	1.1806671619415283	0.3466835618019104
1.0	52460000.0	52470000.0	1.0	2.0083439350128174	1.109180212020874
1.0	52520000.0	52530000.0	0.0	1.5283104181289673	0.7168968319892883
1.0	52570000.0	52580000.0	2.0	1.7457176446914673	0.8341172337532043
1.0	52610000.0	52620000.0	2.0	1.3184411525726318	0.4534873068332672
1.0	52630000.0	52640000.0	1.0	1.3531913757324219	0.4706336557865143
1.0	52760000.0	52770000.0	1.0	1.2449699640274048	0.38844361901283264
1.0	52770000.0	52780000.0	1.0	1.2867753505706787	0.4215863347053528
1.0	52860000.0	52870000.0	3.0	1.2299097776412964	0.3779131770133972
1.0	52960000.0	52970000.0	0.0	1.2375351190567017	0.3841897249221802
1.0	52970000.0	52980000.0	0.0	1.2300879955291748	0.3781958818435669
1.0	52980000.0	52990000.0	0.0	1.2737905979156494	0.41020697355270386
1.0	53060000.0	53070000.0	2.0	1.9261953830718994	0.9800809621810913
1.0	53070000.0	53080000.0	1.0	1.5779905319213867	0.6920492649078369
1.0	53110000.0	53120000.0	1.0	1.9668958187103271	0.9022704362869263
1.0	53130000.0	53140000.0	3.0	1.8830381631851196	0.9830746650695801
1.0	53180000.0	53190000.0	2.0	1.6624078750610352	0.7849836945533752
1.0	53200000.0	53210000.0	2.0	1.2752341032028198	0.41576600074768066
1.0	53230000.0	53240000.0	0.0	1.307729959487915	0.4337998330593109
1.0	53350000.0	53360000.0	0.0	1.4470510482788086	0.5364346504211426
1.0	53370000.0	53380000.0	2.0	1.4109795093536377	0.5461252927780151
1.0	53390000.0	53400000.0	0.0	1.3557369709014893	0.501994252204895
1.0	53530000.0	53540000.0	1.0	2.1741535663604736	1.1301476955413818
1.0	53590000.0	53600000.0	2.0	2.153088331222534	1.2289332151412964
1.0	53620000.0	53630000.0	5.0	2.0369553565979004	0.9851235151290894
1.0	53770000.0	53780000.0	2.0	1.7688920497894287	0.9287617802619934
1.0	53840000.0	53850000.0	1.0	2.5461344718933105	1.3728770017623901
1.0	53860000.0	53870000.0	2.0	2.191019058227539	1.2768309116363525
1.0	53880000.0	53890000.0	2.0	2.016857147216797	1.1394580602645874
1.0	53900000.0	53910000.0	4.0	2.385486125946045	1.1902434825897217
1.0	53940000.0	53950000.0	4.0	2.7418439388275146	1.3912084102630615
1.0	54010000.0	54020000.0	1.0	3.2459769248962402	1.50968337059021
1.0	54020000.0	54030000.0	5.0	2.7937264442443848	1.369219183921814
1.0	54100000.0	54110000.0	1.0	3.153339385986328	1.4893074035644531
1.0	54120000.0	54130000.0	3.0	3.3049633502960205	1.5218515396118164
1.0	54160000.0	54170000.0	0.0	2.938032388687134	1.4282166957855225
1.0	54240000.0	54250000.0	1.0	1.4082337617874146	0.5067261457443237
1.0	54260000.0	54270000.0	1.0	1.3652492761611938	0.47538822889328003
1.0	54300000.0	54310000.0	1.0	1.7446300983428955	1.0388331413269043
1.0	54360000.0	54370000.0	2.0	1.520204782485962	0.6718524694442749
1.0	54420000.0	54430000.0	3.0	1.3117752075195312	0.4451407492160797
1.0	54440000.0	54450000.0	1.0	1.5517656803131104	0.6671258211135864
1.0	54460000.0	54470000.0	2.0	1.7395780086517334	0.8572599291801453
1.0	54480000.0	54490000.0	3.0	2.048593521118164	1.1691449880599976
1.0	54600000.0	54610000.0	1.0	1.9360767602920532	1.0132472515106201
1.0	54700000.0	54710000.0	2.0	1.5955091714859009	0.7386199235916138
1.0	54730000.0	54740000.0	1.0	1.82831609249115	0.9784796833992004
1.0	54760000.0	54770000.0	0.0	1.7780271768569946	0.9305393099784851
1.0	54770000.0	54780000.0	2.0	1.6995664834976196	0.8577054142951965
1.0	54860000.0	54870000.0	1.0	1.6402651071548462	0.7651644945144653
1.0	54940000.0	54950000.0	1.0	2.0621955394744873	1.1745928525924683
1.0	55030000.0	55040000.0	3.0	2.1968777179718018	1.0701497793197632
1.0	55180000.0	55190000.0	1.0	1.3801746368408203	0.47961655259132385
1.0	55200000.0	55210000.0	1.0	1.5701706409454346	0.6758149862289429
1.0	55220000.0	55230000.0	4.0	1.6881942749023438	0.7943684458732605
1.0	55250000.0	55260000.0	1.0	2.435115337371826	1.1931301355361938
1.0	55540000.0	55550000.0	2.0	1.534989595413208	0.6169341206550598
1.0	55550000.0	55560000.0	1.0	1.4558429718017578	0.5612058639526367
1.0	55570000.0	55580000.0	1.0	1.3850808143615723	0.49897661805152893
1.0	55680000.0	55690000.0	2.0	1.464916467666626	0.6385025978088379
1.0	55690000.0	55700000.0	1.0	2.1609044075012207	1.0386854410171509
1.0	55710000.0	55720000.0	2.0	2.003746271133423	0.9981732368469238
1.0	55720000.0	55730000.0	4.0	1.7866493463516235	0.8083372116088867
1.0	55770000.0	55780000.0	3.0	2.2571585178375244	1.1000741720199585
1.0	55810000.0	55820000.0	1.0	2.4654221534729004	1.2792065143585205
1.0	55830000.0	55840000.0	0.0	2.479257106781006	1.2845889329910278
1.0	55970000.0	55980000.0	3.0	2.368222951889038	1.239937424659729
1.0	56110000.0	56120000.0	1.0	1.8666183948516846	0.8466254472732544
1.0	56190000.0	56200000.0	3.0	2.2874417304992676	1.2053390741348267
1.0	56260000.0	56270000.0	1.0	1.8669593334197998	0.9964960217475891
1.0	56300000.0	56310000.0	2.0	1.8946259021759033	1.011665940284729
1.0	56380000.0	56390000.0	2.0	2.0704798698425293	1.1035195589065552
1.0	56400000.0	56410000.0	3.0	2.1009535789489746	1.1186014413833618
1.0	56450000.0	56460000.0	1.0	2.013603925704956	0.935690701007843
1.0	56460000.0	56470000.0	2.0	2.1775894165039062	1.1554052829742432
1.0	56520000.0	56530000.0	1.0	1.9788585901260376	0.9106919169425964
1.0	56540000.0	56550000.0	2.0	1.7504756450653076	0.7767446041107178
1.0	56590000.0	56600000.0	0.0	1.9544346332550049	1.043808937072754
1.0	56640000.0	56650000.0	0.0	1.7349151372909546	0.7388717532157898
1.0	56680000.0	56690000.0	1.0	1.6534935235977173	0.6892992258071899
1.0	56690000.0	56700000.0	3.0	1.677090048789978	0.7351536750793457
1.0	56790000.0	56800000.0	2.0	1.6742626428604126	0.7872938513755798
1.0	56810000.0	56820000.0	1.0	1.5668903589248657	0.7295981049537659
1.0	56830000.0	56840000.0	0.0	1.430275321006775	0.5739516615867615
1.0	56920000.0	56930000.0	1.0	1.889487862586975	0.874864935874939
1.0	56940000.0	56950000.0	1.0	1.9079450368881226	0.8876056671142578
1.0	57010000.0	57020000.0	1.0	1.8427833318710327	0.9987479448318481
1.0	57040000.0	57050000.0	3.0	1.5281635522842407	0.8188680410385132
1.0	57050000.0	57060000.0	0.0	1.6310951709747314	0.7054997682571411
1.0	57170000.0	57180000.0	0.0	1.2931454181671143	0.4253855347633362
1.0	57190000.0	57200000.0	0.0	1.66977059841156	0.7769403457641602
1.0	57250000.0	57260000.0	1.0	1.89778733253479	0.8621956706047058
1.0	57260000.0	57270000.0	0.0	1.916592001914978	0.8684795498847961
1.0	57280000.0	57290000.0	1.0	2.0007667541503906	0.9247127771377563
1.0	57300000.0	57310000.0	1.0	2.318784236907959	1.1657021045684814
1.0	57440000.0	57450000.0	3.0	2.2974047660827637	1.1310350894927979
1.0	57450000.0	57460000.0	4.0	1.7208133935928345	0.7305246591567993
1.0	57540000.0	57550000.0	0.0	1.963355302810669	0.9093178510665894
1.0	57570000.0	57580000.0	2.0	1.7191416025161743	0.8349171876907349
1.0	57690000.0	57700000.0	2.0	1.7408250570297241	0.8564497232437134
1.0	57730000.0	57740000.0	3.0	1.9543756246566772	0.9199970960617065
1.0	57760000.0	57770000.0	1.0	1.7985337972640991	0.8433924913406372
1.0	57820000.0	57830000.0	2.0	1.7672373056411743	0.9403343200683594
1.0	57840000.0	57850000.0	3.0	1.8442983627319336	0.9839330911636353
1.0	57850000.0	57860000.0	4.0	1.8146568536758423	0.8220140337944031
1.0	57860000.0	57870000.0	0.0	2.032820463180542	1.0845352411270142
1.0	57870000.0	57880000.0	0.0	2.225825786590576	1.1777417659759521
1.0	57960000.0	57970000.0	5.0	1.9186433553695679	1.0246821641921997
1.0	58050000.0	58060000.0	1.0	2.45100736618042	1.273544430732727
1.0	58060000.0	58070000.0	0.0	2.236029863357544	1.0837743282318115
1.0	58080000.0	58090000.0	1.0	1.9646022319793701	0.9012510180473328
1.0	58090000.0	58100000.0	2.0	1.915114402770996	1.0227787494659424
1.0	58160000.0	58170000.0	4.0	1.8986879587173462	1.0138776302337646
1.0	58270000.0	58280000.0	2.0	1.650732398033142	0.8721598386764526
1.0	58320000.0	58330000.0	2.0	1.7895559072494507	0.8735125660896301
1.0	58370000.0	58380000.0	1.0	1.5964720249176025	0.6376404762268066
1.0	58420000.0	58430000.0	4.0	1.6144920587539673	0.7488197088241577
1.0	58450000.0	58460000.0	0.0	1.9919378757476807	0.9561511874198914
1.0	58530000.0	58540000.0	2.0	1.849424958229065	0.9867862462997437
1.0	58610000.0	58620000.0	1.0	1.6240549087524414	0.723416268825531
1.0	58650000.0	58660000.0	2.0	1.767687201499939	0.7823543548583984
1.0	58670000.0	58680000.0	1.0	1.6800636053085327	0.7159580588340759
1.0	58740000.0	58750000.0	1.0	1.6144737005233765	0.6578962206840515
1.0	58790000.0	58800000.0	0.0	1.5325697660446167	0.5911037921905518
1.0	58830000.0	58840000.0	1.0	1.5114386081695557	0.5786424875259399
1.0	58880000.0	58890000.0	2.0	1.5844604969024658	0.644577145576477
1.0	58980000.0	58990000.0	1.0	1.1729720830917358	0.3423667252063751
1.0	59040000.0	59050000.0	1.0	1.8858238458633423	1.0009816884994507
1.0	59050000.0	59060000.0	1.0	2.2682032585144043	1.0961496829986572
1.0	59070000.0	59080000.0	1.0	2.122058868408203	1.1288974285125732
1.0	59090000.0	59100000.0	3.0	2.0130367279052734	0.9486826062202454
1.0	59110000.0	59120000.0	3.0	1.8205573558807373	0.8065994381904602
1.0	59140000.0	59150000.0	2.0	1.4265080690383911	0.5267546772956848
1.0	59160000.0	59170000.0	2.0	2.095957040786743	1.5621992349624634
1.0	59250000.0	59260000.0	2.0	1.3989167213439941	0.8271114230155945
1.0	59300000.0	59310000.0	2.0	2.0302557945251465	0.9593319892883301
1.0	59310000.0	59320000.0	0.0	1.6758172512054443	0.7807679176330566
1.0	59350000.0	59360000.0	1.0	1.8478507995605469	0.9821141958236694
1.0	59470000.0	59480000.0	2.0	1.7055801153182983	0.8139076232910156
1.0	59500000.0	59510000.0	3.0	1.7397295236587524	0.7717642784118652
1.0	59600000.0	59610000.0	4.0	1.7819045782089233	0.8345770835876465
1.0	59700000.0	59710000.0	0.0	1.481329321861267	0.5532961487770081
1.0	59730000.0	59740000.0	0.0	1.5505836009979248	0.6043229103088379
1.0	59740000.0	59750000.0	2.0	1.6745765209197998	0.6951072216033936
1.0	59800000.0	59810000.0	0.0	1.5060832500457764	0.5793821215629578
1.0	59920000.0	59930000.0	4.0	1.3946382999420166	0.5208123922348022
1.0	59950000.0	59960000.0	0.0	1.65422785282135	0.696133017539978
1.0	59970000.0	59980000.0	1.0	1.5943024158477783	0.7268754243850708
1.0	60010000.0	60020000.0	1.0	1.511394739151001	0.6559169888496399
1.0	60020000.0	60030000.0	3.0	1.4418710470199585	0.553214430809021
1.0	60150000.0	60160000.0	1.0	1.5913528203964233	0.7013243436813354
1.0	60180000.0	60190000.0	1.0	1.4017055034637451	0.5399940013885498
1.0	60280000.0	60290000.0	2.0	1.793628454208374	0.7814986705780029
1.0	60310000.0	60320000.0	2.0	1.5005851984024048	0.7597693800926208
1.0	60320000.0	60330000.0	1.0	1.5365673303604126	0.6019604206085205
1.0	60510000.0	60520000.0	2.0	1.685508370399475	0.7765201330184937
1.0	60570000.0	60580000.0	2.0	1.8505195379257202	0.9464236497879028
1.0	60730000.0	60740000.0	4.0	1.4704771041870117	0.5433163046836853
1.0	60780000.0	60790000.0	2.0	1.5519886016845703	0.7166064381599426
1.0	60800000.0	60810000.0	1.0	1.7806743383407593	0.8311764001846313
1.0	60890000.0	60900000.0	0.0	1.5425238609313965	0.5972256064414978
1.0	60960000.0	60970000.0	0.0	1.3141988515853882	0.4383569359779358
1.0	60980000.0	60990000.0	1.0	1.4296600818634033	0.5131655931472778
1.0	61010000.0	61020000.0	0.0	1.3906280994415283	0.48520201444625854
1.0	61230000.0	61240000.0	1.0	1.6097352504730225	0.6521947383880615
1.0	61260000.0	61270000.0	1.0	1.7653777599334717	0.8026024103164673
1.0	61340000.0	61350000.0	0.0	1.4560539722442627	0.5763998627662659
1.0	61350000.0	61360000.0	1.0	1.493602991104126	0.6436261534690857
1.0	61370000.0	61380000.0	1.0	1.515472412109375	0.6671379804611206
1.0	61420000.0	61430000.0	0.0	1.6491597890853882	0.7621272802352905
1.0	61430000.0	61440000.0	3.0	1.4934494495391846	0.6354696154594421
1.0	61450000.0	61460000.0	4.0	1.685159683227539	0.8116844892501831
1.0	61510000.0	61520000.0	2.0	1.4946032762527466	0.6751874685287476
1.0	61520000.0	61530000.0	2.0	1.5841538906097412	0.6671783328056335
1.0	61540000.0	61550000.0	1.0	1.4753012657165527	0.6369391679763794
1.0	61570000.0	61580000.0	4.0	1.1759529113769531	0.34410327672958374
1.0	61670000.0	61680000.0	2.0	1.3359053134918213	0.47674816846847534
1.0	61700000.0	61710000.0	2.0	1.2203648090362549	0.3744809627532959
1.0	61750000.0	61760000.0	4.0	1.399341344833374	0.5442428588867188
1.0	61790000.0	61800000.0	1.0	1.5611652135849	0.6242121458053589
1.0	61830000.0	61840000.0	4.0	1.282894492149353	0.4181177616119385
1.0	61910000.0	61920000.0	2.0	1.0612552165985107	0.30858561396598816
1.0	61920000.0	61930000.0	0.0	1.1901819705963135	0.3530239462852478
1.0	62030000.0	62040000.0	2.0	1.5497944355010986	0.6036660075187683
1.0	62220000.0	62230000.0	2.0	1.493826150894165	0.6212280988693237
1.0	62250000.0	62260000.0	2.0	1.156840443611145	0.33530300855636597
1.0	62290000.0	62300000.0	1.0	1.1567294597625732	0.3347730040550232
1.0	62490000.0	62500000.0	5.0	1.5481125116348267	0.6069622039794922
1.0	62500000.0	62510000.0	2.0	1.7929824590682983	0.8096319437026978
1.0	62540000.0	62550000.0	0.0	1.7177537679672241	0.8934760093688965
1.0	62550000.0	62560000.0	2.0	2.1750731468200684	1.1542227268218994
1.0	62560000.0	62570000.0	1.0	2.1079964637756348	1.1220506429672241
1.0	62590000.0	62600000.0	1.0	1.7619918584823608	0.8889741897583008
1.0	62600000.0	62610000.0	2.0	1.9095417261123657	0.8987565040588379
1.0	62610000.0	62620000.0	2.0	1.6398874521255493	0.7311658263206482
1.0	62620000.0	62630000.0	6.0	1.5409044027328491	0.645165205001831
1.0	62630000.0	62640000.0	3.0	2.4507663249969482	1.2004103660583496
1.0	62710000.0	62720000.0	1.0	2.4011452198028564	1.2535254955291748
1.0	62770000.0	62780000.0	1.0	2.17533802986145	1.157483458518982
1.0	62820000.0	62830000.0	1.0	1.8396236896514893	0.8378836512565613
1.0	62900000.0	62910000.0	0.0	1.7606589794158936	1.003913402557373
1.0	63010000.0	63020000.0	1.0	1.2269361019134521	0.37352535128593445
1.0	63020000.0	63030000.0	0.0	1.2275683879852295	0.3772470951080322
1.0	63150000.0	63160000.0	0.0	1.6926405429840088	0.8630647659301758
1.0	63200000.0	63210000.0	2.0	1.7110097408294678	0.8465491533279419
1.0	63280000.0	63290000.0	1.0	1.269388198852539	0.40541476011276245
1.0	63300000.0	63310000.0	2.0	1.1709682941436768	0.3412007689476013
1.0	63320000.0	63330000.0	2.0	1.2838704586029053	0.41576164960861206
1.0	63340000.0	63350000.0	1.0	1.4333406686782837	0.5719231367111206
1.0	63380000.0	63390000.0	2.0	2.1380856037139893	1.0675846338272095
1.0	63420000.0	63430000.0	3.0	1.6796472072601318	0.7837077379226685
1.0	63510000.0	63520000.0	2.0	1.8437299728393555	0.8168104887008667
1.0	63520000.0	63530000.0	0.0	1.7687880992889404	0.7680469751358032
1.0	63650000.0	63660000.0	0.0	1.7184327840805054	0.8145878911018372
1.0	63730000.0	63740000.0	1.0	2.0575144290924072	0.9814480543136597
1.0	63770000.0	63780000.0	3.0	2.0153071880340576	1.105636477470398
1.0	63780000.0	63790000.0	1.0	2.392108201980591	1.3908109664916992
1.0	63870000.0	63880000.0	2.0	1.1300327777862549	0.3215178847312927
1.0	63900000.0	63910000.0	0.0	1.1446882486343384	0.32764768600463867
1.0	63950000.0	63960000.0	2.0	1.1070489883422852	0.3165972828865051
1.0	64010000.0	64020000.0	1.0	1.0841103792190552	0.30981308221817017
1.0	64050000.0	64060000.0	1.0	2.1505894660949707	1.99560546875
1.0	64190000.0	64200000.0	3.0	2.1260056495666504	1.1308095455169678
1.0	64200000.0	64210000.0	2.0	1.8836218118667603	0.9499415159225464
1.0	64220000.0	64230000.0	0.0	1.624493956565857	0.7310050129890442
1.0	64260000.0	64270000.0	1.0	1.5265222787857056	0.6490239500999451
1.0	64280000.0	64290000.0	1.0	1.623228669166565	0.6766380071640015
1.0	64350000.0	64360000.0	2.0	1.5840847492218018	0.6398399472236633
1.0	64560000.0	64570000.0	1.0	1.5242750644683838	0.6393851041793823
1.0	64630000.0	64640000.0	1.0	1.6682621240615845	0.8778942227363586
1.0	64750000.0	64760000.0	0.0	1.8228191137313843	0.9719146490097046
1.0	64790000.0	64800000.0	1.0	1.9602922201156616	0.9212538003921509
1.0	64810000.0	64820000.0	0.0	1.906345009803772	0.8688014149665833
1.0	64830000.0	64840000.0	4.0	1.6894190311431885	0.8545328974723816
1.0	64840000.0	64850000.0	2.0	1.6310656070709229	0.8604322671890259
1.0	64860000.0	64870000.0	1.0	1.6927435398101807	0.8160679936408997
1.0	64940000.0	64950000.0	1.0	1.3896028995513916	0.5338217616081238
1.0	64980000.0	64990000.0	1.0	1.4219657182693481	0.5679089426994324
1.0	65040000.0	65050000.0	2.0	1.3899023532867432	0.5324373245239258
1.0	65060000.0	65070000.0	1.0	1.6460392475128174	0.7630183100700378
1.0	65140000.0	65150000.0	2.0	1.5123834609985352	0.6298199892044067
1.0	65200000.0	65210000.0	1.0	1.5746195316314697	0.7106447219848633
1.0	65220000.0	65230000.0	1.0	1.41938054561615	0.5264327526092529
1.0	65230000.0	65240000.0	1.0	1.3035483360290527	0.42326346039772034
1.0	65260000.0	65270000.0	0.0	1.3577038049697876	0.4654363691806793
1.0	65290000.0	65300000.0	0.0	1.3380069732666016	0.46652141213417053
1.0	65370000.0	65380000.0	0.0	1.3670331239700317	0.5057057738304138
1.0	65410000.0	65420000.0	2.0	1.3423019647598267	0.4812614321708679
1.0	65510000.0	65520000.0	0.0	1.4977200031280518	0.6199475526809692
1.0	65520000.0	65530000.0	2.0	1.1939929723739624	0.3555354177951813
1.0	65580000.0	65590000.0	4.0	1.3571057319641113	0.48742008209228516
1.0	65590000.0	65600000.0	2.0	1.8145437240600586	0.7957862019538879
1.0	65660000.0	65670000.0	0.0	1.3113176822662354	0.4521762728691101
1.0	65680000.0	65690000.0	5.0	1.2131483554840088	0.3690759539604187
1.0	65750000.0	65760000.0	0.0	1.4309594631195068	0.5366680026054382
1.0	65830000.0	65840000.0	3.0	1.3032481670379639	0.4274880290031433
1.0	65850000.0	65860000.0	2.0	1.3211215734481812	0.4534487724304199
1.0	65860000.0	65870000.0	4.0	1.3282973766326904	0.45308175683021545
1.0	66040000.0	66050000.0	0.0	1.7807509899139404	0.9480739831924438
1.0	66100000.0	66110000.0	1.0	1.52335786819458	0.7955139875411987
1.0	66250000.0	66260000.0	2.0	1.260118007659912	0.44579046964645386
1.0	66300000.0	66310000.0	2.0	1.351989984512329	0.5001857876777649
1.0	66400000.0	66410000.0	2.0	1.4156821966171265	0.5039693117141724
1.0	66570000.0	66580000.0	1.0	1.264391541481018	0.39827609062194824
1.0	66670000.0	66680000.0	1.0	1.3248869180679321	0.4396941065788269
1.0	66740000.0	66750000.0	1.0	1.3954931497573853	0.5371695160865784
1.0	66760000.0	66770000.0	1.0	1.2495710849761963	0.39397233724594116
1.0	66780000.0	66790000.0	0.0	1.2314317226409912	0.37759217619895935
1.0	66800000.0	66810000.0	0.0	1.2861024141311646	0.43339967727661133
1.0	66820000.0	66830000.0	4.0	1.2842607498168945	0.42894235253334045
1.0	66850000.0	66860000.0	1.0	1.5454612970352173	0.7306097149848938
1.0	66900000.0	66910000.0	1.0	1.4533919095993042	0.5304571390151978
1.0	66950000.0	66960000.0	0.0	1.3053739070892334	0.43196970224380493
1.0	67020000.0	67030000.0	1.0	1.648843765258789	0.6981061100959778
1.0	67090000.0	67100000.0	3.0	1.5722776651382446	0.7639878392219543
1.0	67150000.0	67160000.0	6.0	1.6015188694000244	0.8048990368843079
1.0	67190000.0	67200000.0	0.0	1.5493323802947998	0.6147182583808899
1.0	67250000.0	67260000.0	3.0	1.5032180547714233	0.7239258885383606
1.0	67370000.0	67380000.0	0.0	1.3373435735702515	0.4510110914707184
1.0	67430000.0	67440000.0	1.0	1.1065866947174072	0.3141147494316101
1.0	67480000.0	67490000.0	2.0	1.1274272203445435	0.3205552399158478
1.0	67490000.0	67500000.0	0.0	1.1698020696640015	0.34049567580223083
1.0	67520000.0	67530000.0	1.0	1.3407915830612183	0.47542133927345276
1.0	67550000.0	67560000.0	1.0	1.5967048406600952	0.6776800155639648
1.0	67700000.0	67710000.0	6.0	1.8796964883804321	0.8543869256973267
1.0	67790000.0	67800000.0	3.0	1.8763290643692017	0.84229576587677
1.0	67800000.0	67810000.0	2.0	1.8839342594146729	0.9106489419937134
1.0	67810000.0	67820000.0	1.0	1.6519361734390259	0.7566758394241333
1.0	67830000.0	67840000.0	2.0	1.5438029766082764	0.5997100472450256
1.0	67860000.0	67870000.0	2.0	1.787345290184021	0.7880897521972656
1.0	67930000.0	67940000.0	3.0	2.1742804050445557	1.0495065450668335
1.0	67940000.0	67950000.0	0.0	2.0532121658325195	1.0385520458221436
1.0	67950000.0	67960000.0	4.0	1.9487005472183228	0.8916534185409546
1.0	68000000.0	68010000.0	1.0	1.738686203956604	0.7635766267776489
1.0	68030000.0	68040000.0	1.0	1.8878211975097656	0.9221059679985046
1.0	68090000.0	68100000.0	3.0	2.1933341026306152	1.1015164852142334
1.0	68120000.0	68130000.0	5.0	1.6602494716644287	0.8047925233840942
1.0	68230000.0	68240000.0	1.0	1.6603657007217407	0.6893507242202759
1.0	68260000.0	68270000.0	3.0	1.7504370212554932	0.7635096311569214
1.0	68270000.0	68280000.0	1.0	1.650935173034668	0.7954046130180359
1.0	68340000.0	68350000.0	3.0	1.992248773574829	1.0636577606201172
1.0	68420000.0	68430000.0	3.0	1.9722553491592407	1.0532093048095703
1.0	68430000.0	68440000.0	1.0	2.021104335784912	1.0785512924194336
1.0	68590000.0	68600000.0	0.0	1.7555643320083618	0.8428431749343872
1.0	68790000.0	68800000.0	2.0	1.6667953729629517	0.7176750898361206
1.0	68860000.0	68870000.0	1.0	1.9394582509994507	1.0358452796936035
1.0	68870000.0	68880000.0	1.0	1.9706056118011475	1.0523431301116943
1.0	68900000.0	68910000.0	1.0	1.7583566904067993	0.7561982870101929
1.0	68920000.0	68930000.0	3.0	1.9258959293365479	1.0285842418670654
1.0	68930000.0	68940000.0	2.0	1.899709939956665	1.0144332647323608
1.0	68970000.0	68980000.0	7.0	1.802559494972229	0.9604824781417847
1.0	69010000.0	69020000.0	3.0	2.5185420513153076	1.299593210220337
1.0	69040000.0	69050000.0	3.0	2.1140189170837402	1.1249895095825195
1.0	69050000.0	69060000.0	1.0	2.0062806606292725	1.0709275007247925
1.0	69060000.0	69070000.0	0.0	2.225560188293457	1.1776204109191895
1.0	69080000.0	69090000.0	4.0	2.0867316722869873	1.1115944385528564
1.0	69210000.0	69220000.0	4.0	2.3845112323760986	1.2466968297958374
1.0	69230000.0	69240000.0	1.0	2.930388927459717	1.4332622289657593
1.0	69290000.0	69300000.0	1.0	2.9353795051574707	1.4346330165863037
1.0	69310000.0	69320000.0	3.0	2.8751673698425293	1.4177180528640747
1.0	69350000.0	69360000.0	3.0	2.9202232360839844	1.430452585220337
1.0	69380000.0	69390000.0	3.0	2.5657548904418945	1.317084550857544
1.0	69430000.0	69440000.0	0.0	2.34230375289917	1.2290315628051758
1.0	69440000.0	69450000.0	1.0	2.1545023918151855	1.1444876194000244
1.0	69470000.0	69480000.0	4.0	2.307645082473755	1.2141603231430054
1.0	69510000.0	69520000.0	1.0	2.7790653705596924	1.3889777660369873
1.0	69610000.0	69620000.0	3.0	2.357713222503662	1.2355372905731201
1.0	69680000.0	69690000.0	4.0	2.3527512550354004	1.2334495782852173
1.0	69760000.0	69770000.0	2.0	2.481351375579834	1.2853991985321045
1.0	69880000.0	69890000.0	3.0	2.7769103050231934	1.3883079290390015
1.0	69920000.0	69930000.0	3.0	3.0480313301086426	1.464127779006958
1.0	69930000.0	69940000.0	1.0	2.884216785430908	1.4203131198883057
1.0	70000000.0	70010000.0	5.0	2.593510389328003	1.3270947933197021
1.0	70010000.0	70020000.0	3.0	2.8895673751831055	1.4218385219573975
1.0	70060000.0	70070000.0	4.0	2.3432934284210205	1.2294514179229736
1.0	70120000.0	70130000.0	2.0	2.2932145595550537	1.2078713178634644
1.0	70140000.0	70150000.0	5.0	2.231381893157959	1.1802732944488525
1.0	70250000.0	70260000.0	2.0	1.8103739023208618	0.9649026989936829
1.0	70290000.0	70300000.0	1.0	1.461891770362854	0.6243637800216675
1.0	70340000.0	70350000.0	2.0	1.4455960988998413	0.5426452159881592
1.0	70440000.0	70450000.0	3.0	1.6210048198699951	0.8046716451644897
1.0	70550000.0	70560000.0	0.0	1.54849112033844	0.6626719832420349
1.0	70570000.0	70580000.0	1.0	1.7152621746063232	0.9102227091789246
1.0	70600000.0	70610000.0	3.0	1.3505237102508545	0.4935082495212555
1.0	70640000.0	70650000.0	1.0	1.2165687084197998	0.37129703164100647
1.0	70700000.0	70710000.0	0.0	1.2471234798431396	0.3927709460258484
1.0	70710000.0	70720000.0	0.0	1.1794544458389282	0.3462398946285248
1.0	70720000.0	70730000.0	1.0	1.2956831455230713	0.42636555433273315
1.0	70780000.0	70790000.0	0.0	1.378507137298584	0.49682530760765076
1.0	70790000.0	70800000.0	1.0	1.3680144548416138	0.46860790252685547
1.0	70820000.0	70830000.0	1.0	1.2914031744003296	0.5815712213516235
1.0	70970000.0	70980000.0	2.0	1.861583948135376	0.9266722798347473
1.0	71100000.0	71110000.0	3.0	2.431983470916748	1.2659859657287598
1.0	71180000.0	71190000.0	2.0	2.952709913253784	1.4393502473831177
1.0	71210000.0	71220000.0	6.0	3.0435009002685547	1.462993860244751
1.0	71280000.0	71290000.0	3.0	2.950401782989502	1.4387258291244507
1.0	71340000.0	71350000.0	2.0	3.648080825805664	1.5821183919906616
1.0	71440000.0	71450000.0	5.0	2.647563934326172	1.3460180759429932
1.0	71450000.0	71460000.0	4.0	2.8159735202789307	1.4002741575241089
1.0	71540000.0	71550000.0	3.0	1.7178531885147095	1.3723429441452026
1.0	71550000.0	71560000.0	1.0	2.1368651390075684	1.064736008644104
1.0	71580000.0	71590000.0	1.0	2.1079280376434326	1.12201726436615
1.0	71590000.0	71600000.0	1.0	2.3780784606933594	1.244036078453064
1.0	71640000.0	71650000.0	3.0	2.1820785999298096	1.1575111150741577
1.0	71670000.0	71680000.0	1.0	2.420313596725464	1.261300802230835
1.0	71740000.0	71750000.0	3.0	2.3999099731445312	1.253021001815796
1.0	71880000.0	71890000.0	1.0	1.6968421936035156	0.899429202079773
1.0	71910000.0	71920000.0	0.0	1.794778823852539	0.9560673832893372
1.0	71940000.0	71950000.0	2.0	1.628146767616272	0.8586875796318054
1.0	71990000.0	72000000.0	1.0	1.5099289417266846	0.7873773574829102
1.0	72020000.0	72030000.0	0.0	1.500480055809021	0.7735854387283325
1.0	72060000.0	72070000.0	3.0	1.6243579387664795	0.8564208745956421
1.0	72080000.0	72090000.0	1.0	1.7265892028808594	0.9168294072151184
1.0	72150000.0	72160000.0	2.0	1.7573988437652588	0.934675395488739
1.0	72200000.0	72210000.0	5.0	2.079564332962036	1.1080422401428223
1.0	72270000.0	72280000.0	1.0	2.033573865890503	1.0849186182022095
1.0	72280000.0	72290000.0	2.0	2.066862106323242	1.1017125844955444
1.0	72320000.0	72330000.0	1.0	1.8445959091186523	0.9840987324714661
1.0	72370000.0	72380000.0	1.0	1.6698776483535767	0.8835228085517883
1.0	72440000.0	72450000.0	0.0	1.7105224132537842	0.9074514508247375
1.0	72500000.0	72510000.0	1.0	1.5946682691574097	0.8386030197143555
1.0	72520000.0	72530000.0	1.0	1.4775655269622803	0.7677770256996155
1.0	72530000.0	72540000.0	2.0	1.4912030696868896	0.7760319709777832
1.0	72550000.0	72560000.0	2.0	1.5812681913375854	0.8305330276489258
1.0	72580000.0	72590000.0	1.0	1.5977427959442139	0.8404532670974731
1.0	72630000.0	72640000.0	1.0	1.6550815105438232	0.8747459650039673
1.0	72640000.0	72650000.0	2.0	1.4619172811508179	0.5741285085678101
1.0	72700000.0	72710000.0	3.0	1.4379475116729736	0.7438662648200989
1.0	72740000.0	72750000.0	1.0	1.490395188331604	0.6978378891944885
1.0	72750000.0	72760000.0	2.0	1.408190369606018	0.5214771628379822
1.0	72790000.0	72800000.0	0.0	1.2647993564605713	0.3986203074455261
1.0	72830000.0	72840000.0	3.0	1.800289511680603	0.9591957926750183
1.0	72860000.0	72870000.0	1.0	1.972256064414978	1.0532097816467285
1.0	72970000.0	72980000.0	2.0	2.6354174613952637	1.3418309688568115
1.0	73000000.0	73010000.0	1.0	3.201129198074341	1.5000178813934326
1.0	73110000.0	73120000.0	1.0	2.2508704662323	1.1890854835510254
1.0	73160000.0	73170000.0	3.0	2.8191258907318115	1.40122389793396
1.0	73200000.0	73210000.0	3.0	2.982985496520996	1.447432279586792
1.0	73270000.0	73280000.0	1.0	3.2173328399658203	1.5035524368286133
1.0	73290000.0	73300000.0	2.0	3.520000457763672	1.5614993572235107
1.0	73310000.0	73320000.0	7.0	2.8961901664733887	1.4237178564071655
1.0	73330000.0	73340000.0	1.0	3.227302074432373	1.505703091621399
1.0	73380000.0	73390000.0	5.0	2.7547988891601562	1.3813714981079102
1.0	73550000.0	73560000.0	5.0	2.9855358600616455	1.4481041431427002
1.0	73630000.0	73640000.0	5.0	3.3639159202575684	1.53342604637146
1.0	73660000.0	73670000.0	3.0	3.903935194015503	1.618417501449585
1.0	73670000.0	73680000.0	3.0	4.095949172973633	1.6428982019424438
1.0	73860000.0	73870000.0	3.0	3.79638671875	1.603816032409668
1.0	73880000.0	73890000.0	5.0	3.4302163124084473	1.5457851886749268
1.0	74040000.0	74050000.0	6.0	3.2617297172546387	1.5129923820495605
1.0	74160000.0	74170000.0	4.0	2.640986680984497	1.3437553644180298
1.0	74290000.0	74300000.0	2.0	2.1895759105682373	1.1610159873962402
1.0	74320000.0	74330000.0	4.0	2.1469671726226807	1.1408926248550415
1.0	74330000.0	74340000.0	2.0	2.2947216033935547	1.2085307836532593
1.0	74360000.0	74370000.0	2.0	2.0820183753967285	1.1092597246170044
1.0	74430000.0	74440000.0	3.0	2.3306338787078857	1.224061131477356
1.0	74500000.0	74510000.0	3.0	2.5357627868652344	1.3060410022735596
1.0	74530000.0	74540000.0	3.0	2.18316388130188	1.158019781112671
1.0	74570000.0	74580000.0	1.0	2.4677047729492188	1.2800981998443604
1.0	74650000.0	74660000.0	6.0	1.80400812625885	0.9613029360771179
1.0	74660000.0	74670000.0	4.0	1.6069238185882568	0.7668922543525696
1.0	74700000.0	74710000.0	1.0	1.5136597156524658	0.6332298517227173
1.0	74770000.0	74780000.0	1.0	1.513045072555542	0.5904091596603394
1.0	74820000.0	74830000.0	1.0	1.3653372526168823	0.5043561458587646
1.0	74950000.0	74960000.0	5.0	1.655032753944397	0.6910924315452576
1.0	74990000.0	75000000.0	1.0	1.7336269617080688	0.7529687285423279
1.0	75000000.0	75010000.0	1.0	1.8031322956085205	0.7906811237335205
1.0	75040000.0	75050000.0	1.0	1.8301458358764648	0.9760264158248901
1.0	75100000.0	75110000.0	1.0	1.6900177001953125	0.8846172094345093
1.0	75190000.0	75200000.0	2.0	1.5473146438598633	0.8029535412788391
1.0	75240000.0	75250000.0	1.0	1.9690964221954346	0.9990843534469604
1.0	75260000.0	75270000.0	5.0	2.7988955974578857	1.3950879573822021
1.0	75270000.0	75280000.0	2.0	2.793417453765869	1.3934094905853271
1.0	75290000.0	75300000.0	2.0	2.947178363800049	1.4378517866134644
1.0	75310000.0	75320000.0	5.0	3.0296707153320312	1.4595059156417847
1.0	75350000.0	75360000.0	6.0	3.5000967979431152	1.5581117868423462
1.0	75460000.0	75470000.0	2.0	3.114288806915283	1.480229139328003
1.0	75540000.0	75550000.0	3.0	2.062558650970459	1.0215016603469849
1.0	75560000.0	75570000.0	5.0	2.284471035003662	1.2040326595306396
1.0	75580000.0	75590000.0	3.0	2.3267483711242676	1.222398042678833
1.0	75610000.0	75620000.0	3.0	2.4573416709899902	1.276039719581604
1.0	75730000.0	75740000.0	1.0	1.6912953853607178	0.8608906865119934
1.0	75880000.0	75890000.0	1.0	2.0230281352996826	1.0795361995697021
1.0	75950000.0	75960000.0	1.0	2.468827962875366	1.2805365324020386
1.0	75960000.0	75970000.0	2.0	2.072763681411743	1.104658842086792
1.0	76000000.0	76010000.0	1.0	1.9373115301132202	0.9959585070610046
1.0	76060000.0	76070000.0	1.0	2.399698257446289	1.252934455871582
1.0	76070000.0	76080000.0	1.0	2.383331060409546	1.2462098598480225
1.0	76120000.0	76130000.0	0.0	2.1615912914276123	1.147855520248413
1.0	76230000.0	76240000.0	0.0	1.7579364776611328	0.7678996324539185
1.0	76330000.0	76340000.0	2.0	1.90298330783844	0.943920910358429
1.0	76390000.0	76400000.0	1.0	2.385154962539673	1.2469627857208252
1.0	76470000.0	76480000.0	3.0	2.421966791152954	1.2619669437408447
1.0	76550000.0	76560000.0	2.0	2.0252983570098877	0.9458259344100952
1.0	76570000.0	76580000.0	3.0	1.9422374963760376	0.9642127156257629
1.0	76590000.0	76600000.0	4.0	2.2709412574768066	1.0976226329803467
1.0	76640000.0	76650000.0	2.0	2.2162163257598877	1.1733430624008179
1.0	76670000.0	76680000.0	3.0	2.2569942474365234	1.1918329000473022
1.0	76700000.0	76710000.0	3.0	2.0918164253234863	0.9942271113395691
1.0	76730000.0	76740000.0	4.0	1.9245684146881104	0.8764795064926147
1.0	76750000.0	76760000.0	2.0	1.864972472190857	0.9173051118850708
1.0	76770000.0	76780000.0	1.0	2.0275282859802246	1.0818367004394531
1.0	76930000.0	76940000.0	2.0	1.7332407236099243	0.9206978678703308
1.0	77000000.0	77010000.0	2.0	1.8023027181625366	0.9603370428085327
1.0	77020000.0	77030000.0	1.0	1.794647216796875	0.9559923410415649
1.0	77060000.0	77070000.0	3.0	2.0348401069641113	1.085563063621521
1.0	77130000.0	77140000.0	2.0	2.0819203853607178	1.0155563354492188
1.0	77210000.0	77220000.0	2.0	2.3828728199005127	1.2460205554962158
1.0	77220000.0	77230000.0	1.0	2.1242778301239014	1.1085301637649536
1.0	77340000.0	77350000.0	1.0	1.6002534627914429	0.6999684572219849
1.0	77420000.0	77430000.0	1.0	1.6391382217407227	0.6684163808822632
1.0	77520000.0	77530000.0	2.0	1.5793641805648804	0.6901503801345825
1.0	77530000.0	77540000.0	0.0	1.3377883434295654	0.44777917861938477
1.0	77540000.0	77550000.0	2.0	1.4428081512451172	0.5468447804450989
1.0	77560000.0	77570000.0	0.0	1.2663605213165283	0.3994675576686859
1.0	77600000.0	77610000.0	0.0	1.4011367559432983	0.4979943335056305
1.0	77620000.0	77630000.0	0.0	1.309966802597046	0.4303353428840637
1.0	77700000.0	77710000.0	3.0	2.0873794555664062	1.1119146347045898
1.0	77770000.0	77780000.0	1.0	2.7012882232666016	1.364088773727417
1.0	77780000.0	77790000.0	2.0	2.3014259338378906	1.2114567756652832
1.0	77800000.0	77810000.0	3.0	2.489778995513916	1.2886478900909424
1.0	77830000.0	77840000.0	3.0	2.27506160736084	1.1998783349990845
1.0	77850000.0	77860000.0	6.0	2.0127875804901123	1.0742809772491455
1.0	78040000.0	78050000.0	1.0	1.2637184858322144	0.40141549706459045
1.0	78070000.0	78080000.0	0.0	1.3832744359970093	0.4963661730289459
1.0	78110000.0	78120000.0	3.0	1.3612613677978516	0.4645930230617523
1.0	78160000.0	78170000.0	2.0	1.2546466588974	0.39411261677742004
1.0	78180000.0	78190000.0	3.0	1.215476632118225	0.3692775070667267
1.0	78240000.0	78250000.0	0.0	1.809790015220642	1.3073667287826538
1.0	78260000.0	78270000.0	0.0	1.2750244140625	0.4184335768222809
1.0	78270000.0	78280000.0	1.0	1.193572998046875	0.35514527559280396
1.0	78280000.0	78290000.0	1.0	1.2437334060668945	0.38830918073654175
1.0	78330000.0	78340000.0	0.0	1.3386640548706055	0.4633314609527588
1.0	78420000.0	78430000.0	3.0	1.2983531951904297	0.43156152963638306
1.0	78540000.0	78550000.0	1.0	1.8376306295394897	0.9122709035873413
1.0	78600000.0	78610000.0	2.0	1.8256924152374268	0.9362006187438965
1.0	78680000.0	78690000.0	2.0	2.6381688117980957	1.3427823781967163
1.0	78700000.0	78710000.0	1.0	2.2977490425109863	1.2098538875579834
1.0	78710000.0	78720000.0	5.0	2.044731616973877	1.0905810594558716
1.0	78810000.0	78820000.0	3.0	2.7718396186828613	1.3867279291152954
1.0	78870000.0	78880000.0	1.0	3.0601420402526855	1.4671381711959839
1.0	78880000.0	78890000.0	4.0	2.2022242546081543	1.1668928861618042
1.0	78890000.0	78900000.0	4.0	2.885571002960205	1.4206998348236084
1.0	78970000.0	78980000.0	1.0	3.057706594467163	1.4665350914001465
1.0	79050000.0	79060000.0	2.0	2.4305038452148438	1.2653939723968506
1.0	79080000.0	79090000.0	1.0	1.6756513118743896	0.771405816078186
1.0	79120000.0	79130000.0	0.0	1.5058027505874634	0.5779501795768738
1.0	79150000.0	79160000.0	4.0	1.8030211925506592	0.7882212400436401
1.0	79240000.0	79250000.0	3.0	2.608839750289917	1.3325376510620117
1.0	79260000.0	79270000.0	3.0	2.6800875663757324	1.3570443391799927
1.0	79320000.0	79330000.0	0.0	2.8010993003845215	1.3957607746124268
1.0	79330000.0	79340000.0	3.0	2.9343252182006836	1.4343440532684326
1.0	79380000.0	79390000.0	0.0	2.935842990875244	1.4347602128982544
1.0	79450000.0	79460000.0	3.0	2.980530261993408	1.446784257888794
1.0	79460000.0	79470000.0	3.0	2.982661485671997	1.4473469257354736
1.0	79500000.0	79510000.0	6.0	3.3609836101531982	1.5328636169433594
1.0	79600000.0	79610000.0	7.0	3.5534420013427734	1.5670748949050903
1.0	79610000.0	79620000.0	2.0	3.213477611541748	1.5027159452438354
1.0	79770000.0	79780000.0	6.0	2.7622756958007812	1.3837305307388306
1.0	79960000.0	79970000.0	4.0	2.3772878646850586	1.2437083721160889
1.0	80000000.0	80010000.0	2.0	2.667834758758545	1.352921962738037
1.0	80020000.0	80030000.0	5.0	3.2049033641815186	1.5008453130722046
1.0	80030000.0	80040000.0	4.0	2.3385517597198486	1.2274377346038818
1.0	80050000.0	80060000.0	3.0	2.2878308296203613	1.205509901046753
1.0	80190000.0	80200000.0	2.0	1.9593899250030518	1.0464311838150024
1.0	80210000.0	80220000.0	0.0	2.1406493186950684	1.1378662586212158
1.0	80240000.0	80250000.0	3.0	2.1614553928375244	1.1477913856506348
1.0	80250000.0	80260000.0	0.0	2.204166889190674	1.1677919626235962
1.0	80260000.0	80270000.0	3.0	2.077585458755493	1.1070587635040283
1.0	80380000.0	80390000.0	1.0	2.1842591762542725	1.1585322618484497
1.0	80420000.0	80430000.0	1.0	2.1765100955963135	1.1548980474472046
1.0	80630000.0	80640000.0	3.0	1.9627046585083008	1.0481815338134766
1.0	80650000.0	80660000.0	1.0	2.2030386924743652	1.1672699451446533
1.0	80660000.0	80670000.0	1.0	2.24406099319458	1.186018466949463
1.0	80730000.0	80740000.0	2.0	1.986243486404419	1.060530662536621
1.0	80740000.0	80750000.0	1.0	2.0801830291748047	1.1083494424819946
1.0	80770000.0	80780000.0	1.0	1.581381916999817	0.8306012153625488
1.0	81020000.0	81030000.0	0.0	2.7857959270477295	1.3910622596740723
1.0	81180000.0	81190000.0	2.0	2.5830442905426025	1.3233435153961182
1.0	81190000.0	81200000.0	3.0	2.8591670989990234	1.413083553314209
1.0	81210000.0	81220000.0	4.0	2.690695285797119	1.3605831861495972
1.0	81240000.0	81250000.0	2.0	2.9966042041778564	1.4510027170181274
1.0	81310000.0	81320000.0	4.0	2.80474591255188	1.3968722820281982
1.0	81320000.0	81330000.0	1.0	2.998584032058716	1.4515184164047241
1.0	81490000.0	81500000.0	5.0	2.5743136405944824	1.3201929330825806
1.0	81500000.0	81510000.0	1.0	2.939537763595581	1.435770869255066
1.0	81630000.0	81640000.0	1.0	2.780252456665039	1.3893461227416992
1.0	81660000.0	81670000.0	3.0	2.5009865760803223	1.2929387092590332
1.0	81730000.0	81740000.0	3.0	1.6757752895355225	0.8870118856430054
1.0	81760000.0	81770000.0	0.0	2.1082568168640137	1.122178077697754
1.0	81810000.0	81820000.0	3.0	2.060717821121216	1.098634958267212
1.0	81840000.0	81850000.0	4.0	2.2270667552948	1.1783080101013184
1.0	81940000.0	81950000.0	3.0	2.1503565311431885	1.1425113677978516
1.0	81960000.0	81970000.0	2.0	1.8162920475006104	0.8554266095161438
1.0	81990000.0	82000000.0	2.0	2.169070243835449	1.1513936519622803
1.0	82020000.0	82030000.0	2.0	1.8191463947296143	0.9698489904403687
1.0	82030000.0	82040000.0	5.0	1.5968977212905884	0.8062562942504883
1.0	82060000.0	82070000.0	1.0	1.953973412513733	1.0435644388198853
1.0	82160000.0	82170000.0	3.0	1.6823631525039673	0.7173027992248535
1.0	82190000.0	82200000.0	0.0	2.2304444313049316	1.179847002029419
1.0	82200000.0	82210000.0	0.0	1.8346233367919922	0.978533148765564
1.0	82240000.0	82250000.0	4.0	2.3933911323547363	1.250351905822754
1.0	82340000.0	82350000.0	0.0	1.8806772232055664	0.8651657104492188
1.0	82350000.0	82360000.0	4.0	1.8537442684173584	0.9891847372055054
1.0	82390000.0	82400000.0	3.0	1.756182312965393	0.9339740872383118
1.0	82420000.0	82430000.0	1.0	1.7161304950714111	0.885295033454895
1.0	82480000.0	82490000.0	3.0	2.0455024242401123	1.0909708738327026
1.0	82610000.0	82620000.0	2.0	2.255678653717041	1.1912437677383423
1.0	82630000.0	82640000.0	3.0	2.4278035163879395	1.2643120288848877
1.0	82700000.0	82710000.0	4.0	2.934696912765503	1.434445858001709
1.0	82710000.0	82720000.0	1.0	1.856271505355835	0.9905864000320435
1.0	82770000.0	82780000.0	1.0	2.451159954071045	1.2736046314239502
1.0	82820000.0	82830000.0	4.0	2.467221260070801	1.2799094915390015
1.0	82840000.0	82850000.0	3.0	2.4381980895996094	1.2684659957885742
1.0	82880000.0	82890000.0	3.0	2.199643611907959	1.165697455406189
1.0	82930000.0	82940000.0	4.0	1.9468834400177002	1.0398008823394775
1.0	83100000.0	83110000.0	1.0	2.5146427154541016	1.2981221675872803
1.0	83130000.0	83140000.0	3.0	2.4365274906158447	1.2678003311157227
1.0	83160000.0	83170000.0	1.0	2.5009090900421143	1.2929092645645142
1.0	83190000.0	83200000.0	3.0	2.5108070373535156	1.2966712713241577
1.0	83210000.0	83220000.0	0.0	2.789898633956909	1.3923275470733643
1.0	83290000.0	83300000.0	3.0	2.427184820175171	1.264064073562622
1.0	83440000.0	83450000.0	4.0	2.112957000732422	1.1244720220565796
1.0	83450000.0	83460000.0	6.0	2.096804141998291	1.1165624856948853
1.0	83510000.0	83520000.0	3.0	2.267951488494873	1.1967231035232544
1.0	83680000.0	83690000.0	1.0	1.0965274572372437	0.31180328130722046
1.0	83790000.0	83800000.0	0.0	1.0473871231079102	0.30927377939224243
1.0	83990000.0	84000000.0	0.0	1.939361333847046	1.0357935428619385
1.0	84030000.0	84040000.0	3.0	1.9542583227157593	1.0163133144378662
1.0	84040000.0	84050000.0	1.0	2.159175395965576	1.1467090845108032
1.0	84120000.0	84130000.0	2.0	2.5797195434570312	1.3221461772918701
1.0	84230000.0	84240000.0	2.0	1.5816686153411865	0.6278175115585327
1.0	84260000.0	84270000.0	2.0	1.6879774332046509	0.7344808578491211
1.0	84280000.0	84290000.0	2.0	1.9923179149627686	1.0636937618255615
1.0	84300000.0	84310000.0	2.0	1.8351240158081055	0.9788128733634949
1.0	84330000.0	84340000.0	2.0	1.4286861419677734	0.5661801099777222
1.0	84360000.0	84370000.0	2.0	1.4912233352661133	0.5601974725723267
1.0	84400000.0	84410000.0	0.0	1.4373705387115479	0.5861061811447144
1.0	84450000.0	84460000.0	1.0	1.3765455484390259	0.508048415184021
1.0	84540000.0	84550000.0	1.0	1.483534812927246	0.8064981698989868
1.0	84560000.0	84570000.0	2.0	1.222757339477539	0.3719751238822937
1.0	84570000.0	84580000.0	2.0	1.1615526676177979	0.33751362562179565
1.0	84650000.0	84660000.0	0.0	1.2284619808197021	0.377788245677948
1.0	84680000.0	84690000.0	1.0	1.2347332239151	0.3827633261680603
1.0	84700000.0	84710000.0	0.0	1.2725197076797485	0.40649914741516113
1.0	84730000.0	84740000.0	4.0	1.7077171802520752	0.7670570015907288
1.0	84850000.0	84860000.0	1.0	1.5984333753585815	0.6850956678390503
1.0	84870000.0	84880000.0	2.0	1.4121450185775757	0.503868043422699
1.0	84890000.0	84900000.0	2.0	1.3574317693710327	0.480064332485199
1.0	84920000.0	84930000.0	0.0	1.903329610824585	0.8969230651855469
1.0	84950000.0	84960000.0	0.0	1.2632849216461182	0.40478968620300293
1.0	85070000.0	85080000.0	0.0	1.7488412857055664	0.7532709836959839
1.0	85080000.0	85090000.0	1.0	1.5801761150360107	0.6546847224235535
1.0	85090000.0	85100000.0	2.0	1.8626840114593506	0.8338123559951782
1.0	85110000.0	85120000.0	0.0	1.4186612367630005	0.5055360198020935
1.0	85150000.0	85160000.0	3.0	1.5956766605377197	0.8571202158927917
1.0	85170000.0	85180000.0	7.0	1.9411897659301758	0.891638457775116
1.0	85210000.0	85220000.0	2.0	1.9162514209747314	0.8712520599365234
1.0	85280000.0	85290000.0	1.0	1.9824416637420654	1.0338118076324463
1.0	85290000.0	85300000.0	3.0	2.0674571990966797	1.1020100116729736
1.0	85300000.0	85310000.0	1.0	2.1209964752197266	1.1283820867538452
1.0	85310000.0	85320000.0	2.0	1.9056127071380615	0.8597877621650696
1.0	85360000.0	85370000.0	0.0	2.009840965270996	0.9318830370903015
1.0	85460000.0	85470000.0	2.0	1.755714774131775	0.8429445028305054
1.0	85490000.0	85500000.0	1.0	1.8893531560897827	1.0087894201278687
1.0	85510000.0	85520000.0	3.0	1.8307174444198608	0.9493911862373352
1.0	85560000.0	85570000.0	2.0	1.5842148065567017	0.6300533413887024
1.0	85600000.0	85610000.0	3.0	1.8968894481658936	0.8774173855781555
1.0	85630000.0	85640000.0	2.0	1.6997607946395874	0.8424166440963745
1.0	85700000.0	85710000.0	4.0	1.8223817348480225	0.8192022442817688
1.0	85740000.0	85750000.0	0.0	1.769862174987793	0.8600357174873352
1.0	85770000.0	85780000.0	1.0	1.7406851053237915	0.8151537179946899
1.0	85860000.0	85870000.0	1.0	1.363269567489624	0.4821622371673584
1.0	85920000.0	85930000.0	4.0	1.3179376125335693	0.44915398955345154
1.0	86010000.0	86020000.0	0.0	1.595435619354248	0.6652847528457642
1.0	86030000.0	86040000.0	0.0	1.8968360424041748	1.0128700733184814
1.0	86040000.0	86050000.0	0.0	1.687059760093689	0.8483417630195618
1.0	86060000.0	86070000.0	0.0	2.060208797454834	0.9805086255073547
1.0	86070000.0	86080000.0	3.0	2.1358790397644043	1.0419830083847046
1.0	86170000.0	86180000.0	1.0	1.8130810260772705	1.019991159439087
1.0	86260000.0	86270000.0	5.0	2.0975353717803955	1.1169219017028809
1.0	86270000.0	86280000.0	5.0	2.277981758117676	1.2011703252792358
1.0	86360000.0	86370000.0	1.0	2.5348362922668457	1.3056961297988892
1.0	86550000.0	86560000.0	6.0	2.1369481086730957	1.136088252067566
1.0	86590000.0	86600000.0	3.0	1.7250763177871704	0.9159485101699829
1.0	86620000.0	86630000.0	4.0	2.382483959197998	1.2122976779937744
1.0	86660000.0	86670000.0	3.0	2.2475476264953613	1.0830714702606201
1.0	86690000.0	86700000.0	1.0	2.508857488632202	1.2959325313568115
1.0	86710000.0	86720000.0	2.0	2.455447196960449	1.2752946615219116
1.0	86770000.0	86780000.0	1.0	2.651388168334961	1.347328543663025
1.0	86790000.0	86800000.0	1.0	1.8841912746429443	1.0059666633605957
1.0	86830000.0	86840000.0	2.0	1.603513479232788	0.6432111859321594
1.0	86890000.0	86900000.0	1.0	2.0153069496154785	0.9409160614013672
1.0	86950000.0	86960000.0	0.0	2.113981246948242	1.0774405002593994
1.0	87260000.0	87270000.0	3.0	1.757287621498108	0.8413694500923157
1.0	87360000.0	87370000.0	4.0	1.2284566164016724	0.37981176376342773
1.0	87380000.0	87390000.0	2.0	1.2145884037017822	0.37793228030204773
1.0	87530000.0	87540000.0	0.0	1.251076579093933	0.39547502994537354
1.0	87540000.0	87550000.0	0.0	1.2147023677825928	0.36855000257492065
1.0	87550000.0	87560000.0	3.0	1.2541868686676025	0.39715975522994995
1.0	87570000.0	87580000.0	1.0	1.267672061920166	0.4123898148536682
1.0	87620000.0	87630000.0	1.0	1.6606582403182983	0.7927440404891968
1.0	87860000.0	87870000.0	3.0	1.5938400030136108	0.7369080781936646
1.0	87970000.0	87980000.0	0.0	1.836374044418335	0.8271281123161316
1.0	88010000.0	88020000.0	1.0	2.060244083404541	1.0983978509902954
1.0	88050000.0	88060000.0	5.0	1.8822046518325806	0.8593185544013977
1.0	88070000.0	88080000.0	2.0	1.9792563915252686	1.0568798780441284
1.0	88180000.0	88190000.0	1.0	1.8910709619522095	0.954539954662323
1.0	88230000.0	88240000.0	0.0	1.6343772411346436	0.8415771722793579
1.0	88300000.0	88310000.0	2.0	1.6138460636138916	0.7234746813774109
1.0	88340000.0	88350000.0	2.0	1.6379907131195068	0.6761701107025146
1.0	88350000.0	88360000.0	2.0	1.6418113708496094	0.6992288827896118
1.0	88410000.0	88420000.0	1.0	1.6213371753692627	0.7497750520706177
1.0	88440000.0	88450000.0	2.0	1.7887758016586304	0.8275909423828125
1.0	88480000.0	88490000.0	3.0	1.7406387329101562	0.7770403027534485
1.0	88770000.0	88780000.0	3.0	1.9163224697113037	0.9483743906021118
1.0	88870000.0	88880000.0	1.0	1.6968475580215454	0.8909945487976074
1.0	88950000.0	88960000.0	1.0	1.5462876558303833	0.7013542652130127
1.0	89040000.0	89050000.0	2.0	1.7769339084625244	0.7695519924163818
1.0	89120000.0	89130000.0	1.0	1.3489843606948853	0.46835869550704956
1.0	89190000.0	89200000.0	3.0	1.209354281425476	0.36623167991638184
1.0	89220000.0	89230000.0	2.0	1.1670290231704712	0.3389710485935211
1.0	89270000.0	89280000.0	1.0	1.2189861536026	0.37192273139953613
1.0	89520000.0	89530000.0	2.0	1.3308184146881104	0.4499906897544861
1.0	89550000.0	89560000.0	0.0	1.6468913555145264	0.725348174571991
1.0	89580000.0	89590000.0	2.0	1.221068024635315	0.374985009431839
1.0	89650000.0	89660000.0	1.0	1.4618189334869385	0.5650277137756348
1.0	89680000.0	89690000.0	1.0	1.764575719833374	0.9280712008476257
1.0	89740000.0	89750000.0	3.0	1.8410085439682007	0.9448314905166626
1.0	89770000.0	89780000.0	2.0	1.9175201654434204	0.8683711886405945
1.0	89830000.0	89840000.0	2.0	1.5849924087524414	0.6321094632148743
1.0	89840000.0	89850000.0	1.0	2.061680793762207	1.0991182327270508
1.0	89990000.0	90000000.0	1.0	1.1942648887634277	0.4558908939361572
1.0	90090000.0	90100000.0	3.0	2.1242589950561523	1.921846628189087
1.0	90100000.0	90110000.0	1.0	1.4260499477386475	0.5546862483024597
1.0	90140000.0	90150000.0	2.0	1.4333492517471313	0.5424227118492126
1.0	90150000.0	90160000.0	6.0	1.3251699209213257	0.4602314531803131
1.0	90240000.0	90250000.0	1.0	1.6792659759521484	0.7822046279907227
1.0	90250000.0	90260000.0	0.0	1.9370715618133545	0.9188739061355591
1.0	90270000.0	90280000.0	1.0	1.6916967630386353	0.7388606071472168
1.0	90320000.0	90330000.0	1.0	1.3272535800933838	0.4631803035736084
1.0	90330000.0	90340000.0	1.0	1.2750189304351807	0.4205649495124817
1.0	90370000.0	90380000.0	2.0	1.3903579711914062	0.5327044725418091
1.0	90380000.0	90390000.0	2.0	1.4605079889297485	0.566346287727356
1.0	90400000.0	90410000.0	0.0	1.7262241840362549	0.8701826333999634
1.0	90410000.0	90420000.0	2.0	1.764798879623413	0.8079841732978821
1.0	90420000.0	90430000.0	2.0	1.80693781375885	0.8859894871711731
1.0	90470000.0	90480000.0	1.0	1.5175260305404663	0.5793439745903015
1.0	90480000.0	90490000.0	2.0	1.588239073753357	0.632475733757019
1.0	90510000.0	90520000.0	6.0	2.280751943588257	1.117689847946167
1.0	90610000.0	90620000.0	3.0	2.532203197479248	1.3047144412994385
1.0	90690000.0	90700000.0	1.0	2.1320431232452393	1.1337262392044067
1.0	90750000.0	90760000.0	1.0	2.4280669689178467	1.2644176483154297
1.0	90820000.0	90830000.0	2.0	2.661914110183716	1.3509160280227661
1.0	90870000.0	90880000.0	2.0	2.1795077323913574	1.1563060283660889
1.0	90890000.0	90900000.0	3.0	2.334357500076294	1.2256512641906738
1.0	90960000.0	90970000.0	2.0	2.320451498031616	1.2181527614593506
1.0	90970000.0	90980000.0	1.0	2.3572745323181152	1.2353529930114746
1.0	91010000.0	91020000.0	2.0	2.3954551219940186	1.251198172569275
1.0	91020000.0	91030000.0	3.0	1.957161545753479	1.0452523231506348
1.0	91100000.0	91110000.0	4.0	2.577510118484497	1.3213485479354858
1.0	91140000.0	91150000.0	1.0	2.9370245933532715	1.4350837469100952
1.0	91180000.0	91190000.0	3.0	2.523327350616455	1.3013925552368164
1.0	91190000.0	91200000.0	0.0	2.5763418674468994	1.2673723697662354
1.0	91280000.0	91290000.0	1.0	2.2210428714752197	1.1755554676055908
1.0	91320000.0	91330000.0	2.0	2.2681148052215576	1.095662236213684
1.0	91350000.0	91360000.0	2.0	1.7094528675079346	0.7991819977760315
1.0	91410000.0	91420000.0	0.0	1.3395757675170898	0.4620772898197174
1.0	91440000.0	91450000.0	0.0	1.2950432300567627	0.43893685936927795
1.0	91590000.0	91600000.0	3.0	2.7764525413513184	1.3881657123565674
1.0	91800000.0	91810000.0	3.0	1.6643558740615845	0.8127509355545044
1.0	91810000.0	91820000.0	2.0	1.4718360900878906	0.7268723249435425
1.0	91820000.0	91830000.0	1.0	1.6821095943450928	0.8907530903816223
1.0	92250000.0	92260000.0	0.0	2.093231201171875	0.9939351081848145
1.0	92260000.0	92270000.0	1.0	2.3032398223876953	1.1168172359466553
1.0	92270000.0	92280000.0	5.0	2.1510262489318848	1.1013911962509155
1.0	92290000.0	92300000.0	2.0	2.280905246734619	1.1123199462890625
1.0	92300000.0	92310000.0	4.0	2.315539598464966	1.2175769805908203
1.0	92320000.0	92330000.0	3.0	2.124340772628784	1.126633882522583
1.0	92420000.0	92430000.0	1.0	2.7381253242492676	1.3760621547698975
1.0	92460000.0	92470000.0	4.0	1.925927758216858	0.9048315286636353
1.0	92470000.0	92480000.0	0.0	2.147149085998535	1.1409797668457031
1.0	92480000.0	92490000.0	0.0	2.062537670135498	1.0900812149047852
1.0	92510000.0	92520000.0	0.0	1.4724920988082886	0.5488157272338867
1.0	92520000.0	92530000.0	1.0	1.3557747602462769	0.47376102209091187
1.0	92560000.0	92570000.0	0.0	1.3928167819976807	0.4994475841522217
1.0	92590000.0	92600000.0	1.0	1.2517673969268799	0.39573487639427185
1.0	92610000.0	92620000.0	1.0	1.276949167251587	0.40889889001846313
1.0	92660000.0	92670000.0	4.0	1.6786940097808838	0.7165151834487915
1.0	92680000.0	92690000.0	1.0	2.2222466468811035	1.1761066913604736
1.0	92750000.0	92760000.0	1.0	1.214343786239624	0.36951789259910583
1.0	92950000.0	92960000.0	0.0	2.3700273036956787	1.165653109550476
1.0	93000000.0	93010000.0	0.0	1.3744527101516724	0.47642430663108826
1.0	93020000.0	93030000.0	0.0	1.3399381637573242	0.4503433108329773
1.0	93100000.0	93110000.0	2.0	1.2392098903656006	0.3827682137489319
1.0	93170000.0	93180000.0	0.0	1.3000882863998413	0.4242714047431946
1.0	93200000.0	93210000.0	1.0	1.2285903692245483	0.3746345639228821
1.0	93230000.0	93240000.0	0.0	1.3323702812194824	0.4429644048213959
1.0	93240000.0	93250000.0	3.0	1.41661536693573	0.5520893335342407
1.0	93250000.0	93260000.0	1.0	1.5388907194137573	0.6867243051528931
1.0	93260000.0	93270000.0	0.0	1.598780870437622	0.7122639417648315
1.0	93310000.0	93320000.0	0.0	1.306511640548706	0.44722437858581543
1.0	93320000.0	93330000.0	2.0	1.3009802103042603	0.43757009506225586
1.0	93330000.0	93340000.0	3.0	1.2414525747299194	0.38719627261161804
1.0	93370000.0	93380000.0	2.0	1.34786057472229	0.46291255950927734
1.0	93390000.0	93400000.0	1.0	1.3435513973236084	0.4677349030971527
1.0	93400000.0	93410000.0	0.0	1.4009430408477783	0.5250488519668579
1.0	93560000.0	93570000.0	0.0	1.3081111907958984	0.44806185364723206
1.0	93580000.0	93590000.0	0.0	1.2848660945892334	0.4191271662712097
1.0	93700000.0	93710000.0	1.0	1.4041999578475952	0.5210866332054138
1.0	93710000.0	93720000.0	2.0	1.3738820552825928	0.4740404486656189
1.0	93760000.0	93770000.0	1.0	1.301695466041565	0.44268566370010376
1.0	93840000.0	93850000.0	3.0	1.3709485530853271	0.49533048272132874
1.0	93940000.0	93950000.0	1.0	1.292067289352417	0.41745367646217346
1.0	93990000.0	94000000.0	2.0	1.1667101383209229	0.3387592136859894
1.0	94080000.0	94090000.0	1.0	1.54018235206604	0.6831985116004944
1.0	94110000.0	94120000.0	1.0	1.5415987968444824	0.6055355668067932
1.0	94130000.0	94140000.0	0.0	1.4727730751037598	0.5785912275314331
1.0	94140000.0	94150000.0	2.0	1.52902352809906	0.6261540055274963
1.0	94180000.0	94190000.0	4.0	1.7336572408676147	0.8507806062698364
1.0	94190000.0	94200000.0	0.0	1.8589732646942139	0.9643794894218445
1.0	94310000.0	94320000.0	1.0	1.5242364406585693	0.6985767483711243
1.0	94370000.0	94380000.0	0.0	1.6626523733139038	0.850827693939209
1.0	94450000.0	94460000.0	1.0	2.3224339485168457	1.1947529315948486
1.0	94480000.0	94490000.0	2.0	2.816286087036133	1.3854000568389893
1.0	94500000.0	94510000.0	0.0	2.1185810565948486	1.052635669708252
1.0	94510000.0	94520000.0	1.0	2.109128475189209	1.0343010425567627
1.0	94630000.0	94640000.0	2.0	1.8320144414901733	0.8978012800216675
1.0	94640000.0	94650000.0	1.0	1.6531213521957397	0.7857729196548462
1.0	94660000.0	94670000.0	0.0	1.6044002771377563	0.816433310508728
1.0	94670000.0	94680000.0	5.0	1.5114365816116333	0.6806603074073792
1.0	94710000.0	94720000.0	0.0	1.9230445623397827	0.8738773465156555
1.0	94730000.0	94740000.0	0.0	1.8624213933944702	0.8885200619697571
1.0	94740000.0	94750000.0	3.0	1.8048317432403564	0.8477840423583984
1.0	94760000.0	94770000.0	0.0	2.1714937686920166	1.0773941278457642
1.0	94770000.0	94780000.0	3.0	1.9876830577850342	0.9247560501098633
1.0	94850000.0	94860000.0	1.0	1.8507111072540283	0.8274441957473755
1.0	94930000.0	94940000.0	2.0	1.1842718124389648	0.348884254693985
1.0	94950000.0	94960000.0	0.0	1.1758090257644653	0.3440491557121277
1.0	95000000.0	95010000.0	3.0	1.5653526782989502	0.7006322145462036
1.0	95080000.0	95090000.0	1.0	1.6758062839508057	0.8033603429794312
1.0	95110000.0	95120000.0	1.0	1.713919997215271	0.743974506855011
1.0	95120000.0	95130000.0	0.0	1.6388972997665405	0.7568486928939819
1.0	95190000.0	95200000.0	0.0	2.136672258377075	1.044780969619751
1.0	95210000.0	95220000.0	2.0	1.8256689310073853	0.8082355260848999
1.0	95220000.0	95230000.0	2.0	1.6053764820098877	0.6614905595779419
1.0	95230000.0	95240000.0	1.0	2.195490598678589	1.1637698411941528
1.0	95270000.0	95280000.0	3.0	1.8492372035980225	0.8747296333312988
1.0	95350000.0	95360000.0	2.0	1.6252315044403076	0.7618919610977173
1.0	95400000.0	95410000.0	0.0	1.4495679140090942	0.5676817297935486
1.0	95450000.0	95460000.0	1.0	1.4046061038970947	0.5299860835075378
1.0	95520000.0	95530000.0	0.0	1.2859041690826416	0.4124494194984436
1.0	95600000.0	95610000.0	0.0	1.4869989156723022	0.5779205560684204
1.0	95810000.0	95820000.0	4.0	1.9969446659088135	0.9705115556716919
1.0	95850000.0	95860000.0	1.0	2.4520840644836426	1.273969292640686
1.0	95880000.0	95890000.0	1.0	2.820683002471924	1.4016920328140259
1.0	95890000.0	95900000.0	1.0	2.716672420501709	1.36913001537323
1.0	95910000.0	95920000.0	1.0	3.002162456512451	1.4524484872817993
1.0	95950000.0	95960000.0	4.0	2.517031192779541	1.2990236282348633
1.0	96000000.0	96010000.0	1.0	2.5812675952911377	1.3227040767669678
1.0	96050000.0	96060000.0	3.0	2.1938719749450684	1.1630170345306396
1.0	96060000.0	96070000.0	5.0	2.0059680938720703	1.070766568183899
1.0	96100000.0	96110000.0	2.0	1.9370437860488892	1.0345561504364014
1.0	96120000.0	96130000.0	1.0	2.1472721099853516	1.141038179397583
1.0	96180000.0	96190000.0	0.0	1.8170626163482666	0.9686759114265442
1.0	96210000.0	96220000.0	2.0	2.124030828475952	1.129853367805481
1.0	96220000.0	96230000.0	3.0	2.399603843688965	1.252895712852478
1.0	96240000.0	96250000.0	1.0	1.9901134967803955	1.062546730041504
1.0	96340000.0	96350000.0	0.0	2.8331809043884277	1.4054296016693115
1.0	96350000.0	96360000.0	1.0	2.462181568145752	1.2779386043548584
1.0	96420000.0	96430000.0	3.0	2.4260268211364746	1.2635990381240845
1.0	96570000.0	96580000.0	0.0	2.2946674823760986	1.2085071802139282
1.0	96620000.0	96630000.0	1.0	2.0448312759399414	1.0906312465667725
1.0	96650000.0	96660000.0	0.0	1.6390784978866577	0.7976357340812683
1.0	96720000.0	96730000.0	1.0	1.789839744567871	0.9532579183578491
1.0	96770000.0	96780000.0	1.0	1.7458875179290771	0.9280294179916382
1.0	96780000.0	96790000.0	2.0	1.9364970922470093	1.0342639684677124
1.0	96790000.0	96800000.0	7.0	1.78927743434906	0.9529374837875366
1.0	96950000.0	96960000.0	1.0	1.842519760131836	0.9829422235488892
1.0	96970000.0	96980000.0	0.0	1.6867717504501343	0.7919294238090515
1.0	97010000.0	97020000.0	2.0	1.4848864078521729	0.6140615344047546
1.0	97030000.0	97040000.0	1.0	1.722071647644043	0.7810724973678589
1.0	97210000.0	97220000.0	2.0	1.3130121231079102	0.4540259838104248
1.0	97240000.0	97250000.0	0.0	1.2236602306365967	0.3769760727882385
1.0	97280000.0	97290000.0	0.0	1.1903311014175415	0.35313403606414795
1.0	97290000.0	97300000.0	2.0	1.318969964981079	0.4551765024662018
1.0	97340000.0	97350000.0	2.0	1.806695580482483	0.9628235101699829
1.0	97380000.0	97390000.0	2.0	2.140993595123291	1.1380313634872437
1.0	97400000.0	97410000.0	4.0	1.9944307804107666	1.0647914409637451
1.0	97440000.0	97450000.0	1.0	2.103411912918091	1.1198066473007202
1.0	97460000.0	97470000.0	2.0	2.1813666820526123	1.1571778059005737
1.0	97470000.0	97480000.0	4.0	1.779297113418579	0.9472430944442749
1.0	97500000.0	97510000.0	5.0	2.159508466720581	1.1468675136566162
1.0	97590000.0	97600000.0	0.0	1.6082172393798828	0.8467466235160828
1.0	97630000.0	97640000.0	1.0	1.484054684638977	0.5785664319992065
1.0	97670000.0	97680000.0	0.0	1.521113634109497	0.7879180312156677
1.0	97680000.0	97690000.0	3.0	1.5291073322296143	0.79899662733078
1.0	97720000.0	97730000.0	1.0	1.5051692724227905	0.7262996435165405
1.0	97830000.0	97840000.0	1.0	1.4340293407440186	0.5313233137130737
1.0	97850000.0	97860000.0	0.0	1.3697823286056519	0.4995320737361908
1.0	97950000.0	97960000.0	3.0	1.5955784320831299	0.7994585633277893
1.0	97970000.0	97980000.0	2.0	1.543383240699768	0.6395035982131958
1.0	97980000.0	97990000.0	2.0	1.5899903774261475	0.7866670489311218
1.0	98030000.0	98040000.0	6.0	1.3752875328063965	0.49000102281570435
1.0	98040000.0	98050000.0	2.0	1.7136234045028687	0.9092647433280945
1.0	98200000.0	98210000.0	0.0	1.435833215713501	0.5188912153244019
1.0	98270000.0	98280000.0	0.0	1.719839096069336	0.9128950834274292
1.0	98280000.0	98290000.0	3.0	1.4029078483581543	0.5086733102798462
1.0	98320000.0	98330000.0	2.0	1.591810941696167	0.8301697969436646
1.0	98350000.0	98360000.0	3.0	1.4316151142120361	0.7400594353675842
1.0	98410000.0	98420000.0	1.0	1.4782642126083374	0.7681997418403625
1.0	98500000.0	98510000.0	3.0	1.3939874172210693	0.5006102919578552
1.0	98530000.0	98540000.0	3.0	1.4778754711151123	0.7561994791030884
1.0	98540000.0	98550000.0	3.0	1.4015077352523804	0.6932610273361206
1.0	98560000.0	98570000.0	1.0	1.5492253303527832	0.6300104856491089
1.0	98600000.0	98610000.0	0.0	1.5701441764831543	0.8238208889961243
1.0	98690000.0	98700000.0	1.0	1.4399532079696655	0.6850827932357788
1.0	98790000.0	98800000.0	3.0	1.5980918407440186	0.6380578875541687
1.0	98800000.0	98810000.0	3.0	1.6123046875	0.8491994142532349
1.0	98840000.0	98850000.0	1.0	1.5399783849716187	0.694088339805603
1.0	98890000.0	98900000.0	2.0	1.8616187572479248	0.9935463070869446
1.0	98910000.0	98920000.0	0.0	1.6080474853515625	0.846644401550293
1.0	98940000.0	98950000.0	4.0	1.890149712562561	1.0092241764068604
1.0	99010000.0	99020000.0	2.0	1.9605268239974976	1.0470322370529175
1.0	99030000.0	99040000.0	1.0	2.044459104537964	1.0904431343078613
1.0	99090000.0	99100000.0	2.0	1.9489059448242188	1.0408759117126465
1.0	99110000.0	99120000.0	3.0	2.3718600273132324	1.241452932357788
1.0	99140000.0	99150000.0	3.0	1.4821796417236328	0.5658572316169739
1.0	99210000.0	99220000.0	2.0	1.2952860593795776	0.42207011580467224
1.0	99230000.0	99240000.0	0.0	1.6354408264160156	0.7784615159034729
1.0	99250000.0	99260000.0	1.0	1.6380198001861572	0.6858082413673401
1.0	99330000.0	99340000.0	2.0	1.870819330215454	0.9986236691474915
1.0	99470000.0	99480000.0	1.0	1.8669061660766602	0.8674694895744324
1.0	99480000.0	99490000.0	1.0	1.9427798986434937	1.037616491317749
1.0	99530000.0	99540000.0	4.0	1.7366902828216553	0.7654387354850769
1.0	99550000.0	99560000.0	1.0	2.072364330291748	1.1044598817825317
1.0	99690000.0	99700000.0	1.0	1.7027637958526611	0.7158505320549011
1.0	99840000.0	99850000.0	1.0	1.67549729347229	0.6955694556236267
1.0	99880000.0	99890000.0	3.0	1.613205909729004	0.7275548577308655
1.0	99980000.0	99990000.0	0.0	1.3950189352035522	0.5220243334770203
1.0	99990000.0	100000000.0	0.0	1.4966694116592407	0.6357307434082031
1.0	100050000.0	100060000.0	0.0	1.5434062480926514	0.611965000629425
1.0	100100000.0	100110000.0	0.0	1.6146247386932373	0.6746212840080261
1.0	100160000.0	100170000.0	1.0	1.6174218654632568	0.6674494743347168
1.0	100190000.0	100200000.0	0.0	1.5694074630737305	0.6221411824226379
1.0	100210000.0	100220000.0	0.0	1.4238812923431396	0.511867880821228
1.0	100220000.0	100230000.0	2.0	1.3364136219024658	0.4692837595939636
1.0	100350000.0	100360000.0	0.0	1.2552869319915771	0.39989376068115234
1.0	100370000.0	100380000.0	1.0	1.2404013872146606	0.38816797733306885
1.0	100450000.0	100460000.0	0.0	1.280259370803833	0.4093210697174072
1.0	100540000.0	100550000.0	1.0	1.2261461019515991	0.37871694564819336
1.0	100610000.0	100620000.0	1.0	1.1780550479888916	0.34538960456848145
1.0	100680000.0	100690000.0	0.0	1.218536376953125	0.36957311630249023
1.0	100780000.0	100790000.0	1.0	1.4677164554595947	0.587166428565979
1.0	100830000.0	100840000.0	0.0	1.295218586921692	0.43317312002182007
1.0	100890000.0	100900000.0	0.0	1.2194366455078125	0.37374526262283325
1.0	100900000.0	100910000.0	3.0	1.4598885774612427	0.5983801484107971
1.0	100910000.0	100920000.0	0.0	1.6298561096191406	0.7650026082992554
1.0	101070000.0	101080000.0	0.0	1.6901506185531616	0.7073664665222168
1.0	101080000.0	101090000.0	0.0	1.7374967336654663	0.8559896349906921
1.0	101210000.0	101220000.0	0.0	1.726928949356079	0.7430245280265808
1.0	101230000.0	101240000.0	4.0	1.605454683303833	0.6789389848709106
1.0	101290000.0	101300000.0	3.0	1.5939033031463623	0.6515604257583618
1.0	101330000.0	101340000.0	1.0	1.3370153903961182	0.47537511587142944
1.0	101470000.0	101480000.0	2.0	1.1806889772415161	0.3470149040222168
1.0	101550000.0	101560000.0	1.0	1.2226941585540771	0.37389153242111206
1.0	101590000.0	101600000.0	1.0	1.6815147399902344	0.8102951049804688
1.0	101610000.0	101620000.0	0.0	1.5017496347427368	0.6235772371292114
1.0	101630000.0	101640000.0	1.0	1.5356906652450562	0.6260571479797363
1.0	101650000.0	101660000.0	0.0	1.9070937633514404	0.8900863528251648
1.0	101690000.0	101700000.0	1.0	1.5339609384536743	0.6582404971122742
1.0	101770000.0	101780000.0	3.0	2.398876190185547	1.2570992708206177
1.0	101810000.0	101820000.0	2.0	1.9893099069595337	0.9169918298721313
1.0	101840000.0	101850000.0	2.0	2.302182674407959	1.2117863893508911
1.0	101860000.0	101870000.0	3.0	2.372659921646118	1.241786241531372
1.0	101950000.0	101960000.0	5.0	1.9229629039764404	1.027008056640625
1.0	101980000.0	101990000.0	2.0	2.1579947471618652	1.146148681640625
1.0	102000000.0	102010000.0	0.0	2.328904390335083	1.2233213186264038
1.0	102070000.0	102080000.0	1.0	2.0070018768310547	1.0713000297546387
1.0	102200000.0	102210000.0	0.0	1.6080923080444336	0.6455090641975403
1.0	102330000.0	102340000.0	1.0	1.760489821434021	0.8495187759399414
1.0	102380000.0	102390000.0	1.0	1.7802951335906982	0.9478133916854858
1.0	102400000.0	102410000.0	5.0	1.8820865154266357	1.0048136711120605
1.0	102470000.0	102480000.0	3.0	1.860039472579956	0.9926730394363403
1.0	102490000.0	102500000.0	3.0	2.2138242721557617	1.1722443103790283
1.0	102510000.0	102520000.0	1.0	2.392946720123291	1.2501691579818726
1.0	102530000.0	102540000.0	3.0	2.1117138862609863	1.123866081237793
1.0	102560000.0	102570000.0	0.0	2.757067918777466	1.3820888996124268
1.0	102590000.0	102600000.0	2.0	2.6890454292297363	1.360034704208374
1.0	102660000.0	102670000.0	5.0	3.245405673980713	1.5095624923706055
1.0	102690000.0	102700000.0	6.0	3.107236862182617	1.4785575866699219
1.0	102700000.0	102710000.0	5.0	3.28013277053833	1.5168029069900513
1.0	102750000.0	102760000.0	4.0	3.6308207511901855	1.579451322555542
1.0	102800000.0	102810000.0	4.0	2.2575740814208984	1.1920924186706543
1.0	102870000.0	102880000.0	0.0	2.911463975906372	1.428012728691101
1.0	102930000.0	102940000.0	3.0	2.583735942840576	1.3235924243927002
1.0	102990000.0	103000000.0	3.0	3.3452930450439453	1.5298311710357666
1.0	103140000.0	103150000.0	5.0	2.8896267414093018	1.4218555688858032
1.0	103150000.0	103160000.0	0.0	3.032355785369873	1.46018648147583
1.0	103190000.0	103200000.0	0.0	2.6811110973358154	1.3573869466781616
1.0	103330000.0	103340000.0	3.0	2.59409761428833	1.327304482460022
1.0	103540000.0	103550000.0	2.0	1.8048053979873657	0.9617540240287781
1.0	103580000.0	103590000.0	4.0	2.454901933670044	1.2750797271728516
1.0	103610000.0	103620000.0	1.0	2.5990099906921387	1.329054594039917
1.0	104050000.0	104060000.0	2.0	1.25177800655365	0.3894740045070648
1.0	104090000.0	104100000.0	1.0	1.2120811939239502	0.3682355284690857
1.0	104320000.0	104330000.0	2.0	2.4325034618377686	1.2661938667297363
1.0	104370000.0	104380000.0	5.0	3.6034741401672363	1.5751575231552124
1.0	104470000.0	104480000.0	6.0	3.9500763416290283	1.6244558095932007
1.0	104530000.0	104540000.0	4.0	3.736044406890869	1.5952339172363281
1.0	104640000.0	104650000.0	3.0	3.5931830406188965	1.5735195875167847
1.0	104650000.0	104660000.0	3.0	3.5933852195739746	1.5735517740249634
1.0	104690000.0	104700000.0	4.0	3.6638588905334473	1.5845285654067993
1.0	104730000.0	104740000.0	3.0	3.301992893218994	1.5212531089782715
1.0	104810000.0	104820000.0	9.0	3.405299425125122	1.5412189960479736
1.0	104820000.0	104830000.0	0.0	3.7341766357421875	1.5949630737304688
1.0	104850000.0	104860000.0	7.0	3.328265428543091	1.5264947414398193
1.0	105010000.0	105020000.0	5.0	4.445274353027344	1.6853783130645752
1.0	105080000.0	105090000.0	3.0	4.262563705444336	1.6632534265518188
1.0	105180000.0	105190000.0	1.0	3.7346882820129395	1.5950373411178589
1.0	105190000.0	105200000.0	2.0	3.6167709827423096	1.5772559642791748
1.0	105210000.0	105220000.0	3.0	3.5688419342041016	1.5695950984954834
1.0	105220000.0	105230000.0	2.0	3.465444564819336	1.552085280418396
1.0	105250000.0	105260000.0	5.0	3.31615948677063	1.5240938663482666
1.0	105340000.0	105350000.0	5.0	3.7520618438720703	1.5975425243377686
1.0	105410000.0	105420000.0	4.0	3.505206346511841	1.5589864253997803
1.0	105450000.0	105460000.0	3.0	3.6824791431427	1.5873394012451172
1.0	105540000.0	105550000.0	3.0	4.066512584686279	1.6392402648925781
1.0	105590000.0	105600000.0	2.0	3.7905681133270264	1.603001594543457
1.0	105610000.0	105620000.0	7.0	4.100973606109619	1.6435199975967407
1.0	105640000.0	105650000.0	3.0	3.856248378753662	1.6120421886444092
1.0	105710000.0	105720000.0	4.0	3.4036457538604736	1.5409127473831177
1.0	105750000.0	105760000.0	4.0	3.1665198802948	1.4923044443130493
1.0	105790000.0	105800000.0	3.0	3.1603894233703613	1.4909147024154663
1.0	105810000.0	105820000.0	7.0	3.3405327796936035	1.5289030075073242
1.0	105920000.0	105930000.0	3.0	3.5891213417053223	1.5728695392608643
1.0	105970000.0	105980000.0	3.0	3.4242050647735596	1.5446921586990356
1.0	105980000.0	105990000.0	3.0	3.6524577140808105	1.582789659500122
1.0	106020000.0	106030000.0	1.0	3.6815426349639893	1.5871989727020264
1.0	106030000.0	106040000.0	6.0	3.3941562175750732	1.5391467809677124
1.0	106110000.0	106120000.0	4.0	3.43373441696167	1.5464224815368652
1.0	106140000.0	106150000.0	5.0	3.6814937591552734	1.5871914625167847
1.0	106190000.0	106200000.0	3.0	3.8486831188201904	1.6110172271728516
1.0	106230000.0	106240000.0	4.0	3.701707363128662	1.5902050733566284
1.0	106290000.0	106300000.0	2.0	3.3195292949676514	1.5247645378112793
1.0	106330000.0	106340000.0	1.0	3.0412425994873047	1.4624273777008057
1.0	106390000.0	106400000.0	5.0	2.919278383255005	1.4301903247833252
1.0	106460000.0	106470000.0	5.0	3.0815043449401855	1.4723738431930542
1.0	106630000.0	106640000.0	4.0	2.9716763496398926	1.44443678855896
1.0	106640000.0	106650000.0	3.0	3.02654767036438	1.4587128162384033
1.0	106650000.0	106660000.0	1.0	3.400906801223755	1.5404044389724731
1.0	106660000.0	106670000.0	1.0	3.299177646636963	1.5206844806671143
1.0	106710000.0	106720000.0	0.0	2.540034055709839	1.3076282739639282
1.0	106730000.0	106740000.0	4.0	2.9011263847351074	1.4251115322113037
1.0	106780000.0	106790000.0	3.0	2.0014569759368896	1.0684341192245483
1.0	106890000.0	106900000.0	3.0	2.480074405670166	1.2849050760269165
1.0	106900000.0	106910000.0	3.0	2.6294522285461426	1.3397610187530518
1.0	106910000.0	106920000.0	2.0	2.882831573486328	1.4199169874191284
1.0	106970000.0	106980000.0	4.0	3.0030176639556885	1.4526703357696533
1.0	107050000.0	107060000.0	3.0	3.0230252742767334	1.4578157663345337
1.0	107100000.0	107110000.0	2.0	2.933415174484253	1.4340941905975342
1.0	107120000.0	107130000.0	4.0	2.7479209899902344	1.3791896104812622
1.0	107150000.0	107160000.0	5.0	2.504882335662842	1.2944223880767822
1.0	107170000.0	107180000.0	1.0	2.316592216491699	1.2180311679840088
1.0	107240000.0	107250000.0	2.0	1.8774210214614868	1.0022544860839844
1.0	107260000.0	107270000.0	1.0	2.050966739654541	1.0937302112579346
1.0	107520000.0	107530000.0	0.0	1.620898962020874	0.6724474430084229
1.0	107560000.0	107570000.0	4.0	1.7528804540634155	0.9320701360702515
1.0	107610000.0	107620000.0	1.0	1.5017714500427246	0.6186972260475159
1.0	107670000.0	107680000.0	1.0	1.7558362483978271	0.9337751269340515
1.0	107680000.0	107690000.0	0.0	1.6901922225952148	0.8122482299804688
1.0	107690000.0	107700000.0	1.0	1.6715967655181885	0.8845402598381042
1.0	107750000.0	107760000.0	6.0	1.4825735092163086	0.7087525129318237
1.0	107760000.0	107770000.0	0.0	1.7441743612289429	0.9270381927490234
1.0	107930000.0	107940000.0	2.0	1.7006444931030273	0.7170030474662781
1.0	107980000.0	107990000.0	2.0	1.5405124425888062	0.6740337610244751
1.0	108000000.0	108010000.0	1.0	1.7173770666122437	0.8694384694099426
1.0	108050000.0	108060000.0	1.0	1.5760986804962158	0.6268264055252075
1.0	108070000.0	108080000.0	0.0	1.8442389965057373	0.9091329574584961
1.0	108080000.0	108090000.0	0.0	1.946763277053833	0.9726923108100891
1.0	108090000.0	108100000.0	2.0	1.6826967000961304	0.7065218687057495
1.0	108100000.0	108110000.0	1.0	1.6507532596588135	0.7046387791633606
1.0	108130000.0	108140000.0	0.0	1.3506665229797363	0.46342891454696655
1.0	108220000.0	108230000.0	1.0	1.261942982673645	0.40348920226097107
1.0	108240000.0	108250000.0	0.0	1.5520076751708984	0.6136420369148254
1.0	108260000.0	108270000.0	0.0	1.507309913635254	0.5795787572860718
1.0	108300000.0	108310000.0	1.0	1.4483562707901	0.5572260022163391
1.0	108370000.0	108380000.0	3.0	1.7520997524261475	0.9316196441650391
1.0	108390000.0	108400000.0	2.0	1.774502158164978	0.7711169123649597
1.0	108410000.0	108420000.0	2.0	1.5336976051330566	0.622908890247345
1.0	108430000.0	108440000.0	4.0	1.5588445663452148	0.6269939541816711
1.0	108500000.0	108510000.0	1.0	1.55281662940979	0.6815618276596069
1.0	108510000.0	108520000.0	1.0	1.8271284103393555	0.8061901330947876
1.0	108590000.0	108600000.0	0.0	1.4857536554336548	0.6354314088821411
1.0	108610000.0	108620000.0	4.0	1.629977822303772	0.688430666923523
1.0	108650000.0	108660000.0	1.0	1.8764984607696533	0.856595516204834
1.0	108660000.0	108670000.0	1.0	1.8870389461517334	0.8760835528373718
1.0	108690000.0	108700000.0	1.0	1.2153165340423584	0.36683717370033264
1.0	108720000.0	108730000.0	2.0	1.1313905715942383	0.32295599579811096
1.0	108880000.0	108890000.0	1.0	1.3775993585586548	0.4900485873222351
1.0	109070000.0	109080000.0	1.0	1.8788726329803467	0.8530311584472656
1.0	109110000.0	109120000.0	2.0	1.522009253501892	0.6160334348678589
1.0	109170000.0	109180000.0	1.0	1.268640160560608	0.4042847752571106
1.0	109200000.0	109210000.0	4.0	1.5562219619750977	0.717747688293457
1.0	109240000.0	109250000.0	1.0	1.470066785812378	0.6051858067512512
1.0	109260000.0	109270000.0	2.0	1.5333701372146606	0.6702249646186829
1.0	109340000.0	109350000.0	0.0	1.3344131708145142	0.4601005017757416
1.0	109380000.0	109390000.0	0.0	1.7424840927124023	0.7451022863388062
1.0	109490000.0	109500000.0	3.0	1.5252742767333984	0.6387368440628052
1.0	109570000.0	109580000.0	2.0	1.3176215887069702	0.44764766097068787
1.0	109690000.0	109700000.0	3.0	1.5128557682037354	0.6427151560783386
1.0	109730000.0	109740000.0	3.0	1.474350094795227	0.6063648462295532
1.0	109760000.0	109770000.0	1.0	1.3166896104812622	0.4529635012149811
1.0	109790000.0	109800000.0	1.0	1.8117647171020508	0.9670562744140625
1.0	109940000.0	109950000.0	1.0	1.2579615116119385	0.403303325176239
[truncated: 47,568 more rows]
