# Supplementary material for: Genome-wide mapping of somatic mutation rates uncovers drivers of cancer
Source: Nat Biotechnol. 2022 Jun 20;40(11):1634–43. doi: 10.1038/s41587-022-01353-8 (PMC9646522; doi:10.1038/s41587-022-01353-8)
Supplement: Supplementary file 4 — Regions and model predictions for each fold of each cancer for which a deep learning model was trained. Regions that were filtered are also listed along with their respective model predictions. [file 41587_2022_1353_MOESM4_ESM.zip › kfold_results/Glioma_tumors/fold_4.txt]

CHROM	START	END	Y_TRUE	Y_PRED	STD
1.0	910000.0	920000.0	3.0	2.470752716064453	1.5848801136016846
1.0	990000.0	1000000.0	3.0	2.0834693908691406	1.4121980667114258
1.0	1040000.0	1050000.0	0.0	2.247407913208008	1.4825637340545654
1.0	1100000.0	1110000.0	2.0	3.952904224395752	1.8324062824249268
1.0	1120000.0	1130000.0	4.0	2.0819573402404785	1.399234414100647
1.0	1130000.0	1140000.0	2.0	2.907275676727295	1.712005615234375
1.0	1150000.0	1160000.0	3.0	1.9491164684295654	1.3308894634246826
1.0	1180000.0	1190000.0	0.0	2.1454522609710693	1.437247633934021
1.0	1240000.0	1250000.0	3.0	1.7112007141113281	1.2111876010894775
1.0	1250000.0	1260000.0	1.0	1.7837053537368774	1.2238061428070068
1.0	1260000.0	1270000.0	3.0	1.9790761470794678	1.3663570880889893
1.0	1320000.0	1330000.0	3.0	1.500627875328064	1.0013116598129272
1.0	1450000.0	1460000.0	2.0	1.8526277542114258	1.2672488689422607
1.0	1490000.0	1500000.0	2.0	1.7885164022445679	1.2274624109268188
1.0	1500000.0	1510000.0	0.0	1.7319875955581665	1.2063443660736084
1.0	1560000.0	1570000.0	3.0	1.871895432472229	1.2841341495513916
1.0	1610000.0	1620000.0	3.0	1.9237006902694702	1.3151510953903198
1.0	1690000.0	1700000.0	0.0	1.5898795127868652	1.0765234231948853
1.0	1780000.0	1790000.0	1.0	1.6329193115234375	1.1115655899047852
1.0	1810000.0	1820000.0	3.0	1.6581964492797852	1.1318457126617432
1.0	1830000.0	1840000.0	2.0	2.267728090286255	1.496395468711853
1.0	1870000.0	1880000.0	1.0	2.7867588996887207	1.6819521188735962
1.0	2090000.0	2100000.0	4.0	2.4535183906555176	1.571230173110962
1.0	2120000.0	2130000.0	2.0	2.2265400886535645	1.4851356744766235
1.0	2130000.0	2140000.0	2.0	2.446113109588623	1.576717734336853
1.0	2150000.0	2160000.0	3.0	2.297827959060669	1.5111777782440186
1.0	2170000.0	2180000.0	1.0	2.225484609603882	1.484879732131958
1.0	2290000.0	2300000.0	0.0	2.0373523235321045	1.382227897644043
1.0	2360000.0	2370000.0	3.0	2.9373369216918945	1.7195043563842773
1.0	2370000.0	2380000.0	0.0	2.4578359127044678	1.5808738470077515
1.0	2420000.0	2430000.0	3.0	2.470428466796875	1.5783805847167969
1.0	2430000.0	2440000.0	4.0	2.44602370262146	1.5734741687774658
1.0	2470000.0	2480000.0	2.0	2.3729846477508545	1.5502642393112183
1.0	2500000.0	2510000.0	4.0	2.7548625469207764	1.6656169891357422
1.0	2790000.0	2800000.0	8.0	2.6346726417541504	1.6369569301605225
1.0	2820000.0	2830000.0	2.0	2.6229240894317627	1.6326415538787842
1.0	2840000.0	2850000.0	3.0	2.7661967277526855	1.6756906509399414
1.0	2890000.0	2900000.0	4.0	2.1791088581085205	1.4561452865600586
1.0	2980000.0	2990000.0	1.0	2.0971410274505615	1.4195367097854614
1.0	3030000.0	3040000.0	2.0	2.2814648151397705	1.5073211193084717
1.0	3120000.0	3130000.0	4.0	2.180398941040039	1.4612743854522705
1.0	3200000.0	3210000.0	4.0	2.218574285507202	1.479449987411499
1.0	3250000.0	3260000.0	1.0	2.123894214630127	1.4274840354919434
1.0	3340000.0	3350000.0	2.0	1.9672386646270752	1.344894528388977
1.0	3390000.0	3400000.0	3.0	2.649744749069214	1.6398502588272095
1.0	3470000.0	3480000.0	3.0	2.698538303375244	1.6553418636322021
1.0	3490000.0	3500000.0	4.0	2.564479351043701	1.6111818552017212
1.0	3500000.0	3510000.0	1.0	2.4001309871673584	1.555456519126892
1.0	3520000.0	3530000.0	1.0	2.960111141204834	1.7234910726547241
1.0	3530000.0	3540000.0	3.0	2.2363719940185547	1.4854650497436523
1.0	3550000.0	3560000.0	3.0	1.8352752923965454	1.2536505460739136
1.0	3680000.0	3690000.0	1.0	2.419785261154175	1.560425877571106
1.0	3710000.0	3720000.0	2.0	1.7481234073638916	1.261535406112671
1.0	3720000.0	3730000.0	1.0	1.9111547470092773	1.3060686588287354
1.0	3740000.0	3750000.0	6.0	1.3848211765289307	0.896375298500061
1.0	3760000.0	3770000.0	1.0	1.4160772562026978	0.925600528717041
1.0	3780000.0	3790000.0	1.0	1.5765788555145264	1.065568447113037
1.0	4040000.0	4050000.0	3.0	2.493216037750244	1.5811450481414795
1.0	4220000.0	4230000.0	2.0	2.3822131156921387	1.5353950262069702
1.0	4250000.0	4260000.0	5.0	1.9366804361343384	1.2948194742202759
1.0	4260000.0	4270000.0	3.0	2.411574125289917	1.5230499505996704
1.0	4280000.0	4290000.0	2.0	2.372624635696411	1.5126937627792358
1.0	4290000.0	4300000.0	4.0	2.4163413047790527	1.524198293685913
1.0	4360000.0	4370000.0	5.0	2.5129947662353516	1.5714515447616577
1.0	4380000.0	4390000.0	2.0	2.214151382446289	1.4547691345214844
1.0	4390000.0	4400000.0	2.0	2.277437686920166	1.4790724515914917
1.0	4400000.0	4410000.0	0.0	2.2522075176239014	1.4696893692016602
1.0	4430000.0	4440000.0	2.0	2.311753511428833	1.4811580181121826
1.0	4500000.0	4510000.0	3.0	2.374481201171875	1.5264105796813965
1.0	4510000.0	4520000.0	1.0	2.785919427871704	1.6479637622833252
1.0	4520000.0	4530000.0	1.0	2.983264684677124	1.6987310647964478
1.0	4540000.0	4550000.0	7.0	2.7076597213745117	1.6341145038604736
1.0	4600000.0	4610000.0	4.0	2.891204357147217	1.670101523399353
1.0	4790000.0	4800000.0	7.0	2.990020751953125	1.7108917236328125
1.0	4810000.0	4820000.0	7.0	2.8257694244384766	1.6733598709106445
1.0	4890000.0	4900000.0	5.0	3.094416856765747	1.725104570388794
1.0	4910000.0	4920000.0	3.0	3.257777452468872	1.7481151819229126
1.0	5030000.0	5040000.0	2.0	2.981157064437866	1.6986684799194336
1.0	5060000.0	5070000.0	2.0	2.9822940826416016	1.6971609592437744
1.0	5120000.0	5130000.0	3.0	2.6127407550811768	1.5900195837020874
1.0	5180000.0	5190000.0	1.0	2.8133063316345215	1.6585700511932373
1.0	5360000.0	5370000.0	5.0	2.385446310043335	1.517796516418457
1.0	5460000.0	5470000.0	2.0	2.3990283012390137	1.52580726146698
1.0	5470000.0	5480000.0	0.0	2.208320379257202	1.451317548751831
1.0	5510000.0	5520000.0	2.0	2.154728412628174	1.435854434967041
1.0	5540000.0	5550000.0	2.0	2.246232509613037	1.480671763420105
1.0	5560000.0	5570000.0	1.0	2.331766366958618	1.5220264196395874
1.0	5570000.0	5580000.0	1.0	2.2843730449676514	1.4994357824325562
1.0	5600000.0	5610000.0	3.0	2.6530468463897705	1.6021541357040405
1.0	5640000.0	5650000.0	8.0	2.929218292236328	1.685699462890625
1.0	5690000.0	5700000.0	3.0	3.2778472900390625	1.7582893371582031
1.0	5740000.0	5750000.0	3.0	3.1589770317077637	1.745208740234375
1.0	5820000.0	5830000.0	3.0	2.7897486686706543	1.6688432693481445
1.0	5860000.0	5870000.0	2.0	2.859405279159546	1.6761060953140259
1.0	5880000.0	5890000.0	3.0	2.5290844440460205	1.5894540548324585
1.0	5890000.0	5900000.0	5.0	2.8792648315429688	1.6998279094696045
1.0	5910000.0	5920000.0	1.0	2.504281520843506	1.5878422260284424
1.0	6060000.0	6070000.0	4.0	2.0557007789611816	1.397106409072876
1.0	6070000.0	6080000.0	3.0	2.2186341285705566	1.4732956886291504
1.0	6080000.0	6090000.0	2.0	2.2034199237823486	1.4665476083755493
1.0	6090000.0	6100000.0	2.0	2.584017515182495	1.6180661916732788
1.0	6100000.0	6110000.0	2.0	2.571280002593994	1.6117818355560303
1.0	6140000.0	6150000.0	2.0	2.397353410720825	1.5554596185684204
1.0	6150000.0	6160000.0	4.0	2.984936237335205	1.7198406457901
1.0	6170000.0	6180000.0	3.0	2.6910810470581055	1.6419099569320679
1.0	6250000.0	6260000.0	3.0	1.5674028396606445	1.127535343170166
1.0	6280000.0	6290000.0	1.0	1.8480212688446045	1.265421986579895
1.0	6360000.0	6370000.0	2.0	1.743219017982483	1.195603370666504
1.0	6400000.0	6410000.0	1.0	1.9856094121932983	1.3540701866149902
1.0	6420000.0	6430000.0	0.0	2.093172788619995	1.4102989435195923
1.0	6430000.0	6440000.0	4.0	1.9913017749786377	1.3548882007598877
1.0	6480000.0	6490000.0	3.0	2.3128514289855957	1.523236870765686
1.0	6490000.0	6500000.0	5.0	2.2173969745635986	1.4778215885162354
1.0	6670000.0	6680000.0	2.0	1.5525729656219482	1.0904721021652222
1.0	6690000.0	6700000.0	3.0	1.4903419017791748	0.9919692873954773
1.0	6840000.0	6850000.0	2.0	1.7257827520370483	1.2203603982925415
1.0	6880000.0	6890000.0	2.0	1.6133371591567993	1.0973193645477295
1.0	6900000.0	6910000.0	1.0	1.8480098247528076	1.2620915174484253
1.0	6960000.0	6970000.0	0.0	1.9099619388580322	1.3053619861602783
1.0	7000000.0	7010000.0	0.0	2.0681312084198	1.392884373664856
1.0	7020000.0	7030000.0	1.0	2.262960910797119	1.4948756694793701
1.0	7150000.0	7160000.0	0.0	2.0686194896698	1.3969745635986328
1.0	7260000.0	7270000.0	2.0	1.8666002750396729	1.2664048671722412
1.0	7330000.0	7340000.0	2.0	2.0306475162506104	1.3580081462860107
1.0	7350000.0	7360000.0	1.0	2.054368495941162	1.391360878944397
1.0	7580000.0	7590000.0	3.0	2.064821720123291	1.3884903192520142
1.0	7720000.0	7730000.0	2.0	1.9463163614273071	1.3313846588134766
1.0	7730000.0	7740000.0	1.0	1.9566634893417358	1.3383457660675049
1.0	7780000.0	7790000.0	3.0	1.6685569286346436	1.1388821601867676
1.0	7820000.0	7830000.0	0.0	1.5766618251800537	1.066675066947937
1.0	7950000.0	7960000.0	2.0	1.9837055206298828	1.3406833410263062
1.0	8000000.0	8010000.0	0.0	1.9876658916473389	1.3513392210006714
1.0	8010000.0	8020000.0	0.0	1.80838143825531	1.2435293197631836
1.0	8040000.0	8050000.0	4.0	1.5743299722671509	1.0638827085494995
1.0	8070000.0	8080000.0	1.0	1.561067819595337	1.052905797958374
1.0	8120000.0	8130000.0	2.0	2.2267115116119385	1.4686672687530518
1.0	8140000.0	8150000.0	2.0	2.311162233352661	1.5051778554916382
1.0	8150000.0	8160000.0	1.0	2.2359771728515625	1.4755513668060303
1.0	8170000.0	8180000.0	1.0	2.4439709186553955	1.5630466938018799
1.0	8190000.0	8200000.0	5.0	2.163912296295166	1.4434596300125122
1.0	8420000.0	8430000.0	2.0	1.7305892705917358	1.1859016418457031
1.0	8500000.0	8510000.0	2.0	1.760577917098999	1.2086328268051147
1.0	8540000.0	8550000.0	2.0	1.7432153224945068	1.1926640272140503
1.0	8580000.0	8590000.0	2.0	1.6004774570465088	1.0877923965454102
1.0	8590000.0	8600000.0	0.0	1.610398292541504	1.0943162441253662
1.0	8600000.0	8610000.0	2.0	1.5789772272109985	1.0689966678619385
1.0	8750000.0	8760000.0	2.0	1.463789701461792	0.9688695669174194
1.0	8780000.0	8790000.0	1.0	1.5710855722427368	1.0615019798278809
1.0	8840000.0	8850000.0	4.0	1.5888874530792236	1.076073169708252
1.0	8860000.0	8870000.0	1.0	1.699642539024353	1.1638180017471313
1.0	8890000.0	8900000.0	1.0	2.1209957599639893	1.4225585460662842
1.0	8910000.0	8920000.0	2.0	1.8897632360458374	1.2936633825302124
1.0	8960000.0	8970000.0	1.0	1.927377700805664	1.3173599243164062
1.0	9050000.0	9060000.0	2.0	2.059457540512085	1.3863370418548584
1.0	9080000.0	9090000.0	0.0	2.009005546569824	1.3655458688735962
1.0	9120000.0	9130000.0	1.0	1.8776652812957764	1.2876255512237549
1.0	9160000.0	9170000.0	2.0	1.8577375411987305	1.2685796022415161
1.0	9190000.0	9200000.0	2.0	2.2622358798980713	1.4866958856582642
1.0	9230000.0	9240000.0	0.0	1.8719266653060913	1.279084324836731
1.0	9300000.0	9310000.0	1.0	1.644876480102539	1.1191871166229248
1.0	9350000.0	9360000.0	3.0	1.6872037649154663	1.1697298288345337
1.0	9400000.0	9410000.0	0.0	1.9427165985107422	1.3297836780548096
1.0	9410000.0	9420000.0	3.0	1.8402588367462158	1.2637637853622437
1.0	9420000.0	9430000.0	4.0	1.7930324077606201	1.2298940420150757
1.0	9500000.0	9510000.0	1.0	2.2674012184143066	1.4942052364349365
1.0	9520000.0	9530000.0	1.0	2.4477431774139404	1.5660717487335205
1.0	9540000.0	9550000.0	6.0	2.3223776817321777	1.515180230140686
1.0	9620000.0	9630000.0	1.0	1.7721211910247803	1.2151196002960205
1.0	9630000.0	9640000.0	1.0	1.876651406288147	1.2817528247833252
1.0	9670000.0	9680000.0	0.0	2.2304208278656006	1.4778355360031128
1.0	9730000.0	9740000.0	4.0	2.6869444847106934	1.6446565389633179
1.0	9750000.0	9760000.0	3.0	2.4427073001861572	1.5625910758972168
1.0	9790000.0	9800000.0	3.0	1.9283549785614014	1.3175833225250244
1.0	9830000.0	9840000.0	2.0	1.904249906539917	1.3005183935165405
1.0	9850000.0	9860000.0	1.0	1.9523532390594482	1.3345367908477783
1.0	9900000.0	9910000.0	2.0	1.8632522821426392	1.2786372900009155
1.0	10030000.0	10040000.0	1.0	1.457383155822754	0.9635049700737
1.0	10130000.0	10140000.0	0.0	1.4915460348129272	0.9931824803352356
1.0	10210000.0	10220000.0	0.0	1.4488160610198975	0.9558656811714172
1.0	10220000.0	10230000.0	1.0	1.464678406715393	0.9698089361190796
1.0	10290000.0	10300000.0	0.0	1.4184045791625977	0.9277200698852539
1.0	10310000.0	10320000.0	3.0	1.4831924438476562	0.9857935905456543
1.0	10340000.0	10350000.0	1.0	1.40030837059021	0.9107332229614258
1.0	10370000.0	10380000.0	1.0	1.4554588794708252	0.9612190127372742
1.0	10420000.0	10430000.0	3.0	1.1981003284454346	0.7110044956207275
1.0	10620000.0	10630000.0	2.0	1.725635290145874	1.1749341487884521
1.0	10650000.0	10660000.0	3.0	1.7092174291610718	1.1690407991409302
1.0	10660000.0	10670000.0	0.0	1.6574989557266235	1.1311143636703491
1.0	10700000.0	10710000.0	1.0	2.110978364944458	1.4207170009613037
1.0	10760000.0	10770000.0	1.0	2.1994471549987793	1.4733116626739502
1.0	10780000.0	10790000.0	4.0	2.15275239944458	1.449500322341919
1.0	10810000.0	10820000.0	1.0	2.4040942192077637	1.559739112854004
1.0	10820000.0	10830000.0	2.0	2.349860191345215	1.5377639532089233
1.0	11070000.0	11080000.0	2.0	1.7385286092758179	1.2809686660766602
1.0	11080000.0	11090000.0	1.0	1.4614427089691162	0.9668415188789368
1.0	11140000.0	11150000.0	1.0	1.28110671043396	0.7959972620010376
1.0	11210000.0	11220000.0	0.0	1.3635342121124268	0.8758225440979004
1.0	11280000.0	11290000.0	2.0	1.335755467414856	0.8501873016357422
1.0	11340000.0	11350000.0	3.0	1.560135841369629	1.0524206161499023
1.0	11410000.0	11420000.0	3.0	1.8286186456680298	1.2545735836029053
1.0	11530000.0	11540000.0	5.0	1.8893043994903564	1.2956883907318115
1.0	11560000.0	11570000.0	2.0	1.6862094402313232	1.153180718421936
1.0	11580000.0	11590000.0	5.0	1.6947085857391357	1.158733606338501
1.0	11590000.0	11600000.0	4.0	1.8956165313720703	1.299727439880371
1.0	11600000.0	11610000.0	3.0	2.2958788871765137	1.5048763751983643
1.0	11630000.0	11640000.0	1.0	2.377934217453003	1.539513349533081
1.0	11640000.0	11650000.0	2.0	2.115436553955078	1.416935682296753
1.0	11650000.0	11660000.0	1.0	2.256448984146118	1.4860743284225464
1.0	11690000.0	11700000.0	0.0	2.370706081390381	1.5376803874969482
1.0	11780000.0	11790000.0	1.0	1.7809728384017944	1.2227840423583984
1.0	11920000.0	11930000.0	1.0	2.4055335521698	1.5509698390960693
1.0	11950000.0	11960000.0	4.0	2.2159619331359863	1.4727308750152588
1.0	11980000.0	11990000.0	0.0	1.7077786922454834	1.1677807569503784
1.0	11990000.0	12000000.0	2.0	1.9880180358886719	1.3706015348434448
1.0	12010000.0	12020000.0	1.0	1.7881790399551392	1.2251684665679932
1.0	12030000.0	12040000.0	0.0	1.951040506362915	1.3324577808380127
1.0	12150000.0	12160000.0	3.0	2.8342764377593994	1.681168794631958
1.0	12210000.0	12220000.0	0.0	2.0614371299743652	1.3902746438980103
1.0	12220000.0	12230000.0	3.0	2.7248587608337402	1.6676075458526611
1.0	12310000.0	12320000.0	0.0	1.5713863372802734	1.0625108480453491
1.0	12320000.0	12330000.0	1.0	1.503202199935913	1.0040851831436157
1.0	12500000.0	12510000.0	3.0	1.4630200862884521	0.9687089920043945
1.0	12530000.0	12540000.0	1.0	1.5227946043014526	1.01992928981781
1.0	12570000.0	12580000.0	1.0	1.9000766277313232	1.2995727062225342
1.0	12600000.0	12610000.0	1.0	2.312697649002075	1.5213844776153564
1.0	12610000.0	12620000.0	6.0	2.288097858428955	1.5085995197296143
1.0	12620000.0	12630000.0	3.0	2.1668806076049805	1.4431320428848267
1.0	12660000.0	12670000.0	7.0	1.8689355850219727	1.2833030223846436
1.0	12710000.0	12720000.0	0.0	2.782755136489868	1.6697618961334229
1.0	12720000.0	12730000.0	2.0	2.2332475185394287	1.4734413623809814
1.0	12800000.0	12810000.0	4.0	1.9211511611938477	1.300662636756897
1.0	12820000.0	12830000.0	2.0	2.2052321434020996	1.457903504371643
1.0	12830000.0	12840000.0	1.0	2.3504974842071533	1.524497628211975
1.0	13810000.0	13820000.0	3.0	1.6961181163787842	1.151673436164856
1.0	14010000.0	14020000.0	1.0	1.9202663898468018	1.3023637533187866
1.0	14040000.0	14050000.0	1.0	1.5622340440750122	1.0533486604690552
1.0	14270000.0	14280000.0	2.0	1.7040443420410156	1.155430793762207
1.0	14280000.0	14290000.0	2.0	1.638533592224121	1.1100680828094482
1.0	14370000.0	14380000.0	0.0	1.6861085891723633	1.1415765285491943
1.0	14390000.0	14400000.0	1.0	1.7309238910675049	1.1747022867202759
1.0	14480000.0	14490000.0	4.0	1.8434540033340454	1.2439968585968018
1.0	14550000.0	14560000.0	3.0	2.369269371032715	1.50925874710083
1.0	14560000.0	14570000.0	0.0	2.5291314125061035	1.5789830684661865
1.0	14620000.0	14630000.0	5.0	2.1380343437194824	1.417722225189209
1.0	14650000.0	14660000.0	4.0	2.186530113220215	1.433707356452942
1.0	14730000.0	14740000.0	2.0	1.847455620765686	1.2598100900650024
1.0	14740000.0	14750000.0	1.0	2.1598880290985107	1.4288318157196045
1.0	14780000.0	14790000.0	2.0	1.8684383630752563	1.2690757513046265
1.0	14790000.0	14800000.0	4.0	1.7938324213027954	1.2195453643798828
1.0	14830000.0	14840000.0	1.0	1.7976789474487305	1.227654218673706
1.0	14840000.0	14850000.0	0.0	1.8496593236923218	1.2583922147750854
1.0	14850000.0	14860000.0	2.0	1.9696826934814453	1.331313133239746
1.0	14910000.0	14920000.0	5.0	2.039633274078369	1.37326180934906
1.0	14930000.0	14940000.0	0.0	1.8609851598739624	1.2720487117767334
1.0	14960000.0	14970000.0	2.0	1.9667314291000366	1.3336355686187744
1.0	15010000.0	15020000.0	3.0	1.8874931335449219	1.2874441146850586
1.0	15030000.0	15040000.0	1.0	1.839277982711792	1.2533622980117798
1.0	15110000.0	15120000.0	3.0	1.852717399597168	1.2670457363128662
1.0	15210000.0	15220000.0	0.0	1.9758813381195068	1.3435403108596802
1.0	15230000.0	15240000.0	1.0	2.0817432403564453	1.4030221700668335
1.0	15240000.0	15250000.0	0.0	2.049886465072632	1.3843286037445068
1.0	15300000.0	15310000.0	6.0	1.8430235385894775	1.262554407119751
1.0	15320000.0	15330000.0	2.0	2.1005098819732666	1.4132754802703857
1.0	15370000.0	15380000.0	1.0	1.890873670578003	1.2898778915405273
1.0	15380000.0	15390000.0	1.0	1.8319103717803955	1.2487783432006836
1.0	15400000.0	15410000.0	2.0	1.9705181121826172	1.3397120237350464
1.0	15410000.0	15420000.0	3.0	1.7983906269073486	1.234694480895996
1.0	15470000.0	15480000.0	2.0	2.0735549926757812	1.3992691040039062
1.0	15500000.0	15510000.0	2.0	2.031965970993042	1.3758188486099243
1.0	15530000.0	15540000.0	2.0	1.8905175924301147	1.2964608669281006
1.0	15590000.0	15600000.0	0.0	1.7066624164581299	1.1646153926849365
1.0	15620000.0	15630000.0	2.0	1.882429838180542	1.2812767028808594
1.0	15650000.0	15660000.0	0.0	1.6923185586929321	1.156660556793213
1.0	15670000.0	15680000.0	2.0	1.813035249710083	1.237870454788208
1.0	15720000.0	15730000.0	0.0	1.8535280227661133	1.2644331455230713
1.0	15870000.0	15880000.0	1.0	1.361621618270874	0.8745428919792175
1.0	16050000.0	16060000.0	1.0	1.6576865911483765	1.130667805671692
1.0	16080000.0	16090000.0	2.0	1.865257978439331	1.2801084518432617
1.0	16250000.0	16260000.0	0.0	1.4896738529205322	0.9920589327812195
1.0	16290000.0	16300000.0	3.0	1.482035517692566	0.9852563738822937
1.0	16330000.0	16340000.0	5.0	1.9067342281341553	1.3071485757827759
1.0	16480000.0	16490000.0	0.0	2.068352460861206	1.4581658840179443
1.0	16600000.0	16610000.0	3.0	1.5895185470581055	1.0768699645996094
1.0	16620000.0	16630000.0	0.0	1.6786731481552124	1.1461740732192993
1.0	16640000.0	16650000.0	1.0	1.7470719814300537	1.1979293823242188
1.0	16650000.0	16660000.0	2.0	1.7357308864593506	1.188464879989624
1.0	16720000.0	16730000.0	2.0	1.6898562908172607	1.1555430889129639
1.0	16740000.0	16750000.0	1.0	2.3316078186035156	1.5196516513824463
1.0	16790000.0	16800000.0	1.0	1.4180065393447876	0.9274088144302368
1.0	17290000.0	17300000.0	1.0	1.850846290588379	1.2703999280929565
1.0	17380000.0	17390000.0	0.0	1.9112541675567627	1.3340359926223755
1.0	17440000.0	17450000.0	3.0	1.9474786520004272	1.3320960998535156
1.0	17450000.0	17460000.0	1.0	2.0395922660827637	1.3776365518569946
1.0	17510000.0	17520000.0	1.0	2.757185697555542	1.6669292449951172
1.0	17580000.0	17590000.0	6.0	2.535338878631592	1.5975549221038818
1.0	17610000.0	17620000.0	2.0	2.669020414352417	1.6371055841445923
1.0	17670000.0	17680000.0	2.0	2.8933842182159424	1.6986631155014038
1.0	17860000.0	17870000.0	3.0	1.8304706811904907	1.2653400897979736
1.0	17880000.0	17890000.0	1.0	2.077453136444092	1.4088045358657837
1.0	17930000.0	17940000.0	5.0	1.941314935684204	1.3245491981506348
1.0	17970000.0	17980000.0	1.0	1.9291168451309204	1.3157286643981934
1.0	17990000.0	18000000.0	5.0	2.0234932899475098	1.3719217777252197
1.0	18000000.0	18010000.0	2.0	2.050516366958618	1.3889621496200562
1.0	18050000.0	18060000.0	2.0	2.429840564727783	1.5563457012176514
1.0	18100000.0	18110000.0	2.0	2.41304087638855	1.552499532699585
1.0	18150000.0	18160000.0	4.0	2.1611790657043457	1.4411133527755737
1.0	18240000.0	18250000.0	0.0	2.270550012588501	1.4939358234405518
1.0	18330000.0	18340000.0	4.0	1.9649810791015625	1.3342082500457764
1.0	18410000.0	18420000.0	1.0	2.085690498352051	1.401590347290039
1.0	18440000.0	18450000.0	3.0	1.865704894065857	1.2805655002593994
1.0	18490000.0	18500000.0	1.0	2.033933401107788	1.3744466304779053
1.0	18540000.0	18550000.0	2.0	2.112353801727295	1.4117748737335205
1.0	18590000.0	18600000.0	3.0	2.0857436656951904	1.3991754055023193
1.0	18660000.0	18670000.0	2.0	2.1054999828338623	1.4091274738311768
1.0	18690000.0	18700000.0	0.0	2.1124091148376465	1.4088819026947021
1.0	18710000.0	18720000.0	3.0	2.1002438068389893	1.4078567028045654
1.0	18790000.0	18800000.0	2.0	2.2378334999084473	1.4762535095214844
1.0	18890000.0	18900000.0	4.0	2.2042698860168457	1.4635398387908936
1.0	18990000.0	19000000.0	1.0	2.312410593032837	1.5135518312454224
1.0	19000000.0	19010000.0	4.0	2.187086582183838	1.459458351135254
1.0	19030000.0	19040000.0	2.0	2.302851438522339	1.5097627639770508
1.0	19260000.0	19270000.0	2.0	1.796844720840454	1.2327377796173096
1.0	19280000.0	19290000.0	0.0	1.7161144018173218	1.2145392894744873
1.0	19300000.0	19310000.0	1.0	1.9346059560775757	1.3152120113372803
1.0	19360000.0	19370000.0	1.0	2.1068997383117676	1.421738624572754
1.0	19380000.0	19390000.0	4.0	2.109952449798584	1.4204602241516113
1.0	19420000.0	19430000.0	0.0	1.345818281173706	0.859046459197998
1.0	19440000.0	19450000.0	0.0	1.30118727684021	0.8151845932006836
1.0	19570000.0	19580000.0	3.0	1.6927915811538696	1.287706971168518
1.0	19600000.0	19610000.0	2.0	1.627052664756775	1.1020400524139404
1.0	19650000.0	19660000.0	1.0	1.6153476238250732	1.0973827838897705
1.0	19690000.0	19700000.0	3.0	1.710243821144104	1.1701326370239258
1.0	19730000.0	19740000.0	1.0	1.6829801797866821	1.1502504348754883
1.0	19910000.0	19920000.0	2.0	2.0403683185577393	1.3766685724258423
1.0	19920000.0	19930000.0	2.0	1.6989068984985352	1.2267439365386963
1.0	19940000.0	19950000.0	0.0	1.6111459732055664	1.0944700241088867
1.0	20020000.0	20030000.0	3.0	1.9255911111831665	1.307167410850525
1.0	20090000.0	20100000.0	2.0	2.3065295219421387	1.5083587169647217
1.0	20100000.0	20110000.0	1.0	2.083728313446045	1.3871345520019531
1.0	20110000.0	20120000.0	2.0	2.113283395767212	1.4112279415130615
1.0	20130000.0	20140000.0	1.0	2.440141201019287	1.5637048482894897
1.0	20170000.0	20180000.0	1.0	2.3402209281921387	1.5211398601531982
1.0	20390000.0	20400000.0	3.0	1.9323933124542236	1.3158519268035889
1.0	20510000.0	20520000.0	0.0	2.1467843055725098	1.4368036985397339
1.0	20530000.0	20540000.0	2.0	1.9908921718597412	1.3524895906448364
1.0	20660000.0	20670000.0	0.0	2.0654170513153076	1.3943421840667725
1.0	20710000.0	20720000.0	4.0	1.951125144958496	1.332257628440857
1.0	20720000.0	20730000.0	1.0	2.011991024017334	1.3583414554595947
1.0	20730000.0	20740000.0	1.0	1.993557333946228	1.3508327007293701
1.0	20740000.0	20750000.0	1.0	1.9443960189819336	1.318979024887085
1.0	20820000.0	20830000.0	4.0	1.6972157955169678	1.1613874435424805
1.0	20830000.0	20840000.0	2.0	2.094841241836548	1.480281114578247
1.0	20870000.0	20880000.0	0.0	2.2260427474975586	1.4756710529327393
1.0	20910000.0	20920000.0	3.0	2.5447535514831543	1.6054582595825195
1.0	20920000.0	20930000.0	2.0	2.402155876159668	1.5480844974517822
1.0	20980000.0	20990000.0	2.0	1.9070018529891968	1.4249931573867798
1.0	21090000.0	21100000.0	1.0	1.4721593856811523	0.9765094518661499
1.0	21350000.0	21360000.0	0.0	1.5371017456054688	1.0337393283843994
1.0	21370000.0	21380000.0	2.0	1.382464051246643	0.8941608667373657
1.0	21480000.0	21490000.0	1.0	1.479660153388977	0.9830766916275024
1.0	21510000.0	21520000.0	2.0	1.7662709951400757	1.2043308019638062
1.0	21520000.0	21530000.0	2.0	1.9338878393173218	1.3165146112442017
1.0	21560000.0	21570000.0	3.0	1.6433870792388916	1.1196542978286743
1.0	21600000.0	21610000.0	0.0	1.9292290210723877	1.3163188695907593
1.0	21680000.0	21690000.0	3.0	1.9625253677368164	1.332770586013794
1.0	21730000.0	21740000.0	3.0	2.0049614906311035	1.3557945489883423
1.0	21840000.0	21850000.0	1.0	2.2130465507507324	1.4695203304290771
1.0	21870000.0	21880000.0	2.0	1.9514014720916748	1.3321137428283691
1.0	21880000.0	21890000.0	0.0	2.4777512550354004	1.5795834064483643
1.0	21900000.0	21910000.0	5.0	2.1792361736297607	1.4511514902114868
1.0	21920000.0	21930000.0	4.0	2.047743320465088	1.390838861465454
1.0	21940000.0	21950000.0	1.0	2.014582872390747	1.3728344440460205
1.0	21970000.0	21980000.0	2.0	1.8715972900390625	1.2835376262664795
1.0	22010000.0	22020000.0	2.0	1.4633572101593018	0.9686492681503296
1.0	22040000.0	22050000.0	4.0	1.4153369665145874	0.925382137298584
1.0	22220000.0	22230000.0	2.0	2.1270267963409424	1.4363304376602173
1.0	22260000.0	22270000.0	3.0	1.9544910192489624	1.3591734170913696
1.0	22280000.0	22290000.0	5.0	2.1846072673797607	1.4550502300262451
1.0	22370000.0	22380000.0	0.0	2.2014338970184326	1.4651421308517456
1.0	22380000.0	22390000.0	3.0	1.590250849723816	1.0857458114624023
1.0	22410000.0	22420000.0	2.0	1.4868650436401367	0.9884740114212036
1.0	22420000.0	22430000.0	2.0	1.5251884460449219	1.0233076810836792
1.0	22460000.0	22470000.0	2.0	2.0201079845428467	1.375608205795288
1.0	22500000.0	22510000.0	3.0	2.477254629135132	1.5788170099258423
1.0	22650000.0	22660000.0	4.0	2.306837558746338	1.512264609336853
1.0	22710000.0	22720000.0	1.0	2.372516632080078	1.5375932455062866
1.0	22750000.0	22760000.0	0.0	2.1082684993743896	1.4118655920028687
1.0	22810000.0	22820000.0	2.0	1.5240867137908936	1.022186279296875
1.0	22870000.0	22880000.0	4.0	2.504159688949585	1.5946996212005615
1.0	22880000.0	22890000.0	1.0	2.276874303817749	1.5069090127944946
1.0	22930000.0	22940000.0	3.0	2.573779344558716	1.6173782348632812
1.0	23020000.0	23030000.0	1.0	2.594198703765869	1.6191387176513672
1.0	23030000.0	23040000.0	2.0	1.7449615001678467	1.1988880634307861
1.0	23040000.0	23050000.0	1.0	2.1871185302734375	1.4580912590026855
1.0	23220000.0	23230000.0	4.0	1.9062347412109375	1.2973843812942505
1.0	23280000.0	23290000.0	2.0	2.1301357746124268	1.4279603958129883
1.0	23340000.0	23350000.0	0.0	1.8092647790908813	1.373231291770935
1.0	23450000.0	23460000.0	2.0	1.7197376489639282	1.1737043857574463
1.0	23550000.0	23560000.0	1.0	2.197829484939575	1.4591989517211914
1.0	23580000.0	23590000.0	1.0	2.1663663387298584	1.4436452388763428
1.0	23600000.0	23610000.0	0.0	1.6689447164535522	1.140031099319458
1.0	23630000.0	23640000.0	1.0	1.238002061843872	0.7517086267471313
1.0	23940000.0	23950000.0	4.0	2.2638847827911377	1.4890729188919067
1.0	23970000.0	23980000.0	3.0	2.1188290119171143	1.42413330078125
1.0	23980000.0	23990000.0	3.0	2.2191739082336426	1.4689867496490479
1.0	23990000.0	24000000.0	4.0	2.1562066078186035	1.4374228715896606
1.0	24000000.0	24010000.0	0.0	2.397157907485962	1.5467500686645508
1.0	24040000.0	24050000.0	1.0	1.8633276224136353	1.2742987871170044
1.0	24070000.0	24080000.0	1.0	1.6277908086776733	1.1983649730682373
1.0	24080000.0	24090000.0	2.0	1.4280344247817993	0.9361087679862976
1.0	24090000.0	24100000.0	2.0	1.4788693189620972	0.9824923276901245
1.0	24150000.0	24160000.0	0.0	1.9856849908828735	1.452088475227356
1.0	24210000.0	24220000.0	4.0	1.938153624534607	1.3142772912979126
1.0	24300000.0	24310000.0	0.0	1.6076503992080688	1.2180812358856201
1.0	24560000.0	24570000.0	6.0	2.259005069732666	1.4892497062683105
1.0	24610000.0	24620000.0	1.0	2.210939407348633	1.4730491638183594
1.0	24640000.0	24650000.0	2.0	2.159912586212158	1.4515244960784912
1.0	24760000.0	24770000.0	2.0	1.6443417072296143	1.1202402114868164
1.0	24780000.0	24790000.0	0.0	1.7345558404922485	1.1820094585418701
1.0	24990000.0	25000000.0	0.0	1.4209363460540771	0.9300346374511719
1.0	25020000.0	25030000.0	0.0	2.1977009773254395	1.4616060256958008
1.0	25030000.0	25040000.0	0.0	2.007223606109619	1.3593766689300537
1.0	25050000.0	25060000.0	0.0	2.0738582611083984	1.3982864618301392
1.0	25110000.0	25120000.0	1.0	1.7101119756698608	1.1678639650344849
1.0	25140000.0	25150000.0	2.0	1.6543899774551392	1.1262454986572266
1.0	25150000.0	25160000.0	1.0	1.4695347547531128	0.9743139147758484
1.0	25200000.0	25210000.0	3.0	2.33516263961792	1.5208828449249268
1.0	25220000.0	25230000.0	8.0	2.3964669704437256	1.5515637397766113
1.0	25280000.0	25290000.0	3.0	3.257411241531372	1.7701200246810913
1.0	25300000.0	25310000.0	1.0	3.0781338214874268	1.7330710887908936
1.0	25330000.0	25340000.0	5.0	2.6995396614074707	1.6556020975112915
1.0	25360000.0	25370000.0	2.0	2.599274158477783	1.619757890701294
1.0	25370000.0	25380000.0	2.0	2.568030595779419	1.613500952720642
1.0	25410000.0	25420000.0	4.0	2.378204345703125	1.5439602136611938
1.0	25660000.0	25670000.0	0.0	1.7693650722503662	1.2900111675262451
1.0	25670000.0	25680000.0	2.0	1.309640645980835	0.8241449594497681
1.0	25770000.0	25780000.0	1.0	1.5396966934204102	1.0359200239181519
1.0	25840000.0	25850000.0	2.0	2.137214422225952	1.4291942119598389
1.0	25900000.0	25910000.0	4.0	1.8673032522201538	1.2806428670883179
1.0	25930000.0	25940000.0	0.0	1.7646528482437134	1.2110202312469482
1.0	25980000.0	25990000.0	0.0	1.7147525548934937	1.1735659837722778
1.0	26030000.0	26040000.0	3.0	1.7608888149261475	1.2080137729644775
1.0	26100000.0	26110000.0	2.0	1.7557733058929443	1.2041112184524536
1.0	26110000.0	26120000.0	0.0	1.743340253829956	1.1949416399002075
1.0	26160000.0	26170000.0	1.0	1.546013593673706	1.0410783290863037
1.0	26190000.0	26200000.0	1.0	1.636102318763733	1.1133496761322021
1.0	26240000.0	26250000.0	2.0	1.9263509511947632	1.3171837329864502
1.0	26260000.0	26270000.0	2.0	1.8390624523162842	1.2612770795822144
1.0	26300000.0	26310000.0	2.0	1.6025121212005615	1.0876250267028809
1.0	26310000.0	26320000.0	6.0	1.9997116327285767	1.3505308628082275
1.0	26400000.0	26410000.0	4.0	2.3335530757904053	1.5256789922714233
1.0	26440000.0	26450000.0	1.0	1.579045057296753	1.0682072639465332
1.0	26450000.0	26460000.0	2.0	1.7496591806411743	1.2001698017120361
1.0	26570000.0	26580000.0	1.0	1.7768523693084717	1.2174174785614014
1.0	26580000.0	26590000.0	4.0	1.6344821453094482	1.1131080389022827
1.0	26590000.0	26600000.0	0.0	1.721660852432251	1.177521824836731
1.0	26620000.0	26630000.0	1.0	2.099170446395874	1.4120558500289917
1.0	26660000.0	26670000.0	2.0	2.27646803855896	1.5018947124481201
1.0	26710000.0	26720000.0	0.0	2.216719150543213	1.4663232564926147
1.0	26740000.0	26750000.0	2.0	2.073857069015503	1.4019248485565186
1.0	26750000.0	26760000.0	2.0	1.8651878833770752	1.3197888135910034
1.0	26910000.0	26920000.0	4.0	2.2379393577575684	1.4746285676956177
1.0	27070000.0	27080000.0	1.0	1.5604784488677979	1.0527675151824951
1.0	27110000.0	27120000.0	1.0	2.482172727584839	1.664497971534729
1.0	27160000.0	27170000.0	4.0	1.7133705615997314	1.1735950708389282
1.0	27190000.0	27200000.0	4.0	2.029529094696045	1.4093902111053467
1.0	27200000.0	27210000.0	2.0	1.7390954494476318	1.1922099590301514
1.0	27220000.0	27230000.0	2.0	1.9064899682998657	1.4240612983703613
1.0	27230000.0	27240000.0	6.0	2.2538459300994873	1.489699363708496
1.0	27240000.0	27250000.0	2.0	1.8330116271972656	1.3501393795013428
1.0	27330000.0	27340000.0	0.0	2.52813720703125	1.604050636291504
1.0	27370000.0	27380000.0	4.0	2.2722983360290527	1.4966121912002563
1.0	27410000.0	27420000.0	2.0	2.2530977725982666	1.4852511882781982
1.0	27570000.0	27580000.0	0.0	1.9083534479141235	1.3019360303878784
1.0	27580000.0	27590000.0	1.0	1.7797355651855469	1.2189809083938599
1.0	27600000.0	27610000.0	3.0	1.7800461053848267	1.2190300226211548
1.0	27660000.0	27670000.0	2.0	1.9020894765853882	1.3028748035430908
1.0	27670000.0	27680000.0	3.0	2.435767650604248	1.5650537014007568
1.0	27690000.0	27700000.0	1.0	2.0031909942626953	1.3775123357772827
1.0	27700000.0	27710000.0	3.0	2.4857516288757324	1.5868626832962036
1.0	27810000.0	27820000.0	1.0	1.711247444152832	1.306803584098816
1.0	27890000.0	27900000.0	0.0	2.027355909347534	1.3797690868377686
1.0	27900000.0	27910000.0	1.0	1.8099260330200195	1.2424211502075195
1.0	27910000.0	27920000.0	1.0	1.8575540781021118	1.2742420434951782
1.0	27960000.0	27970000.0	0.0	2.053041934967041	1.385602593421936
1.0	28040000.0	28050000.0	6.0	2.0343384742736816	1.3743265867233276
1.0	28140000.0	28150000.0	0.0	1.5860860347747803	1.0746151208877563
1.0	28170000.0	28180000.0	3.0	1.433840036392212	0.9420545697212219
1.0	28210000.0	28220000.0	1.0	1.5676606893539429	1.054388403892517
1.0	28290000.0	28300000.0	5.0	1.4259355068206787	0.9336787462234497
1.0	28560000.0	28570000.0	0.0	1.8866462707519531	1.3794381618499756
1.0	28680000.0	28690000.0	3.0	2.083037853240967	1.4020535945892334
1.0	28750000.0	28760000.0	1.0	1.5210950374603271	1.0198910236358643
1.0	28770000.0	28780000.0	0.0	1.631523847579956	1.1114619970321655
1.0	28920000.0	28930000.0	0.0	1.8302749395370483	1.2557785511016846
1.0	28930000.0	28940000.0	2.0	1.6094814538955688	1.0919653177261353
1.0	28960000.0	28970000.0	0.0	1.5872650146484375	1.1512458324432373
1.0	29080000.0	29090000.0	1.0	1.4874556064605713	0.989654541015625
1.0	29100000.0	29110000.0	2.0	1.8400402069091797	1.2628600597381592
1.0	29180000.0	29190000.0	0.0	2.2116403579711914	1.4723905324935913
1.0	29200000.0	29210000.0	3.0	2.015573501586914	1.3688689470291138
1.0	29210000.0	29220000.0	0.0	1.8125909566879272	1.2667553424835205
1.0	29280000.0	29290000.0	0.0	1.7983461618423462	1.226780891418457
1.0	29320000.0	29330000.0	0.0	1.7321579456329346	1.179117202758789
1.0	29370000.0	29380000.0	2.0	1.61103093624115	1.0934500694274902
1.0	29380000.0	29390000.0	0.0	1.7391802072525024	1.1867531538009644
1.0	29430000.0	29440000.0	1.0	1.9548652172088623	1.32628333568573
1.0	29440000.0	29450000.0	0.0	2.002021312713623	1.3598339557647705
1.0	29450000.0	29460000.0	4.0	2.1154723167419434	1.4222701787948608
1.0	29470000.0	29480000.0	1.0	1.5402939319610596	1.0358152389526367
1.0	29480000.0	29490000.0	2.0	1.5303975343704224	1.027529239654541
1.0	29500000.0	29510000.0	3.0	2.002814531326294	1.501481056213379
1.0	29560000.0	29570000.0	1.0	2.066462516784668	1.4088771343231201
1.0	29600000.0	29610000.0	3.0	2.3441176414489746	1.5205940008163452
1.0	29640000.0	29650000.0	1.0	2.2808029651641846	1.4955633878707886
1.0	29670000.0	29680000.0	5.0	2.524115562438965	1.5969032049179077
1.0	29740000.0	29750000.0	3.0	2.4617252349853516	1.5707852840423584
1.0	29790000.0	29800000.0	5.0	2.1181201934814453	1.4186445474624634
1.0	29800000.0	29810000.0	4.0	2.3532633781433105	1.5305464267730713
1.0	29850000.0	29860000.0	3.0	1.9339138269424438	1.3098809719085693
1.0	30040000.0	30050000.0	3.0	1.759690523147583	1.1950396299362183
1.0	30060000.0	30070000.0	1.0	2.1936538219451904	1.4513102769851685
1.0	30130000.0	30140000.0	2.0	2.3890109062194824	1.5160043239593506
1.0	30340000.0	30350000.0	5.0	2.3586740493774414	1.514892578125
1.0	30410000.0	30420000.0	0.0	2.679352045059204	1.6388921737670898
1.0	30460000.0	30470000.0	4.0	2.609910011291504	1.6000639200210571
1.0	30510000.0	30520000.0	3.0	2.9389615058898926	1.7015889883041382
1.0	30530000.0	30540000.0	4.0	2.4988458156585693	1.5769035816192627
1.0	30560000.0	30570000.0	2.0	2.600825071334839	1.6128199100494385
1.0	30650000.0	30660000.0	3.0	2.1537537574768066	1.428720235824585
1.0	30670000.0	30680000.0	3.0	2.0032272338867188	1.3484563827514648
1.0	30770000.0	30780000.0	2.0	2.7125625610351562	1.6340887546539307
1.0	30780000.0	30790000.0	4.0	2.2647244930267334	1.48991060256958
1.0	30830000.0	30840000.0	3.0	2.295947551727295	1.5022175312042236
1.0	30840000.0	30850000.0	4.0	2.464677095413208	1.569278359413147
1.0	30860000.0	30870000.0	3.0	2.3569116592407227	1.5132482051849365
1.0	30900000.0	30910000.0	1.0	2.3719193935394287	1.5043116807937622
1.0	30990000.0	31000000.0	1.0	2.121983766555786	1.4232209920883179
1.0	31000000.0	31010000.0	0.0	2.0156760215759277	1.3579459190368652
1.0	31010000.0	31020000.0	1.0	1.9835593700408936	1.3409788608551025
1.0	31020000.0	31030000.0	4.0	2.114778995513916	1.4031561613082886
1.0	31160000.0	31170000.0	2.0	2.2899203300476074	1.5078120231628418
1.0	31220000.0	31230000.0	0.0	1.8993968963623047	1.2954156398773193
1.0	31250000.0	31260000.0	4.0	2.0523667335510254	1.3856184482574463
1.0	31280000.0	31290000.0	3.0	1.9338308572769165	1.3244956731796265
1.0	31320000.0	31330000.0	2.0	1.9431517124176025	1.3271349668502808
1.0	31330000.0	31340000.0	0.0	1.8841087818145752	1.2937008142471313
1.0	31430000.0	31440000.0	1.0	1.3924500942230225	0.9038384556770325
1.0	31510000.0	31520000.0	3.0	1.5338214635849	1.0303541421890259
1.0	31590000.0	31600000.0	1.0	2.0056636333465576	1.3615343570709229
1.0	31630000.0	31640000.0	3.0	2.100672960281372	1.4100675582885742
1.0	31700000.0	31710000.0	3.0	2.1336669921875	1.4372929334640503
1.0	31840000.0	31850000.0	1.0	1.904968023300171	1.3051798343658447
1.0	31860000.0	31870000.0	2.0	2.3415939807891846	1.526953101158142
1.0	31910000.0	31920000.0	3.0	2.2450413703918457	1.4809341430664062
1.0	31920000.0	31930000.0	1.0	1.8965330123901367	1.2864254713058472
1.0	31950000.0	31960000.0	3.0	1.9535799026489258	1.3266264200210571
1.0	31960000.0	31970000.0	4.0	1.8413207530975342	1.2565826177597046
1.0	32000000.0	32010000.0	2.0	2.223325252532959	1.4687542915344238
1.0	32070000.0	32080000.0	0.0	2.0896575450897217	1.4047249555587769
1.0	32080000.0	32090000.0	2.0	1.989113450050354	1.3583847284317017
1.0	32140000.0	32150000.0	1.0	1.8379510641098022	1.2562696933746338
1.0	32150000.0	32160000.0	1.0	2.0018553733825684	1.356274127960205
1.0	32210000.0	32220000.0	2.0	1.9452533721923828	1.330823302268982
1.0	32380000.0	32390000.0	4.0	1.4711062908172607	0.9764586687088013
1.0	32410000.0	32420000.0	2.0	2.04014253616333	1.3795322179794312
1.0	32440000.0	32450000.0	1.0	2.0382843017578125	1.3776674270629883
1.0	32470000.0	32480000.0	1.0	2.102764368057251	1.4194753170013428
1.0	32520000.0	32530000.0	0.0	1.455683708190918	0.9614419937133789
1.0	32550000.0	32560000.0	1.0	1.4136203527450562	0.9232746362686157
1.0	32560000.0	32570000.0	3.0	1.3973251581192017	0.9077178239822388
1.0	32570000.0	32580000.0	0.0	1.966783881187439	1.4414606094360352
1.0	32660000.0	32670000.0	0.0	1.6587947607040405	1.1343133449554443
1.0	32790000.0	32800000.0	1.0	1.6622059345245361	1.134046196937561
1.0	32800000.0	32810000.0	0.0	1.7992455959320068	1.2464767694473267
1.0	33120000.0	33130000.0	0.0	1.3905097246170044	0.9019439816474915
1.0	33150000.0	33160000.0	1.0	1.507136583328247	1.0077893733978271
1.0	33160000.0	33170000.0	5.0	1.724330186843872	1.1864891052246094
1.0	33180000.0	33190000.0	3.0	2.1852214336395264	1.4530439376831055
1.0	33270000.0	33280000.0	4.0	1.4956214427947998	0.9972484707832336
1.0	33300000.0	33310000.0	2.0	1.37466561794281	0.8874773979187012
1.0	33360000.0	33370000.0	0.0	1.9329792261123657	1.3236186504364014
1.0	33390000.0	33400000.0	0.0	1.7063884735107422	1.1637331247329712
1.0	33420000.0	33430000.0	1.0	1.6197748184204102	1.105332612991333
1.0	33440000.0	33450000.0	1.0	2.058300495147705	1.386319875717163
1.0	33480000.0	33490000.0	2.0	1.3953474760055542	0.9065556526184082
1.0	33490000.0	33500000.0	3.0	1.4172345399856567	0.9264491200447083
1.0	33570000.0	33580000.0	2.0	1.4356335401535034	0.9444131851196289
1.0	33580000.0	33590000.0	0.0	1.7169815301895142	1.175933599472046
1.0	33620000.0	33630000.0	0.0	1.6552698612213135	1.1283791065216064
1.0	33660000.0	33670000.0	2.0	1.6878244876861572	1.1485286951065063
1.0	33740000.0	33750000.0	2.0	1.579119086265564	1.0684380531311035
1.0	33760000.0	33770000.0	1.0	1.6733871698379517	1.1431329250335693
1.0	33790000.0	33800000.0	4.0	1.5357917547225952	1.0304944515228271
1.0	33800000.0	33810000.0	1.0	1.730963110923767	1.1844156980514526
1.0	33830000.0	33840000.0	1.0	1.8233850002288818	1.2514965534210205
1.0	33840000.0	33850000.0	2.0	1.627556562423706	1.1068155765533447
1.0	33950000.0	33960000.0	1.0	1.3949522972106934	0.9063565135002136
1.0	33960000.0	33970000.0	3.0	1.50049889087677	1.0008857250213623
1.0	33990000.0	34000000.0	2.0	1.624873161315918	1.0997995138168335
1.0	34020000.0	34030000.0	2.0	1.708956003189087	1.1619653701782227
1.0	34030000.0	34040000.0	1.0	1.6686807870864868	1.134300947189331
1.0	34070000.0	34080000.0	2.0	1.6621137857437134	1.134529948234558
1.0	34140000.0	34150000.0	1.0	1.5201435089111328	1.0208261013031006
1.0	34160000.0	34170000.0	2.0	1.7223694324493408	1.1719050407409668
1.0	34220000.0	34230000.0	0.0	1.6995731592178345	1.1523454189300537
1.0	34230000.0	34240000.0	2.0	1.6044800281524658	1.080987572669983
1.0	34330000.0	34340000.0	0.0	1.714939832687378	1.1658706665039062
1.0	34410000.0	34420000.0	1.0	1.8270280361175537	1.2416893243789673
1.0	34420000.0	34430000.0	1.0	1.8471673727035522	1.2584797143936157
1.0	34450000.0	34460000.0	2.0	1.718138337135315	1.1740309000015259
1.0	34490000.0	34500000.0	3.0	1.6385666131973267	1.1104837656021118
1.0	34500000.0	34510000.0	4.0	1.6737337112426758	1.1352030038833618
1.0	34550000.0	34560000.0	0.0	1.5319130420684814	1.0285145044326782
1.0	34580000.0	34590000.0	1.0	1.656445860862732	1.1184049844741821
1.0	34630000.0	34640000.0	4.0	1.7761361598968506	1.2190015316009521
1.0	34670000.0	34680000.0	0.0	2.183075428009033	1.4471609592437744
1.0	34820000.0	34830000.0	1.0	2.3654563426971436	1.5232969522476196
1.0	34830000.0	34840000.0	2.0	2.340541362762451	1.511683702468872
1.0	34980000.0	34990000.0	0.0	2.306140422821045	1.4879215955734253
1.0	34990000.0	35000000.0	5.0	2.144960880279541	1.4245258569717407
1.0	35130000.0	35140000.0	6.0	2.2061400413513184	1.4511070251464844
1.0	35150000.0	35160000.0	1.0	2.2557530403137207	1.4853811264038086
1.0	35170000.0	35180000.0	3.0	2.087123155593872	1.4023467302322388
1.0	35200000.0	35210000.0	3.0	2.0728766918182373	1.4034090042114258
1.0	35220000.0	35230000.0	2.0	2.429551839828491	1.560853362083435
1.0	35240000.0	35250000.0	0.0	2.1437253952026367	1.4405901432037354
1.0	35340000.0	35350000.0	1.0	1.8238264322280884	1.2510626316070557
1.0	35390000.0	35400000.0	1.0	1.9825464487075806	1.354407548904419
1.0	35400000.0	35410000.0	3.0	1.9282515048980713	1.3083161115646362
1.0	35440000.0	35450000.0	2.0	1.7593024969100952	1.2048146724700928
1.0	35460000.0	35470000.0	1.0	1.4422411918640137	0.9507352113723755
1.0	35490000.0	35500000.0	3.0	1.6935374736785889	1.271630048751831
1.0	35720000.0	35730000.0	1.0	1.8392139673233032	1.252874732017517
1.0	35750000.0	35760000.0	0.0	1.3614702224731445	0.8747237920761108
1.0	35780000.0	35790000.0	0.0	1.417414903640747	0.9273445010185242
1.0	35790000.0	35800000.0	1.0	1.3606846332550049	0.8744901418685913
1.0	35830000.0	35840000.0	1.0	1.3344697952270508	0.8491880297660828
1.0	35840000.0	35850000.0	2.0	1.364745855331421	0.8784645199775696
1.0	35900000.0	35910000.0	3.0	1.5554797649383545	1.0483050346374512
1.0	35910000.0	35920000.0	0.0	1.5077439546585083	1.0071781873703003
1.0	36040000.0	36050000.0	2.0	1.823014259338379	1.2518523931503296
1.0	36150000.0	36160000.0	1.0	1.9446624517440796	1.3293808698654175
1.0	36160000.0	36170000.0	2.0	1.9184213876724243	1.3138329982757568
1.0	36210000.0	36220000.0	4.0	1.621403694152832	1.100885033607483
1.0	36240000.0	36250000.0	1.0	1.908247947692871	1.2973403930664062
1.0	36320000.0	36330000.0	0.0	1.471072793006897	0.9763128161430359
1.0	36340000.0	36350000.0	1.0	1.6650012731552124	1.1955124139785767
1.0	36350000.0	36360000.0	3.0	1.5531725883483887	1.0458884239196777
1.0	36420000.0	36430000.0	2.0	1.3528913259506226	0.8668617010116577
1.0	36500000.0	36510000.0	2.0	1.375607967376709	0.887900710105896
1.0	36520000.0	36530000.0	0.0	1.420880675315857	0.9310113787651062
1.0	36530000.0	36540000.0	2.0	1.5430189371109009	1.0388662815093994
1.0	36590000.0	36600000.0	2.0	1.9846432209014893	1.35489022731781
1.0	36610000.0	36620000.0	0.0	1.8485820293426514	1.3079253435134888
1.0	36740000.0	36750000.0	2.0	1.6651363372802734	1.137011170387268
1.0	36810000.0	36820000.0	1.0	2.0013890266418457	1.3632750511169434
1.0	36820000.0	36830000.0	5.0	1.6981887817382812	1.1603257656097412
1.0	36860000.0	36870000.0	2.0	1.766234040260315	1.259106993675232
1.0	36900000.0	36910000.0	2.0	1.9046745300292969	1.2923930883407593
1.0	36940000.0	36950000.0	0.0	2.50301194190979	1.5915043354034424
1.0	37020000.0	37030000.0	3.0	2.196197271347046	1.458538293838501
1.0	37030000.0	37040000.0	3.0	2.1278536319732666	1.4286686182022095
1.0	37080000.0	37090000.0	1.0	2.0267434120178223	1.3724199533462524
1.0	37110000.0	37120000.0	1.0	1.9406458139419556	1.3257790803909302
1.0	37130000.0	37140000.0	0.0	2.047119617462158	1.3854963779449463
1.0	37160000.0	37170000.0	1.0	2.0774834156036377	1.4024704694747925
1.0	37220000.0	37230000.0	5.0	2.0846829414367676	1.400140404701233
1.0	37300000.0	37310000.0	2.0	2.1050045490264893	1.4223884344100952
1.0	37330000.0	37340000.0	2.0	1.8736097812652588	1.2834396362304688
1.0	37380000.0	37390000.0	3.0	2.0671448707580566	1.3921380043029785
1.0	37460000.0	37470000.0	4.0	1.897098183631897	1.2951432466506958
1.0	37470000.0	37480000.0	3.0	1.964644432067871	1.3363689184188843
1.0	37530000.0	37540000.0	3.0	2.159412145614624	1.4477293491363525
1.0	37550000.0	37560000.0	2.0	2.1440956592559814	1.4292521476745605
1.0	37680000.0	37690000.0	0.0	2.141875743865967	1.412648320198059
1.0	37730000.0	37740000.0	3.0	2.1316444873809814	1.43098783493042
1.0	37740000.0	37750000.0	1.0	1.9643665552139282	1.3329609632492065
1.0	37790000.0	37800000.0	2.0	2.2218174934387207	1.4681557416915894
1.0	37810000.0	37820000.0	1.0	2.3281092643737793	1.5159238576889038
1.0	37890000.0	37900000.0	2.0	2.165891170501709	1.4484288692474365
1.0	37900000.0	37910000.0	1.0	2.215336799621582	1.4720455408096313
1.0	37910000.0	37920000.0	4.0	2.1869425773620605	1.4571802616119385
1.0	37920000.0	37930000.0	5.0	1.8410742282867432	1.2600539922714233
1.0	37940000.0	37950000.0	0.0	1.8724725246429443	1.3727833032608032
1.0	37980000.0	37990000.0	2.0	1.9985061883926392	1.3709471225738525
1.0	38030000.0	38040000.0	1.0	1.3891128301620483	0.9006052017211914
1.0	38040000.0	38050000.0	2.0	1.4382480382919312	0.946304976940155
1.0	38050000.0	38060000.0	1.0	1.3592548370361328	0.8724180459976196
1.0	38080000.0	38090000.0	3.0	2.1540493965148926	1.442217230796814
1.0	38140000.0	38150000.0	3.0	1.7769615650177002	1.2202467918395996
1.0	38230000.0	38240000.0	3.0	1.896227240562439	1.2998579740524292
1.0	38240000.0	38250000.0	3.0	2.352997303009033	1.5286943912506104
1.0	38330000.0	38340000.0	0.0	1.5931767225265503	1.0797133445739746
1.0	38390000.0	38400000.0	3.0	1.6586456298828125	1.1381124258041382
1.0	38470000.0	38480000.0	2.0	1.4404010772705078	1.0220177173614502
1.0	38510000.0	38520000.0	1.0	1.9318656921386719	1.321982741355896
1.0	38600000.0	38610000.0	6.0	2.018813371658325	1.3754485845565796
1.0	38630000.0	38640000.0	2.0	2.133354902267456	1.4207313060760498
1.0	38640000.0	38650000.0	1.0	2.1230461597442627	1.4235589504241943
1.0	38660000.0	38670000.0	1.0	2.1058082580566406	1.4108688831329346
1.0	38730000.0	38740000.0	2.0	2.2694625854492188	1.4970353841781616
1.0	38810000.0	38820000.0	1.0	1.9594637155532837	1.3256300687789917
1.0	38970000.0	38980000.0	2.0	2.136284589767456	1.4336764812469482
1.0	39040000.0	39050000.0	2.0	2.1656641960144043	1.4472582340240479
1.0	39050000.0	39060000.0	3.0	2.040276288986206	1.3779011964797974
1.0	39100000.0	39110000.0	2.0	2.294278860092163	1.494953989982605
1.0	39110000.0	39120000.0	3.0	2.1920013427734375	1.4554851055145264
1.0	39130000.0	39140000.0	4.0	1.9123786687850952	1.301512360572815
1.0	39230000.0	39240000.0	0.0	1.9795618057250977	1.346561074256897
1.0	39240000.0	39250000.0	2.0	2.0748395919799805	1.3986865282058716
1.0	39250000.0	39260000.0	2.0	1.9464327096939087	1.3291738033294678
1.0	39260000.0	39270000.0	4.0	1.9666235446929932	1.3321640491485596
1.0	39290000.0	39300000.0	2.0	1.94647216796875	1.3303619623184204
1.0	39330000.0	39340000.0	0.0	1.3694394826889038	0.9370317459106445
1.0	39340000.0	39350000.0	2.0	1.6193290948867798	1.1022077798843384
1.0	39360000.0	39370000.0	2.0	1.7373912334442139	1.1896774768829346
1.0	39390000.0	39400000.0	2.0	1.6660200357437134	1.1376450061798096
1.0	39400000.0	39410000.0	4.0	1.9586880207061768	1.3328914642333984
1.0	39420000.0	39430000.0	0.0	2.210659980773926	1.4615732431411743
1.0	39490000.0	39500000.0	1.0	1.7628087997436523	1.34148108959198
1.0	39540000.0	39550000.0	2.0	1.765798568725586	1.2117916345596313
1.0	39600000.0	39610000.0	1.0	1.6912256479263306	1.1565721035003662
1.0	39670000.0	39680000.0	2.0	1.481648325920105	1.0231136083602905
1.0	39690000.0	39700000.0	1.0	1.4533605575561523	0.9600142240524292
1.0	39870000.0	39880000.0	3.0	1.5770318508148193	1.0936816930770874
1.0	39930000.0	39940000.0	1.0	1.3927189111709595	0.9037271738052368
1.0	40060000.0	40070000.0	3.0	2.043287754058838	1.3805547952651978
1.0	40100000.0	40110000.0	1.0	2.157947063446045	1.4490302801132202
1.0	40110000.0	40120000.0	1.0	2.0060763359069824	1.3667621612548828
1.0	40120000.0	40130000.0	3.0	1.8435370922088623	1.2654322385787964
1.0	40190000.0	40200000.0	0.0	1.9187018871307373	1.3053547143936157
1.0	40220000.0	40230000.0	1.0	1.7597894668579102	1.2052987813949585
1.0	40260000.0	40270000.0	3.0	2.069093704223633	1.3936042785644531
1.0	40320000.0	40330000.0	0.0	1.7912280559539795	1.2277940511703491
1.0	40490000.0	40500000.0	2.0	2.0105690956115723	1.3609853982925415
1.0	40510000.0	40520000.0	1.0	1.4702646732330322	0.9748220443725586
1.0	40550000.0	40560000.0	1.0	1.5145912170410156	1.0138447284698486
1.0	40620000.0	40630000.0	1.0	2.2077133655548096	1.599501609802246
1.0	40630000.0	40640000.0	2.0	1.4825851917266846	0.9867189526557922
1.0	40790000.0	40800000.0	3.0	2.141594171524048	1.4268739223480225
1.0	40800000.0	40810000.0	2.0	2.013484477996826	1.3597559928894043
1.0	40880000.0	40890000.0	3.0	1.5866074562072754	1.0745611190795898
1.0	40980000.0	40990000.0	2.0	1.7165199518203735	1.1661335229873657
1.0	41060000.0	41070000.0	0.0	2.188462018966675	1.450404405593872
1.0	41180000.0	41190000.0	2.0	1.3636720180511475	0.8762270212173462
1.0	41190000.0	41200000.0	0.0	1.5264127254486084	1.0238724946975708
1.0	41300000.0	41310000.0	0.0	2.11334228515625	1.4177733659744263
1.0	41340000.0	41350000.0	1.0	2.161323070526123	1.4436086416244507
1.0	41500000.0	41510000.0	1.0	1.3922417163848877	0.9035772085189819
1.0	41510000.0	41520000.0	2.0	1.4160395860671997	0.9256559610366821
1.0	41540000.0	41550000.0	0.0	1.2766399383544922	0.7924481630325317
1.0	41720000.0	41730000.0	4.0	1.8357549905776978	1.2504041194915771
1.0	41780000.0	41790000.0	2.0	2.0413334369659424	1.3847072124481201
1.0	41830000.0	41840000.0	1.0	2.0926358699798584	1.4178369045257568
1.0	41850000.0	41860000.0	6.0	1.9473438262939453	1.3322833776474
1.0	41860000.0	41870000.0	3.0	1.9747816324234009	1.3495292663574219
1.0	41920000.0	41930000.0	2.0	2.1023402214050293	1.4209954738616943
1.0	41960000.0	41970000.0	0.0	2.1907665729522705	1.4682965278625488
1.0	41990000.0	42000000.0	3.0	2.101943254470825	1.4135489463806152
1.0	42050000.0	42060000.0	3.0	1.9290037155151367	1.3105493783950806
1.0	42090000.0	42100000.0	2.0	1.9796373844146729	1.3485066890716553
1.0	42110000.0	42120000.0	0.0	1.836011528968811	1.259069561958313
1.0	42190000.0	42200000.0	5.0	1.7600501775741577	1.2007187604904175
1.0	42230000.0	42240000.0	1.0	1.8565340042114258	1.2650036811828613
1.0	42240000.0	42250000.0	1.0	1.9345417022705078	1.3205859661102295
1.0	42260000.0	42270000.0	1.0	1.8584821224212646	1.2656446695327759
1.0	42310000.0	42320000.0	0.0	1.8201885223388672	1.2435038089752197
1.0	42330000.0	42340000.0	4.0	1.7297672033309937	1.1837658882141113
1.0	42340000.0	42350000.0	2.0	1.7392232418060303	1.1930354833602905
1.0	42390000.0	42400000.0	2.0	1.7804895639419556	1.2116742134094238
1.0	42470000.0	42480000.0	1.0	1.8446369171142578	1.2561248540878296
1.0	42570000.0	42580000.0	1.0	2.0988006591796875	1.404197335243225
1.0	42620000.0	42630000.0	1.0	2.271137237548828	1.4915502071380615
1.0	42680000.0	42690000.0	2.0	1.3731684684753418	0.8857601284980774
1.0	42730000.0	42740000.0	0.0	1.2572858333587646	0.7716853022575378
1.0	42740000.0	42750000.0	0.0	1.2770702838897705	0.7919415831565857
1.0	42830000.0	42840000.0	1.0	1.791635274887085	1.2225648164749146
1.0	42870000.0	42880000.0	0.0	1.6433664560317993	1.1178358793258667
1.0	42930000.0	42940000.0	1.0	1.4375782012939453	0.9458431005477905
1.0	43010000.0	43020000.0	1.0	1.6656322479248047	1.1298959255218506
1.0	43040000.0	43050000.0	0.0	1.4866033792495728	0.9901590347290039
1.0	43060000.0	43070000.0	1.0	1.6704517602920532	1.1324406862258911
1.0	43100000.0	43110000.0	3.0	1.6562141180038452	1.1271770000457764
1.0	43160000.0	43170000.0	4.0	1.4276140928268433	0.9365071058273315
1.0	43170000.0	43180000.0	3.0	1.4524964094161987	0.959470272064209
1.0	43180000.0	43190000.0	1.0	1.8399419784545898	1.257491111755371
1.0	43310000.0	43320000.0	1.0	1.651379942893982	1.1984708309173584
1.0	43630000.0	43640000.0	4.0	1.6854835748672485	1.2535312175750732
1.0	43640000.0	43650000.0	3.0	2.1039414405822754	1.4151198863983154
1.0	43710000.0	43720000.0	2.0	2.3223016262054443	1.5104846954345703
1.0	43720000.0	43730000.0	1.0	2.456202745437622	1.5670855045318604
1.0	43740000.0	43750000.0	2.0	2.3309574127197266	1.5233933925628662
1.0	43760000.0	43770000.0	4.0	1.7654205560684204	1.210985541343689
1.0	43770000.0	43780000.0	2.0	2.506504535675049	1.5914503335952759
1.0	43790000.0	43800000.0	1.0	2.089869737625122	1.400644063949585
1.0	43830000.0	43840000.0	1.0	1.7433137893676758	1.2443567514419556
1.0	43840000.0	43850000.0	3.0	1.582680344581604	1.0708588361740112
1.0	43890000.0	43900000.0	0.0	1.5954585075378418	1.0817577838897705
1.0	43990000.0	44000000.0	0.0	1.9844443798065186	1.3570020198822021
1.0	44040000.0	44050000.0	0.0	1.9252345561981201	1.3165541887283325
1.0	44060000.0	44070000.0	2.0	1.784488320350647	1.2219330072402954
1.0	44220000.0	44230000.0	0.0	1.4061609506607056	0.9164251089096069
1.0	44230000.0	44240000.0	0.0	1.5795934200286865	1.068111777305603
1.0	44240000.0	44250000.0	1.0	1.5152829885482788	1.014113426208496
1.0	44250000.0	44260000.0	1.0	1.5419895648956299	1.03754460811615
1.0	44270000.0	44280000.0	4.0	1.4912798404693604	0.9930906295776367
1.0	44280000.0	44290000.0	2.0	1.42489755153656	0.9339752197265625
1.0	44320000.0	44330000.0	1.0	1.6896889209747314	1.1550045013427734
1.0	44410000.0	44420000.0	3.0	1.6278499364852905	1.1948177814483643
1.0	44600000.0	44610000.0	5.0	2.3285059928894043	1.5138847827911377
1.0	44630000.0	44640000.0	1.0	2.667357921600342	1.6368896961212158
1.0	44650000.0	44660000.0	2.0	2.25849986076355	1.4858318567276
1.0	44810000.0	44820000.0	1.0	1.624983549118042	1.105516791343689
1.0	44820000.0	44830000.0	0.0	2.205162525177002	1.4783166646957397
1.0	44830000.0	44840000.0	5.0	2.096625804901123	1.414705514907837
1.0	44910000.0	44920000.0	1.0	2.1357877254486084	1.4263776540756226
1.0	45000000.0	45010000.0	0.0	1.7000348567962646	1.163090467453003
1.0	45040000.0	45050000.0	1.0	1.7241194248199463	1.1807879209518433
1.0	45090000.0	45100000.0	3.0	1.6119062900543213	1.1053924560546875
1.0	45170000.0	45180000.0	1.0	1.952951431274414	1.3313649892807007
1.0	45280000.0	45290000.0	1.0	1.570120930671692	1.0622262954711914
1.0	45310000.0	45320000.0	0.0	1.557323694229126	1.04954195022583
1.0	45320000.0	45330000.0	1.0	1.4750176668167114	0.9788858294487
1.0	45330000.0	45340000.0	1.0	1.373732566833496	0.8860594630241394
1.0	45340000.0	45350000.0	2.0	1.437300205230713	0.9452325105667114
1.0	45350000.0	45360000.0	1.0	1.368830919265747	0.8811399340629578
1.0	45430000.0	45440000.0	0.0	1.3383076190948486	0.852306067943573
1.0	45470000.0	45480000.0	1.0	1.5731239318847656	1.1763026714324951
1.0	45490000.0	45500000.0	2.0	1.391813039779663	0.9035466909408569
1.0	45500000.0	45510000.0	2.0	1.3629347085952759	0.8757506608963013
1.0	45570000.0	45580000.0	2.0	1.8803184032440186	1.2793481349945068
1.0	45580000.0	45590000.0	3.0	1.6417213678359985	1.1121070384979248
1.0	45590000.0	45600000.0	3.0	1.4286339282989502	0.937432587146759
1.0	45600000.0	45610000.0	0.0	1.5890001058578491	1.0761264562606812
1.0	45610000.0	45620000.0	0.0	1.4323642253875732	0.9412871599197388
1.0	45650000.0	45660000.0	0.0	1.4400569200515747	0.9489185214042664
1.0	45670000.0	45680000.0	0.0	1.49105966091156	1.005552053451538
1.0	45710000.0	45720000.0	2.0	1.9402368068695068	1.3143222332000732
1.0	45720000.0	45730000.0	1.0	1.920973777770996	1.3021819591522217
1.0	45760000.0	45770000.0	0.0	1.7649011611938477	1.2125790119171143
1.0	45890000.0	45900000.0	4.0	1.738263726234436	1.1869479417800903
1.0	45920000.0	45930000.0	1.0	1.7691558599472046	1.2114936113357544
1.0	45980000.0	45990000.0	2.0	1.94414484500885	1.4666967391967773
1.0	46080000.0	46090000.0	2.0	1.626116156578064	1.1058679819107056
1.0	46090000.0	46100000.0	1.0	1.45297372341156	0.959142804145813
1.0	46100000.0	46110000.0	1.0	1.4016731977462769	0.9122759103775024
1.0	46240000.0	46250000.0	3.0	2.001993417739868	1.3520283699035645
1.0	46260000.0	46270000.0	4.0	1.7449926137924194	1.197681188583374
1.0	46360000.0	46370000.0	0.0	1.4796712398529053	0.9839729070663452
1.0	46380000.0	46390000.0	2.0	1.4264627695083618	0.9353044629096985
1.0	46390000.0	46400000.0	2.0	1.5530507564544678	1.0462486743927002
1.0	46400000.0	46410000.0	2.0	1.5619325637817383	1.0509439706802368
1.0	46530000.0	46540000.0	2.0	1.440757155418396	0.9487289190292358
1.0	46540000.0	46550000.0	2.0	1.4874632358551025	0.9906922578811646
1.0	46630000.0	46640000.0	5.0	2.125823497772217	1.4338223934173584
1.0	46710000.0	46720000.0	2.0	1.9213155508041382	1.3302645683288574
1.0	46770000.0	46780000.0	1.0	1.5944721698760986	1.0804216861724854
1.0	46830000.0	46840000.0	0.0	1.5774263143539429	1.0667277574539185
1.0	46900000.0	46910000.0	0.0	2.036357879638672	1.3798134326934814
1.0	46940000.0	46950000.0	2.0	1.986819863319397	1.3560631275177002
1.0	47000000.0	47010000.0	2.0	1.8124363422393799	1.2439191341400146
1.0	47030000.0	47040000.0	0.0	1.594965934753418	1.0810883045196533
1.0	47060000.0	47070000.0	0.0	1.5341084003448486	1.032916784286499
1.0	47110000.0	47120000.0	2.0	1.2653393745422363	0.7800650596618652
1.0	47140000.0	47150000.0	0.0	1.3815839290618896	0.893760085105896
1.0	47250000.0	47260000.0	4.0	1.8562904596328735	1.2586530447006226
1.0	47370000.0	47380000.0	2.0	2.204460620880127	1.4402620792388916
1.0	47430000.0	47440000.0	1.0	2.6514084339141846	1.6150782108306885
1.0	47460000.0	47470000.0	5.0	2.2978312969207764	1.494640588760376
1.0	47480000.0	47490000.0	3.0	2.2805962562561035	1.493483543395996
1.0	47490000.0	47500000.0	4.0	1.957274079322815	1.327323079109192
1.0	47610000.0	47620000.0	0.0	2.251620054244995	1.4799575805664062
1.0	47650000.0	47660000.0	1.0	2.363853931427002	1.5356711149215698
1.0	47790000.0	47800000.0	2.0	1.6303722858428955	1.1275317668914795
1.0	47840000.0	47850000.0	1.0	1.4441986083984375	0.9526575207710266
1.0	47890000.0	47900000.0	3.0	2.2886435985565186	1.5053859949111938
1.0	47920000.0	47930000.0	1.0	2.401171922683716	1.553314447402954
1.0	47970000.0	47980000.0	1.0	2.1927552223205566	1.4596855640411377
1.0	48000000.0	48010000.0	0.0	2.251734972000122	1.4846194982528687
1.0	48090000.0	48100000.0	4.0	2.3064351081848145	1.510392427444458
1.0	48100000.0	48110000.0	0.0	2.3291072845458984	1.5173587799072266
1.0	48180000.0	48190000.0	3.0	2.318742036819458	1.5229827165603638
1.0	48220000.0	48230000.0	2.0	2.400503158569336	1.5508449077606201
1.0	48230000.0	48240000.0	3.0	2.2863106727600098	1.5026748180389404
1.0	48240000.0	48250000.0	4.0	2.3410229682922363	1.527361273765564
1.0	48250000.0	48260000.0	4.0	2.3576860427856445	1.532448172569275
1.0	48290000.0	48300000.0	2.0	2.3953168392181396	1.5502569675445557
1.0	48350000.0	48360000.0	5.0	2.2540571689605713	1.4841278791427612
1.0	48360000.0	48370000.0	2.0	2.284499406814575	1.5053621530532837
1.0	48380000.0	48390000.0	3.0	2.1743338108062744	1.4511409997940063
1.0	48430000.0	48440000.0	2.0	2.1348624229431152	1.4269721508026123
1.0	48510000.0	48520000.0	1.0	2.1580934524536133	1.4359639883041382
1.0	48550000.0	48560000.0	9.0	2.0505409240722656	1.3796768188476562
1.0	48600000.0	48610000.0	2.0	2.2748818397521973	1.4756418466567993
1.0	48640000.0	48650000.0	0.0	2.0335307121276855	1.3622467517852783
1.0	48680000.0	48690000.0	2.0	1.9292705059051514	1.3116823434829712
1.0	48730000.0	48740000.0	0.0	1.5976392030715942	1.0716743469238281
1.0	48750000.0	48760000.0	0.0	1.6079256534576416	1.0864932537078857
1.0	48920000.0	48930000.0	1.0	1.2652174234390259	0.7817193269729614
1.0	48960000.0	48970000.0	1.0	1.691145896911621	1.1568119525909424
1.0	49000000.0	49010000.0	2.0	1.7455613613128662	1.187827467918396
1.0	49080000.0	49090000.0	0.0	1.7708024978637695	1.2038156986236572
1.0	49140000.0	49150000.0	2.0	1.7287285327911377	1.1845985651016235
1.0	49160000.0	49170000.0	2.0	1.8531618118286133	1.263079047203064
1.0	49190000.0	49200000.0	1.0	1.6269985437393188	1.1060484647750854
1.0	49280000.0	49290000.0	1.0	1.6984949111938477	1.1495763063430786
1.0	49300000.0	49310000.0	3.0	1.6984792947769165	1.1498219966888428
1.0	49350000.0	49360000.0	2.0	1.8191211223602295	1.2338194847106934
1.0	49480000.0	49490000.0	2.0	2.015040874481201	1.3412426710128784
1.0	49550000.0	49560000.0	1.0	2.564819812774658	1.5749146938323975
1.0	49750000.0	49760000.0	2.0	1.5799280405044556	1.0727777481079102
1.0	49790000.0	49800000.0	1.0	2.4428205490112305	1.5307719707489014
1.0	49800000.0	49810000.0	1.0	2.3086395263671875	1.477050542831421
1.0	49880000.0	49890000.0	1.0	2.3254151344299316	1.4821821451187134
1.0	49930000.0	49940000.0	1.0	2.6389384269714355	1.5969865322113037
1.0	49950000.0	49960000.0	5.0	2.4141058921813965	1.518262267112732
1.0	50080000.0	50090000.0	2.0	2.7939066886901855	1.6392943859100342
1.0	50130000.0	50140000.0	3.0	3.1638782024383545	1.7279052734375
1.0	50170000.0	50180000.0	1.0	3.0337936878204346	1.7030327320098877
1.0	50210000.0	50220000.0	0.0	2.8459274768829346	1.6530040502548218
1.0	50230000.0	50240000.0	5.0	2.549968719482422	1.564060091972351
1.0	50240000.0	50250000.0	0.0	2.5317373275756836	1.5597572326660156
1.0	50260000.0	50270000.0	2.0	2.5007636547088623	1.5520517826080322
1.0	50270000.0	50280000.0	2.0	2.3624908924102783	1.495743751525879
1.0	50360000.0	50370000.0	5.0	1.9455646276474	1.3004506826400757
1.0	50480000.0	50490000.0	2.0	2.116846799850464	1.4046986103057861
1.0	50540000.0	50550000.0	2.0	2.1736791133880615	1.423764944076538
1.0	50550000.0	50560000.0	3.0	2.0646286010742188	1.3692373037338257
1.0	50730000.0	50740000.0	3.0	1.8063068389892578	1.2276114225387573
1.0	50740000.0	50750000.0	2.0	1.9264904260635376	1.3070629835128784
1.0	50770000.0	50780000.0	1.0	1.9963064193725586	1.34604012966156
1.0	50780000.0	50790000.0	2.0	2.1859042644500732	1.4473450183868408
1.0	50840000.0	50850000.0	1.0	1.858267068862915	1.2636638879776
1.0	50870000.0	50880000.0	1.0	1.878831148147583	1.2732170820236206
1.0	50930000.0	50940000.0	1.0	1.408205270767212	0.9195595979690552
1.0	50970000.0	50980000.0	0.0	1.4785077571868896	0.9792436361312866
1.0	50980000.0	50990000.0	2.0	1.3935447931289673	0.9062049984931946
1.0	51020000.0	51030000.0	0.0	1.5031850337982178	1.0046870708465576
1.0	51040000.0	51050000.0	2.0	1.3485653400421143	0.8631510734558105
1.0	51050000.0	51060000.0	2.0	1.4304367303848267	0.9403635263442993
1.0	51090000.0	51100000.0	2.0	1.3936868906021118	0.9066909551620483
1.0	51190000.0	51200000.0	0.0	1.4600123167037964	0.9671813249588013
1.0	51210000.0	51220000.0	2.0	1.5690275430679321	1.058021068572998
1.0	51330000.0	51340000.0	0.0	1.3773510456085205	0.8912911415100098
1.0	51340000.0	51350000.0	1.0	1.4368184804916382	0.9460650682449341
1.0	51380000.0	51390000.0	2.0	1.4779068231582642	0.98277348279953
1.0	51420000.0	51430000.0	1.0	1.6457669734954834	1.1911139488220215
1.0	51460000.0	51470000.0	1.0	1.9506301879882812	1.32192063331604
1.0	51480000.0	51490000.0	2.0	1.9168506860733032	1.297412633895874
1.0	51490000.0	51500000.0	2.0	2.088808536529541	1.3949779272079468
1.0	51510000.0	51520000.0	0.0	2.08514666557312	1.3949447870254517
1.0	51530000.0	51540000.0	1.0	2.1602511405944824	1.4354844093322754
1.0	51560000.0	51570000.0	5.0	2.0393922328948975	1.3698627948760986
1.0	51650000.0	51660000.0	2.0	2.0716729164123535	1.393849492073059
1.0	51840000.0	51850000.0	1.0	1.4389910697937012	0.9474860429763794
1.0	51990000.0	52000000.0	3.0	1.8741916418075562	1.2750988006591797
1.0	52050000.0	52060000.0	0.0	2.1902809143066406	1.4534523487091064
1.0	52070000.0	52080000.0	5.0	1.843304991722107	1.258914589881897
1.0	52110000.0	52120000.0	1.0	1.6327049732208252	1.111743688583374
1.0	52120000.0	52130000.0	1.0	1.4734547138214111	0.9786189198493958
1.0	52200000.0	52210000.0	1.0	1.241023302078247	0.7555359601974487
1.0	52250000.0	52260000.0	0.0	1.2986228466033936	0.812796413898468
1.0	52320000.0	52330000.0	1.0	1.379970908164978	0.8917821049690247
1.0	52340000.0	52350000.0	3.0	2.1871609687805176	1.5629777908325195
1.0	52350000.0	52360000.0	1.0	1.8084323406219482	1.2379025220870972
1.0	52360000.0	52370000.0	0.0	1.8881864547729492	1.2917861938476562
1.0	52380000.0	52390000.0	2.0	1.8962383270263672	1.2997684478759766
1.0	52440000.0	52450000.0	1.0	2.213902235031128	1.4621827602386475
1.0	52580000.0	52590000.0	2.0	2.0278255939483643	1.3673442602157593
1.0	52620000.0	52630000.0	1.0	1.7620608806610107	1.2085405588150024
1.0	52660000.0	52670000.0	1.0	1.4866278171539307	0.9914182424545288
1.0	52680000.0	52690000.0	3.0	1.4715895652770996	0.976883053779602
1.0	52780000.0	52790000.0	0.0	1.4504871368408203	0.9582670331001282
1.0	52800000.0	52810000.0	1.0	1.3365614414215088	0.8508864641189575
1.0	52890000.0	52900000.0	0.0	1.1798549890518188	0.692275881767273
1.0	52940000.0	52950000.0	1.0	1.3159067630767822	0.8307104110717773
1.0	52950000.0	52960000.0	2.0	1.3019590377807617	0.8171311616897583
1.0	52990000.0	53000000.0	4.0	1.4365425109863281	0.9453919529914856
1.0	53020000.0	53030000.0	3.0	1.9166959524154663	1.3043346405029297
1.0	53050000.0	53060000.0	0.0	1.9984432458877563	1.3615427017211914
1.0	53100000.0	53110000.0	5.0	2.0361647605895996	1.3718161582946777
1.0	53220000.0	53230000.0	0.0	1.3968042135238647	0.908291220664978
1.0	53270000.0	53280000.0	1.0	1.295285940170288	0.8105119466781616
1.0	53310000.0	53320000.0	3.0	1.8783464431762695	1.2781224250793457
1.0	53480000.0	53490000.0	0.0	1.4474318027496338	0.97676020860672
1.0	53670000.0	53680000.0	1.0	1.5529773235321045	1.046788215637207
1.0	53690000.0	53700000.0	1.0	1.434948205947876	0.9434249997138977
1.0	53720000.0	53730000.0	2.0	1.6013962030410767	1.0865362882614136
1.0	53740000.0	53750000.0	1.0	1.6873515844345093	1.1533275842666626
1.0	53790000.0	53800000.0	1.0	1.7850860357284546	1.2634130716323853
1.0	53800000.0	53810000.0	1.0	2.344778537750244	1.526055932044983
1.0	53960000.0	53970000.0	3.0	2.7531816959381104	1.6697633266448975
1.0	53970000.0	53980000.0	5.0	2.8641867637634277	1.6999610662460327
1.0	54030000.0	54040000.0	2.0	2.468595504760742	1.568151831626892
1.0	54050000.0	54060000.0	6.0	2.4959144592285156	1.5888233184814453
1.0	54070000.0	54080000.0	2.0	2.6033995151519775	1.6136138439178467
1.0	54110000.0	54120000.0	2.0	2.593167781829834	1.6206649541854858
1.0	54320000.0	54330000.0	1.0	1.4544637203216553	0.9604871869087219
1.0	54350000.0	54360000.0	0.0	1.8059985637664795	1.2954893112182617
1.0	54430000.0	54440000.0	0.0	1.4177558422088623	0.9276641607284546
1.0	54450000.0	54460000.0	1.0	1.9857498407363892	1.3431378602981567
1.0	54500000.0	54510000.0	2.0	1.3187100887298584	0.8328529596328735
1.0	54540000.0	54550000.0	1.0	1.5137157440185547	1.013032078742981
1.0	54590000.0	54600000.0	1.0	2.0855326652526855	1.4025399684906006
1.0	54610000.0	54620000.0	1.0	2.0320777893066406	1.37321937084198
1.0	54660000.0	54670000.0	2.0	1.722463607788086	1.2925910949707031
1.0	54680000.0	54690000.0	0.0	1.6325433254241943	1.1105093955993652
1.0	54820000.0	54830000.0	1.0	1.740849256515503	1.193017840385437
1.0	54830000.0	54840000.0	2.0	1.6793239116668701	1.1473443508148193
1.0	54870000.0	54880000.0	1.0	1.867025375366211	1.2895312309265137
1.0	54890000.0	54900000.0	1.0	2.370577573776245	1.536060094833374
1.0	54930000.0	54940000.0	3.0	2.3351235389709473	1.5212451219558716
1.0	54960000.0	54970000.0	1.0	2.572474241256714	1.6148608922958374
1.0	54970000.0	54980000.0	4.0	2.602332830429077	1.6205520629882812
1.0	55040000.0	55050000.0	1.0	2.152514696121216	1.4470008611679077
1.0	55060000.0	55070000.0	5.0	1.737175703048706	1.1880481243133545
1.0	55070000.0	55080000.0	1.0	1.9835374355316162	1.347480297088623
1.0	55160000.0	55170000.0	1.0	2.0570976734161377	1.387453556060791
1.0	55170000.0	55180000.0	4.0	1.8947441577911377	1.2958931922912598
1.0	55240000.0	55250000.0	2.0	2.224222183227539	1.4733778238296509
1.0	55260000.0	55270000.0	3.0	2.49350643157959	1.5897595882415771
1.0	55290000.0	55300000.0	3.0	2.227633237838745	1.4644492864608765
1.0	55340000.0	55350000.0	2.0	1.7722667455673218	1.214403510093689
1.0	55430000.0	55440000.0	5.0	2.1604390144348145	1.4398691654205322
1.0	55450000.0	55460000.0	2.0	2.5155251026153564	1.5932557582855225
1.0	55510000.0	55520000.0	3.0	2.2900941371917725	1.5031678676605225
1.0	55630000.0	55640000.0	4.0	1.3740530014038086	0.8866284489631653
1.0	55640000.0	55650000.0	2.0	1.541338324546814	1.0376816987991333
1.0	55650000.0	55660000.0	0.0	1.5038669109344482	1.0054550170898438
1.0	55700000.0	55710000.0	1.0	2.0327134132385254	1.3705978393554688
1.0	55800000.0	55810000.0	2.0	2.4483413696289062	1.5512586832046509
1.0	55850000.0	55860000.0	6.0	2.2288310527801514	1.4533705711364746
1.0	55870000.0	55880000.0	5.0	2.6794111728668213	1.622351050376892
1.0	55900000.0	55910000.0	1.0	2.9562573432922363	1.6995570659637451
1.0	56000000.0	56010000.0	10.0	1.794241189956665	1.2186706066131592
1.0	56030000.0	56040000.0	0.0	2.035771608352661	1.3731342554092407
1.0	56040000.0	56050000.0	1.0	2.0900161266326904	1.4042307138442993
1.0	56060000.0	56070000.0	2.0	2.2171719074249268	1.4441680908203125
1.0	56080000.0	56090000.0	0.0	2.305640459060669	1.487314224243164
1.0	56100000.0	56110000.0	2.0	2.1496520042419434	1.423539400100708
1.0	56130000.0	56140000.0	6.0	1.6605348587036133	1.1276490688323975
1.0	56140000.0	56150000.0	3.0	1.967989206314087	1.3173439502716064
1.0	56150000.0	56160000.0	1.0	2.272747039794922	1.479884386062622
1.0	56200000.0	56210000.0	0.0	2.2638392448425293	1.4701900482177734
1.0	56220000.0	56230000.0	3.0	2.4002301692962646	1.51816725730896
1.0	56230000.0	56240000.0	1.0	2.1786515712738037	1.4297597408294678
1.0	56250000.0	56260000.0	2.0	2.226280927658081	1.456605315208435
1.0	56290000.0	56300000.0	2.0	1.973618745803833	1.3284255266189575
1.0	56310000.0	56320000.0	2.0	2.0820679664611816	1.3859260082244873
1.0	56350000.0	56360000.0	2.0	2.0381274223327637	1.3600953817367554
1.0	56420000.0	56430000.0	4.0	1.9435333013534546	1.3133866786956787
1.0	56480000.0	56490000.0	2.0	2.294306516647339	1.482605218887329
1.0	56500000.0	56510000.0	2.0	2.0847458839416504	1.3927594423294067
1.0	56530000.0	56540000.0	1.0	1.8783721923828125	1.27394437789917
1.0	56600000.0	56610000.0	1.0	1.9829171895980835	1.339245080947876
1.0	56630000.0	56640000.0	5.0	1.695031762123108	1.1498788595199585
1.0	56750000.0	56760000.0	2.0	1.7267687320709229	1.178820013999939
1.0	56860000.0	56870000.0	0.0	1.8332035541534424	1.2469446659088135
1.0	56890000.0	56900000.0	2.0	1.8134393692016602	1.2402050495147705
1.0	56900000.0	56910000.0	0.0	1.7575801610946655	1.2061882019042969
1.0	56970000.0	56980000.0	1.0	1.6208804845809937	1.1021132469177246
1.0	57000000.0	57010000.0	1.0	1.6226701736450195	1.103067398071289
1.0	57100000.0	57110000.0	1.0	1.7089059352874756	1.1597540378570557
1.0	57130000.0	57140000.0	1.0	1.6601330041885376	1.1257343292236328
1.0	57140000.0	57150000.0	1.0	1.4497511386871338	0.9583874940872192
1.0	57160000.0	57170000.0	0.0	1.4065731763839722	0.9156721830368042
1.0	57210000.0	57220000.0	1.0	1.7078466415405273	1.156752586364746
1.0	57290000.0	57300000.0	1.0	1.9589723348617554	1.3308384418487549
1.0	57320000.0	57330000.0	2.0	1.8911482095718384	1.2805370092391968
1.0	57380000.0	57390000.0	2.0	2.046327590942383	1.3836662769317627
1.0	57420000.0	57430000.0	0.0	2.1953165531158447	1.4523110389709473
1.0	57550000.0	57560000.0	2.0	1.8002510070800781	1.2327083349227905
1.0	57670000.0	57680000.0	0.0	1.7776590585708618	1.2142255306243896
1.0	57680000.0	57690000.0	2.0	1.8490970134735107	1.2598531246185303
1.0	57700000.0	57710000.0	1.0	1.8891851902008057	1.2817356586456299
1.0	57720000.0	57730000.0	0.0	1.7688133716583252	1.20535409450531
1.0	57790000.0	57800000.0	2.0	1.9858481884002686	1.3416732549667358
1.0	57800000.0	57810000.0	1.0	2.048491954803467	1.3759138584136963
1.0	57890000.0	57900000.0	4.0	2.010190486907959	1.354474663734436
1.0	57970000.0	57980000.0	1.0	2.2860677242279053	1.4893449544906616
1.0	58000000.0	58010000.0	3.0	2.3135523796081543	1.4991449117660522
1.0	58100000.0	58110000.0	5.0	1.976109504699707	1.3343585729599
1.0	58120000.0	58130000.0	2.0	2.1097350120544434	1.4040583372116089
1.0	58180000.0	58190000.0	1.0	1.9047605991363525	1.2896909713745117
1.0	58240000.0	58250000.0	1.0	1.6158888339996338	1.0911486148834229
1.0	58290000.0	58300000.0	1.0	1.7978893518447876	1.2239007949829102
1.0	58440000.0	58450000.0	1.0	1.8633114099502563	1.264491319656372
1.0	58460000.0	58470000.0	1.0	1.8748416900634766	1.2747089862823486
1.0	58540000.0	58550000.0	2.0	1.903326392173767	1.2921555042266846
1.0	58660000.0	58670000.0	1.0	1.9083054065704346	1.29286789894104
1.0	58690000.0	58700000.0	0.0	1.7333465814590454	1.1853392124176025
1.0	58700000.0	58710000.0	2.0	1.708536148071289	1.1667954921722412
1.0	58710000.0	58720000.0	2.0	1.873657464981079	1.2827866077423096
1.0	58750000.0	58760000.0	1.0	1.748318076133728	1.1872875690460205
1.0	58760000.0	58770000.0	1.0	1.8616691827774048	1.26474928855896
1.0	58800000.0	58810000.0	1.0	1.6196914911270142	1.0995957851409912
1.0	58820000.0	58830000.0	1.0	1.6990715265274048	1.1597094535827637
1.0	58900000.0	58910000.0	1.0	1.6534630060195923	1.1278343200683594
1.0	58930000.0	58940000.0	2.0	1.653182029724121	1.1257990598678589
1.0	58940000.0	58950000.0	1.0	1.508905291557312	1.007186770439148
1.0	58970000.0	58980000.0	5.0	1.3374756574630737	0.8529645800590515
1.0	59000000.0	59010000.0	0.0	1.4956823587417603	0.9985276460647583
1.0	59010000.0	59020000.0	0.0	1.7291113138198853	1.2504119873046875
1.0	59060000.0	59070000.0	2.0	1.901183843612671	1.2916048765182495
1.0	59120000.0	59130000.0	1.0	1.523343801498413	1.0219380855560303
1.0	59180000.0	59190000.0	4.0	2.154724359512329	1.4359760284423828
1.0	59210000.0	59220000.0	4.0	2.0500550270080566	1.3842837810516357
1.0	59340000.0	59350000.0	0.0	1.7695519924163818	1.2125413417816162
1.0	59360000.0	59370000.0	1.0	1.7480443716049194	1.2005789279937744
1.0	59370000.0	59380000.0	2.0	1.8916234970092773	1.2931263446807861
1.0	59390000.0	59400000.0	3.0	2.0692732334136963	1.3942325115203857
1.0	59400000.0	59410000.0	3.0	2.0150904655456543	1.3581414222717285
1.0	59410000.0	59420000.0	2.0	1.9841207265853882	1.3393346071243286
1.0	59480000.0	59490000.0	3.0	1.9512447118759155	1.3260259628295898
1.0	59510000.0	59520000.0	1.0	1.9594866037368774	1.3308484554290771
1.0	59520000.0	59530000.0	1.0	1.8318064212799072	1.258567214012146
1.0	59570000.0	59580000.0	1.0	1.9974501132965088	1.3561294078826904
1.0	59580000.0	59590000.0	2.0	1.8297569751739502	1.2458603382110596
1.0	59590000.0	59600000.0	3.0	1.7182426452636719	1.1697275638580322
1.0	59680000.0	59690000.0	1.0	1.8813556432724	1.280267596244812
1.0	59690000.0	59700000.0	0.0	1.8070390224456787	1.2330478429794312
1.0	59710000.0	59720000.0	1.0	1.4072939157485962	0.9180010557174683
1.0	59720000.0	59730000.0	2.0	1.3988401889801025	0.911702036857605
1.0	59780000.0	59790000.0	3.0	1.5307098627090454	1.0273559093475342
1.0	59790000.0	59800000.0	1.0	1.597903847694397	1.0757619142532349
1.0	59810000.0	59820000.0	2.0	1.563084602355957	1.0517654418945312
1.0	59900000.0	59910000.0	3.0	1.5835204124450684	1.0726768970489502
1.0	59910000.0	59920000.0	1.0	1.6913602352142334	1.1571699380874634
1.0	60030000.0	60040000.0	2.0	1.453315019607544	0.9569948315620422
1.0	60080000.0	60090000.0	0.0	1.4082720279693604	0.9206274747848511
1.0	60090000.0	60100000.0	1.0	1.496896505355835	0.994090735912323
1.0	60120000.0	60130000.0	2.0	1.4592511653900146	0.9652996063232422
1.0	60170000.0	60180000.0	1.0	1.6586647033691406	1.1294631958007812
1.0	60190000.0	60200000.0	1.0	1.6306225061416626	1.1096922159194946
1.0	60220000.0	60230000.0	0.0	1.6356462240219116	1.1089410781860352
1.0	60230000.0	60240000.0	4.0	1.5635895729064941	1.0508601665496826
1.0	60250000.0	60260000.0	0.0	1.8020179271697998	1.221527099609375
1.0	60260000.0	60270000.0	3.0	1.6962305307388306	1.1471837759017944
1.0	60330000.0	60340000.0	0.0	1.7053638696670532	1.1545400619506836
1.0	60480000.0	60490000.0	2.0	1.753544569015503	1.191546082496643
1.0	60520000.0	60530000.0	2.0	1.7312755584716797	1.175477147102356
1.0	60580000.0	60590000.0	4.0	1.7702213525772095	1.2007081508636475
1.0	60660000.0	60670000.0	3.0	1.982292890548706	1.3260197639465332
1.0	60680000.0	60690000.0	1.0	1.52899169921875	1.026879906654358
1.0	60690000.0	60700000.0	0.0	1.7167339324951172	1.1623271703720093
1.0	60830000.0	60840000.0	0.0	1.7755632400512695	1.203985333442688
1.0	60920000.0	60930000.0	1.0	1.5233739614486694	1.0125586986541748
1.0	60930000.0	60940000.0	1.0	1.3387916088104248	0.8552995920181274
1.0	61030000.0	61040000.0	0.0	1.4715795516967773	0.9740346670150757
1.0	61040000.0	61050000.0	3.0	1.528643012046814	1.0176417827606201
1.0	61060000.0	61070000.0	4.0	1.5252524614334106	1.013688564300537
1.0	61140000.0	61150000.0	1.0	1.7870534658432007	1.2174087762832642
1.0	61150000.0	61160000.0	0.0	1.8691222667694092	1.2598680257797241
1.0	61170000.0	61180000.0	2.0	1.681980848312378	1.136204481124878
1.0	61190000.0	61200000.0	1.0	1.7219457626342773	1.1676019430160522
1.0	61200000.0	61210000.0	3.0	1.6128908395767212	1.0892817974090576
1.0	61220000.0	61230000.0	1.0	1.6930776834487915	1.150948166847229
1.0	61360000.0	61370000.0	1.0	1.4675050973892212	0.9722126126289368
1.0	61390000.0	61400000.0	0.0	1.7477636337280273	1.1962518692016602
1.0	61410000.0	61420000.0	0.0	1.6762845516204834	1.144631028175354
1.0	61480000.0	61490000.0	2.0	1.9327421188354492	1.3139508962631226
1.0	61530000.0	61540000.0	2.0	1.9005712270736694	1.2964521646499634
1.0	61600000.0	61610000.0	0.0	1.5295097827911377	1.0258996486663818
1.0	61620000.0	61630000.0	1.0	1.39839768409729	0.9088088870048523
1.0	61630000.0	61640000.0	1.0	1.4214329719543457	0.9304154515266418
1.0	61690000.0	61700000.0	1.0	1.3820679187774658	0.8940183520317078
1.0	61800000.0	61810000.0	3.0	1.470696210861206	0.974854588508606
1.0	61810000.0	61820000.0	4.0	1.4593324661254883	0.9654226303100586
1.0	61840000.0	61850000.0	2.0	1.51229989528656	1.0125998258590698
1.0	61880000.0	61890000.0	1.0	1.3831743001937866	0.8952630758285522
1.0	61950000.0	61960000.0	0.0	1.8124288320541382	1.233077049255371
1.0	62020000.0	62030000.0	2.0	1.641305685043335	1.107361078262329
1.0	62090000.0	62100000.0	1.0	1.7865184545516968	1.2162147760391235
1.0	62180000.0	62190000.0	0.0	1.3976293802261353	0.9089747667312622
1.0	62190000.0	62200000.0	0.0	2.168023109436035	1.6022027730941772
1.0	62370000.0	62380000.0	0.0	1.6203358173370361	1.0969932079315186
1.0	62470000.0	62480000.0	3.0	1.8246753215789795	1.2411895990371704
1.0	62520000.0	62530000.0	1.0	2.0416972637176514	1.373816728591919
1.0	62530000.0	62540000.0	0.0	2.04013991355896	1.3752665519714355
1.0	62580000.0	62590000.0	2.0	1.8975740671157837	1.2905431985855103
1.0	62660000.0	62670000.0	3.0	3.19746470451355	1.7644236087799072
1.0	62720000.0	62730000.0	1.0	2.1649649143218994	1.4371505975723267
1.0	62730000.0	62740000.0	2.0	1.9885566234588623	1.3466298580169678
1.0	62750000.0	62760000.0	2.0	1.9445985555648804	1.3253021240234375
1.0	62860000.0	62870000.0	0.0	1.8089942932128906	1.2415636777877808
1.0	62990000.0	63000000.0	1.0	1.186084270477295	0.6990310549736023
1.0	63090000.0	63100000.0	1.0	1.3335788249969482	0.8487036824226379
1.0	63170000.0	63180000.0	3.0	1.985325813293457	1.3469206094741821
1.0	63180000.0	63190000.0	2.0	1.951865792274475	1.3299643993377686
1.0	63230000.0	63240000.0	2.0	1.8393275737762451	1.2544879913330078
1.0	63240000.0	63250000.0	4.0	1.9007476568222046	1.297698736190796
1.0	63310000.0	63320000.0	0.0	1.3664381504058838	0.8802528381347656
1.0	63370000.0	63380000.0	0.0	1.7853643894195557	1.217345952987671
1.0	63390000.0	63400000.0	3.0	1.8335355520248413	1.2471137046813965
1.0	63430000.0	63440000.0	0.0	2.0579495429992676	1.382633924484253
1.0	63440000.0	63450000.0	1.0	1.692877173423767	1.153312087059021
1.0	63540000.0	63550000.0	0.0	1.762303113937378	1.200918436050415
1.0	63550000.0	63560000.0	0.0	1.5660957098007202	1.0574619770050049
1.0	63580000.0	63590000.0	1.0	1.6297199726104736	1.1046466827392578
1.0	63640000.0	63650000.0	1.0	1.7722141742706299	1.2041492462158203
1.0	63690000.0	63700000.0	5.0	1.9070857763290405	1.2932054996490479
1.0	63750000.0	63760000.0	4.0	2.1490654945373535	1.429417371749878
1.0	63760000.0	63770000.0	2.0	2.100287437438965	1.407634973526001
1.0	63800000.0	63810000.0	1.0	1.9807202816009521	1.3441928625106812
1.0	63880000.0	63890000.0	1.0	1.2606290578842163	0.7763954401016235
1.0	63960000.0	63970000.0	1.0	1.2197425365447998	0.7344217300415039
1.0	63970000.0	63980000.0	0.0	1.131040334701538	0.6417326927185059
1.0	63990000.0	64000000.0	0.0	1.0136229991912842	0.517663300037384
1.0	64020000.0	64030000.0	0.0	1.2009327411651611	0.714975118637085
1.0	64040000.0	64050000.0	0.0	1.375134825706482	0.8891627192497253
1.0	64060000.0	64070000.0	1.0	1.3243963718414307	0.8389381170272827
1.0	64070000.0	64080000.0	1.0	1.5296653509140015	1.0262460708618164
1.0	64120000.0	64130000.0	0.0	1.5773437023162842	1.0613300800323486
1.0	64150000.0	64160000.0	1.0	1.858949899673462	1.2720063924789429
1.0	64180000.0	64190000.0	2.0	2.1047627925872803	1.4107348918914795
1.0	64230000.0	64240000.0	2.0	1.9220478534698486	1.3051564693450928
1.0	64240000.0	64250000.0	1.0	1.7725937366485596	1.2358944416046143
1.0	64320000.0	64330000.0	1.0	1.4910213947296143	0.9910032153129578
1.0	64340000.0	64350000.0	1.0	1.5419929027557373	1.0336112976074219
1.0	64440000.0	64450000.0	0.0	1.709450364112854	1.1589138507843018
1.0	64460000.0	64470000.0	1.0	1.6634448766708374	1.1251616477966309
1.0	64490000.0	64500000.0	0.0	1.661644697189331	1.1233131885528564
1.0	64540000.0	64550000.0	2.0	1.6362988948822021	1.1073100566864014
1.0	64550000.0	64560000.0	4.0	1.58192777633667	1.0629098415374756
1.0	64800000.0	64810000.0	0.0	1.9777867794036865	1.3353798389434814
1.0	64850000.0	64860000.0	3.0	1.7974287271499634	1.2219245433807373
1.0	65030000.0	65040000.0	3.0	1.6833570003509521	1.1509019136428833
1.0	65050000.0	65060000.0	2.0	1.6312758922576904	1.1051397323608398
1.0	65080000.0	65090000.0	0.0	1.7497326135635376	1.1941416263580322
1.0	65100000.0	65110000.0	2.0	1.6423677206039429	1.1194463968276978
1.0	65210000.0	65220000.0	2.0	1.5167618989944458	1.0550549030303955
1.0	65250000.0	65260000.0	4.0	1.4822723865509033	0.9869468808174133
1.0	65270000.0	65280000.0	0.0	1.4548747539520264	0.9620691537857056
1.0	65380000.0	65390000.0	1.0	1.4247634410858154	0.934646725654602
1.0	65430000.0	65440000.0	2.0	1.8492450714111328	1.3884941339492798
1.0	65450000.0	65460000.0	1.0	1.611154317855835	1.0942473411560059
1.0	65460000.0	65470000.0	0.0	1.6155513525009155	1.0992555618286133
1.0	65480000.0	65490000.0	0.0	1.5941425561904907	1.0814323425292969
1.0	65530000.0	65540000.0	0.0	1.9112932682037354	1.4366015195846558
1.0	65540000.0	65550000.0	1.0	1.8478295803070068	1.2599763870239258
1.0	65700000.0	65710000.0	1.0	1.670951247215271	1.1328022480010986
1.0	65740000.0	65750000.0	4.0	1.6409404277801514	1.1171213388442993
1.0	65770000.0	65780000.0	1.0	1.6937248706817627	1.158738374710083
1.0	65810000.0	65820000.0	0.0	1.5168187618255615	1.016286015510559
1.0	65820000.0	65830000.0	3.0	1.528711199760437	1.0257600545883179
1.0	65840000.0	65850000.0	1.0	1.5129244327545166	1.0120906829833984
1.0	65880000.0	65890000.0	1.0	1.8158105611801147	1.3869057893753052
1.0	65930000.0	65940000.0	0.0	1.6137396097183228	1.0947669744491577
1.0	65940000.0	65950000.0	3.0	1.6619627475738525	1.1275180578231812
1.0	65950000.0	65960000.0	1.0	1.5825337171554565	1.0636801719665527
1.0	66000000.0	66010000.0	0.0	1.5953185558319092	1.0750372409820557
1.0	66070000.0	66080000.0	1.0	1.7392537593841553	1.1805566549301147
1.0	66130000.0	66140000.0	1.0	1.6402204036712646	1.1108087301254272
1.0	66170000.0	66180000.0	1.0	1.8782682418823242	1.2736974954605103
1.0	66180000.0	66190000.0	0.0	1.7147216796875	1.1638858318328857
1.0	66190000.0	66200000.0	1.0	1.7663145065307617	1.2007203102111816
1.0	66280000.0	66290000.0	0.0	1.4417184591293335	0.9466150403022766
1.0	66290000.0	66300000.0	2.0	1.3964307308197021	0.9046405553817749
1.0	66320000.0	66330000.0	0.0	1.4072052240371704	0.9125442504882812
1.0	66330000.0	66340000.0	0.0	1.617814302444458	1.091163158416748
1.0	66340000.0	66350000.0	0.0	1.2557340860366821	0.7712863683700562
1.0	66440000.0	66450000.0	3.0	1.4899232387542725	0.987872302532196
1.0	66450000.0	66460000.0	0.0	1.484456181526184	0.9878556132316589
1.0	66460000.0	66470000.0	2.0	1.454648733139038	0.9620665311813354
1.0	66530000.0	66540000.0	2.0	1.4863474369049072	0.9907402992248535
1.0	66560000.0	66570000.0	1.0	1.5045620203018188	1.0003442764282227
1.0	66580000.0	66590000.0	4.0	1.5057168006896973	1.0050300359725952
1.0	66590000.0	66600000.0	2.0	1.5222516059875488	1.0194218158721924
1.0	66610000.0	66620000.0	1.0	1.6666619777679443	1.1292946338653564
1.0	66620000.0	66630000.0	2.0	1.586246371269226	1.0646175146102905
1.0	66700000.0	66710000.0	2.0	1.304504632949829	0.8190063238143921
1.0	66710000.0	66720000.0	0.0	1.3440322875976562	0.8579635620117188
1.0	66830000.0	66840000.0	2.0	1.2954190969467163	0.8101199269294739
1.0	66860000.0	66870000.0	0.0	1.6843690872192383	1.1447433233261108
1.0	66990000.0	67000000.0	4.0	1.7762773036956787	1.2135282754898071
1.0	67050000.0	67060000.0	3.0	1.660037636756897	1.123752236366272
1.0	67120000.0	67130000.0	1.0	1.870645523071289	1.2674524784088135
1.0	67180000.0	67190000.0	1.0	1.80953848361969	1.226938009262085
1.0	67220000.0	67230000.0	2.0	1.7904694080352783	1.2179083824157715
1.0	67260000.0	67270000.0	0.0	1.9365981817245483	1.3097600936889648
1.0	67270000.0	67280000.0	2.0	1.5353574752807617	1.0302335023880005
1.0	67340000.0	67350000.0	1.0	1.6746833324432373	1.131948709487915
1.0	67360000.0	67370000.0	1.0	1.4637218713760376	0.9655570983886719
1.0	67380000.0	67390000.0	2.0	1.3549511432647705	0.8689233660697937
1.0	67400000.0	67410000.0	2.0	1.2211183309555054	0.7351371049880981
1.0	67500000.0	67510000.0	0.0	1.2741161584854126	0.7895014882087708
1.0	67560000.0	67570000.0	4.0	1.6090513467788696	1.085769772529602
1.0	67590000.0	67600000.0	0.0	1.8386894464492798	1.2498195171356201
1.0	67610000.0	67620000.0	1.0	2.0359201431274414	1.369750738143921
1.0	67650000.0	67660000.0	1.0	2.0859806537628174	1.396066427230835
1.0	67670000.0	67680000.0	2.0	2.0371832847595215	1.370917558670044
1.0	67680000.0	67690000.0	3.0	1.9856853485107422	1.3421658277511597
1.0	67720000.0	67730000.0	1.0	2.1174304485321045	1.4164108037948608
1.0	67740000.0	67750000.0	1.0	2.4141018390655518	1.5409507751464844
1.0	67770000.0	67780000.0	2.0	2.0730366706848145	1.3940823078155518
1.0	67840000.0	67850000.0	1.0	2.0219123363494873	1.3632781505584717
1.0	67880000.0	67890000.0	0.0	1.6535158157348633	1.1290466785430908
1.0	67890000.0	67900000.0	2.0	2.483189582824707	1.688854455947876
1.0	67960000.0	67970000.0	1.0	2.222977638244629	1.4695584774017334
1.0	68130000.0	68140000.0	0.0	1.9467576742172241	1.3217542171478271
1.0	68160000.0	68170000.0	2.0	2.0710930824279785	1.3871411085128784
1.0	68190000.0	68200000.0	2.0	1.714662790298462	1.1696422100067139
1.0	68280000.0	68290000.0	2.0	2.0326781272888184	1.3711988925933838
1.0	68300000.0	68310000.0	2.0	1.9048993587493896	1.2926075458526611
1.0	68460000.0	68470000.0	0.0	2.421844005584717	1.532984733581543
1.0	68510000.0	68520000.0	2.0	1.730891227722168	1.1788231134414673
1.0	68530000.0	68540000.0	0.0	1.9136091470718384	1.2942860126495361
1.0	68560000.0	68570000.0	1.0	1.7385517358779907	1.183150053024292
1.0	68580000.0	68590000.0	2.0	1.6306512355804443	1.1058896780014038
1.0	68600000.0	68610000.0	3.0	1.559614658355713	1.0480997562408447
1.0	68620000.0	68630000.0	1.0	1.6962649822235107	1.1518604755401611
1.0	68630000.0	68640000.0	2.0	1.7279338836669922	1.1776361465454102
1.0	68640000.0	68650000.0	1.0	1.8417446613311768	1.253833532333374
1.0	68700000.0	68710000.0	1.0	2.011303424835205	1.3496423959732056
1.0	68710000.0	68720000.0	5.0	1.894411325454712	1.28262460231781
1.0	68720000.0	68730000.0	2.0	2.0296034812927246	1.360734224319458
1.0	68800000.0	68810000.0	2.0	2.0150015354156494	1.357460379600525
1.0	68810000.0	68820000.0	3.0	1.969419240951538	1.3276935815811157
1.0	68840000.0	68850000.0	4.0	1.7995665073394775	1.2244465351104736
1.0	68880000.0	68890000.0	2.0	2.0911612510681152	1.3910291194915771
1.0	68890000.0	68900000.0	0.0	2.069866895675659	1.3788352012634277
1.0	68940000.0	68950000.0	1.0	1.7705379724502563	1.2104570865631104
1.0	68960000.0	68970000.0	2.0	1.7031819820404053	1.207049012184143
1.0	69000000.0	69010000.0	0.0	2.4129035472869873	1.5317864418029785
1.0	69020000.0	69030000.0	2.0	2.3094799518585205	1.4923007488250732
1.0	69090000.0	69100000.0	3.0	2.0855698585510254	1.3919579982757568
1.0	69110000.0	69120000.0	1.0	2.5318222045898438	1.5709149837493896
1.0	69130000.0	69140000.0	2.0	2.339409589767456	1.4990360736846924
1.0	69140000.0	69150000.0	1.0	1.9776132106781006	1.3353722095489502
1.0	69180000.0	69190000.0	4.0	2.8874590396881104	1.673588752746582
1.0	69300000.0	69310000.0	2.0	3.0315489768981934	1.7044923305511475
1.0	69330000.0	69340000.0	5.0	3.1786484718322754	1.737966537475586
1.0	69360000.0	69370000.0	3.0	2.6821508407592773	1.6223942041397095
1.0	69460000.0	69470000.0	3.0	1.835776925086975	1.2550525665283203
1.0	69490000.0	69500000.0	1.0	2.423309087753296	1.533398151397705
1.0	69520000.0	69530000.0	1.0	2.5147995948791504	1.5657802820205688
1.0	69570000.0	69580000.0	2.0	2.1875498294830322	1.4323387145996094
1.0	69710000.0	69720000.0	1.0	2.1426005363464355	1.4207578897476196
1.0	69720000.0	69730000.0	0.0	2.325201988220215	1.4973498582839966
1.0	69730000.0	69740000.0	2.0	2.1135473251342773	1.402815580368042
1.0	69750000.0	69760000.0	3.0	2.228703737258911	1.458539366722107
1.0	69830000.0	69840000.0	3.0	2.9745700359344482	1.6985965967178345
1.0	69900000.0	69910000.0	1.0	3.130972385406494	1.7247459888458252
1.0	69910000.0	69920000.0	5.0	2.600038528442383	1.606278419494629
1.0	69960000.0	69970000.0	4.0	2.9088962078094482	1.68190598487854
1.0	70070000.0	70080000.0	5.0	2.2573037147521973	1.46330988407135
1.0	70080000.0	70090000.0	3.0	2.457334041595459	1.5437939167022705
1.0	70130000.0	70140000.0	2.0	2.470027208328247	1.5431268215179443
1.0	70190000.0	70200000.0	0.0	2.240938663482666	1.459457278251648
1.0	70200000.0	70210000.0	2.0	1.7922054529190063	1.220359206199646
1.0	70230000.0	70240000.0	3.0	1.8337608575820923	1.243324637413025
1.0	70280000.0	70290000.0	2.0	1.6902068853378296	1.1444644927978516
1.0	70300000.0	70310000.0	0.0	1.6039478778839111	1.0832843780517578
1.0	70330000.0	70340000.0	2.0	1.6926872730255127	1.1467173099517822
1.0	70360000.0	70370000.0	1.0	1.7910524606704712	1.2150352001190186
1.0	70400000.0	70410000.0	2.0	1.7191331386566162	1.1660393476486206
1.0	70410000.0	70420000.0	0.0	1.841719627380371	1.2464796304702759
1.0	70650000.0	70660000.0	1.0	1.4257169961929321	0.9364264607429504
1.0	70660000.0	70670000.0	1.0	1.4757894277572632	0.9811724424362183
1.0	70690000.0	70700000.0	3.0	1.2631580829620361	0.7774239182472229
1.0	70800000.0	70810000.0	2.0	1.461097002029419	0.9684802293777466
1.0	70810000.0	70820000.0	2.0	1.3921140432357788	0.919834315776825
1.0	70840000.0	70850000.0	1.0	1.9306913614273071	1.3121364116668701
1.0	70850000.0	70860000.0	3.0	2.0672106742858887	1.3885955810546875
1.0	70960000.0	70970000.0	0.0	2.1601457595825195	1.4388577938079834
1.0	70980000.0	70990000.0	1.0	2.1557250022888184	1.4347343444824219
1.0	71010000.0	71020000.0	0.0	2.30094575881958	1.4993603229522705
1.0	71030000.0	71040000.0	6.0	2.343013286590576	1.5135866403579712
1.0	71110000.0	71120000.0	2.0	1.995874047279358	1.3545353412628174
1.0	71120000.0	71130000.0	0.0	2.816941499710083	1.6602647304534912
1.0	71140000.0	71150000.0	1.0	2.921297073364258	1.689748764038086
1.0	71160000.0	71170000.0	3.0	2.771862030029297	1.6486917734146118
1.0	71170000.0	71180000.0	4.0	2.80369234085083	1.6562573909759521
1.0	71220000.0	71230000.0	4.0	3.219273328781128	1.7457488775253296
1.0	71250000.0	71260000.0	2.0	3.511662006378174	1.7865043878555298
1.0	71310000.0	71320000.0	4.0	3.670135021209717	1.8031322956085205
1.0	71350000.0	71360000.0	4.0	3.172656774520874	1.7349144220352173
1.0	71360000.0	71370000.0	1.0	3.3071446418762207	1.760310411453247
1.0	71370000.0	71380000.0	3.0	3.3167495727539062	1.7598727941513062
1.0	71420000.0	71430000.0	3.0	3.2910315990448	1.7560675144195557
1.0	71430000.0	71440000.0	2.0	2.941685199737549	1.6909935474395752
1.0	71530000.0	71540000.0	4.0	1.3962390422821045	0.9082353711128235
1.0	71650000.0	71660000.0	2.0	2.310469150543213	1.4879943132400513
1.0	71690000.0	71700000.0	0.0	2.479278087615967	1.5520515441894531
1.0	71700000.0	71710000.0	4.0	2.165992021560669	1.4270094633102417
1.0	71720000.0	71730000.0	1.0	2.317711114883423	1.4915077686309814
1.0	71760000.0	71770000.0	3.0	2.3263115882873535	1.4895437955856323
1.0	71790000.0	71800000.0	3.0	2.662757396697998	1.6133674383163452
1.0	71820000.0	71830000.0	3.0	2.454787254333496	1.543149709701538
1.0	71860000.0	71870000.0	0.0	2.1780452728271484	1.4266178607940674
1.0	71870000.0	71880000.0	0.0	2.018611192703247	1.347246766090393
1.0	72030000.0	72040000.0	4.0	1.6397407054901123	1.1065877676010132
1.0	72040000.0	72050000.0	2.0	1.6689344644546509	1.1288120746612549
1.0	72090000.0	72100000.0	1.0	1.669402837753296	1.1328915357589722
1.0	72100000.0	72110000.0	2.0	1.9256500005722046	1.2917782068252563
1.0	72120000.0	72130000.0	1.0	2.118673324584961	1.3944337368011475
1.0	72170000.0	72180000.0	3.0	2.4629452228546143	1.542988657951355
1.0	72420000.0	72430000.0	3.0	1.4879043102264404	0.9885805249214172
1.0	72430000.0	72440000.0	0.0	1.781229019165039	1.2090046405792236
1.0	72460000.0	72470000.0	1.0	1.5331940650939941	1.0252927541732788
1.0	72470000.0	72480000.0	1.0	1.5394357442855835	1.0293771028518677
1.0	72480000.0	72490000.0	2.0	1.5330854654312134	1.0280078649520874
1.0	72510000.0	72520000.0	1.0	1.597466230392456	1.0750088691711426
1.0	72560000.0	72570000.0	1.0	1.5894784927368164	1.0706263780593872
1.0	72570000.0	72580000.0	1.0	1.6465362310409546	1.1144115924835205
1.0	72650000.0	72660000.0	1.0	1.5174329280853271	1.0136383771896362
1.0	72660000.0	72670000.0	2.0	1.7213070392608643	1.165156602859497
1.0	72720000.0	72730000.0	1.0	1.588425874710083	1.0686089992523193
1.0	72760000.0	72770000.0	2.0	1.53385329246521	1.0300860404968262
1.0	72770000.0	72780000.0	0.0	1.4030383825302124	0.9160750508308411
1.0	72810000.0	72820000.0	2.0	1.8125619888305664	1.232541561126709
1.0	72880000.0	72890000.0	1.0	2.477447748184204	1.5578629970550537
1.0	72910000.0	72920000.0	7.0	2.465461015701294	1.5481446981430054
1.0	72990000.0	73000000.0	6.0	2.5408387184143066	1.5750404596328735
1.0	73050000.0	73060000.0	3.0	2.635906457901001	1.607344627380371
1.0	73060000.0	73070000.0	2.0	2.3279337882995605	1.505126714706421
1.0	73100000.0	73110000.0	6.0	2.076791763305664	1.3865065574645996
1.0	73130000.0	73140000.0	5.0	2.8032002449035645	1.6520668268203735
1.0	73140000.0	73150000.0	2.0	3.026806354522705	1.7044845819473267
1.0	73220000.0	73230000.0	7.0	3.262158155441284	1.7512261867523193
1.0	73230000.0	73240000.0	5.0	3.0864453315734863	1.720721960067749
1.0	73300000.0	73310000.0	3.0	3.1445422172546387	1.7290122509002686
1.0	73320000.0	73330000.0	2.0	3.3279316425323486	1.7625043392181396
1.0	73480000.0	73490000.0	5.0	2.815993547439575	1.6615921258926392
1.0	73510000.0	73520000.0	2.0	3.058077812194824	1.7115329504013062
1.0	73540000.0	73550000.0	0.0	2.9525489807128906	1.6894975900650024
1.0	73650000.0	73660000.0	5.0	3.5020744800567627	1.7846405506134033
1.0	73750000.0	73760000.0	6.0	3.686859130859375	1.804680585861206
1.0	73760000.0	73770000.0	9.0	3.6236801147460938	1.7993099689483643
1.0	73770000.0	73780000.0	4.0	3.655590057373047	1.801236867904663
1.0	73800000.0	73810000.0	3.0	4.113863468170166	1.8303292989730835
1.0	73820000.0	73830000.0	3.0	4.269097328186035	1.834743857383728
1.0	73940000.0	73950000.0	3.0	3.576981782913208	1.7915832996368408
1.0	73960000.0	73970000.0	2.0	3.528646945953369	1.7865002155303955
1.0	74030000.0	74040000.0	2.0	3.4195148944854736	1.7719018459320068
1.0	74050000.0	74060000.0	2.0	3.3501944541931152	1.7616771459579468
1.0	74100000.0	74110000.0	5.0	3.01560378074646	1.7019071578979492
1.0	74110000.0	74120000.0	10.0	2.714262008666992	1.6289308071136475
1.0	74130000.0	74140000.0	1.0	3.0622611045837402	1.7158933877944946
1.0	74150000.0	74160000.0	2.0	2.7943124771118164	1.6496832370758057
1.0	74180000.0	74190000.0	2.0	2.8834729194641113	1.6708097457885742
1.0	74190000.0	74200000.0	3.0	2.750678062438965	1.6357192993164062
1.0	74300000.0	74310000.0	1.0	2.140601634979248	1.4161853790283203
1.0	74350000.0	74360000.0	3.0	2.175691604614258	1.4292793273925781
1.0	74370000.0	74380000.0	3.0	2.2630276679992676	1.4651143550872803
1.0	74380000.0	74390000.0	1.0	2.129547595977783	1.4076037406921387
1.0	74410000.0	74420000.0	2.0	2.4147987365722656	1.5227689743041992
1.0	74420000.0	74430000.0	1.0	2.524524211883545	1.5623785257339478
1.0	74450000.0	74460000.0	1.0	2.4054434299468994	1.5214974880218506
1.0	74480000.0	74490000.0	3.0	2.2675414085388184	1.4688704013824463
1.0	74550000.0	74560000.0	0.0	2.5115110874176025	1.5527679920196533
1.0	74710000.0	74720000.0	3.0	2.1399855613708496	1.4174439907073975
1.0	74860000.0	74870000.0	2.0	1.6451165676116943	1.1142446994781494
1.0	74900000.0	74910000.0	3.0	1.474911093711853	0.9740382432937622
1.0	74980000.0	74990000.0	1.0	1.8096271753311157	1.231723427772522
1.0	75010000.0	75020000.0	1.0	1.9512403011322021	1.3127920627593994
1.0	75140000.0	75150000.0	1.0	1.9233335256576538	1.3008840084075928
1.0	75250000.0	75260000.0	1.0	2.545435667037964	1.5770683288574219
1.0	75300000.0	75310000.0	5.0	2.9115564823150635	1.6805728673934937
1.0	75370000.0	75380000.0	4.0	3.1077232360839844	1.7216097116470337
1.0	75410000.0	75420000.0	3.0	3.6648292541503906	1.8045721054077148
1.0	75420000.0	75430000.0	1.0	3.303297519683838	1.7560949325561523
1.0	75620000.0	75630000.0	1.0	2.5259945392608643	1.5741255283355713
1.0	75690000.0	75700000.0	2.0	1.9466521739959717	1.31413996219635
1.0	75770000.0	75780000.0	2.0	1.8566964864730835	1.2587896585464478
1.0	75780000.0	75790000.0	2.0	1.941894292831421	1.303322434425354
1.0	75790000.0	75800000.0	1.0	1.8761930465698242	1.2654047012329102
1.0	75890000.0	75900000.0	0.0	2.1420226097106934	1.4090244770050049
1.0	75970000.0	75980000.0	4.0	2.3700456619262695	1.5054242610931396
1.0	75980000.0	75990000.0	6.0	1.9597584009170532	1.3219624757766724
1.0	75990000.0	76000000.0	2.0	2.090745449066162	1.3925247192382812
1.0	76020000.0	76030000.0	3.0	1.9730151891708374	1.3215395212173462
1.0	76030000.0	76040000.0	4.0	2.020753860473633	1.3549935817718506
1.0	76090000.0	76100000.0	1.0	1.8659687042236328	1.271691083908081
1.0	76130000.0	76140000.0	2.0	2.160736083984375	1.43385648727417
1.0	76150000.0	76160000.0	1.0	2.299025058746338	1.4962607622146606
1.0	76250000.0	76260000.0	1.0	1.6867679357528687	1.2762248516082764
1.0	76260000.0	76270000.0	3.0	1.488532304763794	0.9909855127334595
1.0	76270000.0	76280000.0	2.0	1.6150877475738525	1.0948176383972168
1.0	76310000.0	76320000.0	2.0	1.778948187828064	1.2090688943862915
1.0	76460000.0	76470000.0	2.0	2.779712200164795	1.6587350368499756
1.0	76490000.0	76500000.0	5.0	2.61384654045105	1.608743667602539
1.0	76500000.0	76510000.0	2.0	2.5881481170654297	1.6070287227630615
1.0	76510000.0	76520000.0	0.0	2.7791175842285156	1.6614739894866943
1.0	76530000.0	76540000.0	3.0	2.5288734436035156	1.5784778594970703
1.0	76540000.0	76550000.0	3.0	2.2520503997802734	1.4871279001235962
1.0	76620000.0	76630000.0	1.0	2.165882110595703	1.439317226409912
1.0	76650000.0	76660000.0	2.0	2.31215500831604	1.4992302656173706
1.0	76720000.0	76730000.0	1.0	1.6578328609466553	1.129045844078064
1.0	76830000.0	76840000.0	2.0	1.9347810745239258	1.3039257526397705
1.0	76850000.0	76860000.0	2.0	1.633507490158081	1.1107982397079468
1.0	76870000.0	76880000.0	3.0	1.787725806236267	1.2117491960525513
1.0	76890000.0	76900000.0	2.0	1.8897361755371094	1.2754665613174438
1.0	76900000.0	76910000.0	2.0	1.8271936178207397	1.2415173053741455
1.0	76940000.0	76950000.0	1.0	1.6530065536499023	1.1229747533798218
1.0	76980000.0	76990000.0	0.0	1.6754401922225952	1.1410382986068726
1.0	76990000.0	77000000.0	2.0	1.8174915313720703	1.2338411808013916
1.0	77070000.0	77080000.0	2.0	2.0816094875335693	1.3824769258499146
1.0	77090000.0	77100000.0	2.0	1.9870290756225586	1.3337770700454712
1.0	77120000.0	77130000.0	2.0	2.3943963050842285	1.5163919925689697
1.0	77250000.0	77260000.0	5.0	2.086452007293701	1.3820782899856567
1.0	77260000.0	77270000.0	2.0	1.8894641399383545	1.2828861474990845
1.0	77310000.0	77320000.0	3.0	1.972424864768982	1.327239990234375
1.0	77330000.0	77340000.0	1.0	1.6752487421035767	1.147357702255249
1.0	77380000.0	77390000.0	1.0	1.6547746658325195	1.121596336364746
1.0	77410000.0	77420000.0	3.0	1.6622663736343384	1.1296799182891846
1.0	77440000.0	77450000.0	3.0	1.5894660949707031	1.071856141090393
1.0	77580000.0	77590000.0	2.0	1.4035418033599854	0.9158366322517395
1.0	77690000.0	77700000.0	1.0	1.7957403659820557	1.2253390550613403
1.0	77720000.0	77730000.0	2.0	2.654879331588745	1.6148107051849365
1.0	77730000.0	77740000.0	6.0	2.152991771697998	1.429917573928833
1.0	77750000.0	77760000.0	5.0	2.1617298126220703	1.4372055530548096
1.0	77790000.0	77800000.0	2.0	2.6392805576324463	1.6126041412353516
1.0	77840000.0	77850000.0	2.0	2.118133068084717	1.4147497415542603
1.0	77880000.0	77890000.0	1.0	2.1142425537109375	1.4016625881195068
1.0	77900000.0	77910000.0	1.0	2.2161507606506348	1.44938063621521
1.0	77980000.0	77990000.0	2.0	1.597395658493042	1.080468773841858
1.0	78080000.0	78090000.0	1.0	1.4719417095184326	0.9768098592758179
1.0	78190000.0	78200000.0	2.0	1.3218334913253784	0.8362241983413696
1.0	78220000.0	78230000.0	0.0	2.144258975982666	1.5136497020721436
1.0	78290000.0	78300000.0	0.0	1.497680902481079	0.9980913400650024
1.0	78370000.0	78380000.0	3.0	1.6258926391601562	1.1012846231460571
1.0	78390000.0	78400000.0	0.0	1.473693609237671	0.9796387553215027
1.0	78450000.0	78460000.0	1.0	1.5908758640289307	1.078617811203003
1.0	78480000.0	78490000.0	4.0	1.6396137475967407	1.1144025325775146
1.0	78510000.0	78520000.0	1.0	1.831150770187378	1.2589563131332397
1.0	78520000.0	78530000.0	2.0	2.087584972381592	1.4006845951080322
1.0	78530000.0	78540000.0	2.0	2.031386375427246	1.369287133216858
1.0	78640000.0	78650000.0	4.0	2.219365119934082	1.4627039432525635
1.0	78660000.0	78670000.0	1.0	2.6031978130340576	1.606367826461792
1.0	78740000.0	78750000.0	3.0	2.466299057006836	1.556110143661499
1.0	78770000.0	78780000.0	3.0	2.2265169620513916	1.458756923675537
1.0	78820000.0	78830000.0	3.0	2.7226123809814453	1.6364465951919556
1.0	78900000.0	78910000.0	5.0	2.9079089164733887	1.6814333200454712
1.0	78950000.0	78960000.0	5.0	2.721703290939331	1.6385629177093506
1.0	78990000.0	79000000.0	2.0	2.8433220386505127	1.6654002666473389
1.0	79000000.0	79010000.0	2.0	2.7453949451446533	1.635276436805725
1.0	79060000.0	79070000.0	1.0	2.025256872177124	1.356226921081543
1.0	79360000.0	79370000.0	2.0	2.9331235885620117	1.6884838342666626
1.0	79480000.0	79490000.0	7.0	2.8414218425750732	1.6713683605194092
1.0	79520000.0	79530000.0	3.0	3.7052626609802246	1.8089345693588257
1.0	79540000.0	79550000.0	6.0	3.3569717407226562	1.766209602355957
1.0	79550000.0	79560000.0	1.0	3.5609123706817627	1.7929502725601196
1.0	79560000.0	79570000.0	1.0	3.5408482551574707	1.7923002243041992
1.0	79570000.0	79580000.0	7.0	3.5108046531677246	1.788116216659546
1.0	79580000.0	79590000.0	2.0	3.5873405933380127	1.7957847118377686
1.0	79590000.0	79600000.0	2.0	3.7586212158203125	1.8124926090240479
1.0	79710000.0	79720000.0	3.0	3.054161787033081	1.7142622470855713
1.0	79740000.0	79750000.0	6.0	2.9866366386413574	1.6987526416778564
1.0	79750000.0	79760000.0	3.0	3.0984816551208496	1.724718451499939
1.0	79850000.0	79860000.0	4.0	3.0873851776123047	1.7228091955184937
1.0	79920000.0	79930000.0	6.0	3.2271926403045654	1.7470102310180664
1.0	79930000.0	79940000.0	2.0	3.477811813354492	1.7850717306137085
1.0	80090000.0	80100000.0	2.0	2.228776216506958	1.457208514213562
1.0	80280000.0	80290000.0	2.0	2.4871413707733154	1.5616204738616943
1.0	80340000.0	80350000.0	4.0	2.6328108310699463	1.6214420795440674
1.0	80460000.0	80470000.0	5.0	1.930303931236267	1.3070018291473389
1.0	80470000.0	80480000.0	2.0	1.9927475452423096	1.3458865880966187
1.0	80480000.0	80490000.0	2.0	2.2170677185058594	1.4503381252288818
1.0	80520000.0	80530000.0	1.0	2.1168313026428223	1.4041645526885986
1.0	80550000.0	80560000.0	2.0	2.560668468475342	1.582427978515625
1.0	80680000.0	80690000.0	1.0	2.0557923316955566	1.3722941875457764
1.0	80780000.0	80790000.0	1.0	1.8635873794555664	1.2615429162979126
1.0	81150000.0	81160000.0	3.0	2.7840466499328613	1.6502269506454468
1.0	81170000.0	81180000.0	3.0	2.6239616870880127	1.5971370935440063
1.0	81260000.0	81270000.0	2.0	2.8128015995025635	1.6550674438476562
1.0	81270000.0	81280000.0	2.0	2.6668810844421387	1.6144435405731201
1.0	81290000.0	81300000.0	5.0	2.360759735107422	1.5115889310836792
1.0	81360000.0	81370000.0	2.0	2.7841382026672363	1.6458461284637451
1.0	81420000.0	81430000.0	5.0	2.3968138694763184	1.521301031112671
1.0	81480000.0	81490000.0	1.0	2.4940924644470215	1.5547988414764404
1.0	81530000.0	81540000.0	3.0	2.5921921730041504	1.5940544605255127
1.0	81540000.0	81550000.0	1.0	2.928969144821167	1.6833317279815674
1.0	81720000.0	81730000.0	1.0	2.1574950218200684	1.4264580011367798
1.0	81750000.0	81760000.0	4.0	1.9236100912094116	1.300546407699585
1.0	81770000.0	81780000.0	2.0	1.8076467514038086	1.2365459203720093
1.0	81830000.0	81840000.0	2.0	2.2942118644714355	1.4831902980804443
1.0	81920000.0	81930000.0	2.0	2.0299410820007324	1.3662844896316528
1.0	81950000.0	81960000.0	1.0	2.1780362129211426	1.4318240880966187
1.0	81970000.0	81980000.0	1.0	1.9617576599121094	1.3343369960784912
1.0	81980000.0	81990000.0	1.0	2.1560635566711426	1.4252262115478516
1.0	82000000.0	82010000.0	2.0	2.007368564605713	1.3543106317520142
1.0	82010000.0	82020000.0	0.0	1.912967324256897	1.3013392686843872
1.0	82090000.0	82100000.0	3.0	2.1852481365203857	1.4441955089569092
1.0	82100000.0	82110000.0	1.0	2.281371831893921	1.4798616170883179
1.0	82120000.0	82130000.0	1.0	2.270423412322998	1.4836972951889038
1.0	82140000.0	82150000.0	4.0	2.003702402114868	1.3550090789794922
1.0	82210000.0	82220000.0	2.0	2.353726387023926	1.512632131576538
1.0	82220000.0	82230000.0	6.0	1.9875112771987915	1.3442323207855225
1.0	82410000.0	82420000.0	2.0	1.9554681777954102	1.3149757385253906
1.0	82430000.0	82440000.0	1.0	1.5076706409454346	1.0095412731170654
1.0	82450000.0	82460000.0	2.0	1.3646647930145264	0.8808337450027466
1.0	82490000.0	82500000.0	0.0	1.9646186828613281	1.3225435018539429
1.0	82500000.0	82510000.0	6.0	1.8940036296844482	1.2815146446228027
1.0	82510000.0	82520000.0	0.0	2.1097819805145264	1.401535153388977
1.0	82580000.0	82590000.0	1.0	2.431612730026245	1.5372045040130615
1.0	82590000.0	82600000.0	3.0	1.6000322103500366	1.0891422033309937
1.0	82620000.0	82630000.0	1.0	2.5317320823669434	1.5770363807678223
1.0	82660000.0	82670000.0	6.0	2.643054485321045	1.607900857925415
1.0	82680000.0	82690000.0	4.0	2.515972137451172	1.566589117050171
1.0	82690000.0	82700000.0	4.0	2.507493495941162	1.560738444328308
1.0	82780000.0	82790000.0	1.0	2.839381694793701	1.6599836349487305
1.0	82790000.0	82800000.0	1.0	2.63569974899292	1.6065175533294678
1.0	82940000.0	82950000.0	2.0	2.206651210784912	1.445982575416565
1.0	82980000.0	82990000.0	3.0	2.248983860015869	1.4648582935333252
1.0	83060000.0	83070000.0	2.0	2.3662147521972656	1.5137156248092651
1.0	83070000.0	83080000.0	2.0	2.3212831020355225	1.4919815063476562
1.0	83090000.0	83100000.0	1.0	2.75256085395813	1.635623574256897
1.0	83120000.0	83130000.0	2.0	2.068432331085205	1.3853652477264404
1.0	83170000.0	83180000.0	2.0	2.3887813091278076	1.5181989669799805
1.0	83200000.0	83210000.0	3.0	2.5902462005615234	1.5901018381118774
1.0	83220000.0	83230000.0	5.0	2.4117610454559326	1.5330021381378174
1.0	83240000.0	83250000.0	6.0	2.9321861267089844	1.690887451171875
1.0	83270000.0	83280000.0	2.0	2.567857027053833	1.5894439220428467
1.0	83280000.0	83290000.0	1.0	2.7201361656188965	1.6331846714019775
1.0	83340000.0	83350000.0	3.0	2.2032740116119385	1.4432357549667358
1.0	83380000.0	83390000.0	5.0	1.9643974304199219	1.3269140720367432
1.0	83530000.0	83540000.0	1.0	2.267455816268921	1.4734296798706055
1.0	83570000.0	83580000.0	2.0	1.9537512063980103	1.318015456199646
1.0	83780000.0	83790000.0	0.0	1.08662748336792	0.5955413579940796
1.0	83860000.0	83870000.0	0.0	1.2168594598770142	0.7322280406951904
1.0	83880000.0	83890000.0	1.0	1.1228083372116089	0.6333061456680298
1.0	83890000.0	83900000.0	2.0	1.0442230701446533	0.5496671199798584
1.0	83920000.0	83930000.0	0.0	1.2314016819000244	0.7474660873413086
1.0	83960000.0	83970000.0	5.0	1.6157459020614624	1.0893112421035767
1.0	83980000.0	83990000.0	0.0	2.044036626815796	1.366865634918213
1.0	84020000.0	84030000.0	1.0	2.032416820526123	1.363770604133606
1.0	84070000.0	84080000.0	3.0	2.2000980377197266	1.437585473060608
1.0	84090000.0	84100000.0	5.0	2.434058666229248	1.5425260066986084
1.0	84190000.0	84200000.0	2.0	2.272163152694702	1.4773857593536377
1.0	84210000.0	84220000.0	3.0	1.904958724975586	1.2932779788970947
1.0	84220000.0	84230000.0	5.0	1.9255454540252686	1.3083118200302124
1.0	84270000.0	84280000.0	4.0	1.9477288722991943	1.3164033889770508
1.0	84320000.0	84330000.0	2.0	1.684495210647583	1.1484663486480713
1.0	84370000.0	84380000.0	1.0	1.5249812602996826	1.023756742477417
1.0	84470000.0	84480000.0	2.0	1.601395845413208	1.076487421989441
1.0	84590000.0	84600000.0	1.0	1.4747552871704102	0.9758484959602356
1.0	84600000.0	84610000.0	1.0	1.3476742506027222	0.8622977137565613
1.0	84610000.0	84620000.0	0.0	1.1258450746536255	0.6365005373954773
1.0	84630000.0	84640000.0	2.0	1.2691246271133423	0.7845107913017273
1.0	84750000.0	84760000.0	2.0	1.5897377729415894	1.067584753036499
1.0	84800000.0	84810000.0	0.0	1.6926053762435913	1.1462137699127197
1.0	84810000.0	84820000.0	0.0	1.6150400638580322	1.0961034297943115
1.0	84960000.0	84970000.0	1.0	1.2442516088485718	0.7581208348274231
1.0	85100000.0	85110000.0	0.0	2.0759174823760986	1.3887449502944946
1.0	85140000.0	85150000.0	0.0	1.8530168533325195	1.2628992795944214
1.0	85160000.0	85170000.0	3.0	1.7736279964447021	1.2152376174926758
1.0	85220000.0	85230000.0	3.0	1.9549009799957275	1.3323688507080078
1.0	85250000.0	85260000.0	0.0	2.4948689937591553	1.566467523574829
1.0	85340000.0	85350000.0	4.0	2.226757287979126	1.4647939205169678
1.0	85350000.0	85360000.0	1.0	2.2704036235809326	1.492073655128479
1.0	85420000.0	85430000.0	0.0	2.249931812286377	1.4749194383621216
1.0	85430000.0	85440000.0	2.0	2.0865046977996826	1.3963768482208252
1.0	85500000.0	85510000.0	3.0	2.101732015609741	1.4051998853683472
1.0	85520000.0	85530000.0	0.0	1.9608262777328491	1.3310930728912354
1.0	85540000.0	85550000.0	4.0	1.9955135583877563	1.3441749811172485
1.0	85710000.0	85720000.0	0.0	1.7183802127838135	1.1759202480316162
1.0	85820000.0	85830000.0	1.0	1.5331214666366577	1.0301644802093506
1.0	85840000.0	85850000.0	0.0	1.5352156162261963	1.0318952798843384
1.0	85880000.0	85890000.0	3.0	1.7506072521209717	1.1894614696502686
1.0	85930000.0	85940000.0	1.0	1.811862587928772	1.2476704120635986
1.0	85960000.0	85970000.0	3.0	1.7741626501083374	1.207646369934082
1.0	86020000.0	86030000.0	0.0	1.7865368127822876	1.2128336429595947
1.0	86120000.0	86130000.0	3.0	1.4406952857971191	0.9481670260429382
1.0	86130000.0	86140000.0	1.0	1.4875719547271729	0.9877888560295105
1.0	86140000.0	86150000.0	0.0	1.510340690612793	1.0110877752304077
1.0	86160000.0	86170000.0	0.0	1.535256028175354	1.032765507698059
1.0	86250000.0	86260000.0	1.0	2.5084850788116455	1.5696569681167603
1.0	86400000.0	86410000.0	2.0	2.29295015335083	1.4894801378250122
1.0	86410000.0	86420000.0	0.0	2.167787551879883	1.432400107383728
1.0	86430000.0	86440000.0	0.0	2.1753711700439453	1.4350367784500122
1.0	86450000.0	86460000.0	5.0	2.0256941318511963	1.3607847690582275
1.0	86490000.0	86500000.0	1.0	2.290958881378174	1.4836887121200562
1.0	86500000.0	86510000.0	0.0	2.1484689712524414	1.4198604822158813
1.0	86530000.0	86540000.0	1.0	2.537388324737549	1.5837397575378418
1.0	86580000.0	86590000.0	2.0	2.264850616455078	1.4708107709884644
1.0	86680000.0	86690000.0	1.0	2.247922420501709	1.473361611366272
1.0	86750000.0	86760000.0	3.0	2.5091185569763184	1.5539445877075195
1.0	86810000.0	86820000.0	1.0	2.292397975921631	1.4761183261871338
1.0	86880000.0	86890000.0	1.0	2.1374831199645996	1.4257217645645142
1.0	86990000.0	87000000.0	1.0	2.480198383331299	1.5585187673568726
1.0	87150000.0	87160000.0	0.0	1.6616652011871338	1.1359184980392456
1.0	87160000.0	87170000.0	0.0	1.7944103479385376	1.2265794277191162
1.0	87170000.0	87180000.0	3.0	2.0444486141204834	1.5905226469039917
1.0	87200000.0	87210000.0	1.0	1.2529455423355103	0.767459511756897
1.0	87320000.0	87330000.0	4.0	1.568629503250122	1.0604615211486816
1.0	87370000.0	87380000.0	1.0	1.3182346820831299	0.8772373199462891
1.0	87430000.0	87440000.0	1.0	1.4597903490066528	0.9665444493293762
1.0	87450000.0	87460000.0	2.0	1.5203163623809814	1.0189220905303955
1.0	87470000.0	87480000.0	0.0	1.4116178750991821	0.9226477742195129
1.0	87490000.0	87500000.0	2.0	1.3390964269638062	0.8543709516525269
1.0	87500000.0	87510000.0	0.0	1.3578909635543823	0.8726041913032532
1.0	87600000.0	87610000.0	2.0	1.7335935831069946	1.1815474033355713
1.0	87610000.0	87620000.0	1.0	1.7088696956634521	1.1687687635421753
1.0	87630000.0	87640000.0	2.0	1.581483244895935	1.0703938007354736
1.0	87640000.0	87650000.0	3.0	1.8152412176132202	1.2347452640533447
1.0	87650000.0	87660000.0	3.0	1.8353923559188843	1.247584342956543
1.0	87680000.0	87690000.0	0.0	1.9392114877700806	1.3083739280700684
1.0	87750000.0	87760000.0	2.0	1.7889505624771118	1.2190325260162354
1.0	87760000.0	87770000.0	1.0	1.9644889831542969	1.3298918008804321
1.0	87810000.0	87820000.0	0.0	1.378258466720581	0.8910076022148132
1.0	87890000.0	87900000.0	2.0	1.6079356670379639	1.0897717475891113
1.0	87900000.0	87910000.0	4.0	1.6984668970108032	1.1510441303253174
1.0	87920000.0	87930000.0	0.0	1.7035892009735107	1.1527570486068726
1.0	87930000.0	87940000.0	2.0	1.858398199081421	1.2610284090042114
1.0	87980000.0	87990000.0	1.0	1.9098758697509766	1.2923864126205444
1.0	88080000.0	88090000.0	3.0	1.961846113204956	1.3253743648529053
1.0	88120000.0	88130000.0	2.0	2.579582929611206	1.5919673442840576
1.0	88190000.0	88200000.0	2.0	1.890990972518921	1.2815461158752441
1.0	88240000.0	88250000.0	1.0	1.7978671789169312	1.2203900814056396
1.0	88320000.0	88330000.0	1.0	1.5834113359451294	1.0636459589004517
1.0	88420000.0	88430000.0	0.0	1.6718494892120361	1.132927656173706
1.0	88450000.0	88460000.0	1.0	1.7964017391204834	1.2192813158035278
1.0	88500000.0	88510000.0	2.0	1.922376275062561	1.2975881099700928
1.0	88540000.0	88550000.0	3.0	1.7907302379608154	1.2154130935668945
1.0	88560000.0	88570000.0	0.0	1.9666836261749268	1.326398253440857
1.0	88570000.0	88580000.0	2.0	2.0079245567321777	1.3489993810653687
1.0	88660000.0	88670000.0	4.0	2.1258938312530518	1.4091856479644775
1.0	88700000.0	88710000.0	3.0	1.925765037536621	1.3003885746002197
1.0	88800000.0	88810000.0	1.0	1.6599159240722656	1.1274738311767578
1.0	88830000.0	88840000.0	2.0	2.0859622955322266	1.386009693145752
1.0	88850000.0	88860000.0	0.0	2.1689255237579346	1.4298524856567383
1.0	88890000.0	88900000.0	5.0	1.9275095462799072	1.3028709888458252
1.0	88940000.0	88950000.0	0.0	1.660740852355957	1.124574065208435
1.0	88970000.0	88980000.0	0.0	1.6377899646759033	1.1064811944961548
1.0	88990000.0	89000000.0	2.0	1.8259855508804321	1.2401084899902344
1.0	89070000.0	89080000.0	0.0	1.720287561416626	1.1693861484527588
1.0	89100000.0	89110000.0	0.0	1.9418890476226807	1.3123342990875244
1.0	89110000.0	89120000.0	1.0	1.8116252422332764	1.2374528646469116
1.0	89130000.0	89140000.0	1.0	1.7066055536270142	1.1595311164855957
1.0	89150000.0	89160000.0	1.0	1.6663131713867188	1.3117727041244507
1.0	89530000.0	89540000.0	2.0	1.617820382118225	1.1021149158477783
1.0	89540000.0	89550000.0	3.0	1.687339186668396	1.1406244039535522
1.0	89720000.0	89730000.0	2.0	1.438577651977539	0.9483653903007507
1.0	89730000.0	89740000.0	3.0	1.5756618976593018	1.0673481225967407
1.0	89750000.0	89760000.0	1.0	1.796083688735962	1.225850224494934
1.0	89780000.0	89790000.0	0.0	2.327847957611084	1.4910250902175903
1.0	89890000.0	89900000.0	2.0	1.9400432109832764	1.3138688802719116
1.0	89980000.0	89990000.0	0.0	1.5638806819915771	1.0562918186187744
1.0	90000000.0	90010000.0	2.0	1.309560775756836	0.8244215846061707
1.0	90180000.0	90190000.0	1.0	1.47914719581604	0.984035313129425
1.0	90190000.0	90200000.0	2.0	1.8169437646865845	1.2428443431854248
1.0	90260000.0	90270000.0	0.0	1.9743292331695557	1.3441177606582642
1.0	90310000.0	90320000.0	0.0	1.3583557605743408	0.871545135974884
1.0	90350000.0	90360000.0	3.0	1.469759225845337	0.9747150540351868
1.0	90360000.0	90370000.0	0.0	1.4201818704605103	0.928756833076477
1.0	90490000.0	90500000.0	2.0	1.6552526950836182	1.131027102470398
1.0	90530000.0	90540000.0	3.0	2.7131736278533936	1.6458017826080322
1.0	90560000.0	90570000.0	5.0	2.069624662399292	1.3929579257965088
1.0	90640000.0	90650000.0	0.0	2.3040077686309814	1.4952752590179443
1.0	90720000.0	90730000.0	3.0	2.334163188934326	1.5034561157226562
1.0	90730000.0	90740000.0	1.0	2.4334049224853516	1.541045904159546
1.0	90760000.0	90770000.0	6.0	2.569941997528076	1.5934516191482544
1.0	90880000.0	90890000.0	3.0	2.3562941551208496	1.4981826543807983
1.0	90930000.0	90940000.0	2.0	2.130108594894409	1.4118059873580933
1.0	90940000.0	90950000.0	1.0	2.0131049156188965	1.3539663553237915
1.0	90980000.0	90990000.0	1.0	2.516833782196045	1.5577723979949951
1.0	91030000.0	91040000.0	3.0	2.5579910278320312	1.5905170440673828
1.0	91040000.0	91050000.0	4.0	2.4159648418426514	1.5501116514205933
1.0	91250000.0	91260000.0	0.0	2.672466993331909	1.6277252435684204
1.0	91260000.0	91270000.0	2.0	2.1890203952789307	1.4539439678192139
1.0	91300000.0	91310000.0	3.0	2.2699451446533203	1.5023680925369263
1.0	91310000.0	91320000.0	3.0	1.9681994915008545	1.3399877548217773
1.0	91340000.0	91350000.0	2.0	1.9029419422149658	1.2795783281326294
1.0	91360000.0	91370000.0	1.0	1.4747254848480225	0.9802616238594055
1.0	91480000.0	91490000.0	1.0	1.761962652206421	1.3236727714538574
1.0	91520000.0	91530000.0	2.0	2.3092987537384033	1.4963245391845703
1.0	91530000.0	91540000.0	1.0	2.14742374420166	1.4317026138305664
1.0	91580000.0	91590000.0	2.0	2.573854446411133	1.6112855672836304
1.0	91600000.0	91610000.0	3.0	2.5321624279022217	1.5908358097076416
1.0	91630000.0	91640000.0	2.0	2.2138566970825195	1.4747968912124634
1.0	91640000.0	91650000.0	5.0	2.800905227661133	1.6688768863677979
1.0	91710000.0	91720000.0	1.0	1.6931549310684204	1.1616119146347046
1.0	91850000.0	91860000.0	2.0	1.0558704137802124	0.5621260404586792
1.0	91870000.0	91880000.0	0.0	2.011861801147461	1.3576750755310059
1.0	91930000.0	91940000.0	3.0	2.6514573097229004	1.6211655139923096
1.0	91990000.0	92000000.0	4.0	2.491764783859253	1.5629794597625732
1.0	92020000.0	92030000.0	0.0	3.0761303901672363	1.729625940322876
1.0	92060000.0	92070000.0	3.0	2.795639753341675	1.6674814224243164
1.0	92070000.0	92080000.0	3.0	2.999765157699585	1.71688973903656
1.0	92170000.0	92180000.0	1.0	2.1466403007507324	1.414563536643982
1.0	92330000.0	92340000.0	4.0	2.402560234069824	1.542206048965454
1.0	92390000.0	92400000.0	4.0	2.399826765060425	1.5443313121795654
1.0	92450000.0	92460000.0	2.0	2.3721344470977783	1.5289332866668701
1.0	92620000.0	92630000.0	0.0	1.5165303945541382	1.0097901821136475
1.0	92670000.0	92680000.0	1.0	1.8987957239151	1.2847003936767578
1.0	92900000.0	92910000.0	3.0	2.284775495529175	1.496153712272644
1.0	92910000.0	92920000.0	3.0	2.3131325244903564	1.5065566301345825
1.0	92940000.0	92950000.0	2.0	2.0458931922912598	1.3888428211212158
1.0	92990000.0	93000000.0	1.0	1.5333185195922852	1.0281708240509033
1.0	93110000.0	93120000.0	1.0	1.5101268291473389	1.005431890487671
1.0	93160000.0	93170000.0	0.0	1.3428584337234497	0.8582440614700317
1.0	93300000.0	93310000.0	1.0	1.2135624885559082	0.7266042828559875
1.0	93360000.0	93370000.0	1.0	1.4044328927993774	0.9170668721199036
1.0	93410000.0	93420000.0	2.0	1.4784702062606812	0.9830666780471802
1.0	93440000.0	93450000.0	2.0	1.739717721939087	1.1855899095535278
1.0	93490000.0	93500000.0	2.0	2.0422024726867676	1.3740625381469727
1.0	93540000.0	93550000.0	2.0	2.559177875518799	1.6868177652359009
1.0	93570000.0	93580000.0	0.0	1.5053678750991821	1.0060241222381592
1.0	93640000.0	93650000.0	2.0	2.05802583694458	1.5377135276794434
1.0	93670000.0	93680000.0	4.0	1.349635362625122	0.8649088740348816
1.0	93890000.0	93900000.0	3.0	1.875382661819458	1.2800241708755493
1.0	93920000.0	93930000.0	0.0	1.4171010255813599	0.9267147183418274
1.0	94100000.0	94110000.0	3.0	1.5916305780410767	1.0787527561187744
1.0	94150000.0	94160000.0	1.0	1.9760280847549438	1.34324049949646
1.0	94200000.0	94210000.0	3.0	2.110569477081299	1.418522596359253
1.0	94240000.0	94250000.0	0.0	2.0476577281951904	1.378846526145935
1.0	94290000.0	94300000.0	2.0	1.8242223262786865	1.2441887855529785
1.0	94300000.0	94310000.0	6.0	1.6556144952774048	1.1289092302322388
1.0	94340000.0	94350000.0	0.0	2.26019024848938	1.5772497653961182
1.0	94360000.0	94370000.0	1.0	1.452404260635376	0.9606924057006836
1.0	94400000.0	94410000.0	3.0	1.8061802387237549	1.226825475692749
1.0	94420000.0	94430000.0	5.0	2.040618896484375	1.3711950778961182
1.0	94490000.0	94500000.0	2.0	2.183727264404297	1.4541044235229492
1.0	94530000.0	94540000.0	2.0	1.7448276281356812	1.191959023475647
1.0	94560000.0	94570000.0	2.0	2.2046031951904297	1.4612350463867188
1.0	94680000.0	94690000.0	1.0	1.6384308338165283	1.1053053140640259
1.0	94780000.0	94790000.0	1.0	2.0199337005615234	1.3615950345993042
1.0	94860000.0	94870000.0	2.0	1.7947546243667603	1.22240149974823
1.0	94960000.0	94970000.0	2.0	1.3763457536697388	0.8893558382987976
1.0	95040000.0	95050000.0	1.0	1.831660509109497	1.2430758476257324
1.0	95060000.0	95070000.0	2.0	1.7603893280029297	1.2068958282470703
1.0	95100000.0	95110000.0	1.0	1.8139644861221313	1.2358496189117432
1.0	95260000.0	95270000.0	4.0	1.6671438217163086	1.1390235424041748
1.0	95280000.0	95290000.0	2.0	1.8134857416152954	1.2415262460708618
1.0	95300000.0	95310000.0	1.0	2.143754482269287	1.425905466079712
1.0	95330000.0	95340000.0	2.0	1.7719392776489258	1.2153732776641846
1.0	95390000.0	95400000.0	2.0	2.0400378704071045	1.5554195642471313
1.0	95410000.0	95420000.0	0.0	1.6507726907730103	1.1240308284759521
1.0	95430000.0	95440000.0	1.0	1.5945403575897217	1.081153154373169
1.0	95480000.0	95490000.0	3.0	1.3655322790145874	0.8776728510856628
1.0	95650000.0	95660000.0	2.0	1.5382375717163086	1.0262619256973267
1.0	95670000.0	95680000.0	0.0	1.3313459157943726	0.846706211566925
1.0	95760000.0	95770000.0	0.0	1.4541852474212646	0.9636327028274536
1.0	95800000.0	95810000.0	1.0	1.9313297271728516	1.3065515756607056
1.0	95820000.0	95830000.0	3.0	2.045297622680664	1.3736457824707031
1.0	95830000.0	95840000.0	6.0	2.0176126956939697	1.3598021268844604
1.0	95860000.0	95870000.0	3.0	2.484405517578125	1.5567187070846558
1.0	95870000.0	95880000.0	2.0	2.1649887561798096	1.4411519765853882
1.0	95940000.0	95950000.0	2.0	3.0723719596862793	1.7203195095062256
1.0	95980000.0	95990000.0	4.0	2.4605135917663574	1.5403971672058105
1.0	96040000.0	96050000.0	3.0	2.1156744956970215	1.4025640487670898
1.0	96070000.0	96080000.0	2.0	2.0632717609405518	1.370887041091919
1.0	96090000.0	96100000.0	0.0	2.179105043411255	1.4248380661010742
1.0	96150000.0	96160000.0	2.0	2.121433973312378	1.4007933139801025
1.0	96160000.0	96170000.0	2.0	2.161736488342285	1.4180119037628174
1.0	96230000.0	96240000.0	2.0	2.188276767730713	1.4281280040740967
1.0	96390000.0	96400000.0	1.0	2.5878307819366455	1.5820378065109253
1.0	96460000.0	96470000.0	0.0	2.533440589904785	1.5675915479660034
1.0	96480000.0	96490000.0	2.0	2.318699359893799	1.4876636266708374
1.0	96540000.0	96550000.0	2.0	2.142686367034912	1.4101192951202393
1.0	96630000.0	96640000.0	3.0	1.8479951620101929	1.2513498067855835
1.0	96660000.0	96670000.0	3.0	1.7477258443832397	1.183772325515747
1.0	96690000.0	96700000.0	2.0	1.9265539646148682	1.3001911640167236
1.0	96700000.0	96710000.0	0.0	1.5377250909805298	1.035409688949585
1.0	96730000.0	96740000.0	2.0	1.9091869592666626	1.2890779972076416
1.0	96740000.0	96750000.0	0.0	2.278503894805908	1.478759765625
1.0	96910000.0	96920000.0	1.0	2.1884067058563232	1.4379624128341675
1.0	97000000.0	97010000.0	3.0	1.6326630115509033	1.106070637702942
1.0	97020000.0	97030000.0	1.0	1.7737773656845093	1.2083357572555542
1.0	97110000.0	97120000.0	2.0	1.9069286584854126	1.2916991710662842
1.0	97230000.0	97240000.0	2.0	1.4258956909179688	0.9354913830757141
1.0	97450000.0	97460000.0	4.0	2.295337200164795	1.4869409799575806
1.0	97510000.0	97520000.0	3.0	1.939483404159546	1.3110727071762085
1.0	97540000.0	97550000.0	0.0	1.9163318872451782	1.2948215007781982
1.0	97550000.0	97560000.0	0.0	1.9099928140640259	1.29374098777771
1.0	97770000.0	97780000.0	2.0	1.5191031694412231	1.011174201965332
1.0	97780000.0	97790000.0	1.0	1.310754418373108	0.8269748687744141
1.0	97800000.0	97810000.0	3.0	1.505462646484375	0.999686598777771
1.0	97810000.0	97820000.0	0.0	1.4443244934082031	0.9537919759750366
1.0	97840000.0	97850000.0	2.0	1.5385029315948486	1.0299170017242432
1.0	97910000.0	97920000.0	1.0	1.482489824295044	0.9826955795288086
1.0	97920000.0	97930000.0	1.0	1.6067745685577393	1.08133065700531
1.0	98010000.0	98020000.0	1.0	1.6925891637802124	1.1453744173049927
1.0	98020000.0	98030000.0	2.0	1.6808388233184814	1.13892662525177
1.0	98080000.0	98090000.0	1.0	1.7435106039047241	1.18193781375885
1.0	98090000.0	98100000.0	0.0	1.660793662071228	1.125870943069458
1.0	98100000.0	98110000.0	0.0	1.6639831066131592	1.1255857944488525
1.0	98150000.0	98160000.0	2.0	1.5293785333633423	1.0216636657714844
1.0	98170000.0	98180000.0	3.0	1.507297158241272	1.0014064311981201
1.0	98210000.0	98220000.0	1.0	1.6071741580963135	1.0831336975097656
1.0	98230000.0	98240000.0	4.0	1.5933411121368408	1.0735985040664673
1.0	98420000.0	98430000.0	1.0	1.718353033065796	1.16542649269104
1.0	98490000.0	98500000.0	1.0	1.652417778968811	1.119194507598877
1.0	98520000.0	98530000.0	0.0	1.6736787557601929	1.1347124576568604
1.0	98610000.0	98620000.0	1.0	1.6656198501586914	1.1248992681503296
1.0	98820000.0	98830000.0	2.0	2.071842670440674	1.3862026929855347
1.0	98870000.0	98880000.0	1.0	1.8188174962997437	1.2348499298095703
1.0	99000000.0	99010000.0	2.0	2.1150991916656494	1.4057356119155884
1.0	99040000.0	99050000.0	3.0	2.2034902572631836	1.4444929361343384
1.0	99130000.0	99140000.0	2.0	1.5984752178192139	1.0782257318496704
1.0	99260000.0	99270000.0	2.0	1.840986967086792	1.2462096214294434
1.0	99280000.0	99290000.0	0.0	1.8435691595077515	1.2496325969696045
1.0	99300000.0	99310000.0	3.0	1.805874228477478	1.2236542701721191
1.0	99380000.0	99390000.0	0.0	1.6818739175796509	1.1374456882476807
1.0	99410000.0	99420000.0	2.0	1.6212565898895264	1.095703125
1.0	99650000.0	99660000.0	2.0	1.7327646017074585	1.174451231956482
1.0	99740000.0	99750000.0	0.0	1.5660663843154907	1.0483403205871582
1.0	99770000.0	99780000.0	0.0	1.4529552459716797	0.9534112811088562
1.0	99860000.0	99870000.0	1.0	1.3038194179534912	0.8201505541801453
1.0	99890000.0	99900000.0	3.0	1.5872747898101807	1.0653460025787354
1.0	99900000.0	99910000.0	1.0	1.6077020168304443	1.0840691328048706
1.0	99940000.0	99950000.0	2.0	1.5327568054199219	1.028673529624939
1.0	100120000.0	100130000.0	1.0	1.5835198163986206	1.0700429677963257
1.0	100140000.0	100150000.0	4.0	1.4714176654815674	0.9768646359443665
1.0	100230000.0	100240000.0	0.0	1.8618978261947632	1.2739143371582031
1.0	100270000.0	100280000.0	2.0	1.7631193399429321	1.2044918537139893
1.0	100280000.0	100290000.0	2.0	1.5917713642120361	1.0790531635284424
1.0	100290000.0	100300000.0	2.0	1.598317265510559	1.0788089036941528
1.0	100300000.0	100310000.0	1.0	1.588301658630371	1.0735619068145752
1.0	100360000.0	100370000.0	0.0	1.3427585363388062	0.8572260141372681
1.0	100420000.0	100430000.0	6.0	1.7992079257965088	1.2230254411697388
1.0	100460000.0	100470000.0	2.0	1.34385085105896	0.8586108088493347
1.0	100530000.0	100540000.0	2.0	1.327063798904419	0.8412821888923645
1.0	100700000.0	100710000.0	0.0	1.3853758573532104	0.8973408937454224
1.0	100740000.0	100750000.0	1.0	1.253069519996643	0.7677284479141235
1.0	100790000.0	100800000.0	0.0	1.8704795837402344	1.2753058671951294
1.0	100930000.0	100940000.0	4.0	1.2591965198516846	0.7744652032852173
1.0	100940000.0	100950000.0	0.0	1.3746364116668701	0.8877161741256714
1.0	100960000.0	100970000.0	1.0	1.3196650743484497	0.834620475769043
1.0	100980000.0	100990000.0	0.0	1.3571897745132446	0.8713609576225281
1.0	101010000.0	101020000.0	1.0	1.5994774103164673	1.0754786729812622
1.0	101020000.0	101030000.0	4.0	1.5641647577285767	1.0451887845993042
1.0	101030000.0	101040000.0	1.0	1.6736509799957275	1.1327732801437378
1.0	101110000.0	101120000.0	3.0	1.9154926538467407	1.2929508686065674
1.0	101120000.0	101130000.0	1.0	1.6386737823486328	1.107918620109558
1.0	101170000.0	101180000.0	3.0	1.8265392780303955	1.2388660907745361
1.0	101240000.0	101250000.0	2.0	1.7742305994033813	1.2025840282440186
1.0	101250000.0	101260000.0	2.0	1.778334617614746	1.2103666067123413
1.0	101350000.0	101360000.0	1.0	1.3940376043319702	0.9065629243850708
1.0	101370000.0	101380000.0	2.0	1.1617640256881714	0.6732433438301086
1.0	101420000.0	101430000.0	0.0	1.2382137775421143	0.7540234923362732
1.0	101430000.0	101440000.0	2.0	1.2356798648834229	0.7506169080734253
1.0	101680000.0	101690000.0	3.0	1.7694780826568604	1.2088356018066406
1.0	101730000.0	101740000.0	2.0	1.9251346588134766	1.3059399127960205
1.0	101740000.0	101750000.0	1.0	2.1791317462921143	1.439718246459961
1.0	101750000.0	101760000.0	4.0	1.9784835577011108	1.3357031345367432
1.0	101760000.0	101770000.0	1.0	2.294647693634033	1.5001271963119507
1.0	101780000.0	101790000.0	2.0	2.155630588531494	1.4393641948699951
1.0	101900000.0	101910000.0	3.0	2.569474697113037	1.5993623733520508
1.0	101930000.0	101940000.0	2.0	2.5615131855010986	1.586287260055542
1.0	101960000.0	101970000.0	3.0	2.585139274597168	1.6036386489868164
1.0	102020000.0	102030000.0	2.0	2.6704812049865723	1.61965811252594
1.0	102150000.0	102160000.0	2.0	1.8653843402862549	1.266012191772461
1.0	102320000.0	102330000.0	3.0	1.8976366519927979	1.2857354879379272
1.0	102420000.0	102430000.0	0.0	1.7711231708526611	1.2036784887313843
1.0	102430000.0	102440000.0	3.0	1.8441798686981201	1.2502386569976807
1.0	102450000.0	102460000.0	2.0	1.7694940567016602	1.2017377614974976
1.0	102460000.0	102470000.0	1.0	1.8338760137557983	1.2466703653335571
1.0	102500000.0	102510000.0	1.0	2.385636568069458	1.5204854011535645
1.0	102520000.0	102530000.0	0.0	2.6666224002838135	1.6156818866729736
1.0	102580000.0	102590000.0	5.0	2.3084402084350586	1.48810613155365
1.0	102640000.0	102650000.0	2.0	3.2620766162872314	1.7520109415054321
1.0	102670000.0	102680000.0	4.0	3.691209077835083	1.8052151203155518
1.0	102680000.0	102690000.0	3.0	3.5009689331054688	1.784454345703125
1.0	102710000.0	102720000.0	5.0	3.4984097480773926	1.784757375717163
1.0	102740000.0	102750000.0	3.0	3.161679744720459	1.7315034866333008
1.0	102760000.0	102770000.0	1.0	3.7833046913146973	1.813793420791626
1.0	102780000.0	102790000.0	2.0	2.9251675605773926	1.6780602931976318
1.0	102790000.0	102800000.0	2.0	2.954895496368408	1.690765380859375
1.0	102890000.0	102900000.0	4.0	2.8856892585754395	1.6745210886001587
1.0	103000000.0	103010000.0	3.0	3.010345935821533	1.708340048789978
1.0	103040000.0	103050000.0	5.0	3.2921230792999268	1.7590217590332031
1.0	103070000.0	103080000.0	2.0	3.2638466358184814	1.7512309551239014
1.0	103160000.0	103170000.0	0.0	2.6243889331817627	1.6046158075332642
1.0	103200000.0	103210000.0	3.0	2.818056344985962	1.6599525213241577
1.0	103280000.0	103290000.0	2.0	2.32397723197937	1.4942947626113892
1.0	103300000.0	103310000.0	3.0	3.217710494995117	1.7517675161361694
1.0	103380000.0	103390000.0	2.0	1.9061435461044312	1.2880511283874512
1.0	103430000.0	103440000.0	0.0	1.929466962814331	1.2999670505523682
1.0	103500000.0	103510000.0	2.0	1.7747188806533813	1.2104039192199707
1.0	103550000.0	103560000.0	1.0	2.2845053672790527	1.4814112186431885
1.0	103560000.0	103570000.0	0.0	2.0877108573913574	1.3913726806640625
1.0	103620000.0	103630000.0	1.0	2.76566743850708	1.6482893228530884
1.0	103640000.0	103650000.0	6.0	1.7492294311523438	1.1958101987838745
1.0	103650000.0	103660000.0	3.0	2.7879741191864014	1.6544116735458374
1.0	103700000.0	103710000.0	4.0	2.627276659011841	1.60684072971344
1.0	103740000.0	103750000.0	1.0	2.148771286010742	1.4204860925674438
1.0	103750000.0	103760000.0	6.0	1.9394983053207397	1.3136142492294312
1.0	104020000.0	104030000.0	3.0	1.292876958847046	0.8095760345458984
1.0	104120000.0	104130000.0	1.0	1.3630043268203735	0.8756113052368164
1.0	104310000.0	104320000.0	2.0	2.660508394241333	1.6083112955093384
1.0	104350000.0	104360000.0	4.0	3.352400302886963	1.7646516561508179
1.0	104400000.0	104410000.0	6.0	4.153895854949951	1.832094430923462
1.0	104440000.0	104450000.0	7.0	3.907477617263794	1.8217802047729492
1.0	104450000.0	104460000.0	2.0	4.1077775955200195	1.8312734365463257
1.0	104480000.0	104490000.0	4.0	3.911705732345581	1.8206173181533813
1.0	104500000.0	104510000.0	1.0	4.222945690155029	1.8354642391204834
1.0	104510000.0	104520000.0	2.0	4.0732855796813965	1.829225778579712
1.0	104560000.0	104570000.0	7.0	3.609327793121338	1.7984874248504639
1.0	104590000.0	104600000.0	4.0	3.818944215774536	1.8180351257324219
1.0	104600000.0	104610000.0	4.0	3.428971529006958	1.777127981185913
1.0	104660000.0	104670000.0	2.0	3.3235249519348145	1.76267409324646
1.0	104720000.0	104730000.0	3.0	3.5191245079040527	1.7869737148284912
1.0	104830000.0	104840000.0	2.0	3.784014940261841	1.8135665655136108
1.0	105050000.0	105060000.0	8.0	4.539961814880371	1.836916208267212
1.0	105060000.0	105070000.0	7.0	4.3551154136657715	1.8359483480453491
1.0	105150000.0	105160000.0	9.0	4.1031975746154785	1.8319518566131592
[truncated: 47,569 more rows]
