# Supplementary material for: Genome-wide mapping of somatic mutation rates uncovers drivers of cancer
Source: Nat Biotechnol. 2022 Jun 20;40(11):1634–43. doi: 10.1038/s41587-022-01353-8 (PMC9646522; doi:10.1038/s41587-022-01353-8)
Supplement: Supplementary file 4 — Regions and model predictions for each fold of each cancer for which a deep learning model was trained. Regions that were filtered are also listed along with their respective model predictions. [file 41587_2022_1353_MOESM4_ESM.zip › kfold_results/Glioma_tumors/fold_2.txt]

CHROM	START	END	Y_TRUE	Y_PRED	STD
1.0	790000.0	800000.0	1.0	1.5283517837524414	0.8822010159492493
1.0	860000.0	870000.0	2.0	2.019091844558716	1.2340776920318604
1.0	870000.0	880000.0	5.0	1.9618990421295166	1.2161304950714111
1.0	890000.0	900000.0	0.0	1.7213690280914307	1.0905177593231201
1.0	1090000.0	1100000.0	1.0	2.104741096496582	1.2998539209365845
1.0	1170000.0	1180000.0	2.0	2.160146713256836	1.3359798192977905
1.0	1220000.0	1230000.0	0.0	2.097372531890869	1.301207423210144
1.0	1270000.0	1280000.0	0.0	1.991119384765625	1.2291548252105713
1.0	1300000.0	1310000.0	2.0	1.784732460975647	1.094396948814392
1.0	1360000.0	1370000.0	0.0	1.9682525396347046	1.2221605777740479
1.0	1410000.0	1420000.0	1.0	1.7600189447402954	1.0725717544555664
1.0	1530000.0	1540000.0	3.0	2.1201791763305664	1.313828945159912
1.0	1550000.0	1560000.0	5.0	1.6636455059051514	0.8433042764663696
1.0	1600000.0	1610000.0	1.0	1.7267040014266968	1.0569188594818115
1.0	1710000.0	1720000.0	3.0	1.6774559020996094	1.0358741283416748
1.0	1760000.0	1770000.0	1.0	1.7748632431030273	1.0897644758224487
1.0	1820000.0	1830000.0	5.0	1.774438500404358	0.984532356262207
1.0	1920000.0	1930000.0	1.0	2.1413371562957764	1.3203400373458862
1.0	1940000.0	1950000.0	2.0	2.483959674835205	1.4918482303619385
1.0	1950000.0	1960000.0	3.0	2.493048667907715	1.4964125156402588
1.0	1980000.0	1990000.0	0.0	2.5251495838165283	1.5116422176361084
1.0	2020000.0	2030000.0	5.0	2.2166571617126465	1.356511116027832
1.0	2040000.0	2050000.0	4.0	2.3057305812835693	1.405332326889038
1.0	2100000.0	2110000.0	5.0	2.1827516555786133	1.3427373170852661
1.0	2160000.0	2170000.0	4.0	1.8878666162490845	1.1305186748504639
1.0	2180000.0	2190000.0	1.0	2.0812506675720215	1.2902259826660156
1.0	2230000.0	2240000.0	5.0	1.9720733165740967	1.1982290744781494
1.0	2340000.0	2350000.0	1.0	1.961766004562378	1.1772862672805786
1.0	2350000.0	2360000.0	1.0	2.61999249458313	1.5555187463760376
1.0	2450000.0	2460000.0	2.0	1.9235740900039673	1.2075350284576416
1.0	2530000.0	2540000.0	1.0	2.4794726371765137	1.507163405418396
1.0	2550000.0	2560000.0	4.0	1.928780198097229	1.1978679895401
1.0	2740000.0	2750000.0	4.0	2.712197780609131	1.6324961185455322
1.0	2800000.0	2810000.0	3.0	3.1223909854888916	1.7786989212036133
1.0	2810000.0	2820000.0	0.0	3.276231288909912	1.8210229873657227
1.0	2860000.0	2870000.0	4.0	2.579219341278076	1.5763916969299316
1.0	2880000.0	2890000.0	2.0	2.4927871227264404	1.536775827407837
1.0	2930000.0	2940000.0	3.0	2.405343532562256	1.471742033958435
1.0	2950000.0	2960000.0	2.0	2.29830002784729	1.3972667455673218
1.0	2960000.0	2970000.0	2.0	2.2355809211730957	1.3857638835906982
1.0	3090000.0	3100000.0	8.0	2.106663465499878	1.2885847091674805
1.0	3100000.0	3110000.0	2.0	2.5020194053649902	1.5380550622940063
1.0	3180000.0	3190000.0	2.0	2.3668980598449707	1.4330343008041382
1.0	3190000.0	3200000.0	0.0	2.1373026371002197	1.3221304416656494
1.0	3270000.0	3280000.0	2.0	2.043466329574585	1.268748164176941
1.0	3280000.0	3290000.0	1.0	1.957360863685608	1.220346212387085
1.0	3310000.0	3320000.0	4.0	2.0122876167297363	1.2519466876983643
1.0	3350000.0	3360000.0	6.0	1.9591410160064697	1.2153770923614502
1.0	3360000.0	3370000.0	0.0	2.0181899070739746	1.2573513984680176
1.0	3400000.0	3410000.0	2.0	2.10834002494812	1.3084890842437744
1.0	3420000.0	3430000.0	0.0	2.6793322563171387	1.5923335552215576
1.0	3540000.0	3550000.0	0.0	1.748955488204956	0.9069118499755859
1.0	3560000.0	3570000.0	1.0	1.6820560693740845	1.0274384021759033
1.0	3570000.0	3580000.0	0.0	2.1058731079101562	1.3066680431365967
1.0	3580000.0	3590000.0	1.0	2.1541380882263184	1.331963300704956
1.0	3610000.0	3620000.0	5.0	2.0839896202087402	1.2942183017730713
1.0	3620000.0	3630000.0	0.0	2.157505750656128	1.3345576524734497
1.0	3650000.0	3660000.0	1.0	1.9536657333374023	1.2144598960876465
1.0	3700000.0	3710000.0	2.0	1.967399001121521	1.2237462997436523
1.0	3730000.0	3740000.0	3.0	1.67803955078125	1.0033066272735596
1.0	3820000.0	3830000.0	1.0	1.8565298318862915	1.13913893699646
1.0	4000000.0	4010000.0	6.0	2.3624680042266846	1.4672017097473145
1.0	4010000.0	4020000.0	4.0	2.306108236312866	1.431854486465454
1.0	4070000.0	4080000.0	3.0	2.6453776359558105	1.6073449850082397
1.0	4120000.0	4130000.0	1.0	2.626279354095459	1.5989539623260498
1.0	4130000.0	4140000.0	3.0	2.276404619216919	1.418633222579956
1.0	4200000.0	4210000.0	2.0	2.4887609481811523	1.5350099802017212
1.0	4300000.0	4310000.0	1.0	1.9393218755722046	1.1948339939117432
1.0	4370000.0	4380000.0	3.0	2.2828946113586426	1.4277379512786865
1.0	4410000.0	4420000.0	3.0	2.2087340354919434	1.384844422340393
1.0	4440000.0	4450000.0	1.0	2.540992021560669	1.5592807531356812
1.0	4450000.0	4460000.0	1.0	2.3509511947631836	1.4655628204345703
1.0	4460000.0	4470000.0	4.0	2.476069211959839	1.5295952558517456
1.0	4550000.0	4560000.0	3.0	2.7507967948913574	1.6493971347808838
1.0	4560000.0	4570000.0	3.0	2.7731900215148926	1.6588242053985596
1.0	4730000.0	4740000.0	5.0	2.7305221557617188	1.6424684524536133
1.0	4870000.0	4880000.0	1.0	3.3862357139587402	1.8417692184448242
1.0	4900000.0	4910000.0	2.0	3.2041358947753906	1.7985988855361938
1.0	4960000.0	4970000.0	2.0	2.849285125732422	1.6898653507232666
1.0	4970000.0	4980000.0	5.0	2.8160910606384277	1.6759268045425415
1.0	5000000.0	5010000.0	5.0	2.700395345687866	1.631614327430725
1.0	5050000.0	5060000.0	1.0	2.943446636199951	1.721387505531311
1.0	5190000.0	5200000.0	1.0	2.723769426345825	1.6403064727783203
1.0	5200000.0	5210000.0	5.0	2.46431040763855	1.5229498147964478
1.0	5250000.0	5260000.0	2.0	2.09808349609375	1.3140885829925537
1.0	5310000.0	5320000.0	2.0	2.4935765266418457	1.5359165668487549
1.0	5340000.0	5350000.0	1.0	2.7796719074249268	1.6607062816619873
1.0	5350000.0	5360000.0	1.0	2.383701801300049	1.482959508895874
1.0	5410000.0	5420000.0	2.0	2.2170939445495605	1.3911367654800415
1.0	5430000.0	5440000.0	3.0	2.305513620376587	1.4380570650100708
1.0	5450000.0	5460000.0	0.0	2.3854124546051025	1.4824955463409424
1.0	5480000.0	5490000.0	1.0	2.1099050045013428	1.291229009628296
1.0	5520000.0	5530000.0	1.0	2.4240074157714844	1.5030200481414795
1.0	5590000.0	5600000.0	6.0	2.7577292919158936	1.654060959815979
1.0	5630000.0	5640000.0	3.0	3.172147274017334	1.7914209365844727
1.0	5650000.0	5660000.0	4.0	3.3050949573516846	1.8246567249298096
1.0	5680000.0	5690000.0	4.0	3.22369122505188	1.805479645729065
1.0	5700000.0	5710000.0	1.0	3.568347930908203	1.8796955347061157
1.0	5710000.0	5720000.0	6.0	3.04270601272583	1.7550922632217407
1.0	5750000.0	5760000.0	4.0	3.0497610569000244	1.7590538263320923
1.0	5840000.0	5850000.0	2.0	2.9442803859710693	1.724180817604065
1.0	5850000.0	5860000.0	4.0	3.0578324794769287	1.758467435836792
1.0	5870000.0	5880000.0	2.0	2.922687530517578	1.7152900695800781
1.0	5920000.0	5930000.0	1.0	2.0220608711242676	1.2609020471572876
1.0	5980000.0	5990000.0	0.0	1.8344786167144775	1.1453269720077515
1.0	6030000.0	6040000.0	2.0	1.936046838760376	1.208141565322876
1.0	6050000.0	6060000.0	2.0	1.8834812641143799	1.112597942352295
1.0	6110000.0	6120000.0	3.0	2.022885799407959	1.2609078884124756
1.0	6120000.0	6130000.0	0.0	2.1152520179748535	1.3119248151779175
1.0	6200000.0	6210000.0	0.0	2.335738182067871	1.4201157093048096
1.0	6220000.0	6230000.0	1.0	2.7059805393218994	1.5946651697158813
1.0	6300000.0	6310000.0	0.0	2.1735897064208984	1.3429653644561768
1.0	6370000.0	6380000.0	5.0	1.7279812097549438	1.0532922744750977
1.0	6460000.0	6470000.0	0.0	2.1577134132385254	1.3325984477996826
1.0	6470000.0	6480000.0	3.0	2.1470532417297363	1.3290950059890747
1.0	6500000.0	6510000.0	5.0	2.1406912803649902	1.3252865076065063
1.0	6540000.0	6550000.0	2.0	2.029747724533081	1.2587273120880127
1.0	6590000.0	6600000.0	1.0	1.662316918373108	1.0070165395736694
1.0	6600000.0	6610000.0	0.0	1.6351104974746704	0.9820464849472046
1.0	6640000.0	6650000.0	0.0	1.7510849237442017	1.1093255281448364
1.0	6660000.0	6670000.0	2.0	1.5673507452011108	1.4023141860961914
1.0	6680000.0	6690000.0	2.0	1.5309842824935913	0.8958717584609985
1.0	6700000.0	6710000.0	1.0	1.589523196220398	0.9331847429275513
1.0	6710000.0	6720000.0	3.0	1.5044344663619995	0.8610790967941284
1.0	6780000.0	6790000.0	2.0	1.7943198680877686	1.1039438247680664
1.0	6820000.0	6830000.0	4.0	1.9620023965835571	1.2195355892181396
1.0	6830000.0	6840000.0	2.0	1.8877341747283936	1.167574167251587
1.0	6920000.0	6930000.0	3.0	1.683028221130371	1.037848711013794
1.0	6970000.0	6980000.0	4.0	1.9857438802719116	1.2321468591690063
1.0	6980000.0	6990000.0	4.0	1.8902761936187744	1.1721303462982178
1.0	7050000.0	7060000.0	1.0	1.8657859563827515	1.16042160987854
1.0	7080000.0	7090000.0	1.0	1.921372652053833	1.1953613758087158
1.0	7110000.0	7120000.0	3.0	1.9856948852539062	1.2145034074783325
1.0	7130000.0	7140000.0	2.0	1.7583709955215454	1.079962968826294
1.0	7180000.0	7190000.0	1.0	1.9907121658325195	1.2366962432861328
1.0	7200000.0	7210000.0	2.0	1.9586725234985352	1.2206637859344482
1.0	7240000.0	7250000.0	2.0	1.8287807703018188	1.1387079954147339
1.0	7290000.0	7300000.0	0.0	2.10351300239563	1.2862229347229004
1.0	7380000.0	7390000.0	3.0	1.8756821155548096	1.1445508003234863
1.0	7390000.0	7400000.0	1.0	1.9592920541763306	1.218164324760437
1.0	7520000.0	7530000.0	4.0	1.9664360284805298	1.2210050821304321
1.0	7530000.0	7540000.0	1.0	2.0208232402801514	1.2449380159378052
1.0	7540000.0	7550000.0	0.0	2.072350263595581	1.2783056497573853
1.0	7560000.0	7570000.0	1.0	2.0005075931549072	1.2245985269546509
1.0	7710000.0	7720000.0	2.0	1.9372785091400146	1.2071906328201294
1.0	7760000.0	7770000.0	3.0	1.7319004535675049	1.0456106662750244
1.0	7790000.0	7800000.0	2.0	1.6253925561904907	0.967019259929657
1.0	7800000.0	7810000.0	2.0	1.5076171159744263	0.8703392148017883
1.0	7890000.0	7900000.0	0.0	1.253998041152954	0.633606493473053
1.0	7900000.0	7910000.0	1.0	1.3296607732772827	0.703804075717926
1.0	7920000.0	7930000.0	2.0	1.808562994003296	1.0976920127868652
1.0	7970000.0	7980000.0	0.0	1.9264955520629883	1.1970713138580322
1.0	7980000.0	7990000.0	2.0	1.8089078664779663	1.1200408935546875
1.0	8080000.0	8090000.0	2.0	1.3307249546051025	0.8475295901298523
1.0	8130000.0	8140000.0	2.0	2.0222082138061523	1.2356607913970947
1.0	8280000.0	8290000.0	0.0	2.1544058322906494	1.3215992450714111
1.0	8380000.0	8390000.0	1.0	1.8068126440048218	1.1098506450653076
1.0	8450000.0	8460000.0	1.0	1.672998070716858	1.023627758026123
1.0	8490000.0	8500000.0	3.0	1.5991220474243164	0.9519391059875488
1.0	8510000.0	8520000.0	3.0	1.7276389598846436	1.053523063659668
1.0	8530000.0	8540000.0	2.0	1.6226905584335327	0.9809293746948242
1.0	8650000.0	8660000.0	2.0	1.5014448165893555	0.8603261709213257
1.0	8730000.0	8740000.0	0.0	1.2748081684112549	0.6530717611312866
1.0	8760000.0	8770000.0	0.0	1.43458890914917	0.8200114369392395
1.0	8770000.0	8780000.0	1.0	1.3003534078598022	0.6789344549179077
1.0	8800000.0	8810000.0	2.0	1.3638745546340942	0.7380246520042419
1.0	8830000.0	8840000.0	1.0	1.4761297702789307	0.8425806760787964
1.0	8900000.0	8910000.0	0.0	1.9771140813827515	1.2312859296798706
1.0	8930000.0	8940000.0	2.0	1.7807981967926025	0.9086767435073853
1.0	8970000.0	8980000.0	3.0	1.7611415386199951	1.0732438564300537
1.0	8980000.0	8990000.0	3.0	2.0554733276367188	1.271987795829773
1.0	9040000.0	9050000.0	0.0	1.8578567504882812	1.1484172344207764
1.0	9150000.0	9160000.0	3.0	1.8488819599151611	1.1393126249313354
1.0	9200000.0	9210000.0	3.0	1.7891252040863037	1.1034939289093018
1.0	9240000.0	9250000.0	2.0	1.84720778465271	1.164090633392334
1.0	9260000.0	9270000.0	0.0	2.045578956604004	1.2706878185272217
1.0	9270000.0	9280000.0	3.0	1.9397729635238647	1.2090232372283936
1.0	9310000.0	9320000.0	1.0	1.5837390422821045	0.929694652557373
1.0	9360000.0	9370000.0	2.0	1.9415242671966553	1.2003750801086426
1.0	9440000.0	9450000.0	0.0	2.1881370544433594	1.3424129486083984
1.0	9510000.0	9520000.0	1.0	2.1992526054382324	1.3558526039123535
1.0	9550000.0	9560000.0	1.0	1.9438402652740479	1.2124284505844116
1.0	9660000.0	9670000.0	3.0	2.0124571323394775	1.2516798973083496
1.0	9780000.0	9790000.0	3.0	2.0761029720306396	1.2874189615249634
1.0	9800000.0	9810000.0	2.0	1.9183323383331299	1.201481819152832
1.0	9880000.0	9890000.0	0.0	1.792425513267517	1.1328216791152954
1.0	9890000.0	9900000.0	3.0	1.810733437538147	1.1143953800201416
1.0	9960000.0	9970000.0	0.0	1.557273507118225	0.9123041033744812
1.0	9990000.0	10000000.0	1.0	1.4106515645980835	0.7832667231559753
1.0	10000000.0	10010000.0	2.0	1.6795203685760498	1.355513572692871
1.0	10020000.0	10030000.0	0.0	1.480325698852539	0.8445143699645996
1.0	10100000.0	10110000.0	3.0	1.5227264165878296	0.8752020597457886
1.0	10110000.0	10120000.0	1.0	1.4764230251312256	0.8353395462036133
1.0	10190000.0	10200000.0	2.0	1.569797158241272	0.9179118871688843
1.0	10280000.0	10290000.0	2.0	1.4306882619857788	0.7979456782341003
1.0	10320000.0	10330000.0	2.0	1.4433741569519043	0.8133238554000854
1.0	10360000.0	10370000.0	1.0	1.369948148727417	0.7413802146911621
1.0	10400000.0	10410000.0	2.0	1.388511061668396	0.7573834657669067
1.0	10540000.0	10550000.0	3.0	1.3709211349487305	0.7438386678695679
1.0	10550000.0	10560000.0	3.0	1.4812915325164795	0.8387497663497925
1.0	10570000.0	10580000.0	0.0	1.3522461652755737	0.724406898021698
1.0	10580000.0	10590000.0	1.0	1.4011576175689697	0.7693783044815063
1.0	10630000.0	10640000.0	0.0	1.5074505805969238	0.8745137453079224
1.0	10670000.0	10680000.0	1.0	1.727354645729065	1.0438178777694702
1.0	10740000.0	10750000.0	1.0	2.088479518890381	1.297433853149414
1.0	10750000.0	10760000.0	1.0	2.0400662422180176	1.270013451576233
1.0	10800000.0	10810000.0	3.0	2.0938210487365723	1.2999494075775146
1.0	10840000.0	10850000.0	2.0	2.1195132732391357	1.3139280080795288
1.0	10890000.0	10900000.0	1.0	2.192073106765747	1.350743055343628
1.0	10960000.0	10970000.0	5.0	2.188343048095703	1.3496217727661133
1.0	10980000.0	10990000.0	0.0	2.2925705909729004	1.4013798236846924
1.0	10990000.0	11000000.0	1.0	2.385697364807129	1.4466568231582642
1.0	11030000.0	11040000.0	4.0	2.038545846939087	1.2680742740631104
1.0	11110000.0	11120000.0	0.0	1.9205443859100342	1.205824613571167
1.0	11130000.0	11140000.0	0.0	1.6937973499298096	1.0219053030014038
1.0	11180000.0	11190000.0	1.0	1.4233107566833496	0.7882980704307556
1.0	11380000.0	11390000.0	2.0	1.864637017250061	1.1441594362258911
1.0	11480000.0	11490000.0	1.0	1.917268991470337	1.1947450637817383
1.0	11490000.0	11500000.0	0.0	1.9938557147979736	1.242835283279419
1.0	11570000.0	11580000.0	0.0	1.7540889978408813	1.0794721841812134
1.0	11620000.0	11630000.0	2.0	2.0370144844055176	1.2680509090423584
1.0	11660000.0	11670000.0	0.0	2.0182487964630127	1.2522183656692505
1.0	11670000.0	11680000.0	1.0	2.0745034217834473	1.2886340618133545
1.0	11710000.0	11720000.0	1.0	1.6508537530899048	0.9854174852371216
1.0	11840000.0	11850000.0	2.0	1.876617193222046	1.161098837852478
1.0	11870000.0	11880000.0	3.0	1.7166582345962524	1.0489622354507446
1.0	11940000.0	11950000.0	5.0	2.025360107421875	1.258221983909607
1.0	12040000.0	12050000.0	4.0	1.8894898891448975	1.138704538345337
1.0	12060000.0	12070000.0	3.0	1.895524263381958	1.1795581579208374
1.0	12090000.0	12100000.0	2.0	1.967403769493103	1.226840615272522
1.0	12140000.0	12150000.0	1.0	2.317436933517456	1.4067909717559814
1.0	12190000.0	12200000.0	1.0	1.9773540496826172	1.2363609075546265
1.0	12230000.0	12240000.0	2.0	1.9044450521469116	1.1888126134872437
1.0	12290000.0	12300000.0	4.0	1.6786794662475586	0.8815902471542358
1.0	12340000.0	12350000.0	0.0	1.6629838943481445	1.0182942152023315
1.0	12420000.0	12430000.0	3.0	1.5053339004516602	0.8787640333175659
1.0	12440000.0	12450000.0	4.0	1.5256011486053467	0.8968242406845093
1.0	12480000.0	12490000.0	1.0	1.4812685251235962	0.8543931245803833
1.0	12510000.0	12520000.0	2.0	1.5608545541763306	0.9206913709640503
1.0	12580000.0	12590000.0	4.0	1.8970298767089844	1.1821765899658203
1.0	12670000.0	12680000.0	2.0	1.7056163549423218	0.9778026342391968
1.0	12690000.0	12700000.0	4.0	2.09782075881958	1.303014874458313
1.0	13790000.0	13800000.0	1.0	1.6893993616104126	1.0226409435272217
1.0	13800000.0	13810000.0	1.0	1.6312658786773682	0.9765018224716187
1.0	13910000.0	13920000.0	2.0	1.7865867614746094	1.100077509880066
1.0	13930000.0	13940000.0	2.0	1.6516096591949463	0.9983490109443665
1.0	13970000.0	13980000.0	4.0	1.7997157573699951	1.1129238605499268
1.0	14000000.0	14010000.0	0.0	1.9212415218353271	1.1957731246948242
1.0	14100000.0	14110000.0	0.0	1.723351240158081	1.052870512008667
1.0	14110000.0	14120000.0	3.0	1.720624327659607	1.0499578714370728
1.0	14140000.0	14150000.0	5.0	1.6753133535385132	1.0112186670303345
1.0	14160000.0	14170000.0	2.0	1.9015657901763916	1.1860368251800537
1.0	14180000.0	14190000.0	3.0	1.8125886917114258	1.1212522983551025
1.0	14400000.0	14410000.0	0.0	1.802303671836853	1.1110150814056396
1.0	14440000.0	14450000.0	1.0	1.7380943298339844	1.0525128841400146
1.0	14460000.0	14470000.0	1.0	1.8030999898910522	1.1178117990493774
1.0	14540000.0	14550000.0	3.0	2.1873722076416016	1.3739032745361328
1.0	14610000.0	14620000.0	4.0	2.1236579418182373	1.3340415954589844
1.0	14630000.0	14640000.0	2.0	2.3551597595214844	1.4686604738235474
1.0	14640000.0	14650000.0	2.0	2.218535900115967	1.3923213481903076
1.0	14820000.0	14830000.0	2.0	1.7625478506088257	1.095733642578125
1.0	14870000.0	14880000.0	2.0	1.837546944618225	1.1506859064102173
1.0	14880000.0	14890000.0	2.0	1.982596755027771	1.2404530048370361
1.0	14980000.0	14990000.0	1.0	1.8636964559555054	1.1589241027832031
1.0	15020000.0	15030000.0	2.0	1.8258005380630493	1.130780577659607
1.0	15140000.0	15150000.0	4.0	1.8524169921875	1.129514217376709
1.0	15220000.0	15230000.0	5.0	1.8997646570205688	1.1791987419128418
1.0	15250000.0	15260000.0	2.0	1.8254657983779907	1.1154870986938477
1.0	15280000.0	15290000.0	1.0	1.8854974508285522	1.1680710315704346
1.0	15290000.0	15300000.0	4.0	1.73623526096344	1.0585486888885498
1.0	15350000.0	15360000.0	2.0	1.8988139629364014	1.1807934045791626
1.0	15390000.0	15400000.0	3.0	1.8910490274429321	1.1747077703475952
1.0	15420000.0	15430000.0	3.0	2.0074098110198975	1.2479088306427002
1.0	15490000.0	15500000.0	2.0	1.8640836477279663	1.1568552255630493
1.0	15540000.0	15550000.0	2.0	1.8447977304458618	1.1554791927337646
1.0	15550000.0	15560000.0	2.0	1.8060013055801392	1.117294430732727
1.0	15640000.0	15650000.0	1.0	1.66713547706604	0.9932737350463867
1.0	15700000.0	15710000.0	1.0	1.7563159465789795	1.067352533340454
1.0	15730000.0	15740000.0	1.0	1.3812049627304077	0.7510491609573364
1.0	15770000.0	15780000.0	2.0	1.9784761667251587	1.2081929445266724
1.0	15860000.0	15870000.0	1.0	1.3873175382614136	0.7560981512069702
1.0	15930000.0	15940000.0	2.0	1.638657808303833	0.9828333854675293
1.0	15950000.0	15960000.0	0.0	1.4771184921264648	0.8415708541870117
1.0	15960000.0	15970000.0	0.0	1.566404938697815	0.9183467030525208
1.0	15970000.0	15980000.0	4.0	1.440551996231079	0.8050628900527954
1.0	15980000.0	15990000.0	0.0	1.428915023803711	0.8023930788040161
1.0	16020000.0	16030000.0	0.0	1.6080820560455322	0.9535015225410461
1.0	16040000.0	16050000.0	2.0	1.6893680095672607	1.0144397020339966
1.0	16100000.0	16110000.0	2.0	1.8203084468841553	1.1186296939849854
1.0	16150000.0	16160000.0	4.0	1.4462661743164062	0.8091910481452942
1.0	16190000.0	16200000.0	1.0	1.4353082180023193	0.8019924163818359
1.0	16200000.0	16210000.0	0.0	1.38103449344635	0.7527166604995728
1.0	16230000.0	16240000.0	1.0	1.4663593769073486	0.8365737795829773
1.0	16300000.0	16310000.0	2.0	1.7373905181884766	1.100415587425232
1.0	16310000.0	16320000.0	1.0	2.1359004974365234	1.3201179504394531
1.0	16320000.0	16330000.0	2.0	1.989760160446167	1.2384135723114014
1.0	16360000.0	16370000.0	1.0	2.1970324516296387	1.351513147354126
1.0	16490000.0	16500000.0	4.0	2.1172289848327637	1.312518835067749
1.0	16530000.0	16540000.0	0.0	2.097965955734253	1.302359938621521
1.0	16590000.0	16600000.0	2.0	1.5859458446502686	0.955030620098114
1.0	16630000.0	16640000.0	2.0	1.6629207134246826	1.012492299079895
1.0	16670000.0	16680000.0	1.0	1.623523473739624	0.8898689150810242
1.0	16690000.0	16700000.0	0.0	1.406909704208374	1.2422103881835938
1.0	16780000.0	16790000.0	0.0	1.6754443645477295	1.0104942321777344
1.0	17010000.0	17020000.0	0.0	1.5931364297866821	0.9314842224121094
1.0	17460000.0	17470000.0	3.0	2.052743434906006	1.2738113403320312
1.0	17490000.0	17500000.0	3.0	2.1821954250335693	1.3355340957641602
1.0	17500000.0	17510000.0	3.0	1.902378797531128	1.187290906906128
1.0	17540000.0	17550000.0	4.0	2.9069020748138428	1.7018089294433594
1.0	17560000.0	17570000.0	1.0	2.2681374549865723	1.3898732662200928
1.0	17620000.0	17630000.0	4.0	2.20306134223938	1.3494583368301392
1.0	17640000.0	17650000.0	2.0	2.328360080718994	1.4131829738616943
1.0	17680000.0	17690000.0	1.0	2.7525763511657715	1.650080680847168
1.0	17700000.0	17710000.0	3.0	2.3460984230041504	1.4222115278244019
1.0	17710000.0	17720000.0	4.0	2.257546901702881	1.378491759300232
1.0	17720000.0	17730000.0	1.0	2.2192273139953613	1.3652263879776
1.0	17900000.0	17910000.0	4.0	2.0018134117126465	1.2473220825195312
1.0	17920000.0	17930000.0	3.0	1.98158860206604	1.2387464046478271
1.0	18020000.0	18030000.0	1.0	2.0560319423675537	1.2800918817520142
1.0	18030000.0	18040000.0	2.0	2.1575441360473633	1.3190439939498901
1.0	18040000.0	18050000.0	3.0	2.0940334796905518	1.2882168292999268
1.0	18110000.0	18120000.0	2.0	2.5402984619140625	1.5535777807235718
1.0	18190000.0	18200000.0	2.0	2.1840949058532715	1.3665248155593872
1.0	18220000.0	18230000.0	1.0	2.334104537963867	1.4546973705291748
1.0	18250000.0	18260000.0	1.0	2.1630871295928955	1.3217504024505615
1.0	18310000.0	18320000.0	4.0	2.09556245803833	1.3128421306610107
1.0	18350000.0	18360000.0	2.0	2.062778949737549	1.2717151641845703
1.0	18390000.0	18400000.0	3.0	1.982643723487854	1.2130824327468872
1.0	18550000.0	18560000.0	0.0	1.9662593603134155	1.215720534324646
1.0	18560000.0	18570000.0	1.0	2.0361101627349854	1.245421051979065
1.0	18600000.0	18610000.0	0.0	2.3367292881011963	1.4507241249084473
1.0	18620000.0	18630000.0	1.0	1.9990367889404297	1.2450392246246338
1.0	18630000.0	18640000.0	3.0	2.2437729835510254	1.4043117761611938
1.0	18720000.0	18730000.0	0.0	2.366671085357666	1.4708364009857178
1.0	18740000.0	18750000.0	3.0	2.253025770187378	1.3719866275787354
1.0	18750000.0	18760000.0	1.0	2.3452932834625244	1.4629533290863037
1.0	18910000.0	18920000.0	2.0	1.999530553817749	1.240539789199829
1.0	18980000.0	18990000.0	2.0	1.9830001592636108	1.2202246189117432
1.0	19040000.0	19050000.0	2.0	2.10214900970459	1.2854408025741577
1.0	19050000.0	19060000.0	1.0	2.0516204833984375	1.2746034860610962
1.0	19070000.0	19080000.0	1.0	2.364737033843994	1.4655500650405884
1.0	19130000.0	19140000.0	3.0	2.101943254470825	1.2885769605636597
1.0	19180000.0	19190000.0	3.0	2.2173101902008057	1.380650281906128
1.0	19210000.0	19220000.0	0.0	1.8538601398468018	1.1417086124420166
1.0	19270000.0	19280000.0	3.0	1.616983413696289	1.0038340091705322
1.0	19290000.0	19300000.0	2.0	1.9545395374298096	1.2095615863800049
1.0	19310000.0	19320000.0	1.0	1.944711446762085	1.2039239406585693
1.0	19320000.0	19330000.0	1.0	1.8005332946777344	1.1052329540252686
1.0	19470000.0	19480000.0	2.0	1.3241841793060303	0.6995062232017517
1.0	19480000.0	19490000.0	0.0	1.3043779134750366	0.6805678606033325
1.0	19500000.0	19510000.0	0.0	1.223646879196167	0.614704966545105
1.0	19530000.0	19540000.0	0.0	1.2717000246047974	0.6633151769638062
1.0	19580000.0	19590000.0	2.0	1.5914028882980347	0.9304597973823547
1.0	19610000.0	19620000.0	0.0	1.49441659450531	0.8556831479072571
1.0	19680000.0	19690000.0	3.0	1.7787399291992188	1.085383653640747
1.0	19750000.0	19760000.0	0.0	1.7960113286972046	1.102083683013916
1.0	19760000.0	19770000.0	2.0	1.7594764232635498	1.0760164260864258
1.0	19780000.0	19790000.0	4.0	1.6069024801254272	0.9501011967658997
1.0	19790000.0	19800000.0	2.0	1.6649906635284424	1.0068929195404053
1.0	19800000.0	19810000.0	2.0	1.774010419845581	1.0872745513916016
1.0	19880000.0	19890000.0	1.0	1.845431923866272	1.1457151174545288
1.0	19930000.0	19940000.0	2.0	1.5006049871444702	0.8722555041313171
1.0	20000000.0	20010000.0	1.0	2.0237083435058594	1.2602702379226685
1.0	20030000.0	20040000.0	2.0	1.6650495529174805	0.9908447265625
1.0	20210000.0	20220000.0	2.0	1.6780786514282227	1.032702922821045
1.0	20220000.0	20230000.0	2.0	1.6732343435287476	1.0311191082000732
1.0	20230000.0	20240000.0	1.0	1.8204777240753174	1.1413193941116333
1.0	20260000.0	20270000.0	3.0	1.9544740915298462	1.2230753898620605
1.0	20270000.0	20280000.0	1.0	2.0245563983917236	1.262054681777954
1.0	20400000.0	20410000.0	1.0	1.998462438583374	1.2464414834976196
1.0	20420000.0	20430000.0	3.0	1.851606011390686	1.1456329822540283
1.0	20430000.0	20440000.0	0.0	1.9252126216888428	1.202100157737732
1.0	20460000.0	20470000.0	2.0	2.080867290496826	1.2796789407730103
1.0	20470000.0	20480000.0	3.0	2.1379523277282715	1.3080251216888428
1.0	20560000.0	20570000.0	3.0	1.8733574151992798	1.1615939140319824
1.0	20630000.0	20640000.0	5.0	2.1818759441375732	1.3560179471969604
1.0	20690000.0	20700000.0	2.0	1.9513568878173828	1.196376085281372
1.0	20850000.0	20860000.0	1.0	2.059431552886963	1.2808938026428223
1.0	20860000.0	20870000.0	1.0	2.112330913543701	1.3107500076293945
1.0	20930000.0	20940000.0	2.0	1.9654109477996826	1.2278860807418823
1.0	20950000.0	20960000.0	1.0	2.142047882080078	1.3256467580795288
1.0	21020000.0	21030000.0	1.0	2.0051181316375732	1.2491281032562256
1.0	21070000.0	21080000.0	3.0	1.5600569248199463	0.928044319152832
1.0	21130000.0	21140000.0	0.0	1.3776620626449585	0.7484331130981445
1.0	21140000.0	21150000.0	1.0	1.3312419652938843	0.7050724625587463
1.0	21170000.0	21180000.0	1.0	1.320504903793335	0.6955307722091675
1.0	21190000.0	21200000.0	0.0	1.3015729188919067	0.6777549982070923
1.0	21250000.0	21260000.0	2.0	1.316833734512329	0.6921159625053406
1.0	21280000.0	21290000.0	1.0	1.325269103050232	0.6997445821762085
1.0	21310000.0	21320000.0	1.0	1.3597300052642822	0.7337888479232788
1.0	21340000.0	21350000.0	2.0	1.361626386642456	0.7331950068473816
1.0	21390000.0	21400000.0	2.0	1.2982637882232666	0.6750360131263733
1.0	21440000.0	21450000.0	1.0	1.4444512128829956	0.8142708539962769
1.0	21490000.0	21500000.0	2.0	1.5323857069015503	0.8917464017868042
1.0	21540000.0	21550000.0	0.0	1.7506786584854126	1.064886450767517
1.0	21550000.0	21560000.0	1.0	1.6536344289779663	0.985913097858429
1.0	21620000.0	21630000.0	3.0	1.7458114624023438	1.103226661682129
1.0	21650000.0	21660000.0	2.0	1.7934529781341553	1.0956201553344727
1.0	21660000.0	21670000.0	4.0	1.8284227848052979	1.1255184412002563
1.0	21700000.0	21710000.0	0.0	1.8668333292007446	1.1559104919433594
1.0	21720000.0	21730000.0	0.0	1.8320033550262451	1.1270732879638672
1.0	21810000.0	21820000.0	0.0	1.7551429271697998	1.069512128829956
1.0	21850000.0	21860000.0	0.0	1.8454376459121704	1.139862298965454
1.0	21960000.0	21970000.0	3.0	1.8866379261016846	1.1647533178329468
1.0	22030000.0	22040000.0	1.0	1.5415143966674805	0.9005693197250366
1.0	22080000.0	22090000.0	0.0	1.6280826330184937	0.9813838005065918
1.0	22140000.0	22150000.0	3.0	2.0162353515625	1.257798671722412
1.0	22160000.0	22170000.0	2.0	2.2736823558807373	1.3931695222854614
1.0	22180000.0	22190000.0	3.0	2.421333074569702	1.4621622562408447
1.0	22210000.0	22220000.0	1.0	2.3198750019073486	1.4136687517166138
1.0	22350000.0	22360000.0	1.0	1.9787540435791016	1.1548621654510498
1.0	22390000.0	22400000.0	1.0	1.696169137954712	1.0342680215835571
1.0	22400000.0	22410000.0	1.0	1.5343964099884033	0.9097272753715515
1.0	22440000.0	22450000.0	3.0	1.970468521118164	1.2236905097961426
1.0	22490000.0	22500000.0	1.0	2.1761844158172607	1.3436954021453857
1.0	22530000.0	22540000.0	5.0	2.1718342304229736	1.3417892456054688
1.0	22540000.0	22550000.0	2.0	2.321995258331299	1.4155385494232178
1.0	22550000.0	22560000.0	4.0	2.3231725692749023	1.4160511493682861
1.0	22560000.0	22570000.0	2.0	2.2213234901428223	1.3661754131317139
1.0	22610000.0	22620000.0	0.0	2.7503833770751953	1.6339633464813232
1.0	22670000.0	22680000.0	5.0	1.9927923679351807	1.2408002614974976
1.0	22690000.0	22700000.0	3.0	2.2827556133270264	1.3882529735565186
1.0	22720000.0	22730000.0	3.0	2.083238124847412	1.2944066524505615
1.0	22900000.0	22910000.0	2.0	2.592529296875	1.578385591506958
1.0	22940000.0	22950000.0	2.0	3.299900770187378	1.8239850997924805
1.0	22960000.0	22970000.0	0.0	2.630256414413452	1.5703887939453125
1.0	22980000.0	22990000.0	1.0	2.318387269973755	1.4107671976089478
1.0	22990000.0	23000000.0	2.0	2.182417392730713	1.3456790447235107
1.0	23010000.0	23020000.0	2.0	2.0099220275878906	1.2553671598434448
1.0	23090000.0	23100000.0	3.0	2.02447509765625	1.2602250576019287
1.0	23170000.0	23180000.0	4.0	2.063446044921875	1.2836732864379883
1.0	23210000.0	23220000.0	1.0	1.9553502798080444	1.2147973775863647
1.0	23240000.0	23250000.0	4.0	1.8811686038970947	1.159358024597168
1.0	23250000.0	23260000.0	1.0	1.9926207065582275	1.23934805393219
1.0	23400000.0	23410000.0	2.0	1.4108607769012451	0.7797888517379761
1.0	23430000.0	23440000.0	4.0	1.5719743967056274	0.9258178472518921
1.0	23440000.0	23450000.0	1.0	1.3821728229522705	0.7574312090873718
1.0	23470000.0	23480000.0	1.0	1.5961358547210693	0.9521018266677856
1.0	23480000.0	23490000.0	2.0	1.7126344442367554	1.0450931787490845
1.0	23500000.0	23510000.0	1.0	1.7452404499053955	1.0748803615570068
1.0	23530000.0	23540000.0	5.0	2.099761724472046	1.2987291812896729
1.0	23590000.0	23600000.0	2.0	1.9303916692733765	1.1930434703826904
1.0	23710000.0	23720000.0	3.0	1.4553576707839966	0.8168953657150269
1.0	23730000.0	23740000.0	0.0	1.5963748693466187	0.9485383033752441
1.0	23780000.0	23790000.0	2.0	1.6895322799682617	1.0152826309204102
1.0	23900000.0	23910000.0	1.0	1.798079490661621	1.1229875087738037
1.0	23960000.0	23970000.0	2.0	1.9397844076156616	1.2054193019866943
1.0	24060000.0	24070000.0	1.0	1.6137250661849976	0.9813491702079773
1.0	24170000.0	24180000.0	0.0	1.4907163381576538	0.8573409914970398
1.0	24190000.0	24200000.0	3.0	1.5806865692138672	0.9505770802497864
1.0	24220000.0	24230000.0	0.0	1.6534439325332642	0.9925763010978699
1.0	24230000.0	24240000.0	0.0	1.8115127086639404	1.1023544073104858
1.0	24270000.0	24280000.0	0.0	1.6122426986694336	0.9532497525215149
1.0	24320000.0	24330000.0	0.0	1.614081621170044	0.9507249593734741
1.0	24330000.0	24340000.0	0.0	1.7707809209823608	1.0740914344787598
1.0	24340000.0	24350000.0	0.0	1.6280944347381592	0.9692274928092957
1.0	24430000.0	24440000.0	0.0	2.2096545696258545	1.3488479852676392
1.0	24460000.0	24470000.0	3.0	2.253251314163208	1.3797380924224854
1.0	24530000.0	24540000.0	2.0	2.198042392730713	1.3534126281738281
1.0	24580000.0	24590000.0	0.0	2.1662890911102295	1.3374066352844238
1.0	24650000.0	24660000.0	2.0	2.1743826866149902	1.343172311782837
1.0	24660000.0	24670000.0	3.0	2.1639931201934814	1.337639331817627
1.0	24730000.0	24740000.0	1.0	1.664788842201233	1.0093951225280762
1.0	24850000.0	24860000.0	0.0	1.7656463384628296	1.0854464769363403
1.0	24890000.0	24900000.0	1.0	1.9277276992797852	1.196807622909546
1.0	24970000.0	24980000.0	2.0	1.539733648300171	0.8737274408340454
1.0	25000000.0	25010000.0	1.0	1.791107177734375	1.1018321514129639
1.0	25080000.0	25090000.0	0.0	1.576987385749817	0.9242292642593384
1.0	25100000.0	25110000.0	2.0	1.5410230159759521	0.8977654576301575
1.0	25160000.0	25170000.0	1.0	1.4477609395980835	0.8223780393600464
1.0	25190000.0	25200000.0	2.0	2.378110885620117	1.4380676746368408
1.0	25210000.0	25220000.0	1.0	2.1831040382385254	1.3341408967971802
1.0	25230000.0	25240000.0	0.0	2.118107557296753	1.3115835189819336
1.0	25310000.0	25320000.0	3.0	2.143677234649658	1.3234373331069946
1.0	25420000.0	25430000.0	2.0	2.027019500732422	1.2633367776870728
1.0	25790000.0	25800000.0	1.0	1.4919898509979248	0.8615260124206543
1.0	25880000.0	25890000.0	0.0	1.8784949779510498	1.1550590991973877
1.0	25890000.0	25900000.0	0.0	1.9201881885528564	1.1857151985168457
1.0	25920000.0	25930000.0	0.0	1.9121612310409546	1.1874901056289673
1.0	25960000.0	25970000.0	1.0	1.6327846050262451	0.9816730618476868
1.0	25970000.0	25980000.0	3.0	1.6325054168701172	0.9687865972518921
1.0	25990000.0	26000000.0	4.0	1.5839401483535767	0.9352878332138062
1.0	26010000.0	26020000.0	0.0	1.7132349014282227	1.0349867343902588
1.0	26040000.0	26050000.0	1.0	1.596648097038269	0.9497576951980591
1.0	26060000.0	26070000.0	3.0	1.808450698852539	1.108168363571167
1.0	26090000.0	26100000.0	3.0	1.690185785293579	1.0233274698257446
1.0	26270000.0	26280000.0	1.0	1.8810123205184937	1.1729710102081299
1.0	26470000.0	26480000.0	5.0	2.0101466178894043	1.2531658411026
1.0	26630000.0	26640000.0	4.0	1.817356824874878	1.141451120376587
1.0	26650000.0	26660000.0	2.0	2.177478313446045	1.333113431930542
1.0	26720000.0	26730000.0	1.0	1.853247880935669	1.144063949584961
1.0	26730000.0	26740000.0	1.0	2.1240744590759277	1.3159953355789185
1.0	26920000.0	26930000.0	2.0	1.7398014068603516	1.070020079612732
1.0	26930000.0	26940000.0	2.0	1.9006073474884033	1.1813896894454956
1.0	26940000.0	26950000.0	2.0	1.7122001647949219	1.0242912769317627
1.0	27000000.0	27010000.0	1.0	1.8487980365753174	1.152053952217102
1.0	27040000.0	27050000.0	3.0	1.514341950416565	0.885595977306366
1.0	27060000.0	27070000.0	0.0	1.653469443321228	1.0073425769805908
1.0	27080000.0	27090000.0	1.0	1.7197357416152954	1.0486161708831787
1.0	27090000.0	27100000.0	8.0	1.589579701423645	0.9424352645874023
1.0	27250000.0	27260000.0	2.0	1.7738416194915771	1.1018871068954468
1.0	27290000.0	27300000.0	2.0	2.694490671157837	1.5861170291900635
1.0	27300000.0	27310000.0	4.0	2.148930549621582	1.3289753198623657
1.0	27320000.0	27330000.0	3.0	2.0156667232513428	1.258387565612793
1.0	27360000.0	27370000.0	3.0	2.1503281593322754	1.330014944076538
1.0	27480000.0	27490000.0	2.0	1.6742709875106812	0.8970147967338562
1.0	27490000.0	27500000.0	0.0	2.0103015899658203	1.2549798488616943
1.0	27550000.0	27560000.0	2.0	1.9438743591308594	1.2159837484359741
1.0	27560000.0	27570000.0	3.0	1.7502464056015015	1.1088813543319702
1.0	27610000.0	27620000.0	1.0	1.7623484134674072	1.0925099849700928
1.0	27640000.0	27650000.0	4.0	1.714442253112793	0.9444782137870789
1.0	27720000.0	27730000.0	3.0	1.9554475545883179	1.2124669551849365
1.0	27750000.0	27760000.0	1.0	1.568871259689331	0.9264509081840515
1.0	27760000.0	27770000.0	1.0	1.6127411127090454	0.9652491807937622
1.0	27770000.0	27780000.0	1.0	1.5108283758163452	0.8780689239501953
1.0	27780000.0	27790000.0	1.0	1.5166776180267334	0.8784402012825012
1.0	27790000.0	27800000.0	2.0	1.5720937252044678	0.9249356389045715
1.0	27870000.0	27880000.0	2.0	1.8837207555770874	1.1567456722259521
1.0	27880000.0	27890000.0	1.0	1.8765681982040405	1.1539602279663086
1.0	27970000.0	27980000.0	3.0	1.863753080368042	1.1515635251998901
1.0	27990000.0	28000000.0	2.0	1.7140958309173584	1.0586429834365845
1.0	28070000.0	28080000.0	2.0	1.579588770866394	0.9456550478935242
1.0	28130000.0	28140000.0	1.0	1.5074280500411987	0.8821841478347778
1.0	28150000.0	28160000.0	3.0	1.6133153438568115	1.0130527019500732
1.0	28160000.0	28170000.0	0.0	1.5925538539886475	0.9545823931694031
1.0	28220000.0	28230000.0	0.0	1.4772603511810303	0.8484700322151184
1.0	28230000.0	28240000.0	0.0	1.4959667921066284	0.8588868975639343
1.0	28240000.0	28250000.0	3.0	1.6501802206039429	0.8525854349136353
1.0	28350000.0	28360000.0	2.0	1.3060996532440186	0.6826561689376831
1.0	28390000.0	28400000.0	0.0	1.4580094814300537	0.8330022096633911
1.0	28410000.0	28420000.0	1.0	1.5241124629974365	0.8267329931259155
1.0	28440000.0	28450000.0	1.0	1.7864843606948853	1.100253939628601
1.0	28530000.0	28540000.0	0.0	1.7126775979995728	1.0565992593765259
1.0	28580000.0	28590000.0	2.0	1.499269723892212	0.8637408018112183
1.0	28600000.0	28610000.0	3.0	1.7496402263641357	1.0714373588562012
1.0	28660000.0	28670000.0	1.0	1.7060579061508179	1.049201488494873
1.0	28800000.0	28810000.0	3.0	1.6137638092041016	0.9618850946426392
1.0	28860000.0	28870000.0	4.0	1.6479171514511108	0.9839602708816528
1.0	28890000.0	28900000.0	2.0	1.669446587562561	1.0109971761703491
1.0	28900000.0	28910000.0	7.0	1.669049859046936	0.9351741075515747
1.0	29020000.0	29030000.0	1.0	1.3523539304733276	0.7245157361030579
1.0	29140000.0	29150000.0	4.0	2.109142780303955	1.3066556453704834
1.0	29190000.0	29200000.0	1.0	2.0642096996307373	1.2817022800445557
1.0	29310000.0	29320000.0	0.0	1.511900544166565	0.8706457018852234
1.0	29330000.0	29340000.0	3.0	1.4928442239761353	0.8540109395980835
1.0	29350000.0	29360000.0	0.0	1.5346561670303345	0.8944200277328491
1.0	29390000.0	29400000.0	1.0	1.4723955392837524	0.8442296981811523
1.0	29420000.0	29430000.0	0.0	1.6463520526885986	0.9932340383529663
1.0	29530000.0	29540000.0	1.0	1.8442198038101196	1.1499156951904297
1.0	29540000.0	29550000.0	2.0	1.7728370428085327	1.0979068279266357
1.0	29620000.0	29630000.0	2.0	1.9670060873031616	1.230696439743042
1.0	29770000.0	29780000.0	2.0	2.539451837539673	1.5281493663787842
1.0	29810000.0	29820000.0	7.0	2.144444704055786	1.3409087657928467
1.0	29820000.0	29830000.0	1.0	2.037264585494995	1.2450755834579468
1.0	30100000.0	30110000.0	3.0	2.4251809120178223	1.4983234405517578
1.0	30120000.0	30130000.0	1.0	2.581477642059326	1.5772655010223389
1.0	30150000.0	30160000.0	4.0	2.313293933868408	1.408286690711975
1.0	30190000.0	30200000.0	2.0	3.2588565349578857	1.8151651620864868
1.0	30220000.0	30230000.0	6.0	2.2727718353271484	1.3933228254318237
1.0	30300000.0	30310000.0	1.0	3.1848392486572266	1.7983934879302979
1.0	30320000.0	30330000.0	1.0	3.0146849155426025	1.745427131652832
1.0	30440000.0	30450000.0	1.0	2.6835947036743164	1.6239010095596313
1.0	30590000.0	30600000.0	2.0	2.6159615516662598	1.5942052602767944
1.0	30700000.0	30710000.0	3.0	2.5454893112182617	1.56184720993042
1.0	30740000.0	30750000.0	2.0	2.9296109676361084	1.7170931100845337
1.0	30750000.0	30760000.0	4.0	2.474928379058838	1.5299819707870483
1.0	30930000.0	30940000.0	1.0	2.57072377204895	1.5710036754608154
1.0	30960000.0	30970000.0	4.0	1.7501716613769531	1.049678087234497
1.0	30970000.0	30980000.0	1.0	1.6674073934555054	1.0171847343444824
1.0	30980000.0	30990000.0	4.0	2.1051721572875977	1.3140076398849487
1.0	31090000.0	31100000.0	2.0	1.8949220180511475	1.1574913263320923
1.0	31120000.0	31130000.0	1.0	2.4853122234344482	1.4959871768951416
1.0	31130000.0	31140000.0	2.0	2.085339069366455	1.2962162494659424
1.0	31140000.0	31150000.0	2.0	1.889299750328064	1.173680067062378
1.0	31240000.0	31250000.0	3.0	1.93069589138031	1.2050457000732422
1.0	31260000.0	31270000.0	1.0	2.0902154445648193	1.2989001274108887
1.0	31270000.0	31280000.0	0.0	2.0275378227233887	1.261106252670288
1.0	31290000.0	31300000.0	4.0	1.8686351776123047	1.1605533361434937
1.0	31310000.0	31320000.0	3.0	1.9963537454605103	1.2388075590133667
1.0	31370000.0	31380000.0	0.0	1.8440501689910889	1.1427130699157715
1.0	31380000.0	31390000.0	3.0	1.87204909324646	1.1566985845565796
1.0	31480000.0	31490000.0	1.0	1.3898013830184937	0.7617563605308533
1.0	31530000.0	31540000.0	1.0	1.7005488872528076	0.9066872596740723
1.0	31540000.0	31550000.0	3.0	1.7632659673690796	1.0875545740127563
1.0	31620000.0	31630000.0	1.0	1.7444461584091187	1.0745970010757446
1.0	31660000.0	31670000.0	1.0	1.8231289386749268	1.118116855621338
1.0	31670000.0	31680000.0	3.0	1.7329895496368408	1.0631879568099976
1.0	31690000.0	31700000.0	3.0	1.988718032836914	1.2360728979110718
1.0	31730000.0	31740000.0	1.0	1.695029854774475	1.0467649698257446
1.0	31740000.0	31750000.0	1.0	1.6784048080444336	1.032968282699585
1.0	31770000.0	31780000.0	4.0	1.6978604793548584	1.0774625539779663
1.0	31890000.0	31900000.0	1.0	2.193023681640625	1.3489320278167725
1.0	31990000.0	32000000.0	1.0	1.8152856826782227	1.1263203620910645
1.0	32030000.0	32040000.0	0.0	2.1706604957580566	1.340716004371643
1.0	32040000.0	32050000.0	3.0	3.7129063606262207	1.9010940790176392
1.0	32050000.0	32060000.0	2.0	2.294752359390259	1.4029200077056885
1.0	32120000.0	32130000.0	4.0	1.8947312831878662	1.1686042547225952
1.0	32130000.0	32140000.0	1.0	1.9881712198257446	1.232745885848999
1.0	32230000.0	32240000.0	0.0	1.9337713718414307	1.1907459497451782
1.0	32270000.0	32280000.0	5.0	1.6095823049545288	0.9533551931381226
1.0	32280000.0	32290000.0	1.0	1.7535889148712158	1.072744607925415
1.0	32340000.0	32350000.0	1.0	1.8611208200454712	1.1563951969146729
1.0	32350000.0	32360000.0	0.0	1.8797025680541992	1.1745609045028687
1.0	32390000.0	32400000.0	4.0	1.5694630146026611	0.9279855489730835
1.0	32460000.0	32470000.0	5.0	1.7872432470321655	1.1002700328826904
1.0	32480000.0	32490000.0	0.0	1.6258609294891357	0.8265732526779175
1.0	32490000.0	32500000.0	3.0	1.437016487121582	0.808465838432312
1.0	32510000.0	32520000.0	1.0	1.5218627452850342	0.8853520154953003
1.0	32540000.0	32550000.0	2.0	1.4802073240280151	0.8383814692497253
1.0	32650000.0	32660000.0	2.0	1.6489307880401611	0.9841333627700806
1.0	32680000.0	32690000.0	1.0	1.6952292919158936	0.9211419224739075
1.0	32850000.0	32860000.0	2.0	1.665287733078003	1.059632658958435
1.0	32860000.0	32870000.0	0.0	1.6277637481689453	0.8506031036376953
1.0	33050000.0	33060000.0	1.0	1.435297966003418	0.7987827062606812
1.0	33060000.0	33070000.0	1.0	1.3027604818344116	0.6792675256729126
1.0	33080000.0	33090000.0	2.0	1.3181209564208984	0.693764328956604
1.0	33090000.0	33100000.0	2.0	1.4447444677352905	0.809095025062561
1.0	33170000.0	33180000.0	0.0	1.8934047222137451	1.1763207912445068
1.0	33230000.0	33240000.0	1.0	1.9697364568710327	1.2165403366088867
1.0	33250000.0	33260000.0	1.0	1.4890331029891968	0.8605374097824097
1.0	33280000.0	33290000.0	0.0	1.8941452503204346	1.6131149530410767
1.0	33290000.0	33300000.0	1.0	1.3216626644134521	0.6987825632095337
1.0	33330000.0	33340000.0	2.0	1.6416752338409424	0.9727457165718079
1.0	33500000.0	33510000.0	0.0	1.7030017375946045	1.0445348024368286
1.0	33600000.0	33610000.0	1.0	1.6914132833480835	1.016471266746521
1.0	33650000.0	33660000.0	0.0	1.7374941110610962	1.0507451295852661
1.0	33730000.0	33740000.0	0.0	1.7844886779785156	1.0927784442901611
1.0	33870000.0	33880000.0	1.0	1.5369361639022827	0.9000941514968872
1.0	33880000.0	33890000.0	0.0	1.6619036197662354	1.0098698139190674
1.0	33980000.0	33990000.0	5.0	1.7195037603378296	1.0350310802459717
1.0	34040000.0	34050000.0	1.0	1.7397897243499756	1.0621647834777832
1.0	34110000.0	34120000.0	3.0	1.7051832675933838	1.036133050918579
1.0	34180000.0	34190000.0	3.0	1.724975824356079	1.0554001331329346
1.0	34200000.0	34210000.0	2.0	1.7603651285171509	1.0829154253005981
1.0	34310000.0	34320000.0	1.0	1.5967624187469482	0.9455286264419556
1.0	34390000.0	34400000.0	0.0	1.7011820077896118	1.0386416912078857
1.0	34400000.0	34410000.0	1.0	1.7417335510253906	1.0425928831100464
1.0	34640000.0	34650000.0	1.0	1.8093655109405518	1.1051006317138672
1.0	34710000.0	34720000.0	0.0	1.7939590215682983	1.0947319269180298
1.0	34750000.0	34760000.0	4.0	2.0230319499969482	1.2702243328094482
1.0	34760000.0	34770000.0	2.0	2.017885684967041	1.2664448022842407
1.0	34770000.0	34780000.0	2.0	2.2329509258270264	1.3992193937301636
1.0	34780000.0	34790000.0	2.0	2.2690069675445557	1.4200923442840576
1.0	34790000.0	34800000.0	1.0	2.3818306922912598	1.4823367595672607
1.0	34800000.0	34810000.0	1.0	2.290654420852661	1.4322752952575684
1.0	34810000.0	34820000.0	5.0	2.28912353515625	1.4304370880126953
1.0	34860000.0	34870000.0	1.0	2.155545711517334	1.3523938655853271
1.0	34900000.0	34910000.0	1.0	2.4956259727478027	1.5394532680511475
1.0	34970000.0	34980000.0	0.0	2.3538947105407715	1.4652388095855713
1.0	35090000.0	35100000.0	5.0	2.087686061859131	1.2861642837524414
1.0	35100000.0	35110000.0	2.0	2.1322574615478516	1.3092734813690186
1.0	35140000.0	35150000.0	2.0	2.205779790878296	1.3487441539764404
1.0	35160000.0	35170000.0	2.0	2.3732094764709473	1.4707411527633667
1.0	35310000.0	35320000.0	0.0	1.8131177425384521	1.1184779405593872
1.0	35320000.0	35330000.0	2.0	1.670326590538025	0.8512555956840515
1.0	35370000.0	35380000.0	3.0	1.9271295070648193	1.1987130641937256
1.0	35500000.0	35510000.0	1.0	1.8524398803710938	1.150234580039978
1.0	35530000.0	35540000.0	3.0	1.7353729009628296	1.0616899728775024
1.0	35570000.0	35580000.0	1.0	1.3442894220352173	0.7175536155700684
1.0	35650000.0	35660000.0	1.0	1.6585772037506104	0.904089629650116
1.0	35690000.0	35700000.0	5.0	1.578568696975708	0.9279149770736694
1.0	35740000.0	35750000.0	0.0	1.3162953853607178	0.6914569735527039
1.0	35800000.0	35810000.0	2.0	1.3648761510849	0.7360842227935791
1.0	35870000.0	35880000.0	1.0	1.3787505626678467	0.7503992915153503
1.0	35890000.0	35900000.0	1.0	1.6378856897354126	0.9794397354125977
1.0	35920000.0	35930000.0	2.0	1.47112238407135	0.8330148458480835
1.0	35930000.0	35940000.0	3.0	1.4913127422332764	0.853101372718811
1.0	35990000.0	36000000.0	1.0	1.4871494770050049	0.8582298159599304
1.0	36170000.0	36180000.0	1.0	1.707069754600525	1.0243194103240967
1.0	36220000.0	36230000.0	0.0	1.5101615190505981	0.8724109530448914
1.0	36310000.0	36320000.0	3.0	1.3557523488998413	0.7287708520889282
1.0	36390000.0	36400000.0	1.0	1.324691653251648	0.7062943577766418
1.0	36400000.0	36410000.0	1.0	1.3501487970352173	0.7239195108413696
1.0	36430000.0	36440000.0	3.0	1.2959372997283936	0.6725662350654602
1.0	36440000.0	36450000.0	2.0	1.2777996063232422	0.6554867625236511
1.0	36470000.0	36480000.0	0.0	1.2939406633377075	0.6706221103668213
1.0	36510000.0	36520000.0	1.0	1.5047792196273804	0.8683222532272339
1.0	36550000.0	36560000.0	0.0	1.6568571329116821	0.9082736968994141
1.0	36570000.0	36580000.0	1.0	1.839381217956543	1.1299810409545898
1.0	36580000.0	36590000.0	4.0	1.8273521661758423	1.1180765628814697
1.0	36600000.0	36610000.0	3.0	1.5578714609146118	0.9196518659591675
1.0	36720000.0	36730000.0	0.0	1.5802502632141113	0.9390116930007935
1.0	36730000.0	36740000.0	1.0	1.514457106590271	0.8822213411331177
1.0	36750000.0	36760000.0	2.0	1.6381847858428955	0.9958822131156921
1.0	36780000.0	36790000.0	2.0	1.9092735052108765	1.1959741115570068
1.0	36830000.0	36840000.0	1.0	1.81600821018219	1.1286776065826416
1.0	36870000.0	36880000.0	2.0	1.9711204767227173	1.2270500659942627
1.0	36880000.0	36890000.0	2.0	1.751140832901001	1.0827441215515137
1.0	36930000.0	36940000.0	1.0	2.350595474243164	1.4626762866973877
1.0	36970000.0	36980000.0	1.0	2.0961194038391113	1.2988793849945068
1.0	36980000.0	36990000.0	4.0	1.997925043106079	1.2396379709243774
1.0	37010000.0	37020000.0	1.0	1.8321136236190796	1.133304476737976
1.0	37090000.0	37100000.0	2.0	1.8266842365264893	1.125946044921875
1.0	37140000.0	37150000.0	2.0	1.8132473230361938	1.1102631092071533
1.0	37150000.0	37160000.0	1.0	2.035367488861084	1.2433574199676514
1.0	37230000.0	37240000.0	1.0	1.9730552434921265	1.226202368736267
1.0	37240000.0	37250000.0	5.0	1.9447624683380127	1.209022879600525
1.0	37250000.0	37260000.0	0.0	2.21563458442688	1.3523094654083252
1.0	37340000.0	37350000.0	2.0	1.9332616329193115	1.2006285190582275
1.0	37410000.0	37420000.0	2.0	2.071650981903076	1.2729443311691284
1.0	37500000.0	37510000.0	3.0	2.0183072090148926	1.2543975114822388
1.0	37510000.0	37520000.0	1.0	2.0272090435028076	1.2437024116516113
1.0	37580000.0	37590000.0	3.0	1.9682152271270752	1.1996886730194092
1.0	37590000.0	37600000.0	2.0	1.9592634439468384	1.2148592472076416
1.0	37620000.0	37630000.0	3.0	1.9517675638198853	1.1918959617614746
1.0	37660000.0	37670000.0	0.0	1.9980862140655518	1.2313963174819946
1.0	37700000.0	37710000.0	1.0	2.013235569000244	1.2537871599197388
1.0	37720000.0	37730000.0	3.0	2.0761008262634277	1.2884609699249268
1.0	37750000.0	37760000.0	2.0	1.898926019668579	1.184065818786621
1.0	37850000.0	37860000.0	2.0	2.0953497886657715	1.3013666868209839
1.0	37870000.0	37880000.0	1.0	2.015650987625122	1.2550666332244873
1.0	37880000.0	37890000.0	0.0	2.11938738822937	1.3094364404678345
1.0	37970000.0	37980000.0	0.0	1.490138292312622	0.8624919056892395
1.0	37990000.0	38000000.0	0.0	1.7024049758911133	1.0416287183761597
1.0	38010000.0	38020000.0	2.0	1.566575288772583	1.0016441345214844
1.0	38060000.0	38070000.0	1.0	1.7986398935317993	1.0277045965194702
1.0	38070000.0	38080000.0	3.0	1.8962348699569702	1.1618716716766357
1.0	38090000.0	38100000.0	3.0	2.0286471843719482	1.2386341094970703
1.0	38150000.0	38160000.0	0.0	1.5800254344940186	0.994942307472229
1.0	38210000.0	38220000.0	1.0	1.918593406677246	1.1717334985733032
1.0	38300000.0	38310000.0	0.0	1.7103856801986694	1.0547096729278564
1.0	38320000.0	38330000.0	3.0	1.8697242736816406	1.1098524332046509
1.0	38350000.0	38360000.0	3.0	1.4820960760116577	0.8498004078865051
1.0	38460000.0	38470000.0	1.0	1.6390882730484009	0.984967827796936
1.0	38490000.0	38500000.0	0.0	1.7944883108139038	1.0926902294158936
1.0	38580000.0	38590000.0	1.0	1.8646202087402344	1.1546046733856201
1.0	38620000.0	38630000.0	2.0	2.085390567779541	1.2900639772415161
1.0	38690000.0	38700000.0	4.0	2.181732654571533	1.3342441320419312
1.0	38700000.0	38710000.0	4.0	2.2803189754486084	1.387830376625061
1.0	38720000.0	38730000.0	1.0	2.3130946159362793	1.4047069549560547
1.0	38800000.0	38810000.0	2.0	1.9507198333740234	1.2138780355453491
1.0	38850000.0	38860000.0	1.0	1.7925708293914795	1.097907304763794
1.0	38870000.0	38880000.0	0.0	1.6370527744293213	0.9917804598808289
1.0	38880000.0	38890000.0	3.0	1.7345269918441772	1.0681955814361572
1.0	38950000.0	38960000.0	1.0	2.014352321624756	1.248787760734558
1.0	38960000.0	38970000.0	3.0	1.9229892492294312	1.2020364999771118
1.0	39000000.0	39010000.0	2.0	2.0895259380340576	1.2886426448822021
1.0	39380000.0	39390000.0	2.0	1.6410185098648071	0.9861219525337219
1.0	39550000.0	39560000.0	1.0	1.5364024639129639	0.8938480615615845
1.0	39560000.0	39570000.0	2.0	1.3776601552963257	0.7474368214607239
1.0	39610000.0	39620000.0	2.0	1.493194580078125	0.8549877405166626
1.0	39680000.0	39690000.0	4.0	1.401700735092163	0.7698745727539062
1.0	39720000.0	39730000.0	2.0	1.4972944259643555	0.8588054776191711
1.0	39810000.0	39820000.0	0.0	1.5894134044647217	0.9545018076896667
1.0	39860000.0	39870000.0	2.0	1.3310086727142334	0.7087382078170776
1.0	39880000.0	39890000.0	1.0	1.3624043464660645	0.7394334077835083
1.0	39900000.0	39910000.0	5.0	1.2988296747207642	0.675544261932373
1.0	40010000.0	40020000.0	2.0	1.5262104272842407	0.8812413215637207
1.0	40040000.0	40050000.0	3.0	1.7343027591705322	0.9234250783920288
1.0	40070000.0	40080000.0	1.0	1.9502798318862915	1.2157362699508667
1.0	40090000.0	40100000.0	4.0	1.9527746438980103	1.2150065898895264
1.0	40200000.0	40210000.0	0.0	1.653388261795044	1.0161399841308594
1.0	40240000.0	40250000.0	1.0	2.1613576412200928	1.3203774690628052
1.0	40250000.0	40260000.0	3.0	1.8660093545913696	1.1441243886947632
1.0	40270000.0	40280000.0	0.0	2.051661968231201	1.2673312425613403
1.0	40300000.0	40310000.0	0.0	1.7895586490631104	1.1157763004302979
1.0	40310000.0	40320000.0	4.0	1.789086937904358	1.1138314008712769
1.0	40360000.0	40370000.0	2.0	2.0054569244384766	1.2519680261611938
1.0	40380000.0	40390000.0	3.0	2.13399600982666	1.321646809577942
1.0	40400000.0	40410000.0	2.0	1.9678022861480713	1.2257119417190552
1.0	40430000.0	40440000.0	0.0	1.9796476364135742	1.2323572635650635
1.0	40440000.0	40450000.0	2.0	1.950965166091919	1.2202098369598389
1.0	40500000.0	40510000.0	0.0	1.5425117015838623	0.8295828700065613
1.0	40660000.0	40670000.0	1.0	1.4559011459350586	0.8342297673225403
1.0	40670000.0	40680000.0	2.0	1.519781470298767	0.888569176197052
1.0	40680000.0	40690000.0	4.0	1.4582948684692383	0.8308385610580444
1.0	40710000.0	40720000.0	0.0	1.7381387948989868	1.072663426399231
1.0	40780000.0	40790000.0	2.0	2.0153257846832275	1.2525306940078735
1.0	40810000.0	40820000.0	3.0	1.8203353881835938	1.1288717985153198
1.0	40840000.0	40850000.0	3.0	1.6784274578094482	1.0638066530227661
1.0	40850000.0	40860000.0	0.0	1.7600524425506592	1.0959521532058716
1.0	40900000.0	40910000.0	0.0	1.7490947246551514	1.0871187448501587
1.0	40920000.0	40930000.0	4.0	1.6318880319595337	0.9896637201309204
1.0	40930000.0	40940000.0	1.0	1.7062746286392212	1.0435408353805542
1.0	41030000.0	41040000.0	0.0	1.890506386756897	1.1837087869644165
1.0	41040000.0	41050000.0	1.0	1.866276741027832	1.1682766675949097
1.0	41090000.0	41100000.0	2.0	1.7146899700164795	1.0343490839004517
1.0	41130000.0	41140000.0	2.0	1.6129233837127686	0.9481440782546997
1.0	41160000.0	41170000.0	1.0	1.41347336769104	0.7799680233001709
1.0	41210000.0	41220000.0	0.0	1.3280442953109741	0.7029096484184265
1.0	41270000.0	41280000.0	2.0	1.9507896900177002	1.205377221107483
1.0	41280000.0	41290000.0	2.0	1.9251549243927002	1.1888105869293213
1.0	41430000.0	41440000.0	3.0	1.6562961339950562	0.9978044629096985
1.0	41590000.0	41600000.0	3.0	1.3083407878875732	0.6841918230056763
1.0	41730000.0	41740000.0	0.0	1.8055604696273804	1.109978437423706
1.0	41740000.0	41750000.0	1.0	1.9023176431655884	1.1768455505371094
1.0	41760000.0	41770000.0	1.0	1.923596978187561	1.1966346502304077
1.0	41870000.0	41880000.0	1.0	2.0797688961029053	1.2918322086334229
1.0	41880000.0	41890000.0	3.0	2.0859713554382324	1.2958072423934937
1.0	41950000.0	41960000.0	1.0	2.212019443511963	1.362154245376587
1.0	42100000.0	42110000.0	0.0	1.8320837020874023	1.1391363143920898
1.0	42130000.0	42140000.0	2.0	2.015784740447998	1.2491906881332397
1.0	42180000.0	42190000.0	2.0	1.8637712001800537	1.1532938480377197
1.0	42300000.0	42310000.0	3.0	1.6859420537948608	1.0200388431549072
1.0	42380000.0	42390000.0	1.0	1.6272099018096924	0.982646644115448
1.0	42400000.0	42410000.0	2.0	1.6581214666366577	1.0096758604049683
1.0	42490000.0	42500000.0	2.0	1.7997865676879883	1.1176173686981201
1.0	42580000.0	42590000.0	4.0	1.9321647882461548	1.2083181142807007
1.0	42640000.0	42650000.0	2.0	1.524656057357788	0.8872523307800293
1.0	42650000.0	42660000.0	0.0	1.4419679641723633	0.817974865436554
1.0	42690000.0	42700000.0	1.0	1.1959930658340454	0.5903620719909668
1.0	42710000.0	42720000.0	0.0	1.1508375406265259	0.5475179553031921
1.0	42780000.0	42790000.0	1.0	1.13029146194458	0.5279198884963989
1.0	42850000.0	42860000.0	2.0	1.6455917358398438	0.978703498840332
1.0	42900000.0	42910000.0	1.0	1.5305007696151733	0.8833746910095215
1.0	42960000.0	42970000.0	2.0	1.310485601425171	0.6872259974479675
1.0	43080000.0	43090000.0	2.0	1.5294090509414673	0.8861266374588013
1.0	43120000.0	43130000.0	1.0	1.3048222064971924	0.8041470646858215
1.0	43210000.0	43220000.0	1.0	1.7423927783966064	1.0614497661590576
1.0	43250000.0	43260000.0	4.0	1.9102156162261963	1.1822185516357422
1.0	43270000.0	43280000.0	0.0	1.5795711278915405	0.9490172266960144
1.0	43280000.0	43290000.0	2.0	1.6689627170562744	1.0627132654190063
1.0	43420000.0	43430000.0	3.0	1.9637706279754639	1.2775154113769531
1.0	43470000.0	43480000.0	3.0	2.1576409339904785	1.334478735923767
1.0	43480000.0	43490000.0	4.0	2.1873598098754883	1.346178412437439
1.0	43670000.0	43680000.0	4.0	1.8132225275039673	1.128234624862671
1.0	43700000.0	43710000.0	4.0	1.835963487625122	1.1416486501693726
1.0	43820000.0	43830000.0	2.0	1.662471055984497	1.04172682762146
1.0	43920000.0	43930000.0	1.0	1.8014030456542969	1.1156024932861328
1.0	43930000.0	43940000.0	2.0	1.9235785007476807	1.198819875717163
1.0	43960000.0	43970000.0	2.0	1.8596473932266235	1.1557449102401733
1.0	43980000.0	43990000.0	2.0	1.9818871021270752	1.230333685874939
1.0	44030000.0	44040000.0	2.0	1.9858471155166626	1.2300692796707153
1.0	44110000.0	44120000.0	4.0	1.3683726787567139	0.8978525996208191
1.0	44120000.0	44130000.0	0.0	1.5740914344787598	0.9274095296859741
1.0	44130000.0	44140000.0	2.0	1.4778406620025635	0.8376749157905579
1.0	44160000.0	44170000.0	0.0	1.4748249053955078	0.837609589099884
1.0	44170000.0	44180000.0	4.0	1.6171165704727173	0.9915983080863953
1.0	44310000.0	44320000.0	1.0	1.614811658859253	0.9647600054740906
1.0	44360000.0	44370000.0	1.0	1.8371217250823975	1.1324245929718018
1.0	44370000.0	44380000.0	0.0	1.8147375583648682	1.1220703125
1.0	44390000.0	44400000.0	2.0	1.8065412044525146	1.107959270477295
1.0	44400000.0	44410000.0	2.0	1.7321840524673462	1.04451584815979
1.0	44470000.0	44480000.0	2.0	1.6365668773651123	0.9792890548706055
1.0	44490000.0	44500000.0	1.0	1.4929291009902954	0.9032098650932312
1.0	44560000.0	44570000.0	3.0	2.1139743328094482	1.2977368831634521
1.0	44570000.0	44580000.0	2.0	2.085845947265625	1.2963026762008667
1.0	44670000.0	44680000.0	2.0	1.7529147863388062	1.0092558860778809
1.0	44680000.0	44690000.0	1.0	1.9880424737930298	1.2390648126602173
1.0	44710000.0	44720000.0	2.0	1.8122222423553467	1.112855315208435
1.0	44720000.0	44730000.0	3.0	1.736676812171936	1.0529072284698486
1.0	44730000.0	44740000.0	0.0	1.5148069858551025	0.8843294978141785
1.0	44750000.0	44760000.0	1.0	1.7317348718643188	1.061067819595337
1.0	44800000.0	44810000.0	0.0	1.7962127923965454	1.1157336235046387
1.0	44860000.0	44870000.0	1.0	2.022616386413574	1.2575147151947021
1.0	44870000.0	44880000.0	2.0	1.932450294494629	1.1968282461166382
1.0	44890000.0	44900000.0	3.0	1.9096180200576782	1.1819899082183838
1.0	44970000.0	44980000.0	0.0	1.8794578313827515	1.167313575744629
1.0	45030000.0	45040000.0	0.0	1.8813400268554688	1.1620762348175049
1.0	45070000.0	45080000.0	3.0	1.8645662069320679	1.1470575332641602
1.0	45120000.0	45130000.0	5.0	1.7083816528320312	1.0297858715057373
1.0	45150000.0	45160000.0	0.0	1.8041515350341797	1.1114208698272705
1.0	45190000.0	45200000.0	1.0	1.8007341623306274	1.1154391765594482
1.0	45210000.0	45220000.0	1.0	1.499880075454712	0.8587929010391235
1.0	45240000.0	45250000.0	2.0	1.5017811059951782	1.3001664876937866
1.0	45250000.0	45260000.0	1.0	1.7090098857879639	1.0256445407867432
1.0	45290000.0	45300000.0	0.0	1.706404447555542	1.0261309146881104
1.0	45480000.0	45490000.0	1.0	1.3331153392791748	0.7072829604148865
1.0	45510000.0	45520000.0	0.0	1.3579561710357666	0.7296547293663025
1.0	45630000.0	45640000.0	0.0	1.2804081439971924	0.6581240296363831
1.0	45810000.0	45820000.0	2.0	1.6162755489349365	0.9589518308639526
1.0	45840000.0	45850000.0	1.0	1.56936514377594	0.9204111099243164
1.0	45860000.0	45870000.0	2.0	1.4507209062576294	0.8146243095397949
1.0	45870000.0	45880000.0	1.0	1.6384471654891968	0.9751476049423218
1.0	45950000.0	45960000.0	0.0	1.3535460233688354	0.7476771473884583
1.0	46060000.0	46070000.0	0.0	1.3802434206008911	0.7577250599861145
1.0	46110000.0	46120000.0	3.0	1.4035221338272095	0.7718865275382996
1.0	46180000.0	46190000.0	3.0	1.3808472156524658	0.7533172369003296
1.0	46250000.0	46260000.0	5.0	1.6115128993988037	0.948245644569397
1.0	46290000.0	46300000.0	1.0	1.3974510431289673	0.7674692869186401
1.0	46310000.0	46320000.0	2.0	1.5080463886260986	0.8765045404434204
1.0	46420000.0	46430000.0	0.0	1.3871184587478638	0.7564338445663452
1.0	46450000.0	46460000.0	1.0	1.399365782737732	0.772896409034729
1.0	46480000.0	46490000.0	1.0	1.4907678365707397	0.8488813638687134
1.0	46520000.0	46530000.0	0.0	1.5059950351715088	0.8660289645195007
1.0	46550000.0	46560000.0	3.0	1.5227830410003662	0.8881696462631226
1.0	46570000.0	46580000.0	2.0	1.5575886964797974	0.9261821508407593
1.0	46590000.0	46600000.0	1.0	1.6585547924041748	0.9769166707992554
1.0	46640000.0	46650000.0	0.0	2.0692999362945557	1.2860082387924194
1.0	46650000.0	46660000.0	4.0	1.8976589441299438	1.1778581142425537
1.0	46760000.0	46770000.0	0.0	1.9855949878692627	1.109073519706726
1.0	46810000.0	46820000.0	2.0	1.5440037250518799	0.8988000750541687
1.0	46860000.0	46870000.0	2.0	1.7985899448394775	1.0962097644805908
1.0	46960000.0	46970000.0	0.0	1.9492597579956055	1.2036569118499756
1.0	46970000.0	46980000.0	2.0	1.9806652069091797	1.2314425706863403
1.0	46980000.0	46990000.0	1.0	1.9659883975982666	1.2176671028137207
1.0	47050000.0	47060000.0	0.0	1.6224720478057861	0.9618759155273438
1.0	47090000.0	47100000.0	1.0	1.436132550239563	0.8016495704650879
1.0	47230000.0	47240000.0	1.0	2.1973366737365723	1.3504165410995483
1.0	47390000.0	47400000.0	3.0	2.381899356842041	1.479736089706421
1.0	47500000.0	47510000.0	1.0	1.9353119134902954	1.1826809644699097
1.0	47510000.0	47520000.0	3.0	1.8135067224502563	1.1268529891967773
1.0	47680000.0	47690000.0	2.0	1.948508858680725	1.211920142173767
1.0	47690000.0	47700000.0	1.0	1.761569619178772	1.0747286081314087
1.0	47700000.0	47710000.0	1.0	1.9924018383026123	1.215777039527893
1.0	47740000.0	47750000.0	1.0	1.4282170534133911	0.8056114315986633
1.0	47770000.0	47780000.0	0.0	1.565300703048706	0.9752616882324219
1.0	47810000.0	47820000.0	2.0	1.4494105577468872	0.8140319585800171
1.0	47860000.0	47870000.0	2.0	2.161418914794922	1.3187652826309204
1.0	47950000.0	47960000.0	2.0	2.4909348487854004	1.5316917896270752
1.0	47980000.0	47990000.0	2.0	2.3838393688201904	1.4696983098983765
1.0	47990000.0	48000000.0	5.0	1.9783815145492554	1.235275387763977
1.0	48050000.0	48060000.0	3.0	2.1419711112976074	1.3150291442871094
1.0	48060000.0	48070000.0	0.0	2.2086727619171143	1.364945650100708
1.0	48160000.0	48170000.0	3.0	2.212477207183838	1.3565242290496826
1.0	48460000.0	48470000.0	1.0	1.993490219116211	1.2418633699417114
1.0	48490000.0	48500000.0	2.0	2.1427969932556152	1.3141287565231323
1.0	48540000.0	48550000.0	1.0	2.0111613273620605	1.23904550075531
1.0	48560000.0	48570000.0	2.0	2.131464719772339	1.314976692199707
1.0	48710000.0	48720000.0	1.0	1.7459590435028076	1.0653066635131836
1.0	48770000.0	48780000.0	2.0	1.3858318328857422	0.7597543597221375
1.0	48820000.0	48830000.0	1.0	1.3312933444976807	0.7076055407524109
1.0	48870000.0	48880000.0	2.0	1.4755979776382446	0.8454898595809937
1.0	48880000.0	48890000.0	2.0	1.4387149810791016	0.8181975483894348
1.0	48910000.0	48920000.0	1.0	1.3246381282806396	0.6995905637741089
1.0	48930000.0	48940000.0	1.0	1.3452744483947754	0.7721296548843384
1.0	49050000.0	49060000.0	4.0	1.5998356342315674	0.951632022857666
1.0	49100000.0	49110000.0	2.0	1.8122501373291016	1.1223831176757812
1.0	49220000.0	49230000.0	2.0	1.6507505178451538	0.996102511882782
1.0	49270000.0	49280000.0	2.0	1.7108573913574219	1.0221107006072998
1.0	49310000.0	49320000.0	3.0	1.728450059890747	1.0575555562973022
1.0	49370000.0	49380000.0	0.0	1.7767940759658813	1.0963172912597656
1.0	49610000.0	49620000.0	4.0	1.9227962493896484	1.203387975692749
1.0	49810000.0	49820000.0	2.0	2.160339832305908	1.3570083379745483
1.0	49840000.0	49850000.0	3.0	1.8585163354873657	1.1570947170257568
1.0	49860000.0	49870000.0	1.0	2.288358211517334	1.4307658672332764
1.0	49890000.0	49900000.0	4.0	2.1249024868011475	1.3357393741607666
1.0	49900000.0	49910000.0	0.0	2.4653408527374268	1.523080825805664
1.0	49940000.0	49950000.0	2.0	2.4257633686065674	1.503051519393921
1.0	49970000.0	49980000.0	3.0	2.3925957679748535	1.4879270792007446
1.0	49990000.0	50000000.0	2.0	2.640881061553955	1.603854775428772
1.0	50000000.0	50010000.0	3.0	2.7191200256347656	1.6384532451629639
1.0	50140000.0	50150000.0	3.0	2.8197360038757324	1.6748888492584229
1.0	50410000.0	50420000.0	3.0	1.9090516567230225	1.1933953762054443
1.0	50420000.0	50430000.0	0.0	2.082014799118042	1.307958722114563
1.0	50460000.0	50470000.0	2.0	2.4398891925811768	1.5113728046417236
1.0	50560000.0	50570000.0	0.0	1.9980762004852295	1.2527141571044922
1.0	50570000.0	50580000.0	1.0	1.8800647258758545	1.1681792736053467
1.0	50660000.0	50670000.0	1.0	1.6323788166046143	0.9789203405380249
1.0	50670000.0	50680000.0	0.0	1.8873153924942017	1.1711828708648682
1.0	50920000.0	50930000.0	2.0	1.3894208669662476	0.7609196901321411
1.0	51030000.0	51040000.0	3.0	1.337364673614502	0.7137066125869751
1.0	51120000.0	51130000.0	2.0	1.3564430475234985	0.7313849329948425
1.0	51130000.0	51140000.0	0.0	1.484356164932251	0.851209819316864
1.0	51160000.0	51170000.0	3.0	1.3683302402496338	0.747428834438324
1.0	51200000.0	51210000.0	2.0	1.3247385025024414	0.7007148265838623
1.0	51270000.0	51280000.0	0.0	1.3950154781341553	0.7664712071418762
1.0	51290000.0	51300000.0	1.0	1.3159539699554443	0.6913317441940308
1.0	51300000.0	51310000.0	3.0	1.2858619689941406	0.6634255647659302
1.0	51430000.0	51440000.0	2.0	1.410583734512329	0.9101361036300659
1.0	51550000.0	51560000.0	7.0	1.9442360401153564	1.2010912895202637
1.0	51580000.0	51590000.0	1.0	1.9565446376800537	1.2167117595672607
1.0	51630000.0	51640000.0	2.0	1.85771906375885	1.1551564931869507
1.0	51690000.0	51700000.0	2.0	1.7661237716674805	1.0860332250595093
1.0	51700000.0	51710000.0	1.0	1.8064504861831665	1.072229027748108
1.0	51760000.0	51770000.0	2.0	2.2600855827331543	1.3748795986175537
1.0	51790000.0	51800000.0	3.0	1.9824211597442627	1.238452434539795
1.0	51820000.0	51830000.0	3.0	1.4309806823730469	0.8047099113464355
1.0	51830000.0	51840000.0	0.0	1.5659053325653076	0.929165244102478
1.0	51870000.0	51880000.0	2.0	1.3919190168380737	0.7647592425346375
1.0	51930000.0	51940000.0	0.0	1.3671363592147827	0.7405952215194702
1.0	52160000.0	52170000.0	0.0	1.3293583393096924	0.7061862349510193
1.0	52180000.0	52190000.0	4.0	1.2292640209197998	0.6227797269821167
1.0	52240000.0	52250000.0	0.0	1.2669055461883545	0.6458226442337036
1.0	52330000.0	52340000.0	0.0	1.2964614629745483	0.6767749190330505
1.0	52370000.0	52380000.0	1.0	1.8725955486297607	1.1497660875320435
1.0	52430000.0	52440000.0	1.0	1.565646767616272	0.9123390316963196
1.0	52480000.0	52490000.0	1.0	1.5269832611083984	0.8889807462692261
1.0	52530000.0	52540000.0	1.0	1.441041350364685	0.8145864605903625
1.0	52590000.0	52600000.0	3.0	1.6896892786026	1.0281931161880493
1.0	52650000.0	52660000.0	2.0	1.6001182794570923	0.9588338136672974
1.0	52740000.0	52750000.0	1.0	1.236533761024475	0.6235969662666321
1.0	52750000.0	52760000.0	2.0	1.2991602420806885	0.6762016415596008
1.0	52810000.0	52820000.0	1.0	1.3590154647827148	0.730793833732605
1.0	52850000.0	52860000.0	2.0	1.2741185426712036	0.6543323397636414
1.0	52880000.0	52890000.0	1.0	1.1868232488632202	0.5820624232292175
1.0	53030000.0	53040000.0	5.0	1.8356504440307617	1.1352813243865967
1.0	53090000.0	53100000.0	2.0	1.9680583477020264	1.2309900522232056
1.0	53140000.0	53150000.0	0.0	1.7119483947753906	1.058701515197754
1.0	53160000.0	53170000.0	3.0	1.4711759090423584	0.8925265073776245
1.0	53190000.0	53200000.0	0.0	1.6280009746551514	1.0324655771255493
1.0	53260000.0	53270000.0	0.0	1.379360318183899	0.7499408721923828
1.0	53360000.0	53370000.0	2.0	1.4792165756225586	0.8368555307388306
1.0	53450000.0	53460000.0	2.0	1.2636082172393799	0.6425092220306396
1.0	53460000.0	53470000.0	0.0	1.459816336631775	0.8233346939086914
1.0	53540000.0	53550000.0	4.0	2.051603317260742	1.2726469039916992
1.0	53570000.0	53580000.0	2.0	1.9082915782928467	1.1792389154434204
1.0	53610000.0	53620000.0	5.0	1.7933495044708252	1.10691499710083
1.0	53630000.0	53640000.0	0.0	1.9321190118789673	1.202269196510315
1.0	53640000.0	53650000.0	3.0	1.8027395009994507	1.113800048828125
1.0	53650000.0	53660000.0	3.0	1.8558862209320068	1.1503689289093018
1.0	53680000.0	53690000.0	0.0	1.2357943058013916	0.6735953688621521
1.0	53750000.0	53760000.0	1.0	1.742497205734253	1.0583245754241943
1.0	53760000.0	53770000.0	1.0	1.7221653461456299	1.0400056838989258
1.0	53820000.0	53830000.0	3.0	1.9759525060653687	1.2315967082977295
1.0	53830000.0	53840000.0	1.0	2.469604253768921	1.4830325841903687
1.0	53870000.0	53880000.0	4.0	2.04077410697937	1.2721645832061768
1.0	53930000.0	53940000.0	4.0	2.4603190422058105	1.491932988166809
1.0	53980000.0	53990000.0	3.0	2.4010541439056396	1.4539010524749756
1.0	54140000.0	54150000.0	2.0	2.746258497238159	1.621726393699646
1.0	54210000.0	54220000.0	3.0	2.053443431854248	1.2644997835159302
1.0	54270000.0	54280000.0	4.0	1.4962806701660156	0.865693211555481
1.0	54280000.0	54290000.0	1.0	1.4393184185028076	0.8171323537826538
1.0	54310000.0	54320000.0	0.0	1.5743299722671509	0.9300398826599121
1.0	54330000.0	54340000.0	1.0	1.417644739151001	0.7897670865058899
1.0	54380000.0	54390000.0	1.0	1.3686115741729736	0.7399184107780457
1.0	54550000.0	54560000.0	0.0	1.3816877603530884	0.7563053965568542
1.0	54570000.0	54580000.0	1.0	1.730229139328003	1.0549405813217163
1.0	54580000.0	54590000.0	3.0	1.8799149990081787	1.1574490070343018
1.0	54630000.0	54640000.0	0.0	1.7720067501068115	1.084522008895874
1.0	54650000.0	54660000.0	2.0	1.5642750263214111	0.9144936800003052
1.0	54690000.0	54700000.0	1.0	1.5815231800079346	0.9244405031204224
1.0	54710000.0	54720000.0	3.0	1.7305400371551514	1.0439836978912354
1.0	54750000.0	54760000.0	0.0	1.758699655532837	1.0665173530578613
1.0	54780000.0	54790000.0	2.0	1.7366836071014404	1.0528385639190674
1.0	54800000.0	54810000.0	1.0	1.8896620273590088	1.1716392040252686
1.0	54850000.0	54860000.0	1.0	1.7934253215789795	1.102111577987671
1.0	54990000.0	55000000.0	1.0	2.061549425125122	1.274160385131836
1.0	55000000.0	55010000.0	2.0	2.0474636554718018	1.274914026260376
1.0	55020000.0	55030000.0	0.0	1.801297903060913	1.119024634361267
1.0	55100000.0	55110000.0	1.0	1.7810090780258179	1.0907902717590332
1.0	55110000.0	55120000.0	2.0	1.752962350845337	1.0747263431549072
1.0	55130000.0	55140000.0	1.0	1.9641367197036743	1.2207317352294922
1.0	55330000.0	55340000.0	1.0	1.8388996124267578	1.136640191078186
1.0	55400000.0	55410000.0	3.0	1.9507478475570679	1.2179628610610962
1.0	55410000.0	55420000.0	1.0	2.017738103866577	1.2577762603759766
1.0	55470000.0	55480000.0	4.0	2.6026930809020996	1.5694587230682373
1.0	55480000.0	55490000.0	1.0	2.19557785987854	1.352911114692688
1.0	55500000.0	55510000.0	3.0	2.1459038257598877	1.3283618688583374
1.0	55530000.0	55540000.0	1.0	1.886364221572876	1.1816959381103516
1.0	55560000.0	55570000.0	3.0	1.560599684715271	0.9308144450187683
1.0	55670000.0	55680000.0	1.0	1.4826524257659912	0.8628290891647339
1.0	55740000.0	55750000.0	1.0	1.713667631149292	1.040159821510315
1.0	55750000.0	55760000.0	1.0	2.016868829727173	1.243675947189331
1.0	55780000.0	55790000.0	1.0	2.303323268890381	1.3999106884002686
1.0	55790000.0	55800000.0	2.0	2.4493441581726074	1.510404348373413
1.0	55860000.0	55870000.0	3.0	2.5403504371643066	1.5587551593780518
1.0	55930000.0	55940000.0	0.0	2.5669541358947754	1.572709321975708
1.0	55960000.0	55970000.0	2.0	2.0838539600372314	1.283421516418457
1.0	55990000.0	56000000.0	1.0	2.242612838745117	1.4029591083526611
1.0	56020000.0	56030000.0	0.0	1.9471337795257568	1.1900004148483276
1.0	56070000.0	56080000.0	1.0	2.364764451980591	1.472027063369751
1.0	56280000.0	56290000.0	4.0	1.8795875310897827	1.1693083047866821
1.0	56320000.0	56330000.0	3.0	2.118595600128174	1.331249475479126
1.0	56360000.0	56370000.0	0.0	2.157386064529419	1.355102777481079
1.0	56390000.0	56400000.0	3.0	2.0743932723999023	1.3032068014144897
1.0	56440000.0	56450000.0	3.0	1.9336057901382446	1.2118695974349976
1.0	56510000.0	56520000.0	3.0	1.8331820964813232	1.1372334957122803
1.0	56620000.0	56630000.0	1.0	1.929600477218628	1.2067756652832031
1.0	56740000.0	56750000.0	2.0	1.4240423440933228	0.7886099815368652
1.0	56770000.0	56780000.0	1.0	1.6177051067352295	0.9508692622184753
1.0	56840000.0	56850000.0	2.0	1.6364154815673828	0.9806448817253113
1.0	56880000.0	56890000.0	2.0	1.6905145645141602	1.0324691534042358
1.0	56910000.0	56920000.0	4.0	1.7575418949127197	1.0790777206420898
1.0	56960000.0	56970000.0	0.0	1.707331657409668	1.040138840675354
1.0	57060000.0	57070000.0	2.0	1.5730860233306885	0.9295672178268433
1.0	57090000.0	57100000.0	2.0	1.4557217359542847	0.8254469633102417
1.0	57110000.0	57120000.0	0.0	1.4436986446380615	0.8497562408447266
1.0	57150000.0	57160000.0	1.0	1.442699670791626	0.8126587867736816
1.0	57180000.0	57190000.0	1.0	1.437533974647522	0.8138262629508972
1.0	57200000.0	57210000.0	3.0	1.5527665615081787	0.8965490460395813
1.0	57230000.0	57240000.0	0.0	1.5941388607025146	0.934188723564148
1.0	57340000.0	57350000.0	1.0	1.8341712951660156	1.1096465587615967
1.0	57400000.0	57410000.0	1.0	1.9881718158721924	1.2323718070983887
1.0	57460000.0	57470000.0	2.0	1.6899566650390625	1.0179764032363892
1.0	57490000.0	57500000.0	1.0	1.7415707111358643	1.0692445039749146
1.0	57560000.0	57570000.0	1.0	1.7562999725341797	1.0536175966262817
1.0	57580000.0	57590000.0	2.0	1.6884448528289795	1.0095107555389404
1.0	57600000.0	57610000.0	2.0	1.7625007629394531	1.0651352405548096
1.0	57610000.0	57620000.0	5.0	1.6536105871200562	0.9985432624816895
1.0	57710000.0	57720000.0	2.0	1.7270851135253906	1.0482150316238403
1.0	57740000.0	57750000.0	1.0	1.8112423419952393	1.099222183227539
1.0	57880000.0	57890000.0	1.0	2.035076379776001	1.2465194463729858
1.0	57900000.0	57910000.0	0.0	2.3619441986083984	1.4714735746383667
1.0	57910000.0	57920000.0	0.0	2.341920852661133	1.4614262580871582
1.0	58040000.0	58050000.0	2.0	2.379331588745117	1.4803996086120605
1.0	58130000.0	58140000.0	1.0	1.9133081436157227	1.1970345973968506
1.0	58140000.0	58150000.0	3.0	1.8645843267440796	1.159756064414978
1.0	58210000.0	58220000.0	1.0	1.830091118812561	1.123623013496399
1.0	58220000.0	58230000.0	0.0	1.9392225742340088	1.213292121887207
1.0	58260000.0	58270000.0	2.0	1.7069650888442993	1.0376920700073242
1.0	58280000.0	58290000.0	0.0	1.8302710056304932	1.1335465908050537
1.0	58350000.0	58360000.0	2.0	1.749371886253357	1.0584503412246704
1.0	58400000.0	58410000.0	4.0	1.874082326889038	1.163730263710022
1.0	58430000.0	58440000.0	1.0	1.8802478313446045	1.170828938484192
1.0	58490000.0	58500000.0	2.0	1.6496353149414062	1.0186901092529297
1.0	58500000.0	58510000.0	1.0	2.117008686065674	1.3292248249053955
1.0	58510000.0	58520000.0	2.0	1.7918806076049805	1.1083985567092896
1.0	58550000.0	58560000.0	2.0	1.951613187789917	1.1984798908233643
1.0	58570000.0	58580000.0	3.0	1.9809459447860718	1.240823745727539
1.0	58620000.0	58630000.0	4.0	1.7718759775161743	1.0906965732574463
1.0	58640000.0	58650000.0	1.0	1.7011568546295166	1.0361006259918213
1.0	58770000.0	58780000.0	1.0	1.5756466388702393	0.9363752603530884
1.0	58890000.0	58900000.0	2.0	1.5233707427978516	0.8837111592292786
1.0	58920000.0	58930000.0	0.0	1.586747646331787	0.936221718788147
1.0	59100000.0	59110000.0	1.0	1.939375638961792	1.1829274892807007
1.0	59170000.0	59180000.0	3.0	1.7448469400405884	1.0924018621444702
1.0	59190000.0	59200000.0	3.0	1.7628072500228882	1.1028095483779907
1.0	59280000.0	59290000.0	4.0	1.7470566034317017	1.102006196975708
1.0	59320000.0	59330000.0	1.0	1.63480544090271	0.9844807386398315
1.0	59330000.0	59340000.0	2.0	1.625316858291626	0.9906217455863953
1.0	59430000.0	59440000.0	3.0	1.7915866374969482	1.1045286655426025
1.0	59450000.0	59460000.0	2.0	1.8777120113372803	1.1479811668395996
1.0	59490000.0	59500000.0	1.0	1.955507516860962	1.196410894393921
1.0	59530000.0	59540000.0	1.0	1.663692831993103	1.0162577629089355
1.0	59630000.0	59640000.0	1.0	1.4808136224746704	0.8654485940933228
1.0	59760000.0	59770000.0	2.0	1.6595529317855835	1.044259786605835
1.0	59820000.0	59830000.0	1.0	1.6366291046142578	0.9880739450454712
1.0	59850000.0	59860000.0	2.0	1.5755064487457275	0.9442685842514038
1.0	59860000.0	59870000.0	3.0	1.5991966724395752	0.95451420545578
1.0	59870000.0	59880000.0	0.0	1.6430995464324951	0.9922703504562378
1.0	60070000.0	60080000.0	0.0	1.527357816696167	0.8857415914535522
1.0	60160000.0	60170000.0	3.0	1.4312553405761719	0.7989211678504944
1.0	60210000.0	60220000.0	2.0	1.481234073638916	0.8530687093734741
1.0	60300000.0	60310000.0	1.0	1.569511890411377	0.9396771192550659
1.0	60350000.0	60360000.0	2.0	1.7926527261734009	1.0811963081359863
1.0	60360000.0	60370000.0	6.0	1.5129954814910889	0.8792350888252258
1.0	60380000.0	60390000.0	2.0	1.5722137689590454	0.9312924146652222
1.0	60440000.0	60450000.0	0.0	1.7200005054473877	1.060996413230896
1.0	60530000.0	60540000.0	0.0	1.7156219482421875	1.023998498916626
1.0	60560000.0	60570000.0	4.0	1.710444688796997	1.044229507446289
1.0	60590000.0	60600000.0	2.0	1.5229231119155884	0.9032397270202637
1.0	60610000.0	60620000.0	2.0	1.6526603698730469	1.0102087259292603
1.0	60630000.0	60640000.0	1.0	1.8451725244522095	1.148334264755249
1.0	60700000.0	60710000.0	2.0	1.6343717575073242	0.9817072153091431
1.0	60720000.0	60730000.0	0.0	1.8865352869033813	1.1778804063796997
1.0	60740000.0	60750000.0	2.0	1.4961656332015991	0.9036107063293457
1.0	60970000.0	60980000.0	1.0	1.3409790992736816	0.7396225929260254
1.0	61050000.0	61060000.0	1.0	1.461829662322998	0.8392376899719238
1.0	61070000.0	61080000.0	1.0	1.5256685018539429	0.8905871510505676
1.0	61090000.0	61100000.0	2.0	1.6732317209243774	1.0154778957366943
1.0	61110000.0	61120000.0	1.0	1.5283607244491577	0.9052015542984009
1.0	61130000.0	61140000.0	2.0	1.8609917163848877	1.1379272937774658
1.0	61310000.0	61320000.0	1.0	1.5356578826904297	0.9065716862678528
1.0	61330000.0	61340000.0	1.0	1.5589706897735596	0.9132081866264343
1.0	61550000.0	61560000.0	4.0	1.3315563201904297	0.7088466882705688
1.0	61650000.0	61660000.0	1.0	1.4753344058990479	0.8426374197006226
1.0	61660000.0	61670000.0	0.0	1.3966621160507202	0.7683805227279663
1.0	61730000.0	61740000.0	1.0	1.622532844543457	0.9800698161125183
1.0	61740000.0	61750000.0	1.0	1.5806585550308228	0.9428884387016296
1.0	61760000.0	61770000.0	2.0	1.5562506914138794	0.9211723208427429
1.0	61770000.0	61780000.0	4.0	1.5882127285003662	0.9461575746536255
1.0	61780000.0	61790000.0	4.0	1.5758492946624756	0.9340943098068237
1.0	61820000.0	61830000.0	0.0	1.5558512210845947	0.9225476980209351
1.0	61860000.0	61870000.0	1.0	1.5368773937225342	0.9024611711502075
1.0	61900000.0	61910000.0	0.0	1.3961505889892578	0.7656201124191284
1.0	61930000.0	61940000.0	2.0	1.523682713508606	0.8896031379699707
1.0	61970000.0	61980000.0	2.0	1.597319483757019	0.9393776655197144
1.0	61980000.0	61990000.0	1.0	1.497100591659546	0.8576931953430176
1.0	62000000.0	62010000.0	0.0	1.5973056554794312	0.9507068395614624
1.0	62040000.0	62050000.0	0.0	1.697069525718689	1.0354715585708618
1.0	62050000.0	62060000.0	2.0	1.7329715490341187	1.0505802631378174
1.0	62100000.0	62110000.0	3.0	1.5490834712982178	0.904342532157898
1.0	62130000.0	62140000.0	5.0	1.4555844068527222	0.8166261911392212
1.0	62150000.0	62160000.0	1.0	1.3834694623947144	0.7529668807983398
1.0	62230000.0	62240000.0	0.0	1.4011828899383545	0.7695440649986267
1.0	62240000.0	62250000.0	0.0	1.3812179565429688	0.7516015768051147
1.0	62300000.0	62310000.0	2.0	1.3007357120513916	0.6790844798088074
1.0	62320000.0	62330000.0	1.0	1.5008471012115479	0.8564338684082031
1.0	62340000.0	62350000.0	0.0	1.4632582664489746	0.8257488012313843
1.0	62350000.0	62360000.0	0.0	1.5685869455337524	0.9218975901603699
1.0	62400000.0	62410000.0	3.0	1.705579161643982	1.0465060472488403
1.0	62440000.0	62450000.0	2.0	1.7930190563201904	1.108656406402588
1.0	62450000.0	62460000.0	3.0	1.6972029209136963	1.0383660793304443
1.0	62510000.0	62520000.0	3.0	1.7816165685653687	1.1019620895385742
1.0	62670000.0	62680000.0	2.0	2.414531946182251	1.4901049137115479
1.0	62690000.0	62700000.0	2.0	2.451291799545288	1.5048540830612183
1.0	62790000.0	62800000.0	1.0	2.1022233963012695	1.3115476369857788
1.0	62810000.0	62820000.0	0.0	1.8549859523773193	1.13972806930542
1.0	62850000.0	62860000.0	0.0	1.8448442220687866	1.1337924003601074
1.0	62870000.0	62880000.0	4.0	1.8017113208770752	1.1009550094604492
1.0	62910000.0	62920000.0	1.0	1.3146989345550537	0.6906853914260864
1.0	62920000.0	62930000.0	2.0	1.332773208618164	0.7068653702735901
1.0	63100000.0	63110000.0	1.0	1.5051828622817993	0.876154899597168
1.0	63120000.0	63130000.0	3.0	1.394223690032959	0.7686519622802734
1.0	63210000.0	63220000.0	1.0	1.7601890563964844	1.0978680849075317
1.0	63290000.0	63300000.0	1.0	1.4532768726348877	0.8257269859313965
1.0	63400000.0	63410000.0	0.0	1.7791162729263306	1.072279453277588
1.0	63470000.0	63480000.0	2.0	1.571246862411499	0.9321926832199097
1.0	63570000.0	63580000.0	2.0	1.4243199825286865	0.7895535826683044
1.0	63610000.0	63620000.0	1.0	1.6999791860580444	1.0110079050064087
1.0	63630000.0	63640000.0	0.0	1.7037467956542969	1.0326650142669678
1.0	63700000.0	63710000.0	0.0	1.6495672464370728	1.025438666343689
1.0	63710000.0	63720000.0	2.0	1.790902853012085	1.1020076274871826
1.0	63740000.0	63750000.0	0.0	1.8529231548309326	1.1246318817138672
1.0	63790000.0	63800000.0	1.0	1.9024419784545898	1.1773450374603271
1.0	63820000.0	63830000.0	2.0	1.7779409885406494	1.0898884534835815
1.0	63840000.0	63850000.0	1.0	1.4199143648147583	0.790520191192627
1.0	63910000.0	63920000.0	0.0	1.2395883798599243	0.6196019053459167
1.0	63940000.0	63950000.0	1.0	1.2331373691558838	0.6212014555931091
1.0	64000000.0	64010000.0	1.0	1.121227502822876	0.5194419026374817
1.0	64110000.0	64120000.0	4.0	1.3688509464263916	0.7403972148895264
1.0	64250000.0	64260000.0	3.0	1.758249282836914	1.0722923278808594
1.0	64270000.0	64280000.0	2.0	1.629778265953064	0.9745893478393555
1.0	64290000.0	64300000.0	1.0	1.5554050207138062	0.9096828699111938
1.0	64370000.0	64380000.0	2.0	1.6074984073638916	0.9463895559310913
1.0	64380000.0	64390000.0	1.0	1.5071961879730225	0.8641288876533508
1.0	64400000.0	64410000.0	1.0	1.452394723892212	0.821158766746521
1.0	64420000.0	64430000.0	2.0	1.5748196840286255	0.921688437461853
1.0	64510000.0	64520000.0	1.0	1.585508108139038	0.9436872601509094
1.0	64570000.0	64580000.0	1.0	1.6150949001312256	0.9757633209228516
1.0	64580000.0	64590000.0	1.0	1.58583664894104	0.9264119863510132
1.0	64650000.0	64660000.0	1.0	1.7119972705841064	1.0233876705169678
1.0	64670000.0	64680000.0	1.0	1.640679955482483	0.9865759015083313
1.0	64680000.0	64690000.0	3.0	1.6239646673202515	0.9721587300300598
1.0	64690000.0	64700000.0	3.0	1.5600475072860718	0.9061773419380188
1.0	64820000.0	64830000.0	1.0	1.6664994955062866	1.008297085762024
1.0	64900000.0	64910000.0	2.0	1.5248321294784546	0.8827678561210632
1.0	64910000.0	64920000.0	0.0	1.7152960300445557	1.0271292924880981
1.0	64920000.0	64930000.0	1.0	1.6022189855575562	0.9373599886894226
1.0	64960000.0	64970000.0	1.0	1.4837151765823364	0.842354416847229
1.0	65020000.0	65030000.0	3.0	1.4528656005859375	0.8177026510238647
1.0	65110000.0	65120000.0	1.0	1.6557257175445557	1.0055879354476929
1.0	65160000.0	65170000.0	1.0	1.745770812034607	1.0722379684448242
1.0	65190000.0	65200000.0	2.0	1.7711608409881592	1.080397367477417
1.0	65240000.0	65250000.0	1.0	1.4848285913467407	0.8579244613647461
1.0	65330000.0	65340000.0	2.0	1.5042810440063477	0.8612964749336243
1.0	65340000.0	65350000.0	3.0	1.4637006521224976	0.8267593383789062
1.0	65420000.0	65430000.0	2.0	1.415112853050232	0.7828967571258545
1.0	65490000.0	65500000.0	3.0	1.47991144657135	0.843019962310791
1.0	65500000.0	65510000.0	2.0	1.5027496814727783	0.8675538301467896
1.0	65630000.0	65640000.0	1.0	1.4338629245758057	0.8010527491569519
1.0	65640000.0	65650000.0	1.0	1.4814612865447998	0.8419402241706848
1.0	65670000.0	65680000.0	2.0	1.4625167846679688	0.8265261650085449
1.0	65730000.0	65740000.0	1.0	1.5745989084243774	0.9191113710403442
1.0	65790000.0	65800000.0	1.0	1.6431419849395752	0.9788548350334167
1.0	65800000.0	65810000.0	1.0	1.6368138790130615	0.9717922210693359
1.0	65970000.0	65980000.0	1.0	1.3755300045013428	0.7648866772651672
1.0	65990000.0	66000000.0	1.0	1.6449493169784546	0.9860318303108215
1.0	66030000.0	66040000.0	5.0	1.5004152059555054	0.8743308782577515
1.0	66050000.0	66060000.0	1.0	1.4946480989456177	0.8856517672538757
1.0	66060000.0	66070000.0	2.0	1.4891108274459839	0.8671815991401672
1.0	66090000.0	66100000.0	1.0	1.4528230428695679	0.8303576707839966
1.0	66140000.0	66150000.0	4.0	1.4246244430541992	0.7983289957046509
1.0	66150000.0	66160000.0	0.0	1.7399276494979858	1.0659105777740479
1.0	66160000.0	66170000.0	2.0	1.7201480865478516	1.0312596559524536
1.0	66210000.0	66220000.0	3.0	1.6651884317398071	1.0047571659088135
1.0	66370000.0	66380000.0	0.0	1.3922417163848877	0.7640088200569153
1.0	66390000.0	66400000.0	1.0	1.6266899108886719	0.9730463027954102
1.0	66430000.0	66440000.0	0.0	1.4002268314361572	0.7721624374389648
1.0	66520000.0	66530000.0	1.0	1.546826958656311	0.9081147909164429
1.0	66540000.0	66550000.0	3.0	1.6152770519256592	0.9688844680786133
1.0	66600000.0	66610000.0	0.0	1.6035693883895874	0.9588635563850403
1.0	66750000.0	66760000.0	2.0	1.385962963104248	0.7551707029342651
1.0	66810000.0	66820000.0	2.0	1.3901777267456055	0.7587680816650391
1.0	66870000.0	66880000.0	3.0	1.4906644821166992	0.8707113265991211
1.0	66910000.0	66920000.0	1.0	1.5588868856430054	0.9258435964584351
1.0	66920000.0	66930000.0	3.0	1.7655149698257446	1.0884208679199219
1.0	67030000.0	67040000.0	1.0	1.7432231903076172	1.0700514316558838
1.0	67170000.0	67180000.0	0.0	1.6376378536224365	1.002893090248108
1.0	67200000.0	67210000.0	3.0	1.6260112524032593	0.9895623922348022
1.0	67210000.0	67220000.0	3.0	1.6033363342285156	0.9781634211540222
1.0	67240000.0	67250000.0	2.0	1.6085007190704346	0.9906915426254272
1.0	67320000.0	67330000.0	2.0	1.4400488138198853	0.8260563015937805
1.0	67350000.0	67360000.0	1.0	1.4993650913238525	0.8723940849304199
1.0	67450000.0	67460000.0	1.0	1.200119972229004	0.5948227643966675
1.0	67570000.0	67580000.0	0.0	1.6279325485229492	0.956364631652832
1.0	67730000.0	67740000.0	1.0	2.19337797164917	1.371995210647583
1.0	67750000.0	67760000.0	2.0	2.2823519706726074	1.4231656789779663
1.0	67900000.0	67910000.0	3.0	1.9128917455673218	1.183471918106079
1.0	67910000.0	67920000.0	2.0	2.0224437713623047	1.236901879310608
1.0	67920000.0	67930000.0	4.0	1.8800897598266602	1.1791778802871704
1.0	67970000.0	67980000.0	4.0	2.0300211906433105	1.2695544958114624
1.0	67980000.0	67990000.0	4.0	2.0609278678894043	1.2962292432785034
1.0	68050000.0	68060000.0	0.0	1.8951984643936157	1.1858875751495361
1.0	68180000.0	68190000.0	3.0	1.7323890924453735	1.0570776462554932
1.0	68200000.0	68210000.0	1.0	1.6251739263534546	0.9721969366073608
1.0	68210000.0	68220000.0	1.0	1.6358245611190796	0.9875379800796509
1.0	68240000.0	68250000.0	1.0	1.6828101873397827	1.024715542793274
1.0	68250000.0	68260000.0	3.0	1.6336551904678345	0.9920238256454468
1.0	68330000.0	68340000.0	2.0	2.0271060466766357	1.2734825611114502
1.0	68390000.0	68400000.0	2.0	2.0174074172973633	1.2665425539016724
1.0	68490000.0	68500000.0	2.0	1.7894401550292969	1.1076328754425049
1.0	68500000.0	68510000.0	1.0	1.9507646560668945	1.2216227054595947
1.0	68690000.0	68700000.0	1.0	1.5558236837387085	1.000813603401184
1.0	68740000.0	68750000.0	2.0	1.9950097799301147	1.2525701522827148
1.0	68750000.0	68760000.0	1.0	1.8998138904571533	1.186683177947998
1.0	68770000.0	68780000.0	2.0	1.9291355609893799	1.1993093490600586
1.0	68780000.0	68790000.0	2.0	1.7844572067260742	1.0816388130187988
1.0	68830000.0	68840000.0	2.0	1.634555459022522	0.9697035551071167
1.0	68950000.0	68960000.0	0.0	1.6639381647109985	1.0312120914459229
1.0	69030000.0	69040000.0	3.0	1.9432592391967773	1.2173612117767334
1.0	69160000.0	69170000.0	2.0	2.6142616271972656	1.5917418003082275
1.0	69190000.0	69200000.0	2.0	2.492738723754883	1.535963773727417
1.0	69240000.0	69250000.0	2.0	2.976677179336548	1.7281029224395752
1.0	69270000.0	69280000.0	4.0	2.8287816047668457	1.6778953075408936
1.0	69320000.0	69330000.0	4.0	3.197889804840088	1.7987403869628906
1.0	69370000.0	69380000.0	2.0	2.9225082397460938	1.7099840641021729
1.0	69390000.0	69400000.0	0.0	1.8388807773590088	1.1282086372375488
1.0	69420000.0	69430000.0	3.0	2.402305841445923	1.4924670457839966
1.0	69540000.0	69550000.0	1.0	2.4239439964294434	1.5027164220809937
1.0	69590000.0	69600000.0	4.0	2.063499689102173	1.297267198562622
1.0	69620000.0	69630000.0	4.0	2.544182062149048	1.554443359375
1.0	69660000.0	69670000.0	1.0	2.642274856567383	1.6025187969207764
1.0	69670000.0	69680000.0	2.0	2.4743056297302246	1.5266218185424805
1.0	69690000.0	69700000.0	2.0	2.326176166534424	1.452138066291809
1.0	69780000.0	69790000.0	3.0	2.7490594387054443	1.6512409448623657
1.0	69800000.0	69810000.0	2.0	2.6791977882385254	1.6190564632415771
1.0	69820000.0	69830000.0	3.0	2.6528756618499756	1.6078764200210571
1.0	69980000.0	69990000.0	1.0	3.0149459838867188	1.7418333292007446
1.0	70030000.0	70040000.0	2.0	2.2918190956115723	1.4263529777526855
1.0	70210000.0	70220000.0	1.0	1.8279834985733032	1.1333229541778564
1.0	70220000.0	70230000.0	6.0	1.8093252182006836	1.1225450038909912
1.0	70240000.0	70250000.0	2.0	1.7940242290496826	1.0842199325561523
1.0	70260000.0	70270000.0	2.0	1.7438106536865234	1.0733354091644287
1.0	70270000.0	70280000.0	1.0	1.707373857498169	1.0451794862747192
1.0	70310000.0	70320000.0	0.0	1.6723144054412842	1.0074479579925537
1.0	70320000.0	70330000.0	1.0	1.563347578048706	0.9315990209579468
1.0	70390000.0	70400000.0	2.0	1.5258132219314575	0.8923918604850769
1.0	70420000.0	70430000.0	3.0	1.7306302785873413	1.0605310201644897
1.0	70450000.0	70460000.0	1.0	1.6537859439849854	0.9910885691642761
1.0	70480000.0	70490000.0	2.0	1.591542363166809	0.929434597492218
1.0	70500000.0	70510000.0	2.0	1.70321524143219	1.0569359064102173
1.0	70510000.0	70520000.0	0.0	1.8036940097808838	1.1163418292999268
1.0	70610000.0	70620000.0	1.0	1.4112950563430786	0.7884968519210815
1.0	70620000.0	70630000.0	3.0	1.3947808742523193	0.7703372240066528
1.0	70630000.0	70640000.0	0.0	1.4355061054229736	0.8107537031173706
1.0	70670000.0	70680000.0	1.0	1.885472059249878	1.9837993383407593
1.0	70750000.0	70760000.0	3.0	1.3626552820205688	0.7347173690795898
1.0	70910000.0	70920000.0	2.0	1.7250220775604248	1.0617897510528564
1.0	71090000.0	71100000.0	2.0	2.733395576477051	1.639833688735962
1.0	71130000.0	71140000.0	2.0	2.778743028640747	1.6584819555282593
1.0	71150000.0	71160000.0	1.0	2.8638665676116943	1.6932289600372314
1.0	71200000.0	71210000.0	2.0	2.7399113178253174	1.64325749874115
1.0	71290000.0	71300000.0	1.0	3.7601959705352783	1.9084962606430054
1.0	71470000.0	71480000.0	2.0	2.816990852355957	1.6708225011825562
1.0	71570000.0	71580000.0	2.0	1.7912288904190063	1.0977704524993896
1.0	71600000.0	71610000.0	4.0	2.0657222270965576	1.298051118850708
1.0	71710000.0	71720000.0	5.0	2.2498066425323486	1.4085619449615479
1.0	71750000.0	71760000.0	4.0	2.51078462600708	1.5449148416519165
1.0	71800000.0	71810000.0	0.0	2.8189303874969482	1.677221655845642
1.0	71810000.0	71820000.0	4.0	2.289346218109131	1.4303758144378662
1.0	71850000.0	71860000.0	3.0	2.3592300415039062	1.468824028968811
1.0	71890000.0	71900000.0	3.0	1.6282074451446533	0.9753701090812683
1.0	72010000.0	72020000.0	0.0	1.6000792980194092	0.9566251039505005
1.0	72050000.0	72060000.0	0.0	1.7484767436981201	1.0767349004745483
1.0	72110000.0	72120000.0	2.0	1.913043737411499	1.1992400884628296
1.0	72140000.0	72150000.0	1.0	2.1292998790740967	1.3373260498046875
1.0	72190000.0	72200000.0	3.0	2.1986069679260254	1.3795980215072632
1.0	72240000.0	72250000.0	1.0	2.224266767501831	1.394574761390686
1.0	72290000.0	72300000.0	2.0	1.8436962366104126	1.123618483543396
1.0	72300000.0	72310000.0	1.0	1.9654226303100586	1.2321261167526245
1.0	72330000.0	72340000.0	3.0	1.7499068975448608	1.078031301498413
1.0	72340000.0	72350000.0	4.0	1.6000677347183228	0.9561373591423035
1.0	72360000.0	72370000.0	2.0	1.7916781902313232	1.1098220348358154
1.0	72390000.0	72400000.0	1.0	1.876681923866272	1.171242356300354
1.0	72620000.0	72630000.0	2.0	1.731127142906189	1.0631557703018188
1.0	72680000.0	72690000.0	2.0	1.6472667455673218	0.9935104250907898
1.0	72690000.0	72700000.0	1.0	1.6540390253067017	1.0026365518569946
1.0	72940000.0	72950000.0	5.0	2.7628376483917236	1.6523945331573486
1.0	72960000.0	72970000.0	3.0	2.670348644256592	1.6129424571990967
1.0	72980000.0	72990000.0	2.0	2.524935722351074	1.5489838123321533
1.0	73020000.0	73030000.0	4.0	2.382974624633789	1.4792007207870483
1.0	73040000.0	73050000.0	6.0	2.531630277633667	1.5504084825515747
1.0	73070000.0	73080000.0	0.0	2.6372039318084717	1.5959018468856812
1.0	73150000.0	73160000.0	1.0	2.977811336517334	1.7307831048965454
1.0	73210000.0	73220000.0	2.0	3.087177276611328	1.7631328105926514
1.0	73240000.0	73250000.0	5.0	2.937065362930298	1.715505838394165
1.0	73280000.0	73290000.0	1.0	3.3584625720977783	1.8331413269042969
1.0	73390000.0	73400000.0	2.0	2.914793014526367	1.707021951675415
1.0	73400000.0	73410000.0	2.0	2.892721652984619	1.6980884075164795
1.0	73460000.0	73470000.0	2.0	2.9208109378814697	1.7068662643432617
1.0	73470000.0	73480000.0	1.0	2.93841552734375	1.7181984186172485
1.0	73590000.0	73600000.0	3.0	2.9913833141326904	1.7320038080215454
1.0	73690000.0	73700000.0	2.0	3.908127546310425	1.924951195716858
1.0	73710000.0	73720000.0	3.0	3.86506724357605	1.9210774898529053
1.0	73740000.0	73750000.0	7.0	3.832131862640381	1.9154115915298462
1.0	73830000.0	73840000.0	2.0	4.065501689910889	1.9380028247833252
1.0	73870000.0	73880000.0	6.0	3.5270702838897705	1.8694499731063843
1.0	73980000.0	73990000.0	3.0	3.3425910472869873	1.831494927406311
1.0	74000000.0	74010000.0	5.0	3.2029170989990234	1.7931188344955444
1.0	74010000.0	74020000.0	2.0	3.400320529937744	1.8430553674697876
1.0	74120000.0	74130000.0	4.0	2.8921618461608887	1.6978790760040283
1.0	74220000.0	74230000.0	1.0	2.35701584815979	1.4667524099349976
1.0	74440000.0	74450000.0	2.0	2.378321409225464	1.4809772968292236
1.0	74460000.0	74470000.0	2.0	2.1140177249908447	1.3290873765945435
1.0	74520000.0	74530000.0	3.0	2.3144707679748535	1.4429048299789429
1.0	74590000.0	74600000.0	3.0	2.3510212898254395	1.4608787298202515
1.0	74600000.0	74610000.0	2.0	2.2465500831604004	1.404597282409668
1.0	74630000.0	74640000.0	1.0	2.2418904304504395	1.4027467966079712
1.0	74670000.0	74680000.0	1.0	1.7095838785171509	1.065415620803833
1.0	74730000.0	74740000.0	1.0	1.675614595413208	1.0134836435317993
1.0	74750000.0	74760000.0	2.0	1.7698414325714111	1.0920746326446533
1.0	74760000.0	74770000.0	3.0	1.6104345321655273	0.9661428332328796
1.0	74850000.0	74860000.0	1.0	1.510854959487915	0.8620762825012207
1.0	74870000.0	74880000.0	1.0	1.695784568786621	1.0365437269210815
1.0	74970000.0	74980000.0	3.0	1.666669487953186	1.0113061666488647
1.0	75030000.0	75040000.0	0.0	2.138472080230713	1.3435864448547363
1.0	75110000.0	75120000.0	1.0	1.8418947458267212	1.144550085067749
1.0	75160000.0	75170000.0	1.0	1.6252739429473877	1.0089534521102905
1.0	75200000.0	75210000.0	1.0	1.6605421304702759	1.0088348388671875
1.0	75390000.0	75400000.0	3.0	3.447852611541748	1.8543087244033813
1.0	75400000.0	75410000.0	3.0	3.4641594886779785	1.8593413829803467
1.0	75480000.0	75490000.0	3.0	2.825774669647217	1.6745885610580444
1.0	75490000.0	75500000.0	3.0	2.8546481132507324	1.6859540939331055
1.0	75510000.0	75520000.0	2.0	2.915630340576172	1.7098029851913452
1.0	75550000.0	75560000.0	0.0	2.536389112472534	1.5554288625717163
1.0	75600000.0	75610000.0	3.0	2.0490810871124268	1.2766153812408447
1.0	75680000.0	75690000.0	3.0	1.9572340250015259	1.2273085117340088
1.0	75710000.0	75720000.0	3.0	1.8336225748062134	1.140311598777771
1.0	75740000.0	75750000.0	1.0	1.8244361877441406	1.1333924531936646
1.0	75860000.0	75870000.0	3.0	1.7812162637710571	1.096758484840393
1.0	75900000.0	75910000.0	6.0	1.7281229496002197	1.0605524778366089
1.0	75910000.0	75920000.0	2.0	2.2280852794647217	1.396014928817749
1.0	75920000.0	75930000.0	2.0	2.213362693786621	1.3886091709136963
1.0	75930000.0	75940000.0	0.0	2.3870418071746826	1.4816632270812988
1.0	76040000.0	76050000.0	2.0	2.286942958831787	1.4303644895553589
1.0	76050000.0	76060000.0	3.0	2.3331480026245117	1.455721139907837
1.0	76180000.0	76190000.0	1.0	1.6985021829605103	1.0467498302459717
1.0	76190000.0	76200000.0	0.0	1.6055126190185547	0.8116342425346375
1.0	76280000.0	76290000.0	0.0	1.529596209526062	0.9069280624389648
1.0	76360000.0	76370000.0	3.0	2.074214220046997	1.3044224977493286
1.0	76400000.0	76410000.0	0.0	2.585632801055908	1.5808689594268799
1.0	76440000.0	76450000.0	6.0	2.6338322162628174	1.602599859237671
1.0	76480000.0	76490000.0	5.0	2.507369041442871	1.5441783666610718
1.0	76690000.0	76700000.0	4.0	1.8151239156723022	1.1412527561187744
1.0	76840000.0	76850000.0	3.0	1.7808986902236938	1.0844357013702393
1.0	76860000.0	76870000.0	1.0	2.159602642059326	1.3559080362319946
1.0	76950000.0	76960000.0	2.0	1.579910159111023	0.9339863657951355
1.0	76960000.0	76970000.0	4.0	1.6376991271972656	0.994482696056366
1.0	77050000.0	77060000.0	4.0	1.931218147277832	1.2061879634857178
1.0	77100000.0	77110000.0	4.0	2.270179271697998	1.4180283546447754
1.0	77230000.0	77240000.0	5.0	1.7741819620132446	1.097961187362671
1.0	77240000.0	77250000.0	1.0	1.9489542245864868	1.195054054260254
1.0	77270000.0	77280000.0	3.0	1.9118884801864624	1.1960490942001343
1.0	77370000.0	77380000.0	2.0	1.5406655073165894	0.9055417776107788
1.0	77630000.0	77640000.0	0.0	1.5521970987319946	0.9239953756332397
1.0	77670000.0	77680000.0	2.0	1.575592279434204	0.9540426135063171
1.0	77760000.0	77770000.0	1.0	2.2275779247283936	1.3630657196044922
1.0	77810000.0	77820000.0	3.0	2.1704602241516113	1.3310846090316772
1.0	77870000.0	77880000.0	5.0	1.840449333190918	1.144845962524414
1.0	77910000.0	77920000.0	2.0	1.9950673580169678	1.2196927070617676
1.0	77920000.0	77930000.0	2.0	1.984820008277893	1.212446928024292
1.0	77930000.0	77940000.0	0.0	1.9037386178970337	1.1892871856689453
1.0	77940000.0	77950000.0	1.0	1.8792674541473389	1.1749905347824097
1.0	78000000.0	78010000.0	1.0	1.5229488611221313	0.8884140849113464
1.0	78020000.0	78030000.0	1.0	1.5872031450271606	0.9442559480667114
1.0	78140000.0	78150000.0	0.0	1.6337194442749023	0.8593023419380188
1.0	78200000.0	78210000.0	0.0	1.3322666883468628	0.7101062536239624
1.0	78210000.0	78220000.0	0.0	1.393066644668579	0.7645423412322998
1.0	78320000.0	78330000.0	0.0	1.426630973815918	0.7979167699813843
1.0	78340000.0	78350000.0	2.0	1.4300525188446045	0.7996123433113098
1.0	78350000.0	78360000.0	0.0	1.5542850494384766	0.9856182336807251
1.0	78360000.0	78370000.0	1.0	1.4364640712738037	0.8054019808769226
1.0	78500000.0	78510000.0	3.0	1.7893701791763306	1.1147562265396118
1.0	78720000.0	78730000.0	2.0	2.9384219646453857	1.7126057147979736
1.0	78730000.0	78740000.0	2.0	2.553112506866455	1.5633924007415771
1.0	78800000.0	78810000.0	0.0	2.768711566925049	1.6531718969345093
1.0	78860000.0	78870000.0	2.0	3.071676254272461	1.7582671642303467
1.0	78910000.0	78920000.0	3.0	2.804319381713867	1.6687771081924438
1.0	78930000.0	78940000.0	1.0	3.1577179431915283	1.7879762649536133
1.0	78980000.0	78990000.0	5.0	2.7956669330596924	1.6663469076156616
1.0	79010000.0	79020000.0	1.0	2.794621706008911	1.6676928997039795
1.0	79020000.0	79030000.0	3.0	2.0994536876678467	1.3170886039733887
1.0	79110000.0	79120000.0	0.0	1.7440249919891357	1.085787296295166
1.0	79130000.0	79140000.0	2.0	2.1124589443206787	1.3281385898590088
1.0	79140000.0	79150000.0	3.0	1.7906367778778076	1.0982521772384644
1.0	79160000.0	79170000.0	2.0	2.3639769554138184	1.4705736637115479
1.0	79190000.0	79200000.0	6.0	2.510524034500122	1.5445313453674316
1.0	79200000.0	79210000.0	2.0	2.7068474292755127	1.6314436197280884
1.0	79210000.0	79220000.0	4.0	2.4619088172912598	1.5202101469039917
1.0	79390000.0	79400000.0	0.0	2.9357380867004395	1.7161563634872437
1.0	79410000.0	79420000.0	2.0	2.913332939147949	1.7093108892440796
1.0	79420000.0	79430000.0	6.0	2.9893720149993896	1.731631875038147
1.0	79440000.0	79450000.0	1.0	3.243279218673706	1.8072401285171509
1.0	79490000.0	79500000.0	4.0	3.2831897735595703	1.8186275959014893
1.0	79530000.0	79540000.0	4.0	3.449300765991211	1.8556320667266846
1.0	79640000.0	79650000.0	4.0	3.2146804332733154	1.7992095947265625
1.0	79650000.0	79660000.0	1.0	3.103045701980591	1.7687307596206665
1.0	79800000.0	79810000.0	1.0	2.997666120529175	1.737038254737854
1.0	79810000.0	79820000.0	7.0	2.5726118087768555	1.5723724365234375
1.0	79830000.0	79840000.0	2.0	2.990448474884033	1.7352107763290405
1.0	79870000.0	79880000.0	4.0	2.9123599529266357	1.7084118127822876
1.0	79910000.0	79920000.0	0.0	3.033806085586548	1.7457624673843384
1.0	79940000.0	79950000.0	6.0	3.180234909057617	1.78988778591156
1.0	80010000.0	80020000.0	2.0	2.921886444091797	1.708285927772522
1.0	80040000.0	80050000.0	3.0	2.558505058288574	1.5651373863220215
1.0	80140000.0	80150000.0	3.0	2.221358060836792	1.391880989074707
1.0	80180000.0	80190000.0	3.0	1.9459775686264038	1.2171392440795898
1.0	80220000.0	80230000.0	1.0	1.999720573425293	1.2564750909805298
1.0	80230000.0	80240000.0	6.0	1.9019769430160522	1.189427375793457
1.0	80270000.0	80280000.0	3.0	2.1728267669677734	1.3637053966522217
1.0	80300000.0	80310000.0	2.0	1.9759849309921265	1.2400598526000977
1.0	80310000.0	80320000.0	2.0	2.0182442665100098	1.2660713195800781
1.0	80320000.0	80330000.0	1.0	2.4513916969299316	1.5135067701339722
1.0	80410000.0	80420000.0	5.0	1.9105956554412842	1.1949360370635986
1.0	80430000.0	80440000.0	1.0	2.067007303237915	1.2997329235076904
1.0	80440000.0	80450000.0	2.0	2.08207368850708	1.3083827495574951
1.0	80450000.0	80460000.0	0.0	2.052403211593628	1.2907928228378296
1.0	80490000.0	80500000.0	3.0	2.34265398979187	1.458017349243164
1.0	80500000.0	80510000.0	0.0	2.2284717559814453	1.397154688835144
1.0	80540000.0	80550000.0	2.0	2.350473403930664	1.4637176990509033
1.0	80570000.0	80580000.0	3.0	2.3694961071014404	1.4742977619171143
1.0	80580000.0	80590000.0	5.0	2.3523058891296387	1.4641226530075073
1.0	80640000.0	80650000.0	4.0	2.123380422592163	1.3343331813812256
1.0	80670000.0	80680000.0	1.0	2.352599859237671	1.4645066261291504
1.0	80710000.0	80720000.0	1.0	2.211247682571411	1.3863120079040527
1.0	80720000.0	80730000.0	3.0	1.9767425060272217	1.239013910293579
1.0	80850000.0	80860000.0	1.0	2.1263256072998047	1.3357843160629272
1.0	80890000.0	80900000.0	3.0	2.0324206352233887	1.2774661779403687
1.0	80950000.0	80960000.0	2.0	2.234516143798828	1.4002158641815186
1.0	80960000.0	80970000.0	2.0	2.2676503658294678	1.4199304580688477
1.0	80990000.0	81000000.0	5.0	2.1382627487182617	1.3412775993347168
1.0	81000000.0	81010000.0	3.0	2.2668378353118896	1.4153168201446533
1.0	81010000.0	81020000.0	1.0	2.835207462310791	1.6784656047821045
1.0	81070000.0	81080000.0	7.0	2.705048084259033	1.6277883052825928
1.0	81090000.0	81100000.0	3.0	2.7902672290802	1.6664140224456787
1.0	81110000.0	81120000.0	2.0	2.6378870010375977	1.6027123928070068
1.0	81230000.0	81240000.0	3.0	2.559332847595215	1.5667331218719482
1.0	81300000.0	81310000.0	1.0	2.5810623168945312	1.5754444599151611
1.0	81340000.0	81350000.0	1.0	2.768873691558838	1.6522709131240845
1.0	81370000.0	81380000.0	2.0	2.675187587738037	1.617586374282837
1.0	81430000.0	81440000.0	1.0	2.502445936203003	1.5409841537475586
1.0	81440000.0	81450000.0	3.0	2.366211414337158	1.4722572565078735
1.0	81550000.0	81560000.0	3.0	2.62259578704834	1.5952763557434082
1.0	81560000.0	81570000.0	7.0	2.52494215965271	1.5500717163085938
1.0	81640000.0	81650000.0	2.0	2.679384231567383	1.6212170124053955
1.0	81670000.0	81680000.0	1.0	2.239569902420044	1.4052327871322632
1.0	81700000.0	81710000.0	1.0	2.028385877609253	1.2418450117111206
1.0	81780000.0	81790000.0	1.0	1.8841972351074219	1.1748137474060059
1.0	81850000.0	81860000.0	1.0	2.2741591930389404	1.4194459915161133
1.0	81870000.0	81880000.0	1.0	1.8395538330078125	1.144485592842102
1.0	81890000.0	81900000.0	3.0	1.8892221450805664	1.176593542098999
1.0	81900000.0	81910000.0	3.0	2.164647340774536	1.3552839756011963
1.0	81910000.0	81920000.0	3.0	1.7938029766082764	1.0994185209274292
1.0	81930000.0	81940000.0	3.0	1.7852046489715576	1.1131742000579834
1.0	82050000.0	82060000.0	0.0	1.8775227069854736	1.1691125631332397
1.0	82080000.0	82090000.0	2.0	2.1036672592163086	1.3187755346298218
1.0	82110000.0	82120000.0	1.0	1.8649053573608398	1.1620416641235352
1.0	82130000.0	82140000.0	1.0	1.8822389841079712	1.1716530323028564
1.0	82270000.0	82280000.0	4.0	1.73019540309906	1.0803351402282715
1.0	82280000.0	82290000.0	2.0	1.905633568763733	1.1713333129882812
1.0	82300000.0	82310000.0	1.0	1.7316300868988037	1.077579140663147
1.0	82330000.0	82340000.0	3.0	1.6844699382781982	1.0250743627548218
1.0	82380000.0	82390000.0	5.0	1.6316471099853516	1.004665732383728
1.0	82470000.0	82480000.0	2.0	1.7250480651855469	1.055882453918457
1.0	82550000.0	82560000.0	1.0	2.092319965362549	1.3148717880249023
1.0	82570000.0	82580000.0	3.0	2.135538101196289	1.3430302143096924
1.0	82850000.0	82860000.0	1.0	2.1460859775543213	1.3483880758285522
1.0	82870000.0	82880000.0	1.0	2.2932615280151367	1.4322593212127686
1.0	82890000.0	82900000.0	2.0	2.2770256996154785	1.422929048538208
1.0	82990000.0	83000000.0	1.0	2.36613130569458	1.4707344770431519
1.0	83050000.0	83060000.0	6.0	1.938932180404663	1.2120648622512817
1.0	83110000.0	83120000.0	4.0	2.269620180130005	1.418241262435913
1.0	83230000.0	83240000.0	2.0	2.638150215148926	1.5993931293487549
1.0	83300000.0	83310000.0	3.0	2.2017486095428467	1.3781810998916626
1.0	83320000.0	83330000.0	1.0	2.4594504833221436	1.5184290409088135
1.0	83330000.0	83340000.0	1.0	2.2560107707977295	1.4108868837356567
1.0	83390000.0	83400000.0	1.0	2.387946605682373	1.483479380607605
1.0	83470000.0	83480000.0	1.0	2.3820741176605225	1.4797296524047852
1.0	83490000.0	83500000.0	2.0	1.9230735301971436	1.2028086185455322
1.0	83540000.0	83550000.0	2.0	2.122210741043091	1.333045244216919
1.0	83550000.0	83560000.0	3.0	2.0163135528564453	1.2661082744598389
1.0	83610000.0	83620000.0	2.0	1.2521734237670898	0.6319186687469482
1.0	83870000.0	83880000.0	1.0	1.1834522485733032	0.5739754438400269
1.0	83930000.0	83940000.0	0.0	1.4459712505340576	0.8464800119400024
1.0	83970000.0	83980000.0	1.0	1.5905797481536865	0.9546302556991577
1.0	84080000.0	84090000.0	3.0	1.9603538513183594	1.200669765472412
1.0	84100000.0	84110000.0	1.0	2.3012871742248535	1.4399372339248657
1.0	84150000.0	84160000.0	0.0	1.9719398021697998	1.2245949506759644
1.0	84250000.0	84260000.0	3.0	1.674564003944397	0.9966666102409363
1.0	84340000.0	84350000.0	2.0	1.508749008178711	0.8861109614372253
1.0	84350000.0	84360000.0	1.0	1.6259546279907227	0.9802898168563843
1.0	84390000.0	84400000.0	3.0	1.3946619033813477	0.7644791603088379
1.0	84420000.0	84430000.0	2.0	1.467193841934204	0.8318397402763367
1.0	84500000.0	84510000.0	1.0	1.5809710025787354	0.9361312985420227
1.0	84510000.0	84520000.0	0.0	1.3726085424423218	0.754797101020813
1.0	84580000.0	84590000.0	1.0	1.2708548307418823	0.6500431299209595
1.0	84620000.0	84630000.0	1.0	1.257587194442749	0.6422148942947388
1.0	84710000.0	84720000.0	1.0	1.3361467123031616	0.7105926871299744
1.0	84770000.0	84780000.0	2.0	1.3697702884674072	0.7436753511428833
1.0	84790000.0	84800000.0	1.0	1.4954036474227905	0.8585403561592102
1.0	84940000.0	84950000.0	2.0	1.5691251754760742	0.7687675356864929
1.0	85010000.0	85020000.0	1.0	1.303676724433899	0.6805852055549622
1.0	85020000.0	85030000.0	1.0	1.3285281658172607	0.7028710842132568
1.0	85030000.0	85040000.0	0.0	1.537660002708435	0.955632209777832
1.0	85040000.0	85050000.0	2.0	1.4501488208770752	0.8192440867424011
1.0	85120000.0	85130000.0	0.0	1.4995157718658447	0.8763144612312317
1.0	85240000.0	85250000.0	2.0	2.108227252960205	1.30732262134552
1.0	85260000.0	85270000.0	2.0	2.4437646865844727	1.5125688314437866
1.0	85390000.0	85400000.0	1.0	1.9480388164520264	1.1927387714385986
1.0	85400000.0	85410000.0	5.0	1.8200956583023071	1.1252257823944092
1.0	85550000.0	85560000.0	2.0	1.867414116859436	1.1530598402023315
1.0	85570000.0	85580000.0	3.0	1.6019823551177979	0.9690001606941223
1.0	85590000.0	85600000.0	2.0	1.8420406579971313	1.1484582424163818
1.0	85650000.0	85660000.0	1.0	1.6560890674591064	1.0098991394042969
1.0	85660000.0	85670000.0	1.0	1.444988489151001	0.8159963488578796
1.0	85670000.0	85680000.0	2.0	2.1549086570739746	1.3210636377334595
1.0	85790000.0	85800000.0	1.0	1.4703315496444702	0.8414367437362671
1.0	85870000.0	85880000.0	0.0	1.4671630859375	0.8350594639778137
1.0	85900000.0	85910000.0	0.0	1.6564104557037354	1.0109593868255615
1.0	85910000.0	85920000.0	2.0	1.6235096454620361	0.970828652381897
1.0	85940000.0	85950000.0	2.0	1.6864564418792725	1.0206435918807983
1.0	85950000.0	85960000.0	0.0	1.6223602294921875	0.9690374135971069
1.0	86000000.0	86010000.0	3.0	1.717674970626831	1.0539510250091553
1.0	86080000.0	86090000.0	4.0	1.6548888683319092	0.9920063018798828
1.0	86100000.0	86110000.0	2.0	1.5280373096466064	0.8882033228874207
1.0	86110000.0	86120000.0	1.0	1.3736928701400757	0.7460790872573853
1.0	86180000.0	86190000.0	5.0	2.132467031478882	1.337829351425171
1.0	86190000.0	86200000.0	1.0	2.0356709957122803	1.279015302658081
1.0	86280000.0	86290000.0	2.0	2.2929775714874268	1.4341102838516235
1.0	86300000.0	86310000.0	0.0	2.4994311332702637	1.5395861864089966
1.0	86310000.0	86320000.0	1.0	2.2368805408477783	1.4015623331069946
1.0	86330000.0	86340000.0	4.0	1.9233589172363281	1.2027467489242554
1.0	86350000.0	86360000.0	5.0	2.3116416931152344	1.4430692195892334
1.0	86370000.0	86380000.0	3.0	2.1296427249908447	1.338964819908142
1.0	86420000.0	86430000.0	4.0	2.0845375061035156	1.3105109930038452
1.0	86440000.0	86450000.0	2.0	2.1535861492156982	1.3497788906097412
1.0	86470000.0	86480000.0	0.0	2.3989646434783936	1.4877442121505737
1.0	86510000.0	86520000.0	1.0	2.185476779937744	1.3722835779190063
1.0	86560000.0	86570000.0	5.0	2.1250462532043457	1.3362213373184204
1.0	86700000.0	86710000.0	2.0	2.1916260719299316	1.3705805540084839
1.0	86720000.0	86730000.0	7.0	2.4702048301696777	1.5265682935714722
1.0	86780000.0	86790000.0	2.0	2.615753650665283	1.5930341482162476
1.0	86930000.0	86940000.0	3.0	1.9568874835968018	1.203271746635437
1.0	87010000.0	87020000.0	5.0	2.398569345474243	1.4835368394851685
1.0	87020000.0	87030000.0	1.0	2.5430426597595215	1.5618196725845337
1.0	87030000.0	87040000.0	2.0	2.034261703491211	1.246778130531311
1.0	87100000.0	87110000.0	3.0	1.7919642925262451	1.0981172323226929
1.0	87180000.0	87190000.0	1.0	1.4236632585525513	0.797591507434845
1.0	87240000.0	87250000.0	2.0	1.4441944360733032	0.8099220991134644
1.0	87250000.0	87260000.0	0.0	1.5273799896240234	0.8950783610343933
1.0	87290000.0	87300000.0	0.0	1.7451918125152588	1.0714285373687744
1.0	87420000.0	87430000.0	0.0	1.3989490270614624	0.7699477076530457
1.0	87440000.0	87450000.0	1.0	1.297884225845337	0.6777228116989136
1.0	87460000.0	87470000.0	0.0	1.3630256652832031	0.7370055317878723
1.0	87670000.0	87680000.0	2.0	1.7884477376937866	1.0779101848602295
1.0	87740000.0	87750000.0	0.0	1.6891313791275024	1.0032804012298584
1.0	87770000.0	87780000.0	3.0	1.6934725046157837	1.0234578847885132
1.0	87790000.0	87800000.0	1.0	1.6011604070663452	0.7906361818313599
1.0	87830000.0	87840000.0	3.0	1.5351392030715942	0.9091997146606445
1.0	87850000.0	87860000.0	1.0	1.6510097980499268	1.0008695125579834
1.0	87990000.0	88000000.0	0.0	1.992783546447754	1.2489218711853027
1.0	88030000.0	88040000.0	1.0	2.0571770668029785	1.293699026107788
1.0	88040000.0	88050000.0	5.0	1.8296844959259033	1.1327389478683472
1.0	88060000.0	88070000.0	0.0	1.962622880935669	1.2145622968673706
1.0	88100000.0	88110000.0	3.0	2.197066307067871	1.3710808753967285
1.0	88140000.0	88150000.0	3.0	1.9285662174224854	1.2039552927017212
1.0	88150000.0	88160000.0	0.0	1.6724733114242554	0.9934307932853699
1.0	88170000.0	88180000.0	1.0	2.0382237434387207	1.276840329170227
1.0	88200000.0	88210000.0	3.0	1.9340169429779053	1.2110923528671265
1.0	88210000.0	88220000.0	3.0	1.8420473337173462	1.1456539630889893
1.0	88250000.0	88260000.0	2.0	1.690974473953247	1.0275230407714844
1.0	88280000.0	88290000.0	0.0	1.7121050357818604	1.037965178489685
1.0	88310000.0	88320000.0	1.0	1.5684854984283447	0.9197894930839539
1.0	88330000.0	88340000.0	0.0	1.5188169479370117	0.8841233253479004
1.0	88370000.0	88380000.0	1.0	1.6199147701263428	0.9711930155754089
1.0	88400000.0	88410000.0	3.0	1.5339431762695312	0.8900156021118164
1.0	88490000.0	88500000.0	1.0	1.9188385009765625	1.200568437576294
1.0	88580000.0	88590000.0	4.0	1.9562937021255493	1.2267911434173584
1.0	88600000.0	88610000.0	3.0	1.9063119888305664	1.190321922302246
1.0	88620000.0	88630000.0	0.0	1.982431173324585	1.2444722652435303
1.0	88640000.0	88650000.0	1.0	1.799468755722046	1.1086909770965576
1.0	88650000.0	88660000.0	1.0	1.9415826797485352	1.2166800498962402
1.0	88690000.0	88700000.0	0.0	2.1005375385284424	1.3200581073760986
1.0	88840000.0	88850000.0	1.0	1.9856617450714111	1.2464492321014404
1.0	88880000.0	88890000.0	0.0	1.9448388814926147	1.2118568420410156
1.0	88900000.0	88910000.0	3.0	1.6387115716934204	0.9870294332504272
1.0	88910000.0	88920000.0	1.0	1.693393349647522	1.0301387310028076
1.0	89090000.0	89100000.0	4.0	1.705542802810669	1.0353928804397583
1.0	89240000.0	89250000.0	0.0	1.4576369524002075	0.8213890194892883
1.0	89250000.0	89260000.0	1.0	1.355168342590332	0.7300645112991333
1.0	89290000.0	89300000.0	3.0	1.2362639904022217	0.6193857192993164
1.0	89370000.0	89380000.0	1.0	1.5180467367172241	0.8962782621383667
1.0	89410000.0	89420000.0	1.0	1.3580286502838135	0.7318680882453918
1.0	89450000.0	89460000.0	3.0	1.5869033336639404	0.9441956281661987
1.0	89460000.0	89470000.0	1.0	1.5077950954437256	0.8784255981445312
1.0	89500000.0	89510000.0	1.0	1.9729220867156982	1.203216314315796
1.0	89570000.0	89580000.0	1.0	1.5203076601028442	0.8883103132247925
1.0	89600000.0	89610000.0	0.0	1.65448796749115	0.980547308921814
1.0	89660000.0	89670000.0	1.0	1.4541739225387573	0.8591102361679077
1.0	89810000.0	89820000.0	1.0	1.9873844385147095	1.2199854850769043
1.0	89820000.0	89830000.0	1.0	1.7468137741088867	1.088328242301941
1.0	89850000.0	89860000.0	1.0	1.8298511505126953	1.1191937923431396
1.0	89950000.0	89960000.0	1.0	1.7500795125961304	1.079418420791626
1.0	90010000.0	90020000.0	0.0	1.2883641719818115	0.6692674160003662
1.0	90040000.0	90050000.0	3.0	1.284449577331543	0.6682268381118774
1.0	90110000.0	90120000.0	0.0	1.52794349193573	0.8942985534667969
1.0	90120000.0	90130000.0	1.0	1.6416008472442627	0.993370532989502
1.0	90170000.0	90180000.0	2.0	1.5369389057159424	0.8968716859817505
1.0	90280000.0	90290000.0	0.0	1.3464758396148682	0.7497957944869995
1.0	90290000.0	90300000.0	0.0	1.4604183435440063	0.8281412124633789
1.0	90340000.0	90350000.0	3.0	1.332692265510559	0.7066195607185364
1.0	90390000.0	90400000.0	1.0	1.5196819305419922	0.879261314868927
1.0	90460000.0	90470000.0	2.0	1.5775103569030762	0.7218744158744812
1.0	90580000.0	90590000.0	4.0	2.140702486038208	1.3275563716888428
1.0	90590000.0	90600000.0	1.0	2.3093955516815186	1.438637375831604
1.0	90660000.0	90670000.0	1.0	2.1811046600341797	1.3492672443389893
1.0	90670000.0	90680000.0	0.0	2.1327617168426514	1.3378264904022217
1.0	90740000.0	90750000.0	3.0	2.1464896202087402	1.3471869230270386
1.0	90770000.0	90780000.0	1.0	2.6998543739318848	1.6277110576629639
1.0	90790000.0	90800000.0	5.0	2.935713052749634	1.7157996892929077
1.0	90810000.0	90820000.0	4.0	2.8396518230438232	1.6850351095199585
1.0	90840000.0	90850000.0	1.0	2.476168155670166	1.526668906211853
1.0	90910000.0	90920000.0	2.0	2.13681697845459	1.3421648740768433
1.0	90920000.0	90930000.0	1.0	2.2147698402404785	1.3889188766479492
1.0	91000000.0	91010000.0	1.0	2.3555712699890137	1.4674781560897827
1.0	91080000.0	91090000.0	3.0	2.675809621810913	1.6192760467529297
1.0	91160000.0	91170000.0	0.0	2.74351167678833	1.6488783359527588
1.0	91200000.0	91210000.0	1.0	2.6258487701416016	1.599733829498291
1.0	91210000.0	91220000.0	2.0	2.547429323196411	1.5644209384918213
1.0	91220000.0	91230000.0	6.0	2.4109463691711426	1.4957728385925293
1.0	91290000.0	91300000.0	3.0	2.029338836669922	1.2567534446716309
1.0	91330000.0	91340000.0	0.0	2.4614322185516357	1.5225605964660645
1.0	91470000.0	91480000.0	2.0	1.4745489358901978	0.850368857383728
1.0	91510000.0	91520000.0	2.0	2.161146640777588	1.3578202724456787
1.0	91560000.0	91570000.0	2.0	2.553561210632324	1.5655641555786133
1.0	91650000.0	91660000.0	4.0	3.094982624053955	1.7704522609710693
1.0	91660000.0	91670000.0	1.0	2.7184901237487793	1.6395610570907593
1.0	91690000.0	91700000.0	3.0	2.6291420459747314	1.597527265548706
1.0	91700000.0	91710000.0	5.0	2.361093521118164	1.4703829288482666
1.0	91720000.0	91730000.0	2.0	2.193696975708008	1.3773610591888428
1.0	91770000.0	91780000.0	1.0	1.804724931716919	1.0899748802185059
1.0	91840000.0	91850000.0	1.0	1.5259454250335693	0.9074562191963196
1.0	91860000.0	91870000.0	1.0	1.715584397315979	1.0711278915405273
1.0	91880000.0	91890000.0	0.0	2.2593791484832764	1.4121520519256592
1.0	91940000.0	91950000.0	3.0	2.4732825756073	1.526085615158081
1.0	91950000.0	91960000.0	5.0	2.3905630111694336	1.485072135925293
1.0	92030000.0	92040000.0	3.0	2.3600146770477295	1.468849778175354
1.0	92090000.0	92100000.0	4.0	2.48744535446167	1.533777117729187
1.0	92110000.0	92120000.0	3.0	2.138071298599243	1.3310399055480957
1.0	92190000.0	92200000.0	2.0	1.875558614730835	1.1802371740341187
1.0	92210000.0	92220000.0	2.0	1.7497965097427368	1.0802969932556152
1.0	92220000.0	92230000.0	2.0	1.7591434717178345	1.0922181606292725
1.0	92310000.0	92320000.0	1.0	2.0323333740234375	1.2662689685821533
1.0	92340000.0	92350000.0	2.0	1.9331779479980469	1.2077057361602783
1.0	92370000.0	92380000.0	3.0	2.636925220489502	1.6026077270507812
1.0	92380000.0	92390000.0	4.0	2.4856700897216797	1.5300633907318115
1.0	92400000.0	92410000.0	4.0	2.7931864261627197	1.6665496826171875
1.0	92410000.0	92420000.0	3.0	2.5156025886535645	1.5447900295257568
1.0	92430000.0	92440000.0	1.0	2.396266222000122	1.4874751567840576
1.0	92540000.0	92550000.0	1.0	1.1336935758590698	0.5596894025802612
1.0	92580000.0	92590000.0	2.0	1.4706460237503052	0.839016318321228
1.0	92600000.0	92610000.0	0.0	1.4766298532485962	0.8553136587142944
1.0	92640000.0	92650000.0	2.0	1.390218734741211	0.7640759348869324
1.0	92700000.0	92710000.0	4.0	1.4382405281066895	0.8078406453132629
1.0	92710000.0	92720000.0	1.0	1.3892905712127686	0.766023576259613
1.0	92760000.0	92770000.0	0.0	1.2396342754364014	0.7816265821456909
1.0	92830000.0	92840000.0	0.0	1.4852468967437744	0.8574239611625671
1.0	92840000.0	92850000.0	0.0	1.5861735343933105	0.9613733291625977
1.0	92860000.0	92870000.0	0.0	1.8444385528564453	1.118921160697937
1.0	92920000.0	92930000.0	2.0	1.8743019104003906	1.1442276239395142
1.0	92930000.0	92940000.0	2.0	1.7725814580917358	1.0782040357589722
1.0	93030000.0	93040000.0	1.0	1.359437108039856	0.7335299253463745
1.0	93070000.0	93080000.0	0.0	1.3510582447052002	0.7235527038574219
1.0	93120000.0	93130000.0	3.0	1.313297152519226	0.6887217164039612
1.0	93150000.0	93160000.0	0.0	1.3121179342269897	0.6882359385490417
1.0	93270000.0	93280000.0	0.0	1.631757378578186	0.9798116683959961
1.0	93280000.0	93290000.0	2.0	1.6653709411621094	0.999987781047821
1.0	93290000.0	93300000.0	1.0	1.7680431604385376	0.8997299075126648
1.0	93340000.0	93350000.0	1.0	1.3800418376922607	0.7504967451095581
1.0	93380000.0	93390000.0	1.0	1.4763470888137817	0.8485477566719055
1.0	93420000.0	93430000.0	0.0	1.4722349643707275	0.8400828242301941
1.0	93430000.0	93440000.0	3.0	1.7491695880889893	1.071801781654358
1.0	93450000.0	93460000.0	5.0	1.4762508869171143	0.8468726277351379
1.0	93500000.0	93510000.0	4.0	1.7995805740356445	1.116268515586853
1.0	93520000.0	93530000.0	2.0	1.8544387817382812	1.1531100273132324
1.0	93590000.0	93600000.0	0.0	1.3198455572128296	0.6976596117019653
1.0	93610000.0	93620000.0	2.0	1.3227763175964355	0.6975278854370117
1.0	93650000.0	93660000.0	2.0	1.2916020154953003	0.6684819459915161
1.0	93680000.0	93690000.0	0.0	1.3366975784301758	0.7126758694648743
1.0	93750000.0	93760000.0	0.0	1.5251491069793701	0.8900762796401978
1.0	93800000.0	93810000.0	1.0	1.4609596729278564	0.8337984085083008
1.0	93810000.0	93820000.0	3.0	1.9440730810165405	1.1206823587417603
1.0	93860000.0	93870000.0	0.0	1.6365137100219727	0.9810919761657715
1.0	93910000.0	93920000.0	1.0	1.4469943046569824	0.9142726063728333
1.0	93930000.0	93940000.0	0.0	1.4021743535995483	0.7708648443222046
1.0	93950000.0	93960000.0	0.0	1.347530484199524	0.7211650609970093
1.0	93960000.0	93970000.0	3.0	1.2315115928649902	0.6250457763671875
1.0	93980000.0	93990000.0	0.0	1.3579044342041016	0.7296069264411926
1.0	94000000.0	94010000.0	1.0	1.2738975286483765	0.65199214220047
1.0	94050000.0	94060000.0	1.0	1.7043336629867554	1.0311355590820312
1.0	94070000.0	94080000.0	0.0	1.5722930431365967	0.9172166585922241
1.0	94210000.0	94220000.0	2.0	1.9063924551010132	1.184221625328064
1.0	94220000.0	94230000.0	1.0	1.9567636251449585	1.2174937725067139
1.0	94230000.0	94240000.0	0.0	1.900376558303833	1.1751558780670166
1.0	94270000.0	94280000.0	4.0	1.6149555444717407	0.9654573202133179
1.0	94330000.0	94340000.0	0.0	1.393477201461792	0.7718021273612976
1.0	94430000.0	94440000.0	0.0	1.845452070236206	1.1394811868667603
1.0	94460000.0	94470000.0	1.0	2.114290237426758	1.2968814373016357
1.0	94470000.0	94480000.0	4.0	2.0851635932922363	1.2844663858413696
1.0	94520000.0	94530000.0	2.0	1.9182847738265991	1.1929773092269897
1.0	94550000.0	94560000.0	3.0	1.7707138061523438	1.08730149269104
1.0	94700000.0	94710000.0	2.0	1.7413990497589111	1.1038818359375
1.0	94800000.0	94810000.0	2.0	1.8305790424346924	1.1236071586608887
1.0	94870000.0	94880000.0	0.0	1.7637078762054443	1.0835920572280884
1.0	94920000.0	94930000.0	2.0	1.220231533050537	0.6058944463729858
1.0	94990000.0	95000000.0	0.0	1.6878591775894165	1.0209048986434937
1.0	95050000.0	95060000.0	2.0	1.471158504486084	0.8315309286117554
1.0	95070000.0	95080000.0	2.0	1.7242351770401	1.0598106384277344
1.0	95150000.0	95160000.0	1.0	1.7590839862823486	1.068892240524292
1.0	95170000.0	95180000.0	2.0	1.7884256839752197	1.0990936756134033
1.0	95180000.0	95190000.0	0.0	1.8316943645477295	1.1157724857330322
1.0	95240000.0	95250000.0	2.0	1.9753236770629883	1.2124208211898804
1.0	95370000.0	95380000.0	3.0	1.6564419269561768	0.9916216135025024
1.0	95420000.0	95430000.0	2.0	1.5216975212097168	0.8777396082878113
1.0	95440000.0	95450000.0	1.0	1.3809592723846436	0.7588847875595093
1.0	95490000.0	95500000.0	0.0	1.4175140857696533	0.7835098505020142
1.0	95500000.0	95510000.0	0.0	1.4771817922592163	0.8360017538070679
1.0	95530000.0	95540000.0	0.0	1.4296233654022217	0.929468035697937
1.0	95560000.0	95570000.0	3.0	1.6345107555389404	0.9831641316413879
1.0	95580000.0	95590000.0	1.0	1.5762733221054077	0.9369732737541199
1.0	95660000.0	95670000.0	1.0	1.4783847332000732	0.8399574160575867
1.0	95690000.0	95700000.0	2.0	1.4140607118606567	0.8101212382316589
1.0	95700000.0	95710000.0	0.0	1.2977107763290405	0.6760145425796509
1.0	95710000.0	95720000.0	0.0	1.2906904220581055	0.6683905720710754
1.0	95740000.0	95750000.0	1.0	1.6040852069854736	0.9384410977363586
1.0	95750000.0	95760000.0	2.0	1.5630966424942017	0.928695559501648
1.0	95770000.0	95780000.0	1.0	1.721739411354065	1.0588290691375732
1.0	95840000.0	95850000.0	2.0	2.221365213394165	1.3931829929351807
1.0	95920000.0	95930000.0	4.0	2.305642604827881	1.4392526149749756
1.0	95960000.0	95970000.0	6.0	2.482011318206787	1.5317611694335938
1.0	96010000.0	96020000.0	2.0	2.37518310546875	1.4769524335861206
1.0	96020000.0	96030000.0	1.0	2.6376233100891113	1.6002839803695679
1.0	96030000.0	96040000.0	4.0	2.247347116470337	1.407910704612732
1.0	96080000.0	96090000.0	2.0	2.1364314556121826	1.341944694519043
1.0	96130000.0	96140000.0	1.0	2.3201258182525635	1.4473177194595337
1.0	96200000.0	96210000.0	2.0	1.8237659931182861	1.1335428953170776
1.0	96280000.0	96290000.0	3.0	2.291633367538452	1.4337191581726074
1.0	96310000.0	96320000.0	6.0	2.4622437953948975	1.5210016965866089
1.0	96320000.0	96330000.0	5.0	2.3439812660217285	1.4611575603485107
1.0	96330000.0	96340000.0	2.0	2.427670478820801	1.502030611038208
1.0	96370000.0	96380000.0	3.0	2.440120220184326	1.5093797445297241
1.0	96440000.0	96450000.0	2.0	2.3341987133026123	1.4563462734222412
1.0	96450000.0	96460000.0	2.0	2.2672371864318848	1.4175519943237305
1.0	96490000.0	96500000.0	2.0	2.377021312713623	1.4745142459869385
1.0	96600000.0	96610000.0	1.0	1.7737197875976562	1.0831962823867798
1.0	96680000.0	96690000.0	1.0	1.7272027730941772	1.057072401046753
1.0	96760000.0	96770000.0	3.0	2.0501549243927	1.2883466482162476
1.0	96880000.0	96890000.0	1.0	1.9218957424163818	1.2012332677841187
1.0	96920000.0	96930000.0	3.0	1.88466477394104	1.1749266386032104
1.0	96930000.0	96940000.0	1.0	1.7791965007781982	1.0965604782104492
1.0	96960000.0	96970000.0	2.0	1.7279987335205078	1.0585224628448486
1.0	96990000.0	97000000.0	4.0	1.6275062561035156	0.9654744863510132
1.0	97050000.0	97060000.0	3.0	1.7292897701263428	1.0482114553451538
1.0	97080000.0	97090000.0	0.0	2.290830135345459	1.4313080310821533
1.0	97120000.0	97130000.0	2.0	1.8217852115631104	1.1309072971343994
1.0	97160000.0	97170000.0	2.0	1.8893226385116577	1.1791168451309204
1.0	97250000.0	97260000.0	0.0	1.3480154275894165	0.7275046706199646
1.0	97350000.0	97360000.0	2.0	1.7955176830291748	1.1126034259796143
1.0	97480000.0	97490000.0	2.0	2.2289814949035645	1.397460699081421
1.0	97570000.0	97580000.0	1.0	1.6394994258880615	0.9900784492492676
1.0	97640000.0	97650000.0	2.0	1.4489188194274902	0.828826904296875
1.0	97650000.0	97660000.0	1.0	1.422014594078064	0.8167155981063843
1.0	97660000.0	97670000.0	1.0	1.499985933303833	0.8947429656982422
1.0	97730000.0	97740000.0	2.0	1.5066887140274048	0.8828326463699341
1.0	97790000.0	97800000.0	1.0	1.486779808998108	0.8575944900512695
1.0	97860000.0	97870000.0	2.0	1.3847334384918213	0.75238037109375
1.0	97870000.0	97880000.0	0.0	1.4820270538330078	0.8776854276657104
1.0	98000000.0	98010000.0	2.0	1.5955734252929688	0.9320422410964966
1.0	98050000.0	98060000.0	1.0	1.645196557044983	1.0168777704238892
1.0	98140000.0	98150000.0	2.0	1.5104767084121704	0.8936721682548523
1.0	98190000.0	98200000.0	1.0	1.5051400661468506	0.8564668893814087
1.0	98240000.0	98250000.0	3.0	1.538193702697754	0.9181016087532043
1.0	98300000.0	98310000.0	0.0	1.5171221494674683	0.9063358306884766
1.0	98370000.0	98380000.0	1.0	1.46279776096344	0.8281534910202026
1.0	98390000.0	98400000.0	2.0	1.393101692199707	0.767116904258728
1.0	98400000.0	98410000.0	1.0	1.551992654800415	0.9154266119003296
1.0	98460000.0	98470000.0	2.0	1.408152461051941	0.7905972599983215
1.0	98480000.0	98490000.0	0.0	1.6834895610809326	1.0225074291229248
1.0	98510000.0	98520000.0	1.0	1.583174705505371	0.9329042434692383
1.0	98550000.0	98560000.0	1.0	1.5022720098495483	0.8535709381103516
1.0	98580000.0	98590000.0	2.0	1.550178050994873	0.9134403467178345
1.0	98630000.0	98640000.0	1.0	1.6029994487762451	0.954685389995575
1.0	98680000.0	98690000.0	1.0	1.481224775314331	0.8357951045036316
1.0	98700000.0	98710000.0	1.0	1.6327835321426392	0.981492817401886
1.0	98710000.0	98720000.0	3.0	1.598388433456421	0.9520235061645508
1.0	98720000.0	98730000.0	1.0	1.5475938320159912	0.9127805829048157
1.0	98770000.0	98780000.0	1.0	1.8042761087417603	1.1157910823822021
1.0	98830000.0	98840000.0	1.0	1.906052589416504	1.188367247581482
1.0	98850000.0	98860000.0	2.0	1.6884315013885498	1.010801911354065
1.0	98880000.0	98890000.0	1.0	1.973065733909607	1.238321304321289
1.0	98970000.0	98980000.0	0.0	2.0904834270477295	1.3131860494613647
1.0	99120000.0	99130000.0	1.0	1.6436183452606201	1.0474216938018799
1.0	99180000.0	99190000.0	3.0	1.522022008895874	0.9015440940856934
1.0	99200000.0	99210000.0	1.0	1.563157081604004	0.9321891069412231
1.0	99220000.0	99230000.0	2.0	1.4644511938095093	0.8438012003898621
1.0	99360000.0	99370000.0	2.0	1.500856637954712	0.8702442049980164
1.0	99440000.0	99450000.0	2.0	1.5168659687042236	0.8893289566040039
1.0	99460000.0	99470000.0	0.0	1.7655855417251587	1.091788649559021
1.0	99590000.0	99600000.0	0.0	1.9626696109771729	1.228275179862976
1.0	99610000.0	99620000.0	0.0	2.228062152862549	1.3953934907913208
1.0	99640000.0	99650000.0	2.0	1.5591840744018555	0.9441531300544739
1.0	99660000.0	99670000.0	4.0	1.6427377462387085	0.9872926473617554
1.0	99670000.0	99680000.0	2.0	1.4521592855453491	0.8256040811538696
1.0	99850000.0	99860000.0	1.0	1.4099154472351074	0.8017388582229614
1.0	99920000.0	99930000.0	0.0	1.5774519443511963	0.9276369214057922
1.0	100000000.0	100010000.0	3.0	1.5296227931976318	0.884685218334198
1.0	100030000.0	100040000.0	2.0	1.394060730934143	0.7722654342651367
1.0	100060000.0	100070000.0	2.0	1.4039005041122437	0.7862575054168701
1.0	100170000.0	100180000.0	2.0	1.444887399673462	0.8122344017028809
1.0	100340000.0	100350000.0	3.0	1.3043100833892822	0.6808169484138489
1.0	100380000.0	100390000.0	0.0	1.3733904361724854	0.7466089129447937
1.0	100430000.0	100440000.0	0.0	1.340029001235962	0.8877555727958679
1.0	100440000.0	100450000.0	1.0	1.4317283630371094	0.8005956411361694
1.0	100520000.0	100530000.0	1.0	1.3671516180038452	0.740459680557251
1.0	100590000.0	100600000.0	1.0	1.4824423789978027	0.9618217349052429
1.0	100600000.0	100610000.0	3.0	1.205431342124939	0.595929741859436
1.0	100620000.0	100630000.0	1.0	1.3137781620025635	0.6890721321105957
1.0	100640000.0	100650000.0	2.0	1.3593556880950928	0.7311114072799683
1.0	100670000.0	100680000.0	2.0	1.3530004024505615	0.7250866293907166
1.0	100750000.0	100760000.0	0.0	1.2979294061660767	0.6750866770744324
1.0	100760000.0	100770000.0	1.0	1.4723783731460571	0.8334532976150513
1.0	100800000.0	100810000.0	4.0	1.6372559070587158	0.9733102917671204
1.0	100870000.0	100880000.0	2.0	1.374079942703247	0.746175229549408
1.0	100950000.0	100960000.0	1.0	1.3316223621368408	0.7056417465209961
1.0	101050000.0	101060000.0	0.0	1.6642224788665771	1.0046436786651611
1.0	101160000.0	101170000.0	1.0	1.829106092453003	1.137100338935852
1.0	101180000.0	101190000.0	0.0	1.5613234043121338	0.9613207578659058
1.0	101220000.0	101230000.0	1.0	1.8314090967178345	1.1372753381729126
1.0	101340000.0	101350000.0	0.0	1.3360941410064697	0.7100158333778381
1.0	101360000.0	101370000.0	1.0	2.533440351486206	2.234165906906128
1.0	101380000.0	101390000.0	0.0	1.260146141052246	0.6389023065567017
1.0	101440000.0	101450000.0	0.0	1.3014568090438843	0.6777593493461609
1.0	101480000.0	101490000.0	3.0	1.2572792768478394	0.6373105645179749
1.0	101500000.0	101510000.0	1.0	1.3800079822540283	0.7507004737854004
1.0	101520000.0	101530000.0	0.0	1.403262734413147	0.7882717847824097
1.0	101540000.0	101550000.0	1.0	1.2899974584579468	0.667138934135437
1.0	101620000.0	101630000.0	1.0	1.3343826532363892	0.7126715183258057
1.0	101640000.0	101650000.0	1.0	1.4495657682418823	0.8294867277145386
1.0	101800000.0	101810000.0	2.0	2.2530243396759033	1.4081451892852783
1.0	101830000.0	101840000.0	6.0	1.8948287963867188	1.1552047729492188
1.0	101880000.0	101890000.0	1.0	2.7565982341766357	1.6483714580535889
1.0	101890000.0	101900000.0	0.0	2.5602543354034424	1.5678704977035522
1.0	101910000.0	101920000.0	1.0	2.9138782024383545	1.7117564678192139
1.0	101920000.0	101930000.0	4.0	2.4511067867279053	1.5169689655303955
1.0	101970000.0	101980000.0	3.0	1.9255129098892212	1.191497564315796
1.0	101990000.0	102000000.0	2.0	2.286477565765381	1.4295117855072021
1.0	102160000.0	102170000.0	2.0	1.7203428745269775	1.0537952184677124
1.0	102180000.0	102190000.0	2.0	1.8862934112548828	1.1779714822769165
1.0	102230000.0	102240000.0	2.0	1.7573378086090088	1.082701325416565
1.0	102310000.0	102320000.0	5.0	1.7975647449493408	1.111620545387268
1.0	102370000.0	102380000.0	1.0	1.8033761978149414	1.1155738830566406
1.0	102540000.0	102550000.0	2.0	2.5101094245910645	1.544386863708496
1.0	102550000.0	102560000.0	2.0	2.502523422241211	1.5376873016357422
1.0	102620000.0	102630000.0	0.0	3.269869327545166	1.8124113082885742
1.0	102720000.0	102730000.0	3.0	3.471113920211792	1.858447790145874
1.0	102900000.0	102910000.0	4.0	3.3401572704315186	1.8335272073745728
1.0	102920000.0	102930000.0	2.0	2.599520683288574	1.584876298904419
1.0	102940000.0	102950000.0	3.0	2.6603646278381348	1.6096484661102295
1.0	102980000.0	102990000.0	7.0	2.924211263656616	1.7117141485214233
1.0	103010000.0	103020000.0	1.0	3.34338641166687	1.8339513540267944
1.0	103020000.0	103030000.0	4.0	3.4365932941436768	1.8526033163070679
1.0	103060000.0	103070000.0	3.0	3.167447805404663	1.7857015132904053
1.0	103090000.0	103100000.0	0.0	2.6576874256134033	1.610950231552124
1.0	103120000.0	103130000.0	5.0	3.125645399093628	1.774733304977417
1.0	103170000.0	103180000.0	3.0	2.4308154582977295	1.5036673545837402
1.0	103230000.0	103240000.0	3.0	2.533212184906006	1.5545151233673096
1.0	103310000.0	103320000.0	3.0	2.5026283264160156	1.541945457458496
1.0	103320000.0	103330000.0	1.0	2.605163812637329	1.5869156122207642
1.0	103340000.0	103350000.0	1.0	1.823259711265564	1.133675456047058
1.0	103420000.0	103430000.0	3.0	1.6674435138702393	1.0317553281784058
1.0	103450000.0	103460000.0	1.0	1.7003448009490967	1.0547089576721191
1.0	103520000.0	103530000.0	3.0	1.8475010395050049	1.148069977760315
1.0	103530000.0	103540000.0	4.0	1.6190946102142334	0.9500172734260559
1.0	103630000.0	103640000.0	3.0	2.466187000274658	1.5208778381347656
1.0	103760000.0	103770000.0	6.0	1.8102432489395142	1.1222593784332275
1.0	103910000.0	103920000.0	0.0	1.06361985206604	0.46570032835006714
1.0	104000000.0	104010000.0	1.0	1.1915149688720703	0.5865882039070129
1.0	104060000.0	104070000.0	1.0	1.526161551475525	0.9395357966423035
1.0	104100000.0	104110000.0	4.0	1.2951815128326416	0.682884693145752
1.0	104380000.0	104390000.0	3.0	3.7591006755828857	1.9068387746810913
1.0	104420000.0	104430000.0	3.0	3.876681089401245	1.9210312366485596
1.0	104430000.0	104440000.0	5.0	4.092793941497803	1.9386694431304932
1.0	104630000.0	104640000.0	2.0	3.55753755569458	1.87643563747406
1.0	104700000.0	104710000.0	6.0	3.1998698711395264	1.7954860925674438
1.0	104710000.0	104720000.0	6.0	3.8862380981445312	1.9209697246551514
1.0	104790000.0	104800000.0	2.0	3.6494312286376953	1.890901803970337
1.0	104860000.0	104870000.0	4.0	3.506535053253174	1.865125060081482
1.0	104880000.0	104890000.0	2.0	3.7098686695098877	1.9010776281356812
1.0	104890000.0	104900000.0	1.0	3.836657762527466	1.9158321619033813
1.0	104950000.0	104960000.0	1.0	4.249763011932373	1.9456743001937866
1.0	104960000.0	104970000.0	4.0	4.044464111328125	1.9365183115005493
1.0	104980000.0	104990000.0	3.0	4.326111793518066	1.9462480545043945
1.0	105090000.0	105100000.0	6.0	4.5096282958984375	1.944334626197815
1.0	105100000.0	105110000.0	2.0	4.578007698059082	1.9420264959335327
1.0	105370000.0	105380000.0	0.0	4.026333808898926	1.9347143173217773
1.0	105490000.0	105500000.0	3.0	3.7488460540771484	1.905954122543335
1.0	105500000.0	105510000.0	2.0	3.9938011169433594	1.932344675064087
1.0	105580000.0	105590000.0	4.0	3.8122620582580566	1.9132139682769775
1.0	105630000.0	105640000.0	8.0	3.638820171356201	1.888843297958374
1.0	105740000.0	105750000.0	5.0	3.7255630493164062	1.904233694076538
1.0	105770000.0	105780000.0	2.0	3.383162021636963	1.8418819904327393
1.0	105830000.0	105840000.0	3.0	3.304111957550049	1.8202731609344482
1.0	105840000.0	105850000.0	8.0	3.1687445640563965	1.7833497524261475
1.0	105850000.0	105860000.0	2.0	3.1560027599334717	1.7803828716278076
1.0	105870000.0	105880000.0	2.0	3.3042895793914795	1.8207391500473022
1.0	105880000.0	105890000.0	2.0	3.3152549266815186	1.8245052099227905
1.0	105910000.0	105920000.0	2.0	3.4965996742248535	1.8637244701385498
1.0	105940000.0	105950000.0	3.0	3.4111876487731934	1.848145842552185
1.0	105950000.0	105960000.0	3.0	3.3041884899139404	1.8235981464385986
1.0	106040000.0	106050000.0	5.0	3.4046413898468018	1.8442262411117554
1.0	106130000.0	106140000.0	2.0	3.7773170471191406	1.9104373455047607
1.0	106200000.0	106210000.0	2.0	3.5187430381774902	1.870530128479004
1.0	106220000.0	106230000.0	1.0	3.875978946685791	1.9224265813827515
1.0	106280000.0	106290000.0	7.0	2.9033572673797607	1.7033641338348389
1.0	106310000.0	106320000.0	4.0	3.1216650009155273	1.771942377090454
1.0	106370000.0	106380000.0	1.0	2.983410358428955	1.7282049655914307
1.0	106410000.0	106420000.0	4.0	3.1067731380462646	1.7692124843597412
[truncated: 47,568 more rows]
