# Supplementary material for: Genome-wide mapping of somatic mutation rates uncovers drivers of cancer
Source: Nat Biotechnol. 2022 Jun 20;40(11):1634–43. doi: 10.1038/s41587-022-01353-8 (PMC9646522; doi:10.1038/s41587-022-01353-8)
Supplement: Supplementary file 4 — Regions and model predictions for each fold of each cancer for which a deep learning model was trained. Regions that were filtered are also listed along with their respective model predictions. [file 41587_2022_1353_MOESM4_ESM.zip › kfold_results/Glioma_tumors/fold_1.txt]

CHROM	START	END	Y_TRUE	Y_PRED	STD
1.0	770000.0	780000.0	1.0	1.5094537734985352	0.8886746168136597
1.0	830000.0	840000.0	1.0	2.1606404781341553	1.3727436065673828
1.0	930000.0	940000.0	2.0	2.2114627361297607	1.3891193866729736
1.0	1000000.0	1010000.0	1.0	2.7440409660339355	1.619390845298767
1.0	1010000.0	1020000.0	2.0	2.159778118133545	1.3470207452774048
1.0	1020000.0	1030000.0	1.0	2.2379508018493652	1.4095686674118042
1.0	1030000.0	1040000.0	0.0	1.9685347080230713	1.2440706491470337
1.0	1140000.0	1150000.0	5.0	2.6890015602111816	1.5989545583724976
1.0	1190000.0	1200000.0	2.0	1.726467490196228	1.0681891441345215
1.0	1200000.0	1210000.0	1.0	1.7800037860870361	1.050991177558899
1.0	1210000.0	1220000.0	2.0	1.9094289541244507	1.2094876766204834
1.0	1290000.0	1300000.0	1.0	2.0794339179992676	1.3194339275360107
1.0	1330000.0	1340000.0	1.0	1.6545209884643555	0.938275158405304
1.0	1350000.0	1360000.0	3.0	1.7013276815414429	1.0593711137771606
1.0	1370000.0	1380000.0	2.0	1.86028254032135	1.183787226676941
1.0	1540000.0	1550000.0	1.0	1.9632869958877563	1.2380732297897339
1.0	1590000.0	1600000.0	0.0	1.7041794061660767	1.0170767307281494
1.0	1680000.0	1690000.0	1.0	1.6277477741241455	0.9967942237854004
1.0	1700000.0	1710000.0	3.0	1.6964948177337646	1.0556745529174805
1.0	1740000.0	1750000.0	3.0	1.609755516052246	0.9671992063522339
1.0	1750000.0	1760000.0	0.0	1.7124191522598267	1.0501086711883545
1.0	1770000.0	1780000.0	1.0	1.7662242650985718	1.0955379009246826
1.0	1860000.0	1870000.0	3.0	2.769068717956543	1.6296796798706055
1.0	1890000.0	1900000.0	4.0	2.778510808944702	1.63726806640625
1.0	1900000.0	1910000.0	3.0	3.2652065753936768	1.7598001956939697
1.0	1910000.0	1920000.0	3.0	3.375354766845703	1.779197335243225
1.0	2010000.0	2020000.0	2.0	3.0681939125061035	1.7240746021270752
1.0	2050000.0	2060000.0	1.0	2.70467472076416	1.598248839378357
1.0	2060000.0	2070000.0	1.0	2.6668319702148438	1.582412838935852
1.0	2210000.0	2220000.0	2.0	2.126814603805542	1.3330492973327637
1.0	2250000.0	2260000.0	1.0	2.8990330696105957	1.6744568347930908
1.0	2300000.0	2310000.0	3.0	2.3136534690856934	1.436478614807129
1.0	2310000.0	2320000.0	1.0	2.267627477645874	1.4192044734954834
1.0	2330000.0	2340000.0	2.0	2.162374973297119	1.3418880701065063
1.0	2390000.0	2400000.0	2.0	2.38989520072937	1.484851360321045
1.0	2400000.0	2410000.0	2.0	2.5029513835906982	1.5335686206817627
1.0	2460000.0	2470000.0	4.0	2.4347970485687256	1.501513957977295
1.0	2510000.0	2520000.0	2.0	2.0569138526916504	1.142953634262085
1.0	2560000.0	2570000.0	2.0	2.3746933937072754	1.4714643955230713
1.0	2570000.0	2580000.0	1.0	1.7873477935791016	1.0823907852172852
1.0	2700000.0	2710000.0	1.0	2.7409939765930176	1.616790771484375
1.0	2730000.0	2740000.0	1.0	3.0405921936035156	1.6994407176971436
1.0	2910000.0	2920000.0	1.0	2.5811352729797363	1.5558509826660156
1.0	2940000.0	2950000.0	2.0	2.7629926204681396	1.6272451877593994
1.0	3020000.0	3030000.0	5.0	2.3490817546844482	1.4580882787704468
1.0	3040000.0	3050000.0	0.0	2.4953103065490723	1.5229227542877197
1.0	3130000.0	3140000.0	0.0	2.358022689819336	1.461324691772461
1.0	3210000.0	3220000.0	1.0	2.621028423309326	1.5769028663635254
1.0	3230000.0	3240000.0	3.0	2.0454823970794678	1.2988512516021729
1.0	3290000.0	3300000.0	2.0	2.6206040382385254	1.576701045036316
1.0	3320000.0	3330000.0	1.0	2.5224921703338623	1.5411958694458008
1.0	3510000.0	3520000.0	4.0	2.71897554397583	1.6135528087615967
1.0	3640000.0	3650000.0	0.0	2.5191121101379395	1.5387252569198608
1.0	3660000.0	3670000.0	1.0	2.1693310737609863	1.357940673828125
1.0	3770000.0	3780000.0	1.0	1.3919757604599	0.7112159729003906
1.0	3830000.0	3840000.0	1.0	2.091907024383545	1.3168799877166748
1.0	3840000.0	3850000.0	1.0	1.4792381525039673	0.8538087606430054
1.0	3990000.0	4000000.0	2.0	2.0013842582702637	1.2445976734161377
1.0	4020000.0	4030000.0	4.0	2.765820264816284	1.629094123840332
1.0	4030000.0	4040000.0	1.0	3.107927083969116	1.7232717275619507
1.0	4160000.0	4170000.0	4.0	2.4179317951202393	1.4844863414764404
1.0	4170000.0	4180000.0	1.0	2.791524648666382	1.6391319036483765
1.0	4180000.0	4190000.0	2.0	2.9258856773376465	1.6653579473495483
1.0	4310000.0	4320000.0	3.0	2.503115177154541	1.5249016284942627
1.0	4320000.0	4330000.0	2.0	2.4040510654449463	1.4828022718429565
1.0	4350000.0	4360000.0	0.0	3.07245135307312	1.708796739578247
1.0	4480000.0	4490000.0	2.0	2.911381721496582	1.6662309169769287
1.0	4530000.0	4540000.0	3.0	2.9866411685943604	1.6827112436294556
1.0	4580000.0	4590000.0	6.0	2.6239142417907715	1.5732332468032837
1.0	4590000.0	4600000.0	2.0	2.9148166179656982	1.6711757183074951
1.0	4610000.0	4620000.0	2.0	3.1979892253875732	1.7378227710723877
1.0	4620000.0	4630000.0	1.0	3.0751304626464844	1.7176315784454346
1.0	4630000.0	4640000.0	2.0	3.0411477088928223	1.709012746810913
1.0	4640000.0	4650000.0	4.0	2.8141777515411377	1.644720435142517
1.0	4710000.0	4720000.0	2.0	2.6169393062591553	1.566754937171936
1.0	4750000.0	4760000.0	1.0	2.955933094024658	1.6986067295074463
1.0	4780000.0	4790000.0	3.0	3.2546279430389404	1.7623103857040405
1.0	4800000.0	4810000.0	7.0	3.1296374797821045	1.7320575714111328
1.0	4830000.0	4840000.0	3.0	3.0897762775421143	1.7270386219024658
1.0	4840000.0	4850000.0	3.0	3.1962790489196777	1.7440910339355469
1.0	5020000.0	5030000.0	2.0	3.1568844318389893	1.7256748676300049
1.0	5070000.0	5080000.0	4.0	3.0321788787841797	1.6971251964569092
1.0	5090000.0	5100000.0	3.0	2.7343990802764893	1.6064239740371704
1.0	5110000.0	5120000.0	2.0	2.6527962684631348	1.5756380558013916
1.0	5160000.0	5170000.0	1.0	2.850123167037964	1.6471694707870483
1.0	5210000.0	5220000.0	5.0	2.6797454357147217	1.589103102684021
1.0	5230000.0	5240000.0	4.0	2.645623207092285	1.5725796222686768
1.0	5260000.0	5270000.0	2.0	2.4642956256866455	1.5048418045043945
1.0	5280000.0	5290000.0	5.0	2.013141393661499	1.2601054906845093
1.0	5290000.0	5300000.0	0.0	2.3721566200256348	1.4625318050384521
1.0	5300000.0	5310000.0	2.0	2.979151487350464	1.677014946937561
1.0	5370000.0	5380000.0	1.0	2.4682788848876953	1.513221025466919
1.0	5390000.0	5400000.0	2.0	2.38403058052063	1.4680778980255127
1.0	5400000.0	5410000.0	4.0	2.684915065765381	1.584377646446228
1.0	5440000.0	5450000.0	4.0	2.33058500289917	1.4418079853057861
1.0	5500000.0	5510000.0	3.0	2.4817147254943848	1.5177650451660156
1.0	5660000.0	5670000.0	3.0	2.9226577281951904	1.6847858428955078
1.0	5670000.0	5680000.0	3.0	3.4196205139160156	1.7948265075683594
1.0	5720000.0	5730000.0	4.0	3.838151216506958	1.8464949131011963
1.0	5790000.0	5800000.0	4.0	3.128349781036377	1.739831566810608
1.0	5800000.0	5810000.0	6.0	2.8821253776550293	1.6663334369659424
1.0	5930000.0	5940000.0	3.0	1.9778696298599243	1.2431762218475342
1.0	5940000.0	5950000.0	2.0	2.0503334999084473	1.2922923564910889
1.0	6000000.0	6010000.0	3.0	1.8100225925445557	1.124935507774353
1.0	6190000.0	6200000.0	3.0	2.6675400733947754	1.596055269241333
1.0	6210000.0	6220000.0	4.0	2.7370848655700684	1.6218608617782593
1.0	6270000.0	6280000.0	2.0	2.1568613052368164	1.358508825302124
1.0	6290000.0	6300000.0	2.0	2.0102858543395996	1.2545666694641113
1.0	6310000.0	6320000.0	3.0	2.3408074378967285	1.4624922275543213
1.0	6330000.0	6340000.0	1.0	2.0267422199249268	1.281791090965271
1.0	6390000.0	6400000.0	1.0	1.9159088134765625	1.1960595846176147
1.0	6410000.0	6420000.0	2.0	2.228578805923462	1.3977057933807373
1.0	6450000.0	6460000.0	1.0	2.352529525756836	1.4511239528656006
1.0	6510000.0	6520000.0	0.0	2.477754592895508	1.522022008895874
1.0	6530000.0	6540000.0	2.0	2.268793821334839	1.4172395467758179
1.0	6580000.0	6590000.0	1.0	1.7221946716308594	1.058078408241272
1.0	6740000.0	6750000.0	2.0	1.6597354412078857	1.0088365077972412
1.0	6750000.0	6760000.0	1.0	1.6635687351226807	1.0127681493759155
1.0	6760000.0	6770000.0	0.0	1.9675642251968384	1.1692882776260376
1.0	6860000.0	6870000.0	0.0	1.7404975891113281	1.0713948011398315
1.0	6870000.0	6880000.0	1.0	1.833829641342163	1.1472827196121216
1.0	7010000.0	7020000.0	0.0	2.064833402633667	1.3069006204605103
1.0	7040000.0	7050000.0	0.0	2.209465742111206	1.3939363956451416
1.0	7060000.0	7070000.0	2.0	2.255403995513916	1.419409990310669
1.0	7090000.0	7100000.0	0.0	1.9202301502227783	1.217177391052246
1.0	7170000.0	7180000.0	4.0	1.9419797658920288	1.2300392389297485
1.0	7210000.0	7220000.0	1.0	2.0953962802886963	1.330838918685913
1.0	7250000.0	7260000.0	4.0	1.9153392314910889	1.2166798114776611
1.0	7270000.0	7280000.0	1.0	1.8853260278701782	1.1915161609649658
1.0	7420000.0	7430000.0	5.0	2.3910133838653564	1.4840805530548096
1.0	7440000.0	7450000.0	3.0	1.934199333190918	1.2281949520111084
1.0	7480000.0	7490000.0	2.0	2.479041576385498	1.5184669494628906
1.0	7500000.0	7510000.0	0.0	2.650219440460205	1.5886448621749878
1.0	7570000.0	7580000.0	2.0	2.2679409980773926	1.42751944065094
1.0	7600000.0	7610000.0	3.0	1.9886871576309204	1.2644985914230347
1.0	7610000.0	7620000.0	1.0	2.3752925395965576	1.4790353775024414
1.0	7620000.0	7630000.0	1.0	2.425297498703003	1.4899990558624268
1.0	7630000.0	7640000.0	4.0	2.174182176589966	1.3722347021102905
1.0	7690000.0	7700000.0	1.0	2.47851824760437	1.518249750137329
1.0	7750000.0	7760000.0	3.0	1.7783877849578857	1.1210589408874512
1.0	7770000.0	7780000.0	2.0	1.6563266515731812	1.0163698196411133
1.0	7830000.0	7840000.0	1.0	1.4941985607147217	0.8069311380386353
1.0	7910000.0	7920000.0	2.0	1.6712299585342407	1.0445706844329834
1.0	8030000.0	8040000.0	2.0	1.634834885597229	0.9866485595703125
1.0	8090000.0	8100000.0	1.0	2.02191424369812	1.2848057746887207
1.0	8110000.0	8120000.0	2.0	2.251650333404541	1.4175163507461548
1.0	8180000.0	8190000.0	1.0	2.3375983238220215	1.4543323516845703
1.0	8260000.0	8270000.0	4.0	2.560245990753174	1.545780897140503
1.0	8300000.0	8310000.0	0.0	2.3408374786376953	1.460404396057129
1.0	8310000.0	8320000.0	1.0	2.309201240539551	1.4396368265151978
1.0	8340000.0	8350000.0	4.0	1.9659700393676758	1.2544416189193726
1.0	8360000.0	8370000.0	0.0	1.9202979803085327	1.2168961763381958
1.0	8410000.0	8420000.0	0.0	1.848466157913208	1.1595433950424194
1.0	8460000.0	8470000.0	3.0	1.7474982738494873	1.0811046361923218
1.0	8470000.0	8480000.0	4.0	1.7343858480453491	1.0691391229629517
1.0	8660000.0	8670000.0	2.0	1.5089874267578125	0.8856714963912964
1.0	8710000.0	8720000.0	2.0	1.4877262115478516	0.8610566854476929
1.0	8850000.0	8860000.0	4.0	1.6248095035552979	0.9764834642410278
1.0	8990000.0	9000000.0	1.0	1.8600785732269287	1.1809765100479126
1.0	9010000.0	9020000.0	2.0	1.8526092767715454	1.1715404987335205
1.0	9020000.0	9030000.0	2.0	2.199511766433716	1.3897511959075928
1.0	9030000.0	9040000.0	0.0	2.390301465988159	1.4757822751998901
1.0	9110000.0	9120000.0	1.0	1.9580425024032593	1.2465639114379883
1.0	9140000.0	9150000.0	2.0	2.076077938079834	1.3250709772109985
1.0	9170000.0	9180000.0	3.0	1.934449553489685	1.2290642261505127
1.0	9210000.0	9220000.0	2.0	1.925046682357788	1.217982530593872
1.0	9320000.0	9330000.0	0.0	1.7202892303466797	1.0668326616287231
1.0	9330000.0	9340000.0	2.0	1.9551076889038086	1.242309808731079
1.0	9380000.0	9390000.0	0.0	1.9780181646347046	1.2556864023208618
1.0	9390000.0	9400000.0	2.0	1.8806270360946655	1.1917150020599365
1.0	9480000.0	9490000.0	1.0	2.1579251289367676	1.3578736782073975
1.0	9530000.0	9540000.0	4.0	2.289041042327881	1.439936876296997
1.0	9560000.0	9570000.0	1.0	2.3190455436706543	1.453094482421875
1.0	9710000.0	9720000.0	2.0	2.39414381980896	1.4582054615020752
1.0	9720000.0	9730000.0	6.0	2.4876136779785156	1.5312503576278687
1.0	9840000.0	9850000.0	2.0	1.9425420761108398	1.2208836078643799
1.0	9910000.0	9920000.0	0.0	1.6710714101791382	1.01752507686615
1.0	9950000.0	9960000.0	3.0	1.6082595586776733	0.975786030292511
1.0	9980000.0	9990000.0	1.0	1.4891912937164307	0.8594223260879517
1.0	10050000.0	10060000.0	0.0	1.7352497577667236	1.0886470079421997
1.0	10140000.0	10150000.0	0.0	1.5499598979949951	0.9185038805007935
1.0	10180000.0	10190000.0	1.0	1.540197730064392	0.9064431190490723
1.0	10200000.0	10210000.0	2.0	1.5073915719985962	0.8779441118240356
1.0	10240000.0	10250000.0	2.0	1.5939099788665771	0.9566278457641602
1.0	10300000.0	10310000.0	3.0	1.4630106687545776	0.831824004650116
1.0	10350000.0	10360000.0	1.0	1.4422659873962402	0.810412585735321
1.0	10430000.0	10440000.0	0.0	1.383610486984253	0.7570924162864685
1.0	10460000.0	10470000.0	0.0	1.5064185857772827	0.8802374601364136
1.0	10490000.0	10500000.0	0.0	1.47862708568573	0.8010854721069336
1.0	10500000.0	10510000.0	1.0	1.5338265895843506	0.9157488942146301
1.0	10520000.0	10530000.0	0.0	1.445580244064331	0.8217258453369141
1.0	10530000.0	10540000.0	0.0	1.3456367254257202	0.6724390387535095
1.0	10600000.0	10610000.0	0.0	1.584559440612793	0.9512799978256226
1.0	10690000.0	10700000.0	3.0	1.8305305242538452	1.1575043201446533
1.0	10710000.0	10720000.0	4.0	2.0276379585266113	1.292081356048584
1.0	10790000.0	10800000.0	2.0	2.093413829803467	1.321341633796692
1.0	10860000.0	10870000.0	4.0	2.4192941188812256	1.4959280490875244
1.0	10880000.0	10890000.0	0.0	2.780606746673584	1.6354854106903076
1.0	10900000.0	10910000.0	1.0	2.603419780731201	1.5741870403289795
1.0	11100000.0	11110000.0	1.0	2.566135883331299	1.5475842952728271
1.0	11150000.0	11160000.0	0.0	1.5176942348480225	0.8908175230026245
1.0	11170000.0	11180000.0	3.0	1.3457157611846924	0.7176067233085632
1.0	11240000.0	11250000.0	1.0	1.5615156888961792	0.9300893545150757
1.0	11250000.0	11260000.0	1.0	1.5023776292800903	0.8729658126831055
1.0	11330000.0	11340000.0	1.0	1.4288365840911865	0.7374331951141357
1.0	11390000.0	11400000.0	1.0	1.8886600732803345	1.201290249824524
1.0	11440000.0	11450000.0	1.0	2.1040894985198975	1.3389285802841187
1.0	11500000.0	11510000.0	0.0	2.0834975242614746	1.3243191242218018
1.0	11610000.0	11620000.0	4.0	2.0606441497802734	1.3114960193634033
1.0	11680000.0	11690000.0	0.0	2.4555490016937256	1.5154269933700562
1.0	11720000.0	11730000.0	0.0	1.710141897201538	1.054514765739441
1.0	11730000.0	11740000.0	1.0	1.6067835092544556	0.9708560109138489
1.0	11740000.0	11750000.0	2.0	1.6729532480239868	0.9751065969467163
1.0	11760000.0	11770000.0	3.0	1.6557855606079102	1.021515130996704
1.0	11790000.0	11800000.0	3.0	1.8030227422714233	1.0934633016586304
1.0	11810000.0	11820000.0	4.0	1.9163081645965576	1.2201213836669922
1.0	11820000.0	11830000.0	1.0	2.3917107582092285	1.484236240386963
1.0	11830000.0	11840000.0	4.0	2.3242695331573486	1.4498246908187866
1.0	11910000.0	11920000.0	1.0	2.3628411293029785	1.474155068397522
1.0	12020000.0	12030000.0	2.0	1.8505315780639648	1.157625675201416
1.0	12100000.0	12110000.0	3.0	2.1782219409942627	1.3742793798446655
1.0	12110000.0	12120000.0	3.0	2.4822752475738525	1.5213998556137085
1.0	12120000.0	12130000.0	2.0	2.3414597511291504	1.4580711126327515
1.0	12160000.0	12170000.0	3.0	2.7752013206481934	1.6351711750030518
1.0	12200000.0	12210000.0	1.0	2.666630268096924	1.5862423181533813
1.0	12260000.0	12270000.0	1.0	2.2876827716827393	1.4369713068008423
1.0	12270000.0	12280000.0	2.0	2.349665641784668	1.467266321182251
1.0	12280000.0	12290000.0	2.0	2.2452621459960938	1.415287971496582
1.0	12370000.0	12380000.0	5.0	1.6317917108535767	0.985427737236023
1.0	12380000.0	12390000.0	5.0	1.6064220666885376	0.9621361494064331
1.0	12460000.0	12470000.0	0.0	1.743634581565857	1.0749354362487793
1.0	12490000.0	12500000.0	2.0	1.6174882650375366	0.981838047504425
1.0	12520000.0	12530000.0	1.0	1.7430522441864014	1.0722085237503052
1.0	12590000.0	12600000.0	1.0	2.472870349884033	1.5152348279953003
1.0	12680000.0	12690000.0	3.0	2.241166830062866	1.405885934829712
1.0	12750000.0	12760000.0	0.0	2.2324585914611816	1.4053237438201904
1.0	12760000.0	12770000.0	1.0	2.567680835723877	1.5554955005645752
1.0	12790000.0	12800000.0	1.0	2.107602596282959	1.3385902643203735
1.0	13820000.0	13830000.0	3.0	1.8504092693328857	1.1815941333770752
1.0	13830000.0	13840000.0	1.0	1.8556312322616577	1.1833889484405518
1.0	13860000.0	13870000.0	1.0	2.149242877960205	1.3592195510864258
1.0	13870000.0	13880000.0	3.0	2.055081844329834	1.2996270656585693
1.0	13940000.0	13950000.0	0.0	1.9550275802612305	1.2451436519622803
1.0	13990000.0	14000000.0	1.0	2.0616722106933594	1.3042559623718262
1.0	14060000.0	14070000.0	1.0	1.6694557666778564	1.0146875381469727
1.0	14090000.0	14100000.0	1.0	1.6548802852630615	1.0107765197753906
1.0	14250000.0	14260000.0	3.0	1.7068653106689453	1.0686712265014648
1.0	14290000.0	14300000.0	2.0	1.854170799255371	1.1723588705062866
1.0	14420000.0	14430000.0	3.0	1.815486192703247	1.1460760831832886
1.0	14450000.0	14460000.0	1.0	2.1613636016845703	1.3584977388381958
1.0	14500000.0	14510000.0	3.0	1.8036327362060547	1.1230412721633911
1.0	14520000.0	14530000.0	2.0	2.4871301651000977	1.518744707107544
1.0	14570000.0	14580000.0	0.0	2.5154671669006348	1.5274531841278076
1.0	14700000.0	14710000.0	3.0	2.4121832847595215	1.4773529767990112
1.0	14720000.0	14730000.0	1.0	2.2168898582458496	1.3847146034240723
1.0	14810000.0	14820000.0	2.0	1.9852008819580078	1.249205231666565
1.0	14890000.0	14900000.0	4.0	2.067986011505127	1.3105610609054565
1.0	14920000.0	14930000.0	0.0	1.981247901916504	1.2448451519012451
1.0	15050000.0	15060000.0	1.0	1.9111610651016235	1.2070167064666748
1.0	15060000.0	15070000.0	0.0	2.0517220497131348	1.299151062965393
1.0	15080000.0	15090000.0	1.0	2.016738176345825	1.2824710607528687
1.0	15090000.0	15100000.0	2.0	2.0866355895996094	1.3255269527435303
1.0	15120000.0	15130000.0	1.0	2.2955362796783447	1.4338077306747437
1.0	15170000.0	15180000.0	0.0	2.190103530883789	1.383681058883667
1.0	15190000.0	15200000.0	0.0	2.1870479583740234	1.3838263750076294
1.0	15260000.0	15270000.0	3.0	1.8507091999053955	1.168283462524414
1.0	15430000.0	15440000.0	0.0	2.012078285217285	1.272869348526001
1.0	15450000.0	15460000.0	1.0	2.370321035385132	1.4743077754974365
1.0	15460000.0	15470000.0	1.0	2.411999225616455	1.4937487840652466
1.0	15480000.0	15490000.0	2.0	2.0852108001708984	1.3131049871444702
1.0	15510000.0	15520000.0	4.0	1.9294757843017578	1.2258594036102295
1.0	15630000.0	15640000.0	2.0	1.8551528453826904	1.1835174560546875
1.0	15710000.0	15720000.0	0.0	1.7068811655044556	1.0652563571929932
1.0	15750000.0	15760000.0	5.0	1.71451735496521	1.066489815711975
1.0	15760000.0	15770000.0	0.0	2.06101655960083	1.3172874450683594
1.0	15780000.0	15790000.0	2.0	2.0093302726745605	1.2828465700149536
1.0	15830000.0	15840000.0	2.0	1.5642187595367432	0.9356426000595093
1.0	15840000.0	15850000.0	1.0	1.5551291704177856	0.9215983152389526
1.0	15900000.0	15910000.0	2.0	1.5920593738555908	0.9685888290405273
1.0	16000000.0	16010000.0	3.0	1.9376838207244873	1.2358829975128174
1.0	16120000.0	16130000.0	1.0	1.8330789804458618	1.159325361251831
1.0	16210000.0	16220000.0	3.0	1.5289627313613892	0.90252685546875
1.0	16260000.0	16270000.0	0.0	1.619325041770935	0.980381965637207
1.0	16270000.0	16280000.0	2.0	1.8049637079238892	1.1267794370651245
1.0	16280000.0	16290000.0	2.0	1.6899865865707397	1.0408366918563843
1.0	16410000.0	16420000.0	5.0	2.6156184673309326	1.576805591583252
1.0	16420000.0	16430000.0	1.0	2.563199281692505	1.5528968572616577
1.0	16450000.0	16460000.0	1.0	1.9725589752197266	1.2444087266921997
1.0	16470000.0	16480000.0	2.0	2.0417885780334473	1.2902737855911255
1.0	16520000.0	16530000.0	2.0	2.1260406970977783	1.3461425304412842
1.0	16580000.0	16590000.0	3.0	1.7709693908691406	1.0932952165603638
1.0	16610000.0	16620000.0	3.0	1.7126398086547852	1.0472495555877686
1.0	16710000.0	16720000.0	3.0	1.692559838294983	1.0430527925491333
1.0	16760000.0	16770000.0	2.0	1.7810163497924805	0.9677087664604187
1.0	17230000.0	17240000.0	1.0	1.7877800464630127	0.8951436281204224
1.0	17240000.0	17250000.0	1.0	1.6973598003387451	1.0221935510635376
1.0	17300000.0	17310000.0	2.0	1.9899675846099854	1.2583705186843872
1.0	17310000.0	17320000.0	2.0	1.7518508434295654	1.0918948650360107
1.0	17320000.0	17330000.0	2.0	1.7555878162384033	1.0918892621994019
1.0	17330000.0	17340000.0	2.0	1.8725183010101318	1.1642000675201416
1.0	17350000.0	17360000.0	1.0	1.6811603307724	1.023932695388794
1.0	17410000.0	17420000.0	0.0	1.8032156229019165	1.1340469121932983
1.0	17420000.0	17430000.0	3.0	1.7470804452896118	1.092816710472107
1.0	17430000.0	17440000.0	2.0	1.796921730041504	1.1334202289581299
1.0	17480000.0	17490000.0	1.0	2.4987552165985107	1.52909255027771
1.0	17650000.0	17660000.0	2.0	2.7446789741516113	1.62185800075531
1.0	17660000.0	17670000.0	3.0	2.979384183883667	1.6975780725479126
1.0	17770000.0	17780000.0	3.0	2.3046939373016357	1.4451189041137695
1.0	17830000.0	17840000.0	2.0	2.605905532836914	1.5744507312774658
1.0	17870000.0	17880000.0	0.0	2.0321288108825684	1.26475191116333
1.0	17960000.0	17970000.0	1.0	2.0383338928222656	1.2725143432617188
1.0	17980000.0	17990000.0	0.0	2.109266996383667	1.3225412368774414
1.0	18010000.0	18020000.0	3.0	2.018594264984131	1.2713000774383545
1.0	18060000.0	18070000.0	1.0	2.485511302947998	1.5280182361602783
1.0	18120000.0	18130000.0	5.0	2.476393699645996	1.5247306823730469
1.0	18130000.0	18140000.0	1.0	2.5530669689178467	1.5472835302352905
1.0	18140000.0	18150000.0	0.0	2.505533218383789	1.5350202322006226
1.0	18180000.0	18190000.0	2.0	2.4373040199279785	1.498555064201355
1.0	18230000.0	18240000.0	0.0	2.337307929992676	1.4534099102020264
1.0	18370000.0	18380000.0	3.0	2.257561206817627	1.4193328619003296
1.0	18380000.0	18390000.0	1.0	2.278437852859497	1.4294770956039429
1.0	18420000.0	18430000.0	0.0	2.0291733741760254	1.288053035736084
1.0	18430000.0	18440000.0	4.0	1.9860365390777588	1.259561538696289
1.0	18450000.0	18460000.0	0.0	1.9909454584121704	1.2704139947891235
1.0	18470000.0	18480000.0	1.0	2.1217668056488037	1.3486329317092896
1.0	18480000.0	18490000.0	1.0	2.1693687438964844	1.3784847259521484
1.0	18510000.0	18520000.0	2.0	1.9805457592010498	1.2610284090042114
1.0	18570000.0	18580000.0	4.0	2.347607374191284	1.4644854068756104
1.0	18580000.0	18590000.0	5.0	2.3732118606567383	1.4756910800933838
1.0	18670000.0	18680000.0	3.0	2.2797653675079346	1.4312375783920288
1.0	18770000.0	18780000.0	2.0	2.3880765438079834	1.4833917617797852
1.0	18780000.0	18790000.0	3.0	2.221513509750366	1.4025009870529175
1.0	18830000.0	18840000.0	2.0	2.4281742572784424	1.4992705583572388
1.0	18920000.0	18930000.0	0.0	2.323481321334839	1.4518013000488281
1.0	18950000.0	18960000.0	3.0	2.111011028289795	1.336451768875122
1.0	18960000.0	18970000.0	3.0	2.066607713699341	1.3083442449569702
1.0	18970000.0	18980000.0	2.0	2.1141514778137207	1.3385162353515625
1.0	19010000.0	19020000.0	2.0	2.1989903450012207	1.3948230743408203
1.0	19060000.0	19070000.0	3.0	2.2300233840942383	1.4075734615325928
1.0	19080000.0	19090000.0	0.0	2.234668016433716	1.4096357822418213
1.0	19110000.0	19120000.0	1.0	2.198024034500122	1.3931539058685303
1.0	19140000.0	19150000.0	1.0	2.0271382331848145	1.2932112216949463
1.0	19250000.0	19260000.0	1.0	1.8155475854873657	1.1396114826202393
1.0	19400000.0	19410000.0	1.0	1.5167934894561768	0.8864208459854126
1.0	19410000.0	19420000.0	0.0	1.4951231479644775	0.8654379844665527
1.0	19430000.0	19440000.0	2.0	1.4556251764297485	0.8274161219596863
1.0	19450000.0	19460000.0	2.0	1.3727881908416748	0.743052065372467
1.0	19560000.0	19570000.0	0.0	1.400551676750183	0.7755895853042603
1.0	19640000.0	19650000.0	2.0	1.6203320026397705	0.984035313129425
1.0	19660000.0	19670000.0	1.0	1.7286245822906494	1.0782134532928467
1.0	19670000.0	19680000.0	2.0	1.6547702550888062	1.011742353439331
1.0	19700000.0	19710000.0	3.0	1.6409752368927002	0.9939739108085632
1.0	19770000.0	19780000.0	3.0	1.7461458444595337	1.0889228582382202
1.0	19810000.0	19820000.0	0.0	1.770308494567871	0.966385543346405
1.0	19890000.0	19900000.0	5.0	1.9887012243270874	1.2704548835754395
1.0	19950000.0	19960000.0	2.0	1.6528842449188232	1.002853274345398
1.0	19990000.0	20000000.0	2.0	2.1161065101623535	1.3456271886825562
1.0	20050000.0	20060000.0	1.0	1.7962840795516968	1.128179907798767
1.0	20060000.0	20070000.0	2.0	1.9237200021743774	1.2255008220672607
1.0	20200000.0	20210000.0	3.0	2.3143057823181152	1.4476734399795532
1.0	20240000.0	20250000.0	2.0	2.323331117630005	1.4299430847167969
1.0	20250000.0	20260000.0	1.0	2.488598585128784	1.5174534320831299
1.0	20280000.0	20290000.0	1.0	2.5233161449432373	1.543888807296753
1.0	20490000.0	20500000.0	1.0	2.246603488922119	1.412972331047058
1.0	20550000.0	20560000.0	4.0	1.8886244297027588	1.1935113668441772
1.0	20600000.0	20610000.0	3.0	2.163484573364258	1.3714649677276611
1.0	20610000.0	20620000.0	1.0	2.1909775733947754	1.3846392631530762
1.0	20620000.0	20630000.0	0.0	2.330117702484131	1.4590433835983276
1.0	20700000.0	20710000.0	4.0	1.9949569702148438	1.2679309844970703
1.0	20760000.0	20770000.0	4.0	2.0253539085388184	1.289892554283142
1.0	20770000.0	20780000.0	3.0	1.9572265148162842	1.2434561252593994
1.0	20780000.0	20790000.0	1.0	2.1256017684936523	1.348258137702942
1.0	20810000.0	20820000.0	2.0	2.139620304107666	1.3248329162597656
1.0	20890000.0	20900000.0	3.0	2.459641933441162	1.5176595449447632
1.0	20900000.0	20910000.0	5.0	2.5386874675750732	1.5499440431594849
1.0	20940000.0	20950000.0	1.0	2.574860095977783	1.5623295307159424
1.0	20960000.0	20970000.0	3.0	1.977150321006775	1.2034657001495361
1.0	20970000.0	20980000.0	0.0	1.9318592548370361	1.2014095783233643
1.0	20990000.0	21000000.0	5.0	2.3947291374206543	1.4840033054351807
1.0	21010000.0	21020000.0	5.0	2.2238001823425293	1.3983185291290283
1.0	21030000.0	21040000.0	1.0	2.1470494270324707	1.3558411598205566
1.0	21050000.0	21060000.0	3.0	2.2573916912078857	1.4070075750350952
1.0	21110000.0	21120000.0	1.0	1.7936363220214844	1.0209999084472656
1.0	21120000.0	21130000.0	1.0	1.4499986171722412	0.8251832723617554
1.0	21210000.0	21220000.0	1.0	1.4262409210205078	0.7958653569221497
1.0	21220000.0	21230000.0	1.0	1.4050209522247314	0.7734677195549011
1.0	21230000.0	21240000.0	1.0	1.4274532794952393	0.8004509806632996
1.0	21240000.0	21250000.0	1.0	1.4300353527069092	0.8033066987991333
1.0	21260000.0	21270000.0	3.0	1.387946367263794	0.7583726644515991
1.0	21530000.0	21540000.0	4.0	1.9018595218658447	1.2106841802597046
1.0	21630000.0	21640000.0	1.0	1.79154372215271	1.1229395866394043
1.0	21640000.0	21650000.0	0.0	1.8026273250579834	1.1348519325256348
1.0	21980000.0	21990000.0	0.0	1.867633581161499	1.1788114309310913
1.0	22100000.0	22110000.0	1.0	1.904950499534607	1.1147968769073486
1.0	22150000.0	22160000.0	3.0	1.847442865371704	1.1650770902633667
1.0	22190000.0	22200000.0	4.0	2.0694947242736816	1.3065171241760254
1.0	22250000.0	22260000.0	2.0	2.235050678253174	1.4036858081817627
1.0	22360000.0	22370000.0	1.0	2.064021587371826	1.2992092370986938
1.0	22430000.0	22440000.0	1.0	1.8576749563217163	1.1571485996246338
1.0	22450000.0	22460000.0	1.0	2.273441791534424	1.4284769296646118
1.0	22470000.0	22480000.0	2.0	2.397712230682373	1.4905979633331299
1.0	22480000.0	22490000.0	4.0	2.829998016357422	1.6539278030395508
1.0	22570000.0	22580000.0	2.0	2.8790054321289062	1.6672403812408447
1.0	22620000.0	22630000.0	7.0	2.265261173248291	1.420032024383545
1.0	22630000.0	22640000.0	2.0	2.459878444671631	1.5070102214813232
1.0	22660000.0	22670000.0	0.0	2.4831204414367676	1.5264112949371338
1.0	22740000.0	22750000.0	1.0	2.0983071327209473	1.3302900791168213
1.0	22830000.0	22840000.0	1.0	1.6862924098968506	1.027099370956421
1.0	22850000.0	22860000.0	2.0	1.8765583038330078	1.179627537727356
1.0	22890000.0	22900000.0	1.0	2.5529041290283203	1.5555139780044556
1.0	22920000.0	22930000.0	5.0	2.9819865226745605	1.6974375247955322
1.0	22950000.0	22960000.0	2.0	2.307694911956787	1.444383978843689
1.0	22970000.0	22980000.0	5.0	2.454880714416504	1.513454794883728
1.0	23060000.0	23070000.0	1.0	2.2156100273132324	1.3977946043014526
1.0	23100000.0	23110000.0	4.0	1.8719127178192139	1.1804792881011963
1.0	23110000.0	23120000.0	2.0	1.8816921710968018	1.1888995170593262
1.0	23160000.0	23170000.0	1.0	2.0225393772125244	1.2754435539245605
1.0	23270000.0	23280000.0	3.0	1.9485279321670532	1.244746446609497
1.0	23350000.0	23360000.0	0.0	1.5065793991088867	0.8727827072143555
1.0	23380000.0	23390000.0	1.0	1.4227267503738403	0.7917759418487549
1.0	23420000.0	23430000.0	2.0	1.539645791053772	0.9083023071289062
1.0	23610000.0	23620000.0	1.0	1.5691074132919312	0.9208825826644897
1.0	23750000.0	23760000.0	1.0	1.6771857738494873	1.0213139057159424
1.0	23760000.0	23770000.0	0.0	1.646282434463501	0.9993135333061218
1.0	23790000.0	23800000.0	3.0	1.6656310558319092	1.0265014171600342
1.0	23820000.0	23830000.0	1.0	1.8404086828231812	1.168227195739746
1.0	23830000.0	23840000.0	4.0	1.679935097694397	1.0416523218154907
1.0	23860000.0	23870000.0	1.0	2.0044548511505127	1.2724287509918213
1.0	23880000.0	23890000.0	3.0	1.9428850412368774	1.074140191078186
1.0	24030000.0	24040000.0	0.0	1.8020156621932983	1.1151576042175293
1.0	24110000.0	24120000.0	4.0	1.5024659633636475	0.7733945846557617
1.0	24180000.0	24190000.0	0.0	1.5665597915649414	0.9272998571395874
1.0	24280000.0	24290000.0	0.0	1.8140709400177002	0.9916577339172363
1.0	24370000.0	24380000.0	3.0	1.9207557439804077	1.2245323657989502
1.0	24380000.0	24390000.0	2.0	2.329174041748047	1.4575884342193604
1.0	24390000.0	24400000.0	1.0	2.3000433444976807	1.444114089012146
1.0	24400000.0	24410000.0	4.0	2.2878577709198	1.4386937618255615
1.0	24420000.0	24430000.0	4.0	2.256200075149536	1.4228427410125732
1.0	24490000.0	24500000.0	5.0	2.2972187995910645	1.4376938343048096
1.0	24500000.0	24510000.0	0.0	2.470482587814331	1.5150461196899414
1.0	24540000.0	24550000.0	2.0	2.5789012908935547	1.5648627281188965
1.0	24550000.0	24560000.0	2.0	2.6537139415740967	1.5933008193969727
1.0	24620000.0	24630000.0	3.0	2.2459371089935303	1.4122216701507568
1.0	24670000.0	24680000.0	3.0	2.4852750301361084	1.5274739265441895
1.0	24680000.0	24690000.0	3.0	1.9072109460830688	1.2068510055541992
1.0	24690000.0	24700000.0	1.0	1.8135782480239868	1.132699966430664
1.0	24710000.0	24720000.0	3.0	1.7131764888763428	1.056278944015503
1.0	24740000.0	24750000.0	0.0	1.6797230243682861	1.0155366659164429
1.0	24770000.0	24780000.0	1.0	1.6936054229736328	1.0358197689056396
1.0	24800000.0	24810000.0	1.0	1.8180835247039795	1.1472936868667603
1.0	24830000.0	24840000.0	3.0	1.78500235080719	1.1097781658172607
1.0	24860000.0	24870000.0	4.0	1.7893050909042358	1.1190145015716553
1.0	24870000.0	24880000.0	3.0	1.9620845317840576	1.2490652799606323
1.0	24880000.0	24890000.0	2.0	2.0223920345306396	1.2911767959594727
1.0	24950000.0	24960000.0	3.0	2.246692180633545	1.4183473587036133
1.0	24960000.0	24970000.0	4.0	1.959102988243103	1.3269577026367188
1.0	24980000.0	24990000.0	0.0	1.573737621307373	0.9302377700805664
1.0	25180000.0	25190000.0	0.0	2.3741888999938965	1.4811960458755493
1.0	25250000.0	25260000.0	4.0	2.3433918952941895	1.3821784257888794
1.0	25380000.0	25390000.0	2.0	2.522012948989868	1.5229648351669312
1.0	25430000.0	25440000.0	2.0	2.5231738090515137	1.5424989461898804
1.0	25510000.0	25520000.0	1.0	2.2221953868865967	1.4028055667877197
1.0	25520000.0	25530000.0	2.0	1.9020607471466064	1.2148123979568481
1.0	25530000.0	25540000.0	2.0	1.8769500255584717	1.1975308656692505
1.0	25560000.0	25570000.0	0.0	1.3254804611206055	0.6850069761276245
1.0	25680000.0	25690000.0	1.0	1.3842192888259888	0.7596179842948914
1.0	25810000.0	25820000.0	1.0	1.5943801403045654	0.9472304582595825
1.0	25820000.0	25830000.0	2.0	1.6139345169067383	0.9688467979431152
1.0	25850000.0	25860000.0	0.0	2.1238834857940674	1.3550069332122803
1.0	25870000.0	25880000.0	4.0	1.747288465499878	1.0640432834625244
1.0	25940000.0	25950000.0	0.0	1.946361780166626	1.2184288501739502
1.0	25950000.0	25960000.0	1.0	1.691420555114746	1.0388481616973877
1.0	26050000.0	26060000.0	2.0	1.8458492755889893	1.1647160053253174
1.0	26140000.0	26150000.0	1.0	1.6292364597320557	0.8717144131660461
1.0	26180000.0	26190000.0	1.0	1.6482532024383545	1.0071122646331787
1.0	26210000.0	26220000.0	0.0	1.592700719833374	0.9570530652999878
1.0	26250000.0	26260000.0	0.0	1.8278989791870117	1.1514058113098145
1.0	26280000.0	26290000.0	0.0	1.7038758993148804	1.0484503507614136
1.0	26350000.0	26360000.0	2.0	2.0582242012023926	1.3042749166488647
1.0	26410000.0	26420000.0	3.0	2.5836238861083984	1.5666234493255615
1.0	26530000.0	26540000.0	3.0	2.304659605026245	1.4445178508758545
1.0	26560000.0	26570000.0	3.0	1.6295274496078491	0.9701398611068726
1.0	26600000.0	26610000.0	2.0	1.9963436126708984	1.1462944746017456
1.0	26640000.0	26650000.0	1.0	2.16864275932312	1.3492203950881958
1.0	26670000.0	26680000.0	3.0	2.1476919651031494	1.3436204195022583
1.0	26690000.0	26700000.0	2.0	2.073610305786133	1.3231279850006104
1.0	26810000.0	26820000.0	2.0	1.984683632850647	1.2610540390014648
1.0	26860000.0	26870000.0	1.0	1.9442085027694702	1.2261245250701904
1.0	26870000.0	26880000.0	2.0	2.046123743057251	1.290808081626892
1.0	26950000.0	26960000.0	1.0	1.9640840291976929	1.2451207637786865
1.0	26980000.0	26990000.0	1.0	2.136380672454834	1.3559117317199707
1.0	26990000.0	27000000.0	4.0	2.2922489643096924	1.4394155740737915
1.0	27030000.0	27040000.0	1.0	1.7833400964736938	1.108030915260315
1.0	27050000.0	27060000.0	0.0	1.7088426351547241	1.0432193279266357
1.0	27150000.0	27160000.0	1.0	2.0979676246643066	1.3069555759429932
1.0	27180000.0	27190000.0	1.0	2.0862174034118652	1.3101201057434082
1.0	27210000.0	27220000.0	2.0	1.8867518901824951	1.0217965841293335
1.0	27280000.0	27290000.0	3.0	2.5737109184265137	1.554685354232788
1.0	27340000.0	27350000.0	0.0	2.5705082416534424	1.5626661777496338
1.0	27350000.0	27360000.0	4.0	2.256653308868408	1.416461706161499
1.0	27390000.0	27400000.0	5.0	2.188577890396118	1.3766109943389893
1.0	27400000.0	27410000.0	3.0	2.6612539291381836	1.5927003622055054
1.0	27430000.0	27440000.0	0.0	2.1357929706573486	1.342677354812622
1.0	27440000.0	27450000.0	3.0	2.1766607761383057	1.3668314218521118
1.0	27460000.0	27470000.0	0.0	2.2793357372283936	1.4047499895095825
1.0	27470000.0	27480000.0	3.0	2.0354292392730713	1.2816411256790161
1.0	27520000.0	27530000.0	3.0	2.229290246963501	1.4003437757492065
1.0	27540000.0	27550000.0	4.0	2.1777005195617676	1.3667654991149902
1.0	27630000.0	27640000.0	3.0	1.8529714345932007	1.1496397256851196
1.0	27650000.0	27660000.0	2.0	1.8259563446044922	1.1352351903915405
1.0	27710000.0	27720000.0	2.0	2.196812868118286	1.383828043937683
1.0	27740000.0	27750000.0	3.0	1.6899982690811157	1.036336898803711
1.0	27800000.0	27810000.0	1.0	1.7072538137435913	1.0553667545318604
1.0	27860000.0	27870000.0	2.0	1.626161813735962	0.9895943403244019
1.0	27980000.0	27990000.0	1.0	1.930516004562378	1.2099896669387817
1.0	28080000.0	28090000.0	1.0	1.6957743167877197	1.0309839248657227
1.0	28090000.0	28100000.0	3.0	1.9584404230117798	1.23665189743042
1.0	28190000.0	28200000.0	3.0	2.133884906768799	1.3501451015472412
1.0	28250000.0	28260000.0	3.0	2.0840611457824707	1.3249452114105225
1.0	28260000.0	28270000.0	1.0	2.063265323638916	1.3155386447906494
1.0	28270000.0	28280000.0	0.0	2.2789745330810547	1.4294897317886353
1.0	28300000.0	28310000.0	1.0	1.4089250564575195	0.7788259983062744
1.0	28310000.0	28320000.0	0.0	1.438797950744629	0.8089945912361145
1.0	28340000.0	28350000.0	1.0	1.474829912185669	0.8435176610946655
1.0	28370000.0	28380000.0	0.0	1.5342302322387695	0.897999107837677
1.0	28420000.0	28430000.0	2.0	1.8583877086639404	1.1814215183258057
1.0	28470000.0	28480000.0	3.0	2.279176712036133	1.434631586074829
1.0	28480000.0	28490000.0	5.0	2.122135877609253	1.3502912521362305
1.0	28570000.0	28580000.0	3.0	1.8668943643569946	1.1441290378570557
1.0	28590000.0	28600000.0	3.0	1.7722618579864502	1.0987255573272705
1.0	29030000.0	29040000.0	3.0	1.4594465494155884	0.8317664861679077
1.0	29060000.0	29070000.0	1.0	1.6488888263702393	0.954264760017395
1.0	29130000.0	29140000.0	1.0	2.057366132736206	1.3100011348724365
1.0	29230000.0	29240000.0	2.0	1.940974473953247	1.2313437461853027
1.0	29240000.0	29250000.0	1.0	1.8197555541992188	1.1151926517486572
1.0	29260000.0	29270000.0	1.0	1.6899526119232178	1.0439605712890625
1.0	29300000.0	29310000.0	4.0	1.653609275817871	1.0157324075698853
1.0	29340000.0	29350000.0	5.0	1.4941797256469727	0.8730486631393433
1.0	29410000.0	29420000.0	1.0	1.683335304260254	1.035467267036438
1.0	29510000.0	29520000.0	2.0	1.9016797542572021	1.1962617635726929
1.0	29570000.0	29580000.0	4.0	2.3582863807678223	1.4671611785888672
1.0	29590000.0	29600000.0	2.0	2.1411874294281006	1.3477323055267334
1.0	29680000.0	29690000.0	2.0	2.6189522743225098	1.5763733386993408
1.0	29700000.0	29710000.0	6.0	2.3490891456604004	1.46047842502594
1.0	29780000.0	29790000.0	3.0	2.7700095176696777	1.6337430477142334
1.0	29830000.0	29840000.0	0.0	2.0280120372772217	1.2871448993682861
1.0	29860000.0	29870000.0	1.0	2.0300798416137695	1.288238286972046
1.0	30090000.0	30100000.0	3.0	2.2766361236572266	1.4288556575775146
1.0	30110000.0	30120000.0	1.0	2.441176414489746	1.504515290260315
1.0	30160000.0	30170000.0	3.0	2.333442211151123	1.4510194063186646
1.0	30230000.0	30240000.0	4.0	2.6577844619750977	1.5879319906234741
1.0	30240000.0	30250000.0	3.0	2.5564303398132324	1.5392646789550781
1.0	30250000.0	30260000.0	4.0	3.0448555946350098	1.7194252014160156
1.0	30260000.0	30270000.0	2.0	2.8952932357788086	1.6717983484268188
1.0	30330000.0	30340000.0	7.0	2.8899319171905518	1.6645129919052124
1.0	30350000.0	30360000.0	2.0	2.803903579711914	1.6424468755722046
1.0	30400000.0	30410000.0	2.0	2.7465004920959473	1.6228954792022705
1.0	30450000.0	30460000.0	2.0	2.5271220207214355	1.534423589706421
1.0	30500000.0	30510000.0	2.0	2.5529580116271973	1.5500729084014893
1.0	30520000.0	30530000.0	2.0	2.538991928100586	1.5366389751434326
1.0	30580000.0	30590000.0	1.0	2.613708972930908	1.5741807222366333
1.0	30600000.0	30610000.0	1.0	3.045846939086914	1.7032324075698853
1.0	30610000.0	30620000.0	3.0	2.8048176765441895	1.6421769857406616
1.0	30640000.0	30650000.0	2.0	2.376025676727295	1.467921257019043
1.0	30660000.0	30670000.0	1.0	2.5231716632843018	1.539732575416565
1.0	30690000.0	30700000.0	1.0	2.426689863204956	1.4961259365081787
1.0	30730000.0	30740000.0	2.0	2.747260332107544	1.6240413188934326
1.0	30800000.0	30810000.0	4.0	2.8668735027313232	1.6646188497543335
1.0	30850000.0	30860000.0	4.0	2.4822070598602295	1.5194145441055298
1.0	30870000.0	30880000.0	2.0	2.909635305404663	1.6768897771835327
1.0	30880000.0	30890000.0	3.0	3.1218762397766113	1.73050856590271
1.0	30890000.0	30900000.0	2.0	2.797950267791748	1.6411664485931396
1.0	30920000.0	30930000.0	2.0	2.342973232269287	1.444191575050354
1.0	30940000.0	30950000.0	3.0	2.578770637512207	1.5602645874023438
1.0	31030000.0	31040000.0	1.0	1.9260752201080322	1.2157047986984253
1.0	31060000.0	31070000.0	2.0	2.1754069328308105	1.3732311725616455
1.0	31110000.0	31120000.0	1.0	2.5851008892059326	1.568263292312622
1.0	31190000.0	31200000.0	3.0	1.849726915359497	1.1121324300765991
1.0	31200000.0	31210000.0	3.0	2.3433432579040527	1.457629680633545
1.0	31300000.0	31310000.0	3.0	1.8685535192489624	1.1674684286117554
1.0	31360000.0	31370000.0	2.0	1.7865982055664062	1.1176214218139648
1.0	31390000.0	31400000.0	2.0	2.0008063316345215	1.2645517587661743
1.0	31440000.0	31450000.0	2.0	1.6379425525665283	0.9870865941047668
1.0	31460000.0	31470000.0	3.0	1.493660569190979	0.8575361967086792
1.0	31470000.0	31480000.0	3.0	1.5395381450653076	0.9027021527290344
1.0	31490000.0	31500000.0	1.0	1.5350936651229858	0.8989793062210083
1.0	31520000.0	31530000.0	1.0	1.6098181009292603	0.9715414047241211
1.0	31560000.0	31570000.0	0.0	2.1706395149230957	1.3734776973724365
1.0	31570000.0	31580000.0	2.0	1.9585444927215576	1.2465245723724365
1.0	31930000.0	31940000.0	3.0	1.8469197750091553	1.166933298110962
1.0	31970000.0	31980000.0	4.0	2.462474822998047	1.5080711841583252
1.0	31980000.0	31990000.0	0.0	2.133695363998413	1.3547435998916626
1.0	32110000.0	32120000.0	3.0	1.778154730796814	0.9991765022277832
1.0	32160000.0	32170000.0	2.0	1.8335365056991577	1.1521285772323608
1.0	32170000.0	32180000.0	1.0	2.243088483810425	1.4137942790985107
1.0	32250000.0	32260000.0	2.0	1.6431270837783813	0.9897661209106445
1.0	32310000.0	32320000.0	2.0	1.8625043630599976	1.1748548746109009
1.0	32360000.0	32370000.0	1.0	2.153836727142334	1.3607666492462158
1.0	32370000.0	32380000.0	3.0	1.7168524265289307	1.0496656894683838
1.0	32530000.0	32540000.0	0.0	1.5064882040023804	0.7866655588150024
1.0	32590000.0	32600000.0	1.0	1.4643141031265259	0.8424199223518372
1.0	32610000.0	32620000.0	2.0	1.4217510223388672	0.802772045135498
1.0	32640000.0	32650000.0	0.0	1.6054706573486328	0.874803364276886
1.0	32670000.0	32680000.0	2.0	1.5795596837997437	0.9235869646072388
1.0	32700000.0	32710000.0	1.0	1.721574068069458	1.058228850364685
1.0	32730000.0	32740000.0	2.0	1.8701133728027344	1.1871505975723267
1.0	32770000.0	32780000.0	2.0	1.7547422647476196	1.0868786573410034
1.0	32820000.0	32830000.0	3.0	1.8381521701812744	1.1529871225357056
1.0	32830000.0	32840000.0	1.0	1.7841084003448486	1.1005828380584717
1.0	32890000.0	32900000.0	2.0	2.1985814571380615	1.392317771911621
1.0	32920000.0	32930000.0	6.0	1.9474550485610962	1.2420997619628906
1.0	32950000.0	32960000.0	2.0	1.8285011053085327	1.1502081155776978
1.0	32960000.0	32970000.0	1.0	1.8084399700164795	1.130462408065796
1.0	32970000.0	32980000.0	2.0	2.039419651031494	1.2991588115692139
1.0	33130000.0	33140000.0	1.0	1.509778618812561	0.876872718334198
1.0	33140000.0	33150000.0	0.0	1.530064344406128	0.8928939700126648
1.0	33220000.0	33230000.0	2.0	2.00899076461792	1.2686742544174194
1.0	33310000.0	33320000.0	0.0	1.4864263534545898	0.8529173135757446
1.0	33340000.0	33350000.0	2.0	1.6876351833343506	1.0568405389785767
1.0	33370000.0	33380000.0	2.0	1.9049060344696045	1.211219072341919
1.0	33380000.0	33390000.0	2.0	1.819074034690857	1.1568207740783691
1.0	33410000.0	33420000.0	2.0	1.578589677810669	0.9458463788032532
1.0	33450000.0	33460000.0	5.0	1.9881576299667358	1.2653300762176514
1.0	33520000.0	33530000.0	3.0	1.8319005966186523	1.158524513244629
1.0	33560000.0	33570000.0	2.0	1.5458548069000244	0.9201204180717468
1.0	33630000.0	33640000.0	1.0	1.5629518032073975	0.9389041662216187
1.0	33700000.0	33710000.0	0.0	1.965620994567871	1.2538148164749146
1.0	33720000.0	33730000.0	2.0	1.647494912147522	0.9988996386528015
1.0	33810000.0	33820000.0	1.0	1.631400465965271	0.9469045400619507
1.0	33890000.0	33900000.0	1.0	1.744611144065857	1.0767219066619873
1.0	33930000.0	33940000.0	3.0	1.6246473789215088	0.9854276776313782
1.0	34010000.0	34020000.0	0.0	1.759728193283081	1.0992403030395508
1.0	34090000.0	34100000.0	3.0	1.6711294651031494	1.0258182287216187
1.0	34120000.0	34130000.0	3.0	1.6721569299697876	1.0266351699829102
1.0	34130000.0	34140000.0	2.0	1.8115417957305908	1.140059471130371
1.0	34170000.0	34180000.0	1.0	1.7917182445526123	1.1224968433380127
1.0	34250000.0	34260000.0	1.0	1.697187066078186	1.0568819046020508
1.0	34280000.0	34290000.0	3.0	1.8058255910873413	1.1399953365325928
1.0	34290000.0	34300000.0	0.0	1.688309669494629	1.042234182357788
1.0	34510000.0	34520000.0	2.0	1.685530424118042	1.0402449369430542
1.0	34520000.0	34530000.0	2.0	1.7970972061157227	1.129871129989624
1.0	34560000.0	34570000.0	0.0	1.7114404439926147	1.0529205799102783
1.0	34610000.0	34620000.0	1.0	1.6922359466552734	1.052186131477356
1.0	34680000.0	34690000.0	2.0	2.2492427825927734	1.4113335609436035
1.0	34700000.0	34710000.0	0.0	2.245260238647461	1.4087533950805664
1.0	34730000.0	34740000.0	1.0	2.2501041889190674	1.414589524269104
1.0	34740000.0	34750000.0	3.0	2.2539830207824707	1.4125547409057617
1.0	34920000.0	34930000.0	2.0	2.4991631507873535	1.5275394916534424
1.0	34960000.0	34970000.0	1.0	2.4493179321289062	1.5050766468048096
1.0	35000000.0	35010000.0	3.0	2.184204578399658	1.3751013278961182
1.0	35050000.0	35060000.0	1.0	2.3269059658050537	1.4552944898605347
1.0	35110000.0	35120000.0	2.0	2.451918601989746	1.513066291809082
1.0	35120000.0	35130000.0	1.0	2.426886796951294	1.4995672702789307
1.0	35190000.0	35200000.0	2.0	2.460983991622925	1.5153471231460571
1.0	35270000.0	35280000.0	1.0	1.9714940786361694	1.248818278312683
1.0	35290000.0	35300000.0	3.0	1.7871532440185547	1.1197267770767212
1.0	35410000.0	35420000.0	3.0	2.0232086181640625	1.2909610271453857
1.0	35430000.0	35440000.0	1.0	2.050128698348999	1.3030070066452026
1.0	35480000.0	35490000.0	0.0	1.6048860549926758	0.96137934923172
1.0	35510000.0	35520000.0	2.0	2.1858067512512207	1.3855552673339844
1.0	35540000.0	35550000.0	0.0	1.7004209756851196	0.9697596430778503
1.0	35560000.0	35570000.0	2.0	1.4567065238952637	0.8273574709892273
1.0	35670000.0	35680000.0	2.0	1.764457106590271	1.1106345653533936
1.0	35710000.0	35720000.0	1.0	1.7478145360946655	1.102569818496704
1.0	35760000.0	35770000.0	3.0	1.4243379831314087	0.7969672083854675
1.0	35810000.0	35820000.0	2.0	1.4330072402954102	0.8071711659431458
1.0	35820000.0	35830000.0	2.0	1.4092488288879395	0.7796193361282349
1.0	35860000.0	35870000.0	1.0	1.46425199508667	0.8281377553939819
1.0	35880000.0	35890000.0	1.0	1.5316994190216064	0.8927639722824097
1.0	36180000.0	36190000.0	1.0	1.468470811843872	0.8325300216674805
1.0	36190000.0	36200000.0	1.0	1.5768709182739258	0.9512084722518921
1.0	36250000.0	36260000.0	2.0	1.9226789474487305	1.2234655618667603
1.0	36280000.0	36290000.0	0.0	1.4891670942306519	0.8561931848526001
1.0	36290000.0	36300000.0	1.0	1.4681453704833984	0.8368849754333496
1.0	36460000.0	36470000.0	1.0	1.4454349279403687	0.8141239881515503
1.0	36620000.0	36630000.0	2.0	1.6663881540298462	0.8877708315849304
1.0	36670000.0	36680000.0	0.0	1.9952396154403687	1.2652944326400757
1.0	36680000.0	36690000.0	2.0	1.8304040431976318	1.1353343725204468
1.0	36690000.0	36700000.0	2.0	1.6253852844238281	0.9838299751281738
1.0	36710000.0	36720000.0	2.0	1.595183253288269	0.9610515832901001
1.0	36760000.0	36770000.0	2.0	1.790001630783081	1.108353853225708
1.0	36790000.0	36800000.0	1.0	2.3209526538848877	1.451155424118042
1.0	36800000.0	36810000.0	0.0	2.0997986793518066	1.328311800956726
1.0	37050000.0	37060000.0	1.0	2.022799253463745	1.2880589962005615
1.0	37120000.0	37130000.0	0.0	2.0917468070983887	1.3312431573867798
1.0	37190000.0	37200000.0	0.0	2.2320961952209473	1.4115897417068481
1.0	37360000.0	37370000.0	2.0	1.9836723804473877	1.2556078433990479
1.0	37390000.0	37400000.0	1.0	2.1924004554748535	1.3864336013793945
1.0	37400000.0	37410000.0	1.0	2.195622205734253	1.3861720561981201
1.0	37430000.0	37440000.0	1.0	2.178748369216919	1.3789981603622437
1.0	37520000.0	37530000.0	0.0	2.097548246383667	1.3297425508499146
1.0	37540000.0	37550000.0	3.0	2.034608840942383	1.281530737876892
1.0	37570000.0	37580000.0	2.0	2.3015711307525635	1.4452953338623047
1.0	37630000.0	37640000.0	4.0	2.0086722373962402	1.273357629776001
1.0	37640000.0	37650000.0	1.0	2.2690017223358154	1.428503155708313
1.0	37770000.0	37780000.0	3.0	2.031728506088257	1.2933452129364014
1.0	37820000.0	37830000.0	2.0	2.4632492065429688	1.515916109085083
1.0	37860000.0	37870000.0	4.0	2.0679283142089844	1.3122339248657227
1.0	37950000.0	37960000.0	2.0	1.6377995014190674	0.995545506477356
1.0	37960000.0	37970000.0	0.0	1.5695322751998901	0.9302295446395874
1.0	38000000.0	38010000.0	1.0	1.6268894672393799	0.9787786602973938
1.0	38110000.0	38120000.0	1.0	2.46916127204895	1.5199707746505737
1.0	38120000.0	38130000.0	3.0	2.4300127029418945	1.4979803562164307
1.0	38180000.0	38190000.0	3.0	2.1449809074401855	1.363579511642456
1.0	38190000.0	38200000.0	1.0	2.0604910850524902	1.3109595775604248
1.0	38310000.0	38320000.0	5.0	1.698290228843689	1.0387332439422607
1.0	38380000.0	38390000.0	0.0	1.7423999309539795	1.0760599374771118
1.0	38400000.0	38410000.0	1.0	1.604071021080017	0.9604423642158508
1.0	38420000.0	38430000.0	1.0	1.6204884052276611	0.9758458137512207
1.0	38440000.0	38450000.0	1.0	1.585466742515564	0.9424301385879517
1.0	38550000.0	38560000.0	0.0	1.8983895778656006	1.2085742950439453
1.0	38560000.0	38570000.0	1.0	1.9432952404022217	1.2395988702774048
1.0	38610000.0	38620000.0	1.0	2.1644387245178223	1.3699333667755127
1.0	38670000.0	38680000.0	1.0	2.834489583969116	1.6545944213867188
1.0	38820000.0	38830000.0	3.0	2.1148312091827393	1.3448293209075928
1.0	38920000.0	38930000.0	1.0	2.2396206855773926	1.4146640300750732
1.0	38980000.0	38990000.0	1.0	2.4356143474578857	1.5011091232299805
1.0	39030000.0	39040000.0	2.0	2.3553175926208496	1.4623973369598389
1.0	39280000.0	39290000.0	3.0	2.0154600143432617	1.2804687023162842
1.0	39300000.0	39310000.0	2.0	1.7196729183197021	1.0535824298858643
1.0	39460000.0	39470000.0	0.0	1.6068611145019531	0.9643388986587524
1.0	39510000.0	39520000.0	3.0	1.5491135120391846	0.9222116470336914
1.0	39570000.0	39580000.0	3.0	1.5142033100128174	0.8570576906204224
1.0	39580000.0	39590000.0	1.0	1.5649793148040771	0.9255510568618774
1.0	39630000.0	39640000.0	0.0	1.600332498550415	0.9567537307739258
1.0	39650000.0	39660000.0	1.0	1.7324144840240479	1.077399492263794
1.0	39660000.0	39670000.0	1.0	1.7735849618911743	1.1114628314971924
1.0	39710000.0	39720000.0	0.0	1.5999863147735596	0.957714855670929
1.0	39750000.0	39760000.0	2.0	1.6364173889160156	0.9807213544845581
1.0	39780000.0	39790000.0	1.0	1.6634012460708618	1.0032832622528076
1.0	39910000.0	39920000.0	0.0	1.5446010828018188	0.9058874845504761
1.0	39950000.0	39960000.0	0.0	1.790869951248169	1.1149382591247559
1.0	39960000.0	39970000.0	0.0	2.076066732406616	1.3208262920379639
1.0	39990000.0	40000000.0	2.0	1.6623798608779907	1.0180119276046753
1.0	40000000.0	40010000.0	2.0	1.6048170328140259	0.9639202356338501
1.0	40020000.0	40030000.0	1.0	1.6561977863311768	1.0023460388183594
1.0	40150000.0	40160000.0	3.0	1.791102409362793	1.1160870790481567
1.0	40160000.0	40170000.0	0.0	1.8138831853866577	1.137670874595642
1.0	40170000.0	40180000.0	2.0	1.5976964235305786	0.9589395523071289
1.0	40210000.0	40220000.0	2.0	1.7069088220596313	1.0439668893814087
1.0	40350000.0	40360000.0	2.0	2.016359329223633	1.2695128917694092
1.0	40370000.0	40380000.0	4.0	2.241452932357788	1.4086617231369019
1.0	40390000.0	40400000.0	2.0	2.4475514888763428	1.509578824043274
1.0	40460000.0	40470000.0	4.0	1.9530532360076904	1.2358812093734741
1.0	40470000.0	40480000.0	1.0	2.126955986022949	1.3443819284439087
1.0	40480000.0	40490000.0	4.0	2.0060184001922607	1.2777273654937744
1.0	40540000.0	40550000.0	3.0	1.6623690128326416	1.0106934309005737
1.0	40560000.0	40570000.0	0.0	1.785919189453125	1.115760087966919
1.0	40600000.0	40610000.0	2.0	1.907976746559143	1.2150591611862183
1.0	40690000.0	40700000.0	3.0	1.6943994760513306	1.0337722301483154
1.0	40730000.0	40740000.0	3.0	1.6574598550796509	1.0015500783920288
1.0	40740000.0	40750000.0	1.0	1.6920483112335205	1.025325059890747
1.0	40820000.0	40830000.0	3.0	2.186826705932617	1.38265860080719
1.0	40910000.0	40920000.0	0.0	1.918530821800232	1.1909005641937256
1.0	40970000.0	40980000.0	5.0	1.6399503946304321	0.9551681280136108
1.0	41000000.0	41010000.0	3.0	1.6039959192276	0.9595534205436707
1.0	41080000.0	41090000.0	2.0	1.8060710430145264	1.140167236328125
1.0	41150000.0	41160000.0	1.0	1.7926843166351318	2.490851879119873
1.0	41220000.0	41230000.0	1.0	1.5317462682724	0.900908350944519
1.0	41350000.0	41360000.0	3.0	2.039691925048828	1.3009227514266968
1.0	41370000.0	41380000.0	2.0	2.0448384284973145	1.3016101121902466
1.0	41450000.0	41460000.0	0.0	1.4768024682998657	0.8435624241828918
1.0	41460000.0	41470000.0	1.0	1.45879328250885	0.8301054835319519
1.0	41470000.0	41480000.0	1.0	1.4799935817718506	0.8516806364059448
1.0	41520000.0	41530000.0	1.0	1.4721347093582153	0.840832531452179
1.0	41530000.0	41540000.0	2.0	1.438459038734436	0.8083796501159668
1.0	41550000.0	41560000.0	1.0	1.3740496635437012	0.7475823760032654
1.0	41630000.0	41640000.0	1.0	1.4411826133728027	0.8145619630813599
1.0	41650000.0	41660000.0	0.0	1.50092351436615	0.8693774342536926
1.0	41690000.0	41700000.0	1.0	1.5182344913482666	0.8894975781440735
1.0	41700000.0	41710000.0	0.0	1.6881344318389893	1.0238769054412842
1.0	41750000.0	41760000.0	2.0	1.9415762424468994	1.2344893217086792
1.0	41820000.0	41830000.0	4.0	2.1094436645507812	1.3279165029525757
1.0	41890000.0	41900000.0	3.0	2.3482918739318848	1.4633008241653442
1.0	41930000.0	41940000.0	1.0	2.418610095977783	1.495922327041626
1.0	41940000.0	41950000.0	3.0	2.1583282947540283	1.3612099885940552
1.0	42040000.0	42050000.0	3.0	2.0029139518737793	1.267013669013977
1.0	42060000.0	42070000.0	1.0	1.9833157062530518	1.251643180847168
1.0	42070000.0	42080000.0	3.0	2.0097103118896484	1.2719870805740356
1.0	42080000.0	42090000.0	1.0	1.9956508874893188	1.2648018598556519
1.0	42120000.0	42130000.0	2.0	2.045820713043213	1.2801258563995361
1.0	42220000.0	42230000.0	2.0	2.0104820728302	1.2727323770523071
1.0	42290000.0	42300000.0	1.0	1.9845012426376343	1.2579734325408936
1.0	42320000.0	42330000.0	4.0	1.6534923315048218	1.0115398168563843
1.0	42430000.0	42440000.0	3.0	2.000124931335449	1.2693312168121338
1.0	42460000.0	42470000.0	2.0	1.906856894493103	1.2004809379577637
1.0	42500000.0	42510000.0	4.0	2.1338768005371094	1.321209192276001
1.0	42550000.0	42560000.0	4.0	1.9742629528045654	1.252159833908081
1.0	42590000.0	42600000.0	2.0	2.3221142292022705	1.4533612728118896
1.0	42630000.0	42640000.0	2.0	2.1200108528137207	1.3450177907943726
1.0	42670000.0	42680000.0	1.0	1.4419610500335693	0.8177244067192078
1.0	42720000.0	42730000.0	1.0	1.385339379310608	0.7611879110336304
1.0	42770000.0	42780000.0	1.0	1.344936490058899	0.7169800996780396
1.0	42800000.0	42810000.0	1.0	1.473979115486145	0.8569936752319336
1.0	42810000.0	42820000.0	1.0	1.5766651630401611	0.957907497882843
1.0	42860000.0	42870000.0	0.0	1.721753716468811	1.0757215023040771
1.0	42910000.0	42920000.0	1.0	1.6094095706939697	0.9786426424980164
1.0	42940000.0	42950000.0	2.0	1.4192862510681152	0.797855794429779
1.0	42970000.0	42980000.0	1.0	1.538151741027832	0.910703182220459
1.0	42980000.0	42990000.0	0.0	1.7174530029296875	1.0695152282714844
1.0	42990000.0	43000000.0	0.0	1.616295576095581	0.9852986335754395
1.0	43140000.0	43150000.0	0.0	1.6287750005722046	0.86500483751297
1.0	43150000.0	43160000.0	0.0	1.6998285055160522	1.0416401624679565
1.0	43230000.0	43240000.0	4.0	1.6994472742080688	0.9488202333450317
1.0	43260000.0	43270000.0	2.0	2.1171321868896484	1.3379223346710205
1.0	43290000.0	43300000.0	0.0	1.840052604675293	1.1469199657440186
1.0	43300000.0	43310000.0	2.0	1.8210541009902954	1.1295171976089478
1.0	43320000.0	43330000.0	1.0	2.2982521057128906	1.4354147911071777
1.0	43340000.0	43350000.0	4.0	2.2786545753479004	1.4306299686431885
1.0	43400000.0	43410000.0	3.0	2.2262940406799316	1.3929892778396606
1.0	43410000.0	43420000.0	3.0	2.208796977996826	1.381602168083191
1.0	43440000.0	43450000.0	1.0	2.2657361030578613	1.414031982421875
1.0	43510000.0	43520000.0	3.0	2.4225165843963623	1.4990671873092651
1.0	43520000.0	43530000.0	1.0	2.325488805770874	1.449668288230896
1.0	43620000.0	43630000.0	0.0	2.0332045555114746	1.281382441520691
1.0	43650000.0	43660000.0	3.0	2.300363779067993	1.441123604774475
1.0	43660000.0	43670000.0	3.0	2.4297285079956055	1.5023982524871826
1.0	43800000.0	43810000.0	2.0	2.351353168487549	1.4676929712295532
1.0	43810000.0	43820000.0	1.0	1.9585552215576172	1.231726050376892
1.0	43900000.0	43910000.0	1.0	1.7353641986846924	1.0725059509277344
1.0	44010000.0	44020000.0	2.0	2.041250705718994	1.2920714616775513
1.0	44020000.0	44030000.0	5.0	1.8584606647491455	1.17124342918396
1.0	44090000.0	44100000.0	2.0	1.8191518783569336	1.1461880207061768
1.0	44100000.0	44110000.0	2.0	1.9691022634506226	1.2522263526916504
1.0	44140000.0	44150000.0	0.0	1.477773666381836	0.8488410711288452
1.0	44180000.0	44190000.0	1.0	1.5491554737091064	0.9183211326599121
1.0	44190000.0	44200000.0	0.0	1.5561059713363647	0.9247053265571594
1.0	44210000.0	44220000.0	2.0	1.5226212739944458	0.8917444944381714
1.0	44260000.0	44270000.0	1.0	1.5254390239715576	0.8979829549789429
1.0	44450000.0	44460000.0	3.0	1.8355852365493774	1.1373553276062012
1.0	44480000.0	44490000.0	1.0	1.8646762371063232	1.1688307523727417
1.0	44510000.0	44520000.0	3.0	2.150158405303955	1.3613355159759521
1.0	44520000.0	44530000.0	0.0	2.3824174404144287	1.48189377784729
1.0	44580000.0	44590000.0	4.0	2.444075584411621	1.5059456825256348
1.0	44590000.0	44600000.0	2.0	2.622081756591797	1.5813474655151367
1.0	44610000.0	44620000.0	3.0	2.4005446434020996	1.4822227954864502
1.0	44620000.0	44630000.0	2.0	2.4058432579040527	1.4879863262176514
1.0	44690000.0	44700000.0	2.0	1.8157199621200562	1.131742238998413
1.0	44700000.0	44710000.0	2.0	1.85696280002594	1.1675288677215576
1.0	44740000.0	44750000.0	3.0	1.7152351140975952	1.0501105785369873
1.0	44770000.0	44780000.0	2.0	1.7167034149169922	1.054036259651184
1.0	44850000.0	44860000.0	1.0	2.0475776195526123	1.2988836765289307
1.0	44960000.0	44970000.0	4.0	1.7405513525009155	1.087839126586914
1.0	45050000.0	45060000.0	1.0	1.7764527797698975	1.114703893661499
1.0	45060000.0	45070000.0	1.0	1.8579044342041016	1.1737583875656128
1.0	45160000.0	45170000.0	2.0	1.9248539209365845	1.2254068851470947
1.0	45220000.0	45230000.0	2.0	1.5897865295410156	0.9560898542404175
1.0	45260000.0	45270000.0	0.0	1.5268343687057495	0.8386904001235962
1.0	45270000.0	45280000.0	3.0	1.6160236597061157	1.3961044549942017
1.0	45370000.0	45380000.0	2.0	1.3687121868133545	0.7396281957626343
1.0	45400000.0	45410000.0	2.0	1.413339376449585	0.7891354560852051
1.0	45420000.0	45430000.0	3.0	1.3847726583480835	0.7611907124519348
1.0	45440000.0	45450000.0	0.0	1.4265488386154175	0.8001869320869446
1.0	45550000.0	45560000.0	1.0	1.5390046834945679	0.9220069050788879
1.0	45560000.0	45570000.0	1.0	1.505834937095642	0.8842059373855591
1.0	45620000.0	45630000.0	2.0	1.7375065088272095	1.085959553718567
1.0	45660000.0	45670000.0	1.0	1.4600021839141846	0.8374112248420715
1.0	45690000.0	45700000.0	1.0	1.8670774698257446	1.1903979778289795
1.0	45730000.0	45740000.0	1.0	1.897173285484314	1.2086542844772339
1.0	45850000.0	45860000.0	0.0	1.7585188150405884	1.1022958755493164
1.0	45910000.0	45920000.0	0.0	1.8074626922607422	1.133200764656067
1.0	45930000.0	45940000.0	0.0	1.7331997156143188	1.0798795223236084
1.0	46030000.0	46040000.0	1.0	1.572082757949829	0.9354275465011597
1.0	46150000.0	46160000.0	0.0	1.8094635009765625	2.4915049076080322
1.0	46160000.0	46170000.0	0.0	1.5114564895629883	0.8758546710014343
1.0	46210000.0	46220000.0	1.0	1.4969333410263062	0.7595601081848145
1.0	46220000.0	46230000.0	0.0	2.098376512527466	1.3401539325714111
1.0	46270000.0	46280000.0	1.0	1.556923747062683	0.9247413873672485
1.0	46330000.0	46340000.0	2.0	1.5613820552825928	0.9257979393005371
1.0	46430000.0	46440000.0	0.0	1.47726571559906	0.8462669253349304
1.0	46440000.0	46450000.0	1.0	1.6135921478271484	0.9814958572387695
1.0	46620000.0	46630000.0	1.0	2.2509093284606934	1.416968584060669
1.0	46660000.0	46670000.0	3.0	1.7550426721572876	1.056455135345459
1.0	46720000.0	46730000.0	2.0	1.897613286972046	1.1898925304412842
1.0	46740000.0	46750000.0	2.0	1.6692228317260742	1.0153734683990479
1.0	46750000.0	46760000.0	3.0	1.6577396392822266	1.0037120580673218
1.0	46890000.0	46900000.0	1.0	2.364776611328125	1.4739575386047363
1.0	46920000.0	46930000.0	2.0	1.9969991445541382	1.274406909942627
1.0	46930000.0	46940000.0	4.0	1.8494659662246704	1.1788043975830078
1.0	47010000.0	47020000.0	6.0	1.9479987621307373	1.2457571029663086
1.0	47020000.0	47030000.0	0.0	1.7399179935455322	1.084641695022583
1.0	47070000.0	47080000.0	1.0	1.6808280944824219	1.0412291288375854
1.0	47120000.0	47130000.0	0.0	1.4105935096740723	0.7799456715583801
1.0	47200000.0	47210000.0	2.0	1.9422765970230103	1.2355419397354126
1.0	47220000.0	47230000.0	4.0	1.9391696453094482	1.236176609992981
1.0	47270000.0	47280000.0	2.0	2.2564029693603516	1.413405418395996
1.0	47320000.0	47330000.0	2.0	2.5159173011779785	1.532263994216919
1.0	47400000.0	47410000.0	2.0	2.600154399871826	1.5693250894546509
1.0	47570000.0	47580000.0	2.0	2.0209579467773438	1.277612566947937
1.0	47660000.0	47670000.0	4.0	1.9263248443603516	1.2344505786895752
1.0	47780000.0	47790000.0	0.0	1.762587308883667	1.0988256931304932
1.0	47800000.0	47810000.0	1.0	1.5406825542449951	0.8770133256912231
1.0	47910000.0	47920000.0	2.0	2.1252102851867676	1.3385775089263916
1.0	47940000.0	47950000.0	6.0	2.527391195297241	1.5449566841125488
1.0	47960000.0	47970000.0	2.0	2.163233995437622	1.3636020421981812
1.0	48010000.0	48020000.0	6.0	2.317187786102295	1.4524080753326416
1.0	48040000.0	48050000.0	1.0	2.5098891258239746	1.5324695110321045
1.0	48120000.0	48130000.0	4.0	1.9230422973632812	1.217444658279419
1.0	48140000.0	48150000.0	3.0	2.6067588329315186	1.5708723068237305
1.0	48150000.0	48160000.0	0.0	2.2832696437835693	1.4292051792144775
1.0	48170000.0	48180000.0	1.0	2.3979010581970215	1.4775257110595703
1.0	48200000.0	48210000.0	2.0	2.4442760944366455	1.5034842491149902
1.0	48280000.0	48290000.0	0.0	2.8348541259765625	1.6516973972320557
1.0	48310000.0	48320000.0	3.0	2.7647507190704346	1.6299139261245728
1.0	48330000.0	48340000.0	4.0	2.5823535919189453	1.560795545578003
1.0	48390000.0	48400000.0	2.0	2.4419174194335938	1.50673246383667
1.0	48440000.0	48450000.0	4.0	2.282863140106201	1.4321578741073608
1.0	48450000.0	48460000.0	1.0	2.245781898498535	1.4084724187850952
1.0	48520000.0	48530000.0	2.0	2.301539659500122	1.4399116039276123
1.0	48530000.0	48540000.0	0.0	2.4579453468322754	1.5115091800689697
1.0	48570000.0	48580000.0	3.0	2.1320602893829346	1.3422315120697021
1.0	48650000.0	48660000.0	1.0	2.122558116912842	1.3341349363327026
1.0	48660000.0	48670000.0	5.0	1.9260574579238892	1.2227987051010132
1.0	48760000.0	48770000.0	1.0	1.5870673656463623	0.9509183168411255
1.0	48890000.0	48900000.0	2.0	1.4099541902542114	0.784490704536438
1.0	48940000.0	48950000.0	1.0	1.6326110363006592	0.9898337125778198
1.0	48950000.0	48960000.0	3.0	1.6143577098846436	0.980567455291748
1.0	48970000.0	48980000.0	2.0	1.7372792959213257	1.0872523784637451
1.0	48990000.0	49000000.0	0.0	1.6594421863555908	1.021708607673645
1.0	49020000.0	49030000.0	1.0	1.5951881408691406	0.9626709818840027
1.0	49030000.0	49040000.0	1.0	1.6619081497192383	1.0263917446136475
1.0	49090000.0	49100000.0	2.0	1.7803738117218018	1.118719458580017
1.0	49110000.0	49120000.0	1.0	1.8883249759674072	1.1923191547393799
1.0	49130000.0	49140000.0	0.0	1.846880555152893	1.162101149559021
1.0	49170000.0	49180000.0	1.0	1.9022916555404663	1.2027771472930908
1.0	49180000.0	49190000.0	2.0	1.8214269876480103	1.1422723531723022
1.0	49200000.0	49210000.0	2.0	1.6675437688827515	1.015541672706604
1.0	49260000.0	49270000.0	2.0	2.051013469696045	1.294736623764038
1.0	49290000.0	49300000.0	2.0	1.9307529926300049	1.2191581726074219
1.0	49390000.0	49400000.0	3.0	1.662384271621704	1.0170210599899292
1.0	49400000.0	49410000.0	0.0	1.904237985610962	1.1995813846588135
1.0	49430000.0	49440000.0	1.0	1.7686479091644287	1.1009832620620728
1.0	49440000.0	49450000.0	1.0	1.9523597955703735	1.231246829032898
1.0	49520000.0	49530000.0	2.0	2.4123120307922363	1.4695065021514893
1.0	49570000.0	49580000.0	4.0	2.195040225982666	1.3665047883987427
1.0	49600000.0	49610000.0	1.0	2.3710989952087402	1.4511477947235107
1.0	49620000.0	49630000.0	2.0	2.201019287109375	1.3650184869766235
1.0	49660000.0	49670000.0	1.0	2.587494373321533	1.5361003875732422
1.0	49700000.0	49710000.0	2.0	2.2286536693573	1.3814284801483154
1.0	49710000.0	49720000.0	1.0	2.479532241821289	1.5019900798797607
1.0	49730000.0	49740000.0	6.0	2.152909517288208	1.3443305492401123
1.0	49780000.0	49790000.0	1.0	2.241858959197998	1.3862168788909912
1.0	49820000.0	49830000.0	1.0	2.4162986278533936	1.4703116416931152
1.0	49960000.0	49970000.0	3.0	2.7670750617980957	1.6032098531723022
1.0	50040000.0	50050000.0	4.0	3.417628765106201	1.7764511108398438
1.0	50100000.0	50110000.0	2.0	3.021932601928711	1.6852986812591553
1.0	50110000.0	50120000.0	2.0	3.085224151611328	1.7085521221160889
1.0	50150000.0	50160000.0	4.0	3.045351505279541	1.6910167932510376
1.0	50190000.0	50200000.0	5.0	2.898099899291992	1.6545991897583008
1.0	50290000.0	50300000.0	0.0	2.3943889141082764	1.470428228378296
1.0	50350000.0	50360000.0	1.0	2.2914628982543945	1.4221335649490356
1.0	50440000.0	50450000.0	3.0	2.597938060760498	1.548243522644043
1.0	50450000.0	50460000.0	1.0	2.528773069381714	1.534281611442566
1.0	50470000.0	50480000.0	0.0	2.428518295288086	1.48555588722229
1.0	50490000.0	50500000.0	2.0	2.2545104026794434	1.4064446687698364
1.0	50610000.0	50620000.0	2.0	1.8088085651397705	1.1389878988265991
1.0	50640000.0	50650000.0	1.0	1.7364190816879272	1.086847186088562
1.0	50750000.0	50760000.0	3.0	2.2682042121887207	1.4224989414215088
1.0	50760000.0	50770000.0	2.0	2.1296935081481934	1.3535230159759521
1.0	50820000.0	50830000.0	3.0	2.146165370941162	1.3576428890228271
1.0	50830000.0	50840000.0	0.0	1.9925973415374756	1.2695379257202148
1.0	50900000.0	50910000.0	0.0	1.5562461614608765	0.9216213226318359
1.0	50950000.0	50960000.0	2.0	1.511798620223999	0.878099262714386
1.0	51000000.0	51010000.0	0.0	1.4726976156234741	0.8408312797546387
1.0	51060000.0	51070000.0	1.0	1.579560399055481	0.9421377182006836
1.0	51100000.0	51110000.0	0.0	1.538789987564087	0.9056217074394226
1.0	51140000.0	51150000.0	0.0	1.5963847637176514	0.9583314657211304
1.0	51310000.0	51320000.0	2.0	1.4990408420562744	0.8689057230949402
1.0	51390000.0	51400000.0	0.0	1.6508629322052002	1.0092670917510986
1.0	51400000.0	51410000.0	2.0	1.4950135946273804	0.8691936731338501
1.0	51410000.0	51420000.0	2.0	1.4556195735931396	0.8341234922409058
1.0	51470000.0	51480000.0	1.0	2.20210337638855	1.3882882595062256
1.0	51540000.0	51550000.0	1.0	2.0362439155578613	1.2934610843658447
1.0	51670000.0	51680000.0	2.0	1.9460704326629639	1.2331489324569702
1.0	51720000.0	51730000.0	0.0	1.7401542663574219	1.0626260042190552
1.0	51730000.0	51740000.0	4.0	1.6032053232192993	0.959352970123291
1.0	51740000.0	51750000.0	2.0	1.7039005756378174	1.046739935874939
1.0	51800000.0	51810000.0	2.0	2.196972131729126	1.3919408321380615
1.0	51880000.0	51890000.0	1.0	1.4523656368255615	0.8201812505722046
1.0	51910000.0	51920000.0	2.0	1.4646813869476318	0.8367015719413757
1.0	51920000.0	51930000.0	2.0	1.4519598484039307	0.8234401941299438
1.0	51970000.0	51980000.0	2.0	1.6440975666046143	0.9966235160827637
1.0	52060000.0	52070000.0	4.0	1.9049928188323975	1.2035853862762451
1.0	52090000.0	52100000.0	0.0	1.6817419528961182	1.0264508724212646
1.0	52140000.0	52150000.0	1.0	1.6120977401733398	0.9708528518676758
1.0	52150000.0	52160000.0	3.0	1.5469766855239868	0.9176411628723145
1.0	52220000.0	52230000.0	0.0	1.3616451025009155	0.7302441596984863
1.0	52410000.0	52420000.0	1.0	1.7914291620254517	1.1352450847625732
1.0	52420000.0	52430000.0	0.0	1.7761528491973877	1.1247881650924683
1.0	52450000.0	52460000.0	2.0	1.79568350315094	1.1354777812957764
1.0	52540000.0	52550000.0	2.0	1.5894362926483154	0.9518941640853882
1.0	52550000.0	52560000.0	3.0	1.59549081325531	0.9526300430297852
1.0	52560000.0	52570000.0	2.0	1.8708961009979248	1.186801552772522
1.0	52600000.0	52610000.0	4.0	1.7189815044403076	1.0344316959381104
1.0	52670000.0	52680000.0	1.0	1.6637067794799805	1.0212461948394775
1.0	52710000.0	52720000.0	1.0	1.4150334596633911	0.7883263230323792
1.0	52720000.0	52730000.0	2.0	1.4129530191421509	0.7906801700592041
1.0	52730000.0	52740000.0	0.0	1.3885213136672974	0.7616841197013855
1.0	52790000.0	52800000.0	0.0	1.4548388719558716	0.8361994624137878
1.0	52830000.0	52840000.0	1.0	1.3096987009048462	0.6627039909362793
1.0	52840000.0	52850000.0	0.0	1.4917285442352295	0.870652973651886
1.0	52870000.0	52880000.0	1.0	1.4229161739349365	0.7942595481872559
1.0	52910000.0	52920000.0	1.0	1.3740112781524658	0.7436982989311218
1.0	53040000.0	53050000.0	1.0	2.241297483444214	1.4131864309310913
1.0	53120000.0	53130000.0	1.0	1.9619133472442627	1.2421228885650635
1.0	53150000.0	53160000.0	1.0	1.5923362970352173	0.951298713684082
1.0	53290000.0	53300000.0	0.0	1.459442138671875	0.8410980105400085
1.0	53410000.0	53420000.0	2.0	1.4505361318588257	0.8260580897331238
1.0	53420000.0	53430000.0	1.0	1.3442823886871338	0.7121734619140625
1.0	53490000.0	53500000.0	0.0	1.5319262742996216	0.8975173234939575
1.0	53500000.0	53510000.0	1.0	1.4862083196640015	0.8586767315864563
1.0	53580000.0	53590000.0	1.0	2.2637603282928467	1.4233043193817139
1.0	53660000.0	53670000.0	1.0	1.4060680866241455	0.7403032183647156
1.0	53700000.0	53710000.0	0.0	1.4567499160766602	0.8151643872261047
1.0	53710000.0	53720000.0	2.0	1.600874900817871	0.9579179883003235
1.0	53780000.0	53790000.0	0.0	1.7784637212753296	1.1159216165542603
1.0	53910000.0	53920000.0	3.0	2.1964070796966553	1.3670718669891357
1.0	53950000.0	53960000.0	0.0	3.0393259525299072	1.7122392654418945
1.0	53990000.0	54000000.0	1.0	3.367865800857544	1.7868629693984985
1.0	54000000.0	54010000.0	1.0	3.509035587310791	1.8060699701309204
1.0	54130000.0	54140000.0	1.0	2.8471388816833496	1.6572697162628174
1.0	54200000.0	54210000.0	3.0	2.0678391456604004	1.306531548500061
1.0	54290000.0	54300000.0	2.0	1.5725133419036865	0.9343231916427612
1.0	54340000.0	54350000.0	1.0	1.4719269275665283	0.8375198245048523
1.0	54370000.0	54380000.0	1.0	1.5879161357879639	0.9575515985488892
1.0	54390000.0	54400000.0	1.0	1.4677541255950928	0.8360055685043335
1.0	54400000.0	54410000.0	1.0	1.4753665924072266	0.8443223237991333
1.0	54470000.0	54480000.0	0.0	2.4551753997802734	1.5100209712982178
1.0	54510000.0	54520000.0	1.0	1.5568997859954834	1.5563929080963135
1.0	54520000.0	54530000.0	1.0	1.5462942123413086	0.9133306741714478
1.0	54530000.0	54540000.0	2.0	1.498073697090149	0.871498703956604
1.0	54620000.0	54630000.0	1.0	2.2766335010528564	1.4302746057510376
1.0	54670000.0	54680000.0	2.0	1.5042341947555542	0.8726253509521484
1.0	54720000.0	54730000.0	3.0	1.6103861331939697	0.980774998664856
1.0	54740000.0	54750000.0	1.0	1.707145094871521	1.0618071556091309
1.0	54790000.0	54800000.0	0.0	1.7599022388458252	1.1005356311798096
1.0	54950000.0	54960000.0	4.0	2.0097365379333496	1.2563210725784302
1.0	55050000.0	55060000.0	2.0	2.015261173248291	1.2814786434173584
1.0	55080000.0	55090000.0	2.0	2.3099160194396973	1.44965398311615
1.0	55120000.0	55130000.0	1.0	1.8255507946014404	1.1462585926055908
1.0	55270000.0	55280000.0	1.0	2.2994236946105957	1.4418176412582397
1.0	55300000.0	55310000.0	2.0	2.2242727279663086	1.4038136005401611
1.0	55310000.0	55320000.0	1.0	1.8732383251190186	1.1758452653884888
1.0	55320000.0	55330000.0	2.0	1.72781503200531	1.0638682842254639
1.0	55350000.0	55360000.0	2.0	1.843244194984436	1.1440380811691284
1.0	55420000.0	55430000.0	2.0	2.059098720550537	1.300232172012329
1.0	55460000.0	55470000.0	2.0	2.384824275970459	1.4843339920043945
1.0	55580000.0	55590000.0	0.0	1.6326967477798462	0.977476954460144
1.0	55620000.0	55630000.0	1.0	1.587799310684204	0.9378231167793274
1.0	55890000.0	55900000.0	3.0	2.6873955726623535	1.600558876991272
1.0	55920000.0	55930000.0	2.0	2.4651246070861816	1.494765043258667
1.0	55940000.0	55950000.0	1.0	2.685805559158325	1.5983551740646362
1.0	56050000.0	56060000.0	1.0	2.2783749103546143	1.4222484827041626
1.0	56180000.0	56190000.0	3.0	2.0256423950195312	1.278600811958313
1.0	56270000.0	56280000.0	1.0	2.1277759075164795	1.3369874954223633
1.0	56340000.0	56350000.0	1.0	2.2911362648010254	1.4266140460968018
1.0	56370000.0	56380000.0	2.0	2.4281840324401855	1.4898056983947754
1.0	56430000.0	56440000.0	1.0	2.074720621109009	1.3098663091659546
1.0	56470000.0	56480000.0	3.0	2.392178773880005	1.4766002893447876
1.0	56550000.0	56560000.0	0.0	1.9770057201385498	1.2428200244903564
1.0	56560000.0	56570000.0	4.0	1.9688984155654907	1.2475619316101074
1.0	56570000.0	56580000.0	1.0	2.092052459716797	1.3220365047454834
1.0	56650000.0	56660000.0	4.0	1.719954252243042	1.0656049251556396
1.0	56660000.0	56670000.0	1.0	1.806135892868042	1.1278539896011353
1.0	56700000.0	56710000.0	1.0	1.8860893249511719	1.1950374841690063
1.0	56720000.0	56730000.0	1.0	1.7417466640472412	1.0887880325317383
1.0	56730000.0	56740000.0	2.0	1.6294376850128174	0.9932373762130737
1.0	56760000.0	56770000.0	1.0	1.669373869895935	1.0344022512435913
1.0	56820000.0	56830000.0	0.0	1.6479732990264893	1.0082001686096191
1.0	56870000.0	56880000.0	5.0	1.7686713933944702	1.1102670431137085
1.0	56930000.0	56940000.0	6.0	1.7249610424041748	1.0751429796218872
1.0	56950000.0	56960000.0	2.0	1.7437442541122437	1.0811058282852173
1.0	57020000.0	57030000.0	0.0	1.5947965383529663	0.9536306262016296
1.0	57030000.0	57040000.0	1.0	1.5893434286117554	0.95054692029953
1.0	57080000.0	57090000.0	2.0	1.8888317346572876	1.2049001455307007
1.0	57240000.0	57250000.0	1.0	1.6185880899429321	0.9894329905509949
1.0	57270000.0	57280000.0	3.0	1.7168251276016235	1.0700366497039795
1.0	57330000.0	57340000.0	5.0	1.8688557147979736	1.191063404083252
1.0	57350000.0	57360000.0	5.0	1.956713080406189	1.246586799621582
1.0	57370000.0	57380000.0	1.0	2.443525791168213	1.4994065761566162
1.0	57390000.0	57400000.0	3.0	2.0700809955596924	1.3118629455566406
1.0	57410000.0	57420000.0	1.0	2.3578104972839355	1.4643850326538086
1.0	57430000.0	57440000.0	0.0	2.6210339069366455	1.5699937343597412
1.0	57510000.0	57520000.0	2.0	1.9275509119033813	1.2238813638687134
1.0	57530000.0	57540000.0	2.0	1.7357704639434814	1.072501301765442
1.0	57640000.0	57650000.0	1.0	1.92038094997406	1.2131311893463135
1.0	57750000.0	57760000.0	0.0	1.9376411437988281	1.2207136154174805
1.0	57780000.0	57790000.0	6.0	1.9000307321548462	1.2026549577713013
1.0	57810000.0	57820000.0	1.0	1.8178132772445679	1.1391901969909668
1.0	57830000.0	57840000.0	1.0	2.0389513969421387	1.2713507413864136
1.0	57920000.0	57930000.0	2.0	2.3737809658050537	1.4658617973327637
1.0	57930000.0	57940000.0	3.0	2.2162554264068604	1.3848847150802612
1.0	57940000.0	57950000.0	2.0	2.3651108741760254	1.4588844776153564
1.0	57980000.0	57990000.0	4.0	2.2026076316833496	1.3779268264770508
1.0	58070000.0	58080000.0	2.0	2.3175761699676514	1.4365745782852173
1.0	58230000.0	58240000.0	2.0	1.9649406671524048	1.2386963367462158
1.0	58380000.0	58390000.0	3.0	2.0144495964050293	1.2687709331512451
1.0	58390000.0	58400000.0	0.0	1.9320929050445557	1.2193548679351807
1.0	58560000.0	58570000.0	0.0	2.334977865219116	1.4476935863494873
1.0	58580000.0	58590000.0	1.0	2.0203850269317627	1.2743757963180542
1.0	58680000.0	58690000.0	1.0	1.9624007940292358	1.2459057569503784
1.0	58850000.0	58860000.0	2.0	1.6483818292617798	1.0208115577697754
1.0	58870000.0	58880000.0	1.0	1.6869627237319946	1.0439183712005615
1.0	58960000.0	58970000.0	1.0	1.4537379741668701	0.8242533802986145
1.0	59020000.0	59030000.0	1.0	1.931555986404419	1.2329299449920654
1.0	59080000.0	59090000.0	2.0	2.3135156631469727	1.4484496116638184
1.0	59130000.0	59140000.0	1.0	1.7439101934432983	1.0660028457641602
1.0	59220000.0	59230000.0	1.0	2.2412054538726807	1.3974838256835938
1.0	59230000.0	59240000.0	1.0	2.1470744609832764	1.3457945585250854
1.0	59240000.0	59250000.0	2.0	1.7194315195083618	2.156202793121338
1.0	59260000.0	59270000.0	2.0	1.822967767715454	1.1398656368255615
1.0	59270000.0	59280000.0	2.0	2.1096999645233154	1.339081048965454
1.0	59290000.0	59300000.0	2.0	2.0095901489257812	1.270904779434204
1.0	59380000.0	59390000.0	1.0	2.0732216835021973	1.313844084739685
1.0	59540000.0	59550000.0	1.0	1.7665317058563232	1.0929925441741943
1.0	59560000.0	59570000.0	1.0	2.0729992389678955	1.3088804483413696
1.0	59610000.0	59620000.0	1.0	1.699812889099121	1.0549017190933228
1.0	59640000.0	59650000.0	2.0	1.6903772354125977	1.046238660812378
1.0	59650000.0	59660000.0	2.0	2.052539825439453	1.308196783065796
1.0	59660000.0	59670000.0	3.0	1.8165361881256104	1.148263931274414
1.0	59750000.0	59760000.0	1.0	1.6758050918579102	1.0373449325561523
1.0	59770000.0	59780000.0	0.0	1.5757802724838257	0.948569655418396
1.0	59880000.0	59890000.0	1.0	1.6959364414215088	1.0405117273330688
1.0	59890000.0	59900000.0	3.0	1.6098026037216187	0.9723014831542969
1.0	59980000.0	59990000.0	1.0	1.5921547412872314	0.9578003883361816
1.0	59990000.0	60000000.0	1.0	1.6826868057250977	1.035580039024353
1.0	60000000.0	60010000.0	0.0	1.505565881729126	0.8772802352905273
1.0	60040000.0	60050000.0	1.0	1.590370535850525	0.9666197896003723
1.0	60140000.0	60150000.0	1.0	1.490234136581421	0.8562226295471191
1.0	60200000.0	60210000.0	0.0	1.776829719543457	1.1170073747634888
1.0	60240000.0	60250000.0	0.0	1.7822517156600952	1.119231939315796
1.0	60270000.0	60280000.0	2.0	1.800737738609314	1.1371806859970093
1.0	60340000.0	60350000.0	2.0	1.6379337310791016	1.0020875930786133
1.0	60370000.0	60380000.0	1.0	1.6007579565048218	0.96028071641922
1.0	60400000.0	60410000.0	0.0	1.9499797821044922	1.2403602600097656
1.0	60420000.0	60430000.0	1.0	1.785346269607544	1.1184672117233276
1.0	60450000.0	60460000.0	3.0	1.7045576572418213	1.0579493045806885
1.0	60460000.0	60470000.0	0.0	1.7638107538223267	1.09921395778656
1.0	60490000.0	60500000.0	2.0	1.8347585201263428	1.158462405204773
1.0	60500000.0	60510000.0	1.0	1.8622910976409912	1.1792796850204468
1.0	60640000.0	60650000.0	1.0	2.104402542114258	1.3244048357009888
1.0	60650000.0	60660000.0	3.0	2.079246997833252	1.3077080249786377
1.0	60710000.0	60720000.0	2.0	1.977651834487915	1.2482030391693115
1.0	60760000.0	60770000.0	2.0	1.8477872610092163	1.162422776222229
1.0	60770000.0	60780000.0	1.0	1.8633277416229248	1.171449899673462
1.0	60790000.0	60800000.0	0.0	1.9410450458526611	1.2237263917922974
1.0	60810000.0	60820000.0	1.0	1.7672449350357056	1.1006088256835938
1.0	60820000.0	60830000.0	2.0	1.7548763751983643	1.0941721200942993
1.0	60870000.0	60880000.0	4.0	1.5466618537902832	0.9268848299980164
1.0	60880000.0	60890000.0	2.0	1.6933643817901611	1.0496054887771606
1.0	61000000.0	61010000.0	2.0	1.6491609811782837	1.0150631666183472
1.0	61020000.0	61030000.0	1.0	1.6449553966522217	1.0071210861206055
1.0	61160000.0	61170000.0	2.0	1.8574241399765015	1.1697900295257568
1.0	61250000.0	61260000.0	2.0	1.9035921096801758	1.2048050165176392
1.0	61290000.0	61300000.0	2.0	1.7173980474472046	1.0696817636489868
1.0	61300000.0	61310000.0	4.0	1.7346136569976807	1.0877516269683838
1.0	61320000.0	61330000.0	3.0	1.4668468236923218	0.8482046127319336
1.0	61380000.0	61390000.0	1.0	1.6764023303985596	1.0410453081130981
1.0	61470000.0	61480000.0	1.0	1.6528260707855225	1.0130523443222046
1.0	61580000.0	61590000.0	1.0	1.6150156259536743	0.9725955128669739
1.0	61590000.0	61600000.0	2.0	1.5477361679077148	0.9100486040115356
1.0	61610000.0	61620000.0	2.0	1.5649217367172241	0.9333134889602661
1.0	61720000.0	61730000.0	2.0	1.682813286781311	1.0290453433990479
1.0	61870000.0	61880000.0	0.0	1.6057926416397095	0.9549562335014343
1.0	61940000.0	61950000.0	3.0	1.5370333194732666	0.914189338684082
1.0	61960000.0	61970000.0	2.0	1.8314712047576904	1.1680089235305786
1.0	62070000.0	62080000.0	0.0	2.1306138038635254	1.3539023399353027
1.0	62080000.0	62090000.0	0.0	1.9734281301498413	1.2586846351623535
1.0	62110000.0	62120000.0	0.0	1.7750957012176514	1.1144492626190186
1.0	62170000.0	62180000.0	2.0	1.4395390748977661	0.8167363405227661
1.0	62260000.0	62270000.0	1.0	1.3405404090881348	0.7191520929336548
1.0	62280000.0	62290000.0	2.0	1.4210981130599976	0.8149218559265137
1.0	62310000.0	62320000.0	1.0	1.456700325012207	0.8383556604385376
1.0	62360000.0	62370000.0	1.0	1.6305431127548218	0.9934328198432922
1.0	62380000.0	62390000.0	2.0	1.6924622058868408	1.0459086894989014
1.0	62390000.0	62400000.0	1.0	1.7755876779556274	1.1071830987930298
1.0	62430000.0	62440000.0	2.0	1.9147803783416748	1.2127368450164795
1.0	62570000.0	62580000.0	2.0	2.0671961307525635	1.2980077266693115
1.0	62700000.0	62710000.0	1.0	2.4136900901794434	1.4903590679168701
1.0	62760000.0	62770000.0	3.0	1.8206678628921509	1.1523962020874023
1.0	62780000.0	62790000.0	1.0	2.1138110160827637	1.3436472415924072
1.0	62830000.0	62840000.0	2.0	1.9442851543426514	1.2380436658859253
1.0	62880000.0	62890000.0	0.0	1.8873093128204346	1.1999273300170898
1.0	62960000.0	62970000.0	0.0	1.3545030355453491	0.7247419357299805
1.0	62970000.0	62980000.0	1.0	1.3144806623458862	0.6543478965759277
1.0	63070000.0	63080000.0	1.0	1.4881258010864258	0.8553250432014465
1.0	63130000.0	63140000.0	4.0	1.5825881958007812	0.9433900713920593
1.0	63140000.0	63150000.0	3.0	1.6730161905288696	1.0118730068206787
1.0	63190000.0	63200000.0	4.0	1.7459499835968018	1.0797122716903687
1.0	63250000.0	63260000.0	1.0	1.6544628143310547	1.0021085739135742
1.0	63270000.0	63280000.0	1.0	1.5232737064361572	0.8847275972366333
1.0	63360000.0	63370000.0	2.0	1.7920583486557007	1.1338765621185303
1.0	63590000.0	63600000.0	1.0	1.5513511896133423	0.9282819628715515
1.0	63600000.0	63610000.0	3.0	1.5909196138381958	0.9675283432006836
1.0	63620000.0	63630000.0	0.0	1.8540821075439453	1.1822738647460938
1.0	63660000.0	63670000.0	1.0	1.6994273662567139	1.0481650829315186
1.0	63670000.0	63680000.0	4.0	1.8803470134735107	1.1951756477355957
1.0	63680000.0	63690000.0	2.0	1.9423818588256836	1.2404229640960693
1.0	63720000.0	63730000.0	0.0	2.0411527156829834	1.3037583827972412
1.0	63830000.0	63840000.0	1.0	1.431894302368164	0.7665697336196899
1.0	63850000.0	63860000.0	2.0	1.5673145055770874	0.938693642616272
1.0	63860000.0	63870000.0	0.0	1.4595731496810913	0.8323444128036499
1.0	63890000.0	63900000.0	1.0	1.4517669677734375	0.8294812440872192
1.0	63920000.0	63930000.0	0.0	1.3746243715286255	0.7502546310424805
1.0	64170000.0	64180000.0	4.0	2.01039457321167	1.281650185585022
1.0	64210000.0	64220000.0	1.0	2.0462446212768555	1.3036836385726929
1.0	64310000.0	64320000.0	2.0	1.4395581483840942	0.8150431513786316
1.0	64330000.0	64340000.0	0.0	1.5971863269805908	0.9691643714904785
1.0	64360000.0	64370000.0	0.0	1.5928421020507812	0.9659732580184937
1.0	64410000.0	64420000.0	0.0	1.5826107263565063	0.9536751508712769
1.0	64430000.0	64440000.0	3.0	1.5957238674163818	0.9738737940788269
1.0	64450000.0	64460000.0	2.0	1.6215600967407227	0.9891932606697083
1.0	64590000.0	64600000.0	1.0	1.6898285150527954	1.0485643148422241
1.0	64600000.0	64610000.0	1.0	1.6050981283187866	0.972312331199646
1.0	64610000.0	64620000.0	1.0	1.6053203344345093	0.975025475025177
1.0	64620000.0	64630000.0	0.0	1.6069236993789673	0.9711380004882812
1.0	64640000.0	64650000.0	0.0	1.5916335582733154	0.9568164944648743
1.0	64660000.0	64670000.0	1.0	1.620527982711792	0.9818214178085327
1.0	64710000.0	64720000.0	1.0	1.7127193212509155	1.0632083415985107
1.0	64720000.0	64730000.0	2.0	1.73480224609375	1.0870949029922485
1.0	64760000.0	64770000.0	4.0	1.8668760061264038	1.1810840368270874
1.0	64970000.0	64980000.0	2.0	1.6182653903961182	0.9878182411193848
1.0	64990000.0	65000000.0	0.0	1.6122105121612549	0.9703395962715149
1.0	65010000.0	65020000.0	1.0	1.4800292253494263	0.8513806462287903
1.0	65130000.0	65140000.0	2.0	1.630739450454712	0.9816200137138367
1.0	65150000.0	65160000.0	3.0	1.661298394203186	1.0110756158828735
1.0	65180000.0	65190000.0	1.0	2.0229618549346924	1.2892224788665771
1.0	65300000.0	65310000.0	2.0	1.4615871906280518	0.835645318031311
1.0	65310000.0	65320000.0	1.0	1.5385284423828125	0.9116562604904175
1.0	65320000.0	65330000.0	1.0	1.5389888286590576	0.9128262400627136
1.0	65360000.0	65370000.0	2.0	1.4969666004180908	0.8721320033073425
1.0	65390000.0	65400000.0	1.0	1.6066821813583374	0.9687674641609192
1.0	65400000.0	65410000.0	0.0	1.630398154258728	0.9887358546257019
1.0	65440000.0	65450000.0	3.0	1.5593464374542236	0.9305955767631531
1.0	65550000.0	65560000.0	4.0	1.9422937631607056	1.2426042556762695
1.0	65560000.0	65570000.0	0.0	2.34619402885437	1.4535083770751953
1.0	65570000.0	65580000.0	1.0	2.017946481704712	1.288347840309143
1.0	65600000.0	65610000.0	2.0	1.8982223272323608	1.2067897319793701
1.0	65710000.0	65720000.0	1.0	1.6819359064102173	1.050553798675537
1.0	65720000.0	65730000.0	0.0	1.6357145309448242	0.9856470227241516
1.0	65890000.0	65900000.0	0.0	1.4671237468719482	0.837470531463623
1.0	65920000.0	65930000.0	0.0	1.5951772928237915	0.9647852778434753
1.0	65960000.0	65970000.0	1.0	1.679276466369629	1.0434238910675049
1.0	65980000.0	65990000.0	2.0	1.6798044443130493	1.0469452142715454
1.0	66220000.0	66230000.0	0.0	1.777785062789917	1.1218048334121704
1.0	66270000.0	66280000.0	0.0	1.5075973272323608	0.8911542892456055
1.0	66310000.0	66320000.0	0.0	1.6543998718261719	1.0249136686325073
1.0	66350000.0	66360000.0	2.0	1.4930485486984253	0.8802623748779297
1.0	66360000.0	66370000.0	2.0	1.5187098979949951	0.9067307710647583
1.0	66470000.0	66480000.0	1.0	1.4774203300476074	0.8510078191757202
1.0	66500000.0	66510000.0	0.0	1.6217762231826782	0.98497474193573
1.0	66550000.0	66560000.0	4.0	1.4841059446334839	0.8509179353713989
1.0	66630000.0	66640000.0	1.0	1.5581485033035278	0.9204984903335571
1.0	66640000.0	66650000.0	0.0	1.533858299255371	0.9020429849624634
1.0	66680000.0	66690000.0	0.0	1.4930766820907593	0.8712385296821594
1.0	66690000.0	66700000.0	1.0	1.433910608291626	0.8195589184761047
1.0	66770000.0	66780000.0	1.0	1.490103006362915	0.8667832612991333
1.0	66940000.0	66950000.0	1.0	1.6316486597061157	0.9977280497550964
1.0	66960000.0	66970000.0	0.0	1.8054689168930054	1.1355453729629517
1.0	66970000.0	66980000.0	2.0	2.059842348098755	1.3031870126724243
1.0	66980000.0	66990000.0	1.0	1.8773082494735718	1.1904098987579346
1.0	67080000.0	67090000.0	1.0	1.8027069568634033	1.1326003074645996
1.0	67110000.0	67120000.0	0.0	1.79190194606781	1.1229674816131592
1.0	67130000.0	67140000.0	2.0	1.704360008239746	1.0498303174972534
1.0	67160000.0	67170000.0	2.0	1.7460319995880127	1.0844719409942627
1.0	67230000.0	67240000.0	0.0	1.863467812538147	1.1715400218963623
1.0	67280000.0	67290000.0	1.0	1.5986759662628174	0.9624274373054504
1.0	67290000.0	67300000.0	1.0	1.6319513320922852	0.9953670501708984
1.0	67300000.0	67310000.0	3.0	1.6077759265899658	0.9709583520889282
1.0	67410000.0	67420000.0	1.0	1.371974229812622	0.743481457233429
1.0	67440000.0	67450000.0	1.0	1.349625825881958	0.7208341956138611
1.0	67470000.0	67480000.0	0.0	1.3705224990844727	0.7420059442520142
1.0	67530000.0	67540000.0	1.0	1.7851454019546509	1.1331676244735718
1.0	67620000.0	67630000.0	1.0	2.1742963790893555	1.3770262002944946
1.0	67690000.0	67700000.0	2.0	2.289466142654419	1.435492992401123
1.0	67760000.0	67770000.0	0.0	2.4254696369171143	1.4971394538879395
1.0	67780000.0	67790000.0	3.0	2.1538453102111816	1.364769458770752
1.0	67820000.0	67830000.0	3.0	1.963566780090332	1.24703049659729
1.0	67990000.0	68000000.0	1.0	2.3481204509735107	1.4558613300323486
1.0	68020000.0	68030000.0	2.0	2.228440761566162	1.4038865566253662
1.0	68060000.0	68070000.0	3.0	2.0343363285064697	1.2933127880096436
1.0	68110000.0	68120000.0	0.0	1.9059479236602783	1.2043712139129639
1.0	68140000.0	68150000.0	1.0	1.8235056400299072	1.1410460472106934
1.0	68220000.0	68230000.0	3.0	1.8093726634979248	1.138411283493042
1.0	68290000.0	68300000.0	0.0	2.0150928497314453	1.225928544998169
1.0	68310000.0	68320000.0	1.0	1.9771440029144287	1.246748924255371
1.0	68370000.0	68380000.0	3.0	2.183537721633911	1.3769395351409912
1.0	68380000.0	68390000.0	3.0	2.1921284198760986	1.380340814590454
1.0	68440000.0	68450000.0	3.0	2.3333373069763184	1.4475791454315186
1.0	68450000.0	68460000.0	2.0	2.228466272354126	1.3937082290649414
1.0	68480000.0	68490000.0	2.0	1.9387843608856201	1.227174997329712
1.0	68660000.0	68670000.0	1.0	1.6158415079116821	0.9812938570976257
1.0	68680000.0	68690000.0	1.0	1.6906814575195312	1.041748046875
1.0	68760000.0	68770000.0	0.0	2.097334146499634	1.3225531578063965
1.0	68990000.0	69000000.0	3.0	2.381948232650757	1.4697293043136597
1.0	69070000.0	69080000.0	1.0	2.506267786026001	1.5141817331314087
1.0	69100000.0	69110000.0	2.0	2.1301398277282715	1.3328499794006348
1.0	69120000.0	69130000.0	0.0	2.289003849029541	1.4164143800735474
1.0	69150000.0	69160000.0	2.0	2.356330156326294	1.4471856355667114
1.0	69260000.0	69270000.0	6.0	2.762159824371338	1.6030075550079346
1.0	69280000.0	69290000.0	3.0	3.137906551361084	1.7119724750518799
1.0	69410000.0	69420000.0	5.0	2.6126961708068848	1.5493847131729126
1.0	69550000.0	69560000.0	3.0	2.4848523139953613	1.4965652227401733
1.0	69600000.0	69610000.0	5.0	2.3387298583984375	1.4336093664169312
1.0	69640000.0	69650000.0	0.0	2.5820772647857666	1.5240943431854248
1.0	69740000.0	69750000.0	4.0	2.180323839187622	1.3511884212493896
1.0	69810000.0	69820000.0	2.0	2.6658732891082764	1.564354658126831
1.0	69840000.0	69850000.0	3.0	2.8859739303588867	1.6415789127349854
1.0	69860000.0	69870000.0	4.0	3.2613155841827393	1.7475736141204834
1.0	69870000.0	69880000.0	1.0	3.406749725341797	1.777385950088501
1.0	69990000.0	70000000.0	2.0	2.961031675338745	1.6635748147964478
1.0	70020000.0	70030000.0	2.0	2.8732638359069824	1.6437774896621704
1.0	70040000.0	70050000.0	2.0	2.532597303390503	1.5361872911453247
1.0	70050000.0	70060000.0	1.0	2.5000979900360107	1.515429139137268
1.0	70090000.0	70100000.0	4.0	2.3902478218078613	1.4595338106155396
1.0	70150000.0	70160000.0	2.0	2.417607545852661	1.4786982536315918
1.0	70160000.0	70170000.0	4.0	2.7296969890594482	1.5964326858520508
1.0	70170000.0	70180000.0	0.0	2.3365652561187744	1.43952476978302
1.0	70180000.0	70190000.0	1.0	2.1018483638763428	1.3062032461166382
1.0	70460000.0	70470000.0	4.0	1.7209469079971313	1.066706657409668
1.0	70470000.0	70480000.0	1.0	1.8074012994766235	1.1287883520126343
1.0	70520000.0	70530000.0	1.0	2.0046353340148926	1.256353497505188
1.0	70580000.0	70590000.0	2.0	1.7522523403167725	1.0924009084701538
1.0	70730000.0	70740000.0	1.0	1.437429428100586	0.8062345385551453
1.0	70760000.0	70770000.0	0.0	1.5339407920837402	0.8975937962532043
1.0	70860000.0	70870000.0	3.0	1.9099839925765991	1.2122522592544556
1.0	70880000.0	70890000.0	1.0	1.6094372272491455	0.9610680341720581
1.0	70890000.0	70900000.0	0.0	1.6392320394515991	0.9853466153144836
1.0	70900000.0	70910000.0	2.0	1.5565736293792725	0.9152471423149109
1.0	70920000.0	70930000.0	0.0	2.1154589653015137	1.3357816934585571
1.0	70940000.0	70950000.0	1.0	2.2503650188446045	1.407059907913208
1.0	70950000.0	70960000.0	5.0	2.2979469299316406	1.4342162609100342
1.0	70990000.0	71000000.0	1.0	2.2925682067871094	1.4337643384933472
1.0	71270000.0	71280000.0	3.0	3.7289061546325684	1.8302736282348633
1.0	71300000.0	71310000.0	4.0	3.3865959644317627	1.7765238285064697
1.0	71330000.0	71340000.0	7.0	3.545581817626953	1.8047558069229126
1.0	71400000.0	71410000.0	4.0	3.4557299613952637	1.7901766300201416
1.0	71410000.0	71420000.0	4.0	3.131058931350708	1.7224457263946533
1.0	71500000.0	71510000.0	3.0	2.727585554122925	1.6080341339111328
1.0	71520000.0	71530000.0	2.0	2.0372936725616455	1.2619168758392334
1.0	71560000.0	71570000.0	2.0	2.140293836593628	1.3333208560943604
1.0	71620000.0	71630000.0	1.0	2.538058042526245	1.5148934125900269
1.0	71630000.0	71640000.0	0.0	2.5363593101501465	1.528362512588501
1.0	71730000.0	71740000.0	1.0	2.342689275741577	1.4424030780792236
1.0	71770000.0	71780000.0	4.0	2.2353625297546387	1.3814866542816162
1.0	71780000.0	71790000.0	4.0	2.7263221740722656	1.5902478694915771
1.0	71840000.0	71850000.0	4.0	2.4768173694610596	1.492211103439331
1.0	71900000.0	71910000.0	2.0	1.7866748571395874	1.1078380346298218
1.0	71920000.0	71930000.0	0.0	1.687194585800171	1.0295556783676147
1.0	71950000.0	71960000.0	2.0	1.6109727621078491	0.9688071012496948
1.0	71960000.0	71970000.0	1.0	1.8303133249282837	1.135359764099121
1.0	72130000.0	72140000.0	6.0	2.055558204650879	1.2747174501419067
1.0	72210000.0	72220000.0	1.0	2.24491286277771	1.372862696647644
1.0	72220000.0	72230000.0	4.0	2.0226545333862305	1.2555745840072632
1.0	72260000.0	72270000.0	3.0	2.07450270652771	1.2858396768569946
1.0	72310000.0	72320000.0	2.0	1.9660139083862305	1.219767451286316
1.0	72380000.0	72390000.0	2.0	1.9011249542236328	1.1826300621032715
1.0	72410000.0	72420000.0	2.0	1.7539985179901123	1.0761477947235107
1.0	72590000.0	72600000.0	1.0	1.8399765491485596	1.1422045230865479
1.0	72600000.0	72610000.0	2.0	1.782509446144104	1.097778558731079
1.0	72610000.0	72620000.0	1.0	1.8623822927474976	1.152579426765442
1.0	72670000.0	72680000.0	3.0	1.6856558322906494	1.025205373764038
1.0	72710000.0	72720000.0	2.0	1.7052313089370728	1.0426820516586304
1.0	72780000.0	72790000.0	1.0	1.7019360065460205	1.0399725437164307
1.0	72800000.0	72810000.0	0.0	1.5773729085922241	0.9367164373397827
1.0	72870000.0	72880000.0	3.0	1.9968488216400146	1.2528985738754272
1.0	72890000.0	72900000.0	1.0	2.4295692443847656	1.479247808456421
1.0	72900000.0	72910000.0	3.0	2.5549633502960205	1.5272228717803955
1.0	72920000.0	72930000.0	2.0	2.5406079292297363	1.5275499820709229
1.0	72930000.0	72940000.0	0.0	2.5545506477355957	1.529353380203247
1.0	72950000.0	72960000.0	1.0	2.721869707107544	1.5861258506774902
1.0	73080000.0	73090000.0	1.0	2.442333221435547	1.4728772640228271
1.0	73090000.0	73100000.0	1.0	2.562347173690796	1.5169776678085327
1.0	73190000.0	73200000.0	5.0	3.481060743331909	1.7885831594467163
1.0	73250000.0	73260000.0	1.0	3.420184373855591	1.775883674621582
1.0	73350000.0	73360000.0	1.0	3.0142836570739746	1.6739017963409424
1.0	73410000.0	73420000.0	6.0	2.599794864654541	1.5367939472198486
1.0	73430000.0	73440000.0	4.0	2.7887747287750244	1.5960752964019775
1.0	73530000.0	73540000.0	3.0	2.6602931022644043	1.5622566938400269
1.0	73560000.0	73570000.0	5.0	3.1744961738586426	1.7255064249038696
1.0	73580000.0	73590000.0	3.0	3.576735734939575	1.8017832040786743
1.0	73600000.0	73610000.0	1.0	3.450443983078003	1.7806638479232788
1.0	73610000.0	73620000.0	2.0	3.719012498855591	1.8256986141204834
1.0	73620000.0	73630000.0	4.0	3.4688560962677	1.7823152542114258
1.0	73640000.0	73650000.0	4.0	4.271322727203369	1.8743164539337158
1.0	73700000.0	73710000.0	5.0	4.070004940032959	1.8609710931777954
1.0	73730000.0	73740000.0	7.0	4.126955986022949	1.8666560649871826
1.0	73780000.0	73790000.0	6.0	3.77850079536438	1.8318649530410767
1.0	73790000.0	73800000.0	2.0	4.68886661529541	1.8867695331573486
1.0	73840000.0	73850000.0	3.0	4.310938835144043	1.8764606714248657
1.0	73890000.0	73900000.0	9.0	2.952322483062744	1.6514924764633179
1.0	73910000.0	73920000.0	3.0	3.6205430030822754	1.8053401708602905
1.0	73930000.0	73940000.0	2.0	3.3623557090759277	1.7630666494369507
1.0	73970000.0	73980000.0	4.0	3.408534526824951	1.7699577808380127
1.0	73990000.0	74000000.0	1.0	3.4005775451660156	1.7674524784088135
1.0	74020000.0	74030000.0	4.0	3.645127058029175	1.8125652074813843
1.0	74060000.0	74070000.0	2.0	3.5182182788848877	1.7943618297576904
1.0	74080000.0	74090000.0	2.0	3.2746939659118652	1.7392351627349854
1.0	74200000.0	74210000.0	2.0	2.8625950813293457	1.6273761987686157
1.0	74210000.0	74220000.0	4.0	2.594367504119873	1.524907112121582
1.0	74240000.0	74250000.0	2.0	2.2612862586975098	1.38291597366333
1.0	74250000.0	74260000.0	2.0	2.8669917583465576	1.62905752658844
1.0	74280000.0	74290000.0	5.0	2.2427165508270264	1.3733412027359009
1.0	74310000.0	74320000.0	1.0	2.47835111618042	1.4803754091262817
1.0	74400000.0	74410000.0	3.0	2.393714427947998	1.446392297744751
1.0	74470000.0	74480000.0	3.0	2.219991683959961	1.373573660850525
1.0	74610000.0	74620000.0	2.0	2.309363603591919	1.4238932132720947
1.0	74620000.0	74630000.0	5.0	2.115126609802246	1.3156882524490356
1.0	74790000.0	74800000.0	2.0	1.6289209127426147	0.9815647006034851
1.0	74840000.0	74850000.0	1.0	1.5131956338882446	0.8818424940109253
1.0	74880000.0	74890000.0	1.0	1.602323293685913	0.9571312069892883
1.0	74890000.0	74900000.0	1.0	1.61542546749115	0.9736725687980652
1.0	74930000.0	74940000.0	3.0	1.664002776145935	1.0015302896499634
1.0	74940000.0	74950000.0	0.0	1.7128407955169678	1.0565426349639893
1.0	74960000.0	74970000.0	1.0	1.7423499822616577	1.0745773315429688
1.0	75020000.0	75030000.0	1.0	2.0195021629333496	1.2665369510650635
1.0	75050000.0	75060000.0	2.0	1.8608757257461548	1.1666643619537354
1.0	75060000.0	75070000.0	2.0	1.7843198776245117	1.1099592447280884
1.0	75070000.0	75080000.0	6.0	1.7755018472671509	1.1063737869262695
1.0	75090000.0	75100000.0	4.0	1.7568813562393188	1.0888663530349731
1.0	75120000.0	75130000.0	1.0	1.9997947216033936	1.2558672428131104
1.0	75130000.0	75140000.0	3.0	1.882042646408081	1.1832072734832764
1.0	75150000.0	75160000.0	0.0	1.8001941442489624	1.1093088388442993
1.0	75170000.0	75180000.0	2.0	1.7472397089004517	1.0744876861572266
1.0	75210000.0	75220000.0	3.0	1.731949806213379	1.0621229410171509
1.0	75440000.0	75450000.0	6.0	2.958876609802246	1.6677688360214233
1.0	75470000.0	75480000.0	2.0	3.3174171447753906	1.7610204219818115
1.0	75520000.0	75530000.0	6.0	2.994936466217041	1.678930640220642
1.0	75590000.0	75600000.0	2.0	2.324277400970459	1.4363038539886475
1.0	75650000.0	75660000.0	2.0	2.5351803302764893	1.5264308452606201
1.0	75670000.0	75680000.0	0.0	2.0542004108428955	1.286268711090088
1.0	75700000.0	75710000.0	4.0	1.8631492853164673	1.1638586521148682
1.0	75750000.0	75760000.0	3.0	1.9919376373291016	1.2532427310943604
1.0	75760000.0	75770000.0	1.0	1.918225646018982	1.201791524887085
1.0	75810000.0	75820000.0	0.0	2.0545191764831543	1.291630506515503
1.0	75830000.0	75840000.0	2.0	2.159419298171997	1.3489444255828857
1.0	75870000.0	75880000.0	3.0	1.9864156246185303	1.2538487911224365
1.0	76080000.0	76090000.0	2.0	2.1890194416046143	1.3665952682495117
1.0	76100000.0	76110000.0	2.0	1.925513505935669	1.2144224643707275
1.0	76110000.0	76120000.0	3.0	2.2590742111206055	1.4066696166992188
1.0	76200000.0	76210000.0	1.0	1.5815733671188354	0.9369565844535828
1.0	76220000.0	76230000.0	0.0	1.5270065069198608	0.8926078677177429
1.0	76300000.0	76310000.0	0.0	1.8829256296157837	1.1834874153137207
1.0	76370000.0	76380000.0	3.0	2.077131748199463	1.3092067241668701
1.0	76430000.0	76440000.0	2.0	2.7586426734924316	1.6275815963745117
1.0	76450000.0	76460000.0	3.0	2.3903348445892334	1.4631705284118652
1.0	76580000.0	76590000.0	1.0	2.4943034648895264	1.5194640159606934
1.0	76600000.0	76610000.0	2.0	2.235652208328247	1.389299988746643
1.0	76610000.0	76620000.0	5.0	2.1199333667755127	1.327103853225708
1.0	76710000.0	76720000.0	1.0	2.1085829734802246	1.315666913986206
1.0	76740000.0	76750000.0	1.0	2.06852650642395	1.2897911071777344
1.0	76800000.0	76810000.0	3.0	1.9932777881622314	1.252424955368042
1.0	76810000.0	76820000.0	1.0	2.0072011947631836	1.2570092678070068
1.0	77010000.0	77020000.0	0.0	2.0846023559570312	1.304927110671997
1.0	77080000.0	77090000.0	2.0	2.0558388233184814	1.2863669395446777
1.0	77180000.0	77190000.0	2.0	2.3652915954589844	1.4541171789169312
1.0	77300000.0	77310000.0	1.0	2.089232921600342	1.314765214920044
1.0	77320000.0	77330000.0	1.0	1.9686673879623413	1.2462570667266846
1.0	77480000.0	77490000.0	1.0	1.7326545715332031	1.0663633346557617
1.0	77490000.0	77500000.0	2.0	1.8937256336212158	1.1965725421905518
1.0	77500000.0	77510000.0	3.0	1.7749580144882202	1.1089318990707397
1.0	77510000.0	77520000.0	1.0	1.6840366125106812	1.0302903652191162
1.0	77550000.0	77560000.0	1.0	1.481659173965454	0.8465868234634399
1.0	77590000.0	77600000.0	2.0	1.4453006982803345	0.8149623870849609
1.0	77640000.0	77650000.0	3.0	1.672811508178711	1.0228835344314575
1.0	77650000.0	77660000.0	1.0	1.8712260723114014	1.1786361932754517
1.0	77660000.0	77670000.0	2.0	1.7261543273925781	1.0585510730743408
1.0	77710000.0	77720000.0	5.0	2.133087635040283	1.3386090993881226
1.0	77820000.0	77830000.0	1.0	2.2788662910461426	1.4140456914901733
1.0	77860000.0	77870000.0	2.0	1.807903528213501	1.1265333890914917
1.0	77890000.0	77900000.0	3.0	1.9626667499542236	1.2317895889282227
1.0	77970000.0	77980000.0	1.0	1.8192284107208252	1.1427627801895142
1.0	78050000.0	78060000.0	2.0	1.5798516273498535	0.9485695958137512
1.0	78130000.0	78140000.0	2.0	1.5684986114501953	0.9350696802139282
1.0	78150000.0	78160000.0	0.0	1.6830352544784546	1.030249834060669
1.0	78230000.0	78240000.0	4.0	1.8317245244979858	1.166780948638916
1.0	78300000.0	78310000.0	2.0	1.3948322534561157	0.7671857476234436
1.0	78400000.0	78410000.0	3.0	1.5269361734390259	0.8895441293716431
1.0	78410000.0	78420000.0	3.0	1.5297129154205322	0.8925936818122864
1.0	78430000.0	78440000.0	2.0	1.637891411781311	0.9851681590080261
1.0	78460000.0	78470000.0	1.0	1.7612736225128174	1.0887984037399292
1.0	78490000.0	78500000.0	1.0	1.9190361499786377	1.2117106914520264
1.0	78550000.0	78560000.0	1.0	2.0887272357940674	1.32510507106781
1.0	78560000.0	78570000.0	2.0	2.0439817905426025	1.2943103313446045
1.0	78570000.0	78580000.0	2.0	2.201960325241089	1.38754141330719
1.0	78580000.0	78590000.0	0.0	2.0988540649414062	1.327355146408081
1.0	78610000.0	78620000.0	2.0	1.9534600973129272	1.2322721481323242
1.0	78690000.0	78700000.0	1.0	2.305049419403076	1.4377275705337524
1.0	78760000.0	78770000.0	3.0	2.576983690261841	1.556397795677185
1.0	78790000.0	78800000.0	3.0	2.5055642127990723	1.5248571634292603
1.0	78830000.0	78840000.0	2.0	2.772779941558838	1.633388876914978
1.0	78840000.0	78850000.0	4.0	2.5535247325897217	1.545997977256775
1.0	78850000.0	78860000.0	1.0	2.657867431640625	1.5854750871658325
1.0	78940000.0	78950000.0	3.0	2.8460183143615723	1.6556980609893799
1.0	79030000.0	79040000.0	3.0	2.200340509414673	1.374825119972229
1.0	79040000.0	79050000.0	6.0	2.058476209640503	1.2936261892318726
1.0	79230000.0	79240000.0	2.0	2.9091427326202393	1.6575324535369873
1.0	79250000.0	79260000.0	2.0	2.648015260696411	1.5844237804412842
1.0	79280000.0	79290000.0	6.0	2.792971611022949	1.6251693964004517
1.0	79290000.0	79300000.0	1.0	2.7545032501220703	1.6072652339935303
1.0	79350000.0	79360000.0	3.0	2.6396496295928955	1.567450761795044
1.0	79430000.0	79440000.0	4.0	3.2079358100891113	1.7372004985809326
1.0	79680000.0	79690000.0	5.0	3.4204959869384766	1.7810542583465576
1.0	79700000.0	79710000.0	2.0	3.0503993034362793	1.6966965198516846
1.0	79720000.0	79730000.0	2.0	2.2853140830993652	1.4064463376998901
1.0	79760000.0	79770000.0	2.0	2.8472580909729004	1.6315044164657593
1.0	79780000.0	79790000.0	0.0	2.682908535003662	1.576454520225525
1.0	79790000.0	79800000.0	0.0	2.803133487701416	1.6113618612289429
1.0	79820000.0	79830000.0	1.0	3.1238861083984375	1.7159442901611328
1.0	79860000.0	79870000.0	2.0	3.233258008956909	1.7388334274291992
1.0	79900000.0	79910000.0	7.0	3.188412666320801	1.7296323776245117
1.0	79970000.0	79980000.0	1.0	2.7348079681396484	1.594443678855896
1.0	79990000.0	80000000.0	2.0	2.8707921504974365	1.630982756614685
1.0	80070000.0	80080000.0	3.0	2.466555118560791	1.4843742847442627
1.0	80110000.0	80120000.0	3.0	2.1742873191833496	1.350074291229248
1.0	80120000.0	80130000.0	0.0	2.134568691253662	1.3285131454467773
1.0	80130000.0	80140000.0	3.0	2.2071373462677	1.3569289445877075
1.0	80200000.0	80210000.0	0.0	2.306981325149536	1.4139717817306519
1.0	80290000.0	80300000.0	3.0	2.1063077449798584	1.3116041421890259
1.0	80330000.0	80340000.0	1.0	2.5684993267059326	1.5237586498260498
1.0	80360000.0	80370000.0	1.0	2.4953157901763916	1.4976667165756226
1.0	80370000.0	80380000.0	3.0	2.4483420848846436	1.471768856048584
1.0	80560000.0	80570000.0	1.0	3.02463960647583	1.6822580099105835
1.0	80610000.0	80620000.0	5.0	2.686427354812622	1.5729143619537354
1.0	80790000.0	80800000.0	1.0	2.1918625831604004	1.354409098625183
1.0	80800000.0	80810000.0	0.0	2.1319468021392822	1.3148654699325562
1.0	80820000.0	80830000.0	0.0	2.260699510574341	1.391200304031372
1.0	80870000.0	80880000.0	0.0	1.9830745458602905	1.2386634349822998
1.0	80900000.0	80910000.0	0.0	2.440774917602539	1.475574254989624
1.0	80910000.0	80920000.0	4.0	2.349348545074463	1.4336098432540894
1.0	80940000.0	80950000.0	2.0	2.3326668739318848	1.4252495765686035
1.0	80970000.0	80980000.0	3.0	2.859042167663574	1.6313098669052124
1.0	80980000.0	80990000.0	1.0	2.663198947906494	1.5609729290008545
1.0	81040000.0	81050000.0	5.0	2.810443162918091	1.6131519079208374
1.0	81060000.0	81070000.0	2.0	3.214376449584961	1.7318627834320068
1.0	81080000.0	81090000.0	2.0	2.8775105476379395	1.6362578868865967
1.0	81120000.0	81130000.0	3.0	2.523754119873047	1.5256543159484863
1.0	81130000.0	81140000.0	1.0	2.741441249847412	1.587708592414856
1.0	81140000.0	81150000.0	3.0	2.7082080841064453	1.5774158239364624
1.0	81160000.0	81170000.0	1.0	2.7863097190856934	1.6045242547988892
1.0	81280000.0	81290000.0	6.0	2.423002243041992	1.4720776081085205
1.0	81330000.0	81340000.0	3.0	2.7166008949279785	1.585338830947876
1.0	81390000.0	81400000.0	2.0	2.964543104171753	1.66838800907135
1.0	81520000.0	81530000.0	0.0	2.9490787982940674	1.6707241535186768
1.0	81570000.0	81580000.0	1.0	3.2312419414520264	1.7449915409088135
1.0	81600000.0	81610000.0	5.0	2.6571555137634277	1.5672467947006226
1.0	81620000.0	81630000.0	4.0	2.5858235359191895	1.5506608486175537
1.0	81650000.0	81660000.0	1.0	2.8607044219970703	1.6439311504364014
1.0	81680000.0	81690000.0	3.0	2.569702625274658	1.5487053394317627
1.0	81790000.0	81800000.0	1.0	1.963385820388794	1.2276242971420288
1.0	81800000.0	81810000.0	4.0	2.2225353717803955	1.377173662185669
1.0	81820000.0	81830000.0	1.0	2.328329563140869	1.4357057809829712
1.0	81880000.0	81890000.0	2.0	2.1220741271972656	1.3258370161056519
1.0	82170000.0	82180000.0	3.0	2.341308116912842	1.4372130632400513
1.0	82180000.0	82190000.0	2.0	2.4372291564941406	1.4881820678710938
1.0	82310000.0	82320000.0	3.0	1.9728761911392212	1.2196844816207886
1.0	82320000.0	82330000.0	6.0	2.2291901111602783	1.3850291967391968
1.0	82360000.0	82370000.0	1.0	1.9869182109832764	1.24118173122406
1.0	82370000.0	82380000.0	1.0	2.023712158203125	1.2655019760131836
1.0	82440000.0	82450000.0	0.0	1.6194288730621338	0.9636877775192261
1.0	82520000.0	82530000.0	2.0	2.303204298019409	1.4207963943481445
1.0	82600000.0	82610000.0	3.0	2.6686151027679443	1.585901141166687
1.0	82650000.0	82660000.0	5.0	2.8191261291503906	1.6251928806304932
1.0	82670000.0	82680000.0	2.0	2.8153069019317627	1.6216366291046143
1.0	82830000.0	82840000.0	7.0	2.413863182067871	1.4616918563842773
1.0	82860000.0	82870000.0	0.0	2.464329242706299	1.4915611743927002
1.0	82920000.0	82930000.0	2.0	2.4198825359344482	1.4671341180801392
1.0	82950000.0	82960000.0	0.0	2.2040202617645264	1.3702913522720337
1.0	82960000.0	82970000.0	4.0	2.586834669113159	1.529062032699585
1.0	82970000.0	82980000.0	3.0	2.35868763923645	1.443123698234558
1.0	83000000.0	83010000.0	2.0	2.5127158164978027	1.4999196529388428
1.0	83040000.0	83050000.0	3.0	2.2616305351257324	1.397231936454773
1.0	83140000.0	83150000.0	4.0	2.8257131576538086	1.6202205419540405
1.0	83150000.0	83160000.0	1.0	3.3183841705322266	1.7541593313217163
1.0	83180000.0	83190000.0	5.0	2.5060391426086426	1.5013701915740967
1.0	83250000.0	83260000.0	1.0	2.8408710956573486	1.6276094913482666
1.0	83350000.0	83360000.0	6.0	2.445354700088501	1.4791252613067627
1.0	83370000.0	83380000.0	3.0	2.2715814113616943	1.4024500846862793
1.0	83400000.0	83410000.0	0.0	2.7791194915771484	1.6049489974975586
1.0	83430000.0	83440000.0	0.0	2.375053882598877	1.4493094682693481
1.0	83560000.0	83570000.0	2.0	1.8775608539581299	1.1739369630813599
1.0	83590000.0	83600000.0	3.0	1.640033483505249	0.9965941309928894
1.0	83620000.0	83630000.0	1.0	1.4348437786102295	0.8028251528739929
1.0	84000000.0	84010000.0	4.0	2.0139541625976562	1.2672207355499268
1.0	84010000.0	84020000.0	5.0	1.982177734375	1.251039743423462
1.0	84110000.0	84120000.0	3.0	2.6585402488708496	1.5795878171920776
1.0	84180000.0	84190000.0	1.0	2.5815701484680176	1.5574506521224976
1.0	84240000.0	84250000.0	0.0	1.9398548603057861	1.2104918956756592
1.0	84310000.0	84320000.0	0.0	2.010392665863037	1.2708357572555542
1.0	84430000.0	84440000.0	1.0	1.532446026802063	0.9046961665153503
1.0	84440000.0	84450000.0	3.0	1.514995813369751	0.8940017819404602
1.0	84460000.0	84470000.0	0.0	1.5556681156158447	0.9234879612922668
1.0	84550000.0	84560000.0	1.0	1.3924968242645264	0.7755634188652039
1.0	84640000.0	84650000.0	1.0	1.3995109796524048	0.7736810445785522
1.0	84660000.0	84670000.0	2.0	1.3783845901489258	0.7480359077453613
1.0	84740000.0	84750000.0	0.0	1.7730538845062256	1.115880012512207
1.0	84760000.0	84770000.0	1.0	1.3325493335723877	0.6689497828483582
1.0	84840000.0	84850000.0	1.0	1.5305397510528564	0.9035621881484985
1.0	84880000.0	84890000.0	1.0	1.7142921686172485	1.0718472003936768
1.0	84930000.0	84940000.0	2.0	1.5897761583328247	0.9664290547370911
1.0	84970000.0	84980000.0	2.0	1.7237247228622437	0.8483635187149048
1.0	84980000.0	84990000.0	2.0	1.5107320547103882	0.883062481880188
1.0	85000000.0	85010000.0	1.0	1.5165290832519531	0.8893501162528992
1.0	85050000.0	85060000.0	2.0	1.8545973300933838	1.179547667503357
1.0	85060000.0	85070000.0	3.0	1.8105621337890625	1.1468757390975952
1.0	85130000.0	85140000.0	2.0	1.6923954486846924	1.0271105766296387
1.0	85180000.0	85190000.0	1.0	1.836472749710083	1.1482007503509521
1.0	85200000.0	85210000.0	3.0	1.9834232330322266	1.2525804042816162
1.0	85270000.0	85280000.0	1.0	2.4372150897979736	1.5044310092926025
1.0	85330000.0	85340000.0	1.0	2.2351365089416504	1.402655839920044
1.0	85410000.0	85420000.0	2.0	2.287065029144287	1.426464557647705
1.0	85450000.0	85460000.0	0.0	2.008272409439087	1.274567723274231
1.0	85480000.0	85490000.0	1.0	2.265901565551758	1.42391037940979
1.0	85580000.0	85590000.0	3.0	2.247467517852783	1.4140758514404297
1.0	85610000.0	85620000.0	0.0	1.930269479751587	1.216120958328247
1.0	85620000.0	85630000.0	2.0	1.7679903507232666	1.0994541645050049
1.0	85690000.0	85700000.0	3.0	1.949709177017212	1.242506742477417
1.0	85720000.0	85730000.0	1.0	1.647505521774292	0.9035724401473999
1.0	85800000.0	85810000.0	3.0	1.520186185836792	0.8978667259216309
1.0	85810000.0	85820000.0	4.0	1.43906569480896	0.8159093856811523
1.0	85850000.0	85860000.0	1.0	1.5957207679748535	0.9620744585990906
1.0	85890000.0	85900000.0	1.0	1.6161361932754517	0.9724151492118835
1.0	85980000.0	85990000.0	3.0	1.9596344232559204	1.2455341815948486
1.0	85990000.0	86000000.0	3.0	1.8207817077636719	1.147568941116333
1.0	86050000.0	86060000.0	1.0	1.9540836811065674	1.2431358098983765
1.0	86200000.0	86210000.0	2.0	2.1029837131500244	1.3347265720367432
1.0	86220000.0	86230000.0	1.0	2.0253548622131348	1.2884963750839233
1.0	86380000.0	86390000.0	4.0	2.240792751312256	1.3989940881729126
1.0	86520000.0	86530000.0	1.0	2.248384952545166	1.399949312210083
1.0	86600000.0	86610000.0	1.0	2.396732807159424	1.4732621908187866
1.0	86630000.0	86640000.0	0.0	2.711134672164917	1.6076791286468506
1.0	86640000.0	86650000.0	4.0	2.699258804321289	1.6014366149902344
1.0	86670000.0	86680000.0	2.0	2.789950370788574	1.6402537822723389
1.0	86730000.0	86740000.0	4.0	2.470522880554199	1.5108944177627563
1.0	86740000.0	86750000.0	4.0	2.66420316696167	1.587190866470337
1.0	86760000.0	86770000.0	7.0	2.2794954776763916	1.4205492734909058
1.0	86800000.0	86810000.0	2.0	2.8104395866394043	1.6405150890350342
1.0	86820000.0	86830000.0	2.0	2.0710034370422363	1.2803462743759155
1.0	86840000.0	86850000.0	2.0	1.9501510858535767	1.205680251121521
1.0	86910000.0	86920000.0	2.0	2.1066346168518066	1.3326566219329834
1.0	86920000.0	86930000.0	4.0	2.3103489875793457	1.4438225030899048
1.0	86940000.0	86950000.0	4.0	2.192673444747925	1.3804514408111572
1.0	86960000.0	86970000.0	2.0	2.277346134185791	1.4194972515106201
1.0	86980000.0	86990000.0	2.0	2.5167229175567627	1.5304601192474365
1.0	87040000.0	87050000.0	4.0	2.1652824878692627	1.3661558628082275
1.0	87060000.0	87070000.0	3.0	2.4320738315582275	1.4947946071624756
1.0	87080000.0	87090000.0	2.0	2.4767568111419678	1.512963056564331
1.0	87110000.0	87120000.0	3.0	1.937232255935669	1.2231991291046143
1.0	87220000.0	87230000.0	6.0	2.0336556434631348	1.3015284538269043
1.0	87300000.0	87310000.0	0.0	2.103290557861328	1.3340981006622314
1.0	87310000.0	87320000.0	1.0	2.084876537322998	1.323223352432251
1.0	87340000.0	87350000.0	0.0	1.4792795181274414	0.8466899991035461
1.0	87350000.0	87360000.0	1.0	1.4821479320526123	0.8566290140151978
1.0	87400000.0	87410000.0	2.0	1.4923346042633057	0.8668117523193359
1.0	87410000.0	87420000.0	1.0	1.4774404764175415	0.8453998565673828
1.0	87510000.0	87520000.0	1.0	1.3736506700515747	0.747978150844574
1.0	87520000.0	87530000.0	0.0	1.3704204559326172	0.7456449270248413
1.0	87580000.0	87590000.0	0.0	1.902681589126587	1.2091310024261475
1.0	87660000.0	87670000.0	0.0	1.9140716791152954	1.2220488786697388
1.0	87730000.0	87740000.0	1.0	1.953984260559082	1.2468081712722778
1.0	87820000.0	87830000.0	1.0	1.643362045288086	1.00668466091156
1.0	87870000.0	87880000.0	1.0	1.745667815208435	1.0880918502807617
1.0	87910000.0	87920000.0	2.0	1.7997394800186157	1.1301243305206299
1.0	87960000.0	87970000.0	2.0	1.9431730508804321	1.2281907796859741
1.0	88020000.0	88030000.0	2.0	1.963769555091858	1.234851598739624
1.0	88090000.0	88100000.0	0.0	2.2343156337738037	1.3903377056121826
1.0	88220000.0	88230000.0	2.0	1.8612425327301025	1.164536476135254
1.0	88260000.0	88270000.0	1.0	1.9983237981796265	1.253013014793396
1.0	88270000.0	88280000.0	1.0	1.9766902923583984	1.245633840560913
1.0	88290000.0	88300000.0	2.0	1.8075841665267944	1.1314013004302979
1.0	88380000.0	88390000.0	0.0	1.8198436498641968	1.1398659944534302
1.0	88390000.0	88400000.0	2.0	1.852651834487915	1.1625254154205322
1.0	88460000.0	88470000.0	0.0	1.890873908996582	1.194324254989624
1.0	88470000.0	88480000.0	1.0	1.7934439182281494	1.1262881755828857
1.0	88510000.0	88520000.0	1.0	2.1018881797790527	1.3197572231292725
1.0	88520000.0	88530000.0	2.0	1.8779618740081787	1.1772716045379639
1.0	88550000.0	88560000.0	1.0	2.245364189147949	1.3940578699111938
1.0	88630000.0	88640000.0	1.0	2.1931710243225098	1.3719900846481323
1.0	88670000.0	88680000.0	1.0	2.4316112995147705	1.4898029565811157
1.0	88680000.0	88690000.0	2.0	2.2533068656921387	1.4009872674942017
1.0	88710000.0	88720000.0	0.0	2.078472852706909	1.3078197240829468
1.0	88750000.0	88760000.0	2.0	2.0939581394195557	1.3140193223953247
1.0	88760000.0	88770000.0	7.0	1.6961857080459595	1.0458734035491943
1.0	88780000.0	88790000.0	0.0	2.049210786819458	1.2896263599395752
1.0	88790000.0	88800000.0	2.0	1.9501909017562866	1.2270259857177734
1.0	88810000.0	88820000.0	1.0	1.8941179513931274	1.182700753211975
1.0	88860000.0	88870000.0	2.0	2.0668723583221436	1.296993613243103
1.0	88920000.0	88930000.0	2.0	1.7260656356811523	1.0741304159164429
1.0	88980000.0	88990000.0	2.0	1.6923986673355103	1.0531424283981323
1.0	89010000.0	89020000.0	0.0	1.700722336769104	1.0572413206100464
1.0	89030000.0	89040000.0	1.0	1.670445442199707	1.0417543649673462
1.0	89080000.0	89090000.0	2.0	1.9104152917861938	1.2088663578033447
1.0	89160000.0	89170000.0	0.0	1.4226306676864624	0.7987591028213501
1.0	89210000.0	89220000.0	3.0	1.3707771301269531	0.7442224025726318
1.0	89280000.0	89290000.0	1.0	1.5114256143569946	0.8773357272148132
1.0	89300000.0	89310000.0	1.0	1.5010411739349365	0.874520480632782
1.0	89420000.0	89430000.0	1.0	1.5053081512451172	0.872879147529602
1.0	89430000.0	89440000.0	0.0	1.4927289485931396	0.8589470982551575
1.0	89440000.0	89450000.0	3.0	1.5549179315567017	0.9254487156867981
1.0	89470000.0	89480000.0	2.0	1.6125495433807373	0.9825481176376343
1.0	89510000.0	89520000.0	2.0	1.746842384338379	1.0902245044708252
1.0	89560000.0	89570000.0	1.0	1.7997748851776123	1.1337611675262451
1.0	89590000.0	89600000.0	2.0	1.814949631690979	1.1075044870376587
1.0	89610000.0	89620000.0	3.0	1.6528980731964111	1.0171862840652466
1.0	89630000.0	89640000.0	0.0	1.8267571926116943	1.149226188659668
1.0	89670000.0	89680000.0	3.0	1.9714809656143188	1.2453382015228271
1.0	89700000.0	89710000.0	2.0	2.326223134994507	1.4402250051498413
1.0	89760000.0	89770000.0	3.0	2.3379833698272705	1.4453020095825195
1.0	89940000.0	89950000.0	2.0	1.6954418420791626	1.0496770143508911
1.0	89970000.0	89980000.0	0.0	1.7458679676055908	1.0983084440231323
1.0	90050000.0	90060000.0	1.0	1.421506643295288	0.793587863445282
1.0	90080000.0	90090000.0	0.0	1.5720058679580688	0.9433452486991882
1.0	90160000.0	90170000.0	1.0	1.615913987159729	0.9777694940567017
1.0	90220000.0	90230000.0	4.0	1.8318071365356445	1.1596510410308838
1.0	90300000.0	90310000.0	1.0	1.5542360544204712	0.9163795709609985
1.0	90570000.0	90580000.0	2.0	2.259098768234253	1.4143471717834473
1.0	90600000.0	90610000.0	4.0	2.4667983055114746	1.5083563327789307
1.0	90700000.0	90710000.0	2.0	2.5776519775390625	1.555444359779358
1.0	90800000.0	90810000.0	3.0	2.5454773902893066	1.5387712717056274
1.0	90860000.0	90870000.0	4.0	2.3647351264953613	1.4574706554412842
1.0	91070000.0	91080000.0	4.0	2.508319616317749	1.5253229141235352
1.0	91150000.0	91160000.0	3.0	2.6551499366760254	1.5878337621688843
1.0	91170000.0	91180000.0	3.0	2.264894962310791	1.4113022089004517
1.0	91230000.0	91240000.0	5.0	2.50300669670105	1.525883436203003
1.0	91240000.0	91250000.0	5.0	2.431718111038208	1.4908266067504883
1.0	91380000.0	91390000.0	1.0	1.580777883529663	0.9329906702041626
1.0	91420000.0	91430000.0	2.0	1.4930331707000732	0.8551799058914185
1.0	91540000.0	91550000.0	1.0	2.646578311920166	1.5824397802352905
1.0	91620000.0	91630000.0	2.0	2.9263126850128174	1.6791009902954102
1.0	91730000.0	91740000.0	2.0	2.0115761756896973	1.2604329586029053
1.0	91780000.0	91790000.0	1.0	1.7410995960235596	1.0784028768539429
1.0	91920000.0	91930000.0	2.0	2.404064655303955	1.4784910678863525
1.0	91960000.0	91970000.0	5.0	2.142335891723633	1.276532530784607
1.0	91980000.0	91990000.0	0.0	2.158261775970459	1.3424365520477295
1.0	92000000.0	92010000.0	1.0	2.93473744392395	1.6884801387786865
1.0	92050000.0	92060000.0	4.0	2.6464672088623047	1.580315113067627
1.0	92100000.0	92110000.0	4.0	2.7043755054473877	1.6043825149536133
1.0	92140000.0	92150000.0	1.0	2.2802889347076416	1.4110733270645142
1.0	92150000.0	92160000.0	3.0	2.0929551124572754	1.3178231716156006
1.0	92160000.0	92170000.0	3.0	1.9716589450836182	1.2381788492202759
1.0	92200000.0	92210000.0	1.0	2.143317699432373	1.3491265773773193
1.0	92230000.0	92240000.0	1.0	1.9713850021362305	1.2423251867294312
1.0	92240000.0	92250000.0	2.0	2.014522075653076	1.2733548879623413
1.0	92350000.0	92360000.0	3.0	2.4436097145080566	1.4420121908187866
1.0	92440000.0	92450000.0	1.0	2.4437296390533447	1.500219702720642
1.0	92490000.0	92500000.0	2.0	1.9184808731079102	1.2056355476379395
1.0	92530000.0	92540000.0	1.0	1.6735379695892334	1.0378024578094482
1.0	92630000.0	92640000.0	0.0	1.5448306798934937	0.9098838567733765
1.0	92730000.0	92740000.0	0.0	1.5436004400253296	0.903398871421814
1.0	92770000.0	92780000.0	2.0	1.4354054927825928	0.804265022277832
1.0	92790000.0	92800000.0	1.0	1.5295403003692627	0.8917499780654907
1.0	92820000.0	92830000.0	1.0	1.6069955825805664	0.9591873288154602
1.0	92870000.0	92880000.0	4.0	2.0803205966949463	1.3227076530456543
1.0	92880000.0	92890000.0	4.0	2.3610963821411133	1.468342661857605
1.0	92960000.0	92970000.0	1.0	2.0837159156799316	1.3209307193756104
1.0	92970000.0	92980000.0	2.0	1.76803457736969	1.0965609550476074
1.0	92980000.0	92990000.0	1.0	1.7381503582000732	1.075260877609253
1.0	93130000.0	93140000.0	0.0	1.5070815086364746	0.8789663314819336
1.0	93210000.0	93220000.0	2.0	1.488579511642456	0.8687179684638977
1.0	93220000.0	93230000.0	1.0	1.5252641439437866	0.9006381034851074
1.0	93460000.0	93470000.0	2.0	2.0226075649261475	1.2794044017791748
1.0	93470000.0	93480000.0	1.0	2.202148914337158	1.392685055732727
1.0	93480000.0	93490000.0	2.0	1.931592345237732	1.227402925491333
1.0	93530000.0	93540000.0	2.0	2.0889759063720703	1.3270375728607178
1.0	93550000.0	93560000.0	2.0	1.6077747344970703	0.961614727973938
1.0	93620000.0	93630000.0	1.0	1.4792529344558716	0.8443538546562195
1.0	93630000.0	93640000.0	1.0	1.6085479259490967	0.9726877212524414
1.0	93690000.0	93700000.0	0.0	1.6348310708999634	0.9883282780647278
1.0	93730000.0	93740000.0	3.0	1.56642484664917	0.9280889630317688
1.0	93770000.0	93780000.0	1.0	1.5671627521514893	0.9298878908157349
1.0	93780000.0	93790000.0	1.0	1.6073280572891235	0.9757869839668274
1.0	93790000.0	93800000.0	3.0	1.5578677654266357	0.9299103021621704
1.0	93820000.0	93830000.0	0.0	1.5044509172439575	0.8661491274833679
1.0	93900000.0	93910000.0	3.0	1.6226943731307983	0.9905537366867065
1.0	94020000.0	94030000.0	0.0	1.4823678731918335	0.8550347089767456
1.0	94040000.0	94050000.0	0.0	1.5722020864486694	0.9410966634750366
1.0	94120000.0	94130000.0	4.0	1.5636026859283447	0.9322865605354309
1.0	94260000.0	94270000.0	2.0	1.7179820537567139	1.0665032863616943
1.0	94440000.0	94450000.0	1.0	1.9228156805038452	1.2209843397140503
1.0	94590000.0	94600000.0	1.0	2.037092685699463	1.2925670146942139
1.0	94610000.0	94620000.0	1.0	1.9324076175689697	1.2166144847869873
1.0	94620000.0	94630000.0	2.0	2.0013465881347656	1.2653061151504517
1.0	94650000.0	94660000.0	0.0	1.6769428253173828	1.0208202600479126
1.0	94720000.0	94730000.0	2.0	1.795870065689087	1.1302598714828491
1.0	94790000.0	94800000.0	3.0	1.784790277481079	1.1213966608047485
1.0	94810000.0	94820000.0	1.0	2.051593065261841	1.3093459606170654
1.0	94880000.0	94890000.0	0.0	1.2834978103637695	0.6361368298530579
1.0	94980000.0	94990000.0	1.0	1.4502538442611694	0.8176462054252625
1.0	95010000.0	95020000.0	1.0	1.6688053607940674	1.0359787940979004
1.0	95020000.0	95030000.0	1.0	1.7881463766098022	1.1291414499282837
1.0	95090000.0	95100000.0	1.0	1.9010626077651978	1.2164174318313599
1.0	95140000.0	95150000.0	0.0	1.9796924591064453	1.2637109756469727
1.0	95200000.0	95210000.0	2.0	1.8647457361221313	1.1869975328445435
1.0	95250000.0	95260000.0	1.0	1.916406273841858	1.2117187976837158
1.0	95310000.0	95320000.0	4.0	1.9441125392913818	1.2360645532608032
1.0	95320000.0	95330000.0	3.0	1.785121202468872	1.1145113706588745
1.0	95340000.0	95350000.0	0.0	1.9809837341308594	1.2537310123443604
1.0	95460000.0	95470000.0	1.0	1.4727451801300049	0.8409324884414673
1.0	95470000.0	95480000.0	0.0	1.5831518173217773	0.948241114616394
1.0	95550000.0	95560000.0	4.0	1.863397240638733	1.1847130060195923
1.0	95610000.0	95620000.0	0.0	1.4180757999420166	0.7891613245010376
1.0	95630000.0	95640000.0	2.0	1.5439090728759766	0.9225686192512512
1.0	95730000.0	95740000.0	0.0	1.71121346950531	1.0647090673446655
1.0	95790000.0	95800000.0	1.0	1.951696753501892	1.2418683767318726
1.0	95930000.0	95940000.0	2.0	2.6657626628875732	1.5930885076522827
1.0	95970000.0	95980000.0	0.0	2.552600383758545	1.5425608158111572
1.0	95990000.0	96000000.0	1.0	2.7748897075653076	1.6197112798690796
1.0	96110000.0	96120000.0	0.0	2.474302291870117	1.505103349685669
1.0	96140000.0	96150000.0	0.0	2.3366122245788574	1.446502447128296
1.0	96170000.0	96180000.0	4.0	1.9241613149642944	1.215233564376831
1.0	96190000.0	96200000.0	2.0	2.235689878463745	1.397175908088684
1.0	96300000.0	96310000.0	1.0	2.5799155235290527	1.5537078380584717
1.0	96400000.0	96410000.0	1.0	2.6090292930603027	1.5641067028045654
1.0	96410000.0	96420000.0	4.0	2.3567044734954834	1.4508787393569946
1.0	96430000.0	96440000.0	3.0	2.4656081199645996	1.5072047710418701
1.0	96470000.0	96480000.0	3.0	2.3525006771087646	1.4530302286148071
1.0	96500000.0	96510000.0	2.0	2.2406015396118164	1.3970301151275635
1.0	96510000.0	96520000.0	2.0	2.3015146255493164	1.417576551437378
1.0	96520000.0	96530000.0	4.0	1.984092116355896	1.2447068691253662
1.0	96530000.0	96540000.0	2.0	2.4162793159484863	1.4826924800872803
1.0	96560000.0	96570000.0	4.0	1.9708858728408813	1.2432377338409424
1.0	96590000.0	96600000.0	0.0	2.274850606918335	1.414652705192566
1.0	96640000.0	96650000.0	0.0	2.054941177368164	1.2962347269058228
1.0	96670000.0	96680000.0	2.0	1.6853885650634766	1.0472685098648071
1.0	96750000.0	96760000.0	1.0	2.2257297039031982	1.3870702981948853
1.0	96830000.0	96840000.0	4.0	2.3650336265563965	1.4602103233337402
1.0	96860000.0	96870000.0	2.0	2.2989978790283203	1.4284781217575073
1.0	96870000.0	96880000.0	1.0	2.2976174354553223	1.430482268333435
1.0	96940000.0	96950000.0	0.0	1.6727015972137451	1.0193909406661987
1.0	97060000.0	97070000.0	0.0	1.8478025197982788	1.1604589223861694
1.0	97090000.0	97100000.0	1.0	1.857921838760376	1.1636263132095337
1.0	97100000.0	97110000.0	1.0	1.7753913402557373	1.1037611961364746
1.0	97140000.0	97150000.0	3.0	1.9838542938232422	1.255389928817749
1.0	97180000.0	97190000.0	1.0	1.6303956508636475	0.9322468638420105
1.0	97190000.0	97200000.0	2.0	1.5599961280822754	0.9140902757644653
1.0	97220000.0	97230000.0	1.0	1.6848691701889038	1.0193111896514893
1.0	97260000.0	97270000.0	4.0	1.4346885681152344	0.8052156567573547
1.0	97270000.0	97280000.0	0.0	1.465002179145813	0.8304799199104309
1.0	97300000.0	97310000.0	3.0	1.8377586603164673	1.1646820306777954
1.0	97330000.0	97340000.0	2.0	1.9858325719833374	1.254716157913208
1.0	97410000.0	97420000.0	0.0	2.2940003871917725	1.429688572883606
1.0	97420000.0	97430000.0	2.0	2.130871295928955	1.3411216735839844
1.0	97430000.0	97440000.0	2.0	2.2503836154937744	1.4054486751556396
1.0	97490000.0	97500000.0	2.0	2.3962531089782715	1.4736816883087158
1.0	97520000.0	97530000.0	2.0	2.4657771587371826	1.5014994144439697
1.0	97530000.0	97540000.0	5.0	2.0212106704711914	1.2736250162124634
1.0	97580000.0	97590000.0	0.0	1.6929435729980469	1.0318456888198853
1.0	97610000.0	97620000.0	1.0	1.6155751943588257	0.9758796691894531
1.0	97700000.0	97710000.0	1.0	1.6337144374847412	0.9848428964614868
1.0	97880000.0	97890000.0	1.0	1.500784158706665	0.8749523162841797
1.0	97960000.0	97970000.0	2.0	1.7557189464569092	1.0816634893417358
1.0	97990000.0	98000000.0	4.0	1.6411234140396118	0.992213249206543
1.0	98060000.0	98070000.0	3.0	1.6092151403427124	0.9656183123588562
1.0	98110000.0	98120000.0	2.0	1.579918622970581	0.9435480237007141
1.0	98130000.0	98140000.0	1.0	1.6634079217910767	1.0153958797454834
1.0	98250000.0	98260000.0	3.0	1.6810455322265625	1.0284202098846436
1.0	98260000.0	98270000.0	2.0	1.6069425344467163	0.9662169218063354
1.0	98310000.0	98320000.0	0.0	1.77179753780365	1.0943028926849365
1.0	98330000.0	98340000.0	0.0	1.6350042819976807	0.9863682985305786
1.0	98380000.0	98390000.0	1.0	1.4593544006347656	0.7686530947685242
1.0	98450000.0	98460000.0	0.0	1.7807321548461914	1.1196339130401611
1.0	98470000.0	98480000.0	1.0	1.6203577518463135	0.9847164154052734
1.0	98590000.0	98600000.0	1.0	1.6687428951263428	1.0290826559066772
1.0	98620000.0	98630000.0	0.0	1.7321109771728516	1.0795867443084717
1.0	98650000.0	98660000.0	1.0	1.6680259704589844	1.0331737995147705
1.0	98660000.0	98670000.0	2.0	1.760820746421814	1.10530686378479
1.0	98730000.0	98740000.0	0.0	1.878940224647522	1.1890506744384766
1.0	98750000.0	98760000.0	0.0	1.818282127380371	1.1408454179763794
1.0	98760000.0	98770000.0	0.0	1.8248889446258545	1.1440008878707886
1.0	98900000.0	98910000.0	1.0	2.123267889022827	1.3390159606933594
1.0	98920000.0	98930000.0	4.0	1.908017873764038	1.2070213556289673
1.0	98930000.0	98940000.0	2.0	1.9478003978729248	1.2248413562774658
1.0	98950000.0	98960000.0	4.0	2.0814709663391113	1.3145233392715454
1.0	98980000.0	98990000.0	2.0	2.2651686668395996	1.4121850728988647
1.0	99060000.0	99070000.0	1.0	1.9342705011367798	1.2168217897415161
1.0	99070000.0	99080000.0	3.0	1.958122968673706	1.2350234985351562
1.0	99160000.0	99170000.0	1.0	1.5526149272918701	0.9125544428825378
1.0	99170000.0	99180000.0	3.0	1.5729098320007324	0.9301857948303223
1.0	99240000.0	99250000.0	0.0	1.9196059703826904	1.2103016376495361
1.0	99310000.0	99320000.0	1.0	1.9686362743377686	1.2447203397750854
1.0	99320000.0	99330000.0	1.0	1.8857418298721313	1.1955692768096924
1.0	99350000.0	99360000.0	3.0	1.6686042547225952	1.0245342254638672
1.0	99370000.0	99380000.0	1.0	1.8073537349700928	1.1381934881210327
1.0	99390000.0	99400000.0	3.0	1.7719848155975342	1.1091042757034302
1.0	99400000.0	99410000.0	1.0	1.8554069995880127	1.1710771322250366
1.0	99420000.0	99430000.0	2.0	1.6917831897735596	1.049532175064087
1.0	99430000.0	99440000.0	2.0	1.7277685403823853	1.0697368383407593
1.0	99510000.0	99520000.0	3.0	2.2493815422058105	1.4019677639007568
1.0	99540000.0	99550000.0	3.0	2.0371241569519043	1.2850899696350098
1.0	99680000.0	99690000.0	1.0	1.7651821374893188	1.1086654663085938
1.0	99720000.0	99730000.0	1.0	1.6531063318252563	1.0182669162750244
1.0	99830000.0	99840000.0	1.0	1.538122534751892	0.9163535237312317
1.0	99930000.0	99940000.0	0.0	1.7448650598526	1.0875977277755737
1.0	99950000.0	99960000.0	3.0	1.613589882850647	0.9881747364997864
1.0	100020000.0	100030000.0	1.0	1.7083981037139893	1.0647815465927124
1.0	100040000.0	100050000.0	2.0	1.6669212579727173	1.0294344425201416
1.0	100080000.0	100090000.0	1.0	1.9167110919952393	1.2201308012008667
1.0	100090000.0	100100000.0	1.0	1.9816513061523438	1.2616198062896729
1.0	100110000.0	100120000.0	1.0	1.6509666442871094	1.0145466327667236
1.0	100150000.0	100160000.0	1.0	1.491931676864624	0.8651835322380066
1.0	100200000.0	100210000.0	2.0	1.529140591621399	0.8982213139533997
1.0	100250000.0	100260000.0	3.0	1.8548662662506104	1.1793649196624756
1.0	100390000.0	100400000.0	0.0	1.802804946899414	1.1389944553375244
1.0	100480000.0	100490000.0	2.0	1.4591481685638428	0.8316311836242676
1.0	100490000.0	100500000.0	1.0	1.5465534925460815	0.9175763130187988
1.0	100500000.0	100510000.0	1.0	1.8334577083587646	1.0982012748718262
1.0	100550000.0	100560000.0	0.0	1.4911530017852783	0.8613627552986145
1.0	100630000.0	100640000.0	3.0	1.4112735986709595	0.7890233397483826
1.0	100690000.0	100700000.0	1.0	1.3971880674362183	0.768943190574646
1.0	100710000.0	100720000.0	0.0	1.4701154232025146	0.7346349954605103
1.0	100720000.0	100730000.0	1.0	1.6313459873199463	0.9925456047058105
1.0	100840000.0	100850000.0	4.0	1.4497944116592407	0.8228114247322083
1.0	100850000.0	100860000.0	1.0	1.5054876804351807	0.8740436434745789
1.0	100970000.0	100980000.0	1.0	1.3807045221328735	0.7593832612037659
1.0	101100000.0	101110000.0	2.0	1.7944221496582031	1.1264547109603882
1.0	101130000.0	101140000.0	2.0	1.6806377172470093	1.0394952297210693
1.0	101200000.0	101210000.0	1.0	1.741061806678772	1.0763472318649292
1.0	101300000.0	101310000.0	1.0	1.7337415218353271	1.08601975440979
1.0	101310000.0	101320000.0	0.0	1.7116515636444092	1.056180715560913
1.0	101320000.0	101330000.0	2.0	1.7797473669052124	1.1207659244537354
1.0	101390000.0	101400000.0	2.0	1.4218379259109497	0.786044716835022
1.0	101450000.0	101460000.0	1.0	1.4554965496063232	0.8305920362472534
1.0	101460000.0	101470000.0	0.0	1.5043920278549194	0.8749405741691589
1.0	101490000.0	101500000.0	1.0	1.4103410243988037	0.7899612188339233
1.0	101510000.0	101520000.0	2.0	1.4968667030334473	0.8737211227416992
1.0	101670000.0	101680000.0	2.0	1.7169296741485596	1.0730897188186646
1.0	101710000.0	101720000.0	1.0	1.7628810405731201	1.1095472574234009
1.0	101790000.0	101800000.0	1.0	2.2088866233825684	1.3930461406707764
1.0	101820000.0	101830000.0	2.0	2.414205551147461	1.4891051054000854
1.0	101940000.0	101950000.0	5.0	2.2597053050994873	1.4155534505844116
1.0	102010000.0	102020000.0	1.0	2.066715717315674	1.2938709259033203
1.0	102030000.0	102040000.0	0.0	2.346635341644287	1.4508692026138306
1.0	102080000.0	102090000.0	1.0	2.2335336208343506	1.3952839374542236
1.0	102100000.0	102110000.0	2.0	2.2477927207946777	1.4017606973648071
1.0	102110000.0	102120000.0	2.0	2.0570895671844482	1.2939984798431396
1.0	102210000.0	102220000.0	2.0	2.03794527053833	1.2784885168075562
1.0	102240000.0	102250000.0	0.0	1.9093234539031982	1.1971691846847534
1.0	102250000.0	102260000.0	1.0	2.079402446746826	1.3039472103118896
1.0	102270000.0	102280000.0	0.0	1.8704551458358765	1.1675608158111572
1.0	102280000.0	102290000.0	3.0	1.794268250465393	1.1162850856781006
1.0	102350000.0	102360000.0	1.0	2.0185751914978027	1.2624561786651611
1.0	102360000.0	102370000.0	0.0	1.9364131689071655	1.2087476253509521
1.0	102390000.0	102400000.0	2.0	2.1167664527893066	1.3208398818969727
1.0	102440000.0	102450000.0	1.0	2.138558864593506	1.333385944366455
1.0	102480000.0	102490000.0	2.0	2.389451026916504	1.4481252431869507
1.0	102610000.0	102620000.0	4.0	2.908214569091797	1.6417795419692993
1.0	102650000.0	102660000.0	2.0	3.3294811248779297	1.756263017654419
1.0	102810000.0	102820000.0	6.0	2.765157699584961	1.593461275100708
1.0	102820000.0	102830000.0	5.0	2.817584991455078	1.615277886390686
1.0	102840000.0	102850000.0	1.0	3.0502450466156006	1.6918977499008179
1.0	102860000.0	102870000.0	2.0	2.869246006011963	1.635946273803711
1.0	102880000.0	102890000.0	0.0	2.8756022453308105	1.630502700805664
1.0	102910000.0	102920000.0	1.0	2.601808547973633	1.539233922958374
1.0	102950000.0	102960000.0	3.0	3.3163139820098877	1.7556060552597046
1.0	102960000.0	102970000.0	2.0	3.2498245239257812	1.7371175289154053
1.0	103030000.0	103040000.0	2.0	3.1568071842193604	1.7162805795669556
1.0	103050000.0	103060000.0	3.0	3.1566901206970215	1.7208278179168701
1.0	103100000.0	103110000.0	3.0	2.571875810623169	1.5312381982803345
1.0	103110000.0	103120000.0	4.0	2.8074703216552734	1.61362624168396
1.0	103130000.0	103140000.0	5.0	2.763650417327881	1.5967509746551514
1.0	103210000.0	103220000.0	1.0	3.2130749225616455	1.7268530130386353
1.0	103240000.0	103250000.0	2.0	2.3867030143737793	1.4595592021942139
1.0	103260000.0	103270000.0	2.0	2.216625213623047	1.3754613399505615
1.0	103350000.0	103360000.0	1.0	1.937451720237732	1.2057406902313232
1.0	103360000.0	103370000.0	2.0	2.0969765186309814	1.305272102355957
1.0	103370000.0	103380000.0	1.0	1.8708263635635376	1.1565978527069092
1.0	103460000.0	103470000.0	3.0	1.6557029485702515	1.0024702548980713
1.0	103490000.0	103500000.0	2.0	1.8307266235351562	1.1320643424987793
1.0	103670000.0	103680000.0	0.0	2.715820789337158	1.579979658126831
1.0	103680000.0	103690000.0	4.0	2.6162033081054688	1.541480302810669
1.0	103690000.0	103700000.0	2.0	2.6293532848358154	1.544332504272461
1.0	103730000.0	103740000.0	2.0	2.8912851810455322	1.6461398601531982
1.0	103770000.0	103780000.0	2.0	1.8672912120819092	1.1531821489334106
1.0	103780000.0	103790000.0	1.0	1.5702747106552124	0.9093719720840454
1.0	104040000.0	104050000.0	2.0	1.4993705749511719	0.8725656270980835
1.0	104130000.0	104140000.0	0.0	1.6311752796173096	0.9787465929985046
1.0	104330000.0	104340000.0	5.0	2.9490201473236084	1.660346269607544
1.0	104360000.0	104370000.0	2.0	3.8105812072753906	1.8370120525360107
1.0	104410000.0	104420000.0	3.0	4.358556747436523	1.8782638311386108
1.0	104490000.0	104500000.0	6.0	3.8523471355438232	1.8414604663848877
1.0	104540000.0	104550000.0	4.0	3.7562763690948486	1.829825758934021
1.0	104570000.0	104580000.0	0.0	3.468547821044922	1.7814689874649048
1.0	104610000.0	104620000.0	7.0	4.172464847564697	1.8695151805877686
1.0	104670000.0	104680000.0	1.0	3.6728177070617676	1.8175923824310303
1.0	104750000.0	104760000.0	5.0	3.9406158924102783	1.8499934673309326
1.0	104770000.0	104780000.0	1.0	4.056052207946777	1.8616641759872437
1.0	104910000.0	104920000.0	2.0	3.8397457599639893	1.838579773902893
1.0	104990000.0	105000000.0	7.0	4.8842997550964355	1.8835866451263428
1.0	105020000.0	105030000.0	1.0	4.45851993560791	1.8826510906219482
1.0	105070000.0	105080000.0	4.0	4.612316131591797	1.8847320079803467
1.0	105110000.0	105120000.0	5.0	4.151125431060791	1.8675949573516846
1.0	105130000.0	105140000.0	6.0	4.244261741638184	1.8734328746795654
1.0	105140000.0	105150000.0	5.0	4.263329982757568	1.8744663000106812
1.0	105270000.0	105280000.0	3.0	3.417616605758667	1.776803970336914
1.0	105320000.0	105330000.0	4.0	3.4074249267578125	1.7749412059783936
1.0	105350000.0	105360000.0	1.0	3.942636013031006	1.85025954246521
1.0	105380000.0	105390000.0	4.0	3.4880435466766357	1.790713906288147
1.0	105390000.0	105400000.0	3.0	3.742499589920044	1.8319944143295288
1.0	105420000.0	105430000.0	6.0	3.9144721031188965	1.8475401401519775
[truncated: 47,568 more rows]
