# Supplementary material for: Genome-wide mapping of somatic mutation rates uncovers drivers of cancer
Source: Nat Biotechnol. 2022 Jun 20;40(11):1634–43. doi: 10.1038/s41587-022-01353-8 (PMC9646522; doi:10.1038/s41587-022-01353-8)
Supplement: Supplementary file 4 — Regions and model predictions for each fold of each cancer for which a deep learning model was trained. Regions that were filtered are also listed along with their respective model predictions. [file 41587_2022_1353_MOESM4_ESM.zip › kfold_results/Glioma_tumors/fold_0.txt]

CHROM	START	END	Y_TRUE	Y_PRED	STD
1.0	840000.0	850000.0	3.0	2.1299240589141846	0.6896970272064209
1.0	850000.0	860000.0	2.0	2.3066821098327637	0.7514299154281616
1.0	920000.0	930000.0	3.0	2.165146589279175	0.7025540471076965
1.0	940000.0	950000.0	4.0	1.87399423122406	0.5875622034072876
1.0	970000.0	980000.0	0.0	2.3030712604522705	0.7502456307411194
1.0	1070000.0	1080000.0	4.0	2.434807300567627	0.7919682860374451
1.0	1160000.0	1170000.0	1.0	2.6043434143066406	0.8404288291931152
1.0	1280000.0	1290000.0	0.0	2.091010570526123	0.6751693487167358
1.0	1470000.0	1480000.0	1.0	2.1523828506469727	0.6979325413703918
1.0	1510000.0	1520000.0	5.0	1.5647939443588257	0.4423404633998871
1.0	1790000.0	1800000.0	2.0	1.9597454071044922	0.6235179901123047
1.0	1840000.0	1850000.0	2.0	2.474658250808716	0.803881049156189
1.0	1850000.0	1860000.0	2.0	2.474587917327881	0.8038572072982788
1.0	1930000.0	1940000.0	1.0	2.526306629180908	0.8188297152519226
1.0	1970000.0	1980000.0	2.0	2.635768413543701	0.8487900495529175
1.0	1990000.0	2000000.0	6.0	2.6615872383117676	0.8555212020874023
1.0	2000000.0	2010000.0	4.0	2.8393607139587402	0.898446261882782
1.0	2260000.0	2270000.0	7.0	2.5649023056030273	0.8296688795089722
1.0	2380000.0	2390000.0	4.0	2.3912665843963623	0.7785801887512207
1.0	2440000.0	2450000.0	4.0	2.1654934883117676	0.7026810050010681
1.0	2490000.0	2500000.0	0.0	2.5825181007385254	0.8345120549201965
1.0	2710000.0	2720000.0	2.0	2.283867359161377	0.7438549995422363
1.0	2760000.0	2770000.0	5.0	2.6170401573181152	0.8438295125961304
1.0	2770000.0	2780000.0	4.0	2.6820333003997803	0.8607481718063354
1.0	2780000.0	2790000.0	1.0	3.2000937461853027	0.968728244304657
1.0	2850000.0	2860000.0	3.0	2.790311098098755	0.8871862292289734
1.0	2870000.0	2880000.0	2.0	2.5743565559387207	0.8322741389274597
1.0	3050000.0	3060000.0	0.0	2.6157665252685547	0.8434877395629883
1.0	3060000.0	3070000.0	2.0	2.7495596408843994	0.8774906396865845
1.0	3140000.0	3150000.0	3.0	2.455645799636841	0.7982366681098938
1.0	3150000.0	3160000.0	1.0	3.201916217803955	0.9690330624580383
1.0	3170000.0	3180000.0	2.0	2.483358860015869	0.8064354658126831
1.0	3240000.0	3250000.0	3.0	2.2231571674346924	0.7231255769729614
1.0	3260000.0	3270000.0	3.0	2.219578504562378	0.7218714952468872
1.0	3300000.0	3310000.0	2.0	2.314885139465332	0.7541364431381226
1.0	3440000.0	3450000.0	2.0	2.781069278717041	0.8850094079971313
1.0	3460000.0	3470000.0	3.0	2.6364495754241943	0.8489707112312317
1.0	3480000.0	3490000.0	3.0	2.419556140899658	0.7873250842094421
1.0	3630000.0	3640000.0	2.0	2.191269874572754	0.7119166851043701
1.0	3690000.0	3700000.0	1.0	2.101036787033081	0.678928017616272
1.0	3790000.0	3800000.0	1.0	1.6616742610931396	0.49052518606185913
1.0	3800000.0	3810000.0	3.0	1.5849018096923828	0.45254746079444885
1.0	4050000.0	4060000.0	5.0	2.761610746383667	0.8803923726081848
1.0	4060000.0	4070000.0	6.0	2.8105931282043457	0.8918972015380859
1.0	4100000.0	4110000.0	2.0	2.694796323776245	0.863989531993866
1.0	4110000.0	4120000.0	1.0	3.0210368633270264	0.9365239143371582
1.0	4210000.0	4220000.0	0.0	2.6687631607055664	0.8573623895645142
1.0	4230000.0	4240000.0	1.0	2.426835536956787	0.7895418405532837
1.0	4490000.0	4500000.0	2.0	2.692944288253784	0.86351078748703
1.0	4570000.0	4580000.0	2.0	2.5577054023742676	0.8276666402816772
1.0	4650000.0	4660000.0	1.0	3.088329553604126	0.9492212533950806
1.0	4680000.0	4690000.0	3.0	3.0530622005462646	0.9426671862602234
1.0	4690000.0	4700000.0	5.0	2.7615249156951904	0.8803638219833374
1.0	4720000.0	4730000.0	2.0	3.0200932025909424	0.936335563659668
1.0	4760000.0	4770000.0	3.0	3.1718339920043945	0.9639768600463867
1.0	4770000.0	4780000.0	1.0	3.3581249713897705	0.9931114315986633
1.0	4850000.0	4860000.0	5.0	3.1647300720214844	0.9627674221992493
1.0	4860000.0	4870000.0	4.0	3.3588829040527344	0.99322110414505
1.0	4940000.0	4950000.0	1.0	3.1335854530334473	0.9573522806167603
1.0	4950000.0	4960000.0	1.0	3.11523699760437	0.9540983438491821
1.0	5010000.0	5020000.0	4.0	2.9311728477478027	0.9183946847915649
1.0	5080000.0	5090000.0	4.0	2.680175304412842	0.8602819442749023
1.0	5140000.0	5150000.0	4.0	2.974289655685425	0.9272657632827759
1.0	5150000.0	5160000.0	3.0	2.811000108718872	0.891991913318634
1.0	5220000.0	5230000.0	2.0	2.78216552734375	0.8852712512016296
1.0	5240000.0	5250000.0	1.0	2.4411044120788574	0.7938708066940308
1.0	5320000.0	5330000.0	1.0	2.5956597328186035	0.8380834460258484
1.0	5490000.0	5500000.0	0.0	2.6317107677459717	0.8477217555046082
1.0	5550000.0	5560000.0	4.0	2.247943162918091	0.7316835522651672
1.0	5580000.0	5590000.0	2.0	2.929138660430908	0.9179748296737671
1.0	5610000.0	5620000.0	4.0	3.050072431564331	0.9420942068099976
1.0	5620000.0	5630000.0	0.0	3.3973934650421143	0.9986250996589661
1.0	5770000.0	5780000.0	4.0	3.2784156799316406	0.981270432472229
1.0	5830000.0	5840000.0	2.0	2.936472177505493	0.9195126295089722
1.0	5900000.0	5910000.0	2.0	3.0504260063171387	0.9421654939651489
1.0	5950000.0	5960000.0	4.0	2.076746702194214	0.6697474122047424
1.0	5970000.0	5980000.0	0.0	2.1676132678985596	0.7034481167793274
1.0	5990000.0	6000000.0	4.0	1.9842157363891602	0.6334699392318726
1.0	6020000.0	6030000.0	2.0	1.9786609411239624	0.6312243342399597
1.0	6230000.0	6240000.0	2.0	2.5944578647613525	0.8377606272697449
1.0	6240000.0	6250000.0	5.0	2.057267427444458	0.6622728109359741
1.0	6260000.0	6270000.0	1.0	2.4594645500183105	0.79937344789505
1.0	6340000.0	6350000.0	1.0	2.1887943744659424	0.7110311388969421
1.0	6440000.0	6450000.0	4.0	1.9975059032440186	0.638806939125061
1.0	6520000.0	6530000.0	1.0	2.4868080615997314	0.807445228099823
1.0	6550000.0	6560000.0	2.0	1.927377700805664	0.6101568937301636
1.0	6570000.0	6580000.0	3.0	2.034787654876709	0.6535422205924988
1.0	6630000.0	6640000.0	0.0	2.160921812057495	0.7010308504104614
1.0	6650000.0	6660000.0	1.0	1.8810542821884155	0.5905800461769104
1.0	6720000.0	6730000.0	1.0	1.6773115396499634	0.4980641305446625
1.0	6730000.0	6740000.0	0.0	1.6232448816299438	0.47170084714889526
1.0	6890000.0	6900000.0	4.0	1.8681695461273193	0.5850518941879272
1.0	6910000.0	6920000.0	2.0	1.8208301067352295	0.5643399953842163
1.0	6950000.0	6960000.0	2.0	1.8026752471923828	0.5562409162521362
1.0	7100000.0	7110000.0	2.0	1.999035120010376	0.6394081115722656
1.0	7140000.0	7150000.0	4.0	1.9237617254257202	0.6086589097976685
1.0	7160000.0	7170000.0	1.0	2.0715274810791016	0.667762815952301
1.0	7190000.0	7200000.0	1.0	2.0305678844451904	0.6518908739089966
1.0	7220000.0	7230000.0	3.0	1.9746882915496826	0.6296113133430481
1.0	7230000.0	7240000.0	1.0	2.066765308380127	0.6659279465675354
1.0	7280000.0	7290000.0	4.0	2.088585138320923	0.6742485761642456
1.0	7300000.0	7310000.0	1.0	1.951422095298767	0.6201133728027344
1.0	7310000.0	7320000.0	1.0	2.1287105083465576	0.6892456412315369
1.0	7320000.0	7330000.0	1.0	2.106421947479248	0.6809648275375366
1.0	7430000.0	7440000.0	0.0	2.147925853729248	0.6963052749633789
1.0	7450000.0	7460000.0	0.0	1.9388777017593384	0.6149362325668335
1.0	7490000.0	7500000.0	1.0	2.2493715286254883	0.7321819067001343
1.0	7510000.0	7520000.0	6.0	2.1901726722717285	0.7115194201469421
1.0	7550000.0	7560000.0	0.0	2.0328571796417236	0.6527880430221558
1.0	7650000.0	7660000.0	2.0	2.0038983821868896	0.6413472294807434
1.0	7700000.0	7710000.0	2.0	2.2902674674987793	0.7459918260574341
1.0	7840000.0	7850000.0	0.0	1.6835498809814453	0.501052737236023
1.0	7860000.0	7870000.0	2.0	1.2832390069961548	0.2891312539577484
1.0	7870000.0	7880000.0	1.0	1.2506380081176758	0.27047210931777954
1.0	7880000.0	7890000.0	1.0	1.2571592330932617	0.2742031514644623
1.0	7930000.0	7940000.0	3.0	1.8574031591415405	0.5803840160369873
1.0	7940000.0	7950000.0	0.0	1.984005331993103	0.6333744525909424
1.0	7990000.0	8000000.0	2.0	1.9824193716049194	0.6327350735664368
1.0	8050000.0	8060000.0	0.0	1.8196334838867188	0.5638055205345154
1.0	8060000.0	8070000.0	4.0	1.809429407119751	0.5592643618583679
1.0	8160000.0	8170000.0	2.0	2.164860725402832	0.7024515867233276
1.0	8200000.0	8210000.0	2.0	2.2485241889953613	0.7318862080574036
1.0	8220000.0	8230000.0	2.0	2.12260103225708	0.6869853734970093
1.0	8230000.0	8240000.0	2.0	2.033269166946411	0.6529547572135925
1.0	8240000.0	8250000.0	2.0	2.0854732990264893	0.6730631589889526
1.0	8270000.0	8280000.0	2.0	2.417651653289795	0.7867392897605896
1.0	8290000.0	8300000.0	3.0	2.2533068656921387	0.733517587184906
1.0	8320000.0	8330000.0	1.0	2.0823440551757812	0.6718891859054565
1.0	8370000.0	8380000.0	4.0	2.005483865737915	0.6419845819473267
1.0	8550000.0	8560000.0	4.0	1.9341872930526733	0.6129919290542603
1.0	8560000.0	8570000.0	0.0	1.8898980617523193	0.5943611860275269
1.0	8610000.0	8620000.0	2.0	1.811547040939331	0.5602014660835266
1.0	8680000.0	8690000.0	1.0	1.5959354639053345	0.45809635519981384
1.0	8700000.0	8710000.0	3.0	1.493467092514038	0.4052886962890625
1.0	8740000.0	8750000.0	0.0	1.5878227949142456	0.45401182770729065
1.0	8810000.0	8820000.0	0.0	1.3965089321136475	0.3528922498226166
1.0	8820000.0	8830000.0	0.0	1.6165971755981445	0.46840015053749084
1.0	8920000.0	8930000.0	1.0	2.046830654144287	0.658241868019104
1.0	9000000.0	9010000.0	1.0	1.927877426147461	0.6103623509407043
1.0	9130000.0	9140000.0	3.0	1.9134269952774048	0.6043239235877991
1.0	9180000.0	9190000.0	2.0	2.030881643295288	0.6520174145698547
1.0	9290000.0	9300000.0	2.0	2.0117931365966797	0.6444886326789856
1.0	9460000.0	9470000.0	3.0	2.142512559890747	0.6943262815475464
1.0	9470000.0	9480000.0	2.0	2.2781481742858887	0.7419384717941284
1.0	9490000.0	9500000.0	1.0	2.0792315006256104	0.6707006096839905
1.0	9600000.0	9610000.0	2.0	1.8102543354034424	0.559636652469635
1.0	9650000.0	9660000.0	1.0	2.1266348361968994	0.6884808540344238
1.0	9680000.0	9690000.0	4.0	2.385082721710205	0.7766519784927368
1.0	9740000.0	9750000.0	2.0	2.5403897762298584	0.822821319103241
1.0	9810000.0	9820000.0	2.0	1.9564298391342163	0.6221705675125122
1.0	9820000.0	9830000.0	2.0	2.176546812057495	0.7066566348075867
1.0	9870000.0	9880000.0	1.0	1.7374054193496704	0.5264583826065063
1.0	9970000.0	9980000.0	2.0	1.421168565750122	0.3664228320121765
1.0	10120000.0	10130000.0	1.0	1.7010549306869507	0.5093892812728882
1.0	10150000.0	10160000.0	1.0	1.5218772888183594	0.4202098846435547
1.0	10160000.0	10170000.0	1.0	1.5407321453094482	0.4299980700016022
1.0	10170000.0	10180000.0	4.0	1.602234125137329	0.4612554907798767
1.0	10250000.0	10260000.0	1.0	1.809286117553711	0.5592004060745239
1.0	10380000.0	10390000.0	1.0	1.4460803270339966	0.37996867299079895
1.0	10410000.0	10420000.0	1.0	1.399329423904419	0.3544420599937439
1.0	10440000.0	10450000.0	1.0	1.5384782552719116	0.42882728576660156
1.0	10480000.0	10490000.0	0.0	1.6233686208724976	0.47175827622413635
1.0	10510000.0	10520000.0	2.0	1.6184005737304688	0.4692921042442322
1.0	10560000.0	10570000.0	3.0	1.4916741847991943	0.4043465554714203
1.0	10640000.0	10650000.0	3.0	1.721230149269104	0.5189013481140137
1.0	10680000.0	10690000.0	1.0	1.8839696645736694	0.5918264985084534
1.0	10730000.0	10740000.0	1.0	2.1456589698791504	0.6954798698425293
1.0	10870000.0	10880000.0	2.0	2.630725622177124	0.847455620765686
1.0	10920000.0	10930000.0	2.0	2.5034687519073486	0.8122856020927429
1.0	10940000.0	10950000.0	3.0	2.4941751956939697	0.8095898628234863
1.0	10950000.0	10960000.0	3.0	2.5481643676757812	0.8250070810317993
1.0	11010000.0	11020000.0	3.0	2.5328564643859863	0.820696234703064
1.0	11020000.0	11030000.0	5.0	2.2887167930603027	0.7454800009727478
1.0	11040000.0	11050000.0	3.0	2.259012222290039	0.7354674935340881
1.0	11050000.0	11060000.0	2.0	2.1199026107788086	0.6859807968139648
1.0	11120000.0	11130000.0	0.0	1.7583261728286743	0.5361212491989136
1.0	11190000.0	11200000.0	0.0	1.511321783065796	0.4146863520145416
1.0	11230000.0	11240000.0	4.0	1.5528510808944702	0.43623217940330505
1.0	11260000.0	11270000.0	2.0	1.5091073513031006	0.4135347902774811
1.0	11300000.0	11310000.0	0.0	1.6692001819610596	0.49414628744125366
1.0	11310000.0	11320000.0	2.0	1.6943943500518799	0.5062311291694641
1.0	11320000.0	11330000.0	2.0	1.984037160873413	0.633390486240387
1.0	11420000.0	11430000.0	2.0	1.9447981119155884	0.6173920631408691
1.0	11430000.0	11440000.0	0.0	2.0206210613250732	0.6479805707931519
1.0	11460000.0	11470000.0	1.0	2.126372814178467	0.6883853077888489
1.0	11470000.0	11480000.0	1.0	1.9805164337158203	0.6319659948348999
1.0	11520000.0	11530000.0	3.0	2.0662076473236084	0.6657136082649231
1.0	11540000.0	11550000.0	1.0	2.1382555961608887	0.6927588582038879
1.0	11550000.0	11560000.0	0.0	2.0150551795959473	0.6457792520523071
1.0	11700000.0	11710000.0	1.0	1.8971350193023682	0.5974394083023071
1.0	11750000.0	11760000.0	2.0	2.001163959503174	0.6402632594108582
1.0	11860000.0	11870000.0	1.0	3.09808087348938	0.9510027766227722
1.0	11880000.0	11890000.0	1.0	1.8462445735931396	0.5755245685577393
1.0	11930000.0	11940000.0	0.0	2.411530017852783	0.7848588824272156
1.0	11960000.0	11970000.0	2.0	1.7472856044769287	0.5310347676277161
1.0	11970000.0	11980000.0	3.0	1.8757517337799072	0.5883138179779053
1.0	12070000.0	12080000.0	2.0	1.9734828472137451	0.6291207075119019
1.0	12240000.0	12250000.0	2.0	2.1230521202087402	0.6871532201766968
1.0	12250000.0	12260000.0	2.0	2.4331066608428955	0.7914513349533081
1.0	12300000.0	12310000.0	1.0	1.710802435874939	0.5139991044998169
1.0	12400000.0	12410000.0	0.0	1.7302043437957764	0.5231009125709534
1.0	12430000.0	12440000.0	3.0	1.6717345714569092	0.4953727126121521
1.0	12450000.0	12460000.0	1.0	1.7690216302871704	0.5410281419754028
1.0	12470000.0	12480000.0	0.0	1.632033109664917	0.47604331374168396
1.0	12550000.0	12560000.0	1.0	1.8054237365722656	0.5574740171432495
1.0	12630000.0	12640000.0	3.0	2.1246771812438965	0.6877642869949341
1.0	12640000.0	12650000.0	0.0	2.4048197269439697	0.7827877402305603
1.0	12730000.0	12740000.0	2.0	2.226302146911621	0.724224865436554
1.0	12780000.0	12790000.0	1.0	2.2734827995300293	0.7403596639633179
1.0	13780000.0	13790000.0	0.0	1.7290140390396118	0.5225483179092407
1.0	13850000.0	13860000.0	2.0	1.9469997882843018	0.618289589881897
1.0	13920000.0	13930000.0	4.0	1.8166711330413818	0.5624949336051941
1.0	13950000.0	13960000.0	4.0	1.891188383102417	0.5949076414108276
1.0	14020000.0	14030000.0	2.0	1.9646797180175781	0.6255437135696411
1.0	14030000.0	14040000.0	0.0	1.8030744791030884	0.5564237236976624
1.0	14080000.0	14090000.0	1.0	1.8017857074737549	0.5558451414108276
1.0	14120000.0	14130000.0	2.0	1.8169971704483032	0.562636137008667
1.0	14130000.0	14140000.0	2.0	1.7892897129058838	0.5502240061759949
1.0	14220000.0	14230000.0	1.0	1.8971741199493408	0.597454845905304
1.0	14230000.0	14240000.0	0.0	1.9153261184692383	0.6051156520843506
1.0	14240000.0	14250000.0	0.0	1.9569002389907837	0.6223583817481995
1.0	14260000.0	14270000.0	1.0	1.6449644565582275	0.4823743402957916
1.0	14340000.0	14350000.0	1.0	1.6162856817245483	0.4682602882385254
1.0	14490000.0	14500000.0	1.0	1.9749510288238525	0.629718005657196
1.0	14530000.0	14540000.0	2.0	2.3467471599578857	0.7644822001457214
1.0	14580000.0	14590000.0	2.0	2.2515196800231934	0.7329163551330566
1.0	14600000.0	14610000.0	3.0	2.285546064376831	0.744416356086731
1.0	14670000.0	14680000.0	1.0	2.5423800945281982	0.8233815431594849
1.0	14750000.0	14760000.0	0.0	2.1176249980926514	0.6851462125778198
1.0	14760000.0	14770000.0	1.0	2.0595345497131348	0.6631457209587097
1.0	14770000.0	14780000.0	4.0	1.8686612844467163	0.5852594375610352
1.0	14800000.0	14810000.0	0.0	2.0922787189483643	0.6756407022476196
1.0	14940000.0	14950000.0	3.0	1.9830373525619507	0.6329895853996277
1.0	14970000.0	14980000.0	3.0	1.8849468231201172	0.5922568440437317
1.0	15040000.0	15050000.0	3.0	2.0208516120910645	0.6480740308761597
1.0	15070000.0	15080000.0	1.0	1.967736005783081	0.6267921328544617
1.0	15130000.0	15140000.0	2.0	1.9398502111434937	0.6153479814529419
1.0	15150000.0	15160000.0	3.0	1.8671621084213257	0.5846132040023804
1.0	15270000.0	15280000.0	0.0	2.0166420936584473	0.646405041217804
1.0	15310000.0	15320000.0	0.0	2.023838996887207	0.6492428779602051
1.0	15340000.0	15350000.0	1.0	2.079789161682129	0.6709118485450745
1.0	15360000.0	15370000.0	1.0	1.969754934310913	0.6276057362556458
1.0	15440000.0	15450000.0	3.0	2.0889124870300293	0.6743722558021545
1.0	15560000.0	15570000.0	1.0	2.0462875366210938	0.6580272912979126
1.0	15570000.0	15580000.0	1.0	2.0902581214904785	0.674882709980011
1.0	15690000.0	15700000.0	2.0	1.7657839059829712	0.5395480990409851
1.0	15790000.0	15800000.0	1.0	1.8953802585601807	0.5966910719871521
1.0	15800000.0	15810000.0	0.0	1.8226587772369385	0.5651450157165527
1.0	15820000.0	15830000.0	0.0	1.5783413648605347	0.4492335915565491
1.0	15850000.0	15860000.0	1.0	1.7117998600006104	0.514473021030426
1.0	15880000.0	15890000.0	3.0	1.4325766563415527	0.37265339493751526
1.0	15940000.0	15950000.0	2.0	2.141075849533081	0.6938008069992065
1.0	16010000.0	16020000.0	1.0	1.4529285430908203	0.38366013765335083
1.0	16030000.0	16040000.0	2.0	1.7444864511489868	0.5297465324401855
1.0	16070000.0	16080000.0	3.0	1.9996483325958252	0.6396580934524536
1.0	16090000.0	16100000.0	2.0	1.9504293203353882	0.6197099685668945
1.0	16160000.0	16170000.0	0.0	2.225802183151245	1.4109195470809937
1.0	16180000.0	16190000.0	0.0	1.5867159366607666	0.45345741510391235
1.0	16350000.0	16360000.0	1.0	2.413964033126831	0.7856079936027527
1.0	16370000.0	16380000.0	4.0	2.44103741645813	0.7938507795333862
1.0	16460000.0	16470000.0	1.0	2.1350083351135254	0.6915733218193054
1.0	16500000.0	16510000.0	2.0	2.3484702110290527	0.765034556388855
1.0	16550000.0	16560000.0	0.0	2.237182140350342	0.7279850244522095
1.0	16560000.0	16570000.0	2.0	1.9035835266113281	0.6001688838005066
1.0	16700000.0	16710000.0	2.0	1.9217888116836548	0.6078327894210815
1.0	16730000.0	16740000.0	3.0	2.04124116897583	0.656070351600647
1.0	16750000.0	16760000.0	3.0	1.9989999532699585	0.6393915414810181
1.0	16770000.0	16780000.0	1.0	1.8408756256103516	0.573176383972168
1.0	17040000.0	17050000.0	0.0	1.930956244468689	0.6116560697555542
1.0	17370000.0	17380000.0	1.0	1.6944353580474854	0.5062426328659058
1.0	17470000.0	17480000.0	0.0	2.3657138347625732	0.7705382108688354
1.0	17520000.0	17530000.0	2.0	2.4726510047912598	0.8032932281494141
1.0	17550000.0	17560000.0	0.0	2.5220210552215576	0.8176143765449524
1.0	17570000.0	17580000.0	2.0	2.449418306350708	0.7963802814483643
1.0	17600000.0	17610000.0	3.0	2.5380382537841797	0.8221594095230103
1.0	17630000.0	17640000.0	2.0	2.480440616607666	0.8055807948112488
1.0	17690000.0	17700000.0	3.0	2.353337526321411	0.7665950655937195
1.0	17730000.0	17740000.0	1.0	2.093486785888672	0.6761006116867065
1.0	17740000.0	17750000.0	2.0	1.9788939952850342	0.6313129663467407
1.0	17750000.0	17760000.0	1.0	2.0450119972229004	0.6575264930725098
1.0	17760000.0	17770000.0	0.0	3.0412540435791016	0.9404217004776001
1.0	17840000.0	17850000.0	4.0	2.147535800933838	0.6961701512336731
1.0	17850000.0	17860000.0	2.0	2.3076601028442383	0.7517592310905457
1.0	17910000.0	17920000.0	5.0	2.186145305633545	0.7100833058357239
1.0	18070000.0	18080000.0	2.0	2.2514591217041016	0.7328928112983704
1.0	18160000.0	18170000.0	5.0	2.3090872764587402	0.7522260546684265
1.0	18170000.0	18180000.0	1.0	2.346738338470459	0.7644817233085632
1.0	18200000.0	18210000.0	3.0	2.400969982147217	0.7815974950790405
1.0	18210000.0	18220000.0	5.0	2.394001007080078	0.7794322967529297
1.0	18260000.0	18270000.0	3.0	2.106203556060791	0.6808764338493347
1.0	18280000.0	18290000.0	0.0	2.2079787254333496	0.7178226709365845
1.0	18290000.0	18300000.0	2.0	2.08767032623291	0.673896312713623
1.0	18530000.0	18540000.0	3.0	2.1922760009765625	0.7122657895088196
1.0	18610000.0	18620000.0	3.0	2.108214855194092	0.6816355586051941
1.0	18680000.0	18690000.0	1.0	2.401167631149292	0.781665027141571
1.0	18760000.0	18770000.0	2.0	2.4914627075195312	0.8088054656982422
1.0	18850000.0	18860000.0	4.0	2.2133350372314453	0.7197002172470093
1.0	18860000.0	18870000.0	1.0	2.514554262161255	0.8154745101928711
1.0	18880000.0	18890000.0	0.0	2.4101967811584473	0.784448504447937
1.0	18900000.0	18910000.0	5.0	2.284280776977539	0.7439903020858765
1.0	18940000.0	18950000.0	1.0	2.435274124145508	0.7921121716499329
1.0	19120000.0	19130000.0	5.0	2.1382410526275635	0.6927598714828491
1.0	19190000.0	19200000.0	1.0	2.0724828243255615	0.6681181788444519
1.0	19200000.0	19210000.0	1.0	1.9044983386993408	0.6005582809448242
1.0	19240000.0	19250000.0	0.0	1.9146432876586914	0.6048282384872437
1.0	19350000.0	19360000.0	2.0	1.9895496368408203	0.6356172561645508
1.0	19370000.0	19380000.0	1.0	2.056060314178467	0.6618131399154663
1.0	19490000.0	19500000.0	0.0	1.4182780981063843	0.36484479904174805
1.0	19510000.0	19520000.0	0.0	1.3262046575546265	0.3135710060596466
1.0	19550000.0	19560000.0	1.0	1.5503374338150024	0.43493548035621643
1.0	19620000.0	19630000.0	1.0	1.655300498008728	0.48742079734802246
1.0	19740000.0	19750000.0	0.0	1.944318175315857	0.6171767115592957
1.0	19850000.0	19860000.0	3.0	1.9835546016693115	0.6332060098648071
1.0	19900000.0	19910000.0	4.0	1.9124351739883423	0.6039028167724609
1.0	19960000.0	19970000.0	1.0	1.9323704242706299	0.6122370958328247
1.0	19980000.0	19990000.0	1.0	2.0122199058532715	0.6446558237075806
1.0	20010000.0	20020000.0	0.0	1.8962510824203491	0.5970672369003296
1.0	20040000.0	20050000.0	2.0	1.7737541198730469	0.5431725382804871
1.0	20080000.0	20090000.0	0.0	2.3014914989471436	0.7497234344482422
1.0	20120000.0	20130000.0	0.0	2.413372755050659	0.785427451133728
1.0	20150000.0	20160000.0	4.0	2.159187078475952	0.7004009485244751
1.0	20160000.0	20170000.0	3.0	2.091963291168213	0.6755282282829285
1.0	20180000.0	20190000.0	7.0	2.0185048580169678	0.6471469402313232
1.0	20300000.0	20310000.0	1.0	2.145111083984375	0.6952759623527527
1.0	20380000.0	20390000.0	1.0	2.12206768989563	0.6867905259132385
1.0	20440000.0	20450000.0	3.0	2.099094867706299	0.6782134175300598
1.0	20480000.0	20490000.0	2.0	2.241443157196045	0.7294600605964661
1.0	20520000.0	20530000.0	1.0	2.048448324203491	0.6588664054870605
1.0	20590000.0	20600000.0	0.0	2.021876096725464	0.6484819650650024
1.0	20750000.0	20760000.0	1.0	1.9966704845428467	0.6384599208831787
1.0	21000000.0	21010000.0	4.0	2.189650774002075	0.7113356590270996
1.0	21040000.0	21050000.0	2.0	2.2421257495880127	0.7296878099441528
1.0	21060000.0	21070000.0	1.0	1.8363571166992188	0.5711990594863892
1.0	21080000.0	21090000.0	1.0	1.7141830921173096	0.5155971050262451
1.0	21100000.0	21110000.0	1.0	1.612457036972046	0.4663452208042145
1.0	21150000.0	21160000.0	1.0	1.3133621215820312	0.30628377199172974
1.0	21180000.0	21190000.0	0.0	1.367491602897644	0.33678215742111206
1.0	21300000.0	21310000.0	3.0	1.4921424388885498	0.40459856390953064
1.0	21320000.0	21330000.0	2.0	1.4858182668685913	0.40124934911727905
1.0	21380000.0	21390000.0	0.0	1.5093730688095093	0.4136732220649719
1.0	21400000.0	21410000.0	1.0	1.599353551864624	0.45979756116867065
1.0	21420000.0	21430000.0	2.0	1.5479382276535034	0.43369802832603455
1.0	21450000.0	21460000.0	1.0	1.615478515625	0.46785783767700195
1.0	21580000.0	21590000.0	2.0	1.9925285577774048	0.6368064880371094
1.0	21590000.0	21600000.0	1.0	2.0145163536071777	0.6455701589584351
1.0	21670000.0	21680000.0	2.0	1.6877161264419556	0.5030457377433777
1.0	21820000.0	21830000.0	2.0	1.9361965656280518	0.6138302087783813
1.0	21890000.0	21900000.0	3.0	2.3681552410125732	0.7713123559951782
1.0	21910000.0	21920000.0	2.0	2.2935824394226074	0.7471004724502563
1.0	21990000.0	22000000.0	2.0	2.163266658782959	0.7018722295761108
1.0	22020000.0	22030000.0	0.0	1.6524543762207031	0.4860449731349945
1.0	22170000.0	22180000.0	2.0	2.1216909885406494	0.6866561770439148
1.0	22510000.0	22520000.0	5.0	2.3246095180511475	0.7573188543319702
1.0	22520000.0	22530000.0	0.0	2.426433801651001	0.789422869682312
1.0	22580000.0	22590000.0	2.0	2.6501874923706055	0.8525665998458862
1.0	22590000.0	22600000.0	2.0	2.7011537551879883	0.8655778765678406
1.0	22600000.0	22610000.0	2.0	2.6181204319000244	0.8441179394721985
1.0	22680000.0	22690000.0	2.0	2.2575900554656982	0.7349798083305359
1.0	22780000.0	22790000.0	1.0	1.7962583303451538	0.5533673167228699
1.0	22820000.0	22830000.0	0.0	1.848248839378357	0.5763994455337524
1.0	22860000.0	22870000.0	3.0	2.1119754314422607	0.6830401420593262
1.0	22910000.0	22920000.0	3.0	2.6461024284362793	0.8514957427978516
1.0	23000000.0	23010000.0	4.0	2.2977755069732666	0.7484912872314453
1.0	23050000.0	23060000.0	0.0	2.189185619354248	0.7111660242080688
1.0	23130000.0	23140000.0	1.0	2.143935441970825	0.6948451995849609
1.0	23150000.0	23160000.0	1.0	2.191997766494751	0.7121738195419312
1.0	23180000.0	23190000.0	0.0	2.2406656742095947	0.7291800379753113
1.0	23200000.0	23210000.0	1.0	2.2162468433380127	0.7207105755805969
1.0	23230000.0	23240000.0	3.0	1.873212218284607	0.5872210264205933
1.0	23260000.0	23270000.0	0.0	1.9267200231552124	0.6098881363868713
1.0	23300000.0	23310000.0	3.0	1.9525569677352905	0.6205758452415466
1.0	23310000.0	23320000.0	1.0	2.0099568367004395	0.6437685489654541
1.0	23360000.0	23370000.0	1.0	1.4742332696914673	0.3950878977775574
1.0	23370000.0	23380000.0	0.0	1.4658492803573608	0.39059916138648987
1.0	23390000.0	23400000.0	1.0	1.393733263015747	0.3513457775115967
1.0	23460000.0	23470000.0	0.0	1.8401927947998047	0.5728654861450195
1.0	23490000.0	23500000.0	2.0	2.1607089042663574	0.7009497880935669
1.0	23510000.0	23520000.0	3.0	2.0333290100097656	0.6529768705368042
1.0	23520000.0	23530000.0	2.0	2.112257480621338	0.6831470727920532
1.0	23540000.0	23550000.0	1.0	2.263202428817749	0.7368914484977722
1.0	23570000.0	23580000.0	3.0	2.07846736907959	0.6704007983207703
1.0	23640000.0	23650000.0	2.0	1.3319002389907837	0.3167901337146759
1.0	23670000.0	23680000.0	1.0	1.3028156757354736	0.3002970814704895
1.0	23680000.0	23690000.0	2.0	1.4414503574371338	0.3774649202823639
1.0	23720000.0	23730000.0	0.0	1.7624146938323975	0.5380008816719055
1.0	23840000.0	23850000.0	2.0	1.8634541034698486	0.5830187797546387
1.0	23910000.0	23920000.0	2.0	2.1514077186584473	0.6975712776184082
1.0	24050000.0	24060000.0	1.0	1.7581729888916016	0.5360504388809204
1.0	24130000.0	24140000.0	1.0	1.7589366436004639	0.5364090204238892
1.0	24200000.0	24210000.0	2.0	1.9958593845367432	0.6381413340568542
1.0	24240000.0	24250000.0	3.0	1.6583340167999268	0.48889240622520447
1.0	24440000.0	24450000.0	3.0	2.2761664390563965	0.7412707805633545
1.0	24470000.0	24480000.0	2.0	2.4361507892608643	0.7923709154129028
1.0	24480000.0	24490000.0	2.0	2.475039482116699	0.803993821144104
1.0	24520000.0	24530000.0	1.0	2.278629779815674	0.7420942187309265
1.0	24600000.0	24610000.0	1.0	2.305541515350342	0.7510524392127991
1.0	24720000.0	24730000.0	1.0	1.7583281993865967	0.5361230969429016
1.0	24790000.0	24800000.0	0.0	1.8542709350585938	0.5790170431137085
1.0	24810000.0	24820000.0	1.0	2.064225673675537	0.6649636030197144
1.0	24820000.0	24830000.0	2.0	1.8253991603851318	0.5663641691207886
1.0	24840000.0	24850000.0	2.0	1.7917474508285522	0.5513370633125305
1.0	24920000.0	24930000.0	2.0	2.0158371925354004	0.6460922360420227
1.0	25010000.0	25020000.0	4.0	1.8857288360595703	0.5925816893577576
1.0	25070000.0	25080000.0	3.0	1.9660313129425049	0.626101553440094
1.0	25170000.0	25180000.0	0.0	1.796674370765686	0.5535610318183899
1.0	25270000.0	25280000.0	2.0	2.5678551197052	0.8304794430732727
1.0	25290000.0	25300000.0	4.0	2.6172685623168945	0.8438901901245117
1.0	25320000.0	25330000.0	2.0	2.583189010620117	0.8346921801567078
1.0	25350000.0	25360000.0	0.0	2.632441282272339	0.8479145169258118
1.0	25400000.0	25410000.0	2.0	2.2899842262268066	0.7458904981613159
1.0	25460000.0	25470000.0	3.0	2.074608087539673	0.6689369082450867
1.0	25480000.0	25490000.0	0.0	2.085519552230835	0.6730806231498718
1.0	25490000.0	25500000.0	1.0	1.9768778085708618	0.6304958462715149
1.0	25500000.0	25510000.0	1.0	2.002620220184326	0.6408449411392212
1.0	25540000.0	25550000.0	1.0	1.5066518783569336	0.4122444987297058
1.0	25750000.0	25760000.0	0.0	2.0986990928649902	0.678065299987793
1.0	25760000.0	25770000.0	1.0	1.6659473180770874	0.49257832765579224
1.0	25780000.0	25790000.0	3.0	1.546438455581665	0.43293267488479614
1.0	25800000.0	25810000.0	0.0	1.8011760711669922	0.555571436882019
1.0	25860000.0	25870000.0	6.0	1.8579038381576538	0.580592930316925
1.0	25910000.0	25920000.0	0.0	1.9778869152069092	0.6309080123901367
1.0	26000000.0	26010000.0	1.0	1.8068361282348633	0.558104395866394
1.0	26120000.0	26130000.0	3.0	2.0062520503997803	0.6422858834266663
1.0	26130000.0	26140000.0	1.0	1.8580257892608643	0.5806547999382019
1.0	26170000.0	26180000.0	2.0	1.6780917644500732	0.49842819571495056
1.0	26220000.0	26230000.0	2.0	1.7881847620010376	0.5497264266014099
1.0	26230000.0	26240000.0	1.0	1.7457311153411865	0.5303270220756531
1.0	26290000.0	26300000.0	2.0	1.7395250797271729	0.5274446606636047
1.0	26340000.0	26350000.0	3.0	2.3443493843078613	0.7637106776237488
1.0	26380000.0	26390000.0	1.0	2.4371583461761475	0.7926729321479797
1.0	26430000.0	26440000.0	1.0	2.160602331161499	0.7009103298187256
1.0	26490000.0	26500000.0	3.0	2.2546162605285645	0.733969509601593
1.0	26520000.0	26530000.0	4.0	2.208155632019043	0.7178885340690613
1.0	26540000.0	26550000.0	1.0	2.2160370349884033	0.7206427454948425
1.0	26610000.0	26620000.0	1.0	1.9223060607910156	0.6080449223518372
1.0	26680000.0	26690000.0	1.0	2.330798625946045	0.7593363523483276
1.0	26700000.0	26710000.0	1.0	2.0450332164764404	0.6575433611869812
1.0	26760000.0	26770000.0	0.0	1.7092939615249634	0.5132922530174255
1.0	26770000.0	26780000.0	4.0	1.6046104431152344	0.4624421000480652
1.0	26780000.0	26790000.0	0.0	1.53700852394104	0.42806878685951233
1.0	26800000.0	26810000.0	0.0	1.544677734375	0.43203264474868774
1.0	26850000.0	26860000.0	2.0	2.1225547790527344	0.6869772672653198
1.0	26880000.0	26890000.0	1.0	2.025394916534424	0.6498619318008423
1.0	26890000.0	26900000.0	2.0	2.0748302936553955	0.6690187454223633
1.0	26900000.0	26910000.0	1.0	2.133012294769287	0.6908363103866577
1.0	26970000.0	26980000.0	4.0	1.8336479663848877	0.5699952244758606
1.0	27010000.0	27020000.0	1.0	1.8755080699920654	0.5882070660591125
1.0	27130000.0	27140000.0	0.0	2.100179672241211	0.6786136627197266
1.0	27170000.0	27180000.0	0.0	2.034489154815674	0.6534292697906494
1.0	27420000.0	27430000.0	1.0	2.2436835765838623	0.730219841003418
1.0	27530000.0	27540000.0	4.0	2.073711633682251	0.6685886383056641
1.0	27590000.0	27600000.0	3.0	1.6786527633666992	0.49869656562805176
1.0	27620000.0	27630000.0	2.0	2.2129502296447754	0.7195581793785095
1.0	27680000.0	27690000.0	0.0	2.1883482933044434	0.7108748555183411
1.0	27830000.0	27840000.0	2.0	1.8369114398956299	0.5714331269264221
1.0	27840000.0	27850000.0	0.0	1.9883453845977783	0.6351278424263
1.0	27850000.0	27860000.0	2.0	1.919594407081604	0.6069093942642212
1.0	27920000.0	27930000.0	1.0	1.9797248840332031	0.6316589117050171
1.0	27930000.0	27940000.0	5.0	1.8439052104949951	0.5745016932487488
1.0	28010000.0	28020000.0	0.0	2.2876319885253906	0.7451015114784241
1.0	28050000.0	28060000.0	2.0	1.8294731378555298	0.5681508183479309
1.0	28110000.0	28120000.0	3.0	1.8220093250274658	0.5648573637008667
1.0	28120000.0	28130000.0	1.0	1.7280683517456055	0.5221105217933655
1.0	28180000.0	28190000.0	3.0	1.780527114868164	0.546253502368927
1.0	28200000.0	28210000.0	1.0	2.014817714691162	0.6456917524337769
1.0	28450000.0	28460000.0	3.0	2.0176830291748047	0.646820068359375
1.0	28460000.0	28470000.0	2.0	1.9763157367706299	0.6302684545516968
1.0	28510000.0	28520000.0	0.0	2.1280102729797363	0.6889913082122803
1.0	28520000.0	28530000.0	3.0	2.059574842453003	0.6631662249565125
1.0	28640000.0	28650000.0	5.0	2.070307731628418	0.667286217212677
1.0	28690000.0	28700000.0	1.0	2.407193899154663	0.7835301756858826
1.0	28730000.0	28740000.0	1.0	1.591260313987732	0.45574355125427246
1.0	28810000.0	28820000.0	2.0	1.5956261157989502	0.45794111490249634
1.0	28820000.0	28830000.0	1.0	1.7173206806182861	0.5170756578445435
1.0	28840000.0	28850000.0	0.0	1.9893440008163452	0.6355298161506653
1.0	28990000.0	29000000.0	0.0	2.5916404724121094	0.8369956016540527
1.0	29010000.0	29020000.0	1.0	1.4385392665863037	0.3758885860443115
1.0	29220000.0	29230000.0	1.0	1.9085975885391235	0.6022874116897583
1.0	29290000.0	29300000.0	2.0	1.71713125705719	0.5169861316680908
1.0	29360000.0	29370000.0	2.0	1.6387767791748047	0.4793481230735779
1.0	29400000.0	29410000.0	2.0	1.720171570777893	0.5184096097946167
1.0	29490000.0	29500000.0	2.0	1.7333959341049194	0.5245855450630188
1.0	29520000.0	29530000.0	3.0	1.9747521877288818	0.6296415328979492
1.0	29610000.0	29620000.0	1.0	2.370184898376465	0.7719618678092957
1.0	29630000.0	29640000.0	2.0	2.268049478530884	0.738529622554779
1.0	29660000.0	29670000.0	2.0	2.3263583183288574	0.7578854560852051
1.0	29730000.0	29740000.0	1.0	2.642904043197632	0.8506606817245483
1.0	29760000.0	29770000.0	1.0	2.513573169708252	0.8151986002922058
1.0	29840000.0	29850000.0	1.0	2.265897750854492	0.7378067374229431
1.0	29870000.0	29880000.0	1.0	1.9497827291488647	0.6194412112236023
1.0	30030000.0	30040000.0	3.0	1.6929785013198853	0.5055549740791321
1.0	30050000.0	30060000.0	3.0	1.9388554096221924	0.6149312257766724
1.0	30070000.0	30080000.0	2.0	2.050809621810913	0.6597825288772583
1.0	30080000.0	30090000.0	2.0	1.932877779006958	0.6124482154846191
1.0	30140000.0	30150000.0	0.0	2.4756476879119873	0.8041688799858093
1.0	30170000.0	30180000.0	4.0	2.469287872314453	0.8022886514663696
1.0	30180000.0	30190000.0	2.0	2.639037609100342	0.8496545553207397
1.0	30200000.0	30210000.0	1.0	2.584596633911133	0.8350717425346375
1.0	30210000.0	30220000.0	3.0	2.762007236480713	0.8804861307144165
1.0	30270000.0	30280000.0	1.0	2.995112657546997	0.9314386248588562
1.0	30280000.0	30290000.0	0.0	3.052393674850464	0.9425308108329773
1.0	30290000.0	30300000.0	5.0	2.810835599899292	0.8919521570205688
1.0	30360000.0	30370000.0	2.0	2.763749599456787	0.8808963894844055
1.0	30390000.0	30400000.0	4.0	2.798462390899658	0.8890857696533203
1.0	30420000.0	30430000.0	2.0	2.802839756011963	0.8901073336601257
1.0	30430000.0	30440000.0	4.0	2.904406785964966	0.912737250328064
1.0	30480000.0	30490000.0	3.0	2.9510862827301025	0.9225351214408875
1.0	30540000.0	30550000.0	5.0	2.483893871307373	0.8065934181213379
1.0	30620000.0	30630000.0	1.0	2.6795270442962646	0.8601163029670715
1.0	30710000.0	30720000.0	2.0	2.407991886138916	0.7837649583816528
1.0	30810000.0	30820000.0	2.0	2.4633591175079346	0.8005285263061523
1.0	30820000.0	30830000.0	3.0	2.315051555633545	0.7541877627372742
1.0	31150000.0	31160000.0	3.0	2.4966251850128174	0.8102982640266418
1.0	31170000.0	31180000.0	3.0	2.2754695415496826	0.7410332560539246
1.0	31210000.0	31220000.0	5.0	2.422112226486206	0.7881022691726685
1.0	31230000.0	31240000.0	0.0	2.2172157764434814	0.7210509777069092
1.0	31340000.0	31350000.0	3.0	2.0103185176849365	0.6438983678817749
1.0	31350000.0	31360000.0	1.0	2.014026641845703	0.6453696489334106
1.0	31410000.0	31420000.0	1.0	1.7284164428710938	0.5222697854042053
1.0	31450000.0	31460000.0	1.0	1.7729209661483765	0.5427973866462708
1.0	31650000.0	31660000.0	0.0	1.9826862812042236	0.6328522562980652
1.0	31680000.0	31690000.0	2.0	2.030158519744873	0.6517283320426941
1.0	31750000.0	31760000.0	0.0	1.6707432270050049	0.4949001371860504
1.0	31780000.0	31790000.0	4.0	1.6065641641616821	0.46340638399124146
1.0	31790000.0	31800000.0	2.0	1.6248643398284912	0.47250914573669434
1.0	31830000.0	31840000.0	1.0	1.7429370880126953	0.5290187001228333
1.0	31870000.0	31880000.0	1.0	2.3379907608032227	0.7616571187973022
1.0	32020000.0	32030000.0	0.0	2.2199273109436035	0.721998929977417
1.0	32090000.0	32100000.0	2.0	1.9115136861801147	0.6035171747207642
1.0	32100000.0	32110000.0	6.0	1.7887836694717407	0.5499971508979797
1.0	32180000.0	32190000.0	1.0	2.2176122665405273	0.7211917638778687
1.0	32240000.0	32250000.0	1.0	1.980273962020874	0.631875216960907
1.0	32260000.0	32270000.0	2.0	2.0113348960876465	0.6443109512329102
1.0	32300000.0	32310000.0	2.0	2.0105478763580322	0.64399254322052
1.0	32320000.0	32330000.0	2.0	2.0279741287231445	0.6508766412734985
1.0	32420000.0	32430000.0	3.0	1.8554937839508057	0.5795472264289856
1.0	32430000.0	32440000.0	1.0	1.9521840810775757	0.6204282641410828
1.0	32500000.0	32510000.0	1.0	1.6244159936904907	0.47227686643600464
1.0	32620000.0	32630000.0	0.0	1.4191491603851318	0.36532899737358093
1.0	32630000.0	32640000.0	0.0	1.6151996850967407	0.467721164226532
1.0	32690000.0	32700000.0	1.0	1.7774159908294678	0.544844925403595
1.0	32740000.0	32750000.0	5.0	2.2695698738098145	0.7390398383140564
1.0	32750000.0	32760000.0	3.0	1.802777886390686	0.5562937259674072
1.0	32760000.0	32770000.0	3.0	1.7633817195892334	0.5384370684623718
1.0	32780000.0	32790000.0	1.0	1.7196239233016968	0.5181578397750854
1.0	32840000.0	32850000.0	3.0	1.9832239151000977	0.6330580711364746
1.0	32870000.0	32880000.0	3.0	1.9369306564331055	0.6141373515129089
1.0	33000000.0	33010000.0	1.0	1.929245948791504	0.6109358072280884
1.0	33010000.0	33020000.0	1.0	1.720440149307251	0.5185369253158569
1.0	33030000.0	33040000.0	1.0	1.515812635421753	0.4170446991920471
1.0	33040000.0	33050000.0	1.0	1.529558539390564	0.42420482635498047
1.0	33070000.0	33080000.0	1.0	1.6032733917236328	0.46177273988723755
1.0	33200000.0	33210000.0	2.0	1.6612918376922607	0.49032264947891235
1.0	33210000.0	33220000.0	1.0	1.9102691411972046	0.6029874086380005
1.0	33240000.0	33250000.0	1.0	1.7646925449371338	0.5390424728393555
1.0	33350000.0	33360000.0	1.0	2.1132800579071045	0.6835280656814575
1.0	33470000.0	33480000.0	0.0	1.856034278869629	0.5797920823097229
1.0	33530000.0	33540000.0	1.0	1.923954725265503	0.6087294816970825
1.0	33610000.0	33620000.0	2.0	1.754382848739624	0.5343148708343506
1.0	33640000.0	33650000.0	1.0	1.8405447006225586	0.5730315446853638
1.0	33690000.0	33700000.0	4.0	1.8770091533660889	0.5888453722000122
1.0	33750000.0	33760000.0	1.0	1.6338571310043335	0.4769294857978821
1.0	33780000.0	33790000.0	4.0	1.812477469444275	0.5606269836425781
1.0	33820000.0	33830000.0	2.0	1.758424162864685	0.536167562007904
1.0	33860000.0	33870000.0	0.0	1.7729196548461914	0.5427961945533752
1.0	33900000.0	33910000.0	2.0	1.8761317729949951	0.5884814262390137
1.0	34000000.0	34010000.0	0.0	1.829744577407837	0.568274199962616
1.0	34050000.0	34060000.0	0.0	1.8647680282592773	0.5835796594619751
1.0	34100000.0	34110000.0	1.0	1.903403639793396	0.6000902056694031
1.0	34190000.0	34200000.0	2.0	1.8666770458221436	0.5843997001647949
1.0	34260000.0	34270000.0	4.0	1.650274634361267	0.4849763810634613
1.0	34270000.0	34280000.0	2.0	1.6593010425567627	0.48936599493026733
1.0	34300000.0	34310000.0	0.0	1.6443687677383423	0.48209047317504883
1.0	34350000.0	34360000.0	1.0	1.7002462148666382	0.5090137720108032
1.0	34360000.0	34370000.0	4.0	1.728494644165039	0.5223059058189392
1.0	34370000.0	34380000.0	2.0	1.6671993732452393	0.49317818880081177
1.0	34430000.0	34440000.0	2.0	1.8529102802276611	0.5784370303153992
1.0	34440000.0	34450000.0	2.0	1.9032070636749268	0.6000118255615234
1.0	34480000.0	34490000.0	2.0	1.7343937158584595	0.525061309337616
1.0	34530000.0	34540000.0	1.0	1.940130591392517	0.6154643297195435
1.0	34540000.0	34550000.0	1.0	2.0724740028381348	0.668113112449646
1.0	34590000.0	34600000.0	1.0	1.906304121017456	0.6013261079788208
1.0	34660000.0	34670000.0	3.0	2.0667543411254883	0.6659258604049683
1.0	34840000.0	34850000.0	2.0	2.451139211654663	0.7968930006027222
1.0	34850000.0	34860000.0	1.0	2.5213229656219482	0.8174178004264832
1.0	34870000.0	34880000.0	5.0	2.2409207820892334	0.7292728424072266
1.0	34890000.0	34900000.0	4.0	2.490821361541748	0.808620274066925
1.0	34930000.0	34940000.0	4.0	2.1689701080322266	0.703934371471405
1.0	34940000.0	34950000.0	3.0	2.2018942832946777	0.7156751751899719
1.0	34950000.0	34960000.0	2.0	2.1779818534851074	0.7071697115898132
1.0	35010000.0	35020000.0	1.0	2.551426649093628	0.8259181976318359
1.0	35020000.0	35030000.0	0.0	2.3901026248931885	0.7782173752784729
1.0	35040000.0	35050000.0	2.0	2.4654088020324707	0.8011454343795776
1.0	35060000.0	35070000.0	2.0	2.1592180728912354	0.7004085183143616
1.0	35070000.0	35080000.0	4.0	2.17130708694458	0.7047766447067261
1.0	35080000.0	35090000.0	2.0	2.294867515563965	0.7475255727767944
1.0	35210000.0	35220000.0	5.0	2.1113901138305664	0.6828190684318542
1.0	35250000.0	35260000.0	2.0	2.108633518218994	0.6817883253097534
1.0	35280000.0	35290000.0	1.0	1.7495613098144531	0.5320888161659241
1.0	35300000.0	35310000.0	3.0	1.909235954284668	0.602554440498352
1.0	35330000.0	35340000.0	1.0	2.0998899936676025	0.6785115003585815
1.0	35350000.0	35360000.0	1.0	2.014988660812378	0.6457549333572388
1.0	35360000.0	35370000.0	3.0	2.0088016986846924	0.6433078050613403
1.0	35380000.0	35390000.0	1.0	2.1359782218933105	0.6919304728507996
1.0	35420000.0	35430000.0	2.0	1.6806309223175049	0.49964651465415955
1.0	35470000.0	35480000.0	0.0	1.5751795768737793	0.44761544466018677
1.0	35550000.0	35560000.0	1.0	1.6317895650863647	0.47591695189476013
1.0	35620000.0	35630000.0	0.0	1.8990758657455444	0.5982671976089478
1.0	35640000.0	35650000.0	1.0	1.306214690208435	0.30222901701927185
1.0	35660000.0	35670000.0	0.0	1.6797897815704346	0.49925121665000916
1.0	35700000.0	35710000.0	1.0	1.8111721277236938	0.5600412487983704
1.0	35960000.0	35970000.0	1.0	1.609297752380371	0.46477970480918884
1.0	36010000.0	36020000.0	1.0	1.5873435735702515	0.45377740263938904
1.0	36020000.0	36030000.0	0.0	2.379254102706909	0.7748157978057861
1.0	36050000.0	36060000.0	1.0	1.7038583755493164	0.510716438293457
1.0	36070000.0	36080000.0	0.0	1.4929234981536865	0.4050045907497406
1.0	36200000.0	36210000.0	1.0	1.5311708450317383	0.4250377118587494
1.0	36230000.0	36240000.0	1.0	1.9616130590438843	0.624297559261322
1.0	36260000.0	36270000.0	3.0	1.8700311183929443	0.5858551263809204
1.0	36270000.0	36280000.0	1.0	1.7599735260009766	0.5368857979774475
1.0	36300000.0	36310000.0	1.0	1.5423427820205688	0.43082085251808167
1.0	36330000.0	36340000.0	2.0	1.7516330480575562	0.533043384552002
1.0	36480000.0	36490000.0	2.0	1.4798247814178467	0.3980563282966614
1.0	36490000.0	36500000.0	0.0	1.5223064422607422	0.42043590545654297
1.0	36640000.0	36650000.0	2.0	1.9224169254302979	0.6080859899520874
1.0	36700000.0	36710000.0	3.0	1.6832128763198853	0.5008875727653503
1.0	36910000.0	36920000.0	4.0	1.9730857610702515	0.6289545297622681
1.0	36920000.0	36930000.0	1.0	2.141536235809326	0.6939722895622253
1.0	36950000.0	36960000.0	5.0	2.1195905208587646	0.6858709454536438
1.0	36960000.0	36970000.0	0.0	2.0914597511291504	0.6753307580947876
1.0	36990000.0	37000000.0	3.0	2.168611764907837	0.7038043141365051
1.0	37000000.0	37010000.0	0.0	2.219862461090088	0.7219735383987427
1.0	37040000.0	37050000.0	0.0	2.074572801589966	0.6689187288284302
1.0	37060000.0	37070000.0	1.0	2.126025676727295	0.688258707523346
1.0	37070000.0	37080000.0	1.0	2.0654592514038086	0.6654295921325684
1.0	37170000.0	37180000.0	3.0	2.016627550125122	0.6464023590087891
1.0	37210000.0	37220000.0	2.0	2.018887996673584	0.6472949981689453
1.0	37260000.0	37270000.0	1.0	2.121281385421753	0.6864960789680481
1.0	37310000.0	37320000.0	0.0	2.200104236602783	0.715043306350708
1.0	37320000.0	37330000.0	5.0	2.079385280609131	0.6707578897476196
1.0	37370000.0	37380000.0	2.0	2.113253593444824	0.683517336845398
1.0	37490000.0	37500000.0	1.0	2.2130136489868164	0.719580888748169
1.0	37560000.0	37570000.0	1.0	2.404057741165161	0.7825531363487244
1.0	37600000.0	37610000.0	1.0	2.083627700805664	0.6723722219467163
1.0	37610000.0	37620000.0	3.0	2.155122756958008	0.6989243626594543
1.0	37650000.0	37660000.0	4.0	1.953487753868103	0.6209601163864136
1.0	37780000.0	37790000.0	0.0	2.2555060386657715	0.7342673540115356
1.0	37800000.0	37810000.0	5.0	2.0789408683776855	0.670592188835144
1.0	37930000.0	37940000.0	2.0	1.8797394037246704	0.5900208353996277
1.0	38020000.0	38030000.0	0.0	1.882259726524353	0.5911027193069458
1.0	38130000.0	38140000.0	0.0	2.3651461601257324	0.7703626751899719
1.0	38220000.0	38230000.0	4.0	2.153247117996216	0.6982482671737671
1.0	38270000.0	38280000.0	0.0	2.2083487510681152	0.7179473042488098
1.0	38290000.0	38300000.0	3.0	1.7457698583602905	0.5303409099578857
1.0	38410000.0	38420000.0	3.0	1.8534637689590454	0.5786755084991455
1.0	38480000.0	38490000.0	1.0	1.5795009136199951	0.4498031735420227
1.0	38520000.0	38530000.0	4.0	1.7791061401367188	0.5456077456474304
1.0	38530000.0	38540000.0	2.0	1.9245426654815674	0.608973503112793
1.0	38540000.0	38550000.0	1.0	1.8715883493423462	0.5865193605422974
1.0	38570000.0	38580000.0	0.0	1.8745183944702148	0.5877783894538879
1.0	38590000.0	38600000.0	1.0	2.121188163757324	0.6864743232727051
1.0	38680000.0	38690000.0	3.0	2.3297362327575684	0.7589855194091797
1.0	38740000.0	38750000.0	0.0	2.1185429096221924	0.6854768991470337
1.0	38750000.0	38760000.0	8.0	2.027822971343994	0.6508177518844604
1.0	38770000.0	38780000.0	1.0	2.015753984451294	0.646058201789856
1.0	38780000.0	38790000.0	1.0	2.13270902633667	0.6907271146774292
1.0	38790000.0	38800000.0	1.0	2.2241413593292236	0.7234722971916199
1.0	38830000.0	38840000.0	0.0	1.985663652420044	0.6340450048446655
1.0	38900000.0	38910000.0	1.0	1.919671654701233	0.6069387793540955
1.0	38910000.0	38920000.0	1.0	2.1502585411071777	0.6971517205238342
1.0	38930000.0	38940000.0	4.0	1.9041216373443604	0.6003931760787964
1.0	39010000.0	39020000.0	5.0	2.2046568393707275	0.7166462540626526
1.0	39020000.0	39030000.0	1.0	2.378657817840576	0.7746232748031616
1.0	39060000.0	39070000.0	2.0	2.3551435470581055	0.7671787738800049
1.0	39070000.0	39080000.0	6.0	2.2286524772644043	0.7250342965126038
1.0	39120000.0	39130000.0	0.0	2.2011146545410156	0.7153950929641724
1.0	39180000.0	39190000.0	2.0	2.0604305267333984	0.6635030508041382
1.0	39210000.0	39220000.0	4.0	2.0973856449127197	0.6775616407394409
1.0	39220000.0	39230000.0	1.0	2.2140920162200928	0.7199610471725464
1.0	39270000.0	39280000.0	2.0	2.086111307144165	0.673306941986084
1.0	39310000.0	39320000.0	1.0	1.5931618213653564	0.4567081928253174
1.0	39350000.0	39360000.0	2.0	1.66880202293396	0.4939591884613037
1.0	39370000.0	39380000.0	0.0	1.7602298259735107	0.5369926691055298
1.0	39450000.0	39460000.0	1.0	1.950169563293457	0.6196035742759705
1.0	39470000.0	39480000.0	2.0	1.6350376605987549	0.47751912474632263
1.0	39620000.0	39630000.0	1.0	1.7263548374176025	0.5213048458099365
1.0	39640000.0	39650000.0	0.0	1.707302451133728	0.5123494267463684
1.0	39730000.0	39740000.0	3.0	1.6633104085922241	0.4913081228733063
1.0	39760000.0	39770000.0	1.0	1.7460336685180664	0.5304615497589111
1.0	39790000.0	39800000.0	3.0	1.6221622228622437	0.47116583585739136
1.0	39840000.0	39850000.0	2.0	1.6264604330062866	0.4732954502105713
1.0	39920000.0	39930000.0	3.0	1.6120166778564453	0.466132253408432
1.0	39940000.0	39950000.0	0.0	1.6941425800323486	0.5061132907867432
1.0	39970000.0	39980000.0	0.0	1.8512499332427979	0.5777095556259155
1.0	40080000.0	40090000.0	2.0	2.105738639831543	0.6807050704956055
1.0	40140000.0	40150000.0	1.0	1.9916690587997437	0.6364626884460449
1.0	40280000.0	40290000.0	6.0	2.243685007095337	0.7302218675613403
1.0	40330000.0	40340000.0	2.0	2.0548033714294434	0.6613257527351379
1.0	40420000.0	40430000.0	1.0	2.1081109046936035	0.6815922856330872
1.0	40520000.0	40530000.0	1.0	1.7021573781967163	0.5099156498908997
1.0	40580000.0	40590000.0	1.0	2.0168938636779785	0.6465088129043579
1.0	40590000.0	40600000.0	5.0	2.074648857116699	0.6689504384994507
1.0	40760000.0	40770000.0	3.0	2.014615535736084	0.6456114649772644
1.0	40860000.0	40870000.0	0.0	1.9251638650894165	0.6092324256896973
1.0	40870000.0	40880000.0	1.0	1.7524001598358154	0.5334026217460632
1.0	40890000.0	40900000.0	4.0	1.902846336364746	0.5998579263687134
1.0	40960000.0	40970000.0	2.0	1.517776370048523	0.41807428002357483
1.0	40990000.0	41000000.0	0.0	1.9477221965789795	0.6185924410820007
1.0	41020000.0	41030000.0	2.0	2.1051666736602783	0.6804912686347961
1.0	41070000.0	41080000.0	2.0	2.005272388458252	0.6418978571891785
1.0	41120000.0	41130000.0	4.0	1.7939608097076416	0.5523318648338318
1.0	41140000.0	41150000.0	0.0	1.7374643087387085	0.5264894962310791
1.0	41200000.0	41210000.0	0.0	1.635298728942871	0.4776422381401062
1.0	41230000.0	41240000.0	0.0	1.7371002435684204	0.5263240337371826
1.0	41240000.0	41250000.0	1.0	1.7626559734344482	0.5381126403808594
1.0	41250000.0	41260000.0	1.0	2.0130810737609863	0.6449936628341675
1.0	41290000.0	41300000.0	5.0	1.924994707107544	0.6091616749763489
1.0	41360000.0	41370000.0	1.0	2.010737895965576	0.6440731883049011
1.0	41380000.0	41390000.0	0.0	2.025217056274414	0.6497965455055237
1.0	41400000.0	41410000.0	1.0	1.8466094732284546	0.5756875276565552
1.0	41420000.0	41430000.0	2.0	1.915684461593628	0.605270504951477
1.0	41480000.0	41490000.0	0.0	1.7245738506317139	0.520467221736908
1.0	41490000.0	41500000.0	2.0	1.6271483898162842	0.4736279547214508
1.0	41560000.0	41570000.0	2.0	1.4937175512313843	0.40543055534362793
1.0	41570000.0	41580000.0	1.0	1.560540795326233	0.4401688575744629
1.0	41610000.0	41620000.0	2.0	1.4316285848617554	0.37212952971458435
1.0	41710000.0	41720000.0	2.0	1.7303493022918701	0.5231788754463196
1.0	41770000.0	41780000.0	0.0	1.9994661808013916	0.6395854949951172
1.0	41800000.0	41810000.0	3.0	2.024089813232422	0.6493487358093262
1.0	41810000.0	41820000.0	2.0	2.2165114879608154	0.7208030819892883
1.0	41900000.0	41910000.0	3.0	2.276155948638916	0.7412615418434143
1.0	42000000.0	42010000.0	3.0	2.0365684032440186	0.6542424559593201
1.0	42020000.0	42030000.0	4.0	1.9191124439239502	0.6067087054252625
1.0	42030000.0	42040000.0	1.0	2.0291295051574707	0.6513222455978394
1.0	42150000.0	42160000.0	1.0	1.945237398147583	0.6175659894943237
1.0	42170000.0	42180000.0	3.0	2.005064010620117	0.6418167948722839
1.0	42210000.0	42220000.0	2.0	2.018343925476074	0.6470906734466553
1.0	42250000.0	42260000.0	0.0	2.0769810676574707	0.6698390245437622
1.0	42270000.0	42280000.0	3.0	2.091226100921631	0.6752532720565796
1.0	42360000.0	42370000.0	1.0	1.9624855518341064	0.6246479749679565
1.0	42420000.0	42430000.0	2.0	1.9796069860458374	0.6316043138504028
1.0	42440000.0	42450000.0	2.0	1.8857389688491821	0.592585563659668
1.0	42510000.0	42520000.0	1.0	2.028785467147827	0.6511924266815186
1.0	42530000.0	42540000.0	2.0	1.9985100030899048	0.6391987800598145
1.0	42660000.0	42670000.0	3.0	1.3958041667938232	0.35249802470207214
1.0	42760000.0	42770000.0	0.0	1.4155439138412476	0.363354355096817
1.0	42890000.0	42900000.0	2.0	1.5817945003509521	0.45096927881240845
1.0	42950000.0	42960000.0	3.0	1.4651641845703125	0.3902361989021301
1.0	43030000.0	43040000.0	2.0	1.476114273071289	0.3960849642753601
1.0	43070000.0	43080000.0	0.0	1.652475118637085	0.48605212569236755
1.0	43110000.0	43120000.0	4.0	1.4747822284698486	0.39537525177001953
1.0	43240000.0	43250000.0	3.0	1.7147178649902344	0.5158441662788391
1.0	43370000.0	43380000.0	2.0	2.0981454849243164	0.677849292755127
1.0	43490000.0	43500000.0	8.0	2.170250177383423	0.7043954133987427
1.0	43530000.0	43540000.0	3.0	2.199477434158325	0.7148171663284302
1.0	43540000.0	43550000.0	0.0	2.0722038745880127	0.668013870716095
1.0	43590000.0	43600000.0	3.0	2.211090564727783	0.7189048528671265
1.0	43600000.0	43610000.0	1.0	2.215445041656494	0.7204276919364929
1.0	43680000.0	43690000.0	2.0	2.2765471935272217	0.7413909435272217
1.0	43690000.0	43700000.0	1.0	2.2898459434509277	0.7458549737930298
1.0	43730000.0	43740000.0	1.0	2.3958065509796143	0.7799989581108093
1.0	43750000.0	43760000.0	4.0	2.2302608489990234	0.7255975604057312
1.0	43780000.0	43790000.0	1.0	2.139721393585205	0.6933045387268066
1.0	43860000.0	43870000.0	2.0	1.6592845916748047	0.4893527925014496
1.0	43880000.0	43890000.0	3.0	1.8308547735214233	0.5687646865844727
1.0	43910000.0	43920000.0	1.0	1.9419454336166382	0.6162125468254089
1.0	44000000.0	44010000.0	1.0	2.0155396461486816	0.6459715962409973
1.0	44080000.0	44090000.0	2.0	1.8692951202392578	0.5855229496955872
1.0	44150000.0	44160000.0	1.0	1.6807447671890259	0.4997105002403259
1.0	44290000.0	44300000.0	0.0	1.6116523742675781	0.46595287322998047
1.0	44300000.0	44310000.0	4.0	1.7014281749725342	0.5095726251602173
1.0	44330000.0	44340000.0	2.0	1.8390060663223267	0.5723549127578735
1.0	44350000.0	44360000.0	2.0	1.7519311904907227	0.533184826374054
1.0	44380000.0	44390000.0	3.0	1.728821039199829	0.5224592089653015
1.0	44420000.0	44430000.0	1.0	1.8451122045516968	0.575030505657196
1.0	44430000.0	44440000.0	1.0	2.135746717453003	0.691842257976532
1.0	44440000.0	44450000.0	1.0	1.6076637506484985	0.4639601707458496
1.0	44550000.0	44560000.0	1.0	2.25970196723938	0.7356989979743958
1.0	44640000.0	44650000.0	2.0	2.0788586139678955	0.6705609560012817
1.0	44660000.0	44670000.0	1.0	2.2915658950805664	0.7464205026626587
1.0	44760000.0	44770000.0	4.0	1.8100086450576782	0.5595249533653259
1.0	44920000.0	44930000.0	2.0	2.079723834991455	0.6708835363388062
1.0	44940000.0	44950000.0	1.0	2.0251624584198	0.6497703790664673
1.0	44950000.0	44960000.0	0.0	1.9283815622329712	0.6105750799179077
1.0	44990000.0	45000000.0	0.0	2.0436012744903564	0.6569798588752747
1.0	45010000.0	45020000.0	3.0	1.805095911026001	0.5573297739028931
1.0	45100000.0	45110000.0	0.0	1.967031717300415	0.626503586769104
1.0	45110000.0	45120000.0	0.0	1.997336745262146	0.6387313604354858
1.0	45130000.0	45140000.0	2.0	1.6964517831802368	0.5072101354598999
1.0	45410000.0	45420000.0	0.0	1.463727593421936	0.3894689977169037
1.0	45520000.0	45530000.0	1.0	1.4984705448150635	0.4079391062259674
1.0	45530000.0	45540000.0	1.0	1.5948830842971802	0.4575684666633606
1.0	45680000.0	45690000.0	0.0	1.8526662588119507	0.5783349275588989
1.0	45790000.0	45800000.0	2.0	1.9912315607070923	0.6362862586975098
1.0	45970000.0	45980000.0	0.0	1.7533315420150757	0.5338213443756104
1.0	46010000.0	46020000.0	2.0	2.083962917327881	0.6724933385848999
1.0	46050000.0	46060000.0	5.0	1.4376840591430664	0.3754199147224426
1.0	46130000.0	46140000.0	2.0	1.5956733226776123	0.4579657018184662
1.0	46140000.0	46150000.0	1.0	1.6231307983398438	0.47164925932884216
1.0	46280000.0	46290000.0	0.0	1.5722475051879883	0.44612807035446167
1.0	46300000.0	46310000.0	1.0	1.6082355976104736	0.46425390243530273
1.0	46350000.0	46360000.0	3.0	1.620294213294983	0.4702368378639221
1.0	46370000.0	46380000.0	1.0	1.4078792333602905	0.35915207862854004
1.0	46510000.0	46520000.0	3.0	1.4578697681427002	0.38631612062454224
1.0	46560000.0	46570000.0	1.0	1.7249101400375366	0.5206371545791626
1.0	46610000.0	46620000.0	3.0	2.140913486480713	0.6937474012374878
1.0	46680000.0	46690000.0	1.0	1.9733604192733765	0.6290732026100159
1.0	46690000.0	46700000.0	3.0	1.948690414428711	0.6189855933189392
1.0	46730000.0	46740000.0	1.0	1.951401710510254	0.6201092004776001
1.0	46870000.0	46880000.0	1.0	1.9520819187164307	0.6203883290290833
1.0	46910000.0	46920000.0	0.0	2.145397186279297	0.6953850984573364
1.0	46950000.0	46960000.0	2.0	2.198533535003662	0.7144906520843506
1.0	46990000.0	47000000.0	2.0	1.9762821197509766	0.6302577257156372
1.0	47100000.0	47110000.0	1.0	1.5808770656585693	0.45050835609436035
1.0	47150000.0	47160000.0	1.0	1.595334529876709	0.4577852189540863
1.0	47180000.0	47190000.0	2.0	2.0594983100891113	0.6631325483322144
1.0	47260000.0	47270000.0	0.0	1.9659016132354736	0.6260467767715454
1.0	47280000.0	47290000.0	2.0	2.1031594276428223	0.6797431707382202
1.0	47300000.0	47310000.0	1.0	2.0704400539398193	0.6673447489738464
1.0	47640000.0	47650000.0	5.0	1.852818489074707	0.5783926844596863
1.0	47670000.0	47680000.0	2.0	2.044827938079834	0.6574625968933105
1.0	47710000.0	47720000.0	0.0	1.7818033695220947	0.5468371510505676
1.0	47750000.0	47760000.0	2.0	1.505164384841919	0.4114581048488617
1.0	47820000.0	47830000.0	4.0	1.522024393081665	0.4202919006347656
1.0	47830000.0	47840000.0	1.0	1.4776527881622314	0.3969101905822754
1.0	47870000.0	47880000.0	1.0	2.387423276901245	0.7773835062980652
1.0	47880000.0	47890000.0	2.0	2.0804696083068848	0.6711692214012146
1.0	47900000.0	47910000.0	1.0	2.320190191268921	0.755868136882782
1.0	47930000.0	47940000.0	1.0	2.2954771518707275	0.7477228045463562
1.0	48020000.0	48030000.0	1.0	2.3683550357818604	0.7713721990585327
1.0	48030000.0	48040000.0	3.0	2.326256275177002	0.757848858833313
1.0	48070000.0	48080000.0	3.0	2.1147773265838623	0.6840816736221313
1.0	48080000.0	48090000.0	0.0	2.4598782062530518	0.7994897365570068
1.0	48110000.0	48120000.0	3.0	2.2188148498535156	0.721605658531189
1.0	48190000.0	48200000.0	3.0	2.3760368824005127	0.7738081216812134
1.0	48210000.0	48220000.0	1.0	2.5400424003601074	0.8227246403694153
1.0	48260000.0	48270000.0	7.0	2.6662697792053223	0.8567245602607727
1.0	48270000.0	48280000.0	1.0	2.5697848796844482	0.8310146331787109
1.0	48300000.0	48310000.0	3.0	2.4622342586517334	0.800203800201416
1.0	48400000.0	48410000.0	1.0	2.4560933113098145	0.7983590960502625
1.0	48410000.0	48420000.0	4.0	2.1543962955474854	0.6986668705940247
1.0	48470000.0	48480000.0	1.0	2.238330364227295	0.7283787727355957
1.0	48480000.0	48490000.0	4.0	2.2571237087249756	0.7348213195800781
1.0	48500000.0	48510000.0	3.0	2.1464009284973145	0.6957453489303589
1.0	48580000.0	48590000.0	1.0	2.2432854175567627	0.7300836443901062
1.0	48620000.0	48630000.0	1.0	2.0029468536376953	0.6409711837768555
1.0	48720000.0	48730000.0	1.0	1.7355554103851318	0.5256000757217407
1.0	48790000.0	48800000.0	2.0	1.4714460372924805	0.393594890832901
1.0	48800000.0	48810000.0	0.0	1.4808794260025024	0.3986227512359619
1.0	48850000.0	48860000.0	1.0	1.5220838785171509	0.42031630873680115
1.0	48860000.0	48870000.0	1.0	1.4667550325393677	0.39108046889305115
1.0	49040000.0	49050000.0	2.0	1.7388904094696045	0.5271520018577576
1.0	49060000.0	49070000.0	2.0	1.7234771251678467	0.519952118396759
1.0	49120000.0	49130000.0	1.0	1.925031304359436	0.609178900718689
1.0	49150000.0	49160000.0	3.0	1.8798145055770874	0.5900510549545288
1.0	49210000.0	49220000.0	4.0	1.7483631372451782	0.5315314531326294
1.0	49230000.0	49240000.0	1.0	1.8711128234863281	0.5863138437271118
1.0	49330000.0	49340000.0	2.0	1.7115936279296875	0.5143775939941406
1.0	49410000.0	49420000.0	0.0	1.7620713710784912	0.5378478765487671
1.0	49450000.0	49460000.0	3.0	1.874330759048462	0.5876995921134949
1.0	49500000.0	49510000.0	3.0	2.0518338680267334	0.660175085067749
1.0	49640000.0	49650000.0	0.0	2.4854929447174072	0.8070575594902039
1.0	49670000.0	49680000.0	1.0	2.4739677906036377	0.803669273853302
1.0	49740000.0	49750000.0	2.0	2.28816294670105	0.7452849745750427
1.0	49830000.0	49840000.0	4.0	2.3554489612579346	0.7672736048698425
1.0	50160000.0	50170000.0	4.0	2.8988728523254395	0.9115503430366516
1.0	50220000.0	50230000.0	6.0	2.789016008377075	0.8868826627731323
1.0	50250000.0	50260000.0	3.0	2.5590012073516846	0.8280237317085266
1.0	50280000.0	50290000.0	0.0	2.57020902633667	0.8311276435852051
1.0	50300000.0	50310000.0	4.0	2.6208786964416504	0.8448537588119507
1.0	50320000.0	50330000.0	2.0	2.579108953475952	0.8335814476013184
1.0	50330000.0	50340000.0	2.0	2.3866803646087646	0.7771463394165039
1.0	50370000.0	50380000.0	2.0	2.115957736968994	0.684529185295105
1.0	50390000.0	50400000.0	5.0	2.051908493041992	0.6602138876914978
1.0	50530000.0	50540000.0	9.0	2.0827815532684326	0.6720547676086426
1.0	50650000.0	50660000.0	1.0	1.7464017868041992	0.5306273698806763
1.0	50710000.0	50720000.0	0.0	1.928036093711853	0.6104305982589722
1.0	50720000.0	50730000.0	2.0	1.9282267093658447	0.610514760017395
1.0	50790000.0	50800000.0	2.0	2.1170480251312256	0.6849360466003418
1.0	50810000.0	50820000.0	2.0	2.1778533458709717	0.7071236371994019
1.0	50860000.0	50870000.0	1.0	2.009718656539917	0.6436683535575867
1.0	50880000.0	50890000.0	1.0	2.198173999786377	0.7143632173538208
1.0	50910000.0	50920000.0	0.0	1.5829875469207764	0.45157378911972046
1.0	50940000.0	50950000.0	1.0	1.4673073291778564	0.39138588309288025
1.0	51010000.0	51020000.0	3.0	1.594752550125122	0.4575088620185852
1.0	51080000.0	51090000.0	1.0	1.6869548559188843	0.5026782155036926
1.0	51110000.0	51120000.0	3.0	1.7016246318817139	0.5096611380577087
1.0	51150000.0	51160000.0	1.0	1.6005611419677734	0.46041351556777954
1.0	51230000.0	51240000.0	3.0	1.4235553741455078	0.36773017048835754
1.0	51250000.0	51260000.0	3.0	1.5150434970855713	0.4166446626186371
1.0	51260000.0	51270000.0	1.0	1.5285203456878662	0.4236704707145691
1.0	51320000.0	51330000.0	1.0	1.4237629175186157	0.36785057187080383
1.0	51450000.0	51460000.0	1.0	1.7822786569595337	0.5470523834228516
1.0	51520000.0	51530000.0	3.0	2.081339120864868	0.671498715877533
1.0	51570000.0	51580000.0	3.0	2.0838496685028076	0.6724535226821899
1.0	51600000.0	51610000.0	0.0	2.1245009899139404	0.6876946091651917
1.0	51640000.0	51650000.0	4.0	2.2036731243133545	0.7163040041923523
1.0	51680000.0	51690000.0	1.0	1.9627271890640259	0.624738872051239
1.0	51770000.0	51780000.0	2.0	2.103297472000122	0.6797891855239868
1.0	51860000.0	51870000.0	2.0	1.4216417074203491	0.36669403314590454
1.0	51890000.0	51900000.0	1.0	1.5435155630111694	0.4314306378364563
1.0	51900000.0	51910000.0	1.0	1.4277780055999756	0.37003809213638306
1.0	51950000.0	51960000.0	2.0	1.6483142375946045	0.4840202331542969
1.0	51960000.0	51970000.0	1.0	1.6376994848251343	0.47882509231567383
1.0	52000000.0	52010000.0	1.0	1.8468971252441406	0.575811505317688
1.0	52010000.0	52020000.0	2.0	1.8926366567611694	0.5955289602279663
1.0	52020000.0	52030000.0	2.0	1.9073927402496338	0.601773738861084
1.0	52040000.0	52050000.0	2.0	1.81033456325531	0.5596685409545898
1.0	52080000.0	52090000.0	2.0	1.9335012435913086	0.612713634967804
1.0	52100000.0	52110000.0	1.0	1.8444103002548218	0.5747260451316833
1.0	52170000.0	52180000.0	0.0	1.5532968044281006	0.43645912408828735
1.0	52280000.0	52290000.0	0.0	1.2622220516204834	0.2771051824092865
1.0	52300000.0	52310000.0	0.0	1.4172512292861938	0.364291250705719
1.0	52310000.0	52320000.0	2.0	1.6164677143096924	0.4683534502983093
1.0	52390000.0	52400000.0	3.0	1.960584044456482	0.6238678097724915
1.0	52400000.0	52410000.0	1.0	1.821721076965332	0.5647362470626831
1.0	52490000.0	52500000.0	1.0	1.6729764938354492	0.6522114276885986
1.0	52500000.0	52510000.0	0.0	1.5950701236724854	0.45765742659568787
1.0	52510000.0	52520000.0	1.0	1.5028064250946045	0.4102219045162201
1.0	52690000.0	52700000.0	2.0	1.5253832340240479	0.4220297336578369
1.0	52700000.0	52710000.0	1.0	1.3625781536102295	0.33403101563453674
1.0	52820000.0	52830000.0	1.0	1.6455090045928955	0.4826442301273346
1.0	52900000.0	52910000.0	1.0	1.3754804134368896	0.341231107711792
1.0	52920000.0	52930000.0	1.0	1.4897503852844238	0.403329074382782
1.0	52930000.0	52940000.0	0.0	1.4286996126174927	0.37053853273391724
1.0	53000000.0	53010000.0	2.0	1.6539154052734375	0.4867461621761322
1.0	53010000.0	53020000.0	1.0	1.7278270721435547	1.2277549505233765
1.0	53080000.0	53090000.0	3.0	2.0547096729278564	0.6612941026687622
1.0	53170000.0	53180000.0	3.0	1.8721363544464111	0.5867482423782349
1.0	53210000.0	53220000.0	0.0	1.6076648235321045	0.4639606475830078
1.0	53240000.0	53250000.0	1.0	1.4709465503692627	0.39333248138427734
1.0	53250000.0	53260000.0	1.0	1.3896968364715576	0.3491232991218567
1.0	53280000.0	53290000.0	1.0	1.3548580408096313	0.3297164738178253
1.0	53300000.0	53310000.0	1.0	1.8979904651641846	0.597801923751831
1.0	53320000.0	53330000.0	3.0	1.6220743656158447	0.47112149000167847
1.0	53330000.0	53340000.0	2.0	1.6818034648895264	0.5002192258834839
1.0	53340000.0	53350000.0	0.0	1.6177200078964233	0.4689640402793884
1.0	53380000.0	53390000.0	0.0	1.9145084619522095	0.6047744750976562
1.0	53400000.0	53410000.0	0.0	1.5113604068756104	0.41470789909362793
1.0	53430000.0	53440000.0	2.0	1.4430749416351318	0.37834566831588745
1.0	53440000.0	53450000.0	2.0	1.4644187688827515	0.3898311257362366
1.0	53510000.0	53520000.0	1.0	1.5828639268875122	0.4515223503112793
1.0	53520000.0	53530000.0	3.0	1.9022382497787476	0.5995996594429016
1.0	53550000.0	53560000.0	2.0	2.313796043395996	0.753777027130127
1.0	53560000.0	53570000.0	1.0	2.4996447563171387	0.8111845254898071
1.0	53600000.0	53610000.0	0.0	2.125932455062866	0.6882227063179016
1.0	53730000.0	53740000.0	2.0	1.6859323978424072	0.5021896362304688
1.0	53810000.0	53820000.0	4.0	2.1630959510803223	0.7018163800239563
1.0	53850000.0	53860000.0	2.0	2.1694090366363525	0.7040966153144836
1.0	53920000.0	53930000.0	3.0	2.5961272716522217	0.8382121920585632
1.0	54040000.0	54050000.0	4.0	2.62471866607666	0.845870316028595
1.0	54060000.0	54070000.0	2.0	2.7616162300109863	0.8803887367248535
1.0	54080000.0	54090000.0	3.0	2.4722530841827393	0.8031743764877319
1.0	54090000.0	54100000.0	5.0	2.5362048149108887	0.8216435313224792
1.0	54150000.0	54160000.0	5.0	2.785121202468872	0.885970950126648
1.0	54170000.0	54180000.0	2.0	2.494356632232666	0.8096480369567871
1.0	54180000.0	54190000.0	4.0	2.465491533279419	0.8011655807495117
1.0	54190000.0	54200000.0	2.0	2.5034871101379395	0.8122934103012085
1.0	54220000.0	54230000.0	0.0	2.0612833499908447	0.6638328433036804
1.0	54230000.0	54240000.0	3.0	1.592589020729065	0.4564092755317688
1.0	54250000.0	54260000.0	2.0	1.6024900674819946	0.46136897802352905
1.0	54410000.0	54420000.0	3.0	1.600547194480896	0.46040406823158264
1.0	54490000.0	54500000.0	2.0	1.5735008716583252	0.4467690587043762
1.0	54560000.0	54570000.0	2.0	1.5945098400115967	0.4573751986026764
1.0	54640000.0	54650000.0	2.0	1.671242356300354	0.4951416552066803
1.0	54810000.0	54820000.0	3.0	1.8357245922088623	0.5709127187728882
1.0	54840000.0	54850000.0	1.0	1.914160132408142	0.6046291589736938
1.0	54880000.0	54890000.0	6.0	2.1483662128448486	0.6964696049690247
1.0	54920000.0	54930000.0	1.0	2.2105259895324707	0.7187042236328125
1.0	54980000.0	54990000.0	4.0	2.3484482765197754	0.7650262117385864
1.0	55010000.0	55020000.0	2.0	2.151670455932617	0.697667121887207
1.0	55140000.0	55150000.0	1.0	1.8662092685699463	0.5841916799545288
1.0	55150000.0	55160000.0	0.0	2.0178186893463135	0.6468774676322937
1.0	55190000.0	55200000.0	0.0	1.4789198637008667	0.39757102727890015
1.0	55210000.0	55220000.0	4.0	1.9893232583999634	0.6355223059654236
1.0	55230000.0	55240000.0	3.0	1.9369068145751953	0.6141252517700195
1.0	55280000.0	55290000.0	2.0	2.1465344429016113	0.6957970261573792
1.0	55390000.0	55400000.0	0.0	2.226081371307373	0.7241482734680176
1.0	55440000.0	55450000.0	5.0	2.2452569007873535	0.7307683229446411
1.0	55520000.0	55530000.0	2.0	2.493197202682495	0.8093070983886719
1.0	55590000.0	55600000.0	2.0	1.5356695652008057	0.4273754954338074
1.0	55600000.0	55610000.0	3.0	1.560302495956421	0.44004449248313904
1.0	55610000.0	55620000.0	4.0	1.5443174839019775	0.43183326721191406
1.0	55660000.0	55670000.0	1.0	1.7261755466461182	0.5212256908416748
1.0	55730000.0	55740000.0	1.0	1.9166018962860107	0.6056519746780396
1.0	55760000.0	55770000.0	3.0	2.1381278038024902	0.6927167773246765
1.0	55820000.0	55830000.0	2.0	2.4399936199188232	0.7935361862182617
1.0	55840000.0	55850000.0	3.0	2.294266700744629	0.747326672077179
1.0	55880000.0	55890000.0	3.0	2.760953426361084	0.8802316784858704
1.0	55910000.0	55920000.0	7.0	2.705017328262329	0.8665443658828735
1.0	55950000.0	55960000.0	2.0	2.8991498947143555	0.9116155505180359
1.0	55980000.0	55990000.0	3.0	2.2475342750549316	0.7315437197685242
1.0	56010000.0	56020000.0	1.0	2.2604315280914307	0.7359504103660583
1.0	56090000.0	56100000.0	1.0	2.242043972015381	0.729662299156189
1.0	56120000.0	56130000.0	6.0	1.8514220714569092	0.5777809023857117
1.0	56160000.0	56170000.0	1.0	2.1605257987976074	0.7008854150772095
1.0	56170000.0	56180000.0	1.0	2.192251682281494	0.7122560739517212
1.0	56210000.0	56220000.0	1.0	2.43949818611145	0.7933920621871948
1.0	56240000.0	56250000.0	1.0	2.0971059799194336	0.6774627566337585
1.0	56330000.0	56340000.0	1.0	2.0019779205322266	0.6405866146087646
1.0	56410000.0	56420000.0	1.0	2.255856990814209	0.7343893051147461
1.0	56490000.0	56500000.0	0.0	2.133425235748291	0.6909866333007812
1.0	56580000.0	56590000.0	2.0	1.928215742111206	0.6105121374130249
1.0	56610000.0	56620000.0	3.0	1.8911479711532593	0.5948862433433533
1.0	56670000.0	56680000.0	0.0	1.9638913869857788	0.6252182722091675
1.0	56710000.0	56720000.0	2.0	1.7308349609375	0.5233944654464722
1.0	56780000.0	56790000.0	0.0	1.7571337223052979	0.5355749130249023
1.0	56800000.0	56810000.0	0.0	1.7621486186981201	0.537878155708313
1.0	56850000.0	56860000.0	2.0	1.81424081325531	0.5614080429077148
1.0	56980000.0	56990000.0	3.0	1.8476454019546509	0.5761362910270691
1.0	56990000.0	57000000.0	0.0	1.937696099281311	0.6144518852233887
1.0	57120000.0	57130000.0	3.0	1.5683062076568604	0.4441280961036682
1.0	57220000.0	57230000.0	1.0	1.6641067266464233	0.49168696999549866
1.0	57310000.0	57320000.0	1.0	1.9212194681167603	0.60759037733078
1.0	57360000.0	57370000.0	1.0	2.020529270172119	0.6479493379592896
1.0	57470000.0	57480000.0	2.0	1.8087114095687866	0.5589455366134644
1.0	57480000.0	57490000.0	0.0	1.8984668254852295	0.5980013012886047
1.0	57500000.0	57510000.0	3.0	1.7838302850723267	0.5477524995803833
1.0	57520000.0	57530000.0	2.0	1.8526973724365234	0.5783463716506958
1.0	57590000.0	57600000.0	1.0	1.834174394607544	0.5702337026596069
1.0	57620000.0	57630000.0	0.0	1.8084014654159546	0.5588074922561646
1.0	57630000.0	57640000.0	1.0	1.831920862197876	0.5692393779754639
1.0	57650000.0	57660000.0	1.0	1.8204950094223022	0.5641895532608032
1.0	57660000.0	57670000.0	2.0	1.744278907775879	0.5296462178230286
1.0	57770000.0	57780000.0	2.0	1.8539040088653564	0.578864336013794
1.0	57950000.0	57960000.0	2.0	2.2421202659606934	0.7296854257583618
1.0	57990000.0	58000000.0	5.0	2.1213316917419434	0.6865288019180298
1.0	58010000.0	58020000.0	2.0	2.4826385974884033	0.8062233924865723
1.0	58110000.0	58120000.0	2.0	2.137953281402588	0.6926552653312683
1.0	58170000.0	58180000.0	1.0	2.173475980758667	0.705559253692627
1.0	58190000.0	58200000.0	1.0	2.2947065830230713	0.7474691271781921
1.0	58200000.0	58210000.0	1.0	2.1645116806030273	0.7023324966430664
1.0	58250000.0	58260000.0	4.0	1.6813278198242188	0.49998465180397034
1.0	58300000.0	58310000.0	1.0	1.836692214012146	0.5713335275650024
1.0	58310000.0	58320000.0	1.0	1.724292516708374	0.5203391909599304
1.0	58330000.0	58340000.0	1.0	1.8848114013671875	0.5921996831893921
1.0	58340000.0	58350000.0	0.0	1.8477973937988281	0.5761994123458862
1.0	58360000.0	58370000.0	2.0	1.714867353439331	0.515918493270874
1.0	58410000.0	58420000.0	0.0	1.9065940380096436	0.6014376878738403
1.0	58470000.0	58480000.0	1.0	1.8648817539215088	0.5836313366889954
1.0	58480000.0	58490000.0	3.0	1.9078752994537354	0.6019805073738098
1.0	58520000.0	58530000.0	2.0	2.068045139312744	0.6664252281188965
1.0	58600000.0	58610000.0	2.0	1.808495283126831	0.5588512420654297
1.0	58720000.0	58730000.0	2.0	1.7797749042510986	0.5459132790565491
1.0	58780000.0	58790000.0	3.0	1.6551231145858765	0.48732370138168335
1.0	58810000.0	58820000.0	3.0	1.711907982826233	0.5145238637924194
1.0	58860000.0	58870000.0	0.0	1.7229273319244385	0.5196963548660278
1.0	58910000.0	58920000.0	1.0	1.765397071838379	0.5393674969673157
1.0	58990000.0	59000000.0	2.0	1.4614145755767822	0.38822197914123535
1.0	59030000.0	59040000.0	2.0	1.9524993896484375	0.6205555200576782
1.0	59150000.0	59160000.0	3.0	1.6970875263214111	0.5075082182884216
1.0	59200000.0	59210000.0	2.0	2.1841256618499756	0.7093625068664551
1.0	59440000.0	59450000.0	0.0	1.9908645153045654	0.6361319422721863
1.0	59460000.0	59470000.0	3.0	1.7977889776229858	0.5540557503700256
1.0	59550000.0	59560000.0	2.0	1.9426683187484741	0.6165064573287964
1.0	59620000.0	59630000.0	1.0	1.7886539697647095	0.5499392747879028
1.0	59670000.0	59680000.0	0.0	1.7894642353057861	0.5503069162368774
1.0	59840000.0	59850000.0	3.0	1.7283378839492798	0.5222229957580566
1.0	59940000.0	59950000.0	2.0	1.8236068487167358	0.565571665763855
1.0	59960000.0	59970000.0	1.0	1.8017104864120483	0.5558153390884399
1.0	60060000.0	60070000.0	1.0	1.7326186895370483	0.5242328643798828
1.0	60100000.0	60110000.0	1.0	1.4826271533966064	0.3995521366596222
1.0	60130000.0	60140000.0	1.0	1.741553544998169	0.5283836126327515
1.0	60290000.0	60300000.0	1.0	1.7766335010528564	0.5444976091384888
1.0	60390000.0	60400000.0	0.0	1.898461937904358	0.5979968905448914
1.0	60410000.0	60420000.0	2.0	1.7934396266937256	0.5520994663238525
1.0	60430000.0	60440000.0	1.0	1.8282150030136108	0.5676040649414062
1.0	60470000.0	60480000.0	3.0	1.73342764377594	0.5246065258979797
1.0	60540000.0	60550000.0	2.0	1.8744630813598633	0.5877624154090881
1.0	60550000.0	60560000.0	1.0	1.816619634628296	0.5624667406082153
1.0	60600000.0	60610000.0	0.0	1.8685171604156494	0.5852027535438538
1.0	60620000.0	60630000.0	0.0	1.9146541357040405	0.6048305034637451
1.0	60670000.0	60680000.0	3.0	1.732704520225525	0.5242608785629272
1.0	60750000.0	60760000.0	3.0	1.8605225086212158	0.5817363858222961
1.0	60840000.0	60850000.0	2.0	1.5606486797332764	0.4402232766151428
1.0	60850000.0	60860000.0	1.0	1.6479835510253906	0.4838542342185974
1.0	60860000.0	60870000.0	0.0	1.5690386295318604	0.44449910521507263
1.0	60910000.0	60920000.0	1.0	1.498145580291748	0.4077576994895935
1.0	60940000.0	60950000.0	2.0	1.4468390941619873	0.38037723302841187
1.0	60990000.0	61000000.0	0.0	1.5345432758331299	0.4267915189266205
1.0	61080000.0	61090000.0	2.0	1.7437645196914673	0.5294102430343628
1.0	61100000.0	61110000.0	1.0	1.6784517765045166	0.4985966682434082
1.0	61120000.0	61130000.0	2.0	1.8552154302597046	0.5794371366500854
1.0	61180000.0	61190000.0	4.0	1.717590570449829	0.5171995759010315
1.0	61210000.0	61220000.0	4.0	1.7310349941253662	0.5234938859939575
1.0	61270000.0	61280000.0	1.0	1.8206393718719482	0.5642539858818054
1.0	61280000.0	61290000.0	1.0	1.7736965417861938	0.5431583523750305
1.0	61400000.0	61410000.0	0.0	1.660988211631775	0.4901832938194275
1.0	61440000.0	61450000.0	0.0	1.6950531005859375	0.5065431594848633
1.0	61460000.0	61470000.0	1.0	1.8317028284072876	0.5691487193107605
1.0	61490000.0	61500000.0	1.0	1.8877617120742798	0.5934520363807678
1.0	61500000.0	61510000.0	2.0	1.8312820196151733	0.5689529180526733
1.0	61560000.0	61570000.0	0.0	1.6289443969726562	0.47451251745224
1.0	61640000.0	61650000.0	2.0	1.5596116781234741	0.4397040009498596
1.0	61680000.0	61690000.0	0.0	1.7021948099136353	0.5099330544471741
1.0	61710000.0	61720000.0	1.0	1.7722784280776978	0.5425045490264893
1.0	61850000.0	61860000.0	0.0	1.7105457782745361	0.5138830542564392
1.0	61890000.0	61900000.0	1.0	1.5645670890808105	0.4422270655632019
1.0	61990000.0	62000000.0	0.0	1.8307451009750366	0.5687204599380493
1.0	62060000.0	62070000.0	0.0	1.7480494976043701	0.5313795208930969
1.0	62120000.0	62130000.0	2.0	1.75954270362854	0.5366832613945007
1.0	62140000.0	62150000.0	3.0	1.382446050643921	0.3451017737388611
1.0	62160000.0	62170000.0	0.0	1.3602185249328613	0.3327159285545349
1.0	62200000.0	62210000.0	0.0	1.6386133432388306	0.47926682233810425
1.0	62210000.0	62220000.0	0.0	1.7183023691177368	0.5175343751907349
1.0	62270000.0	62280000.0	1.0	1.4015592336654663	0.3556744456291199
1.0	62330000.0	62340000.0	0.0	1.5702459812164307	0.4451199173927307
1.0	62420000.0	62430000.0	2.0	1.8733632564544678	0.5872910618782043
1.0	62460000.0	62470000.0	1.0	1.8435554504394531	0.5743435621261597
1.0	62480000.0	62490000.0	3.0	1.8813031911849976	0.5906937122344971
1.0	62740000.0	62750000.0	0.0	2.0096068382263184	0.643624484539032
1.0	62800000.0	62810000.0	2.0	2.0327000617980957	0.6527212858200073
1.0	62840000.0	62850000.0	4.0	1.7809696197509766	0.5464635491371155
1.0	62890000.0	62900000.0	1.0	1.802915334701538	0.5563555955886841
1.0	62930000.0	62940000.0	3.0	1.4336698055267334	0.3732418119907379
1.0	62940000.0	62950000.0	2.0	1.3877127170562744	0.34801530838012695
1.0	62950000.0	62960000.0	0.0	1.3422456979751587	0.32262855768203735
1.0	62980000.0	62990000.0	2.0	1.3065345287322998	0.3024126887321472
1.0	63000000.0	63010000.0	2.0	1.269205093383789	0.28110596537590027
1.0	63040000.0	63050000.0	1.0	1.397973656654358	0.3537003993988037
1.0	63050000.0	63060000.0	0.0	1.4483951330184937	0.3812137842178345
1.0	63060000.0	63070000.0	0.0	1.5280699729919434	0.4234306216239929
1.0	63080000.0	63090000.0	1.0	1.518610954284668	0.4185013175010681
1.0	63110000.0	63120000.0	5.0	1.3278782367706299	0.31453052163124084
1.0	63260000.0	63270000.0	2.0	1.6856296062469482	0.5020459294319153
1.0	63330000.0	63340000.0	0.0	1.5063997507095337	0.41211366653442383
1.0	63350000.0	63360000.0	1.0	1.8899093866348267	0.5943698883056641
1.0	63410000.0	63420000.0	1.0	1.824306845664978	0.5658780932426453
1.0	63450000.0	63460000.0	2.0	1.8206819295883179	0.5642744302749634
1.0	63460000.0	63470000.0	3.0	1.8632621765136719	0.5829212069511414
1.0	63480000.0	63490000.0	1.0	1.7710161209106445	0.5419355630874634
1.0	63490000.0	63500000.0	0.0	1.822049856185913	0.5648759603500366
1.0	63500000.0	63510000.0	0.0	1.7478634119033813	0.5312994718551636
1.0	63530000.0	63540000.0	0.0	1.7745349407196045	0.5435375571250916
1.0	63560000.0	63570000.0	2.0	1.6260433197021484	0.47308722138404846
1.0	63810000.0	63820000.0	2.0	1.9648964405059814	0.625630259513855
1.0	63930000.0	63940000.0	1.0	1.4061362743377686	0.3581926226615906
1.0	63980000.0	63990000.0	1.0	1.762520432472229	0.8723739385604858
1.0	64030000.0	64040000.0	0.0	1.4186358451843262	0.36504030227661133
1.0	64080000.0	64090000.0	0.0	1.6609165668487549	0.49014973640441895
1.0	64090000.0	64100000.0	2.0	1.6302740573883057	0.47517386078834534
1.0	64100000.0	64110000.0	1.0	1.6229404211044312	0.4715495705604553
1.0	64130000.0	64140000.0	4.0	1.758641004562378	0.5362697839736938
1.0	64140000.0	64150000.0	1.0	1.8693153858184814	0.5855393409729004
1.0	64160000.0	64170000.0	1.0	2.062709331512451	0.6643723249435425
1.0	64300000.0	64310000.0	0.0	1.6969454288482666	0.5074390172958374
1.0	64390000.0	64400000.0	0.0	1.558670163154602	0.4392106533050537
1.0	64470000.0	64480000.0	2.0	1.713813066482544	0.515417218208313
1.0	64480000.0	64490000.0	1.0	1.714578628540039	0.5157846212387085
1.0	64500000.0	64510000.0	2.0	1.8015636205673218	0.5557387471199036
1.0	64520000.0	64530000.0	2.0	1.6983497142791748	0.5081135034561157
1.0	64530000.0	64540000.0	1.0	1.729530930519104	0.5227912664413452
1.0	64700000.0	64710000.0	1.0	1.7214313745498657	0.5190097093582153
1.0	64730000.0	64740000.0	1.0	1.832505464553833	0.5695022344589233
1.0	64770000.0	64780000.0	3.0	1.9394400119781494	0.6151754260063171
1.0	64780000.0	64790000.0	2.0	1.9399902820587158	0.61540687084198
1.0	64870000.0	64880000.0	1.0	1.7987562417984009	0.5544922947883606
1.0	64880000.0	64890000.0	0.0	1.6394201517105103	0.4796730875968933
1.0	64890000.0	64900000.0	3.0	1.702196478843689	0.5099340677261353
1.0	64930000.0	64940000.0	2.0	2.1050822734832764	0.6804594993591309
1.0	64950000.0	64960000.0	0.0	1.713452696800232	0.5152601599693298
1.0	65000000.0	65010000.0	0.0	1.693895697593689	0.5059800744056702
1.0	65070000.0	65080000.0	2.0	1.7508020401000977	0.5326568484306335
1.0	65090000.0	65100000.0	2.0	1.687116265296936	0.5027533769607544
1.0	65120000.0	65130000.0	3.0	1.6980597972869873	0.5079665184020996
1.0	65170000.0	65180000.0	3.0	1.8923832178115845	0.5954181551933289
1.0	65280000.0	65290000.0	1.0	1.5195989608764648	0.41902726888656616
1.0	65350000.0	65360000.0	1.0	1.63970947265625	0.47981077432632446
1.0	65470000.0	65480000.0	2.0	1.4706790447235107	0.393177330493927
1.0	65610000.0	65620000.0	0.0	1.7651183605194092	0.5392321348190308
1.0	65620000.0	65630000.0	1.0	1.7515742778778076	0.5330079197883606
1.0	65650000.0	65660000.0	0.0	1.7554798126220703	0.5348138809204102
1.0	65690000.0	65700000.0	2.0	1.4365737438201904	0.37481915950775146
1.0	65760000.0	65770000.0	1.0	1.8217523097991943	0.5647484064102173
1.0	65780000.0	65790000.0	0.0	1.849578619003296	0.5769739151000977
1.0	65870000.0	65880000.0	0.0	1.6657907962799072	0.4925076961517334
1.0	65900000.0	65910000.0	0.0	1.6320464611053467	0.47604900598526
1.0	66080000.0	66090000.0	1.0	1.6270263195037842	0.4735652804374695
1.0	66120000.0	66130000.0	2.0	1.7989505529403687	0.5545771718025208
1.0	66230000.0	66240000.0	1.0	1.5427558422088623	0.4310232996940613
1.0	66240000.0	66250000.0	0.0	1.5735056400299072	0.4467739462852478
1.0	66260000.0	66270000.0	1.0	1.6727149486541748	0.4958503842353821
1.0	66380000.0	66390000.0	0.0	1.5620759725570679	0.4409564435482025
1.0	66410000.0	66420000.0	1.0	1.5216619968414307	0.4200931191444397
1.0	66420000.0	66430000.0	0.0	1.5203298330307007	0.41940537095069885
1.0	66480000.0	66490000.0	0.0	1.6961314678192139	0.5070559978485107
1.0	66490000.0	66500000.0	1.0	1.7445987462997437	0.5297961235046387
1.0	66510000.0	66520000.0	3.0	1.744882583618164	0.5299330949783325
1.0	66720000.0	66730000.0	0.0	1.610428810119629	0.465341717004776
1.0	66730000.0	66740000.0	1.0	1.6701452732086182	0.4946071207523346
1.0	66790000.0	66800000.0	1.0	1.485710620880127	0.4011865556240082
1.0	66840000.0	66850000.0	1.0	1.9150571823120117	0.6050103902816772
1.0	66930000.0	66940000.0	5.0	1.8869550228118896	0.593113362789154
1.0	67000000.0	67010000.0	1.0	1.8137750625610352	0.5612034797668457
1.0	67010000.0	67020000.0	0.0	1.8914377689361572	0.5950139164924622
1.0	67040000.0	67050000.0	0.0	1.822033166885376	0.5648670196533203
1.0	67060000.0	67070000.0	2.0	1.863485336303711	0.5830280184745789
1.0	67070000.0	67080000.0	1.0	1.9782129526138306	0.6310304403305054
1.0	67100000.0	67110000.0	3.0	1.7859121561050415	0.5487022399902344
1.0	67140000.0	67150000.0	2.0	1.9636942148208618	0.625137209892273
1.0	67310000.0	67320000.0	1.0	1.7144672870635986	0.5157359838485718
1.0	67330000.0	67340000.0	1.0	1.7061620950698853	0.5118086338043213
1.0	67390000.0	67400000.0	0.0	2.3091201782226562	0.7522389888763428
1.0	67420000.0	67430000.0	1.0	1.2996492385864258	0.2984938621520996
1.0	67460000.0	67470000.0	0.0	1.4682972431182861	0.39190560579299927
1.0	67510000.0	67520000.0	1.0	1.7703754901885986	0.8988592028617859
1.0	67580000.0	67590000.0	2.0	1.820489525794983	0.56418776512146
1.0	67600000.0	67610000.0	1.0	1.9037246704101562	0.6002246141433716
1.0	67630000.0	67640000.0	1.0	1.9539134502410889	0.6211363673210144
1.0	67660000.0	67670000.0	1.0	2.105116605758667	0.6804755330085754
1.0	67850000.0	67860000.0	3.0	1.891341209411621	0.5949784517288208
1.0	67870000.0	67880000.0	0.0	1.792942762374878	0.551874041557312
1.0	68010000.0	68020000.0	0.0	2.0009732246398926	0.6401764750480652
1.0	68040000.0	68050000.0	2.0	2.0314364433288574	0.6522208452224731
1.0	68070000.0	68080000.0	4.0	2.0809149742126465	0.6713342666625977
1.0	68080000.0	68090000.0	2.0	2.025080919265747	0.6497309803962708
1.0	68100000.0	68110000.0	0.0	1.8469455242156982	0.5758294463157654
1.0	68150000.0	68160000.0	3.0	2.225802183151245	1.4109195470809937
1.0	68170000.0	68180000.0	1.0	1.9895737171173096	0.635633111000061
1.0	68320000.0	68330000.0	1.0	2.1257832050323486	0.6881709098815918
1.0	68350000.0	68360000.0	2.0	2.1803455352783203	0.7080103754997253
1.0	68360000.0	68370000.0	5.0	2.065152645111084	0.6653079986572266
1.0	68400000.0	68410000.0	3.0	2.0996012687683105	0.6784036159515381
1.0	68410000.0	68420000.0	1.0	2.0907235145568848	0.6750609278678894
1.0	68470000.0	68480000.0	1.0	2.0180819034576416	0.6469776034355164
1.0	68520000.0	68530000.0	1.0	1.9573360681533813	0.6225419044494629
1.0	68540000.0	68550000.0	6.0	1.7450376749038696	0.5300034284591675
1.0	68570000.0	68580000.0	0.0	1.771378755569458	0.5420998334884644
1.0	68610000.0	68620000.0	1.0	1.7647054195404053	0.5390488505363464
1.0	68650000.0	68660000.0	1.0	1.7392746210098267	0.5273324251174927
1.0	68670000.0	68680000.0	2.0	1.7784343957901	0.5453158617019653
1.0	68730000.0	68740000.0	2.0	1.9691187143325806	0.6273424029350281
1.0	68820000.0	68830000.0	1.0	1.998691201210022	0.6392709612846375
1.0	68910000.0	68920000.0	4.0	2.0113091468811035	0.6442909836769104
1.0	68980000.0	68990000.0	1.0	2.153433322906494	0.6983059644699097
1.0	69170000.0	69180000.0	4.0	2.8658690452575684	0.9043632745742798
1.0	69220000.0	69230000.0	3.0	2.8805572986602783	0.907581627368927
1.0	69250000.0	69260000.0	2.0	3.0998828411102295	0.9513319730758667
1.0	69400000.0	69410000.0	2.0	2.865077018737793	0.9041925668716431
1.0	69480000.0	69490000.0	1.0	2.312774658203125	0.7534405589103699
1.0	69630000.0	69640000.0	1.0	2.8204739093780518	0.8941690325737
1.0	69650000.0	69660000.0	1.0	2.7278189659118652	0.8721944689750671
1.0	69700000.0	69710000.0	6.0	2.3029067516326904	0.7501909136772156
1.0	69790000.0	69800000.0	3.0	2.8434646129608154	0.8993714451789856
1.0	69890000.0	69900000.0	4.0	2.7817444801330566	0.8851655721664429
1.0	69940000.0	69950000.0	5.0	2.742716073989868	0.8758354187011719
1.0	69950000.0	69960000.0	4.0	2.6874313354492188	0.8621228933334351
1.0	69970000.0	69980000.0	2.0	2.9510836601257324	0.9225372076034546
1.0	70100000.0	70110000.0	0.0	2.6220409870147705	0.8451633453369141
1.0	70110000.0	70120000.0	4.0	2.2009003162384033	0.7153194546699524
1.0	70380000.0	70390000.0	1.0	1.8975441455841064	0.5976191759109497
1.0	70490000.0	70500000.0	2.0	1.8757356405258179	0.5882958173751831
1.0	70530000.0	70540000.0	2.0	1.9590861797332764	0.6232522130012512
1.0	70540000.0	70550000.0	2.0	1.9256572723388672	0.6094402074813843
1.0	70560000.0	70570000.0	3.0	1.81673264503479	0.5625229477882385
1.0	70590000.0	70600000.0	6.0	1.8400201797485352	0.5727965235710144
1.0	70680000.0	70690000.0	1.0	1.908559799194336	0.6022727489471436
1.0	70740000.0	70750000.0	2.0	1.434411644935608	0.37364113330841064
1.0	70770000.0	70780000.0	2.0	1.5068633556365967	0.4123554229736328
1.0	70870000.0	70880000.0	3.0	2.4230542182922363	0.7883955240249634
1.0	70930000.0	70940000.0	3.0	2.152066707611084	0.6978152394294739
1.0	71000000.0	71010000.0	3.0	2.2394723892211914	0.7287710905075073
1.0	71020000.0	71030000.0	1.0	2.4892802238464355	0.8081755638122559
1.0	71040000.0	71050000.0	6.0	2.0983338356018066	0.6779202222824097
1.0	71070000.0	71080000.0	1.0	2.422349452972412	0.788182258605957
1.0	71080000.0	71090000.0	1.0	2.372253894805908	0.7726137638092041
1.0	71190000.0	71200000.0	5.0	2.9615654945373535	0.9246829152107239
1.0	71230000.0	71240000.0	4.0	3.560945510864258	1.0193978548049927
1.0	71240000.0	71250000.0	7.0	3.426774501800537	1.0026065111160278
1.0	71320000.0	71330000.0	5.0	3.427581787109375	1.0027153491973877
1.0	71380000.0	71390000.0	4.0	3.1694722175598145	0.9635753631591797
1.0	71390000.0	71400000.0	2.0	3.468935489654541	1.0081332921981812
1.0	71460000.0	71470000.0	2.0	2.926997184753418	0.9175258874893188
1.0	71480000.0	71490000.0	1.0	2.9094557762145996	0.9138106107711792
1.0	71490000.0	71500000.0	6.0	2.5413031578063965	0.823078453540802
1.0	71510000.0	71520000.0	1.0	3.0838065147399902	0.9483988881111145
1.0	71660000.0	71670000.0	2.0	2.241959810256958	0.7296265363693237
1.0	71830000.0	71840000.0	0.0	2.1434693336486816	0.6946736574172974
1.0	71930000.0	71940000.0	2.0	1.5879530906677246	0.4540717601776123
1.0	71970000.0	71980000.0	1.0	1.7079375982284546	0.512656569480896
1.0	72000000.0	72010000.0	1.0	1.6116869449615479	0.4659614562988281
1.0	72070000.0	72080000.0	1.0	1.9141910076141357	0.6046382784843445
1.0	72160000.0	72170000.0	1.0	2.273585081100464	0.7404011487960815
1.0	72180000.0	72190000.0	0.0	2.368783712387085	0.7715137600898743
1.0	72230000.0	72240000.0	2.0	2.4502859115600586	0.7966324090957642
1.0	72250000.0	72260000.0	2.0	2.1666924953460693	0.7031059265136719
1.0	72400000.0	72410000.0	0.0	1.7884595394134521	0.5498515367507935
1.0	72450000.0	72460000.0	3.0	1.6113078594207764	0.4657835066318512
1.0	72490000.0	72500000.0	3.0	1.6093895435333252	0.4648192822933197
1.0	72540000.0	72550000.0	1.0	1.710685133934021	0.5139468312263489
1.0	72730000.0	72740000.0	1.0	1.6445591449737549	0.48219412565231323
1.0	72820000.0	72830000.0	0.0	1.8070917129516602	0.5582222938537598
1.0	72840000.0	72850000.0	1.0	2.0640015602111816	0.664871335029602
1.0	73010000.0	73020000.0	3.0	2.6305627822875977	0.8474162817001343
1.0	73030000.0	73040000.0	1.0	2.6780879497528076	0.8597467541694641
1.0	73120000.0	73130000.0	2.0	2.854475498199463	0.9018374681472778
1.0	73170000.0	73180000.0	2.0	2.9610824584960938	0.9245805740356445
1.0	73180000.0	73190000.0	2.0	3.006239414215088	0.9336404800415039
1.0	73260000.0	73270000.0	5.0	3.172994375228882	0.9641721844673157
1.0	73340000.0	73350000.0	4.0	3.0929038524627686	0.9500646591186523
1.0	73370000.0	73380000.0	3.0	2.801872730255127	0.8898846507072449
1.0	73420000.0	73430000.0	3.0	2.8264236450195312	0.8955222964286804
1.0	73440000.0	73450000.0	2.0	2.9364664554595947	0.9195104837417603
1.0	73490000.0	73500000.0	2.0	2.979673385620117	0.928352952003479
1.0	73500000.0	73510000.0	1.0	2.963160991668701	0.9250026941299438
1.0	73520000.0	73530000.0	5.0	2.993736743927002	0.9311597943305969
1.0	73570000.0	73580000.0	3.0	3.3401293754577637	0.9905117750167847
1.0	73680000.0	73690000.0	3.0	4.3318023681640625	1.0795526504516602
1.0	73720000.0	73730000.0	1.0	4.137911796569824	1.0692732334136963
1.0	73810000.0	73820000.0	3.0	4.205390930175781	1.0731761455535889
1.0	73850000.0	73860000.0	1.0	4.214269161224365	1.07365882396698
1.0	73900000.0	73910000.0	4.0	3.757707118988037	1.0401393175125122
1.0	73920000.0	73930000.0	4.0	3.5520572662353516	1.0183643102645874
1.0	74070000.0	74080000.0	4.0	3.0846545696258545	0.9485481977462769
1.0	74090000.0	74100000.0	0.0	3.477607250213623	1.0092401504516602
1.0	74140000.0	74150000.0	1.0	2.9306235313415527	0.9182866811752319
1.0	74170000.0	74180000.0	2.0	2.86397123336792	0.9039508104324341
1.0	74230000.0	74240000.0	3.0	2.5700042247772217	0.8310701251029968
1.0	74260000.0	74270000.0	1.0	2.534836769104004	0.8212531805038452
1.0	74270000.0	74280000.0	1.0	2.541133403778076	0.8230274319648743
1.0	74340000.0	74350000.0	2.0	2.485194444656372	0.8069722056388855
1.0	74390000.0	74400000.0	3.0	2.2767157554626465	0.7414544820785522
1.0	74490000.0	74500000.0	2.0	2.408123731613159	0.7838075757026672
1.0	74510000.0	74520000.0	2.0	2.4780898094177246	0.8048897981643677
1.0	74540000.0	74550000.0	2.0	2.3855443000793457	0.7767959237098694
1.0	74580000.0	74590000.0	3.0	2.4954376220703125	0.8099559545516968
1.0	74640000.0	74650000.0	2.0	2.2477731704711914	0.7316232919692993
1.0	74680000.0	74690000.0	2.0	2.2378134727478027	0.7281997799873352
1.0	74690000.0	74700000.0	0.0	2.3735194206237793	0.7730079889297485
1.0	74720000.0	74730000.0	1.0	2.099560499191284	0.6783859133720398
1.0	74740000.0	74750000.0	4.0	1.8208309412002563	0.5643392205238342
1.0	74780000.0	74790000.0	2.0	1.689687728881836	0.5039836764335632
1.0	74800000.0	74810000.0	0.0	1.7098785638809204	0.5135686993598938
1.0	74830000.0	74840000.0	1.0	1.7235027551651	0.5199733972549438
1.0	74920000.0	74930000.0	2.0	1.693215012550354	0.5056661367416382
1.0	75080000.0	75090000.0	2.0	1.8067314624786377	0.5580649971961975
1.0	75180000.0	75190000.0	1.0	1.70516037940979	0.5113285779953003
1.0	75220000.0	75230000.0	3.0	1.6476490497589111	0.4836893081665039
1.0	75230000.0	75240000.0	1.0	2.155743360519409	0.6991539001464844
1.0	75280000.0	75290000.0	2.0	3.1268839836120605	0.9561735987663269
1.0	75320000.0	75330000.0	2.0	3.5210204124450684	1.0146411657333374
1.0	75330000.0	75340000.0	7.0	3.291437864303589	0.9832671880722046
1.0	75360000.0	75370000.0	1.0	3.3760228157043457	0.9956483840942383
1.0	75430000.0	75440000.0	4.0	3.2821826934814453	0.9818423986434937
1.0	75530000.0	75540000.0	1.0	3.2120184898376465	0.9707010984420776
1.0	75630000.0	75640000.0	2.0	2.5178675651550293	0.8164315223693848
1.0	75660000.0	75670000.0	1.0	2.303027391433716	0.750231146812439
1.0	75800000.0	75810000.0	0.0	1.9045625925064087	0.6005804538726807
1.0	75820000.0	75830000.0	1.0	1.9460370540618896	0.6178933382034302
1.0	76010000.0	76020000.0	2.0	2.2867989540100098	0.7448450326919556
1.0	76170000.0	76180000.0	4.0	1.9102258682250977	0.6029740571975708
1.0	76210000.0	76220000.0	3.0	1.5608489513397217	0.4403197169303894
1.0	76340000.0	76350000.0	2.0	2.039599895477295	0.6554237604141235
1.0	76350000.0	76360000.0	2.0	1.9200341701507568	0.6070881485939026
1.0	76380000.0	76390000.0	2.0	2.222433567047119	0.7228748202323914
1.0	76410000.0	76420000.0	2.0	2.4470508098602295	0.7956673502922058
1.0	76420000.0	76430000.0	4.0	2.415541410446167	0.7860918641090393
1.0	76520000.0	76530000.0	3.0	2.759807586669922	0.8799529075622559
1.0	76560000.0	76570000.0	4.0	2.2289109230041504	0.7251285314559937
1.0	76660000.0	76670000.0	2.0	2.5038106441497803	0.8123920559883118
1.0	76680000.0	76690000.0	5.0	2.202767848968506	0.7159813046455383
1.0	76760000.0	76770000.0	3.0	2.035444736480713	0.653806209564209
1.0	76780000.0	76790000.0	1.0	2.222158432006836	0.7227720618247986
1.0	76790000.0	76800000.0	1.0	2.0136475563049316	0.645222008228302
1.0	76820000.0	76830000.0	3.0	2.07779598236084	0.6701541543006897
1.0	76880000.0	76890000.0	3.0	1.8287655115127563	0.5678474307060242
1.0	76910000.0	76920000.0	3.0	2.0811290740966797	0.6714199781417847
1.0	76920000.0	76930000.0	1.0	1.850098967552185	0.5772031545639038
1.0	76970000.0	76980000.0	1.0	1.9881439208984375	0.6350377798080444
1.0	77030000.0	77040000.0	4.0	1.9395105838775635	0.6151954531669617
1.0	77040000.0	77050000.0	1.0	1.9895117282867432	0.635601818561554
1.0	77110000.0	77120000.0	2.0	2.564645767211914	0.8295960426330566
1.0	77140000.0	77150000.0	2.0	2.4579319953918457	0.7989187240600586
1.0	77150000.0	77160000.0	5.0	2.6838207244873047	0.8612068295478821
1.0	77160000.0	77170000.0	4.0	2.6750881671905518	0.858980655670166
1.0	77170000.0	77180000.0	0.0	2.72940731048584	0.8725835084915161
1.0	77190000.0	77200000.0	2.0	2.5073041915893555	0.8134010434150696
1.0	77280000.0	77290000.0	1.0	2.056779384613037	0.6620948910713196
1.0	77290000.0	77300000.0	0.0	1.9812380075454712	0.6322596669197083
1.0	77350000.0	77360000.0	0.0	1.874983549118042	0.587986946105957
1.0	77390000.0	77400000.0	2.0	1.8100372552871704	0.5595330595970154
1.0	77400000.0	77410000.0	4.0	1.8426151275634766	0.5739437341690063
1.0	77450000.0	77460000.0	4.0	1.8131353855133057	0.5609126687049866
1.0	77470000.0	77480000.0	2.0	1.8635774850845337	0.5830646753311157
1.0	77610000.0	77620000.0	1.0	1.6218293905258179	0.47099214792251587
1.0	77680000.0	77690000.0	2.0	2.137828826904297	0.6926096081733704
1.0	77740000.0	77750000.0	1.0	2.6601057052612305	0.8551439046859741
1.0	77950000.0	77960000.0	1.0	1.9932695627212524	0.6371026039123535
1.0	77960000.0	77970000.0	1.0	2.018770933151245	0.6472451090812683
1.0	77990000.0	78000000.0	4.0	1.8329265117645264	0.5696896314620972
1.0	78010000.0	78020000.0	1.0	1.864600419998169	0.5835171937942505
1.0	78030000.0	78040000.0	2.0	1.4216817617416382	0.36671125888824463
1.0	78060000.0	78070000.0	2.0	1.4935901165008545	0.40535593032836914
1.0	78090000.0	78100000.0	1.0	1.4999144077301025	0.4086983799934387
1.0	78100000.0	78110000.0	3.0	1.5250825881958008	0.4218723773956299
1.0	78120000.0	78130000.0	1.0	1.6778732538223267	0.49832767248153687
1.0	78170000.0	78180000.0	1.0	1.4366304874420166	0.37484148144721985
1.0	78310000.0	78320000.0	1.0	1.4690624475479126	0.39232337474823
1.0	78380000.0	78390000.0	1.0	1.6834042072296143	0.500986635684967
1.0	78440000.0	78450000.0	1.0	3.19313383102417	0.9675731658935547
1.0	78470000.0	78480000.0	3.0	1.3904047012329102	0.3495089113712311
1.0	78590000.0	78600000.0	1.0	2.0058693885803223	0.6421330571174622
1.0	78630000.0	78640000.0	2.0	2.220454692840576	0.7221802473068237
1.0	78750000.0	78760000.0	2.0	2.5173346996307373	0.8162750005722046
1.0	78780000.0	78790000.0	2.0	2.421384572982788	0.7878739237785339
1.0	78920000.0	78930000.0	4.0	2.909882068634033	0.9139002561569214
1.0	78960000.0	78970000.0	3.0	2.6973204612731934	0.8646144866943359
1.0	79090000.0	79100000.0	0.0	2.102257013320923	0.6794042587280273
1.0	79100000.0	79110000.0	1.0	2.100022792816162	0.6785550117492676
1.0	79170000.0	79180000.0	0.0	2.2833938598632812	0.7436970472335815
1.0	79180000.0	79190000.0	3.0	2.3230185508728027	0.7567976117134094
1.0	79220000.0	79230000.0	1.0	2.6990768909454346	0.8650556802749634
1.0	79270000.0	79280000.0	3.0	2.821563243865967	0.8944133520126343
1.0	79300000.0	79310000.0	3.0	2.308727264404297	0.7521070241928101
1.0	79370000.0	79380000.0	6.0	2.591248035430908	0.836889922618866
1.0	79400000.0	79410000.0	3.0	3.0889737606048584	0.9493461847305298
1.0	79470000.0	79480000.0	1.0	3.7806172370910645	1.0422784090042114
1.0	79510000.0	79520000.0	1.0	3.558011293411255	1.0190554857254028
1.0	79620000.0	79630000.0	3.0	3.4175477027893066	1.001366138458252
1.0	79630000.0	79640000.0	4.0	3.0934231281280518	0.9501575231552124
1.0	79660000.0	79670000.0	1.0	3.4062061309814453	0.9998310208320618
1.0	79670000.0	79680000.0	5.0	3.362733840942383	0.9937713742256165
1.0	79690000.0	79700000.0	1.0	3.3808236122131348	0.9963277578353882
1.0	79730000.0	79740000.0	1.0	3.4624199867248535	1.0072975158691406
1.0	79840000.0	79850000.0	2.0	3.171006917953491	0.9638355374336243
1.0	79890000.0	79900000.0	3.0	3.0323166847229004	0.9387105703353882
1.0	79980000.0	79990000.0	2.0	3.162769317626953	0.9624360799789429
1.0	80060000.0	80070000.0	1.0	2.738891124725342	0.8749033212661743
1.0	80080000.0	80090000.0	3.0	2.702073097229004	0.8658083081245422
1.0	80100000.0	80110000.0	1.0	2.3927206993103027	0.7790272831916809
1.0	80150000.0	80160000.0	1.0	2.2364675998687744	0.7277307510375977
1.0	80170000.0	80180000.0	0.0	2.2997570037841797	0.7491486668586731
1.0	80510000.0	80520000.0	2.0	2.9516520500183105	0.9226552248001099
1.0	80530000.0	80540000.0	3.0	2.248906373977661	0.7320094108581543
1.0	80590000.0	80600000.0	1.0	2.3269429206848145	0.7580742835998535
1.0	80600000.0	80610000.0	1.0	2.1810333728790283	0.7082672119140625
1.0	80620000.0	80630000.0	1.0	2.405193328857422	0.7829012870788574
1.0	80690000.0	80700000.0	0.0	2.3546204566955566	0.7670016288757324
1.0	80700000.0	80710000.0	3.0	2.1653900146484375	0.7026472687721252
1.0	80750000.0	80760000.0	3.0	1.7676502466201782	0.5403991937637329
1.0	80760000.0	80770000.0	5.0	1.715644121170044	0.5162827968597412
1.0	80810000.0	80820000.0	1.0	2.1261329650878906	0.6882926821708679
1.0	80830000.0	80840000.0	4.0	1.990807294845581	0.6361216306686401
1.0	80840000.0	80850000.0	1.0	2.1240904331207275	0.6875473260879517
1.0	80880000.0	80890000.0	4.0	1.902345061302185	0.5996483564376831
1.0	80920000.0	80930000.0	3.0	2.093705177307129	0.6761797666549683
1.0	80930000.0	80940000.0	2.0	2.4599967002868652	0.7995282411575317
1.0	81030000.0	81040000.0	2.0	2.6549811363220215	0.853812038898468
1.0	81050000.0	81060000.0	1.0	3.102372646331787	0.9517803192138672
1.0	81100000.0	81110000.0	5.0	2.66959285736084	0.857578456401825
1.0	81200000.0	81210000.0	0.0	2.8289408683776855	0.8960959315299988
1.0	81220000.0	81230000.0	1.0	2.8111066818237305	0.8920113444328308
1.0	81350000.0	81360000.0	4.0	2.7512869834899902	0.8779052495956421
1.0	81380000.0	81390000.0	2.0	2.674262046813965	0.8587613105773926
1.0	81450000.0	81460000.0	2.0	2.4734909534454346	0.803532600402832
1.0	81460000.0	81470000.0	2.0	2.747835636138916	0.8770761489868164
1.0	81470000.0	81480000.0	2.0	2.518092393875122	0.8164907693862915
1.0	81510000.0	81520000.0	3.0	2.7907700538635254	0.8872917294502258
1.0	81580000.0	81590000.0	2.0	2.734450101852417	0.8738219141960144
1.0	81590000.0	81600000.0	7.0	2.493617296218872	0.8094353675842285
1.0	81610000.0	81620000.0	2.0	2.598483085632324	0.8388525247573853
1.0	81690000.0	81700000.0	1.0	2.175781726837158	0.7063867449760437
1.0	81740000.0	81750000.0	3.0	2.2714457511901855	0.7396771311759949
1.0	81860000.0	81870000.0	2.0	2.525221824645996	0.8185315132141113
1.0	82040000.0	82050000.0	3.0	1.8321712017059326	0.569348931312561
1.0	82070000.0	82080000.0	1.0	2.153830051422119	0.6984587907791138
1.0	82150000.0	82160000.0	3.0	2.0842576026916504	0.6726111769676208
1.0	82230000.0	82240000.0	1.0	2.491467237472534	0.8088078498840332
1.0	82250000.0	82260000.0	2.0	2.5575718879699707	0.8276370167732239
1.0	82260000.0	82270000.0	1.0	2.537565231323242	0.8220269083976746
1.0	82290000.0	82300000.0	1.0	2.459123134613037	0.7992706894874573
1.0	82400000.0	82410000.0	0.0	2.1765997409820557	0.7066813707351685
1.0	82460000.0	82470000.0	0.0	1.8869880437850952	0.5931254625320435
1.0	82540000.0	82550000.0	1.0	2.0655438899993896	0.6654618978500366
1.0	82560000.0	82570000.0	1.0	2.3614754676818848	0.7691947817802429
1.0	82640000.0	82650000.0	2.0	2.6699280738830566	0.8576633334159851
1.0	82720000.0	82730000.0	2.0	2.5562326908111572	0.8272606730461121
1.0	82730000.0	82740000.0	3.0	3.005319833755493	0.9334578514099121
1.0	82740000.0	82750000.0	4.0	3.043609619140625	0.9408733248710632
1.0	82750000.0	82760000.0	5.0	2.913691282272339	0.9147149920463562
1.0	82760000.0	82770000.0	1.0	2.883166551589966	0.9081513285636902
1.0	82800000.0	82810000.0	1.0	2.353761672973633	0.7667286992073059
1.0	82810000.0	82820000.0	1.0	2.5104355812072754	0.8143010139465332
1.0	82900000.0	82910000.0	0.0	2.580631732940674	0.8339967727661133
1.0	82910000.0	82920000.0	4.0	2.556417465209961	0.8273084759712219
1.0	83010000.0	83020000.0	3.0	2.677708148956299	0.8596488833427429
1.0	83020000.0	83030000.0	0.0	2.500605344772339	0.8114558458328247
1.0	83030000.0	83040000.0	2.0	2.435276508331299	0.7921110987663269
1.0	83080000.0	83090000.0	1.0	2.6335244178771973	0.8481963276863098
1.0	83260000.0	83270000.0	3.0	2.884197235107422	0.9083819389343262
1.0	83310000.0	83320000.0	3.0	2.4243664741516113	0.7887886762619019
1.0	83360000.0	83370000.0	0.0	2.5874927043914795	0.8358711004257202
1.0	83410000.0	83420000.0	1.0	2.3712284564971924	0.7722881436347961
1.0	83460000.0	83470000.0	4.0	2.0147056579589844	0.6456443667411804
1.0	83480000.0	83490000.0	1.0	2.058136463165283	0.6626141667366028
1.0	83500000.0	83510000.0	2.0	2.109954357147217	0.6822901964187622
1.0	83520000.0	83530000.0	0.0	2.1925785541534424	0.7123805284500122
1.0	83580000.0	83590000.0	0.0	1.7580207586288452	0.5359815955162048
1.0	83950000.0	83960000.0	0.0	1.5846405029296875	0.45241183042526245
1.0	84050000.0	84060000.0	4.0	2.4357028007507324	0.7922419905662537
1.0	84060000.0	84070000.0	1.0	2.742239475250244	0.8757120370864868
1.0	84130000.0	84140000.0	4.0	2.4917995929718018	0.8089033961296082
1.0	84140000.0	84150000.0	4.0	2.4073657989501953	0.7835785746574402
1.0	84160000.0	84170000.0	3.0	2.367539644241333	0.7711211442947388
1.0	84170000.0	84180000.0	0.0	2.5892863273620605	0.836353600025177
1.0	84200000.0	84210000.0	2.0	2.125365972518921	0.6880118250846863
1.0	84290000.0	84300000.0	0.0	2.0070834159851074	0.6426146626472473
1.0	84380000.0	84390000.0	1.0	1.5424269437789917	0.4308655261993408
1.0	84410000.0	84420000.0	2.0	1.6010704040527344	0.46065837144851685
1.0	84480000.0	84490000.0	0.0	1.7206319570541382	0.5186376571655273
1.0	84490000.0	84500000.0	0.0	1.654087781906128	0.4868241846561432
1.0	84530000.0	84540000.0	1.0	1.5359264612197876	0.4275100827217102
1.0	84670000.0	84680000.0	0.0	1.469777226448059	0.3927098214626312
1.0	84720000.0	84730000.0	0.0	1.7905683517456055	0.5508002042770386
1.0	84780000.0	84790000.0	4.0	1.5701522827148438	0.44507771730422974
1.0	84820000.0	84830000.0	0.0	1.6924787759780884	0.5053224563598633
1.0	84830000.0	84840000.0	1.0	1.7925927639007568	0.5517156720161438
1.0	84860000.0	84870000.0	1.0	1.6554908752441406	0.48751315474510193
1.0	84900000.0	84910000.0	2.0	1.7110563516616821	0.5141165852546692
1.0	84990000.0	85000000.0	2.0	1.5558507442474365	0.4377666413784027
1.0	85190000.0	85200000.0	4.0	2.1037673950195312	0.6799641251564026
1.0	85230000.0	85240000.0	3.0	2.2259082794189453	0.7240832448005676
1.0	85320000.0	85330000.0	4.0	2.0206007957458496	0.6479717493057251
1.0	85370000.0	85380000.0	0.0	1.9922183752059937	0.6366739869117737
1.0	85380000.0	85390000.0	3.0	2.0174598693847656	0.6467369198799133
1.0	85530000.0	85540000.0	0.0	2.037900924682617	0.654758632183075
1.0	85640000.0	85650000.0	0.0	1.9057719707489014	0.6011010408401489
1.0	85680000.0	85690000.0	2.0	2.061495304107666	0.6639076471328735
1.0	85730000.0	85740000.0	2.0	1.5061613321304321	0.4119785726070404
1.0	85750000.0	85760000.0	3.0	1.9472253322601318	0.618389904499054
1.0	85760000.0	85770000.0	2.0	1.9181451797485352	0.6063021421432495
1.0	85780000.0	85790000.0	0.0	1.9200636148452759	0.6071083545684814
1.0	85830000.0	85840000.0	0.0	1.7495555877685547	0.532086968421936
1.0	86090000.0	86100000.0	2.0	1.760044813156128	0.5369185209274292
1.0	86150000.0	86160000.0	0.0	1.6501102447509766	0.4848938584327698
1.0	86230000.0	86240000.0	1.0	1.9015642404556274	0.5993139147758484
1.0	86240000.0	86250000.0	3.0	1.8641716241836548	0.5833202600479126
1.0	86320000.0	86330000.0	1.0	2.455840587615967	0.7982994318008423
1.0	86340000.0	86350000.0	3.0	2.3959836959838867	0.7800554037094116
1.0	86460000.0	86470000.0	0.0	2.5589404106140137	0.8280080556869507
1.0	86480000.0	86490000.0	3.0	2.0513548851013184	0.6599974632263184
1.0	86570000.0	86580000.0	0.0	2.8702597618103027	0.9053291082382202
1.0	86610000.0	86620000.0	3.0	2.333850622177124	0.7603223919868469
1.0	86650000.0	86660000.0	2.0	2.9801268577575684	0.9284421801567078
1.0	86850000.0	86860000.0	2.0	1.903185486793518	0.6000014543533325
1.0	86860000.0	86870000.0	1.0	2.1418919563293457	0.6941038370132446
1.0	86870000.0	86880000.0	4.0	2.211571216583252	0.7190720438957214
1.0	86900000.0	86910000.0	3.0	2.1462275981903076	0.6956900358200073
1.0	86970000.0	86980000.0	1.0	2.2671031951904297	0.738211989402771
1.0	87000000.0	87010000.0	1.0	2.3109498023986816	0.7528479695320129
1.0	87050000.0	87060000.0	1.0	2.1433286666870117	0.694632887840271
1.0	87190000.0	87200000.0	0.0	1.4534273147583008	0.3839205801486969
1.0	87210000.0	87220000.0	1.0	1.5537281036376953	0.43668127059936523
1.0	87230000.0	87240000.0	0.0	1.766239881515503	0.5397485494613647
1.0	87330000.0	87340000.0	0.0	1.560981035232544	0.4404008388519287
1.0	87390000.0	87400000.0	2.0	1.4990726709365845	0.4082559645175934
1.0	87480000.0	87490000.0	1.0	1.4532439708709717	0.38382449746131897
1.0	87560000.0	87570000.0	0.0	1.4357166290283203	0.37434664368629456
1.0	87590000.0	87600000.0	2.0	1.9560432434082031	0.6220104694366455
1.0	87690000.0	87700000.0	4.0	1.881575584411621	0.5908140540122986
1.0	87700000.0	87710000.0	0.0	1.8892343044281006	0.59408038854599
1.0	87710000.0	87720000.0	1.0	1.7508618831634521	0.5326818823814392
1.0	87720000.0	87730000.0	0.0	1.7994797229766846	0.5548082590103149
1.0	87780000.0	87790000.0	1.0	1.8786554336547852	0.5895551443099976
1.0	87800000.0	87810000.0	1.0	1.3693220615386963	0.33780208230018616
1.0	87840000.0	87850000.0	2.0	1.6610424518585205	0.4902128279209137
1.0	88000000.0	88010000.0	1.0	1.9904438257217407	0.6359649896621704
1.0	88110000.0	88120000.0	6.0	2.0934829711914062	0.6760996580123901
1.0	88130000.0	88140000.0	1.0	2.2750396728515625	0.7408829927444458
1.0	88160000.0	88170000.0	1.0	2.107473611831665	0.6813599467277527
1.0	88360000.0	88370000.0	2.0	1.6427624225616455	0.48130685091018677
1.0	88430000.0	88440000.0	1.0	1.7027857303619385	0.5102143287658691
1.0	88530000.0	88540000.0	1.0	1.9919183254241943	0.6365542411804199
1.0	88590000.0	88600000.0	3.0	1.9729264974594116	0.6288965344429016
1.0	88610000.0	88620000.0	3.0	1.8870521783828735	0.5931469202041626
1.0	88720000.0	88730000.0	1.0	1.9934349060058594	0.6371704339981079
1.0	88730000.0	88740000.0	4.0	1.9384853839874268	0.6147798299789429
1.0	88740000.0	88750000.0	1.0	2.2490220069885254	0.7320540547370911
1.0	88820000.0	88830000.0	3.0	2.176901340484619	0.7067846059799194
1.0	88930000.0	88940000.0	0.0	1.7339998483657837	0.5248713493347168
1.0	88960000.0	88970000.0	1.0	1.7375085353851318	0.5265029668807983
1.0	89000000.0	89010000.0	0.0	1.7000545263290405	0.5089151859283447
1.0	89020000.0	89030000.0	1.0	1.6935033798217773	0.5058068633079529
1.0	89140000.0	89150000.0	0.0	1.6708135604858398	0.4949362874031067
1.0	89170000.0	89180000.0	1.0	1.398360013961792	0.3539126217365265
1.0	89200000.0	89210000.0	1.0	1.4057327508926392	0.3579733371734619
1.0	89230000.0	89240000.0	0.0	1.5186465978622437	0.41852402687072754
1.0	89260000.0	89270000.0	1.0	1.5033382177352905	0.41048985719680786
1.0	89310000.0	89320000.0	1.0	1.4450664520263672	0.3794269561767578
1.0	89320000.0	89330000.0	2.0	1.4622271060943604	0.3886585235595703
1.0	89330000.0	89340000.0	3.0	1.4870389699935913	0.4018956124782562
1.0	89340000.0	89350000.0	0.0	1.4671000242233276	0.39126405119895935
1.0	89350000.0	89360000.0	2.0	1.8616340160369873	0.5822226405143738
1.0	89380000.0	89390000.0	0.0	1.597320556640625	0.4587889611721039
1.0	89400000.0	89410000.0	1.0	1.4055882692337036	0.35789504647254944
1.0	89480000.0	89490000.0	2.0	1.5636926889419556	0.4417804181575775
1.0	89640000.0	89650000.0	1.0	1.8736793994903564	0.587429940700531
1.0	89800000.0	89810000.0	6.0	2.3577463626861572	0.76800137758255
1.0	89910000.0	89920000.0	0.0	1.9081567525863647	0.6021014451980591
1.0	89920000.0	89930000.0	1.0	1.7864631414413452	0.5489470958709717
1.0	89930000.0	89940000.0	1.0	1.8821532726287842	0.5910577774047852
1.0	89960000.0	89970000.0	2.0	1.622382402420044	0.47127828001976013
1.0	90020000.0	90030000.0	0.0	1.553368330001831	0.43649211525917053
1.0	90030000.0	90040000.0	1.0	1.5236384868621826	0.421131432056427
1.0	90060000.0	90070000.0	1.0	1.5304841995239258	0.4246804714202881
1.0	90070000.0	90080000.0	0.0	1.7304470539093018	0.5232211947441101
1.0	90130000.0	90140000.0	0.0	1.7746455669403076	0.5435894727706909
1.0	90200000.0	90210000.0	3.0	1.863490104675293	0.5830234885215759
1.0	90230000.0	90240000.0	2.0	1.9349349737167358	0.6132992506027222
1.0	90430000.0	90440000.0	3.0	1.976544737815857	0.6303741335868835
1.0	90440000.0	90450000.0	2.0	2.042556047439575	0.6565761566162109
1.0	90450000.0	90460000.0	1.0	2.1441736221313477	0.6949335336685181
1.0	90500000.0	90510000.0	3.0	2.0060625076293945	0.6422133445739746
1.0	90540000.0	90550000.0	1.0	2.36784291267395	0.771209716796875
1.0	90550000.0	90560000.0	7.0	2.3783516883850098	0.774536669254303
1.0	90620000.0	90630000.0	2.0	2.502460241317749	0.8119910955429077
1.0	90650000.0	90660000.0	0.0	2.3807482719421387	0.7752834558486938
1.0	90780000.0	90790000.0	2.0	2.7504634857177734	0.877709686756134
1.0	90830000.0	90840000.0	4.0	2.367933988571167	0.7712448239326477
1.0	90850000.0	90860000.0	2.0	2.3912627696990967	0.778579592704773
1.0	90900000.0	90910000.0	1.0	2.296649694442749	0.7481148838996887
1.0	90950000.0	90960000.0	2.0	2.356715202331543	0.7676678895950317
1.0	90990000.0	91000000.0	1.0	2.565397024154663	0.8297983407974243
1.0	91050000.0	91060000.0	5.0	2.992064952850342	0.9308264851570129
1.0	91060000.0	91070000.0	4.0	2.464452028274536	0.8008607625961304
1.0	91090000.0	91100000.0	3.0	2.9029507637023926	0.9124236106872559
1.0	91110000.0	91120000.0	2.0	2.704953670501709	0.8665324449539185
1.0	91120000.0	91130000.0	2.0	3.0408778190612793	0.9403465390205383
1.0	91130000.0	91140000.0	2.0	2.966144561767578	0.9256173968315125
1.0	91270000.0	91280000.0	4.0	2.424720048904419	0.788901686668396
1.0	91370000.0	91380000.0	1.0	1.5936613082885742	0.45694899559020996
1.0	91390000.0	91400000.0	3.0	1.6532808542251587	0.48643845319747925
1.0	91400000.0	91410000.0	4.0	1.4598301649093628	0.3873664438724518
1.0	91430000.0	91440000.0	3.0	1.5917214155197144	0.4559730589389801
1.0	91450000.0	91460000.0	0.0	1.5780665874481201	0.4490826725959778
1.0	91490000.0	91500000.0	4.0	2.023036479949951	0.6489341259002686
1.0	91500000.0	91510000.0	1.0	2.4473090171813965	0.7957351803779602
1.0	91550000.0	91560000.0	5.0	2.4698586463928223	0.802453339099884
1.0	91610000.0	91620000.0	3.0	2.874725341796875	0.9063091278076172
1.0	91740000.0	91750000.0	2.0	1.9881728887557983	0.6350501179695129
1.0	91790000.0	91800000.0	1.0	1.9256744384765625	0.6094453930854797
1.0	91900000.0	91910000.0	2.0	2.3939192295074463	0.779410183429718
1.0	91910000.0	91920000.0	3.0	1.9513628482818604	0.6200870275497437
1.0	91970000.0	91980000.0	1.0	1.863525390625	0.5830396413803101
1.0	92010000.0	92020000.0	3.0	2.6236090660095215	0.8455751538276672
1.0	92040000.0	92050000.0	1.0	2.638108253479004	0.8494073748588562
1.0	92080000.0	92090000.0	2.0	2.3861751556396484	0.776990532875061
1.0	92120000.0	92130000.0	3.0	2.5725739002227783	0.8317850232124329
1.0	92180000.0	92190000.0	1.0	2.178051710128784	0.7071961164474487
1.0	92280000.0	92290000.0	2.0	2.264876365661621	0.7374633550643921
1.0	92360000.0	92370000.0	3.0	2.698584794998169	0.8649333715438843
1.0	92500000.0	92510000.0	4.0	1.8200767040252686	0.5640031099319458
1.0	92550000.0	92560000.0	1.0	1.5657730102539062	0.442838579416275
1.0	92570000.0	92580000.0	1.0	1.553851842880249	0.4367387890815735
1.0	92650000.0	92660000.0	3.0	1.8351815938949585	0.5706700682640076
1.0	92690000.0	92700000.0	1.0	1.8320451974868774	0.5692949891090393
1.0	92780000.0	92790000.0	4.0	1.4325459003448486	0.3726361393928528
1.0	92800000.0	92810000.0	0.0	1.5517574548721313	0.4356714189052582
1.0	92810000.0	92820000.0	0.0	1.5810010433197021	0.45057302713394165
1.0	93040000.0	93050000.0	2.0	1.448859453201294	0.3814692497253418
1.0	93060000.0	93070000.0	0.0	1.4493879079818726	0.38175439834594727
1.0	93080000.0	93090000.0	3.0	1.4362398386001587	0.37464022636413574
1.0	93140000.0	93150000.0	1.0	1.4886418581008911	0.4027419090270996
1.0	93190000.0	93200000.0	1.0	1.54367995262146	0.4315083920955658
1.0	93510000.0	93520000.0	2.0	1.970184564590454	0.6277832984924316
1.0	93600000.0	93610000.0	1.0	1.3957433700561523	0.3524671792984009
1.0	93660000.0	93670000.0	1.0	1.4529997110366821	0.3836950361728668
1.0	93720000.0	93730000.0	3.0	1.5718858242034912	0.44595012068748474
1.0	93740000.0	93750000.0	1.0	1.7917892932891846	0.5513538122177124
1.0	93830000.0	93840000.0	3.0	1.4793034791946411	0.397781640291214
1.0	93880000.0	93890000.0	1.0	1.7095146179199219	0.5133954286575317
1.0	94010000.0	94020000.0	1.0	1.507236123085022	0.41254910826683044
1.0	94030000.0	94040000.0	2.0	1.6457092761993408	0.48274651169776917
1.0	94060000.0	94070000.0	1.0	1.78391432762146	0.5477842092514038
1.0	94090000.0	94100000.0	4.0	1.6685329675674438	0.4938328266143799
1.0	94160000.0	94170000.0	0.0	2.1165080070495605	0.684735119342804
1.0	94170000.0	94180000.0	3.0	1.9276233911514282	0.6102634072303772
1.0	94280000.0	94290000.0	0.0	1.8274164199829102	0.5672579407691956
1.0	94350000.0	94360000.0	0.0	1.5163558721542358	0.41732507944107056
1.0	94380000.0	94390000.0	2.0	1.9481109380722046	0.6187491416931152
1.0	94540000.0	94550000.0	4.0	1.9290214776992798	0.6108461618423462
1.0	94570000.0	94580000.0	3.0	2.1867904663085938	0.7103182077407837
1.0	94580000.0	94590000.0	4.0	2.012922525405884	0.6449390649795532
1.0	94690000.0	94700000.0	2.0	1.6791868209838867	0.49895960092544556
1.0	94820000.0	94830000.0	2.0	1.8995368480682373	0.5984538793563843
1.0	94890000.0	94900000.0	3.0	1.5278997421264648	0.4233313500881195
1.0	94900000.0	94910000.0	2.0	1.4122545719146729	0.3615514039993286
1.0	94940000.0	94950000.0	0.0	1.3498132228851318	0.326876163482666
1.0	95130000.0	95140000.0	0.0	1.7033557891845703	0.5104793906211853
1.0	95160000.0	95170000.0	3.0	1.7812576293945312	0.5465949177742004
1.0	95290000.0	95300000.0	1.0	2.079571485519409	0.670820415019989
1.0	95360000.0	95370000.0	2.0	1.6844457387924194	0.5014818906784058
1.0	95380000.0	95390000.0	1.0	1.842547059059143	0.5739122033119202
1.0	95510000.0	95520000.0	1.0	1.4401987791061401	0.37678489089012146
1.0	95540000.0	95550000.0	2.0	1.697798728942871	0.5078502893447876
1.0	95570000.0	95580000.0	2.0	1.7253711223602295	0.5208430290222168
1.0	95590000.0	95600000.0	0.0	1.7016761302947998	0.5096964836120605
1.0	95640000.0	95650000.0	0.0	1.654953956604004	0.48724883794784546
1.0	95680000.0	95690000.0	1.0	1.546913981437683	0.4331800937652588
1.0	95720000.0	95730000.0	1.0	1.6069294214248657	0.4635835289955139
1.0	95780000.0	95790000.0	0.0	1.87226140499115	0.5867986083030701
1.0	95900000.0	95910000.0	4.0	2.4619362354278564	0.8001155853271484
1.0	96250000.0	96260000.0	3.0	2.199904203414917	0.7149666547775269
1.0	96270000.0	96280000.0	0.0	2.446711301803589	0.7955602407455444
1.0	96290000.0	96300000.0	3.0	2.42516827583313	0.7890352606773376
1.0	96360000.0	96370000.0	5.0	2.4090991020202637	0.7841092348098755
1.0	96380000.0	96390000.0	3.0	2.447551727294922	0.7958181500434875
1.0	96550000.0	96560000.0	1.0	2.0274853706359863	0.6506825685501099
1.0	96580000.0	96590000.0	1.0	1.8570419549942017	0.5802257657051086
1.0	96710000.0	96720000.0	1.0	1.9119926691055298	0.6037214994430542
1.0	96800000.0	96810000.0	1.0	2.1111743450164795	0.6827393770217896
1.0	96810000.0	96820000.0	2.0	1.9240200519561768	0.6087627410888672
1.0	96820000.0	96830000.0	1.0	2.2449100017547607	0.7306486368179321
1.0	96850000.0	96860000.0	4.0	1.9941848516464233	0.6374694108963013
1.0	96890000.0	96900000.0	2.0	2.06239652633667	0.6642534136772156
1.0	96980000.0	96990000.0	2.0	1.7799068689346313	0.5459756851196289
1.0	97040000.0	97050000.0	1.0	1.8689095973968506	0.5853652954101562
1.0	97130000.0	97140000.0	4.0	1.902148962020874	0.5995667576789856
1.0	97150000.0	97160000.0	2.0	1.8146140575408936	0.5615760087966919
1.0	97170000.0	97180000.0	3.0	1.7713234424591064	0.5420801639556885
1.0	97200000.0	97210000.0	2.0	1.6776281595230103	0.49821004271507263
1.0	97310000.0	97320000.0	0.0	1.7647956609725952	0.5390873551368713
1.0	97360000.0	97370000.0	0.0	1.9036073684692383	0.600178062915802
1.0	97370000.0	97380000.0	1.0	1.9349746704101562	0.6133295297622681
1.0	97390000.0	97400000.0	3.0	2.0811591148376465	0.6714267730712891
1.0	97560000.0	97570000.0	1.0	1.8997137546539307	0.5985296964645386
1.0	97600000.0	97610000.0	4.0	1.6924703121185303	0.5053185224533081
1.0	97620000.0	97630000.0	2.0	1.5841233730316162	0.45214295387268066
1.0	97690000.0	97700000.0	2.0	1.708111047744751	0.5127274990081787
1.0	97710000.0	97720000.0	1.0	1.7125377655029297	0.5148235559463501
1.0	97740000.0	97750000.0	3.0	1.6794664859771729	0.49910083413124084
1.0	97760000.0	97770000.0	1.0	1.6879551410675049	0.5031574964523315
1.0	97890000.0	97900000.0	1.0	1.6732906103134155	0.496119886636734
1.0	97900000.0	97910000.0	1.0	1.7491481304168701	0.5318996906280518
1.0	97930000.0	97940000.0	0.0	1.9282066822052002	0.6105061173439026
1.0	97940000.0	97950000.0	2.0	1.8025792837142944	0.556199848651886
1.0	98070000.0	98080000.0	0.0	1.8408857583999634	0.5731772780418396
1.0	98120000.0	98130000.0	0.0	1.7571046352386475	0.5355613231658936
1.0	98160000.0	98170000.0	1.0	1.707323431968689	0.5123615860939026
1.0	98180000.0	98190000.0	0.0	1.7542774677276611	0.5342649221420288
1.0	98220000.0	98230000.0	3.0	1.6793506145477295	0.499032586812973
1.0	98290000.0	98300000.0	0.0	1.7501189708709717	0.5323445796966553
1.0	98340000.0	98350000.0	4.0	1.572981357574463	0.44650396704673767
1.0	98360000.0	98370000.0	1.0	1.6401077508926392	0.4800092279911041
1.0	98430000.0	98440000.0	0.0	1.8302230834960938	0.5684903264045715
1.0	98440000.0	98450000.0	2.0	1.7392542362213135	0.5273125171661377
1.0	98570000.0	98580000.0	2.0	1.6632232666015625	0.49126824736595154
1.0	98640000.0	98650000.0	0.0	1.7499425411224365	0.5322745442390442
1.0	98670000.0	98680000.0	2.0	1.5556427240371704	0.43765878677368164
1.0	98740000.0	98750000.0	2.0	1.7377513647079468	0.5266246199607849
1.0	98780000.0	98790000.0	2.0	1.786596655845642	0.5490109324455261
1.0	98810000.0	98820000.0	0.0	1.7831103801727295	0.5474337339401245
1.0	98860000.0	98870000.0	2.0	1.915810227394104	0.6053171157836914
1.0	98960000.0	98970000.0	0.0	2.0761027336120605	0.6695055961608887
1.0	98990000.0	99000000.0	3.0	2.1253063678741455	0.68799889087677
1.0	99020000.0	99030000.0	4.0	2.079281806945801	0.6707189679145813
1.0	99100000.0	99110000.0	2.0	2.1785926818847656	0.7073854207992554
1.0	99150000.0	99160000.0	0.0	1.585460901260376	0.45282378792762756
1.0	99190000.0	99200000.0	2.0	1.6777722835540771	0.49827665090560913
1.0	99270000.0	99280000.0	2.0	1.8628698587417603	0.5827594995498657
1.0	99290000.0	99300000.0	1.0	1.8349939584732056	0.5705959796905518
1.0	99450000.0	99460000.0	3.0	1.7532793283462524	0.5338007807731628
1.0	99490000.0	99500000.0	0.0	2.1911542415618896	0.7118679285049438
1.0	99520000.0	99530000.0	0.0	2.0533077716827393	0.6607500910758972
1.0	99560000.0	99570000.0	6.0	1.744275689125061	0.5296453237533569
1.0	99570000.0	99580000.0	2.0	1.93674635887146	0.6140525341033936
1.0	99580000.0	99590000.0	5.0	1.910353660583496	0.6030292510986328
1.0	99600000.0	99610000.0	1.0	2.165318727493286	0.702614963054657
1.0	99630000.0	99640000.0	0.0	2.0342345237731934	0.6533231735229492
1.0	99700000.0	99710000.0	2.0	1.663205862045288	0.49125784635543823
1.0	99710000.0	99720000.0	0.0	1.637780785560608	0.4788700044155121
1.0	99730000.0	99740000.0	1.0	1.746166467666626	0.5305249094963074
1.0	99750000.0	99760000.0	1.0	1.5941922664642334	0.457223117351532
1.0	99760000.0	99770000.0	0.0	1.6026138067245483	0.46144285798072815
1.0	99780000.0	99790000.0	5.0	1.4808238744735718	0.3985871374607086
1.0	99790000.0	99800000.0	2.0	1.6785780191421509	0.49866563081741333
1.0	99810000.0	99820000.0	0.0	1.650233268737793	0.4849589467048645
1.0	99820000.0	99830000.0	1.0	1.6658275127410889	0.4925260543823242
1.0	99870000.0	99880000.0	0.0	1.7488253116607666	0.5317529439926147
1.0	99910000.0	99920000.0	1.0	1.6177963018417358	0.4690012037754059
1.0	99960000.0	99970000.0	1.0	1.7373517751693726	0.526432454586029
1.0	100010000.0	100020000.0	2.0	1.6918919086456299	0.5050352215766907
1.0	100070000.0	100080000.0	2.0	1.679624319076538	0.49917182326316833
1.0	100130000.0	100140000.0	0.0	1.7510426044464111	0.5327683687210083
1.0	100180000.0	100190000.0	5.0	1.5676888227462769	0.4438227713108063
1.0	100240000.0	100250000.0	0.0	1.8818947076797485	0.5909456014633179
1.0	100310000.0	100320000.0	1.0	2.3097422122955322	0.7524439692497253
1.0	100320000.0	100330000.0	1.0	1.4817103147506714	0.39905843138694763
1.0	100330000.0	100340000.0	0.0	1.384826898574829	0.3464295566082001
1.0	100400000.0	100410000.0	3.0	1.8071790933609009	0.5582675337791443
1.0	100410000.0	100420000.0	3.0	1.746350884437561	0.530609130859375
1.0	100470000.0	100480000.0	0.0	1.5457055568695068	0.43255311250686646
1.0	100510000.0	100520000.0	2.0	1.6426225900650024	0.48123273253440857
1.0	100560000.0	100570000.0	1.0	1.4716724157333374	0.39372172951698303
1.0	100570000.0	100580000.0	0.0	1.4062004089355469	0.35822662711143494
1.0	100580000.0	100590000.0	2.0	1.3718379735946655	0.3391927182674408
1.0	100650000.0	100660000.0	1.0	1.4525563716888428	0.38345637917518616
1.0	100730000.0	100740000.0	1.0	2.0796353816986084	0.6708537340164185
1.0	100770000.0	100780000.0	3.0	1.7548919916152954	0.5345456600189209
1.0	100810000.0	100820000.0	2.0	1.879868507385254	1.0963484048843384
1.0	100820000.0	100830000.0	0.0	1.6088024377822876	0.46453142166137695
1.0	100860000.0	100870000.0	1.0	1.4425874948501587	0.3780711591243744
1.0	100880000.0	100890000.0	0.0	1.5915299654006958	0.4558789134025574
1.0	100920000.0	100930000.0	0.0	1.4785001277923584	0.39736026525497437
1.0	100990000.0	101000000.0	1.0	1.7840039730072021	0.5478302240371704
1.0	101000000.0	101010000.0	1.0	1.8906676769256592	0.594694972038269
1.0	101040000.0	101050000.0	1.0	1.6833537817001343	0.5009596347808838
1.0	101090000.0	101100000.0	2.0	1.7154773473739624	0.5162044763565063
1.0	101190000.0	101200000.0	3.0	1.8693811893463135	0.5855712890625
1.0	101260000.0	101270000.0	2.0	1.7678886651992798	0.540497899055481
1.0	101270000.0	101280000.0	0.0	1.9008071422576904	0.598992645740509
1.0	101400000.0	101410000.0	0.0	1.4341024160385132	0.3734744191169739
1.0	101410000.0	101420000.0	2.0	1.5330445766448975	0.4260207712650299
1.0	101530000.0	101540000.0	4.0	1.407556176185608	0.3589828908443451
1.0	101560000.0	101570000.0	1.0	1.6414000988006592	0.480639785528183
1.0	101570000.0	101580000.0	1.0	1.6238654851913452	0.47201141715049744
1.0	101580000.0	101590000.0	1.0	1.7363359928131104	0.5259631872177124
1.0	101600000.0	101610000.0	1.0	1.7399673461914062	0.5276443362236023
1.0	101660000.0	101670000.0	0.0	1.7687265872955322	0.540897011756897
1.0	101700000.0	101710000.0	1.0	1.9347702264785767	0.6132414937019348
1.0	101720000.0	101730000.0	0.0	1.9234144687652588	0.6085007786750793
1.0	101850000.0	101860000.0	1.0	2.7710633277893066	0.8826411962509155
1.0	101870000.0	101880000.0	2.0	2.742840051651001	0.8758621215820312
1.0	102040000.0	102050000.0	4.0	2.4642982482910156	0.8008134961128235
1.0	102050000.0	102060000.0	1.0	2.3853511810302734	0.7767330408096313
1.0	102090000.0	102100000.0	3.0	2.0163543224334717	0.6462953686714172
1.0	102120000.0	102130000.0	3.0	2.4390337467193604	0.7932502627372742
1.0	102130000.0	102140000.0	3.0	2.1506197452545166	0.6972790956497192
1.0	102140000.0	102150000.0	0.0	2.1875486373901367	0.7105859518051147
1.0	102170000.0	102180000.0	1.0	1.8996293544769287	0.5984936952590942
1.0	102190000.0	102200000.0	4.0	1.9543005228042603	0.6212920546531677
1.0	102220000.0	102230000.0	2.0	2.0164997577667236	0.6463626623153687
1.0	102260000.0	102270000.0	0.0	1.915490746498108	0.6051864624023438
1.0	102290000.0	102300000.0	1.0	2.0994362831115723	0.6783403158187866
1.0	102300000.0	102310000.0	2.0	2.035116195678711	0.6536709666252136
1.0	102340000.0	102350000.0	3.0	1.8398065567016602	0.5727073550224304
1.0	102410000.0	102420000.0	1.0	2.182623863220215	0.7088277339935303
1.0	102570000.0	102580000.0	4.0	2.791210412979126	0.8873977661132812
1.0	102600000.0	102610000.0	4.0	3.0972952842712402	0.9508636593818665
1.0	102630000.0	102640000.0	5.0	3.152768611907959	0.9607009887695312
1.0	102730000.0	102740000.0	2.0	3.735457181930542	1.038008213043213
1.0	102770000.0	102780000.0	6.0	3.193506956100464	0.9676364660263062
1.0	102830000.0	102840000.0	2.0	3.0181186199188232	0.935958206653595
1.0	102850000.0	102860000.0	2.0	3.0750248432159424	0.9467717409133911
1.0	103080000.0	103090000.0	6.0	3.315669536590576	0.9869101643562317
1.0	103180000.0	103190000.0	0.0	2.5934977531433105	0.8374929428100586
1.0	103220000.0	103230000.0	5.0	2.521472454071045	0.8174570798873901
1.0	103250000.0	103260000.0	1.0	2.3655784130096436	0.7704943418502808
1.0	103270000.0	103280000.0	1.0	2.377148389816284	0.7741485834121704
1.0	103400000.0	103410000.0	2.0	1.8631823062896729	0.5828930735588074
1.0	103410000.0	103420000.0	2.0	1.842281699180603	0.5737963914871216
1.0	103440000.0	103450000.0	2.0	1.8694190979003906	0.5855855941772461
1.0	103470000.0	103480000.0	1.0	1.8662229776382446	0.5841992497444153
1.0	103480000.0	103490000.0	1.0	1.895646333694458	0.5968027114868164
1.0	103570000.0	103580000.0	2.0	2.0461597442626953	0.6579740643501282
1.0	103590000.0	103600000.0	1.0	2.644594192504883	0.8510977625846863
1.0	103600000.0	103610000.0	4.0	2.6455204486846924	0.851344883441925
1.0	103660000.0	103670000.0	3.0	2.8570210933685303	0.9024051427841187
1.0	103710000.0	103720000.0	2.0	2.473421573638916	0.803515613079071
1.0	103720000.0	103730000.0	3.0	2.33111834526062	0.7594407796859741
1.0	104010000.0	104020000.0	3.0	1.473594069480896	0.3947432041168213
1.0	104030000.0	104040000.0	2.0	1.4906656742095947	0.4038155674934387
1.0	104070000.0	104080000.0	0.0	1.4168386459350586	0.36406588554382324
1.0	104080000.0	104090000.0	0.0	1.3283617496490479	0.31479737162590027
1.0	104110000.0	104120000.0	1.0	1.533896803855896	0.4264525771141052
1.0	104340000.0	104350000.0	7.0	3.1361610889434814	0.9578110575675964
1.0	104390000.0	104400000.0	7.0	3.93559193611145	1.055389165878296
1.0	104460000.0	104470000.0	1.0	4.032594203948975	1.0624792575836182
1.0	104520000.0	104530000.0	6.0	3.9501163959503174	1.0565048456192017
1.0	104580000.0	104590000.0	4.0	3.7989020347595215	1.043946385383606
1.0	104620000.0	104630000.0	1.0	3.90645170211792	1.0530961751937866
1.0	104680000.0	104690000.0	2.0	3.7745978832244873	1.0417276620864868
1.0	104740000.0	104750000.0	4.0	3.6926746368408203	1.0337674617767334
1.0	104780000.0	104790000.0	4.0	3.7570998668670654	1.0400822162628174
1.0	104800000.0	104810000.0	2.0	4.069944858551025	1.0649938583374023
1.0	104840000.0	104850000.0	4.0	3.9337668418884277	1.055251121520996
1.0	104900000.0	104910000.0	6.0	3.9758002758026123	1.0584304332733154
1.0	104930000.0	104940000.0	4.0	4.216651916503906	1.0737924575805664
1.0	104940000.0	104950000.0	4.0	4.041837215423584	1.0631128549575806
1.0	104970000.0	104980000.0	5.0	4.167550086975098	1.0710313320159912
1.0	105000000.0	105010000.0	6.0	4.889164924621582	1.0936343669891357
1.0	105030000.0	105040000.0	9.0	4.446033000946045	1.0843347311019897
1.0	105040000.0	105050000.0	3.0	4.692167282104492	1.0914276838302612
1.0	105120000.0	105130000.0	5.0	4.5499348640441895	1.0878715515136719
1.0	105160000.0	105170000.0	4.0	3.9892666339874268	1.0594158172607422
1.0	105170000.0	105180000.0	1.0	3.872607469558716	1.0503466129302979
1.0	105260000.0	105270000.0	4.0	3.5100951194763184	1.0133006572723389
1.0	105280000.0	105290000.0	4.0	3.2530529499053955	0.9772986173629761
1.0	105290000.0	105300000.0	4.0	3.3428585529327393	0.9909175038337708
1.0	105330000.0	105340000.0	5.0	3.799989700317383	1.0440442562103271
1.0	105510000.0	105520000.0	7.0	4.043936252593994	1.0632530450820923
1.0	105520000.0	105530000.0	1.0	4.298910617828369	1.078005075454712
1.0	105570000.0	105580000.0	5.0	3.982640504837036	1.0589332580566406
1.0	105780000.0	105790000.0	2.0	3.3468003273010254	0.9914830923080444
1.0	105960000.0	105970000.0	5.0	3.1918692588806152	0.9673608541488647
1.0	105990000.0	106000000.0	1.0	3.506978988647461	1.0129183530807495
1.0	106070000.0	106080000.0	4.0	3.9082412719726562	1.0532448291778564
1.0	106080000.0	106090000.0	3.0	4.063577651977539	1.0645744800567627
1.0	106180000.0	106190000.0	4.0	4.08979606628418	1.066278100013733
1.0	106240000.0	106250000.0	5.0	3.88139271736145	1.0510708093643188
1.0	106340000.0	106350000.0	2.0	3.427788496017456	1.0027503967285156
1.0	106360000.0	106370000.0	2.0	3.001894474029541	0.9327777028083801
1.0	106490000.0	106500000.0	4.0	3.6924068927764893	1.0337358713150024
1.0	106500000.0	106510000.0	5.0	3.712346315383911	1.035739541053772
1.0	106510000.0	106520000.0	4.0	3.715564727783203	1.0360565185546875
1.0	106520000.0	106530000.0	2.0	3.833440065383911	1.0470079183578491
1.0	106530000.0	106540000.0	2.0	3.715433120727539	1.036046028137207
1.0	106560000.0	106570000.0	2.0	3.3919243812561035	0.9978675842285156
1.0	106570000.0	106580000.0	4.0	3.4812941551208496	1.0097095966339111
1.0	106580000.0	106590000.0	4.0	3.5778937339782715	1.0213608741760254
1.0	106600000.0	106610000.0	4.0	3.233046293258667	0.9741147756576538
1.0	106680000.0	106690000.0	4.0	2.870222568511963	0.9053272008895874
1.0	106800000.0	106810000.0	0.0	2.723816394805908	0.8712091445922852
1.0	106830000.0	106840000.0	1.0	2.4394288063049316	0.7933629155158997
1.0	106840000.0	106850000.0	3.0	2.5864739418029785	0.8355869054794312
1.0	106850000.0	106860000.0	2.0	2.310281276702881	0.752621591091156
1.0	106860000.0	106870000.0	2.0	2.6492505073547363	0.8523198962211609
1.0	106990000.0	107000000.0	0.0	3.3982644081115723	0.9987459182739258
1.0	107000000.0	107010000.0	3.0	3.0392932891845703	0.9400438070297241
1.0	107030000.0	107040000.0	3.0	3.0014126300811768	0.9326848983764648
1.0	107040000.0	107050000.0	4.0	3.1025500297546387	0.9518165588378906
1.0	107070000.0	107080000.0	3.0	3.0473875999450684	0.9415842890739441
1.0	107140000.0	107150000.0	2.0	2.7970168590545654	0.8887563943862915
1.0	107440000.0	107450000.0	3.0	1.7272529602050781	0.5217311382293701
1.0	107460000.0	107470000.0	0.0	1.7780412435531616	0.5451361536979675
1.0	107480000.0	107490000.0	1.0	1.8739290237426758	0.5875283479690552
1.0	107510000.0	107520000.0	0.0	2.0161139965057373	0.6461976170539856
1.0	107580000.0	107590000.0	1.0	2.1189963817596436	0.6856600046157837
1.0	107740000.0	107750000.0	1.0	1.65957772731781	0.4894940257072449
1.0	107770000.0	107780000.0	0.0	1.715416669845581	0.5161822438240051
1.0	107780000.0	107790000.0	1.0	1.7622146606445312	0.5379054546356201
1.0	107850000.0	107860000.0	2.0	1.8797194957733154	0.5900195837020874
1.0	107900000.0	107910000.0	2.0	1.7478902339935303	0.5313118696212769
1.0	107960000.0	107970000.0	0.0	1.857348084449768	0.5803571939468384
1.0	108010000.0	108020000.0	2.0	1.7535749673843384	0.5339432954788208
1.0	108160000.0	108170000.0	3.0	1.5269228219985962	0.42283958196640015
1.0	108190000.0	108200000.0	0.0	1.5734624862670898	0.4467460513114929
1.0	108200000.0	108210000.0	0.0	1.5397827625274658	0.4295008182525635
1.0	108230000.0	108240000.0	0.0	1.5378907918930054	0.4285178780555725
1.0	108290000.0	108300000.0	1.0	1.5827502012252808	0.45146089792251587
1.0	108310000.0	108320000.0	0.0	1.738774299621582	0.5270968079566956
1.0	108320000.0	108330000.0	1.0	1.6252577304840088	0.472698450088501
1.0	108360000.0	108370000.0	2.0	1.8357045650482178	0.5709007382392883
1.0	108440000.0	108450000.0	1.0	1.7824914455413818	0.5471488833427429
1.0	108470000.0	108480000.0	2.0	1.824549913406372	0.5659839510917664
1.0	108520000.0	108530000.0	0.0	1.9390712976455688	0.6150206327438354
1.0	108620000.0	108630000.0	0.0	1.835726022720337	0.5709134936332703
1.0	108630000.0	108640000.0	2.0	1.817683458328247	0.5629419088363647
1.0	108680000.0	108690000.0	0.0	1.4678840637207031	0.3916946053504944
1.0	108710000.0	108720000.0	1.0	1.3447442054748535	0.3240371346473694
1.0	109040000.0	109050000.0	1.0	1.6894031763076782	0.5038478970527649
1.0	109050000.0	109060000.0	1.0	1.6901994943618774	0.5042320489883423
1.0	109160000.0	109170000.0	1.0	1.7974640130996704	0.5539091229438782
1.0	109190000.0	109200000.0	2.0	1.7108561992645264	0.5140255689620972
1.0	109220000.0	109230000.0	0.0	1.9893395900726318	0.635529637336731
1.0	109250000.0	109260000.0	0.0	1.9528192281723022	0.6206871271133423
1.0	109370000.0	109380000.0	1.0	1.9361069202423096	0.6137943863868713
1.0	109410000.0	109420000.0	3.0	1.869026780128479	0.5854169726371765
1.0	109470000.0	109480000.0	4.0	1.6759744882583618	0.49742087721824646
1.0	109480000.0	109490000.0	2.0	1.5476858615875244	0.4335714280605316
1.0	109510000.0	109520000.0	1.0	1.54157555103302	0.43042582273483276
1.0	109530000.0	109540000.0	4.0	1.4112621545791626	0.3610013425350189
1.0	109550000.0	109560000.0	1.0	1.4723660945892334	0.3940860629081726
1.0	109580000.0	109590000.0	0.0	1.8911864757537842	0.5949087142944336
1.0	109630000.0	109640000.0	1.0	1.9988912343978882	0.6393483877182007
1.0	109640000.0	109650000.0	1.0	1.9027330875396729	0.5998103022575378
1.0	109670000.0	109680000.0	1.0	1.8261091709136963	0.5666759610176086
1.0	109700000.0	109710000.0	1.0	1.773834466934204	0.543218731880188
1.0	109750000.0	109760000.0	3.0	2.2846150398254395	0.7441074252128601
1.0	109770000.0	109780000.0	2.0	1.5678225755691528	0.4438818097114563
1.0	109830000.0	109840000.0	2.0	1.7532360553741455	0.5337797403335571
1.0	109870000.0	109880000.0	1.0	1.4493507146835327	0.38173145055770874
1.0	109890000.0	109900000.0	0.0	1.4956228733062744	0.4064353406429291
1.0	110020000.0	110030000.0	2.0	1.9534776210784912	0.620956540107727
1.0	110050000.0	110060000.0	1.0	1.9411147832870483	0.6158608198165894
1.0	110070000.0	110080000.0	1.0	1.899431824684143	0.598408579826355
1.0	110110000.0	110120000.0	5.0	1.5089057683944702	0.41342321038246155
1.0	110160000.0	110170000.0	1.0	2.2004234790802	0.7151513695716858
1.0	110250000.0	110260000.0	2.0	2.214381456375122	0.7200661897659302
1.0	110260000.0	110270000.0	2.0	2.130270481109619	0.689815878868103
1.0	110310000.0	110320000.0	6.0	2.1859915256500244	0.7100281715393066
1.0	110360000.0	110370000.0	1.0	2.432171106338501	0.7911656498908997
1.0	110370000.0	110380000.0	3.0	2.327678680419922	0.7583131790161133
1.0	110590000.0	110600000.0	2.0	1.9078590869903564	0.6019796133041382
1.0	110620000.0	110630000.0	3.0	2.223426342010498	0.723214328289032
1.0	110760000.0	110770000.0	0.0	1.814208984375	0.5613956451416016
1.0	110820000.0	110830000.0	2.0	1.7677167654037476	0.5404255986213684
1.0	110830000.0	110840000.0	0.0	1.728722333908081	0.5224096179008484
1.0	110880000.0	110890000.0	2.0	2.225802183151245	1.4109195470809937
1.0	110910000.0	110920000.0	1.0	1.3660989999771118	0.33600085973739624
1.0	110960000.0	110970000.0	0.0	1.8673944473266602	0.5847139358520508
1.0	110970000.0	110980000.0	2.0	2.0113329887390137	0.6443047523498535
1.0	111010000.0	111020000.0	1.0	2.091238260269165	0.6752544641494751
1.0	111120000.0	111130000.0	3.0	1.8399877548217773	0.5727777481079102
1.0	111130000.0	111140000.0	4.0	1.9369544982910156	0.6141475439071655
1.0	111170000.0	111180000.0	1.0	2.0775439739227295	0.6700536608695984
1.0	111210000.0	111220000.0	0.0	2.395798921585083	0.779994010925293
1.0	111230000.0	111240000.0	3.0	1.7608985900878906	0.5373063683509827
1.0	111330000.0	111340000.0	0.0	1.9408458471298218	0.6157523393630981
[truncated: 47,568 more rows]
