# Supplementary material for: Genome-wide mapping of somatic mutation rates uncovers drivers of cancer
Source: Nat Biotechnol. 2022 Jun 20;40(11):1634–43. doi: 10.1038/s41587-022-01353-8 (PMC9646522; doi:10.1038/s41587-022-01353-8)
Supplement: Supplementary file 4 — Regions and model predictions for each fold of each cancer for which a deep learning model was trained. Regions that were filtered are also listed along with their respective model predictions. [file 41587_2022_1353_MOESM4_ESM.zip › kfold_results/Biliary-AdenoCA/fold_1.txt]

CHROM	START	END	Y_TRUE	Y_PRED	STD
1.0	790000.0	800000.0	0.0	0.9708622694015503	0.472261518239975
1.0	890000.0	900000.0	0.0	1.1196938753128052	0.5700997114181519
1.0	900000.0	910000.0	2.0	1.1528785228729248	0.5941138863563538
1.0	910000.0	920000.0	3.0	1.0558329820632935	0.5253243446350098
1.0	920000.0	930000.0	0.0	1.1626856327056885	0.6012603640556335
1.0	940000.0	950000.0	1.0	1.107248306274414	0.5611914992332458
1.0	960000.0	970000.0	1.0	1.1702239513397217	0.6067630648612976
1.0	1060000.0	1070000.0	3.0	1.0618914365768433	0.5294494032859802
1.0	1070000.0	1080000.0	1.0	1.169154405593872	0.6059823036193848
1.0	1120000.0	1130000.0	1.0	1.2928645610809326	0.6961359977722168
1.0	1150000.0	1160000.0	1.0	1.1632885932922363	0.6017001867294312
1.0	1180000.0	1190000.0	0.0	1.2078498601913452	0.6342912316322327
1.0	1260000.0	1270000.0	1.0	1.0528185367584229	0.5232847929000854
1.0	1300000.0	1310000.0	1.0	1.11324942111969	0.5654786229133606
1.0	1310000.0	1320000.0	1.0	1.1111361980438232	0.5639669895172119
1.0	1470000.0	1480000.0	2.0	1.210193157196045	0.6360064744949341
1.0	1510000.0	1520000.0	2.0	1.1865403652191162	0.6186934113502502
1.0	1590000.0	1600000.0	0.0	1.1191765069961548	0.5697283148765564
1.0	1710000.0	1720000.0	0.0	1.112046480178833	0.5646177530288696
1.0	1720000.0	1730000.0	0.0	1.1369190216064453	0.5825263261795044
1.0	1770000.0	1780000.0	1.0	1.1653378009796143	0.6031960248947144
1.0	1790000.0	1800000.0	1.0	1.1445224285125732	0.5880396962165833
1.0	1950000.0	1960000.0	0.0	1.0296918153762817	0.5079424381256104
1.0	1970000.0	1980000.0	0.0	1.1442753076553345	0.587860107421875
1.0	2060000.0	2070000.0	2.0	1.1319470405578613	0.5789299011230469
1.0	2070000.0	2080000.0	1.0	1.0997086763381958	0.5558285713195801
1.0	2080000.0	2090000.0	2.0	1.1325284242630005	0.5793499946594238
1.0	2140000.0	2150000.0	1.0	1.273029088973999	0.681807816028595
1.0	2170000.0	2180000.0	0.0	1.0999889373779297	0.5560270547866821
1.0	2240000.0	2250000.0	2.0	1.214957356452942	0.6394925713539124
1.0	2270000.0	2280000.0	1.0	1.2911449670791626	0.6948972940444946
1.0	2480000.0	2490000.0	0.0	1.249815583229065	0.664946436882019
1.0	2530000.0	2540000.0	1.0	1.133943796157837	0.5803729295730591
1.0	2700000.0	2710000.0	1.0	1.3966238498687744	0.7694146037101746
1.0	2730000.0	2740000.0	2.0	1.730201005935669	0.9786842465400696
1.0	2780000.0	2790000.0	0.0	2.0187249183654785	1.1245334148406982
1.0	2870000.0	2880000.0	0.0	1.4798005819320679	0.8256109356880188
1.0	2900000.0	2910000.0	2.0	1.4984400272369385	0.8378547430038452
1.0	2930000.0	2940000.0	0.0	1.7190067768096924	0.972373366355896
1.0	3000000.0	3010000.0	2.0	1.6122386455535889	0.9096724390983582
1.0	3040000.0	3050000.0	2.0	1.4575858116149902	0.8108483552932739
1.0	3050000.0	3060000.0	4.0	1.7427479028701782	0.9856982231140137
1.0	3070000.0	3080000.0	3.0	1.600385308265686	0.9024303555488586
1.0	3090000.0	3100000.0	1.0	1.596940040588379	0.9003151655197144
1.0	3100000.0	3110000.0	0.0	1.536049485206604	0.8621522784233093
1.0	3130000.0	3140000.0	3.0	1.4374955892562866	0.7973405718803406
1.0	3150000.0	3160000.0	2.0	1.747422218322754	0.9882953763008118
1.0	3200000.0	3210000.0	1.0	1.390461802482605	0.765155017375946
1.0	3240000.0	3250000.0	1.0	1.2677288055419922	0.6779661178588867
1.0	3250000.0	3260000.0	3.0	1.2381032705307007	0.6564078330993652
1.0	3270000.0	3280000.0	1.0	1.2499593496322632	0.6650509834289551
1.0	3300000.0	3310000.0	4.0	1.231191873550415	0.6513616442680359
1.0	3320000.0	3330000.0	1.0	1.3819456100463867	0.7592463493347168
1.0	3370000.0	3380000.0	1.0	1.1498167514801025	0.5918861031532288
1.0	3420000.0	3430000.0	1.0	1.3603202104568481	0.7441381216049194
1.0	3460000.0	3470000.0	0.0	1.3614786863327026	0.7449512481689453
1.0	3520000.0	3530000.0	3.0	1.1373370885849	0.5828288793563843
1.0	3530000.0	3540000.0	0.0	1.2058736085891724	0.6328449249267578
1.0	3540000.0	3550000.0	0.0	1.1079370975494385	0.5616828203201294
1.0	3700000.0	3710000.0	0.0	1.0068352222442627	0.49342307448387146
1.0	3800000.0	3810000.0	3.0	0.9892110824584961	0.4827648997306824
1.0	3830000.0	3840000.0	0.0	1.2038943767547607	0.6313961744308472
1.0	3840000.0	3850000.0	0.0	1.0427830219268799	0.5165563821792603
1.0	4100000.0	4110000.0	2.0	1.4460387229919434	0.8031024932861328
1.0	4150000.0	4160000.0	2.0	1.6024935245513916	0.9037225842475891
1.0	4190000.0	4200000.0	0.0	1.9477317333221436	1.0915836095809937
1.0	4210000.0	4220000.0	2.0	1.8020079135894775	1.0179858207702637
1.0	4230000.0	4240000.0	1.0	1.9267537593841553	1.0814878940582275
1.0	4260000.0	4270000.0	1.0	1.8548049926757812	1.0455931425094604
1.0	4300000.0	4310000.0	1.0	1.5835076570510864	0.8920227289199829
1.0	4320000.0	4330000.0	0.0	1.8610700368881226	1.048797845840454
1.0	4330000.0	4340000.0	2.0	1.678614616394043	0.9491877555847168
1.0	4370000.0	4380000.0	0.0	2.0430679321289062	1.1354048252105713
1.0	4450000.0	4460000.0	1.0	2.2218117713928223	1.208782434463501
1.0	4470000.0	4480000.0	5.0	2.0255825519561768	1.1276178359985352
1.0	4510000.0	4520000.0	4.0	2.275205373764038	1.2285704612731934
1.0	4530000.0	4540000.0	2.0	2.2283148765563965	1.2112438678741455
1.0	4570000.0	4580000.0	1.0	2.309612512588501	1.2408201694488525
1.0	4580000.0	4590000.0	1.0	2.088585138320923	1.1551586389541626
1.0	4600000.0	4610000.0	2.0	1.940506935119629	1.088125467300415
1.0	4610000.0	4620000.0	2.0	1.9584335088729858	1.096670389175415
1.0	4770000.0	4780000.0	2.0	1.814780592918396	1.024763822555542
1.0	4810000.0	4820000.0	4.0	1.8587353229522705	1.0476053953170776
1.0	4820000.0	4830000.0	3.0	1.8259804248809814	1.0306552648544312
1.0	4830000.0	4840000.0	1.0	1.8892673254013062	1.063032865524292
1.0	4950000.0	4960000.0	1.0	1.857688307762146	1.0470699071884155
1.0	4970000.0	4980000.0	2.0	1.9257179498672485	1.080985188484192
1.0	5090000.0	5100000.0	4.0	2.2489352226257324	1.2189538478851318
1.0	5110000.0	5120000.0	1.0	2.3782436847686768	1.264103651046753
1.0	5150000.0	5160000.0	4.0	2.314032793045044	1.2423655986785889
1.0	5270000.0	5280000.0	4.0	2.038761615753174	1.1334974765777588
1.0	5290000.0	5300000.0	2.0	2.0296647548675537	1.1294457912445068
1.0	5310000.0	5320000.0	3.0	1.8684002161026	1.052527666091919
1.0	5340000.0	5350000.0	3.0	1.8578084707260132	1.0471312999725342
1.0	5350000.0	5360000.0	1.0	1.9534170627593994	1.09429132938385
1.0	5510000.0	5520000.0	2.0	2.135734796524048	1.1748425960540771
1.0	5520000.0	5530000.0	1.0	2.1678824424743652	1.1878172159194946
1.0	5570000.0	5580000.0	1.0	2.0453569889068604	1.1364160776138306
1.0	5650000.0	5660000.0	5.0	1.4966174364089966	0.8366632461547852
1.0	5740000.0	5750000.0	0.0	1.6298296451568604	0.9203163981437683
1.0	5770000.0	5780000.0	0.0	1.4711599349975586	0.8198909759521484
1.0	5820000.0	5830000.0	1.0	1.328420877456665	0.721592128276825
1.0	5830000.0	5840000.0	1.0	1.3364218473434448	0.7272748947143555
1.0	5860000.0	5870000.0	0.0	1.5510317087173462	0.8716778755187988
1.0	5880000.0	5890000.0	1.0	1.3631826639175415	0.7461463212966919
1.0	5910000.0	5920000.0	3.0	1.322201132774353	0.7171626687049866
1.0	5950000.0	5960000.0	5.0	1.1977245807647705	0.6268795728683472
1.0	6100000.0	6110000.0	0.0	1.6259876489639282	0.9180023074150085
1.0	6200000.0	6210000.0	1.0	1.3690026998519897	0.7502219080924988
1.0	6300000.0	6310000.0	0.0	1.244028925895691	0.6607298254966736
1.0	6320000.0	6330000.0	1.0	1.173985242843628	0.6095117926597595
1.0	6370000.0	6380000.0	1.0	1.1883941888809204	0.6200500726699829
1.0	6390000.0	6400000.0	3.0	1.1468926668167114	0.589760959148407
1.0	6450000.0	6460000.0	1.0	1.2435777187347412	0.6604005098342896
1.0	6460000.0	6470000.0	2.0	1.3542762994766235	0.7398893237113953
1.0	6470000.0	6480000.0	1.0	1.2846848964691162	0.6902376413345337
1.0	6570000.0	6580000.0	3.0	1.2304613590240479	0.6508277654647827
1.0	6710000.0	6720000.0	1.0	1.1473057270050049	0.5900611281394958
1.0	6720000.0	6730000.0	2.0	1.160478115081787	0.5996502637863159
1.0	6730000.0	6740000.0	3.0	1.1117645502090454	0.5644160509109497
1.0	6780000.0	6790000.0	0.0	1.355554223060608	0.7407888174057007
1.0	6800000.0	6810000.0	0.0	1.258579134941101	0.6713220477104187
1.0	6810000.0	6820000.0	1.0	1.235649585723877	0.6546169519424438
1.0	6830000.0	6840000.0	1.0	1.2426053285598755	0.6596919298171997
1.0	6840000.0	6850000.0	0.0	1.3290257453918457	0.7220227122306824
1.0	6860000.0	6870000.0	0.0	1.0667082071304321	0.5327523350715637
1.0	6870000.0	6880000.0	0.0	1.114349603652954	0.5662664771080017
1.0	6920000.0	6930000.0	3.0	1.1824613809585571	0.6157095432281494
1.0	6950000.0	6960000.0	1.0	1.080265760421753	0.5421445965766907
1.0	7010000.0	7020000.0	0.0	1.2393169403076172	0.657293438911438
1.0	7030000.0	7040000.0	0.0	1.2534229755401611	0.667572021484375
1.0	7110000.0	7120000.0	2.0	1.2948569059371948	0.6975706219673157
1.0	7130000.0	7140000.0	2.0	1.236503005027771	0.6552400588989258
1.0	7200000.0	7210000.0	1.0	1.2776591777801514	0.6851598024368286
1.0	7210000.0	7220000.0	0.0	1.3007891178131104	0.7018365263938904
1.0	7250000.0	7260000.0	1.0	1.216986060142517	0.6409767866134644
1.0	7290000.0	7300000.0	0.0	1.191664457321167	0.6224435567855835
1.0	7320000.0	7330000.0	1.0	0.9649097323417664	0.46900075674057007
1.0	7370000.0	7380000.0	2.0	1.2030308246612549	0.6307641863822937
1.0	7450000.0	7460000.0	3.0	1.2878285646438599	0.6925061941146851
1.0	7490000.0	7500000.0	2.0	1.461720585823059	0.8136098980903625
1.0	7520000.0	7530000.0	1.0	1.413147211074829	0.7807744741439819
1.0	7550000.0	7560000.0	2.0	1.237500786781311	0.6559680700302124
1.0	7710000.0	7720000.0	1.0	1.2306368350982666	0.6509562730789185
1.0	7720000.0	7730000.0	3.0	1.2095050811767578	0.6355025172233582
1.0	7770000.0	7780000.0	1.0	1.1795508861541748	0.613580584526062
1.0	7880000.0	7890000.0	2.0	1.0090644359588623	0.4948066771030426
1.0	7990000.0	8000000.0	1.0	1.2718055248260498	0.680921733379364
1.0	8010000.0	8020000.0	1.0	1.2542530298233032	0.6681758761405945
1.0	8110000.0	8120000.0	0.0	1.2426424026489258	0.6597187519073486
1.0	8170000.0	8180000.0	2.0	1.2211170196533203	0.6439983248710632
1.0	8480000.0	8490000.0	2.0	1.1586496829986572	0.5983176827430725
1.0	8490000.0	8500000.0	3.0	1.0928022861480713	0.550941526889801
1.0	8550000.0	8560000.0	0.0	1.107985496520996	0.5617170333862305
1.0	8560000.0	8570000.0	0.0	1.110888957977295	0.5637901425361633
1.0	8570000.0	8580000.0	1.0	1.0736690759658813	0.5375574231147766
1.0	8590000.0	8600000.0	0.0	1.09641432762146	0.5534943342208862
1.0	8620000.0	8630000.0	2.0	0.9582875967025757	0.4654634892940521
1.0	8650000.0	8660000.0	0.0	0.9413698315620422	0.4568972587585449
1.0	8680000.0	8690000.0	1.0	0.9523541331291199	0.4623801112174988
1.0	8770000.0	8780000.0	0.0	1.118340253829956	0.5691282153129578
1.0	8820000.0	8830000.0	4.0	1.0111910104751587	0.4961341321468353
1.0	8840000.0	8850000.0	1.0	1.0473514795303345	0.5196067094802856
1.0	8920000.0	8930000.0	2.0	1.0432777404785156	0.51688551902771
1.0	9090000.0	9100000.0	0.0	1.0559728145599365	0.5254188776016235
1.0	9100000.0	9110000.0	1.0	1.0725176334381104	0.536760151386261
1.0	9130000.0	9140000.0	0.0	1.190332055091858	0.6214685440063477
1.0	9170000.0	9180000.0	1.0	1.2171447277069092	0.6410930752754211
1.0	9240000.0	9250000.0	0.0	1.25773024559021	0.6707051396369934
1.0	9270000.0	9280000.0	0.0	1.309466004371643	0.7080610990524292
1.0	9280000.0	9290000.0	0.0	1.2960647344589233	0.6984397172927856
1.0	9300000.0	9310000.0	3.0	1.0560142993927002	0.5254473090171814
1.0	9320000.0	9330000.0	1.0	1.1517767906188965	0.5933122634887695
1.0	9410000.0	9420000.0	1.0	1.0795094966888428	0.5416169166564941
1.0	9540000.0	9550000.0	2.0	1.1997448205947876	0.6283588409423828
1.0	9560000.0	9570000.0	1.0	1.2171247005462646	0.6410784721374512
1.0	9700000.0	9710000.0	4.0	1.1846997737884521	0.6173468828201294
1.0	9720000.0	9730000.0	2.0	1.1456375122070312	0.5888494849205017
1.0	9760000.0	9770000.0	1.0	1.2005136013031006	0.6289215087890625
1.0	9780000.0	9790000.0	0.0	1.1891534328460693	0.620606005191803
1.0	9800000.0	9810000.0	0.0	1.129577398300171	0.5772187113761902
1.0	9880000.0	9890000.0	0.0	1.072369933128357	0.5366578102111816
1.0	9910000.0	9920000.0	0.0	1.1003942489624023	0.5563149452209473
1.0	10140000.0	10150000.0	1.0	1.3293068408966064	0.7222225069999695
1.0	10260000.0	10270000.0	1.0	1.3269153833389282	0.7205208539962769
1.0	10400000.0	10410000.0	0.0	1.033887267112732	0.5106818675994873
1.0	10440000.0	10450000.0	3.0	1.0604051351547241	0.5284346342086792
1.0	10500000.0	10510000.0	0.0	1.2030616998672485	0.6307862997055054
1.0	10520000.0	10530000.0	2.0	1.1132335662841797	0.5654672980308533
1.0	10550000.0	10560000.0	2.0	1.1573234796524048	0.5973511934280396
1.0	10600000.0	10610000.0	3.0	1.0670549869537354	0.532990574836731
1.0	10620000.0	10630000.0	1.0	1.2067558765411377	0.6334906816482544
1.0	10630000.0	10640000.0	2.0	1.1615931987762451	0.6004636883735657
1.0	10690000.0	10700000.0	3.0	1.156517505645752	0.5967637896537781
1.0	10730000.0	10740000.0	0.0	1.0927989482879639	0.5509395003318787
1.0	10820000.0	10830000.0	0.0	1.034898042678833	0.5113447904586792
1.0	10870000.0	10880000.0	3.0	1.0246305465698242	0.5046674013137817
1.0	10970000.0	10980000.0	0.0	1.182507872581482	0.6157432794570923
1.0	10990000.0	11000000.0	1.0	1.1611629724502563	0.6001496315002441
1.0	11040000.0	11050000.0	0.0	1.10731840133667	0.5612411499023438
1.0	11120000.0	11130000.0	1.0	1.038408875465393	0.513656735420227
1.0	11270000.0	11280000.0	1.0	1.0011286735534668	0.48991528153419495
1.0	11280000.0	11290000.0	1.0	1.0022815465927124	0.4906204342842102
1.0	11390000.0	11400000.0	2.0	1.3262012004852295	0.7200125455856323
1.0	11520000.0	11530000.0	0.0	1.298590064048767	0.7002560496330261
1.0	11570000.0	11580000.0	2.0	1.1952564716339111	0.6250731348991394
1.0	11610000.0	11620000.0	2.0	1.3179914951324463	0.7141590118408203
1.0	11640000.0	11650000.0	1.0	1.2765581607818604	0.6843631863594055
1.0	11690000.0	11700000.0	1.0	1.2659709453582764	0.6766912341117859
1.0	11720000.0	11730000.0	0.0	1.1917169094085693	0.6224822402000427
1.0	11800000.0	11810000.0	0.0	1.1179760694503784	0.568866491317749
1.0	11830000.0	11840000.0	2.0	1.2356802225112915	0.6546393036842346
1.0	11880000.0	11890000.0	2.0	1.1690623760223389	0.6059153079986572
1.0	11900000.0	11910000.0	2.0	1.2086970806121826	0.6349116563796997
1.0	11940000.0	11950000.0	3.0	1.3303614854812622	0.7229720950126648
1.0	12010000.0	12020000.0	3.0	1.2091796398162842	0.6352645754814148
1.0	12200000.0	12210000.0	0.0	1.209364652633667	0.6353998184204102
1.0	12270000.0	12280000.0	0.0	1.235102891921997	0.6542177200317383
1.0	12320000.0	12330000.0	2.0	0.9415732622146606	0.45699673891067505
1.0	12360000.0	12370000.0	0.0	1.0111229419708252	0.4960912764072418
1.0	12420000.0	12430000.0	0.0	0.9256362915039062	0.4495958685874939
1.0	12490000.0	12500000.0	0.0	1.0022962093353271	0.49062949419021606
1.0	12510000.0	12520000.0	0.0	1.052761197090149	0.5232453942298889
1.0	12540000.0	12550000.0	0.0	1.0419635772705078	0.5160114169120789
1.0	12590000.0	12600000.0	2.0	1.0816690921783447	0.5431243181228638
1.0	12730000.0	12740000.0	1.0	1.0842628479003906	0.544938862323761
1.0	12740000.0	12750000.0	0.0	1.075637936592102	0.5389227867126465
1.0	12790000.0	12800000.0	2.0	1.0365450382232666	0.5124276876449585
1.0	13780000.0	13790000.0	1.0	1.2665677070617676	0.6771238446235657
1.0	13920000.0	13930000.0	1.0	1.6044979095458984	0.9049493074417114
1.0	14010000.0	14020000.0	1.0	1.497757911682129	0.8374089002609253
1.0	14060000.0	14070000.0	0.0	1.4010546207427979	0.7724701166152954
1.0	14090000.0	14100000.0	1.0	1.3656246662139893	0.7478575706481934
1.0	14130000.0	14140000.0	4.0	1.3616502285003662	0.7450717091560364
1.0	14170000.0	14180000.0	2.0	1.4192219972610474	0.7849271893501282
1.0	14200000.0	14210000.0	1.0	1.5307635068893433	0.8587703704833984
1.0	14220000.0	14230000.0	3.0	1.3094205856323242	0.7080285549163818
1.0	14240000.0	14250000.0	2.0	1.4213032722473145	0.7863472700119019
1.0	14290000.0	14300000.0	1.0	1.492210030555725	0.8337772488594055
1.0	14330000.0	14340000.0	2.0	1.496501088142395	0.8365873098373413
1.0	14370000.0	14380000.0	1.0	1.5665767192840576	0.8814681768417358
1.0	14420000.0	14430000.0	3.0	1.449939489364624	0.8057244420051575
1.0	14470000.0	14480000.0	1.0	1.5433976650238037	0.8668352365493774
1.0	14530000.0	14540000.0	1.0	1.8298362493515015	1.03267240524292
1.0	14540000.0	14550000.0	2.0	1.7820863723754883	1.0072855949401855
1.0	14550000.0	14560000.0	3.0	1.7920639514923096	1.0126643180847168
1.0	14570000.0	14580000.0	2.0	1.752050757408142	0.9908581972122192
1.0	14630000.0	14640000.0	2.0	1.6935765743255615	0.9578521847724915
1.0	14640000.0	14650000.0	2.0	1.732185959815979	0.9797979593276978
1.0	14730000.0	14740000.0	2.0	1.738481879234314	0.9833202362060547
1.0	14930000.0	14940000.0	3.0	1.4525291919708252	0.8074623942375183
1.0	14990000.0	15000000.0	1.0	1.3509018421173096	0.7375125885009766
1.0	15010000.0	15020000.0	4.0	1.2595393657684326	0.6720202565193176
1.0	15050000.0	15060000.0	0.0	1.322939157485962	0.717688798904419
1.0	15110000.0	15120000.0	0.0	1.3388577699661255	0.7290014624595642
1.0	15140000.0	15150000.0	0.0	1.316300868988037	0.7129510641098022
1.0	15190000.0	15200000.0	5.0	1.2106075286865234	0.6363097429275513
1.0	15240000.0	15250000.0	0.0	1.2612920999526978	0.6732935905456543
1.0	15280000.0	15290000.0	0.0	1.1946182250976562	0.6246058940887451
1.0	15300000.0	15310000.0	2.0	1.1503924131393433	0.5923048853874207
1.0	15330000.0	15340000.0	0.0	1.1241501569747925	0.573305606842041
1.0	15430000.0	15440000.0	0.0	1.1899795532226562	0.6212106347084045
1.0	15490000.0	15500000.0	2.0	1.0208812952041626	0.5022621154785156
1.0	15550000.0	15560000.0	0.0	1.024476408958435	0.5045678019523621
1.0	15590000.0	15600000.0	1.0	1.0309181213378906	0.5087410807609558
1.0	15630000.0	15640000.0	2.0	0.9805015325546265	0.47769808769226074
1.0	15680000.0	15690000.0	0.0	1.0439350605010986	0.5173233151435852
1.0	15810000.0	15820000.0	1.0	0.979905903339386	0.47735700011253357
1.0	15820000.0	15830000.0	2.0	0.9202698469161987	0.44726473093032837
1.0	15860000.0	15870000.0	0.0	0.9166431427001953	0.4457371234893799
1.0	15870000.0	15880000.0	1.0	0.9176252484321594	0.4461468756198883
1.0	15890000.0	15900000.0	1.0	0.8894792795181274	0.43561941385269165
1.0	15950000.0	15960000.0	0.0	0.9357253313064575	0.45420041680336
1.0	16060000.0	16070000.0	2.0	1.1068912744522095	0.5609369874000549
1.0	16230000.0	16240000.0	2.0	1.180985689163208	0.6146306991577148
1.0	16260000.0	16270000.0	1.0	1.0988982915878296	0.5552533864974976
1.0	16290000.0	16300000.0	1.0	1.0726321935653687	0.5368393659591675
1.0	16300000.0	16310000.0	1.0	1.1904195547103882	0.6215325593948364
1.0	16470000.0	16480000.0	0.0	1.22140371799469	0.6442076563835144
1.0	16480000.0	16490000.0	2.0	1.197521448135376	0.6267309784889221
1.0	16510000.0	16520000.0	1.0	1.2152514457702637	0.6397083401679993
1.0	16530000.0	16540000.0	1.0	1.164086103439331	0.6022822260856628
1.0	16570000.0	16580000.0	1.0	1.0291541814804077	0.5075932741165161
1.0	16650000.0	16660000.0	0.0	1.0684083700180054	0.5339226722717285
1.0	16670000.0	16680000.0	1.0	1.1992906332015991	0.6280264854431152
1.0	16700000.0	16710000.0	0.0	1.0244934558868408	0.5045787692070007
1.0	16740000.0	16750000.0	0.0	1.1406062841415405	0.5851985216140747
1.0	17010000.0	17020000.0	0.0	1.3001587390899658	0.7013837099075317
1.0	17390000.0	17400000.0	1.0	0.994605541229248	0.4859720766544342
1.0	17570000.0	17580000.0	0.0	1.2486083507537842	0.6640667915344238
1.0	17690000.0	17700000.0	0.0	1.2731654644012451	0.6819068193435669
1.0	17730000.0	17740000.0	2.0	1.1496893167495728	0.5917935371398926
1.0	17740000.0	17750000.0	3.0	1.0932981967926025	0.551291823387146
1.0	17760000.0	17770000.0	0.0	1.4735443592071533	0.82147216796875
1.0	18090000.0	18100000.0	2.0	1.2274457216262817	0.6486245393753052
1.0	18230000.0	18240000.0	1.0	1.2217810153961182	0.6444839239120483
1.0	18250000.0	18260000.0	2.0	1.2885087728500366	0.6929967403411865
1.0	18280000.0	18290000.0	0.0	1.2790333032608032	0.6861537098884583
1.0	18300000.0	18310000.0	3.0	1.254228949546814	0.6681586503982544
1.0	18440000.0	18450000.0	3.0	1.3715747594833374	0.7520192861557007
1.0	18460000.0	18470000.0	1.0	1.3218339681625366	0.7169008851051331
1.0	18480000.0	18490000.0	4.0	1.2650954723358154	0.676055371761322
1.0	18500000.0	18510000.0	0.0	1.3723819255828857	0.7525832056999207
1.0	18510000.0	18520000.0	2.0	1.4126805067062378	0.7804549932479858
1.0	18550000.0	18560000.0	0.0	1.4834572076797485	0.8280233144760132
1.0	18560000.0	18570000.0	0.0	1.4877870082855225	0.8308733105659485
1.0	18650000.0	18660000.0	1.0	1.265573263168335	0.6764022707939148
1.0	18740000.0	18750000.0	2.0	1.2040058374404907	0.6314773559570312
1.0	18750000.0	18760000.0	0.0	1.25294828414917	0.6672266125679016
1.0	18760000.0	18770000.0	0.0	1.2192223072052002	0.6426124572753906
1.0	18780000.0	18790000.0	1.0	1.2410099506378174	0.6585286855697632
1.0	18810000.0	18820000.0	2.0	1.2394778728485107	0.6574109792709351
1.0	18830000.0	18840000.0	1.0	1.217106819152832	0.6410651803016663
1.0	18870000.0	18880000.0	1.0	1.3490874767303467	0.7362329363822937
1.0	18920000.0	18930000.0	1.0	1.3517075777053833	0.7380805015563965
1.0	19050000.0	19060000.0	0.0	1.2799409627914429	0.6868100166320801
1.0	19140000.0	19150000.0	0.0	1.2149920463562012	0.6395179629325867
1.0	19250000.0	19260000.0	0.0	1.2081576585769653	0.6345163583755493
1.0	19300000.0	19310000.0	0.0	1.2105776071548462	0.63628751039505
1.0	19350000.0	19360000.0	0.0	1.2107799053192139	0.6364355683326721
1.0	19360000.0	19370000.0	1.0	1.2680771350860596	0.6782187223434448
1.0	19390000.0	19400000.0	1.0	1.1901205778121948	0.6213138699531555
1.0	19420000.0	19430000.0	0.0	1.103027582168579	0.5581853985786438
1.0	19430000.0	19440000.0	0.0	1.087580680847168	0.5472660064697266
1.0	19470000.0	19480000.0	1.0	1.0140777826309204	0.49794530868530273
1.0	19490000.0	19500000.0	0.0	1.0496723651885986	0.5211635828018188
1.0	19500000.0	19510000.0	3.0	1.004447102546692	0.4919496476650238
1.0	19660000.0	19670000.0	4.0	1.2243728637695312	0.6463786363601685
1.0	19670000.0	19680000.0	0.0	1.2877535820007324	0.6924521327018738
1.0	19690000.0	19700000.0	2.0	1.1562215089797974	0.5965484380722046
1.0	19790000.0	19800000.0	1.0	1.2457492351531982	0.6619837880134583
1.0	19820000.0	19830000.0	0.0	1.2741036415100098	0.6825860738754272
1.0	19850000.0	19860000.0	0.0	1.2489044666290283	0.6642822027206421
1.0	19920000.0	19930000.0	2.0	1.1134026050567627	0.5655883550643921
1.0	19990000.0	20000000.0	0.0	1.1931521892547607	0.623532772064209
1.0	20010000.0	20020000.0	0.0	1.0469030141830444	0.5193058252334595
1.0	20140000.0	20150000.0	1.0	0.991862416267395	0.4843352735042572
1.0	20280000.0	20290000.0	0.0	1.1253645420074463	0.5741804838180542
1.0	20530000.0	20540000.0	1.0	1.0215938091278076	0.5027180314064026
1.0	20560000.0	20570000.0	0.0	1.1176669597625732	0.5686447620391846
1.0	20580000.0	20590000.0	0.0	1.1403881311416626	0.5850403308868408
1.0	20650000.0	20660000.0	5.0	1.0882495641708374	0.547735869884491
1.0	20700000.0	20710000.0	0.0	1.1627979278564453	0.6013426780700684
1.0	20810000.0	20820000.0	2.0	1.071290373802185	0.535910964012146
1.0	20850000.0	20860000.0	0.0	1.1624749898910522	0.6011062860488892
1.0	20890000.0	20900000.0	1.0	1.1925387382507324	0.6230834722518921
1.0	20930000.0	20940000.0	0.0	1.2255990505218506	0.6472750902175903
1.0	20960000.0	20970000.0	2.0	0.9761708974838257	0.4752323031425476
1.0	21190000.0	21200000.0	0.0	1.001708984375	0.49027055501937866
1.0	21200000.0	21210000.0	1.0	1.0010985136032104	0.4898971915245056
1.0	21210000.0	21220000.0	1.0	1.004130244255066	0.4917544424533844
1.0	21220000.0	21230000.0	3.0	0.998299241065979	0.4881969392299652
1.0	21350000.0	21360000.0	1.0	1.1081764698028564	0.5618535280227661
1.0	21370000.0	21380000.0	0.0	1.150818109512329	0.5926147699356079
1.0	21410000.0	21420000.0	2.0	1.2185033559799194	0.6420866847038269
1.0	21430000.0	21440000.0	0.0	1.286864995956421	0.6918109059333801
1.0	21510000.0	21520000.0	0.0	1.1844193935394287	0.6171415448188782
1.0	21580000.0	21590000.0	1.0	1.1530892848968506	0.5942671895027161
1.0	21590000.0	21600000.0	0.0	1.0445847511291504	0.517756462097168
1.0	21630000.0	21640000.0	1.0	1.0506415367126465	0.5218158960342407
1.0	21640000.0	21650000.0	0.0	1.0090806484222412	0.49481695890426636
1.0	21820000.0	21830000.0	0.0	1.0698473453521729	0.5349147319793701
1.0	21850000.0	21860000.0	0.0	1.1206209659576416	0.5707665681838989
1.0	22010000.0	22020000.0	2.0	1.1709343194961548	0.6072823405265808
1.0	22060000.0	22070000.0	3.0	1.1553361415863037	0.5959030389785767
1.0	22070000.0	22080000.0	3.0	1.1510353088378906	0.5927726030349731
1.0	22100000.0	22110000.0	1.0	1.3249746561050415	0.7191390991210938
1.0	22140000.0	22150000.0	0.0	1.2147327661514282	0.6393283605575562
1.0	22170000.0	22180000.0	1.0	1.129817008972168	0.5773916840553284
1.0	22210000.0	22220000.0	1.0	1.1651767492294312	0.6030782461166382
1.0	22220000.0	22230000.0	0.0	1.0965124368667603	0.55356365442276
1.0	22280000.0	22290000.0	2.0	1.2179933786392212	0.6417136192321777
1.0	22440000.0	22450000.0	0.0	1.1024816036224365	0.5577973127365112
1.0	22470000.0	22480000.0	1.0	1.216080665588379	0.6403144001960754
1.0	22490000.0	22500000.0	3.0	1.1404697895050049	0.5850991010665894
1.0	22590000.0	22600000.0	0.0	1.410422682762146	0.7789077758789062
1.0	22600000.0	22610000.0	1.0	1.2663241624832153	0.6769469976425171
1.0	22610000.0	22620000.0	1.0	1.1331355571746826	0.5797890424728394
1.0	22670000.0	22680000.0	3.0	1.2386507987976074	0.6568074226379395
1.0	22680000.0	22690000.0	0.0	1.3419134616851807	0.7311647534370422
1.0	22720000.0	22730000.0	0.0	1.3873201608657837	0.7629782557487488
1.0	22890000.0	22900000.0	1.0	1.2288260459899902	0.6496331691741943
1.0	22900000.0	22910000.0	1.0	1.258283257484436	0.6711069941520691
1.0	22940000.0	22950000.0	1.0	1.3067903518676758	0.7061434984207153
1.0	22960000.0	22970000.0	0.0	1.3190348148345947	0.7149033546447754
1.0	22990000.0	23000000.0	1.0	1.2965384721755981	0.698780357837677
1.0	23030000.0	23040000.0	3.0	1.2384319305419922	0.6566477417945862
1.0	23050000.0	23060000.0	0.0	1.2646253108978271	0.6757140159606934
1.0	23120000.0	23130000.0	3.0	1.254298210144043	0.6682088971138
1.0	23220000.0	23230000.0	0.0	1.389407753944397	0.7644248008728027
1.0	23250000.0	23260000.0	2.0	1.333284616470337	0.725048840045929
1.0	23270000.0	23280000.0	2.0	1.3043079376220703	0.7043631672859192
1.0	23440000.0	23450000.0	1.0	1.2270963191986084	0.6483694314956665
1.0	23480000.0	23490000.0	0.0	1.281866431236267	0.6882016062736511
1.0	23500000.0	23510000.0	2.0	1.308980941772461	0.7077140212059021
1.0	23540000.0	23550000.0	2.0	1.2933909893035889	0.6965153217315674
1.0	23590000.0	23600000.0	1.0	1.4538905620574951	0.8083751797676086
1.0	23700000.0	23710000.0	1.0	1.0927979946136475	0.5509389638900757
1.0	23780000.0	23790000.0	0.0	1.084054708480835	0.544793426990509
1.0	23890000.0	23900000.0	0.0	1.1973192691802979	0.6265830993652344
1.0	23920000.0	23930000.0	1.0	1.0998051166534424	0.5558964610099792
1.0	24000000.0	24010000.0	2.0	1.1936253309249878	0.6238788962364197
1.0	24020000.0	24030000.0	0.0	1.0712640285491943	0.5358927845954895
1.0	24150000.0	24160000.0	0.0	1.1625897884368896	0.6011902093887329
1.0	24290000.0	24300000.0	0.0	0.949095606803894	0.4607219099998474
1.0	24360000.0	24370000.0	1.0	1.0183563232421875	0.5006523132324219
1.0	24370000.0	24380000.0	1.0	0.9825356602668762	0.4788687229156494
1.0	24380000.0	24390000.0	0.0	1.004219651222229	0.4918099045753479
1.0	24390000.0	24400000.0	3.0	1.0190273523330688	0.5010791420936584
1.0	24420000.0	24430000.0	1.0	1.1184425354003906	0.5692011713981628
1.0	24470000.0	24480000.0	0.0	1.1574468612670898	0.5974408388137817
1.0	24560000.0	24570000.0	1.0	1.158980131149292	0.5985584259033203
1.0	24570000.0	24580000.0	1.0	1.1663177013397217	0.603910505771637
1.0	24680000.0	24690000.0	0.0	1.080590009689331	0.5423707365989685
1.0	24730000.0	24740000.0	1.0	1.1085485219955444	0.562118649482727
1.0	24740000.0	24750000.0	1.0	1.0947201251983643	0.5522960424423218
1.0	24770000.0	24780000.0	1.0	1.0802268981933594	0.5421172976493835
1.0	24810000.0	24820000.0	0.0	1.2467029094696045	0.6626791954040527
1.0	24820000.0	24830000.0	4.0	1.2660605907440186	0.6767557859420776
1.0	24840000.0	24850000.0	2.0	1.2097151279449463	0.635656476020813
1.0	24890000.0	24900000.0	0.0	1.2492504119873047	0.6645343899726868
1.0	24980000.0	24990000.0	2.0	1.089942216873169	0.5489262342453003
1.0	25010000.0	25020000.0	0.0	1.3832848072052002	0.7601771354675293
1.0	25040000.0	25050000.0	2.0	1.2061131000518799	0.6330200433731079
1.0	25120000.0	25130000.0	0.0	1.1872540712356567	0.6192159652709961
1.0	25190000.0	25200000.0	0.0	1.1849950551986694	0.6175629496574402
1.0	25220000.0	25230000.0	0.0	1.2020841836929321	0.6300708055496216
1.0	25270000.0	25280000.0	1.0	1.2433668375015259	0.6602469682693481
1.0	25280000.0	25290000.0	1.0	1.231737732887268	0.6517606377601624
1.0	25300000.0	25310000.0	1.0	1.2220605611801147	0.6446877717971802
1.0	25400000.0	25410000.0	1.0	1.1184070110321045	0.5691755414009094
1.0	25420000.0	25430000.0	0.0	1.1987794637680054	0.6276520490646362
1.0	25510000.0	25520000.0	1.0	1.1697276830673218	0.6064010858535767
1.0	25530000.0	25540000.0	1.0	1.1292812824249268	0.577004611492157
1.0	25550000.0	25560000.0	1.0	1.1565710306167603	0.5968026518821716
1.0	25680000.0	25690000.0	2.0	0.9233760833740234	0.44860315322875977
1.0	25790000.0	25800000.0	0.0	0.9711578488349915	0.47242575883865356
1.0	25800000.0	25810000.0	0.0	0.9991070032119751	0.4886862635612488
1.0	25860000.0	25870000.0	0.0	1.0751256942749023	0.5385675430297852
1.0	25900000.0	25910000.0	1.0	1.1224722862243652	0.572097897529602
1.0	26000000.0	26010000.0	2.0	1.075177788734436	0.538603663444519
1.0	26130000.0	26140000.0	0.0	1.087897539138794	0.5474883317947388
1.0	26170000.0	26180000.0	0.0	1.2644373178482056	0.6755772233009338
1.0	26220000.0	26230000.0	0.0	1.1420269012451172	0.5862286686897278
1.0	26280000.0	26290000.0	4.0	1.1502110958099365	0.5921732783317566
1.0	26320000.0	26330000.0	1.0	1.1750543117523193	0.6102930307388306
1.0	26330000.0	26340000.0	0.0	1.1817786693572998	0.6152098178863525
1.0	26350000.0	26360000.0	2.0	1.2250659465789795	0.6468852162361145
1.0	26360000.0	26370000.0	2.0	1.1833869218826294	0.616386890411377
1.0	26420000.0	26430000.0	1.0	1.1434240341186523	0.5872420072555542
1.0	26450000.0	26460000.0	3.0	1.0771809816360474	0.5399954915046692
1.0	26460000.0	26470000.0	1.0	1.1575405597686768	0.5975092053413391
1.0	26690000.0	26700000.0	2.0	1.2118237018585205	0.6371996998786926
1.0	26700000.0	26710000.0	0.0	1.254284143447876	0.6681986451148987
1.0	26740000.0	26750000.0	2.0	1.1779873371124268	0.6124371886253357
1.0	26760000.0	26770000.0	1.0	1.0775392055511475	0.5402451753616333
1.0	26770000.0	26780000.0	0.0	1.0596988201141357	0.5279529690742493
1.0	26780000.0	26790000.0	1.0	1.062461495399475	0.5298396944999695
1.0	26850000.0	26860000.0	1.0	1.1998975276947021	0.6284707188606262
1.0	26930000.0	26940000.0	3.0	1.184692621231079	0.6173416972160339
1.0	27000000.0	27010000.0	2.0	1.349730372428894	0.7366865873336792
1.0	27010000.0	27020000.0	3.0	1.4219279289245605	0.7867729067802429
1.0	27020000.0	27030000.0	0.0	1.301872968673706	0.7026148438453674
1.0	27090000.0	27100000.0	1.0	1.0422420501708984	0.516196608543396
1.0	27100000.0	27110000.0	4.0	1.0284693241119385	0.5071484446525574
1.0	27220000.0	27230000.0	1.0	1.120450735092163	0.5706443786621094
1.0	27240000.0	27250000.0	0.0	1.2623579502105713	0.6740674376487732
1.0	27250000.0	27260000.0	2.0	1.0985110998153687	0.5549789667129517
1.0	27310000.0	27320000.0	0.0	1.2983720302581787	0.7000988125801086
1.0	27360000.0	27370000.0	3.0	1.2552181482315063	0.6688777804374695
1.0	27380000.0	27390000.0	1.0	1.2043144702911377	0.6317037343978882
1.0	27390000.0	27400000.0	0.0	1.2634495496749878	0.6748602986335754
1.0	27450000.0	27460000.0	1.0	1.0632636547088623	0.5303882360458374
1.0	27480000.0	27490000.0	1.0	1.1118327379226685	0.5644651055335999
1.0	27560000.0	27570000.0	3.0	1.0951266288757324	0.5525835752487183
1.0	27620000.0	27630000.0	1.0	1.0403597354888916	0.5149475336074829
1.0	27640000.0	27650000.0	1.0	1.3500007390975952	0.7368773221969604
1.0	27650000.0	27660000.0	0.0	1.1325910091400146	0.5793954133987427
1.0	27660000.0	27670000.0	2.0	1.1926535367965698	0.6231676340103149
1.0	27690000.0	27700000.0	1.0	1.1419107913970947	0.5861441493034363
1.0	27720000.0	27730000.0	0.0	1.2298521995544434	0.6503831148147583
1.0	27740000.0	27750000.0	1.0	1.0338568687438965	0.5106618404388428
1.0	27860000.0	27870000.0	3.0	1.0855425596237183	0.5458351969718933
1.0	27910000.0	27920000.0	1.0	1.010449767112732	0.49567049741744995
1.0	27930000.0	27940000.0	3.0	1.2056480646133423	0.6326796412467957
1.0	27940000.0	27950000.0	2.0	1.1910476684570312	0.6219919323921204
1.0	27960000.0	27970000.0	3.0	1.310262680053711	0.7086315155029297
1.0	27990000.0	28000000.0	2.0	1.2283108234405518	0.6492568254470825
1.0	28050000.0	28060000.0	2.0	1.0835400819778442	0.5444329380989075
1.0	28070000.0	28080000.0	1.0	1.0460206270217896	0.5187158584594727
1.0	28220000.0	28230000.0	1.0	1.1038379669189453	0.5587619543075562
1.0	28230000.0	28240000.0	1.0	1.118516206741333	0.5692542791366577
1.0	28330000.0	28340000.0	1.0	1.063555359840393	0.5305886268615723
1.0	28340000.0	28350000.0	2.0	1.122362732887268	0.5720189809799194
1.0	28360000.0	28370000.0	1.0	1.0397446155548096	0.5145400762557983
1.0	28380000.0	28390000.0	1.0	1.1005858182907104	0.5564506649971008
1.0	28540000.0	28550000.0	0.0	1.0779880285263062	0.5405572652816772
1.0	28580000.0	28590000.0	1.0	1.1730709075927734	0.6088433861732483
1.0	28610000.0	28620000.0	1.0	1.23781156539917	0.6561943888664246
1.0	28650000.0	28660000.0	1.0	1.2587568759918213	0.6714513897895813
1.0	28690000.0	28700000.0	2.0	1.20231032371521	0.6302367448806763
1.0	28720000.0	28730000.0	1.0	1.1364850997924805	0.5822120904922485
1.0	28820000.0	28830000.0	0.0	1.1154768466949463	0.567074179649353
1.0	28830000.0	28840000.0	1.0	1.107115626335144	0.561097264289856
1.0	28840000.0	28850000.0	2.0	1.22683846950531	0.6481810808181763
1.0	28890000.0	28900000.0	1.0	1.138474702835083	0.5836530923843384
1.0	28920000.0	28930000.0	2.0	1.1685584783554077	0.6055469512939453
1.0	28940000.0	28950000.0	1.0	1.1457537412643433	0.5889337658882141
1.0	28990000.0	29000000.0	1.0	1.2959272861480713	0.698340892791748
1.0	29060000.0	29070000.0	0.0	1.005626916885376	0.49267640709877014
1.0	29160000.0	29170000.0	0.0	1.022891879081726	0.5035492181777954
1.0	29170000.0	29180000.0	0.0	1.0861835479736328	0.5462851524353027
1.0	29190000.0	29200000.0	0.0	1.0893166065216064	0.5484861731529236
1.0	29230000.0	29240000.0	0.0	1.0481210947036743	0.5201224088668823
1.0	29250000.0	29260000.0	1.0	1.014574408531189	0.498258501291275
1.0	29310000.0	29320000.0	2.0	1.087331771850586	0.547091007232666
1.0	29350000.0	29360000.0	0.0	1.1105860471725464	0.5635738372802734
1.0	29500000.0	29510000.0	3.0	1.2321784496307373	0.6520822644233704
1.0	29510000.0	29520000.0	1.0	1.2644468545913696	0.6755844354629517
1.0	29560000.0	29570000.0	0.0	1.2131372690200806	0.6381610035896301
1.0	29570000.0	29580000.0	0.0	1.2137010097503662	0.638573408126831
1.0	29600000.0	29610000.0	0.0	1.1169567108154297	0.5681355595588684
1.0	29690000.0	29700000.0	2.0	1.2084510326385498	0.6347314715385437
1.0	29770000.0	29780000.0	1.0	1.3818811178207397	0.7592016458511353
1.0	29810000.0	29820000.0	3.0	1.2340669631958008	0.6534613370895386
1.0	29850000.0	29860000.0	3.0	1.165308952331543	0.6031748056411743
1.0	29860000.0	29870000.0	1.0	1.1620980501174927	0.6008313894271851
1.0	30020000.0	30030000.0	1.0	0.9358903169631958	0.45427799224853516
1.0	30170000.0	30180000.0	3.0	1.3135287761688232	0.7109693288803101
1.0	30180000.0	30190000.0	0.0	1.4334596395492554	0.7946090698242188
1.0	30190000.0	30200000.0	2.0	1.5274900197982788	0.8566708564758301
1.0	30200000.0	30210000.0	0.0	1.4936333894729614	0.8347100019454956
1.0	30260000.0	30270000.0	2.0	1.4327133893966675	0.7941032648086548
1.0	30370000.0	30380000.0	0.0	1.4955694675445557	0.8359778523445129
1.0	30400000.0	30410000.0	1.0	1.432605504989624	0.7940301895141602
1.0	30440000.0	30450000.0	1.0	1.4771537780761719	0.8238618969917297
1.0	30460000.0	30470000.0	2.0	1.3029810190200806	0.7034105062484741
1.0	30500000.0	30510000.0	2.0	1.4010560512542725	0.7724709510803223
1.0	30540000.0	30550000.0	2.0	1.6094837188720703	0.9079939126968384
1.0	30610000.0	30620000.0	2.0	1.8008816242218018	1.0173847675323486
1.0	30630000.0	30640000.0	1.0	1.720136046409607	0.9730122685432434
1.0	30730000.0	30740000.0	0.0	1.5550339221954346	0.8742073178291321
1.0	30770000.0	30780000.0	1.0	1.359972357749939	0.7438938021659851
1.0	30850000.0	30860000.0	3.0	1.357292890548706	0.7420113682746887
1.0	30890000.0	30900000.0	0.0	1.3850549459457397	0.7614063024520874
1.0	30900000.0	30910000.0	3.0	1.2698980569839478	0.6795390248298645
1.0	30930000.0	30940000.0	4.0	1.3354978561401367	0.7266193628311157
1.0	31000000.0	31010000.0	1.0	1.405056357383728	0.7752236127853394
1.0	31030000.0	31040000.0	2.0	1.2654027938842773	0.6762784123420715
1.0	31160000.0	31170000.0	0.0	1.5081188678741455	0.8441599011421204
1.0	31220000.0	31230000.0	3.0	1.076918125152588	0.5398126840591431
1.0	31310000.0	31320000.0	1.0	1.2302724123001099	0.6506901383399963
1.0	31340000.0	31350000.0	2.0	1.2314329147338867	0.6515375971794128
1.0	31350000.0	31360000.0	0.0	1.3225244283676147	0.7173934578895569
1.0	31440000.0	31450000.0	1.0	1.102673888206482	0.557934045791626
1.0	31450000.0	31460000.0	1.0	1.1193593740463257	0.5698598623275757
1.0	31580000.0	31590000.0	1.0	1.274562120437622	0.6829178929328918
1.0	31630000.0	31640000.0	1.0	1.2902673482894897	0.6942647099494934
1.0	31720000.0	31730000.0	1.0	1.0787785053253174	0.5411072969436646
1.0	31750000.0	31760000.0	0.0	1.0087623596191406	0.4946190416812897
1.0	31760000.0	31770000.0	0.0	1.099660038948059	0.5557941794395447
1.0	31770000.0	31780000.0	0.0	1.0149180889129639	0.4984748959541321
1.0	31780000.0	31790000.0	0.0	0.9912759065628052	0.48398643732070923
1.0	31840000.0	31850000.0	3.0	0.9451173543930054	0.45873403549194336
1.0	31970000.0	31980000.0	1.0	1.0199439525604248	0.5016628503799438
1.0	31990000.0	32000000.0	1.0	1.0508710145950317	0.5219704508781433
1.0	32000000.0	32010000.0	2.0	0.9840101003646851	0.47972267866134644
1.0	32030000.0	32040000.0	0.0	0.9899404644966125	0.4831956923007965
1.0	32060000.0	32070000.0	0.0	1.0745680332183838	0.538180947303772
1.0	32130000.0	32140000.0	0.0	1.01547372341156	0.49882635474205017
1.0	32160000.0	32170000.0	1.0	1.0359878540039062	0.5120607614517212
1.0	32180000.0	32190000.0	4.0	1.090280294418335	0.5491642951965332
1.0	32230000.0	32240000.0	1.0	1.1098493337631226	0.5630475282669067
1.0	32360000.0	32370000.0	0.0	1.1429815292358398	0.586921215057373
1.0	32400000.0	32410000.0	1.0	0.9629138708114624	0.46792393922805786
1.0	32430000.0	32440000.0	0.0	1.1654808521270752	0.6033000349998474
1.0	32450000.0	32460000.0	1.0	1.157184362411499	0.5972493886947632
1.0	32470000.0	32480000.0	0.0	1.1849504709243774	0.6175302267074585
1.0	32510000.0	32520000.0	1.0	1.0140292644500732	0.49791470170021057
1.0	32530000.0	32540000.0	1.0	1.281071424484253	0.6876267194747925
1.0	32680000.0	32690000.0	0.0	1.1716251373291016	0.607787013053894
1.0	32730000.0	32740000.0	5.0	1.2753641605377197	0.6834985017776489
1.0	32810000.0	32820000.0	4.0	1.2042640447616577	0.6316669583320618
1.0	32840000.0	32850000.0	0.0	1.1442816257476807	0.5878646969795227
1.0	32860000.0	32870000.0	0.0	1.227547287940979	0.6486989259719849
1.0	32960000.0	32970000.0	0.0	1.1233570575714111	0.5727347135543823
1.0	33000000.0	33010000.0	0.0	1.129315972328186	0.5770295858383179
1.0	33020000.0	33030000.0	0.0	0.9860132932662964	0.480888307094574
1.0	33030000.0	33040000.0	0.0	1.0524593591690063	0.5230417251586914
1.0	33130000.0	33140000.0	1.0	1.1700981855392456	0.6066714525222778
1.0	33180000.0	33190000.0	1.0	1.1890145540237427	0.6205043792724609
1.0	33210000.0	33220000.0	1.0	1.0536103248596191	0.5238194465637207
1.0	33360000.0	33370000.0	0.0	1.107496976852417	0.5613686442375183
1.0	33410000.0	33420000.0	4.0	1.0742191076278687	0.53793865442276
1.0	33450000.0	33460000.0	2.0	1.2535569667816162	0.6676694750785828
1.0	33560000.0	33570000.0	1.0	1.088806390762329	0.5481268763542175
1.0	33570000.0	33580000.0	1.0	1.059044361114502	0.5275065898895264
1.0	33590000.0	33600000.0	2.0	1.0059692859649658	0.4928876459598541
1.0	33610000.0	33620000.0	1.0	1.1258747577667236	0.5745474100112915
1.0	33700000.0	33710000.0	3.0	1.2055448293685913	0.6326043605804443
1.0	33720000.0	33730000.0	1.0	1.170573353767395	0.6070186495780945
1.0	33780000.0	33790000.0	0.0	1.3685290813446045	0.7498905062675476
1.0	33840000.0	33850000.0	0.0	1.0933773517608643	0.5513479113578796
1.0	33860000.0	33870000.0	2.0	1.066995620727539	0.5329497456550598
1.0	33870000.0	33880000.0	2.0	1.122684121131897	0.5722500085830688
1.0	33990000.0	34000000.0	0.0	1.2222262620925903	0.6448091268539429
1.0	34030000.0	34040000.0	1.0	1.2242367267608643	0.6462794542312622
1.0	34150000.0	34160000.0	4.0	1.4836292266845703	0.8281366229057312
1.0	34200000.0	34210000.0	1.0	1.7224407196044922	0.9743145704269409
1.0	34220000.0	34230000.0	0.0	1.5644886493682861	0.8801587820053101
1.0	34230000.0	34240000.0	0.0	1.5792479515075684	0.8893778920173645
1.0	34260000.0	34270000.0	3.0	1.4160453081130981	0.7827571630477905
1.0	34450000.0	34460000.0	0.0	1.9095157384872437	1.0730679035186768
1.0	34490000.0	34500000.0	1.0	1.712084412574768	0.9684461355209351
1.0	34510000.0	34520000.0	2.0	1.6447652578353882	0.9292565584182739
1.0	34550000.0	34560000.0	1.0	1.4457733631134033	0.8029235601425171
1.0	34560000.0	34570000.0	0.0	1.3378793001174927	0.7283080816268921
1.0	34570000.0	34580000.0	1.0	1.6612186431884766	0.9390019178390503
1.0	34600000.0	34610000.0	0.0	1.6295280456542969	0.9201351404190063
1.0	34690000.0	34700000.0	1.0	1.4782203435897827	0.8245671987533569
1.0	34750000.0	34760000.0	2.0	1.5274749994277954	0.8566610217094421
1.0	34770000.0	34780000.0	1.0	1.546436071395874	0.8687653541564941
1.0	34850000.0	34860000.0	5.0	1.40562105178833	0.7756117582321167
1.0	34860000.0	34870000.0	0.0	1.4970967769622803	0.8369770050048828
1.0	34920000.0	34930000.0	1.0	1.4178309440612793	0.783977210521698
1.0	34960000.0	34970000.0	1.0	1.4204093217849731	0.7857373952865601
1.0	34970000.0	34980000.0	0.0	1.5332719087600708	0.8603765368461609
1.0	35000000.0	35010000.0	0.0	1.2567527294158936	0.669994056224823
1.0	35040000.0	35050000.0	3.0	1.3374292850494385	0.7279891967773438
1.0	35060000.0	35070000.0	3.0	1.311021327972412	0.7091749906539917
1.0	35100000.0	35110000.0	0.0	1.371758222579956	0.7521474957466125
1.0	35160000.0	35170000.0	0.0	1.4433037042617798	0.8012604713439941
1.0	35190000.0	35200000.0	1.0	1.4065419435501099	0.7762447595596313
1.0	35200000.0	35210000.0	0.0	1.4563595056533813	0.810028076171875
1.0	35210000.0	35220000.0	0.0	1.45974600315094	0.8122919797897339
1.0	35260000.0	35270000.0	3.0	1.2049192190170288	0.6321462392807007
1.0	35280000.0	35290000.0	3.0	1.2762025594711304	0.6841050982475281
1.0	35290000.0	35300000.0	2.0	1.1846306324005127	0.6172959804534912
1.0	35340000.0	35350000.0	4.0	1.377192735671997	0.7559386491775513
1.0	35440000.0	35450000.0	1.0	1.1480989456176758	0.5906375646591187
1.0	35470000.0	35480000.0	0.0	1.0067253112792969	0.4933553636074066
1.0	35490000.0	35500000.0	1.0	0.956453800201416	0.4645019471645355
1.0	35510000.0	35520000.0	2.0	1.0929006338119507	0.5510109663009644
1.0	35560000.0	35570000.0	0.0	1.0108832120895386	0.4959411025047302
1.0	35570000.0	35580000.0	0.0	1.007697343826294	0.4939573407173157
1.0	35660000.0	35670000.0	0.0	1.2640334367752075	0.6752843856811523
1.0	35810000.0	35820000.0	1.0	1.2618303298950195	0.6736845970153809
1.0	35860000.0	35870000.0	2.0	1.0775620937347412	0.5402610301971436
1.0	35930000.0	35940000.0	2.0	0.9748778343200684	0.474503755569458
1.0	36040000.0	36050000.0	3.0	1.1551635265350342	0.5957775115966797
1.0	36130000.0	36140000.0	1.0	1.3725664615631104	0.7527123689651489
1.0	36150000.0	36160000.0	2.0	1.322632074356079	0.7174699902534485
1.0	36160000.0	36170000.0	2.0	1.3281810283660889	0.7214217185974121
1.0	36190000.0	36200000.0	2.0	1.3330539464950562	0.7248846888542175
1.0	36270000.0	36280000.0	5.0	1.344333291053772	0.7328759431838989
1.0	36320000.0	36330000.0	2.0	1.3375712633132935	0.7280893325805664
1.0	36360000.0	36370000.0	1.0	1.2051770687103271	0.6323350071907043
1.0	36370000.0	36380000.0	4.0	1.119897723197937	0.570246160030365
1.0	36390000.0	36400000.0	1.0	1.282168984413147	0.6884201765060425
1.0	36420000.0	36430000.0	2.0	1.2372069358825684	0.6557532548904419
1.0	36450000.0	36460000.0	2.0	1.1716866493225098	0.6078320741653442
1.0	36470000.0	36480000.0	1.0	1.2533422708511353	0.6675130724906921
1.0	36490000.0	36500000.0	3.0	1.2385762929916382	0.6567531824111938
1.0	36520000.0	36530000.0	1.0	1.2851674556732178	0.690585732460022
1.0	36550000.0	36560000.0	1.0	1.4236171245574951	0.7879235148429871
1.0	36590000.0	36600000.0	0.0	1.3982467651367188	0.7705348134040833
1.0	36640000.0	36650000.0	1.0	1.1374162435531616	0.5828863978385925
1.0	36720000.0	36730000.0	1.0	1.063372015953064	0.5304627418518066
1.0	36730000.0	36740000.0	0.0	1.0717278718948364	0.5362134575843811
1.0	36750000.0	36760000.0	2.0	1.001870036125183	0.49036845564842224
1.0	36760000.0	36770000.0	1.0	1.0041191577911377	0.4917474687099457
1.0	36800000.0	36810000.0	2.0	1.0911451578140259	0.5497735738754272
1.0	36810000.0	36820000.0	0.0	1.0307410955429077	0.5086258053779602
1.0	36870000.0	36880000.0	2.0	1.2117528915405273	0.6371480226516724
1.0	37020000.0	37030000.0	0.0	1.228397011756897	0.6493197083473206
1.0	37050000.0	37060000.0	1.0	1.1951583623886108	0.625001072883606
1.0	37100000.0	37110000.0	1.0	1.273373007774353	0.6820570826530457
1.0	37110000.0	37120000.0	0.0	1.257159948348999	0.6702902913093567
1.0	37130000.0	37140000.0	1.0	1.289503574371338	0.6937139630317688
1.0	37150000.0	37160000.0	0.0	1.3086856603622437	0.707502007484436
1.0	37190000.0	37200000.0	2.0	1.5882594585418701	0.8949640989303589
1.0	37320000.0	37330000.0	2.0	1.8259280920028687	1.030627965927124
1.0	37460000.0	37470000.0	1.0	1.4341042041778564	0.7950456738471985
1.0	37490000.0	37500000.0	1.0	1.3378021717071533	0.728253185749054
1.0	37500000.0	37510000.0	2.0	1.3020813465118408	0.7027648091316223
1.0	37510000.0	37520000.0	0.0	1.4475104808807373	0.804092526435852
1.0	37580000.0	37590000.0	0.0	1.2576309442520142	0.6706326603889465
1.0	37660000.0	37670000.0	0.0	1.4304519891738892	0.7925698757171631
1.0	37680000.0	37690000.0	0.0	1.4031511545181274	0.7739133238792419
1.0	37700000.0	37710000.0	3.0	1.3631397485733032	0.7461163401603699
1.0	37720000.0	37730000.0	1.0	1.4202264547348022	0.7856131196022034
1.0	37730000.0	37740000.0	3.0	1.4279043674468994	0.790839672088623
1.0	37740000.0	37750000.0	1.0	1.3427660465240479	0.7317678928375244
1.0	37780000.0	37790000.0	0.0	1.3462741374969482	0.7342470288276672
1.0	37810000.0	37820000.0	2.0	1.3202686309814453	0.7157848477363586
1.0	37820000.0	37830000.0	1.0	1.3127243518829346	0.7103936672210693
1.0	37870000.0	37880000.0	0.0	1.180891513824463	0.6145612001419067
1.0	37980000.0	37990000.0	1.0	1.2057510614395142	0.63275545835495
1.0	38000000.0	38010000.0	3.0	1.0684833526611328	0.533973753452301
1.0	38060000.0	38070000.0	1.0	1.176226019859314	0.6111491918563843
1.0	38160000.0	38170000.0	0.0	1.0792524814605713	0.5414378643035889
1.0	38220000.0	38230000.0	2.0	1.080153465270996	0.5420664548873901
1.0	38270000.0	38280000.0	0.0	1.050656795501709	0.5218263864517212
1.0	38290000.0	38300000.0	1.0	1.0347915887832642	0.5112749934196472
1.0	38330000.0	38340000.0	0.0	0.9707578420639038	0.4722040295600891
1.0	38420000.0	38430000.0	0.0	0.9919047355651855	0.4843605160713196
1.0	38500000.0	38510000.0	0.0	1.1624983549118042	0.6011235117912292
1.0	38600000.0	38610000.0	3.0	1.2726730108261108	0.6815497279167175
1.0	38700000.0	38710000.0	1.0	1.4184595346450806	0.7844067811965942
1.0	38720000.0	38730000.0	0.0	1.3943965435028076	0.7678766250610352
1.0	38770000.0	38780000.0	2.0	1.259920358657837	0.6722968220710754
1.0	38840000.0	38850000.0	2.0	1.3886692523956299	0.7639132738113403
1.0	38910000.0	38920000.0	1.0	1.60794997215271	0.9070583581924438
1.0	38970000.0	38980000.0	1.0	1.5953935384750366	0.8993638753890991
1.0	39050000.0	39060000.0	2.0	1.3854455947875977	0.7616774439811707
1.0	39080000.0	39090000.0	0.0	1.3299731016159058	0.72269606590271
1.0	39100000.0	39110000.0	1.0	1.2516144514083862	0.6662559509277344
1.0	39110000.0	39120000.0	0.0	1.28390634059906	0.6896752119064331
1.0	39280000.0	39290000.0	0.0	1.1438955068588257	0.5875841975212097
1.0	39420000.0	39430000.0	1.0	1.1775014400482178	0.6120816469192505
1.0	39450000.0	39460000.0	1.0	1.1550772190093994	0.5957146286964417
1.0	39560000.0	39570000.0	2.0	1.1538279056549072	0.5948049426078796
1.0	39580000.0	39590000.0	1.0	1.0133730173110962	0.49750232696533203
1.0	39670000.0	39680000.0	0.0	1.1229431629180908	0.5724366903305054
1.0	39730000.0	39740000.0	1.0	0.9852989315986633	0.48047155141830444
1.0	39770000.0	39780000.0	1.0	0.9501959085464478	0.4612787365913391
1.0	39800000.0	39810000.0	0.0	0.9933086633682251	0.4851970076560974
1.0	39830000.0	39840000.0	0.0	1.0552130937576294	0.5249038338661194
1.0	39870000.0	39880000.0	0.0	1.1440061330795288	0.5876649618148804
1.0	39880000.0	39890000.0	1.0	1.013885259628296	0.4978245794773102
1.0	39900000.0	39910000.0	2.0	0.9809473752975464	0.4779541492462158
1.0	40020000.0	40030000.0	1.0	1.0988233089447021	0.5552002191543579
1.0	40030000.0	40040000.0	2.0	1.0301817655563354	0.5082612633705139
1.0	40070000.0	40080000.0	0.0	1.3150851726531982	0.7120823860168457
1.0	40190000.0	40200000.0	1.0	1.1900718212127686	0.6212779879570007
1.0	40210000.0	40220000.0	3.0	1.0426065921783447	0.5164386630058289
1.0	40270000.0	40280000.0	2.0	1.231437087059021	0.6515405774116516
1.0	40320000.0	40330000.0	4.0	1.0476653575897217	0.5198171138763428
1.0	40410000.0	40420000.0	2.0	1.2173893451690674	0.641271710395813
1.0	40420000.0	40430000.0	0.0	1.2026797533035278	0.6305068135261536
1.0	40440000.0	40450000.0	2.0	1.1803399324417114	0.6141577959060669
1.0	40480000.0	40490000.0	2.0	1.312502145767212	0.7102348804473877
1.0	40500000.0	40510000.0	1.0	1.4715068340301514	0.8201211094856262
1.0	40590000.0	40600000.0	3.0	1.3080472946166992	0.7070448398590088
1.0	40610000.0	40620000.0	3.0	1.274527668952942	0.6828930974006653
1.0	40650000.0	40660000.0	0.0	1.2081817388534546	0.6345342397689819
1.0	40740000.0	40750000.0	2.0	1.0162938833236694	0.4993448257446289
1.0	40800000.0	40810000.0	2.0	1.1981672048568726	0.6272040605545044
1.0	40810000.0	40820000.0	5.0	1.1763341426849365	0.611228346824646
1.0	40820000.0	40830000.0	1.0	1.1279397010803223	0.5760360956192017
1.0	40840000.0	40850000.0	0.0	1.1049741506576538	0.5595705509185791
1.0	40870000.0	40880000.0	1.0	1.1839182376861572	0.6167752146720886
1.0	40880000.0	40890000.0	3.0	1.157341718673706	0.5973642468452454
1.0	40900000.0	40910000.0	2.0	1.3030459880828857	0.703457236289978
1.0	40930000.0	40940000.0	5.0	1.2141673564910889	0.6389147639274597
1.0	41100000.0	41110000.0	1.0	1.2411739826202393	0.658647894859314
1.0	41190000.0	41200000.0	0.0	1.0713298320770264	0.5359379649162292
1.0	41290000.0	41300000.0	3.0	1.2498013973236084	0.6649361848831177
1.0	41300000.0	41310000.0	0.0	1.2743000984191895	0.6827284097671509
1.0	41430000.0	41440000.0	2.0	1.4046275615692139	0.7749291658401489
1.0	41440000.0	41450000.0	2.0	1.4293371438980103	0.7918127179145813
1.0	41450000.0	41460000.0	2.0	1.198801040649414	0.6276679039001465
1.0	41470000.0	41480000.0	3.0	1.2021511793136597	0.6301204562187195
1.0	41590000.0	41600000.0	2.0	1.0495805740356445	0.5211024880409241
1.0	41690000.0	41700000.0	0.0	1.029442548751831	0.5077801942825317
1.0	41700000.0	41710000.0	0.0	0.9825240969657898	0.47886228561401367
1.0	41720000.0	41730000.0	2.0	1.0444153547286987	0.5176434516906738
1.0	41740000.0	41750000.0	2.0	1.1273765563964844	0.5756300091743469
1.0	41750000.0	41760000.0	0.0	1.0948588848114014	0.5523937940597534
1.0	41770000.0	41780000.0	0.0	1.0421942472457886	0.5161649584770203
1.0	41790000.0	41800000.0	0.0	1.1554335355758667	0.5959741473197937
1.0	41810000.0	41820000.0	0.0	1.0777273178100586	0.5403760671615601
1.0	41830000.0	41840000.0	4.0	0.9710901379585266	0.47238802909851074
1.0	41870000.0	41880000.0	0.0	1.1878330707550049	0.6196393370628357
1.0	41890000.0	41900000.0	1.0	1.1502968072891235	0.5922355651855469
1.0	41930000.0	41940000.0	2.0	1.1034449338912964	0.5584825277328491
1.0	42000000.0	42010000.0	1.0	1.0542088747024536	0.5242243409156799
1.0	42030000.0	42040000.0	2.0	1.0173066854476929	0.49998611211776733
1.0	42050000.0	42060000.0	2.0	1.0435688495635986	0.5170794725418091
1.0	42110000.0	42120000.0	1.0	1.0342200994491577	0.5108997821807861
1.0	42200000.0	42210000.0	1.0	1.0345264673233032	0.5111011266708374
1.0	42220000.0	42230000.0	0.0	1.0733494758605957	0.5373361706733704
1.0	42240000.0	42250000.0	0.0	1.0690796375274658	0.5343846082687378
1.0	42280000.0	42290000.0	0.0	1.1346782445907593	0.5809046626091003
1.0	42390000.0	42400000.0	3.0	1.0849981307983398	0.5454539060592651
1.0	42460000.0	42470000.0	1.0	1.2995264530181885	0.7009291648864746
1.0	42470000.0	42480000.0	1.0	1.2269459962844849	0.6482593417167664
1.0	42480000.0	42490000.0	1.0	1.23935067653656	0.6573178768157959
1.0	42550000.0	42560000.0	1.0	1.232936143875122	0.6526355147361755
1.0	42590000.0	42600000.0	1.0	1.3119800090789795	0.709861159324646
1.0	42600000.0	42610000.0	2.0	1.3784103393554688	0.7567864656448364
1.0	42610000.0	42620000.0	2.0	1.1801319122314453	0.6140058636665344
1.0	42700000.0	42710000.0	1.0	1.0938727855682373	0.551697313785553
1.0	42720000.0	42730000.0	0.0	1.011081576347351	0.49606505036354065
1.0	42730000.0	42740000.0	0.0	1.0144915580749512	0.49820631742477417
1.0	42740000.0	42750000.0	1.0	1.0373159646987915	0.5129354596138
1.0	42930000.0	42940000.0	0.0	0.9889914393424988	0.48263588547706604
1.0	42990000.0	43000000.0	0.0	1.0040483474731445	0.49170437455177307
1.0	43050000.0	43060000.0	0.0	1.055296540260315	0.5249602198600769
1.0	43190000.0	43200000.0	1.0	1.2160627841949463	0.6403014063835144
1.0	43230000.0	43240000.0	1.0	1.0951420068740845	0.5525941848754883
1.0	43250000.0	43260000.0	1.0	1.2084770202636719	0.6347505450248718
1.0	43310000.0	43320000.0	1.0	1.117191195487976	0.5683030486106873
1.0	43340000.0	43350000.0	2.0	1.2233525514602661	0.6456330418586731
1.0	43390000.0	43400000.0	4.0	1.053030252456665	0.52342689037323
1.0	43450000.0	43460000.0	1.0	1.1937028169631958	0.623935878276825
1.0	43480000.0	43490000.0	0.0	1.234837293624878	0.6540238857269287
1.0	43520000.0	43530000.0	3.0	1.1063717603683472	0.5605665445327759
1.0	43590000.0	43600000.0	2.0	1.1928560733795166	0.6233154535293579
1.0	43610000.0	43620000.0	1.0	1.2544653415679932	0.6683309078216553
1.0	43670000.0	43680000.0	2.0	1.213678240776062	0.6385565996170044
1.0	43740000.0	43750000.0	0.0	1.1194391250610352	0.5699172019958496
1.0	43780000.0	43790000.0	1.0	1.0870176553726196	0.5468704104423523
1.0	43810000.0	43820000.0	1.0	1.225210428237915	0.6469911336898804
1.0	43880000.0	43890000.0	1.0	1.0246912240982056	0.5047064423561096
1.0	43900000.0	43910000.0	2.0	1.0826060771942139	0.5437790751457214
1.0	43930000.0	43940000.0	0.0	1.2391197681427002	0.6571493744850159
1.0	43980000.0	43990000.0	1.0	1.185181736946106	0.6176994442939758
1.0	44000000.0	44010000.0	2.0	0.9723508954048157	0.47308874130249023
1.0	44070000.0	44080000.0	0.0	1.0131242275238037	0.49734583497047424
1.0	44250000.0	44260000.0	1.0	1.0460954904556274	0.5187659859657288
1.0	44300000.0	44310000.0	1.0	1.0123018026351929	0.4968295991420746
1.0	44340000.0	44350000.0	2.0	1.0117685794830322	0.49649477005004883
1.0	44380000.0	44390000.0	1.0	1.0770243406295776	0.5398869514465332
1.0	44400000.0	44410000.0	1.0	1.0312635898590088	0.5089665651321411
1.0	44500000.0	44510000.0	1.0	1.2121084928512573	0.6374080777168274
1.0	44530000.0	44540000.0	4.0	1.2480716705322266	0.6636757850646973
1.0	44570000.0	44580000.0	3.0	1.3344886302947998	0.725903332233429
1.0	44580000.0	44590000.0	0.0	1.4279319047927856	0.7908586263656616
1.0	44590000.0	44600000.0	3.0	1.3943068981170654	0.767814576625824
1.0	44630000.0	44640000.0	1.0	1.3776271343231201	0.7562412023544312
1.0	44680000.0	44690000.0	2.0	1.0760263204574585	0.5391928553581238
1.0	44690000.0	44700000.0	1.0	1.1190502643585205	0.5696378946304321
1.0	44700000.0	44710000.0	0.0	1.0705355405807495	0.5353900194168091
1.0	44760000.0	44770000.0	1.0	1.0520868301391602	0.5227906703948975
1.0	44820000.0	44830000.0	3.0	1.1455994844436646	0.5888218283653259
1.0	44850000.0	44860000.0	0.0	1.2659528255462646	0.6766780018806458
1.0	44960000.0	44970000.0	1.0	1.1989233493804932	0.6277574896812439
1.0	44980000.0	44990000.0	1.0	1.1945271492004395	0.6245395541191101
1.0	45010000.0	45020000.0	0.0	1.2204172611236572	0.6434861421585083
1.0	45030000.0	45040000.0	2.0	1.1923682689666748	0.6229585409164429
1.0	45070000.0	45080000.0	0.0	1.2493177652359009	0.6645833849906921
1.0	45110000.0	45120000.0	2.0	1.0527904033660889	0.5232656598091125
1.0	45200000.0	45210000.0	1.0	1.2656253576278687	0.6764402389526367
1.0	45260000.0	45270000.0	2.0	1.1961849927902222	0.6257525682449341
1.0	45300000.0	45310000.0	2.0	1.2305352687835693	0.6508820056915283
1.0	45310000.0	45320000.0	1.0	1.108887791633606	0.5623608231544495
1.0	45370000.0	45380000.0	0.0	1.124143362045288	0.5733006596565247
1.0	45470000.0	45480000.0	0.0	1.1353662014007568	0.581402599811554
1.0	45550000.0	45560000.0	0.0	1.0799894332885742	0.5419516563415527
1.0	45570000.0	45580000.0	1.0	1.0946118831634521	0.5522197484970093
1.0	45710000.0	45720000.0	3.0	1.2443640232086182	0.6609739065170288
1.0	45720000.0	45730000.0	1.0	1.1776539087295532	0.61219322681427
1.0	45800000.0	45810000.0	4.0	1.0546810626983643	0.5245440006256104
1.0	45870000.0	45880000.0	0.0	1.0868488550186157	0.5467512011528015
1.0	45910000.0	45920000.0	0.0	1.1494808197021484	0.5916422605514526
1.0	45930000.0	45940000.0	1.0	1.1506885290145874	0.5925201773643494
1.0	45940000.0	45950000.0	2.0	1.1551581621170044	0.5957736372947693
1.0	46020000.0	46030000.0	0.0	1.2794266939163208	0.6864377856254578
1.0	46050000.0	46060000.0	1.0	1.2684381008148193	0.6784804463386536
1.0	46060000.0	46070000.0	1.0	1.1815420389175415	0.6150369048118591
1.0	46180000.0	46190000.0	1.0	1.0132238864898682	0.4974086880683899
1.0	46250000.0	46260000.0	0.0	1.1755125522613525	0.6106275320053101
1.0	46280000.0	46290000.0	0.0	1.0355573892593384	0.5117780566215515
1.0	46350000.0	46360000.0	0.0	1.0822609663009644	0.543537974357605
1.0	46520000.0	46530000.0	3.0	1.074243426322937	0.537955105304718
1.0	46540000.0	46550000.0	3.0	1.1070067882537842	0.5610190033912659
1.0	46550000.0	46560000.0	1.0	1.171006441116333	0.6073349118232727
1.0	46610000.0	46620000.0	1.0	1.3451944589614868	0.7334846258163452
1.0	46680000.0	46690000.0	3.0	1.1328527927398682	0.5795844197273254
1.0	46690000.0	46700000.0	1.0	1.2898684740066528	0.6939769983291626
1.0	46840000.0	46850000.0	1.0	1.1763508319854736	0.6112405061721802
1.0	46930000.0	46940000.0	1.0	1.10004723072052	0.5560686588287354
1.0	47010000.0	47020000.0	0.0	1.0836963653564453	0.5445418357849121
1.0	47040000.0	47050000.0	0.0	0.8938055038452148	0.43706709146499634
1.0	47120000.0	47130000.0	0.0	1.0058879852294922	0.49283766746520996
1.0	47130000.0	47140000.0	0.0	1.0100828409194946	0.495441198348999
1.0	47140000.0	47150000.0	0.0	0.9920533895492554	0.48444852232933044
1.0	47270000.0	47280000.0	0.0	1.0447300672531128	0.5178540349006653
1.0	47510000.0	47520000.0	0.0	1.1161099672317505	0.5675276517868042
1.0	47610000.0	47620000.0	1.0	1.253331184387207	0.6675050854682922
1.0	47670000.0	47680000.0	2.0	1.244861364364624	0.6613365411758423
1.0	47790000.0	47800000.0	2.0	1.1205787658691406	0.5707363486289978
1.0	47800000.0	47810000.0	0.0	1.1732254028320312	0.6089564561843872
1.0	47840000.0	47850000.0	2.0	1.0270754098892212	0.5062453150749207
1.0	47960000.0	47970000.0	2.0	1.0787513256072998	0.5410892367362976
1.0	47970000.0	47980000.0	0.0	1.088416337966919	0.547852635383606
1.0	47980000.0	47990000.0	1.0	1.0399409532546997	0.5146697759628296
1.0	48040000.0	48050000.0	2.0	1.1898372173309326	0.6211064457893372
1.0	48060000.0	48070000.0	0.0	1.1296719312667847	0.5772868394851685
1.0	48120000.0	48130000.0	1.0	1.1834752559661865	0.6164511442184448
1.0	48130000.0	48140000.0	1.0	1.1655943393707275	0.6033825278282166
1.0	48140000.0	48150000.0	1.0	1.246485948562622	0.6625209450721741
1.0	48330000.0	48340000.0	1.0	1.1465648412704468	0.5895226001739502
1.0	48340000.0	48350000.0	2.0	1.1234207153320312	0.5727801322937012
1.0	48410000.0	48420000.0	0.0	1.1018829345703125	0.5573724508285522
1.0	48430000.0	48440000.0	1.0	1.1265852451324463	0.5750598907470703
1.0	48450000.0	48460000.0	0.0	1.1968047618865967	0.6262067556381226
1.0	48470000.0	48480000.0	3.0	1.1660829782485962	0.6037394404411316
1.0	48490000.0	48500000.0	1.0	1.1155946254730225	0.5671587586402893
1.0	48520000.0	48530000.0	2.0	1.2059781551361084	0.6329212784767151
1.0	48590000.0	48600000.0	2.0	1.2190511226654053	0.6424875259399414
1.0	48620000.0	48630000.0	1.0	1.099177360534668	0.5554522275924683
1.0	48640000.0	48650000.0	0.0	1.1671282052993774	0.6045020818710327
1.0	48680000.0	48690000.0	0.0	1.0609642267227173	0.5288165211677551
1.0	48840000.0	48850000.0	0.0	1.2468093633651733	0.6627565622329712
1.0	48850000.0	48860000.0	2.0	1.3867119550704956	0.7625561952590942
1.0	48910000.0	48920000.0	2.0	1.4310458898544312	0.7929726839065552
1.0	48970000.0	48980000.0	2.0	1.4166795015335083	0.7831907868385315
1.0	49000000.0	49010000.0	1.0	1.4787065982818604	0.8248885273933411
1.0	49060000.0	49070000.0	1.0	1.501369833946228	0.8397672772407532
1.0	49070000.0	49080000.0	3.0	1.4223085641860962	0.7870322465896606
1.0	49110000.0	49120000.0	1.0	1.4055472612380981	0.7755610346794128
1.0	49160000.0	49170000.0	3.0	1.380511999130249	0.7582495808601379
1.0	49220000.0	49230000.0	1.0	1.320791482925415	0.7161574363708496
1.0	49260000.0	49270000.0	1.0	1.4490137100219727	0.8051027059555054
1.0	49300000.0	49310000.0	1.0	1.5787447690963745	0.8890649676322937
1.0	49330000.0	49340000.0	2.0	1.4425718784332275	0.8007670640945435
1.0	49340000.0	49350000.0	3.0	1.4809818267822266	0.8263910412788391
1.0	49700000.0	49710000.0	3.0	2.4045615196228027	1.272632360458374
1.0	49810000.0	49820000.0	2.0	2.445103406906128	1.2853450775146484
1.0	49870000.0	49880000.0	2.0	2.3509116172790527	1.2550129890441895
1.0	50140000.0	50150000.0	2.0	2.3668909072875977	1.2603566646575928
1.0	50160000.0	50170000.0	3.0	2.332439661026001	1.2487331628799438
1.0	50230000.0	50240000.0	3.0	2.351834535598755	1.2553237676620483
1.0	50310000.0	50320000.0	1.0	2.0572826862335205	1.1416537761688232
1.0	50370000.0	50380000.0	3.0	2.129777669906616	1.1723989248275757
1.0	50410000.0	50420000.0	0.0	2.1435470581054688	1.1780288219451904
1.0	50500000.0	50510000.0	2.0	1.6780258417129517	0.9488450288772583
1.0	50550000.0	50560000.0	1.0	1.9075069427490234	1.0720793008804321
1.0	50570000.0	50580000.0	1.0	1.911370038986206	1.0739790201187134
1.0	50590000.0	50600000.0	2.0	1.6692876815795898	0.9437419176101685
1.0	50660000.0	50670000.0	1.0	1.613134741783142	0.9102174639701843
1.0	50670000.0	50680000.0	3.0	1.5849244594573975	0.8929005861282349
1.0	50710000.0	50720000.0	1.0	1.8168576955795288	1.02586030960083
1.0	50780000.0	50790000.0	0.0	1.411890983581543	0.7799140214920044
1.0	50820000.0	50830000.0	0.0	1.2219998836517334	0.6446437835693359
1.0	50830000.0	50840000.0	0.0	1.2956044673919678	0.6981083750724792
1.0	50860000.0	50870000.0	1.0	1.2421773672103882	0.659379780292511
1.0	50930000.0	50940000.0	4.0	1.0075145959854126	0.4938439428806305
1.0	51010000.0	51020000.0	2.0	1.1499825716018677	0.5920069217681885
1.0	51100000.0	51110000.0	3.0	1.3407031297683716	0.7303081750869751
1.0	51150000.0	51160000.0	3.0	1.2819867134094238	0.6882884502410889
1.0	51240000.0	51250000.0	1.0	1.2005535364151	0.6289508938789368
1.0	51330000.0	51340000.0	0.0	0.9499207735061646	0.4611395001411438
1.0	51380000.0	51390000.0	1.0	0.9826772809028625	0.4789505898952484
1.0	51400000.0	51410000.0	0.0	1.0220937728881836	0.5030381679534912
1.0	51440000.0	51450000.0	1.0	1.1530206203460693	0.5942172408103943
1.0	51470000.0	51480000.0	2.0	1.1909148693084717	0.6218948364257812
1.0	51490000.0	51500000.0	2.0	1.2731891870498657	0.6819239854812622
1.0	51500000.0	51510000.0	2.0	1.1941994428634644	0.6242990493774414
1.0	51540000.0	51550000.0	2.0	1.338242769241333	0.7285654544830322
1.0	51550000.0	51560000.0	2.0	1.2869704961776733	0.6918870210647583
1.0	51570000.0	51580000.0	1.0	1.309496521949768	0.7080828547477722
1.0	51580000.0	51590000.0	0.0	1.3059437274932861	0.7055364847183228
1.0	51590000.0	51600000.0	3.0	1.2280528545379639	0.6490685939788818
1.0	51600000.0	51610000.0	0.0	1.257843017578125	0.6707872748374939
1.0	51650000.0	51660000.0	0.0	1.2350709438323975	0.6541945934295654
1.0	51740000.0	51750000.0	0.0	1.1233328580856323	0.5727171897888184
1.0	51810000.0	51820000.0	1.0	1.164156198501587	0.6023335456848145
1.0	51990000.0	52000000.0	0.0	1.5530096292495728	0.8729289174079895
1.0	52010000.0	52020000.0	2.0	1.6068350076675415	0.906377911567688
1.0	52060000.0	52070000.0	1.0	1.5405817031860352	0.8650432825088501
1.0	52090000.0	52100000.0	1.0	1.3831148147583008	0.7600589990615845
1.0	52110000.0	52120000.0	3.0	1.3986212015151978	0.7707927823066711
1.0	52150000.0	52160000.0	2.0	1.283747673034668	0.6895599961280823
1.0	52170000.0	52180000.0	3.0	1.3248920440673828	0.7190803289413452
1.0	52180000.0	52190000.0	2.0	1.2757155895233154	0.6837533116340637
1.0	52270000.0	52280000.0	0.0	1.2227269411087036	0.6451751589775085
1.0	52280000.0	52290000.0	1.0	1.1800283193588257	0.6139301061630249
1.0	52330000.0	52340000.0	0.0	1.161979079246521	0.600744903087616
1.0	52360000.0	52370000.0	0.0	1.3199657201766968	0.7155680656433105
1.0	52440000.0	52450000.0	2.0	1.1674792766571045	0.604758620262146
1.0	52500000.0	52510000.0	2.0	1.1254007816314697	0.5742061734199524
1.0	52590000.0	52600000.0	1.0	1.1885689496994019	0.6201783418655396
1.0	52670000.0	52680000.0	3.0	1.0521647930145264	0.522843062877655
1.0	52690000.0	52700000.0	1.0	1.1403930187225342	0.5850438475608826
1.0	52730000.0	52740000.0	0.0	1.1502753496170044	0.5922200083732605
1.0	52800000.0	52810000.0	1.0	1.1061809062957764	0.5604301691055298
1.0	52850000.0	52860000.0	1.0	1.1970850229263306	0.626412034034729
1.0	52880000.0	52890000.0	1.0	1.1986583471298218	0.6275638341903687
1.0	52910000.0	52920000.0	1.0	1.2087595462799072	0.6349574327468872
1.0	52950000.0	52960000.0	2.0	1.1347510814666748	0.5809569954872131
1.0	53030000.0	53040000.0	0.0	1.2574979066848755	0.6705360412597656
1.0	53040000.0	53050000.0	1.0	1.2294962406158447	0.650122880935669
1.0	53110000.0	53120000.0	1.0	1.2790290117263794	0.6861501932144165
1.0	53130000.0	53140000.0	3.0	1.2679851055145264	0.6781519651412964
1.0	53140000.0	53150000.0	2.0	1.2965437173843384	0.6987842321395874
1.0	53160000.0	53170000.0	1.0	1.3128877878189087	0.7105105519294739
1.0	53220000.0	53230000.0	0.0	1.264665126800537	0.6757428050041199
1.0	53260000.0	53270000.0	2.0	1.1558384895324707	0.5962689518928528
1.0	53290000.0	53300000.0	1.0	1.1562706232070923	0.5965839624404907
1.0	53360000.0	53370000.0	1.0	1.0934112071990967	0.551371693611145
1.0	53390000.0	53400000.0	0.0	1.1041429042816162	0.5589792132377625
1.0	53410000.0	53420000.0	0.0	1.1036045551300049	0.5585959553718567
1.0	53440000.0	53450000.0	2.0	1.0062274932861328	0.49304714798927307
1.0	53460000.0	53470000.0	0.0	1.0362544059753418	0.5122364163398743
1.0	53500000.0	53510000.0	2.0	0.9916465878486633	0.4842069745063782
1.0	53510000.0	53520000.0	1.0	0.9863699674606323	0.4810968041419983
1.0	53580000.0	53590000.0	1.0	1.09856116771698	0.5550144910812378
1.0	53590000.0	53600000.0	0.0	1.1389684677124023	0.5840111374855042
1.0	53600000.0	53610000.0	3.0	1.0567872524261475	0.5259718894958496
1.0	53670000.0	53680000.0	0.0	1.074371099472046	0.5380438566207886
1.0	53700000.0	53710000.0	1.0	1.1747941970825195	0.6101031303405762
1.0	53720000.0	53730000.0	2.0	1.0786571502685547	0.5410230755805969
1.0	53850000.0	53860000.0	1.0	1.2552894353866577	0.6689297556877136
1.0	53940000.0	53950000.0	1.0	1.2762452363967896	0.6841362714767456
1.0	53970000.0	53980000.0	2.0	1.2780452966690063	0.6854390501976013
1.0	54040000.0	54050000.0	2.0	1.1706740856170654	0.6070923805236816
1.0	54290000.0	54300000.0	1.0	1.0813556909561157	0.5429055094718933
1.0	54490000.0	54500000.0	0.0	0.9313468933105469	0.4521673619747162
1.0	54510000.0	54520000.0	0.0	1.1169602870941162	0.5681379437446594
1.0	54630000.0	54640000.0	1.0	1.0042588710784912	0.4918338656425476
1.0	54690000.0	54700000.0	2.0	1.0941104888916016	0.5518655180931091
1.0	54730000.0	54740000.0	1.0	1.1456578969955444	0.5888639688491821
1.0	54870000.0	54880000.0	0.0	0.9930635690689087	0.4850502014160156
1.0	54880000.0	54890000.0	1.0	1.034828543663025	0.5112987756729126
1.0	54930000.0	54940000.0	1.0	0.9539260864257812	0.46318918466567993
1.0	54940000.0	54950000.0	0.0	0.9111930727958679	0.44351649284362793
1.0	54980000.0	54990000.0	0.0	1.055651307106018	0.5252012014389038
1.0	55010000.0	55020000.0	1.0	0.9663323163986206	0.469773530960083
1.0	55020000.0	55030000.0	0.0	0.9631452560424805	0.4680482745170593
1.0	55030000.0	55040000.0	0.0	0.9601808786392212	0.46646443009376526
1.0	55160000.0	55170000.0	2.0	1.0034010410308838	0.491306871175766
1.0	55250000.0	55260000.0	2.0	0.988458514213562	0.4823223054409027
1.0	55290000.0	55300000.0	0.0	1.0607845783233643	0.5286933779716492
1.0	55330000.0	55340000.0	0.0	0.9860868453979492	0.48093080520629883
1.0	55450000.0	55460000.0	1.0	1.2569472789764404	0.670135498046875
1.0	55550000.0	55560000.0	2.0	1.0754213333129883	0.538772463798523
1.0	55660000.0	55670000.0	2.0	1.1250696182250977	0.5739673376083374
1.0	55680000.0	55690000.0	1.0	1.2489488124847412	0.6643147468566895
1.0	55740000.0	55750000.0	1.0	1.3099801540374756	0.7084294557571411
1.0	55790000.0	55800000.0	1.0	1.324265480041504	0.7186339497566223
1.0	55810000.0	55820000.0	1.0	1.3445990085601807	0.7330636978149414
1.0	55850000.0	55860000.0	1.0	1.3983690738677979	0.770618736743927
1.0	55870000.0	55880000.0	2.0	1.3952289819717407	0.768451452255249
1.0	56040000.0	56050000.0	5.0	1.4644908905029297	0.8154573440551758
1.0	56130000.0	56140000.0	0.0	1.3744970560073853	0.7540591955184937
1.0	56160000.0	56170000.0	0.0	1.2654989957809448	0.6763485670089722
1.0	56200000.0	56210000.0	0.0	1.2428041696548462	0.6598366498947144
1.0	56270000.0	56280000.0	2.0	1.239410638809204	0.6573616862297058
1.0	56290000.0	56300000.0	1.0	1.233361840248108	0.6529465913772583
1.0	56300000.0	56310000.0	2.0	1.2213213443756104	0.644147515296936
1.0	56320000.0	56330000.0	1.0	1.1772288084030151	0.6118826866149902
1.0	56370000.0	56380000.0	1.0	1.4727636575698853	0.8209546208381653
1.0	56410000.0	56420000.0	2.0	1.4091675281524658	0.7780469059944153
1.0	56440000.0	56450000.0	4.0	1.358473539352417	0.7428414225578308
1.0	56470000.0	56480000.0	4.0	1.4126440286636353	0.7804298996925354
1.0	56480000.0	56490000.0	3.0	1.399462103843689	0.7713727951049805
1.0	56630000.0	56640000.0	2.0	1.4015471935272217	0.7728092074394226
1.0	56710000.0	56720000.0	1.0	1.2304655313491821	0.6508311033248901
1.0	56740000.0	56750000.0	0.0	1.20932936668396	0.6353742480278015
1.0	56770000.0	56780000.0	0.0	1.179292917251587	0.613392174243927
1.0	56890000.0	56900000.0	0.0	1.158276915550232	0.598046064376831
1.0	56930000.0	56940000.0	0.0	1.1812454462051392	0.6148202419281006
1.0	57230000.0	57240000.0	1.0	1.3938192129135132	0.7674773931503296
1.0	57270000.0	57280000.0	6.0	1.1953190565109253	0.6251187920570374
1.0	57310000.0	57320000.0	1.0	1.3033102750778198	0.7036470770835876
1.0	57320000.0	57330000.0	0.0	1.4102835655212402	0.7788122296333313
1.0	57410000.0	57420000.0	1.0	1.3896671533584595	0.7646045684814453
1.0	57520000.0	57530000.0	2.0	1.544132947921753	0.867302417755127
1.0	57530000.0	57540000.0	0.0	1.4950517416000366	0.835638701915741
1.0	57600000.0	57610000.0	3.0	1.4806894063949585	0.8261982202529907
1.0	57660000.0	57670000.0	3.0	1.4288817644119263	0.7915039658546448
1.0	57760000.0	57770000.0	2.0	1.3641034364700317	0.7467918992042542
1.0	57780000.0	57790000.0	5.0	1.286806344985962	0.6917686462402344
1.0	57820000.0	57830000.0	0.0	1.354694128036499	0.7401831746101379
1.0	57830000.0	57840000.0	3.0	1.2521215677261353	0.6666247248649597
1.0	57910000.0	57920000.0	1.0	1.2407503128051758	0.6583390235900879
1.0	57940000.0	57950000.0	1.0	1.256962537765503	0.6701467037200928
1.0	58060000.0	58070000.0	1.0	1.337418556213379	0.7279812693595886
1.0	58200000.0	58210000.0	1.0	1.4092891216278076	0.7781303524971008
1.0	58290000.0	58300000.0	0.0	1.4533159732818604	0.8079899549484253
1.0	58340000.0	58350000.0	1.0	1.5596731901168823	0.8771320581436157
1.0	58530000.0	58540000.0	0.0	1.511734962463379	0.8465064167976379
1.0	58570000.0	58580000.0	1.0	1.5178142786026	0.8504399061203003
1.0	58750000.0	58760000.0	1.0	1.2866204977035522	0.6916341781616211
1.0	58810000.0	58820000.0	1.0	1.299588680267334	0.7009738683700562
1.0	58880000.0	58890000.0	3.0	1.0951064825057983	0.5525689721107483
1.0	58990000.0	59000000.0	4.0	1.097090721130371	0.5539728403091431
1.0	59130000.0	59140000.0	3.0	1.0352835655212402	0.511597752571106
1.0	59140000.0	59150000.0	0.0	1.1620713472366333	0.6008117198944092
1.0	59240000.0	59250000.0	4.0	1.6583268642425537	0.9372968673706055
1.0	59320000.0	59330000.0	2.0	1.0385468006134033	0.5137470364570618
1.0	59430000.0	59440000.0	3.0	1.1147096157073975	0.5665245056152344
1.0	59440000.0	59450000.0	0.0	1.121715784072876	0.571553647518158
1.0	59470000.0	59480000.0	1.0	1.1529163122177124	0.5941416025161743
1.0	59510000.0	59520000.0	1.0	1.365893006324768	0.7480455636978149
1.0	59550000.0	59560000.0	2.0	1.2519915103912354	0.6665303707122803
1.0	59610000.0	59620000.0	4.0	1.3493996858596802	0.7364530563354492
1.0	59620000.0	59630000.0	1.0	1.3937269449234009	0.7674137353897095
1.0	59700000.0	59710000.0	1.0	1.1925647258758545	0.6231027245521545
1.0	59720000.0	59730000.0	1.0	1.102738857269287	0.5579802393913269
1.0	59810000.0	59820000.0	0.0	1.0028955936431885	0.4909965395927429
1.0	59890000.0	59900000.0	1.0	1.059709906578064	0.5279600620269775
1.0	59940000.0	59950000.0	1.0	1.0823414325714111	0.5435940027236938
1.0	60000000.0	60010000.0	2.0	1.1109263896942139	0.5638169646263123
1.0	60120000.0	60130000.0	3.0	1.2347462177276611	0.6539574265480042
1.0	60160000.0	60170000.0	0.0	1.3266527652740479	0.7203341722488403
1.0	60220000.0	60230000.0	3.0	1.31195867061615	0.7098460793495178
1.0	60230000.0	60240000.0	0.0	1.2510781288146973	0.6658652424812317
1.0	60340000.0	60350000.0	1.0	1.2424132823944092	0.659551739692688
1.0	60400000.0	60410000.0	1.0	1.3159959316253662	0.7127331495285034
1.0	60540000.0	60550000.0	1.0	1.3537424802780151	0.7395139932632446
1.0	60560000.0	60570000.0	1.0	1.3635280132293701	0.7463886141777039
1.0	60590000.0	60600000.0	3.0	1.3686426877975464	0.7499699592590332
1.0	60640000.0	60650000.0	1.0	1.4029273986816406	0.7737593054771423
1.0	60670000.0	60680000.0	2.0	1.3915987014770508	0.7659417390823364
1.0	60730000.0	60740000.0	2.0	1.6689599752426147	0.9435499310493469
1.0	60800000.0	60810000.0	3.0	1.707956075668335	0.966094970703125
1.0	60830000.0	60840000.0	4.0	1.818231225013733	1.0265843868255615
1.0	60980000.0	60990000.0	0.0	1.4312350749969482	0.7931011319160461
1.0	61020000.0	61030000.0	2.0	1.4313384294509888	0.7931711673736572
1.0	61080000.0	61090000.0	1.0	1.434296727180481	0.7951757311820984
1.0	61190000.0	61200000.0	1.0	1.3797895908355713	0.7577469944953918
1.0	61270000.0	61280000.0	0.0	1.3503236770629883	0.7371047139167786
1.0	61350000.0	61360000.0	2.0	1.2572276592254639	0.6703397035598755
1.0	61450000.0	61460000.0	0.0	1.1545330286026	0.5953184962272644
1.0	61500000.0	61510000.0	0.0	1.3314239978790283	0.7237272262573242
1.0	61510000.0	61520000.0	2.0	1.2827413082122803	0.6888336539268494
1.0	61600000.0	61610000.0	2.0	1.296364426612854	0.6986552476882935
1.0	61620000.0	61630000.0	1.0	1.3775323629379272	0.7561753988265991
1.0	61760000.0	61770000.0	1.0	1.1897037029266357	0.6210088729858398
1.0	61820000.0	61830000.0	0.0	0.9053851962089539	0.4412528872489929
1.0	61850000.0	61860000.0	0.0	0.9113890528678894	0.4435950815677643
1.0	61910000.0	61920000.0	1.0	1.0212373733520508	0.5024898648262024
1.0	61930000.0	61940000.0	0.0	1.114990472793579	0.5667259693145752
1.0	62050000.0	62060000.0	0.0	1.246538758277893	0.6625590920448303
1.0	62060000.0	62070000.0	3.0	1.1922874450683594	0.6228989958763123
1.0	62070000.0	62080000.0	2.0	1.2343525886535645	0.6536697149276733
1.0	62110000.0	62120000.0	0.0	1.2167298793792725	0.6407893300056458
1.0	62140000.0	62150000.0	1.0	1.0899531841278076	0.5489339828491211
1.0	62160000.0	62170000.0	3.0	1.015321135520935	0.4987297058105469
1.0	62200000.0	62210000.0	0.0	1.2403488159179688	0.6580463647842407
1.0	62220000.0	62230000.0	2.0	1.078627347946167	0.5410019755363464
1.0	62390000.0	62400000.0	0.0	1.104564905166626	0.5592795610427856
1.0	62400000.0	62410000.0	2.0	1.1123254299163818	0.5648175477981567
1.0	62440000.0	62450000.0	1.0	1.0942413806915283	0.5519578456878662
1.0	62470000.0	62480000.0	1.0	1.081441044807434	0.542965292930603
1.0	62490000.0	62500000.0	3.0	1.074484944343567	0.5381230115890503
1.0	62520000.0	62530000.0	2.0	1.107216477394104	0.5611687898635864
1.0	62560000.0	62570000.0	1.0	1.1475725173950195	0.5902552008628845
1.0	62600000.0	62610000.0	2.0	1.1540296077728271	0.5949522256851196
1.0	62690000.0	62700000.0	0.0	1.3528587818145752	0.7388913035392761
1.0	62780000.0	62790000.0	1.0	1.1766613721847534	0.611467719078064
1.0	62800000.0	62810000.0	1.0	1.1363919973373413	0.582144558429718
1.0	62820000.0	62830000.0	1.0	1.1098003387451172	0.563012421131134
1.0	63040000.0	63050000.0	1.0	1.1520973443984985	0.593545138835907
1.0	63050000.0	63060000.0	1.0	1.1793797016143799	0.6134556531906128
1.0	63140000.0	63150000.0	0.0	1.2680643796920776	0.6782094836235046
1.0	63200000.0	63210000.0	1.0	1.2745587825775146	0.6829155087471008
1.0	63240000.0	63250000.0	3.0	1.2432780265808105	0.6601822972297668
1.0	63260000.0	63270000.0	2.0	1.1808147430419922	0.614504873752594
1.0	63300000.0	63310000.0	1.0	1.1803739070892334	0.6141825914382935
1.0	63310000.0	63320000.0	2.0	1.1315017938613892	0.5786078572273254
1.0	63340000.0	63350000.0	2.0	1.3011118173599243	0.7020686268806458
1.0	63380000.0	63390000.0	2.0	1.3010733127593994	0.7020408511161804
1.0	63500000.0	63510000.0	0.0	1.205521583557129	0.6325873732566833
1.0	63570000.0	63580000.0	0.0	1.2444473505020142	0.6610351800918579
1.0	63580000.0	63590000.0	0.0	1.241516351699829	0.6588976383209229
1.0	63610000.0	63620000.0	1.0	1.2124404907226562	0.6376510858535767
1.0	63700000.0	63710000.0	2.0	1.3182069063186646	0.7143126726150513
1.0	63810000.0	63820000.0	1.0	1.4710677862167358	0.8198298215866089
1.0	63830000.0	63840000.0	2.0	1.349015474319458	0.7361820340156555
1.0	63900000.0	63910000.0	1.0	1.2668592929840088	0.6773349642753601
1.0	64080000.0	64090000.0	1.0	1.0663000345230103	0.5324714779853821
1.0	64120000.0	64130000.0	2.0	1.0048601627349854	0.49220362305641174
1.0	64270000.0	64280000.0	1.0	1.0274566411972046	0.5064917802810669
1.0	64280000.0	64290000.0	1.0	1.0694935321807861	0.5346706509590149
1.0	64470000.0	64480000.0	0.0	1.1529217958450317	0.5941454172134399
1.0	64490000.0	64500000.0	1.0	1.1905981302261353	0.6216632723808289
1.0	64540000.0	64550000.0	3.0	1.115968942642212	0.5674271583557129
1.0	64560000.0	64570000.0	2.0	1.25228750705719	0.666745662689209
1.0	64600000.0	64610000.0	1.0	1.2872865200042725	0.6921151876449585
1.0	64630000.0	64640000.0	1.0	1.2976831197738647	0.6996037364006042
1.0	64700000.0	64710000.0	0.0	1.2894091606140137	0.6936458349227905
1.0	64720000.0	64730000.0	1.0	1.1836389303207397	0.6165708899497986
1.0	64770000.0	64780000.0	2.0	1.2245967388153076	0.6465423703193665
1.0	64830000.0	64840000.0	0.0	1.147515892982483	0.5902138948440552
1.0	64910000.0	64920000.0	2.0	1.2308826446533203	0.6511359810829163
1.0	64920000.0	64930000.0	1.0	1.2368084192276	0.6554630398750305
1.0	64970000.0	64980000.0	1.0	1.2001864910125732	0.6286823749542236
1.0	65050000.0	65060000.0	3.0	1.1771419048309326	0.6118191480636597
1.0	65120000.0	65130000.0	1.0	1.1584595441818237	0.5981789827346802
1.0	65160000.0	65170000.0	0.0	1.2477489709854126	0.6634407043457031
1.0	65330000.0	65340000.0	1.0	1.1563323736190796	0.5966290235519409
1.0	65380000.0	65390000.0	1.0	1.0974429845809937	0.5542227029800415
1.0	65440000.0	65450000.0	1.0	1.0632832050323486	0.5304017066955566
1.0	65470000.0	65480000.0	1.0	1.1346485614776611	0.5808828473091125
1.0	65480000.0	65490000.0	2.0	1.1268342733383179	0.575239360332489
1.0	65500000.0	65510000.0	1.0	1.1339054107666016	0.5803451538085938
1.0	65510000.0	65520000.0	2.0	1.145825982093811	0.5889860987663269
1.0	65580000.0	65590000.0	2.0	1.2802772521972656	0.6870527267456055
1.0	65700000.0	65710000.0	1.0	1.2211452722549438	0.6440186500549316
1.0	65750000.0	65760000.0	0.0	1.206032395362854	0.6329609155654907
1.0	65780000.0	65790000.0	0.0	1.1605560779571533	0.5997069478034973
1.0	65800000.0	65810000.0	0.0	1.1418325901031494	0.586087703704834
1.0	65830000.0	65840000.0	2.0	1.106550931930542	0.5606942176818848
1.0	65940000.0	65950000.0	1.0	1.325195550918579	0.7192965745925903
1.0	65980000.0	65990000.0	3.0	1.2902380228042603	0.6942435503005981
1.0	66000000.0	66010000.0	0.0	1.4010742902755737	0.772483766078949
1.0	66030000.0	66040000.0	2.0	1.292108416557312	0.695591151714325
1.0	66040000.0	66050000.0	0.0	1.3104480504989624	0.708764374256134
1.0	66060000.0	66070000.0	2.0	1.229737401008606	0.650299072265625
1.0	66070000.0	66080000.0	2.0	1.2215642929077148	0.6443251371383667
1.0	66120000.0	66130000.0	1.0	1.3020824193954468	0.7027654647827148
1.0	66160000.0	66170000.0	0.0	1.4741030931472778	0.8218426704406738
1.0	66230000.0	66240000.0	2.0	1.3671051263809204	0.7488945126533508
1.0	66240000.0	66250000.0	3.0	1.3965696096420288	0.7693772315979004
1.0	66320000.0	66330000.0	2.0	1.5754101276397705	0.8869892358779907
1.0	66350000.0	66360000.0	1.0	1.5326013565063477	0.8599473834037781
1.0	66380000.0	66390000.0	1.0	1.617128610610962	0.912643551826477
1.0	66420000.0	66430000.0	3.0	1.3434207439422607	0.7322306036949158
1.0	66550000.0	66560000.0	3.0	1.7017017602920532	0.9625198245048523
1.0	66680000.0	66690000.0	1.0	1.5390324592590332	0.8640558123588562
1.0	66760000.0	66770000.0	1.0	1.3446340560913086	0.7330883741378784
1.0	66840000.0	66850000.0	3.0	1.3728058338165283	0.7528789639472961
1.0	66850000.0	66860000.0	2.0	1.3861289024353027	0.7621520161628723
1.0	66860000.0	66870000.0	1.0	1.3710572719573975	0.7516579627990723
1.0	66870000.0	66880000.0	2.0	1.3061561584472656	0.7056887745857239
1.0	66990000.0	67000000.0	0.0	1.3633891344070435	0.7462906837463379
1.0	67030000.0	67040000.0	1.0	1.3065509796142578	0.7059720754623413
1.0	67040000.0	67050000.0	0.0	1.312323808670044	0.7101073861122131
1.0	67160000.0	67170000.0	2.0	1.1894099712371826	0.6207939386367798
1.0	67170000.0	67180000.0	1.0	1.1693776845932007	0.6061453819274902
1.0	67180000.0	67190000.0	1.0	1.2078580856323242	0.6342973709106445
1.0	67200000.0	67210000.0	3.0	1.1968917846679688	0.6262702345848083
1.0	67220000.0	67230000.0	3.0	1.1421467065811157	0.5863156318664551
1.0	67260000.0	67270000.0	0.0	1.3059310913085938	0.7055275440216064
1.0	67280000.0	67290000.0	2.0	1.2627742290496826	0.6743699908256531
1.0	67290000.0	67300000.0	0.0	1.3583532571792603	0.7427568435668945
1.0	67320000.0	67330000.0	1.0	1.3179705142974854	0.7141439318656921
1.0	67330000.0	67340000.0	3.0	1.2877936363220215	0.6924811601638794
1.0	67450000.0	67460000.0	1.0	1.1788370609283447	0.6130586862564087
1.0	67460000.0	67470000.0	3.0	1.152057409286499	0.5935161113739014
1.0	67620000.0	67630000.0	0.0	1.3522316217422485	0.7384492754936218
1.0	67760000.0	67770000.0	1.0	1.3814468383789062	0.7588999271392822
1.0	67800000.0	67810000.0	5.0	1.327625036239624	0.7210259437561035
1.0	67840000.0	67850000.0	1.0	1.2075401544570923	0.6340645551681519
1.0	67850000.0	67860000.0	3.0	1.1678072214126587	0.6049981117248535
1.0	67880000.0	67890000.0	0.0	1.2063860893249512	0.6332201361656189
1.0	67930000.0	67940000.0	2.0	1.3629456758499146	0.7459801435470581
1.0	67990000.0	68000000.0	1.0	1.2934024333953857	0.6965237855911255
1.0	68030000.0	68040000.0	3.0	1.2156767845153809	0.6400189399719238
1.0	68060000.0	68070000.0	0.0	1.2490811347961426	0.6644109487533569
1.0	68100000.0	68110000.0	0.0	1.1822868585586548	0.6155816316604614
1.0	68120000.0	68130000.0	2.0	1.1144840717315674	0.5663625001907349
1.0	68200000.0	68210000.0	1.0	0.9957650899887085	0.48666802048683167
1.0	68230000.0	68240000.0	1.0	0.9941316843032837	0.4856885075569153
1.0	68250000.0	68260000.0	1.0	1.0525745153427124	0.5231196880340576
1.0	68270000.0	68280000.0	0.0	1.0236871242523193	0.5040605664253235
1.0	68360000.0	68370000.0	2.0	1.164567470550537	0.6026337742805481
1.0	68370000.0	68380000.0	1.0	1.226446509361267	0.6478945016860962
1.0	68470000.0	68480000.0	2.0	1.1969112157821655	0.6262849569320679
1.0	68480000.0	68490000.0	2.0	1.2581617832183838	0.6710190773010254
1.0	68510000.0	68520000.0	2.0	1.2775590419769287	0.6850870847702026
1.0	68600000.0	68610000.0	0.0	1.137087106704712	0.5826479196548462
1.0	68630000.0	68640000.0	2.0	1.0513246059417725	0.5222764015197754
1.0	68660000.0	68670000.0	0.0	1.1031074523925781	0.5582424402236938
1.0	68700000.0	68710000.0	1.0	1.297659158706665	0.6995866298675537
1.0	68750000.0	68760000.0	1.0	1.3273941278457642	0.7208617925643921
1.0	68780000.0	68790000.0	2.0	1.3505127429962158	0.7372382283210754
1.0	68790000.0	68800000.0	2.0	1.3662697076797485	0.7483093738555908
1.0	68830000.0	68840000.0	1.0	1.43307626247406	0.7943491339683533
1.0	68840000.0	68850000.0	1.0	1.4229986667633057	0.7875024676322937
1.0	68880000.0	68890000.0	5.0	1.5140917301177979	0.84803307056427
1.0	68900000.0	68910000.0	2.0	1.56296706199646	0.8792033195495605
1.0	68980000.0	68990000.0	2.0	1.9827678203582764	1.108077883720398
1.0	69020000.0	69030000.0	3.0	2.03041672706604	1.12978196144104
1.0	69090000.0	69100000.0	2.0	2.0940818786621094	1.1574939489364624
1.0	69120000.0	69130000.0	3.0	1.9645363092422485	1.099552035331726
1.0	69260000.0	69270000.0	3.0	1.575565218925476	0.8870857954025269
1.0	69330000.0	69340000.0	1.0	1.5601791143417358	0.8774504661560059
1.0	69470000.0	69480000.0	3.0	1.76227605342865	0.9964908361434937
1.0	69490000.0	69500000.0	3.0	1.929656744003296	1.0828949213027954
1.0	69510000.0	69520000.0	1.0	1.8740146160125732	1.0553706884384155
1.0	69540000.0	69550000.0	4.0	1.7843412160873413	1.0085046291351318
1.0	69550000.0	69560000.0	1.0	1.9789165258407593	1.1062872409820557
1.0	69780000.0	69790000.0	1.0	2.469890594482422	1.2928658723831177
1.0	69830000.0	69840000.0	6.0	2.263038158416748	1.2241450548171997
1.0	69910000.0	69920000.0	5.0	2.0298731327056885	1.129538893699646
1.0	69920000.0	69930000.0	0.0	2.0857114791870117	1.1539332866668701
1.0	70050000.0	70060000.0	0.0	2.223176956176758	1.2093006372451782
1.0	70070000.0	70080000.0	3.0	2.1193270683288574	1.1680818796157837
1.0	70160000.0	70170000.0	1.0	2.2520203590393066	1.2200950384140015
1.0	70210000.0	70220000.0	0.0	1.8289964199066162	1.032233476638794
1.0	70240000.0	70250000.0	3.0	1.451428771018982	0.8067243695259094
1.0	70280000.0	70290000.0	1.0	1.6134265661239624	0.9103950262069702
1.0	70300000.0	70310000.0	0.0	1.5890520811080933	0.8954542279243469
1.0	70340000.0	70350000.0	3.0	1.5124284029006958	0.8469556570053101
1.0	70410000.0	70420000.0	3.0	1.7184244394302368	0.9720438718795776
1.0	70530000.0	70540000.0	3.0	1.7325855493545532	0.9800217747688293
1.0	70540000.0	70550000.0	2.0	1.6248838901519775	0.9173362851142883
1.0	70590000.0	70600000.0	1.0	1.4050958156585693	0.7752507328987122
1.0	70600000.0	70610000.0	0.0	1.3141623735427856	0.7114222645759583
1.0	70640000.0	70650000.0	1.0	1.1975356340408325	0.626741349697113
1.0	70800000.0	70810000.0	1.0	1.0909347534179688	0.5496252775192261
1.0	70900000.0	70910000.0	2.0	1.1322566270828247	0.5791537165641785
1.0	71140000.0	71150000.0	0.0	1.7296562194824219	0.978378415107727
1.0	71150000.0	71160000.0	1.0	1.6106140613555908	0.908683180809021
1.0	71200000.0	71210000.0	4.0	1.5331783294677734	0.8603165745735168
1.0	71270000.0	71280000.0	0.0	2.235215663909912	1.213840126991272
1.0	71320000.0	71330000.0	3.0	1.9603679180145264	1.0975852012634277
1.0	71360000.0	71370000.0	1.0	1.9809080362319946	1.1072142124176025
1.0	71460000.0	71470000.0	0.0	1.918073296546936	1.0772616863250732
1.0	71520000.0	71530000.0	1.0	1.5541929006576538	0.8736763000488281
1.0	71560000.0	71570000.0	2.0	1.666839361190796	0.942306399345398
1.0	71590000.0	71600000.0	2.0	1.8142368793487549	1.0244766473770142
1.0	71670000.0	71680000.0	3.0	1.6773513555526733	0.948452353477478
1.0	71700000.0	71710000.0	1.0	1.685691237449646	0.9532971382141113
1.0	71850000.0	71860000.0	5.0	2.1233739852905273	1.1697580814361572
1.0	71870000.0	71880000.0	0.0	2.31834077835083	1.243865728378296
1.0	71950000.0	71960000.0	1.0	2.303088665008545	1.2385271787643433
1.0	72050000.0	72060000.0	1.0	2.4242405891418457	1.2788673639297485
1.0	72150000.0	72160000.0	4.0	2.375875473022461	1.2633254528045654
1.0	72180000.0	72190000.0	3.0	2.5471463203430176	1.3151051998138428
1.0	72240000.0	72250000.0	2.0	2.57681941986084	1.323171615600586
1.0	72280000.0	72290000.0	3.0	2.290243625640869	1.233972191810608
1.0	72360000.0	72370000.0	2.0	2.364461898803711	1.259549617767334
1.0	72390000.0	72400000.0	1.0	2.157381772994995	1.1836186647415161
1.0	72480000.0	72490000.0	3.0	2.363335132598877	1.2591747045516968
1.0	72520000.0	72530000.0	4.0	2.4490599632263184	1.2865583896636963
1.0	72530000.0	72540000.0	6.0	2.476801633834839	1.2949292659759521
1.0	72540000.0	72550000.0	5.0	2.334291696548462	1.2493679523468018
1.0	72570000.0	72580000.0	5.0	2.26837158203125	1.2260907888412476
1.0	72620000.0	72630000.0	3.0	2.4353020191192627	1.2823184728622437
1.0	72630000.0	72640000.0	4.0	2.2766311168670654	1.2290856838226318
1.0	72640000.0	72650000.0	3.0	2.272847890853882	1.2277168035507202
1.0	72750000.0	72760000.0	3.0	1.4958614110946655	0.8361688852310181
1.0	72770000.0	72780000.0	0.0	1.4644181728363037	0.8154088258743286
1.0	72790000.0	72800000.0	0.0	1.4590795040130615	0.8118467330932617
1.0	72800000.0	72810000.0	0.0	1.5528210401535034	0.8728097677230835
1.0	72840000.0	72850000.0	0.0	1.9336941242218018	1.0848462581634521
1.0	72880000.0	72890000.0	4.0	1.8762595653533936	1.0565040111541748
1.0	72900000.0	72910000.0	3.0	1.9544799327850342	1.0947961807250977
1.0	72920000.0	72930000.0	3.0	2.04412841796875	1.135873556137085
1.0	72950000.0	72960000.0	1.0	2.2334628105163574	1.2131820917129517
1.0	72970000.0	72980000.0	1.0	2.5017459392547607	1.3022549152374268
1.0	72990000.0	73000000.0	5.0	2.365598201751709	1.25992751121521
1.0	73010000.0	73020000.0	2.0	2.39874529838562	1.2707666158676147
1.0	73070000.0	73080000.0	3.0	2.347362995147705	1.253814935684204
1.0	73080000.0	73090000.0	4.0	2.4440200328826904	1.2850120067596436
1.0	73140000.0	73150000.0	0.0	2.8044273853302	1.3766387701034546
1.0	73190000.0	73200000.0	4.0	2.5823774337768555	1.3246538639068604
1.0	73240000.0	73250000.0	2.0	2.7129015922546387	1.3568891286849976
1.0	73260000.0	73270000.0	3.0	2.6537444591522217	1.342883586883545
1.0	73280000.0	73290000.0	2.0	2.600921154022217	1.3295328617095947
1.0	73330000.0	73340000.0	3.0	2.636807918548584	1.3386905193328857
1.0	73350000.0	73360000.0	4.0	2.585966110229492	1.3256057500839233
1.0	73590000.0	73600000.0	5.0	2.910895347595215	1.3967729806900024
1.0	73650000.0	73660000.0	4.0	2.7171149253845215	1.35784912109375
1.0	73670000.0	73680000.0	2.0	2.8092081546783447	1.3776075839996338
1.0	73840000.0	73850000.0	5.0	2.3283400535583496	1.2473244667053223
1.0	73910000.0	73920000.0	0.0	2.341108798980713	1.2516940832138062
1.0	73920000.0	73930000.0	1.0	2.251194715499878	1.219789981842041
1.0	73970000.0	73980000.0	0.0	2.369249105453491	1.2611384391784668
1.0	74030000.0	74040000.0	3.0	2.2530314922332764	1.2204684019088745
1.0	74070000.0	74080000.0	5.0	2.022594928741455	1.126275897026062
1.0	74160000.0	74170000.0	3.0	2.596651554107666	1.328418254852295
1.0	74250000.0	74260000.0	4.0	2.6193747520446777	1.334288477897644
1.0	74340000.0	74350000.0	0.0	2.4076106548309326	1.273606538772583
1.0	74350000.0	74360000.0	3.0	2.3975424766540527	1.2703793048858643
1.0	74430000.0	74440000.0	0.0	2.065764904022217	1.1453481912612915
1.0	74450000.0	74460000.0	0.0	2.120133876800537	1.1684163808822632
1.0	74460000.0	74470000.0	1.0	1.9765739440917969	1.1051952838897705
1.0	74470000.0	74480000.0	1.0	1.9080278873443604	1.0723358392715454
1.0	74510000.0	74520000.0	3.0	1.932010293006897	1.0840332508087158
1.0	74520000.0	74530000.0	2.0	1.9960668087005615	1.1142195463180542
1.0	74530000.0	74540000.0	1.0	1.8303143978118896	1.0329220294952393
1.0	74650000.0	74660000.0	1.0	1.7550699710845947	0.9925257563591003
1.0	74670000.0	74680000.0	1.0	1.575083613395691	0.8867855072021484
1.0	74710000.0	74720000.0	6.0	1.6051276922225952	0.90533447265625
1.0	74740000.0	74750000.0	2.0	1.688198447227478	0.9547479748725891
1.0	74860000.0	74870000.0	6.0	1.9428598880767822	1.0892537832260132
1.0	74930000.0	74940000.0	2.0	1.7710062265396118	1.0012668371200562
1.0	74950000.0	74960000.0	0.0	1.961530327796936	1.0981343984603882
1.0	74960000.0	74970000.0	4.0	1.8092749118804932	1.0218502283096313
1.0	74970000.0	74980000.0	0.0	1.8141517639160156	1.0244317054748535
1.0	75000000.0	75010000.0	3.0	1.632812261581421	0.9221086502075195
1.0	75050000.0	75060000.0	2.0	1.6694672107696533	0.9438468813896179
1.0	75070000.0	75080000.0	1.0	1.5750000476837158	0.8867335319519043
1.0	75130000.0	75140000.0	0.0	1.7675583362579346	0.9993842244148254
1.0	75160000.0	75170000.0	3.0	1.5025913715362549	0.8405632972717285
1.0	75180000.0	75190000.0	1.0	1.366913080215454	0.7487598061561584
1.0	75200000.0	75210000.0	1.0	1.4808261394500732	0.8262882232666016
1.0	75260000.0	75270000.0	4.0	1.6762611865997314	0.9478169679641724
1.0	75280000.0	75290000.0	1.0	1.7745212316513062	1.0031815767288208
1.0	75390000.0	75400000.0	5.0	2.0568718910217285	1.1414742469787598
1.0	75400000.0	75410000.0	1.0	2.22804594039917	1.2111423015594482
1.0	75430000.0	75440000.0	1.0	2.37186336517334	1.262002944946289
1.0	75440000.0	75450000.0	0.0	2.497661590576172	1.3010683059692383
1.0	75470000.0	75480000.0	4.0	2.3600540161132812	1.2580803632736206
1.0	75580000.0	75590000.0	1.0	2.016263246536255	1.1234219074249268
1.0	75630000.0	75640000.0	2.0	1.8329479694366455	1.0342957973480225
1.0	75650000.0	75660000.0	1.0	1.8272731304168701	1.03133225440979
1.0	75760000.0	75770000.0	2.0	2.125718593597412	1.1707267761230469
1.0	75870000.0	75880000.0	5.0	1.828153371810913	1.0317928791046143
1.0	75920000.0	75930000.0	2.0	1.8578243255615234	1.0471395254135132
1.0	75930000.0	75940000.0	2.0	1.6798741817474365	0.9499205350875854
1.0	75950000.0	75960000.0	0.0	1.7873427867889404	1.0101242065429688
1.0	75970000.0	75980000.0	2.0	1.6476860046386719	0.9309943914413452
1.0	75990000.0	76000000.0	1.0	1.6040433645248413	0.904671311378479
1.0	76040000.0	76050000.0	3.0	1.470888376235962	0.8197105526924133
1.0	76080000.0	76090000.0	3.0	1.4216864109039307	0.7866083383560181
1.0	76110000.0	76120000.0	5.0	1.2895978689193726	0.6937822103500366
1.0	76270000.0	76280000.0	2.0	1.2940709590911865	0.6970047950744629
1.0	76450000.0	76460000.0	1.0	1.613779067993164	0.9106090664863586
1.0	76460000.0	76470000.0	1.0	1.5687665939331055	0.8828397989273071
1.0	76510000.0	76520000.0	2.0	1.4414730072021484	0.8000261187553406
1.0	76540000.0	76550000.0	2.0	1.2603431940078735	0.672603964805603
1.0	76580000.0	76590000.0	1.0	1.4925148487091064	0.8339769244194031
1.0	76620000.0	76630000.0	1.0	1.4841773509979248	0.8284980058670044
1.0	76660000.0	76670000.0	1.0	1.6331255435943604	0.9222966432571411
1.0	76730000.0	76740000.0	4.0	1.514197826385498	0.8481014370918274
1.0	76830000.0	76840000.0	3.0	1.7989838123321533	1.016371250152588
1.0	76970000.0	76980000.0	7.0	1.8984858989715576	1.0676209926605225
1.0	77010000.0	77020000.0	3.0	1.8080551624298096	1.0212026834487915
1.0	77030000.0	77040000.0	2.0	1.9077011346817017	1.0721747875213623
1.0	77100000.0	77110000.0	1.0	1.984037160873413	1.1086671352386475
1.0	77170000.0	77180000.0	1.0	2.100496768951416	1.1602057218551636
1.0	77180000.0	77190000.0	5.0	1.9555470943450928	1.0953025817871094
1.0	77240000.0	77250000.0	1.0	1.9188178777694702	1.0776255130767822
1.0	77280000.0	77290000.0	3.0	1.9719245433807373	1.1030219793319702
1.0	77290000.0	77300000.0	4.0	1.8119300603866577	1.023256778717041
1.0	77340000.0	77350000.0	2.0	1.5879548788070679	0.8947758674621582
1.0	77410000.0	77420000.0	1.0	1.4052455425262451	0.775353729724884
1.0	77480000.0	77490000.0	2.0	1.3100229501724243	0.708459734916687
1.0	77550000.0	77560000.0	1.0	1.2202303409576416	0.6433497667312622
1.0	77630000.0	77640000.0	0.0	1.3333227634429932	0.7250755429267883
1.0	77660000.0	77670000.0	3.0	1.2459673881530762	0.6621425747871399
1.0	77810000.0	77820000.0	2.0	1.243927240371704	0.660655677318573
1.0	77840000.0	77850000.0	1.0	1.2522249221801758	0.6667000651359558
1.0	77850000.0	77860000.0	4.0	1.208136796951294	0.6345010995864868
1.0	77860000.0	77870000.0	0.0	1.2193841934204102	0.6427305340766907
1.0	77890000.0	77900000.0	1.0	1.2121784687042236	0.6374592781066895
1.0	77930000.0	77940000.0	1.0	1.220238447189331	0.6433554887771606
1.0	77940000.0	77950000.0	1.0	1.2829310894012451	0.6889708638191223
1.0	77990000.0	78000000.0	2.0	1.2265547513961792	0.6479734778404236
1.0	78010000.0	78020000.0	0.0	1.2451074123382568	0.6615160703659058
1.0	78020000.0	78030000.0	1.0	1.1215879917144775	0.5714616179466248
1.0	78050000.0	78060000.0	2.0	1.192568063735962	0.6231049299240112
1.0	78220000.0	78230000.0	0.0	1.3782508373260498	0.7566756010055542
1.0	78280000.0	78290000.0	0.0	1.0596195459365845	0.527898907661438
1.0	78360000.0	78370000.0	1.0	1.1130155324935913	0.5653115510940552
1.0	78420000.0	78430000.0	2.0	0.9623001217842102	0.4675949215888977
1.0	78550000.0	78560000.0	1.0	1.1079696416854858	0.5617060661315918
1.0	78590000.0	78600000.0	1.0	1.1433382034301758	0.5871797800064087
1.0	78700000.0	78710000.0	1.0	0.9403940439224243	0.45642510056495667
1.0	78800000.0	78810000.0	0.0	1.0987508296966553	0.5551496744155884
1.0	78820000.0	78830000.0	2.0	1.0899544954299927	0.548934817314148
1.0	78830000.0	78840000.0	0.0	1.1371103525161743	0.582664966583252
1.0	78860000.0	78870000.0	1.0	1.1550582647323608	0.5957003235816956
1.0	78940000.0	78950000.0	3.0	1.1680618524551392	0.6051839590072632
1.0	78950000.0	78960000.0	1.0	1.2616565227508545	0.6735583543777466
1.0	79000000.0	79010000.0	3.0	1.2783126831054688	0.6856324076652527
1.0	79030000.0	79040000.0	1.0	1.3236677646636963	0.7182081341743469
1.0	79040000.0	79050000.0	1.0	1.345608115196228	0.7337764501571655
1.0	79220000.0	79230000.0	2.0	1.832991361618042	1.034318208694458
1.0	79270000.0	79280000.0	3.0	1.9312312602996826	1.083656668663025
1.0	79320000.0	79330000.0	2.0	2.0871822834014893	1.1545608043670654
1.0	79390000.0	79400000.0	0.0	2.314028739929199	1.2423641681671143
1.0	79430000.0	79440000.0	2.0	2.359550952911377	1.257912278175354
1.0	79450000.0	79460000.0	2.0	2.2845165729522705	1.2319238185882568
1.0	79520000.0	79530000.0	4.0	2.1424503326416016	1.1775827407836914
1.0	79570000.0	79580000.0	1.0	2.285632371902466	1.2323235273361206
1.0	79580000.0	79590000.0	1.0	2.2792725563049316	1.2300388813018799
1.0	79670000.0	79680000.0	6.0	2.1089165210723877	1.1637428998947144
1.0	79770000.0	79780000.0	3.0	2.5308432579040527	1.310562014579773
1.0	79790000.0	79800000.0	0.0	2.4538872241973877	1.288031816482544
1.0	79900000.0	79910000.0	2.0	2.3597750663757324	1.2579872608184814
1.0	79920000.0	79930000.0	3.0	2.483307361602783	1.2968580722808838
1.0	79930000.0	79940000.0	3.0	2.562014102935791	1.3191795349121094
1.0	79990000.0	80000000.0	4.0	2.1875386238098145	1.1955740451812744
1.0	80010000.0	80020000.0	1.0	2.333430767059326	1.2490730285644531
1.0	80050000.0	80060000.0	2.0	2.358492374420166	1.2575583457946777
1.0	80150000.0	80160000.0	1.0	1.7397701740264893	0.9840389490127563
1.0	80180000.0	80190000.0	2.0	2.0223422050476074	1.1261624097824097
1.0	80240000.0	80250000.0	3.0	1.9892299175262451	1.1110705137252808
1.0	80320000.0	80330000.0	5.0	2.133932590484619	1.1741048097610474
1.0	80470000.0	80480000.0	5.0	2.5707554817199707	1.3215444087982178
1.0	80590000.0	80600000.0	1.0	2.785367012023926	1.372714877128601
1.0	80620000.0	80630000.0	2.0	2.8061954975128174	1.376997709274292
1.0	80640000.0	80650000.0	2.0	2.6292190551757812	1.336785078048706
1.0	80690000.0	80700000.0	2.0	2.307279109954834	1.2400014400482178
1.0	80720000.0	80730000.0	2.0	2.548468589782715	1.3154702186584473
1.0	80800000.0	80810000.0	3.0	2.2648403644561768	1.2248035669326782
1.0	80840000.0	80850000.0	2.0	2.1967570781707764	1.1991660594940186
1.0	80870000.0	80880000.0	1.0	1.9623687267303467	1.0985300540924072
1.0	80900000.0	80910000.0	4.0	2.1446633338928223	1.1784822940826416
1.0	80940000.0	80950000.0	0.0	2.3868696689605713	1.2669233083724976
1.0	81000000.0	81010000.0	6.0	2.003908634185791	1.1178102493286133
1.0	81010000.0	81020000.0	2.0	2.161651134490967	1.1853302717208862
1.0	81040000.0	81050000.0	6.0	2.016103506088257	1.1233497858047485
1.0	81090000.0	81100000.0	1.0	2.2226901054382324	1.2091158628463745
1.0	81140000.0	81150000.0	2.0	2.1626243591308594	1.1857197284698486
1.0	81220000.0	81230000.0	2.0	1.879895567893982	1.058335781097412
1.0	81280000.0	81290000.0	3.0	1.8463916778564453	1.0412665605545044
1.0	81320000.0	81330000.0	1.0	1.7212432622909546	0.9736382365226746
1.0	81340000.0	81350000.0	1.0	1.584513783454895	0.8926461338996887
1.0	81640000.0	81650000.0	0.0	1.7416231632232666	0.9850719571113586
1.0	81660000.0	81670000.0	2.0	1.656158447265625	0.9360160827636719
1.0	81680000.0	81690000.0	0.0	1.7527697086334229	0.9912555813789368
1.0	81690000.0	81700000.0	2.0	1.5182698965072632	0.8507341146469116
1.0	81730000.0	81740000.0	4.0	1.5911136865615845	0.8967270851135254
1.0	81770000.0	81780000.0	1.0	1.3793745040893555	0.7574578523635864
1.0	81850000.0	81860000.0	1.0	1.43856680393219	0.7980645298957825
1.0	81870000.0	81880000.0	0.0	1.6586229801177979	0.9374717473983765
1.0	81890000.0	81900000.0	0.0	1.443852186203003	0.8016301393508911
1.0	81910000.0	81920000.0	2.0	1.2074103355407715	0.633969783782959
1.0	81980000.0	81990000.0	0.0	1.4489853382110596	0.8050836324691772
1.0	82000000.0	82010000.0	1.0	1.3391063213348389	0.7291772961616516
1.0	82080000.0	82090000.0	3.0	1.4350531101226807	0.795688271522522
1.0	82090000.0	82100000.0	0.0	1.5892635583877563	0.8955844640731812
1.0	82100000.0	82110000.0	2.0	1.5510035753250122	0.871660053730011
1.0	82160000.0	82170000.0	2.0	1.497359275817871	0.8371484875679016
1.0	82200000.0	82210000.0	0.0	1.5611498355865479	0.8780611157417297
1.0	82220000.0	82230000.0	0.0	1.7054319381713867	0.9646537899971008
1.0	82250000.0	82260000.0	2.0	1.7341417074203491	0.9808937311172485
1.0	82270000.0	82280000.0	3.0	1.398563027381897	0.7707526087760925
1.0	82330000.0	82340000.0	3.0	1.6404552459716797	0.9266856908798218
1.0	82340000.0	82350000.0	2.0	1.4770848751068115	0.823816180229187
1.0	82370000.0	82380000.0	2.0	1.6110646724700928	0.9089576601982117
1.0	82410000.0	82420000.0	2.0	1.5992473363876343	0.9017322659492493
1.0	82470000.0	82480000.0	0.0	1.4283767938613892	0.7911604642868042
1.0	82500000.0	82510000.0	2.0	1.416432499885559	0.7830218076705933
1.0	82520000.0	82530000.0	3.0	1.4094568490982056	0.7782452702522278
1.0	82610000.0	82620000.0	7.0	1.3409709930419922	0.7304978370666504
1.0	82620000.0	82630000.0	0.0	1.5458482503890991	0.8683921694755554
1.0	82750000.0	82760000.0	5.0	2.0072081089019775	1.1193145513534546
1.0	82800000.0	82810000.0	3.0	2.030721664428711	1.129917860031128
1.0	82850000.0	82860000.0	5.0	1.9659080505371094	1.1001977920532227
1.0	82920000.0	82930000.0	1.0	2.1588168144226074	1.1841946840286255
1.0	82960000.0	82970000.0	3.0	1.9669898748397827	1.100706696510315
1.0	83000000.0	83010000.0	4.0	1.9608910083770752	1.097832441329956
1.0	83010000.0	83020000.0	4.0	1.8919490575790405	1.06437087059021
1.0	83020000.0	83030000.0	3.0	1.9195740222930908	1.077994465827942
1.0	83050000.0	83060000.0	0.0	1.8715696334838867	1.0541342496871948
1.0	83090000.0	83100000.0	1.0	1.9866501092910767	1.1098774671554565
1.0	83120000.0	83130000.0	2.0	1.6600427627563477	0.9383090734481812
1.0	83200000.0	83210000.0	3.0	1.7964999675750732	1.015042781829834
1.0	83250000.0	83260000.0	1.0	2.1634624004364014	1.1860544681549072
1.0	83260000.0	83270000.0	1.0	2.0963737964630127	1.1584641933441162
1.0	83270000.0	83280000.0	1.0	1.9861732721328735	1.109656810760498
1.0	83530000.0	83540000.0	1.0	1.4606308937072754	0.8128826022148132
1.0	83580000.0	83590000.0	1.0	1.5118401050567627	0.846574604511261
1.0	83680000.0	83690000.0	1.0	1.0886396169662476	0.54800945520401
1.0	83890000.0	83900000.0	1.0	1.1838611364364624	0.6167336702346802
1.0	83960000.0	83970000.0	3.0	1.2063206434249878	0.6331722140312195
1.0	83970000.0	83980000.0	4.0	1.1777530908584595	0.6122658848762512
1.0	84070000.0	84080000.0	0.0	1.5976316928863525	0.9007402658462524
1.0	84120000.0	84130000.0	1.0	1.597156286239624	0.9004480242729187
1.0	84150000.0	84160000.0	3.0	1.4513964653015137	0.8067024350166321
1.0	84160000.0	84170000.0	1.0	1.5215156078338623	0.8528274297714233
1.0	84250000.0	84260000.0	2.0	1.4894205331802368	0.831946849822998
1.0	84280000.0	84290000.0	0.0	1.4151430130004883	0.7821406722068787
1.0	84560000.0	84570000.0	2.0	1.0546411275863647	0.5245172381401062
1.0	84580000.0	84590000.0	0.0	1.2308008670806885	0.6510761976242065
1.0	84610000.0	84620000.0	5.0	1.128300666809082	0.5762971043586731
1.0	84620000.0	84630000.0	0.0	1.1694320440292358	0.606184720993042
1.0	84790000.0	84800000.0	0.0	0.9555011987686157	0.46400460600852966
1.0	84810000.0	84820000.0	2.0	0.9472877383232117	0.4598139822483063
1.0	84850000.0	84860000.0	0.0	1.093762993812561	0.5516201257705688
1.0	84860000.0	84870000.0	0.0	1.0701982975006104	0.5351566076278687
1.0	84990000.0	85000000.0	0.0	1.1565901041030884	0.5968164205551147
1.0	85010000.0	85020000.0	3.0	1.0827711820602417	0.543894350528717
1.0	85030000.0	85040000.0	3.0	1.1026369333267212	0.5579079389572144
1.0	85050000.0	85060000.0	0.0	1.1841248273849487	0.6169261932373047
1.0	85110000.0	85120000.0	1.0	1.0561676025390625	0.5255511999130249
1.0	85170000.0	85180000.0	1.0	1.1707698106765747	0.6071621775627136
1.0	85280000.0	85290000.0	3.0	1.2504035234451294	0.6653743982315063
1.0	85300000.0	85310000.0	0.0	1.3381404876708984	0.7284927368164062
1.0	85310000.0	85320000.0	0.0	1.3705072402954102	0.7512735724449158
1.0	85430000.0	85440000.0	1.0	1.3335881233215332	0.7252643704414368
1.0	85460000.0	85470000.0	4.0	1.1978116035461426	0.6269431710243225
1.0	85480000.0	85490000.0	1.0	1.2379779815673828	0.6563161611557007
1.0	85550000.0	85560000.0	0.0	1.2899432182312012	0.6940310597419739
1.0	85650000.0	85660000.0	1.0	1.1283903121948242	0.5763616561889648
1.0	85670000.0	85680000.0	2.0	1.2710192203521729	0.6803514957427979
1.0	85750000.0	85760000.0	0.0	1.2554435729980469	0.6690423488616943
1.0	85810000.0	85820000.0	3.0	1.2607022523880005	0.6728647947311401
1.0	85900000.0	85910000.0	1.0	1.397052526473999	0.7697106599807739
1.0	85930000.0	85940000.0	1.0	1.3674370050430298	0.7491263151168823
1.0	85980000.0	85990000.0	1.0	1.3650004863739014	0.7474203109741211
1.0	86010000.0	86020000.0	2.0	1.259929895401001	0.6723038554191589
1.0	86020000.0	86030000.0	0.0	1.2900683879852295	0.6941210031509399
1.0	86090000.0	86100000.0	1.0	1.2924236059188843	0.6958184838294983
1.0	86110000.0	86120000.0	1.0	1.112775206565857	0.5651391744613647
1.0	86260000.0	86270000.0	1.0	1.5681848526000977	0.8824753761291504
1.0	86280000.0	86290000.0	2.0	1.4941530227661133	0.8350504040718079
1.0	86300000.0	86310000.0	1.0	1.5903078317642212	0.8962298631668091
1.0	86340000.0	86350000.0	1.0	1.713605284690857	0.9693105816841125
1.0	86380000.0	86390000.0	2.0	1.4644033908843994	0.8153989911079407
1.0	86420000.0	86430000.0	2.0	1.5255934000015259	0.8554521799087524
1.0	86460000.0	86470000.0	3.0	1.627179503440857	0.9187207221984863
1.0	86490000.0	86500000.0	1.0	1.6927833557128906	0.957395076751709
1.0	86500000.0	86510000.0	0.0	1.7754170894622803	1.0036689043045044
1.0	86510000.0	86520000.0	2.0	1.740822434425354	0.9846256971359253
1.0	86520000.0	86530000.0	0.0	1.7431682348251343	0.9859320521354675
1.0	86550000.0	86560000.0	0.0	1.8017152547836304	1.0178296566009521
1.0	86640000.0	86650000.0	1.0	1.6390573978424072	0.925850510597229
1.0	86680000.0	86690000.0	1.0	1.5940412282943726	0.8985319137573242
1.0	86800000.0	86810000.0	0.0	1.7181476354599	0.9718869924545288
1.0	86890000.0	86900000.0	3.0	1.1248809099197388	0.5738317370414734
1.0	86930000.0	86940000.0	0.0	1.1636507511138916	0.6019646525382996
1.0	86980000.0	86990000.0	1.0	1.0934088230133057	0.551369845867157
1.0	87060000.0	87070000.0	2.0	1.2160389423370361	0.6402839422225952
1.0	87160000.0	87170000.0	1.0	1.3175997734069824	0.7138794660568237
1.0	87300000.0	87310000.0	3.0	1.2598092555999756	0.6722162365913391
1.0	87360000.0	87370000.0	0.0	1.2916990518569946	0.695296585559845
1.0	87380000.0	87390000.0	0.0	1.3412902355194092	0.7307237386703491
1.0	87410000.0	87420000.0	0.0	1.3113391399383545	0.7094022035598755
1.0	87420000.0	87430000.0	1.0	1.3728774785995483	0.7529290318489075
1.0	87430000.0	87440000.0	4.0	1.2988898754119873	0.7004716992378235
1.0	87440000.0	87450000.0	1.0	1.3222949504852295	0.7172297239303589
1.0	87480000.0	87490000.0	1.0	1.3210422992706299	0.716336190700531
1.0	87490000.0	87500000.0	2.0	1.3048125505447388	0.7047250866889954
1.0	87500000.0	87510000.0	0.0	1.2964576482772827	0.6987224817276001
1.0	87670000.0	87680000.0	1.0	1.304002285003662	0.7041438221931458
1.0	87730000.0	87740000.0	1.0	1.366330623626709	0.74835205078125
1.0	87820000.0	87830000.0	2.0	1.2796430587768555	0.6865943670272827
1.0	87900000.0	87910000.0	3.0	1.31138014793396	0.709431529045105
1.0	87930000.0	87940000.0	2.0	1.3160321712493896	0.7127590179443359
1.0	88000000.0	88010000.0	0.0	1.3519623279571533	0.7382598519325256
1.0	88050000.0	88060000.0	0.0	1.2692629098892212	0.6790787577629089
1.0	88190000.0	88200000.0	1.0	1.213987946510315	0.6387830972671509
1.0	88220000.0	88230000.0	1.0	1.1728646755218506	0.6086924076080322
1.0	88240000.0	88250000.0	0.0	1.1881061792373657	0.6198393106460571
1.0	88300000.0	88310000.0	0.0	1.2322235107421875	0.6521153450012207
1.0	88310000.0	88320000.0	2.0	1.1560554504394531	0.5964266657829285
1.0	88330000.0	88340000.0	2.0	1.1486761569976807	0.5910574793815613
1.0	88340000.0	88350000.0	1.0	1.1808192729949951	0.614508330821991
1.0	88410000.0	88420000.0	0.0	1.2539780139923096	0.6679760217666626
1.0	88440000.0	88450000.0	0.0	1.1864001750946045	0.6185910701751709
1.0	88460000.0	88470000.0	0.0	1.2148170471191406	0.6393901109695435
1.0	88670000.0	88680000.0	2.0	1.3851772546768188	0.7614911794662476
1.0	88680000.0	88690000.0	1.0	1.420642375946045	0.785896360874176
1.0	88740000.0	88750000.0	0.0	1.3835179805755615	0.760339081287384
1.0	88770000.0	88780000.0	1.0	1.2945271730422974	0.6973331570625305
1.0	88860000.0	88870000.0	3.0	1.3219993114471436	0.7170189619064331
1.0	88870000.0	88880000.0	0.0	1.2888438701629639	0.6932385563850403
1.0	88880000.0	88890000.0	3.0	1.254831075668335	0.6685966849327087
1.0	88940000.0	88950000.0	2.0	1.3374427556991577	0.727998673915863
1.0	88970000.0	88980000.0	0.0	1.3481098413467407	0.7355435490608215
1.0	89040000.0	89050000.0	1.0	1.386982798576355	0.762744128704071
1.0	89170000.0	89180000.0	0.0	1.249032735824585	0.6643756628036499
1.0	89200000.0	89210000.0	2.0	1.2573751211166382	0.670447051525116
1.0	89220000.0	89230000.0	1.0	1.33768630027771	0.7281710505485535
1.0	89250000.0	89260000.0	2.0	1.2372143268585205	0.6557588577270508
1.0	89290000.0	89300000.0	0.0	1.2165353298187256	0.6406471729278564
1.0	89340000.0	89350000.0	1.0	1.1834301948547363	0.6164184808731079
1.0	89470000.0	89480000.0	1.0	1.2601866722106934	0.6724902987480164
1.0	89480000.0	89490000.0	1.0	1.1992570161819458	0.628001868724823
1.0	89500000.0	89510000.0	1.0	1.2387375831604004	0.6568702459335327
1.0	89510000.0	89520000.0	0.0	1.1218254566192627	0.5716320872306824
1.0	89520000.0	89530000.0	3.0	1.1700857877731323	0.606662392616272
1.0	89530000.0	89540000.0	1.0	1.1733677387237549	0.6090599298477173
1.0	89650000.0	89660000.0	0.0	1.2071393728256226	0.6337712407112122
1.0	89740000.0	89750000.0	2.0	1.296317219734192	0.698621392250061
1.0	89750000.0	89760000.0	2.0	1.2276655435562134	0.6487852334976196
1.0	89850000.0	89860000.0	0.0	1.2095310688018799	0.6355217099189758
1.0	89890000.0	89900000.0	0.0	1.174391746520996	0.6098089814186096
1.0	89920000.0	89930000.0	2.0	1.0978121757507324	0.5544838905334473
1.0	89930000.0	89940000.0	1.0	1.0843756198883057	0.5450170636177063
1.0	89950000.0	89960000.0	0.0	1.1487756967544556	0.5911293029785156
1.0	89970000.0	89980000.0	2.0	1.1104304790496826	0.5634626150131226
1.0	90080000.0	90090000.0	1.0	1.0909796953201294	0.5496572256088257
1.0	90110000.0	90120000.0	1.0	1.1577112674713135	0.5976333618164062
1.0	90140000.0	90150000.0	3.0	1.1350152492523193	0.5811485052108765
1.0	90170000.0	90180000.0	2.0	1.0915241241455078	0.5500409007072449
1.0	90180000.0	90190000.0	1.0	1.1891580820083618	0.6206093430519104
1.0	90190000.0	90200000.0	3.0	1.1860530376434326	0.6183369159698486
1.0	90200000.0	90210000.0	0.0	1.2956697940826416	0.6981555223464966
1.0	90250000.0	90260000.0	0.0	1.2676963806152344	0.6779423952102661
1.0	90330000.0	90340000.0	1.0	1.2670811414718628	0.6774962544441223
1.0	90360000.0	90370000.0	2.0	1.2622777223587036	0.6740091443061829
1.0	90370000.0	90380000.0	3.0	1.2257229089736938	0.6473654508590698
1.0	90400000.0	90410000.0	2.0	1.2044267654418945	0.6317859888076782
1.0	90450000.0	90460000.0	3.0	1.1783918142318726	0.6127330660820007
1.0	90470000.0	90480000.0	1.0	1.161755919456482	0.6005821824073792
1.0	90510000.0	90520000.0	0.0	1.263537049293518	0.6749240159988403
1.0	90560000.0	90570000.0	0.0	1.1783150434494019	0.6126767992973328
1.0	90590000.0	90600000.0	1.0	1.2659637928009033	0.6766859292984009
1.0	90650000.0	90660000.0	1.0	1.2719404697418213	0.6810193657875061
1.0	90670000.0	90680000.0	4.0	1.3404251337051392	0.7301114201545715
1.0	90740000.0	90750000.0	4.0	1.3572676181793213	0.7419936060905457
1.0	90770000.0	90780000.0	5.0	1.3651816844940186	0.7475472092628479
1.0	90850000.0	90860000.0	1.0	1.3952134847640991	0.7684409618377686
1.0	90880000.0	90890000.0	2.0	1.3321545124053955	0.7242461442947388
1.0	90930000.0	90940000.0	1.0	1.3838331699371338	0.7605581283569336
1.0	90940000.0	90950000.0	1.0	1.3490383625030518	0.7361982464790344
1.0	91010000.0	91020000.0	2.0	1.4634654521942139	0.814773678779602
1.0	91140000.0	91150000.0	2.0	1.5854533910751343	0.8932282328605652
1.0	91160000.0	91170000.0	1.0	1.640802025794983	0.9268926382064819
1.0	91200000.0	91210000.0	3.0	1.445442795753479	0.8027009963989258
1.0	91230000.0	91240000.0	1.0	1.4240195751190186	0.7881976962089539
1.0	91240000.0	91250000.0	1.0	1.3899551630020142	0.7648037672042847
1.0	91270000.0	91280000.0	2.0	1.310179352760315	0.7085717916488647
1.0	91340000.0	91350000.0	1.0	1.3323252201080322	0.7243673205375671
1.0	91350000.0	91360000.0	1.0	1.4144163131713867	0.7816434502601624
1.0	91470000.0	91480000.0	3.0	1.3389437198638916	0.7290621399879456
1.0	91530000.0	91540000.0	1.0	1.4247575998306274	0.7886999249458313
1.0	91740000.0	91750000.0	1.0	1.3959434032440186	0.7689450979232788
1.0	91910000.0	91920000.0	1.0	1.3471686840057373	0.7348788976669312
1.0	91940000.0	91950000.0	1.0	1.3349454402923584	0.7262274026870728
1.0	91960000.0	91970000.0	1.0	1.2749921083450317	0.6832291483879089
1.0	91970000.0	91980000.0	0.0	1.259368896484375	0.6718965768814087
1.0	92000000.0	92010000.0	1.0	1.2641135454177856	0.6753425002098083
1.0	92110000.0	92120000.0	2.0	1.2498321533203125	0.6649585962295532
1.0	92140000.0	92150000.0	0.0	1.2580957412719727	0.6709710359573364
1.0	92160000.0	92170000.0	0.0	1.2346421480178833	0.653881311416626
1.0	92250000.0	92260000.0	0.0	1.0229355096817017	0.503577470779419
1.0	92270000.0	92280000.0	1.0	1.030732274055481	0.508620023727417
1.0	92340000.0	92350000.0	1.0	1.2908014059066772	0.6946495771408081
1.0	92380000.0	92390000.0	3.0	1.4108467102050781	0.7791987657546997
1.0	92420000.0	92430000.0	6.0	1.4493424892425537	0.8053234815597534
1.0	92430000.0	92440000.0	3.0	1.4964805841445923	0.8365738987922668
1.0	92450000.0	92460000.0	2.0	1.5216554403305054	0.8529177904129028
1.0	92460000.0	92470000.0	1.0	1.5311106443405151	0.8589925765991211
1.0	92480000.0	92490000.0	1.0	1.6602652072906494	0.9384403228759766
1.0	92490000.0	92500000.0	2.0	1.5480766296386719	0.8698058128356934
1.0	92550000.0	92560000.0	1.0	1.1225605010986328	0.5721610188484192
1.0	92560000.0	92570000.0	0.0	1.2293479442596436	0.6500147581100464
1.0	92660000.0	92670000.0	2.0	1.199758529663086	0.6283689737319946
1.0	92670000.0	92680000.0	1.0	1.2054922580718994	0.6325656175613403
1.0	92710000.0	92720000.0	0.0	1.1459753513336182	0.5890945196151733
1.0	92750000.0	92760000.0	0.0	1.1103761196136475	0.5634241104125977
1.0	92830000.0	92840000.0	0.0	1.098971962928772	0.5553058385848999
1.0	92920000.0	92930000.0	2.0	1.1879676580429077	0.619737982749939
1.0	92940000.0	92950000.0	1.0	1.1918343305587769	0.6225677728652954
1.0	92960000.0	92970000.0	1.0	1.2085580825805664	0.6348098516464233
1.0	92990000.0	93000000.0	1.0	1.1066182851791382	0.5607420802116394
1.0	93030000.0	93040000.0	1.0	1.030937910079956	0.5087544322013855
1.0	93130000.0	93140000.0	1.0	0.9777913093566895	0.4761506915092468
1.0	93200000.0	93210000.0	0.0	1.0401438474655151	0.5148041248321533
1.0	93410000.0	93420000.0	1.0	1.0470857620239258	0.5194286108016968
1.0	93520000.0	93530000.0	0.0	1.223051905632019	0.6454129219055176
1.0	93540000.0	93550000.0	1.0	1.4862505197525024	0.8298627734184265
1.0	93590000.0	93600000.0	1.0	1.1219112873077393	0.5716943740844727
1.0	93620000.0	93630000.0	0.0	1.1514617204666138	0.5930827856063843
1.0	93640000.0	93650000.0	0.0	1.429211974143982	0.7917280793190002
1.0	93650000.0	93660000.0	2.0	1.0969699621200562	0.5538873672485352
1.0	93690000.0	93700000.0	0.0	1.026100516319275	0.5056148767471313
1.0	93710000.0	93720000.0	0.0	1.0666314363479614	0.5326994061470032
1.0	93780000.0	93790000.0	1.0	1.0176588296890259	0.5002095103263855
1.0	93800000.0	93810000.0	2.0	1.0461091995239258	0.5187758207321167
1.0	93920000.0	93930000.0	2.0	1.047223687171936	0.51952064037323
1.0	93980000.0	93990000.0	1.0	1.00291907787323	0.4910111427307129
1.0	94000000.0	94010000.0	1.0	1.0097140073776245	0.49521130323410034
1.0	94030000.0	94040000.0	0.0	0.9650212526321411	0.4690609872341156
1.0	94040000.0	94050000.0	1.0	0.9422837495803833	0.4573419988155365
1.0	94110000.0	94120000.0	2.0	1.0700174570083618	0.5350319147109985
1.0	94160000.0	94170000.0	1.0	1.231034517288208	0.6512470245361328
1.0	94190000.0	94200000.0	0.0	1.2838656902313232	0.6896458268165588
1.0	94210000.0	94220000.0	0.0	1.273017168045044	0.681799054145813
1.0	94350000.0	94360000.0	1.0	1.1276140213012695	0.575801432132721
1.0	94430000.0	94440000.0	1.0	1.1803390979766846	0.6141570210456848
1.0	94490000.0	94500000.0	0.0	1.166992425918579	0.6044033169746399
1.0	94580000.0	94590000.0	0.0	1.1061499118804932	0.5604084134101868
1.0	94590000.0	94600000.0	0.0	1.132407546043396	0.5792624950408936
1.0	94710000.0	94720000.0	1.0	1.194331407546997	0.6243957281112671
1.0	94820000.0	94830000.0	2.0	1.238172173500061	0.6564581394195557
1.0	94860000.0	94870000.0	5.0	1.182087779045105	0.6154359579086304
1.0	94960000.0	94970000.0	1.0	1.0432045459747314	0.5168367028236389
1.0	95010000.0	95020000.0	2.0	0.9931241869926453	0.48508697748184204
1.0	95090000.0	95100000.0	1.0	1.170453667640686	0.606931209564209
1.0	95130000.0	95140000.0	2.0	1.1334714889526367	0.5800319314002991
1.0	95190000.0	95200000.0	1.0	1.1624730825424194	0.6011049747467041
1.0	95210000.0	95220000.0	1.0	1.1265665292739868	0.5750460624694824
1.0	95260000.0	95270000.0	2.0	1.069928765296936	0.5349708199501038
1.0	95290000.0	95300000.0	2.0	1.0008400678634644	0.4897398054599762
1.0	95310000.0	95320000.0	1.0	1.0342113971710205	0.510893702507019
1.0	95370000.0	95380000.0	2.0	0.9835953712463379	0.4794822335243225
1.0	95400000.0	95410000.0	1.0	0.9833785891532898	0.4793561100959778
1.0	95430000.0	95440000.0	1.0	1.1686757802963257	0.605633020401001
1.0	95450000.0	95460000.0	1.0	0.9850204586982727	0.4803096652030945
1.0	95710000.0	95720000.0	0.0	1.16387140750885	0.6021255254745483
1.0	95840000.0	95850000.0	2.0	1.326566457748413	0.7202726602554321
1.0	95850000.0	95860000.0	1.0	1.343646764755249	0.7323907017707825
1.0	96000000.0	96010000.0	1.0	1.5122730731964111	0.8468549847602844
1.0	96010000.0	96020000.0	0.0	1.4836599826812744	0.8281568288803101
1.0	96030000.0	96040000.0	2.0	1.4054208993911743	0.7754744291305542
1.0	96200000.0	96210000.0	1.0	1.7192661762237549	0.9725201725959778
1.0	96210000.0	96220000.0	2.0	1.8855361938476562	1.0611670017242432
1.0	96290000.0	96300000.0	4.0	1.944173812866211	1.0898830890655518
1.0	96310000.0	96320000.0	4.0	1.8819143772125244	1.0593502521514893
1.0	96330000.0	96340000.0	3.0	1.9721877574920654	1.1031452417373657
1.0	96390000.0	96400000.0	4.0	1.8676410913467407	1.0521423816680908
1.0	96400000.0	96410000.0	1.0	1.9215028285980225	1.078934907913208
1.0	96450000.0	96460000.0	2.0	1.9367774724960327	1.0863323211669922
1.0	96530000.0	96540000.0	2.0	2.1205825805664062	1.1686023473739624
1.0	96570000.0	96580000.0	3.0	2.1966774463653564	1.1991350650787354
1.0	96590000.0	96600000.0	2.0	2.222588539123535	1.20907723903656
1.0	96640000.0	96650000.0	2.0	2.1936278343200684	1.197950005531311
1.0	96690000.0	96700000.0	2.0	2.0566210746765137	1.1413646936416626
1.0	96720000.0	96730000.0	2.0	1.8162552118301392	1.0255423784255981
1.0	96810000.0	96820000.0	1.0	2.0253522396087646	1.127514362335205
1.0	96820000.0	96830000.0	0.0	1.904865026473999	1.0707768201828003
1.0	96940000.0	96950000.0	4.0	1.579764723777771	0.8896989822387695
1.0	97100000.0	97110000.0	3.0	1.4191606044769287	0.7848855257034302
1.0	97150000.0	97160000.0	4.0	1.4122247695922852	0.7801426649093628
1.0	97250000.0	97260000.0	2.0	1.3424160480499268	0.7315203547477722
1.0	97360000.0	97370000.0	2.0	1.476949691772461	0.8237271308898926
1.0	97400000.0	97410000.0	4.0	1.4131882190704346	0.7808026075363159
1.0	97510000.0	97520000.0	1.0	1.401971697807312	0.7731016874313354
1.0	97840000.0	97850000.0	4.0	1.7589107751846313	0.9946416616439819
1.0	97860000.0	97870000.0	4.0	1.7966172695159912	1.0151054859161377
1.0	98000000.0	98010000.0	0.0	1.5739508867263794	0.8860791921615601
1.0	98180000.0	98190000.0	2.0	1.5725646018981934	0.8852138519287109
1.0	98290000.0	98300000.0	3.0	1.5179061889648438	0.8504992723464966
1.0	98300000.0	98310000.0	2.0	1.4327315092086792	0.7941157221794128
1.0	98360000.0	98370000.0	0.0	1.337666392326355	0.7281569242477417
1.0	98430000.0	98440000.0	0.0	1.4542697668075562	0.8086289167404175
1.0	98440000.0	98450000.0	2.0	1.3619811534881592	0.7453035712242126
1.0	98510000.0	98520000.0	3.0	1.3565669059753418	0.7415010333061218
1.0	98530000.0	98540000.0	1.0	1.531813621520996	0.8594430088996887
1.0	98550000.0	98560000.0	3.0	1.4876556396484375	0.8307870626449585
1.0	98570000.0	98580000.0	4.0	1.3761156797409058	0.7551881074905396
1.0	98620000.0	98630000.0	4.0	1.400605320930481	0.7721605896949768
1.0	98660000.0	98670000.0	2.0	1.626463532447815	0.9182891845703125
1.0	98760000.0	98770000.0	1.0	1.554173231124878	0.8736640810966492
1.0	98890000.0	98900000.0	1.0	1.4136987924575806	0.7811521291732788
1.0	98910000.0	98920000.0	2.0	1.415576457977295	0.7824367880821228
1.0	98940000.0	98950000.0	3.0	1.3769571781158447	0.7557744979858398
1.0	98950000.0	98960000.0	1.0	1.4186776876449585	0.7845556139945984
1.0	99140000.0	99150000.0	0.0	1.2169848680496216	0.6409758925437927
1.0	99180000.0	99190000.0	1.0	1.2939486503601074	0.6969166398048401
1.0	99230000.0	99240000.0	1.0	1.251821756362915	0.6664064526557922
1.0	99290000.0	99300000.0	3.0	1.5460618734359741	0.8685277700424194
1.0	99360000.0	99370000.0	2.0	1.6550785303115845	0.9353777170181274
1.0	99400000.0	99410000.0	0.0	1.7327806949615479	0.9801311492919922
1.0	99410000.0	99420000.0	1.0	1.8048948049545288	1.0195232629776
1.0	99470000.0	99480000.0	4.0	1.6042850017547607	0.904819130897522
1.0	99490000.0	99500000.0	1.0	1.6436512470245361	0.9285925626754761
1.0	99640000.0	99650000.0	2.0	1.3751755952835083	0.7545324563980103
1.0	99660000.0	99670000.0	1.0	1.3089892864227295	0.7077199220657349
1.0	99780000.0	99790000.0	1.0	1.2862269878387451	0.6913504600524902
1.0	99790000.0	99800000.0	0.0	1.2728736400604248	0.6816952228546143
1.0	99870000.0	99880000.0	0.0	1.2944127321243286	0.6972510814666748
1.0	99880000.0	99890000.0	3.0	1.2185118198394775	0.6420925855636597
1.0	99910000.0	99920000.0	1.0	1.285020112991333	0.6904793977737427
1.0	100010000.0	100020000.0	0.0	1.4110753536224365	0.7793552875518799
1.0	100020000.0	100030000.0	2.0	1.299669861793518	0.7010318040847778
1.0	100030000.0	100040000.0	0.0	1.3856309652328491	0.7618061304092407
1.0	100120000.0	100130000.0	2.0	1.441053032875061	0.7997428178787231
1.0	100180000.0	100190000.0	3.0	1.0669050216674805	0.5328878164291382
1.0	100190000.0	100200000.0	1.0	1.089399814605713	0.5485444068908691
1.0	100300000.0	100310000.0	1.0	1.096710443496704	0.5537038445472717
1.0	100370000.0	100380000.0	1.0	1.0479018688201904	0.5199755430221558
1.0	100390000.0	100400000.0	1.0	1.2363439798355103	0.6551235914230347
1.0	100400000.0	100410000.0	3.0	1.217595100402832	0.64142245054245
1.0	100450000.0	100460000.0	3.0	1.0967414379119873	0.5537256002426147
1.0	100480000.0	100490000.0	1.0	1.1468861103057861	0.5897565484046936
1.0	100600000.0	100610000.0	2.0	0.991834282875061	0.48431864380836487
1.0	100650000.0	100660000.0	2.0	1.0595403909683228	0.5278450846672058
1.0	100700000.0	100710000.0	0.0	1.1145458221435547	0.5664066076278687
1.0	100720000.0	100730000.0	1.0	1.1548596620559692	0.5955561399459839
1.0	100750000.0	100760000.0	1.0	1.0648090839385986	0.5314478874206543
1.0	100790000.0	100800000.0	0.0	1.1080464124679565	0.561760425567627
1.0	100890000.0	100900000.0	0.0	1.1398353576660156	0.5846393704414368
1.0	100950000.0	100960000.0	1.0	1.293298602104187	0.6964486241340637
1.0	101070000.0	101080000.0	0.0	1.163965106010437	0.6021940112113953
1.0	101080000.0	101090000.0	0.0	1.190057396888733	0.621267557144165
1.0	101180000.0	101190000.0	1.0	1.2653043270111084	0.6762069463729858
1.0	101190000.0	101200000.0	0.0	1.3967431783676147	0.769497275352478
1.0	101200000.0	101210000.0	3.0	1.390493392944336	0.7651767730712891
1.0	101260000.0	101270000.0	0.0	1.5222715139389038	0.8533143997192383
1.0	101480000.0	101490000.0	0.0	1.208064317703247	0.6344481706619263
1.0	101490000.0	101500000.0	1.0	1.2289454936981201	0.6497205495834351
1.0	101540000.0	101550000.0	4.0	1.2553894519805908	0.6690027713775635
1.0	101610000.0	101620000.0	5.0	1.3706839084625244	0.7513970732688904
1.0	101640000.0	101650000.0	1.0	1.3997361660003662	0.7715617418289185
1.0	101660000.0	101670000.0	4.0	1.3541758060455322	0.7398188710212708
1.0	101670000.0	101680000.0	0.0	1.4318945407867432	0.7935482859611511
1.0	101700000.0	101710000.0	0.0	1.2872910499572754	0.6921180486679077
1.0	101740000.0	101750000.0	2.0	1.3088057041168213	0.7075880169868469
1.0	101810000.0	101820000.0	1.0	1.3434454202651978	0.7322484254837036
1.0	101830000.0	101840000.0	1.0	1.383630394935608	0.7604172825813293
1.0	101880000.0	101890000.0	0.0	1.4704439640045166	0.8194159269332886
1.0	101940000.0	101950000.0	1.0	1.4411338567733765	0.7997974157333374
1.0	101980000.0	101990000.0	1.0	1.6926441192626953	0.957314670085907
1.0	102160000.0	102170000.0	3.0	1.9223251342773438	1.0793354511260986
1.0	102190000.0	102200000.0	2.0	1.728313684463501	0.977623462677002
1.0	102210000.0	102220000.0	1.0	2.1009769439697266	1.1604080200195312
1.0	102370000.0	102380000.0	2.0	2.2109375	1.2046350240707397
1.0	102430000.0	102440000.0	0.0	2.3676867485046387	1.2606208324432373
1.0	102500000.0	102510000.0	1.0	2.3867478370666504	1.2668836116790771
1.0	102580000.0	102590000.0	3.0	2.465893507003784	1.2916659116744995
1.0	102590000.0	102600000.0	0.0	2.503479242324829	1.3027567863464355
1.0	102650000.0	102660000.0	0.0	2.674152374267578	1.3478269577026367
1.0	102680000.0	102690000.0	5.0	2.7204627990722656	1.3586084842681885
1.0	102770000.0	102780000.0	5.0	2.614192485809326	1.332962989807129
1.0	102860000.0	102870000.0	2.0	2.8768904209136963	1.390667200088501
1.0	102890000.0	102900000.0	8.0	2.5011096000671387	1.3020703792572021
1.0	102910000.0	102920000.0	3.0	2.704413890838623	1.3549401760101318
1.0	102930000.0	102940000.0	3.0	3.0881733894348145	1.4238377809524536
1.0	102940000.0	102950000.0	4.0	3.1129419803619385	1.427001953125
1.0	102990000.0	103000000.0	6.0	3.0395586490631104	1.4171947240829468
1.0	103150000.0	103160000.0	4.0	2.8123676776885986	1.3782442808151245
1.0	103250000.0	103260000.0	2.0	2.720057964324951	1.3585164546966553
1.0	103270000.0	103280000.0	0.0	2.572650194168091	1.3220540285110474
1.0	103330000.0	103340000.0	1.0	2.966890811920166	1.4061756134033203
1.0	103340000.0	103350000.0	4.0	2.6200618743896484	1.3344634771347046
1.0	103360000.0	103370000.0	4.0	2.684548854827881	1.3503000736236572
1.0	103460000.0	103470000.0	3.0	2.798750400543213	1.3754804134368896
1.0	103520000.0	103530000.0	3.0	2.5674526691436768	1.3206535577774048
1.0	103620000.0	103630000.0	1.0	2.7422637939453125	1.363476037979126
1.0	103730000.0	103740000.0	4.0	2.221567392349243	1.2086899280548096
1.0	104010000.0	104020000.0	4.0	1.4358880519866943	0.7962530851364136
1.0	104030000.0	104040000.0	3.0	1.4625247716903687	0.8141463994979858
1.0	104050000.0	104060000.0	1.0	1.521211862564087	0.8526317477226257
1.0	104070000.0	104080000.0	2.0	1.3046636581420898	0.7046182751655579
1.0	104130000.0	104140000.0	2.0	1.3393231630325317	0.729330837726593
1.0	104360000.0	104370000.0	4.0	2.423523426055908	1.2786424160003662
1.0	104430000.0	104440000.0	5.0	2.8397533893585205	1.3836523294448853
1.0	104440000.0	104450000.0	3.0	3.023064136505127	1.414808988571167
1.0	104530000.0	104540000.0	4.0	3.1274900436401367	1.4287919998168945
1.0	104650000.0	104660000.0	2.0	3.080923557281494	1.4228835105895996
1.0	104690000.0	104700000.0	3.0	2.9991648197174072	1.411232590675354
1.0	104710000.0	104720000.0	3.0	3.1922261714935303	1.4361522197723389
1.0	104750000.0	104760000.0	2.0	3.114851236343384	1.4272396564483643
1.0	104770000.0	104780000.0	5.0	3.0623645782470703	1.4203828573226929
1.0	104840000.0	104850000.0	6.0	2.833103656768799	1.3823577165603638
1.0	104860000.0	104870000.0	3.0	2.756059408187866	1.3664885759353638
1.0	104880000.0	104890000.0	4.0	2.6139166355133057	1.3328920602798462
1.0	104990000.0	105000000.0	5.0	2.601405620574951	1.32965886592865
1.0	105010000.0	105020000.0	4.0	2.4771175384521484	1.2950232028961182
1.0	105110000.0	105120000.0	1.0	2.557004690170288	1.3178141117095947
1.0	105150000.0	105160000.0	3.0	2.775660276412964	1.3706786632537842
1.0	105190000.0	105200000.0	1.0	2.731126308441162	1.3610057830810547
1.0	105240000.0	105250000.0	3.0	2.840571641921997	1.3838108777999878
1.0	105260000.0	105270000.0	2.0	2.875277519226074	1.3903701305389404
1.0	105320000.0	105330000.0	6.0	2.818660259246826	1.3795047998428345
1.0	105350000.0	105360000.0	3.0	2.659728765487671	1.3443454504013062
1.0	105390000.0	105400000.0	3.0	2.5911433696746826	1.3269726037979126
1.0	105470000.0	105480000.0	3.0	2.82145357131958	1.3800609111785889
1.0	105550000.0	105560000.0	1.0	2.751735210418701	1.3655500411987305
1.0	105580000.0	105590000.0	1.0	2.6070213317871094	1.33111572265625
1.0	105620000.0	105630000.0	0.0	2.44234037399292	1.2844949960708618
1.0	105850000.0	105860000.0	3.0	2.300077199935913	1.237464189529419
1.0	105860000.0	105870000.0	2.0	2.5988478660583496	1.3289921283721924
1.0	105900000.0	105910000.0	3.0	2.4329586029052734	1.2815907001495361
1.0	105940000.0	105950000.0	2.0	2.5288429260253906	1.3099991083145142
1.0	105950000.0	105960000.0	4.0	2.5332882404327393	1.3112484216690063
1.0	106080000.0	106090000.0	7.0	2.382946014404297	1.2656437158584595
1.0	106090000.0	106100000.0	2.0	2.5158820152282715	1.306322455406189
1.0	106100000.0	106110000.0	2.0	2.4311721324920654	1.2810344696044922
1.0	106140000.0	106150000.0	1.0	2.524282932281494	1.308711290359497
1.0	106210000.0	106220000.0	3.0	2.5337905883789062	1.3113892078399658
1.0	106260000.0	106270000.0	3.0	2.4707958698272705	1.2931369543075562
1.0	106300000.0	106310000.0	0.0	2.7445082664489746	1.3639698028564453
1.0	106490000.0	106500000.0	1.0	2.684541940689087	1.350298285484314
1.0	106510000.0	106520000.0	2.0	2.7335004806518555	1.3615353107452393
1.0	106540000.0	106550000.0	5.0	2.5943470001220703	1.3278145790100098
1.0	106550000.0	106560000.0	4.0	2.6702399253845215	1.3468884229660034
1.0	106670000.0	106680000.0	2.0	2.6690869331359863	1.3466110229492188
1.0	106720000.0	106730000.0	1.0	2.737358570098877	1.3623923063278198
1.0	106760000.0	106770000.0	4.0	2.3824000358581543	1.2654650211334229
1.0	106770000.0	106780000.0	1.0	2.539013385772705	1.3128485679626465
1.0	106790000.0	106800000.0	3.0	2.364192485809326	1.259460210800171
1.0	106800000.0	106810000.0	2.0	2.4241251945495605	1.278831124305725
1.0	106860000.0	106870000.0	5.0	2.172511577606201	1.1896560192108154
1.0	107000000.0	107010000.0	4.0	2.2713916301727295	1.2271884679794312
1.0	107030000.0	107040000.0	4.0	2.386566400527954	1.26682448387146
1.0	107050000.0	107060000.0	2.0	2.3378288745880127	1.2505767345428467
1.0	107120000.0	107130000.0	2.0	2.5457940101623535	1.3147313594818115
1.0	107170000.0	107180000.0	3.0	2.7962841987609863	1.3749743700027466
1.0	107190000.0	107200000.0	2.0	2.8045406341552734	1.3766618967056274
1.0	107200000.0	107210000.0	4.0	2.989623546600342	1.4097648859024048
1.0	107220000.0	107230000.0	4.0	2.9270107746124268	1.3995614051818848
1.0	107230000.0	107240000.0	3.0	2.915135622024536	1.3975131511688232
1.0	107240000.0	107250000.0	5.0	2.770775556564331	1.3696444034576416
1.0	107380000.0	107390000.0	1.0	2.517935037612915	1.306908130645752
1.0	107420000.0	107430000.0	6.0	2.191763401031494	1.1972236633300781
1.0	107450000.0	107460000.0	2.0	2.4307475090026855	1.2809021472930908
1.0	107470000.0	107480000.0	5.0	2.099977970123291	1.1599868535995483
1.0	107510000.0	107520000.0	1.0	2.505218029022217	1.3032594919204712
1.0	107530000.0	107540000.0	3.0	2.2362189292907715	1.2142162322998047
1.0	107570000.0	107580000.0	2.0	2.258070707321167	1.2223241329193115
1.0	107600000.0	107610000.0	0.0	2.02809739112854	1.1287447214126587
1.0	107640000.0	107650000.0	5.0	2.1731607913970947	1.189913034439087
1.0	107740000.0	107750000.0	2.0	2.2751219272613525	1.2285401821136475
1.0	107830000.0	107840000.0	4.0	2.2359421253204346	1.2141125202178955
1.0	107890000.0	107900000.0	4.0	1.9321247339248657	1.0840885639190674
1.0	107910000.0	107920000.0	1.0	1.8795528411865234	1.0581632852554321
1.0	107930000.0	107940000.0	1.0	2.012633800506592	1.1217790842056274
1.0	107980000.0	107990000.0	2.0	1.7363722324371338	0.9821418523788452
1.0	107990000.0	108000000.0	3.0	1.4938795566558838	0.8348715901374817
1.0	108030000.0	108040000.0	1.0	1.451172947883606	0.8065527081489563
1.0	108100000.0	108110000.0	1.0	1.3385874032974243	0.7288100123405457
1.0	108130000.0	108140000.0	2.0	1.0660016536712646	0.5322667360305786
1.0	108250000.0	108260000.0	2.0	1.3841865062713623	0.7608036994934082
1.0	108270000.0	108280000.0	1.0	1.4443058967590332	0.8019357919692993
1.0	108290000.0	108300000.0	3.0	1.567248821258545	0.8818889856338501
1.0	108410000.0	108420000.0	1.0	1.475781798362732	0.8229540586471558
1.0	108440000.0	108450000.0	0.0	1.482926368713379	0.8276737332344055
1.0	108570000.0	108580000.0	1.0	1.3945647478103638	0.7679925560951233
1.0	108620000.0	108630000.0	2.0	1.3237323760986328	0.7182539105415344
1.0	108670000.0	108680000.0	0.0	1.2578799724578857	0.670814037322998
1.0	108680000.0	108690000.0	3.0	1.0845130681991577	0.545113742351532
[truncated: 47,581 more rows]
