# Supplementary material for: Genome-wide mapping of somatic mutation rates uncovers drivers of cancer
Source: Nat Biotechnol. 2022 Jun 20;40(11):1634–43. doi: 10.1038/s41587-022-01353-8 (PMC9646522; doi:10.1038/s41587-022-01353-8)
Supplement: Supplementary file 4 — Regions and model predictions for each fold of each cancer for which a deep learning model was trained. Regions that were filtered are also listed along with their respective model predictions. [file 41587_2022_1353_MOESM4_ESM.zip › kfold_results/Biliary-AdenoCA/fold_0.txt]

CHROM	START	END	Y_TRUE	Y_PRED	STD
1.0	850000.0	860000.0	0.0	0.9893840551376343	0.5017096996307373
1.0	930000.0	940000.0	0.0	1.170318603515625	0.7099953889846802
1.0	970000.0	980000.0	1.0	1.1789937019348145	0.715262770652771
1.0	1010000.0	1020000.0	1.0	1.1175910234451294	0.6362945437431335
1.0	1020000.0	1030000.0	1.0	1.2314764261245728	0.8252695798873901
1.0	1050000.0	1060000.0	2.0	1.1645686626434326	0.6949611902236938
1.0	1090000.0	1100000.0	1.0	1.2524389028549194	0.8324845433235168
1.0	1110000.0	1120000.0	0.0	1.420653223991394	1.0472724437713623
1.0	1170000.0	1180000.0	2.0	1.2502155303955078	0.874933123588562
1.0	1210000.0	1220000.0	1.0	1.037131667137146	0.5626825094223022
1.0	1230000.0	1240000.0	1.0	1.1612600088119507	0.6904570460319519
1.0	1460000.0	1470000.0	2.0	1.126603126525879	0.6466435194015503
1.0	1480000.0	1490000.0	0.0	1.2330738306045532	0.792322039604187
1.0	1500000.0	1510000.0	0.0	1.1910693645477295	0.7331438660621643
1.0	1600000.0	1610000.0	1.0	1.1206128597259521	0.6397116184234619
1.0	1610000.0	1620000.0	0.0	1.2380605936050415	0.7964330911636353
1.0	1730000.0	1740000.0	3.0	1.1220366954803467	0.6413412094116211
1.0	1760000.0	1770000.0	1.0	1.1567503213882446	0.6844080686569214
1.0	1810000.0	1820000.0	1.0	1.0580852031707764	0.5808614492416382
1.0	1840000.0	1850000.0	0.0	1.2531243562698364	0.8808263540267944
1.0	1880000.0	1890000.0	0.0	1.1246317625045776	0.6443392634391785
1.0	1900000.0	1910000.0	0.0	1.2310994863510132	0.8541330099105835
1.0	2020000.0	2030000.0	0.0	1.1607979536056519	0.6850773096084595
1.0	2090000.0	2100000.0	1.0	1.1599303483963013	0.6886617541313171
1.0	2340000.0	2350000.0	1.0	1.1539682149887085	0.6807278394699097
1.0	2420000.0	2430000.0	1.0	1.0918047428131104	0.6094401478767395
1.0	2500000.0	2510000.0	1.0	1.1025915145874023	0.6201379895210266
1.0	2540000.0	2550000.0	1.0	1.0923972129821777	0.610002875328064
1.0	2720000.0	2730000.0	1.0	1.481979489326477	1.075167179107666
1.0	2750000.0	2760000.0	4.0	1.4673511981964111	1.0693238973617554
1.0	2770000.0	2780000.0	4.0	1.616766333580017	1.143607258796692
1.0	2800000.0	2810000.0	1.0	1.5871602296829224	1.138995885848999
1.0	2940000.0	2950000.0	0.0	1.5838626623153687	1.1275084018707275
1.0	2950000.0	2960000.0	1.0	1.5232956409454346	1.1004340648651123
1.0	2990000.0	3000000.0	2.0	1.616684913635254	1.1492137908935547
1.0	3120000.0	3130000.0	4.0	1.5404918193817139	1.1169946193695068
1.0	3160000.0	3170000.0	1.0	1.4263482093811035	1.057105541229248
1.0	3260000.0	3270000.0	0.0	1.1413193941116333	0.6644912958145142
1.0	3280000.0	3290000.0	0.0	1.381620168685913	1.01396906375885
1.0	3340000.0	3350000.0	0.0	1.4337904453277588	1.0520161390304565
1.0	3350000.0	3360000.0	1.0	1.4578746557235718	1.066408395767212
1.0	3380000.0	3390000.0	2.0	1.2007416486740112	0.7481171488761902
1.0	3400000.0	3410000.0	2.0	1.3963159322738647	1.02431058883667
1.0	3430000.0	3440000.0	1.0	1.591934323310852	1.1317352056503296
1.0	3480000.0	3490000.0	2.0	1.4672784805297852	1.0608726739883423
1.0	3510000.0	3520000.0	2.0	1.2815392017364502	0.9133971333503723
1.0	3550000.0	3560000.0	2.0	1.0049114227294922	0.5253022313117981
1.0	3640000.0	3650000.0	0.0	1.0793652534484863	0.5984603762626648
1.0	3720000.0	3730000.0	0.0	1.1347824335098267	0.6564198732376099
1.0	3740000.0	3750000.0	1.0	0.9301260113716125	0.41076427698135376
1.0	3790000.0	3800000.0	0.0	1.0107433795928955	0.5332649946212769
1.0	3990000.0	4000000.0	1.0	0.9750297665596008	0.47790399193763733
1.0	4020000.0	4030000.0	1.0	1.436009407043457	1.0471820831298828
1.0	4050000.0	4060000.0	1.0	1.6318620443344116	1.150557279586792
1.0	4200000.0	4210000.0	3.0	1.7592227458953857	1.213273286819458
1.0	4220000.0	4230000.0	5.0	1.6281636953353882	1.1525623798370361
1.0	4250000.0	4260000.0	0.0	1.7175724506378174	1.1993515491485596
1.0	4380000.0	4390000.0	3.0	1.7781047821044922	1.2236508131027222
1.0	4390000.0	4400000.0	1.0	1.7765369415283203	1.2242530584335327
1.0	4520000.0	4530000.0	2.0	2.187297821044922	1.3782421350479126
1.0	4550000.0	4560000.0	3.0	2.1270527839660645	1.3567783832550049
1.0	4630000.0	4640000.0	3.0	1.6933975219726562	1.1856300830841064
1.0	4640000.0	4650000.0	3.0	1.7032877206802368	1.1897475719451904
1.0	4660000.0	4670000.0	0.0	1.8834254741668701	1.264879822731018
1.0	4850000.0	4860000.0	2.0	1.8579304218292236	1.2556748390197754
1.0	4940000.0	4950000.0	3.0	1.625899314880371	1.1508944034576416
1.0	4990000.0	5000000.0	5.0	1.8855308294296265	1.2646055221557617
1.0	5020000.0	5030000.0	5.0	1.8254903554916382	1.2426583766937256
1.0	5050000.0	5060000.0	1.0	2.1414170265197754	1.358689308166504
1.0	5060000.0	5070000.0	3.0	2.2046666145324707	1.3835015296936035
1.0	5130000.0	5140000.0	4.0	2.1414637565612793	1.3598439693450928
1.0	5180000.0	5190000.0	6.0	2.252528667449951	1.398988962173462
1.0	5260000.0	5270000.0	2.0	2.176776647567749	1.3748987913131714
1.0	5280000.0	5290000.0	2.0	2.2034921646118164	1.3818838596343994
1.0	5300000.0	5310000.0	1.0	2.0414371490478516	1.3279420137405396
1.0	5360000.0	5370000.0	3.0	1.918778657913208	1.2779079675674438
1.0	5460000.0	5470000.0	3.0	2.1936542987823486	1.378229022026062
1.0	5470000.0	5480000.0	6.0	1.8951117992401123	1.2718040943145752
1.0	5480000.0	5490000.0	5.0	2.1443498134613037	1.3605989217758179
1.0	5540000.0	5550000.0	6.0	2.1291186809539795	1.3611317873001099
1.0	5640000.0	5650000.0	2.0	1.9051624536514282	1.273688554763794
1.0	5680000.0	5690000.0	1.0	1.635980248451233	1.161769986152649
1.0	5690000.0	5700000.0	1.0	1.5650269985198975	1.1239227056503296
1.0	5700000.0	5710000.0	3.0	1.7403446435928345	1.203777551651001
1.0	5800000.0	5810000.0	3.0	1.4222432374954224	1.0412589311599731
1.0	6070000.0	6080000.0	3.0	1.33509361743927	0.972143292427063
1.0	6080000.0	6090000.0	5.0	1.1125637292861938	0.6307239532470703
1.0	6120000.0	6130000.0	4.0	1.4135276079177856	1.0494734048843384
1.0	6180000.0	6190000.0	4.0	1.3985469341278076	1.0341012477874756
1.0	6190000.0	6200000.0	1.0	1.407515525817871	1.0414787530899048
1.0	6210000.0	6220000.0	2.0	1.2907015085220337	0.8633183240890503
1.0	6220000.0	6230000.0	0.0	1.395628809928894	1.0338172912597656
1.0	6240000.0	6250000.0	1.0	1.1926624774932861	0.7355673313140869
1.0	6280000.0	6290000.0	3.0	1.0321723222732544	0.5578824877738953
1.0	6310000.0	6320000.0	1.0	1.1310231685638428	0.6518820524215698
1.0	6330000.0	6340000.0	0.0	1.2204691171646118	0.7808355093002319
1.0	6420000.0	6430000.0	1.0	1.0838581323623657	0.6023042798042297
1.0	6500000.0	6510000.0	0.0	1.2090815305709839	0.7615553140640259
1.0	6530000.0	6540000.0	4.0	1.2184903621673584	0.7714122533798218
1.0	6550000.0	6560000.0	3.0	1.0517370700836182	0.5755869150161743
1.0	6580000.0	6590000.0	0.0	1.0947797298431396	0.6123055815696716
1.0	6640000.0	6650000.0	0.0	1.1686265468597412	0.7005590200424194
1.0	6650000.0	6660000.0	0.0	1.1110235452651978	0.6290494799613953
1.0	6670000.0	6680000.0	1.0	1.0807874202728271	0.59967041015625
1.0	6700000.0	6710000.0	2.0	1.083267331123352	0.6017943620681763
1.0	6910000.0	6920000.0	1.0	1.0421923398971558	0.5673283338546753
1.0	7060000.0	7070000.0	0.0	1.4012082815170288	1.026793122291565
1.0	7070000.0	7080000.0	1.0	1.367492914199829	0.9971873164176941
1.0	7080000.0	7090000.0	1.0	1.3353151082992554	0.9694156646728516
1.0	7090000.0	7100000.0	1.0	1.2632783651351929	0.890777587890625
1.0	7100000.0	7110000.0	1.0	1.3706209659576416	0.9995443224906921
1.0	7120000.0	7130000.0	1.0	1.4282341003417969	1.0483335256576538
1.0	7190000.0	7200000.0	3.0	1.3301953077316284	0.9664477109909058
1.0	7560000.0	7570000.0	1.0	1.3756595849990845	0.9992719888687134
1.0	7570000.0	7580000.0	1.0	1.3247607946395874	0.9570072293281555
1.0	7610000.0	7620000.0	0.0	1.3025946617126465	0.9363380670547485
1.0	7640000.0	7650000.0	1.0	1.2840603590011597	0.9167768359184265
1.0	7680000.0	7690000.0	1.0	1.196272611618042	0.7423567175865173
1.0	7700000.0	7710000.0	0.0	1.3944573402404785	1.017566442489624
1.0	7760000.0	7770000.0	1.0	1.1082563400268555	0.6260744333267212
1.0	7780000.0	7790000.0	2.0	1.233639121055603	0.8130062818527222
1.0	7790000.0	7800000.0	2.0	1.1177587509155273	0.6364821791648865
1.0	7810000.0	7820000.0	1.0	1.1814260482788086	0.7187959551811218
1.0	7830000.0	7840000.0	0.0	0.8872976303100586	0.39051303267478943
1.0	7860000.0	7870000.0	0.0	0.9317744374275208	0.4126201272010803
1.0	7870000.0	7880000.0	2.0	0.8860393762588501	0.3907739520072937
1.0	7900000.0	7910000.0	0.0	1.004516363143921	0.5247452855110168
1.0	7950000.0	7960000.0	1.0	1.2195864915847778	0.7766188383102417
1.0	7960000.0	7970000.0	0.0	1.2508009672164917	0.8770871162414551
1.0	8020000.0	8030000.0	1.0	0.9324402809143066	0.4133872091770172
1.0	8100000.0	8110000.0	2.0	1.0950875282287598	0.6126070618629456
1.0	8180000.0	8190000.0	3.0	1.071489930152893	0.5918719172477722
1.0	8300000.0	8310000.0	3.0	1.2728534936904907	0.9005787968635559
1.0	8330000.0	8340000.0	0.0	1.3222763538360596	0.9599350690841675
1.0	8350000.0	8360000.0	3.0	1.1507261991500854	0.676487922668457
1.0	8420000.0	8430000.0	2.0	1.133241891860962	0.6545529961585999
1.0	8500000.0	8510000.0	1.0	1.2194874286651611	0.7753109931945801
1.0	8510000.0	8520000.0	2.0	1.0542303323745728	0.5776718258857727
1.0	8520000.0	8530000.0	1.0	1.041002631187439	0.5662552714347839
1.0	8540000.0	8550000.0	1.0	1.1571905612945557	0.6849924921989441
1.0	8600000.0	8610000.0	1.0	1.0290062427520752	0.5546689629554749
1.0	8630000.0	8640000.0	1.0	1.023723840713501	0.5490050315856934
1.0	8760000.0	8770000.0	1.0	1.2437145709991455	0.8695708513259888
1.0	8860000.0	8870000.0	3.0	1.0888710021972656	0.6066840887069702
1.0	8890000.0	8900000.0	0.0	1.253722906112671	0.814984142780304
1.0	8900000.0	8910000.0	0.0	1.242567777633667	0.8035662770271301
1.0	8930000.0	8940000.0	2.0	0.8860393762588501	0.3907739520072937
1.0	8940000.0	8950000.0	1.0	1.1636574268341064	0.6937127113342285
1.0	9000000.0	9010000.0	1.0	1.1742234230041504	0.7084246873855591
1.0	9010000.0	9020000.0	1.0	1.226062297821045	0.7822566032409668
1.0	9050000.0	9060000.0	0.0	1.211912751197815	0.7814387083053589
1.0	9070000.0	9080000.0	2.0	1.189242959022522	0.7332361936569214
1.0	9080000.0	9090000.0	1.0	1.1788791418075562	0.7092078328132629
1.0	9120000.0	9130000.0	0.0	1.1951795816421509	0.7563404440879822
1.0	9250000.0	9260000.0	5.0	1.231545329093933	0.7888311147689819
1.0	9260000.0	9270000.0	2.0	1.314173936843872	0.9495013952255249
1.0	9340000.0	9350000.0	1.0	1.201843023300171	0.7498624324798584
1.0	9360000.0	9370000.0	0.0	1.0267614126205444	0.5523108243942261
1.0	9420000.0	9430000.0	0.0	1.1427202224731445	0.6662508249282837
1.0	9430000.0	9440000.0	2.0	1.1693172454833984	0.6961532831192017
1.0	9470000.0	9480000.0	1.0	1.1606353521347046	0.6896132230758667
1.0	9500000.0	9510000.0	0.0	1.2234697341918945	0.7829818725585938
1.0	9600000.0	9610000.0	1.0	1.1774799823760986	0.7130804657936096
1.0	9630000.0	9640000.0	0.0	1.1341352462768555	0.6556347608566284
1.0	9680000.0	9690000.0	1.0	1.295003056526184	0.9287543296813965
1.0	9690000.0	9700000.0	1.0	1.2011198997497559	0.7465044856071472
1.0	9830000.0	9840000.0	1.0	1.0659818649291992	0.5873400568962097
1.0	9930000.0	9940000.0	0.0	1.0114649534225464	0.5342103242874146
1.0	10020000.0	10030000.0	0.0	1.1561025381088257	0.6835477948188782
1.0	10090000.0	10100000.0	3.0	1.3503680229187012	0.9675087928771973
1.0	10120000.0	10130000.0	2.0	1.1979248523712158	0.7436935305595398
1.0	10160000.0	10170000.0	2.0	1.1948270797729492	0.7388884425163269
1.0	10170000.0	10180000.0	0.0	1.2008728981018066	0.7483249306678772
1.0	10180000.0	10190000.0	2.0	1.0738096237182617	0.5937968492507935
1.0	10190000.0	10200000.0	2.0	1.1769767999649048	0.7123570442199707
1.0	10200000.0	10210000.0	1.0	1.1277819871902466	0.648029088973999
1.0	10220000.0	10230000.0	2.0	1.0657975673675537	0.5871886014938354
1.0	10250000.0	10260000.0	2.0	1.2574766874313354	0.8296804428100586
1.0	10370000.0	10380000.0	1.0	1.0581142902374268	0.5808857679367065
1.0	10450000.0	10460000.0	3.0	0.932244598865509	0.41316160559654236
1.0	10490000.0	10500000.0	0.0	1.105086088180542	0.6227285265922546
1.0	10570000.0	10580000.0	0.0	1.000013828277588	0.5182065963745117
1.0	10580000.0	10590000.0	1.0	0.960820198059082	0.4541705250740051
1.0	10640000.0	10650000.0	1.0	1.2028493881225586	0.7514652013778687
1.0	10650000.0	10660000.0	1.0	1.081647515296936	0.6004045605659485
1.0	10720000.0	10730000.0	1.0	1.0233495235443115	0.5485875010490417
1.0	10830000.0	10840000.0	1.0	1.0043842792510986	0.5245583653450012
1.0	10890000.0	10900000.0	2.0	1.1271098852157593	0.6472371220588684
1.0	10900000.0	10910000.0	1.0	1.075230360031128	0.5949817895889282
1.0	10950000.0	10960000.0	1.0	1.090408205986023	0.6081164479255676
1.0	11000000.0	11010000.0	2.0	1.0708038806915283	0.5913060903549194
1.0	11010000.0	11020000.0	0.0	1.117711067199707	0.6364291906356812
1.0	11050000.0	11060000.0	1.0	1.132271409034729	0.6533794403076172
1.0	11160000.0	11170000.0	0.0	1.0330677032470703	0.5587695837020874
1.0	11200000.0	11210000.0	2.0	0.8860393762588501	0.3907739520072937
1.0	11300000.0	11310000.0	1.0	0.9888455271720886	0.5008390545845032
1.0	11320000.0	11330000.0	0.0	1.102276086807251	0.6198140382766724
1.0	11380000.0	11390000.0	2.0	1.3805044889450073	1.0123789310455322
1.0	11430000.0	11440000.0	4.0	1.425205111503601	1.0467201471328735
1.0	11460000.0	11470000.0	0.0	1.34456467628479	0.984351634979248
1.0	11510000.0	11520000.0	2.0	1.2827153205871582	0.9140545725822449
1.0	11550000.0	11560000.0	2.0	1.292587161064148	0.9262065887451172
1.0	11590000.0	11600000.0	0.0	1.6523106098175049	1.157663106918335
1.0	11620000.0	11630000.0	2.0	1.2550666332244873	0.8790104985237122
1.0	11670000.0	11680000.0	2.0	1.2456119060516357	0.8446731567382812
1.0	11750000.0	11760000.0	3.0	1.1710777282714844	0.7039834856987
1.0	11760000.0	11770000.0	1.0	1.1712579727172852	0.7042372226715088
1.0	11790000.0	11800000.0	0.0	1.005872130393982	0.5266536474227905
1.0	11810000.0	11820000.0	0.0	1.0867187976837158	0.6047908067703247
1.0	11920000.0	11930000.0	2.0	1.3895385265350342	1.0259888172149658
1.0	11960000.0	11970000.0	1.0	1.2394821643829346	0.8152236938476562
1.0	12020000.0	12030000.0	0.0	1.2409075498580933	0.8171102404594421
1.0	12030000.0	12040000.0	0.0	1.1947687864303589	0.7387980818748474
1.0	12070000.0	12080000.0	0.0	1.2043302059173584	0.7479759454727173
1.0	12080000.0	12090000.0	1.0	1.089996099472046	0.6077278852462769
1.0	12090000.0	12100000.0	1.0	1.245524525642395	0.8682845830917358
1.0	12110000.0	12120000.0	0.0	1.2557188272476196	0.8442076444625854
1.0	12150000.0	12160000.0	1.0	1.2021758556365967	0.75039142370224
1.0	12180000.0	12190000.0	3.0	1.0722745656967163	0.5925220251083374
1.0	12190000.0	12200000.0	3.0	1.1504180431365967	0.6760889887809753
1.0	12220000.0	12230000.0	2.0	1.2855329513549805	0.877548336982727
1.0	12260000.0	12270000.0	1.0	1.180411696434021	0.7173200845718384
1.0	12280000.0	12290000.0	0.0	1.1600430011749268	0.688815176486969
1.0	12330000.0	12340000.0	0.0	0.894853949546814	0.3899390995502472
1.0	12350000.0	12360000.0	0.0	0.9490609169006348	0.4356910288333893
1.0	12400000.0	12410000.0	0.0	0.888300895690918	0.3903365433216095
1.0	12450000.0	12460000.0	1.0	0.9610487222671509	0.4545438885688782
1.0	12460000.0	12470000.0	1.0	0.9443111419677734	0.4287704527378082
1.0	12500000.0	12510000.0	1.0	1.0257437229156494	0.5512183308601379
1.0	12550000.0	12560000.0	2.0	0.9667465090751648	0.4639755189418793
1.0	12560000.0	12570000.0	1.0	1.0557565689086914	0.5789395570755005
1.0	12600000.0	12610000.0	2.0	1.1757640838623047	0.7106180787086487
1.0	12640000.0	12650000.0	0.0	1.0693938732147217	0.5901439189910889
1.0	12760000.0	12770000.0	0.0	1.1280691623687744	0.6483692526817322
1.0	12860000.0	12870000.0	2.0	1.0083160400390625	0.5300182104110718
1.0	13800000.0	13810000.0	5.0	1.5136520862579346	1.0893058776855469
1.0	13930000.0	13940000.0	1.0	1.6675409078598022	1.1809443235397339
1.0	13990000.0	14000000.0	1.0	1.5372477769851685	1.1164640188217163
1.0	14000000.0	14010000.0	2.0	1.6235660314559937	1.1503047943115234
1.0	14030000.0	14040000.0	2.0	1.5782827138900757	1.1289472579956055
1.0	14400000.0	14410000.0	0.0	1.7866357564926147	1.2250241041183472
1.0	14410000.0	14420000.0	1.0	1.6635452508926392	1.16957688331604
1.0	14440000.0	14450000.0	2.0	1.6336767673492432	1.1532461643218994
1.0	14460000.0	14470000.0	1.0	1.829846978187561	1.2416822910308838
1.0	14480000.0	14490000.0	3.0	1.6014821529388428	1.1382216215133667
1.0	14500000.0	14510000.0	4.0	1.8300482034683228	1.2416441440582275
1.0	14560000.0	14570000.0	1.0	1.922031044960022	1.282758116722107
1.0	14600000.0	14610000.0	3.0	1.7803008556365967	1.2255687713623047
1.0	14690000.0	14700000.0	3.0	2.1108481884002686	1.3490304946899414
1.0	14740000.0	14750000.0	1.0	1.9057025909423828	1.2715938091278076
1.0	14760000.0	14770000.0	2.0	1.8763803243637085	1.2597692012786865
1.0	14780000.0	14790000.0	2.0	1.7532726526260376	1.2136932611465454
1.0	14800000.0	14810000.0	4.0	1.7512900829315186	1.2084373235702515
1.0	14810000.0	14820000.0	2.0	1.7466628551483154	1.208809494972229
1.0	14820000.0	14830000.0	0.0	1.7008771896362305	1.1918003559112549
1.0	14880000.0	14890000.0	0.0	1.6185165643692017	1.1541187763214111
1.0	14900000.0	14910000.0	1.0	1.6083965301513672	1.1450870037078857
1.0	14940000.0	14950000.0	0.0	1.7937347888946533	1.224943995475769
1.0	14970000.0	14980000.0	1.0	1.3246698379516602	0.9625471234321594
1.0	14980000.0	14990000.0	2.0	1.5279287099838257	1.0964057445526123
1.0	15000000.0	15010000.0	2.0	1.453598141670227	1.0571924448013306
1.0	15040000.0	15050000.0	1.0	1.5724341869354248	1.1179802417755127
1.0	15090000.0	15100000.0	0.0	1.4812872409820557	1.0818841457366943
1.0	15150000.0	15160000.0	1.0	1.4499194622039795	1.0524041652679443
1.0	15220000.0	15230000.0	2.0	1.4009363651275635	1.02705717086792
1.0	15250000.0	15260000.0	0.0	1.233675479888916	0.8387373089790344
1.0	15260000.0	15270000.0	1.0	1.3989636898040771	1.0249214172363281
1.0	15360000.0	15370000.0	1.0	1.30131196975708	0.9355707168579102
1.0	15390000.0	15400000.0	0.0	1.233132004737854	0.7903841137886047
1.0	15450000.0	15460000.0	0.0	1.164646863937378	0.6950660943984985
1.0	15540000.0	15550000.0	0.0	0.9985979199409485	0.5160925984382629
1.0	15570000.0	15580000.0	1.0	1.0437084436416626	0.5686761140823364
1.0	15690000.0	15700000.0	1.0	1.025053858757019	0.550468385219574
1.0	15710000.0	15720000.0	2.0	1.0317376852035522	0.557449460029602
1.0	15730000.0	15740000.0	0.0	0.8860393762588501	0.3907739520072937
1.0	15750000.0	15760000.0	1.0	1.1114318370819092	0.6294916868209839
1.0	15760000.0	15770000.0	1.0	1.0337870121002197	0.5594770312309265
1.0	15780000.0	15790000.0	2.0	1.0876436233520508	0.6056018471717834
1.0	15830000.0	15840000.0	0.0	0.9883126020431519	0.4999752938747406
1.0	15840000.0	15850000.0	1.0	0.9225375056266785	0.4031423032283783
1.0	15880000.0	15890000.0	0.0	0.9787648916244507	0.48418527841567993
1.0	15970000.0	15980000.0	1.0	0.9925961494445801	0.5068354606628418
1.0	16010000.0	16020000.0	1.0	0.8959089517593384	0.3900037407875061
1.0	16040000.0	16050000.0	0.0	1.062295913696289	0.5843188166618347
1.0	16080000.0	16090000.0	0.0	1.2178400754928589	0.8307945132255554
1.0	16270000.0	16280000.0	2.0	0.9892253875732422	0.5014511942863464
1.0	16280000.0	16290000.0	0.0	0.9841532707214355	0.49316444993019104
1.0	16310000.0	16320000.0	0.0	1.2468616962432861	0.8206351399421692
1.0	16380000.0	16390000.0	1.0	1.0978147983551025	0.6152988076210022
1.0	16440000.0	16450000.0	3.0	1.0560948848724365	0.5792194604873657
1.0	16490000.0	16500000.0	1.0	1.211291790008545	0.7652087211608887
1.0	16500000.0	16510000.0	2.0	1.2300851345062256	0.7981383800506592
1.0	16540000.0	16550000.0	3.0	1.133408784866333	0.6547542810440063
1.0	16550000.0	16560000.0	2.0	1.1000468730926514	0.6175414323806763
1.0	16600000.0	16610000.0	1.0	1.0464022159576416	0.571036159992218
1.0	16640000.0	16650000.0	0.0	1.0028674602508545	0.5223870277404785
1.0	16660000.0	16670000.0	1.0	0.9994217157363892	0.5173279643058777
1.0	17040000.0	17050000.0	5.0	1.2912286520004272	0.9249753952026367
1.0	17250000.0	17260000.0	0.0	1.11515212059021	0.6335738897323608
1.0	17290000.0	17300000.0	2.0	1.1809942722320557	0.7181668281555176
1.0	17320000.0	17330000.0	0.0	1.0739362239837646	0.593901515007019
1.0	17350000.0	17360000.0	2.0	0.9032392501831055	0.39139804244041443
1.0	17400000.0	17410000.0	1.0	0.994266152381897	0.5094523429870605
1.0	17440000.0	17450000.0	0.0	1.2065948247909546	0.793524980545044
1.0	17480000.0	17490000.0	1.0	1.2073758840560913	0.7682115435600281
1.0	17530000.0	17540000.0	1.0	1.0636699199676514	0.5854450464248657
1.0	17580000.0	17590000.0	0.0	1.2547743320465088	0.8810367584228516
1.0	17590000.0	17600000.0	0.0	1.2350711822509766	0.8570259213447571
1.0	17620000.0	17630000.0	3.0	1.102105975151062	0.619640052318573
1.0	17700000.0	17710000.0	0.0	1.247563362121582	0.8533250689506531
1.0	17720000.0	17730000.0	0.0	1.1953715085983276	0.7397292852401733
1.0	17750000.0	17760000.0	1.0	1.0865201950073242	0.604617178440094
1.0	17860000.0	17870000.0	3.0	1.0434499979019165	0.5684477686882019
1.0	17940000.0	17950000.0	1.0	0.9533783793449402	0.44228386878967285
1.0	18010000.0	18020000.0	0.0	1.052303671836853	0.5760632157325745
1.0	18080000.0	18090000.0	0.0	1.2074577808380127	0.7660467624664307
1.0	18100000.0	18110000.0	0.0	1.2138750553131104	0.8279034495353699
1.0	18130000.0	18140000.0	1.0	1.1786143779754639	0.710113525390625
1.0	18140000.0	18150000.0	2.0	1.1647218465805054	0.6929362416267395
1.0	18220000.0	18230000.0	1.0	1.2635538578033447	0.8927057981491089
1.0	18330000.0	18340000.0	2.0	1.390112280845642	1.0153859853744507
1.0	18520000.0	18530000.0	3.0	1.4213311672210693	1.0433028936386108
1.0	18600000.0	18610000.0	1.0	1.446610450744629	1.0524221658706665
1.0	18610000.0	18620000.0	3.0	1.38932466506958	1.0131312608718872
1.0	18630000.0	18640000.0	1.0	1.3567014932632446	0.9844930768013
1.0	18680000.0	18690000.0	0.0	1.3965864181518555	1.019460678100586
1.0	18710000.0	18720000.0	0.0	1.2958343029022217	0.9303401112556458
1.0	18890000.0	18900000.0	1.0	1.4141958951950073	1.0385781526565552
1.0	18910000.0	18920000.0	2.0	1.4652929306030273	1.07053542137146
1.0	18970000.0	18980000.0	2.0	1.3711587190628052	1.0021910667419434
1.0	18990000.0	19000000.0	0.0	1.2611486911773682	0.8862355947494507
1.0	19010000.0	19020000.0	3.0	1.3701997995376587	0.9965330958366394
1.0	19040000.0	19050000.0	0.0	1.2592331171035767	0.8871864080429077
1.0	19080000.0	19090000.0	0.0	1.2196605205535889	0.8415458798408508
1.0	19100000.0	19110000.0	2.0	1.228003740310669	0.8460485339164734
1.0	19110000.0	19120000.0	1.0	1.2075293064117432	0.80274897813797
1.0	19120000.0	19130000.0	0.0	1.1535933017730713	0.6741117238998413
1.0	19150000.0	19160000.0	4.0	1.159242868423462	0.6841045618057251
1.0	19170000.0	19180000.0	0.0	1.2312673330307007	0.7949775457382202
1.0	19260000.0	19270000.0	3.0	1.0815341472625732	0.6003076434135437
1.0	19280000.0	19290000.0	1.0	1.074089765548706	0.594031035900116
1.0	19370000.0	19380000.0	1.0	1.145079255104065	0.6692325472831726
1.0	19380000.0	19390000.0	1.0	1.1568113565444946	0.6844896078109741
1.0	19400000.0	19410000.0	0.0	1.0597318410873413	0.5822164416313171
1.0	19410000.0	19420000.0	3.0	1.0287097692489624	0.5543590188026428
1.0	19450000.0	19460000.0	2.0	0.9148889780044556	0.39711740612983704
1.0	19480000.0	19490000.0	1.0	0.9868459701538086	0.49759429693222046
1.0	19530000.0	19540000.0	1.0	0.8860393762588501	0.3907739520072937
1.0	19540000.0	19550000.0	2.0	1.0216766595840454	0.5466998219490051
1.0	19550000.0	19560000.0	2.0	1.0416456460952759	0.5668358206748962
1.0	19590000.0	19600000.0	0.0	1.0976848602294922	0.6151689291000366
1.0	19620000.0	19630000.0	4.0	1.113495111465454	0.6317447423934937
1.0	19630000.0	19640000.0	1.0	1.0230246782302856	0.5482233762741089
1.0	19640000.0	19650000.0	0.0	1.0465995073318481	0.5712056159973145
1.0	19700000.0	19710000.0	4.0	1.1609410047531128	0.6900256872177124
1.0	19740000.0	19750000.0	4.0	1.1012073755264282	0.6187188029289246
1.0	19770000.0	19780000.0	2.0	1.1014132499694824	0.6189296841621399
1.0	19800000.0	19810000.0	1.0	1.2626336812973022	0.8619535565376282
1.0	19890000.0	19900000.0	3.0	1.220929741859436	0.800091564655304
1.0	19900000.0	19910000.0	2.0	1.218921422958374	0.7781428694725037
1.0	19950000.0	19960000.0	3.0	1.025739312171936	0.5512126088142395
1.0	19970000.0	19980000.0	0.0	1.0987404584884644	0.6162242889404297
1.0	20020000.0	20030000.0	2.0	0.9111339449882507	0.39480823278427124
1.0	20030000.0	20040000.0	2.0	0.9357947111129761	0.4174218773841858
1.0	20040000.0	20050000.0	0.0	1.0249230861663818	0.5503233075141907
1.0	20050000.0	20060000.0	0.0	0.9328504800796509	0.4138687252998352
1.0	20100000.0	20110000.0	0.0	0.8866175413131714	0.3906497061252594
1.0	20110000.0	20120000.0	0.0	0.9360017776489258	0.417682945728302
1.0	20160000.0	20170000.0	3.0	1.0020612478256226	0.5212196707725525
1.0	20190000.0	20200000.0	1.0	1.0391706228256226	0.5645803213119507
1.0	20240000.0	20250000.0	1.0	1.10614812374115	0.6238417625427246
1.0	20340000.0	20350000.0	0.0	1.111175775527954	0.629212498664856
1.0	20410000.0	20420000.0	2.0	1.0534214973449707	0.5769995450973511
1.0	20450000.0	20460000.0	0.0	1.1173521280288696	0.6360262036323547
1.0	20570000.0	20580000.0	0.0	1.1063754558563232	0.6240803599357605
1.0	20630000.0	20640000.0	1.0	1.1959073543548584	0.7496985793113708
1.0	20670000.0	20680000.0	2.0	1.2619709968566895	0.8905386924743652
1.0	20680000.0	20690000.0	0.0	1.0348725318908691	0.5605303049087524
1.0	20690000.0	20700000.0	2.0	1.2425178289413452	0.8647252917289734
1.0	20720000.0	20730000.0	1.0	1.1335792541503906	0.6549614667892456
1.0	20730000.0	20740000.0	2.0	1.0176184177398682	0.5419374108314514
1.0	20750000.0	20760000.0	0.0	1.0949853658676147	0.6125070452690125
1.0	20760000.0	20770000.0	0.0	1.1368536949157715	0.6589544415473938
1.0	20830000.0	20840000.0	2.0	0.8860393762588501	0.3907739520072937
1.0	20900000.0	20910000.0	2.0	1.1992521286010742	0.7425727248191833
1.0	20910000.0	20920000.0	1.0	1.1931047439575195	0.7362438440322876
1.0	20970000.0	20980000.0	1.0	0.9219212532043457	0.40259256958961487
1.0	21070000.0	21080000.0	1.0	0.914283275604248	0.39671429991722107
1.0	21110000.0	21120000.0	2.0	1.164191484451294	0.6944445371627808
1.0	21280000.0	21290000.0	1.0	1.0404382944107056	0.5657446980476379
1.0	21290000.0	21300000.0	2.0	1.0307769775390625	0.556481122970581
1.0	21310000.0	21320000.0	0.0	1.0844026803970337	0.6027755737304688
1.0	21360000.0	21370000.0	2.0	1.063378930091858	0.5852059125900269
1.0	21400000.0	21410000.0	1.0	1.2269283533096313	0.7923403978347778
1.0	21420000.0	21430000.0	1.0	1.1685035228729248	0.7003890872001648
1.0	21440000.0	21450000.0	1.0	1.204206109046936	0.7536392211914062
1.0	21480000.0	21490000.0	4.0	1.123415470123291	0.6429306268692017
1.0	21520000.0	21530000.0	4.0	1.1552473306655884	0.6824135184288025
1.0	21600000.0	21610000.0	1.0	1.069475531578064	0.5902096629142761
1.0	21680000.0	21690000.0	1.0	1.108593225479126	0.6264334917068481
1.0	21690000.0	21700000.0	0.0	1.104438066482544	0.6220495700836182
1.0	21700000.0	21710000.0	4.0	1.053948163986206	0.5774372816085815
1.0	22190000.0	22200000.0	1.0	1.1873008012771606	0.7274712324142456
1.0	22350000.0	22360000.0	0.0	0.9535711407661438	0.4425802230834961
1.0	22380000.0	22390000.0	2.0	1.0539671182632446	0.5774534344673157
1.0	22390000.0	22400000.0	1.0	1.0381405353546143	0.563627302646637
1.0	22420000.0	22430000.0	2.0	0.9714996218681335	0.4719516336917877
1.0	22480000.0	22490000.0	2.0	1.1560440063476562	0.6834690570831299
1.0	22550000.0	22560000.0	3.0	1.2514238357543945	0.8343710899353027
1.0	22570000.0	22580000.0	1.0	1.3895801305770874	1.0254321098327637
1.0	22580000.0	22590000.0	0.0	1.3342119455337524	0.9721542596817017
1.0	22630000.0	22640000.0	2.0	1.270922303199768	0.8578969240188599
1.0	22650000.0	22660000.0	1.0	1.2887259721755981	0.9172254800796509
1.0	22700000.0	22710000.0	0.0	1.329669713973999	0.9659530520439148
1.0	22740000.0	22750000.0	1.0	1.2990857362747192	0.9333965182304382
1.0	22750000.0	22760000.0	1.0	1.1779615879058838	0.7137724161148071
1.0	22780000.0	22790000.0	1.0	0.9852199554443359	0.4949265122413635
1.0	22790000.0	22800000.0	1.0	1.0216013193130493	0.5466142892837524
1.0	22830000.0	22840000.0	0.0	0.9845501780509949	0.49382439255714417
1.0	22840000.0	22850000.0	1.0	0.9558087587356567	0.4460982382297516
1.0	22910000.0	22920000.0	2.0	1.2456066608428955	0.8695262670516968
1.0	23000000.0	23010000.0	1.0	1.3470690250396729	0.9825044870376587
1.0	23070000.0	23080000.0	1.0	1.0846736431121826	0.6030094027519226
1.0	23100000.0	23110000.0	1.0	1.4196221828460693	1.0478307008743286
1.0	23190000.0	23200000.0	3.0	1.2077362537384033	0.7593516111373901
1.0	23210000.0	23220000.0	2.0	1.318481683731079	0.9540974497795105
1.0	23300000.0	23310000.0	2.0	1.26156485080719	0.8879966735839844
1.0	23340000.0	23350000.0	1.0	1.015728235244751	0.5396316647529602
1.0	23410000.0	23420000.0	2.0	1.0375503301620483	0.5630748271942139
1.0	23420000.0	23430000.0	2.0	1.0020606517791748	0.5212165713310242
1.0	23490000.0	23500000.0	2.0	1.1572433710098267	0.6850636005401611
1.0	23560000.0	23570000.0	2.0	1.3582290410995483	0.9950620532035828
1.0	23670000.0	23680000.0	1.0	1.0528652667999268	0.576534628868103
1.0	23680000.0	23690000.0	2.0	1.0964298248291016	0.6139253377914429
1.0	23740000.0	23750000.0	1.0	1.0945589542388916	0.6120923757553101
1.0	23750000.0	23760000.0	0.0	1.0818889141082764	0.600611686706543
1.0	23760000.0	23770000.0	2.0	1.0039637088775635	0.5239582061767578
1.0	23770000.0	23780000.0	1.0	1.0154906511306763	0.539336085319519
1.0	23860000.0	23870000.0	1.0	1.1605116128921509	0.689445436000824
1.0	23870000.0	23880000.0	2.0	1.103894591331482	0.6214861869812012
1.0	23910000.0	23920000.0	0.0	1.0631340742111206	0.5850073099136353
1.0	24030000.0	24040000.0	0.0	1.0555979013442993	0.578807532787323
1.0	24070000.0	24080000.0	2.0	0.8860393762588501	0.3907739520072937
1.0	24090000.0	24100000.0	1.0	1.0811811685562134	0.6000056266784668
1.0	24100000.0	24110000.0	0.0	1.0058367252349854	0.5266021490097046
1.0	24210000.0	24220000.0	1.0	0.9466390609741211	0.43211492896080017
1.0	24220000.0	24230000.0	1.0	1.0085475444793701	0.5303319096565247
1.0	24240000.0	24250000.0	2.0	0.9745631217956543	0.47711506485939026
1.0	24250000.0	24260000.0	1.0	0.9424972534179688	0.42623090744018555
1.0	24280000.0	24290000.0	0.0	0.8860393762588501	0.3907739520072937
1.0	24340000.0	24350000.0	0.0	1.0115269422531128	0.5342928171157837
1.0	24430000.0	24440000.0	1.0	0.9900168180465698	0.5027284622192383
1.0	24440000.0	24450000.0	3.0	1.0994362831115723	0.6169238686561584
1.0	24450000.0	24460000.0	0.0	1.0032439231872559	0.5229255557060242
1.0	24600000.0	24610000.0	1.0	1.0936675071716309	0.6112257242202759
1.0	24620000.0	24630000.0	1.0	1.0733861923217773	0.5934449434280396
1.0	24640000.0	24650000.0	1.0	0.9893299341201782	0.501619279384613
1.0	24650000.0	24660000.0	2.0	0.9325401186943054	0.4135051667690277
1.0	24660000.0	24670000.0	2.0	1.0445644855499268	0.5694324374198914
1.0	24690000.0	24700000.0	1.0	0.8860393762588501	0.3907739520072937
1.0	24710000.0	24720000.0	0.0	0.9617673754692078	0.4557230472564697
1.0	24720000.0	24730000.0	1.0	1.0252430438995361	0.550674319267273
1.0	24830000.0	24840000.0	0.0	1.257556676864624	0.8398538827896118
1.0	24920000.0	24930000.0	3.0	1.1845645904541016	0.7234059572219849
1.0	24950000.0	24960000.0	2.0	1.2313576936721802	0.7912708520889282
1.0	25050000.0	25060000.0	2.0	1.2117279767990112	0.76593416929245
1.0	25080000.0	25090000.0	0.0	1.03741455078125	0.5629480481147766
1.0	25130000.0	25140000.0	1.0	1.0574724674224854	0.5803574919700623
1.0	25150000.0	25160000.0	1.0	1.0244266986846924	0.5497795939445496
1.0	25160000.0	25170000.0	1.0	1.0263822078704834	0.5519029498100281
1.0	25210000.0	25220000.0	1.0	1.1137250661849976	0.6319965124130249
1.0	25230000.0	25240000.0	4.0	1.1540290117263794	0.6808070540428162
1.0	25250000.0	25260000.0	1.0	1.2165381908416748	0.7740469574928284
1.0	25260000.0	25270000.0	2.0	1.1837631464004517	0.7222250699996948
1.0	25330000.0	25340000.0	0.0	1.2299730777740479	0.7979320287704468
1.0	25380000.0	25390000.0	1.0	1.1165878772735596	0.6351714134216309
1.0	25430000.0	25440000.0	2.0	1.2109627723693848	0.777588963508606
1.0	25540000.0	25550000.0	2.0	1.0247538089752197	0.550139307975769
1.0	25750000.0	25760000.0	0.0	0.8860393762588501	0.3907739520072937
1.0	25870000.0	25880000.0	2.0	0.8860393762588501	0.3907739520072937
1.0	25950000.0	25960000.0	0.0	1.066335916519165	0.5876291990280151
1.0	25980000.0	25990000.0	0.0	1.0941919088363647	0.6117347478866577
1.0	25990000.0	26000000.0	3.0	1.0629236698150635	0.5848345756530762
1.0	26040000.0	26050000.0	1.0	1.0580888986587524	0.5808645486831665
1.0	26060000.0	26070000.0	0.0	1.1436773538589478	0.6674579977989197
1.0	26080000.0	26090000.0	0.0	1.0696017742156982	0.5903154611587524
1.0	26120000.0	26130000.0	2.0	1.0822529792785645	0.6009228825569153
1.0	26140000.0	26150000.0	1.0	0.8860393762588501	0.3907739520072937
1.0	26150000.0	26160000.0	0.0	0.9180167317390442	0.39937299489974976
1.0	26210000.0	26220000.0	1.0	1.069192886352539	0.5899771451950073
1.0	26230000.0	26240000.0	0.0	1.1466070413589478	0.6711792945861816
1.0	26240000.0	26250000.0	3.0	1.2061831951141357	0.7603495717048645
1.0	26260000.0	26270000.0	1.0	1.2147529125213623	0.7710100412368774
1.0	26270000.0	26280000.0	2.0	1.2329014539718628	0.7995609045028687
1.0	26300000.0	26310000.0	3.0	0.9860913157463074	0.4963601529598236
1.0	26310000.0	26320000.0	0.0	1.0309556722640991	0.5566616058349609
1.0	26340000.0	26350000.0	0.0	1.1481170654296875	0.6731148958206177
1.0	26370000.0	26380000.0	0.0	1.2476654052734375	0.8431665301322937
1.0	26470000.0	26480000.0	0.0	1.1154485940933228	0.633901834487915
1.0	26480000.0	26490000.0	0.0	1.1798906326293945	0.7123085260391235
1.0	26520000.0	26530000.0	2.0	1.0573022365570068	0.5802159905433655
1.0	26560000.0	26570000.0	1.0	0.8860393762588501	0.3907739520072937
1.0	26580000.0	26590000.0	1.0	0.8860393762588501	0.3907739520072937
1.0	26590000.0	26600000.0	1.0	0.9923944473266602	0.5065152049064636
1.0	26650000.0	26660000.0	1.0	1.0463268756866455	0.5709711313247681
1.0	26730000.0	26740000.0	2.0	1.3112013339996338	0.9474769830703735
1.0	26810000.0	26820000.0	1.0	1.1324074268341064	0.6535455584526062
1.0	26840000.0	26850000.0	0.0	1.2462457418441772	0.8602851629257202
1.0	26890000.0	26900000.0	1.0	1.0529905557632446	0.5766380429267883
1.0	27040000.0	27050000.0	1.0	1.0830612182617188	0.6016162037849426
1.0	27230000.0	27240000.0	3.0	1.0219711065292358	0.5470337271690369
1.0	27320000.0	27330000.0	1.0	1.2531722784042358	0.8791554570198059
1.0	27370000.0	27380000.0	2.0	1.3189828395843506	0.956490159034729
1.0	27610000.0	27620000.0	0.0	1.066373586654663	0.5876614451408386
1.0	27680000.0	27690000.0	1.0	1.0395448207855225	0.564926028251648
1.0	27710000.0	27720000.0	4.0	1.1655795574188232	0.694000244140625
1.0	27730000.0	27740000.0	1.0	1.0404331684112549	0.5657380819320679
1.0	27770000.0	27780000.0	1.0	1.0383199453353882	0.5637940764427185
1.0	27840000.0	27850000.0	0.0	1.2499778270721436	0.8731109499931335
1.0	27900000.0	27910000.0	0.0	1.0974271297454834	0.6149128675460815
1.0	27920000.0	27930000.0	1.0	1.10955011844635	0.6274576187133789
1.0	27970000.0	27980000.0	2.0	1.3441872596740723	0.9785226583480835
1.0	28110000.0	28120000.0	1.0	1.0640552043914795	0.585761547088623
1.0	28150000.0	28160000.0	0.0	1.035290002822876	0.5609326958656311
1.0	28180000.0	28190000.0	3.0	1.2325712442398071	0.8558331727981567
1.0	28210000.0	28220000.0	2.0	1.040520429611206	0.5658188462257385
1.0	28270000.0	28280000.0	0.0	1.1544725894927979	0.6813927888870239
1.0	28280000.0	28290000.0	1.0	0.9012077450752258	0.39083990454673767
1.0	28290000.0	28300000.0	0.0	1.0131906270980835	0.5364431142807007
1.0	28460000.0	28470000.0	0.0	1.1878130435943604	0.7218860387802124
1.0	28470000.0	28480000.0	4.0	1.041754126548767	0.5669342279434204
1.0	28500000.0	28510000.0	0.0	1.088536262512207	0.6063882112503052
1.0	28640000.0	28650000.0	0.0	1.2664698362350464	0.8912805318832397
1.0	28730000.0	28740000.0	3.0	1.0573428869247437	0.5802518129348755
1.0	28740000.0	28750000.0	1.0	1.0735536813735962	0.5935837030410767
1.0	28750000.0	28760000.0	3.0	1.0327574014663696	0.5584624409675598
1.0	28760000.0	28770000.0	0.0	1.0809650421142578	0.5998216271400452
1.0	28800000.0	28810000.0	1.0	1.0068156719207764	0.5279619097709656
1.0	28850000.0	28860000.0	0.0	1.0312273502349854	0.5569356679916382
1.0	29040000.0	29050000.0	2.0	1.0017989873886108	0.5208351016044617
1.0	29110000.0	29120000.0	1.0	1.0201958417892456	0.5449911952018738
1.0	29150000.0	29160000.0	0.0	1.054164171218872	0.577618420124054
1.0	29200000.0	29210000.0	0.0	1.0763332843780518	0.5959049463272095
1.0	29260000.0	29270000.0	2.0	1.0126770734786987	0.5357828140258789
1.0	29270000.0	29280000.0	2.0	1.0795867443084717	0.5986488461494446
1.0	29300000.0	29310000.0	0.0	1.0800397396087646	0.5990334749221802
1.0	29390000.0	29400000.0	0.0	0.9934555292129517	0.5081874132156372
1.0	29400000.0	29410000.0	1.0	1.135382890701294	0.6571532487869263
1.0	29420000.0	29430000.0	2.0	1.034508466720581	0.5601774454116821
1.0	29430000.0	29440000.0	0.0	1.1844823360443115	0.7232860326766968
1.0	29440000.0	29450000.0	0.0	1.2736200094223022	0.9033021926879883
1.0	29590000.0	29600000.0	1.0	1.0599466562271118	0.582392156124115
1.0	29640000.0	29650000.0	0.0	1.0620132684707642	0.5840888619422913
1.0	29650000.0	29660000.0	0.0	1.1141855716705322	0.6325038075447083
1.0	29700000.0	29710000.0	1.0	1.1376655101776123	0.6599527597427368
1.0	29820000.0	29830000.0	1.0	1.2841157913208008	0.9167299270629883
1.0	30040000.0	30050000.0	2.0	1.0476986169815063	0.5721542239189148
1.0	30060000.0	30070000.0	1.0	1.2547193765640259	0.8834394216537476
1.0	30070000.0	30080000.0	0.0	1.216221809387207	0.8077725172042847
1.0	30080000.0	30090000.0	1.0	1.2205281257629395	0.8417062759399414
1.0	30100000.0	30110000.0	2.0	1.2907379865646362	0.924041748046875
1.0	30110000.0	30120000.0	1.0	1.2249161005020142	0.8055287599563599
1.0	30120000.0	30130000.0	1.0	1.3548883199691772	0.9872040748596191
1.0	30130000.0	30140000.0	1.0	1.2672990560531616	0.894973635673523
1.0	30220000.0	30230000.0	0.0	1.5295016765594482	1.10239577293396
1.0	30230000.0	30240000.0	1.0	1.4969472885131836	1.089117407798767
1.0	30340000.0	30350000.0	1.0	1.5297505855560303	1.1064344644546509
1.0	30360000.0	30370000.0	1.0	1.5031473636627197	1.09340500831604
1.0	30420000.0	30430000.0	0.0	1.481665015220642	1.0765033960342407
1.0	30480000.0	30490000.0	1.0	1.5128029584884644	1.093957543373108
1.0	30510000.0	30520000.0	0.0	1.4855577945709229	1.0822811126708984
1.0	30570000.0	30580000.0	0.0	1.944597601890564	1.2936545610427856
1.0	30580000.0	30590000.0	3.0	1.6774351596832275	1.1856000423431396
1.0	30590000.0	30600000.0	1.0	1.806412935256958	1.239217758178711
1.0	30620000.0	30630000.0	3.0	1.5255248546600342	1.118048071861267
1.0	30670000.0	30680000.0	2.0	1.7296841144561768	1.2064260244369507
1.0	30700000.0	30710000.0	2.0	1.5818312168121338	1.13612961769104
1.0	30720000.0	30730000.0	1.0	1.730384111404419	1.202986240386963
1.0	30750000.0	30760000.0	3.0	1.4887198209762573	1.0798518657684326
1.0	30780000.0	30790000.0	0.0	1.3268897533416748	0.9604108929634094
1.0	30800000.0	30810000.0	0.0	1.5497052669525146	1.1112706661224365
1.0	30810000.0	30820000.0	1.0	1.4437131881713867	1.0541192293167114
1.0	30820000.0	30830000.0	1.0	1.432499647140503	1.0478821992874146
1.0	30840000.0	30850000.0	2.0	1.5075089931488037	1.0901880264282227
1.0	30870000.0	30880000.0	4.0	1.3625503778457642	0.9909775853157043
1.0	31040000.0	31050000.0	0.0	1.385729432106018	1.01296865940094
1.0	31170000.0	31180000.0	1.0	1.4388630390167236	1.067265272140503
1.0	31190000.0	31200000.0	0.0	0.9875221252441406	0.49869203567504883
1.0	31320000.0	31330000.0	0.0	1.2946275472640991	0.9013878703117371
1.0	31370000.0	31380000.0	0.0	1.0353076457977295	0.5609496831893921
1.0	31380000.0	31390000.0	1.0	1.2107144594192505	0.8304554224014282
1.0	31390000.0	31400000.0	1.0	1.2225476503372192	0.8014112710952759
1.0	31460000.0	31470000.0	1.0	0.9922727346420288	0.5063246488571167
1.0	31480000.0	31490000.0	0.0	1.0431137084960938	0.568149209022522
1.0	31500000.0	31510000.0	1.0	1.096616506576538	0.6141096353530884
1.0	31530000.0	31540000.0	1.0	1.1720869541168213	0.7054030299186707
1.0	31590000.0	31600000.0	1.0	1.1978013515472412	0.7403855919837952
1.0	31800000.0	31810000.0	2.0	1.031233549118042	0.556942343711853
1.0	31820000.0	31830000.0	0.0	0.9049504399299622	0.39196789264678955
1.0	31870000.0	31880000.0	0.0	0.9668580293655396	0.46415919065475464
1.0	31880000.0	31890000.0	1.0	0.9996347427368164	0.5176441073417664
1.0	31890000.0	31900000.0	2.0	0.9209157228469849	0.4017218053340912
1.0	31900000.0	31910000.0	0.0	1.0546132326126099	0.5779908895492554
1.0	31910000.0	31920000.0	0.0	1.1522754430770874	0.6785076856613159
1.0	31960000.0	31970000.0	0.0	0.9426863789558411	0.42649251222610474
1.0	32090000.0	32100000.0	0.0	0.8860393762588501	0.3907739520072937
1.0	32150000.0	32160000.0	1.0	1.0318663120269775	0.5575788021087646
1.0	32240000.0	32250000.0	1.0	1.170578956604004	0.7032856941223145
1.0	32250000.0	32260000.0	3.0	1.1279712915420532	0.6482523083686829
1.0	32280000.0	32290000.0	2.0	1.1851563453674316	0.7242825031280518
1.0	32310000.0	32320000.0	1.0	1.1472662687301636	0.6720234155654907
1.0	32330000.0	32340000.0	1.0	1.1824235916137695	0.7202537655830383
1.0	32460000.0	32470000.0	1.0	1.0755414962768555	0.5952420234680176
1.0	32500000.0	32510000.0	1.0	0.9370824694633484	0.4190378785133362
1.0	32620000.0	32630000.0	4.0	0.8860393762588501	0.3907739520072937
1.0	32740000.0	32750000.0	1.0	1.112084984779358	0.6302014589309692
1.0	32750000.0	32760000.0	1.0	1.0174674987792969	0.5417572259902954
1.0	32850000.0	32860000.0	1.0	1.0704765319824219	0.591035008430481
1.0	32870000.0	32880000.0	2.0	1.0632795095443726	0.5851258039474487
1.0	32890000.0	32900000.0	1.0	1.185706615447998	0.7250970005989075
1.0	32990000.0	33000000.0	0.0	1.1076856851577759	0.6254662275314331
1.0	33090000.0	33100000.0	2.0	1.063950777053833	0.585675835609436
1.0	33190000.0	33200000.0	1.0	1.0132032632827759	0.5364578366279602
1.0	33200000.0	33210000.0	2.0	1.1208244562149048	0.639954686164856
1.0	33240000.0	33250000.0	0.0	0.9837369918823242	0.4924777150154114
1.0	33270000.0	33280000.0	0.0	0.961536705493927	0.4553441107273102
1.0	33290000.0	33300000.0	1.0	0.8860393762588501	0.3907739520072937
1.0	33340000.0	33350000.0	0.0	1.079896092414856	0.5989117622375488
1.0	33430000.0	33440000.0	2.0	1.1569690704345703	0.684698224067688
1.0	33600000.0	33610000.0	0.0	1.0843420028686523	0.6027222871780396
1.0	33640000.0	33650000.0	0.0	1.077332854270935	0.5967462658882141
1.0	33690000.0	33700000.0	4.0	1.1186598539352417	0.6374971270561218
1.0	33760000.0	33770000.0	1.0	1.2652229070663452	0.8301091194152832
1.0	33800000.0	33810000.0	2.0	0.9967823028564453	0.513340413570404
1.0	33940000.0	33950000.0	0.0	0.9095193147659302	0.3939542770385742
1.0	33950000.0	33960000.0	2.0	1.0183371305465698	0.5428007245063782
1.0	33970000.0	33980000.0	2.0	1.2205066680908203	0.8200768232345581
1.0	34120000.0	34130000.0	1.0	1.5647388696670532	1.1280863285064697
1.0	34160000.0	34170000.0	4.0	1.6975200176239014	1.1849465370178223
1.0	34180000.0	34190000.0	3.0	1.6532537937164307	1.165832757949829
1.0	34210000.0	34220000.0	2.0	1.6900829076766968	1.1833152770996094
1.0	34440000.0	34450000.0	2.0	1.870505690574646	1.2596368789672852
1.0	34530000.0	34540000.0	4.0	1.5131652355194092	1.0944470167160034
1.0	34670000.0	34680000.0	2.0	1.4639381170272827	1.0633008480072021
1.0	34700000.0	34710000.0	1.0	1.4848806858062744	1.0843852758407593
1.0	34710000.0	34720000.0	0.0	1.224778413772583	0.7884604334831238
1.0	34720000.0	34730000.0	0.0	1.4047744274139404	1.0237904787063599
1.0	34870000.0	34880000.0	4.0	1.4180275201797485	1.040407419204712
1.0	34880000.0	34890000.0	4.0	1.457324743270874	1.0643270015716553
1.0	34890000.0	34900000.0	1.0	1.464607834815979	1.064406156539917
1.0	34910000.0	34920000.0	1.0	1.4742103815078735	1.069258689880371
1.0	34950000.0	34960000.0	1.0	1.532827615737915	1.1031415462493896
1.0	35090000.0	35100000.0	0.0	1.4218769073486328	1.0467313528060913
1.0	35140000.0	35150000.0	0.0	1.4834811687469482	1.0839321613311768
1.0	35170000.0	35180000.0	1.0	1.4918091297149658	1.0835933685302734
1.0	35320000.0	35330000.0	0.0	1.1659445762634277	0.6968491077423096
1.0	35350000.0	35360000.0	2.0	1.353107213973999	0.9940418004989624
1.0	35370000.0	35380000.0	0.0	1.3615201711654663	0.998153805732727
1.0	35380000.0	35390000.0	1.0	1.308014154434204	0.9422496557235718
1.0	35480000.0	35490000.0	2.0	1.0082272291183472	0.5298975110054016
1.0	35670000.0	35680000.0	1.0	1.3365541696548462	0.9734150171279907
1.0	35680000.0	35690000.0	1.0	1.2717554569244385	0.8994662165641785
1.0	35760000.0	35770000.0	1.0	1.1559035778045654	0.683282732963562
1.0	35790000.0	35800000.0	1.0	1.1584033966064453	0.6866142153739929
1.0	35800000.0	35810000.0	1.0	1.2829406261444092	0.9113280177116394
1.0	35890000.0	35900000.0	2.0	1.0042126178741455	0.5243148803710938
1.0	35900000.0	35910000.0	0.0	0.9962576627731323	0.5125373601913452
1.0	35920000.0	35930000.0	1.0	0.8860393762588501	0.3907739520072937
1.0	35970000.0	35980000.0	0.0	1.034287452697754	0.5599638223648071
1.0	36030000.0	36040000.0	1.0	1.1956084966659546	0.7345178127288818
1.0	36120000.0	36130000.0	0.0	1.1865040063858032	0.7262837886810303
1.0	36200000.0	36210000.0	1.0	1.0829808712005615	0.601547360420227
1.0	36290000.0	36300000.0	3.0	1.0638649463653564	0.5856044888496399
1.0	36340000.0	36350000.0	1.0	1.0012530088424683	0.5200380086898804
1.0	36350000.0	36360000.0	1.0	1.14111328125	0.6642352938652039
1.0	36410000.0	36420000.0	2.0	1.0885636806488037	0.6064123511314392
1.0	36480000.0	36490000.0	1.0	1.079110860824585	0.59824538230896
1.0	36540000.0	36550000.0	1.0	1.3854702711105347	1.0220284461975098
1.0	36600000.0	36610000.0	2.0	1.079681634902954	0.5987280607223511
1.0	36680000.0	36690000.0	1.0	0.8877800107002258	0.39042550325393677
1.0	36860000.0	36870000.0	0.0	1.248360276222229	0.8270247578620911
1.0	36880000.0	36890000.0	3.0	1.0728771686553955	0.593022882938385
1.0	36890000.0	36900000.0	2.0	1.024067759513855	0.5493839979171753
1.0	36910000.0	36920000.0	1.0	1.154569387435913	0.6863951086997986
1.0	36920000.0	36930000.0	0.0	0.9913259744644165	0.504817545413971
1.0	36970000.0	36980000.0	2.0	1.2728724479675293	0.9015436172485352
1.0	36980000.0	36990000.0	2.0	1.2154619693756104	0.7739709615707397
1.0	37010000.0	37020000.0	1.0	1.1202480792999268	0.639299213886261
1.0	37030000.0	37040000.0	0.0	1.199384093284607	0.7396888136863708
1.0	37070000.0	37080000.0	0.0	1.2394192218780518	0.8633000254631042
1.0	37180000.0	37190000.0	3.0	1.5260591506958008	1.1041114330291748
1.0	37220000.0	37230000.0	2.0	1.610809326171875	1.158573865890503
1.0	37230000.0	37240000.0	1.0	1.5716676712036133	1.1417880058288574
1.0	37250000.0	37260000.0	0.0	1.7188507318496704	1.2124121189117432
1.0	37270000.0	37280000.0	4.0	1.9407275915145874	1.2964977025985718
1.0	37310000.0	37320000.0	2.0	1.8320289850234985	1.2526886463165283
1.0	37360000.0	37370000.0	2.0	1.787552833557129	1.2402410507202148
1.0	37400000.0	37410000.0	2.0	1.5328130722045898	1.109663724899292
1.0	37470000.0	37480000.0	1.0	1.6562042236328125	1.1642050743103027
1.0	37480000.0	37490000.0	0.0	1.4750077724456787	1.0719716548919678
1.0	37590000.0	37600000.0	2.0	1.4065488576889038	1.027470350265503
1.0	37620000.0	37630000.0	2.0	1.3830301761627197	1.0106353759765625
1.0	37640000.0	37650000.0	0.0	1.351833701133728	0.9916237592697144
1.0	37750000.0	37760000.0	5.0	1.3072806596755981	0.9429596662521362
1.0	37800000.0	37810000.0	1.0	1.4016571044921875	1.0327904224395752
1.0	37860000.0	37870000.0	0.0	1.2213138341903687	0.7940082550048828
1.0	37920000.0	37930000.0	0.0	1.163856863975525	0.6939873695373535
1.0	37930000.0	37940000.0	0.0	1.1309047937393188	0.6517408490180969
1.0	37940000.0	37950000.0	0.0	0.8860393762588501	0.3907739520072937
1.0	37950000.0	37960000.0	2.0	1.0018571615219116	0.5209233164787292
1.0	37960000.0	37970000.0	1.0	0.9993200302124023	0.517172634601593
1.0	38030000.0	38040000.0	0.0	0.8860393762588501	0.3907739520072937
1.0	38150000.0	38160000.0	1.0	0.8860393762588501	0.3907739520072937
1.0	38400000.0	38410000.0	2.0	0.9881514310836792	0.4997130036354065
1.0	38410000.0	38420000.0	0.0	1.1488783359527588	0.6740961670875549
1.0	38510000.0	38520000.0	3.0	1.1020030975341797	0.6195350885391235
1.0	38560000.0	38570000.0	2.0	1.200609564781189	0.7479091882705688
1.0	38620000.0	38630000.0	2.0	1.1901870965957642	0.7318080067634583
1.0	38740000.0	38750000.0	2.0	1.325822114944458	0.9638876914978027
1.0	38760000.0	38770000.0	1.0	1.3433284759521484	0.9772278070449829
1.0	38780000.0	38790000.0	1.0	1.2770428657531738	0.9040559530258179
1.0	38790000.0	38800000.0	2.0	1.2954469919204712	0.9293769001960754
1.0	38990000.0	39000000.0	3.0	1.5585600137710571	1.1285451650619507
1.0	39000000.0	39010000.0	2.0	1.603148102760315	1.1500208377838135
1.0	39120000.0	39130000.0	1.0	1.224491834640503	0.844889760017395
1.0	39160000.0	39170000.0	2.0	1.088823914527893	0.6066411137580872
1.0	39190000.0	39200000.0	0.0	1.0712306499481201	0.5916585326194763
1.0	39200000.0	39210000.0	0.0	1.2795823812484741	0.9119670987129211
1.0	39210000.0	39220000.0	2.0	1.2242403030395508	0.845955491065979
1.0	39230000.0	39240000.0	0.0	1.1298097372055054	0.6504332423210144
1.0	39320000.0	39330000.0	1.0	0.8860393762588501	0.3907739520072937
1.0	39330000.0	39340000.0	1.0	0.8860393762588501	0.3907739520072937
1.0	39470000.0	39480000.0	1.0	1.0907702445983887	0.6084585189819336
1.0	39490000.0	39500000.0	0.0	1.024330973625183	0.549674928188324
1.0	39590000.0	39600000.0	2.0	0.9857629537582397	0.4958200454711914
1.0	39750000.0	39760000.0	1.0	0.8860393762588501	0.3907739520072937
1.0	39820000.0	39830000.0	1.0	0.8860393762588501	0.3907739520072937
1.0	39990000.0	40000000.0	0.0	1.129704236984253	0.6503072381019592
1.0	40060000.0	40070000.0	1.0	1.2669897079467773	0.8949543833732605
1.0	40110000.0	40120000.0	1.0	1.150569200515747	0.6762845516204834
1.0	40200000.0	40210000.0	2.0	0.9938610792160034	0.508823037147522
1.0	40250000.0	40260000.0	0.0	1.0844964981079102	0.6028580069541931
1.0	40260000.0	40270000.0	3.0	1.1593667268753052	0.6879038214683533
1.0	40360000.0	40370000.0	0.0	1.1579711437225342	0.6860343217849731
1.0	40380000.0	40390000.0	2.0	1.2780261039733887	0.9092696905136108
1.0	40390000.0	40400000.0	1.0	1.125199794769287	0.6450017690658569
1.0	40430000.0	40440000.0	1.0	1.0025694370269775	0.5219561457633972
1.0	40600000.0	40610000.0	2.0	1.2653019428253174	0.8445175290107727
1.0	40620000.0	40630000.0	0.0	0.9612829089164734	0.4549258351325989
1.0	40630000.0	40640000.0	2.0	1.1669847965240479	0.6982832551002502
1.0	40670000.0	40680000.0	2.0	0.932606041431427	0.4135831296443939
1.0	40790000.0	40800000.0	1.0	1.1861674785614014	0.7257815599441528
1.0	40980000.0	40990000.0	2.0	1.4884631633758545	1.098198652267456
1.0	40990000.0	41000000.0	0.0	1.3851101398468018	1.0261601209640503
1.0	41030000.0	41040000.0	2.0	1.4703238010406494	1.0868160724639893
1.0	41050000.0	41060000.0	1.0	1.4160820245742798	1.0516940355300903
1.0	41090000.0	41100000.0	1.0	1.129163146018982	0.6496633291244507
1.0	41210000.0	41220000.0	1.0	0.8860393762588501	0.3907739520072937
1.0	41280000.0	41290000.0	2.0	1.0983515977859497	0.6158357262611389
1.0	41330000.0	41340000.0	1.0	1.2729336023330688	0.8419443964958191
1.0	41340000.0	41350000.0	2.0	1.1499184370040894	0.675441324710846
1.0	41380000.0	41390000.0	1.0	1.2917273044586182	0.8923889398574829
1.0	41410000.0	41420000.0	1.0	1.437501072883606	1.0699416399002075
1.0	41490000.0	41500000.0	0.0	1.084064245223999	0.602482795715332
1.0	41500000.0	41510000.0	2.0	1.0071218013763428	0.5283855199813843
1.0	41550000.0	41560000.0	1.0	1.015616774559021	0.5394951701164246
1.0	41570000.0	41580000.0	1.0	1.0165139436721802	0.540597140789032
1.0	41610000.0	41620000.0	0.0	0.9972528219223022	0.5140572786331177
1.0	41620000.0	41630000.0	3.0	1.069963812828064	0.5906130075454712
1.0	41630000.0	41640000.0	1.0	0.9374123811721802	0.41946011781692505
1.0	41660000.0	41670000.0	1.0	1.0100256204605103	0.5323131084442139
1.0	41710000.0	41720000.0	2.0	0.9544525146484375	0.44396454095840454
1.0	41730000.0	41740000.0	0.0	1.1317516565322876	0.6522651314735413
1.0	41860000.0	41870000.0	1.0	1.085082769393921	0.6033633947372437
1.0	41880000.0	41890000.0	0.0	1.2364695072174072	0.8582264184951782
1.0	41920000.0	41930000.0	0.0	1.108119010925293	0.6259288191795349
1.0	41990000.0	42000000.0	0.0	1.2007116079330444	0.7567260265350342
1.0	42040000.0	42050000.0	0.0	1.061266541481018	0.5834739804267883
1.0	42100000.0	42110000.0	0.0	1.0581538677215576	0.5809192657470703
1.0	42210000.0	42220000.0	1.0	1.205519437789917	0.8036531209945679
1.0	42230000.0	42240000.0	0.0	1.0308895111083984	0.5565961599349976
1.0	42250000.0	42260000.0	0.0	1.0476785898208618	0.5721375346183777
1.0	42260000.0	42270000.0	1.0	1.1311413049697876	0.6520234942436218
1.0	42290000.0	42300000.0	5.0	1.0344617366790771	0.5601326823234558
1.0	42330000.0	42340000.0	1.0	1.1253021955490112	0.6451217532157898
1.0	42510000.0	42520000.0	2.0	1.1745823621749878	0.7089350819587708
1.0	42640000.0	42650000.0	1.0	0.8860393762588501	0.3907739520072937
1.0	42750000.0	42760000.0	0.0	1.0407936573028564	0.5660662651062012
1.0	42760000.0	42770000.0	1.0	0.9945716857910156	0.5099305510520935
1.0	42850000.0	42860000.0	1.0	1.0563973188400269	0.5794692635536194
1.0	42880000.0	42890000.0	0.0	1.0800817012786865	0.5990691184997559
1.0	42970000.0	42980000.0	2.0	0.9839853048324585	0.4928898215293884
1.0	43040000.0	43050000.0	1.0	1.044837236404419	0.5696704983711243
1.0	43070000.0	43080000.0	2.0	1.1302077770233154	0.6509075164794922
1.0	43120000.0	43130000.0	0.0	0.9841747283935547	0.4932015836238861
1.0	43210000.0	43220000.0	3.0	1.015989899635315	0.5399539470672607
1.0	43290000.0	43300000.0	1.0	1.0553306341171265	0.5785866379737854
1.0	43300000.0	43310000.0	1.0	1.0040955543518066	0.5241473913192749
1.0	43380000.0	43390000.0	3.0	1.23238205909729	0.7978569269180298
1.0	43410000.0	43420000.0	1.0	0.9414623975753784	0.4248120188713074
1.0	43440000.0	43450000.0	3.0	1.0869897603988647	0.6050280332565308
1.0	43510000.0	43520000.0	0.0	1.106591820716858	0.6243090629577637
1.0	43630000.0	43640000.0	0.0	0.9413782954216003	0.42469730973243713
1.0	43640000.0	43650000.0	1.0	1.1919256448745728	0.7344446778297424
1.0	43650000.0	43660000.0	1.0	1.2309918403625488	0.8037107586860657
1.0	43770000.0	43780000.0	1.0	1.1326583623886108	0.6538490056991577
1.0	43820000.0	43830000.0	0.0	0.9589346647262573	0.4511074125766754
1.0	43830000.0	43840000.0	1.0	0.9672573804855347	0.46482691168785095
1.0	43960000.0	43970000.0	0.0	1.1234259605407715	0.6429424285888672
1.0	43970000.0	43980000.0	0.0	1.193668007850647	0.737104594707489
1.0	44020000.0	44030000.0	1.0	1.0886154174804688	0.6064572930335999
1.0	44090000.0	44100000.0	1.0	1.0857950448989868	0.6039832830429077
1.0	44210000.0	44220000.0	0.0	1.0318799018859863	0.5575916767120361
1.0	44240000.0	44250000.0	3.0	0.8860393762588501	0.3907739520072937
1.0	44260000.0	44270000.0	1.0	0.9928989410400391	0.5073094367980957
1.0	44320000.0	44330000.0	0.0	0.9594978094100952	0.4520185887813568
1.0	44350000.0	44360000.0	2.0	0.9835593104362488	0.49218592047691345
1.0	44360000.0	44370000.0	1.0	1.000714898109436	0.5192453265190125
1.0	44390000.0	44400000.0	2.0	1.049333930015564	0.573555588722229
1.0	44480000.0	44490000.0	0.0	1.0505034923553467	0.5745488405227661
1.0	44520000.0	44530000.0	3.0	1.145117998123169	0.6692816615104675
1.0	44670000.0	44680000.0	2.0	1.017413854598999	0.5416921377182007
1.0	44800000.0	44810000.0	0.0	0.939242959022522	0.42183709144592285
1.0	44860000.0	44870000.0	3.0	1.180887222290039	0.7180109024047852
1.0	44870000.0	44880000.0	1.0	1.3979218006134033	1.0286544561386108
1.0	45040000.0	45050000.0	2.0	1.121596097946167	0.6408359408378601
1.0	45060000.0	45070000.0	0.0	1.2103132009506226	0.763587236404419
1.0	45090000.0	45100000.0	3.0	0.9741111993789673	0.47635048627853394
1.0	45100000.0	45110000.0	1.0	1.004302740097046	0.524442732334137
1.0	45180000.0	45190000.0	3.0	1.1098177433013916	0.6277467012405396
1.0	45240000.0	45250000.0	1.0	0.9551615715026855	0.4450780749320984
1.0	45280000.0	45290000.0	1.0	1.0060076713562012	0.5268423557281494
1.0	45320000.0	45330000.0	0.0	1.0626485347747803	0.5846086740493774
1.0	45410000.0	45420000.0	0.0	1.0748291015625	0.5946456789970398
1.0	45420000.0	45430000.0	2.0	1.007533311843872	0.5289525389671326
1.0	45440000.0	45450000.0	3.0	1.101912260055542	0.6194398999214172
1.0	45460000.0	45470000.0	1.0	1.1903202533721924	0.7320085167884827
1.0	45500000.0	45510000.0	0.0	0.9735914468765259	0.4754756987094879
1.0	45590000.0	45600000.0	0.0	1.0992332696914673	0.6167195439338684
1.0	45690000.0	45700000.0	5.0	1.018789529800415	0.5433408617973328
1.0	45760000.0	45770000.0	1.0	1.1199935674667358	0.6390088200569153
1.0	45830000.0	45840000.0	0.0	0.9597067832946777	0.45235663652420044
1.0	45890000.0	45900000.0	0.0	1.0520650148391724	0.5758634209632874
1.0	45980000.0	45990000.0	3.0	0.8860393762588501	0.3907739520072937
1.0	46090000.0	46100000.0	0.0	1.0017850399017334	0.5208144783973694
1.0	46100000.0	46110000.0	0.0	0.9724035263061523	0.4734736382961273
1.0	46230000.0	46240000.0	2.0	1.0830440521240234	0.6016010642051697
1.0	46260000.0	46270000.0	3.0	1.1986701488494873	0.7643474340438843
1.0	46290000.0	46300000.0	3.0	0.960152804851532	0.4530825614929199
1.0	46310000.0	46320000.0	2.0	0.9915078282356262	0.5051092505455017
1.0	46370000.0	46380000.0	0.0	1.030229926109314	0.5559274554252625
1.0	46420000.0	46430000.0	0.0	0.9178168177604675	0.3992184102535248
1.0	46430000.0	46440000.0	1.0	0.9730478525161743	0.47455930709838867
1.0	46470000.0	46480000.0	2.0	0.9538344144821167	0.4429965913295746
1.0	46590000.0	46600000.0	1.0	1.2268102169036865	0.792127251625061
1.0	46720000.0	46730000.0	0.0	1.0851995944976807	0.6034647226333618
1.0	46740000.0	46750000.0	0.0	1.0500104427337646	0.5741302371025085
1.0	46750000.0	46760000.0	1.0	1.0659068822860718	0.5872790217399597
1.0	46810000.0	46820000.0	0.0	1.0494601726531982	0.5736621618270874
1.0	46870000.0	46880000.0	1.0	1.1026664972305298	0.6202157735824585
1.0	46980000.0	46990000.0	0.0	0.9943525195121765	0.5095850229263306
1.0	46990000.0	47000000.0	0.0	1.0987701416015625	0.6162549257278442
1.0	47000000.0	47010000.0	0.0	1.002777338027954	0.522255539894104
1.0	47110000.0	47120000.0	0.0	0.8860393762588501	0.3907739520072937
1.0	47160000.0	47170000.0	0.0	0.8860393762588501	0.3907739520072937
1.0	47220000.0	47230000.0	2.0	0.9643295407295227	0.4599488377571106
1.0	47250000.0	47260000.0	0.0	0.9632475972175598	0.45816001296043396
1.0	47280000.0	47290000.0	0.0	1.1631152629852295	0.6929739713668823
1.0	47370000.0	47380000.0	0.0	1.045282006263733	0.5700618624687195
1.0	47460000.0	47470000.0	1.0	1.2219438552856445	0.8257650136947632
1.0	47640000.0	47650000.0	2.0	1.218421220779419	0.7772809267044067
1.0	47650000.0	47660000.0	1.0	1.2353917360305786	0.8081811666488647
1.0	47660000.0	47670000.0	1.0	1.324047327041626	0.9617670774459839
1.0	47700000.0	47710000.0	1.0	1.3413841724395752	0.9812385439872742
1.0	47720000.0	47730000.0	1.0	1.1983013153076172	0.7442793846130371
1.0	47850000.0	47860000.0	1.0	1.144482135772705	0.6684741973876953
1.0	47880000.0	47890000.0	1.0	1.254563331604004	0.8814464807510376
1.0	47920000.0	47930000.0	0.0	1.1394555568695068	0.6621684432029724
1.0	47990000.0	48000000.0	0.0	1.0449151992797852	0.5697387456893921
1.0	48030000.0	48040000.0	0.0	1.2351963520050049	0.818641185760498
1.0	48160000.0	48170000.0	1.0	1.1676006317138672	0.6991353631019592
1.0	48190000.0	48200000.0	2.0	1.1974985599517822	0.7425379753112793
1.0	48240000.0	48250000.0	2.0	1.2609302997589111	0.8892555236816406
1.0	48250000.0	48260000.0	0.0	1.261634349822998	0.8668502569198608
1.0	48290000.0	48300000.0	0.0	1.1623222827911377	0.6918971538543701
1.0	48310000.0	48320000.0	0.0	1.2303391695022583	0.7904221415519714
1.0	48370000.0	48380000.0	2.0	0.9953169822692871	0.5110862255096436
1.0	48380000.0	48390000.0	1.0	1.0809991359710693	0.5998498797416687
1.0	48390000.0	48400000.0	1.0	1.0628944635391235	0.5848094820976257
1.0	48440000.0	48450000.0	1.0	1.1100107431411743	0.6279536485671997
1.0	48460000.0	48470000.0	1.0	1.1459767818450928	0.670375645160675
1.0	48570000.0	48580000.0	1.0	1.3095080852508545	0.9453184008598328
1.0	48600000.0	48610000.0	1.0	1.1628220081329346	0.6893836259841919
1.0	48760000.0	48770000.0	2.0	1.2363256216049194	0.861099362373352
1.0	48770000.0	48780000.0	2.0	1.2593708038330078	0.8882433772087097
1.0	48870000.0	48880000.0	3.0	1.4280798435211182	1.0504610538482666
1.0	48880000.0	48890000.0	0.0	1.6136337518692017	1.1460011005401611
1.0	48940000.0	48950000.0	3.0	1.4245531558990479	1.042203426361084
1.0	48950000.0	48960000.0	0.0	1.4341332912445068	1.0578150749206543
1.0	49030000.0	49040000.0	2.0	1.4390780925750732	1.0560189485549927
1.0	49080000.0	49090000.0	3.0	1.4712415933609009	1.0752177238464355
1.0	49140000.0	49150000.0	1.0	1.1215394735336304	0.6407703161239624
1.0	49150000.0	49160000.0	2.0	1.4025741815567017	1.030075192451477
1.0	49190000.0	49200000.0	0.0	1.3951387405395508	1.0233681201934814
1.0	49280000.0	49290000.0	0.0	1.4036359786987305	1.0314174890518188
1.0	49310000.0	49320000.0	2.0	1.493155837059021	1.0855554342269897
1.0	49320000.0	49330000.0	3.0	1.5310287475585938	1.1037790775299072
1.0	49350000.0	49360000.0	1.0	1.5746132135391235	1.1345821619033813
1.0	49360000.0	49370000.0	3.0	1.5741589069366455	1.1311686038970947
1.0	49390000.0	49400000.0	1.0	1.832641363143921	1.2457698583602905
1.0	49410000.0	49420000.0	0.0	1.8448747396469116	1.2550499439239502
1.0	49430000.0	49440000.0	3.0	1.7819490432739258	1.223652720451355
1.0	49450000.0	49460000.0	1.0	1.8190361261367798	1.2384083271026611
1.0	49570000.0	49580000.0	2.0	2.1289315223693848	1.3563101291656494
1.0	49610000.0	49620000.0	5.0	2.111980676651001	1.3481656312942505
1.0	49630000.0	49640000.0	0.0	2.257014274597168	1.3996437788009644
1.0	49650000.0	49660000.0	4.0	2.197017192840576	1.3818172216415405
1.0	49680000.0	49690000.0	4.0	2.1533610820770264	1.364417552947998
1.0	49770000.0	49780000.0	0.0	2.5697474479675293	1.4856359958648682
1.0	49780000.0	49790000.0	3.0	2.377153158187866	1.433305025100708
1.0	49790000.0	49800000.0	0.0	2.5591421127319336	1.4847913980484009
1.0	49840000.0	49850000.0	4.0	1.8391282558441162	1.2626384496688843
1.0	49940000.0	49950000.0	1.0	2.0030879974365234	1.311777949333191
1.0	49950000.0	49960000.0	1.0	1.990444540977478	1.3051570653915405
1.0	49960000.0	49970000.0	1.0	1.9936717748641968	1.306301474571228
1.0	49990000.0	50000000.0	0.0	1.964895486831665	1.2964022159576416
1.0	50080000.0	50090000.0	2.0	2.1927762031555176	1.379614233970642
1.0	50150000.0	50160000.0	2.0	2.3793017864227295	1.435811161994934
1.0	50170000.0	50180000.0	5.0	2.0915334224700928	1.3428075313568115
1.0	50180000.0	50190000.0	2.0	2.3097221851348877	1.4170358180999756
1.0	50190000.0	50200000.0	3.0	2.4001150131225586	1.445185661315918
1.0	50330000.0	50340000.0	2.0	1.9968059062957764	1.3089807033538818
1.0	50350000.0	50360000.0	1.0	2.0813324451446533	1.3428400754928589
1.0	50420000.0	50430000.0	4.0	1.8613723516464233	1.2628229856491089
1.0	50440000.0	50450000.0	2.0	2.0394797325134277	1.3231645822525024
1.0	50480000.0	50490000.0	1.0	1.8647041320800781	1.260465145111084
1.0	50580000.0	50590000.0	1.0	1.7449363470077515	1.2120414972305298
1.0	50600000.0	50610000.0	1.0	1.9092686176300049	1.280555009841919
1.0	50630000.0	50640000.0	5.0	1.6095249652862549	1.1505446434020996
1.0	50680000.0	50690000.0	3.0	1.5926207304000854	1.141710638999939
1.0	50700000.0	50710000.0	7.0	1.3819410800933838	1.0209434032440186
1.0	50740000.0	50750000.0	0.0	1.5686609745025635	1.129433274269104
1.0	50750000.0	50760000.0	3.0	1.5284696817398071	1.1060268878936768
1.0	50800000.0	50810000.0	2.0	1.4089292287826538	1.0346673727035522
1.0	50810000.0	50820000.0	2.0	1.3231092691421509	0.9557464718818665
1.0	50940000.0	50950000.0	0.0	0.9989198446273804	0.5165736079216003
1.0	50990000.0	51000000.0	2.0	1.1974561214447021	0.7429622411727905
1.0	51000000.0	51010000.0	1.0	1.1155147552490234	0.6339761018753052
1.0	51040000.0	51050000.0	1.0	1.1005849838256836	0.6180859208106995
1.0	51080000.0	51090000.0	2.0	1.4389722347259521	1.0656604766845703
1.0	51090000.0	51100000.0	1.0	1.1739718914031982	0.708067774772644
1.0	51170000.0	51180000.0	1.0	1.4877095222473145	1.087477684020996
1.0	51290000.0	51300000.0	1.0	0.9911440014839172	0.5045297741889954
1.0	51300000.0	51310000.0	0.0	1.01827073097229	0.5427209734916687
1.0	51340000.0	51350000.0	2.0	1.0034068822860718	0.5231608152389526
1.0	51520000.0	51530000.0	2.0	1.219996690750122	0.7800122499465942
1.0	51680000.0	51690000.0	1.0	1.2282993793487549	0.8127946853637695
1.0	51780000.0	51790000.0	1.0	1.1101906299591064	0.6281470060348511
1.0	51790000.0	51800000.0	1.0	1.1875897645950317	0.7266624569892883
1.0	51800000.0	51810000.0	1.0	1.1507899761199951	0.6765706539154053
1.0	51840000.0	51850000.0	1.0	1.0835440158843994	0.6020328402519226
1.0	51870000.0	51880000.0	1.0	1.2049815654754639	0.7548821568489075
1.0	51900000.0	51910000.0	2.0	1.2067903280258179	0.7578111886978149
1.0	51980000.0	51990000.0	0.0	1.2847554683685303	0.8764759302139282
1.0	52070000.0	52080000.0	2.0	1.7197078466415405	1.2120813131332397
1.0	52080000.0	52090000.0	1.0	1.3654279708862305	0.9881342053413391
1.0	52240000.0	52250000.0	2.0	1.1157112121582031	0.6341943144798279
1.0	52320000.0	52330000.0	2.0	1.046257734298706	0.5709092617034912
1.0	52350000.0	52360000.0	0.0	1.3042547702789307	0.9388062357902527
1.0	52400000.0	52410000.0	0.0	1.2513580322265625	0.8748095631599426
1.0	52420000.0	52430000.0	2.0	1.2074474096298218	0.7546383142471313
1.0	52560000.0	52570000.0	2.0	1.090005874633789	0.6077373623847961
1.0	52570000.0	52580000.0	1.0	1.1337664127349854	0.6551870107650757
1.0	52580000.0	52590000.0	1.0	1.0460622310638428	0.570740282535553
1.0	52600000.0	52610000.0	0.0	1.046384572982788	0.5710208415985107
1.0	52650000.0	52660000.0	1.0	0.9981387853622437	0.5154007077217102
1.0	52750000.0	52760000.0	1.0	1.0962432622909546	0.6137422323226929
1.0	52770000.0	52780000.0	1.0	1.0552924871444702	0.5785549879074097
1.0	52780000.0	52790000.0	3.0	1.1264816522598267	0.6465007066726685
1.0	52790000.0	52800000.0	0.0	1.1691091060638428	0.7012335062026978
1.0	52830000.0	52840000.0	0.0	1.0094587802886963	0.5315598249435425
1.0	52840000.0	52850000.0	1.0	1.0627381801605225	0.5846818685531616
1.0	52870000.0	52880000.0	2.0	0.9694561958312988	0.468514621257782
1.0	52980000.0	52990000.0	0.0	1.1346192359924316	0.6562217473983765
1.0	52990000.0	53000000.0	1.0	1.2166118621826172	0.7772938013076782
1.0	53000000.0	53010000.0	0.0	1.2535208463668823	0.8567627668380737
1.0	53020000.0	53030000.0	2.0	1.0979284048080444	0.6154115796089172
1.0	53100000.0	53110000.0	1.0	1.2874646186828613	0.8802117109298706
1.0	53170000.0	53180000.0	3.0	1.3130148649215698	0.9479654431343079
1.0	53200000.0	53210000.0	2.0	1.2614023685455322	0.8666499257087708
1.0	53230000.0	53240000.0	3.0	1.1477762460708618	0.6726757287979126
1.0	53250000.0	53260000.0	0.0	1.0646750926971436	0.5862693786621094
1.0	53300000.0	53310000.0	2.0	1.3288506269454956	0.9635578393936157
1.0	53310000.0	53320000.0	1.0	1.2643311023712158	0.8926040530204773
1.0	53320000.0	53330000.0	4.0	1.134503960609436	0.6560829281806946
1.0	53330000.0	53340000.0	1.0	1.230224609375	0.8132576942443848
1.0	53370000.0	53380000.0	1.0	1.0309144258499146	0.5566206574440002
1.0	53380000.0	53390000.0	2.0	1.0299381017684937	0.5556262135505676
1.0	53480000.0	53490000.0	0.0	1.05423903465271	0.5776795148849487
1.0	53560000.0	53570000.0	0.0	1.151790976524353	0.6778761148452759
1.0	53570000.0	53580000.0	0.0	1.0848737955093384	0.6031824350357056
1.0	53610000.0	53620000.0	0.0	1.052475094795227	0.5762069821357727
1.0	53690000.0	53700000.0	2.0	0.9948145151138306	0.5103067755699158
1.0	53790000.0	53800000.0	0.0	1.1635780334472656	0.6936051845550537
1.0	53820000.0	53830000.0	2.0	1.1786963939666748	0.7148334383964539
1.0	53860000.0	53870000.0	1.0	1.2168949842453003	0.7689607739448547
1.0	53870000.0	53880000.0	2.0	1.172822117805481	0.7059482336044312
1.0	53900000.0	53910000.0	0.0	1.0961735248565674	0.6136721968650818
1.0	53910000.0	53920000.0	1.0	1.2283358573913574	0.7885662317276001
1.0	53980000.0	53990000.0	1.0	1.443425178527832	1.050398826599121
1.0	54030000.0	54040000.0	1.0	1.192073106765747	0.7346702218055725
1.0	54090000.0	54100000.0	1.0	1.1885457038879395	0.7685936689376831
1.0	54150000.0	54160000.0	0.0	1.2510144710540771	0.8783475756645203
1.0	54170000.0	54180000.0	1.0	1.1835447549819946	0.7238715887069702
1.0	54180000.0	54190000.0	1.0	1.2385261058807373	0.8633232116699219
1.0	54220000.0	54230000.0	1.0	1.0906555652618408	0.6083492040634155
1.0	54230000.0	54240000.0	1.0	0.9021034240722656	0.39106684923171997
1.0	54340000.0	54350000.0	0.0	0.9563924074172974	0.4470246732234955
1.0	54370000.0	54380000.0	2.0	0.960957407951355	0.4543937146663666
1.0	54430000.0	54440000.0	0.0	0.8860393762588501	0.3907739520072937
1.0	54460000.0	54470000.0	1.0	0.9913381338119507	0.5048388242721558
1.0	54470000.0	54480000.0	1.0	1.030686378479004	0.5563902258872986
1.0	54590000.0	54600000.0	1.0	1.0725114345550537	0.5927196145057678
1.0	54640000.0	54650000.0	0.0	1.0143544673919678	0.537918746471405
1.0	54670000.0	54680000.0	2.0	0.8860393762588501	0.3907739520072937
1.0	54770000.0	54780000.0	2.0	1.0828660726547241	0.6014484763145447
1.0	54850000.0	54860000.0	0.0	1.0200295448303223	0.5447986721992493
1.0	54890000.0	54900000.0	0.0	1.0423029661178589	0.5674265027046204
1.0	55000000.0	55010000.0	1.0	1.0160695314407349	0.5400511622428894
1.0	55040000.0	55050000.0	1.0	0.8860393762588501	0.3907739520072937
1.0	55050000.0	55060000.0	1.0	0.8954277038574219	0.389970600605011
1.0	55060000.0	55070000.0	1.0	0.8913812637329102	0.3899877071380615
1.0	55110000.0	55120000.0	1.0	0.9652654528617859	0.4615045487880707
1.0	55130000.0	55140000.0	1.0	1.0125229358673096	0.535584568977356
1.0	55170000.0	55180000.0	0.0	0.990966796875	0.504246711730957
1.0	55220000.0	55230000.0	0.0	1.0258570909500122	0.5513386130332947
1.0	55260000.0	55270000.0	1.0	0.8860393762588501	0.3907739520072937
1.0	55310000.0	55320000.0	1.0	1.0055323839187622	0.5261783599853516
1.0	55350000.0	55360000.0	2.0	0.9761778116226196	0.47983670234680176
1.0	55420000.0	55430000.0	1.0	1.0651443004608154	0.5866535305976868
1.0	55460000.0	55470000.0	1.0	1.173877239227295	0.7079333066940308
1.0	55560000.0	55570000.0	1.0	0.9659231305122375	0.46259722113609314
1.0	55600000.0	55610000.0	2.0	1.0229018926620483	0.5480868220329285
1.0	55630000.0	55640000.0	1.0	1.0907893180847168	0.6084772348403931
1.0	55640000.0	55650000.0	0.0	1.126468300819397	0.6464837193489075
1.0	55650000.0	55660000.0	1.0	1.0614445209503174	0.5836211442947388
1.0	55770000.0	55780000.0	0.0	1.3822275400161743	1.0165989398956299
1.0	55780000.0	55790000.0	2.0	1.316475510597229	0.9510380029678345
1.0	55800000.0	55810000.0	3.0	1.2384803295135498	0.7967600226402283
1.0	55830000.0	55840000.0	3.0	1.3671176433563232	1.000891089439392
1.0	55900000.0	55910000.0	2.0	1.5163936614990234	1.1040797233581543
1.0	55930000.0	55940000.0	0.0	1.5422190427780151	1.1206719875335693
1.0	55940000.0	55950000.0	4.0	1.4957433938980103	1.092918872833252
1.0	55980000.0	55990000.0	2.0	1.6441295146942139	1.165922999382019
1.0	55990000.0	56000000.0	2.0	1.5411268472671509	1.1235190629959106
1.0	56000000.0	56010000.0	3.0	1.5273160934448242	1.1128278970718384
1.0	56010000.0	56020000.0	1.0	1.7084805965423584	1.1944386959075928
1.0	56090000.0	56100000.0	2.0	1.4336923360824585	1.0577532052993774
1.0	56330000.0	56340000.0	2.0	1.3071523904800415	0.9410285949707031
1.0	56380000.0	56390000.0	0.0	1.5405800342559814	1.109562635421753
1.0	56510000.0	56520000.0	1.0	1.6060575246810913	1.1551151275634766
1.0	56540000.0	56550000.0	0.0	1.8715159893035889	1.2647517919540405
1.0	56590000.0	56600000.0	1.0	1.473141074180603	1.074244737625122
1.0	56620000.0	56630000.0	1.0	1.4864132404327393	1.0818610191345215
1.0	56640000.0	56650000.0	2.0	1.4100934267044067	1.040304183959961
1.0	56690000.0	56700000.0	0.0	1.486596941947937	1.0810800790786743
1.0	56760000.0	56770000.0	3.0	1.1682099103927612	0.699981689453125
1.0	56940000.0	56950000.0	1.0	1.2356230020523071	0.8005808591842651
1.0	57000000.0	57010000.0	3.0	1.2673029899597168	0.852574348449707
1.0	57010000.0	57020000.0	1.0	1.260670781135559	0.8435751795768738
1.0	57030000.0	57040000.0	2.0	1.3565847873687744	0.9973952174186707
1.0	57080000.0	57090000.0	2.0	1.5032703876495361	1.0960032939910889
1.0	57090000.0	57100000.0	3.0	1.4469099044799805	1.0642993450164795
1.0	57100000.0	57110000.0	0.0	1.5434560775756836	1.1169177293777466
1.0	57110000.0	57120000.0	1.0	1.3647451400756836	0.9963809847831726
1.0	57150000.0	57160000.0	1.0	1.530714750289917	1.1144999265670776
1.0	57240000.0	57250000.0	2.0	1.4292981624603271	1.0608203411102295
1.0	57280000.0	57290000.0	3.0	1.288421869277954	0.9192417860031128
1.0	57290000.0	57300000.0	0.0	1.3505375385284424	0.9889740943908691
1.0	57350000.0	57360000.0	1.0	1.456739068031311	1.0757615566253662
1.0	57390000.0	57400000.0	0.0	1.1803362369537354	0.717208743095398
1.0	57430000.0	57440000.0	5.0	1.0760606527328491	0.5956770777702332
1.0	57450000.0	57460000.0	2.0	1.4876840114593506	1.0872468948364258
1.0	57500000.0	57510000.0	1.0	1.5778534412384033	1.1394500732421875
1.0	57560000.0	57570000.0	0.0	1.3349285125732422	0.9670515060424805
1.0	57570000.0	57580000.0	1.0	1.297339677810669	0.9279278516769409
1.0	57590000.0	57600000.0	1.0	1.5780186653137207	1.1408827304840088
1.0	57620000.0	57630000.0	1.0	1.4445915222167969	1.071664810180664
1.0	57670000.0	57680000.0	2.0	1.530149221420288	1.1106300354003906
1.0	57710000.0	57720000.0	2.0	1.3805667161941528	1.020423412322998
1.0	57920000.0	57930000.0	1.0	1.2960994243621826	0.9306632280349731
1.0	57950000.0	57960000.0	1.0	1.3873001337051392	1.0124154090881348
1.0	57970000.0	57980000.0	2.0	1.3837615251541138	1.010326862335205
1.0	58050000.0	58060000.0	3.0	1.3449146747589111	0.979965090751648
1.0	58070000.0	58080000.0	1.0	1.4216235876083374	1.0440317392349243
1.0	58080000.0	58090000.0	3.0	1.3136277198791504	0.9472002983093262
1.0	58110000.0	58120000.0	3.0	1.5080952644348145	1.0897563695907593
1.0	58180000.0	58190000.0	2.0	1.5210180282592773	1.098919153213501
1.0	58220000.0	58230000.0	2.0	1.4679853916168213	1.0690478086471558
1.0	58250000.0	58260000.0	0.0	1.3706028461456299	1.0047944784164429
1.0	58300000.0	58310000.0	2.0	1.5229836702346802	1.099083662033081
1.0	58310000.0	58320000.0	2.0	1.378615140914917	1.014098882675171
1.0	58400000.0	58410000.0	3.0	1.5743255615234375	1.1306756734848022
1.0	58460000.0	58470000.0	3.0	1.583762764930725	1.1355929374694824
1.0	58510000.0	58520000.0	3.0	1.3294117450714111	0.9674539566040039
1.0	58640000.0	58650000.0	2.0	1.4534189701080322	1.0637543201446533
1.0	58660000.0	58670000.0	2.0	1.4092199802398682	1.0338796377182007
1.0	58690000.0	58700000.0	0.0	1.2596863508224487	0.8874645233154297
1.0	58720000.0	58730000.0	3.0	1.349208950996399	0.9808212518692017
1.0	58770000.0	58780000.0	1.0	1.2118165493011475	0.7685574293136597
1.0	58870000.0	58880000.0	2.0	1.282374382019043	0.914121150970459
1.0	58900000.0	58910000.0	5.0	1.1556918621063232	0.6778437495231628
1.0	58910000.0	58920000.0	1.0	1.1525459289550781	0.6788603663444519
1.0	58920000.0	58930000.0	0.0	1.2519869804382324	0.8546517491340637
1.0	58940000.0	58950000.0	0.0	1.210955023765564	0.7646516561508179
1.0	58960000.0	58970000.0	3.0	1.1072862148284912	0.6250434517860413
1.0	58980000.0	58990000.0	0.0	1.1534833908081055	0.6800910234451294
1.0	59010000.0	59020000.0	1.0	1.0543200969696045	0.5771058797836304
1.0	59030000.0	59040000.0	1.0	1.201200246810913	0.748842716217041
1.0	59100000.0	59110000.0	0.0	1.1313034296035767	0.6522189378738403
1.0	59210000.0	59220000.0	2.0	1.1265056133270264	0.6465281248092651
1.0	59250000.0	59260000.0	1.0	0.9547308683395386	0.4443994462490082
1.0	59260000.0	59270000.0	0.0	1.0758512020111084	0.5955013036727905
1.0	59450000.0	59460000.0	1.0	1.189570665359497	0.7308770418167114
1.0	59490000.0	59500000.0	1.0	1.1840341091156006	0.7226230502128601
1.0	59520000.0	59530000.0	2.0	1.3776823282241821	1.0095031261444092
1.0	59540000.0	59550000.0	2.0	1.2876642942428589	0.9173833727836609
1.0	59560000.0	59570000.0	2.0	1.3765596151351929	1.0121147632598877
1.0	59600000.0	59610000.0	0.0	1.3566818237304688	0.997677206993103
1.0	59800000.0	59810000.0	4.0	1.0349318981170654	0.5605887174606323
1.0	59870000.0	59880000.0	1.0	1.0540798902511597	0.5775477886199951
1.0	59900000.0	59910000.0	0.0	1.0599510669708252	0.5823975801467896
1.0	59950000.0	59960000.0	0.0	1.1022312641143799	0.6197677254676819
1.0	60090000.0	60100000.0	1.0	1.45868718624115	1.0718189477920532
1.0	60150000.0	60160000.0	2.0	1.3256022930145264	0.9610593914985657
1.0	60260000.0	60270000.0	2.0	1.40030038356781	1.0302670001983643
1.0	60300000.0	60310000.0	0.0	1.2478406429290771	0.8263298869132996
1.0	60330000.0	60340000.0	1.0	1.0910732746124268	0.6087450981140137
1.0	60410000.0	60420000.0	1.0	1.3023418188095093	0.9216822385787964
1.0	60430000.0	60440000.0	2.0	1.4828201532363892	1.0799113512039185
1.0	60440000.0	60450000.0	2.0	1.410898208618164	1.0413004159927368
1.0	60460000.0	60470000.0	0.0	1.3368685245513916	0.9762239456176758
1.0	60490000.0	60500000.0	1.0	1.4618858098983765	1.0678263902664185
1.0	60500000.0	60510000.0	2.0	1.4336745738983154	1.0549485683441162
1.0	60520000.0	60530000.0	1.0	1.4334338903427124	1.0511181354522705
1.0	60530000.0	60540000.0	2.0	1.2387193441390991	0.8330824971199036
1.0	60550000.0	60560000.0	1.0	1.45951247215271	1.0673006772994995
1.0	60630000.0	60640000.0	1.0	1.4526262283325195	1.0663576126098633
1.0	60710000.0	60720000.0	2.0	1.586997628211975	1.1382114887237549
1.0	60760000.0	60770000.0	2.0	1.8234599828720093	1.2418968677520752
1.0	61130000.0	61140000.0	2.0	1.5949996709823608	1.1336085796356201
1.0	61170000.0	61180000.0	1.0	1.542432427406311	1.1107475757598877
1.0	61180000.0	61190000.0	0.0	1.4889001846313477	1.0873569250106812
1.0	61230000.0	61240000.0	1.0	1.368755578994751	1.003112554550171
1.0	61310000.0	61320000.0	3.0	1.2980008125305176	0.9303733706474304
1.0	61360000.0	61370000.0	2.0	1.2957357168197632	0.9296090006828308
1.0	61370000.0	61380000.0	2.0	1.1867135763168335	0.7205421924591064
1.0	61390000.0	61400000.0	1.0	1.2550971508026123	0.8801191449165344
1.0	61430000.0	61440000.0	1.0	1.1267856359481812	0.6468554139137268
1.0	61470000.0	61480000.0	2.0	1.192626714706421	0.731539785861969
1.0	61490000.0	61500000.0	3.0	1.3515808582305908	0.985626220703125
1.0	61520000.0	61530000.0	0.0	1.514336347579956	1.1000298261642456
1.0	61540000.0	61550000.0	1.0	1.065219759941101	0.5867147445678711
1.0	61550000.0	61560000.0	0.0	1.3075830936431885	0.9393712282180786
1.0	61580000.0	61590000.0	2.0	1.2875219583511353	0.8744108080863953
1.0	61610000.0	61620000.0	2.0	1.203766107559204	0.7529309988021851
1.0	61650000.0	61660000.0	0.0	1.3395353555679321	0.9769777059555054
1.0	61670000.0	61680000.0	4.0	1.1883831024169922	0.7290918231010437
1.0	61730000.0	61740000.0	1.0	1.0760923624038696	0.5957044363021851
1.0	61830000.0	61840000.0	1.0	0.9224041700363159	0.4030243456363678
1.0	61940000.0	61950000.0	1.0	1.1564217805862427	0.6839717030525208
1.0	62030000.0	62040000.0	5.0	1.1111972332000732	0.6292383074760437
1.0	62130000.0	62140000.0	0.0	1.0671647787094116	0.5883094072341919
1.0	62180000.0	62190000.0	3.0	1.0511417388916016	0.5750859379768372
1.0	62250000.0	62260000.0	1.0	1.0485811233520508	0.5729123950004578
1.0	62260000.0	62270000.0	1.0	0.9949963688850403	0.510590136051178
1.0	62540000.0	62550000.0	0.0	1.1475071907043457	0.6723340749740601
1.0	62720000.0	62730000.0	0.0	1.24380624294281	0.8209570646286011
1.0	62840000.0	62850000.0	2.0	1.1216957569122314	0.6409498453140259
1.0	62880000.0	62890000.0	0.0	1.157244086265564	0.6850651502609253
1.0	62900000.0	62910000.0	0.0	0.8860393762588501	0.3907739520072937
1.0	62930000.0	62940000.0	2.0	0.9380306005477905	0.42025479674339294
1.0	62970000.0	62980000.0	0.0	0.9730600118637085	0.4745776653289795
1.0	63000000.0	63010000.0	2.0	1.062041163444519	0.584109902381897
1.0	63020000.0	63030000.0	0.0	1.0528805255889893	0.5765465497970581
1.0	63070000.0	63080000.0	2.0	1.1379687786102295	0.6603274941444397
1.0	63090000.0	63100000.0	0.0	1.0822255611419678	0.6008995771408081
1.0	63150000.0	63160000.0	1.0	1.1643821001052856	0.6947059035301208
1.0	63180000.0	63190000.0	2.0	1.232297658920288	0.802278995513916
1.0	63270000.0	63280000.0	1.0	1.0060845613479614	0.5269495844841003
1.0	63360000.0	63370000.0	0.0	1.3501513004302979	0.9861445426940918
1.0	63420000.0	63430000.0	2.0	1.2589434385299683	0.885780930519104
1.0	63470000.0	63480000.0	2.0	1.2788386344909668	0.910892128944397
1.0	63680000.0	63690000.0	2.0	1.411686658859253	1.0348519086837769
1.0	63720000.0	63730000.0	0.0	1.4976295232772827	1.0924679040908813
1.0	63770000.0	63780000.0	4.0	1.4748576879501343	1.079202651977539
1.0	63790000.0	63800000.0	1.0	1.4764082431793213	1.084465742111206
1.0	63860000.0	63870000.0	4.0	1.2428642511367798	0.8197051882743835
1.0	63950000.0	63960000.0	2.0	1.2503869533538818	0.8746956586837769
1.0	63970000.0	63980000.0	0.0	1.0086390972137451	0.5304562449455261
1.0	64010000.0	64020000.0	0.0	1.2119272947311401	0.8234916925430298
1.0	64020000.0	64030000.0	0.0	1.1875967979431152	0.7350322008132935
1.0	64100000.0	64110000.0	0.0	1.0209661722183228	0.5458850860595703
1.0	64110000.0	64120000.0	2.0	1.0554131269454956	0.5786561965942383
1.0	64170000.0	64180000.0	0.0	1.2063361406326294	0.7706769108772278
1.0	64180000.0	64190000.0	3.0	1.0694365501403809	0.5901781916618347
1.0	64240000.0	64250000.0	0.0	1.132277250289917	0.653385579586029
1.0	64300000.0	64310000.0	0.0	1.0668718814849854	0.5880703926086426
1.0	64320000.0	64330000.0	0.0	1.2026591300964355	0.7755993604660034
1.0	64340000.0	64350000.0	0.0	0.95844566822052	0.4503158926963806
1.0	64370000.0	64380000.0	0.0	1.0258796215057373	0.5513627529144287
1.0	64380000.0	64390000.0	1.0	1.051155924797058	0.5750989317893982
1.0	64410000.0	64420000.0	1.0	1.1240689754486084	0.6436879634857178
1.0	64420000.0	64430000.0	0.0	1.2032095193862915	0.8214219212532043
1.0	64450000.0	64460000.0	0.0	1.173919677734375	0.718133807182312
1.0	64500000.0	64510000.0	2.0	1.1936899423599243	0.7371392846107483
1.0	64520000.0	64530000.0	0.0	1.321738839149475	0.9587047696113586
1.0	64550000.0	64560000.0	0.0	1.3492062091827393	0.9863750338554382
1.0	64610000.0	64620000.0	0.0	1.4641456604003906	1.0711301565170288
1.0	64640000.0	64650000.0	1.0	1.488900065422058	1.0811662673950195
1.0	64660000.0	64670000.0	1.0	1.4302231073379517	1.0591400861740112
1.0	64690000.0	64700000.0	3.0	1.4462381601333618	1.0519717931747437
1.0	64750000.0	64760000.0	5.0	1.186608076095581	0.7264374494552612
1.0	64760000.0	64770000.0	0.0	1.3037183284759521	0.9376632571220398
1.0	64780000.0	64790000.0	0.0	1.319700837135315	0.9546335339546204
1.0	64790000.0	64800000.0	0.0	1.3372879028320312	0.9693824648857117
1.0	64800000.0	64810000.0	0.0	1.0865442752838135	0.6046380996704102
1.0	64820000.0	64830000.0	0.0	1.0759267807006836	0.5955649614334106
1.0	64850000.0	64860000.0	0.0	1.5248981714248657	1.0968244075775146
1.0	64990000.0	65000000.0	0.0	1.3254715204238892	0.9624835252761841
1.0	65080000.0	65090000.0	1.0	1.1967016458511353	0.7417879104614258
1.0	65090000.0	65100000.0	0.0	1.0942672491073608	0.6118073463439941
1.0	65100000.0	65110000.0	2.0	1.054700493812561	0.5780619978904724
1.0	65130000.0	65140000.0	2.0	1.1732832193374634	0.7070928812026978
1.0	65140000.0	65150000.0	1.0	1.0100500583648682	0.5323463082313538
1.0	65170000.0	65180000.0	1.0	1.2115834951400757	0.765694260597229
1.0	65180000.0	65190000.0	1.0	1.2143456935882568	0.7703222036361694
1.0	65280000.0	65290000.0	0.0	1.0736327171325684	0.5936495065689087
1.0	65310000.0	65320000.0	1.0	1.106628179550171	0.6243476867675781
1.0	65360000.0	65370000.0	1.0	1.1017396450042725	0.6192630529403687
1.0	65400000.0	65410000.0	0.0	1.1361467838287354	0.6580870747566223
1.0	65450000.0	65460000.0	1.0	1.0652124881744385	0.5867087841033936
1.0	65530000.0	65540000.0	0.0	1.281370997428894	0.8718177080154419
1.0	65550000.0	65560000.0	1.0	1.220033884048462	0.7800771594047546
1.0	65610000.0	65620000.0	2.0	1.272289752960205	0.847623348236084
1.0	65660000.0	65670000.0	0.0	1.2216813564300537	0.7829611897468567
1.0	65680000.0	65690000.0	1.0	1.2305448055267334	0.7989943027496338
1.0	65770000.0	65780000.0	3.0	1.3569303750991821	0.9878935813903809
1.0	65850000.0	65860000.0	0.0	1.159184455871582	0.6876605749130249
1.0	65880000.0	65890000.0	1.0	0.9427403211593628	0.42656761407852173
1.0	65970000.0	65980000.0	0.0	1.3288244009017944	0.9660728573799133
1.0	66080000.0	66090000.0	4.0	1.3844445943832397	1.0128988027572632
1.0	66090000.0	66100000.0	2.0	1.3966636657714844	1.0239818096160889
1.0	66140000.0	66150000.0	0.0	1.304091215133667	0.9386926889419556
1.0	66180000.0	66190000.0	1.0	1.6397110223770142	1.1598929166793823
1.0	66210000.0	66220000.0	1.0	1.5033204555511475	1.090523362159729
1.0	66220000.0	66230000.0	2.0	1.4859472513198853	1.0807325839996338
1.0	66250000.0	66260000.0	4.0	1.68293035030365	1.1818314790725708
1.0	66300000.0	66310000.0	0.0	1.5823489427566528	1.1327601671218872
1.0	66400000.0	66410000.0	1.0	1.7650312185287476	1.2156506776809692
1.0	66410000.0	66420000.0	3.0	1.4950953722000122	1.0900753736495972
1.0	66430000.0	66440000.0	0.0	1.511927843093872	1.095641851425171
1.0	66460000.0	66470000.0	3.0	1.5001440048217773	1.0877301692962646
1.0	66500000.0	66510000.0	1.0	1.759871244430542	1.2184051275253296
1.0	66560000.0	66570000.0	1.0	1.5772687196731567	1.130623698234558
1.0	66570000.0	66580000.0	0.0	1.3181391954421997	0.9481987953186035
1.0	66610000.0	66620000.0	3.0	1.4417511224746704	1.0571436882019043
1.0	66640000.0	66650000.0	1.0	1.5609972476959229	1.1273982524871826
1.0	66670000.0	66680000.0	0.0	1.5607434511184692	1.1285613775253296
1.0	66690000.0	66700000.0	1.0	1.5253161191940308	1.106573224067688
1.0	66710000.0	66720000.0	5.0	1.3168432712554932	0.9532133936882019
1.0	66830000.0	66840000.0	2.0	1.0677011013031006	0.5887504816055298
1.0	66900000.0	66910000.0	2.0	1.3935256004333496	1.020269513130188
1.0	66920000.0	66930000.0	1.0	1.52824068069458	1.1060136556625366
1.0	66940000.0	66950000.0	1.0	1.2664520740509033	0.8919001817703247
1.0	66960000.0	66970000.0	0.0	1.497482180595398	1.0850492715835571
1.0	66970000.0	66980000.0	2.0	1.485697865486145	1.0767861604690552
1.0	67010000.0	67020000.0	3.0	1.3521286249160767	0.9781343340873718
1.0	67060000.0	67070000.0	1.0	1.4289906024932861	1.0411384105682373
1.0	67110000.0	67120000.0	0.0	1.452155351638794	1.0561301708221436
1.0	67140000.0	67150000.0	1.0	1.3457272052764893	0.9750367403030396
1.0	67150000.0	67160000.0	0.0	1.3717243671417236	0.9979069828987122
1.0	67250000.0	67260000.0	0.0	1.337578296661377	0.9658454656600952
1.0	67310000.0	67320000.0	0.0	1.4821338653564453	1.0744168758392334
1.0	67340000.0	67350000.0	2.0	1.2925664186477661	0.9261713027954102
1.0	67410000.0	67420000.0	3.0	1.0571470260620117	0.5800882577896118
1.0	67500000.0	67510000.0	2.0	1.061684012413025	0.583816409111023
1.0	67510000.0	67520000.0	0.0	0.941074550151825	0.42428240180015564
1.0	67570000.0	67580000.0	2.0	1.3914783000946045	1.0184459686279297
1.0	67650000.0	67660000.0	2.0	1.2661625146865845	0.8312085866928101
1.0	67680000.0	67690000.0	1.0	1.4927356243133545	1.0848510265350342
1.0	67700000.0	67710000.0	3.0	1.247612476348877	0.8713780641555786
1.0	67810000.0	67820000.0	0.0	1.4336628913879395	1.0584313869476318
1.0	67820000.0	67830000.0	0.0	1.3293355703353882	0.9643912315368652
1.0	67900000.0	67910000.0	1.0	1.402799129486084	1.0382095575332642
1.0	68000000.0	68010000.0	2.0	1.130649447441101	0.6514354348182678
1.0	68010000.0	68020000.0	2.0	1.086877465248108	0.6049291491508484
1.0	68050000.0	68060000.0	0.0	1.1547349691390991	0.6817384362220764
1.0	68140000.0	68150000.0	1.0	1.0514968633651733	0.575384259223938
1.0	68160000.0	68170000.0	1.0	1.036116361618042	0.5617207288742065
1.0	68180000.0	68190000.0	1.0	0.8860393762588501	0.3907739520072937
1.0	68190000.0	68200000.0	2.0	0.8860393762588501	0.3907739520072937
1.0	68260000.0	68270000.0	0.0	0.9446356892585754	0.4292295575141907
1.0	68290000.0	68300000.0	1.0	0.9628108739852905	0.4574371874332428
1.0	68300000.0	68310000.0	1.0	1.076360821723938	0.5959279537200928
1.0	68340000.0	68350000.0	0.0	1.0908169746398926	0.6085036993026733
1.0	68440000.0	68450000.0	1.0	1.4189698696136475	1.0360167026519775
1.0	68590000.0	68600000.0	2.0	1.07901132106781	0.5981600284576416
1.0	68610000.0	68620000.0	1.0	1.0231287479400635	0.5483407974243164
1.0	68670000.0	68680000.0	1.0	1.3135511875152588	0.9500652551651001
1.0	68680000.0	68690000.0	0.0	1.2738630771636963	0.9015272259712219
1.0	68710000.0	68720000.0	0.0	1.5746562480926514	1.12294340133667
1.0	68720000.0	68730000.0	2.0	1.628504991531372	1.1458957195281982
1.0	69150000.0	69160000.0	3.0	1.7213623523712158	1.1997721195220947
1.0	69170000.0	69180000.0	0.0	2.0220329761505127	1.3214739561080933
1.0	69210000.0	69220000.0	1.0	1.805410623550415	1.2298738956451416
1.0	69220000.0	69230000.0	3.0	1.6825813055038452	1.1735060214996338
1.0	69250000.0	69260000.0	1.0	1.6764808893203735	1.17203688621521
1.0	69300000.0	69310000.0	0.0	1.6459214687347412	1.1549243927001953
1.0	69570000.0	69580000.0	2.0	2.113741636276245	1.352212905883789
1.0	69670000.0	69680000.0	6.0	2.027207136154175	1.3189921379089355
1.0	69740000.0	69750000.0	3.0	2.3312745094299316	1.4242662191390991
1.0	69790000.0	69800000.0	2.0	2.3632187843322754	1.4292075634002686
1.0	69820000.0	69830000.0	4.0	2.312560558319092	1.4171358346939087
1.0	69870000.0	69880000.0	0.0	2.2170608043670654	1.3881571292877197
1.0	69940000.0	69950000.0	1.0	1.7715946435928345	1.2208788394927979
1.0	69950000.0	69960000.0	0.0	1.6155431270599365	1.1485605239868164
1.0	70100000.0	70110000.0	6.0	2.1041252613067627	1.348318099975586
1.0	70120000.0	70130000.0	3.0	2.0625033378601074	1.3359839916229248
1.0	70140000.0	70150000.0	2.0	2.1622588634490967	1.3719948530197144
1.0	70230000.0	70240000.0	0.0	1.625867486000061	1.1491247415542603
1.0	70250000.0	70260000.0	5.0	1.595691442489624	1.1300718784332275
1.0	70270000.0	70280000.0	1.0	1.5952454805374146	1.138401985168457
1.0	70450000.0	70460000.0	2.0	2.026848793029785	1.320461630821228
1.0	70550000.0	70560000.0	1.0	1.7534099817276	1.2159063816070557
1.0	70610000.0	70620000.0	1.0	1.2135053873062134	0.7689076662063599
1.0	70680000.0	70690000.0	2.0	1.0102778673171997	0.5326491594314575
1.0	70690000.0	70700000.0	1.0	1.0223748683929443	0.5474920272827148
1.0	70730000.0	70740000.0	1.0	1.0424597263336182	0.5675665736198425
1.0	70770000.0	70780000.0	0.0	1.1309272050857544	0.651767373085022
1.0	70790000.0	70800000.0	0.0	1.1326040029525757	0.6478727459907532
1.0	70910000.0	70920000.0	1.0	1.4264171123504639	1.0501444339752197
1.0	70920000.0	70930000.0	2.0	1.2991266250610352	0.9313294291496277
1.0	71010000.0	71020000.0	2.0	1.5468542575836182	1.1267749071121216
1.0	71120000.0	71130000.0	2.0	1.5558422803878784	1.1204180717468262
1.0	71160000.0	71170000.0	0.0	1.7733945846557617	1.2235190868377686
1.0	71170000.0	71180000.0	2.0	1.8009493350982666	1.2329051494598389
1.0	71230000.0	71240000.0	2.0	1.6696507930755615	1.1822584867477417
1.0	71380000.0	71390000.0	3.0	2.2352828979492188	1.394291639328003
1.0	71470000.0	71480000.0	4.0	1.9696266651153564	1.2994334697723389
1.0	71480000.0	71490000.0	3.0	1.9368222951889038	1.2878690958023071
1.0	71490000.0	71500000.0	1.0	1.9494524002075195	1.2921785116195679
1.0	71500000.0	71510000.0	3.0	1.7333927154541016	1.205328345298767
1.0	71550000.0	71560000.0	4.0	1.6729278564453125	1.1762456893920898
1.0	71570000.0	71580000.0	1.0	1.4696722030639648	1.0952342748641968
1.0	71630000.0	71640000.0	1.0	1.7208960056304932	1.1934148073196411
1.0	71720000.0	71730000.0	2.0	1.7266514301300049	1.197309136390686
1.0	71740000.0	71750000.0	2.0	1.8278592824935913	1.24014151096344
1.0	71750000.0	71760000.0	1.0	2.02616024017334	1.3175488710403442
1.0	71800000.0	71810000.0	1.0	1.8690903186798096	1.2581146955490112
1.0	71810000.0	71820000.0	2.0	2.0057828426361084	1.3112826347351074
1.0	71820000.0	71830000.0	1.0	2.3284084796905518	1.419348120689392
1.0	71830000.0	71840000.0	2.0	2.026517868041992	1.3192155361175537
1.0	71840000.0	71850000.0	5.0	2.144599199295044	1.3628920316696167
1.0	71860000.0	71870000.0	1.0	2.3027431964874268	1.416224479675293
1.0	71910000.0	71920000.0	6.0	2.2291293144226074	1.39225172996521
1.0	71990000.0	72000000.0	1.0	2.3205978870391846	1.4188982248306274
1.0	72020000.0	72030000.0	2.0	2.3080949783325195	1.4153422117233276
1.0	72060000.0	72070000.0	3.0	2.53075909614563	1.4774668216705322
1.0	72120000.0	72130000.0	2.0	2.52980637550354	1.4757448434829712
1.0	72170000.0	72180000.0	1.0	2.7045700550079346	1.517394781112671
1.0	72410000.0	72420000.0	0.0	2.112999200820923	1.3507953882217407
1.0	72470000.0	72480000.0	1.0	2.539184093475342	1.4799907207489014
1.0	72510000.0	72520000.0	2.0	2.4943289756774902	1.4687442779541016
1.0	72590000.0	72600000.0	4.0	2.411181926727295	1.4475293159484863
1.0	72730000.0	72740000.0	0.0	1.9313781261444092	1.2836875915527344
1.0	72740000.0	72750000.0	5.0	1.7576274871826172	1.2058311700820923
1.0	72810000.0	72820000.0	1.0	1.7447597980499268	1.205389142036438
1.0	72830000.0	72840000.0	3.0	1.7067550420761108	1.1893653869628906
1.0	72860000.0	72870000.0	0.0	1.9553139209747314	1.2901865243911743
1.0	72890000.0	72900000.0	3.0	1.971824288368225	1.2984563112258911
1.0	72940000.0	72950000.0	2.0	2.1336073875427246	1.3584424257278442
1.0	73030000.0	73040000.0	1.0	2.499129295349121	1.4692625999450684
1.0	73120000.0	73130000.0	3.0	2.670042037963867	1.5105915069580078
1.0	73130000.0	73140000.0	2.0	2.769810199737549	1.5315463542938232
1.0	73180000.0	73190000.0	1.0	2.6640210151672363	1.5088355541229248
1.0	73200000.0	73210000.0	5.0	2.497642755508423	1.4684813022613525
1.0	73210000.0	73220000.0	1.0	2.6866455078125	1.5149182081222534
1.0	73250000.0	73260000.0	2.0	2.7946248054504395	1.5364201068878174
1.0	73290000.0	73300000.0	3.0	2.419985294342041	1.4494104385375977
1.0	73410000.0	73420000.0	6.0	2.7660090923309326	1.530331015586853
1.0	73430000.0	73440000.0	1.0	2.967562198638916	1.569109559059143
1.0	73470000.0	73480000.0	3.0	2.962876319885254	1.567731499671936
1.0	73540000.0	73550000.0	4.0	2.9987449645996094	1.5745022296905518
1.0	73620000.0	73630000.0	5.0	2.724195957183838	1.5226256847381592
1.0	73640000.0	73650000.0	4.0	2.959904670715332	1.5693466663360596
1.0	73680000.0	73690000.0	1.0	2.872323513031006	1.552417516708374
1.0	73730000.0	73740000.0	4.0	2.4168825149536133	1.4497239589691162
1.0	73940000.0	73950000.0	1.0	2.333683490753174	1.4248343706130981
1.0	73960000.0	73970000.0	6.0	2.0385241508483887	1.3254283666610718
1.0	73980000.0	73990000.0	2.0	2.1797471046447754	1.3767050504684448
1.0	74010000.0	74020000.0	1.0	2.1758081912994385	1.3759583234786987
1.0	74020000.0	74030000.0	0.0	2.3813509941101074	1.4379829168319702
1.0	74080000.0	74090000.0	1.0	2.3265140056610107	1.4216632843017578
1.0	74100000.0	74110000.0	1.0	2.2937464714050293	1.4136549234390259
1.0	74190000.0	74200000.0	2.0	2.773796796798706	1.531821608543396
1.0	74200000.0	74210000.0	1.0	2.7931699752807617	1.53596830368042
1.0	74220000.0	74230000.0	2.0	2.6525819301605225	1.5075109004974365
1.0	74230000.0	74240000.0	4.0	2.5476598739624023	1.4827373027801514
1.0	74260000.0	74270000.0	5.0	2.289464235305786	1.4116604328155518
1.0	74290000.0	74300000.0	3.0	2.607419013977051	1.4981207847595215
1.0	74360000.0	74370000.0	6.0	2.021373748779297	1.3183308839797974
1.0	74380000.0	74390000.0	4.0	2.0098958015441895	1.314430594444275
1.0	74390000.0	74400000.0	4.0	1.8153703212738037	1.236019253730774
1.0	74400000.0	74410000.0	1.0	1.903132677078247	1.2711851596832275
1.0	74420000.0	74430000.0	4.0	1.919976830482483	1.2783459424972534
1.0	74630000.0	74640000.0	0.0	2.0313146114349365	1.3251873254776
1.0	74680000.0	74690000.0	1.0	1.503638505935669	1.0969305038452148
1.0	74830000.0	74840000.0	0.0	1.9034135341644287	1.276524543762207
1.0	74850000.0	74860000.0	2.0	2.0568437576293945	1.3328092098236084
1.0	74890000.0	74900000.0	3.0	1.9622259140014648	1.2973887920379639
1.0	75040000.0	75050000.0	3.0	1.679443597793579	1.1786882877349854
1.0	75090000.0	75100000.0	2.0	1.6950870752334595	1.1855053901672363
1.0	75150000.0	75160000.0	2.0	1.6193128824234009	1.1555042266845703
1.0	75290000.0	75300000.0	2.0	1.9650455713272095	1.2957361936569214
1.0	75300000.0	75310000.0	0.0	1.9522459506988525	1.2924250364303589
1.0	75310000.0	75320000.0	2.0	2.0608320236206055	1.3310272693634033
1.0	75370000.0	75380000.0	1.0	2.1354031562805176	1.3570480346679688
1.0	75460000.0	75470000.0	3.0	2.408069372177124	1.4449321031570435
1.0	75480000.0	75490000.0	3.0	2.374561309814453	1.435678243637085
1.0	75530000.0	75540000.0	3.0	2.2464487552642822	1.396949291229248
1.0	75750000.0	75760000.0	4.0	2.262266159057617	1.401220440864563
1.0	75810000.0	75820000.0	3.0	2.3127777576446533	1.4158077239990234
1.0	75890000.0	75900000.0	1.0	2.0408108234405518	1.3285768032073975
1.0	76090000.0	76100000.0	1.0	1.5239298343658447	1.1059014797210693
1.0	76120000.0	76130000.0	0.0	1.577238917350769	1.1279274225234985
1.0	76250000.0	76260000.0	2.0	1.234562635421753	0.8065849542617798
1.0	76310000.0	76320000.0	0.0	1.6130609512329102	1.1559956073760986
1.0	76330000.0	76340000.0	1.0	1.7652629613876343	1.2193607091903687
1.0	76380000.0	76390000.0	1.0	1.5657087564468384	1.125438928604126
1.0	76410000.0	76420000.0	1.0	1.7174078226089478	1.1969695091247559
1.0	76420000.0	76430000.0	1.0	1.5881047248840332	1.1423760652542114
1.0	76500000.0	76510000.0	1.0	1.5403817892074585	1.1167545318603516
1.0	76680000.0	76690000.0	2.0	2.0435616970062256	1.3263999223709106
1.0	76690000.0	76700000.0	4.0	1.9246416091918945	1.2836248874664307
1.0	76710000.0	76720000.0	2.0	1.938873291015625	1.2852481603622437
1.0	76720000.0	76730000.0	2.0	1.8346681594848633	1.2484503984451294
1.0	76810000.0	76820000.0	2.0	2.074733018875122	1.340103030204773
1.0	76850000.0	76860000.0	1.0	1.9483003616333008	1.2926746606826782
1.0	76880000.0	76890000.0	2.0	2.066932201385498	1.3353921175003052
1.0	76900000.0	76910000.0	1.0	2.0309205055236816	1.3222354650497437
1.0	76920000.0	76930000.0	3.0	1.6682599782943726	1.189617395401001
1.0	76950000.0	76960000.0	0.0	1.7955713272094727	1.233938217163086
1.0	77060000.0	77070000.0	2.0	1.9854917526245117	1.308769702911377
1.0	77210000.0	77220000.0	4.0	1.9911305904388428	1.312791109085083
1.0	77220000.0	77230000.0	2.0	2.147923469543457	1.3633108139038086
1.0	77310000.0	77320000.0	0.0	2.217310667037964	1.3879668712615967
1.0	77320000.0	77330000.0	1.0	1.9015743732452393	1.2783855199813843
1.0	77330000.0	77340000.0	1.0	1.933011770248413	1.288423776626587
1.0	77350000.0	77360000.0	4.0	1.6801550388336182	1.1791117191314697
1.0	77440000.0	77450000.0	1.0	1.7385419607162476	1.2052886486053467
1.0	77490000.0	77500000.0	2.0	1.3167533874511719	0.951136589050293
1.0	77540000.0	77550000.0	0.0	1.5324872732162476	1.0985616445541382
1.0	77560000.0	77570000.0	0.0	1.5544716119766235	1.1113851070404053
1.0	77590000.0	77600000.0	1.0	1.4894582033157349	1.07451593875885
1.0	77650000.0	77660000.0	1.0	1.3481695652008057	0.9815125465393066
1.0	77670000.0	77680000.0	0.0	1.5085132122039795	1.0901883840560913
1.0	77680000.0	77690000.0	0.0	1.290175199508667	0.8839535713195801
1.0	77710000.0	77720000.0	2.0	1.4479291439056396	1.0622059106826782
1.0	77720000.0	77730000.0	2.0	1.45146644115448	1.0592365264892578
1.0	77740000.0	77750000.0	0.0	1.530733346939087	1.1047035455703735
1.0	77800000.0	77810000.0	0.0	1.4360214471817017	1.0490583181381226
1.0	77950000.0	77960000.0	2.0	1.357534646987915	0.9908031225204468
1.0	78140000.0	78150000.0	1.0	0.9810768365859985	0.48805370926856995
1.0	78160000.0	78170000.0	1.0	1.0750830173492432	0.5948587656021118
1.0	78200000.0	78210000.0	2.0	1.0754539966583252	0.595168948173523
1.0	78240000.0	78250000.0	0.0	1.0978872776031494	0.6153705716133118
1.0	78290000.0	78300000.0	1.0	1.0675597190856934	0.5886353850364685
1.0	78330000.0	78340000.0	0.0	1.0460264682769775	0.5707102417945862
1.0	78370000.0	78380000.0	1.0	1.1067172288894653	0.6244415044784546
1.0	78380000.0	78390000.0	0.0	1.2370857000350952	0.8594039082527161
1.0	78500000.0	78510000.0	1.0	1.1125168800354004	0.630672812461853
1.0	78710000.0	78720000.0	1.0	0.9811736941337585	0.4882197380065918
1.0	78720000.0	78730000.0	1.0	1.113175392150879	0.6273492574691772
1.0	78750000.0	78760000.0	0.0	1.0832738876342773	0.6017993688583374
1.0	78790000.0	78800000.0	1.0	1.147611379623413	0.6719635725021362
1.0	78890000.0	78900000.0	0.0	1.3246355056762695	0.9543469548225403
1.0	78910000.0	78920000.0	1.0	1.3023755550384521	0.937079131603241
1.0	78960000.0	78970000.0	1.0	1.3787260055541992	1.0061180591583252
1.0	79080000.0	79090000.0	3.0	1.434240698814392	1.0486013889312744
1.0	79090000.0	79100000.0	1.0	1.512958288192749	1.0927677154541016
1.0	79150000.0	79160000.0	2.0	1.405269742012024	1.036746859550476
1.0	79170000.0	79180000.0	2.0	1.7437454462051392	1.2070591449737549
1.0	79250000.0	79260000.0	1.0	1.9850105047225952	1.3044662475585938
1.0	79330000.0	79340000.0	6.0	1.9962615966796875	1.3088979721069336
1.0	79350000.0	79360000.0	2.0	2.252958297729492	1.4014936685562134
1.0	79460000.0	79470000.0	1.0	2.5203335285186768	1.475175142288208
1.0	79510000.0	79520000.0	4.0	2.4022748470306396	1.4451649188995361
1.0	79530000.0	79540000.0	3.0	2.276487350463867	1.4091432094573975
1.0	79560000.0	79570000.0	3.0	2.141651153564453	1.3623183965682983
1.0	79590000.0	79600000.0	3.0	2.377981662750244	1.4388515949249268
1.0	79700000.0	79710000.0	2.0	2.270979642868042	1.4070218801498413
1.0	79710000.0	79720000.0	0.0	2.2326622009277344	1.3918696641921997
1.0	79720000.0	79730000.0	1.0	2.1828835010528564	1.373901605606079
1.0	79740000.0	79750000.0	6.0	2.345860719680786	1.4305105209350586
1.0	79750000.0	79760000.0	1.0	2.485001802444458	1.465684413909912
1.0	79810000.0	79820000.0	1.0	2.2092127799987793	1.385365605354309
1.0	79850000.0	79860000.0	2.0	2.314863920211792	1.4189239740371704
1.0	79860000.0	79870000.0	4.0	2.3235433101654053	1.4188793897628784
1.0	79940000.0	79950000.0	2.0	2.577765703201294	1.487187385559082
1.0	80070000.0	80080000.0	3.0	1.9228193759918213	1.2851808071136475
1.0	80140000.0	80150000.0	3.0	1.7998278141021729	1.2281097173690796
1.0	80190000.0	80200000.0	2.0	1.8356587886810303	1.2478704452514648
1.0	80200000.0	80210000.0	0.0	2.1089088916778564	1.3501311540603638
1.0	80220000.0	80230000.0	1.0	2.029977798461914	1.3207552433013916
1.0	80380000.0	80390000.0	5.0	2.2157673835754395	1.3853341341018677
1.0	80410000.0	80420000.0	6.0	2.208178997039795	1.3853824138641357
1.0	80440000.0	80450000.0	2.0	2.749647617340088	1.5257569551467896
1.0	80560000.0	80570000.0	4.0	2.5882794857025146	1.492046594619751
1.0	80570000.0	80580000.0	6.0	2.7003722190856934	1.5170481204986572
1.0	80630000.0	80640000.0	6.0	2.5286383628845215	1.476029396057129
1.0	80710000.0	80720000.0	3.0	2.268770694732666	1.4019100666046143
1.0	80760000.0	80770000.0	0.0	2.3639702796936035	1.4336209297180176
1.0	80780000.0	80790000.0	2.0	2.235294818878174	1.3944836854934692
1.0	80810000.0	80820000.0	1.0	2.444429874420166	1.455594778060913
1.0	80850000.0	80860000.0	1.0	1.8559585809707642	1.2672038078308105
1.0	80880000.0	80890000.0	5.0	1.607904076576233	1.1528799533843994
1.0	80960000.0	80970000.0	0.0	1.8685165643692017	1.280633568763733
1.0	80990000.0	81000000.0	2.0	2.077648639678955	1.3384978771209717
1.0	81130000.0	81140000.0	1.0	2.2287888526916504	1.3912818431854248
1.0	81150000.0	81160000.0	2.0	1.864955186843872	1.2566511631011963
1.0	81160000.0	81170000.0	1.0	1.4094219207763672	1.0397673845291138
1.0	81260000.0	81270000.0	1.0	1.8500858545303345	1.2513983249664307
1.0	81350000.0	81360000.0	0.0	1.9916083812713623	1.3096911907196045
1.0	81450000.0	81460000.0	2.0	2.0034756660461426	1.3110370635986328
1.0	81470000.0	81480000.0	1.0	2.0572798252105713	1.3313287496566772
1.0	81480000.0	81490000.0	6.0	1.9539997577667236	1.2899179458618164
1.0	81580000.0	81590000.0	2.0	2.1535582542419434	1.368058443069458
1.0	81630000.0	81640000.0	1.0	1.8892555236816406	1.2669341564178467
1.0	81670000.0	81680000.0	2.0	1.924680471420288	1.2787220478057861
1.0	81780000.0	81790000.0	3.0	1.6689732074737549	1.167426586151123
1.0	81930000.0	81940000.0	3.0	1.4111722707748413	1.0274845361709595
1.0	81940000.0	81950000.0	1.0	1.4764180183410645	1.067399263381958
1.0	81950000.0	81960000.0	1.0	1.4240714311599731	1.0373448133468628
1.0	81990000.0	82000000.0	0.0	1.4926737546920776	1.0744645595550537
1.0	82010000.0	82020000.0	0.0	1.340697169303894	0.9766427278518677
1.0	82050000.0	82060000.0	0.0	1.461706280708313	1.0642330646514893
1.0	82060000.0	82070000.0	0.0	1.459524154663086	1.0642354488372803
1.0	82070000.0	82080000.0	3.0	1.4383245706558228	1.0478415489196777
1.0	82120000.0	82130000.0	0.0	1.5668728351593018	1.121640682220459
1.0	82180000.0	82190000.0	5.0	1.6437387466430664	1.158058524131775
1.0	82190000.0	82200000.0	2.0	1.7326637506484985	1.200629711151123
1.0	82210000.0	82220000.0	0.0	1.9372457265853882	1.2853047847747803
1.0	82240000.0	82250000.0	1.0	1.7755788564682007	1.225655198097229
1.0	82310000.0	82320000.0	5.0	1.3770112991333008	1.0105440616607666
1.0	82430000.0	82440000.0	0.0	1.7490205764770508	1.2098098993301392
1.0	82440000.0	82450000.0	0.0	1.4918227195739746	1.0829918384552002
1.0	82460000.0	82470000.0	1.0	1.5540521144866943	1.1111419200897217
1.0	82540000.0	82550000.0	1.0	1.5592048168182373	1.1152746677398682
1.0	82650000.0	82660000.0	2.0	1.867598533630371	1.2561761140823364
1.0	82720000.0	82730000.0	0.0	1.6399307250976562	1.1566345691680908
1.0	82760000.0	82770000.0	2.0	2.1068103313446045	1.349229335784912
1.0	82830000.0	82840000.0	2.0	2.433854579925537	1.452472448348999
1.0	82840000.0	82850000.0	2.0	2.352351188659668	1.4292285442352295
1.0	82890000.0	82900000.0	0.0	2.060487985610962	1.3343775272369385
1.0	83040000.0	83050000.0	1.0	2.0245165824890137	1.3214408159255981
1.0	83060000.0	83070000.0	2.0	2.2328670024871826	1.3893442153930664
1.0	83160000.0	83170000.0	4.0	1.803440809249878	1.229125738143921
1.0	83180000.0	83190000.0	0.0	1.9153320789337158	1.2773514986038208
1.0	83190000.0	83200000.0	2.0	1.8819795846939087	1.2627445459365845
1.0	83220000.0	83230000.0	1.0	1.9591639041900635	1.295013427734375
1.0	83300000.0	83310000.0	0.0	2.193391799926758	1.3801438808441162
1.0	83320000.0	83330000.0	5.0	1.9431374073028564	1.2898398637771606
1.0	83330000.0	83340000.0	3.0	2.1639630794525146	1.3688719272613525
1.0	83370000.0	83380000.0	1.0	2.066056489944458	1.3340562582015991
1.0	83410000.0	83420000.0	2.0	2.0725953578948975	1.3409864902496338
1.0	83450000.0	83460000.0	0.0	1.862227201461792	1.2546371221542358
1.0	83480000.0	83490000.0	1.0	1.8776285648345947	1.2635380029678345
1.0	83540000.0	83550000.0	1.0	1.4480968713760376	1.0507612228393555
1.0	83610000.0	83620000.0	0.0	1.0833184719085693	0.6018387675285339
1.0	83790000.0	83800000.0	2.0	0.8860393762588501	0.3907739520072937
1.0	83930000.0	83940000.0	1.0	1.1181871891021729	0.636963427066803
1.0	84040000.0	84050000.0	1.0	1.5688332319259644	1.1178312301635742
1.0	84130000.0	84140000.0	1.0	1.5711452960968018	1.1279127597808838
1.0	84200000.0	84210000.0	0.0	1.7893701791763306	1.2308661937713623
1.0	84220000.0	84230000.0	1.0	1.5597894191741943	1.1253736019134521
1.0	84270000.0	84280000.0	1.0	1.4572995901107788	1.071702003479004
1.0	84290000.0	84300000.0	2.0	1.4317668676376343	1.0473963022232056
1.0	84350000.0	84360000.0	2.0	1.3024309873580933	0.9368448257446289
1.0	84360000.0	84370000.0	0.0	1.2085782289505005	0.7607290744781494
1.0	84410000.0	84420000.0	0.0	1.3908265829086304	1.012377142906189
1.0	84420000.0	84430000.0	2.0	1.1013251543045044	0.6188399195671082
1.0	84460000.0	84470000.0	0.0	1.1906172037124634	0.7368773818016052
1.0	84470000.0	84480000.0	0.0	1.3049856424331665	0.9383646845817566
1.0	84510000.0	84520000.0	1.0	1.154047966003418	0.6789605617523193
1.0	84680000.0	84690000.0	2.0	1.2150331735610962	0.8134080767631531
1.0	84770000.0	84780000.0	0.0	1.2543319463729858	0.8826707005500793
1.0	84780000.0	84790000.0	0.0	1.1766502857208252	0.7458432912826538
1.0	84800000.0	84810000.0	0.0	1.0222218036651611	0.5473192930221558
1.0	84900000.0	84910000.0	1.0	1.2148046493530273	0.8358443975448608
1.0	84950000.0	84960000.0	1.0	1.0338797569274902	0.559565007686615
1.0	85070000.0	85080000.0	1.0	1.1093463897705078	0.6272391080856323
1.0	85190000.0	85200000.0	0.0	1.2832027673721313	0.9154094457626343
1.0	85210000.0	85220000.0	1.0	1.2623422145843506	0.8888034820556641
1.0	85270000.0	85280000.0	2.0	1.353813648223877	0.9878379702568054
1.0	85290000.0	85300000.0	1.0	1.2997835874557495	0.934705376625061
1.0	85380000.0	85390000.0	2.0	1.4818052053451538	1.0853302478790283
1.0	85390000.0	85400000.0	1.0	1.4971853494644165	1.090598702430725
1.0	85410000.0	85420000.0	1.0	1.5441993474960327	1.113081693649292
1.0	85530000.0	85540000.0	1.0	1.2668402194976807	0.8947381973266602
1.0	85600000.0	85610000.0	3.0	1.0344514846801758	0.5601213574409485
1.0	85620000.0	85630000.0	1.0	1.23739492893219	0.8146083950996399
1.0	85630000.0	85640000.0	1.0	1.1672720909118652	0.6986811757087708
1.0	85680000.0	85690000.0	1.0	1.236379861831665	0.828931450843811
1.0	85820000.0	85830000.0	0.0	1.2865899801254272	0.9151769876480103
1.0	85860000.0	85870000.0	0.0	1.3962278366088867	1.0293505191802979
1.0	85890000.0	85900000.0	2.0	1.2672005891799927	0.8322650194168091
1.0	85920000.0	85930000.0	2.0	1.2835749387741089	0.9111120104789734
1.0	85960000.0	85970000.0	1.0	1.3055700063705444	0.9364171028137207
1.0	85990000.0	86000000.0	7.0	1.2323411703109741	0.7996907234191895
1.0	86120000.0	86130000.0	2.0	1.067381501197815	0.5884865522384644
1.0	86190000.0	86200000.0	1.0	1.6698520183563232	1.172584891319275
1.0	86200000.0	86210000.0	1.0	1.5719027519226074	1.128600001335144
1.0	86240000.0	86250000.0	3.0	1.6751257181167603	1.1738183498382568
1.0	86250000.0	86260000.0	4.0	1.75933837890625	1.2123559713363647
1.0	86350000.0	86360000.0	2.0	1.8312737941741943	1.2447636127471924
1.0	86370000.0	86380000.0	0.0	1.8472086191177368	1.2512295246124268
1.0	86400000.0	86410000.0	2.0	1.5507107973098755	1.119103193283081
1.0	86440000.0	86450000.0	3.0	1.6441469192504883	1.1639593839645386
1.0	86450000.0	86460000.0	2.0	1.7582733631134033	1.2160453796386719
1.0	86670000.0	86680000.0	0.0	1.8802897930145264	1.2707769870758057
1.0	86690000.0	86700000.0	0.0	1.625730276107788	1.1630489826202393
1.0	86700000.0	86710000.0	3.0	1.5256212949752808	1.104539394378662
1.0	86770000.0	86780000.0	1.0	1.6908260583877563	1.1885493993759155
1.0	86920000.0	86930000.0	0.0	1.2728607654571533	0.9034908413887024
1.0	86960000.0	86970000.0	0.0	1.2457129955291748	0.8714311718940735
1.0	86990000.0	87000000.0	1.0	1.2497621774673462	0.8766961097717285
1.0	87190000.0	87200000.0	4.0	1.177635908126831	0.7133039236068726
1.0	87220000.0	87230000.0	2.0	1.2265005111694336	0.7915635704994202
1.0	87230000.0	87240000.0	0.0	1.2246311902999878	0.788194477558136
1.0	87250000.0	87260000.0	0.0	1.4709887504577637	1.0762819051742554
1.0	87260000.0	87270000.0	0.0	1.3184549808502197	0.9539586305618286
1.0	87340000.0	87350000.0	3.0	1.1034512519836426	0.6210252046585083
1.0	87370000.0	87380000.0	0.0	1.0992399454116821	0.6167259812355042
1.0	87510000.0	87520000.0	3.0	1.2228248119354248	0.7849774360656738
1.0	87570000.0	87580000.0	2.0	1.0774887800216675	0.5968762636184692
1.0	87580000.0	87590000.0	2.0	1.2635881900787354	0.8935263752937317
1.0	87640000.0	87650000.0	2.0	1.240686297416687	0.830602765083313
1.0	87710000.0	87720000.0	1.0	1.3822195529937744	1.0104782581329346
1.0	87740000.0	87750000.0	1.0	1.4148679971694946	1.040271520614624
1.0	87760000.0	87770000.0	1.0	1.4252207279205322	1.0460660457611084
1.0	87840000.0	87850000.0	0.0	1.4354840517044067	1.0518518686294556
1.0	87890000.0	87900000.0	1.0	1.4740639925003052	1.073054552078247
1.0	88090000.0	88100000.0	2.0	1.3358614444732666	0.9639083743095398
1.0	88120000.0	88130000.0	2.0	1.3220714330673218	0.9555804133415222
1.0	88150000.0	88160000.0	0.0	1.2822353839874268	0.9146555662155151
1.0	88160000.0	88170000.0	1.0	1.380886435508728	1.0042709112167358
1.0	88200000.0	88210000.0	1.0	1.257379412651062	0.8862913846969604
1.0	88540000.0	88550000.0	0.0	1.42812979221344	1.0443284511566162
1.0	88780000.0	88790000.0	2.0	1.4296848773956299	1.0443115234375
1.0	88790000.0	88800000.0	1.0	1.3350305557250977	0.9720508456230164
1.0	88800000.0	88810000.0	0.0	1.1430320739746094	0.6608748435974121
1.0	88930000.0	88940000.0	0.0	1.510119080543518	1.0947914123535156
1.0	88950000.0	88960000.0	3.0	1.3233792781829834	0.9590452909469604
1.0	88960000.0	88970000.0	1.0	1.4328581094741821	1.0558488368988037
1.0	89090000.0	89100000.0	1.0	1.4775974750518799	1.0799081325531006
1.0	89110000.0	89120000.0	1.0	1.366308569908142	1.0028104782104492
1.0	89160000.0	89170000.0	0.0	1.3835389614105225	1.0143954753875732
1.0	89210000.0	89220000.0	3.0	1.316456913948059	0.9525705575942993
1.0	89230000.0	89240000.0	1.0	1.2939856052398682	0.8683115243911743
1.0	89310000.0	89320000.0	2.0	1.232628583908081	0.802903950214386
1.0	89320000.0	89330000.0	2.0	1.1685028076171875	0.7003871202468872
1.0	89370000.0	89380000.0	2.0	1.3663524389266968	0.9979068636894226
1.0	89410000.0	89420000.0	2.0	1.043400764465332	0.5684029459953308
1.0	89420000.0	89430000.0	2.0	1.007872462272644	0.529416561126709
1.0	89430000.0	89440000.0	2.0	1.0217684507369995	0.5468062162399292
1.0	89600000.0	89610000.0	0.0	1.1601238250732422	0.6884336471557617
1.0	89660000.0	89670000.0	2.0	1.0661406517028809	0.5874694585800171
1.0	89670000.0	89680000.0	3.0	1.1068745851516724	0.6222786903381348
1.0	89680000.0	89690000.0	1.0	1.2219644784927368	0.8152273893356323
1.0	89780000.0	89790000.0	2.0	1.2648835182189941	0.8936046361923218
1.0	89960000.0	89970000.0	1.0	1.0329293012619019	0.5586332082748413
1.0	89980000.0	89990000.0	0.0	1.0801713466644287	0.5991452932357788
1.0	90010000.0	90020000.0	0.0	0.8860393762588501	0.3907739520072937
1.0	90030000.0	90040000.0	0.0	1.0977098941802979	0.6151946783065796
1.0	90040000.0	90050000.0	2.0	1.1015241146087646	0.6190425753593445
1.0	90320000.0	90330000.0	2.0	1.1744155883789062	0.7086986303329468
1.0	90340000.0	90350000.0	1.0	1.1154171228408813	0.633867621421814
1.0	90350000.0	90360000.0	0.0	1.0689456462860107	0.5897746086120605
1.0	90570000.0	90580000.0	2.0	1.288435697555542	0.9205383062362671
1.0	90860000.0	90870000.0	1.0	1.4832165241241455	1.0909334421157837
1.0	90870000.0	90880000.0	2.0	1.5502293109893799	1.1174743175506592
1.0	90900000.0	90910000.0	1.0	1.5436407327651978	1.1121612787246704
1.0	91020000.0	91030000.0	0.0	1.4408818483352661	1.0481441020965576
1.0	91080000.0	91090000.0	2.0	1.6127078533172607	1.15085768699646
1.0	91120000.0	91130000.0	2.0	1.6266828775405884	1.1574920415878296
1.0	91220000.0	91230000.0	2.0	1.5011759996414185	1.0890604257583618
1.0	91280000.0	91290000.0	1.0	1.3890436887741089	1.016092300415039
1.0	91290000.0	91300000.0	1.0	1.3405498266220093	0.9741700887680054
1.0	91310000.0	91320000.0	1.0	1.369451880455017	0.996639609336853
1.0	91480000.0	91490000.0	1.0	1.104851484298706	0.6224814653396606
1.0	91500000.0	91510000.0	1.0	1.491712212562561	1.095312476158142
1.0	91560000.0	91570000.0	0.0	1.5791875123977661	1.1341197490692139
1.0	91590000.0	91600000.0	3.0	1.4102778434753418	1.0426607131958008
1.0	91630000.0	91640000.0	1.0	1.541799545288086	1.1187655925750732
1.0	91650000.0	91660000.0	0.0	1.4243457317352295	1.0446460247039795
1.0	91690000.0	91700000.0	4.0	1.3705965280532837	1.0030370950698853
1.0	91710000.0	91720000.0	0.0	1.2337729930877686	0.8050769567489624
1.0	91720000.0	91730000.0	3.0	1.5046055316925049	1.090680480003357
1.0	91810000.0	91820000.0	2.0	1.5580828189849854	1.1136714220046997
1.0	91870000.0	91880000.0	1.0	1.461498498916626	1.068200945854187
1.0	91880000.0	91890000.0	2.0	1.4591622352600098	1.0649220943450928
1.0	92060000.0	92070000.0	0.0	1.4279743432998657	1.0461100339889526
1.0	92180000.0	92190000.0	0.0	1.2468364238739014	0.8398865461349487
1.0	92190000.0	92200000.0	0.0	1.1524816751480103	0.6787764430046082
1.0	92200000.0	92210000.0	1.0	1.0619010925292969	0.5839958786964417
1.0	92240000.0	92250000.0	0.0	1.0289865732192993	0.5546464920043945
1.0	92260000.0	92270000.0	1.0	1.1474288702011108	0.6666175723075867
1.0	92280000.0	92290000.0	1.0	1.201918363571167	0.7840882539749146
1.0	92300000.0	92310000.0	1.0	1.2721017599105835	0.9016866683959961
1.0	92330000.0	92340000.0	1.0	1.3606024980545044	1.0019742250442505
1.0	92410000.0	92420000.0	1.0	1.7524845600128174	1.2142081260681152
1.0	92470000.0	92480000.0	1.0	1.8403879404067993	1.2539327144622803
1.0	92520000.0	92530000.0	2.0	1.5072640180587769	1.0939620733261108
1.0	92580000.0	92590000.0	2.0	1.2674639225006104	0.8962821960449219
1.0	92980000.0	92990000.0	1.0	1.0992590188980103	0.6167463660240173
1.0	93080000.0	93090000.0	1.0	0.9319177865982056	0.4127839207649231
1.0	93100000.0	93110000.0	0.0	0.9967373013496399	0.513270378112793
1.0	93110000.0	93120000.0	2.0	0.9903916120529175	0.5033268332481384
1.0	93320000.0	93330000.0	0.0	1.1495221853256226	0.6749296188354492
1.0	93430000.0	93440000.0	0.0	0.9988881945610046	0.5165297985076904
1.0	93450000.0	93460000.0	1.0	1.0906234979629517	0.6083194613456726
1.0	93500000.0	93510000.0	0.0	1.2479894161224365	0.8107662200927734
1.0	93510000.0	93520000.0	2.0	1.1035140752792358	0.6210904121398926
1.0	93530000.0	93540000.0	4.0	1.1087568998336792	0.626607358455658
1.0	93570000.0	93580000.0	1.0	1.1234095096588135	0.642922580242157
1.0	93660000.0	93670000.0	1.0	0.9866687059402466	0.4973037838935852
1.0	93680000.0	93690000.0	1.0	0.9682539105415344	0.4664979577064514
1.0	93820000.0	93830000.0	1.0	1.0099095106124878	0.53216153383255
1.0	93860000.0	93870000.0	1.0	1.005267858505249	0.525806725025177
1.0	94060000.0	94070000.0	1.0	0.9711023569107056	0.4712809920310974
1.0	94150000.0	94160000.0	0.0	1.0672836303710938	0.5884073376655579
1.0	94330000.0	94340000.0	1.0	1.0300583839416504	0.5557507276535034
1.0	94340000.0	94350000.0	0.0	0.8860393762588501	0.3907739520072937
1.0	94420000.0	94430000.0	3.0	1.1235425472259521	0.6430768966674805
1.0	94500000.0	94510000.0	0.0	1.0720493793487549	0.59233558177948
1.0	94540000.0	94550000.0	0.0	1.019512414932251	0.5441933870315552
1.0	94720000.0	94730000.0	0.0	1.1568145751953125	0.684493899345398
1.0	94770000.0	94780000.0	1.0	1.0206027030944824	0.5454673767089844
1.0	94780000.0	94790000.0	2.0	0.8860393762588501	0.3907739520072937
1.0	94890000.0	94900000.0	1.0	1.158815622329712	0.687165379524231
1.0	94950000.0	94960000.0	0.0	0.9752506017684937	0.47827205061912537
1.0	95040000.0	95050000.0	1.0	0.9466553926467896	0.43213987350463867
1.0	95200000.0	95210000.0	3.0	1.0321742296218872	0.5578854084014893
1.0	95220000.0	95230000.0	0.0	1.029125452041626	0.5547913312911987
1.0	95250000.0	95260000.0	0.0	0.9851329922676086	0.4947836995124817
1.0	95280000.0	95290000.0	1.0	0.983178436756134	0.4915541112422943
1.0	95360000.0	95370000.0	0.0	0.9124944806098938	0.3955964148044586
1.0	95490000.0	95500000.0	0.0	1.0060062408447266	0.5268392562866211
1.0	95500000.0	95510000.0	0.0	1.0932680368423462	0.6108413934707642
1.0	95520000.0	95530000.0	3.0	1.0288187265396118	0.5544737577438354
1.0	95540000.0	95550000.0	0.0	1.2595670223236084	0.8837584257125854
1.0	95550000.0	95560000.0	0.0	1.3236701488494873	0.9616893529891968
1.0	95700000.0	95710000.0	0.0	1.0926650762557983	0.6102612018585205
1.0	95730000.0	95740000.0	1.0	1.3129003047943115	0.945422351360321
1.0	95750000.0	95760000.0	0.0	1.0885380506515503	0.6063883304595947
1.0	95810000.0	95820000.0	1.0	1.3267152309417725	0.9578324556350708
1.0	95860000.0	95870000.0	1.0	1.4355545043945312	1.0491794347763062
1.0	95890000.0	95900000.0	1.0	1.5297958850860596	1.1045475006103516
1.0	95940000.0	95950000.0	2.0	1.4636218547821045	1.0678359270095825
1.0	95950000.0	95960000.0	1.0	1.4088737964630127	1.0358574390411377
1.0	95960000.0	95970000.0	0.0	1.5531946420669556	1.1191432476043701
1.0	95970000.0	95980000.0	4.0	1.4267293214797974	1.054420828819275
1.0	96020000.0	96030000.0	0.0	1.5112568140029907	1.0968070030212402
1.0	96170000.0	96180000.0	2.0	1.7972402572631836	1.2304143905639648
1.0	96180000.0	96190000.0	5.0	1.714327096939087	1.1904100179672241
1.0	96230000.0	96240000.0	7.0	1.7867767810821533	1.2256948947906494
1.0	96300000.0	96310000.0	1.0	2.035784959793091	1.3247783184051514
1.0	96500000.0	96510000.0	2.0	2.064253330230713	1.3332724571228027
1.0	96540000.0	96550000.0	1.0	1.94268798828125	1.293473482131958
1.0	96560000.0	96570000.0	0.0	2.3513846397399902	1.4285439252853394
1.0	96650000.0	96660000.0	1.0	2.172402858734131	1.3753560781478882
1.0	96710000.0	96720000.0	1.0	1.7253186702728271	1.2040588855743408
1.0	96730000.0	96740000.0	5.0	1.8655002117156982	1.2599650621414185
1.0	96770000.0	96780000.0	1.0	1.970315933227539	1.3073852062225342
1.0	96910000.0	96920000.0	4.0	2.083503484725952	1.3418245315551758
1.0	96960000.0	96970000.0	1.0	1.9655135869979858	1.302133321762085
1.0	96970000.0	96980000.0	2.0	1.9186010360717773	1.282414197921753
1.0	97030000.0	97040000.0	2.0	1.8759117126464844	1.263370156288147
1.0	97060000.0	97070000.0	1.0	1.84708571434021	1.2519848346710205
1.0	97110000.0	97120000.0	2.0	1.464408278465271	1.0711153745651245
1.0	97120000.0	97130000.0	0.0	1.408826470375061	1.028072714805603
1.0	97130000.0	97140000.0	3.0	1.560148000717163	1.117335319519043
1.0	97170000.0	97180000.0	1.0	1.5461513996124268	1.1187987327575684
1.0	97180000.0	97190000.0	0.0	1.2854936122894287	0.8774938583374023
1.0	97220000.0	97230000.0	0.0	1.2385852336883545	0.8169838190078735
1.0	97230000.0	97240000.0	1.0	1.336641550064087	0.9749506115913391
1.0	97240000.0	97250000.0	2.0	1.152947187423706	0.6793869733810425
1.0	97410000.0	97420000.0	1.0	1.7693029642105103	1.2140265703201294
1.0	97480000.0	97490000.0	2.0	1.5070724487304688	1.0887093544006348
1.0	97490000.0	97500000.0	1.0	1.4860031604766846	1.078900694847107
1.0	97520000.0	97530000.0	3.0	1.4224803447723389	1.0380123853683472
1.0	97560000.0	97570000.0	0.0	1.3667157888412476	0.9951575398445129
1.0	97570000.0	97580000.0	0.0	1.349796175956726	0.9836603999137878
1.0	97610000.0	97620000.0	2.0	1.3448230028152466	0.9721418619155884
1.0	97640000.0	97650000.0	1.0	1.3308321237564087	0.9678316116333008
1.0	97660000.0	97670000.0	0.0	1.2368252277374268	0.8090701103210449
1.0	97810000.0	97820000.0	4.0	1.9084399938583374	1.2779017686843872
1.0	97930000.0	97940000.0	2.0	1.8074766397476196	1.2375450134277344
1.0	97950000.0	97960000.0	1.0	1.800624132156372	1.2365286350250244
1.0	97960000.0	97970000.0	2.0	1.5802078247070312	1.137864112854004
1.0	97970000.0	97980000.0	2.0	1.5077091455459595	1.093944787979126
1.0	98040000.0	98050000.0	5.0	1.4175286293029785	1.0316355228424072
1.0	98060000.0	98070000.0	0.0	1.4677467346191406	1.07063889503479
1.0	98070000.0	98080000.0	0.0	1.609954833984375	1.1413346529006958
1.0	98120000.0	98130000.0	0.0	1.543718934059143	1.1096903085708618
1.0	98320000.0	98330000.0	0.0	1.653665542602539	1.168025016784668
1.0	98330000.0	98340000.0	0.0	1.5475486516952515	1.114729642868042
1.0	98370000.0	98380000.0	1.0	1.4486474990844727	1.0638225078582764
1.0	98390000.0	98400000.0	2.0	1.5010430812835693	1.084568738937378
1.0	98400000.0	98410000.0	1.0	1.3022940158843994	0.9368348121643066
1.0	98420000.0	98430000.0	2.0	1.553177833557129	1.1095746755599976
1.0	98540000.0	98550000.0	0.0	1.905500054359436	1.2714619636535645
1.0	98560000.0	98570000.0	0.0	1.6870025396347046	1.1873077154159546
1.0	98670000.0	98680000.0	1.0	1.6612927913665771	1.1749989986419678
1.0	98770000.0	98780000.0	3.0	1.7277042865753174	1.1969349384307861
1.0	98790000.0	98800000.0	1.0	1.4362256526947021	1.0591055154800415
1.0	98820000.0	98830000.0	2.0	1.8019453287124634	1.2286039590835571
1.0	98840000.0	98850000.0	1.0	1.7964712381362915	1.229463815689087
1.0	98850000.0	98860000.0	2.0	1.6203405857086182	1.1504095792770386
1.0	98880000.0	98890000.0	1.0	1.490822434425354	1.0832831859588623
1.0	99010000.0	99020000.0	0.0	1.5319042205810547	1.096087098121643
1.0	99020000.0	99030000.0	1.0	1.575344443321228	1.119961142539978
1.0	99070000.0	99080000.0	0.0	1.345832109451294	0.9717708826065063
1.0	99270000.0	99280000.0	5.0	1.3260412216186523	0.9610861539840698
1.0	99310000.0	99320000.0	1.0	1.6869980096817017	1.1814422607421875
1.0	99330000.0	99340000.0	2.0	1.475409746170044	1.0734095573425293
1.0	99370000.0	99380000.0	1.0	1.8797104358673096	1.265844702720642
1.0	99380000.0	99390000.0	3.0	1.6356031894683838	1.1599889993667603
1.0	99430000.0	99440000.0	1.0	1.846653938293457	1.254558801651001
1.0	99440000.0	99450000.0	4.0	1.5807764530181885	1.137699007987976
1.0	99510000.0	99520000.0	2.0	1.8099215030670166	1.2366427183151245
1.0	99520000.0	99530000.0	0.0	1.794382095336914	1.2318475246429443
1.0	99550000.0	99560000.0	2.0	1.6973276138305664	1.18853759765625
1.0	99560000.0	99570000.0	0.0	1.5307526588439941	1.1140785217285156
1.0	99610000.0	99620000.0	3.0	1.3840157985687256	1.013808250427246
1.0	99630000.0	99640000.0	1.0	1.4467792510986328	1.055996298789978
1.0	99680000.0	99690000.0	3.0	1.3591785430908203	0.9897112846374512
1.0	99730000.0	99740000.0	2.0	1.3626466989517212	0.9918133616447449
1.0	99740000.0	99750000.0	3.0	1.3340696096420288	0.9657109379768372
1.0	99810000.0	99820000.0	0.0	1.3114885091781616	0.9428409337997437
1.0	99850000.0	99860000.0	1.0	1.1930238008499146	0.7344809770584106
1.0	99900000.0	99910000.0	0.0	1.4643261432647705	1.0672093629837036
1.0	99940000.0	99950000.0	0.0	1.3804595470428467	1.0123361349105835
1.0	99990000.0	100000000.0	3.0	1.379593014717102	1.0171782970428467
1.0	100100000.0	100110000.0	1.0	1.2441766262054443	0.8214494585990906
1.0	100130000.0	100140000.0	1.0	1.225123405456543	0.7890790700912476
1.0	100220000.0	100230000.0	3.0	1.0262724161148071	0.5517858266830444
1.0	100240000.0	100250000.0	0.0	1.0599138736724854	0.5823671221733093
1.0	100280000.0	100290000.0	0.0	1.0659801959991455	0.5873380899429321
1.0	100330000.0	100340000.0	0.0	1.023262858390808	0.5484899282455444
1.0	100380000.0	100390000.0	0.0	1.1472957134246826	0.6720618009567261
1.0	100460000.0	100470000.0	1.0	1.0303491353988647	0.5560476779937744
1.0	100470000.0	100480000.0	1.0	1.1087769269943237	0.6266283988952637
1.0	100530000.0	100540000.0	1.0	1.0056860446929932	0.5263940691947937
1.0	100570000.0	100580000.0	2.0	1.103102207183838	0.6206649541854858
1.0	100580000.0	100590000.0	1.0	1.0519076585769653	0.5757309198379517
1.0	100620000.0	100630000.0	2.0	1.1224217414855957	0.6361574530601501
1.0	100640000.0	100650000.0	0.0	1.1365889310836792	0.6586301922798157
1.0	100730000.0	100740000.0	1.0	0.8860393762588501	0.3907739520072937
1.0	100840000.0	100850000.0	1.0	1.0446583032608032	0.5695144534111023
1.0	100860000.0	100870000.0	0.0	1.0586265325546265	0.5813089609146118
1.0	100940000.0	100950000.0	2.0	1.1142823696136475	0.6326103210449219
1.0	101010000.0	101020000.0	2.0	1.218682050704956	0.7868559956550598
1.0	101030000.0	101040000.0	2.0	1.268074870109558	0.8969821929931641
1.0	101110000.0	101120000.0	0.0	1.2413231134414673	0.8350380063056946
1.0	101230000.0	101240000.0	0.0	1.548723816871643	1.1162197589874268
1.0	101240000.0	101250000.0	4.0	1.4235950708389282	1.0466690063476562
1.0	101250000.0	101260000.0	3.0	1.4951549768447876	1.0855348110198975
1.0	101270000.0	101280000.0	4.0	1.4568674564361572	1.0665128231048584
1.0	101360000.0	101370000.0	3.0	0.8860393762588501	0.3907739520072937
1.0	101560000.0	101570000.0	2.0	1.51157546043396	1.1049894094467163
1.0	101730000.0	101740000.0	2.0	1.2322994470596313	0.8064689636230469
1.0	101780000.0	101790000.0	4.0	1.3377156257629395	0.9681164026260376
1.0	101790000.0	101800000.0	1.0	1.4055671691894531	1.0307687520980835
1.0	101870000.0	101880000.0	0.0	1.516345739364624	1.1033945083618164
1.0	101950000.0	101960000.0	4.0	1.6414060592651367	1.1610846519470215
1.0	102100000.0	102110000.0	1.0	2.1124041080474854	1.3532843589782715
1.0	102150000.0	102160000.0	2.0	1.952576994895935	1.293156385421753
1.0	102170000.0	102180000.0	4.0	1.968545913696289	1.2977768182754517
1.0	102200000.0	102210000.0	1.0	1.8893486261367798	1.2716295719146729
1.0	102240000.0	102250000.0	3.0	2.0869064331054688	1.3429592847824097
1.0	102260000.0	102270000.0	2.0	2.07957124710083	1.34053635597229
1.0	102350000.0	102360000.0	2.0	1.9694210290908813	1.305558443069458
1.0	102390000.0	102400000.0	2.0	2.331101179122925	1.422561526298523
1.0	102480000.0	102490000.0	4.0	2.257596015930176	1.4017064571380615
1.0	102530000.0	102540000.0	1.0	2.155916690826416	1.3696582317352295
1.0	102620000.0	102630000.0	4.0	2.3957314491271973	1.4394681453704834
1.0	102660000.0	102670000.0	2.0	2.6471283435821533	1.5032488107681274
1.0	102670000.0	102680000.0	3.0	2.735368251800537	1.5236066579818726
1.0	102730000.0	102740000.0	0.0	2.774751663208008	1.5330175161361694
1.0	102760000.0	102770000.0	7.0	2.544278860092163	1.4827754497528076
1.0	102850000.0	102860000.0	4.0	2.6180179119110107	1.4933000802993774
1.0	103020000.0	103030000.0	7.0	2.769702434539795	1.5310556888580322
1.0	103050000.0	103060000.0	2.0	3.2725415229797363	1.621649146080017
1.0	103060000.0	103070000.0	4.0	3.3057150840759277	1.6366369724273682
1.0	103070000.0	103080000.0	2.0	3.1361069679260254	1.6048786640167236
1.0	103110000.0	103120000.0	5.0	2.7600414752960205	1.5289942026138306
1.0	103130000.0	103140000.0	6.0	2.9118804931640625	1.5596051216125488
1.0	103180000.0	103190000.0	4.0	2.569373607635498	1.4879337549209595
1.0	103240000.0	103250000.0	0.0	2.1951816082000732	1.3922995328903198
1.0	103300000.0	103310000.0	2.0	2.396470546722412	1.4372987747192383
1.0	103380000.0	103390000.0	4.0	2.7843422889709473	1.5343433618545532
1.0	103440000.0	103450000.0	1.0	2.9112730026245117	1.5597305297851562
1.0	103470000.0	103480000.0	4.0	2.608609199523926	1.497175693511963
1.0	103480000.0	103490000.0	3.0	2.3891265392303467	1.4402906894683838
1.0	103490000.0	103500000.0	6.0	2.321542739868164	1.4188528060913086
1.0	103540000.0	103550000.0	3.0	2.6805334091186523	1.513265609741211
1.0	103560000.0	103570000.0	5.0	2.5527267456054688	1.4806419610977173
1.0	103640000.0	103650000.0	6.0	2.295983076095581	1.4163174629211426
1.0	103650000.0	103660000.0	2.0	2.701495409011841	1.5163803100585938
1.0	104020000.0	104030000.0	3.0	1.1466747522354126	0.6712665557861328
1.0	104390000.0	104400000.0	3.0	2.6155078411102295	1.4977328777313232
1.0	104470000.0	104480000.0	6.0	2.969346523284912	1.5686839818954468
1.0	104480000.0	104490000.0	0.0	3.28582501411438	1.6234095096588135
1.0	104500000.0	104510000.0	5.0	2.920459270477295	1.5591288805007935
1.0	104520000.0	104530000.0	3.0	3.003779649734497	1.5753211975097656
1.0	104560000.0	104570000.0	6.0	3.0445141792297363	1.5821647644042969
1.0	104620000.0	104630000.0	5.0	3.031189441680908	1.5813119411468506
1.0	104630000.0	104640000.0	6.0	3.0339133739471436	1.581923246383667
1.0	104660000.0	104670000.0	4.0	3.012103319168091	1.5763601064682007
1.0	104680000.0	104690000.0	3.0	2.9891927242279053	1.573277473449707
1.0	104780000.0	104790000.0	3.0	3.093796491622925	1.5915679931640625
1.0	104890000.0	104900000.0	4.0	2.7171716690063477	1.5205799341201782
1.0	104900000.0	104910000.0	2.0	2.67189359664917	1.5110018253326416
1.0	104950000.0	104960000.0	2.0	2.5340285301208496	1.4786382913589478
1.0	104970000.0	104980000.0	2.0	2.3654327392578125	1.4336707592010498
1.0	104980000.0	104990000.0	1.0	2.5707669258117676	1.4861702919006348
1.0	105000000.0	105010000.0	1.0	2.6247425079345703	1.5008938312530518
1.0	105060000.0	105070000.0	1.0	2.332446336746216	1.4261882305145264
1.0	105100000.0	105110000.0	2.0	2.356552839279175	1.4287173748016357
1.0	105250000.0	105260000.0	2.0	2.8881516456604004	1.5548484325408936
1.0	105280000.0	105290000.0	3.0	2.7339680194854736	1.5243213176727295
1.0	105290000.0	105300000.0	3.0	2.7666735649108887	1.530914068222046
1.0	105300000.0	105310000.0	2.0	2.953798294067383	1.5662238597869873
1.0	105370000.0	105380000.0	1.0	2.440120220184326	1.4534449577331543
1.0	105440000.0	105450000.0	2.0	2.742802143096924	1.5256588459014893
1.0	105500000.0	105510000.0	3.0	2.5781829357147217	1.4901403188705444
1.0	105510000.0	105520000.0	4.0	2.55979323387146	1.4861228466033936
1.0	105530000.0	105540000.0	1.0	2.3707072734832764	1.436063528060913
1.0	105600000.0	105610000.0	1.0	2.4874515533447266	1.4662398099899292
1.0	105610000.0	105620000.0	3.0	2.5111985206604004	1.4692450761795044
1.0	105630000.0	105640000.0	2.0	2.5074706077575684	1.4685510396957397
1.0	105660000.0	105670000.0	3.0	2.420199155807495	1.449811577796936
1.0	105700000.0	105710000.0	1.0	2.640458583831787	1.502084493637085
1.0	105710000.0	105720000.0	3.0	2.5329372882843018	1.477635145187378
1.0	105730000.0	105740000.0	4.0	2.0641000270843506	1.3473217487335205
1.0	105790000.0	105800000.0	0.0	2.54994535446167	1.4829866886138916
1.0	105820000.0	105830000.0	3.0	2.3322830200195312	1.424744725227356
1.0	105890000.0	105900000.0	2.0	2.4127604961395264	1.4480944871902466
1.0	106050000.0	106060000.0	2.0	2.2861526012420654	1.4080535173416138
1.0	106110000.0	106120000.0	1.0	1.789977788925171	1.2409603595733643
1.0	106120000.0	106130000.0	2.0	1.8256534337997437	1.2456817626953125
1.0	106220000.0	106230000.0	3.0	2.3481862545013428	1.4281642436981201
1.0	106330000.0	106340000.0	4.0	2.6787102222442627	1.5127267837524414
1.0	106360000.0	106370000.0	1.0	1.9661617279052734	1.3182623386383057
1.0	106390000.0	106400000.0	3.0	2.473329544067383	1.463535189628601
1.0	106400000.0	106410000.0	4.0	2.39591646194458	1.44308340549469
1.0	106470000.0	106480000.0	2.0	2.8673348426818848	1.5509291887283325
1.0	106520000.0	106530000.0	1.0	2.5218403339385986	1.4752956628799438
1.0	106530000.0	106540000.0	3.0	2.595731258392334	1.4934219121932983
1.0	106570000.0	106580000.0	3.0	2.6605212688446045	1.5088363885879517
1.0	106600000.0	106610000.0	2.0	2.6847586631774902	1.5146232843399048
1.0	106610000.0	106620000.0	3.0	2.6110477447509766	1.497938871383667
1.0	106730000.0	106740000.0	7.0	2.538288116455078	1.477285385131836
1.0	106740000.0	106750000.0	4.0	2.4075443744659424	1.4473259449005127
1.0	106750000.0	106760000.0	1.0	2.417640209197998	1.4489984512329102
1.0	106930000.0	106940000.0	2.0	2.3680806159973145	1.431391954421997
1.0	107010000.0	107020000.0	2.0	2.3344316482543945	1.4271488189697266
1.0	107080000.0	107090000.0	2.0	2.5061681270599365	1.4708640575408936
1.0	107090000.0	107100000.0	1.0	2.496889591217041	1.470151424407959
1.0	107100000.0	107110000.0	3.0	2.3072125911712646	1.418321967124939
1.0	107160000.0	107170000.0	4.0	2.5079925060272217	1.4699265956878662
1.0	107180000.0	107190000.0	2.0	2.6728622913360596	1.510067105293274
1.0	107280000.0	107290000.0	0.0	2.8087222576141357	1.5407006740570068
1.0	107290000.0	107300000.0	5.0	2.7200703620910645	1.5227320194244385
1.0	107310000.0	107320000.0	2.0	2.7050528526306152	1.5194464921951294
1.0	107360000.0	107370000.0	2.0	2.565624713897705	1.4866516590118408
1.0	107370000.0	107380000.0	3.0	2.554943799972534	1.4834136962890625
1.0	107390000.0	107400000.0	4.0	2.25433611869812	1.3981258869171143
1.0	107460000.0	107470000.0	5.0	2.285362482070923	1.4063915014266968
1.0	107520000.0	107530000.0	1.0	2.3936712741851807	1.4410401582717896
1.0	107540000.0	107550000.0	3.0	2.1749632358551025	1.3768293857574463
1.0	107660000.0	107670000.0	1.0	2.450467348098755	1.454439401626587
1.0	107680000.0	107690000.0	4.0	2.485366106033325	1.4616657495498657
1.0	107690000.0	107700000.0	1.0	2.5463128089904785	1.4805876016616821
1.0	107730000.0	107740000.0	1.0	2.0115561485290527	1.3362144231796265
1.0	107780000.0	107790000.0	5.0	2.124204158782959	1.3578665256500244
1.0	107840000.0	107850000.0	1.0	2.1486384868621826	1.3705989122390747
[truncated: 47,581 more rows]
