# Supplementary material for: Genome-wide mapping of somatic mutation rates uncovers drivers of cancer
Source: Nat Biotechnol. 2022 Jun 20;40(11):1634–43. doi: 10.1038/s41587-022-01353-8 (PMC9646522; doi:10.1038/s41587-022-01353-8)
Supplement: Supplementary file 4 — Regions and model predictions for each fold of each cancer for which a deep learning model was trained. Regions that were filtered are also listed along with their respective model predictions. [file 41587_2022_1353_MOESM4_ESM.zip › kfold_results/Biliary-AdenoCA/fold_3.txt]

CHROM	START	END	Y_TRUE	Y_PRED	STD
1.0	980000.0	990000.0	0.0	1.2724764347076416	0.8310333490371704
1.0	1220000.0	1230000.0	1.0	1.2620872259140015	0.8129345774650574
1.0	1270000.0	1280000.0	0.0	1.2041888236999512	0.7554891705513
1.0	1330000.0	1340000.0	1.0	1.226586103439331	0.7456775903701782
1.0	1530000.0	1540000.0	1.0	1.3162293434143066	0.869698166847229
1.0	1540000.0	1550000.0	2.0	1.22896409034729	0.7834555506706238
1.0	1700000.0	1710000.0	3.0	1.2029869556427002	0.7591372728347778
1.0	1740000.0	1750000.0	2.0	1.2802455425262451	0.8397880792617798
1.0	1750000.0	1760000.0	1.0	1.305516242980957	0.8641719818115234
1.0	1780000.0	1790000.0	1.0	1.2766005992889404	0.8359676599502563
1.0	1800000.0	1810000.0	0.0	1.2107216119766235	0.7640186548233032
1.0	1870000.0	1880000.0	4.0	1.1733243465423584	0.7209121584892273
1.0	1890000.0	1900000.0	0.0	1.2230595350265503	0.7767011523246765
1.0	1910000.0	1920000.0	1.0	1.2295506000518799	0.7792627811431885
1.0	1930000.0	1940000.0	1.0	1.1768378019332886	0.7251931428909302
1.0	1980000.0	1990000.0	1.0	1.2378901243209839	0.7939151525497437
1.0	2010000.0	2020000.0	0.0	1.2038625478744507	0.7550524473190308
1.0	2030000.0	2040000.0	1.0	1.0514261722564697	0.5837159156799316
1.0	2110000.0	2120000.0	0.0	1.2873141765594482	0.8430361747741699
1.0	2130000.0	2140000.0	0.0	1.3141224384307861	0.8693562746047974
1.0	2180000.0	2190000.0	3.0	1.3561718463897705	0.9160410165786743
1.0	2210000.0	2220000.0	3.0	1.2186696529388428	0.771953821182251
1.0	2250000.0	2260000.0	0.0	1.3882461786270142	0.9374446868896484
1.0	2300000.0	2310000.0	2.0	1.271431803703308	0.8276411890983582
1.0	2350000.0	2360000.0	0.0	1.3216795921325684	0.8716262578964233
1.0	2360000.0	2370000.0	2.0	1.4007608890533447	0.945453941822052
1.0	2370000.0	2380000.0	0.0	1.4859697818756104	1.0076292753219604
1.0	2400000.0	2410000.0	3.0	1.2984864711761475	0.8515709638595581
1.0	2440000.0	2450000.0	0.0	1.5657695531845093	0.9944335222244263
1.0	2460000.0	2470000.0	2.0	1.3826156854629517	0.933191180229187
1.0	2470000.0	2480000.0	2.0	1.2078135013580322	0.7206534147262573
1.0	2520000.0	2530000.0	0.0	1.2510170936584473	0.803062915802002
1.0	2550000.0	2560000.0	4.0	1.1406686305999756	0.6841244697570801
1.0	2760000.0	2770000.0	1.0	1.6510143280029297	1.070920467376709
1.0	2840000.0	2850000.0	1.0	1.814276099205017	1.134319543838501
1.0	2910000.0	2920000.0	3.0	1.4303239583969116	0.936650276184082
1.0	2980000.0	2990000.0	0.0	2.833160877227783	1.6288913488388062
1.0	3030000.0	3040000.0	3.0	1.7426097393035889	1.118554711341858
1.0	3190000.0	3200000.0	1.0	1.435973048210144	0.9551315307617188
1.0	3310000.0	3320000.0	1.0	1.4942152500152588	0.9523892402648926
1.0	3390000.0	3400000.0	1.0	1.2779375314712524	0.8368419408798218
1.0	3410000.0	3420000.0	0.0	1.478817343711853	0.9434711337089539
1.0	3440000.0	3450000.0	3.0	1.2894322872161865	0.8457104563713074
1.0	3490000.0	3500000.0	1.0	1.3241723775863647	0.8721956014633179
1.0	3570000.0	3580000.0	0.0	1.2379217147827148	0.7929606437683105
1.0	3590000.0	3600000.0	1.0	1.1844466924667358	0.7333338260650635
1.0	3610000.0	3620000.0	2.0	1.1537138223648071	0.6986328959465027
1.0	3650000.0	3660000.0	0.0	1.1338964700698853	0.6760450005531311
1.0	3660000.0	3670000.0	1.0	1.0778656005859375	0.6121804714202881
1.0	3670000.0	3680000.0	0.0	1.144277572631836	0.687857449054718
1.0	3710000.0	3720000.0	1.0	1.2514349222183228	0.8171604871749878
1.0	3760000.0	3770000.0	1.0	1.1218024492263794	0.6631473898887634
1.0	3770000.0	3780000.0	1.0	1.1406090259552002	0.6306393146514893
1.0	3810000.0	3820000.0	2.0	1.0548444986343384	0.6617139577865601
1.0	4010000.0	4020000.0	2.0	1.353010892868042	0.8733192682266235
1.0	4040000.0	4050000.0	3.0	1.414992332458496	0.9312005043029785
1.0	4120000.0	4130000.0	1.0	1.8771908283233643	1.2015187740325928
1.0	4140000.0	4150000.0	1.0	1.753166913986206	1.150359034538269
1.0	4170000.0	4180000.0	1.0	1.7323014736175537	1.1077568531036377
1.0	4290000.0	4300000.0	3.0	1.7922847270965576	1.1092958450317383
1.0	4420000.0	4430000.0	2.0	2.031599760055542	1.2400033473968506
1.0	4480000.0	4490000.0	2.0	2.1751294136047363	1.3182315826416016
1.0	4560000.0	4570000.0	2.0	2.3622822761535645	1.3991515636444092
1.0	4620000.0	4630000.0	2.0	1.8643357753753662	1.1530147790908813
1.0	4710000.0	4720000.0	2.0	3.0849502086639404	1.6929244995117188
1.0	4760000.0	4770000.0	2.0	1.647573471069336	1.0615425109863281
1.0	4800000.0	4810000.0	3.0	1.8968703746795654	1.1758060455322266
1.0	4870000.0	4880000.0	1.0	1.8659029006958008	1.183896541595459
1.0	4900000.0	4910000.0	2.0	1.7952899932861328	1.1463420391082764
1.0	4930000.0	4940000.0	2.0	1.7694746255874634	1.1018986701965332
1.0	5010000.0	5020000.0	2.0	2.059727430343628	1.2476707696914673
1.0	5160000.0	5170000.0	2.0	2.3161461353302	1.406924843788147
1.0	5190000.0	5200000.0	2.0	2.346468448638916	1.4017245769500732
1.0	5210000.0	5220000.0	1.0	2.3160972595214844	1.3887475728988647
1.0	5250000.0	5260000.0	0.0	2.4932384490966797	1.4513713121414185
1.0	5330000.0	5340000.0	4.0	1.8153938055038452	1.1183875799179077
1.0	5370000.0	5380000.0	0.0	2.167649745941162	1.3009998798370361
1.0	5400000.0	5410000.0	2.0	2.0965614318847656	1.2764701843261719
1.0	5420000.0	5430000.0	1.0	2.0992982387542725	1.282251238822937
1.0	5430000.0	5440000.0	0.0	2.2848970890045166	1.3710545301437378
1.0	5450000.0	5460000.0	4.0	2.1507351398468018	1.3175981044769287
1.0	5530000.0	5540000.0	3.0	2.3265151977539062	1.3716380596160889
1.0	5600000.0	5610000.0	0.0	1.8184185028076172	1.2057397365570068
1.0	5610000.0	5620000.0	0.0	1.8961563110351562	1.2157070636749268
1.0	5760000.0	5770000.0	5.0	1.4185631275177002	0.9253678321838379
1.0	5780000.0	5790000.0	1.0	1.4309651851654053	0.9397069215774536
1.0	5870000.0	5880000.0	0.0	1.5424399375915527	1.0127111673355103
1.0	5900000.0	5910000.0	1.0	1.5344547033309937	1.0168907642364502
1.0	5920000.0	5930000.0	1.0	1.4639805555343628	0.9888013601303101
1.0	5940000.0	5950000.0	3.0	1.4566650390625	0.969390869140625
1.0	5980000.0	5990000.0	0.0	1.5836291313171387	1.107217788696289
1.0	6010000.0	6020000.0	2.0	1.4875473976135254	1.0290896892547607
1.0	6020000.0	6030000.0	2.0	1.5084818601608276	1.051419973373413
1.0	6030000.0	6040000.0	2.0	1.5633255243301392	1.0921342372894287
1.0	6040000.0	6050000.0	0.0	1.465316653251648	1.02689528465271
1.0	6110000.0	6120000.0	2.0	1.6848970651626587	1.1380784511566162
1.0	6160000.0	6170000.0	2.0	1.5248056650161743	1.0558366775512695
1.0	6260000.0	6270000.0	0.0	1.4534724950790405	0.9958481788635254
1.0	6340000.0	6350000.0	3.0	1.2759778499603271	0.8344075083732605
1.0	6350000.0	6360000.0	0.0	1.2714165449142456	0.8300250172615051
1.0	6490000.0	6500000.0	2.0	1.4345471858978271	0.9817756414413452
1.0	6520000.0	6530000.0	0.0	1.3903729915618896	0.9403413534164429
1.0	6620000.0	6630000.0	2.0	1.48600172996521	1.0285812616348267
1.0	6690000.0	6700000.0	7.0	1.216973066329956	0.7697115540504456
1.0	6790000.0	6800000.0	1.0	1.4105087518692017	0.9573944211006165
1.0	6820000.0	6830000.0	4.0	1.2607980966567993	0.813742458820343
1.0	6880000.0	6890000.0	2.0	1.2700941562652588	0.8282235264778137
1.0	6890000.0	6900000.0	0.0	1.2669090032577515	0.8251194953918457
1.0	6970000.0	6980000.0	1.0	1.2252765893936157	0.779029369354248
1.0	6990000.0	7000000.0	1.0	1.2348878383636475	0.7896824479103088
1.0	7140000.0	7150000.0	2.0	1.3202241659164429	0.8728339076042175
1.0	7150000.0	7160000.0	0.0	1.3413554430007935	0.8985527157783508
1.0	7170000.0	7180000.0	2.0	1.3549095392227173	0.9011561274528503
1.0	7180000.0	7190000.0	1.0	1.3979181051254272	0.9452629089355469
1.0	7270000.0	7280000.0	0.0	1.243316650390625	0.798542857170105
1.0	7280000.0	7290000.0	2.0	1.2165729999542236	0.7588872909545898
1.0	7310000.0	7320000.0	1.0	1.1598833799362183	0.7044121026992798
1.0	7360000.0	7370000.0	0.0	1.2422983646392822	0.7961934208869934
1.0	7400000.0	7410000.0	1.0	1.4209973812103271	0.9533141851425171
1.0	7410000.0	7420000.0	1.0	1.4318420886993408	0.9749935269355774
1.0	7480000.0	7490000.0	3.0	1.4378114938735962	0.9693869352340698
1.0	7500000.0	7510000.0	2.0	1.5260947942733765	1.033962368965149
1.0	7530000.0	7540000.0	1.0	1.374718427658081	0.9253721237182617
1.0	7540000.0	7550000.0	0.0	1.4422320127487183	0.9670871496200562
1.0	7590000.0	7600000.0	2.0	1.3297868967056274	0.8664682507514954
1.0	7600000.0	7610000.0	1.0	1.2227617502212524	0.7754586935043335
1.0	7620000.0	7630000.0	1.0	1.2448211908340454	0.7944746017456055
1.0	7670000.0	7680000.0	1.0	1.2345550060272217	0.7839568257331848
1.0	7690000.0	7700000.0	2.0	1.2525453567504883	0.802100658416748
1.0	7750000.0	7760000.0	1.0	1.2414063215255737	0.7929706573486328
1.0	7850000.0	7860000.0	0.0	1.1459592580795288	0.6905137300491333
1.0	7890000.0	7900000.0	0.0	1.1023619174957275	0.6418758630752563
1.0	7970000.0	7980000.0	4.0	1.2982043027877808	0.8506698608398438
1.0	8090000.0	8100000.0	2.0	1.2616264820098877	0.8162866830825806
1.0	8140000.0	8150000.0	1.0	1.2789589166641235	0.8386635780334473
1.0	8160000.0	8170000.0	1.0	1.3738206624984741	0.9259485006332397
1.0	8190000.0	8200000.0	1.0	1.2664939165115356	0.8261994123458862
1.0	8240000.0	8250000.0	3.0	1.213822603225708	0.7665933966636658
1.0	8310000.0	8320000.0	1.0	1.334686517715454	0.8893623352050781
1.0	8370000.0	8380000.0	1.0	1.348938226699829	0.8997359275817871
1.0	8470000.0	8480000.0	2.0	1.1786195039749146	0.7286372184753418
1.0	8530000.0	8540000.0	2.0	1.177908182144165	0.7268704175949097
1.0	8700000.0	8710000.0	0.0	1.131369948387146	0.674047589302063
1.0	8780000.0	8790000.0	1.0	1.2166683673858643	0.7700231671333313
1.0	8870000.0	8880000.0	1.0	1.0622131824493408	0.5290414094924927
1.0	8910000.0	8920000.0	0.0	1.263095498085022	0.8207109570503235
1.0	8980000.0	8990000.0	3.0	1.2340266704559326	0.7880876660346985
1.0	8990000.0	9000000.0	0.0	1.2698121070861816	0.8281543850898743
1.0	9140000.0	9150000.0	2.0	1.1251258850097656	0.6678293943405151
1.0	9160000.0	9170000.0	3.0	1.2363731861114502	0.7916121482849121
1.0	9200000.0	9210000.0	1.0	1.2374576330184937	0.7925874590873718
1.0	9210000.0	9220000.0	0.0	1.2663432359695435	0.8245865702629089
1.0	9230000.0	9240000.0	2.0	1.242804765701294	0.7991584539413452
1.0	9310000.0	9320000.0	1.0	1.2375658750534058	0.793350100517273
1.0	9350000.0	9360000.0	2.0	1.2223416566848755	0.7400310635566711
1.0	9370000.0	9380000.0	0.0	1.2618484497070312	0.8153579831123352
1.0	9390000.0	9400000.0	1.0	1.29337739944458	0.8472305536270142
1.0	9400000.0	9410000.0	0.0	1.2674610614776611	0.8248698115348816
1.0	9460000.0	9470000.0	0.0	1.1966540813446045	0.7472321391105652
1.0	9520000.0	9530000.0	1.0	1.3057830333709717	0.8633858561515808
1.0	9640000.0	9650000.0	0.0	1.3655028343200684	0.9151128530502319
1.0	9730000.0	9740000.0	1.0	1.169374704360962	0.7166894674301147
1.0	9770000.0	9780000.0	1.0	1.1280449628829956	0.6687195301055908
1.0	9850000.0	9860000.0	1.0	1.1794202327728271	0.7284098267555237
1.0	9900000.0	9910000.0	5.0	1.118925929069519	0.659924328327179
1.0	9940000.0	9950000.0	2.0	1.1772493124008179	0.7259495854377747
1.0	9970000.0	9980000.0	4.0	1.1349612474441528	0.6826469898223877
1.0	9980000.0	9990000.0	2.0	1.2462085485458374	0.8025687336921692
1.0	10000000.0	10010000.0	1.0	1.3673957586288452	0.9256731271743774
1.0	10030000.0	10040000.0	0.0	1.27420973777771	0.8338850140571594
1.0	10100000.0	10110000.0	2.0	1.1951265335083008	0.7464593052864075
1.0	10150000.0	10160000.0	1.0	1.3385884761810303	0.9016985893249512
1.0	10240000.0	10250000.0	1.0	1.349399447441101	0.9077378511428833
1.0	10300000.0	10310000.0	0.0	1.2219431400299072	0.7760637998580933
1.0	10330000.0	10340000.0	2.0	1.1700302362442017	0.7179557085037231
1.0	10340000.0	10350000.0	2.0	1.055284023284912	0.5883263945579529
1.0	10360000.0	10370000.0	0.0	1.1970531940460205	0.7485965490341187
1.0	10390000.0	10400000.0	2.0	1.1999306678771973	0.7514148354530334
1.0	10470000.0	10480000.0	2.0	1.2292219400405884	0.7841558456420898
1.0	10510000.0	10520000.0	0.0	1.3713061809539795	0.9197249412536621
1.0	10590000.0	10600000.0	0.0	1.1631830930709839	0.7101455926895142
1.0	10660000.0	10670000.0	0.0	1.2671253681182861	0.8253728151321411
1.0	10760000.0	10770000.0	1.0	1.247177243232727	0.8030108213424683
1.0	10770000.0	10780000.0	1.0	1.3132990598678589	0.8701922297477722
1.0	10780000.0	10790000.0	3.0	1.3198505640029907	0.8736809492111206
1.0	10790000.0	10800000.0	0.0	1.3989249467849731	0.9489336013793945
1.0	10850000.0	10860000.0	1.0	1.128782868385315	0.6149086356163025
1.0	10880000.0	10890000.0	1.0	1.2504075765609741	0.8059899210929871
1.0	10930000.0	10940000.0	1.0	1.2183526754379272	0.7713565826416016
1.0	10940000.0	10950000.0	0.0	1.2136260271072388	0.7662646770477295
1.0	11020000.0	11030000.0	0.0	1.185186505317688	0.7347317337989807
1.0	11070000.0	11080000.0	1.0	1.2622597217559814	0.792744517326355
1.0	11110000.0	11120000.0	0.0	1.257276177406311	0.808498740196228
1.0	11140000.0	11150000.0	0.0	1.0999698638916016	0.6391680836677551
1.0	11170000.0	11180000.0	1.0	1.1255252361297607	0.6675801873207092
1.0	11240000.0	11250000.0	0.0	1.0746819972991943	0.6099687814712524
1.0	11340000.0	11350000.0	2.0	1.2399094104766846	0.796553909778595
1.0	11350000.0	11360000.0	1.0	1.3603723049163818	0.9183743596076965
1.0	11370000.0	11380000.0	0.0	1.4389280080795288	0.9845037460327148
1.0	11420000.0	11430000.0	1.0	1.4043771028518677	0.9531040191650391
1.0	11480000.0	11490000.0	0.0	1.4015718698501587	0.9496175050735474
1.0	11560000.0	11570000.0	1.0	1.358572244644165	0.9139391779899597
1.0	11660000.0	11670000.0	0.0	1.3324577808380127	0.8840065002441406
1.0	11680000.0	11690000.0	1.0	1.333371877670288	0.8857768774032593
1.0	11700000.0	11710000.0	3.0	1.2660810947418213	0.8208307027816772
1.0	11730000.0	11740000.0	0.0	1.2663196325302124	0.8222708702087402
1.0	11860000.0	11870000.0	1.0	1.272367238998413	0.805932879447937
1.0	11870000.0	11880000.0	0.0	1.2864561080932617	0.846928596496582
1.0	12000000.0	12010000.0	1.0	1.457980751991272	1.0057655572891235
1.0	12120000.0	12130000.0	0.0	1.3126320838928223	0.8671013116836548
1.0	12170000.0	12180000.0	0.0	1.2672951221466064	0.8224084973335266
1.0	12290000.0	12300000.0	2.0	1.3069909811019897	0.850507915019989
1.0	12310000.0	12320000.0	2.0	0.9861416816711426	0.4490596354007721
1.0	12370000.0	12380000.0	0.0	1.0738472938537598	0.6094086766242981
1.0	12380000.0	12390000.0	1.0	1.1108516454696655	0.6505218744277954
1.0	12410000.0	12420000.0	1.0	0.9992750883102417	0.5003542900085449
1.0	12440000.0	12450000.0	0.0	0.9542143940925598	0.4150165915489197
1.0	12570000.0	12580000.0	1.0	1.2572712898254395	0.8146383166313171
1.0	12620000.0	12630000.0	1.0	1.229531168937683	0.7842091917991638
1.0	12630000.0	12640000.0	4.0	1.164737343788147	0.7123957872390747
1.0	12660000.0	12670000.0	2.0	1.1444542407989502	0.6895073056221008
1.0	12780000.0	12790000.0	1.0	1.1362230777740479	0.6786261200904846
1.0	12810000.0	12820000.0	1.0	1.147800326347351	0.6916906833648682
1.0	12820000.0	12830000.0	0.0	1.131101369857788	0.6722975969314575
1.0	13820000.0	13830000.0	1.0	1.680885910987854	1.075881004333496
1.0	13850000.0	13860000.0	1.0	1.9987270832061768	1.2260124683380127
1.0	13860000.0	13870000.0	1.0	1.7592560052871704	1.1541626453399658
1.0	13870000.0	13880000.0	3.0	1.8408225774765015	1.153118371963501
1.0	13900000.0	13910000.0	4.0	1.8063831329345703	1.1679456233978271
1.0	14040000.0	14050000.0	0.0	1.7548353672027588	1.1191833019256592
1.0	14120000.0	14130000.0	0.0	1.6233313083648682	1.084388017654419
1.0	14140000.0	14150000.0	2.0	1.600210428237915	1.020322561264038
1.0	14160000.0	14170000.0	1.0	1.5692379474639893	1.0437633991241455
1.0	14190000.0	14200000.0	1.0	1.6221892833709717	1.0481828451156616
1.0	14230000.0	14240000.0	1.0	1.639089584350586	1.0442986488342285
1.0	14280000.0	14290000.0	2.0	1.5342718362808228	0.9869335293769836
1.0	14310000.0	14320000.0	3.0	1.4693622589111328	0.9285706281661987
1.0	14340000.0	14350000.0	2.0	1.680130958557129	1.066102385520935
1.0	14380000.0	14390000.0	0.0	1.6639232635498047	1.0603688955307007
1.0	14620000.0	14630000.0	4.0	1.7483848333358765	1.1171716451644897
1.0	14840000.0	14850000.0	1.0	1.7233192920684814	1.1061816215515137
1.0	14850000.0	14860000.0	3.0	1.8238331079483032	1.1576013565063477
1.0	14890000.0	14900000.0	0.0	1.6136744022369385	1.0714563131332397
1.0	14910000.0	14920000.0	1.0	1.7375589609146118	1.1104445457458496
1.0	14950000.0	14960000.0	4.0	1.5383880138397217	0.9783094525337219
1.0	15020000.0	15030000.0	0.0	1.653548002243042	1.0527749061584473
1.0	15030000.0	15040000.0	2.0	1.4971446990966797	0.9570150375366211
1.0	15060000.0	15070000.0	1.0	1.483227014541626	0.9397409558296204
1.0	15100000.0	15110000.0	0.0	1.4649503231048584	0.9757488965988159
1.0	15120000.0	15130000.0	3.0	1.411297082901001	0.9100393056869507
1.0	15270000.0	15280000.0	1.0	1.284285306930542	0.8436075448989868
1.0	15290000.0	15300000.0	2.0	1.23688542842865	0.7841616868972778
1.0	15310000.0	15320000.0	1.0	1.279375672340393	0.8286728858947754
1.0	15340000.0	15350000.0	1.0	1.185275912284851	0.7348116040229797
1.0	15370000.0	15380000.0	1.0	1.3163279294967651	0.8632298707962036
1.0	15380000.0	15390000.0	1.0	1.2809215784072876	0.8253728747367859
1.0	15440000.0	15450000.0	2.0	1.2211987972259521	0.7747763395309448
1.0	15460000.0	15470000.0	0.0	1.239262342453003	0.794685959815979
1.0	15470000.0	15480000.0	0.0	1.2074893712997437	0.7607017159461975
1.0	15520000.0	15530000.0	1.0	1.1517833471298218	0.6965932846069336
1.0	15560000.0	15570000.0	0.0	1.1685298681259155	0.7155298590660095
1.0	15740000.0	15750000.0	1.0	1.1987826824188232	0.7496474981307983
1.0	15920000.0	15930000.0	0.0	1.137374758720398	0.6801770925521851
1.0	16020000.0	16030000.0	3.0	1.160442590713501	0.7070280909538269
1.0	16070000.0	16080000.0	3.0	1.2602016925811768	0.8131152987480164
1.0	16090000.0	16100000.0	2.0	1.178479552268982	0.7294901609420776
1.0	16100000.0	16110000.0	1.0	1.2172441482543945	0.7716401815414429
1.0	16160000.0	16170000.0	0.0	1.5300023555755615	1.1087737083435059
1.0	16170000.0	16180000.0	2.0	1.4606764316558838	1.0342785120010376
1.0	16200000.0	16210000.0	1.0	1.2577550411224365	0.8159677386283875
1.0	16220000.0	16230000.0	1.0	1.301449179649353	0.8609329462051392
1.0	16240000.0	16250000.0	1.0	1.2101846933364868	0.7635675668716431
1.0	16330000.0	16340000.0	0.0	1.398784875869751	0.949494481086731
1.0	16340000.0	16350000.0	0.0	1.296115517616272	0.8597081303596497
1.0	16360000.0	16370000.0	0.0	1.2595561742782593	0.8171920776367188
1.0	16370000.0	16380000.0	0.0	1.2771177291870117	0.8317550420761108
1.0	16400000.0	16410000.0	3.0	1.246657133102417	0.8032400012016296
1.0	16410000.0	16420000.0	0.0	1.2166755199432373	0.7702261209487915
1.0	16620000.0	16630000.0	1.0	1.136103630065918	0.6792486310005188
1.0	16630000.0	16640000.0	1.0	1.149446725845337	0.694503128528595
1.0	16730000.0	16740000.0	3.0	1.139838457107544	0.6829481720924377
1.0	16770000.0	16780000.0	1.0	1.1408395767211914	0.6843698024749756
1.0	16780000.0	16790000.0	1.0	1.151667833328247	0.6960574388504028
1.0	17020000.0	17030000.0	1.0	1.2252311706542969	0.7792434692382812
1.0	17230000.0	17240000.0	3.0	1.1456352472305298	0.6373471021652222
1.0	17240000.0	17250000.0	1.0	1.1162477731704712	0.5983365178108215
1.0	17310000.0	17320000.0	1.0	1.225766897201538	0.7737060785293579
1.0	17360000.0	17370000.0	0.0	1.1101142168045044	0.6497923731803894
1.0	17430000.0	17440000.0	1.0	1.1722161769866943	0.7197234034538269
1.0	17490000.0	17500000.0	1.0	1.1454921960830688	0.6909317970275879
1.0	17510000.0	17520000.0	2.0	1.185166597366333	0.7343495488166809
1.0	17630000.0	17640000.0	0.0	1.2780755758285522	0.8325155377388
1.0	17650000.0	17660000.0	0.0	1.3030331134796143	0.8546948432922363
1.0	17670000.0	17680000.0	1.0	1.2039576768875122	0.754960834980011
1.0	17900000.0	17910000.0	0.0	1.2536271810531616	0.8068356513977051
1.0	17920000.0	17930000.0	1.0	1.1730934381484985	0.7203766107559204
1.0	17930000.0	17940000.0	0.0	1.1885650157928467	0.7387257814407349
1.0	17980000.0	17990000.0	0.0	1.1632673740386963	0.7094914317131042
1.0	18000000.0	18010000.0	0.0	1.186016321182251	0.7351638078689575
1.0	18120000.0	18130000.0	0.0	1.2389932870864868	0.7883983254432678
1.0	18200000.0	18210000.0	0.0	1.2544174194335938	0.8056836128234863
1.0	18260000.0	18270000.0	0.0	1.3455836772918701	0.8930143117904663
1.0	18270000.0	18280000.0	2.0	1.3415800333023071	0.888455867767334
1.0	18310000.0	18320000.0	1.0	1.338293433189392	0.884209930896759
1.0	18320000.0	18330000.0	2.0	1.324337363243103	0.8757756948471069
1.0	18340000.0	18350000.0	1.0	1.5599557161331177	0.9951408505439758
1.0	18370000.0	18380000.0	2.0	1.554665207862854	0.9881845712661743
1.0	18390000.0	18400000.0	1.0	1.5308518409729004	1.0181843042373657
1.0	18400000.0	18410000.0	1.0	1.573047399520874	1.033061146736145
1.0	18410000.0	18420000.0	1.0	1.6572024822235107	1.0884313583374023
1.0	18420000.0	18430000.0	2.0	1.5842030048370361	1.0507043600082397
1.0	18430000.0	18440000.0	1.0	2.343350410461426	1.405271291732788
1.0	18450000.0	18460000.0	0.0	1.5556867122650146	1.0179331302642822
1.0	18670000.0	18680000.0	0.0	1.363495111465454	0.8946743011474609
1.0	18690000.0	18700000.0	3.0	1.31160569190979	0.8538863062858582
1.0	18880000.0	18890000.0	3.0	1.3564738035202026	0.9056860208511353
1.0	18940000.0	18950000.0	1.0	1.4041736125946045	0.9478265047073364
1.0	19000000.0	19010000.0	2.0	1.36611008644104	0.9101617932319641
1.0	19090000.0	19100000.0	1.0	1.2338075637817383	0.785578727722168
1.0	19130000.0	19140000.0	0.0	1.2584753036499023	0.8145642280578613
1.0	19160000.0	19170000.0	1.0	1.2794630527496338	0.8331195712089539
1.0	19200000.0	19210000.0	2.0	1.2858270406723022	0.8364054560661316
1.0	19220000.0	19230000.0	1.0	1.1707090139389038	0.7211402654647827
1.0	19230000.0	19240000.0	4.0	1.149571180343628	0.6944963335990906
1.0	19320000.0	19330000.0	1.0	1.240356683731079	0.79619961977005
1.0	19440000.0	19450000.0	0.0	1.2702686786651611	0.8295525312423706
1.0	19570000.0	19580000.0	1.0	1.1898624897003174	0.6966186761856079
1.0	19680000.0	19690000.0	0.0	1.256669044494629	0.8143764734268188
1.0	19720000.0	19730000.0	1.0	1.2239689826965332	0.7796567678451538
1.0	19810000.0	19820000.0	3.0	1.4242591857910156	0.9930077791213989
1.0	19830000.0	19840000.0	0.0	1.3033777475357056	0.8646808862686157
1.0	19880000.0	19890000.0	3.0	1.3052539825439453	0.8592063784599304
1.0	19910000.0	19920000.0	1.0	1.3205125331878662	0.8736953735351562
1.0	19960000.0	19970000.0	0.0	1.3347022533416748	0.8892892599105835
1.0	20000000.0	20010000.0	0.0	1.2244818210601807	0.7781187295913696
1.0	20120000.0	20130000.0	0.0	1.0831481218338013	0.7734846472740173
1.0	20150000.0	20160000.0	3.0	1.056674599647522	0.5895358920097351
1.0	20180000.0	20190000.0	0.0	1.115788221359253	0.6562262773513794
1.0	20200000.0	20210000.0	0.0	1.2115857601165771	0.7256914973258972
1.0	20230000.0	20240000.0	2.0	1.1164283752441406	0.6576195955276489
1.0	20270000.0	20280000.0	2.0	1.1532328128814697	0.6984187364578247
1.0	20290000.0	20300000.0	1.0	1.1893242597579956	0.7391415238380432
1.0	20380000.0	20390000.0	1.0	1.1885032653808594	0.7382587194442749
1.0	20390000.0	20400000.0	1.0	1.2071542739868164	0.7583518624305725
1.0	20430000.0	20440000.0	1.0	1.239007592201233	0.7923003435134888
1.0	20440000.0	20450000.0	2.0	1.1893608570098877	0.739025354385376
1.0	20480000.0	20490000.0	1.0	1.2065541744232178	0.7582362294197083
1.0	20500000.0	20510000.0	0.0	1.110584020614624	0.6504291296005249
1.0	20510000.0	20520000.0	0.0	1.0069308280944824	0.507236897945404
1.0	20520000.0	20530000.0	3.0	1.070092797279358	0.604181706905365
1.0	20610000.0	20620000.0	0.0	1.2230457067489624	0.7769373059272766
1.0	20640000.0	20650000.0	1.0	1.2579896450042725	0.8035238981246948
1.0	20770000.0	20780000.0	0.0	1.2448947429656982	0.7981399893760681
1.0	20780000.0	20790000.0	1.0	1.2004055976867676	0.75169438123703
1.0	20820000.0	20830000.0	1.0	1.1342380046844482	0.6765447854995728
1.0	20920000.0	20930000.0	1.0	1.226788878440857	0.7809888124465942
1.0	21040000.0	21050000.0	0.0	1.1952621936798096	0.7455726861953735
1.0	21080000.0	21090000.0	0.0	1.098785638809204	0.6366297006607056
1.0	21120000.0	21130000.0	0.0	1.1680771112442017	0.7153819799423218
1.0	21130000.0	21140000.0	1.0	1.1077401638031006	0.647118330001831
1.0	21160000.0	21170000.0	1.0	1.072218656539917	0.6066263318061829
1.0	21180000.0	21190000.0	1.0	1.1117082834243774	0.6518428921699524
1.0	21330000.0	21340000.0	3.0	1.1883819103240967	0.7380858659744263
1.0	21340000.0	21350000.0	2.0	1.234291434288025	0.789322555065155
1.0	21450000.0	21460000.0	2.0	1.2365037202835083	0.7923351526260376
1.0	21500000.0	21510000.0	4.0	1.3723657131195068	0.9440720677375793
1.0	21550000.0	21560000.0	0.0	1.226239800453186	0.7807660102844238
1.0	21570000.0	21580000.0	0.0	1.3129403591156006	0.8660739064216614
1.0	21620000.0	21630000.0	0.0	1.210508942604065	0.7663763165473938
1.0	21660000.0	21670000.0	4.0	1.1499637365341187	0.6957624554634094
1.0	21880000.0	21890000.0	2.0	1.203667402267456	0.7546663880348206
1.0	21900000.0	21910000.0	2.0	1.217834711074829	0.7709649801254272
1.0	21930000.0	21940000.0	3.0	1.1420444250106812	0.686427891254425
1.0	21960000.0	21970000.0	1.0	1.2583045959472656	0.8157121539115906
1.0	22130000.0	22140000.0	2.0	1.3085416555404663	0.8657474517822266
1.0	22150000.0	22160000.0	1.0	1.4134550094604492	0.9276067018508911
1.0	22160000.0	22170000.0	0.0	1.4120559692382812	0.956841766834259
1.0	22240000.0	22250000.0	1.0	1.2201554775238037	0.7751811742782593
1.0	22450000.0	22460000.0	1.0	1.2884714603424072	0.8423957824707031
1.0	22530000.0	22540000.0	1.0	1.2628358602523804	0.8209843635559082
1.0	22560000.0	22570000.0	3.0	1.3266689777374268	0.8851892352104187
1.0	22770000.0	22780000.0	2.0	1.1965795755386353	0.705620288848877
1.0	22800000.0	22810000.0	2.0	1.14662504196167	0.6905826330184937
1.0	22860000.0	22870000.0	2.0	1.2941787242889404	0.8471226692199707
1.0	22880000.0	22890000.0	0.0	1.264202356338501	0.8225096464157104
1.0	22920000.0	22930000.0	1.0	1.2954485416412354	0.8461077809333801
1.0	22950000.0	22960000.0	0.0	1.3242583274841309	0.8793219327926636
1.0	23010000.0	23020000.0	2.0	1.3274927139282227	0.8807204961776733
1.0	23110000.0	23120000.0	0.0	1.4057064056396484	0.9565949440002441
1.0	23130000.0	23140000.0	4.0	1.3808765411376953	0.9332969784736633
1.0	23230000.0	23240000.0	2.0	1.3455439805984497	0.9064719080924988
1.0	23240000.0	23250000.0	1.0	1.4150503873825073	0.9612874984741211
1.0	23280000.0	23290000.0	0.0	1.3772070407867432	0.9288796186447144
1.0	23380000.0	23390000.0	0.0	1.1482174396514893	0.6940886974334717
1.0	23390000.0	23400000.0	0.0	1.1999070644378662	0.7522426843643188
1.0	23400000.0	23410000.0	2.0	1.2484071254730225	0.8055441975593567
1.0	23430000.0	23440000.0	1.0	1.2645272016525269	0.8234038352966309
1.0	23650000.0	23660000.0	5.0	1.2234477996826172	0.7778254747390747
1.0	23730000.0	23740000.0	1.0	1.1102268695831299	0.650905966758728
1.0	23810000.0	23820000.0	0.0	1.2053163051605225	0.7522576451301575
1.0	23820000.0	23830000.0	0.0	1.2258878946304321	0.7797430753707886
1.0	23830000.0	23840000.0	0.0	1.1567518711090088	0.7027071714401245
1.0	23840000.0	23850000.0	1.0	1.1753928661346436	0.7236355543136597
1.0	23930000.0	23940000.0	0.0	1.1829893589019775	0.732179582118988
1.0	23950000.0	23960000.0	2.0	1.2038815021514893	0.7558754086494446
1.0	23970000.0	23980000.0	3.0	1.238608479499817	0.7939621210098267
1.0	23980000.0	23990000.0	1.0	1.2893540859222412	0.8438187837600708
1.0	23990000.0	24000000.0	3.0	1.2733781337738037	0.8293191194534302
1.0	24040000.0	24050000.0	3.0	1.205579400062561	0.7576743364334106
1.0	24130000.0	24140000.0	2.0	1.1701675653457642	0.7186766862869263
1.0	24230000.0	24240000.0	0.0	0.9014561772346497	0.38173848390579224
1.0	24270000.0	24280000.0	0.0	1.1664502620697021	0.7128359079360962
1.0	24330000.0	24340000.0	0.0	1.025242805480957	0.5543299913406372
1.0	24400000.0	24410000.0	0.0	1.1435661315917969	0.6872240304946899
1.0	24480000.0	24490000.0	1.0	1.2252650260925293	0.7796143889427185
1.0	24490000.0	24500000.0	1.0	1.1744502782821655	0.723031222820282
1.0	24530000.0	24540000.0	2.0	1.217641830444336	0.770527720451355
1.0	24630000.0	24640000.0	1.0	1.1894681453704834	0.7395067811012268
1.0	24670000.0	24680000.0	0.0	1.2609596252441406	0.8176379203796387
1.0	24760000.0	24770000.0	3.0	1.2135875225067139	0.7662429213523865
1.0	24870000.0	24880000.0	1.0	1.2943668365478516	0.8509378433227539
1.0	24900000.0	24910000.0	0.0	1.301740050315857	0.8581655621528625
1.0	24930000.0	24940000.0	2.0	1.1505119800567627	0.6969276070594788
1.0	25020000.0	25030000.0	6.0	1.3067868947982788	0.8609334826469421
1.0	25060000.0	25070000.0	2.0	1.1829806566238403	0.732970118522644
1.0	25110000.0	25120000.0	0.0	1.2508113384246826	0.8077224493026733
1.0	25140000.0	25150000.0	1.0	1.1896145343780518	0.7401500344276428
1.0	25350000.0	25360000.0	2.0	1.2310019731521606	0.7858975529670715
1.0	25570000.0	25580000.0	1.0	1.4439057111740112	1.015454888343811
1.0	25670000.0	25680000.0	0.0	1.0830332040786743	0.6183726191520691
1.0	25760000.0	25770000.0	0.0	1.1106867790222168	0.6504358649253845
1.0	25840000.0	25850000.0	3.0	1.117883324623108	0.6574292182922363
1.0	25880000.0	25890000.0	0.0	0.9967792630195618	0.5241875648498535
1.0	25910000.0	25920000.0	0.0	1.2618298530578613	0.812212347984314
1.0	25920000.0	25930000.0	0.0	1.2261083126068115	0.7801398038864136
1.0	25970000.0	25980000.0	1.0	1.1264995336532593	0.6685844659805298
1.0	26020000.0	26030000.0	0.0	1.1548343896865845	0.7013915777206421
1.0	26030000.0	26040000.0	1.0	1.0280901193618774	0.5578789710998535
1.0	26090000.0	26100000.0	1.0	1.2156851291656494	0.7692901492118835
1.0	26200000.0	26210000.0	3.0	1.1010745763778687	0.6421497464179993
1.0	26250000.0	26260000.0	3.0	1.2832434177398682	0.8386438488960266
1.0	26290000.0	26300000.0	0.0	1.2247984409332275	0.7795084714889526
1.0	26440000.0	26450000.0	1.0	1.10579514503479	0.6459158658981323
1.0	26510000.0	26520000.0	1.0	1.2080795764923096	0.7603940367698669
1.0	26530000.0	26540000.0	2.0	1.2018793821334839	0.753196120262146
1.0	26570000.0	26580000.0	0.0	1.176365613937378	0.7250239253044128
1.0	26620000.0	26630000.0	0.0	1.2327157258987427	0.7791805863380432
1.0	26630000.0	26640000.0	1.0	1.2946983575820923	0.8563333749771118
1.0	26720000.0	26730000.0	3.0	1.340433120727539	0.8930379152297974
1.0	26790000.0	26800000.0	1.0	1.1667721271514893	0.6656481027603149
1.0	26800000.0	26810000.0	1.0	1.1071546077728271	0.6469812393188477
1.0	26820000.0	26830000.0	5.0	1.0215260982513428	0.48085904121398926
1.0	26910000.0	26920000.0	0.0	1.456618309020996	1.0028002262115479
1.0	26970000.0	26980000.0	4.0	1.3397563695907593	0.89459228515625
1.0	27060000.0	27070000.0	0.0	1.2105658054351807	0.7644712924957275
1.0	27070000.0	27080000.0	0.0	1.2358276844024658	0.7918875217437744
1.0	27080000.0	27090000.0	1.0	1.2526289224624634	0.8099287748336792
1.0	27280000.0	27290000.0	0.0	1.3839054107666016	0.9390101432800293
1.0	27290000.0	27300000.0	3.0	1.243045449256897	0.7964786291122437
1.0	27340000.0	27350000.0	1.0	1.3409035205841064	0.8938102722167969
1.0	27520000.0	27530000.0	1.0	1.2682033777236938	0.8239736557006836
1.0	27570000.0	27580000.0	2.0	1.212799310684204	0.7655822038650513
1.0	27590000.0	27600000.0	1.0	1.1843955516815186	0.733796238899231
1.0	27600000.0	27610000.0	1.0	1.1635538339614868	0.7106819152832031
1.0	27630000.0	27640000.0	4.0	1.1317930221557617	0.6739836931228638
1.0	27790000.0	27800000.0	0.0	1.2951353788375854	0.8519498705863953
1.0	27870000.0	27880000.0	0.0	1.9156509637832642	1.2217601537704468
1.0	27880000.0	27890000.0	3.0	1.2587664127349854	0.8159763216972351
1.0	28020000.0	28030000.0	3.0	1.3131190538406372	0.8703793287277222
1.0	28040000.0	28050000.0	2.0	1.3360531330108643	0.8911571502685547
1.0	28170000.0	28180000.0	1.0	1.2022202014923096	0.7539868950843811
1.0	28190000.0	28200000.0	1.0	1.3029922246932983	0.8454108238220215
1.0	28200000.0	28210000.0	0.0	1.1870002746582031	0.7357765436172485
1.0	28240000.0	28250000.0	4.0	1.1992976665496826	0.7092605829238892
1.0	28250000.0	28260000.0	0.0	1.341821312904358	0.8961604237556458
1.0	28260000.0	28270000.0	3.0	1.2819998264312744	0.841632068157196
1.0	28350000.0	28360000.0	0.0	1.1025549173355103	0.6421228647232056
1.0	28370000.0	28380000.0	0.0	1.1908667087554932	0.7414342164993286
1.0	28390000.0	28400000.0	0.0	1.1883089542388916	0.7380419373512268
1.0	28530000.0	28540000.0	2.0	1.1687690019607544	0.7168196439743042
1.0	28570000.0	28580000.0	0.0	1.312448263168335	0.8677083849906921
1.0	28660000.0	28670000.0	1.0	1.3124749660491943	0.8690768480300903
1.0	28930000.0	28940000.0	2.0	1.1364401578903198	0.6804186105728149
1.0	29050000.0	29060000.0	1.0	1.1922452449798584	0.7422065734863281
1.0	29120000.0	29130000.0	0.0	1.1295166015625	0.6715506315231323
1.0	29180000.0	29190000.0	0.0	1.1237356662750244	0.6648558378219604
1.0	29220000.0	29230000.0	1.0	1.0543458461761475	0.5869747996330261
1.0	29240000.0	29250000.0	1.0	1.0489757061004639	0.5128744840621948
1.0	29330000.0	29340000.0	1.0	1.147434949874878	0.691957950592041
1.0	29410000.0	29420000.0	1.0	1.274218201637268	0.8329826593399048
1.0	29450000.0	29460000.0	3.0	1.3998744487762451	0.9363497495651245
1.0	29490000.0	29500000.0	1.0	1.2973296642303467	0.8588878512382507
1.0	29520000.0	29530000.0	3.0	1.1991688013076782	0.7497929334640503
1.0	29550000.0	29560000.0	0.0	1.0995151996612549	0.6399151086807251
1.0	29630000.0	29640000.0	0.0	1.1859934329986572	0.7350417375564575
1.0	29660000.0	29670000.0	1.0	1.155257225036621	0.7008468508720398
1.0	29670000.0	29680000.0	2.0	1.2024879455566406	0.7536665797233582
1.0	29680000.0	29690000.0	2.0	1.2272876501083374	0.7785910964012146
1.0	29730000.0	29740000.0	2.0	1.3169381618499756	0.871536374092102
1.0	29800000.0	29810000.0	0.0	1.2694920301437378	0.827633261680603
1.0	30050000.0	30060000.0	2.0	1.2401190996170044	0.7254346013069153
1.0	30090000.0	30100000.0	3.0	1.2565871477127075	0.8051568865776062
1.0	30150000.0	30160000.0	0.0	1.3827602863311768	0.9266603589057922
1.0	30240000.0	30250000.0	1.0	1.5235964059829712	1.0040193796157837
1.0	30310000.0	30320000.0	0.0	1.7062098979949951	1.0961596965789795
1.0	30330000.0	30340000.0	3.0	1.6057794094085693	1.0461068153381348
1.0	30350000.0	30360000.0	2.0	1.5344966650009155	0.9990087747573853
1.0	30390000.0	30400000.0	2.0	1.5294313430786133	1.0050841569900513
1.0	30430000.0	30440000.0	1.0	1.6079661846160889	1.0250766277313232
1.0	30470000.0	30480000.0	1.0	1.3095146417617798	0.850668728351593
1.0	30520000.0	30530000.0	2.0	1.4321534633636475	0.9739611744880676
1.0	30600000.0	30610000.0	2.0	2.0252060890197754	1.2428392171859741
1.0	30660000.0	30670000.0	2.0	1.847283124923706	1.18061101436615
1.0	30680000.0	30690000.0	1.0	1.7201769351959229	1.1472442150115967
1.0	30920000.0	30930000.0	1.0	1.194287657737732	0.7440821528434753
1.0	30940000.0	30950000.0	0.0	1.5664746761322021	1.043152093887329
1.0	30950000.0	30960000.0	2.0	1.49107027053833	0.9632026553153992
1.0	31010000.0	31020000.0	2.0	1.4447360038757324	0.9877163767814636
1.0	31060000.0	31070000.0	2.0	1.3444454669952393	0.8956382870674133
1.0	31230000.0	31240000.0	2.0	1.2842826843261719	0.8213824033737183
1.0	31240000.0	31250000.0	1.0	1.345815896987915	0.8987294435501099
1.0	31410000.0	31420000.0	2.0	1.2391029596328735	0.7947251200675964
1.0	31420000.0	31430000.0	1.0	1.2278417348861694	0.782530665397644
1.0	31430000.0	31440000.0	3.0	1.1811816692352295	0.7308432459831238
1.0	31470000.0	31480000.0	1.0	1.1797109842300415	0.7297747135162354
1.0	31510000.0	31520000.0	1.0	1.3388097286224365	0.8939763903617859
1.0	31520000.0	31530000.0	1.0	1.2358896732330322	0.7918413877487183
1.0	31650000.0	31660000.0	1.0	1.3074657917022705	0.8625019788742065
1.0	31680000.0	31690000.0	2.0	1.2097119092941284	0.7617266178131104
1.0	31690000.0	31700000.0	1.0	1.2048696279525757	0.7563978433609009
1.0	31700000.0	31710000.0	1.0	1.2156940698623657	0.7684590816497803
1.0	31810000.0	31820000.0	3.0	1.0202915668487549	0.5488993525505066
1.0	31830000.0	31840000.0	0.0	1.0728027820587158	0.6081473231315613
1.0	31860000.0	31870000.0	1.0	1.1526130437850952	0.6977447867393494
1.0	32040000.0	32050000.0	0.0	1.0881417989730835	0.561753511428833
1.0	32080000.0	32090000.0	0.0	1.2238428592681885	0.7779073119163513
1.0	32110000.0	32120000.0	0.0	1.121837854385376	0.6057117581367493
1.0	32140000.0	32150000.0	0.0	1.1131024360656738	0.6534755229949951
1.0	32190000.0	32200000.0	1.0	1.2164933681488037	0.7693295478820801
1.0	32220000.0	32230000.0	0.0	1.240211844444275	0.7947394847869873
1.0	32350000.0	32360000.0	3.0	1.2121129035949707	0.7645493149757385
1.0	32370000.0	32380000.0	0.0	1.0949585437774658	0.6333877444267273
1.0	32380000.0	32390000.0	0.0	1.2066322565078735	0.7587191462516785
1.0	32410000.0	32420000.0	2.0	1.154057264328003	0.6985111236572266
1.0	32610000.0	32620000.0	1.0	1.2129789590835571	0.765823245048523
1.0	32650000.0	32660000.0	1.0	1.2683422565460205	0.8273658752441406
1.0	32720000.0	32730000.0	2.0	1.2888596057891846	0.8501637578010559
1.0	32770000.0	32780000.0	1.0	1.3155643939971924	0.8778861165046692
1.0	32800000.0	32810000.0	4.0	1.4271845817565918	0.9754558801651001
1.0	33010000.0	33020000.0	1.0	1.152169942855835	0.6972601413726807
1.0	33050000.0	33060000.0	3.0	1.0910427570343018	0.6281530261039734
1.0	33150000.0	33160000.0	1.0	1.2508602142333984	0.8079206347465515
1.0	33330000.0	33340000.0	2.0	1.1335179805755615	0.6770343780517578
1.0	33470000.0	33480000.0	1.0	1.1808631420135498	0.7325867414474487
1.0	33490000.0	33500000.0	0.0	1.1656534671783447	0.7135019302368164
1.0	33510000.0	33520000.0	3.0	1.171269416809082	0.7191104888916016
1.0	33520000.0	33530000.0	0.0	1.2877473831176758	0.8454729318618774
1.0	33550000.0	33560000.0	0.0	1.181659460067749	0.7310407161712646
1.0	33630000.0	33640000.0	1.0	1.2765041589736938	0.8355916738510132
1.0	33650000.0	33660000.0	0.0	1.3063145875930786	0.8660980463027954
1.0	33660000.0	33670000.0	1.0	1.311460256576538	0.8711884617805481
1.0	33770000.0	33780000.0	0.0	1.49871826171875	1.026770830154419
1.0	33810000.0	33820000.0	0.0	1.1719908714294434	0.6726486682891846
1.0	33880000.0	33890000.0	1.0	1.1486244201660156	0.6940529942512512
1.0	33910000.0	33920000.0	1.0	1.1813987493515015	0.7300781011581421
1.0	33920000.0	33930000.0	2.0	1.180598497390747	0.7292711138725281
1.0	33930000.0	33940000.0	0.0	1.132611632347107	0.6742069721221924
1.0	34050000.0	34060000.0	1.0	1.4498157501220703	0.990282416343689
1.0	34080000.0	34090000.0	1.0	1.481966495513916	1.0245237350463867
1.0	34100000.0	34110000.0	1.0	1.670861840248108	1.1194571256637573
1.0	34110000.0	34120000.0	3.0	1.6398088932037354	1.0747566223144531
1.0	34190000.0	34200000.0	1.0	1.6525514125823975	1.0960919857025146
1.0	34240000.0	34250000.0	1.0	1.5704282522201538	1.009047269821167
1.0	34290000.0	34300000.0	0.0	1.0972967147827148	0.6317055821418762
1.0	34320000.0	34330000.0	0.0	1.5584800243377686	1.0032360553741455
1.0	34330000.0	34340000.0	0.0	1.7416995763778687	1.093099594116211
1.0	34350000.0	34360000.0	0.0	1.5344594717025757	1.0253393650054932
1.0	34370000.0	34380000.0	2.0	1.5786190032958984	1.0238606929779053
1.0	34410000.0	34420000.0	6.0	1.427223801612854	0.8841398358345032
1.0	34430000.0	34440000.0	4.0	1.7238661050796509	1.0845072269439697
1.0	34580000.0	34590000.0	2.0	1.7238471508026123	1.1037933826446533
1.0	34590000.0	34600000.0	0.0	1.786669373512268	1.131141185760498
1.0	34620000.0	34630000.0	0.0	1.781334638595581	1.131148099899292
1.0	34630000.0	34640000.0	3.0	1.8137996196746826	1.145445466041565
1.0	34640000.0	34650000.0	3.0	1.813005805015564	1.1440379619598389
1.0	34650000.0	34660000.0	3.0	1.6975841522216797	1.0596280097961426
1.0	34760000.0	34770000.0	2.0	1.5581201314926147	0.9769695401191711
1.0	34790000.0	34800000.0	1.0	1.6692091226577759	1.0860698223114014
1.0	34810000.0	34820000.0	1.0	1.6848466396331787	1.081046462059021
1.0	34820000.0	34830000.0	2.0	1.634250283241272	1.074366569519043
1.0	35010000.0	35020000.0	2.0	1.3974437713623047	0.8930655717849731
1.0	35080000.0	35090000.0	2.0	1.4673653841018677	1.0001095533370972
1.0	35110000.0	35120000.0	4.0	1.3880811929702759	0.9237516522407532
1.0	35130000.0	35140000.0	4.0	1.3958485126495361	0.9379460215568542
1.0	35180000.0	35190000.0	3.0	1.4256559610366821	0.9689884185791016
1.0	35220000.0	35230000.0	0.0	1.5556384325027466	1.0727274417877197
1.0	35250000.0	35260000.0	3.0	1.4075063467025757	0.9639550447463989
1.0	35310000.0	35320000.0	2.0	1.4591310024261475	1.0044697523117065
1.0	35330000.0	35340000.0	2.0	1.400909662246704	0.9685441851615906
1.0	35390000.0	35400000.0	0.0	1.4031059741973877	0.953679084777832
1.0	35430000.0	35440000.0	0.0	1.3562726974487305	0.9070690274238586
1.0	35530000.0	35540000.0	1.0	1.1593637466430664	0.7049905061721802
1.0	35540000.0	35550000.0	0.0	1.1750319004058838	0.6767278909683228
1.0	35580000.0	35590000.0	1.0	1.1748666763305664	0.7226830720901489
1.0	35690000.0	35700000.0	1.0	1.3448184728622437	0.8990968465805054
1.0	35720000.0	35730000.0	2.0	1.3420902490615845	0.8981895446777344
1.0	35730000.0	35740000.0	4.0	1.1998988389968872	0.7100661993026733
1.0	35740000.0	35750000.0	2.0	1.257422685623169	0.8152533769607544
1.0	35820000.0	35830000.0	0.0	1.2935569286346436	0.8538849949836731
1.0	35870000.0	35880000.0	1.0	1.2149330377578735	0.767837643623352
1.0	36010000.0	36020000.0	0.0	1.1570866107940674	0.7040921449661255
1.0	36050000.0	36060000.0	2.0	1.1738653182983398	0.7218788862228394
1.0	36060000.0	36070000.0	3.0	1.2128264904022217	0.7655818462371826
1.0	36070000.0	36080000.0	3.0	1.1640876531600952	0.7111950516700745
1.0	36090000.0	36100000.0	2.0	1.1921894550323486	0.7433983087539673
1.0	36100000.0	36110000.0	0.0	1.1119543313980103	0.7977946996688843
1.0	36110000.0	36120000.0	1.0	1.3318164348602295	0.8871957063674927
1.0	36210000.0	36220000.0	1.0	1.3640639781951904	0.9232578277587891
1.0	36230000.0	36240000.0	1.0	1.4195556640625	0.9848679304122925
1.0	36240000.0	36250000.0	0.0	1.5215580463409424	1.0588077306747437
1.0	36260000.0	36270000.0	2.0	1.4427685737609863	0.9914434552192688
1.0	36400000.0	36410000.0	0.0	1.3780710697174072	0.9341816902160645
1.0	36430000.0	36440000.0	2.0	1.2887513637542725	0.8496226072311401
1.0	36440000.0	36450000.0	0.0	1.2662944793701172	0.8249751925468445
1.0	36610000.0	36620000.0	1.0	1.247417688369751	0.7732535004615784
1.0	36690000.0	36700000.0	1.0	1.1915353536605835	0.6988620758056641
1.0	36820000.0	36830000.0	1.0	1.1426639556884766	0.6877434849739075
1.0	36830000.0	36840000.0	1.0	1.2210369110107422	0.7747297883033752
1.0	36930000.0	36940000.0	1.0	1.2667056322097778	0.8160549402236938
1.0	36990000.0	37000000.0	1.0	1.2366092205047607	0.7916486859321594
1.0	37060000.0	37070000.0	1.0	1.2645409107208252	0.8172515034675598
1.0	37160000.0	37170000.0	1.0	1.413572072982788	0.9581262469291687
1.0	37170000.0	37180000.0	1.0	1.4569892883300781	0.9984720945358276
1.0	37240000.0	37250000.0	2.0	1.7255942821502686	1.1810810565948486
1.0	37260000.0	37270000.0	6.0	1.8555091619491577	1.2171447277069092
1.0	37280000.0	37290000.0	2.0	2.0933568477630615	1.337560772895813
1.0	37340000.0	37350000.0	2.0	1.933057427406311	1.2660380601882935
1.0	37380000.0	37390000.0	0.0	1.8520491123199463	1.1944923400878906
1.0	37540000.0	37550000.0	0.0	1.3266719579696655	0.8670902252197266
1.0	37600000.0	37610000.0	1.0	1.3896933794021606	0.9332337379455566
1.0	37610000.0	37620000.0	1.0	1.3736493587493896	0.9173304438591003
1.0	37690000.0	37700000.0	3.0	1.5012664794921875	1.0107049942016602
1.0	37710000.0	37720000.0	1.0	1.4807175397872925	1.0105676651000977
1.0	37790000.0	37800000.0	1.0	1.4508616924285889	0.9960705041885376
1.0	37890000.0	37900000.0	2.0	1.2103945016860962	0.7624004483222961
1.0	37970000.0	37980000.0	1.0	1.1639378070831299	0.7103765606880188
1.0	37990000.0	38000000.0	2.0	1.2402174472808838	0.7959321141242981
1.0	38040000.0	38050000.0	1.0	1.1581199169158936	0.7055650353431702
1.0	38070000.0	38080000.0	1.0	1.2518543004989624	0.8087480664253235
1.0	38080000.0	38090000.0	2.0	1.2593746185302734	0.8168898820877075
1.0	38090000.0	38100000.0	1.0	1.2626267671585083	0.8118653297424316
1.0	38100000.0	38110000.0	1.0	1.2960227727890015	0.8539324998855591
1.0	38130000.0	38140000.0	0.0	1.241598129272461	0.7973885536193848
1.0	38230000.0	38240000.0	3.0	1.161006212234497	0.7060588598251343
1.0	38240000.0	38250000.0	0.0	1.2864673137664795	0.8394498825073242
1.0	38250000.0	38260000.0	1.0	1.251254677772522	0.8035985827445984
1.0	38260000.0	38270000.0	2.0	1.178848385810852	0.7272995710372925
1.0	38300000.0	38310000.0	1.0	1.0971527099609375	0.6361788511276245
1.0	38380000.0	38390000.0	1.0	1.0392053127288818	0.5706296563148499
1.0	38480000.0	38490000.0	1.0	1.1008256673812866	0.6397244334220886
1.0	38550000.0	38560000.0	0.0	1.319451928138733	0.8732820749282837
1.0	38570000.0	38580000.0	0.0	1.292686104774475	0.8491153717041016
1.0	38580000.0	38590000.0	0.0	1.3691422939300537	0.9180371165275574
1.0	38590000.0	38600000.0	2.0	1.3416461944580078	0.8927611112594604
1.0	38640000.0	38650000.0	4.0	1.3389142751693726	0.8893957138061523
1.0	38690000.0	38700000.0	2.0	1.470360517501831	1.0111793279647827
1.0	38710000.0	38720000.0	1.0	1.426743745803833	0.970589280128479
1.0	38750000.0	38760000.0	2.0	1.2833422422409058	0.8410161137580872
1.0	38800000.0	38810000.0	1.0	1.3147743940353394	0.8661841154098511
1.0	38850000.0	38860000.0	1.0	1.5193510055541992	1.03147292137146
1.0	38860000.0	38870000.0	0.0	1.452048659324646	0.9975699186325073
1.0	38870000.0	38880000.0	1.0	1.4438068866729736	0.9857138395309448
1.0	38900000.0	38910000.0	0.0	1.620985746383667	1.1022059917449951
1.0	38930000.0	38940000.0	5.0	1.487587332725525	1.0153441429138184
1.0	38950000.0	38960000.0	3.0	1.6848323345184326	1.1153509616851807
1.0	39010000.0	39020000.0	3.0	1.6181846857070923	1.0929052829742432
1.0	39030000.0	39040000.0	0.0	1.6350257396697998	1.1155917644500732
1.0	39070000.0	39080000.0	1.0	1.543030023574829	1.033039927482605
1.0	39150000.0	39160000.0	2.0	1.1876722574234009	0.7367985844612122
1.0	39290000.0	39300000.0	2.0	1.2393563985824585	0.7946489453315735
1.0	39370000.0	39380000.0	5.0	1.1915156841278076	0.7417914271354675
1.0	39380000.0	39390000.0	0.0	1.1468846797943115	0.6918483972549438
1.0	39400000.0	39410000.0	1.0	1.2206933498382568	0.7740546464920044
1.0	39510000.0	39520000.0	1.0	1.2538024187088013	0.8099501729011536
1.0	39620000.0	39630000.0	0.0	1.1557071208953857	0.702986478805542
1.0	39660000.0	39670000.0	3.0	1.1779530048370361	0.7269178032875061
1.0	39680000.0	39690000.0	1.0	1.0873677730560303	0.6267339587211609
1.0	39690000.0	39700000.0	0.0	1.1339136362075806	0.6770660281181335
1.0	39780000.0	39790000.0	0.0	1.0599418878555298	0.5936831831932068
1.0	39790000.0	39800000.0	0.0	1.0772240161895752	0.6128323078155518
1.0	39910000.0	39920000.0	3.0	1.1914896965026855	0.7422334551811218
1.0	39950000.0	39960000.0	1.0	1.381824254989624	0.927381157875061
1.0	39970000.0	39980000.0	3.0	1.1653125286102295	0.7123958468437195
1.0	40000000.0	40010000.0	2.0	1.2480762004852295	0.8043808937072754
1.0	40140000.0	40150000.0	2.0	1.2964988946914673	0.8561027646064758
1.0	40150000.0	40160000.0	0.0	1.7205047607421875	1.084945559501648
1.0	40240000.0	40250000.0	2.0	1.2550163269042969	0.8114913702011108
1.0	40280000.0	40290000.0	0.0	1.3535171747207642	0.9050760269165039
1.0	40340000.0	40350000.0	2.0	1.1592707633972168	0.6555915474891663
1.0	40470000.0	40480000.0	1.0	1.3641809225082397	0.917824923992157
1.0	40490000.0	40500000.0	1.0	1.3465620279312134	0.8993657231330872
1.0	40510000.0	40520000.0	1.0	1.2926511764526367	0.8542298078536987
1.0	40520000.0	40530000.0	0.0	1.1660970449447632	0.715299665927887
1.0	40680000.0	40690000.0	0.0	1.1652679443359375	0.7126524448394775
1.0	40700000.0	40710000.0	1.0	1.1314926147460938	0.6755470037460327
1.0	40710000.0	40720000.0	2.0	1.2692989110946655	0.8277751803398132
1.0	40720000.0	40730000.0	1.0	1.1827423572540283	0.6870703101158142
1.0	40750000.0	40760000.0	0.0	1.0731029510498047	0.6085864305496216
1.0	40780000.0	40790000.0	0.0	1.3382136821746826	0.8908157348632812
1.0	40950000.0	40960000.0	1.0	1.4392919540405273	0.9926756024360657
1.0	41000000.0	41010000.0	5.0	1.5097488164901733	1.0499073266983032
1.0	41010000.0	41020000.0	3.0	1.5267508029937744	1.0622034072875977
1.0	41020000.0	41030000.0	7.0	1.471561074256897	1.0143799781799316
1.0	41040000.0	41050000.0	3.0	1.4068143367767334	0.9622739553451538
1.0	41110000.0	41120000.0	0.0	1.35587477684021	0.9138867259025574
1.0	41120000.0	41130000.0	0.0	1.3404901027679443	0.9009166955947876
1.0	41180000.0	41190000.0	1.0	1.1113234758377075	0.6518754363059998
1.0	41200000.0	41210000.0	0.0	1.141634225845337	0.6859681010246277
1.0	41220000.0	41230000.0	2.0	1.2058265209197998	0.7581278085708618
1.0	41310000.0	41320000.0	1.0	1.397205114364624	0.9510061144828796
1.0	41400000.0	41410000.0	3.0	1.4205734729766846	0.9717694520950317
1.0	41420000.0	41430000.0	2.0	1.4973948001861572	1.038488745689392
1.0	41480000.0	41490000.0	1.0	1.435258150100708	0.9810469746589661
1.0	41540000.0	41550000.0	1.0	1.1129146814346313	0.654575526714325
1.0	41680000.0	41690000.0	0.0	1.1345939636230469	0.6784957051277161
1.0	41800000.0	41810000.0	0.0	1.1886069774627686	0.7384526133537292
1.0	41820000.0	41830000.0	1.0	1.2037591934204102	0.7506622076034546
1.0	41850000.0	41860000.0	1.0	1.1684703826904297	0.7157083749771118
1.0	41900000.0	41910000.0	2.0	1.208556890487671	0.7607690095901489
1.0	41910000.0	41920000.0	0.0	1.226928949356079	0.7811754941940308
1.0	41940000.0	41950000.0	0.0	1.244075059890747	0.798376202583313
1.0	41950000.0	41960000.0	1.0	1.1923456192016602	0.7420427203178406
1.0	41980000.0	41990000.0	1.0	1.1908276081085205	0.7402018308639526
1.0	42020000.0	42030000.0	0.0	1.1330113410949707	0.6748649477958679
1.0	42070000.0	42080000.0	0.0	1.1071220636367798	0.6459208726882935
1.0	42190000.0	42200000.0	3.0	1.11602783203125	0.6558248996734619
1.0	42320000.0	42330000.0	0.0	1.0518925189971924	0.5843859910964966
1.0	42340000.0	42350000.0	1.0	1.3118146657943726	0.8688563108444214
1.0	42350000.0	42360000.0	0.0	1.2964589595794678	0.8517657518386841
1.0	42420000.0	42430000.0	3.0	1.1366232633590698	0.6817792057991028
1.0	42430000.0	42440000.0	2.0	1.2856380939483643	0.8448327779769897
1.0	42540000.0	42550000.0	1.0	1.2914209365844727	0.8518563508987427
1.0	42680000.0	42690000.0	0.0	1.1559942960739136	0.7015213966369629
1.0	42690000.0	42700000.0	2.0	1.0599216222763062	0.5932794809341431
1.0	42710000.0	42720000.0	1.0	1.0206859111785889	0.5497208833694458
1.0	42830000.0	42840000.0	3.0	1.1364191770553589	0.6794000864028931
1.0	42840000.0	42850000.0	2.0	1.1735732555389404	0.7202326059341431
1.0	42870000.0	42880000.0	0.0	1.184990644454956	0.7342599630355835
1.0	42910000.0	42920000.0	0.0	1.1669116020202637	0.7136863470077515
1.0	42920000.0	42930000.0	0.0	1.378154993057251	0.9386788606643677
1.0	42940000.0	42950000.0	1.0	1.0906533002853394	0.626996636390686
1.0	43010000.0	43020000.0	2.0	1.0610346794128418	0.5944042205810547
1.0	43110000.0	43120000.0	0.0	1.2019257545471191	0.7532659769058228
1.0	43130000.0	43140000.0	2.0	1.1438026428222656	0.6881099939346313
1.0	43170000.0	43180000.0	2.0	1.1418628692626953	0.6862901449203491
1.0	43220000.0	43230000.0	0.0	1.327532410621643	0.8767603635787964
1.0	43240000.0	43250000.0	0.0	1.2020025253295898	0.7538538575172424
1.0	43270000.0	43280000.0	2.0	1.1989530324935913	0.7499628067016602
1.0	43370000.0	43380000.0	0.0	1.3110923767089844	0.8709293603897095
1.0	43420000.0	43430000.0	1.0	1.3951237201690674	0.8446987867355347
1.0	43460000.0	43470000.0	0.0	1.269966721534729	0.8286669850349426
1.0	43470000.0	43480000.0	0.0	1.1727871894836426	0.7192915678024292
1.0	43530000.0	43540000.0	1.0	1.2454588413238525	0.8012834787368774
1.0	43660000.0	43670000.0	3.0	1.2030490636825562	0.7546198964118958
1.0	43690000.0	43700000.0	0.0	1.2558538913726807	0.8132009506225586
1.0	43720000.0	43730000.0	3.0	1.2432447671890259	0.7992969155311584
1.0	43760000.0	43770000.0	1.0	1.2701632976531982	0.8288381695747375
1.0	43790000.0	43800000.0	0.0	1.209916353225708	0.7626158595085144
1.0	43800000.0	43810000.0	2.0	1.2624162435531616	0.8204950094223022
1.0	43840000.0	43850000.0	1.0	1.1513240337371826	0.6967583894729614
1.0	43860000.0	43870000.0	1.0	1.0482921600341797	0.5810774564743042
1.0	43870000.0	43880000.0	0.0	1.1048691272735596	0.643991231918335
1.0	43910000.0	43920000.0	1.0	1.208335041999817	0.7600594758987427
1.0	43940000.0	43950000.0	2.0	1.2897456884384155	0.8484848141670227
1.0	44010000.0	44020000.0	3.0	1.1622108221054077	0.7090297937393188
1.0	44030000.0	44040000.0	1.0	1.1403136253356934	0.6854082345962524
1.0	44050000.0	44060000.0	1.0	1.0612503290176392	0.5963305234909058
1.0	44080000.0	44090000.0	0.0	1.0762742757797241	0.6136171817779541
1.0	44120000.0	44130000.0	0.0	1.0715587139129639	0.6061660051345825
1.0	44180000.0	44190000.0	0.0	1.171787977218628	0.7197447419166565
1.0	44190000.0	44200000.0	2.0	1.168219804763794	0.7155050039291382
1.0	44270000.0	44280000.0	0.0	1.1664196252822876	0.7133625745773315
1.0	44280000.0	44290000.0	1.0	1.037766456604004	0.5692859888076782
1.0	44430000.0	44440000.0	0.0	1.194419026374817	0.7027267217636108
1.0	44510000.0	44520000.0	0.0	1.3424701690673828	0.9018522500991821
1.0	44610000.0	44620000.0	2.0	1.4460835456848145	0.9933233261108398
1.0	44660000.0	44670000.0	1.0	1.3425889015197754	0.8944252133369446
1.0	44710000.0	44720000.0	1.0	1.1631815433502197	0.7096548676490784
1.0	44720000.0	44730000.0	0.0	1.0748158693313599	0.6104116439819336
1.0	44740000.0	44750000.0	0.0	1.089361310005188	0.6275156736373901
1.0	44810000.0	44820000.0	1.0	1.0473653078079224	0.5806233286857605
1.0	44830000.0	44840000.0	2.0	1.2510054111480713	0.8078598976135254
1.0	44840000.0	44850000.0	1.0	1.2525300979614258	0.8093865513801575
1.0	44890000.0	44900000.0	0.0	1.334222435951233	0.8929117321968079
1.0	44910000.0	44920000.0	1.0	1.3635075092315674	0.9158961176872253
1.0	44930000.0	44940000.0	1.0	1.3149845600128174	0.8702884912490845
1.0	44970000.0	44980000.0	5.0	1.2025692462921143	0.7539249062538147
1.0	44990000.0	45000000.0	0.0	1.2880277633666992	0.845108687877655
1.0	45000000.0	45010000.0	0.0	1.3175067901611328	0.8721061944961548
1.0	45140000.0	45150000.0	0.0	1.2993100881576538	0.8477226495742798
1.0	45170000.0	45180000.0	2.0	1.2456562519073486	0.802027702331543
1.0	45220000.0	45230000.0	2.0	1.188594102859497	0.7391096353530884
1.0	45290000.0	45300000.0	2.0	1.0930712223052979	0.630955696105957
1.0	45390000.0	45400000.0	4.0	1.1500937938690186	0.6951252222061157
1.0	45490000.0	45500000.0	1.0	1.2554781436920166	0.8126912117004395
1.0	45520000.0	45530000.0	2.0	1.1609020233154297	0.7083996534347534
1.0	45530000.0	45540000.0	3.0	1.188376545906067	0.7381307482719421
1.0	45560000.0	45570000.0	1.0	1.1221307516098022	0.663251519203186
1.0	45580000.0	45590000.0	1.0	1.2104356288909912	0.7627449035644531
1.0	45600000.0	45610000.0	0.0	1.2790156602859497	0.8345322608947754
1.0	45670000.0	45680000.0	2.0	1.1681617498397827	0.721420407295227
1.0	45680000.0	45690000.0	1.0	1.2440340518951416	0.8000167608261108
1.0	45740000.0	45750000.0	2.0	1.249730110168457	0.8065794110298157
1.0	45790000.0	45800000.0	0.0	1.2317383289337158	0.7855691313743591
1.0	45810000.0	45820000.0	0.0	1.0368716716766357	0.5689364075660706
1.0	45820000.0	45830000.0	1.0	1.0904102325439453	0.626961886882782
1.0	45850000.0	45860000.0	0.0	1.1203224658966064	0.661283016204834
1.0	45860000.0	45870000.0	0.0	1.1203373670578003	0.6611935496330261
1.0	45960000.0	45970000.0	0.0	1.211056113243103	0.7249850034713745
1.0	45970000.0	45980000.0	6.0	1.2340952157974243	0.7893607020378113
1.0	46210000.0	46220000.0	0.0	1.2221920490264893	0.7398329973220825
1.0	46240000.0	46250000.0	0.0	1.2241796255111694	0.7781009078025818
1.0	46300000.0	46310000.0	1.0	1.1585009098052979	0.7045387625694275
1.0	46320000.0	46330000.0	0.0	1.180524230003357	0.7293605208396912
1.0	46390000.0	46400000.0	1.0	1.1851012706756592	0.7344269156455994
1.0	46510000.0	46520000.0	1.0	1.136231780052185	0.6793326139450073
1.0	46530000.0	46540000.0	0.0	1.220590353012085	0.7745136022567749
1.0	46630000.0	46640000.0	2.0	1.2732656002044678	0.8315657377243042
1.0	46640000.0	46650000.0	0.0	1.3427835702896118	0.8967108726501465
1.0	46670000.0	46680000.0	0.0	1.2181823253631592	0.7722483277320862
1.0	46730000.0	46740000.0	1.0	1.2605209350585938	0.8189811706542969
1.0	46800000.0	46810000.0	3.0	1.1697046756744385	0.7977364659309387
1.0	46880000.0	46890000.0	0.0	1.3757317066192627	0.9275895357131958
1.0	46920000.0	46930000.0	1.0	1.1708990335464478	0.7189748883247375
1.0	46940000.0	46950000.0	0.0	1.1725292205810547	0.7207608819007874
1.0	46960000.0	46970000.0	2.0	1.1895997524261475	0.7397341728210449
1.0	47020000.0	47030000.0	2.0	1.0586469173431396	0.5910768508911133
1.0	47060000.0	47070000.0	2.0	1.066483736038208	0.5343411564826965
1.0	47070000.0	47080000.0	0.0	0.9462792277336121	0.4106375575065613
1.0	47200000.0	47210000.0	3.0	1.123655915260315	0.6645909547805786
1.0	47210000.0	47220000.0	2.0	1.1275744438171387	0.6693304777145386
1.0	47260000.0	47270000.0	0.0	0.9477071762084961	0.4099098742008209
1.0	47300000.0	47310000.0	0.0	1.1949864625930786	0.7450693249702454
1.0	47320000.0	47330000.0	1.0	1.1354056596755981	0.6779340505599976
1.0	47430000.0	47440000.0	0.0	1.2176158428192139	0.7661314606666565
1.0	47480000.0	47490000.0	2.0	1.213187336921692	0.7654398679733276
1.0	47500000.0	47510000.0	1.0	1.2230069637298584	0.7764183878898621
1.0	47760000.0	47770000.0	2.0	1.1810284852981567	0.730749249458313
1.0	47770000.0	47780000.0	0.0	1.333619236946106	0.8857758641242981
1.0	47780000.0	47790000.0	4.0	1.2284085750579834	0.7835483551025391
1.0	47830000.0	47840000.0	0.0	1.2004684209823608	0.751839280128479
1.0	47870000.0	47880000.0	2.0	1.2075507640838623	0.758041501045227
1.0	47890000.0	47900000.0	0.0	1.2294962406158447	0.7801485061645508
1.0	47900000.0	47910000.0	2.0	1.339669942855835	0.8137584924697876
1.0	47910000.0	47920000.0	0.0	1.348894715309143	0.8809172511100769
1.0	47930000.0	47940000.0	1.0	1.2012805938720703	0.7526944279670715
1.0	47940000.0	47950000.0	2.0	1.1749048233032227	0.7232679128646851
1.0	48020000.0	48030000.0	1.0	1.124199390411377	0.6662610769271851
1.0	48110000.0	48120000.0	1.0	1.2619965076446533	0.8131542205810547
1.0	48150000.0	48160000.0	0.0	1.2046754360198975	0.7552257776260376
1.0	48200000.0	48210000.0	0.0	1.2630512714385986	0.8207459449768066
1.0	48210000.0	48220000.0	2.0	1.1699235439300537	0.7174125909805298
1.0	48230000.0	48240000.0	1.0	1.2840044498443604	0.8367136120796204
1.0	48260000.0	48270000.0	1.0	1.3936183452606201	0.9387623071670532
1.0	48270000.0	48280000.0	2.0	1.3391473293304443	0.8918455243110657
1.0	48280000.0	48290000.0	1.0	1.3084394931793213	0.8670740127563477
1.0	48300000.0	48310000.0	3.0	1.16977858543396	0.7176414728164673
1.0	48320000.0	48330000.0	2.0	1.2208601236343384	0.7741912603378296
1.0	48350000.0	48360000.0	2.0	1.2574084997177124	0.8111807107925415
1.0	48500000.0	48510000.0	1.0	1.2462007999420166	0.8010185360908508
1.0	48540000.0	48550000.0	1.0	1.2340772151947021	0.7890371084213257
1.0	48660000.0	48670000.0	1.0	1.2201862335205078	0.7725290060043335
1.0	48690000.0	48700000.0	1.0	1.235447645187378	0.7824258208274841
1.0	48960000.0	48970000.0	1.0	1.5769543647766113	1.0320377349853516
1.0	49010000.0	49020000.0	3.0	1.4085357189178467	0.9542667269706726
1.0	49040000.0	49050000.0	1.0	1.496742606163025	1.0127335786819458
1.0	49050000.0	49060000.0	0.0	1.4438304901123047	0.9871762990951538
1.0	49090000.0	49100000.0	2.0	1.4388525485992432	0.9793297648429871
1.0	49120000.0	49130000.0	1.0	1.4320704936981201	0.9737208485603333
1.0	49130000.0	49140000.0	0.0	1.3745700120925903	0.9255520701408386
1.0	49240000.0	49250000.0	3.0	1.2988109588623047	0.862758994102478
1.0	49250000.0	49260000.0	3.0	1.4156509637832642	0.9598032832145691
1.0	49270000.0	49280000.0	0.0	1.4955048561096191	1.0277525186538696
1.0	49290000.0	49300000.0	1.0	1.4715731143951416	1.0046247243881226
1.0	49370000.0	49380000.0	3.0	1.5530418157577515	1.0264875888824463
1.0	49380000.0	49390000.0	0.0	1.722415566444397	1.1267879009246826
1.0	49460000.0	49470000.0	2.0	1.9584667682647705	1.201345682144165
1.0	49480000.0	49490000.0	2.0	1.8500550985336304	1.1510940790176392
1.0	49510000.0	49520000.0	1.0	1.8181661367416382	1.1658445596694946
1.0	49520000.0	49530000.0	2.0	2.0657691955566406	1.2543606758117676
1.0	49600000.0	49610000.0	0.0	2.3620617389678955	1.4094294309616089
1.0	49620000.0	49630000.0	2.0	2.23895525932312	1.3636913299560547
1.0	49640000.0	49650000.0	3.0	2.189868927001953	1.3262451887130737
1.0	49670000.0	49680000.0	3.0	2.293449878692627	1.3676795959472656
1.0	49800000.0	49810000.0	6.0	2.456489086151123	1.4437527656555176
1.0	49860000.0	49870000.0	2.0	2.4388184547424316	1.4261083602905273
1.0	49920000.0	49930000.0	2.0	2.2298011779785156	1.339857578277588
1.0	50000000.0	50010000.0	3.0	2.22102952003479	1.3224828243255615
1.0	50090000.0	50100000.0	4.0	2.1926109790802	1.3116343021392822
1.0	50100000.0	50110000.0	1.0	2.2327628135681152	1.342076063156128
1.0	50210000.0	50220000.0	2.0	2.2600841522216797	1.3546853065490723
1.0	50240000.0	50250000.0	3.0	2.223708152770996	1.33267343044281
1.0	50250000.0	50260000.0	4.0	2.1775505542755127	1.3042352199554443
1.0	50260000.0	50270000.0	2.0	2.1230082511901855	1.3028358221054077
1.0	50280000.0	50290000.0	2.0	2.144223690032959	1.2926890850067139
1.0	50320000.0	50330000.0	3.0	2.044528007507324	1.239821195602417
1.0	50450000.0	50460000.0	3.0	1.9526351690292358	1.2335474491119385
1.0	50470000.0	50480000.0	3.0	1.9191261529922485	1.2038352489471436
1.0	50510000.0	50520000.0	4.0	1.6601974964141846	1.0973870754241943
1.0	50530000.0	50540000.0	0.0	2.077064037322998	1.2819077968597412
1.0	50540000.0	50550000.0	3.0	1.769627571105957	1.1618061065673828
1.0	50610000.0	50620000.0	2.0	1.8660131692886353	1.2130881547927856
1.0	50620000.0	50630000.0	2.0	1.7952795028686523	1.164902925491333
1.0	50640000.0	50650000.0	0.0	1.7539384365081787	1.1659939289093018
1.0	50690000.0	50700000.0	1.0	1.846045732498169	1.2051187753677368
1.0	50720000.0	50730000.0	0.0	1.794629454612732	1.1872780323028564
1.0	50770000.0	50780000.0	1.0	1.5271620750427246	1.0379486083984375
1.0	50900000.0	50910000.0	1.0	1.170403242111206	0.7176949381828308
1.0	50960000.0	50970000.0	0.0	1.1955398321151733	0.7453792691230774
1.0	50980000.0	50990000.0	1.0	1.1682462692260742	0.715228259563446
1.0	51110000.0	51120000.0	1.0	1.6607424020767212	1.114598035812378
1.0	51160000.0	51170000.0	2.0	1.5133659839630127	1.0490248203277588
1.0	51210000.0	51220000.0	4.0	1.3615052700042725	0.9100302457809448
1.0	51230000.0	51240000.0	1.0	1.2612817287445068	0.8183842897415161
1.0	51280000.0	51290000.0	0.0	1.1028902530670166	0.6408085227012634
1.0	51360000.0	51370000.0	0.0	1.0760172605514526	0.6108191609382629
1.0	51390000.0	51400000.0	2.0	1.151667833328247	0.696239709854126
1.0	51420000.0	51430000.0	2.0	1.2102493047714233	0.7239075303077698
1.0	51430000.0	51440000.0	0.0	1.4365423917770386	1.0070914030075073
1.0	51480000.0	51490000.0	2.0	1.2922755479812622	0.8464760780334473
1.0	51510000.0	51520000.0	0.0	1.350643515586853	0.9067258834838867
1.0	51620000.0	51630000.0	2.0	1.2922964096069336	0.8526006937026978
1.0	51660000.0	51670000.0	2.0	1.2568767070770264	0.8124240636825562
1.0	51700000.0	51710000.0	0.0	1.4965903759002686	1.0735355615615845
1.0	51830000.0	51840000.0	2.0	1.2226331233978271	0.7777010202407837
1.0	51890000.0	51900000.0	0.0	1.344814658164978	0.9097558259963989
1.0	51910000.0	51920000.0	0.0	1.4344987869262695	0.9969848394393921
1.0	51930000.0	51940000.0	3.0	1.32064688205719	0.8834016919136047
1.0	51950000.0	51960000.0	1.0	1.5721685886383057	1.1070457696914673
1.0	52000000.0	52010000.0	1.0	1.623474359512329	1.1503665447235107
1.0	52050000.0	52060000.0	0.0	1.656374216079712	1.1651946306228638
1.0	52120000.0	52130000.0	0.0	1.4041234254837036	0.9698160290718079
1.0	52160000.0	52170000.0	3.0	1.220302939414978	0.7750245332717896
1.0	52210000.0	52220000.0	3.0	1.2694262266159058	0.8284136652946472
1.0	52260000.0	52270000.0	2.0	1.320038080215454	0.8822757005691528
1.0	52300000.0	52310000.0	0.0	1.263809323310852	0.8221805691719055
1.0	52380000.0	52390000.0	1.0	1.2034610509872437	0.755378007888794
1.0	52480000.0	52490000.0	1.0	1.2145479917526245	0.7678665518760681
1.0	52520000.0	52530000.0	0.0	1.318877100944519	0.8655723333358765
1.0	52530000.0	52540000.0	1.0	1.2486674785614014	0.8056641817092896
1.0	52660000.0	52670000.0	1.0	1.130561113357544	0.6734848022460938
1.0	52710000.0	52720000.0	0.0	1.2352633476257324	0.7901120185852051
1.0	52740000.0	52750000.0	1.0	1.1085819005966187	0.6483522057533264
1.0	52760000.0	52770000.0	1.0	1.2972791194915771	0.8554316759109497
1.0	52890000.0	52900000.0	1.0	1.2198600769042969	0.7728433012962341
1.0	52900000.0	52910000.0	2.0	1.2574987411499023	0.8145934343338013
1.0	52930000.0	52940000.0	1.0	1.1985828876495361	0.749515950679779
1.0	52960000.0	52970000.0	2.0	1.2217704057693481	0.7750093340873718
1.0	53010000.0	53020000.0	0.0	1.2634285688400269	0.7942735552787781
1.0	53090000.0	53100000.0	1.0	1.3590829372406006	0.9106343388557434
1.0	53120000.0	53130000.0	1.0	1.406319499015808	0.953061580657959
1.0	53150000.0	53160000.0	1.0	1.2897331714630127	0.8500766754150391
1.0	53180000.0	53190000.0	3.0	1.331382393836975	0.8843766450881958
1.0	53210000.0	53220000.0	1.0	1.2741916179656982	0.8331799507141113
1.0	53400000.0	53410000.0	1.0	1.1903256177902222	0.7405278086662292
1.0	53420000.0	53430000.0	3.0	1.1585743427276611	0.7043765187263489
1.0	53450000.0	53460000.0	0.0	1.0947942733764648	0.6326587796211243
1.0	53490000.0	53500000.0	2.0	1.0174474716186523	0.5469709038734436
1.0	53520000.0	53530000.0	2.0	1.0867952108383179	0.6219014525413513
1.0	53550000.0	53560000.0	2.0	1.0947239398956299	0.6321306228637695
1.0	53640000.0	53650000.0	0.0	1.0938633680343628	0.6326252222061157
1.0	53680000.0	53690000.0	2.0	1.200990915298462	0.7115272283554077
1.0	53750000.0	53760000.0	2.0	1.2875220775604248	0.8417738080024719
1.0	53760000.0	53770000.0	2.0	1.268376350402832	0.8259977102279663
1.0	53770000.0	53780000.0	1.0	1.3518177270889282	0.901196300983429
1.0	53800000.0	53810000.0	2.0	1.2937623262405396	0.8490047454833984
1.0	53810000.0	53820000.0	0.0	1.334614872932434	0.8883191347122192
1.0	53920000.0	53930000.0	2.0	1.3359687328338623	0.8849501609802246
1.0	53930000.0	53940000.0	3.0	1.2591304779052734	0.8095868825912476
1.0	53990000.0	54000000.0	1.0	1.317735195159912	0.8705222010612488
1.0	54000000.0	54010000.0	1.0	1.2614127397537231	0.8168910145759583
1.0	54060000.0	54070000.0	0.0	1.2653623819351196	0.8166351318359375
1.0	54070000.0	54080000.0	1.0	1.222303867340088	0.7720733284950256
1.0	54110000.0	54120000.0	2.0	1.1879936456680298	0.737352192401886
1.0	54140000.0	54150000.0	1.0	1.0996530055999756	0.6379741430282593
1.0	54240000.0	54250000.0	1.0	1.059231162071228	0.5923141241073608
1.0	54250000.0	54260000.0	3.0	1.0666552782058716	0.6004073619842529
1.0	54280000.0	54290000.0	1.0	1.1146825551986694	0.6552460789680481
1.0	54300000.0	54310000.0	1.0	1.357993245124817	0.8397026062011719
1.0	54320000.0	54330000.0	1.0	1.1048486232757568	0.6453076601028442
1.0	54350000.0	54360000.0	0.0	1.2499809265136719	0.7766295671463013
1.0	54400000.0	54410000.0	1.0	1.1377918720245361	0.6815154552459717
1.0	54440000.0	54450000.0	0.0	1.122287392616272	0.6633819937705994
1.0	54450000.0	54460000.0	0.0	1.1550705432891846	0.7006298899650574
1.0	54520000.0	54530000.0	0.0	0.9636154174804688	0.42760950326919556
1.0	54560000.0	54570000.0	2.0	0.9447034597396851	0.40763944387435913
1.0	54600000.0	54610000.0	1.0	1.1772196292877197	0.7243223786354065
1.0	54620000.0	54630000.0	0.0	1.1751956939697266	0.7233819961547852
1.0	54660000.0	54670000.0	0.0	1.2049636840820312	0.716842770576477
1.0	54700000.0	54710000.0	0.0	1.274379014968872	0.8276482820510864
1.0	54780000.0	54790000.0	3.0	1.1584298610687256	0.7047194242477417
1.0	54800000.0	54810000.0	1.0	1.0979119539260864	0.6360280513763428
1.0	54810000.0	54820000.0	2.0	1.1597331762313843	0.7056841254234314
1.0	54820000.0	54830000.0	0.0	1.0683718919754028	0.603147566318512
1.0	54840000.0	54850000.0	0.0	1.1719763278961182	0.7194684147834778
1.0	54860000.0	54870000.0	1.0	1.1179274320602417	0.6592901349067688
1.0	54920000.0	54930000.0	0.0	1.1000345945358276	0.6380864977836609
1.0	54960000.0	54970000.0	0.0	1.124708652496338	0.666063666343689
1.0	55080000.0	55090000.0	0.0	1.1208604574203491	0.661605179309845
1.0	55120000.0	55130000.0	0.0	1.086271047592163	0.6223056316375732
1.0	55150000.0	55160000.0	1.0	1.0615451335906982	0.5944823026657104
1.0	55190000.0	55200000.0	0.0	0.9859296679496765	0.4745686948299408
1.0	55270000.0	55280000.0	0.0	1.0705680847167969	0.6051932573318481
1.0	55320000.0	55330000.0	1.0	0.9950979948043823	0.4525436758995056
1.0	55340000.0	55350000.0	0.0	1.1783390045166016	0.7273985743522644
1.0	55400000.0	55410000.0	0.0	1.1914093494415283	0.7419593334197998
1.0	55430000.0	55440000.0	3.0	1.2391921281814575	0.794812798500061
1.0	55480000.0	55490000.0	1.0	1.2429795265197754	0.7989450693130493
1.0	55540000.0	55550000.0	0.0	1.2208797931671143	0.7744687795639038
1.0	55690000.0	55700000.0	4.0	1.264230728149414	0.8218874931335449
1.0	55750000.0	55760000.0	2.0	1.3988069295883179	0.9477047920227051
1.0	55840000.0	55850000.0	2.0	1.468773365020752	1.0095142126083374
1.0	55860000.0	55870000.0	2.0	1.4792226552963257	1.0188229084014893
1.0	55890000.0	55900000.0	1.0	1.6799590587615967	1.1675302982330322
1.0	55910000.0	55920000.0	1.0	1.5594632625579834	1.0717090368270874
1.0	55960000.0	55970000.0	0.0	1.3444758653640747	0.9063490033149719
1.0	55970000.0	55980000.0	1.0	1.578848123550415	1.1028015613555908
1.0	56030000.0	56040000.0	2.0	1.4366672039031982	0.9781449437141418
1.0	56070000.0	56080000.0	3.0	1.4934637546539307	1.0059640407562256
1.0	56170000.0	56180000.0	1.0	1.343971848487854	0.8895114660263062
1.0	56190000.0	56200000.0	3.0	1.2227919101715088	0.7691947221755981
1.0	56250000.0	56260000.0	1.0	1.2622276544570923	0.8093965649604797
1.0	56260000.0	56270000.0	1.0	1.3052499294281006	0.849232017993927
1.0	56400000.0	56410000.0	2.0	1.4171216487884521	0.9627863764762878
1.0	56490000.0	56500000.0	3.0	1.3106237649917603	0.868789792060852
1.0	56560000.0	56570000.0	0.0	1.5475044250488281	1.0529778003692627
1.0	56660000.0	56670000.0	0.0	1.4225213527679443	0.9765060544013977
1.0	56810000.0	56820000.0	1.0	1.2681691646575928	0.8184934854507446
1.0	56840000.0	56850000.0	2.0	1.148924469947815	0.6933093667030334
1.0	56850000.0	56860000.0	1.0	1.125370740890503	0.666936457157135
1.0	56860000.0	56870000.0	0.0	1.2294590473175049	0.7837815880775452
1.0	56870000.0	56880000.0	0.0	1.2480580806732178	0.801069438457489
1.0	56880000.0	56890000.0	0.0	1.2463887929916382	0.8020797967910767
1.0	56900000.0	56910000.0	3.0	1.2537224292755127	0.8071931004524231
1.0	56910000.0	56920000.0	1.0	1.3507691621780396	0.9014981389045715
1.0	56950000.0	56960000.0	6.0	1.240118384361267	0.792759120464325
1.0	56960000.0	56970000.0	1.0	1.2986749410629272	0.8595350384712219
1.0	57040000.0	57050000.0	1.0	1.4564818143844604	0.9447029232978821
1.0	57130000.0	57140000.0	2.0	1.60019052028656	1.0766290426254272
1.0	57190000.0	57200000.0	2.0	1.5044304132461548	1.041233777999878
1.0	57200000.0	57210000.0	1.0	1.540339469909668	1.064847707748413
1.0	57210000.0	57220000.0	1.0	1.543774962425232	1.0748512744903564
1.0	57250000.0	57260000.0	3.0	1.4434154033660889	0.9893279075622559
1.0	57300000.0	57310000.0	1.0	1.5482299327850342	1.0479763746261597
1.0	57380000.0	57390000.0	1.0	1.436670184135437	0.97074955701828
1.0	57400000.0	57410000.0	2.0	1.3812339305877686	0.9281901121139526
1.0	57440000.0	57450000.0	2.0	1.5330803394317627	1.0538146495819092
1.0	57470000.0	57480000.0	0.0	1.595278263092041	1.0719364881515503
1.0	57480000.0	57490000.0	1.0	1.6525564193725586	1.0907549858093262
1.0	57490000.0	57500000.0	1.0	1.6807054281234741	1.1097370386123657
1.0	57550000.0	57560000.0	2.0	1.6551786661148071	1.1009830236434937
1.0	57580000.0	57590000.0	2.0	1.6504074335098267	1.1191273927688599
1.0	57610000.0	57620000.0	4.0	1.656341552734375	1.0913456678390503
1.0	57650000.0	57660000.0	2.0	1.510166883468628	1.0292232036590576
1.0	57720000.0	57730000.0	3.0	1.48977792263031	0.9912943840026855
1.0	57810000.0	57820000.0	1.0	1.399239182472229	0.9287945032119751
1.0	57880000.0	57890000.0	3.0	1.3814035654067993	0.914230465888977
1.0	57890000.0	57900000.0	0.0	1.3493971824645996	0.8710389137268066
1.0	57900000.0	57910000.0	1.0	1.3208047151565552	0.8626507520675659
1.0	58000000.0	58010000.0	1.0	1.3722102642059326	0.9149009585380554
1.0	58090000.0	58100000.0	2.0	1.4023218154907227	0.9410139918327332
1.0	58160000.0	58170000.0	1.0	1.4469901323318481	0.943361759185791
1.0	58170000.0	58180000.0	1.0	1.6172670125961304	1.0369713306427002
1.0	58190000.0	58200000.0	0.0	1.525239109992981	0.9765418171882629
1.0	58280000.0	58290000.0	3.0	1.4526816606521606	0.9440501928329468
1.0	58360000.0	58370000.0	1.0	1.7286555767059326	1.1366684436798096
1.0	58370000.0	58380000.0	1.0	1.6505191326141357	1.1151072978973389
1.0	58410000.0	58420000.0	1.0	1.7058160305023193	1.1331251859664917
1.0	58470000.0	58480000.0	2.0	1.6500980854034424	1.0938494205474854
1.0	58480000.0	58490000.0	0.0	1.7012230157852173	1.1347910165786743
1.0	58520000.0	58530000.0	1.0	1.5696935653686523	1.0449405908584595
1.0	58650000.0	58660000.0	4.0	1.4009912014007568	0.94171541929245
1.0	58780000.0	58790000.0	1.0	1.1792190074920654	0.7260063886642456
1.0	58790000.0	58800000.0	1.0	1.298492431640625	0.8464142084121704
1.0	58820000.0	58830000.0	2.0	1.3192447423934937	0.8689619302749634
1.0	58890000.0	58900000.0	0.0	1.3225964307785034	0.8742831945419312
1.0	59000000.0	59010000.0	1.0	1.2621580362319946	0.8197558522224426
1.0	59060000.0	59070000.0	0.0	1.3241329193115234	0.8787152171134949
1.0	59070000.0	59080000.0	2.0	1.2680097818374634	0.8262258768081665
1.0	59090000.0	59100000.0	2.0	1.3376915454864502	0.8942108154296875
1.0	59160000.0	59170000.0	1.0	1.2850103378295898	0.82232266664505
1.0	59190000.0	59200000.0	2.0	1.2103614807128906	0.7627264857292175
1.0	59200000.0	59210000.0	0.0	1.3616050481796265	0.9132932424545288
1.0	59310000.0	59320000.0	1.0	1.1353976726531982	0.6792929768562317
1.0	59350000.0	59360000.0	1.0	1.2261426448822021	0.7801522016525269
1.0	59360000.0	59370000.0	2.0	1.1513211727142334	0.6977372765541077
1.0	59400000.0	59410000.0	1.0	1.12362802028656	0.6652067303657532
1.0	59410000.0	59420000.0	1.0	1.201812505722046	0.7531136274337769
1.0	59650000.0	59660000.0	1.0	1.211622953414917	0.7636004686355591
1.0	59660000.0	59670000.0	1.0	1.2754719257354736	0.8349803686141968
1.0	59680000.0	59690000.0	0.0	1.2845375537872314	0.8439823389053345
1.0	59710000.0	59720000.0	2.0	1.1419172286987305	0.6850963830947876
1.0	59760000.0	59770000.0	1.0	1.1863610744476318	0.7397053837776184
1.0	59780000.0	59790000.0	1.0	1.1316001415252686	0.6737629175186157
1.0	59840000.0	59850000.0	0.0	1.1185674667358398	0.6577633023262024
1.0	59860000.0	59870000.0	1.0	1.1318799257278442	0.6738218665122986
1.0	59920000.0	59930000.0	2.0	1.050946593284607	0.5821127891540527
1.0	59960000.0	59970000.0	0.0	1.3316690921783447	0.8811612129211426
1.0	59970000.0	59980000.0	0.0	1.21974778175354	0.772484302520752
1.0	59980000.0	59990000.0	4.0	1.181352972984314	0.7296357154846191
1.0	60060000.0	60070000.0	1.0	1.1433888673782349	0.6870880722999573
1.0	60080000.0	60090000.0	1.0	1.281192421913147	0.8400007486343384
1.0	60100000.0	60110000.0	1.0	1.3505840301513672	0.9038610458374023
1.0	60180000.0	60190000.0	2.0	1.4121590852737427	0.9627845883369446
1.0	60190000.0	60200000.0	4.0	1.2080923318862915	0.7614838480949402
1.0	60210000.0	60220000.0	2.0	1.2963149547576904	0.8573209643363953
1.0	60310000.0	60320000.0	3.0	1.3216367959976196	0.8769854307174683
1.0	60350000.0	60360000.0	3.0	1.258169412612915	0.8145937919616699
1.0	60370000.0	60380000.0	2.0	1.1876556873321533	0.7382618188858032
1.0	60390000.0	60400000.0	1.0	1.3111932277679443	0.8715568780899048
1.0	60420000.0	60430000.0	1.0	1.3700528144836426	0.9250566363334656
1.0	60600000.0	60610000.0	2.0	1.481224536895752	1.0064845085144043
1.0	60620000.0	60630000.0	0.0	1.4004188776016235	0.9517196416854858
1.0	60700000.0	60710000.0	2.0	1.6181886196136475	1.0734984874725342
1.0	60740000.0	60750000.0	1.0	1.8146336078643799	1.2038133144378662
1.0	60810000.0	60820000.0	4.0	1.681976079940796	1.1005853414535522
1.0	60820000.0	60830000.0	3.0	1.775220513343811	1.1503736972808838
1.0	60850000.0	60860000.0	1.0	1.7745834589004517	1.1602839231491089
1.0	60920000.0	60930000.0	4.0	1.495287537574768	0.9497049450874329
1.0	60960000.0	60970000.0	2.0	1.301345705986023	0.843645453453064
1.0	60970000.0	60980000.0	0.0	1.2440807819366455	0.7979122400283813
1.0	60990000.0	61000000.0	3.0	1.455157995223999	0.9414394497871399
1.0	61030000.0	61040000.0	4.0	1.3670127391815186	0.9097083210945129
1.0	61050000.0	61060000.0	1.0	1.491379737854004	0.9817091226577759
1.0	61090000.0	61100000.0	0.0	1.5999339818954468	1.0357872247695923
1.0	61100000.0	61110000.0	1.0	1.167296290397644	0.7134853601455688
1.0	61140000.0	61150000.0	3.0	1.4809013605117798	0.9676183462142944
1.0	61150000.0	61160000.0	1.0	1.5142351388931274	1.0081771612167358
1.0	61160000.0	61170000.0	1.0	1.5692105293273926	1.0566141605377197
1.0	61200000.0	61210000.0	2.0	1.4781169891357422	1.014204978942871
1.0	61210000.0	61220000.0	3.0	1.5994025468826294	1.0701156854629517
1.0	61220000.0	61230000.0	0.0	1.477530598640442	1.018406867980957
1.0	61260000.0	61270000.0	4.0	1.4108493328094482	0.9552335739135742
1.0	61290000.0	61300000.0	0.0	1.4584956169128418	1.0049080848693848
1.0	61320000.0	61330000.0	0.0	1.3509509563446045	0.9084762334823608
1.0	61410000.0	61420000.0	1.0	1.2967665195465088	0.8550093770027161
1.0	61590000.0	61600000.0	2.0	1.4995629787445068	1.0419933795928955
1.0	61640000.0	61650000.0	2.0	1.3504241704940796	0.9143573641777039
1.0	61680000.0	61690000.0	2.0	1.4534271955490112	0.9965173006057739
1.0	61690000.0	61700000.0	3.0	1.3120683431625366	0.8691173791885376
1.0	61700000.0	61710000.0	2.0	1.3698753118515015	0.9222933650016785
1.0	61710000.0	61720000.0	4.0	1.2657501697540283	0.8237206339836121
1.0	61770000.0	61780000.0	0.0	1.1904382705688477	0.7408499717712402
1.0	61950000.0	61960000.0	2.0	1.2433552742004395	0.7987597584724426
1.0	61980000.0	61990000.0	2.0	1.2355124950408936	0.7908192873001099
1.0	62000000.0	62010000.0	1.0	1.2737069129943848	0.8308961987495422
1.0	62150000.0	62160000.0	0.0	1.1892883777618408	0.738976776599884
1.0	62330000.0	62340000.0	3.0	1.1308506727218628	0.6736226081848145
1.0	62370000.0	62380000.0	1.0	1.2024314403533936	0.7542596459388733
1.0	62380000.0	62390000.0	0.0	1.2431316375732422	0.7983306050300598
1.0	62420000.0	62430000.0	1.0	1.2694305181503296	0.8260388374328613
1.0	62500000.0	62510000.0	1.0	1.2859594821929932	0.8426223993301392
1.0	62510000.0	62520000.0	0.0	1.2756385803222656	0.8315537571907043
1.0	62630000.0	62640000.0	1.0	1.3511804342269897	0.9008328318595886
1.0	62660000.0	62670000.0	1.0	1.525425910949707	1.0613337755203247
1.0	62700000.0	62710000.0	1.0	1.397778868675232	0.9448249936103821
1.0	62710000.0	62720000.0	0.0	1.3935661315917969	0.9440374374389648
1.0	62750000.0	62760000.0	2.0	1.3436158895492554	0.894199550151825
1.0	62770000.0	62780000.0	0.0	1.2959200143814087	0.8525797128677368
1.0	62810000.0	62820000.0	2.0	1.1918971538543701	0.7418573498725891
1.0	62850000.0	62860000.0	0.0	1.2088673114776611	0.7611494660377502
1.0	62870000.0	62880000.0	1.0	1.2037016153335571	0.7550007104873657
1.0	62950000.0	62960000.0	0.0	1.1527135372161865	0.6975513696670532
1.0	63120000.0	63130000.0	0.0	1.2821496725082397	0.8412662744522095
1.0	63130000.0	63140000.0	1.0	1.2664233446121216	0.8242717981338501
1.0	63170000.0	63180000.0	1.0	1.335159420967102	0.8907502293586731
1.0	63190000.0	63200000.0	2.0	1.2656306028366089	0.8236489295959473
1.0	63230000.0	63240000.0	1.0	1.2429372072219849	0.7988861203193665
1.0	63250000.0	63260000.0	1.0	1.2436565160751343	0.8008499145507812
1.0	63330000.0	63340000.0	1.0	1.291851282119751	0.8491309285163879
1.0	63440000.0	63450000.0	1.0	1.2996292114257812	0.8525090217590332
1.0	63480000.0	63490000.0	1.0	1.2364823818206787	0.7864823341369629
1.0	63490000.0	63500000.0	1.0	1.2348942756652832	0.7839587926864624
1.0	63600000.0	63610000.0	1.0	1.2610173225402832	0.8092201352119446
1.0	63620000.0	63630000.0	3.0	1.2038942575454712	0.7512449026107788
1.0	63660000.0	63670000.0	1.0	1.3304359912872314	0.8657614588737488
1.0	63710000.0	63720000.0	1.0	1.4850777387619019	1.0086770057678223
1.0	63740000.0	63750000.0	1.0	1.4508100748062134	0.996634304523468
1.0	63870000.0	63880000.0	0.0	1.47664475440979	1.0228216648101807
1.0	63910000.0	63920000.0	2.0	1.3638910055160522	0.9119967222213745
1.0	63960000.0	63970000.0	1.0	1.1800426244735718	0.727785050868988
1.0	64130000.0	64140000.0	2.0	1.1484421491622925	0.6929975748062134
1.0	64140000.0	64150000.0	2.0	1.2262548208236694	0.776412308216095
1.0	64190000.0	64200000.0	0.0	1.409228801727295	0.9541168212890625
1.0	64210000.0	64220000.0	1.0	1.2909142971038818	0.8470736742019653
1.0	64230000.0	64240000.0	3.0	1.2006916999816895	0.7510703206062317
1.0	64250000.0	64260000.0	2.0	1.1518573760986328	0.6956793069839478
1.0	64260000.0	64270000.0	1.0	1.1579234600067139	0.7022037506103516
1.0	64330000.0	64340000.0	1.0	1.1373226642608643	0.6801193952560425
1.0	64390000.0	64400000.0	1.0	1.0871421098709106	0.6229274868965149
1.0	64570000.0	64580000.0	3.0	1.3526716232299805	0.8990453481674194
1.0	64650000.0	64660000.0	4.0	1.3086211681365967	0.859420657157898
1.0	64730000.0	64740000.0	1.0	1.3502581119537354	0.8949755430221558
1.0	64860000.0	64870000.0	1.0	1.1411726474761963	0.6844159960746765
1.0	64870000.0	64880000.0	2.0	1.2854727506637573	0.8358131647109985
1.0	64880000.0	64890000.0	2.0	1.2132699489593506	0.762663722038269
1.0	64940000.0	64950000.0	5.0	1.105112075805664	0.6457282304763794
1.0	64950000.0	64960000.0	4.0	1.386622428894043	0.928982138633728
1.0	64960000.0	64970000.0	1.0	1.2978553771972656	0.8577588796615601
1.0	65030000.0	65040000.0	2.0	1.3686012029647827	0.9109138250350952
1.0	65060000.0	65070000.0	1.0	1.2941490411758423	0.8478776812553406
1.0	65070000.0	65080000.0	0.0	1.2744628190994263	0.8258307576179504
1.0	65150000.0	65160000.0	2.0	1.2734266519546509	0.8314688801765442
1.0	65200000.0	65210000.0	1.0	1.3283588886260986	0.8800956606864929
1.0	65210000.0	65220000.0	0.0	1.2106436491012573	0.7244333028793335
1.0	65220000.0	65230000.0	4.0	1.2360845804214478	0.7906997203826904
1.0	65240000.0	65250000.0	2.0	1.1749905347824097	0.7229680418968201
1.0	65260000.0	65270000.0	1.0	1.2768676280975342	0.835523784160614
1.0	65270000.0	65280000.0	1.0	1.254759430885315	0.8094647526741028
1.0	65350000.0	65360000.0	2.0	1.1913598775863647	0.7418231964111328
1.0	65430000.0	65440000.0	2.0	1.3601131439208984	0.9168012738227844
1.0	65520000.0	65530000.0	1.0	1.283275842666626	0.8433777093887329
1.0	65540000.0	65550000.0	2.0	1.315185546875	0.8709947466850281
1.0	65560000.0	65570000.0	1.0	1.3445518016815186	0.8984535336494446
1.0	65670000.0	65680000.0	4.0	1.2815897464752197	0.8368395566940308
1.0	65690000.0	65700000.0	0.0	1.227171778678894	0.782476544380188
1.0	65720000.0	65730000.0	1.0	1.4737528562545776	1.0159755945205688
1.0	65860000.0	65870000.0	0.0	1.3649237155914307	0.9155983924865723
1.0	65890000.0	65900000.0	0.0	1.2688544988632202	0.8265153169631958
1.0	65900000.0	65910000.0	3.0	1.2140283584594727	0.7653922438621521
1.0	65930000.0	65940000.0	0.0	1.365212082862854	0.9177212715148926
1.0	65960000.0	65970000.0	1.0	1.2303798198699951	0.7841196656227112
1.0	65990000.0	66000000.0	2.0	1.4492833614349365	1.0036795139312744
1.0	66100000.0	66110000.0	1.0	1.3633970022201538	0.9120633006095886
1.0	66260000.0	66270000.0	2.0	1.5562336444854736	1.030266523361206
1.0	66340000.0	66350000.0	2.0	1.312888741493225	0.8603909611701965
1.0	66450000.0	66460000.0	4.0	1.506494402885437	1.0047409534454346
1.0	66480000.0	66490000.0	2.0	1.5219447612762451	1.0479581356048584
1.0	66520000.0	66530000.0	0.0	1.689266562461853	1.1280338764190674
1.0	66530000.0	66540000.0	1.0	1.61614990234375	1.1096608638763428
1.0	66540000.0	66550000.0	0.0	1.7596445083618164	1.1819559335708618
1.0	66580000.0	66590000.0	5.0	1.4073997735977173	0.9441924095153809
1.0	66770000.0	66780000.0	2.0	1.301941156387329	0.8589814305305481
1.0	66950000.0	66960000.0	1.0	1.2591609954833984	0.8152969479560852
1.0	67000000.0	67010000.0	0.0	1.278254508972168	0.8368585705757141
1.0	67360000.0	67370000.0	2.0	1.3196814060211182	0.8753654360771179
1.0	67370000.0	67380000.0	3.0	1.3428065776824951	0.8960393071174622
1.0	67590000.0	67600000.0	3.0	1.2854207754135132	0.83989018201828
1.0	67660000.0	67670000.0	3.0	1.4520065784454346	0.9914941787719727
1.0	67790000.0	67800000.0	1.0	1.4549314975738525	0.9987527132034302
1.0	67870000.0	67880000.0	2.0	1.3395181894302368	0.8954814076423645
1.0	67890000.0	67900000.0	3.0	1.3874921798706055	0.9498659372329712
1.0	67950000.0	67960000.0	0.0	1.4398751258850098	0.9874973297119141
1.0	67970000.0	67980000.0	2.0	1.2839138507843018	0.8350842595100403
1.0	68080000.0	68090000.0	1.0	1.175657868385315	0.7242946624755859
1.0	68110000.0	68120000.0	3.0	1.1652600765228271	0.7119003534317017
1.0	68320000.0	68330000.0	2.0	1.1468969583511353	0.6911969184875488
1.0	68350000.0	68360000.0	1.0	1.2366091012954712	0.78587806224823
1.0	68390000.0	68400000.0	0.0	1.2909854650497437	0.842232882976532
1.0	68420000.0	68430000.0	0.0	1.3845467567443848	0.9181235432624817
1.0	68430000.0	68440000.0	0.0	1.3274673223495483	0.8682388067245483
1.0	68500000.0	68510000.0	2.0	1.3261134624481201	0.8727553486824036
1.0	68570000.0	68580000.0	0.0	1.2111568450927734	0.7628233432769775
1.0	68770000.0	68780000.0	3.0	1.3003175258636475	0.8530351519584656
1.0	68820000.0	68830000.0	1.0	1.3648120164871216	0.9253867268562317
1.0	68890000.0	68900000.0	1.0	1.465457797050476	1.0064793825149536
1.0	68930000.0	68940000.0	3.0	1.5954545736312866	1.0529663562774658
1.0	68970000.0	68980000.0	0.0	1.93172287940979	1.229501485824585
1.0	69050000.0	69060000.0	3.0	1.897987723350525	1.2145214080810547
1.0	69070000.0	69080000.0	1.0	2.1313953399658203	1.3046058416366577
1.0	69140000.0	69150000.0	1.0	1.6504240036010742	1.139949917793274
1.0	69290000.0	69300000.0	2.0	1.60397469997406	0.9921800494194031
1.0	69350000.0	69360000.0	4.0	1.5618528127670288	0.9677878618240356
1.0	69380000.0	69390000.0	0.0	1.5748176574707031	1.0182052850723267
1.0	69390000.0	69400000.0	1.0	1.3040966987609863	0.8620842099189758
1.0	69400000.0	69410000.0	2.0	1.6401389837265015	1.0173938274383545
1.0	69410000.0	69420000.0	1.0	1.714356780052185	1.0864145755767822
1.0	69460000.0	69470000.0	0.0	1.6290687322616577	1.0668928623199463
1.0	69520000.0	69530000.0	1.0	1.8659241199493408	1.1584668159484863
1.0	69600000.0	69610000.0	0.0	2.1180977821350098	1.2860621213912964
1.0	69690000.0	69700000.0	2.0	2.0752034187316895	1.2809913158416748
1.0	69700000.0	69710000.0	1.0	2.187938690185547	1.3263251781463623
1.0	69710000.0	69720000.0	4.0	2.157029151916504	1.3350002765655518
1.0	69730000.0	69740000.0	2.0	2.278512954711914	1.4531352519989014
1.0	69990000.0	70000000.0	0.0	1.8647606372833252	1.1810399293899536
1.0	70020000.0	70030000.0	0.0	2.1596131324768066	1.3176522254943848
1.0	70030000.0	70040000.0	2.0	2.979757308959961	1.6517608165740967
1.0	70040000.0	70050000.0	1.0	2.138449192047119	1.3405342102050781
1.0	70080000.0	70090000.0	4.0	2.038541316986084	1.2657674551010132
1.0	70090000.0	70100000.0	1.0	2.1129543781280518	1.2968603372573853
1.0	70180000.0	70190000.0	0.0	1.9877793788909912	1.2637721300125122
1.0	70200000.0	70210000.0	4.0	1.94220769405365	1.2194299697875977
1.0	70220000.0	70230000.0	1.0	1.6079002618789673	1.0288641452789307
1.0	70260000.0	70270000.0	0.0	1.6760879755020142	1.0768400430679321
1.0	70320000.0	70330000.0	0.0	1.4682495594024658	0.9925251007080078
1.0	70380000.0	70390000.0	1.0	1.9725940227508545	1.2784039974212646
1.0	70390000.0	70400000.0	1.0	1.5718281269073486	1.0610480308532715
1.0	70490000.0	70500000.0	4.0	1.811078429222107	1.196919322013855
1.0	70510000.0	70520000.0	1.0	1.9988189935684204	1.3030431270599365
1.0	70560000.0	70570000.0	1.0	1.5866084098815918	1.0797975063323975
1.0	70570000.0	70580000.0	4.0	1.6244211196899414	1.0908496379852295
1.0	70580000.0	70590000.0	2.0	1.5842267274856567	1.0680028200149536
1.0	70660000.0	70670000.0	2.0	1.2447936534881592	0.7940789461135864
1.0	70670000.0	70680000.0	0.0	1.1789757013320923	0.682017982006073
1.0	70710000.0	70720000.0	0.0	1.1691813468933105	0.7152473330497742
1.0	70780000.0	70790000.0	0.0	1.190390706062317	0.7386252284049988
1.0	70820000.0	70830000.0	1.0	1.1463197469711304	0.6382619738578796
1.0	70870000.0	70880000.0	1.0	1.2867839336395264	1.025246024131775
1.0	70950000.0	70960000.0	1.0	1.430389404296875	0.977331817150116
1.0	70980000.0	70990000.0	2.0	1.5186071395874023	1.0534814596176147
1.0	71020000.0	71030000.0	0.0	1.8726253509521484	1.2331387996673584
1.0	71030000.0	71040000.0	3.0	1.6735109090805054	1.109029769897461
1.0	71040000.0	71050000.0	5.0	1.5395746231079102	1.0344789028167725
1.0	71090000.0	71100000.0	1.0	1.6534818410873413	1.0930476188659668
1.0	71100000.0	71110000.0	2.0	1.706142783164978	1.1409050226211548
1.0	71110000.0	71120000.0	2.0	1.5888307094573975	1.0923882722854614
1.0	71190000.0	71200000.0	4.0	1.6958506107330322	1.0910732746124268
1.0	71240000.0	71250000.0	3.0	1.9460582733154297	1.205722451210022
1.0	71280000.0	71290000.0	1.0	1.7121431827545166	1.1688965559005737
1.0	71300000.0	71310000.0	1.0	2.1092777252197266	1.3092563152313232
1.0	71310000.0	71320000.0	5.0	1.9771640300750732	1.2276198863983154
1.0	71340000.0	71350000.0	3.0	2.2595112323760986	1.3503984212875366
1.0	71370000.0	71380000.0	3.0	2.1567022800445557	1.3324620723724365
1.0	71390000.0	71400000.0	3.0	2.133878707885742	1.3317571878433228
1.0	71400000.0	71410000.0	1.0	2.3434269428253174	1.4012200832366943
1.0	71410000.0	71420000.0	2.0	2.2836737632751465	1.3880045413970947
1.0	71510000.0	71520000.0	2.0	1.761033058166504	1.1491085290908813
1.0	71530000.0	71540000.0	1.0	1.8462169170379639	1.2173638343811035
1.0	71540000.0	71550000.0	0.0	1.313345193862915	0.8585769534111023
1.0	71580000.0	71590000.0	0.0	1.837091088294983	1.2019498348236084
1.0	71730000.0	71740000.0	0.0	1.7215677499771118	1.105131983757019
1.0	71780000.0	71790000.0	3.0	1.9883384704589844	1.2106915712356567
1.0	71790000.0	71800000.0	2.0	1.9066708087921143	1.1824572086334229
1.0	71930000.0	71940000.0	0.0	2.5562407970428467	1.4872968196868896
1.0	72000000.0	72010000.0	4.0	2.406198740005493	1.4224853515625
1.0	72080000.0	72090000.0	2.0	2.4991700649261475	1.4629385471343994
1.0	72090000.0	72100000.0	1.0	2.604470729827881	1.505533218383789
1.0	72100000.0	72110000.0	4.0	2.4813480377197266	1.4625933170318604
1.0	72130000.0	72140000.0	3.0	2.4045708179473877	1.4248777627944946
1.0	72160000.0	72170000.0	5.0	2.5599141120910645	1.478295922279358
1.0	72190000.0	72200000.0	2.0	2.6380233764648438	1.5089263916015625
1.0	72200000.0	72210000.0	1.0	2.6571736335754395	1.5277236700057983
1.0	72220000.0	72230000.0	3.0	2.595433473587036	1.4978920221328735
1.0	72290000.0	72300000.0	1.0	2.3192780017852783	1.3833739757537842
1.0	72370000.0	72380000.0	2.0	2.1956629753112793	1.3275299072265625
1.0	72380000.0	72390000.0	1.0	2.2270302772521973	1.3449857234954834
1.0	72450000.0	72460000.0	1.0	2.280669689178467	1.3738141059875488
1.0	72490000.0	72500000.0	1.0	2.5650858879089355	1.4930983781814575
1.0	72580000.0	72590000.0	2.0	2.5427210330963135	1.4774248600006104
1.0	72600000.0	72610000.0	0.0	2.4144957065582275	1.4608882665634155
1.0	72610000.0	72620000.0	3.0	2.4708728790283203	1.479081153869629
1.0	72650000.0	72660000.0	2.0	2.191455364227295	1.352311372756958
1.0	72700000.0	72710000.0	3.0	1.7543952465057373	1.108263611793518
1.0	72910000.0	72920000.0	4.0	2.1622228622436523	1.324442982673645
1.0	72930000.0	72940000.0	1.0	2.2025938034057617	1.3455982208251953
1.0	73090000.0	73100000.0	4.0	2.460258960723877	1.448244333267212
1.0	73300000.0	73310000.0	4.0	2.682898759841919	1.5361930131912231
1.0	73420000.0	73430000.0	3.0	2.7216904163360596	1.5574183464050293
1.0	73480000.0	73490000.0	5.0	2.8108887672424316	1.5851373672485352
1.0	73510000.0	73520000.0	1.0	3.0367801189422607	1.6576569080352783
1.0	73570000.0	73580000.0	2.0	3.2290377616882324	1.7196327447891235
1.0	73580000.0	73590000.0	0.0	3.1772892475128174	1.7003008127212524
1.0	73600000.0	73610000.0	4.0	2.76593279838562	1.5632646083831787
1.0	73610000.0	73620000.0	3.0	2.7835893630981445	1.5771247148513794
1.0	73660000.0	73670000.0	3.0	2.721328020095825	1.5513230562210083
1.0	73740000.0	73750000.0	3.0	2.5257511138916016	1.4707787036895752
1.0	73750000.0	73760000.0	3.0	2.3818674087524414	1.432123064994812
1.0	73790000.0	73800000.0	2.0	2.486215591430664	1.4554708003997803
1.0	73810000.0	73820000.0	3.0	2.274435043334961	1.3649529218673706
1.0	73820000.0	73830000.0	1.0	2.3693151473999023	1.4016821384429932
1.0	73830000.0	73840000.0	1.0	2.4673030376434326	1.4414681196212769
1.0	73850000.0	73860000.0	2.0	2.4011263847351074	1.4135082960128784
1.0	73990000.0	74000000.0	2.0	2.2370734214782715	1.3430590629577637
1.0	74040000.0	74050000.0	2.0	2.164307117462158	1.3093273639678955
1.0	74110000.0	74120000.0	5.0	2.2458903789520264	1.342820405960083
1.0	74130000.0	74140000.0	1.0	2.681210517883301	1.542879343032837
1.0	74150000.0	74160000.0	3.0	2.491766929626465	1.4708319902420044
1.0	74270000.0	74280000.0	5.0	2.532710313796997	1.4724267721176147
1.0	74310000.0	74320000.0	0.0	2.565598726272583	1.4951162338256836
1.0	74330000.0	74340000.0	1.0	2.375403881072998	1.42169189453125
1.0	74490000.0	74500000.0	0.0	1.7987985610961914	1.1583256721496582
1.0	74570000.0	74580000.0	4.0	1.764800786972046	1.1196151971817017
1.0	74590000.0	74600000.0	4.0	1.6090295314788818	1.071101188659668
1.0	74600000.0	74610000.0	3.0	1.6829627752304077	1.0755091905593872
1.0	74610000.0	74620000.0	3.0	1.9288837909698486	1.1963727474212646
1.0	74640000.0	74650000.0	2.0	1.78728449344635	1.1555393934249878
1.0	74690000.0	74700000.0	3.0	1.8265717029571533	1.1518008708953857
1.0	74700000.0	74710000.0	0.0	1.8502134084701538	1.1712180376052856
1.0	74770000.0	74780000.0	4.0	1.8892412185668945	1.19023859500885
1.0	74800000.0	74810000.0	3.0	1.7841339111328125	1.156481385231018
1.0	74990000.0	75000000.0	0.0	1.4751832485198975	1.003558874130249
1.0	75010000.0	75020000.0	1.0	1.8267587423324585	1.1823632717132568
1.0	75030000.0	75040000.0	0.0	1.8036190271377563	1.1697640419006348
1.0	75060000.0	75070000.0	4.0	1.719495415687561	1.1260031461715698
1.0	75080000.0	75090000.0	1.0	1.6904628276824951	1.1233845949172974
1.0	75110000.0	75120000.0	3.0	1.6275501251220703	1.0772587060928345
1.0	75190000.0	75200000.0	1.0	1.4346312284469604	1.0049116611480713
1.0	75240000.0	75250000.0	3.0	1.5072954893112183	0.97857266664505
1.0	75270000.0	75280000.0	3.0	1.5222305059432983	0.9785856008529663
1.0	75410000.0	75420000.0	5.0	2.266218900680542	1.3580443859100342
1.0	75490000.0	75500000.0	3.0	2.307940721511841	1.3754018545150757
1.0	75550000.0	75560000.0	0.0	2.1770050525665283	1.3340435028076172
1.0	75660000.0	75670000.0	4.0	1.853721261024475	1.20120108127594
1.0	75710000.0	75720000.0	2.0	2.1204888820648193	1.3425712585449219
1.0	75740000.0	75750000.0	1.0	2.2598230838775635	1.375540852546692
1.0	75770000.0	75780000.0	2.0	2.3232333660125732	1.4199998378753662
1.0	75830000.0	75840000.0	2.0	2.3204784393310547	1.4173619747161865
1.0	75900000.0	75910000.0	3.0	1.993829369544983	1.2942883968353271
1.0	75980000.0	75990000.0	1.0	1.6540031433105469	1.1018812656402588
1.0	76000000.0	76010000.0	6.0	1.480980634689331	1.0174126625061035
1.0	76100000.0	76110000.0	1.0	1.4406988620758057	0.9850090742111206
1.0	76130000.0	76140000.0	1.0	1.5164062976837158	1.0219367742538452
1.0	76150000.0	76160000.0	1.0	1.4783010482788086	0.9925549626350403
1.0	76170000.0	76180000.0	1.0	1.4835153818130493	1.0235751867294312
1.0	76180000.0	76190000.0	1.0	1.4972479343414307	1.0356528759002686
1.0	76210000.0	76220000.0	1.0	1.475149393081665	1.0160605907440186
1.0	76230000.0	76240000.0	2.0	1.4500621557235718	0.992263674736023
1.0	76280000.0	76290000.0	3.0	1.4688665866851807	1.0022355318069458
1.0	76300000.0	76310000.0	0.0	1.5442707538604736	1.0723507404327393
1.0	76390000.0	76400000.0	3.0	1.524749994277954	1.0351020097732544
1.0	76400000.0	76410000.0	2.0	1.4559118747711182	0.9953357577323914
1.0	76430000.0	76440000.0	2.0	1.5378575325012207	1.0719292163848877
1.0	76440000.0	76450000.0	0.0	1.7548894882202148	1.1653693914413452
1.0	76480000.0	76490000.0	1.0	1.475431203842163	1.0149033069610596
1.0	76520000.0	76530000.0	2.0	1.4934937953948975	1.0208112001419067
1.0	76570000.0	76580000.0	1.0	1.599278450012207	1.0722696781158447
1.0	76590000.0	76600000.0	3.0	1.8939955234527588	1.1936982870101929
1.0	76600000.0	76610000.0	2.0	1.5514671802520752	1.0586540699005127
1.0	76650000.0	76660000.0	1.0	1.8819043636322021	1.1914318799972534
1.0	76670000.0	76680000.0	3.0	1.8697668313980103	1.1899933815002441
1.0	76770000.0	76780000.0	4.0	1.799856185913086	1.1634489297866821
1.0	76780000.0	76790000.0	1.0	1.9658492803573608	1.2316367626190186
1.0	76790000.0	76800000.0	1.0	1.7971690893173218	1.2065484523773193
1.0	76800000.0	76810000.0	0.0	1.9817657470703125	1.2472522258758545
1.0	76820000.0	76830000.0	0.0	2.0771853923797607	1.2988197803497314
1.0	76840000.0	76850000.0	1.0	2.063886880874634	1.2858302593231201
1.0	76890000.0	76900000.0	3.0	1.8428680896759033	1.197892427444458
1.0	76960000.0	76970000.0	0.0	2.4006497859954834	1.4250832796096802
1.0	77040000.0	77050000.0	0.0	2.102695941925049	1.3139625787734985
1.0	77080000.0	77090000.0	6.0	1.606890320777893	1.1293351650238037
1.0	77130000.0	77140000.0	4.0	2.0292019844055176	1.330169916152954
1.0	77140000.0	77150000.0	1.0	1.9907798767089844	1.3303338289260864
1.0	77160000.0	77170000.0	3.0	2.1199331283569336	1.354580044746399
1.0	77230000.0	77240000.0	6.0	1.9246339797973633	1.272385835647583
1.0	77510000.0	77520000.0	0.0	1.2223665714263916	0.7752963304519653
1.0	77530000.0	77540000.0	3.0	1.2384703159332275	0.7932049632072449
1.0	77580000.0	77590000.0	0.0	1.321696162223816	0.872239887714386
1.0	77600000.0	77610000.0	0.0	1.2576019763946533	0.8123324513435364
1.0	77610000.0	77620000.0	2.0	1.2591114044189453	0.8137630224227905
1.0	77640000.0	77650000.0	3.0	1.2530370950698853	0.808538556098938
1.0	77730000.0	77740000.0	2.0	1.3732991218566895	0.9201657176017761
1.0	77790000.0	77800000.0	0.0	1.4013251066207886	0.9413550496101379
1.0	77880000.0	77890000.0	2.0	1.2326244115829468	0.787006676197052
1.0	77980000.0	77990000.0	0.0	1.3136845827102661	0.865497887134552
1.0	78000000.0	78010000.0	2.0	1.2095574140548706	0.7633486986160278
1.0	78100000.0	78110000.0	2.0	1.2467585802078247	0.8032048344612122
1.0	78110000.0	78120000.0	1.0	1.2732702493667603	0.8320027589797974
1.0	78120000.0	78130000.0	1.0	1.2983694076538086	0.8564577102661133
1.0	78170000.0	78180000.0	0.0	1.2633811235427856	0.8220562934875488
1.0	78180000.0	78190000.0	1.0	1.170853614807129	0.7186369895935059
1.0	78210000.0	78220000.0	3.0	1.2283381223678589	0.7823559045791626
1.0	78260000.0	78270000.0	0.0	1.1448290348052979	0.6893312335014343
1.0	78320000.0	78330000.0	0.0	1.0985119342803955	0.636776328086853
1.0	78340000.0	78350000.0	2.0	1.1932536363601685	0.7434255480766296
1.0	78390000.0	78400000.0	1.0	1.148842453956604	0.6936008334159851
1.0	78410000.0	78420000.0	0.0	1.204693078994751	0.7567941546440125
1.0	78510000.0	78520000.0	0.0	1.1703617572784424	0.7205597758293152
1.0	78520000.0	78530000.0	1.0	1.2085154056549072	0.7609726786613464
1.0	78540000.0	78550000.0	0.0	1.1870406866073608	0.7367566227912903
1.0	78570000.0	78580000.0	1.0	1.2164942026138306	0.7694216966629028
1.0	78600000.0	78610000.0	0.0	1.2302078008651733	0.7846662998199463
1.0	78630000.0	78640000.0	2.0	1.1876323223114014	0.737287700176239
1.0	78660000.0	78670000.0	1.0	1.2665427923202515	0.8207843899726868
1.0	78730000.0	78740000.0	0.0	1.1831085681915283	0.7313792109489441
1.0	78760000.0	78770000.0	1.0	1.1293725967407227	0.6701854467391968
1.0	78770000.0	78780000.0	0.0	1.0318496227264404	0.5604737997055054
1.0	78780000.0	78790000.0	0.0	1.103705644607544	0.6413427591323853
1.0	78810000.0	78820000.0	0.0	1.128114938735962	0.6690481901168823
1.0	78840000.0	78850000.0	1.0	1.173024296760559	0.7197195887565613
1.0	78880000.0	78890000.0	0.0	1.256435513496399	0.8045322299003601
1.0	79130000.0	79140000.0	4.0	1.4251892566680908	0.9546594619750977
1.0	79140000.0	79150000.0	1.0	1.4844472408294678	1.0152186155319214
1.0	79210000.0	79220000.0	2.0	1.7372745275497437	1.132197380065918
1.0	79290000.0	79300000.0	3.0	1.9162321090698242	1.2485917806625366
1.0	79360000.0	79370000.0	4.0	2.063143730163574	1.2762529850006104
1.0	79440000.0	79450000.0	3.0	2.2368433475494385	1.336956262588501
1.0	79480000.0	79490000.0	5.0	1.9211755990982056	1.2114830017089844
1.0	79490000.0	79500000.0	3.0	2.303907871246338	1.37089204788208
1.0	79630000.0	79640000.0	1.0	1.879364252090454	1.185420036315918
1.0	79820000.0	79830000.0	2.0	2.2664711475372314	1.356152892112732
1.0	79960000.0	79970000.0	3.0	2.263784646987915	1.359557867050171
1.0	79980000.0	79990000.0	3.0	1.9008305072784424	1.2130123376846313
1.0	80020000.0	80030000.0	5.0	2.407067060470581	1.4074151515960693
1.0	80060000.0	80070000.0	0.0	2.467772960662842	1.4410544633865356
1.0	80110000.0	80120000.0	3.0	1.8732891082763672	1.1759376525878906
1.0	80120000.0	80130000.0	1.0	1.9808686971664429	1.2374900579452515
1.0	80290000.0	80300000.0	1.0	2.1138389110565186	1.2904751300811768
1.0	80360000.0	80370000.0	4.0	2.160407543182373	1.318238377571106
1.0	80370000.0	80380000.0	0.0	2.4620275497436523	1.4488475322723389
1.0	80460000.0	80470000.0	1.0	2.505199909210205	1.486789584159851
1.0	80490000.0	80500000.0	3.0	2.5504953861236572	1.4940649271011353
1.0	80520000.0	80530000.0	6.0	2.4053714275360107	1.4122118949890137
1.0	80670000.0	80680000.0	4.0	2.496525287628174	1.4562032222747803
1.0	80740000.0	80750000.0	2.0	2.4923226833343506	1.4518194198608398
1.0	80750000.0	80760000.0	2.0	2.295200824737549	1.4049533605575562
1.0	80820000.0	80830000.0	1.0	2.372767448425293	1.4010053873062134
1.0	80920000.0	80930000.0	2.0	2.1121742725372314	1.2944037914276123
1.0	80930000.0	80940000.0	2.0	2.2960574626922607	1.369678020477295
1.0	81100000.0	81110000.0	2.0	2.0490479469299316	1.3032653331756592
1.0	81110000.0	81120000.0	4.0	2.053459644317627	1.2829582691192627
1.0	81120000.0	81130000.0	1.0	2.102199077606201	1.2912057638168335
1.0	81170000.0	81180000.0	1.0	1.9086494445800781	1.1889809370040894
1.0	81230000.0	81240000.0	4.0	1.8507715463638306	1.1628557443618774
1.0	81270000.0	81280000.0	2.0	1.8337796926498413	1.1686980724334717
1.0	81330000.0	81340000.0	2.0	1.6269515752792358	1.025067925453186
1.0	81430000.0	81440000.0	2.0	1.8790457248687744	1.1920406818389893
1.0	81440000.0	81450000.0	1.0	1.8902318477630615	1.2060558795928955
1.0	81490000.0	81500000.0	3.0	2.014577865600586	1.2564669847488403
1.0	81520000.0	81530000.0	2.0	1.805191993713379	1.1930034160614014
1.0	81530000.0	81540000.0	2.0	1.9401851892471313	1.2620197534561157
1.0	81550000.0	81560000.0	1.0	2.1016621589660645	1.287305474281311
1.0	81570000.0	81580000.0	2.0	2.049243211746216	1.2817649841308594
1.0	81590000.0	81600000.0	1.0	1.8123893737792969	1.1758131980895996
1.0	81600000.0	81610000.0	1.0	1.7172963619232178	1.1403075456619263
1.0	81650000.0	81660000.0	4.0	1.7159473896026611	1.1042373180389404
1.0	81720000.0	81730000.0	0.0	1.8010406494140625	1.1208487749099731
1.0	81740000.0	81750000.0	2.0	1.6469262838363647	1.0290484428405762
1.0	81760000.0	81770000.0	0.0	1.6064577102661133	1.0388247966766357
1.0	81860000.0	81870000.0	1.0	1.4313690662384033	0.9141759872436523
1.0	81880000.0	81890000.0	4.0	1.393247365951538	0.8884328603744507
1.0	81960000.0	81970000.0	1.0	1.304736852645874	0.8455289006233215
1.0	82020000.0	82030000.0	1.0	1.305191993713379	0.8536340594291687
1.0	82150000.0	82160000.0	3.0	1.5876123905181885	1.0527702569961548
1.0	82170000.0	82180000.0	1.0	1.6963746547698975	1.1303532123565674
1.0	82230000.0	82240000.0	2.0	1.7579177618026733	1.157841444015503
1.0	82280000.0	82290000.0	0.0	1.6250026226043701	1.0974273681640625
1.0	82300000.0	82310000.0	1.0	1.5838686227798462	1.049269437789917
1.0	82420000.0	82430000.0	2.0	1.6568523645401	1.0640168190002441
1.0	82570000.0	82580000.0	1.0	1.5987260341644287	1.0334644317626953
1.0	82580000.0	82590000.0	1.0	1.647168755531311	1.0623315572738647
1.0	82590000.0	82600000.0	0.0	1.2157018184661865	0.7669902443885803
1.0	82640000.0	82650000.0	1.0	1.5647482872009277	1.0427939891815186
1.0	82660000.0	82670000.0	1.0	1.695039987564087	1.1077635288238525
1.0	82670000.0	82680000.0	4.0	1.6551201343536377	1.0895335674285889
1.0	82700000.0	82710000.0	3.0	2.035703182220459	1.2730329036712646
1.0	82730000.0	82740000.0	2.0	2.052719831466675	1.2852909564971924
1.0	82810000.0	82820000.0	3.0	2.1336212158203125	1.3304522037506104
1.0	82910000.0	82920000.0	2.0	2.25042724609375	1.3611350059509277
1.0	83030000.0	83040000.0	2.0	2.1225178241729736	1.3091211318969727
1.0	83100000.0	83110000.0	2.0	2.011439800262451	1.2486685514450073
1.0	83150000.0	83160000.0	3.0	1.7950881719589233	1.1443394422531128
1.0	83310000.0	83320000.0	4.0	2.0462868213653564	1.2445385456085205
1.0	83340000.0	83350000.0	2.0	2.1293907165527344	1.3257920742034912
1.0	83350000.0	83360000.0	4.0	1.91120183467865	1.215762734413147
1.0	83360000.0	83370000.0	1.0	2.0437278747558594	1.2952234745025635
1.0	83430000.0	83440000.0	2.0	1.7699604034423828	1.1294227838516235
1.0	83440000.0	83450000.0	0.0	1.7805324792861938	1.1275190114974976
1.0	83490000.0	83500000.0	1.0	1.7608146667480469	1.109490990638733
1.0	83500000.0	83510000.0	0.0	1.8301753997802734	1.1710917949676514
1.0	83550000.0	83560000.0	2.0	1.4339491128921509	0.9119981527328491
1.0	83560000.0	83570000.0	3.0	1.5030169486999512	0.942212700843811
1.0	83590000.0	83600000.0	2.0	1.3079264163970947	0.8445512652397156
1.0	83780000.0	83790000.0	1.0	1.066865086555481	0.5989784002304077
1.0	83880000.0	83890000.0	0.0	1.1648093461990356	0.7099834084510803
1.0	83990000.0	84000000.0	1.0	1.391373634338379	0.8907133340835571
1.0	84000000.0	84010000.0	1.0	1.3726511001586914	0.9069973230361938
1.0	84010000.0	84020000.0	1.0	1.4855973720550537	0.9559928774833679
1.0	84030000.0	84040000.0	2.0	1.3641515970230103	0.9055836796760559
1.0	84110000.0	84120000.0	2.0	1.6632808446884155	1.0590070486068726
1.0	84170000.0	84180000.0	3.0	1.544755220413208	1.0503065586090088
1.0	84180000.0	84190000.0	2.0	1.6183204650878906	1.0955657958984375
1.0	84300000.0	84310000.0	2.0	1.3071188926696777	0.8620551824569702
1.0	84330000.0	84340000.0	0.0	1.3816683292388916	0.9312908053398132
1.0	84400000.0	84410000.0	0.0	1.2268236875534058	0.7804421782493591
1.0	84450000.0	84460000.0	0.0	1.1209290027618408	0.6606866717338562
1.0	84500000.0	84510000.0	0.0	1.1536444425582886	0.6983728408813477
1.0	84630000.0	84640000.0	0.0	1.2790982723236084	0.826685905456543
1.0	84640000.0	84650000.0	1.0	1.266341209411621	0.8141454458236694
1.0	84660000.0	84670000.0	0.0	1.2075717449188232	0.7589482069015503
1.0	84670000.0	84680000.0	2.0	1.1574113368988037	0.7019585371017456
1.0	84700000.0	84710000.0	2.0	1.1292333602905273	0.6704437136650085
1.0	84750000.0	84760000.0	1.0	1.1664899587631226	0.7128102779388428
1.0	84870000.0	84880000.0	1.0	1.0561498403549194	0.5886260271072388
1.0	84880000.0	84890000.0	0.0	1.10085129737854	0.6377931833267212
1.0	84890000.0	84900000.0	0.0	1.1366138458251953	0.6793325543403625
1.0	84930000.0	84940000.0	2.0	1.2409108877182007	0.7921199202537537
1.0	84940000.0	84950000.0	4.0	1.2672369480133057	0.7992480397224426
1.0	84970000.0	84980000.0	1.0	1.3597042560577393	0.9163010716438293
1.0	85060000.0	85070000.0	1.0	1.2181613445281982	0.7710924744606018
1.0	85080000.0	85090000.0	1.0	1.219360113143921	0.7698885202407837
1.0	85100000.0	85110000.0	0.0	1.2086492776870728	0.7568565607070923
1.0	85140000.0	85150000.0	1.0	1.1512224674224854	0.6958592534065247
1.0	85230000.0	85240000.0	4.0	1.194097638130188	0.7443633675575256
1.0	85260000.0	85270000.0	0.0	1.4122869968414307	0.9593571424484253
1.0	85360000.0	85370000.0	2.0	1.4929064512252808	1.027869701385498
1.0	85420000.0	85430000.0	5.0	1.3340667486190796	0.884188175201416
1.0	85450000.0	85460000.0	1.0	1.3734499216079712	0.9243488311767578
1.0	85510000.0	85520000.0	0.0	1.400346279144287	0.9359599947929382
1.0	85520000.0	85530000.0	2.0	1.3960920572280884	0.9393213391304016
1.0	85580000.0	85590000.0	0.0	1.2312259674072266	0.7858574390411377
1.0	85700000.0	85710000.0	1.0	1.3443635702133179	0.8954967260360718
1.0	85710000.0	85720000.0	1.0	1.2153977155685425	0.7681744694709778
1.0	85780000.0	85790000.0	2.0	1.2399046421051025	0.7959585189819336
1.0	85880000.0	85890000.0	2.0	1.2496583461761475	0.8063419461250305
1.0	85950000.0	85960000.0	1.0	1.3477832078933716	0.9081605672836304
1.0	86040000.0	86050000.0	3.0	1.6017570495605469	1.0240256786346436
1.0	86050000.0	86060000.0	1.0	1.4259477853775024	0.9728681445121765
1.0	86140000.0	86150000.0	0.0	1.3943417072296143	0.9450770616531372
1.0	86170000.0	86180000.0	2.0	1.5615208148956299	0.9964354634284973
1.0	86220000.0	86230000.0	2.0	1.5175584554672241	1.0521589517593384
1.0	86230000.0	86240000.0	4.0	1.3158996105194092	0.8766428232192993
1.0	86570000.0	86580000.0	4.0	1.7408984899520874	1.0985462665557861
1.0	86610000.0	86620000.0	3.0	1.7108720541000366	1.1225401163101196
1.0	86620000.0	86630000.0	2.0	1.6324102878570557	1.0946787595748901
1.0	86710000.0	86720000.0	2.0	1.6339654922485352	1.110769271850586
1.0	86750000.0	86760000.0	4.0	1.7725661993026733	1.154106616973877
1.0	86820000.0	86830000.0	3.0	1.643570899963379	1.0971776247024536
1.0	86830000.0	86840000.0	0.0	1.6300640106201172	1.0905563831329346
1.0	86840000.0	86850000.0	3.0	1.5162687301635742	1.0068165063858032
1.0	86850000.0	86860000.0	3.0	1.4527966976165771	0.9844094514846802
1.0	86870000.0	86880000.0	0.0	1.328215479850769	0.8773334622383118
1.0	86970000.0	86980000.0	1.0	1.1923447847366333	0.7417811155319214
1.0	87000000.0	87010000.0	0.0	1.1861677169799805	0.7351779937744141
1.0	87020000.0	87030000.0	0.0	1.205545425415039	0.7569699287414551
1.0	87040000.0	87050000.0	2.0	1.2004152536392212	0.7514749765396118
1.0	87110000.0	87120000.0	3.0	1.3330576419830322	0.8858582377433777
1.0	87150000.0	87160000.0	2.0	1.2833846807479858	0.8391971588134766
1.0	87200000.0	87210000.0	1.0	1.2679942846298218	0.82648104429245
1.0	87240000.0	87250000.0	2.0	1.3365284204483032	0.8940024375915527
1.0	87290000.0	87300000.0	1.0	1.3332394361495972	0.8924294710159302
1.0	87330000.0	87340000.0	2.0	1.3056623935699463	0.8602604866027832
1.0	87350000.0	87360000.0	2.0	1.3583729267120361	0.9130096435546875
1.0	87390000.0	87400000.0	3.0	1.2993420362472534	0.8602399826049805
1.0	87460000.0	87470000.0	2.0	1.3715324401855469	0.9208143949508667
1.0	87470000.0	87480000.0	1.0	1.3851276636123657	0.9364339113235474
1.0	87530000.0	87540000.0	1.0	1.3964934349060059	0.9467456936836243
1.0	87540000.0	87550000.0	0.0	1.3797938823699951	0.9282811284065247
1.0	87560000.0	87570000.0	2.0	1.2985427379608154	0.851976215839386
1.0	87650000.0	87660000.0	2.0	1.344512701034546	0.8903284072875977
1.0	87720000.0	87730000.0	1.0	1.3884912729263306	0.9340235590934753
1.0	87750000.0	87760000.0	0.0	1.4734500646591187	0.9808862805366516
1.0	87770000.0	87780000.0	1.0	1.387974500656128	0.931159496307373
1.0	87790000.0	87800000.0	2.0	1.171055555343628	0.671393871307373
1.0	87990000.0	88000000.0	0.0	1.511216163635254	0.9677678346633911
1.0	88030000.0	88040000.0	2.0	1.38835871219635	0.8911770582199097
1.0	88100000.0	88110000.0	1.0	1.5103200674057007	0.9986147880554199
1.0	88170000.0	88180000.0	1.0	1.306377649307251	0.8545535802841187
1.0	88230000.0	88240000.0	1.0	1.256351351737976	0.7955110669136047
1.0	88250000.0	88260000.0	0.0	1.1476151943206787	0.6915653944015503
1.0	88260000.0	88270000.0	0.0	1.20346200466156	0.7540947794914246
1.0	88350000.0	88360000.0	0.0	1.243855595588684	0.7931543588638306
1.0	88370000.0	88380000.0	1.0	1.2555201053619385	0.7984859347343445
1.0	88420000.0	88430000.0	1.0	1.2609416246414185	0.8015939593315125
1.0	88450000.0	88460000.0	1.0	1.2100496292114258	0.7538283467292786
1.0	88490000.0	88500000.0	3.0	1.2398773431777954	0.7802703380584717
1.0	88510000.0	88520000.0	0.0	1.3044521808624268	0.8335173726081848
1.0	88520000.0	88530000.0	0.0	1.2812992334365845	0.8284856081008911
1.0	88530000.0	88540000.0	0.0	1.358599066734314	0.8929033279418945
1.0	88550000.0	88560000.0	1.0	1.4499602317810059	0.9465845823287964
1.0	88570000.0	88580000.0	1.0	1.4197356700897217	0.9650538563728333
1.0	88580000.0	88590000.0	3.0	1.465065598487854	0.9563132524490356
1.0	88610000.0	88620000.0	2.0	1.367347240447998	0.9127814173698425
1.0	88630000.0	88640000.0	3.0	1.3678417205810547	0.9164266586303711
1.0	88660000.0	88670000.0	2.0	1.42984139919281	0.9749889373779297
1.0	88690000.0	88700000.0	3.0	1.5489014387130737	1.0056166648864746
1.0	88700000.0	88710000.0	1.0	1.501675009727478	1.0003547668457031
1.0	88730000.0	88740000.0	1.0	1.4159566164016724	0.9606984853744507
1.0	88750000.0	88760000.0	0.0	1.3781318664550781	0.9254461526870728
1.0	88810000.0	88820000.0	0.0	1.1860413551330566	0.7343645095825195
1.0	88850000.0	88860000.0	1.0	1.3887102603912354	0.9290763735771179
1.0	88910000.0	88920000.0	0.0	1.389021635055542	0.9270245432853699
1.0	88920000.0	88930000.0	2.0	1.4144775867462158	0.9442358016967773
1.0	88980000.0	88990000.0	1.0	1.377824306488037	0.9259471893310547
1.0	89000000.0	89010000.0	1.0	1.3152512311935425	0.8712751269340515
1.0	89010000.0	89020000.0	1.0	1.39039945602417	0.9374946355819702
1.0	89100000.0	89110000.0	1.0	1.4163367748260498	0.9679017066955566
1.0	89190000.0	89200000.0	3.0	1.4020295143127441	0.9501547813415527
1.0	89240000.0	89250000.0	0.0	1.5020872354507446	1.0391337871551514
1.0	89260000.0	89270000.0	2.0	1.2459659576416016	0.8018447756767273
1.0	89400000.0	89410000.0	1.0	1.2846953868865967	0.8364899754524231
1.0	89440000.0	89450000.0	1.0	1.2376089096069336	0.7921833992004395
1.0	89550000.0	89560000.0	1.0	1.1907434463500977	0.7388777136802673
1.0	89570000.0	89580000.0	1.0	1.2162411212921143	0.7687199711799622
1.0	89580000.0	89590000.0	1.0	1.0822393894195557	0.6179981231689453
1.0	89610000.0	89620000.0	0.0	1.209743857383728	0.7616956233978271
1.0	89630000.0	89640000.0	1.0	1.1327201128005981	0.6745319366455078
1.0	89820000.0	89830000.0	1.0	1.2185728549957275	0.7711926102638245
1.0	89910000.0	89920000.0	0.0	1.1419490575790405	0.6853262782096863
1.0	89990000.0	90000000.0	1.0	1.2248892784118652	0.743421196937561
1.0	90020000.0	90030000.0	1.0	1.0715439319610596	0.6058362126350403
1.0	90050000.0	90060000.0	0.0	1.1564801931381226	0.702255368232727
1.0	90060000.0	90070000.0	0.0	0.9093058705329895	0.3854491412639618
1.0	90070000.0	90080000.0	1.0	1.0594065189361572	0.5915616154670715
1.0	90130000.0	90140000.0	1.0	1.1466872692108154	0.6906795501708984
1.0	90160000.0	90170000.0	0.0	1.249656081199646	0.8059526681900024
1.0	90220000.0	90230000.0	0.0	1.353834629058838	0.905360221862793
1.0	90230000.0	90240000.0	1.0	1.3582037687301636	0.9120767712593079
1.0	90260000.0	90270000.0	1.0	1.2927486896514893	0.8493328094482422
1.0	90310000.0	90320000.0	2.0	1.1600711345672607	0.7073078155517578
1.0	90380000.0	90390000.0	3.0	1.2671369314193726	0.8256369829177856
1.0	90440000.0	90450000.0	1.0	1.293879747390747	0.8534061312675476
1.0	90530000.0	90540000.0	2.0	1.3123502731323242	0.8639805912971497
1.0	90600000.0	90610000.0	2.0	1.2757997512817383	0.8285328149795532
1.0	90620000.0	90630000.0	2.0	1.2613959312438965	0.8184221386909485
1.0	90690000.0	90700000.0	1.0	1.4254074096679688	0.9579331278800964
1.0	90750000.0	90760000.0	0.0	1.553314208984375	1.0480847358703613
1.0	90800000.0	90810000.0	3.0	1.4230057001113892	0.963858962059021
1.0	90890000.0	90900000.0	1.0	1.5448561906814575	1.0285390615463257
1.0	90950000.0	90960000.0	3.0	1.3483797311782837	0.8922465443611145
1.0	91100000.0	91110000.0	2.0	1.6344740390777588	1.0905619859695435
1.0	91110000.0	91120000.0	3.0	1.5657013654708862	1.065618872642517
1.0	91150000.0	91160000.0	3.0	1.5942882299423218	1.0837125778198242
1.0	91210000.0	91220000.0	0.0	1.5603195428848267	1.0619323253631592
1.0	91260000.0	91270000.0	1.0	1.3760979175567627	0.9242993593215942
1.0	91320000.0	91330000.0	1.0	1.4116629362106323	0.9549647569656372
1.0	91330000.0	91340000.0	2.0	1.455223798751831	0.9588727951049805
1.0	91360000.0	91370000.0	1.0	1.4934232234954834	1.0072506666183472
1.0	91370000.0	91380000.0	1.0	1.5069992542266846	1.0180870294570923
1.0	91430000.0	91440000.0	2.0	1.457718849182129	0.9739023447036743
1.0	91610000.0	91620000.0	0.0	1.6282927989959717	1.0888831615447998
1.0	91660000.0	91670000.0	1.0	1.5017564296722412	1.0023458003997803
1.0	91730000.0	91740000.0	1.0	1.450373888015747	0.9755004048347473
1.0	91800000.0	91810000.0	1.0	1.5196350812911987	0.9896610379219055
1.0	91820000.0	91830000.0	3.0	1.541674256324768	0.9980325698852539
1.0	91850000.0	91860000.0	3.0	1.1740642786026	0.7227989435195923
1.0	91860000.0	91870000.0	2.0	1.476624608039856	0.9991853833198547
1.0	91900000.0	91910000.0	0.0	1.5157076120376587	1.0144999027252197
1.0	91920000.0	91930000.0	1.0	1.370274305343628	0.9166616201400757
1.0	91990000.0	92000000.0	1.0	1.4057354927062988	0.9493634104728699
1.0	92010000.0	92020000.0	3.0	1.3238983154296875	0.8771160244941711
1.0	92020000.0	92030000.0	0.0	1.4034223556518555	0.9495042562484741
1.0	92050000.0	92060000.0	2.0	1.3222049474716187	0.8763753175735474
1.0	92070000.0	92080000.0	0.0	1.376116156578064	0.9182208776473999
1.0	92080000.0	92090000.0	4.0	1.300249457359314	0.8519502878189087
1.0	92150000.0	92160000.0	2.0	1.232208251953125	0.7846359014511108
1.0	92230000.0	92240000.0	1.0	1.188084363937378	0.7369687557220459
1.0	92350000.0	92360000.0	0.0	1.332824468612671	0.8830842971801758
1.0	92440000.0	92450000.0	0.0	1.6180375814437866	1.116938829421997
1.0	92600000.0	92610000.0	1.0	1.3047525882720947	0.8580477833747864
1.0	92610000.0	92620000.0	0.0	1.2468260526657104	0.8022674322128296
1.0	92620000.0	92630000.0	1.0	1.1922762393951416	0.7422503232955933
1.0	92640000.0	92650000.0	0.0	1.252692461013794	0.8002598881721497
1.0	92650000.0	92660000.0	0.0	1.2941091060638428	0.8388507962226868
1.0	92690000.0	92700000.0	4.0	1.1337891817092896	0.6750081777572632
1.0	92760000.0	92770000.0	0.0	1.2400667667388916	0.7635504007339478
1.0	92810000.0	92820000.0	2.0	1.2112219333648682	0.7634674310684204
1.0	92870000.0	92880000.0	1.0	1.2337729930877686	0.7839886546134949
1.0	92900000.0	92910000.0	2.0	1.2368652820587158	0.7850488424301147
1.0	92910000.0	92920000.0	3.0	1.2984845638275146	0.846103310585022
1.0	92950000.0	92960000.0	2.0	1.136265754699707	0.6248534917831421
1.0	93000000.0	93010000.0	0.0	1.0698368549346924	0.6051093339920044
1.0	93060000.0	93070000.0	0.0	1.038967490196228	0.5690405368804932
1.0	93070000.0	93080000.0	2.0	1.0852911472320557	0.6211410760879517
1.0	93120000.0	93130000.0	0.0	1.0061838626861572	0.4941445291042328
1.0	93150000.0	93160000.0	0.0	0.9614979028701782	0.4210323691368103
1.0	93170000.0	93180000.0	0.0	1.082715630531311	0.6184653639793396
1.0	93210000.0	93220000.0	2.0	1.129412293434143	0.6715534329414368
1.0	93300000.0	93310000.0	0.0	1.1886520385742188	0.7397950887680054
1.0	93310000.0	93320000.0	1.0	1.1920182704925537	0.7424736618995667
1.0	93340000.0	93350000.0	2.0	1.1268724203109741	0.6685357093811035
1.0	93390000.0	93400000.0	3.0	1.0948508977890015	0.6326138377189636
1.0	93440000.0	93450000.0	1.0	1.2406827211380005	0.7963933944702148
1.0	93550000.0	93560000.0	2.0	1.2926678657531738	0.8475306630134583
1.0	93600000.0	93610000.0	3.0	1.2103912830352783	0.7630121111869812
1.0	93610000.0	93620000.0	0.0	1.258127212524414	0.815520167350769
1.0	93730000.0	93740000.0	0.0	1.145944595336914	0.6904426217079163
1.0	93770000.0	93780000.0	1.0	1.1680107116699219	0.7155455350875854
1.0	93790000.0	93800000.0	0.0	1.1416261196136475	0.6854739189147949
1.0	93810000.0	93820000.0	4.0	1.4051213264465332	0.9707351922988892
1.0	93830000.0	93840000.0	1.0	1.1384258270263672	0.6821327209472656
1.0	93890000.0	93900000.0	3.0	1.2478667497634888	0.8041821718215942
1.0	93900000.0	93910000.0	0.0	1.291135311126709	0.8504747152328491
1.0	93910000.0	93920000.0	1.0	1.162384271621704	0.6597632765769958
1.0	93930000.0	93940000.0	0.0	1.1104717254638672	0.6501452326774597
1.0	94020000.0	94030000.0	1.0	1.0274298191070557	0.5578320026397705
1.0	94050000.0	94060000.0	2.0	1.1686208248138428	0.7156530618667603
1.0	94070000.0	94080000.0	0.0	0.9963606595993042	0.4537903666496277
1.0	94080000.0	94090000.0	0.0	1.0848309993743896	0.6237430572509766
1.0	94090000.0	94100000.0	1.0	1.1928261518478394	0.7440275549888611
1.0	94100000.0	94110000.0	0.0	1.1759732961654663	0.7247927784919739
1.0	94170000.0	94180000.0	1.0	1.1217317581176758	0.6641548871994019
1.0	94180000.0	94190000.0	5.0	1.3962993621826172	0.9565525054931641
1.0	94200000.0	94210000.0	0.0	1.2685306072235107	0.8269907236099243
1.0	94220000.0	94230000.0	1.0	1.2919906377792358	0.8523274660110474
1.0	94260000.0	94270000.0	2.0	1.1304885149002075	0.6732432246208191
1.0	94290000.0	94300000.0	1.0	1.193577766418457	0.7458322644233704
1.0	94300000.0	94310000.0	2.0	1.1799618005752563	0.7294804453849792
1.0	94470000.0	94480000.0	1.0	1.1781049966812134	0.7269905209541321
1.0	94510000.0	94520000.0	3.0	1.1532161235809326	0.6984260082244873
1.0	94550000.0	94560000.0	0.0	1.1809606552124023	0.7297688722610474
1.0	94560000.0	94570000.0	0.0	1.1547285318374634	0.6990421414375305
1.0	94630000.0	94640000.0	2.0	1.0502562522888184	0.5823509693145752
1.0	94680000.0	94690000.0	2.0	1.176694631576538	0.7254844307899475
1.0	94730000.0	94740000.0	0.0	1.1504638195037842	0.6966662406921387
1.0	94760000.0	94770000.0	2.0	1.303139090538025	0.8646286129951477
1.0	94800000.0	94810000.0	1.0	1.238365888595581	0.794499397277832
1.0	94870000.0	94880000.0	0.0	1.2977583408355713	0.8587560653686523
1.0	94880000.0	94890000.0	0.0	1.2098639011383057	0.7233920693397522
1.0	94980000.0	94990000.0	0.0	1.1446399688720703	0.689775288105011
1.0	94990000.0	95000000.0	0.0	1.164711356163025	0.7122289538383484
1.0	95000000.0	95010000.0	1.0	1.0200905799865723	0.48747825622558594
1.0	95070000.0	95080000.0	1.0	1.1065009832382202	0.6452393531799316
1.0	95120000.0	95130000.0	2.0	1.207740068435669	0.7601015567779541
1.0	95230000.0	95240000.0	2.0	1.0551401376724243	0.5874108672142029
1.0	95240000.0	95250000.0	0.0	1.0982978343963623	0.6372178196907043
1.0	95350000.0	95360000.0	1.0	1.1118500232696533	0.6519549489021301
1.0	95420000.0	95430000.0	0.0	1.214514970779419	0.7675695419311523
1.0	95460000.0	95470000.0	0.0	1.0991761684417725	0.6372395753860474
1.0	95480000.0	95490000.0	1.0	1.0628957748413086	0.5976513624191284
1.0	95530000.0	95540000.0	0.0	1.136220932006836	0.6247943639755249
1.0	95560000.0	95570000.0	1.0	1.285780668258667	0.8418155908584595
1.0	95580000.0	95590000.0	2.0	1.2185471057891846	0.7756444811820984
1.0	95590000.0	95600000.0	2.0	1.2254399061203003	0.7795760631561279
1.0	95610000.0	95620000.0	2.0	1.1956372261047363	0.7465906739234924
1.0	95640000.0	95650000.0	3.0	1.216646671295166	0.7698961496353149
1.0	95660000.0	95670000.0	0.0	1.303667664527893	0.8590766191482544
1.0	95680000.0	95690000.0	3.0	1.2048622369766235	0.7565376162528992
1.0	95690000.0	95700000.0	2.0	1.1800141334533691	0.7291643023490906
1.0	95820000.0	95830000.0	2.0	1.347080111503601	0.8907510638237
1.0	95880000.0	95890000.0	2.0	1.5390427112579346	0.9992780685424805
1.0	95920000.0	95930000.0	2.0	1.4011623859405518	0.91944819688797
1.0	95930000.0	95940000.0	1.0	1.4370265007019043	0.9467241168022156
1.0	95990000.0	96000000.0	1.0	1.6987636089324951	1.0817511081695557
1.0	96060000.0	96070000.0	3.0	1.477065086364746	0.9472354054450989
1.0	96070000.0	96080000.0	3.0	1.4489305019378662	0.9488673210144043
1.0	96110000.0	96120000.0	3.0	1.6854381561279297	1.0660226345062256
1.0	96120000.0	96130000.0	1.0	1.7234960794448853	1.102246642112732
1.0	96130000.0	96140000.0	0.0	1.9944747686386108	1.2543495893478394
1.0	96220000.0	96230000.0	1.0	2.131204128265381	1.2853238582611084
1.0	96280000.0	96290000.0	2.0	2.0175092220306396	1.2741920948028564
1.0	96340000.0	96350000.0	2.0	1.862155556678772	1.219887375831604
1.0	96360000.0	96370000.0	2.0	1.9165159463882446	1.2175508737564087
1.0	96370000.0	96380000.0	1.0	1.9990968704223633	1.248077154159546
1.0	96380000.0	96390000.0	1.0	1.9375333786010742	1.2516748905181885
1.0	96440000.0	96450000.0	0.0	1.9859853982925415	1.2620184421539307
1.0	96550000.0	96560000.0	3.0	2.091933488845825	1.3253390789031982
1.0	96600000.0	96610000.0	2.0	1.8920509815216064	1.2302325963974
1.0	96630000.0	96640000.0	2.0	2.1081490516662598	1.3486242294311523
1.0	96670000.0	96680000.0	2.0	2.1512610912323	1.3836370706558228
1.0	96760000.0	96770000.0	4.0	1.7201547622680664	1.172432541847229
1.0	96850000.0	96860000.0	1.0	1.8887335062026978	1.249298334121704
1.0	96880000.0	96890000.0	4.0	1.8765846490859985	1.2597529888153076
1.0	96980000.0	96990000.0	4.0	1.941210389137268	1.2487094402313232
1.0	97000000.0	97010000.0	2.0	1.917067527770996	1.2521264553070068
1.0	97010000.0	97020000.0	2.0	1.712420105934143	1.1475512981414795
1.0	97020000.0	97030000.0	1.0	1.7914187908172607	1.1809614896774292
1.0	97040000.0	97050000.0	1.0	1.8616135120391846	1.2102177143096924
1.0	97050000.0	97060000.0	1.0	1.7155996561050415	1.1540319919586182
1.0	97140000.0	97150000.0	1.0	1.467365026473999	1.0028307437896729
1.0	97190000.0	97200000.0	2.0	1.6455342769622803	1.0797202587127686
1.0	97200000.0	97210000.0	2.0	1.6220118999481201	1.0670255422592163
1.0	97260000.0	97270000.0	0.0	1.5020300149917603	1.0076462030410767
1.0	97280000.0	97290000.0	2.0	1.4239070415496826	0.9632264971733093
1.0	97310000.0	97320000.0	0.0	1.3343298435211182	0.8893083333969116
1.0	97350000.0	97360000.0	3.0	1.4959361553192139	1.0048866271972656
1.0	97380000.0	97390000.0	2.0	1.5482678413391113	1.0275384187698364
1.0	97390000.0	97400000.0	1.0	1.5933725833892822	1.041926622390747
1.0	97440000.0	97450000.0	1.0	1.4300892353057861	0.9726648330688477
1.0	97470000.0	97480000.0	0.0	1.4256513118743896	0.9658862352371216
1.0	97500000.0	97510000.0	4.0	1.40254807472229	0.9130195379257202
1.0	97550000.0	97560000.0	0.0	1.2931287288665771	0.8502113223075867
1.0	97670000.0	97680000.0	0.0	1.4289495944976807	0.9773741960525513
1.0	97680000.0	97690000.0	3.0	1.3953275680541992	0.9463589787483215
1.0	97710000.0	97720000.0	1.0	1.5301332473754883	1.017911672592163
1.0	97760000.0	97770000.0	1.0	1.7121366262435913	1.1481937170028687
1.0	97790000.0	97800000.0	1.0	1.901003122329712	1.2326380014419556
1.0	97800000.0	97810000.0	0.0	1.991128921508789	1.2817509174346924
1.0	97880000.0	97890000.0	2.0	1.8232574462890625	1.1777523756027222
1.0	97910000.0	97920000.0	3.0	1.8196430206298828	1.2019164562225342
1.0	97920000.0	97930000.0	1.0	1.7562503814697266	1.1602386236190796
1.0	97990000.0	98000000.0	2.0	1.5201481580734253	1.032900333404541
1.0	98030000.0	98040000.0	1.0	1.357276439666748	0.9059932827949524
1.0	98090000.0	98100000.0	1.0	1.4625942707061768	0.9916691780090332
1.0	98110000.0	98120000.0	1.0	1.465185523033142	0.9740797877311707
1.0	98130000.0	98140000.0	1.0	1.571885585784912	1.0515244007110596
1.0	98160000.0	98170000.0	2.0	1.5704772472381592	1.0346227884292603
1.0	98170000.0	98180000.0	4.0	1.4868686199188232	1.006854772567749
1.0	98190000.0	98200000.0	2.0	1.5902215242385864	1.059072732925415
1.0	98240000.0	98250000.0	3.0	1.5841286182403564	1.0637071132659912
1.0	98270000.0	98280000.0	2.0	1.3884779214859009	0.9369395971298218
1.0	98310000.0	98320000.0	0.0	1.408814549446106	0.9488195180892944
1.0	98340000.0	98350000.0	1.0	1.4158523082733154	0.9610293507575989
1.0	98380000.0	98390000.0	3.0	1.2546107769012451	0.7827177047729492
1.0	98410000.0	98420000.0	0.0	1.4288188219070435	0.9713680148124695
1.0	98490000.0	98500000.0	0.0	1.405009388923645	0.9567866325378418
1.0	98580000.0	98590000.0	1.0	1.4838569164276123	1.00327467918396
1.0	98590000.0	98600000.0	2.0	1.4158761501312256	0.9638411402702332
1.0	98700000.0	98710000.0	1.0	1.6167716979980469	1.0742394924163818
1.0	98720000.0	98730000.0	1.0	1.531782865524292	1.0662542581558228
1.0	98730000.0	98740000.0	2.0	1.5217559337615967	1.0553489923477173
1.0	98810000.0	98820000.0	1.0	1.4991182088851929	1.0319451093673706
1.0	98870000.0	98880000.0	2.0	1.5107953548431396	1.0312570333480835
1.0	98900000.0	98910000.0	1.0	1.465069055557251	1.0085241794586182
1.0	98930000.0	98940000.0	2.0	1.442347526550293	0.9713175892829895
1.0	99030000.0	99040000.0	1.0	1.3791108131408691	0.9223847389221191
1.0	99110000.0	99120000.0	1.0	1.2536176443099976	0.7973423600196838
1.0	99130000.0	99140000.0	0.0	1.1656851768493652	0.711778998374939
1.0	99150000.0	99160000.0	2.0	1.1375529766082764	0.6797244548797607
1.0	99170000.0	99180000.0	0.0	1.2453901767730713	0.799375593662262
1.0	99210000.0	99220000.0	2.0	1.2155625820159912	0.7675164341926575
1.0	99250000.0	99260000.0	1.0	1.4691717624664307	0.9466985464096069
1.0	99350000.0	99360000.0	3.0	1.642919898033142	1.1153590679168701
1.0	99450000.0	99460000.0	4.0	1.7477285861968994	1.155422568321228
1.0	99480000.0	99490000.0	3.0	1.7724182605743408	1.1632614135742188
1.0	99570000.0	99580000.0	3.0	1.5311692953109741	1.0168489217758179
1.0	99590000.0	99600000.0	1.0	1.5421111583709717	1.0159891843795776
1.0	99650000.0	99660000.0	2.0	1.4119164943695068	0.9528659582138062
1.0	99700000.0	99710000.0	1.0	1.410408616065979	0.9329913258552551
1.0	99710000.0	99720000.0	0.0	1.3796758651733398	0.9168155789375305
1.0	99770000.0	99780000.0	3.0	1.3165947198867798	0.8644328117370605
1.0	99820000.0	99830000.0	2.0	1.251850962638855	0.8060722351074219
1.0	99860000.0	99870000.0	1.0	1.0991895198822021	0.6373826265335083
1.0	99890000.0	99900000.0	1.0	1.3594753742218018	0.9069784283638
1.0	99930000.0	99940000.0	2.0	1.3781306743621826	0.9235420227050781
1.0	100040000.0	100050000.0	1.0	1.3333613872528076	0.8924039006233215
1.0	100080000.0	100090000.0	1.0	1.3399951457977295	0.8976964950561523
1.0	100090000.0	100100000.0	3.0	1.3930976390838623	0.9489075541496277
1.0	100110000.0	100120000.0	1.0	1.4416072368621826	0.9870114326477051
1.0	100140000.0	100150000.0	0.0	1.5217276811599731	1.0560567378997803
1.0	100160000.0	100170000.0	1.0	1.3418904542922974	0.9028169512748718
1.0	100200000.0	100210000.0	1.0	1.1262385845184326	0.6684105396270752
1.0	100230000.0	100240000.0	0.0	1.2166786193847656	0.7685809135437012
1.0	100250000.0	100260000.0	2.0	1.177704930305481	0.7261332869529724
1.0	100510000.0	100520000.0	1.0	1.243657112121582	0.7993330955505371
1.0	100520000.0	100530000.0	0.0	1.2725025415420532	0.8307031393051147
1.0	100550000.0	100560000.0	1.0	1.2777049541473389	0.8320341110229492
1.0	100560000.0	100570000.0	1.0	1.200018048286438	0.7509840726852417
1.0	100610000.0	100620000.0	0.0	1.148004174232483	0.6924234628677368
1.0	100630000.0	100640000.0	1.0	1.1887632608413696	0.7384179830551147
1.0	100680000.0	100690000.0	0.0	1.188732385635376	0.7385655641555786
1.0	100810000.0	100820000.0	0.0	1.2507233619689941	0.777607262134552
1.0	100820000.0	100830000.0	1.0	1.1262829303741455	0.6691107153892517
1.0	100850000.0	100860000.0	0.0	1.1221320629119873	0.6637281179428101
1.0	100870000.0	100880000.0	3.0	1.190442442893982	0.7402529120445251
1.0	100880000.0	100890000.0	0.0	0.9968336224555969	0.5242286920547485
1.0	100910000.0	100920000.0	1.0	1.4083671569824219	0.9534783363342285
1.0	100930000.0	100940000.0	3.0	1.2421653270721436	0.7948952913284302
1.0	100990000.0	101000000.0	0.0	1.3576186895370483	0.9064837694168091
1.0	101090000.0	101100000.0	2.0	1.0177061557769775	0.5460744500160217
1.0	101160000.0	101170000.0	2.0	1.2993803024291992	0.8476587533950806
1.0	101290000.0	101300000.0	2.0	1.6245849132537842	1.0884053707122803
1.0	101310000.0	101320000.0	0.0	1.6142492294311523	1.0920566320419312
1.0	101320000.0	101330000.0	1.0	1.4811605215072632	1.018850564956665
1.0	101340000.0	101350000.0	0.0	1.4048393964767456	0.9572136998176575
1.0	101350000.0	101360000.0	1.0	1.3795487880706787	0.9273474812507629
1.0	101440000.0	101450000.0	1.0	1.2014192342758179	0.7519242167472839
1.0	101470000.0	101480000.0	0.0	1.3158982992172241	0.8697000741958618
1.0	101500000.0	101510000.0	2.0	1.2465590238571167	0.8024841547012329
1.0	101520000.0	101530000.0	0.0	1.3960578441619873	0.9436514973640442
1.0	101530000.0	101540000.0	1.0	1.4789270162582397	1.0148741006851196
1.0	101570000.0	101580000.0	1.0	1.4433348178863525	0.9855670928955078
1.0	101590000.0	101600000.0	3.0	1.4089869260787964	0.9571448564529419
1.0	101600000.0	101610000.0	2.0	1.4262560606002808	0.9715285301208496
1.0	101750000.0	101760000.0	0.0	1.440581202507019	0.9833065271377563
1.0	101770000.0	101780000.0	2.0	1.3358343839645386	0.8860252499580383
1.0	101900000.0	101910000.0	2.0	1.484736442565918	0.9913126230239868
1.0	101910000.0	101920000.0	1.0	1.6208574771881104	1.0521715879440308
1.0	101930000.0	101940000.0	2.0	1.659437894821167	1.0889486074447632
1.0	101960000.0	101970000.0	1.0	1.6777232885360718	1.0752708911895752
1.0	101970000.0	101980000.0	3.0	1.5695784091949463	1.0284433364868164
1.0	101990000.0	102000000.0	3.0	1.8169376850128174	1.1848118305206299
1.0	102000000.0	102010000.0	2.0	1.786035180091858	1.1658347845077515
1.0	102020000.0	102030000.0	3.0	1.791475534439087	1.16876220703125
1.0	102050000.0	102060000.0	0.0	1.875354528427124	1.1971756219863892
1.0	102090000.0	102100000.0	2.0	1.7952964305877686	1.1657545566558838
1.0	102120000.0	102130000.0	1.0	2.0345957279205322	1.2491049766540527
1.0	102180000.0	102190000.0	5.0	1.9500913619995117	1.2001678943634033
1.0	102290000.0	102300000.0	2.0	2.01928448677063	1.2390849590301514
1.0	102400000.0	102410000.0	3.0	2.2529892921447754	1.350309133529663
1.0	102410000.0	102420000.0	2.0	2.26200532913208	1.3781812191009521
1.0	102450000.0	102460000.0	7.0	2.075485944747925	1.295364499092102
1.0	102540000.0	102550000.0	1.0	2.641808032989502	1.5126533508300781
1.0	102550000.0	102560000.0	5.0	2.359367847442627	1.4356238842010498
1.0	102560000.0	102570000.0	2.0	2.246786594390869	1.396902084350586
1.0	102690000.0	102700000.0	3.0	2.71307373046875	1.5576145648956299
1.0	102750000.0	102760000.0	5.0	2.534789562225342	1.4738919734954834
1.0	102790000.0	102800000.0	1.0	2.954664707183838	1.6302274465560913
1.0	102830000.0	102840000.0	2.0	2.8106346130371094	1.5807230472564697
1.0	102880000.0	102890000.0	3.0	2.6256606578826904	1.5061715841293335
1.0	102980000.0	102990000.0	2.0	3.133671998977661	1.6898107528686523
1.0	103000000.0	103010000.0	3.0	2.951333999633789	1.633493185043335
1.0	103010000.0	103020000.0	4.0	3.030670642852783	1.6575727462768555
1.0	103030000.0	103040000.0	4.0	3.0452234745025635	1.664737343788147
1.0	103080000.0	103090000.0	3.0	3.2038607597351074	1.7063299417495728
1.0	103140000.0	103150000.0	6.0	2.9089629650115967	1.6248159408569336
1.0	103170000.0	103180000.0	1.0	2.76240611076355	1.5567220449447632
1.0	103230000.0	103240000.0	4.0	2.7926197052001953	1.5742524862289429
1.0	103260000.0	103270000.0	2.0	2.792299747467041	1.5786950588226318
1.0	103430000.0	103440000.0	4.0	3.014925003051758	1.6473287343978882
1.0	103530000.0	103540000.0	5.0	2.597872257232666	1.5016063451766968
1.0	103580000.0	103590000.0	3.0	2.7894771099090576	1.5782257318496704
1.0	103610000.0	103620000.0	7.0	2.4271180629730225	1.4260636568069458
1.0	103710000.0	103720000.0	2.0	2.9210872650146484	1.615405797958374
1.0	103750000.0	103760000.0	5.0	1.7844970226287842	1.1335006952285767
1.0	103780000.0	103790000.0	3.0	1.1034752130508423	0.6397101283073425
1.0	103910000.0	103920000.0	0.0	1.0372976064682007	0.5646052956581116
1.0	104000000.0	104010000.0	2.0	1.1788018941879272	0.7264121770858765
1.0	104040000.0	104050000.0	2.0	1.5280729532241821	0.9687175750732422
1.0	104100000.0	104110000.0	1.0	1.5838708877563477	1.031463384628296
[truncated: 47,581 more rows]
