# Supplementary material for: Genome-wide mapping of somatic mutation rates uncovers drivers of cancer
Source: Nat Biotechnol. 2022 Jun 20;40(11):1634–43. doi: 10.1038/s41587-022-01353-8 (PMC9646522; doi:10.1038/s41587-022-01353-8)
Supplement: Supplementary file 4 — Regions and model predictions for each fold of each cancer for which a deep learning model was trained. Regions that were filtered are also listed along with their respective model predictions. [file 41587_2022_1353_MOESM4_ESM.zip › kfold_results/Biliary-AdenoCA/fold_4.txt]

CHROM	START	END	Y_TRUE	Y_PRED	STD
1.0	770000.0	780000.0	0.0	1.0022062063217163	0.2827092707157135
1.0	830000.0	840000.0	0.0	1.0980955362319946	0.33238762617111206
1.0	840000.0	850000.0	0.0	1.1517741680145264	0.3678310215473175
1.0	870000.0	880000.0	0.0	1.1082435846328735	0.33873191475868225
1.0	1000000.0	1010000.0	0.0	1.282497763633728	0.4643057882785797
1.0	1160000.0	1170000.0	3.0	1.0407863855361938	0.3003861606121063
1.0	1190000.0	1200000.0	1.0	1.1690244674682617	0.38003116846084595
1.0	1200000.0	1210000.0	1.0	1.0445878505706787	0.3022969663143158
1.0	1340000.0	1350000.0	0.0	1.154242992401123	0.36955785751342773
1.0	1350000.0	1360000.0	1.0	1.2429571151733398	0.4345686435699463
1.0	1550000.0	1560000.0	1.0	1.3729045391082764	0.5318090915679932
1.0	1560000.0	1570000.0	1.0	1.115677833557129	0.3434961438179016
1.0	1690000.0	1700000.0	1.0	1.2297496795654297	0.42467108368873596
1.0	1850000.0	1860000.0	0.0	1.2537219524383545	0.44265562295913696
1.0	1860000.0	1870000.0	1.0	1.2233105897903442	0.4198589324951172
1.0	2100000.0	2110000.0	1.0	1.2116529941558838	0.411181777715683
1.0	2150000.0	2160000.0	3.0	1.1797730922698975	0.3877716064453125
1.0	2160000.0	2170000.0	1.0	1.3849003314971924	0.5406535863876343
1.0	2190000.0	2200000.0	2.0	1.1164785623550415	0.34401431679725647
1.0	2220000.0	2230000.0	1.0	1.2878683805465698	0.4683454930782318
1.0	2260000.0	2270000.0	1.0	1.3679758310317993	0.5281667709350586
1.0	2380000.0	2390000.0	0.0	1.3725131750106812	0.5315201282501221
1.0	2410000.0	2420000.0	3.0	1.3339722156524658	0.5029021501541138
1.0	2430000.0	2440000.0	3.0	1.304746389389038	0.48102641105651855
1.0	2450000.0	2460000.0	0.0	1.0802507400512695	0.3217054009437561
1.0	2560000.0	2570000.0	1.0	1.112984538078308	0.3417578935623169
1.0	2740000.0	2750000.0	3.0	1.6306871175765991	0.7156674861907959
1.0	2790000.0	2800000.0	3.0	1.6011375188827515	0.6950965523719788
1.0	2810000.0	2820000.0	3.0	1.7650089263916016	0.8083969950675964
1.0	2830000.0	2840000.0	2.0	1.7537578344345093	0.8006762266159058
1.0	2890000.0	2900000.0	0.0	1.508191704750061	0.629734456539154
1.0	2960000.0	2970000.0	2.0	1.453064203262329	0.5903005599975586
1.0	2970000.0	2980000.0	2.0	1.5330867767333984	0.6473612785339355
1.0	3010000.0	3020000.0	2.0	1.5155973434448242	0.6349891424179077
1.0	3020000.0	3030000.0	1.0	1.5274031162261963	0.6433463096618652
1.0	3080000.0	3090000.0	2.0	1.6261333227157593	0.7125027775764465
1.0	3220000.0	3230000.0	1.0	1.4649282693862915	0.5988388061523438
1.0	3230000.0	3240000.0	1.0	1.4348279237747192	0.5771182775497437
1.0	3290000.0	3300000.0	1.0	1.328460454940796	0.49878644943237305
1.0	3450000.0	3460000.0	1.0	1.4173967838287354	0.5644513368606567
1.0	3470000.0	3480000.0	2.0	1.3280028104782104	0.4984445571899414
1.0	3580000.0	3590000.0	0.0	1.1653448343276978	0.3774033486843109
1.0	3600000.0	3610000.0	0.0	1.1443966627120972	0.36271291971206665
1.0	3620000.0	3630000.0	0.0	1.1064376831054688	0.3375898003578186
1.0	3680000.0	3690000.0	0.0	1.117794394493103	0.34486788511276245
1.0	3690000.0	3700000.0	1.0	1.0841763019561768	0.32400184869766235
1.0	3750000.0	3760000.0	0.0	1.0443588495254517	0.3021816611289978
1.0	3780000.0	3790000.0	2.0	1.0818368196487427	0.32263025641441345
1.0	3820000.0	3830000.0	5.0	1.117715835571289	0.34481745958328247
1.0	4070000.0	4080000.0	0.0	1.6056206226348877	0.6982225179672241
1.0	4090000.0	4100000.0	1.0	1.4815007448196411	0.6107161641120911
1.0	4110000.0	4120000.0	1.0	1.7341909408569336	0.7872269153594971
1.0	4160000.0	4170000.0	3.0	1.4980895519256592	0.6225524544715881
1.0	4180000.0	4190000.0	1.0	1.9404213428497314	0.9266274571418762
1.0	4270000.0	4280000.0	2.0	1.7781617641448975	0.8174095153808594
1.0	4350000.0	4360000.0	1.0	1.9377025365829468	0.9248412847518921
1.0	4400000.0	4410000.0	0.0	2.013162612915039	0.973582923412323
1.0	4410000.0	4420000.0	3.0	2.072377920150757	1.010388731956482
1.0	4430000.0	4440000.0	0.0	2.306471347808838	1.138817310333252
1.0	4500000.0	4510000.0	2.0	2.202970266342163	1.0857737064361572
1.0	4540000.0	4550000.0	2.0	2.527406930923462	1.2300618886947632
1.0	4590000.0	4600000.0	4.0	1.9850718975067139	0.9556541442871094
1.0	4680000.0	4690000.0	1.0	1.9689865112304688	0.9452673196792603
1.0	4730000.0	4740000.0	1.0	2.0273051261901855	0.982501208782196
1.0	4750000.0	4760000.0	2.0	1.966327428817749	0.9435426592826843
1.0	4780000.0	4790000.0	2.0	1.9759479761123657	0.9497730135917664
1.0	4880000.0	4890000.0	2.0	1.8814847469329834	0.8875018954277039
1.0	4960000.0	4970000.0	1.0	1.9688389301300049	0.945172131061554
1.0	5000000.0	5010000.0	0.0	2.1662380695343018	1.0654640197753906
1.0	5030000.0	5040000.0	0.0	2.2112009525299072	1.0902211666107178
1.0	5040000.0	5050000.0	0.0	2.2100377082824707	1.089595079421997
1.0	5070000.0	5080000.0	2.0	2.2388393878936768	1.1048723459243774
1.0	5140000.0	5150000.0	3.0	2.3417563438415527	1.1554208993911743
1.0	5170000.0	5180000.0	1.0	2.091973066329956	1.0222383737564087
1.0	5230000.0	5240000.0	2.0	2.301149368286133	1.1362464427947998
1.0	5320000.0	5330000.0	0.0	2.048924446105957	0.995982825756073
1.0	5380000.0	5390000.0	1.0	2.174670934677124	1.0701920986175537
1.0	5410000.0	5420000.0	2.0	2.026822566986084	0.9821982383728027
1.0	5500000.0	5510000.0	1.0	2.231691837310791	1.101125955581665
1.0	5550000.0	5560000.0	1.0	2.346632719039917	1.1576546430587769
1.0	5560000.0	5570000.0	2.0	2.277836561203003	1.1247814893722534
1.0	5580000.0	5590000.0	4.0	1.8473857641220093	0.8645387887954712
1.0	5590000.0	5600000.0	1.0	1.8658180236816406	0.8769767880439758
1.0	5620000.0	5630000.0	2.0	1.8627831935882568	0.8749327659606934
1.0	5660000.0	5670000.0	1.0	1.7332843542099	0.7866032719612122
1.0	5670000.0	5680000.0	2.0	1.6636213064193726	0.7385135889053345
1.0	5710000.0	5720000.0	0.0	1.7092078924179077	0.7700172662734985
1.0	5720000.0	5730000.0	4.0	1.8451616764068604	0.8630339503288269
1.0	5730000.0	5740000.0	2.0	1.7382328510284424	0.7900075912475586
1.0	5750000.0	5760000.0	0.0	1.6335458755493164	0.7176542282104492
1.0	5840000.0	5850000.0	2.0	1.4024006128311157	0.5534980893135071
1.0	5850000.0	5860000.0	0.0	1.5889238119125366	0.6865695714950562
1.0	5890000.0	5900000.0	1.0	1.390032410621643	0.5444271564483643
1.0	5930000.0	5940000.0	2.0	1.429638147354126	0.5733543634414673
1.0	5960000.0	5970000.0	0.0	1.3124196529388428	0.48678073287010193
1.0	6000000.0	6010000.0	3.0	1.3977292776107788	0.5500760078430176
1.0	6130000.0	6140000.0	2.0	1.5837613344192505	0.6829607486724854
1.0	6170000.0	6180000.0	3.0	1.3576306104660034	0.5205037593841553
1.0	6410000.0	6420000.0	1.0	1.2724103927612305	0.4567161202430725
1.0	6430000.0	6440000.0	3.0	1.2625805139541626	0.44931846857070923
1.0	6440000.0	6450000.0	0.0	1.3328205347061157	0.502042293548584
1.0	6540000.0	6550000.0	2.0	1.308971643447876	0.48419609665870667
1.0	6560000.0	6570000.0	1.0	1.3694877624511719	0.5292840003967285
1.0	6590000.0	6600000.0	1.0	1.2443020343780518	0.4355778694152832
1.0	6630000.0	6640000.0	0.0	1.5339012145996094	0.6479361057281494
1.0	6660000.0	6670000.0	2.0	1.541574239730835	0.6533483266830444
1.0	6740000.0	6750000.0	0.0	1.1591171026229858	0.3729880154132843
1.0	6900000.0	6910000.0	1.0	1.2184076309204102	0.41620364785194397
1.0	6930000.0	6940000.0	1.0	1.1334348917007446	0.3552355170249939
1.0	7000000.0	7010000.0	0.0	1.2410224676132202	0.43311697244644165
1.0	7160000.0	7170000.0	5.0	1.3261244297027588	0.4970405697822571
1.0	7220000.0	7230000.0	2.0	1.3003242015838623	0.47770562767982483
1.0	7230000.0	7240000.0	0.0	1.3579427003860474	0.5207354426383972
1.0	7240000.0	7250000.0	2.0	1.2326359748840332	0.4268314838409424
1.0	7260000.0	7270000.0	0.0	1.2850096225738525	0.4661950469017029
1.0	7300000.0	7310000.0	0.0	1.132843255996704	0.3548370599746704
1.0	7330000.0	7340000.0	0.0	1.1650692224502563	0.3772067427635193
1.0	7350000.0	7360000.0	1.0	1.268662929534912	0.453894704580307
1.0	7380000.0	7390000.0	0.0	1.3173296451568604	0.4904603064060211
1.0	7440000.0	7450000.0	4.0	1.3674237728118896	0.5277586579322815
1.0	7460000.0	7470000.0	0.0	1.5733067989349365	0.6756437420845032
1.0	7580000.0	7590000.0	0.0	1.3264179229736328	0.49725979566574097
1.0	7630000.0	7640000.0	0.0	1.218380093574524	0.4161837100982666
1.0	7650000.0	7660000.0	0.0	1.136371374130249	0.3572230339050293
1.0	7730000.0	7740000.0	1.0	1.0965272188186646	0.33142516016960144
1.0	7800000.0	7810000.0	2.0	1.1484897136688232	0.36554476618766785
1.0	7910000.0	7920000.0	2.0	1.2055078744888306	0.40662795305252075
1.0	7930000.0	7940000.0	1.0	1.1983730792999268	0.4013625681400299
1.0	7980000.0	7990000.0	4.0	1.2450854778289795	0.4361661374568939
1.0	8000000.0	8010000.0	1.0	1.3111228942871094	0.4858091473579407
1.0	8030000.0	8040000.0	1.0	1.2602289915084839	0.4475494921207428
1.0	8040000.0	8050000.0	1.0	1.2468674182891846	0.43750572204589844
1.0	8050000.0	8060000.0	1.0	1.2210811376571655	0.4181956648826599
1.0	8060000.0	8070000.0	1.0	1.3344731330871582	0.5032753944396973
1.0	8070000.0	8080000.0	1.0	1.2050021886825562	0.4062536358833313
1.0	8080000.0	8090000.0	0.0	1.4056586027145386	0.555881679058075
1.0	8130000.0	8140000.0	1.0	1.292751669883728	0.4720172882080078
1.0	8150000.0	8160000.0	1.0	1.244635820388794	0.4358289837837219
1.0	8250000.0	8260000.0	0.0	1.2452020645141602	0.43625348806381226
1.0	8280000.0	8290000.0	1.0	1.3332977294921875	0.5023988485336304
1.0	8290000.0	8300000.0	0.0	1.374983787536621	0.5333443880081177
1.0	8360000.0	8370000.0	2.0	1.1536208391189575	0.36912211775779724
1.0	8380000.0	8390000.0	1.0	1.265485405921936	0.4515036642551422
1.0	8390000.0	8400000.0	2.0	1.3441660404205322	0.5104991793632507
1.0	8410000.0	8420000.0	2.0	1.285714864730835	0.46672624349594116
1.0	8430000.0	8440000.0	0.0	1.2237638235092163	0.4201975464820862
1.0	8460000.0	8470000.0	0.0	1.3491028547286987	0.514171302318573
1.0	8660000.0	8670000.0	1.0	1.1151081323623657	0.3431258797645569
1.0	8690000.0	8700000.0	1.0	1.0438015460968018	0.30189967155456543
1.0	8710000.0	8720000.0	0.0	1.165116786956787	0.37724044919013977
1.0	8730000.0	8740000.0	1.0	1.167147159576416	0.3786883056163788
1.0	8740000.0	8750000.0	0.0	1.0952777862548828	0.3306608200073242
1.0	8800000.0	8810000.0	3.0	1.0425676107406616	0.301277756690979
1.0	8810000.0	8820000.0	1.0	1.0600814819335938	0.3104037940502167
1.0	8850000.0	8860000.0	0.0	1.144742488861084	0.36295121908187866
1.0	8960000.0	8970000.0	4.0	1.107415795326233	0.33820730447769165
1.0	8970000.0	8980000.0	1.0	1.2470659017562866	0.4376543164253235
1.0	9020000.0	9030000.0	1.0	1.1992024183273315	0.40197330713272095
1.0	9040000.0	9050000.0	2.0	1.214798927307129	0.4135185778141022
1.0	9110000.0	9120000.0	0.0	1.1371358633041382	0.3577430546283722
1.0	9180000.0	9190000.0	1.0	1.1419060230255127	0.3610006272792816
1.0	9290000.0	9300000.0	1.0	1.3390064239501953	0.5066558718681335
1.0	9380000.0	9390000.0	1.0	1.1723649501800537	0.3824261724948883
1.0	9450000.0	9460000.0	2.0	1.1834163665771484	0.39041513204574585
1.0	9480000.0	9490000.0	0.0	1.1937086582183838	0.3979340195655823
1.0	9490000.0	9500000.0	2.0	1.2633306980133057	0.44988322257995605
1.0	9510000.0	9520000.0	0.0	1.3214728832244873	0.4935619831085205
1.0	9610000.0	9620000.0	1.0	1.2824995517730713	0.4643065929412842
1.0	9670000.0	9680000.0	0.0	1.4820623397827148	0.6111177206039429
1.0	9740000.0	9750000.0	2.0	1.145208716392517	0.3632723093032837
1.0	9750000.0	9760000.0	2.0	1.179774284362793	0.3877723813056946
1.0	9790000.0	9800000.0	0.0	1.141914963722229	0.36100688576698303
1.0	9810000.0	9820000.0	0.0	1.1343765258789062	0.3558722138404846
1.0	9820000.0	9830000.0	0.0	1.1577922105789185	0.3720519542694092
1.0	9950000.0	9960000.0	1.0	1.3071205615997314	0.48280707001686096
1.0	9960000.0	9970000.0	0.0	1.1498944759368896	0.366520494222641
1.0	9990000.0	10000000.0	2.0	1.1742432117462158	0.38377776741981506
1.0	10050000.0	10060000.0	0.0	1.3182456493377686	0.49114590883255005
1.0	10110000.0	10120000.0	1.0	1.2476729154586792	0.43811044096946716
1.0	10230000.0	10240000.0	4.0	1.188714861869812	0.3942776322364807
1.0	10280000.0	10290000.0	0.0	1.1340224742889404	0.35563188791275024
1.0	10290000.0	10300000.0	0.0	1.2044000625610352	0.4058074951171875
1.0	10310000.0	10320000.0	0.0	1.2409613132476807	0.4330711364746094
1.0	10320000.0	10330000.0	2.0	1.0701297521591187	0.3159298896789551
1.0	10350000.0	10360000.0	1.0	1.0823739767074585	0.32294368743896484
1.0	10430000.0	10440000.0	1.0	1.161405324935913	0.3746049106121063
1.0	10610000.0	10620000.0	2.0	1.187429666519165	0.39333903789520264
1.0	10700000.0	10710000.0	2.0	1.1878434419631958	0.3936411738395691
1.0	10710000.0	10720000.0	4.0	1.1961132287979126	0.3997003436088562
1.0	10810000.0	10820000.0	2.0	1.154559850692749	0.3697798252105713
1.0	10860000.0	10870000.0	2.0	1.0493850708007812	0.30475395917892456
1.0	10910000.0	10920000.0	2.0	1.1668726205825806	0.3784915804862976
1.0	11080000.0	11090000.0	0.0	1.0531394481658936	0.3067092001438141
1.0	11090000.0	11100000.0	4.0	1.1428015232086182	0.361614853143692
1.0	11100000.0	11110000.0	1.0	1.2336547374725342	0.4275932312011719
1.0	11150000.0	11160000.0	3.0	1.0529825687408447	0.3066277503967285
1.0	11180000.0	11190000.0	0.0	1.0884369611740112	0.32652854919433594
1.0	11210000.0	11220000.0	0.0	1.0101397037506104	0.28608816862106323
1.0	11250000.0	11260000.0	1.0	1.0255424976348877	0.2930257320404053
1.0	11260000.0	11270000.0	0.0	1.0689287185668945	0.31525832414627075
1.0	11360000.0	11370000.0	5.0	1.3072011470794678	0.4828678071498871
1.0	11450000.0	11460000.0	4.0	1.3826282024383545	0.5389806032180786
1.0	11470000.0	11480000.0	0.0	1.3768947124481201	0.5347544550895691
1.0	11490000.0	11500000.0	0.0	1.3712666034698486	0.5305989980697632
1.0	11500000.0	11510000.0	1.0	1.3183801174163818	0.49124640226364136
1.0	11530000.0	11540000.0	1.0	1.3383076190948486	0.5061351656913757
1.0	11540000.0	11550000.0	1.0	1.274566650390625	0.45833835005760193
1.0	11580000.0	11590000.0	1.0	1.33182692527771	0.5013008117675781
1.0	11600000.0	11610000.0	0.0	1.3138339519500732	0.48784103989601135
1.0	11650000.0	11660000.0	1.0	1.3239253759384155	0.4953967034816742
1.0	11770000.0	11780000.0	0.0	1.2860662937164307	0.4669896960258484
1.0	11780000.0	11790000.0	2.0	1.2512075901031494	0.44076603651046753
1.0	11840000.0	11850000.0	1.0	1.1827642917633057	0.389941930770874
1.0	11850000.0	11860000.0	1.0	1.2677280902862549	0.4531918466091156
1.0	11930000.0	11940000.0	1.0	1.455623745918274	0.5921450853347778
1.0	11950000.0	11960000.0	2.0	1.3482978343963623	0.5135730504989624
1.0	11970000.0	11980000.0	3.0	1.356598138809204	0.5197380185127258
1.0	11980000.0	11990000.0	2.0	1.3089183568954468	0.48415708541870117
1.0	12040000.0	12050000.0	1.0	1.4011726379394531	0.5525989532470703
1.0	12050000.0	12060000.0	4.0	1.124285101890564	0.3491256833076477
1.0	12060000.0	12070000.0	1.0	1.1622248888015747	0.3751855492591858
1.0	12100000.0	12110000.0	1.0	1.2997647523880005	0.477286159992218
1.0	12130000.0	12140000.0	1.0	1.3002334833145142	0.4776386320590973
1.0	12140000.0	12150000.0	2.0	1.244773030281067	0.435931921005249
1.0	12210000.0	12220000.0	2.0	1.1012332439422607	0.3343295156955719
1.0	12230000.0	12240000.0	0.0	1.5607366561889648	0.6668281555175781
1.0	12390000.0	12400000.0	2.0	1.0349349975585938	0.2975027859210968
1.0	12470000.0	12480000.0	1.0	0.996838390827179	0.28050094842910767
1.0	12520000.0	12530000.0	1.0	1.0671184062957764	0.3142518401145935
1.0	12530000.0	12540000.0	3.0	1.1501858234405518	0.3667233884334564
1.0	12580000.0	12590000.0	0.0	1.288689136505127	0.46896299719810486
1.0	12710000.0	12720000.0	3.0	1.137070894241333	0.3576984405517578
1.0	12750000.0	12760000.0	1.0	1.0485814809799194	0.30433839559555054
1.0	13790000.0	13800000.0	2.0	1.481689214706421	0.6108509302139282
1.0	13830000.0	13840000.0	2.0	1.623528242111206	0.7106913328170776
1.0	14020000.0	14030000.0	3.0	1.48055100440979	0.6100365519523621
1.0	14050000.0	14060000.0	3.0	1.683234453201294	0.752083420753479
1.0	14100000.0	14110000.0	4.0	1.372322916984558	0.5313796401023865
1.0	14110000.0	14120000.0	2.0	1.3315112590789795	0.5010656714439392
1.0	14150000.0	14160000.0	0.0	1.5271637439727783	0.6431771516799927
1.0	14180000.0	14190000.0	0.0	1.6820659637451172	0.7512755393981934
1.0	14210000.0	14220000.0	0.0	1.5151766538619995	0.6346908807754517
1.0	14260000.0	14270000.0	2.0	1.6132005453109741	0.7035040855407715
1.0	14270000.0	14280000.0	1.0	1.623927354812622	0.7109687924385071
1.0	14430000.0	14440000.0	2.0	1.6304121017456055	0.7154765725135803
1.0	14510000.0	14520000.0	1.0	1.871643304824829	0.8808959722518921
1.0	14580000.0	14590000.0	2.0	1.7504841089248657	0.798427939414978
1.0	14610000.0	14620000.0	2.0	1.6859204769134521	0.7539401054382324
1.0	14650000.0	14660000.0	3.0	1.8057868480682373	0.8362845182418823
1.0	14770000.0	14780000.0	3.0	1.798516869544983	0.8313249349594116
1.0	14830000.0	14840000.0	2.0	1.7607944011688232	0.8055060505867004
1.0	14870000.0	14880000.0	2.0	1.7141412496566772	0.7734187841415405
1.0	14920000.0	14930000.0	1.0	2.5594236850738525	1.2408125400543213
1.0	15070000.0	15080000.0	1.0	1.387706995010376	0.542717695236206
1.0	15080000.0	15090000.0	1.0	1.4342435598373413	0.5766944885253906
1.0	15170000.0	15180000.0	3.0	1.2876261472702026	0.46816277503967285
1.0	15180000.0	15190000.0	3.0	1.2694424390792847	0.4544817805290222
1.0	15210000.0	15220000.0	1.0	1.363634467124939	0.5249539613723755
1.0	15530000.0	15540000.0	1.0	0.9811898469924927	0.27441519498825073
1.0	15600000.0	15610000.0	0.0	1.0301331281661987	0.2951907515525818
1.0	15610000.0	15620000.0	0.0	1.1216037273406982	0.3473583161830902
1.0	15620000.0	15630000.0	1.0	1.0837059020996094	0.32372480630874634
1.0	15650000.0	15660000.0	0.0	1.0883352756500244	0.3264681398868561
1.0	15670000.0	15680000.0	2.0	1.0724817514419556	0.3172537386417389
1.0	15790000.0	15800000.0	0.0	1.1754664182662964	0.38465914130210876
1.0	15800000.0	15810000.0	1.0	1.1650549173355103	0.3771973252296448
1.0	15930000.0	15940000.0	0.0	1.0841699838638306	0.32399898767471313
1.0	15940000.0	15950000.0	0.0	0.7796745896339417	0.2890896201133728
1.0	15960000.0	15970000.0	1.0	1.0315930843353271	0.29588842391967773
1.0	15990000.0	16000000.0	1.0	1.0757215023040771	0.31909507513046265
1.0	16030000.0	16040000.0	1.0	1.217036485671997	0.41518354415893555
1.0	16050000.0	16060000.0	0.0	1.2301565408706665	0.42497578263282776
1.0	16120000.0	16130000.0	2.0	1.2292346954345703	0.4242854714393616
1.0	16150000.0	16160000.0	1.0	1.4890944957733154	0.6161403656005859
1.0	16190000.0	16200000.0	1.0	1.315775990486145	0.4892960488796234
1.0	16450000.0	16460000.0	0.0	1.223514199256897	0.42001089453697205
1.0	16520000.0	16530000.0	2.0	1.2967278957366943	0.4750041365623474
1.0	16560000.0	16570000.0	0.0	1.2274249792099	0.42293161153793335
1.0	16580000.0	16590000.0	0.0	1.0494182109832764	0.3047705590724945
1.0	16690000.0	16700000.0	0.0	0.772593080997467	0.29472288489341736
1.0	16710000.0	16720000.0	1.0	0.9826226234436035	0.2749496102333069
1.0	16720000.0	16730000.0	1.0	1.116328477859497	0.34391674399375916
1.0	17300000.0	17310000.0	1.0	1.1745197772979736	0.3839760720729828
1.0	17340000.0	17350000.0	1.0	1.052996039390564	0.3066335916519165
1.0	17370000.0	17380000.0	0.0	1.0485140085220337	0.30430370569229126
1.0	17420000.0	17430000.0	0.0	1.0780751705169678	0.3204464316368103
1.0	17500000.0	17510000.0	2.0	1.1398308277130127	0.35957908630371094
1.0	17520000.0	17530000.0	0.0	1.17653489112854	0.38542911410331726
1.0	17540000.0	17550000.0	2.0	1.2043817043304443	0.405794233083725
1.0	17550000.0	17560000.0	2.0	1.138085126876831	0.35838788747787476
1.0	17640000.0	17650000.0	0.0	1.2261335849761963	0.4219667315483093
1.0	17660000.0	17670000.0	2.0	1.2179515361785889	0.4158652722835541
1.0	17830000.0	17840000.0	3.0	1.2784299850463867	0.4612458348274231
1.0	17840000.0	17850000.0	0.0	1.1389553546905518	0.358981728553772
1.0	17870000.0	17880000.0	1.0	1.0511353015899658	0.3056613802909851
1.0	17890000.0	17900000.0	0.0	1.056341528892517	0.3084002137184143
1.0	17910000.0	17920000.0	1.0	1.1635332107543945	0.3761139512062073
1.0	17960000.0	17970000.0	1.0	1.0999085903167725	0.33350688219070435
1.0	17970000.0	17980000.0	0.0	1.1386401653289795	0.35876598954200745
1.0	17990000.0	18000000.0	4.0	1.1096739768981934	0.3396412432193756
1.0	18030000.0	18040000.0	3.0	1.1288442611694336	0.3521549701690674
1.0	18040000.0	18050000.0	0.0	1.208444595336914	0.4088028371334076
1.0	18050000.0	18060000.0	0.0	1.2327202558517456	0.4268936216831207
1.0	18060000.0	18070000.0	1.0	1.1819727420806885	0.38936734199523926
1.0	18110000.0	18120000.0	2.0	1.1783599853515625	0.3867482542991638
1.0	18180000.0	18190000.0	0.0	1.255683183670044	0.4441308081150055
1.0	18190000.0	18200000.0	1.0	1.2311947345733643	0.4257526397705078
1.0	18290000.0	18300000.0	0.0	1.3475255966186523	0.5129988789558411
1.0	18350000.0	18360000.0	4.0	1.3694610595703125	0.5292644500732422
1.0	18380000.0	18390000.0	0.0	1.5132689476013184	0.6333377361297607
1.0	18540000.0	18550000.0	0.0	1.4981807470321655	0.6226171851158142
1.0	18570000.0	18580000.0	1.0	1.4454039335250854	0.5847717523574829
1.0	18660000.0	18670000.0	1.0	1.3141522407531738	0.4880792498588562
1.0	18720000.0	18730000.0	1.0	1.2670751810073853	0.45270028710365295
1.0	18730000.0	18740000.0	1.0	1.2960971593856812	0.47453147172927856
1.0	18770000.0	18780000.0	0.0	1.2333920001983643	0.4273962378501892
1.0	18820000.0	18830000.0	1.0	1.288654088973999	0.46893683075904846
1.0	18930000.0	18940000.0	1.0	1.416271448135376	0.5636306405067444
1.0	19190000.0	19200000.0	2.0	1.2564893960952759	0.44473615288734436
1.0	19210000.0	19220000.0	0.0	1.2208515405654907	0.4180247187614441
1.0	19270000.0	19280000.0	2.0	1.4422084093093872	0.5824624300003052
1.0	19290000.0	19300000.0	0.0	1.3982360363006592	0.5504471063613892
1.0	19310000.0	19320000.0	1.0	1.3103796243667603	0.4852520525455475
1.0	19330000.0	19340000.0	3.0	1.256376028060913	0.44465112686157227
1.0	19560000.0	19570000.0	0.0	1.3273926973342896	0.4979879856109619
1.0	19580000.0	19590000.0	2.0	1.1980403661727905	0.4011171758174896
1.0	19600000.0	19610000.0	0.0	1.2611544132232666	0.44824570417404175
1.0	19650000.0	19660000.0	0.0	1.3434770107269287	0.5099859237670898
1.0	19840000.0	19850000.0	2.0	1.3677093982696533	0.5279699563980103
1.0	20060000.0	20070000.0	1.0	0.9654763340950012	0.2688586115837097
1.0	20070000.0	20080000.0	1.0	0.9589073061943054	0.26670753955841064
1.0	20130000.0	20140000.0	0.0	1.1339327096939087	0.3555712103843689
1.0	20260000.0	20270000.0	1.0	1.1048369407653809	0.3365812301635742
1.0	20300000.0	20310000.0	2.0	1.0786783695220947	0.32079440355300903
1.0	20460000.0	20470000.0	1.0	1.223750352859497	0.4201875627040863
1.0	20490000.0	20500000.0	2.0	1.1276947259902954	0.3513880670070648
1.0	20590000.0	20600000.0	2.0	1.1156339645385742	0.3434668183326721
1.0	20620000.0	20630000.0	2.0	1.209643006324768	0.4096894860267639
1.0	20660000.0	20670000.0	1.0	1.252992868423462	0.4421079754829407
1.0	20740000.0	20750000.0	2.0	1.1213951110839844	0.34722191095352173
1.0	20790000.0	20800000.0	0.0	1.1530845165252686	0.3687463402748108
1.0	20860000.0	20870000.0	2.0	1.0994243621826172	0.33320727944374084
1.0	20940000.0	20950000.0	2.0	1.2466862201690674	0.4373684823513031
1.0	20950000.0	20960000.0	0.0	1.1706911325454712	0.38122421503067017
1.0	21010000.0	21020000.0	1.0	1.0911905765533447	0.32818150520324707
1.0	21020000.0	21030000.0	0.0	1.1409194469451904	0.36032363772392273
1.0	21050000.0	21060000.0	0.0	1.1151078939437866	0.343125581741333
1.0	21090000.0	21100000.0	0.0	1.0305919647216797	0.2954089045524597
1.0	21170000.0	21180000.0	2.0	1.0637931823730469	0.3124198913574219
1.0	21230000.0	21240000.0	1.0	1.1696200370788574	0.3804568350315094
1.0	21250000.0	21260000.0	0.0	1.1695806980133057	0.38042938709259033
1.0	21260000.0	21270000.0	1.0	1.1728674173355103	0.3827875256538391
1.0	21320000.0	21330000.0	2.0	1.1574037075042725	0.37177878618240356
1.0	21470000.0	21480000.0	1.0	1.325170874595642	0.49632754921913147
1.0	21490000.0	21500000.0	0.0	1.268207311630249	0.4535524845123291
1.0	21840000.0	21850000.0	0.0	1.1546247005462646	0.36982572078704834
1.0	21860000.0	21870000.0	0.0	1.1704128980636597	0.38102585077285767
1.0	21870000.0	21880000.0	0.0	1.204559564590454	0.4059264063835144
1.0	21920000.0	21930000.0	1.0	1.1553764343261719	0.3703528046607971
1.0	21940000.0	21950000.0	1.0	1.0965735912322998	0.3314528167247772
1.0	21950000.0	21960000.0	2.0	1.1622552871704102	0.3752073645591736
1.0	21990000.0	22000000.0	3.0	1.0663259029388428	0.3138136863708496
1.0	22050000.0	22060000.0	1.0	1.2007691860198975	0.40312665700912476
1.0	22080000.0	22090000.0	1.0	1.2210309505462646	0.4181584417819977
1.0	22260000.0	22270000.0	4.0	1.1834361553192139	0.39042991399765015
1.0	22270000.0	22280000.0	1.0	1.3483272790908813	0.5135945081710815
1.0	22370000.0	22380000.0	2.0	1.1462066173553467	0.36396175622940063
1.0	22460000.0	22470000.0	1.0	1.1503907442092896	0.3668663501739502
1.0	22540000.0	22550000.0	0.0	1.2932533025741577	0.47239407896995544
1.0	22760000.0	22770000.0	2.0	1.1639798879623413	0.37643149495124817
1.0	22850000.0	22860000.0	0.0	1.2756125926971436	0.45912474393844604
1.0	22870000.0	22880000.0	1.0	1.2253754138946533	0.42140164971351624
1.0	22930000.0	22940000.0	5.0	1.1710925102233887	0.3815121650695801
1.0	22980000.0	22990000.0	1.0	1.2861613035202026	0.4670613408088684
1.0	23080000.0	23090000.0	2.0	1.393005609512329	0.5466113090515137
1.0	23140000.0	23150000.0	2.0	1.3711556196212769	0.5305168628692627
1.0	23160000.0	23170000.0	2.0	1.307715654373169	0.4832537770271301
1.0	23170000.0	23180000.0	2.0	1.3882322311401367	0.5431039929389954
1.0	23260000.0	23270000.0	0.0	1.2204344272613525	0.4177139699459076
1.0	23290000.0	23300000.0	0.0	1.1396996974945068	0.35948970913887024
1.0	23330000.0	23340000.0	1.0	1.331612229347229	0.5011402368545532
1.0	23450000.0	23460000.0	1.0	1.180017352104187	0.38794833421707153
1.0	23460000.0	23470000.0	1.0	1.2687151432037354	0.4539338946342468
1.0	23470000.0	23480000.0	1.0	1.2405649423599243	0.4327729642391205
1.0	23510000.0	23520000.0	2.0	1.4219218492507935	0.5677457451820374
1.0	23530000.0	23540000.0	2.0	1.3326057195663452	0.5018820762634277
1.0	23600000.0	23610000.0	1.0	1.2615323066711426	0.4485299587249756
1.0	23610000.0	23620000.0	0.0	1.1680365800857544	0.3793242573738098
1.0	23660000.0	23670000.0	1.0	1.1556682586669922	0.37055832147598267
1.0	23690000.0	23700000.0	1.0	1.4185960292816162	0.5653250813484192
1.0	23720000.0	23730000.0	1.0	1.2329375743865967	0.42705583572387695
1.0	23790000.0	23800000.0	3.0	1.090935468673706	0.3280271887779236
1.0	23800000.0	23810000.0	3.0	1.0723140239715576	0.3171578347682953
1.0	23850000.0	23860000.0	1.0	0.963715672492981	0.2682715952396393
1.0	23940000.0	23950000.0	0.0	1.189029335975647	0.39450788497924805
1.0	24080000.0	24090000.0	1.0	1.100124716758728	0.3336416780948639
1.0	24170000.0	24180000.0	1.0	1.0120817422866821	0.28693437576293945
1.0	24180000.0	24190000.0	0.0	0.9346019625663757	0.2597290277481079
1.0	24200000.0	24210000.0	3.0	1.0393218994140625	0.2996571362018585
1.0	24510000.0	24520000.0	0.0	1.1971620321273804	0.40047115087509155
1.0	24550000.0	24560000.0	1.0	1.1665210723876953	0.3782404959201813
1.0	24780000.0	24790000.0	1.0	1.0608896017074585	0.31084033846855164
1.0	24800000.0	24810000.0	1.0	1.1988557577133179	0.40171727538108826
1.0	24850000.0	24860000.0	2.0	1.2189931869506836	0.41663995385169983
1.0	24880000.0	24890000.0	0.0	1.3480660915374756	0.5134012699127197
1.0	24960000.0	24970000.0	1.0	1.224008321762085	0.42038026452064514
1.0	24970000.0	24980000.0	0.0	1.2047321796417236	0.40605416893959045
1.0	24990000.0	25000000.0	1.0	1.2052693367004395	0.4064508080482483
1.0	25000000.0	25010000.0	0.0	1.3794862031936646	0.5366657376289368
1.0	25030000.0	25040000.0	2.0	1.299818992614746	0.4773274064064026
1.0	25070000.0	25080000.0	1.0	1.1961696147918701	0.3997419476509094
1.0	25090000.0	25100000.0	2.0	1.2484263181686401	0.43867620825767517
1.0	25100000.0	25110000.0	1.0	1.2520935535430908	0.4414312243461609
1.0	25170000.0	25180000.0	1.0	1.169050931930542	0.3800497055053711
1.0	25290000.0	25300000.0	1.0	1.3308818340301514	0.5005953907966614
1.0	25320000.0	25330000.0	2.0	1.2318838834762573	0.42626771330833435
1.0	25340000.0	25350000.0	1.0	1.5737134218215942	0.6759284734725952
1.0	25390000.0	25400000.0	1.0	1.251429796218872	0.4409326910972595
1.0	25470000.0	25480000.0	1.0	1.2120921611785889	0.411508172750473
1.0	25500000.0	25510000.0	1.0	1.1634457111358643	0.3760533332824707
1.0	25520000.0	25530000.0	1.0	1.2026594877243042	0.40452226996421814
1.0	25660000.0	25670000.0	1.0	1.2512608766555786	0.44080615043640137
1.0	25780000.0	25790000.0	1.0	1.0175997018814087	0.28938522934913635
1.0	25810000.0	25820000.0	0.0	1.0210092067718506	0.29093271493911743
1.0	25820000.0	25830000.0	2.0	0.9696753621101379	0.27028700709342957
1.0	25930000.0	25940000.0	0.0	1.1206519603729248	0.34673434495925903
1.0	25940000.0	25950000.0	1.0	1.050262212753296	0.30520838499069214
1.0	25960000.0	25970000.0	1.0	1.104827880859375	0.3365756571292877
1.0	26010000.0	26020000.0	2.0	1.1807518005371094	0.3884814381599426
1.0	26160000.0	26170000.0	2.0	1.0909185409545898	0.3280175030231476
1.0	26380000.0	26390000.0	2.0	1.2268130779266357	0.4224747121334076
1.0	26390000.0	26400000.0	2.0	1.0701783895492554	0.3159559369087219
1.0	26400000.0	26410000.0	0.0	1.2093608379364014	0.40948110818862915
1.0	26410000.0	26420000.0	1.0	1.1523946523666382	0.36826449632644653
1.0	26430000.0	26440000.0	0.0	1.0699503421783447	0.31582897901535034
1.0	26490000.0	26500000.0	1.0	1.16567063331604	0.3776354491710663
1.0	26500000.0	26510000.0	1.0	1.121629238128662	0.347374826669693
1.0	26540000.0	26550000.0	1.0	1.14985990524292	0.3664960563182831
1.0	26550000.0	26560000.0	0.0	1.225568175315857	0.42154496908187866
1.0	26600000.0	26610000.0	0.0	1.1759315729141235	0.3849939703941345
1.0	26610000.0	26620000.0	2.0	1.0885834693908691	0.3266165852546692
1.0	26640000.0	26650000.0	2.0	1.1346591711044312	0.35606274008750916
1.0	26680000.0	26690000.0	1.0	1.1483646631240845	0.36545702815055847
1.0	26750000.0	26760000.0	1.0	1.1973462104797363	0.40060633420944214
1.0	26870000.0	26880000.0	0.0	1.2404265403747559	0.43266910314559937
1.0	26900000.0	26910000.0	0.0	1.368538737297058	0.5285829305648804
1.0	26920000.0	26930000.0	2.0	1.3218920230865479	0.4938759207725525
1.0	26950000.0	26960000.0	4.0	1.310928463935852	0.485663503408432
1.0	26980000.0	26990000.0	2.0	1.342323660850525	0.5091277360916138
1.0	27110000.0	27120000.0	1.0	0.9606494903564453	0.26726704835891724
1.0	27150000.0	27160000.0	0.0	1.0741373300552368	0.3181915879249573
1.0	27160000.0	27170000.0	1.0	1.0536001920700073	0.30695074796676636
1.0	27180000.0	27190000.0	2.0	1.0778141021728516	0.32029470801353455
1.0	27200000.0	27210000.0	1.0	1.1930224895477295	0.39743122458457947
1.0	27210000.0	27220000.0	1.0	1.1768192052841187	0.3856355547904968
1.0	27330000.0	27340000.0	0.0	1.1220767498016357	0.34766891598701477
1.0	27350000.0	27360000.0	1.0	1.3114204406738281	0.4860321879386902
1.0	27400000.0	27410000.0	2.0	1.2977283000946045	0.47575658559799194
1.0	27420000.0	27430000.0	1.0	1.2693827152252197	0.454437255859375
1.0	27430000.0	27440000.0	0.0	1.142850637435913	0.36164894700050354
1.0	27440000.0	27450000.0	3.0	1.0874934196472168	0.3259666860103607
1.0	27460000.0	27470000.0	1.0	1.1702277660369873	0.380892276763916
1.0	27490000.0	27500000.0	2.0	1.2519677877426147	0.4413371980190277
1.0	27540000.0	27550000.0	1.0	1.257359504699707	0.44539183378219604
1.0	27580000.0	27590000.0	0.0	1.1405189037322998	0.36005011200904846
1.0	27670000.0	27680000.0	0.0	1.2843377590179443	0.46568983793258667
1.0	27700000.0	27710000.0	0.0	1.229543924331665	0.42451685667037964
1.0	27980000.0	27990000.0	0.0	1.4464396238327026	0.5855201482772827
1.0	28010000.0	28020000.0	0.0	1.240004539489746	0.4323521554470062
1.0	28100000.0	28110000.0	0.0	1.1200697422027588	0.34635239839553833
1.0	28120000.0	28130000.0	0.0	1.1408445835113525	0.36027175188064575
1.0	28130000.0	28140000.0	0.0	1.1411606073379517	0.36048823595046997
1.0	28140000.0	28150000.0	2.0	1.1064980030059814	0.3376278281211853
1.0	28300000.0	28310000.0	1.0	1.0910472869873047	0.3280947804450989
1.0	28400000.0	28410000.0	1.0	1.1357536315917969	0.35680437088012695
1.0	28410000.0	28420000.0	0.0	1.1163878440856934	0.3439556956291199
1.0	28420000.0	28430000.0	1.0	1.226841688156128	0.4224960207939148
1.0	28430000.0	28440000.0	2.0	1.1893868446350098	0.3947697877883911
1.0	28440000.0	28450000.0	2.0	1.1743991374969482	0.3838890492916107
1.0	28490000.0	28500000.0	0.0	1.1597788333892822	0.3734535574913025
1.0	28510000.0	28520000.0	0.0	1.2149875164031982	0.4136587679386139
1.0	28520000.0	28530000.0	2.0	1.0728648900985718	0.31746944785118103
1.0	28560000.0	28570000.0	3.0	1.1767443418502808	0.3855811655521393
1.0	28590000.0	28600000.0	0.0	1.0969712734222412	0.33169710636138916
1.0	28620000.0	28630000.0	1.0	1.2977213859558105	0.4757513403892517
1.0	28680000.0	28690000.0	0.0	1.3631905317306519	0.5246253609657288
1.0	28770000.0	28780000.0	1.0	1.2317249774932861	0.42614826560020447
1.0	28900000.0	28910000.0	1.0	1.0325524806976318	0.2963489890098572
1.0	28960000.0	28970000.0	0.0	1.1617648601531982	0.37485966086387634
1.0	29070000.0	29080000.0	0.0	0.9988762140274048	0.2813320755958557
1.0	29080000.0	29090000.0	0.0	1.0394881963729858	0.2997405230998993
1.0	29090000.0	29100000.0	2.0	0.9454363584518433	0.2626402974128723
1.0	29130000.0	29140000.0	0.0	1.0408804416656494	0.30043384432792664
1.0	29140000.0	29150000.0	1.0	1.0195153951644897	0.29025140404701233
1.0	29210000.0	29220000.0	2.0	0.9897252917289734	0.27766770124435425
1.0	29280000.0	29290000.0	0.0	1.0953702926635742	0.33071690797805786
1.0	29320000.0	29330000.0	0.0	1.0938923358917236	0.32981663942337036
1.0	29380000.0	29390000.0	0.0	1.1419596672058105	0.36103731393814087
1.0	29470000.0	29480000.0	3.0	1.2085294723510742	0.4088652729988098
1.0	29480000.0	29490000.0	3.0	1.2214733362197876	0.4184889793395996
1.0	29530000.0	29540000.0	1.0	1.217366099357605	0.4154283404350281
1.0	29540000.0	29550000.0	2.0	1.1143783330917358	0.3426552712917328
1.0	29580000.0	29590000.0	1.0	1.1541286706924438	0.36947792768478394
1.0	29610000.0	29620000.0	0.0	1.1301295757293701	0.35301443934440613
1.0	29720000.0	29730000.0	3.0	1.103716254234314	0.33587899804115295
1.0	29740000.0	29750000.0	0.0	1.2810522317886353	0.4632183611392975
1.0	29750000.0	29760000.0	0.0	1.3371210098266602	0.5052507519721985
1.0	29780000.0	29790000.0	2.0	1.3768270015716553	0.5347040295600891
1.0	30140000.0	30150000.0	0.0	1.3921234607696533	0.545962929725647
1.0	30280000.0	30290000.0	1.0	1.6300159692764282	0.7152011394500732
1.0	30290000.0	30300000.0	5.0	1.4952728748321533	0.6205460429191589
1.0	30300000.0	30310000.0	3.0	1.5019524097442627	0.6253008246421814
1.0	30410000.0	30420000.0	0.0	1.4048805236816406	0.555312991142273
1.0	30490000.0	30500000.0	3.0	1.3246562480926514	0.4959426820278168
1.0	30640000.0	30650000.0	6.0	1.550642728805542	0.6597335934638977
1.0	30760000.0	30770000.0	2.0	1.347055196762085	0.5126489996910095
1.0	30960000.0	30970000.0	0.0	1.2713333368301392	0.45590534806251526
1.0	30970000.0	30980000.0	1.0	1.2437973022460938	0.4351990222930908
1.0	30980000.0	30990000.0	2.0	1.4943541288375854	0.6198911666870117
1.0	30990000.0	31000000.0	1.0	1.5013121366500854	0.6248462796211243
1.0	31020000.0	31030000.0	0.0	1.3996832370758057	0.551507830619812
1.0	31100000.0	31110000.0	0.0	1.3446142673492432	0.5108331441879272
1.0	31110000.0	31120000.0	2.0	1.2045834064483643	0.40594419836997986
1.0	31120000.0	31130000.0	1.0	1.2982969284057617	0.4761835038661957
1.0	31150000.0	31160000.0	1.0	1.3469504117965698	0.5125713348388672
1.0	31180000.0	31190000.0	0.0	1.5397998094558716	0.6520975828170776
1.0	31400000.0	31410000.0	2.0	1.2222404479980469	0.4190599024295807
1.0	31570000.0	31580000.0	1.0	1.3092647790908813	0.48441585898399353
1.0	31600000.0	31610000.0	1.0	1.3181464672088623	0.4910714626312256
1.0	31660000.0	31670000.0	3.0	1.2165234088897705	0.4148021638393402
1.0	31670000.0	31680000.0	0.0	1.200169563293457	0.4026852250099182
1.0	31730000.0	31740000.0	2.0	1.0638347864151	0.3124428689479828
1.0	31790000.0	31800000.0	0.0	1.0698316097259521	0.31576254963874817
1.0	31850000.0	31860000.0	0.0	1.028555154800415	0.2944411337375641
1.0	31930000.0	31940000.0	2.0	1.0163357257843018	0.28881850838661194
1.0	31980000.0	31990000.0	0.0	1.0887014865875244	0.32668694853782654
1.0	32050000.0	32060000.0	1.0	1.0091949701309204	0.2856789231300354
1.0	32070000.0	32080000.0	1.0	1.1572368144989014	0.3716610074043274
1.0	32170000.0	32180000.0	2.0	1.1385606527328491	0.3587125241756439
1.0	32200000.0	32210000.0	0.0	1.1536165475845337	0.36911940574645996
1.0	32260000.0	32270000.0	1.0	1.3356870412826538	0.504180908203125
1.0	32270000.0	32280000.0	0.0	1.308464765548706	0.483815997838974
1.0	32300000.0	32310000.0	0.0	1.1472705602645874	0.3646984100341797
1.0	32340000.0	32350000.0	1.0	1.2395458221435547	0.4320083260536194
1.0	32390000.0	32400000.0	0.0	1.0788812637329102	0.32091158628463745
1.0	32420000.0	32430000.0	0.0	1.2059142589569092	0.4069274365901947
1.0	32490000.0	32500000.0	0.0	1.0697342157363892	0.3157075047492981
1.0	32520000.0	32530000.0	3.0	1.149115800857544	0.36597949266433716
1.0	32540000.0	32550000.0	1.0	1.1498905420303345	0.3665178120136261
1.0	32550000.0	32560000.0	2.0	1.1398252248764038	0.359575480222702
1.0	32570000.0	32580000.0	2.0	0.8814277648925781	0.25172847509384155
1.0	32600000.0	32610000.0	1.0	1.2132110595703125	0.41233858466148376
1.0	32640000.0	32650000.0	0.0	1.3255728483200073	0.49662837386131287
1.0	32710000.0	32720000.0	1.0	1.3915891647338867	0.5455704927444458
1.0	32830000.0	32840000.0	1.0	1.1864778995513916	0.3926450312137604
1.0	32920000.0	32930000.0	1.0	1.0328090190887451	0.29647308588027954
1.0	32930000.0	32940000.0	0.0	1.0609514713287354	0.3108741044998169
1.0	32950000.0	32960000.0	0.0	1.1380274295806885	0.35834941267967224
1.0	32970000.0	32980000.0	0.0	1.1704366207122803	0.3810420036315918
1.0	33040000.0	33050000.0	3.0	1.0666815042495728	0.31400978565216064
1.0	33070000.0	33080000.0	0.0	1.271869421005249	0.45630940794944763
1.0	33120000.0	33130000.0	0.0	1.287343144416809	0.46795058250427246
1.0	33140000.0	33150000.0	0.0	1.2265112400054932	0.42224979400634766
1.0	33160000.0	33170000.0	3.0	1.12120521068573	0.34709614515304565
1.0	33220000.0	33230000.0	0.0	1.1421161890029907	0.36114442348480225
1.0	33280000.0	33290000.0	1.0	1.110962152481079	0.3404616713523865
1.0	33390000.0	33400000.0	0.0	1.2656605243682861	0.4516355097293854
1.0	33400000.0	33410000.0	1.0	1.1210157871246338	0.34697312116622925
1.0	33420000.0	33430000.0	2.0	1.0864319801330566	0.32533493638038635
1.0	33460000.0	33470000.0	1.0	1.1672966480255127	0.3787960708141327
1.0	33480000.0	33490000.0	2.0	1.111642837524414	0.3408978283405304
1.0	33500000.0	33510000.0	3.0	1.1799709796905518	0.38791555166244507
1.0	33620000.0	33630000.0	2.0	1.038238763809204	0.2991217076778412
1.0	33710000.0	33720000.0	2.0	1.3192994594573975	0.4919348359107971
1.0	33730000.0	33740000.0	2.0	1.2645881175994873	0.45082926750183105
1.0	33750000.0	33760000.0	1.0	1.1832261085510254	0.39027777314186096
1.0	33790000.0	33800000.0	3.0	1.159502625465393	0.37325936555862427
1.0	33820000.0	33830000.0	1.0	1.2118207216262817	0.4113059639930725
1.0	33830000.0	33840000.0	1.0	1.0782368183135986	0.3205389976501465
1.0	33960000.0	33970000.0	0.0	1.1352994441986084	0.3564968705177307
1.0	33980000.0	33990000.0	0.0	1.2232303619384766	0.4197995662689209
1.0	34040000.0	34050000.0	2.0	1.2911345958709717	0.4708012640476227
1.0	34070000.0	34080000.0	3.0	1.488507866859436	0.6157220005989075
1.0	34090000.0	34100000.0	2.0	1.5391006469726562	0.6516051292419434
1.0	34130000.0	34140000.0	3.0	1.5111572742462158	0.6318406462669373
1.0	34140000.0	34150000.0	0.0	1.39168381690979	0.5456401109695435
1.0	34170000.0	34180000.0	1.0	1.7020429372787476	0.7650741338729858
1.0	34250000.0	34260000.0	1.0	1.6146904230117798	0.7045410871505737
1.0	34270000.0	34280000.0	1.0	1.3740479946136475	0.5326534509658813
1.0	34310000.0	34320000.0	0.0	1.4821702241897583	0.6111942529678345
1.0	34340000.0	34350000.0	1.0	1.6620979309082031	0.7374584674835205
1.0	34360000.0	34370000.0	0.0	1.7419579029083252	0.7925688624382019
1.0	34390000.0	34400000.0	0.0	1.706399917602539	0.7680805325508118
1.0	34420000.0	34430000.0	2.0	1.8307609558105469	0.8532745242118835
1.0	34500000.0	34510000.0	1.0	1.748112440109253	0.7967992424964905
1.0	34520000.0	34530000.0	4.0	1.8630348443984985	0.8751025199890137
1.0	34540000.0	34550000.0	2.0	1.7533706426620483	0.8004107475280762
1.0	34610000.0	34620000.0	2.0	1.718737006187439	0.7765862345695496
1.0	34730000.0	34740000.0	1.0	1.7761348485946655	0.8160213232040405
1.0	34780000.0	34790000.0	5.0	1.6641731262207031	0.7388957738876343
1.0	34830000.0	34840000.0	1.0	1.7111746072769165	0.7713732123374939
1.0	34940000.0	34950000.0	0.0	1.573167324066162	0.6755450963973999
1.0	34980000.0	34990000.0	2.0	1.4301512241363525	0.5737266540527344
1.0	34990000.0	35000000.0	0.0	1.3932949304580688	0.5468226075172424
1.0	35050000.0	35060000.0	1.0	1.508228063583374	0.6297601461410522
1.0	35070000.0	35080000.0	1.0	1.4213647842407227	0.5673408508300781
1.0	35150000.0	35160000.0	1.0	1.4809467792510986	0.6103196740150452
1.0	35300000.0	35310000.0	2.0	1.340867042541504	0.5080426335334778
1.0	35360000.0	35370000.0	2.0	1.3342921733856201	0.5031410455703735
1.0	35400000.0	35410000.0	3.0	1.265047311782837	0.4511737823486328
1.0	35410000.0	35420000.0	2.0	1.29059636592865	0.47039681673049927
1.0	35420000.0	35430000.0	0.0	1.1668962240219116	0.3785093426704407
1.0	35450000.0	35460000.0	0.0	1.258292555809021	0.44609346985816956
1.0	35550000.0	35560000.0	1.0	1.131043791770935	0.35362669825553894
1.0	35630000.0	35640000.0	2.0	1.2408816814422607	0.4330107271671295
1.0	35650000.0	35660000.0	2.0	0.9128607511520386	0.2550205588340759
1.0	35700000.0	35710000.0	1.0	1.3997527360916138	0.551558256149292
1.0	35710000.0	35720000.0	3.0	1.3347405195236206	0.5034745931625366
1.0	35750000.0	35760000.0	1.0	1.2727444171905518	0.45696696639060974
1.0	35770000.0	35780000.0	3.0	1.325595498085022	0.4966452121734619
1.0	35780000.0	35790000.0	1.0	1.3256841897964478	0.4967115521430969
1.0	35850000.0	35860000.0	0.0	1.0671390295028687	0.31426239013671875
1.0	35880000.0	35890000.0	1.0	1.099385142326355	0.33318352699279785
1.0	35910000.0	35920000.0	1.0	0.9405962824821472	0.26129773259162903
1.0	35960000.0	35970000.0	1.0	1.1144115924835205	0.3426772952079773
1.0	36020000.0	36030000.0	0.0	1.1999441385269165	0.4025190472602844
1.0	36080000.0	36090000.0	0.0	1.0736359357833862	0.31790629029273987
1.0	36140000.0	36150000.0	1.0	1.293985366821289	0.4729437828063965
1.0	36180000.0	36190000.0	1.0	1.105865240097046	0.33722755312919617
1.0	36380000.0	36390000.0	0.0	1.1932951211929321	0.3976312279701233
1.0	36500000.0	36510000.0	3.0	1.1807657480239868	0.38849103450775146
1.0	36530000.0	36540000.0	3.0	1.2880083322525024	0.46845024824142456
1.0	36560000.0	36570000.0	4.0	1.2635945081710815	0.45008111000061035
1.0	36580000.0	36590000.0	4.0	1.3481197357177734	0.5134404301643372
1.0	36620000.0	36630000.0	1.0	1.3206896781921387	0.49297523498535156
1.0	36630000.0	36640000.0	1.0	1.265276312828064	0.4513463079929352
1.0	36740000.0	36750000.0	0.0	1.2571052312850952	0.4452006220817566
1.0	36770000.0	36780000.0	1.0	1.1331968307495117	0.35507577657699585
1.0	36780000.0	36790000.0	1.0	1.1450692415237427	0.36317580938339233
1.0	36790000.0	36800000.0	1.0	1.2666209936141968	0.4523591101169586
1.0	36840000.0	36850000.0	2.0	1.0830413103103638	0.3233349025249481
1.0	36900000.0	36910000.0	0.0	1.1159833669662476	0.34369292855262756
1.0	36940000.0	36950000.0	1.0	1.1060287952423096	0.33733123540878296
1.0	36950000.0	36960000.0	0.0	1.2955089807510376	0.4740888178348541
1.0	37000000.0	37010000.0	2.0	1.150941252708435	0.36724910140037537
1.0	37040000.0	37050000.0	3.0	1.1997853517532349	0.4024025797843933
1.0	37090000.0	37100000.0	0.0	1.2270785570144653	0.4226730763912201
1.0	37140000.0	37150000.0	0.0	1.3425238132476807	0.5092760324478149
1.0	37200000.0	37210000.0	5.0	1.4792983531951904	0.609140157699585
1.0	37210000.0	37220000.0	1.0	1.6547386646270752	0.7323595881462097
1.0	37290000.0	37300000.0	5.0	1.9014074802398682	0.9008167386054993
1.0	37300000.0	37310000.0	0.0	1.9766952991485596	0.9502553939819336
1.0	37350000.0	37360000.0	1.0	1.994917631149292	0.9619700312614441
1.0	37450000.0	37460000.0	2.0	1.4740451574325562	0.6053797602653503
1.0	37520000.0	37530000.0	2.0	1.4654265642166138	0.5991968512535095
1.0	37550000.0	37560000.0	2.0	1.3576462268829346	0.5205156207084656
1.0	37560000.0	37570000.0	1.0	1.3403751850128174	0.5076762437820435
1.0	37630000.0	37640000.0	2.0	1.3694709539413452	0.5292720794677734
1.0	37760000.0	37770000.0	2.0	1.3722455501556396	0.531322181224823
1.0	37850000.0	37860000.0	1.0	1.2462828159332275	0.4370656907558441
1.0	37910000.0	37920000.0	1.0	1.2312636375427246	0.4258038103580475
1.0	38010000.0	38020000.0	3.0	1.0529515743255615	0.3066096305847168
1.0	38050000.0	38060000.0	0.0	1.1082741022109985	0.33875125646591187
1.0	38110000.0	38120000.0	1.0	1.2019551992416382	0.40400251746177673
1.0	38120000.0	38130000.0	0.0	1.2019544839859009	0.4040026068687439
1.0	38180000.0	38190000.0	1.0	1.106439232826233	0.3375905454158783
1.0	38340000.0	38350000.0	2.0	1.0013082027435303	0.28233644366264343
1.0	38350000.0	38360000.0	0.0	1.0798946619033813	0.3214995265007019
1.0	38390000.0	38400000.0	2.0	0.9532915949821472	0.2649543285369873
1.0	38440000.0	38450000.0	1.0	1.0558698177337646	0.3081500232219696
1.0	38450000.0	38460000.0	1.0	1.363721489906311	0.5250188112258911
1.0	38470000.0	38480000.0	1.0	1.091456651687622	0.32834163308143616
1.0	38490000.0	38500000.0	0.0	1.1612424850463867	0.3744898736476898
1.0	38530000.0	38540000.0	0.0	1.2531366348266602	0.4422157406806946
1.0	38650000.0	38660000.0	1.0	1.3775594234466553	0.5352448225021362
1.0	38670000.0	38680000.0	1.0	1.4379160404205322	0.57935631275177
1.0	38680000.0	38690000.0	2.0	1.3882660865783691	0.5431294441223145
1.0	38730000.0	38740000.0	1.0	1.2251827716827393	0.42125749588012695
1.0	38810000.0	38820000.0	1.0	1.3229683637619019	0.4946805536746979
1.0	38830000.0	38840000.0	0.0	1.4853012561798096	0.6134322285652161
1.0	38880000.0	38890000.0	3.0	1.484954595565796	0.6131847500801086
1.0	38920000.0	38930000.0	3.0	1.5730689764022827	0.6754766702651978
1.0	38960000.0	38970000.0	1.0	1.6376187801361084	0.7204834222793579
1.0	39020000.0	39030000.0	1.0	1.5285826921463013	0.6441792249679565
1.0	39180000.0	39190000.0	0.0	1.124439001083374	0.34922724962234497
1.0	39220000.0	39230000.0	1.0	1.2180941104888916	0.4159708619117737
1.0	39240000.0	39250000.0	1.0	1.1371300220489502	0.35773909091949463
1.0	39250000.0	39260000.0	1.0	1.0171607732772827	0.2891882061958313
1.0	39260000.0	39270000.0	0.0	1.1178228855133057	0.3448861539363861
1.0	39270000.0	39280000.0	3.0	1.1540731191635132	0.3694387376308441
1.0	39310000.0	39320000.0	1.0	1.0958240032196045	0.33099427819252014
1.0	39390000.0	39400000.0	1.0	1.1948480606079102	0.3987707197666168
1.0	39600000.0	39610000.0	0.0	1.1347657442092896	0.3561348617076874
1.0	39630000.0	39640000.0	0.0	1.2721617221832275	0.45652851462364197
1.0	39700000.0	39710000.0	3.0	1.076473355293274	0.31952595710754395
1.0	39740000.0	39750000.0	0.0	1.0657888650894165	0.3135170340538025
1.0	39760000.0	39770000.0	2.0	1.0781112909317017	0.32046693563461304
1.0	39850000.0	39860000.0	1.0	1.091861367225647	0.3285857141017914
1.0	39930000.0	39940000.0	2.0	1.0861550569534302	0.3251705765724182
1.0	40090000.0	40100000.0	1.0	1.1493446826934814	0.36613744497299194
1.0	40100000.0	40110000.0	0.0	1.262109398841858	0.4489644467830658
1.0	40170000.0	40180000.0	2.0	1.285838007926941	0.4668186604976654
1.0	40180000.0	40190000.0	0.0	1.2605857849121094	0.44781699776649475
1.0	40220000.0	40230000.0	2.0	1.2062908411026	0.4072067141532898
1.0	40290000.0	40300000.0	1.0	1.2603986263275146	0.4476773738861084
1.0	40300000.0	40310000.0	0.0	1.1267399787902832	0.3507530093193054
1.0	40350000.0	40360000.0	0.0	1.2963708639144897	0.4747365117073059
1.0	40370000.0	40380000.0	1.0	1.1358513832092285	0.35687056183815
1.0	40400000.0	40410000.0	1.0	1.124259352684021	0.3491089642047882
1.0	40450000.0	40460000.0	3.0	1.2964750528335571	0.4748148024082184
1.0	40460000.0	40470000.0	0.0	1.3904221057891846	0.5447131991386414
1.0	40530000.0	40540000.0	3.0	1.1314977407455444	0.3539317548274994
1.0	40540000.0	40550000.0	1.0	1.3636385202407837	0.5249565839767456
1.0	40560000.0	40570000.0	1.0	1.1862692832946777	0.3924926221370697
1.0	40570000.0	40580000.0	0.0	1.255807876586914	0.4442245364189148
1.0	40640000.0	40650000.0	1.0	1.2675949335098267	0.45309215784072876
1.0	40660000.0	40670000.0	0.0	1.1485555171966553	0.36558982729911804
1.0	40730000.0	40740000.0	1.0	1.1530275344848633	0.3687066435813904
1.0	40760000.0	40770000.0	0.0	1.222939372062683	0.41958266496658325
1.0	40850000.0	40860000.0	0.0	1.0976169109344482	0.33209356665611267
1.0	40920000.0	40930000.0	0.0	1.2236182689666748	0.42008933424949646
1.0	40940000.0	40950000.0	1.0	1.3781721591949463	0.5356970429420471
1.0	40960000.0	40970000.0	1.0	1.4522731304168701	0.5897302627563477
1.0	40970000.0	40980000.0	1.0	1.3261116743087769	0.4970310628414154
1.0	41060000.0	41070000.0	3.0	1.4977058172225952	0.6222790479660034
1.0	41070000.0	41080000.0	1.0	1.441303014755249	0.5818080902099609
1.0	41080000.0	41090000.0	1.0	1.4409087896347046	0.581522524356842
1.0	41140000.0	41150000.0	1.0	1.167904257774353	0.37922918796539307
1.0	41150000.0	41160000.0	2.0	0.8891029357910156	0.25206154584884644
1.0	41160000.0	41170000.0	0.0	1.116143822669983	0.3437972068786621
1.0	41170000.0	41180000.0	0.0	1.228412389755249	0.42367029190063477
1.0	41240000.0	41250000.0	1.0	1.1858450174331665	0.3921835124492645
1.0	41250000.0	41260000.0	1.0	1.1778892278671265	0.3864075839519501
1.0	41270000.0	41280000.0	1.0	1.3056249618530273	0.4816854000091553
1.0	41350000.0	41360000.0	2.0	1.3979480266571045	0.5502363443374634
1.0	41360000.0	41370000.0	0.0	1.3561618328094482	0.5194143056869507
1.0	41510000.0	41520000.0	2.0	1.157380223274231	0.3717617988586426
1.0	41520000.0	41530000.0	1.0	1.2865960597991943	0.4673880934715271
1.0	41560000.0	41570000.0	1.0	1.1503658294677734	0.3668496906757355
1.0	41580000.0	41590000.0	1.0	1.05534029006958	0.3078693449497223
1.0	41600000.0	41610000.0	2.0	1.0459206104278564	0.3029744625091553
1.0	41960000.0	41970000.0	2.0	1.1700464487075806	0.38076263666152954
1.0	42060000.0	42070000.0	0.0	1.0912193059921265	0.32819846272468567
1.0	42090000.0	42100000.0	0.0	1.0394141674041748	0.29970428347587585
1.0	42120000.0	42130000.0	0.0	1.094130516052246	0.32996052503585815
1.0	42150000.0	42160000.0	0.0	1.034799337387085	0.2974366545677185
1.0	42160000.0	42170000.0	0.0	1.0454002618789673	0.30270910263061523
1.0	42180000.0	42190000.0	1.0	1.0371636152267456	0.2985926866531372
1.0	42270000.0	42280000.0	2.0	1.1696417331695557	0.38047295808792114
1.0	42300000.0	42310000.0	0.0	1.2611734867095947	0.4482598304748535
1.0	42370000.0	42380000.0	2.0	1.3117115497589111	0.48625048995018005
1.0	42440000.0	42450000.0	0.0	1.3597121238708496	0.5220475196838379
1.0	42560000.0	42570000.0	0.0	1.1679661273956299	0.37927311658859253
1.0	42580000.0	42590000.0	1.0	1.2783818244934082	0.46120914816856384
1.0	42620000.0	42630000.0	3.0	1.2289648056030273	0.42408299446105957
1.0	42650000.0	42660000.0	1.0	1.0931848287582397	0.32938671112060547
1.0	42660000.0	42670000.0	1.0	1.114849328994751	0.34295934438705444
1.0	42670000.0	42680000.0	1.0	1.100966215133667	0.33416295051574707
1.0	42770000.0	42780000.0	2.0	1.0418246984481812	0.3009057641029358
1.0	42800000.0	42810000.0	0.0	1.3562977313995361	0.519515335559845
1.0	42810000.0	42820000.0	1.0	1.1170539855957031	0.3443865180015564
1.0	42860000.0	42870000.0	0.0	1.0758881568908691	0.31919044256210327
1.0	42900000.0	42910000.0	2.0	1.01411771774292	0.28783169388771057
1.0	42960000.0	42970000.0	0.0	1.017725944519043	0.2894412875175476
1.0	43080000.0	43090000.0	1.0	1.1340844631195068	0.3556738793849945
1.0	43150000.0	43160000.0	1.0	1.0731010437011719	0.31760361790657043
1.0	43260000.0	43270000.0	1.0	1.2555015087127686	0.44399333000183105
1.0	43320000.0	43330000.0	0.0	1.194153070449829	0.39825981855392456
1.0	43400000.0	43410000.0	1.0	1.3098758459091187	0.4848741888999939
1.0	43490000.0	43500000.0	3.0	1.2779935598373413	0.46091732382774353
1.0	43620000.0	43630000.0	1.0	1.2786815166473389	0.46143507957458496
1.0	43850000.0	43860000.0	2.0	1.365993857383728	0.5267001390457153
1.0	43950000.0	43960000.0	0.0	1.17107093334198	0.3814963698387146
1.0	44060000.0	44070000.0	0.0	1.0909619331359863	0.32804328203201294
1.0	44100000.0	44110000.0	1.0	1.1442363262176514	0.3626019358634949
1.0	44130000.0	44140000.0	1.0	0.9861944913864136	0.27630415558815
1.0	44140000.0	44150000.0	0.0	1.0830720663070679	0.3233524262905121
1.0	44160000.0	44170000.0	1.0	1.0490000247955322	0.3045549690723419
1.0	44200000.0	44210000.0	2.0	1.0056442022323608	0.2841576039791107
1.0	44220000.0	44230000.0	1.0	1.0681750774383545	0.3148374557495117
1.0	44290000.0	44300000.0	0.0	1.0657557249069214	0.31349867582321167
1.0	44330000.0	44340000.0	0.0	1.068137526512146	0.3148166537284851
1.0	44370000.0	44380000.0	0.0	1.1402297019958496	0.35985231399536133
1.0	44420000.0	44430000.0	1.0	0.9396275281906128	0.26103639602661133
1.0	44440000.0	44450000.0	1.0	1.493481159210205	0.6192682981491089
1.0	44460000.0	44470000.0	2.0	1.2280495166778564	0.4233987331390381
1.0	44490000.0	44500000.0	0.0	1.3120732307434082	0.48652100563049316
1.0	44640000.0	44650000.0	1.0	1.3085674047470093	0.48389244079589844
1.0	44650000.0	44660000.0	0.0	1.3096134662628174	0.4846770167350769
1.0	44730000.0	44740000.0	1.0	0.9720667004585266	0.2711179852485657
1.0	44750000.0	44760000.0	2.0	1.0207319259643555	0.2908051013946533
1.0	44900000.0	44910000.0	2.0	1.2283680438995361	0.42363715171813965
1.0	44920000.0	44930000.0	0.0	1.2176400423049927	0.4156323969364166
1.0	44950000.0	44960000.0	2.0	1.228615164756775	0.42382174730300903
1.0	45080000.0	45090000.0	2.0	1.068193793296814	0.3148481547832489
1.0	45130000.0	45140000.0	1.0	1.1316949129104614	0.3540646433830261
1.0	45150000.0	45160000.0	2.0	1.1566237211227417	0.3712296783924103
1.0	45360000.0	45370000.0	2.0	1.152376413345337	0.3682517111301422
1.0	45450000.0	45460000.0	0.0	1.2692829370498657	0.45436081290245056
1.0	45620000.0	45630000.0	2.0	1.2631752490997314	0.449765682220459
1.0	45650000.0	45660000.0	2.0	1.077597975730896	0.32017022371292114
1.0	45700000.0	45710000.0	0.0	1.257234811782837	0.4452973008155823
1.0	45730000.0	45740000.0	0.0	1.1722489595413208	0.3823428750038147
1.0	45900000.0	45910000.0	0.0	1.209729552268982	0.4097539782524109
1.0	45920000.0	45930000.0	1.0	1.1066009998321533	0.33769363164901733
1.0	46000000.0	46010000.0	3.0	1.3133494853973389	0.4874779284000397
1.0	46010000.0	46020000.0	3.0	1.239426851272583	0.4319191575050354
1.0	46110000.0	46120000.0	2.0	1.0857378244400024	0.32492342591285706
1.0	46120000.0	46130000.0	4.0	1.0123828649520874	0.28706640005111694
1.0	46130000.0	46140000.0	1.0	1.093867540359497	0.32980164885520935
1.0	46160000.0	46170000.0	0.0	1.0717700719833374	0.3168512284755707
1.0	46190000.0	46200000.0	0.0	1.0759973526000977	0.3192526698112488
1.0	46200000.0	46210000.0	2.0	1.083543062210083	0.32362884283065796
1.0	46220000.0	46230000.0	1.0	1.1530967950820923	0.368755042552948
1.0	46270000.0	46280000.0	0.0	1.1039751768112183	0.3360413610935211
1.0	46330000.0	46340000.0	1.0	1.0919511318206787	0.32864004373550415
1.0	46380000.0	46390000.0	1.0	1.0281254053115845	0.2942391335964203
1.0	46400000.0	46410000.0	1.0	1.0697938203811646	0.31574147939682007
1.0	46450000.0	46460000.0	0.0	1.096120834350586	0.3311752676963806
1.0	46460000.0	46470000.0	1.0	1.0101114511489868	0.286075621843338
1.0	46570000.0	46580000.0	4.0	1.1765363216400146	0.38543033599853516
1.0	46600000.0	46610000.0	1.0	1.2939943075180054	0.4729507863521576
1.0	46650000.0	46660000.0	1.0	1.1108251810073853	0.3403756022453308
1.0	46820000.0	46830000.0	0.0	1.0906734466552734	0.3278700113296509
1.0	46860000.0	46870000.0	1.0	1.1015422344207764	0.3345215916633606
1.0	46890000.0	46900000.0	2.0	1.22463059425354	0.4208454489707947
1.0	46900000.0	46910000.0	2.0	1.1600884199142456	0.3736734390258789
1.0	46950000.0	46960000.0	3.0	1.1155483722686768	0.34341123700141907
1.0	47030000.0	47040000.0	0.0	0.9583761096000671	0.26653820276260376
1.0	47050000.0	47060000.0	1.0	0.9467848539352417	0.2630263566970825
1.0	47090000.0	47100000.0	1.0	0.9260891079902649	0.25769174098968506
1.0	47100000.0	47110000.0	1.0	0.9185284376144409	0.2560875415802002
1.0	47180000.0	47190000.0	1.0	0.7881441116333008	0.2828626334667206
1.0	47230000.0	47240000.0	1.0	1.0686384439468384	0.31509625911712646
1.0	47390000.0	47400000.0	1.0	1.130545735359192	0.35329288244247437
1.0	47490000.0	47500000.0	0.0	1.0514307022094727	0.30581480264663696
1.0	47600000.0	47610000.0	2.0	1.1089146137237549	0.3391571342945099
1.0	47690000.0	47700000.0	1.0	1.4332120418548584	0.5759464502334595
1.0	47820000.0	47830000.0	0.0	1.1451057195663452	0.36320120096206665
1.0	48170000.0	48180000.0	1.0	1.262337565422058	0.449135959148407
1.0	48180000.0	48190000.0	2.0	1.1815857887268066	0.38908642530441284
1.0	48220000.0	48230000.0	0.0	1.2508870363235474	0.4405248165130615
1.0	48400000.0	48410000.0	0.0	1.1947826147079468	0.3987227976322174
1.0	48480000.0	48490000.0	1.0	1.1406745910644531	0.3601561188697815
1.0	48510000.0	48520000.0	1.0	1.2070209980010986	0.4077475965023041
1.0	48730000.0	48740000.0	1.0	1.3586146831512451	0.5212336182594299
1.0	48750000.0	48760000.0	0.0	1.3623939752578735	0.5240352749824524
1.0	48820000.0	48830000.0	2.0	1.5001304149627686	0.6240050196647644
1.0	48920000.0	48930000.0	0.0	1.51864492893219	0.6371482014656067
1.0	48990000.0	49000000.0	1.0	1.4715702533721924	0.603605329990387
1.0	49100000.0	49110000.0	2.0	1.5020759105682373	0.6253885626792908
1.0	49180000.0	49190000.0	0.0	1.5100691318511963	0.6310684084892273
1.0	49200000.0	49210000.0	2.0	1.3312197923660278	0.5008476376533508
1.0	49230000.0	49240000.0	1.0	1.474718451499939	0.6058616638183594
1.0	49400000.0	49410000.0	3.0	1.875523328781128	0.883502185344696
1.0	49420000.0	49430000.0	0.0	2.0450732707977295	0.9935949444770813
1.0	49490000.0	49500000.0	1.0	1.9860925674438477	0.9563101530075073
1.0	49540000.0	49550000.0	2.0	2.045855760574341	0.9940811395645142
1.0	49550000.0	49560000.0	0.0	2.0371475219726562	0.9886623620986938
1.0	49560000.0	49570000.0	3.0	1.5943381786346436	0.6903510689735413
1.0	49660000.0	49670000.0	6.0	2.2830255031585693	1.1273618936538696
1.0	49690000.0	49700000.0	1.0	2.196763515472412	1.0823942422866821
1.0	49710000.0	49720000.0	3.0	2.5396549701690674	1.2342456579208374
1.0	49730000.0	49740000.0	1.0	2.6697838306427	1.273386001586914
1.0	49740000.0	49750000.0	2.0	2.898434638977051	1.3214478492736816
1.0	49760000.0	49770000.0	3.0	2.674081325531006	1.274519681930542
1.0	49820000.0	49830000.0	6.0	2.3030152320861816	1.1371498107910156
1.0	49910000.0	49920000.0	1.0	2.2519290447235107	1.111655831336975
1.0	49930000.0	49940000.0	1.0	2.2283692359924316	1.0993741750717163
1.0	49970000.0	49980000.0	1.0	1.672031044960022	0.7443352937698364
1.0	50040000.0	50050000.0	1.0	2.3090434074401855	1.1400535106658936
1.0	50050000.0	50060000.0	3.0	2.0253844261169434	0.9812945127487183
1.0	50070000.0	50080000.0	0.0	2.2909038066864014	1.1312487125396729
1.0	50110000.0	50120000.0	1.0	2.362575054168701	1.1648554801940918
1.0	50220000.0	50230000.0	1.0	2.3862526416778564	1.175257682800293
1.0	50290000.0	50300000.0	2.0	1.884993314743042	0.8898531198501587
1.0	50300000.0	50310000.0	0.0	2.3349685668945312	1.1522865295410156
1.0	50460000.0	50470000.0	4.0	1.9864184856414795	0.9565194845199585
1.0	50490000.0	50500000.0	3.0	1.8180887699127197	0.8446633219718933
1.0	50520000.0	50530000.0	0.0	2.0011560916900635	0.9659541845321655
1.0	50730000.0	50740000.0	1.0	1.5317299365997314	0.6464033126831055
1.0	50790000.0	50800000.0	3.0	1.294790267944336	0.4735482335090637
1.0	50850000.0	50860000.0	0.0	1.271884560585022	0.45631924271583557
1.0	50870000.0	50880000.0	2.0	1.2147374153137207	0.4134734272956848
1.0	50890000.0	50900000.0	2.0	1.3111436367034912	0.48582443594932556
1.0	50910000.0	50920000.0	2.0	1.1264188289642334	0.35053956508636475
1.0	50920000.0	50930000.0	0.0	1.1068707704544067	0.3378632664680481
1.0	50950000.0	50960000.0	1.0	1.1248317956924438	0.34948602318763733
1.0	51020000.0	51030000.0	2.0	1.2118630409240723	0.4113375246524811
1.0	51030000.0	51040000.0	1.0	1.2129572629928589	0.4121500551700592
1.0	51120000.0	51130000.0	2.0	1.4784677028656006	0.608546257019043
1.0	51130000.0	51140000.0	3.0	1.4432703256607056	0.5832297205924988
1.0	51140000.0	51150000.0	3.0	1.4570515155792236	0.5931729078292847
1.0	51180000.0	51190000.0	3.0	1.489332914352417	0.6163106560707092
1.0	51190000.0	51200000.0	0.0	1.5137630701065063	0.6336885094642639
1.0	51310000.0	51320000.0	0.0	1.091252326965332	0.32821813225746155
1.0	51460000.0	51470000.0	1.0	1.2527059316635132	0.4418918490409851
1.0	51530000.0	51540000.0	2.0	1.2877552509307861	0.4682602882385254
1.0	51640000.0	51650000.0	2.0	1.2208855152130127	0.4180496335029602
1.0	51670000.0	51680000.0	0.0	1.2768160104751587	0.46003061532974243
1.0	51690000.0	51700000.0	1.0	1.2543041706085205	0.4430933892726898
1.0	51730000.0	51740000.0	1.0	1.0729076862335205	0.31749391555786133
1.0	51750000.0	51760000.0	1.0	1.1354519128799438	0.3565996587276459
1.0	51760000.0	51770000.0	2.0	1.3168201446533203	0.4900778830051422
1.0	51860000.0	51870000.0	2.0	1.2053911685943604	0.4065421521663666
1.0	51960000.0	51970000.0	0.0	1.5113797187805176	0.6319984197616577
1.0	52030000.0	52040000.0	2.0	1.3573931455612183	0.5203278660774231
1.0	52100000.0	52110000.0	2.0	1.3596147298812866	0.5219747424125671
1.0	52130000.0	52140000.0	0.0	1.2826688289642334	0.4644346237182617
1.0	52290000.0	52300000.0	3.0	1.3096261024475098	0.48468661308288574
1.0	52340000.0	52350000.0	0.0	1.1905162334442139	0.39559534192085266
1.0	52370000.0	52380000.0	2.0	1.1901627779006958	0.3953370153903961
1.0	52430000.0	52440000.0	2.0	1.1143001317977905	0.34260520339012146
1.0	52460000.0	52470000.0	2.0	1.3028324842453003	0.47958946228027344
1.0	52490000.0	52500000.0	1.0	1.1167786121368408	0.34420865774154663
1.0	52510000.0	52520000.0	1.0	1.1171706914901733	0.34446361660957336
1.0	52550000.0	52560000.0	1.0	1.1812366247177124	0.38883280754089355
1.0	52610000.0	52620000.0	2.0	1.0223338603973389	0.29153960943222046
1.0	52620000.0	52630000.0	1.0	1.078417420387268	0.3206442892551422
1.0	52680000.0	52690000.0	1.0	1.0797345638275146	0.3214060366153717
1.0	52720000.0	52730000.0	3.0	1.1568284034729004	0.3713732361793518
1.0	52860000.0	52870000.0	2.0	1.2340917587280273	0.42792147397994995
1.0	53050000.0	53060000.0	0.0	1.2789161205291748	0.4616108536720276
1.0	53060000.0	53070000.0	1.0	1.1854244470596313	0.39187654852867126
1.0	53070000.0	53080000.0	3.0	1.1573407649993896	0.3717343211174011
1.0	53190000.0	53200000.0	0.0	1.1849572658538818	0.39153656363487244
1.0	53240000.0	53250000.0	1.0	1.2942466735839844	0.473140150308609
1.0	53280000.0	53290000.0	1.0	1.201794981956482	0.4038841724395752
1.0	53340000.0	53350000.0	1.0	1.2737398147583008	0.45771560072898865
1.0	53350000.0	53360000.0	0.0	1.253095030784607	0.4421845078468323
1.0	53430000.0	53440000.0	0.0	1.1503496170043945	0.36683782935142517
1.0	53530000.0	53540000.0	1.0	1.1394257545471191	0.35930317640304565
1.0	53650000.0	53660000.0	1.0	1.2023842334747314	0.40431928634643555
1.0	53660000.0	53670000.0	1.0	1.0782374143600464	0.3205392360687256
1.0	53710000.0	53720000.0	3.0	1.1111221313476562	0.34056490659713745
1.0	53780000.0	53790000.0	1.0	1.375065565109253	0.5334043502807617
1.0	53830000.0	53840000.0	1.0	1.3121771812438965	0.48659926652908325
1.0	53840000.0	53850000.0	0.0	1.3388216495513916	0.506518542766571
1.0	54020000.0	54030000.0	0.0	1.383245587348938	0.5394353866577148
1.0	54050000.0	54060000.0	1.0	1.2631391286849976	0.4497385025024414
1.0	54120000.0	54130000.0	1.0	1.1913080215454102	0.39617466926574707
1.0	54130000.0	54140000.0	1.0	1.1963540315628052	0.39987704157829285
1.0	54190000.0	54200000.0	0.0	1.168330192565918	0.3795333504676819
1.0	54200000.0	54210000.0	1.0	1.1792194843292236	0.38737037777900696
1.0	54260000.0	54270000.0	0.0	1.0853675603866577	0.32470518350601196
1.0	54360000.0	54370000.0	3.0	1.0462844371795654	0.3031598925590515
1.0	54410000.0	54420000.0	1.0	1.1454218626022339	0.36341893672943115
1.0	54540000.0	54550000.0	0.0	0.9406970143318176	0.26132482290267944
1.0	54570000.0	54580000.0	0.0	1.060202956199646	0.3104689121246338
1.0	54580000.0	54590000.0	0.0	1.029758095741272	0.2950130105018616
1.0	54610000.0	54620000.0	0.0	1.0914900302886963	0.3283612132072449
1.0	54710000.0	54720000.0	0.0	1.2682459354400635	0.45358142256736755
1.0	54720000.0	54730000.0	3.0	1.2241992950439453	0.4205226004123688
1.0	54740000.0	54750000.0	0.0	1.2630677223205566	0.4496847987174988
1.0	54750000.0	54760000.0	1.0	1.2116414308547974	0.41117268800735474
1.0	54790000.0	54800000.0	0.0	1.0691308975219727	0.31537070870399475
1.0	54950000.0	54960000.0	3.0	0.9157574772834778	0.25555112957954407
1.0	54970000.0	54980000.0	0.0	1.085734248161316	0.32492175698280334
1.0	54990000.0	55000000.0	0.0	1.0527143478393555	0.30648669600486755
1.0	55070000.0	55080000.0	1.0	0.9787999391555786	0.27353352308273315
1.0	55100000.0	55110000.0	0.0	0.9924331903457642	0.2787325978279114
1.0	55180000.0	55190000.0	0.0	1.022186517715454	0.29147225618362427
1.0	55200000.0	55210000.0	1.0	1.0672675371170044	0.31433457136154175
1.0	55230000.0	55240000.0	0.0	1.0828408002853394	0.32321658730506897
1.0	55240000.0	55250000.0	1.0	1.0097564458847046	0.2859213948249817
1.0	55280000.0	55290000.0	1.0	1.0401637554168701	0.3000757694244385
1.0	55500000.0	55510000.0	1.0	1.1915371417999268	0.39634251594543457
1.0	55520000.0	55530000.0	1.0	1.4247785806655884	0.5698238611221313
1.0	55530000.0	55540000.0	2.0	1.2505884170532227	0.44030094146728516
1.0	55610000.0	55620000.0	1.0	1.240068793296814	0.4324004054069519
1.0	55620000.0	55630000.0	2.0	1.110924482345581	0.34043818712234497
1.0	55700000.0	55710000.0	2.0	1.2860790491104126	0.46699991822242737
1.0	55710000.0	55720000.0	0.0	1.351588249206543	0.516018807888031
1.0	55720000.0	55730000.0	0.0	1.338333010673523	0.5061537027359009
1.0	55760000.0	55770000.0	1.0	1.428418755531311	0.572468638420105
1.0	55820000.0	55830000.0	1.0	1.374094843864441	0.5326881408691406
1.0	55880000.0	55890000.0	2.0	1.4405605792999268	0.5812703371047974
1.0	55950000.0	55960000.0	4.0	1.5269688367843628	0.6430389285087585
1.0	56020000.0	56030000.0	0.0	1.5391209125518799	0.6516191363334656
1.0	56060000.0	56070000.0	2.0	1.4479401111602783	0.586604118347168
1.0	56120000.0	56130000.0	1.0	1.4711637496948242	0.6033137440681458
1.0	56310000.0	56320000.0	0.0	1.2722971439361572	0.4566303789615631
1.0	56350000.0	56360000.0	1.0	1.4056230783462524	0.5558563470840454
1.0	56390000.0	56400000.0	1.0	1.5709348917007446	0.6739810705184937
1.0	56500000.0	56510000.0	1.0	1.6454795598983765	0.7259387373924255
1.0	56550000.0	56560000.0	1.0	1.4494988918304443	0.5877289772033691
1.0	56580000.0	56590000.0	2.0	1.4560673236846924	0.5924643278121948
1.0	56650000.0	56660000.0	0.0	1.5066511631011963	0.6286409497261047
1.0	56680000.0	56690000.0	2.0	1.4082273244857788	0.5577605962753296
1.0	56720000.0	56730000.0	2.0	1.2318933010101318	0.4262743890285492
1.0	56730000.0	56740000.0	3.0	1.1504299640655518	0.36689478158950806
1.0	56800000.0	56810000.0	1.0	1.292781114578247	0.4720386564731598
1.0	56830000.0	56840000.0	0.0	1.1096961498260498	0.33965495228767395
1.0	56920000.0	56930000.0	1.0	1.347881555557251	0.513263463973999
1.0	56980000.0	56990000.0	2.0	1.4076822996139526	0.5573625564575195
1.0	57050000.0	57060000.0	1.0	1.5880489349365234	0.6859580278396606
1.0	57060000.0	57070000.0	2.0	1.3975193500518799	0.5499225854873657
1.0	57120000.0	57130000.0	1.0	1.468790054321289	0.6016111373901367
1.0	57140000.0	57150000.0	1.0	1.3977501392364502	0.5500912666320801
1.0	57160000.0	57170000.0	1.0	1.527245283126831	0.6432344317436218
1.0	57180000.0	57190000.0	1.0	1.6004493236541748	0.6946166753768921
1.0	57220000.0	57230000.0	4.0	1.4534376859664917	0.5905698537826538
1.0	57260000.0	57270000.0	1.0	1.4344744682312012	0.5768623948097229
1.0	57330000.0	57340000.0	0.0	1.4966354370117188	0.6215168237686157
1.0	57360000.0	57370000.0	1.0	1.5637753009796143	0.6689607501029968
1.0	57420000.0	57430000.0	1.0	1.5501575469970703	0.6593921184539795
1.0	57460000.0	57470000.0	3.0	1.4668163061141968	0.6001948118209839
1.0	57510000.0	57520000.0	6.0	1.5615079402923584	0.6673688292503357
1.0	57540000.0	57550000.0	2.0	1.6112476587295532	0.7021438479423523
1.0	57630000.0	57640000.0	1.0	1.5943753719329834	0.6903772950172424
1.0	57640000.0	57650000.0	2.0	1.5975209474563599	0.6925736665725708
1.0	57690000.0	57700000.0	0.0	1.715279221534729	0.7742033004760742
1.0	57700000.0	57710000.0	0.0	1.648388147354126	0.7279564142227173
1.0	57730000.0	57740000.0	1.0	1.5705912113189697	0.6737403869628906
1.0	57750000.0	57760000.0	0.0	1.5120413303375244	0.6324678659439087
1.0	57800000.0	57810000.0	0.0	1.403395414352417	0.5542260408401489
1.0	57840000.0	57850000.0	0.0	1.3761311769485474	0.534191370010376
1.0	57850000.0	57860000.0	1.0	1.3774850368499756	0.5351897478103638
1.0	57860000.0	57870000.0	0.0	1.421075463294983	0.5671301484107971
1.0	57870000.0	57880000.0	1.0	1.3921581506729126	0.5459882020950317
1.0	57980000.0	57990000.0	0.0	1.4609540700912476	0.595981240272522
1.0	57990000.0	58000000.0	0.0	1.4795219898223877	0.6093006134033203
1.0	58010000.0	58020000.0	1.0	1.4207799434661865	0.5669148564338684
1.0	58100000.0	58110000.0	0.0	1.571283221244812	0.6742249131202698
1.0	58130000.0	58140000.0	1.0	1.6462697982788086	0.7264871597290039
1.0	58230000.0	58240000.0	1.0	1.555943250656128	0.6634598970413208
1.0	58240000.0	58250000.0	0.0	1.5599186420440674	0.6662524938583374
1.0	58260000.0	58270000.0	0.0	1.5049071311950684	0.6274018287658691
1.0	58270000.0	58280000.0	4.0	1.3710129261016846	0.5304122567176819
1.0	58320000.0	58330000.0	2.0	1.558671236038208	0.6653765439987183
1.0	58330000.0	58340000.0	1.0	1.5072448253631592	0.629062294960022
1.0	58350000.0	58360000.0	1.0	1.7141717672348022	0.7734395861625671
1.0	58420000.0	58430000.0	0.0	1.831396460533142	0.853705883026123
1.0	58430000.0	58440000.0	3.0	1.6141427755355835	0.7041595578193665
1.0	58440000.0	58450000.0	4.0	1.6373618841171265	0.7203050851821899
1.0	58540000.0	58550000.0	2.0	1.5915367603302002	0.688395082950592
1.0	58580000.0	58590000.0	2.0	1.4532197713851929	0.5904126167297363
1.0	58600000.0	58610000.0	1.0	1.5310685634613037	0.6459360718727112
1.0	58670000.0	58680000.0	2.0	1.420924425125122	0.567020058631897
1.0	58700000.0	58710000.0	0.0	1.4181268215179443	0.5649830102920532
1.0	58800000.0	58810000.0	1.0	1.2551498413085938	0.4437292218208313
1.0	58830000.0	58840000.0	0.0	1.2865365743637085	0.4673434793949127
1.0	58850000.0	58860000.0	1.0	1.2593839168548584	0.44691380858421326
1.0	59050000.0	59060000.0	0.0	1.070468544960022	0.316118985414505
1.0	59220000.0	59230000.0	1.0	1.1848418712615967	0.39145323634147644
1.0	59230000.0	59240000.0	1.0	1.2814782857894897	0.4635384678840637
1.0	59340000.0	59350000.0	1.0	1.2429044246673584	0.43452900648117065
1.0	59370000.0	59380000.0	0.0	1.2485209703445435	0.43874669075012207
1.0	59380000.0	59390000.0	1.0	1.2392940521240234	0.43182021379470825
1.0	59480000.0	59490000.0	1.0	1.3036844730377197	0.4802301526069641
1.0	59530000.0	59540000.0	1.0	1.3520333766937256	0.5163496732711792
1.0	59570000.0	59580000.0	2.0	1.2260417938232422	0.42189836502075195
1.0	59580000.0	59590000.0	3.0	1.2442706823349	0.43555402755737305
1.0	59670000.0	59680000.0	0.0	1.2404488325119019	0.432685524225235
1.0	59690000.0	59700000.0	3.0	1.1063040494918823	0.33750519156455994
1.0	59740000.0	59750000.0	1.0	1.187713384628296	0.3935461640357971
1.0	59750000.0	59760000.0	0.0	1.1359570026397705	0.3569415509700775
1.0	59790000.0	59800000.0	0.0	1.128868818283081	0.35217177867889404
1.0	59850000.0	59860000.0	0.0	1.1425554752349854	0.36144667863845825
1.0	59990000.0	60000000.0	0.0	1.2506515979766846	0.4403488039970398
1.0	60020000.0	60030000.0	1.0	1.2601999044418335	0.44752806425094604
1.0	60030000.0	60040000.0	0.0	1.2413705587387085	0.4333781599998474
1.0	60140000.0	60150000.0	3.0	1.144439935684204	0.36274299025535583
1.0	60200000.0	60210000.0	0.0	1.3440515995025635	0.5104142427444458
1.0	60240000.0	60250000.0	1.0	1.3265541791915894	0.49736180901527405
1.0	60270000.0	60280000.0	0.0	1.4211390018463135	0.5671759843826294
1.0	60320000.0	60330000.0	1.0	1.2539571523666382	0.442832887172699
1.0	60360000.0	60370000.0	2.0	1.3479095697402954	0.5132850408554077
1.0	60470000.0	60480000.0	1.0	1.4060941934585571	0.5562006235122681
1.0	60480000.0	60490000.0	0.0	1.320199966430664	0.49260908365249634
1.0	60610000.0	60620000.0	0.0	1.497182846069336	0.6219067573547363
1.0	60660000.0	60670000.0	1.0	1.4942978620529175	0.619850754737854
1.0	60680000.0	60690000.0	0.0	1.4535131454467773	0.5906240344047546
1.0	60750000.0	60760000.0	1.0	1.8427098989486694	0.8613743782043457
1.0	60770000.0	60780000.0	5.0	1.71701979637146	0.7754029631614685
1.0	60780000.0	60790000.0	1.0	1.7610677480697632	0.8056937456130981
1.0	60860000.0	60870000.0	1.0	1.8175179958343506	0.8442753553390503
1.0	60880000.0	60890000.0	2.0	1.5418510437011719	0.6535437107086182
1.0	60910000.0	60920000.0	0.0	1.5929346084594727	0.6893709897994995
1.0	60930000.0	60940000.0	2.0	1.3822052478790283	0.538668692111969
1.0	60940000.0	60950000.0	0.0	1.5480234622955322	0.6578899621963501
1.0	61010000.0	61020000.0	1.0	1.3509992361068726	0.5155811309814453
1.0	61040000.0	61050000.0	2.0	1.428272008895874	0.5723620653152466
1.0	61070000.0	61080000.0	1.0	1.3493640422821045	0.5143654346466064
1.0	61250000.0	61260000.0	3.0	1.4359561204910278	0.577936589717865
1.0	61280000.0	61290000.0	1.0	1.4099714756011963	0.5590338110923767
1.0	61330000.0	61340000.0	3.0	1.3109354972839355	0.4856691360473633
1.0	61400000.0	61410000.0	2.0	1.2064602375030518	0.40733250975608826
1.0	61480000.0	61490000.0	2.0	1.2799626588821411	0.46239861845970154
1.0	61570000.0	61580000.0	2.0	1.4144351482391357	0.5622918009757996
1.0	61660000.0	61670000.0	2.0	1.4241325855255127	0.5693541765213013
1.0	61720000.0	61730000.0	0.0	1.2964742183685303	0.4748140871524811
1.0	61750000.0	61760000.0	1.0	1.0968856811523438	0.3316441476345062
1.0	61780000.0	61790000.0	0.0	1.1054710149765015	0.33698001503944397
1.0	61840000.0	61850000.0	1.0	1.0042492151260376	0.283566415309906
1.0	61880000.0	61890000.0	0.0	1.0322881937026978	0.2962226867675781
1.0	61920000.0	61930000.0	0.0	1.0024726390838623	0.28282061219215393
1.0	61960000.0	61970000.0	0.0	1.2212209701538086	0.4183008670806885
1.0	61970000.0	61980000.0	2.0	1.2005391120910645	0.4029577374458313
1.0	62040000.0	62050000.0	4.0	1.0595357418060303	0.31010913848876953
1.0	62170000.0	62180000.0	0.0	1.1754993200302124	0.38468247652053833
1.0	62190000.0	62200000.0	1.0	1.5201297998428345	0.6381996870040894
1.0	62240000.0	62250000.0	0.0	1.1481000185012817	0.36527401208877563
1.0	62270000.0	62280000.0	2.0	1.135977029800415	0.35695528984069824
1.0	62280000.0	62290000.0	1.0	1.0900403261184692	0.3274887204170227
1.0	62340000.0	62350000.0	1.0	1.1355879306793213	0.3566913902759552
1.0	62350000.0	62360000.0	2.0	1.0829490423202515	0.3232805132865906
1.0	62360000.0	62370000.0	0.0	1.1812833547592163	0.3888663351535797
1.0	62450000.0	62460000.0	1.0	1.0812859535217285	0.32230761647224426
1.0	62610000.0	62620000.0	1.0	1.2767577171325684	0.45998716354370117
1.0	62620000.0	62630000.0	2.0	1.148425579071045	0.36550039052963257
1.0	62670000.0	62680000.0	3.0	1.2404063940048218	0.43265390396118164
1.0	62740000.0	62750000.0	1.0	1.2792974710464478	0.46189814805984497
1.0	62760000.0	62770000.0	2.0	1.1803150177001953	0.3881644308567047
1.0	62830000.0	62840000.0	1.0	1.115079402923584	0.34310799837112427
1.0	62920000.0	62930000.0	0.0	1.1632249355316162	0.37589606642723083
1.0	62980000.0	62990000.0	0.0	1.1990973949432373	0.4018958508968353
1.0	63010000.0	63020000.0	2.0	1.3009388446807861	0.47816768288612366
1.0	63060000.0	63070000.0	1.0	1.3023078441619873	0.4791949689388275
1.0	63320000.0	63330000.0	3.0	1.2258893251419067	0.42178502678871155
1.0	63400000.0	63410000.0	1.0	1.3164379596710205	0.4897920489311218
1.0	63410000.0	63420000.0	1.0	1.3667211532592773	0.5272387266159058
1.0	63450000.0	63460000.0	1.0	1.2492201328277588	0.4392721652984619
1.0	63460000.0	63470000.0	3.0	1.2264659404754639	0.4222157597541809
1.0	63520000.0	63530000.0	0.0	1.263983964920044	0.4503745436668396
1.0	63560000.0	63570000.0	0.0	1.2725889682769775	0.4568503499031067
1.0	63590000.0	63600000.0	0.0	1.2491737604141235	0.43923744559288025
1.0	63640000.0	63650000.0	1.0	1.2049823999404907	0.40623894333839417
1.0	63650000.0	63660000.0	2.0	1.1927181482315063	0.39720767736434937
1.0	63690000.0	63700000.0	0.0	1.408363699913025	0.5578604936599731
1.0	63730000.0	63740000.0	1.0	1.474829912185669	0.605941653251648
1.0	63760000.0	63770000.0	3.0	1.51267671585083	0.6329185962677002
1.0	63780000.0	63790000.0	1.0	1.3405110836029053	0.5077770948410034
1.0	63800000.0	63810000.0	3.0	1.4935860633850098	0.6193434596061707
1.0	63920000.0	63930000.0	1.0	1.3680058717727661	0.5281888246536255
1.0	63940000.0	63950000.0	1.0	1.366727590560913	0.5272430181503296
1.0	63980000.0	63990000.0	0.0	1.111997127532959	0.34112435579299927
1.0	64040000.0	64050000.0	1.0	1.170416235923767	0.3810279965400696
1.0	64060000.0	64070000.0	0.0	1.1917378902435303	0.39648979902267456
1.0	64090000.0	64100000.0	0.0	1.0766500234603882	0.3196272850036621
1.0	64160000.0	64170000.0	0.0	1.179091215133667	0.38727784156799316
1.0	64200000.0	64210000.0	0.0	1.285297155380249	0.4664107859134674
1.0	64220000.0	64230000.0	1.0	1.2656335830688477	0.4516156315803528
1.0	64290000.0	64300000.0	0.0	1.1397440433502197	0.35952028632164
1.0	64400000.0	64410000.0	2.0	1.1229684352874756	0.34825652837753296
1.0	64430000.0	64440000.0	2.0	1.0988296270370483	0.33284077048301697
1.0	64440000.0	64450000.0	1.0	1.1149444580078125	0.34302154183387756
1.0	64480000.0	64490000.0	1.0	1.3622982501983643	0.5239642858505249
1.0	64530000.0	64540000.0	1.0	1.3315002918243408	0.5010565519332886
1.0	64670000.0	64680000.0	0.0	1.5362483263015747	0.6495932340621948
1.0	64710000.0	64720000.0	0.0	1.3048063516616821	0.48107171058654785
1.0	64900000.0	64910000.0	0.0	1.3675062656402588	0.5278193950653076
1.0	65010000.0	65020000.0	1.0	1.4516918659210205	0.5893114805221558
1.0	65020000.0	65030000.0	1.0	1.3736013174057007	0.5323235988616943
1.0	65040000.0	65050000.0	1.0	1.4332994222640991	0.5760101079940796
1.0	65110000.0	65120000.0	1.0	1.2781702280044556	0.461050420999527
1.0	65230000.0	65240000.0	1.0	1.1837327480316162	0.39064520597457886
1.0	65250000.0	65260000.0	1.0	1.265679955482483	0.4516497552394867
1.0	65290000.0	65300000.0	3.0	1.1629985570907593	0.3757351040840149
1.0	65300000.0	65310000.0	2.0	1.1434285640716553	0.3620460629463196
1.0	65320000.0	65330000.0	2.0	1.2893855571746826	0.46948522329330444
1.0	65390000.0	65400000.0	0.0	1.1803702116012573	0.3882037401199341
1.0	65420000.0	65430000.0	3.0	1.0806760787963867	0.3219529986381531
1.0	65460000.0	65470000.0	0.0	1.1361284255981445	0.3570583462715149
1.0	65490000.0	65500000.0	2.0	1.203200340270996	0.40492162108421326
1.0	65570000.0	65580000.0	1.0	1.3435277938842773	0.5100244283676147
1.0	65590000.0	65600000.0	2.0	1.273011565208435	0.4571681618690491
1.0	65600000.0	65610000.0	0.0	1.3828098773956299	0.5391145944595337
1.0	65630000.0	65640000.0	1.0	1.249427080154419	0.43942826986312866
1.0	65650000.0	65660000.0	2.0	1.273499846458435	0.4575357437133789
1.0	65730000.0	65740000.0	0.0	1.3423341512680054	0.5091354250907898
1.0	65740000.0	65750000.0	2.0	1.2241499423980713	0.42048630118370056
1.0	65790000.0	65800000.0	2.0	1.2441082000732422	0.43543243408203125
1.0	65810000.0	65820000.0	1.0	1.2645936012268066	0.4508337378501892
1.0	65840000.0	65850000.0	1.0	1.287822961807251	0.4683116376399994
1.0	65950000.0	65960000.0	3.0	1.2900817394256592	0.4700098931789398
1.0	66050000.0	66060000.0	0.0	1.4332579374313354	0.5759801864624023
1.0	66130000.0	66140000.0	0.0	1.2662646770477295	0.45209020376205444
1.0	66170000.0	66180000.0	2.0	1.4947607517242432	0.6201812028884888
1.0	66270000.0	66280000.0	1.0	1.5623151063919067	0.6679354906082153
1.0	66280000.0	66290000.0	2.0	1.4916484355926514	0.6179623603820801
1.0	66330000.0	66340000.0	0.0	1.583730936050415	0.6829390525817871
1.0	66370000.0	66380000.0	0.0	1.6174415349960327	0.7064560651779175
1.0	66390000.0	66400000.0	2.0	1.6774520874023438	0.7480851411819458
1.0	66490000.0	66500000.0	2.0	1.7058496475219727	0.7677006125450134
1.0	66590000.0	66600000.0	4.0	1.3625710010528564	0.5241670608520508
1.0	66600000.0	66610000.0	1.0	1.2769954204559326	0.4601663649082184
1.0	66630000.0	66640000.0	3.0	1.483581781387329	0.6122032999992371
1.0	66700000.0	66710000.0	0.0	1.3606555461883545	0.5227463245391846
1.0	66720000.0	66730000.0	2.0	1.3658677339553833	0.5266066789627075
1.0	66810000.0	66820000.0	0.0	1.5129204988479614	0.633091151714325
1.0	66820000.0	66830000.0	2.0	1.3261752128601074	0.4970792233943939
1.0	66930000.0	66940000.0	3.0	1.4013328552246094	0.5527164340019226
1.0	67050000.0	67060000.0	3.0	1.2454657554626465	0.43645134568214417
1.0	67070000.0	67080000.0	1.0	1.3187360763549805	0.49151307344436646
1.0	67080000.0	67090000.0	0.0	1.3448486328125	0.5110071897506714
1.0	67090000.0	67100000.0	1.0	1.2531131505966187	0.44219785928726196
1.0	67130000.0	67140000.0	0.0	1.3096219301223755	0.4846833348274231
1.0	67190000.0	67200000.0	1.0	1.222055196762085	0.4189226031303406
1.0	67210000.0	67220000.0	0.0	1.2418068647384644	0.43370524048805237
1.0	67240000.0	67250000.0	1.0	1.1435283422470093	0.36211472749710083
1.0	67270000.0	67280000.0	0.0	1.329297661781311	0.49941205978393555
1.0	67300000.0	67310000.0	2.0	1.336643934249878	0.5048941373825073
1.0	67350000.0	67360000.0	1.0	1.3380179405212402	0.5059192180633545
1.0	67400000.0	67410000.0	0.0	1.4474303722381592	0.586236298084259
1.0	67430000.0	67440000.0	2.0	1.3787459135055542	0.5361195802688599
1.0	67440000.0	67450000.0	2.0	1.4192203283309937	0.5657800436019897
1.0	67470000.0	67480000.0	0.0	1.3227885961532593	0.49454647302627563
1.0	67480000.0	67490000.0	3.0	1.1876720190048218	0.3935161232948303
1.0	67520000.0	67530000.0	0.0	1.1589857339859009	0.37289467453956604
1.0	67530000.0	67540000.0	4.0	1.2635879516601562	0.4500764012336731
1.0	67550000.0	67560000.0	0.0	1.3976294994354248	0.550002932548523
1.0	67560000.0	67570000.0	1.0	1.330335259437561	0.5001862049102783
1.0	67580000.0	67590000.0	4.0	1.3081721067428589	0.4835958480834961
1.0	67610000.0	67620000.0	0.0	1.3433377742767334	0.509882926940918
1.0	67630000.0	67640000.0	2.0	1.2664520740509033	0.45223140716552734
1.0	67720000.0	67730000.0	1.0	1.3013572692871094	0.4784817695617676
1.0	67830000.0	67840000.0	2.0	1.3243588209152222	0.4957200586795807
1.0	67860000.0	67870000.0	3.0	1.3394749164581299	0.5070052146911621
1.0	67910000.0	67920000.0	0.0	1.342783808708191	0.5094702243804932
1.0	67920000.0	67930000.0	1.0	1.285684585571289	0.466702938079834
1.0	67940000.0	67950000.0	0.0	1.4030225276947021	0.5539536476135254
1.0	67960000.0	67970000.0	3.0	1.2883225679397583	0.46868786215782166
1.0	67980000.0	67990000.0	2.0	1.3190991878509521	0.4917846620082855
1.0	68020000.0	68030000.0	0.0	1.351754069328308	0.5161420106887817
1.0	68040000.0	68050000.0	2.0	1.1920477151870728	0.39671674370765686
1.0	68070000.0	68080000.0	0.0	1.254939317703247	0.443570613861084
1.0	68090000.0	68100000.0	0.0	1.1525253057479858	0.3683549463748932
1.0	68150000.0	68160000.0	0.0	1.337965726852417	0.5058803558349609
1.0	68210000.0	68220000.0	0.0	1.0177048444747925	0.2894325852394104
1.0	68220000.0	68230000.0	0.0	1.1056169271469116	0.33707183599472046
1.0	68380000.0	68390000.0	0.0	1.2874553203582764	0.4680348336696625
1.0	68400000.0	68410000.0	1.0	1.2701746225357056	0.45503300428390503
1.0	68410000.0	68420000.0	1.0	1.2544012069702148	0.443166583776474
1.0	68450000.0	68460000.0	0.0	1.3554151058197021	0.5188604593276978
1.0	68490000.0	68500000.0	0.0	1.3695752620697021	0.5293492078781128
1.0	68530000.0	68540000.0	0.0	1.4241172075271606	0.5693434476852417
1.0	68560000.0	68570000.0	0.0	1.3123008012771606	0.48669153451919556
1.0	68620000.0	68630000.0	1.0	1.1496639251708984	0.36636024713516235
1.0	68640000.0	68650000.0	1.0	1.0276776552200317	0.2940276265144348
1.0	68730000.0	68740000.0	2.0	1.4239041805267334	0.5691877603530884
1.0	68810000.0	68820000.0	2.0	1.5318386554718018	0.6464799642562866
1.0	68860000.0	68870000.0	1.0	1.8162181377410889	0.8433902859687805
1.0	68910000.0	68920000.0	1.0	1.6745169162750244	0.7460549473762512
1.0	68920000.0	68930000.0	3.0	1.6017869710922241	0.6955496072769165
1.0	68950000.0	68960000.0	1.0	1.7356517314910889	0.7882319688796997
1.0	68990000.0	69000000.0	3.0	1.9033734798431396	0.9021263122558594
1.0	69010000.0	69020000.0	1.0	2.022139072418213	0.9792525172233582
1.0	69030000.0	69040000.0	0.0	2.037505626678467	0.9888855218887329
1.0	69040000.0	69050000.0	1.0	2.047834873199463	0.9953082799911499
1.0	69110000.0	69120000.0	2.0	1.9517414569854736	0.9340431094169617
1.0	69180000.0	69190000.0	0.0	1.9630438089370728	0.9414094686508179
1.0	69190000.0	69200000.0	3.0	1.7811145782470703	0.8194304704666138
1.0	69230000.0	69240000.0	1.0	1.5466806888580322	0.6569449305534363
1.0	69270000.0	69280000.0	0.0	1.5530617237091064	0.6614350080490112
1.0	69280000.0	69290000.0	0.0	1.6065829992294312	0.6988938450813293
1.0	69320000.0	69330000.0	1.0	1.7187893390655518	0.7766220569610596
1.0	69360000.0	69370000.0	3.0	1.4528988599777222	0.5901814699172974
1.0	69430000.0	69440000.0	1.0	1.836838960647583	0.8573974370956421
1.0	69440000.0	69450000.0	1.0	2.0104241371154785	0.9718475341796875
1.0	69590000.0	69600000.0	1.0	2.185396671295166	1.076149582862854
1.0	69640000.0	69650000.0	1.0	2.195570707321167	1.081742525100708
1.0	69720000.0	69730000.0	0.0	2.41668438911438	1.1881132125854492
1.0	69750000.0	69760000.0	4.0	2.726731538772583	1.2876404523849487
1.0	69810000.0	69820000.0	6.0	2.4058403968811035	1.183598518371582
1.0	69880000.0	69890000.0	2.0	2.1610360145568848	1.0625280141830444
1.0	69890000.0	69900000.0	1.0	2.2655270099639893	1.1185951232910156
1.0	69900000.0	69910000.0	1.0	2.2211508750915527	1.0955467224121094
1.0	69960000.0	69970000.0	1.0	1.7642195224761963	0.807855486869812
1.0	69970000.0	69980000.0	3.0	1.7912018299102783	0.8263281583786011
1.0	69980000.0	69990000.0	4.0	1.932816743850708	0.9216264486312866
1.0	70000000.0	70010000.0	1.0	2.1139848232269287	1.0353367328643799
1.0	70060000.0	70070000.0	5.0	2.1339683532714844	1.047023057937622
1.0	70190000.0	70200000.0	4.0	1.9414724111557007	0.9273174405097961
1.0	70290000.0	70300000.0	3.0	1.6246910095214844	0.7115001678466797
1.0	70330000.0	70340000.0	0.0	1.6858724355697632	0.7539071440696716
1.0	70420000.0	70430000.0	2.0	1.8362048864364624	0.8569676280021667
1.0	70460000.0	70470000.0	1.0	1.6275742053985596	0.7135040163993835
1.0	70470000.0	70480000.0	5.0	1.853017807006836	0.8683449029922485
1.0	70520000.0	70530000.0	3.0	1.8112304210662842	0.8399942517280579
1.0	70630000.0	70640000.0	1.0	1.2710113525390625	0.4556628167629242
1.0	70650000.0	70660000.0	1.0	1.2075694799423218	0.40815383195877075
1.0	70700000.0	70710000.0	1.0	1.1270684003829956	0.3509710133075714
1.0	70840000.0	70850000.0	2.0	1.1781097650527954	0.38656702637672424
1.0	70850000.0	70860000.0	0.0	1.280536413192749	0.462830126285553
1.0	70880000.0	70890000.0	0.0	1.365183711051941	0.526100218296051
1.0	70890000.0	70900000.0	1.0	1.3301830291748047	0.5000728368759155
1.0	70930000.0	70940000.0	2.0	1.2945778369903564	0.47338932752609253
1.0	70940000.0	70950000.0	3.0	1.451935052871704	0.5894868969917297
1.0	70960000.0	70970000.0	2.0	1.4293091297149658	0.5731146931648254
1.0	70970000.0	70980000.0	3.0	1.4694535732269287	0.6020869612693787
1.0	71130000.0	71140000.0	1.0	1.758630394935608	0.8040212392807007
1.0	71180000.0	71190000.0	2.0	1.7517597675323486	0.7993046641349792
1.0	71290000.0	71300000.0	3.0	2.2024118900299072	1.08547043800354
1.0	71330000.0	71340000.0	2.0	2.202467918395996	1.085500955581665
1.0	71350000.0	71360000.0	3.0	2.049360752105713	0.9962531924247742
1.0	71430000.0	71440000.0	5.0	1.9476900100708008	0.931393027305603
1.0	71440000.0	71450000.0	2.0	1.843387246131897	0.8618330955505371
1.0	71450000.0	71460000.0	3.0	1.9307544231414795	0.9202678799629211
1.0	71600000.0	71610000.0	1.0	1.782035231590271	0.8200604319572449
1.0	71640000.0	71650000.0	2.0	1.7041124105453491	0.7665023803710938
1.0	71650000.0	71660000.0	0.0	1.6262004375457764	0.7125494480133057
1.0	71710000.0	71720000.0	0.0	1.7634217739105225	0.8073087930679321
1.0	71760000.0	71770000.0	1.0	1.9645235538482666	0.9423712491989136
1.0	71770000.0	71780000.0	2.0	1.8565418720245361	0.8707240223884583
1.0	71880000.0	71890000.0	5.0	2.1053223609924316	1.0302098989486694
1.0	71890000.0	71900000.0	0.0	2.2891013622283936	1.1303625106811523
1.0	71940000.0	71950000.0	3.0	2.4258532524108887	1.1918734312057495
1.0	71970000.0	71980000.0	2.0	2.3077433109283447	1.139428973197937
1.0	72010000.0	72020000.0	4.0	2.403491258621216	1.1826107501983643
1.0	72070000.0	72080000.0	4.0	2.508063793182373	1.2232719659805298
1.0	72230000.0	72240000.0	2.0	2.56131911277771	1.2414299249649048
1.0	72260000.0	72270000.0	6.0	2.3010337352752686	1.136190414428711
1.0	72310000.0	72320000.0	3.0	2.2488160133361816	1.1100515127182007
1.0	72320000.0	72330000.0	4.0	2.17736554145813	1.0716947317123413
1.0	72330000.0	72340000.0	2.0	2.397538185119629	1.1800923347473145
1.0	72400000.0	72410000.0	3.0	2.052684783935547	0.9983078837394714
1.0	72420000.0	72430000.0	3.0	2.1624855995178223	1.0633478164672852
1.0	72440000.0	72450000.0	3.0	2.3154125213623047	1.143097162246704
1.0	72550000.0	72560000.0	2.0	2.4680728912353516	1.2085163593292236
1.0	72560000.0	72570000.0	0.0	2.5126953125	1.224918007850647
1.0	72660000.0	72670000.0	1.0	2.1827797889709473	1.0747020244598389
1.0	72710000.0	72720000.0	1.0	1.9331538677215576	0.9218482971191406
1.0	72720000.0	72730000.0	2.0	1.9398095607757568	0.9262256622314453
1.0	72820000.0	72830000.0	3.0	1.7307815551757812	0.7848808169364929
1.0	72960000.0	72970000.0	3.0	2.325392961502075	1.1478164196014404
1.0	73000000.0	73010000.0	0.0	2.5080931186676025	1.2232822179794312
1.0	73020000.0	73030000.0	2.0	2.380527973175049	1.1727744340896606
1.0	73040000.0	73050000.0	4.0	2.2826993465423584	1.1272002458572388
1.0	73060000.0	73070000.0	4.0	2.4740874767303467	1.210797905921936
1.0	73110000.0	73120000.0	2.0	2.749849796295166	1.2929656505584717
1.0	73150000.0	73160000.0	4.0	2.655362367630005	1.2695094347000122
1.0	73160000.0	73170000.0	4.0	2.654707431793213	1.269330620765686
1.0	73220000.0	73230000.0	6.0	2.5891542434692383	1.2502598762512207
1.0	73230000.0	73240000.0	3.0	2.634378433227539	1.263669729232788
1.0	73270000.0	73280000.0	2.0	2.5015034675598145	1.2209175825119019
1.0	73310000.0	73320000.0	2.0	2.7543528079986572	1.2939728498458862
1.0	73380000.0	73390000.0	2.0	2.7979156970977783	1.3032290935516357
1.0	73400000.0	73410000.0	7.0	2.9140286445617676	1.3239132165908813
1.0	73440000.0	73450000.0	3.0	2.415379524230957	1.1875739097595215
1.0	73500000.0	73510000.0	5.0	3.135807514190674	1.3503386974334717
1.0	73520000.0	73530000.0	2.0	3.053879737854004	1.342287302017212
1.0	73530000.0	73540000.0	4.0	3.022439956665039	1.3387000560760498
1.0	73690000.0	73700000.0	0.0	2.9268856048583984	1.325878381729126
1.0	73720000.0	73730000.0	1.0	2.6341798305511475	1.2636134624481201
1.0	73780000.0	73790000.0	3.0	2.3312649726867676	1.150564432144165
1.0	73870000.0	73880000.0	4.0	2.429982900619507	1.1935501098632812
1.0	73890000.0	73900000.0	2.0	1.9958839416503906	0.9625876545906067
1.0	73930000.0	73940000.0	5.0	1.8370109796524048	0.8575137853622437
1.0	74050000.0	74060000.0	2.0	2.171265125274658	1.0682872533798218
1.0	74090000.0	74100000.0	1.0	2.3368937969207764	1.1531785726547241
1.0	74120000.0	74130000.0	3.0	2.3701324462890625	1.1682134866714478
1.0	74180000.0	74190000.0	7.0	2.5620739459991455	1.2416751384735107
1.0	74210000.0	74220000.0	5.0	2.637432098388672	1.2645343542099
1.0	74240000.0	74250000.0	0.0	2.603787660598755	1.2547242641448975
1.0	74280000.0	74290000.0	5.0	2.4789586067199707	1.2126294374465942
1.0	74300000.0	74310000.0	1.0	2.590491771697998	1.250672698020935
1.0	74320000.0	74330000.0	0.0	2.5442495346069336	1.2357925176620483
1.0	74480000.0	74490000.0	4.0	1.801482915878296	0.8333487510681152
1.0	74540000.0	74550000.0	1.0	1.9169929027557373	0.9111726880073547
1.0	74550000.0	74560000.0	1.0	1.88106369972229	0.8872195482254028
1.0	74620000.0	74630000.0	1.0	2.0193638801574707	0.9775028228759766
1.0	74720000.0	74730000.0	1.0	1.7721236944198608	0.8132736086845398
1.0	74750000.0	74760000.0	0.0	1.84341561794281	0.8618525266647339
1.0	74760000.0	74770000.0	0.0	1.9807045459747314	0.9528422355651855
1.0	74820000.0	74830000.0	4.0	1.842881202697754	0.8614905476570129
1.0	74870000.0	74880000.0	2.0	2.1100971698760986	1.0330400466918945
1.0	74880000.0	74890000.0	2.0	2.0566678047180176	1.0007649660110474
1.0	75020000.0	75030000.0	1.0	1.798312783241272	0.8311856985092163
1.0	75140000.0	75150000.0	1.0	1.7713534832000732	0.8127459287643433
1.0	75170000.0	75180000.0	0.0	1.7092926502227783	0.770075798034668
1.0	75230000.0	75240000.0	2.0	1.5316765308380127	0.6463655829429626
1.0	75250000.0	75260000.0	2.0	1.610142707824707	0.7013736963272095
1.0	75320000.0	75330000.0	1.0	2.3254146575927734	1.1478266716003418
1.0	75360000.0	75370000.0	5.0	1.7925243377685547	0.8272320628166199
1.0	75420000.0	75430000.0	6.0	2.241767406463623	1.1063984632492065
1.0	75520000.0	75530000.0	4.0	2.2017416954040527	1.0851064920425415
1.0	75560000.0	75570000.0	2.0	2.200418710708618	1.0843870639801025
1.0	75590000.0	75600000.0	2.0	1.8347265720367432	0.8559649586677551
1.0	75670000.0	75680000.0	0.0	1.9434629678726196	0.9286233186721802
1.0	75700000.0	75710000.0	2.0	2.1101958751678467	1.0330984592437744
1.0	75730000.0	75740000.0	3.0	2.1048285961151123	1.0299164056777954
1.0	75800000.0	75810000.0	4.0	2.097905397415161	1.0257911682128906
1.0	75820000.0	75830000.0	6.0	2.067237377166748	1.0072516202926636
1.0	75860000.0	75870000.0	3.0	2.006493091583252	0.9693517684936523
1.0	75880000.0	75890000.0	1.0	2.046813726425171	0.9946752786636353
1.0	75910000.0	75920000.0	1.0	1.967864990234375	0.9445405006408691
1.0	76010000.0	76020000.0	3.0	1.6172244548797607	0.7063051462173462
1.0	76020000.0	76030000.0	1.0	1.5836154222488403	0.6828583478927612
1.0	76030000.0	76040000.0	1.0	1.6016842126846313	0.695478081703186
1.0	76190000.0	76200000.0	0.0	1.6228134632110596	0.7101942300796509
1.0	76200000.0	76210000.0	2.0	1.4571352005004883	0.5932335257530212
1.0	76260000.0	76270000.0	2.0	1.5520508289337158	0.6607241630554199
1.0	76340000.0	76350000.0	2.0	1.6431747674942017	0.7243396043777466
1.0	76350000.0	76360000.0	2.0	1.513951063156128	0.6338220834732056
1.0	76490000.0	76500000.0	6.0	1.4614136219024658	0.5963111519813538
1.0	76610000.0	76620000.0	0.0	1.6268198490142822	0.7129794359207153
1.0	76640000.0	76650000.0	1.0	1.8504880666732788	0.8666359186172485
1.0	76740000.0	76750000.0	2.0	1.9593721628189087	0.9390206336975098
1.0	76750000.0	76760000.0	2.0	1.7145248651504517	0.7736828327178955
1.0	76760000.0	76770000.0	2.0	1.8343632221221924	0.8557184934616089
1.0	76860000.0	76870000.0	4.0	1.9148658514022827	0.9097625613212585
1.0	76940000.0	76950000.0	5.0	1.9331681728363037	0.9218579530715942
1.0	76980000.0	76990000.0	2.0	2.2730586528778076	1.1223909854888916
1.0	76990000.0	77000000.0	1.0	2.1437947750091553	1.0526961088180542
1.0	77000000.0	77010000.0	1.0	2.1574463844299316	1.0604941844940186
1.0	77020000.0	77030000.0	1.0	2.0432043075561523	0.9924342036247253
1.0	77050000.0	77060000.0	4.0	1.9004957675933838	0.9002091288566589
1.0	77070000.0	77080000.0	3.0	2.0326545238494873	0.9858546257019043
1.0	77110000.0	77120000.0	2.0	2.2350659370422363	1.1028982400894165
1.0	77150000.0	77160000.0	4.0	2.0696797370910645	1.0087437629699707
1.0	77190000.0	77200000.0	0.0	2.143732786178589	1.0526607036590576
1.0	77260000.0	77270000.0	0.0	1.9294073581695557	0.9193795323371887
1.0	77270000.0	77280000.0	4.0	2.0296285152435303	0.9839590787887573
1.0	77380000.0	77390000.0	4.0	1.5878493785858154	0.6858187913894653
1.0	77390000.0	77400000.0	2.0	1.7214014530181885	0.7784215807914734
1.0	77420000.0	77430000.0	1.0	1.5971970558166504	0.6923472881317139
1.0	77470000.0	77480000.0	4.0	1.348465919494629	0.5136976838111877
1.0	77500000.0	77510000.0	2.0	1.2981510162353516	0.47607484459877014
1.0	77520000.0	77530000.0	0.0	1.3422698974609375	0.5090877413749695
1.0	77760000.0	77770000.0	2.0	1.4302476644515991	0.5737966299057007
1.0	77770000.0	77780000.0	2.0	1.3543133735656738	0.5180426239967346
1.0	77820000.0	77830000.0	1.0	1.3756327629089355	0.5338234305381775
1.0	77900000.0	77910000.0	1.0	1.3478049039840698	0.5132068395614624
1.0	77910000.0	77920000.0	1.0	1.3767318725585938	0.5346345901489258
1.0	77920000.0	77930000.0	3.0	1.2891539335250854	0.4693124294281006
1.0	77960000.0	77970000.0	1.0	1.2697378396987915	0.454704225063324
1.0	78030000.0	78040000.0	1.0	1.129288911819458	0.35245198011398315
1.0	78060000.0	78070000.0	0.0	1.1433533430099487	0.3619946539402008
1.0	78070000.0	78080000.0	0.0	1.0837771892547607	0.32376664876937866
1.0	78300000.0	78310000.0	0.0	1.1248891353607178	0.3495256006717682
1.0	78440000.0	78450000.0	1.0	1.1986311674118042	0.4015517830848694
1.0	78470000.0	78480000.0	0.0	1.1697715520858765	0.38056591153144836
1.0	78480000.0	78490000.0	2.0	1.145874261856079	0.36373215913772583
1.0	78530000.0	78540000.0	1.0	1.1248599290847778	0.3495064079761505
1.0	78610000.0	78620000.0	3.0	1.1030418872833252	0.3354566693305969
1.0	78640000.0	78650000.0	0.0	1.1296331882476807	0.3526815176010132
1.0	78680000.0	78690000.0	1.0	1.2355823516845703	0.42903798818588257
1.0	78740000.0	78750000.0	0.0	1.037172794342041	0.2985970377922058
1.0	78850000.0	78860000.0	0.0	1.186192512512207	0.39243611693382263
1.0	78930000.0	78940000.0	1.0	1.26847505569458	0.45375293493270874
1.0	78970000.0	78980000.0	0.0	1.3223717212677002	0.4942346513271332
1.0	78990000.0	79000000.0	1.0	1.284064531326294	0.4654838442802429
1.0	79020000.0	79030000.0	1.0	1.250989317893982	0.4406015872955322
1.0	79100000.0	79110000.0	1.0	1.3841686248779297	0.5401143431663513
1.0	79110000.0	79120000.0	0.0	1.3737722635269165	0.5324500799179077
1.0	79120000.0	79130000.0	2.0	1.4122557640075684	0.5607019662857056
1.0	79160000.0	79170000.0	0.0	1.627889633178711	0.7137235403060913
1.0	79190000.0	79200000.0	1.0	1.668412446975708	0.7418307065963745
1.0	79200000.0	79210000.0	1.0	1.8180224895477295	0.8446183204650879
1.0	79260000.0	79270000.0	4.0	1.8608922958374023	0.873658299446106
1.0	79300000.0	79310000.0	1.0	1.965571403503418	0.9430516362190247
1.0	79380000.0	79390000.0	3.0	2.0444304943084717	0.9931961894035339
1.0	79470000.0	79480000.0	2.0	2.234255313873291	1.1024729013442993
1.0	79500000.0	79510000.0	1.0	2.192920684814453	1.0802910327911377
1.0	79600000.0	79610000.0	2.0	2.298088550567627	1.1347601413726807
1.0	79610000.0	79620000.0	2.0	2.088146924972534	1.0199388265609741
1.0	79620000.0	79630000.0	0.0	2.162269353866577	1.0632256269454956
1.0	79650000.0	79660000.0	0.0	2.109445571899414	1.0326545238494873
1.0	79660000.0	79670000.0	1.0	2.1053924560546875	1.030251383781433
1.0	79730000.0	79740000.0	2.0	2.3373305797576904	1.1533806324005127
1.0	79760000.0	79770000.0	3.0	2.4940924644470215	1.2182271480560303
1.0	79840000.0	79850000.0	4.0	2.276465654373169	1.1240969896316528
1.0	79890000.0	79900000.0	1.0	2.173138380050659	1.0693355798721313
1.0	79910000.0	79920000.0	1.0	2.223130702972412	1.0965993404388428
1.0	79970000.0	79980000.0	1.0	1.7894647121429443	0.8251408338546753
1.0	80030000.0	80040000.0	7.0	1.9413421154022217	0.9272319674491882
1.0	80040000.0	80050000.0	0.0	2.41383695602417	1.1869348287582397
1.0	80080000.0	80090000.0	1.0	2.3030405044555664	1.1371619701385498
1.0	80210000.0	80220000.0	1.0	1.8689146041870117	0.8790608644485474
1.0	80230000.0	80240000.0	3.0	2.0589191913604736	1.002150535583496
1.0	80250000.0	80260000.0	1.0	1.9394588470458984	0.9259954690933228
1.0	80280000.0	80290000.0	2.0	2.1503586769104004	1.05645751953125
1.0	80310000.0	80320000.0	1.0	2.261296510696411	1.116448163986206
1.0	80330000.0	80340000.0	1.0	2.066323757171631	1.00669264793396
1.0	80340000.0	80350000.0	2.0	2.1715309619903564	1.0684360265731812
1.0	80420000.0	80430000.0	1.0	2.607870578765869	1.2559483051300049
1.0	80500000.0	80510000.0	3.0	2.620981216430664	1.2598158121109009
1.0	80530000.0	80540000.0	2.0	2.8014354705810547	1.3039392232894897
1.0	80550000.0	80560000.0	5.0	2.6105337142944336	1.2567415237426758
1.0	80580000.0	80590000.0	3.0	2.792574405670166	1.3021408319473267
1.0	80600000.0	80610000.0	1.0	2.023599147796631	0.9801718592643738
1.0	80650000.0	80660000.0	1.0	2.6773390769958496	1.2753729820251465
1.0	80660000.0	80670000.0	3.0	2.3777153491973877	1.1715469360351562
1.0	80770000.0	80780000.0	5.0	2.1964073181152344	1.0821998119354248
1.0	80790000.0	80800000.0	1.0	2.399263858795166	1.180824637413025
1.0	80830000.0	80840000.0	6.0	2.2370386123657227	1.1039314270019531
1.0	80890000.0	80900000.0	4.0	1.9336942434310913	0.9222043752670288
1.0	80910000.0	80920000.0	1.0	2.1953461170196533	1.0816192626953125
1.0	81050000.0	81060000.0	2.0	2.1978378295898438	1.0829805135726929
1.0	81070000.0	81080000.0	1.0	2.2133126258850098	1.0913565158843994
1.0	81080000.0	81090000.0	3.0	2.1424362659454346	1.0519145727157593
1.0	81180000.0	81190000.0	1.0	2.086627244949341	1.0190232992172241
1.0	81190000.0	81200000.0	1.0	1.8901056051254272	0.8932733535766602
1.0	81210000.0	81220000.0	4.0	1.9176619052886963	0.9116157293319702
1.0	81240000.0	81250000.0	0.0	1.8905922174453735	0.893598735332489
1.0	81310000.0	81320000.0	1.0	1.7584785223007202	0.8039166331291199
1.0	81360000.0	81370000.0	3.0	1.850294828414917	0.8665057420730591
1.0	81370000.0	81380000.0	1.0	1.8162225484848022	0.8433935046195984
1.0	81460000.0	81470000.0	4.0	1.9959228038787842	0.9626122713088989
1.0	81500000.0	81510000.0	2.0	2.023500442504883	0.9801092147827148
1.0	81510000.0	81520000.0	2.0	2.051558256149292	0.9976122975349426
1.0	81540000.0	81550000.0	3.0	1.9788929224014282	0.9516741633415222
1.0	81620000.0	81630000.0	2.0	1.8375561237335205	0.8578835725784302
1.0	81800000.0	81810000.0	0.0	1.6002509593963623	0.6944783926010132
1.0	81820000.0	81830000.0	1.0	1.5431758165359497	0.6544766426086426
1.0	81840000.0	81850000.0	1.0	1.5699807405471802	0.6733131408691406
1.0	81900000.0	81910000.0	1.0	1.4657433032989502	0.5994238257408142
1.0	81970000.0	81980000.0	4.0	1.2924448251724243	0.47178617119789124
1.0	82040000.0	82050000.0	0.0	1.3942945003509521	0.5475567579269409
1.0	82110000.0	82120000.0	1.0	1.542822241783142	0.6542279124259949
1.0	82140000.0	82150000.0	3.0	1.3988749980926514	0.5509156584739685
1.0	82260000.0	82270000.0	1.0	1.2458370923995972	0.43673062324523926
1.0	82290000.0	82300000.0	3.0	1.6423410177230835	0.7237614393234253
1.0	82350000.0	82360000.0	2.0	1.7270934581756592	0.782341718673706
1.0	82360000.0	82370000.0	1.0	1.7043737173080444	0.7666826248168945
1.0	82400000.0	82410000.0	1.0	1.6612749099731445	0.7368882894515991
1.0	82490000.0	82500000.0	1.0	1.4450151920318604	0.5844911336898804
1.0	82560000.0	82570000.0	0.0	1.5407944917678833	0.6527985334396362
1.0	82680000.0	82690000.0	0.0	1.9563757181167603	0.9370678067207336
1.0	82690000.0	82700000.0	1.0	1.6882803440093994	0.7555705308914185
1.0	82710000.0	82720000.0	0.0	1.4425709247589111	0.5827247500419617
1.0	82770000.0	82780000.0	1.0	2.2859957218170166	1.1288315057754517
1.0	82780000.0	82790000.0	3.0	2.0463998317718506	0.9944183230400085
1.0	82820000.0	82830000.0	2.0	2.1926474571228027	1.0801411867141724
1.0	82870000.0	82880000.0	4.0	2.0439178943634033	0.9928773641586304
1.0	82900000.0	82910000.0	4.0	2.071164608001709	1.009649634361267
1.0	82970000.0	82980000.0	2.0	1.924791932106018	0.916333019733429
1.0	83070000.0	83080000.0	0.0	2.0723752975463867	1.0103871822357178
1.0	83080000.0	83090000.0	3.0	1.9526453018188477	0.9346333742141724
1.0	83140000.0	83150000.0	0.0	1.8373136520385742	0.8577193021774292
1.0	83380000.0	83390000.0	4.0	1.976178526878357	0.9499217867851257
1.0	83390000.0	83400000.0	0.0	2.150247097015381	1.0563937425613403
1.0	83510000.0	83520000.0	2.0	1.7072728872299194	0.7686827778816223
1.0	83870000.0	83880000.0	0.0	1.16444993019104	0.3767666220664978
1.0	84020000.0	84030000.0	0.0	1.5657798051834106	0.6703665256500244
1.0	84050000.0	84060000.0	0.0	1.7072662115097046	0.7686778903007507
1.0	84080000.0	84090000.0	1.0	1.4926016330718994	0.6186415553092957
1.0	84090000.0	84100000.0	3.0	1.5493640899658203	0.6588340997695923
1.0	84100000.0	84110000.0	1.0	1.6457096338272095	0.7260980606079102
1.0	84210000.0	84220000.0	4.0	1.5508148670196533	0.6598548293113708
1.0	84380000.0	84390000.0	2.0	1.1176880598068237	0.34479984641075134
1.0	84430000.0	84440000.0	2.0	1.116508960723877	0.344033807516098
1.0	84480000.0	84490000.0	2.0	1.1305006742477417	0.3532634675502777
1.0	84540000.0	84550000.0	1.0	1.0857183933258057	0.32491275668144226
1.0	84550000.0	84560000.0	1.0	1.1989388465881348	0.40177854895591736
1.0	84600000.0	84610000.0	0.0	1.2762805223464966	0.45962756872177124
1.0	84650000.0	84660000.0	1.0	1.2239006757736206	0.4202994704246521
1.0	84720000.0	84730000.0	2.0	0.991289496421814	0.2782808840274811
1.0	84740000.0	84750000.0	1.0	1.1633720397949219	0.37599971890449524
1.0	84760000.0	84770000.0	1.0	0.7869866490364075	0.283680260181427
1.0	84830000.0	84840000.0	0.0	0.9804622530937195	0.2741450071334839
1.0	84960000.0	84970000.0	1.0	1.1902118921279907	0.395372211933136
1.0	84980000.0	84990000.0	0.0	1.2287806272506714	0.42394527792930603
1.0	85020000.0	85030000.0	1.0	1.132485270500183	0.3545956611633301
1.0	85040000.0	85050000.0	0.0	1.2691638469696045	0.4542722702026367
1.0	85120000.0	85130000.0	0.0	1.0955078601837158	0.330800324678421
1.0	85130000.0	85140000.0	1.0	1.112105369567871	0.3411940038204193
1.0	85180000.0	85190000.0	1.0	1.2372262477874756	0.43026962876319885
1.0	85240000.0	85250000.0	1.0	1.3705518245697021	0.5300705432891846
1.0	85250000.0	85260000.0	0.0	1.276394248008728	0.45971351861953735
1.0	85330000.0	85340000.0	2.0	1.4749703407287598	0.6060420274734497
1.0	85500000.0	85510000.0	0.0	1.3200980424880981	0.4925324022769928
1.0	85570000.0	85580000.0	2.0	1.1587975025177002	0.372760534286499
1.0	85590000.0	85600000.0	2.0	1.179009199142456	0.38721832633018494
1.0	85640000.0	85650000.0	0.0	1.1737934350967407	0.3834536671638489
1.0	85660000.0	85670000.0	0.0	1.069273829460144	0.3154507279396057
1.0	85770000.0	85780000.0	3.0	1.3277403116226196	0.4982481896877289
1.0	85830000.0	85840000.0	0.0	1.2348381280899048	0.42847996950149536
1.0	85870000.0	85880000.0	5.0	1.2974693775177002	0.4755619168281555
1.0	86060000.0	86070000.0	0.0	1.402610421180725	0.5536512136459351
1.0	86070000.0	86080000.0	1.0	1.1549668312072754	0.3700661361217499
1.0	86080000.0	86090000.0	0.0	1.2164671421051025	0.41475924849510193
1.0	86150000.0	86160000.0	2.0	1.3927396535873413	0.5464159250259399
1.0	86270000.0	86280000.0	3.0	1.5325580835342407	0.6469878554344177
1.0	86310000.0	86320000.0	2.0	1.715806007385254	0.7745662927627563
1.0	86320000.0	86330000.0	2.0	1.6767513751983643	0.7476005554199219
1.0	86330000.0	86340000.0	1.0	1.46700918674469	0.6003326177597046
1.0	86360000.0	86370000.0	2.0	1.6849002838134766	0.7532351613044739
1.0	86430000.0	86440000.0	2.0	1.558782696723938	0.6654549241065979
1.0	86470000.0	86480000.0	1.0	1.6836798191070557	0.7523912191390991
1.0	86480000.0	86490000.0	2.0	1.7398350238800049	0.7911093831062317
1.0	86530000.0	86540000.0	3.0	1.7792472839355469	0.8181522488594055
1.0	86560000.0	86570000.0	3.0	1.635178565979004	0.7187883853912354
1.0	86600000.0	86610000.0	2.0	1.5278698205947876	0.6436757445335388
1.0	86720000.0	86730000.0	3.0	1.590379238128662	0.6875861287117004
1.0	86730000.0	86740000.0	3.0	1.5519373416900635	0.6606446504592896
1.0	86780000.0	86790000.0	0.0	1.6622486114501953	0.7375628352165222
1.0	86860000.0	86870000.0	2.0	1.363601803779602	0.5249294638633728
1.0	87010000.0	87020000.0	2.0	1.1649023294448853	0.3770877718925476
1.0	87100000.0	87110000.0	0.0	1.3479795455932617	0.5133366584777832
1.0	87170000.0	87180000.0	2.0	1.7407951354980469	0.7917696237564087
1.0	87210000.0	87220000.0	2.0	1.2000420093536377	0.40259137749671936
1.0	87310000.0	87320000.0	0.0	1.2692044973373413	0.4543030858039856
1.0	87320000.0	87330000.0	1.0	1.2804698944091797	0.4627804160118103
1.0	87400000.0	87410000.0	1.0	1.3741976022720337	0.5327640771865845
1.0	87550000.0	87560000.0	1.0	1.2964081764221191	0.4747651219367981
1.0	87590000.0	87600000.0	0.0	1.3021130561828613	0.47904929518699646
1.0	87600000.0	87610000.0	0.0	1.2752264738082886	0.45883408188819885
1.0	87660000.0	87670000.0	1.0	1.289149284362793	0.469308465719223
1.0	87680000.0	87690000.0	2.0	1.2255074977874756	0.4214993119239807
1.0	87690000.0	87700000.0	1.0	1.3080450296401978	0.4835011065006256
1.0	87700000.0	87710000.0	3.0	1.2689502239227295	0.45411109924316406
1.0	87800000.0	87810000.0	1.0	1.4089494943618774	0.5582882165908813
1.0	87810000.0	87820000.0	1.0	1.3646199703216553	0.5256836414337158
1.0	87850000.0	87860000.0	1.0	1.2491874694824219	0.43924808502197266
1.0	87860000.0	87870000.0	2.0	1.4022228717803955	0.5533682107925415
1.0	87960000.0	87970000.0	0.0	1.3330609798431396	0.5022222399711609
1.0	87970000.0	87980000.0	2.0	1.2782893180847168	0.46113961935043335
1.0	87980000.0	87990000.0	1.0	1.3653885126113892	0.5262516736984253
1.0	88010000.0	88020000.0	0.0	1.356369972229004	0.5195682644844055
1.0	88070000.0	88080000.0	2.0	1.2748855352401733	0.4585784077644348
1.0	88080000.0	88090000.0	1.0	1.3409135341644287	0.5080769062042236
1.0	88130000.0	88140000.0	0.0	1.3531689643859863	0.5171921253204346
1.0	88140000.0	88150000.0	1.0	1.2120214700698853	0.4114547669887543
1.0	88210000.0	88220000.0	0.0	1.2003906965255737	0.40284863114356995
1.0	88270000.0	88280000.0	3.0	1.1412794589996338	0.3605699837207794
1.0	88280000.0	88290000.0	1.0	1.2528669834136963	0.4420132637023926
1.0	88290000.0	88300000.0	0.0	1.2954094409942627	0.47401389479637146
1.0	88320000.0	88330000.0	0.0	1.2704204320907593	0.4552178382873535
1.0	88380000.0	88390000.0	0.0	1.2407490015029907	0.432911217212677
1.0	88400000.0	88410000.0	1.0	1.3011759519577026	0.4783457815647125
1.0	88470000.0	88480000.0	0.0	1.2215560674667358	0.4185503125190735
1.0	88620000.0	88630000.0	2.0	1.4514809846878052	0.5891594886779785
1.0	88650000.0	88660000.0	1.0	1.4264600276947021	0.5710465312004089
1.0	88720000.0	88730000.0	2.0	1.380401849746704	0.5373408794403076
1.0	88760000.0	88770000.0	3.0	1.3139482736587524	0.4879264831542969
1.0	88820000.0	88830000.0	0.0	1.350092887878418	0.5149078965187073
1.0	88840000.0	88850000.0	1.0	1.2790591716766357	0.4617186188697815
1.0	88890000.0	88900000.0	0.0	1.3626325130462646	0.5242116451263428
1.0	88990000.0	89000000.0	1.0	1.3225336074829102	0.4943552613258362
1.0	89020000.0	89030000.0	3.0	1.3286004066467285	0.4988909661769867
1.0	89070000.0	89080000.0	0.0	1.3961737155914307	0.5489351153373718
1.0	89130000.0	89140000.0	1.0	1.3733482360839844	0.5321359634399414
1.0	89150000.0	89160000.0	4.0	1.5574090480804443	0.6644904613494873
1.0	89280000.0	89290000.0	6.0	1.3092224597930908	0.4843839704990387
1.0	89330000.0	89340000.0	0.0	1.3751486539840698	0.5334657430648804
1.0	89350000.0	89360000.0	0.0	1.0988762378692627	0.3328692317008972
1.0	89380000.0	89390000.0	2.0	1.2617014646530151	0.4486566185951233
1.0	89450000.0	89460000.0	1.0	1.1052647829055786	0.33684980869293213
1.0	89460000.0	89470000.0	3.0	1.2801871299743652	0.46256691217422485
1.0	89560000.0	89570000.0	1.0	1.1231344938278198	0.3483656048774719
1.0	89590000.0	89600000.0	0.0	1.2582975625991821	0.4460967183113098
1.0	89730000.0	89740000.0	0.0	1.3952720165252686	0.5482739210128784
1.0	89760000.0	89770000.0	2.0	1.3699820041656494	0.529650092124939
1.0	89840000.0	89850000.0	0.0	1.345846176147461	0.5117492079734802
1.0	90090000.0	90100000.0	0.0	1.0714986324310303	0.3166990876197815
1.0	90150000.0	90160000.0	1.0	1.1764849424362183	0.3853924870491028
1.0	90240000.0	90250000.0	2.0	1.2126668691635132	0.4119345545768738
1.0	90280000.0	90290000.0	4.0	1.069284200668335	0.31545644998550415
1.0	90290000.0	90300000.0	2.0	1.1886193752288818	0.39420822262763977
1.0	90410000.0	90420000.0	0.0	1.3835484981536865	0.5396583676338196
1.0	90490000.0	90500000.0	1.0	1.2109134197235107	0.4106326103210449
1.0	90540000.0	90550000.0	2.0	1.1596672534942627	0.3733758330345154
1.0	90580000.0	90590000.0	3.0	1.1576123237609863	0.37192502617836
1.0	90720000.0	90730000.0	1.0	1.441023588180542	0.5816051363945007
1.0	90760000.0	90770000.0	2.0	1.5385667085647583	0.6512278318405151
1.0	90790000.0	90800000.0	0.0	1.559964895248413	0.6662851572036743
1.0	90810000.0	90820000.0	3.0	1.5172406435012817	0.6361532211303711
1.0	90910000.0	90920000.0	2.0	1.4783884286880493	0.6084893941879272
1.0	90960000.0	90970000.0	4.0	1.3776774406433105	0.5353313684463501
1.0	91030000.0	91040000.0	1.0	1.6930389404296875	0.7588582038879395
1.0	91050000.0	91060000.0	1.0	1.776821494102478	0.8164917230606079
1.0	91060000.0	91070000.0	3.0	1.6600656509399414	0.7360504269599915
1.0	91070000.0	91080000.0	4.0	1.6634365320205688	0.7383855581283569
1.0	91170000.0	91180000.0	3.0	1.5775344371795654	0.6786037683486938
1.0	91250000.0	91260000.0	0.0	1.45572829246521	0.5922203063964844
1.0	91380000.0	91390000.0	2.0	1.4980106353759766	0.6224962472915649
1.0	91390000.0	91400000.0	0.0	1.5872615575790405	0.6854079365730286
1.0	91400000.0	91410000.0	2.0	1.4976890087127686	0.6222668886184692
1.0	91440000.0	91450000.0	0.0	1.5900272130966187	0.6873404383659363
1.0	91490000.0	91500000.0	3.0	1.5068633556365967	0.6287915110588074
1.0	91510000.0	91520000.0	0.0	1.5922960042953491	0.6889254450798035
1.0	91520000.0	91530000.0	1.0	1.6248111724853516	0.7115833163261414
1.0	91540000.0	91550000.0	5.0	1.4742625951766968	0.605535626411438
1.0	91620000.0	91630000.0	2.0	1.609358549118042	0.7008272409439087
1.0	91700000.0	91710000.0	2.0	1.410382628440857	0.559333860874176
1.0	91780000.0	91790000.0	1.0	1.6284370422363281	0.7141038775444031
1.0	91840000.0	91850000.0	1.0	1.2790725231170654	0.46172887086868286
1.0	92030000.0	92040000.0	0.0	1.447798252105713	0.5865014791488647
1.0	92040000.0	92050000.0	0.0	1.1677286624908447	0.3791033625602722
1.0	92090000.0	92100000.0	3.0	1.2501074075698853	0.4399394392967224
1.0	92120000.0	92130000.0	1.0	1.1841461658477783	0.3909452557563782
1.0	92170000.0	92180000.0	1.0	1.2657309770584106	0.45168933272361755
1.0	92210000.0	92220000.0	0.0	1.223902940750122	0.42030125856399536
1.0	92220000.0	92230000.0	2.0	1.139068841934204	0.3590587079524994
1.0	92310000.0	92320000.0	1.0	1.2607920169830322	0.4479733407497406
1.0	92360000.0	92370000.0	0.0	1.4269224405288696	0.571382462978363
1.0	92390000.0	92400000.0	4.0	1.4676597118377686	0.6008001565933228
1.0	92400000.0	92410000.0	4.0	1.532358169555664	0.6468471884727478
1.0	92510000.0	92520000.0	1.0	1.4803848266601562	0.609917402267456
1.0	92530000.0	92540000.0	3.0	1.3465157747268677	0.5122473835945129
1.0	92590000.0	92600000.0	0.0	1.2779042720794678	0.4608497619628906
1.0	92630000.0	92640000.0	1.0	1.2339671850204468	0.42782729864120483
1.0	92680000.0	92690000.0	1.0	1.2735120058059692	0.45754462480545044
1.0	92700000.0	92710000.0	1.0	1.1211539506912231	0.347062885761261
1.0	92730000.0	92740000.0	2.0	1.2302663326263428	0.4250573515892029
1.0	92780000.0	92790000.0	2.0	1.2140069007873535	0.41292983293533325
1.0	92790000.0	92800000.0	1.0	1.1478124856948853	0.36507448554039
1.0	92820000.0	92830000.0	0.0	1.2077964544296265	0.4083212912082672
1.0	92860000.0	92870000.0	1.0	1.2623798847198486	0.44916796684265137
1.0	92880000.0	92890000.0	2.0	1.2955621480941772	0.47412919998168945
1.0	93020000.0	93030000.0	0.0	1.2056913375854492	0.4067634046077728
1.0	93220000.0	93230000.0	0.0	1.0581051111221313	0.3093421161174774
1.0	93230000.0	93240000.0	3.0	1.0599883794784546	0.31035351753234863
1.0	93240000.0	93250000.0	1.0	1.0037263631820679	0.2833470404148102
1.0	93250000.0	93260000.0	0.0	1.1047000885009766	0.3364955484867096
1.0	93270000.0	93280000.0	2.0	1.0977027416229248	0.33214646577835083
1.0	93280000.0	93290000.0	2.0	1.1527506113052368	0.36851245164871216
1.0	93290000.0	93300000.0	2.0	1.0429679155349731	0.301480233669281
1.0	93360000.0	93370000.0	0.0	1.0292118787765503	0.29475274682044983
1.0	93370000.0	93380000.0	0.0	1.0192718505859375	0.29014116525650024
1.0	93380000.0	93390000.0	1.0	1.0787674188613892	0.32084622979164124
1.0	93420000.0	93430000.0	0.0	0.9322134256362915	0.2591344714164734
1.0	93470000.0	93480000.0	0.0	1.2297618389129639	0.4246799349784851
1.0	93490000.0	93500000.0	1.0	1.298033356666565	0.47598591446876526
1.0	93560000.0	93570000.0	2.0	1.1967506408691406	0.4001684784889221
1.0	93700000.0	93710000.0	1.0	1.0558536052703857	0.3081408441066742
1.0	93720000.0	93730000.0	1.0	1.072778344154358	0.3174210488796234
1.0	93750000.0	93760000.0	2.0	1.0548940896987915	0.30763381719589233
1.0	93840000.0	93850000.0	2.0	1.1834255456924438	0.39042234420776367
1.0	93940000.0	93950000.0	0.0	1.0717909336090088	0.3168622553348541
1.0	93950000.0	93960000.0	0.0	1.0711514949798584	0.31650322675704956
1.0	93990000.0	94000000.0	2.0	1.0147260427474976	0.28810209035873413
1.0	94120000.0	94130000.0	0.0	1.1154226064682007	0.3433294892311096
1.0	94140000.0	94150000.0	3.0	0.9909957647323608	0.27816516160964966
1.0	94230000.0	94240000.0	3.0	1.3050594329833984	0.48126131296157837
1.0	94240000.0	94250000.0	1.0	1.1949456930160522	0.39884236454963684
1.0	94270000.0	94280000.0	0.0	1.1177982091903687	0.3448711633682251
1.0	94280000.0	94290000.0	2.0	1.0536973476409912	0.30700305104255676
1.0	94380000.0	94390000.0	0.0	1.202042818069458	0.4040670394897461
1.0	94400000.0	94410000.0	2.0	1.0245530605316162	0.2925645112991333
1.0	94460000.0	94470000.0	1.0	1.1245291233062744	0.3492864966392517
1.0	94480000.0	94490000.0	1.0	1.0610430240631104	0.31092292070388794
1.0	94520000.0	94530000.0	2.0	1.1246387958526611	0.34935852885246277
1.0	94610000.0	94620000.0	1.0	1.12147057056427	0.34727105498313904
1.0	94660000.0	94670000.0	2.0	1.1109442710876465	0.3404507339000702
1.0	94740000.0	94750000.0	3.0	1.1382761001586914	0.35851868987083435
1.0	94810000.0	94820000.0	1.0	1.2737566232681274	0.4577290415763855
1.0	94850000.0	94860000.0	3.0	1.286070704460144	0.46699395775794983
1.0	95060000.0	95070000.0	0.0	1.0550155639648438	0.30769777297973633
1.0	95080000.0	95090000.0	2.0	1.1643682718276978	0.37670761346817017
1.0	95100000.0	95110000.0	0.0	1.1211693286895752	0.34707358479499817
1.0	95150000.0	95160000.0	0.0	1.1467355489730835	0.36432695388793945
1.0	95160000.0	95170000.0	0.0	1.1153634786605835	0.343291699886322
1.0	95170000.0	95180000.0	1.0	1.1934468746185303	0.3977423906326294
1.0	95180000.0	95190000.0	3.0	1.2503125667572021	0.44009342789649963
1.0	95330000.0	95340000.0	1.0	1.0636266469955444	0.312328577041626
1.0	95340000.0	95350000.0	1.0	1.0541784763336182	0.30725589394569397
1.0	95510000.0	95520000.0	2.0	1.2135285139083862	0.4125747084617615
1.0	95570000.0	95580000.0	1.0	1.2939790487289429	0.4729394316673279
1.0	95600000.0	95610000.0	1.0	1.304621696472168	0.48093289136886597
1.0	95650000.0	95660000.0	2.0	1.1653131246566772	0.37738072872161865
1.0	95790000.0	95800000.0	0.0	1.2739192247390747	0.4578515589237213
1.0	95800000.0	95810000.0	4.0	1.2111167907714844	0.41078418493270874
1.0	95870000.0	95880000.0	2.0	1.4222131967544556	0.5679581761360168
1.0	95910000.0	95920000.0	2.0	1.451402187347412	0.5891023874282837
1.0	96050000.0	96060000.0	2.0	1.472717046737671	0.6044273376464844
1.0	96090000.0	96100000.0	1.0	1.617161512374878	0.7062615156173706
1.0	96100000.0	96110000.0	1.0	1.514037847518921	0.6338827013969421
1.0	96140000.0	96150000.0	0.0	1.7430124282836914	0.7932934761047363
1.0	96160000.0	96170000.0	1.0	1.8209011554718018	0.8465760946273804
1.0	96240000.0	96250000.0	0.0	2.1163923740386963	1.036755084991455
1.0	96320000.0	96330000.0	0.0	2.1132519245147705	1.0349043607711792
1.0	96410000.0	96420000.0	2.0	1.908651351928711	0.9056371450424194
1.0	96490000.0	96500000.0	1.0	2.1516671180725098	1.0572049617767334
1.0	96510000.0	96520000.0	4.0	1.7497978210449219	0.7979565858840942
1.0	96660000.0	96670000.0	2.0	2.239333391189575	1.1051301956176758
1.0	96740000.0	96750000.0	2.0	1.9440648555755615	0.9290177226066589
1.0	96750000.0	96760000.0	3.0	1.9581491947174072	0.9382239580154419
1.0	96780000.0	96790000.0	4.0	2.053032398223877	0.9985228776931763
1.0	96800000.0	96810000.0	0.0	2.0535809993743896	0.9988616704940796
1.0	96860000.0	96870000.0	3.0	1.90023672580719	0.9000366926193237
1.0	96930000.0	96940000.0	1.0	2.160555124282837	1.062255859375
1.0	97330000.0	97340000.0	3.0	1.5430963039398193	0.6544207334518433
1.0	97340000.0	97350000.0	0.0	1.627537488937378	0.7134789228439331
1.0	97450000.0	97460000.0	1.0	1.5575361251831055	0.6645793914794922
1.0	97530000.0	97540000.0	0.0	1.314949870109558	0.48867711424827576
1.0	97580000.0	97590000.0	2.0	1.397560715675354	0.5499526858329773
1.0	97620000.0	97630000.0	1.0	1.2624019384384155	0.44918447732925415
1.0	97650000.0	97660000.0	1.0	1.3223161697387695	0.4941931664943695
1.0	97690000.0	97700000.0	0.0	1.563157320022583	0.6685263514518738
1.0	97720000.0	97730000.0	4.0	1.4259601831436157	0.5706825852394104
1.0	97730000.0	97740000.0	1.0	1.3885363340377808	0.543327808380127
1.0	97740000.0	97750000.0	1.0	1.461876392364502	0.5966448783874512
1.0	97780000.0	97790000.0	1.0	1.4517228603363037	0.5893338918685913
1.0	97830000.0	97840000.0	0.0	1.8475382328033447	0.8646413683891296
1.0	97850000.0	97860000.0	5.0	1.7888381481170654	0.8247129321098328
1.0	97870000.0	97880000.0	2.0	1.9535577297210693	0.9352293014526367
1.0	97890000.0	97900000.0	3.0	1.7635418176651	0.8073910474777222
1.0	98010000.0	98020000.0	2.0	1.4287405014038086	0.5727027654647827
1.0	98020000.0	98030000.0	1.0	1.3229948282241821	0.49470052123069763
1.0	98050000.0	98060000.0	1.0	1.4156410694122314	0.5631712675094604
1.0	98140000.0	98150000.0	1.0	1.566941261291504	0.6711817979812622
1.0	98150000.0	98160000.0	2.0	1.4918224811553955	0.6180869936943054
1.0	98210000.0	98220000.0	0.0	1.5656962394714355	0.670307993888855
1.0	98230000.0	98240000.0	3.0	1.5181043148040771	0.6367650032043457
1.0	98350000.0	98360000.0	3.0	1.3826370239257812	0.538987398147583
1.0	98450000.0	98460000.0	1.0	1.5041652917861938	0.6268744468688965
1.0	98460000.0	98470000.0	2.0	1.3329524993896484	0.5021408200263977
1.0	98470000.0	98480000.0	5.0	1.3684461116790771	0.52851402759552
1.0	98520000.0	98530000.0	1.0	1.5746369361877441	0.6765755414962769
1.0	98610000.0	98620000.0	2.0	1.50856614112854	0.6300004124641418
1.0	98650000.0	98660000.0	2.0	1.7205493450164795	0.7778347730636597
1.0	98680000.0	98690000.0	3.0	1.6610090732574463	0.7367044687271118
1.0	98750000.0	98760000.0	3.0	1.5838470458984375	0.683020830154419
1.0	98780000.0	98790000.0	1.0	1.482113003730774	0.6111535429954529
1.0	98800000.0	98810000.0	2.0	1.517462968826294	0.6363104581832886
1.0	98830000.0	98840000.0	3.0	1.4520553350448608	0.5895736813545227
1.0	98920000.0	98930000.0	0.0	1.5513051748275757	0.6601996421813965
1.0	98960000.0	98970000.0	1.0	1.416168451309204	0.5635555386543274
1.0	98970000.0	98980000.0	2.0	1.3484041690826416	0.5136522054672241
1.0	98990000.0	99000000.0	4.0	1.3079521656036377	0.4834313988685608
1.0	99000000.0	99010000.0	1.0	1.3282381296157837	0.49861985445022583
1.0	99040000.0	99050000.0	0.0	1.4268690347671509	0.5713436007499695
1.0	99060000.0	99070000.0	0.0	1.3868427276611328	0.5420826077461243
1.0	99090000.0	99100000.0	0.0	1.3067083358764648	0.4824982285499573
1.0	99100000.0	99110000.0	1.0	1.1976711750030518	0.4008457064628601
1.0	99190000.0	99200000.0	0.0	1.251684546470642	0.4411245882511139
1.0	99220000.0	99230000.0	1.0	1.3931884765625	0.5467451810836792
1.0	99300000.0	99310000.0	0.0	1.6097809076309204	0.7011216878890991
1.0	99320000.0	99330000.0	1.0	1.584478735923767	0.6834627389907837
1.0	99390000.0	99400000.0	3.0	1.7452389001846313	0.7948243021965027
1.0	99420000.0	99430000.0	1.0	1.7454982995986938	0.795002818107605
1.0	99530000.0	99540000.0	0.0	1.7347590923309326	0.7876178622245789
1.0	99540000.0	99550000.0	3.0	1.785935640335083	0.822728157043457
1.0	99580000.0	99590000.0	1.0	1.505333423614502	0.6277042031288147
1.0	99600000.0	99610000.0	0.0	1.5928272008895874	0.6892961263656616
1.0	99670000.0	99680000.0	1.0	1.379590392112732	0.5367426872253418
1.0	99750000.0	99760000.0	0.0	1.3579403162002563	0.5207335352897644
1.0	99830000.0	99840000.0	1.0	1.2153228521347046	0.4139084815979004
1.0	99950000.0	99960000.0	1.0	1.2576563358306885	0.4456142783164978
1.0	99960000.0	99970000.0	4.0	1.2609012126922607	0.4480549693107605
1.0	100060000.0	100070000.0	4.0	1.3660672903060913	0.52675461769104
1.0	100150000.0	100160000.0	0.0	1.4106428623199463	0.5595236420631409
1.0	100170000.0	100180000.0	2.0	1.1173945665359497	0.34460827708244324
1.0	100210000.0	100220000.0	2.0	1.1756174564361572	0.384768009185791
1.0	100310000.0	100320000.0	1.0	1.2827389240264893	0.4644874930381775
1.0	100340000.0	100350000.0	0.0	1.0973793268203735	0.3319471776485443
1.0	100350000.0	100360000.0	2.0	1.090639591217041	0.3278500735759735
1.0	100360000.0	100370000.0	0.0	1.097029447555542	0.33173272013664246
1.0	100410000.0	100420000.0	4.0	1.1695137023925781	0.38038045167922974
1.0	100420000.0	100430000.0	1.0	1.2607311010360718	0.4479268193244934
1.0	100440000.0	100450000.0	1.0	1.2351707220077515	0.42872944474220276
1.0	100500000.0	100510000.0	2.0	1.1433134078979492	0.361966609954834
1.0	100540000.0	100550000.0	0.0	1.2542321681976318	0.44303980469703674
1.0	100590000.0	100600000.0	0.0	1.1352653503417969	0.35647350549697876
1.0	100670000.0	100680000.0	2.0	1.1831268072128296	0.3902049958705902
1.0	100690000.0	100700000.0	0.0	1.1725972890853882	0.38259220123291016
1.0	100740000.0	100750000.0	1.0	1.094159722328186	0.3299793004989624
1.0	100770000.0	100780000.0	3.0	1.063232183456421	0.3121136724948883
1.0	100800000.0	100810000.0	0.0	1.094261884689331	0.3300410211086273
1.0	100900000.0	100910000.0	2.0	1.0117353200912476	0.28678303956985474
1.0	100920000.0	100930000.0	1.0	1.2740051746368408	0.4579164981842041
1.0	100960000.0	100970000.0	3.0	1.150711178779602	0.3670894205570221
1.0	100970000.0	100980000.0	1.0	1.249103307723999	0.43918389081954956
1.0	100980000.0	100990000.0	0.0	1.2734267711639404	0.4574800133705139
1.0	101020000.0	101030000.0	2.0	1.179926872253418	0.3878832459449768
1.0	101050000.0	101060000.0	0.0	1.2092163562774658	0.40937405824661255
1.0	101120000.0	101130000.0	2.0	1.207683801651001	0.40823760628700256
1.0	101170000.0	101180000.0	0.0	1.308274269104004	0.483673095703125
1.0	101220000.0	101230000.0	2.0	1.4665205478668213	0.5999821424484253
1.0	101330000.0	101340000.0	2.0	1.4655635356903076	0.5992952585220337
1.0	101370000.0	101380000.0	1.0	1.4338018894195557	0.5763744711875916
1.0	101380000.0	101390000.0	0.0	1.356174111366272	0.519423246383667
1.0	101390000.0	101400000.0	4.0	1.063234567642212	0.31211450695991516
1.0	101400000.0	101410000.0	0.0	1.3575483560562134	0.52044278383255
1.0	101420000.0	101430000.0	1.0	1.219731092453003	0.4171895980834961
1.0	101450000.0	101460000.0	2.0	1.3442853689193726	0.5105882883071899
1.0	101630000.0	101640000.0	2.0	1.3924148082733154	0.5461766719818115
1.0	101680000.0	101690000.0	0.0	1.509326457977295	0.6305404305458069
1.0	101690000.0	101700000.0	0.0	1.4363600015640259	0.5782293081283569
1.0	101720000.0	101730000.0	0.0	1.2941337823867798	0.47305598855018616
1.0	101760000.0	101770000.0	2.0	1.3700206279754639	0.5296781063079834
1.0	101850000.0	101860000.0	0.0	1.575514554977417	0.6771897077560425
1.0	101860000.0	101870000.0	2.0	1.4929463863372803	0.6188880801200867
1.0	101890000.0	101900000.0	1.0	1.47090482711792	0.60312819480896
1.0	102040000.0	102050000.0	1.0	1.8425489664077759	0.8612658381462097
1.0	102070000.0	102080000.0	1.0	1.9408941268920898	0.9269380569458008
1.0	102080000.0	102090000.0	5.0	1.887415885925293	0.8914743661880493
1.0	102110000.0	102120000.0	2.0	1.9262937307357788	0.9173250198364258
1.0	102230000.0	102240000.0	0.0	2.0327014923095703	0.9858837127685547
1.0	102250000.0	102260000.0	3.0	2.0424275398254395	0.9919508695602417
1.0	102320000.0	102330000.0	3.0	2.018732786178589	0.977104663848877
1.0	102330000.0	102340000.0	2.0	1.998814582824707	0.9644603729248047
1.0	102340000.0	102350000.0	1.0	2.051877021789551	0.997809112071991
1.0	102420000.0	102430000.0	1.0	2.303401470184326	1.1373364925384521
1.0	102440000.0	102450000.0	1.0	2.280470609664917	1.1260936260223389
1.0	102460000.0	102470000.0	2.0	2.3488705158233643	1.158675193786621
1.0	102470000.0	102480000.0	2.0	2.4291980266571045	1.1932324171066284
1.0	102510000.0	102520000.0	3.0	2.194347381591797	1.0810730457305908
1.0	102520000.0	102530000.0	2.0	2.2637476921081543	1.1176931858062744
1.0	102600000.0	102610000.0	2.0	2.3983700275421143	1.1804455518722534
1.0	102610000.0	102620000.0	2.0	2.538881778717041	1.233984351158142
1.0	102700000.0	102710000.0	4.0	2.641482353210449	1.2656733989715576
1.0	102720000.0	102730000.0	4.0	2.6959071159362793	1.2801302671432495
1.0	102740000.0	102750000.0	2.0	2.5808873176574707	1.2476837635040283
1.0	102780000.0	102790000.0	3.0	2.874668836593628	1.3175114393234253
1.0	102800000.0	102810000.0	0.0	2.6512436866760254	1.2683820724487305
1.0	102810000.0	102820000.0	2.0	2.90266752243042	1.3221259117126465
1.0	102820000.0	102830000.0	2.0	2.8306233882904053	1.3096193075180054
1.0	102840000.0	102850000.0	2.0	2.9686191082000732	1.3318525552749634
1.0	102920000.0	102930000.0	0.0	2.938559055328369	1.327610731124878
1.0	102950000.0	102960000.0	0.0	3.38757586479187	1.3650411367416382
1.0	102960000.0	102970000.0	5.0	3.264089584350586	1.359616994857788
1.0	103090000.0	103100000.0	1.0	3.222783327102661	1.3570431470870972
1.0	103100000.0	103110000.0	2.0	2.9154787063598633	1.3241380453109741
1.0	103120000.0	103130000.0	3.0	3.3987927436828613	1.3653613328933716
1.0	103160000.0	103170000.0	4.0	2.6572957038879395	1.2700356245040894
1.0	103210000.0	103220000.0	6.0	2.811152219772339	1.305871605873108
1.0	103220000.0	103230000.0	5.0	2.8032898902893066	1.3043112754821777
1.0	103320000.0	103330000.0	3.0	2.8728203773498535	1.3171961307525635
1.0	103500000.0	103510000.0	2.0	2.6913979053497314	1.2789913415908813
1.0	103760000.0	103770000.0	3.0	1.955980896949768	0.9368104934692383
1.0	103770000.0	103780000.0	0.0	1.8291137218475342	0.8521564602851868
1.0	104090000.0	104100000.0	2.0	1.5255342721939087	0.6420245170593262
1.0	104120000.0	104130000.0	1.0	1.4546014070510864	0.5914084911346436
1.0	104320000.0	104330000.0	2.0	2.1017696857452393	1.0280965566635132
1.0	104330000.0	104340000.0	3.0	2.2315545082092285	1.1010534763336182
1.0	104380000.0	104390000.0	5.0	2.5516886711120605	1.2382704019546509
1.0	104410000.0	104420000.0	2.0	2.870460033416748	1.3167915344238281
1.0	104420000.0	104430000.0	1.0	2.4889450073242188	1.2163389921188354
1.0	104570000.0	104580000.0	3.0	2.8913071155548096	1.3202900886535645
1.0	104700000.0	104710000.0	2.0	3.0462403297424316	1.341442346572876
1.0	104790000.0	104800000.0	3.0	3.204606533050537	1.3557885885238647
1.0	104830000.0	104840000.0	4.0	2.9444456100463867	1.3284661769866943
1.0	104940000.0	104950000.0	2.0	2.619011878967285	1.2592411041259766
1.0	104960000.0	104970000.0	2.0	2.377545118331909	1.1714727878570557
1.0	105030000.0	105040000.0	1.0	2.4840924739837646	1.2145439386367798
1.0	105140000.0	105150000.0	1.0	2.9160828590393066	1.3242313861846924
1.0	105180000.0	105190000.0	3.0	2.6794979572296143	1.275935173034668
1.0	105220000.0	105230000.0	7.0	2.5300536155700684	1.2309736013412476
1.0	105340000.0	105350000.0	1.0	2.6504018306732178	1.2681505680084229
1.0	105380000.0	105390000.0	4.0	1.9536746740341187	0.9353055953979492
1.0	105430000.0	105440000.0	1.0	2.728855848312378	1.2881407737731934
1.0	105480000.0	105490000.0	3.0	2.2991673946380615	1.135284662246704
1.0	105490000.0	105500000.0	3.0	2.6050963401794434	1.255117654800415
1.0	105520000.0	105530000.0	3.0	2.476637363433838	1.2117586135864258
1.0	105560000.0	105570000.0	1.0	2.660317897796631	1.2708539962768555
1.0	105670000.0	105680000.0	2.0	2.557340145111084	1.2401310205459595
1.0	105780000.0	105790000.0	4.0	2.3522331714630127	1.1602026224136353
1.0	105880000.0	105890000.0	2.0	2.2649426460266113	1.1182987689971924
1.0	105930000.0	105940000.0	4.0	2.4274590015411377	1.1925268173217773
1.0	105960000.0	105970000.0	5.0	2.288163661956787	1.1299009323120117
1.0	105980000.0	105990000.0	1.0	2.6127207279205322	1.2573902606964111
1.0	106000000.0	106010000.0	2.0	2.6269001960754395	1.2615306377410889
1.0	106030000.0	106040000.0	4.0	2.4932408332824707	1.2179158926010132
1.0	106130000.0	106140000.0	1.0	2.549222469329834	1.2374526262283325
1.0	106180000.0	106190000.0	1.0	2.6770331859588623	1.275292992591858
1.0	106310000.0	106320000.0	3.0	2.7546226978302	1.2940328121185303
1.0	106560000.0	106570000.0	3.0	2.6406736373901367	1.2654467821121216
1.0	106580000.0	106590000.0	3.0	2.7584328651428223	1.294877290725708
1.0	106590000.0	106600000.0	3.0	2.7066547870635986	1.2828031778335571
1.0	106650000.0	106660000.0	5.0	2.7267885208129883	1.2876540422439575
1.0	106710000.0	106720000.0	3.0	2.34724497795105	1.1579344272613525
1.0	106810000.0	106820000.0	4.0	2.362703800201416	1.1649128198623657
1.0	106880000.0	106890000.0	1.0	2.342407464981079	1.1557199954986572
1.0	106920000.0	106930000.0	2.0	2.3517117500305176	1.159966230392456
1.0	106940000.0	106950000.0	5.0	2.2004551887512207	1.084407091140747
1.0	106990000.0	107000000.0	3.0	2.337050676345825	1.153251051902771
1.0	107040000.0	107050000.0	0.0	2.609252452850342	1.2563602924346924
1.0	107150000.0	107160000.0	1.0	2.8445913791656494	1.312208890914917
1.0	107330000.0	107340000.0	2.0	2.822105884552002	1.3079999685287476
1.0	107400000.0	107410000.0	1.0	2.580195903778076	1.2474665641784668
1.0	107480000.0	107490000.0	1.0	2.6308486461639404	1.2626639604568481
1.0	107490000.0	107500000.0	3.0	2.641843795776367	1.2657746076583862
1.0	107560000.0	107570000.0	5.0	2.440215587615967	1.197658896446228
1.0	107580000.0	107590000.0	4.0	2.298074722290039	1.1347534656524658
1.0	107590000.0	107600000.0	4.0	2.05381441116333	0.9990057945251465
1.0	107620000.0	107630000.0	3.0	2.4133763313293457	1.1867438554763794
1.0	107630000.0	107640000.0	3.0	2.412128210067749	1.186225175857544
1.0	107790000.0	107800000.0	3.0	2.34549880027771	1.1571367979049683
1.0	107800000.0	107810000.0	3.0	2.4715418815612793	1.2098348140716553
1.0	107810000.0	107820000.0	3.0	2.286377429962158	1.129019856452942
1.0	107820000.0	107830000.0	0.0	2.4004619121551514	1.181331992149353
1.0	107860000.0	107870000.0	0.0	2.259753465652466	1.1156623363494873
1.0	107940000.0	107950000.0	1.0	2.0394890308380127	0.9901218414306641
1.0	108020000.0	108030000.0	5.0	1.494354486465454	0.6198917627334595
1.0	108120000.0	108130000.0	0.0	1.137171745300293	0.357767790555954
1.0	108140000.0	108150000.0	1.0	1.1796201467514038	0.38765960931777954
1.0	108150000.0	108160000.0	1.0	1.236201524734497	0.4295016825199127
1.0	108160000.0	108170000.0	1.0	1.1849031448364258	0.391497403383255
1.0	108170000.0	108180000.0	0.0	1.16494619846344	0.3771185278892517
1.0	108300000.0	108310000.0	3.0	1.687934160232544	0.7553312182426453
1.0	108380000.0	108390000.0	3.0	1.8861526250839233	0.8906286954879761
1.0	108480000.0	108490000.0	1.0	1.609290361404419	0.7007797956466675
1.0	108510000.0	108520000.0	0.0	1.4993149042129517	0.6234246492385864
1.0	108580000.0	108590000.0	2.0	1.4713985919952393	0.6034820079803467
1.0	108640000.0	108650000.0	0.0	1.4007145166397095	0.5522632598876953
1.0	108650000.0	108660000.0	1.0	1.4383782148361206	0.5796911120414734
1.0	108660000.0	108670000.0	3.0	1.3971469402313232	0.5496493577957153
1.0	109050000.0	109060000.0	1.0	1.02510666847229	0.29282253980636597
1.0	109070000.0	109080000.0	1.0	1.1438775062561035	0.3623550534248352
1.0	109110000.0	109120000.0	0.0	1.2458076477050781	0.43670836091041565
1.0	109250000.0	109260000.0	1.0	1.257310152053833	0.44535398483276367
1.0	109260000.0	109270000.0	1.0	1.1998698711395264	0.40246421098709106
1.0	109290000.0	109300000.0	1.0	1.1423184871673584	0.3612837493419647
1.0	109310000.0	109320000.0	1.0	1.1086161136627197	0.33896833658218384
1.0	109340000.0	109350000.0	1.0	1.1773232221603394	0.3859993517398834
[truncated: 47,582 more rows]
