# Supplementary material for: Genome-wide mapping of somatic mutation rates uncovers drivers of cancer
Source: Nat Biotechnol. 2022 Jun 20;40(11):1634–43. doi: 10.1038/s41587-022-01353-8 (PMC9646522; doi:10.1038/s41587-022-01353-8)
Supplement: Supplementary file 4 — Regions and model predictions for each fold of each cancer for which a deep learning model was trained. Regions that were filtered are also listed along with their respective model predictions. [file 41587_2022_1353_MOESM4_ESM.zip › kfold_results/Biliary-AdenoCA/fold_2.txt]

CHROM	START	END	Y_TRUE	Y_PRED	STD
1.0	860000.0	870000.0	2.0	1.072620153427124	0.7032757997512817
1.0	880000.0	890000.0	0.0	1.1676785945892334	0.7887073755264282
1.0	950000.0	960000.0	3.0	1.0990022420883179	0.7268492579460144
1.0	990000.0	1000000.0	1.0	1.2058286666870117	0.8227217793464661
1.0	1030000.0	1040000.0	2.0	1.1048580408096313	0.732228696346283
1.0	1040000.0	1050000.0	0.0	1.2837508916854858	0.8914556503295898
1.0	1080000.0	1090000.0	1.0	1.3067301511764526	0.9108291864395142
1.0	1100000.0	1110000.0	3.0	1.311179757118225	0.9143269658088684
1.0	1130000.0	1140000.0	1.0	1.3333628177642822	0.9336073994636536
1.0	1140000.0	1150000.0	3.0	1.2826471328735352	0.8901122212409973
1.0	1240000.0	1250000.0	0.0	1.2135899066925049	0.8360408544540405
1.0	1250000.0	1260000.0	1.0	1.0634257793426514	0.6946303248405457
1.0	1280000.0	1290000.0	0.0	0.9565550088882446	0.591869592666626
1.0	1290000.0	1300000.0	2.0	1.18118417263031	0.8012949228286743
1.0	1320000.0	1330000.0	1.0	1.1650134325027466	0.7862873077392578
1.0	1360000.0	1370000.0	0.0	1.311711311340332	0.9152024984359741
1.0	1370000.0	1380000.0	1.0	1.1470712423324585	0.7700539827346802
1.0	1410000.0	1420000.0	1.0	1.090334177017212	0.7197456359863281
1.0	1450000.0	1460000.0	3.0	1.1537009477615356	0.7761204242706299
1.0	1490000.0	1500000.0	0.0	1.2860682010650635	0.892691969871521
1.0	1680000.0	1690000.0	1.0	1.158320665359497	0.7796916961669922
1.0	1820000.0	1830000.0	1.0	1.1923166513442993	0.8010286092758179
1.0	1830000.0	1840000.0	4.0	1.1766951084136963	0.7968536615371704
1.0	1920000.0	1930000.0	1.0	1.0790467262268066	0.7088597416877747
1.0	1940000.0	1950000.0	0.0	1.0601372718811035	0.6917616128921509
1.0	1960000.0	1970000.0	1.0	1.1523383855819702	0.7748878598213196
1.0	1990000.0	2000000.0	1.0	1.039602279663086	0.6732469797134399
1.0	2000000.0	2010000.0	1.0	1.2656652927398682	0.874925971031189
1.0	2040000.0	2050000.0	2.0	1.0703964233398438	0.7011789679527283
1.0	2050000.0	2060000.0	0.0	1.1187260150909424	0.7449790239334106
1.0	2120000.0	2130000.0	0.0	1.3066422939300537	0.9105401039123535
1.0	2200000.0	2210000.0	0.0	1.1845357418060303	0.8039627075195312
1.0	2230000.0	2240000.0	2.0	1.217679738998413	0.8337262868881226
1.0	2280000.0	2290000.0	0.0	1.3472198247909546	0.9450582265853882
1.0	2290000.0	2300000.0	1.0	1.0331014394760132	0.6681836843490601
1.0	2310000.0	2320000.0	0.0	1.3591973781585693	0.9549499750137329
1.0	2320000.0	2330000.0	3.0	1.161052942276001	0.8251460194587708
1.0	2330000.0	2340000.0	1.0	1.2822740077972412	0.8896123766899109
1.0	2390000.0	2400000.0	2.0	1.1957814693450928	0.8135892152786255
1.0	2490000.0	2500000.0	0.0	1.336385726928711	0.9359108805656433
1.0	2510000.0	2520000.0	3.0	1.2327840328216553	0.8625617027282715
1.0	2570000.0	2580000.0	0.0	1.1109575033187866	0.7453131675720215
1.0	2690000.0	2700000.0	1.0	1.2077661752700806	0.825421929359436
1.0	2710000.0	2720000.0	1.0	1.4325697422027588	1.002251386642456
1.0	2820000.0	2830000.0	1.0	1.642653465270996	1.1559982299804688
1.0	2850000.0	2860000.0	2.0	1.54581618309021	1.0873011350631714
1.0	2860000.0	2870000.0	1.0	1.4321995973587036	1.0151913166046143
1.0	2880000.0	2890000.0	2.0	1.3638780117034912	0.9593505859375
1.0	2920000.0	2930000.0	0.0	1.3873863220214844	0.9777714610099792
1.0	3060000.0	3070000.0	3.0	1.6174577474594116	1.1451671123504639
1.0	3110000.0	3120000.0	0.0	1.7606925964355469	1.2317358255386353
1.0	3140000.0	3150000.0	1.0	1.456222414970398	1.0338659286499023
1.0	3170000.0	3180000.0	0.0	1.3106480836868286	0.9143285751342773
1.0	3180000.0	3190000.0	4.0	1.3469687700271606	0.9455356597900391
1.0	3210000.0	3220000.0	1.0	1.3673750162124634	0.9623158574104309
1.0	3330000.0	3340000.0	1.0	1.2946598529815674	0.9005138278007507
1.0	3360000.0	3370000.0	2.0	1.2064638137817383	0.8231971859931946
1.0	3500000.0	3510000.0	1.0	1.2320876121520996	0.8462457656860352
1.0	3560000.0	3570000.0	0.0	1.0523452758789062	0.6786454319953918
1.0	3630000.0	3640000.0	2.0	1.0453450679779053	0.6778085827827454
1.0	3730000.0	3740000.0	1.0	1.1418941020965576	0.7656381130218506
1.0	4000000.0	4010000.0	2.0	1.432192087173462	0.999607264995575
1.0	4030000.0	4040000.0	4.0	1.3778835535049438	0.9669781923294067
1.0	4060000.0	4070000.0	2.0	1.4649488925933838	1.037448763847351
1.0	4080000.0	4090000.0	5.0	1.445058822631836	1.0256341695785522
1.0	4130000.0	4140000.0	1.0	1.521094799041748	1.0832070112228394
1.0	4280000.0	4290000.0	3.0	1.8499548435211182	1.2469861507415771
1.0	4310000.0	4320000.0	1.0	1.953131914138794	1.299425721168518
1.0	4340000.0	4350000.0	2.0	1.7793680429458618	1.212937831878662
1.0	4360000.0	4370000.0	3.0	2.001373291015625	1.3107452392578125
1.0	4440000.0	4450000.0	4.0	2.205324649810791	1.3990793228149414
1.0	4460000.0	4470000.0	3.0	2.275264263153076	1.4273693561553955
1.0	4490000.0	4500000.0	2.0	2.3127200603485107	1.4419734477996826
1.0	4650000.0	4660000.0	2.0	1.9114936590194702	1.2750966548919678
1.0	4670000.0	4680000.0	2.0	1.8586002588272095	1.2529175281524658
1.0	4690000.0	4700000.0	0.0	2.002227306365967	1.321882963180542
1.0	4700000.0	4710000.0	0.0	2.0173678398132324	1.3248183727264404
1.0	4720000.0	4730000.0	2.0	1.8159892559051514	1.2449109554290771
1.0	4740000.0	4750000.0	2.0	1.5525540113449097	1.1020549535751343
1.0	4790000.0	4800000.0	2.0	1.7856433391571045	1.224989891052246
1.0	4840000.0	4850000.0	1.0	2.320361614227295	1.4374103546142578
1.0	4860000.0	4870000.0	0.0	1.9769961833953857	1.3131763935089111
1.0	4890000.0	4900000.0	1.0	2.052293539047241	1.3420915603637695
1.0	4910000.0	4920000.0	1.0	2.025866985321045	1.3230159282684326
1.0	4980000.0	4990000.0	1.0	2.0771327018737793	1.348676323890686
1.0	5080000.0	5090000.0	3.0	2.3393054008483887	1.4529372453689575
1.0	5120000.0	5130000.0	1.0	2.4031689167022705	1.4754955768585205
1.0	5200000.0	5210000.0	5.0	2.270263195037842	1.429803490638733
1.0	5220000.0	5230000.0	1.0	2.4740443229675293	1.4929898977279663
1.0	5240000.0	5250000.0	3.0	2.3825831413269043	1.4685020446777344
1.0	5390000.0	5400000.0	0.0	2.3330445289611816	1.451850414276123
1.0	5440000.0	5450000.0	2.0	2.4510955810546875	1.488195538520813
1.0	5490000.0	5500000.0	3.0	2.1126551628112793	1.3869731426239014
1.0	5630000.0	5640000.0	2.0	1.9702608585357666	1.3253467082977295
1.0	5790000.0	5800000.0	1.0	1.369741439819336	0.9619847536087036
1.0	5810000.0	5820000.0	1.0	1.3563134670257568	0.953006386756897
1.0	5970000.0	5980000.0	1.0	1.3469154834747314	0.9448412656784058
1.0	5990000.0	6000000.0	1.0	1.3929684162139893	0.9827272295951843
1.0	6050000.0	6060000.0	1.0	1.4604207277297974	1.034188985824585
1.0	6060000.0	6070000.0	1.0	1.3474905490875244	0.9453909993171692
1.0	6090000.0	6100000.0	1.0	1.478096604347229	1.0514596700668335
1.0	6140000.0	6150000.0	1.0	1.483228325843811	1.0553817749023438
1.0	6150000.0	6160000.0	1.0	1.543718934059143	1.097686529159546
1.0	6230000.0	6240000.0	2.0	1.2451354265213013	0.8576239347457886
1.0	6250000.0	6260000.0	0.0	1.4668155908584595	1.0420315265655518
1.0	6270000.0	6280000.0	1.0	1.2308809757232666	0.8449249267578125
1.0	6290000.0	6300000.0	3.0	1.249605417251587	0.8614266514778137
1.0	6360000.0	6370000.0	1.0	1.1923162937164307	0.8111320734024048
1.0	6380000.0	6390000.0	0.0	1.0912472009658813	0.7200353741645813
1.0	6400000.0	6410000.0	3.0	1.1224193572998047	0.7479450106620789
1.0	6480000.0	6490000.0	1.0	1.2177780866622925	0.8335474729537964
1.0	6510000.0	6520000.0	0.0	1.3302267789840698	0.930865466594696
1.0	6600000.0	6610000.0	1.0	1.275086760520935	0.8838024139404297
1.0	6610000.0	6620000.0	2.0	1.2674286365509033	0.8789610862731934
1.0	6680000.0	6690000.0	1.0	1.3107086420059204	0.9129794836044312
1.0	6750000.0	6760000.0	1.0	1.1404746770858765	0.7644408941268921
1.0	6760000.0	6770000.0	1.0	1.23070228099823	0.80901700258255
1.0	6850000.0	6860000.0	3.0	1.0503815412521362	0.6829675436019897
1.0	6940000.0	6950000.0	2.0	1.0970804691314697	0.7258261442184448
1.0	6960000.0	6970000.0	2.0	1.1287761926651	0.7537727355957031
1.0	6980000.0	6990000.0	3.0	1.190002679824829	0.8088505864143372
1.0	7020000.0	7030000.0	1.0	1.1617485284805298	0.7832307815551758
1.0	7040000.0	7050000.0	1.0	1.3037474155426025	0.9087549448013306
1.0	7050000.0	7060000.0	0.0	1.196500301361084	0.8147837519645691
1.0	7340000.0	7350000.0	1.0	1.2330896854400635	0.8470287322998047
1.0	7390000.0	7400000.0	0.0	1.3302810192108154	0.9308881759643555
1.0	7420000.0	7430000.0	1.0	1.4449337720870972	1.0212218761444092
1.0	7430000.0	7440000.0	4.0	1.358730435371399	0.9548225402832031
1.0	7510000.0	7520000.0	3.0	1.3818562030792236	0.9739069938659668
1.0	7740000.0	7750000.0	0.0	1.310082197189331	0.9136279225349426
1.0	7820000.0	7830000.0	0.0	1.078782320022583	0.7087458372116089
1.0	7840000.0	7850000.0	1.0	1.0545265674591064	0.687299907207489
1.0	7920000.0	7930000.0	0.0	1.2470405101776123	0.8593881726264954
1.0	7940000.0	7950000.0	1.0	1.1676539182662964	0.788688063621521
1.0	8120000.0	8130000.0	1.0	1.1660264730453491	0.7874925136566162
1.0	8200000.0	8210000.0	3.0	1.2531064748764038	0.8645554780960083
1.0	8210000.0	8220000.0	0.0	1.2276232242584229	0.8427129983901978
1.0	8220000.0	8230000.0	1.0	1.231723427772522	0.8457673192024231
1.0	8230000.0	8240000.0	1.0	1.1914138793945312	0.8098310232162476
1.0	8260000.0	8270000.0	3.0	0.9844125509262085	0.6224857568740845
1.0	8270000.0	8280000.0	1.0	1.2126609086990356	0.8288362622261047
1.0	8320000.0	8330000.0	0.0	1.2900457382202148	0.8962560892105103
1.0	8340000.0	8350000.0	0.0	1.1837459802627563	0.8031073808670044
1.0	8400000.0	8410000.0	2.0	1.2851616144180298	0.8920110464096069
1.0	8440000.0	8450000.0	3.0	1.2410950660705566	0.8534466624259949
1.0	8450000.0	8460000.0	0.0	1.2905759811401367	0.8963030576705933
1.0	8580000.0	8590000.0	1.0	1.1842930316925049	0.8024702072143555
1.0	8610000.0	8620000.0	0.0	1.0648088455200195	0.6960827112197876
1.0	8640000.0	8650000.0	2.0	0.9004911184310913	0.5346156358718872
1.0	8720000.0	8730000.0	1.0	1.008251428604126	0.6448260545730591
1.0	8750000.0	8760000.0	0.0	1.024660348892212	0.6593223214149475
1.0	8790000.0	8800000.0	1.0	1.0780937671661377	0.7080298662185669
1.0	8830000.0	8840000.0	0.0	1.110404372215271	0.7371857762336731
1.0	8880000.0	8890000.0	0.0	1.2078361511230469	0.8246132731437683
1.0	9030000.0	9040000.0	1.0	1.243635654449463	0.8562935590744019
1.0	9060000.0	9070000.0	0.0	1.2558612823486328	0.8669065237045288
1.0	9150000.0	9160000.0	0.0	1.1337511539459229	0.7583335041999817
1.0	9190000.0	9200000.0	0.0	1.2239290475845337	0.8388442993164062
1.0	9220000.0	9230000.0	3.0	1.0922317504882812	0.721023678779602
1.0	9330000.0	9340000.0	2.0	1.0728185176849365	0.7034897804260254
1.0	9440000.0	9450000.0	2.0	1.1258608102798462	0.7508967518806458
1.0	9530000.0	9540000.0	1.0	1.1803481578826904	0.8002958297729492
1.0	9550000.0	9560000.0	0.0	1.2179489135742188	0.833857536315918
1.0	9590000.0	9600000.0	2.0	1.1965965032577515	0.8155132532119751
1.0	9620000.0	9630000.0	1.0	1.2240655422210693	0.8391019701957703
1.0	9650000.0	9660000.0	3.0	1.2048523426055908	0.8216345906257629
1.0	9660000.0	9670000.0	1.0	1.3346067667007446	0.9342905282974243
1.0	9710000.0	9720000.0	1.0	1.2224515676498413	0.8378182649612427
1.0	9840000.0	9850000.0	0.0	1.1338670253753662	0.7583707571029663
1.0	9860000.0	9870000.0	2.0	1.0578707456588745	0.6895933747291565
1.0	9870000.0	9880000.0	1.0	1.031775712966919	0.6661230325698853
1.0	9890000.0	9900000.0	1.0	1.1465778350830078	0.7697771787643433
1.0	9920000.0	9930000.0	0.0	1.1555559635162354	0.7780027389526367
1.0	10130000.0	10140000.0	2.0	1.2586843967437744	0.8691017031669617
1.0	10210000.0	10220000.0	4.0	1.1635271310806274	0.7851483225822449
1.0	10270000.0	10280000.0	0.0	1.2031896114349365	0.7872227430343628
1.0	10380000.0	10390000.0	0.0	1.0455236434936523	0.6781774759292603
1.0	10410000.0	10420000.0	0.0	1.0329426527023315	0.6670328378677368
1.0	10420000.0	10430000.0	2.0	1.0120128393173218	0.6476035118103027
1.0	10460000.0	10470000.0	2.0	1.2550609111785889	0.8660268783569336
1.0	10480000.0	10490000.0	1.0	1.2679427862167358	0.8775993585586548
1.0	10530000.0	10540000.0	0.0	1.3121751546859741	0.8685209155082703
1.0	10540000.0	10550000.0	0.0	1.2540565729141235	0.8653522729873657
1.0	10560000.0	10570000.0	2.0	1.1486608982086182	0.7719312906265259
1.0	10670000.0	10680000.0	1.0	1.2155183553695679	0.8314923048019409
1.0	10680000.0	10690000.0	0.0	1.3224499225616455	0.9241512417793274
1.0	10740000.0	10750000.0	0.0	1.1436792612075806	0.7664337158203125
1.0	10750000.0	10760000.0	1.0	1.1038258075714111	0.7339812517166138
1.0	10800000.0	10810000.0	0.0	1.2517398595809937	0.8629851341247559
1.0	10840000.0	10850000.0	0.0	1.0383237600326538	0.6716436147689819
1.0	10920000.0	10930000.0	0.0	1.0723062753677368	0.7023369073867798
1.0	10960000.0	10970000.0	0.0	1.017627477645874	0.6531545519828796
1.0	10980000.0	10990000.0	1.0	1.1289384365081787	0.7540955543518066
1.0	11030000.0	11040000.0	0.0	1.1907646656036377	0.8095905184745789
1.0	11130000.0	11140000.0	2.0	1.1498966217041016	0.7727406620979309
1.0	11190000.0	11200000.0	2.0	0.9873868823051453	0.6255375742912292
1.0	11230000.0	11240000.0	0.0	0.9797388911247253	0.6186656951904297
1.0	11290000.0	11300000.0	0.0	1.1598765850067139	0.7816470265388489
1.0	11310000.0	11320000.0	0.0	1.1602891683578491	0.7824510335922241
1.0	11330000.0	11340000.0	2.0	1.212993860244751	0.8276958465576172
1.0	11400000.0	11410000.0	1.0	1.40274178981781	0.9909656643867493
1.0	11410000.0	11420000.0	2.0	1.3913180828094482	0.9815594553947449
1.0	11440000.0	11450000.0	1.0	1.3855425119400024	0.9766687154769897
1.0	11630000.0	11640000.0	3.0	1.3220291137695312	0.9240121841430664
1.0	11710000.0	11720000.0	2.0	1.2295842170715332	0.8447307348251343
1.0	11740000.0	11750000.0	0.0	1.1976501941680908	0.7943540811538696
1.0	11820000.0	11830000.0	2.0	1.1932615041732788	0.811345100402832
1.0	11890000.0	11900000.0	1.0	1.3075006008148193	0.9113066792488098
1.0	11910000.0	11920000.0	3.0	1.3639881610870361	0.9591283798217773
1.0	11990000.0	12000000.0	2.0	1.360098123550415	0.9565280675888062
1.0	12160000.0	12170000.0	1.0	1.2328579425811768	0.8468588590621948
1.0	12240000.0	12250000.0	0.0	1.3526498079299927	0.949816107749939
1.0	12250000.0	12260000.0	2.0	1.3004870414733887	0.9056926965713501
1.0	12300000.0	12310000.0	2.0	0.939128577709198	0.5681993961334229
1.0	12340000.0	12350000.0	1.0	0.9427459836006165	0.5720877647399902
1.0	12430000.0	12440000.0	1.0	0.9879628419876099	0.6262957453727722
1.0	12480000.0	12490000.0	1.0	0.9187763333320618	0.5470479130744934
1.0	12610000.0	12620000.0	1.0	1.265568494796753	0.8752582669258118
1.0	12650000.0	12660000.0	0.0	1.2100512981414795	0.8263788223266602
1.0	12670000.0	12680000.0	0.0	1.1983492374420166	0.7934578061103821
1.0	12680000.0	12690000.0	0.0	1.0887494087219238	0.7177901268005371
1.0	12690000.0	12700000.0	0.0	1.2549185752868652	0.865822434425354
1.0	12700000.0	12710000.0	1.0	1.1380430459976196	0.7622457146644592
1.0	12720000.0	12730000.0	0.0	1.1609176397323608	0.7826375961303711
1.0	12770000.0	12780000.0	0.0	1.0916471481323242	0.7205033898353577
1.0	12800000.0	12810000.0	0.0	1.092405915260315	0.7210394740104675
1.0	12830000.0	12840000.0	0.0	1.1498963832855225	0.7731603980064392
1.0	13810000.0	13820000.0	1.0	1.7807636260986328	1.208922266960144
1.0	13840000.0	13850000.0	2.0	1.7376282215118408	1.1921688318252563
1.0	13910000.0	13920000.0	2.0	1.5500401258468628	1.0934975147247314
1.0	13940000.0	13950000.0	0.0	1.6103246212005615	1.1378778219223022
1.0	13950000.0	13960000.0	3.0	1.8051341772079468	1.2286365032196045
1.0	13960000.0	13970000.0	0.0	1.8368968963623047	1.2524545192718506
1.0	13970000.0	13980000.0	1.0	1.8105586767196655	1.2329778671264648
1.0	13980000.0	13990000.0	0.0	1.810742735862732	1.240558385848999
1.0	14070000.0	14080000.0	1.0	1.3960695266723633	0.9851751327514648
1.0	14080000.0	14090000.0	4.0	1.3115930557250977	0.9150047302246094
1.0	14250000.0	14260000.0	1.0	1.6573741436004639	1.142016053199768
1.0	14300000.0	14310000.0	2.0	1.6195955276489258	1.113823652267456
1.0	14350000.0	14360000.0	3.0	1.6561048030853271	1.1406433582305908
1.0	14360000.0	14370000.0	1.0	1.810339331626892	1.2195411920547485
1.0	14390000.0	14400000.0	0.0	1.7508811950683594	1.1950111389160156
1.0	14450000.0	14460000.0	1.0	1.817704200744629	1.2219873666763306
1.0	14490000.0	14500000.0	2.0	2.0205841064453125	1.3170645236968994
1.0	14520000.0	14530000.0	0.0	2.183243989944458	1.3946406841278076
1.0	14590000.0	14600000.0	3.0	1.8975902795791626	1.274065375328064
1.0	14660000.0	14670000.0	0.0	1.9794511795043945	1.3158565759658813
1.0	14670000.0	14680000.0	0.0	2.2020745277404785	1.3980118036270142
1.0	14700000.0	14710000.0	2.0	2.106235980987549	1.364770531654358
1.0	14720000.0	14730000.0	2.0	2.048582077026367	1.3359429836273193
1.0	14750000.0	14760000.0	2.0	1.9381603002548218	1.287316083908081
1.0	14790000.0	14800000.0	3.0	1.8558824062347412	1.2554351091384888
1.0	14860000.0	14870000.0	2.0	1.764011025428772	1.2113134860992432
1.0	14960000.0	14970000.0	1.0	1.5772837400436401	1.0942758321762085
1.0	15130000.0	15140000.0	0.0	1.4651604890823364	1.0287796258926392
1.0	15160000.0	15170000.0	2.0	1.3260910511016846	0.9241076707839966
1.0	15200000.0	15210000.0	0.0	1.172660231590271	0.7936280369758606
1.0	15230000.0	15240000.0	0.0	1.3535915613174438	0.95045006275177
1.0	15320000.0	15330000.0	1.0	1.2577394247055054	0.8688220977783203
1.0	15350000.0	15360000.0	1.0	1.1804267168045044	0.8003867864608765
1.0	15400000.0	15410000.0	2.0	1.2644296884536743	0.8745613098144531
1.0	15410000.0	15420000.0	4.0	1.197515845298767	0.8156144022941589
1.0	15420000.0	15430000.0	1.0	1.240183711051941	0.8536941409111023
1.0	15480000.0	15490000.0	2.0	1.028895616531372	0.6627587080001831
1.0	15500000.0	15510000.0	1.0	1.0486514568328857	0.6810181140899658
1.0	15510000.0	15520000.0	1.0	1.038370132446289	0.6714007258415222
1.0	15580000.0	15590000.0	0.0	1.0788544416427612	0.7088997960090637
1.0	15640000.0	15650000.0	0.0	1.0188138484954834	0.6545881032943726
1.0	15660000.0	15670000.0	1.0	1.0110843181610107	0.6470322608947754
1.0	15700000.0	15710000.0	1.0	1.0529378652572632	0.6854409575462341
1.0	15720000.0	15730000.0	0.0	0.9651845693588257	0.6061030030250549
1.0	15770000.0	15780000.0	1.0	1.1162148714065552	0.7423204779624939
1.0	15850000.0	15860000.0	0.0	1.1527947187423706	0.8350076675415039
1.0	15900000.0	15910000.0	0.0	1.0356178283691406	0.669193685054779
1.0	15910000.0	15920000.0	1.0	1.0581820011138916	0.6905807256698608
1.0	15980000.0	15990000.0	0.0	1.0066163539886475	0.6431142091751099
1.0	16000000.0	16010000.0	1.0	1.1950480937957764	0.8131498098373413
1.0	16180000.0	16190000.0	2.0	1.2479015588760376	0.8598828315734863
1.0	16210000.0	16220000.0	0.0	1.3420155048370361	0.941051185131073
1.0	16250000.0	16260000.0	7.0	1.1032263040542603	0.7305234670639038
1.0	16320000.0	16330000.0	3.0	1.274857759475708	0.8833240270614624
1.0	16350000.0	16360000.0	0.0	1.2108043432235718	0.8270879983901978
1.0	16390000.0	16400000.0	3.0	1.0293828248977661	0.6636773943901062
1.0	16420000.0	16430000.0	1.0	1.1385843753814697	0.762621283531189
1.0	16460000.0	16470000.0	2.0	1.1332181692123413	0.7577394843101501
1.0	16590000.0	16600000.0	0.0	1.018842339515686	0.6540191769599915
1.0	16610000.0	16620000.0	1.0	1.0191190242767334	0.6546486020088196
1.0	16750000.0	16760000.0	2.0	1.0579243898391724	0.6895805597305298
1.0	16760000.0	16770000.0	0.0	1.209522008895874	0.7796759009361267
1.0	16790000.0	16800000.0	0.0	0.9204195141792297	0.5477681159973145
1.0	17030000.0	17040000.0	4.0	1.1528853178024292	0.7751204967498779
1.0	17280000.0	17290000.0	1.0	1.1692187786102295	0.7901477217674255
1.0	17330000.0	17340000.0	0.0	1.218096137046814	0.8316100239753723
1.0	17380000.0	17390000.0	0.0	1.1643719673156738	0.7601981163024902
1.0	17410000.0	17420000.0	2.0	0.9678058624267578	0.6078394651412964
1.0	17450000.0	17460000.0	1.0	1.2432289123535156	0.8562151193618774
1.0	17460000.0	17470000.0	0.0	1.2877424955368042	0.8946644067764282
1.0	17470000.0	17480000.0	0.0	1.2854230403900146	0.8925827741622925
1.0	17560000.0	17570000.0	4.0	1.204280138015747	0.821679949760437
1.0	17600000.0	17610000.0	1.0	1.283923864364624	0.8911201357841492
1.0	17610000.0	17620000.0	0.0	1.264397382736206	0.8747676014900208
1.0	17680000.0	17690000.0	1.0	1.18345046043396	0.8032838702201843
1.0	17710000.0	17720000.0	2.0	1.2653485536575317	0.8752998113632202
1.0	17770000.0	17780000.0	2.0	1.3189585208892822	0.9213637113571167
1.0	17850000.0	17860000.0	0.0	1.148000955581665	0.771095871925354
1.0	17880000.0	17890000.0	0.0	1.0574839115142822	0.6890081763267517
1.0	17950000.0	17960000.0	2.0	1.127211332321167	0.7520790100097656
1.0	18020000.0	18030000.0	0.0	1.1792161464691162	0.7990354299545288
1.0	18070000.0	18080000.0	0.0	1.2319446802139282	0.8460584878921509
1.0	18150000.0	18160000.0	1.0	1.223034381866455	0.8382436633110046
1.0	18160000.0	18170000.0	1.0	1.2301084995269775	0.844511866569519
1.0	18170000.0	18180000.0	3.0	1.21878981590271	0.8347104787826538
1.0	18210000.0	18220000.0	0.0	1.2674076557159424	0.8771219253540039
1.0	18240000.0	18250000.0	0.0	1.310678243637085	0.9141073226928711
1.0	18360000.0	18370000.0	0.0	1.4535796642303467	1.0229158401489258
1.0	18470000.0	18480000.0	1.0	1.3982908725738525	0.9833582043647766
1.0	18490000.0	18500000.0	2.0	1.3821008205413818	0.9692763090133667
1.0	18530000.0	18540000.0	2.0	1.4790107011795044	1.0324921607971191
1.0	18580000.0	18590000.0	0.0	1.4852149486541748	1.0399423837661743
1.0	18590000.0	18600000.0	2.0	1.397005319595337	0.9745863676071167
1.0	18620000.0	18630000.0	1.0	1.3605095148086548	0.9521376490592957
1.0	18640000.0	18650000.0	2.0	1.313495397567749	0.9131039381027222
1.0	18700000.0	18710000.0	2.0	1.341873049736023	0.9377163052558899
1.0	18790000.0	18800000.0	1.0	1.3049910068511963	0.9101879000663757
1.0	18800000.0	18810000.0	1.0	1.326503038406372	0.9250354766845703
1.0	18840000.0	18850000.0	0.0	1.313706636428833	0.90910404920578
1.0	18850000.0	18860000.0	2.0	1.2665010690689087	0.8766457438468933
1.0	18860000.0	18870000.0	0.0	1.2709736824035645	0.8798294067382812
1.0	18900000.0	18910000.0	2.0	1.3951457738876343	0.9835726022720337
1.0	18950000.0	18960000.0	2.0	1.3845287561416626	0.976556122303009
1.0	18960000.0	18970000.0	2.0	1.3975803852081299	0.9833722114562988
1.0	18980000.0	18990000.0	1.0	1.3343350887298584	0.9345474243164062
1.0	19020000.0	19030000.0	0.0	1.3203662633895874	0.9225767254829407
1.0	19030000.0	19040000.0	1.0	1.2748277187347412	0.8832944631576538
1.0	19060000.0	19070000.0	1.0	1.2939144372940063	0.9000471234321594
1.0	19070000.0	19080000.0	1.0	1.257415771484375	0.8682693243026733
1.0	19180000.0	19190000.0	0.0	1.2604918479919434	0.8709602355957031
1.0	19240000.0	19250000.0	0.0	1.2526837587356567	0.8638190031051636
1.0	19340000.0	19350000.0	3.0	1.0818146467208862	0.7115094661712646
1.0	19460000.0	19470000.0	2.0	1.2070837020874023	0.8240006566047668
1.0	19510000.0	19520000.0	2.0	1.1387196779251099	0.7632689476013184
1.0	19520000.0	19530000.0	2.0	1.1598044633865356	0.7815450429916382
1.0	19610000.0	19620000.0	1.0	1.2197715044021606	0.8350306749343872
1.0	19710000.0	19720000.0	3.0	1.2705830335617065	0.8795992136001587
1.0	19730000.0	19740000.0	0.0	1.1434659957885742	0.7668336629867554
1.0	19750000.0	19760000.0	0.0	1.1694893836975098	0.789709210395813
1.0	19760000.0	19770000.0	3.0	1.1014797687530518	0.728746771812439
1.0	19780000.0	19790000.0	0.0	1.0409992933273315	0.673480212688446
1.0	19930000.0	19940000.0	1.0	1.0964624881744385	0.7237066030502319
1.0	19940000.0	19950000.0	0.0	0.970238983631134	0.6101990938186646
1.0	19980000.0	19990000.0	3.0	1.2131582498550415	0.8287137746810913
1.0	20080000.0	20090000.0	1.0	1.0183364152908325	0.6538242101669312
1.0	20090000.0	20100000.0	0.0	0.9749571681022644	0.6143184900283813
1.0	20170000.0	20180000.0	1.0	1.01260244846344	0.6483815312385559
1.0	20210000.0	20220000.0	1.0	0.8567205667495728	0.581242561340332
1.0	20220000.0	20230000.0	0.0	1.0505472421646118	0.6826826333999634
1.0	20250000.0	20260000.0	0.0	1.1153318881988525	0.7411597967147827
1.0	20360000.0	20370000.0	0.0	1.0780619382858276	0.7080145478248596
1.0	20400000.0	20410000.0	1.0	1.2164145708084106	0.8321483731269836
1.0	20420000.0	20430000.0	0.0	1.1273906230926514	0.7526169419288635
1.0	20470000.0	20480000.0	1.0	1.2081151008605957	0.8246604204177856
1.0	20540000.0	20550000.0	0.0	1.1036796569824219	0.7311930060386658
1.0	20550000.0	20560000.0	1.0	1.1117676496505737	0.7383769154548645
1.0	20600000.0	20610000.0	0.0	1.2159260511398315	0.83204585313797
1.0	20710000.0	20720000.0	1.0	1.1513187885284424	0.7737667560577393
1.0	20800000.0	20810000.0	0.0	1.121727705001831	0.7472457885742188
1.0	20870000.0	20880000.0	0.0	1.199918508529663	0.8177807927131653
1.0	20880000.0	20890000.0	2.0	1.1420753002166748	0.7657819986343384
1.0	20980000.0	20990000.0	1.0	1.2262232303619385	0.7889213562011719
1.0	20990000.0	21000000.0	0.0	1.1781232357025146	0.7987337112426758
1.0	21000000.0	21010000.0	1.0	1.0825501680374146	0.712199866771698
1.0	21030000.0	21040000.0	3.0	1.1374670267105103	0.7618058919906616
1.0	21060000.0	21070000.0	0.0	1.0848512649536133	0.7141129374504089
1.0	21100000.0	21110000.0	0.0	1.0498876571655273	0.6823617815971375
1.0	21140000.0	21150000.0	1.0	0.9150570631027222	0.5432032346725464
1.0	21150000.0	21160000.0	0.0	0.8381437063217163	0.6165990233421326
1.0	21240000.0	21250000.0	0.0	1.0627944469451904	0.6943344473838806
1.0	21270000.0	21280000.0	1.0	1.1361461877822876	0.7605730295181274
1.0	21300000.0	21310000.0	0.0	1.117560863494873	0.7435087561607361
1.0	21380000.0	21390000.0	2.0	1.098134160041809	0.7259611487388611
1.0	21390000.0	21400000.0	1.0	1.1751046180725098	0.7950314283370972
1.0	21460000.0	21470000.0	2.0	1.2480754852294922	0.8599111437797546
1.0	21530000.0	21540000.0	1.0	1.1366243362426758	0.7610067129135132
1.0	21540000.0	21550000.0	1.0	1.1772401332855225	0.7973836064338684
1.0	21560000.0	21570000.0	2.0	1.0670769214630127	0.697828471660614
1.0	21610000.0	21620000.0	1.0	1.220345377922058	0.8352416753768921
1.0	21650000.0	21660000.0	0.0	1.1370981931686401	0.7614902257919312
1.0	21670000.0	21680000.0	1.0	1.1160030364990234	0.7910219430923462
1.0	21720000.0	21730000.0	2.0	1.1592686176300049	0.7818157076835632
1.0	21730000.0	21740000.0	1.0	1.0768542289733887	0.7073254585266113
1.0	21810000.0	21820000.0	1.0	0.9291642904281616	0.5548878908157349
1.0	21830000.0	21840000.0	1.0	1.0746757984161377	0.7047942876815796
1.0	21890000.0	21900000.0	0.0	1.212135672569275	0.8284920454025269
1.0	21910000.0	21920000.0	1.0	1.2421152591705322	0.8547719120979309
1.0	21970000.0	21980000.0	0.0	1.2027734518051147	0.8203164935112
1.0	21980000.0	21990000.0	3.0	1.2583976984024048	0.8689205050468445
1.0	22000000.0	22010000.0	0.0	1.205795168876648	0.8227815628051758
1.0	22020000.0	22030000.0	0.0	1.2738604545593262	0.8823455572128296
1.0	22030000.0	22040000.0	1.0	1.2788631916046143	0.8871257901191711
1.0	22040000.0	22050000.0	1.0	1.2715187072753906	0.8803567886352539
1.0	22090000.0	22100000.0	1.0	1.2531356811523438	0.8647778630256653
1.0	22180000.0	22190000.0	1.0	1.219916582107544	0.8350202441215515
1.0	22200000.0	22210000.0	0.0	1.301277756690979	0.9058578610420227
1.0	22230000.0	22240000.0	2.0	1.1981720924377441	0.8160344958305359
1.0	22250000.0	22260000.0	1.0	1.1697255373001099	0.7904683351516724
1.0	22360000.0	22370000.0	1.0	1.2138466835021973	0.8293988108634949
1.0	22400000.0	22410000.0	0.0	0.9978653192520142	0.6345040798187256
1.0	22410000.0	22420000.0	0.0	0.9753053784370422	0.6139637231826782
1.0	22430000.0	22440000.0	0.0	0.9872740507125854	0.6253426671028137
1.0	22500000.0	22510000.0	1.0	1.0999774932861328	0.7280915975570679
1.0	22510000.0	22520000.0	1.0	1.159470558166504	0.7814749479293823
1.0	22520000.0	22530000.0	1.0	1.1735877990722656	0.7942178845405579
1.0	22620000.0	22630000.0	1.0	1.1492583751678467	0.7720601558685303
1.0	22640000.0	22650000.0	4.0	1.3079570531845093	0.9119308590888977
1.0	22660000.0	22670000.0	2.0	1.2808208465576172	0.8888371586799622
1.0	22690000.0	22700000.0	2.0	1.2854561805725098	0.8924471735954285
1.0	22710000.0	22720000.0	1.0	1.3766334056854248	0.9695547223091125
1.0	22730000.0	22740000.0	4.0	1.2965902090072632	0.9020124673843384
1.0	22810000.0	22820000.0	1.0	1.0893023014068604	0.7183774709701538
1.0	22820000.0	22830000.0	0.0	1.0119556188583374	0.6483972668647766
1.0	22970000.0	22980000.0	2.0	1.287558913230896	0.8941934704780579
1.0	23020000.0	23030000.0	0.0	1.305851697921753	0.9103418588638306
1.0	23040000.0	23050000.0	1.0	1.2488317489624023	0.8602825403213501
1.0	23060000.0	23070000.0	2.0	1.3356291055679321	0.9355981945991516
1.0	23090000.0	23100000.0	0.0	1.4061726331710815	0.993981659412384
1.0	23150000.0	23160000.0	1.0	1.1953256130218506	0.8131238222122192
1.0	23180000.0	23190000.0	0.0	1.2562130689620972	0.8671754002571106
1.0	23200000.0	23210000.0	2.0	1.3601657152175903	0.9558366537094116
1.0	23310000.0	23320000.0	2.0	1.261993169784546	0.8723306655883789
1.0	23350000.0	23360000.0	2.0	1.0910801887512207	0.7199186682701111
1.0	23360000.0	23370000.0	3.0	0.9683117866516113	0.6086472868919373
1.0	23370000.0	23380000.0	0.0	1.097161054611206	0.7250694632530212
1.0	23520000.0	23530000.0	2.0	1.3845653533935547	0.9760268926620483
1.0	23550000.0	23560000.0	2.0	1.3276162147521973	0.9283306002616882
1.0	23570000.0	23580000.0	4.0	1.337567925453186	0.9369147419929504
1.0	23580000.0	23590000.0	1.0	1.3138024806976318	0.9172800183296204
1.0	23620000.0	23630000.0	1.0	1.2753515243530273	0.8835309147834778
1.0	23630000.0	23640000.0	0.0	1.2135411500930786	0.8294113874435425
1.0	23640000.0	23650000.0	1.0	1.218947172164917	0.8345416784286499
1.0	23710000.0	23720000.0	0.0	1.0881226062774658	0.7168286442756653
1.0	23880000.0	23890000.0	0.0	1.3954917192459106	0.8855499029159546
1.0	23900000.0	23910000.0	1.0	1.1906925439834595	0.8095542788505554
1.0	23960000.0	23970000.0	0.0	1.1933214664459229	0.8121441602706909
1.0	24050000.0	24060000.0	2.0	1.1091887950897217	0.7361665964126587
1.0	24060000.0	24070000.0	3.0	1.0362643003463745	0.6707137823104858
1.0	24110000.0	24120000.0	1.0	1.2607345581054688	0.8352572321891785
1.0	24120000.0	24130000.0	0.0	1.2067184448242188	0.8483039736747742
1.0	24140000.0	24150000.0	0.0	1.0919549465179443	0.7205178141593933
1.0	24190000.0	24200000.0	1.0	0.9610325694084167	0.5949562191963196
1.0	24300000.0	24310000.0	0.0	1.2150089740753174	0.7753819227218628
1.0	24320000.0	24330000.0	0.0	0.8387338519096375	0.5956088304519653
1.0	24410000.0	24420000.0	1.0	1.0774192810058594	0.7071911096572876
1.0	24460000.0	24470000.0	0.0	1.0783817768096924	0.7080343961715698
1.0	24500000.0	24510000.0	0.0	1.0003788471221924	0.6374232769012451
1.0	24520000.0	24530000.0	3.0	1.1671115159988403	0.788645327091217
1.0	24540000.0	24550000.0	1.0	1.1324989795684814	0.7569609880447388
1.0	24580000.0	24590000.0	2.0	1.187965989112854	0.8070393800735474
1.0	24610000.0	24620000.0	0.0	1.2094392776489258	0.8262538909912109
1.0	24700000.0	24710000.0	2.0	0.9020290374755859	0.53533935546875
1.0	24750000.0	24760000.0	1.0	1.0335609912872314	0.6673489809036255
1.0	24790000.0	24800000.0	2.0	0.9544879794120789	0.5826312303543091
1.0	24860000.0	24870000.0	1.0	1.1153042316436768	0.7430320978164673
1.0	24910000.0	24920000.0	2.0	1.0915918350219727	0.7203950881958008
1.0	24940000.0	24950000.0	0.0	1.202506422996521	0.8198539018630981
1.0	25180000.0	25190000.0	0.0	1.1908156871795654	0.810032069683075
1.0	25200000.0	25210000.0	1.0	1.0868031978607178	0.7162238955497742
1.0	25240000.0	25250000.0	2.0	1.2610934972763062	0.8721683621406555
1.0	25310000.0	25320000.0	1.0	1.1829890012741089	0.8021917343139648
1.0	25360000.0	25370000.0	0.0	1.2651845216751099	0.8750197291374207
1.0	25370000.0	25380000.0	1.0	1.1850072145462036	0.8043713569641113
1.0	25410000.0	25420000.0	1.0	1.2322918176651	0.8460761308670044
1.0	25440000.0	25450000.0	2.0	1.231175184249878	0.8450698852539062
1.0	25450000.0	25460000.0	0.0	1.2422921657562256	0.8552175760269165
1.0	25460000.0	25470000.0	0.0	1.2366241216659546	0.8499839901924133
1.0	25480000.0	25490000.0	3.0	1.0066791772842407	0.6433209180831909
1.0	25490000.0	25500000.0	1.0	1.0698705911636353	0.7004007697105408
1.0	25560000.0	25570000.0	1.0	1.0836634635925293	0.6882921457290649
1.0	25580000.0	25590000.0	0.0	1.0945355892181396	0.7227791547775269
1.0	25770000.0	25780000.0	0.0	1.049525260925293	0.682144820690155
1.0	25850000.0	25860000.0	0.0	1.119092583656311	0.7450448870658875
1.0	25890000.0	25900000.0	1.0	1.0273094177246094	0.6615232229232788
1.0	26050000.0	26060000.0	2.0	1.0929691791534424	0.7213285565376282
1.0	26070000.0	26080000.0	2.0	1.1699235439300537	0.7908726334571838
1.0	26100000.0	26110000.0	3.0	1.0072357654571533	0.644173264503479
1.0	26110000.0	26120000.0	1.0	1.192870855331421	0.8112306594848633
1.0	26180000.0	26190000.0	1.0	1.3056824207305908	0.9069366455078125
1.0	26190000.0	26200000.0	0.0	1.1581686735153198	0.7802637815475464
1.0	26660000.0	26670000.0	2.0	1.2999463081359863	0.9056638479232788
1.0	26670000.0	26680000.0	1.0	1.288755178451538	0.895712673664093
1.0	26710000.0	26720000.0	0.0	1.2017689943313599	0.8190445899963379
1.0	26860000.0	26870000.0	0.0	1.19462251663208	0.812945544719696
1.0	26880000.0	26890000.0	2.0	1.1973596811294556	0.8149017095565796
1.0	26940000.0	26950000.0	1.0	1.2152373790740967	0.7752922177314758
1.0	26990000.0	27000000.0	0.0	1.3027921915054321	0.9076735377311707
1.0	27030000.0	27040000.0	1.0	1.1790850162506104	0.798423707485199
1.0	27050000.0	27060000.0	3.0	1.1232521533966064	0.7478131055831909
1.0	27120000.0	27130000.0	1.0	1.0819623470306396	0.7113526463508606
1.0	27130000.0	27140000.0	0.0	1.2910888195037842	0.8974124193191528
1.0	27170000.0	27180000.0	1.0	1.1396501064300537	0.7635623812675476
1.0	27190000.0	27200000.0	2.0	1.1655365228652954	0.8269979357719421
1.0	27260000.0	27270000.0	1.0	1.2278822660446167	0.8420910835266113
1.0	27270000.0	27280000.0	2.0	1.2105181217193604	0.8269651532173157
1.0	27300000.0	27310000.0	2.0	1.138939619064331	0.7629515528678894
1.0	27410000.0	27420000.0	1.0	1.1872549057006836	0.8066419363021851
1.0	27470000.0	27480000.0	1.0	1.1178123950958252	0.7442949414253235
1.0	27530000.0	27540000.0	0.0	1.1971237659454346	0.8155913352966309
1.0	27550000.0	27560000.0	0.0	1.1724276542663574	0.7935502529144287
1.0	27750000.0	27760000.0	3.0	1.012377142906189	0.6475329399108887
1.0	27760000.0	27770000.0	1.0	1.0679361820220947	0.6985958814620972
1.0	27780000.0	27790000.0	2.0	1.1353647708892822	0.7598110437393188
1.0	27800000.0	27810000.0	2.0	1.1068429946899414	0.7338072061538696
1.0	27810000.0	27820000.0	0.0	1.2241575717926025	0.7827849388122559
1.0	27830000.0	27840000.0	0.0	1.2659788131713867	0.8761110305786133
1.0	27850000.0	27860000.0	1.0	1.2119220495224	0.8132981061935425
1.0	27890000.0	27900000.0	0.0	1.2229129076004028	0.8377028703689575
1.0	27950000.0	27960000.0	0.0	1.5250600576400757	1.0793284177780151
1.0	28060000.0	28070000.0	0.0	1.1534717082977295	0.7762332558631897
1.0	28080000.0	28090000.0	1.0	1.1188056468963623	0.744890034198761
1.0	28090000.0	28100000.0	3.0	1.1554243564605713	0.7784169316291809
1.0	28160000.0	28170000.0	0.0	1.1426109075546265	0.7663125991821289
1.0	28310000.0	28320000.0	0.0	1.086653232574463	0.7156487703323364
1.0	28320000.0	28330000.0	5.0	1.034812331199646	0.6688705682754517
1.0	28450000.0	28460000.0	0.0	1.20028817653656	0.8180967569351196
1.0	28480000.0	28490000.0	1.0	1.1873996257781982	0.8065519332885742
1.0	28550000.0	28560000.0	0.0	1.3106962442398071	0.9138496518135071
1.0	28600000.0	28610000.0	2.0	1.1611964702606201	0.7827708721160889
1.0	28780000.0	28790000.0	1.0	1.1414810419082642	0.7653844356536865
1.0	28790000.0	28800000.0	0.0	1.1301987171173096	0.7550526261329651
1.0	28810000.0	28820000.0	1.0	1.0107290744781494	0.6472015380859375
1.0	28860000.0	28870000.0	1.0	1.1477830410003662	0.7715160250663757
1.0	29010000.0	29020000.0	0.0	1.0793225765228271	0.7090742588043213
1.0	29020000.0	29030000.0	1.0	1.0867019891738892	0.7161931395530701
1.0	29030000.0	29040000.0	1.0	1.1022145748138428	0.7299192547798157
1.0	29100000.0	29110000.0	0.0	1.0716990232467651	0.7025005221366882
1.0	29290000.0	29300000.0	0.0	1.0497578382492065	0.6826895475387573
1.0	29340000.0	29350000.0	0.0	1.0198626518249512	0.6556578874588013
1.0	29360000.0	29370000.0	3.0	1.1376726627349854	0.7618097066879272
1.0	29370000.0	29380000.0	1.0	1.1840541362762451	0.803989589214325
1.0	29460000.0	29470000.0	3.0	1.3645694255828857	0.9599043130874634
1.0	29620000.0	29630000.0	1.0	1.0298669338226318	0.6644030809402466
1.0	29710000.0	29720000.0	1.0	1.2702693939208984	0.8793990015983582
1.0	29760000.0	29770000.0	1.0	1.3365007638931274	0.9358978271484375
1.0	29790000.0	29800000.0	1.0	1.2454161643981934	0.8578041195869446
1.0	29830000.0	29840000.0	3.0	1.216835856437683	0.8330179452896118
1.0	29840000.0	29850000.0	2.0	1.2511767148971558	0.8637775182723999
1.0	29870000.0	29880000.0	0.0	1.2609202861785889	0.8534455299377441
1.0	30030000.0	30040000.0	0.0	1.2433509826660156	0.8517574071884155
1.0	30160000.0	30170000.0	1.0	1.3341765403747559	0.9348477125167847
1.0	30210000.0	30220000.0	3.0	1.4690066576004028	1.0322504043579102
1.0	30250000.0	30260000.0	2.0	1.5490543842315674	1.0903589725494385
1.0	30270000.0	30280000.0	3.0	1.5103366374969482	1.0634243488311768
1.0	30320000.0	30330000.0	0.0	1.5920414924621582	1.119370698928833
1.0	30380000.0	30390000.0	3.0	1.4856324195861816	1.039597511291504
1.0	30450000.0	30460000.0	1.0	1.4852253198623657	1.0443055629730225
1.0	30530000.0	30540000.0	3.0	1.576874017715454	1.1021349430084229
1.0	30550000.0	30560000.0	0.0	1.6586143970489502	1.1812832355499268
1.0	30560000.0	30570000.0	2.0	2.194242000579834	1.410109519958496
1.0	30650000.0	30660000.0	5.0	1.718356728553772	1.1904983520507812
1.0	30690000.0	30700000.0	0.0	1.6822526454925537	1.1824582815170288
1.0	30710000.0	30720000.0	1.0	1.644574522972107	1.157923936843872
1.0	30740000.0	30750000.0	2.0	1.6704356670379639	1.1611807346343994
1.0	30790000.0	30800000.0	0.0	1.3984344005584717	0.9857856631278992
1.0	30830000.0	30840000.0	1.0	1.3684513568878174	0.960431694984436
1.0	30860000.0	30870000.0	0.0	1.306859016418457	0.911290168762207
1.0	30880000.0	30890000.0	1.0	1.361556053161621	0.9578415155410767
1.0	31070000.0	31080000.0	1.0	1.3521969318389893	0.9495149850845337
1.0	31080000.0	31090000.0	9.0	1.199689507484436	0.8176180720329285
1.0	31090000.0	31100000.0	0.0	1.2918024063110352	0.8982901573181152
1.0	31130000.0	31140000.0	1.0	1.2510708570480347	0.8626933097839355
1.0	31140000.0	31150000.0	0.0	1.2441943883895874	0.8571241497993469
1.0	31200000.0	31210000.0	1.0	1.3579394817352295	0.9434989094734192
1.0	31210000.0	31220000.0	0.0	1.3694244623184204	0.962968647480011
1.0	31260000.0	31270000.0	1.0	1.294327974319458	0.8999887704849243
1.0	31270000.0	31280000.0	0.0	1.2229082584381104	0.8376568555831909
1.0	31280000.0	31290000.0	1.0	1.208937644958496	0.8251171112060547
1.0	31290000.0	31300000.0	0.0	1.1678135395050049	0.7881391644477844
1.0	31300000.0	31310000.0	1.0	1.1897825002670288	0.8087150454521179
1.0	31330000.0	31340000.0	1.0	1.2364474534988403	0.8498697280883789
1.0	31360000.0	31370000.0	2.0	1.0984939336776733	0.7260605096817017
1.0	31490000.0	31500000.0	3.0	1.1238491535186768	0.748773992061615
1.0	31540000.0	31550000.0	1.0	1.201284646987915	0.8193954229354858
1.0	31560000.0	31570000.0	2.0	1.2295730113983154	0.8441020250320435
1.0	31620000.0	31630000.0	0.0	1.2850481271743774	0.8919836282730103
1.0	31710000.0	31720000.0	0.0	1.174898624420166	0.795326828956604
1.0	31740000.0	31750000.0	0.0	1.1397464275360107	0.763724684715271
1.0	31920000.0	31930000.0	1.0	1.0515861511230469	0.6835165023803711
1.0	31950000.0	31960000.0	0.0	0.9353125691413879	0.5650204420089722
1.0	32010000.0	32020000.0	4.0	1.0534355640411377	0.6857656240463257
1.0	32020000.0	32030000.0	2.0	1.0369007587432861	0.6707133054733276
1.0	32100000.0	32110000.0	0.0	0.9915043115615845	0.6296023726463318
1.0	32120000.0	32130000.0	0.0	1.1146656274795532	0.7411655783653259
1.0	32210000.0	32220000.0	2.0	1.1439327001571655	0.7672786116600037
1.0	32290000.0	32300000.0	2.0	1.084494948387146	0.7139841318130493
1.0	32320000.0	32330000.0	1.0	1.1846166849136353	0.8042863607406616
1.0	32440000.0	32450000.0	2.0	1.072774052619934	0.7036816477775574
1.0	32480000.0	32490000.0	0.0	1.1952285766601562	0.7974284291267395
1.0	32560000.0	32570000.0	0.0	1.1441713571548462	0.7679352760314941
1.0	32590000.0	32600000.0	0.0	1.1048994064331055	0.7320612072944641
1.0	32630000.0	32640000.0	1.0	1.163205862045288	0.7845699787139893
1.0	32660000.0	32670000.0	1.0	1.1529359817504883	0.7635129690170288
1.0	32670000.0	32680000.0	0.0	1.1905546188354492	0.7684191465377808
1.0	32690000.0	32700000.0	0.0	1.2982233762741089	0.9033986330032349
1.0	32700000.0	32710000.0	3.0	1.215233564376831	0.7943698167800903
1.0	32760000.0	32770000.0	1.0	1.1399425268173218	0.7640557289123535
1.0	32780000.0	32790000.0	1.0	1.2285841703414917	0.8430387377738953
1.0	32790000.0	32800000.0	2.0	1.2912665605545044	0.8972059488296509
1.0	32820000.0	32830000.0	1.0	1.342952847480774	0.9409782290458679
1.0	32940000.0	32950000.0	0.0	1.0191552639007568	0.6547437310218811
1.0	33060000.0	33070000.0	1.0	0.9427792429924011	0.5759041905403137
1.0	33080000.0	33090000.0	2.0	1.0900499820709229	0.7188622355461121
1.0	33110000.0	33120000.0	2.0	1.2539526224136353	0.9577270746231079
1.0	33170000.0	33180000.0	5.0	1.152780532836914	0.775510311126709
1.0	33230000.0	33240000.0	1.0	1.1161799430847168	0.7422952651977539
1.0	33250000.0	33260000.0	0.0	1.0926377773284912	0.7211803197860718
1.0	33300000.0	33310000.0	0.0	0.9084603190422058	0.5383498072624207
1.0	33310000.0	33320000.0	0.0	1.0028374195098877	0.6400640606880188
1.0	33320000.0	33330000.0	1.0	0.9831210374832153	0.6217784881591797
1.0	33350000.0	33360000.0	0.0	1.0366179943084717	0.6707384586334229
1.0	33370000.0	33380000.0	0.0	1.0720586776733398	0.7025831937789917
1.0	33380000.0	33390000.0	3.0	1.0942096710205078	0.7227200269699097
1.0	33440000.0	33450000.0	0.0	1.3039863109588623	0.9085639119148254
1.0	33530000.0	33540000.0	0.0	1.2059071063995361	0.8226922750473022
1.0	33540000.0	33550000.0	1.0	1.2392245531082153	0.8517317771911621
1.0	33580000.0	33590000.0	1.0	1.1365888118743896	0.7610543966293335
1.0	33680000.0	33690000.0	2.0	1.0919469594955444	0.7208889722824097
1.0	33740000.0	33750000.0	2.0	1.273094654083252	0.8818103671073914
1.0	33850000.0	33860000.0	2.0	1.0090396404266357	0.6458016633987427
1.0	33890000.0	33900000.0	0.0	1.2098968029022217	0.825239360332489
1.0	33900000.0	33910000.0	0.0	1.1120738983154297	0.7386869192123413
1.0	34000000.0	34010000.0	3.0	1.2579463720321655	0.8692380785942078
1.0	34010000.0	34020000.0	0.0	1.3223202228546143	0.9239314794540405
1.0	34020000.0	34030000.0	1.0	1.183985948562622	0.8032122850418091
1.0	34060000.0	34070000.0	1.0	1.4280093908309937	1.0117555856704712
1.0	34280000.0	34290000.0	2.0	1.4940845966339111	1.0330798625946045
1.0	34300000.0	34310000.0	5.0	1.1979867219924927	0.8088188171386719
1.0	34380000.0	34390000.0	2.0	1.708343744277954	1.166884183883667
1.0	34400000.0	34410000.0	2.0	1.7118933200836182	1.1666755676269531
1.0	34460000.0	34470000.0	1.0	1.8503761291503906	1.2572152614593506
1.0	34470000.0	34480000.0	1.0	1.987890601158142	1.3143787384033203
1.0	34480000.0	34490000.0	1.0	1.9334110021591187	1.29566490650177
1.0	34660000.0	34670000.0	0.0	1.615102767944336	1.1065915822982788
1.0	34680000.0	34690000.0	2.0	1.667497992515564	1.1430507898330688
1.0	34740000.0	34750000.0	1.0	1.735599160194397	1.1773812770843506
1.0	34800000.0	34810000.0	1.0	1.7510159015655518	1.1953891515731812
1.0	34840000.0	34850000.0	0.0	1.6570733785629272	1.155597448348999
1.0	34900000.0	34910000.0	0.0	1.5137948989868164	1.0498710870742798
1.0	34930000.0	34940000.0	0.0	1.6103585958480835	1.1071606874465942
1.0	35020000.0	35030000.0	2.0	1.374523401260376	0.954928994178772
1.0	35120000.0	35130000.0	1.0	1.3703863620758057	0.9651368856430054
1.0	35230000.0	35240000.0	3.0	1.3805986642837524	0.9729846119880676
1.0	35240000.0	35250000.0	3.0	1.38690984249115	0.9779836535453796
1.0	35270000.0	35280000.0	0.0	1.4073503017425537	0.994522213935852
1.0	35460000.0	35470000.0	1.0	1.0098199844360352	0.6462892293930054
1.0	35500000.0	35510000.0	0.0	1.1660187244415283	0.7874361872673035
1.0	35620000.0	35630000.0	0.0	1.2391626834869385	0.8529731631278992
1.0	35640000.0	35650000.0	1.0	1.1971194744110107	0.8155525922775269
1.0	35830000.0	35840000.0	1.0	1.2353136539459229	0.8493736386299133
1.0	35840000.0	35850000.0	1.0	1.0887848138809204	0.7179319858551025
1.0	35940000.0	35950000.0	1.0	1.0079294443130493	0.6442643404006958
1.0	35950000.0	35960000.0	1.0	1.0539907217025757	0.6864803433418274
1.0	35990000.0	36000000.0	0.0	1.1541000604629517	0.7764240503311157
1.0	36000000.0	36010000.0	2.0	1.0049127340316772	0.6406823396682739
1.0	36170000.0	36180000.0	1.0	1.3044887781143188	0.9092826843261719
1.0	36220000.0	36230000.0	2.0	1.244795560836792	0.8573295474052429
1.0	36250000.0	36260000.0	3.0	1.3181984424591064	0.9213624000549316
1.0	36280000.0	36290000.0	1.0	1.2520700693130493	0.8636765480041504
1.0	36300000.0	36310000.0	1.0	1.2271591424942017	0.8415274620056152
1.0	36310000.0	36320000.0	0.0	1.3073596954345703	0.9108211398124695
1.0	36330000.0	36340000.0	3.0	1.2858264446258545	0.8931438326835632
1.0	36460000.0	36470000.0	0.0	1.2267920970916748	0.8418465852737427
1.0	36510000.0	36520000.0	1.0	1.294708013534546	0.9009243249893188
1.0	36570000.0	36580000.0	2.0	1.3556406497955322	0.9521598815917969
1.0	36670000.0	36680000.0	0.0	1.2088791131973267	0.8257478475570679
1.0	36700000.0	36710000.0	3.0	1.079542636871338	0.7092956304550171
1.0	36710000.0	36720000.0	0.0	1.14866042137146	0.7719906568527222
1.0	36850000.0	36860000.0	0.0	1.239414930343628	0.8654187321662903
1.0	36960000.0	36970000.0	3.0	1.1709516048431396	0.791826069355011
1.0	37080000.0	37090000.0	0.0	1.184899091720581	0.8042948842048645
1.0	37120000.0	37130000.0	2.0	1.2563207149505615	0.8673259615898132
1.0	37330000.0	37340000.0	3.0	1.7517913579940796	1.2298915386199951
1.0	37370000.0	37380000.0	4.0	1.7593170404434204	1.2260650396347046
1.0	37390000.0	37400000.0	2.0	1.6379508972167969	1.1519596576690674
1.0	37410000.0	37420000.0	1.0	1.5146557092666626	1.0756886005401611
1.0	37420000.0	37430000.0	1.0	1.6333742141723633	1.145712971687317
1.0	37430000.0	37440000.0	4.0	1.520655870437622	1.065032720565796
1.0	37440000.0	37450000.0	1.0	1.5161449909210205	1.0662037134170532
1.0	37530000.0	37540000.0	0.0	1.4325345754623413	1.0159494876861572
1.0	37570000.0	37580000.0	4.0	1.2766504287719727	0.880952000617981
1.0	37650000.0	37660000.0	1.0	1.3981139659881592	0.985272228717804
1.0	37770000.0	37780000.0	3.0	1.3393393754959106	0.9380504488945007
1.0	37880000.0	37890000.0	0.0	1.190813660621643	0.809810996055603
1.0	37900000.0	37910000.0	1.0	1.2393755912780762	0.8522874712944031
1.0	38020000.0	38030000.0	1.0	1.16676926612854	0.7880484461784363
1.0	38140000.0	38150000.0	1.0	1.063694953918457	0.6951168775558472
1.0	38170000.0	38180000.0	2.0	1.0724387168884277	0.7032233476638794
1.0	38190000.0	38200000.0	0.0	1.0757811069488525	0.705786943435669
1.0	38200000.0	38210000.0	2.0	1.0719544887542725	0.7026849985122681
1.0	38210000.0	38220000.0	0.0	1.1608006954193115	0.7825447916984558
1.0	38280000.0	38290000.0	0.0	1.0656079053878784	0.696722149848938
1.0	38310000.0	38320000.0	3.0	1.0426080226898193	0.6754809617996216
1.0	38320000.0	38330000.0	0.0	1.3901360034942627	0.9465698003768921
1.0	38460000.0	38470000.0	1.0	1.0976336002349854	0.7255758047103882
1.0	38520000.0	38530000.0	1.0	1.2212469577789307	0.8366717100143433
1.0	38540000.0	38550000.0	1.0	1.2654913663864136	0.875627875328064
1.0	38610000.0	38620000.0	1.0	1.3051018714904785	0.9094737768173218
1.0	38630000.0	38640000.0	1.0	1.3094682693481445	0.913343608379364
1.0	38660000.0	38670000.0	1.0	1.3182162046432495	0.9206843376159668
1.0	38820000.0	38830000.0	2.0	1.3572797775268555	0.9540992975234985
1.0	38940000.0	38950000.0	2.0	1.4201147556304932	1.0055325031280518
1.0	38980000.0	38990000.0	4.0	1.598482608795166	1.1305122375488281
1.0	39040000.0	39050000.0	3.0	1.4231231212615967	1.0078709125518799
1.0	39060000.0	39070000.0	2.0	1.4299356937408447	1.0129741430282593
1.0	39130000.0	39140000.0	1.0	1.1568536758422852	0.7788659930229187
1.0	39140000.0	39150000.0	0.0	1.2336078882217407	0.8476706743240356
1.0	39170000.0	39180000.0	0.0	1.1139146089553833	0.7413867712020874
1.0	39300000.0	39310000.0	2.0	1.2122070789337158	0.8286636471748352
1.0	39340000.0	39350000.0	0.0	1.1530771255493164	0.7762465476989746
1.0	39350000.0	39360000.0	0.0	1.0826570987701416	0.7121616005897522
1.0	39360000.0	39370000.0	1.0	1.0774943828582764	0.7078490257263184
1.0	39460000.0	39470000.0	1.0	1.1991548538208008	0.8164747357368469
1.0	39540000.0	39550000.0	2.0	1.0781402587890625	0.7085781097412109
1.0	39550000.0	39560000.0	1.0	1.1342811584472656	0.7591276168823242
1.0	39570000.0	39580000.0	2.0	1.1562058925628662	0.833100438117981
1.0	39610000.0	39620000.0	1.0	0.9640706181526184	0.6031670570373535
1.0	39640000.0	39650000.0	2.0	0.9515336751937866	0.5851325988769531
1.0	39650000.0	39660000.0	1.0	0.8953832387924194	0.5395776629447937
1.0	39710000.0	39720000.0	1.0	0.9850227236747742	0.6236932873725891
1.0	39720000.0	39730000.0	0.0	0.9834367632865906	0.6221135854721069
1.0	39810000.0	39820000.0	0.0	1.1009066104888916	0.728316605091095
1.0	39840000.0	39850000.0	2.0	1.0476531982421875	0.6802264451980591
1.0	39860000.0	39870000.0	0.0	0.9804167747497559	0.6188790202140808
1.0	39890000.0	39900000.0	1.0	1.1684629917144775	0.7895758748054504
1.0	39920000.0	39930000.0	0.0	1.2168595790863037	0.832465648651123
1.0	39940000.0	39950000.0	1.0	1.1980339288711548	0.8154615163803101
1.0	39960000.0	39970000.0	1.0	1.2201735973358154	0.8355242013931274
1.0	39980000.0	39990000.0	0.0	1.0420877933502197	0.6765686273574829
1.0	40010000.0	40020000.0	1.0	1.1090911626815796	0.7362039685249329
1.0	40040000.0	40050000.0	2.0	1.2157312631607056	0.7751285433769226
1.0	40050000.0	40060000.0	2.0	1.2269718647003174	0.8415919542312622
1.0	40080000.0	40090000.0	2.0	1.1455426216125488	0.7691038250923157
1.0	40120000.0	40130000.0	2.0	1.1832971572875977	0.803094208240509
1.0	40130000.0	40140000.0	2.0	1.2296638488769531	0.8432953953742981
1.0	40160000.0	40170000.0	0.0	1.138587236404419	0.7619253993034363
1.0	40310000.0	40320000.0	0.0	1.023785948753357	0.6579346656799316
1.0	40330000.0	40340000.0	1.0	1.1810886859893799	0.801037609577179
1.0	40550000.0	40560000.0	5.0	1.2325801849365234	0.8465038537979126
1.0	40580000.0	40590000.0	1.0	1.181279182434082	0.8009483218193054
1.0	40690000.0	40700000.0	2.0	1.0801982879638672	0.7099111676216125
1.0	40770000.0	40780000.0	0.0	1.1977581977844238	0.8155808448791504
1.0	40860000.0	40870000.0	1.0	1.1567844152450562	0.7789888978004456
1.0	40890000.0	40900000.0	1.0	1.2226686477661133	0.8380565643310547
1.0	40910000.0	40920000.0	0.0	1.456053376197815	1.0303875207901
1.0	41130000.0	41140000.0	2.0	1.1824615001678467	0.8023557662963867
1.0	41230000.0	41240000.0	0.0	1.1267216205596924	0.7518818378448486
1.0	41260000.0	41270000.0	2.0	1.0961993932724	0.7247140407562256
1.0	41320000.0	41330000.0	3.0	1.295878291130066	0.9006648063659668
1.0	41370000.0	41380000.0	3.0	1.3248260021209717	0.9261787533760071
1.0	41390000.0	41400000.0	1.0	1.3944056034088135	0.9845081567764282
1.0	41460000.0	41470000.0	2.0	1.276221513748169	0.8843372464179993
1.0	41530000.0	41540000.0	1.0	1.1044843196868896	0.7315508127212524
1.0	41650000.0	41660000.0	2.0	0.889494776725769	0.5287181735038757
1.0	41760000.0	41770000.0	2.0	1.0673327445983887	0.6986005306243896
1.0	41780000.0	41790000.0	0.0	1.0778652429580688	0.7078279256820679
1.0	41840000.0	41850000.0	3.0	1.0706088542938232	0.7011521458625793
1.0	41970000.0	41980000.0	2.0	1.1449638605117798	0.7681715488433838
1.0	42080000.0	42090000.0	0.0	1.000281572341919	0.6371908187866211
1.0	42130000.0	42140000.0	1.0	0.9243191480636597	0.5509060025215149
1.0	42140000.0	42150000.0	1.0	1.0157582759857178	0.6512163281440735
1.0	42170000.0	42180000.0	0.0	1.035201072692871	0.669162929058075
1.0	42310000.0	42320000.0	1.0	1.1737141609191895	0.7941058874130249
1.0	42360000.0	42370000.0	2.0	1.1087925434112549	0.7357425689697266
1.0	42380000.0	42390000.0	2.0	1.122408151626587	0.7486408948898315
1.0	42400000.0	42410000.0	2.0	1.035405158996582	0.6695622205734253
1.0	42490000.0	42500000.0	0.0	1.1997473239898682	0.8176361322402954
1.0	42500000.0	42510000.0	3.0	1.1677594184875488	0.8396841287612915
1.0	42530000.0	42540000.0	3.0	1.1285905838012695	0.754133939743042
1.0	42570000.0	42580000.0	1.0	1.3203598260879517	0.9223266839981079
1.0	42630000.0	42640000.0	1.0	1.1473712921142578	0.7705748677253723
1.0	42780000.0	42790000.0	1.0	0.9277036786079407	0.5545364618301392
1.0	42790000.0	42800000.0	0.0	1.0128881931304932	0.6489713788032532
1.0	42820000.0	42830000.0	1.0	1.1141014099121094	0.7407959699630737
1.0	42890000.0	42900000.0	1.0	0.9620388150215149	0.6039656400680542
1.0	42950000.0	42960000.0	1.0	0.9653712511062622	0.606277346611023
1.0	42980000.0	42990000.0	0.0	1.0994422435760498	0.7271944284439087
1.0	43000000.0	43010000.0	1.0	1.0318019390106201	0.6667529344558716
1.0	43030000.0	43040000.0	0.0	0.9940749406814575	0.632091224193573
1.0	43060000.0	43070000.0	1.0	1.0886390209197998	0.7178248167037964
1.0	43100000.0	43110000.0	3.0	1.0312305688858032	0.6656101942062378
1.0	43140000.0	43150000.0	2.0	1.1936872005462646	0.7993488311767578
1.0	43160000.0	43170000.0	1.0	1.1537139415740967	0.7763410806655884
1.0	43180000.0	43190000.0	1.0	1.2311769723892212	0.8451647758483887
1.0	43200000.0	43210000.0	1.0	1.2426584959030151	0.8551524877548218
1.0	43280000.0	43290000.0	2.0	1.1193063259124756	0.7888371348381042
1.0	43350000.0	43360000.0	2.0	1.1810071468353271	0.8014121055603027
1.0	43430000.0	43440000.0	0.0	1.2103668451309204	0.8267491459846497
1.0	43500000.0	43510000.0	2.0	1.114699125289917	0.7413169145584106
1.0	43540000.0	43550000.0	1.0	1.1005990505218506	0.728610634803772
1.0	43560000.0	43570000.0	0.0	1.1076128482818604	0.7346187829971313
1.0	43600000.0	43610000.0	1.0	1.1212193965911865	0.7471022605895996
1.0	43680000.0	43690000.0	0.0	1.1822245121002197	0.8019312024116516
1.0	43700000.0	43710000.0	2.0	1.130030870437622	0.7546895742416382
1.0	43710000.0	43720000.0	4.0	1.1504473686218262	0.773681640625
1.0	43730000.0	43740000.0	0.0	1.1662232875823975	0.7878276705741882
1.0	43750000.0	43760000.0	1.0	1.245530366897583	0.8578855395317078
1.0	43890000.0	43900000.0	3.0	1.1244573593139648	0.7497700452804565
1.0	43920000.0	43930000.0	1.0	1.1156189441680908	0.7419309616088867
1.0	43990000.0	44000000.0	3.0	1.1220989227294922	0.7478213906288147
1.0	44040000.0	44050000.0	1.0	1.1216323375701904	0.7473329901695251
1.0	44110000.0	44120000.0	2.0	1.1872711181640625	0.8156784176826477
1.0	44150000.0	44160000.0	0.0	1.086122751235962	0.715011477470398
1.0	44170000.0	44180000.0	0.0	1.1491014957427979	0.840977668762207
1.0	44230000.0	44240000.0	1.0	0.9435547590255737	0.5766770243644714
1.0	44310000.0	44320000.0	1.0	0.993120551109314	0.6306000351905823
1.0	44410000.0	44420000.0	0.0	1.1606206893920898	0.8303799629211426
1.0	44450000.0	44460000.0	1.0	1.1896637678146362	0.8049577474594116
1.0	44470000.0	44480000.0	0.0	1.146059274673462	0.7693806886672974
1.0	44540000.0	44550000.0	4.0	1.257371425628662	0.8680862188339233
1.0	44550000.0	44560000.0	1.0	1.3064353466033936	0.9104364514350891
1.0	44560000.0	44570000.0	0.0	1.3158626556396484	0.9186407923698425
1.0	44600000.0	44610000.0	4.0	1.3110259771347046	0.9145504236221313
1.0	44620000.0	44630000.0	1.0	1.387580394744873	0.9789566993713379
1.0	44770000.0	44780000.0	2.0	1.084827184677124	0.7137647867202759
1.0	44780000.0	44790000.0	0.0	1.0686204433441162	0.6992286443710327
1.0	44790000.0	44800000.0	0.0	1.042802095413208	0.6758705377578735
1.0	44880000.0	44890000.0	3.0	1.1617399454116821	0.7831382751464844
1.0	44940000.0	44950000.0	0.0	1.2595465183258057	0.8697891235351562
1.0	45020000.0	45030000.0	1.0	1.234407663345337	0.848039984703064
1.0	45050000.0	45060000.0	0.0	1.194481611251831	0.8126303553581238
1.0	45120000.0	45130000.0	0.0	1.1756387948989868	0.7956762909889221
1.0	45160000.0	45170000.0	1.0	1.2173162698745728	0.8336106538772583
1.0	45190000.0	45200000.0	0.0	1.29684579372406	0.9018305540084839
1.0	45210000.0	45220000.0	1.0	1.0990017652511597	0.7274576425552368
1.0	45250000.0	45260000.0	0.0	1.1913474798202515	0.8106217384338379
1.0	45270000.0	45280000.0	0.0	1.2931172847747803	0.8588792681694031
1.0	45330000.0	45340000.0	0.0	1.0583646297454834	0.6898394823074341
1.0	45340000.0	45350000.0	1.0	1.087679147720337	0.7164738178253174
1.0	45350000.0	45360000.0	2.0	1.1210263967514038	0.7468611598014832
1.0	45400000.0	45410000.0	2.0	1.0736044645309448	0.7042144536972046
1.0	45430000.0	45440000.0	1.0	1.0856513977050781	0.714866042137146
1.0	45480000.0	45490000.0	1.0	1.1216164827346802	0.7476537227630615
1.0	45510000.0	45520000.0	0.0	1.0397822856903076	0.6732724905014038
1.0	45610000.0	45620000.0	0.0	1.1132704019546509	0.7399367094039917
1.0	45630000.0	45640000.0	1.0	0.9897177815437317	0.6275466084480286
1.0	45660000.0	45670000.0	0.0	1.1517200469970703	0.7750903367996216
1.0	45840000.0	45850000.0	1.0	0.8894051313400269	0.5316454172134399
1.0	45880000.0	45890000.0	0.0	1.0298590660095215	0.6644386053085327
1.0	45950000.0	45960000.0	1.0	1.2107595205307007	0.8411202430725098
1.0	46030000.0	46040000.0	1.0	1.259617805480957	0.8702092170715332
1.0	46070000.0	46080000.0	2.0	1.2453594207763672	0.8574833869934082
1.0	46080000.0	46090000.0	0.0	1.3333193063735962	0.933030903339386
1.0	46140000.0	46150000.0	0.0	0.9806190729141235	0.6196377277374268
1.0	46150000.0	46160000.0	0.0	1.5217293500900269	1.4508731365203857
1.0	46170000.0	46180000.0	2.0	0.9782897233963013	0.6181662678718567
1.0	46340000.0	46350000.0	1.0	0.9921574592590332	0.6298025250434875
1.0	46360000.0	46370000.0	1.0	0.9765686988830566	0.6165465712547302
1.0	46410000.0	46420000.0	1.0	0.920242428779602	0.5478437542915344
1.0	46440000.0	46450000.0	1.0	1.1625912189483643	0.7844730615615845
1.0	46480000.0	46490000.0	0.0	0.9877365827560425	0.6255460977554321
1.0	46490000.0	46500000.0	1.0	1.1972541809082031	0.8154963254928589
1.0	46500000.0	46510000.0	1.0	1.190280795097351	0.8093382120132446
1.0	46560000.0	46570000.0	0.0	1.1844995021820068	0.8042675256729126
1.0	46580000.0	46590000.0	1.0	1.1503597497940063	0.7736873030662537
1.0	46620000.0	46630000.0	0.0	1.2349417209625244	0.8487671613693237
1.0	46660000.0	46670000.0	4.0	1.137817621231079	0.7429507374763489
1.0	46710000.0	46720000.0	2.0	1.1786803007125854	0.7986316084861755
1.0	46760000.0	46770000.0	1.0	1.4438962936401367	0.9085215330123901
1.0	46770000.0	46780000.0	1.0	1.246091604232788	0.8577559590339661
1.0	46830000.0	46840000.0	1.0	1.105926752090454	0.7330106496810913
1.0	46910000.0	46920000.0	1.0	1.0195138454437256	0.6548272371292114
1.0	46970000.0	46980000.0	0.0	1.03000807762146	0.6645702123641968
1.0	47080000.0	47090000.0	1.0	1.0376344919204712	0.8297572135925293
1.0	47150000.0	47160000.0	0.0	1.0045660734176636	0.6408846974372864
1.0	47170000.0	47180000.0	2.0	0.958573043346405	0.595801830291748
1.0	47400000.0	47410000.0	1.0	1.129101037979126	0.7546017169952393
1.0	47570000.0	47580000.0	0.0	1.1770882606506348	0.7976977229118347
1.0	47680000.0	47690000.0	2.0	1.2729822397232056	0.8819254040718079
1.0	47710000.0	47720000.0	1.0	1.2454545497894287	0.858217716217041
1.0	47730000.0	47740000.0	2.0	1.2243541479110718	0.8390841484069824
1.0	47740000.0	47750000.0	2.0	1.1588069200515747	0.7808505296707153
1.0	47750000.0	47760000.0	1.0	1.2064952850341797	0.8233157992362976
1.0	47810000.0	47820000.0	1.0	1.079084038734436	0.7088867425918579
1.0	47860000.0	47870000.0	0.0	1.1797317266464233	0.7998348474502563
1.0	47950000.0	47960000.0	1.0	1.1104090213775635	0.7371005415916443
1.0	48000000.0	48010000.0	1.0	1.109845519065857	0.7368015050888062
1.0	48010000.0	48020000.0	2.0	0.9969056844711304	0.6345288157463074
1.0	48050000.0	48060000.0	0.0	1.1712316274642944	0.7920778393745422
1.0	48070000.0	48080000.0	0.0	1.1322892904281616	0.7574850916862488
1.0	48080000.0	48090000.0	2.0	1.2029826641082764	0.8208822011947632
1.0	48090000.0	48100000.0	2.0	1.2710591554641724	0.8802448511123657
1.0	48100000.0	48110000.0	2.0	1.2597925662994385	0.8704735636711121
1.0	48360000.0	48370000.0	2.0	1.1551120281219482	0.7777791619300842
1.0	48530000.0	48540000.0	1.0	1.3190363645553589	0.92127925157547
1.0	48550000.0	48560000.0	3.0	1.31440007686615	0.9178210496902466
1.0	48560000.0	48570000.0	0.0	1.3350837230682373	0.9350743293762207
1.0	48580000.0	48590000.0	2.0	1.1312587261199951	0.7568826675415039
1.0	48650000.0	48660000.0	2.0	1.2120907306671143	0.8289890289306641
1.0	48700000.0	48710000.0	0.0	1.249049425125122	0.8620201945304871
1.0	48710000.0	48720000.0	0.0	1.2205240726470947	0.8362638354301453
1.0	48720000.0	48730000.0	0.0	1.300805687904358	0.9003522992134094
1.0	48790000.0	48800000.0	1.0	1.3455039262771606	0.9252327680587769
1.0	48800000.0	48810000.0	1.0	1.328158974647522	0.9131343960762024
1.0	48810000.0	48820000.0	4.0	1.339543342590332	0.9340370297431946
1.0	48860000.0	48870000.0	1.0	1.5099060535430908	1.059311866760254
1.0	48890000.0	48900000.0	3.0	1.6313345432281494	1.1279906034469604
1.0	48930000.0	48940000.0	1.0	1.412196397781372	0.9960706830024719
1.0	49020000.0	49030000.0	2.0	1.5485169887542725	1.0809895992279053
1.0	49170000.0	49180000.0	2.0	1.6412197351455688	1.1293628215789795
1.0	49210000.0	49220000.0	0.0	1.5028808116912842	1.042153239250183
1.0	49440000.0	49450000.0	5.0	1.8668277263641357	1.248976707458496
1.0	49500000.0	49510000.0	4.0	1.8458372354507446	1.2322094440460205
1.0	49590000.0	49600000.0	0.0	2.330261707305908	1.4517298936843872
1.0	49750000.0	49760000.0	2.0	2.2129361629486084	1.4517104625701904
1.0	49830000.0	49840000.0	4.0	2.3406379222869873	1.4505846500396729
1.0	49850000.0	49860000.0	2.0	2.406226396560669	1.4714468717575073
1.0	49880000.0	49890000.0	3.0	2.4369144439697266	1.4820621013641357
1.0	49890000.0	49900000.0	2.0	2.321424961090088	1.4452563524246216
1.0	49900000.0	49910000.0	3.0	2.604283571243286	1.524812936782837
1.0	49980000.0	49990000.0	4.0	1.7346464395523071	1.1823015213012695
1.0	50130000.0	50140000.0	3.0	2.3245720863342285	1.4418357610702515
1.0	50270000.0	50280000.0	2.0	2.221212387084961	1.4080252647399902
1.0	50360000.0	50370000.0	3.0	2.0430705547332764	1.3302747011184692
1.0	50390000.0	50400000.0	4.0	2.099699020385742	1.359968900680542
1.0	50430000.0	50440000.0	1.0	2.0971271991729736	1.3592466115951538
1.0	50560000.0	50570000.0	2.0	1.881157636642456	1.273324966430664
1.0	50650000.0	50660000.0	3.0	1.7275854349136353	1.2030465602874756
1.0	50760000.0	50770000.0	1.0	1.5077894926071167	1.0654237270355225
1.0	50840000.0	50850000.0	2.0	1.162583589553833	0.785060703754425
1.0	50880000.0	50890000.0	0.0	1.6183782815933228	1.1175504922866821
1.0	50970000.0	50980000.0	0.0	1.0956909656524658	0.7247063517570496
1.0	51050000.0	51060000.0	0.0	1.2511823177337646	0.8627665638923645
1.0	51060000.0	51070000.0	1.0	1.3189868927001953	0.9156855344772339
1.0	51070000.0	51080000.0	1.0	1.401126742362976	0.9797196388244629
1.0	51200000.0	51210000.0	1.0	1.350064992904663	0.9456841349601746
1.0	51250000.0	51260000.0	1.0	1.0028600692749023	0.6399716138839722
1.0	51260000.0	51270000.0	1.0	1.0377020835876465	0.6711949110031128
1.0	51270000.0	51280000.0	0.0	1.0604047775268555	0.6916941404342651
1.0	51320000.0	51330000.0	1.0	0.8763715028762817	0.5332866907119751
1.0	51410000.0	51420000.0	0.0	0.9483052492141724	0.5818890333175659
1.0	51450000.0	51460000.0	1.0	1.2748768329620361	0.8841144442558289
1.0	51560000.0	51570000.0	1.0	1.2535791397094727	0.8651338815689087
1.0	51610000.0	51620000.0	2.0	1.1705877780914307	0.7915290594100952
1.0	51630000.0	51640000.0	1.0	1.1060818433761597	0.7330440282821655
1.0	51710000.0	51720000.0	1.0	1.1031337976455688	0.7306301593780518
1.0	51720000.0	51730000.0	2.0	1.1062018871307373	0.732880711555481
1.0	51770000.0	51780000.0	2.0	1.031813383102417	0.6660060882568359
1.0	51820000.0	51830000.0	4.0	1.1247437000274658	0.750450074672699
1.0	51880000.0	51890000.0	1.0	1.3648536205291748	0.9594295620918274
1.0	51920000.0	51930000.0	6.0	1.3383312225341797	0.9373227953910828
1.0	52020000.0	52030000.0	5.0	1.435054063796997	1.0167524814605713
1.0	52040000.0	52050000.0	4.0	1.302390694618225	0.9072049856185913
1.0	52140000.0	52150000.0	1.0	1.2302367687225342	0.844109833240509
1.0	52190000.0	52200000.0	4.0	1.3353970050811768	0.9410351514816284
1.0	52200000.0	52210000.0	2.0	1.245935082435608	0.8585020303726196
1.0	52220000.0	52230000.0	1.0	1.193190336227417	0.8114038705825806
1.0	52230000.0	52240000.0	1.0	1.3204896450042725	0.9223527908325195
1.0	52250000.0	52260000.0	2.0	1.2805315256118774	0.887702465057373
1.0	52310000.0	52320000.0	2.0	1.1319551467895508	0.7572218179702759
1.0	52390000.0	52400000.0	2.0	1.1443870067596436	0.7679320573806763
1.0	52410000.0	52420000.0	0.0	1.2480107545852661	0.8600325584411621
1.0	52450000.0	52460000.0	3.0	1.1439014673233032	0.7677212953567505
1.0	52540000.0	52550000.0	2.0	1.1115894317626953	0.73832768201828
1.0	52630000.0	52640000.0	0.0	0.9566062092781067	0.5982619524002075
1.0	52700000.0	52710000.0	1.0	0.9723440408706665	0.6117468476295471
1.0	52810000.0	52820000.0	1.0	1.2060041427612305	0.8225694894790649
1.0	52820000.0	52830000.0	4.0	1.2794393301010132	0.8871496319770813
1.0	52920000.0	52930000.0	3.0	1.2353603839874268	0.8492099642753601
1.0	52940000.0	52950000.0	1.0	1.1574101448059082	0.7795652151107788
1.0	52970000.0	52980000.0	2.0	1.1484358310699463	0.771621823310852
1.0	53080000.0	53090000.0	2.0	1.2138458490371704	0.8300487399101257
1.0	53270000.0	53280000.0	0.0	1.1556837558746338	0.7780855298042297
1.0	53540000.0	53550000.0	0.0	1.0474551916122437	0.6801599264144897
1.0	53620000.0	53630000.0	0.0	1.0766713619232178	0.7065731287002563
1.0	53630000.0	53640000.0	1.0	1.0222618579864502	0.6573576927185059
1.0	53730000.0	53740000.0	0.0	1.284696340560913	0.8918619155883789
1.0	53740000.0	53750000.0	1.0	1.2265793085098267	0.8413759469985962
1.0	53880000.0	53890000.0	1.0	1.266903281211853	0.8762689828872681
1.0	53950000.0	53960000.0	1.0	1.305310606956482	0.9095472097396851
1.0	53960000.0	53970000.0	0.0	1.2613401412963867	0.8718953132629395
1.0	54010000.0	54020000.0	2.0	1.2513375282287598	0.8631852269172668
1.0	54080000.0	54090000.0	1.0	1.1606591939926147	0.782750129699707
1.0	54100000.0	54110000.0	1.0	1.186896800994873	0.8059741854667664
1.0	54160000.0	54170000.0	0.0	1.1551601886749268	0.7776072025299072
1.0	54210000.0	54220000.0	0.0	1.135735034942627	0.7602992057800293
1.0	54270000.0	54280000.0	0.0	1.0519399642944336	0.6840187311172485
1.0	54310000.0	54320000.0	1.0	1.0658562183380127	0.6967688202857971
1.0	54330000.0	54340000.0	2.0	0.9678136110305786	0.6056289672851562
1.0	54380000.0	54390000.0	1.0	0.9387457966804504	0.5665756464004517
1.0	54390000.0	54400000.0	2.0	1.0147440433502197	0.6507095098495483
1.0	54420000.0	54430000.0	0.0	0.9538370370864868	0.5851380825042725
1.0	54480000.0	54490000.0	1.0	0.9225994348526001	0.549416184425354
1.0	54500000.0	54510000.0	1.0	0.8722779154777527	0.548154354095459
1.0	54530000.0	54540000.0	0.0	0.8688087463378906	0.552056074142456
1.0	54550000.0	54560000.0	1.0	0.8009805679321289	0.6732555627822876
1.0	54650000.0	54660000.0	2.0	0.9706869125366211	0.6108267903327942
1.0	54680000.0	54690000.0	1.0	1.2196195125579834	0.8350143432617188
1.0	54760000.0	54770000.0	2.0	1.0194098949432373	0.653963565826416
1.0	54830000.0	54840000.0	2.0	0.8641689419746399	0.5837531685829163
1.0	55140000.0	55150000.0	0.0	0.9517266154289246	0.5842788815498352
1.0	55210000.0	55220000.0	1.0	1.0375744104385376	0.6717948913574219
1.0	55300000.0	55310000.0	2.0	1.004166841506958	0.6413788795471191
1.0	55390000.0	55400000.0	1.0	1.030061960220337	0.6643523573875427
1.0	55410000.0	55420000.0	0.0	1.2057995796203613	0.8232313990592957
1.0	55440000.0	55450000.0	1.0	1.0308204889297485	0.6655178666114807
1.0	55470000.0	55480000.0	2.0	1.2961111068725586	0.9017036557197571
1.0	55510000.0	55520000.0	4.0	1.2063544988632202	0.8233109712600708
1.0	55570000.0	55580000.0	0.0	1.1934418678283691	0.8116855621337891
1.0	55580000.0	55590000.0	0.0	1.2284538745880127	0.8425816297531128
1.0	55590000.0	55600000.0	2.0	1.1973122358322144	0.8153007626533508
1.0	55670000.0	55680000.0	1.0	1.153021216392517	0.7762268781661987
1.0	55730000.0	55740000.0	2.0	1.2394685745239258	0.8526228070259094
1.0	55920000.0	55930000.0	1.0	1.296737551689148	0.89276123046875
1.0	56050000.0	56060000.0	2.0	1.4279004335403442	1.0114195346832275
1.0	56080000.0	56090000.0	1.0	1.4713971614837646	1.039981722831726
1.0	56100000.0	56110000.0	0.0	1.3798906803131104	0.972865879535675
1.0	56110000.0	56120000.0	1.0	1.4479286670684814	1.0188624858856201
1.0	56140000.0	56150000.0	2.0	1.4150216579437256	0.9921798706054688
1.0	56150000.0	56160000.0	1.0	1.2362771034240723	0.8503672480583191
1.0	56180000.0	56190000.0	0.0	1.1781399250030518	0.7983991503715515
1.0	56210000.0	56220000.0	2.0	1.2812726497650146	0.8877374529838562
1.0	56220000.0	56230000.0	1.0	1.2688544988632202	0.8690506219863892
1.0	56230000.0	56240000.0	0.0	1.2507102489471436	0.8454545140266418
1.0	56240000.0	56250000.0	1.0	1.2931329011917114	0.8908857107162476
1.0	56280000.0	56290000.0	1.0	1.2097984552383423	0.8271425366401672
1.0	56340000.0	56350000.0	0.0	1.405170202255249	0.9829913973808289
1.0	56360000.0	56370000.0	1.0	1.4298906326293945	0.9965239763259888
1.0	56420000.0	56430000.0	0.0	1.5114662647247314	1.0694586038589478
1.0	56430000.0	56440000.0	2.0	1.4770269393920898	1.0401744842529297
1.0	56450000.0	56460000.0	3.0	1.36079740524292	0.9443578720092773
1.0	56460000.0	56470000.0	0.0	1.5309536457061768	1.0801541805267334
1.0	56520000.0	56530000.0	0.0	1.4825472831726074	1.055283784866333
1.0	56530000.0	56540000.0	2.0	1.4408549070358276	1.0170438289642334
1.0	56570000.0	56580000.0	4.0	1.3967173099517822	0.9684158563613892
1.0	56600000.0	56610000.0	4.0	1.325021505355835	0.9240530133247375
1.0	56610000.0	56620000.0	3.0	1.2957799434661865	0.9020458459854126
1.0	56670000.0	56680000.0	1.0	1.4220774173736572	1.0005677938461304
1.0	56700000.0	56710000.0	2.0	1.3734453916549683	0.9637824892997742
1.0	56750000.0	56760000.0	1.0	1.2302758693695068	0.8445989489555359
1.0	56780000.0	56790000.0	0.0	1.1483290195465088	0.7723193168640137
1.0	56790000.0	56800000.0	1.0	1.1775152683258057	0.7982864379882812
1.0	56820000.0	56830000.0	1.0	1.23279869556427	0.84746253490448
1.0	56970000.0	56980000.0	0.0	1.4259485006332397	1.0101057291030884
1.0	56990000.0	57000000.0	2.0	1.3513003587722778	0.9484939575195312
1.0	57020000.0	57030000.0	0.0	1.4178364276885986	1.0036404132843018
1.0	57170000.0	57180000.0	3.0	1.4065898656845093	0.9895864725112915
1.0	57340000.0	57350000.0	4.0	1.4029405117034912	0.9915237426757812
1.0	57370000.0	57380000.0	0.0	1.5358387231826782	1.0915215015411377
1.0	57680000.0	57690000.0	3.0	1.828066110610962	1.2470176219940186
1.0	57740000.0	57750000.0	1.0	1.7064902782440186	1.1771925687789917
1.0	57770000.0	57780000.0	1.0	1.6630799770355225	1.1396558284759521
1.0	57790000.0	57800000.0	1.0	1.4023239612579346	0.9770658612251282
1.0	57930000.0	57940000.0	2.0	1.2675645351409912	0.8594232797622681
1.0	57960000.0	57970000.0	2.0	1.4587212800979614	1.0058252811431885
1.0	58040000.0	58050000.0	2.0	1.3405556678771973	0.9224517941474915
1.0	58120000.0	58130000.0	1.0	1.72141432762146	1.1736915111541748
1.0	58140000.0	58150000.0	2.0	1.6359703540802002	1.127977967262268
1.0	58210000.0	58220000.0	2.0	1.644112229347229	1.1280107498168945
1.0	58380000.0	58390000.0	2.0	1.8029918670654297	1.225394606590271
1.0	58390000.0	58400000.0	3.0	1.712114930152893	1.1720322370529175
1.0	58450000.0	58460000.0	1.0	1.8334699869155884	1.2417570352554321
1.0	58490000.0	58500000.0	1.0	1.6599540710449219	1.1579310894012451
1.0	58500000.0	58510000.0	2.0	1.642614722251892	1.138244867324829
1.0	58550000.0	58560000.0	2.0	1.6855361461639404	1.1607038974761963
1.0	58560000.0	58570000.0	1.0	1.7442947626113892	1.1957043409347534
1.0	58610000.0	58620000.0	0.0	1.5735812187194824	1.1012824773788452
1.0	58620000.0	58630000.0	3.0	1.4114625453948975	0.9901983141899109
1.0	58680000.0	58690000.0	0.0	1.5210317373275757	1.0629312992095947
1.0	58710000.0	58720000.0	2.0	1.4917504787445068	1.047635555267334
1.0	58740000.0	58750000.0	0.0	1.3710284233093262	0.9552797079086304
1.0	58760000.0	58770000.0	0.0	1.379290223121643	0.9582350850105286
1.0	58860000.0	58870000.0	1.0	1.3940238952636719	0.9740759134292603
1.0	58930000.0	58940000.0	1.0	1.2448431253433228	0.857714831829071
1.0	58970000.0	58980000.0	0.0	1.2047388553619385	0.8221554756164551
1.0	59020000.0	59030000.0	2.0	1.1955195665359497	0.813673198223114
1.0	59040000.0	59050000.0	3.0	1.2288219928741455	0.8436204791069031
1.0	59080000.0	59090000.0	1.0	1.2787023782730103	0.8868681192398071
1.0	59110000.0	59120000.0	1.0	1.2101367712020874	0.8272672891616821
1.0	59120000.0	59130000.0	0.0	1.2323609590530396	0.8461422920227051
1.0	59150000.0	59160000.0	0.0	1.2377653121948242	0.8507917523384094
1.0	59170000.0	59180000.0	4.0	1.2111690044403076	0.827802300453186
1.0	59180000.0	59190000.0	0.0	1.2400850057601929	0.8527580499649048
1.0	59270000.0	59280000.0	1.0	1.2051109075546265	0.822300136089325
1.0	59280000.0	59290000.0	2.0	1.1188160181045532	0.742898166179657
1.0	59290000.0	59300000.0	3.0	1.0681917667388916	0.6991580128669739
1.0	59300000.0	59310000.0	0.0	1.129785180091858	0.7552229762077332
1.0	59330000.0	59340000.0	0.0	1.1201872825622559	0.7464041113853455
1.0	59390000.0	59400000.0	1.0	1.1431686878204346	0.7669108510017395
1.0	59460000.0	59470000.0	1.0	1.2041943073272705	0.8218304514884949
1.0	59500000.0	59510000.0	0.0	1.2906473875045776	0.8975018262863159
1.0	59590000.0	59600000.0	3.0	1.2904781103134155	0.8971182107925415
1.0	59630000.0	59640000.0	0.0	1.2276283502578735	0.842513382434845
1.0	59640000.0	59650000.0	2.0	1.1951231956481934	0.8139001131057739
1.0	59730000.0	59740000.0	0.0	1.1943708658218384	0.8133577108383179
1.0	59770000.0	59780000.0	0.0	1.074284553527832	0.7043009996414185
1.0	59820000.0	59830000.0	0.0	1.0449507236480713	0.6775251626968384
1.0	59880000.0	59890000.0	0.0	1.1495997905731201	0.7727577686309814
1.0	59910000.0	59920000.0	1.0	1.1589146852493286	0.7813740968704224
1.0	60010000.0	60020000.0	4.0	1.222311019897461	0.8374345898628235
1.0	60040000.0	60050000.0	2.0	1.3141192197799683	0.9176232218742371
1.0	60070000.0	60080000.0	0.0	1.2672500610351562	0.8768666386604309
1.0	60130000.0	60140000.0	2.0	1.3561919927597046	0.9526675343513489
1.0	60170000.0	60180000.0	1.0	1.3254629373550415	0.9269587397575378
1.0	60250000.0	60260000.0	2.0	1.3439290523529053	0.9427416920661926
1.0	60280000.0	60290000.0	2.0	1.319252371788025	0.9191905856132507
1.0	60290000.0	60300000.0	2.0	1.2420413494110107	0.8551656007766724
1.0	60380000.0	60390000.0	1.0	1.221183180809021	0.8361183404922485
1.0	60450000.0	60460000.0	4.0	1.4126956462860107	0.9953001141548157
1.0	60510000.0	60520000.0	3.0	1.4361083507537842	1.004151463508606
1.0	60570000.0	60580000.0	0.0	1.5828125476837158	1.103621244430542
1.0	60580000.0	60590000.0	2.0	1.4972890615463257	1.0470240116119385
1.0	60650000.0	60660000.0	5.0	1.5161160230636597	1.0486806631088257
1.0	60690000.0	60700000.0	2.0	1.750817060470581	1.1969821453094482
1.0	60720000.0	60730000.0	1.0	1.878234624862671	1.275655746459961
1.0	60790000.0	60800000.0	1.0	1.9447555541992188	1.3080577850341797
1.0	60840000.0	60850000.0	1.0	1.510230302810669	1.077392578125
1.0	60870000.0	60880000.0	2.0	1.8449604511260986	1.249327540397644
1.0	60890000.0	60900000.0	1.0	1.7614383697509766	1.2061940431594849
1.0	61000000.0	61010000.0	0.0	1.552046775817871	1.072192907333374
1.0	61060000.0	61070000.0	1.0	1.6715246438980103	1.1452538967132568
1.0	61110000.0	61120000.0	3.0	1.3396620750427246	0.9249247312545776
1.0	61120000.0	61130000.0	1.0	1.6121028661727905	1.1195989847183228
1.0	61300000.0	61310000.0	3.0	1.4049317836761475	0.9932807683944702
1.0	61340000.0	61350000.0	0.0	1.3386571407318115	0.9372996091842651
1.0	61380000.0	61390000.0	0.0	1.241668939590454	0.8549829721450806
1.0	61420000.0	61430000.0	0.0	1.157892107963562	0.7803345918655396
1.0	61440000.0	61450000.0	0.0	1.1741602420806885	0.7952137589454651
1.0	61460000.0	61470000.0	0.0	1.3242241144180298	0.9257286190986633
1.0	61530000.0	61540000.0	6.0	1.2455475330352783	0.8584728240966797
1.0	61560000.0	61570000.0	3.0	1.3154182434082031	0.9179192781448364
1.0	61630000.0	61640000.0	1.0	1.3415453433990479	0.940186619758606
1.0	61740000.0	61750000.0	1.0	1.2946052551269531	0.9006621241569519
1.0	61790000.0	61800000.0	0.0	1.1746107339859009	0.7950626611709595
1.0	61800000.0	61810000.0	0.0	1.162963628768921	0.7849461436271667
1.0	61810000.0	61820000.0	1.0	0.8786699175834656	0.5317591428756714
1.0	61860000.0	61870000.0	2.0	0.9293516874313354	0.558173656463623
1.0	61870000.0	61880000.0	2.0	0.8395063281059265	0.651593029499054
1.0	61890000.0	61900000.0	1.0	0.8728987574577332	0.5362196564674377
1.0	61900000.0	61910000.0	0.0	0.9295849800109863	0.5560363531112671
1.0	61990000.0	62000000.0	0.0	1.2018529176712036	0.8193367719650269
1.0	62020000.0	62030000.0	1.0	1.1505963802337646	0.7740582823753357
1.0	62080000.0	62090000.0	1.0	1.2832666635513306	0.8907332420349121
1.0	62090000.0	62100000.0	0.0	1.1552830934524536	0.7780521512031555
1.0	62100000.0	62110000.0	1.0	1.2002707719802856	0.8174875378608704
1.0	62120000.0	62130000.0	0.0	1.316202998161316	0.9193464517593384
1.0	62210000.0	62220000.0	2.0	1.0800111293792725	0.7095282673835754
1.0	62230000.0	62240000.0	1.0	1.0655319690704346	0.6966491937637329
1.0	62290000.0	62300000.0	1.0	0.8906353712081909	0.5332077741622925
1.0	62300000.0	62310000.0	2.0	0.9735539555549622	0.6135320663452148
1.0	62310000.0	62320000.0	1.0	1.0048218965530396	0.6419070959091187
1.0	62320000.0	62330000.0	1.0	1.0814663171768188	0.7108525633811951
1.0	62430000.0	62440000.0	0.0	1.2644113302230835	0.8746975064277649
1.0	62460000.0	62470000.0	2.0	1.0545423030853271	0.6879603862762451
1.0	62480000.0	62490000.0	1.0	1.1990926265716553	0.8172275424003601
1.0	62530000.0	62540000.0	0.0	1.235341191291809	0.8496888279914856
1.0	62550000.0	62560000.0	3.0	1.1949927806854248	0.8139126896858215
1.0	62570000.0	62580000.0	0.0	1.2411433458328247	0.8545015454292297
1.0	62580000.0	62590000.0	3.0	1.2233397960662842	0.838234543800354
1.0	62590000.0	62600000.0	1.0	1.3497663736343384	0.9470985531806946
1.0	62730000.0	62740000.0	1.0	1.2761986255645752	0.8847948908805847
1.0	62790000.0	62800000.0	4.0	1.1153523921966553	0.7418772578239441
1.0	62860000.0	62870000.0	0.0	1.1251189708709717	0.7505338788032532
1.0	62890000.0	62900000.0	0.0	1.1131150722503662	0.7399696707725525
1.0	62910000.0	62920000.0	0.0	1.0954409837722778	0.7240571975708008
1.0	62940000.0	62950000.0	1.0	1.0504188537597656	0.6825058460235596
1.0	62960000.0	62970000.0	2.0	1.0422872304916382	0.6757832765579224
1.0	62990000.0	63000000.0	2.0	1.066501259803772	0.6976229548454285
1.0	63080000.0	63090000.0	3.0	1.198333740234375	0.8163188695907593
1.0	63100000.0	63110000.0	4.0	1.2677865028381348	0.877280056476593
1.0	63110000.0	63120000.0	3.0	1.092910885810852	0.7220464944839478
1.0	63210000.0	63220000.0	2.0	1.2164815664291382	0.8327324986457825
1.0	63280000.0	63290000.0	1.0	1.2745252847671509	0.8832941055297852
1.0	63290000.0	63300000.0	1.0	1.2094345092773438	0.8261481523513794
1.0	63350000.0	63360000.0	0.0	1.227169394493103	0.841995358467102
1.0	63370000.0	63380000.0	2.0	1.3061037063598633	0.9106602668762207
1.0	63390000.0	63400000.0	0.0	1.3276698589324951	0.9291853904724121
1.0	63430000.0	63440000.0	1.0	1.3443835973739624	0.9431468844413757
1.0	63510000.0	63520000.0	2.0	1.2437611818313599	0.8558484315872192
1.0	63530000.0	63540000.0	2.0	1.265614628791809	0.8762255907058716
1.0	63540000.0	63550000.0	0.0	1.2901369333267212	0.8970350027084351
1.0	63550000.0	63560000.0	0.0	1.2775737047195435	0.8863832354545593
1.0	63630000.0	63640000.0	1.0	1.2706385850906372	0.8711279630661011
1.0	63670000.0	63680000.0	2.0	1.4149930477142334	0.9894038438796997
1.0	63750000.0	63760000.0	0.0	1.621580719947815	1.1409128904342651
1.0	63820000.0	63830000.0	2.0	1.4852204322814941	1.048880696296692
1.0	63840000.0	63850000.0	3.0	1.4609981775283813	1.0382442474365234
1.0	63850000.0	63860000.0	2.0	1.4557437896728516	1.02449631690979
1.0	63880000.0	63890000.0	2.0	1.2322461605072021	0.843753457069397
1.0	63890000.0	63900000.0	1.0	1.3887522220611572	0.9720479846000671
1.0	63930000.0	63940000.0	1.0	1.4051053524017334	0.9824424982070923
1.0	63990000.0	64000000.0	1.0	1.1686949729919434	0.7907508015632629
1.0	64000000.0	64010000.0	2.0	1.1554820537567139	0.7687753438949585
1.0	64030000.0	64040000.0	1.0	1.1352931261062622	0.7602300643920898
1.0	64050000.0	64060000.0	1.0	1.3294941186904907	0.9306141138076782
1.0	64070000.0	64080000.0	1.0	1.0709882974624634	0.7018796801567078
1.0	64150000.0	64160000.0	2.0	1.2451236248016357	0.8581379055976868
1.0	64310000.0	64320000.0	2.0	1.133269190788269	0.7585025429725647
1.0	64350000.0	64360000.0	0.0	1.1232564449310303	0.7491458058357239
1.0	64360000.0	64370000.0	0.0	1.0881630182266235	0.7177807092666626
1.0	64460000.0	64470000.0	0.0	1.135209560394287	0.7606358528137207
1.0	64510000.0	64520000.0	2.0	1.1765152215957642	0.797157347202301
1.0	64580000.0	64590000.0	1.0	1.3885633945465088	0.9732087254524231
1.0	64590000.0	64600000.0	2.0	1.360729455947876	0.9479250907897949
1.0	64620000.0	64630000.0	1.0	1.3503936529159546	0.9485816955566406
1.0	64680000.0	64690000.0	3.0	1.3539562225341797	0.9473857879638672
1.0	64810000.0	64820000.0	1.0	1.0361595153808594	0.6713734865188599
1.0	64840000.0	64850000.0	2.0	1.324259877204895	0.9240065813064575
1.0	64890000.0	64900000.0	0.0	1.2559473514556885	0.8673774600028992
1.0	64930000.0	64940000.0	0.0	1.2283298969268799	0.8468253016471863
1.0	64980000.0	64990000.0	1.0	1.140912652015686	0.7647776007652283
1.0	65000000.0	65010000.0	2.0	1.372679352760315	0.9667469263076782
1.0	65190000.0	65200000.0	2.0	1.224287509918213	0.8395277857780457
1.0	65340000.0	65350000.0	0.0	1.1423671245574951	0.7650713324546814
1.0	65370000.0	65380000.0	1.0	1.0380996465682983	0.6710613965988159
1.0	65410000.0	65420000.0	1.0	1.0855188369750977	0.7145377397537231
1.0	65620000.0	65630000.0	2.0	1.225890040397644	0.8406569361686707
1.0	65640000.0	65650000.0	2.0	1.2364263534545898	0.8496091961860657
1.0	65710000.0	65720000.0	2.0	1.249623417854309	0.8617235422134399
1.0	65760000.0	65770000.0	0.0	1.2778103351593018	0.8862422108650208
1.0	65820000.0	65830000.0	2.0	1.2255651950836182	0.8408238291740417
1.0	65870000.0	65880000.0	5.0	1.1843103170394897	0.803573727607727
1.0	65920000.0	65930000.0	1.0	1.2658054828643799	0.8718269467353821
1.0	66150000.0	66160000.0	1.0	1.378055214881897	0.9712303876876831
1.0	66190000.0	66200000.0	2.0	1.4615644216537476	1.0264110565185547
1.0	66290000.0	66300000.0	1.0	1.5382484197616577	1.0834548473358154
1.0	66310000.0	66320000.0	3.0	1.5399550199508667	1.0804210901260376
1.0	66360000.0	66370000.0	1.0	1.7695192098617554	1.2093446254730225
1.0	66440000.0	66450000.0	3.0	1.5564956665039062	1.0914185047149658
1.0	66470000.0	66480000.0	2.0	1.5936024188995361	1.1143556833267212
1.0	66510000.0	66520000.0	0.0	1.865099549293518	1.277510166168213
1.0	66620000.0	66630000.0	1.0	1.5087701082229614	1.0664573907852173
1.0	66730000.0	66740000.0	0.0	1.3340336084365845	0.9339694976806641
1.0	66740000.0	66750000.0	4.0	1.0285825729370117	0.6625826954841614
1.0	66750000.0	66760000.0	1.0	1.2910557985305786	0.8980709314346313
1.0	66780000.0	66790000.0	0.0	1.4790148735046387	1.0374811887741089
1.0	66790000.0	66800000.0	2.0	1.491686463356018	1.0601454973220825
1.0	66800000.0	66810000.0	2.0	1.4590212106704712	1.0355949401855469
1.0	66910000.0	66920000.0	1.0	1.309448480606079	0.9027533531188965
1.0	66980000.0	66990000.0	2.0	1.3835124969482422	0.9678916931152344
1.0	67020000.0	67030000.0	3.0	1.2682178020477295	0.8778067827224731
1.0	67100000.0	67110000.0	1.0	1.3221995830535889	0.9182392954826355
1.0	67120000.0	67130000.0	1.0	1.4015216827392578	0.9766309857368469
1.0	67230000.0	67240000.0	1.0	1.2603929042816162	0.8648799657821655
1.0	67380000.0	67390000.0	1.0	1.2888634204864502	0.895633339881897
1.0	67390000.0	67400000.0	2.0	1.3020209074020386	1.1272211074829102
1.0	67420000.0	67430000.0	0.0	1.3462774753570557	0.9446014165878296
1.0	67490000.0	67500000.0	0.0	1.2597579956054688	0.8698374629020691
1.0	67600000.0	67610000.0	1.0	1.2598285675048828	0.8699277639389038
1.0	67670000.0	67680000.0	0.0	1.4668009281158447	1.0351470708847046
1.0	67690000.0	67700000.0	1.0	1.3118165731430054	0.9155197143554688
1.0	67730000.0	67740000.0	2.0	1.3275130987167358	0.9290358424186707
1.0	67740000.0	67750000.0	0.0	1.3693945407867432	0.9617687463760376
1.0	67750000.0	67760000.0	1.0	1.398301362991333	0.9873636364936829
1.0	67770000.0	67780000.0	1.0	1.393019437789917	0.9832685589790344
1.0	67780000.0	67790000.0	0.0	1.3746966123580933	0.9685453176498413
1.0	68130000.0	68140000.0	0.0	1.0337013006210327	0.6682044267654419
1.0	68170000.0	68180000.0	1.0	0.8716718554496765	0.5558744668960571
1.0	68240000.0	68250000.0	1.0	0.8725200891494751	0.5372775197029114
1.0	68280000.0	68290000.0	3.0	1.027506709098816	0.6625190377235413
1.0	68310000.0	68320000.0	1.0	1.1610530614852905	0.7834581136703491
1.0	68330000.0	68340000.0	1.0	1.1230952739715576	0.7493549585342407
1.0	68460000.0	68470000.0	5.0	1.318347454071045	0.9117107391357422
1.0	68520000.0	68530000.0	3.0	1.3060581684112549	0.9082337617874146
1.0	68540000.0	68550000.0	1.0	1.4700912237167358	1.027221918106079
1.0	68580000.0	68590000.0	2.0	1.2940895557403564	0.8970837593078613
1.0	68650000.0	68660000.0	1.0	1.209930658340454	0.8268009424209595
1.0	68690000.0	68700000.0	1.0	1.3246490955352783	0.9227423667907715
1.0	68740000.0	68750000.0	1.0	1.4971377849578857	1.0411349534988403
1.0	68760000.0	68770000.0	3.0	1.483818531036377	1.0288479328155518
1.0	68800000.0	68810000.0	1.0	1.6425466537475586	1.1414105892181396
1.0	68870000.0	68880000.0	0.0	1.8098900318145752	1.235291838645935
1.0	68940000.0	68950000.0	3.0	1.674457311630249	1.165781021118164
1.0	68960000.0	68970000.0	3.0	1.4502854347229004	1.0272705554962158
1.0	69000000.0	69010000.0	2.0	2.0914723873138428	1.3716974258422852
1.0	69060000.0	69070000.0	4.0	2.1706888675689697	1.3928591012954712
1.0	69080000.0	69090000.0	6.0	2.147732973098755	1.3749730587005615
1.0	69100000.0	69110000.0	3.0	2.068215847015381	1.347961664199829
1.0	69130000.0	69140000.0	1.0	2.089545249938965	1.3560254573822021
1.0	69160000.0	69170000.0	4.0	2.0723721981048584	1.3449662923812866
1.0	69240000.0	69250000.0	1.0	1.6907083988189697	1.1428260803222656
1.0	69310000.0	69320000.0	2.0	1.6265571117401123	1.1092536449432373
1.0	69370000.0	69380000.0	0.0	1.789348840713501	1.1985561847686768
1.0	69420000.0	69430000.0	2.0	1.8211511373519897	1.2159734964370728
1.0	69480000.0	69490000.0	2.0	1.9870052337646484	1.301816701889038
1.0	69610000.0	69620000.0	0.0	2.3112616539001465	1.4375357627868652
1.0	69620000.0	69630000.0	1.0	2.1697211265563965	1.3865786790847778
1.0	69630000.0	69640000.0	2.0	2.310220241546631	1.4353992938995361
1.0	69650000.0	69660000.0	3.0	2.2516732215881348	1.4147242307662964
1.0	69660000.0	69670000.0	6.0	2.1769492626190186	1.3851478099822998
1.0	69680000.0	69690000.0	1.0	2.3057522773742676	1.4379451274871826
1.0	69760000.0	69770000.0	2.0	2.83089017868042	1.5805041790008545
1.0	69800000.0	69810000.0	2.0	2.5142292976379395	1.5059605836868286
1.0	69840000.0	69850000.0	4.0	2.438444137573242	1.484993577003479
1.0	69860000.0	69870000.0	2.0	2.280317783355713	1.4326391220092773
1.0	69930000.0	69940000.0	1.0	2.1347062587738037	1.371822714805603
1.0	70010000.0	70020000.0	4.0	2.1960809230804443	1.3964357376098633
1.0	70110000.0	70120000.0	5.0	2.223982810974121	1.4071056842803955
1.0	70130000.0	70140000.0	2.0	2.227264881134033	1.4107182025909424
1.0	70150000.0	70160000.0	0.0	2.3966920375823975	1.4733953475952148
1.0	70170000.0	70180000.0	1.0	2.2716526985168457	1.4262373447418213
1.0	70310000.0	70320000.0	1.0	1.684282898902893	1.1468902826309204
1.0	70360000.0	70370000.0	3.0	1.6412776708602905	1.1209665536880493
1.0	70400000.0	70410000.0	1.0	1.9570890665054321	1.299041748046875
1.0	70440000.0	70450000.0	1.0	2.171376943588257	1.397994041442871
1.0	70480000.0	70490000.0	5.0	2.0015201568603516	1.330163836479187
1.0	70500000.0	70510000.0	0.0	2.1244451999664307	1.3899736404418945
1.0	70620000.0	70630000.0	0.0	1.3522965908050537	0.9452560544013977
1.0	70720000.0	70730000.0	1.0	1.1479840278625488	0.7644938230514526
1.0	70740000.0	70750000.0	0.0	1.1838213205337524	0.804003894329071
1.0	70750000.0	70760000.0	0.0	1.1935161352157593	0.812516987323761
1.0	70760000.0	70770000.0	1.0	1.1760660409927368	0.7969280481338501
1.0	70810000.0	70820000.0	0.0	1.2218773365020752	0.8380359411239624
1.0	70860000.0	70870000.0	2.0	1.3208845853805542	0.9235399961471558
1.0	70990000.0	71000000.0	0.0	1.6449716091156006	1.1645642518997192
1.0	71000000.0	71010000.0	1.0	1.6864497661590576	1.1848461627960205
1.0	71070000.0	71080000.0	3.0	1.616779088973999	1.1240991353988647
1.0	71080000.0	71090000.0	4.0	1.5598779916763306	1.0870919227600098
1.0	71210000.0	71220000.0	1.0	1.951537847518921	1.2992390394210815
1.0	71220000.0	71230000.0	0.0	2.071042537689209	1.3481675386428833
1.0	71250000.0	71260000.0	2.0	2.153634548187256	1.383963942527771
1.0	71420000.0	71430000.0	1.0	2.318185567855835	1.4478687047958374
1.0	71620000.0	71630000.0	4.0	1.6729562282562256	1.1467692852020264
1.0	71660000.0	71670000.0	3.0	1.6917202472686768	1.1500248908996582
1.0	71690000.0	71700000.0	1.0	1.9238049983978271	1.2735011577606201
1.0	71900000.0	71910000.0	1.0	2.3271453380584717	1.4456382989883423
1.0	71920000.0	71930000.0	4.0	2.288872241973877	1.4345232248306274
1.0	71960000.0	71970000.0	3.0	2.3249671459198	1.44367516040802
1.0	72030000.0	72040000.0	6.0	2.28397536277771	1.429961919784546
1.0	72040000.0	72050000.0	1.0	2.4378883838653564	1.4847664833068848
1.0	72110000.0	72120000.0	4.0	2.5107996463775635	1.5044641494750977
1.0	72140000.0	72150000.0	1.0	2.4615159034729004	1.4887096881866455
1.0	72210000.0	72220000.0	2.0	2.670445680618286	1.5446828603744507
1.0	72250000.0	72260000.0	3.0	2.5029802322387695	1.504286289215088
1.0	72270000.0	72280000.0	4.0	2.3302266597747803	1.4469189643859863
1.0	72300000.0	72310000.0	3.0	2.3361098766326904	1.4497255086898804
1.0	72340000.0	72350000.0	2.0	2.5012869834899902	1.5038427114486694
1.0	72430000.0	72440000.0	7.0	2.1691882610321045	1.3827919960021973
1.0	72460000.0	72470000.0	2.0	2.3480582237243652	1.4539750814437866
1.0	72500000.0	72510000.0	1.0	2.584031820297241	1.524301290512085
1.0	72670000.0	72680000.0	1.0	2.3204779624938965	1.4459586143493652
1.0	72680000.0	72690000.0	5.0	2.0184693336486816	1.3241256475448608
1.0	72690000.0	72700000.0	0.0	2.09496808052063	1.3592429161071777
1.0	72760000.0	72770000.0	1.0	1.6561706066131592	1.1344282627105713
1.0	72780000.0	72790000.0	0.0	1.7602037191390991	1.204249620437622
1.0	72870000.0	72880000.0	3.0	1.8596738576889038	1.2389329671859741
1.0	72980000.0	72990000.0	3.0	2.483314037322998	1.501604437828064
1.0	73050000.0	73060000.0	4.0	2.4140639305114746	1.4764573574066162
1.0	73100000.0	73110000.0	2.0	2.5916571617126465	1.5283023118972778
1.0	73170000.0	73180000.0	2.0	2.7305335998535156	1.5588617324829102
1.0	73320000.0	73330000.0	5.0	2.796708345413208	1.5707229375839233
1.0	73340000.0	73350000.0	2.0	2.6366257667541504	1.5389034748077393
1.0	73370000.0	73380000.0	2.0	2.6936378479003906	1.5504987239837646
1.0	73390000.0	73400000.0	1.0	3.0243911743164062	1.6075165271759033
1.0	73460000.0	73470000.0	2.0	2.990586042404175	1.6036946773529053
1.0	73490000.0	73500000.0	8.0	2.9389114379882812	1.5962241888046265
1.0	73550000.0	73560000.0	5.0	3.1650543212890625	1.6227489709854126
1.0	73560000.0	73570000.0	3.0	3.3144288063049316	1.628901720046997
1.0	73630000.0	73640000.0	4.0	2.8083560466766357	1.5753744840621948
1.0	73700000.0	73710000.0	5.0	2.486466646194458	1.5040783882141113
1.0	73710000.0	73720000.0	2.0	2.768378734588623	1.5654067993164062
1.0	73760000.0	73770000.0	2.0	2.4850542545318604	1.4922746419906616
1.0	73770000.0	73780000.0	4.0	2.4146907329559326	1.47223699092865
1.0	73800000.0	73810000.0	1.0	2.657663106918335	1.5416295528411865
1.0	73860000.0	73870000.0	1.0	2.585017681121826	1.5222041606903076
1.0	73880000.0	73890000.0	2.0	2.4115405082702637	1.4726804494857788
1.0	73900000.0	73910000.0	4.0	2.4188969135284424	1.4713579416275024
1.0	74000000.0	74010000.0	2.0	2.2524526119232178	1.4159045219421387
1.0	74060000.0	74070000.0	2.0	2.3827614784240723	1.4601271152496338
1.0	74140000.0	74150000.0	1.0	2.5496344566345215	1.5150121450424194
1.0	74170000.0	74180000.0	3.0	2.778424024581909	1.567699670791626
1.0	74370000.0	74380000.0	2.0	2.2275843620300293	1.4066568613052368
1.0	74410000.0	74420000.0	1.0	2.030604839324951	1.3246911764144897
1.0	74440000.0	74450000.0	2.0	2.109179973602295	1.3598768711090088
1.0	74500000.0	74510000.0	1.0	1.9799467325210571	1.3013877868652344
1.0	74580000.0	74590000.0	2.0	1.9347097873687744	1.281414270401001
1.0	74660000.0	74670000.0	0.0	1.4807074069976807	1.036142349243164
1.0	74730000.0	74740000.0	0.0	1.743078589439392	1.1886993646621704
1.0	74780000.0	74790000.0	0.0	2.1479384899139404	1.381259560585022
1.0	74790000.0	74800000.0	3.0	2.0233330726623535	1.337812900543213
1.0	74840000.0	74850000.0	3.0	2.067756175994873	1.3502527475357056
1.0	74900000.0	74910000.0	0.0	2.1563172340393066	1.3841969966888428
1.0	74920000.0	74930000.0	3.0	1.9607242345809937	1.3011308908462524
1.0	74940000.0	74950000.0	3.0	1.940209150314331	1.2889010906219482
1.0	74980000.0	74990000.0	1.0	1.8507671356201172	1.2439699172973633
1.0	75100000.0	75110000.0	4.0	1.7825651168823242	1.209730863571167
1.0	75120000.0	75130000.0	3.0	1.7893396615982056	1.2100931406021118
1.0	75210000.0	75220000.0	1.0	1.6813217401504517	1.166399359703064
1.0	75220000.0	75230000.0	1.0	1.6070594787597656	1.1228011846542358
1.0	75330000.0	75340000.0	0.0	2.458650588989258	1.4892446994781494
1.0	75350000.0	75360000.0	1.0	2.261833429336548	1.4223905801773071
1.0	75510000.0	75520000.0	3.0	2.318568706512451	1.447769284248352
1.0	75540000.0	75550000.0	2.0	2.1472105979919434	1.3890130519866943
1.0	75600000.0	75610000.0	2.0	1.9558742046356201	1.3152488470077515
1.0	75610000.0	75620000.0	2.0	2.1222968101501465	1.3703536987304688
1.0	75620000.0	75630000.0	5.0	1.8757855892181396	1.2664215564727783
1.0	75680000.0	75690000.0	3.0	2.1040806770324707	1.3677035570144653
1.0	75690000.0	75700000.0	1.0	2.2544925212860107	1.4262845516204834
1.0	75780000.0	75790000.0	5.0	2.341647148132324	1.458173394203186
1.0	75790000.0	75800000.0	3.0	2.3411848545074463	1.457808256149292
1.0	75960000.0	75970000.0	1.0	1.9826059341430664	1.319036841392517
1.0	76050000.0	76060000.0	0.0	1.5751622915267944	1.1122182607650757
1.0	76060000.0	76070000.0	2.0	1.678516149520874	1.1723016500473022
1.0	76070000.0	76080000.0	0.0	1.6765849590301514	1.1824795007705688
1.0	76220000.0	76230000.0	2.0	1.356238603591919	0.9519580006599426
1.0	76360000.0	76370000.0	3.0	1.4762150049209595	1.0425877571105957
1.0	76370000.0	76380000.0	4.0	1.4725284576416016	1.0368839502334595
1.0	76470000.0	76480000.0	0.0	1.5262339115142822	1.0735366344451904
1.0	76530000.0	76540000.0	2.0	1.5295062065124512	1.0766276121139526
1.0	76550000.0	76560000.0	3.0	1.3726141452789307	0.9528735876083374
1.0	76560000.0	76570000.0	0.0	1.622165322303772	1.1283632516860962
1.0	76700000.0	76710000.0	1.0	1.8899081945419312	1.2724632024765015
1.0	76870000.0	76880000.0	2.0	2.2190656661987305	1.407303810119629
1.0	76910000.0	76920000.0	4.0	2.1371219158172607	1.3777614831924438
1.0	76930000.0	76940000.0	2.0	2.1019325256347656	1.378720998764038
1.0	77090000.0	77100000.0	1.0	2.0907490253448486	1.3687269687652588
1.0	77120000.0	77130000.0	0.0	2.3348147869110107	1.456472635269165
1.0	77250000.0	77260000.0	1.0	2.2794198989868164	1.4410032033920288
1.0	77300000.0	77310000.0	1.0	2.0079140663146973	1.3520405292510986
1.0	77370000.0	77380000.0	2.0	1.4332836866378784	1.0170178413391113
1.0	77400000.0	77410000.0	2.0	1.5866800546646118	1.1206549406051636
1.0	77450000.0	77460000.0	1.0	1.5780116319656372	1.1110899448394775
1.0	77620000.0	77630000.0	3.0	1.3126026391983032	0.9027937650680542
1.0	77690000.0	77700000.0	4.0	1.3056623935699463	0.8970434069633484
1.0	77700000.0	77710000.0	1.0	1.442604899406433	1.0103647708892822
1.0	77750000.0	77760000.0	1.0	1.4935131072998047	1.0483505725860596
1.0	77780000.0	77790000.0	0.0	1.3643661737442017	0.9599526524543762
1.0	77830000.0	77840000.0	1.0	1.3064537048339844	0.9113330841064453
1.0	77870000.0	77880000.0	0.0	1.3326008319854736	0.9329452514648438
1.0	77970000.0	77980000.0	1.0	1.2590782642364502	0.869763970375061
1.0	78040000.0	78050000.0	1.0	1.188629150390625	0.807412326335907
1.0	78080000.0	78090000.0	0.0	1.1366815567016602	0.7609268426895142
1.0	78090000.0	78100000.0	3.0	1.1151371002197266	0.7414634823799133
1.0	78130000.0	78140000.0	2.0	1.1013466119766235	0.7290071249008179
1.0	78150000.0	78160000.0	3.0	1.1783535480499268	0.7989494204521179
1.0	78190000.0	78200000.0	2.0	1.214460015296936	0.8304058909416199
1.0	78230000.0	78240000.0	1.0	1.2003453969955444	0.8179782629013062
1.0	78270000.0	78280000.0	2.0	0.9502177238464355	0.5880452990531921
1.0	78310000.0	78320000.0	2.0	1.0340625047683716	0.6680786609649658
1.0	78350000.0	78360000.0	0.0	1.1891858577728271	0.814609169960022
1.0	78400000.0	78410000.0	4.0	1.0679101943969727	0.6989564299583435
1.0	78430000.0	78440000.0	3.0	1.0981242656707764	0.7261806726455688
1.0	78450000.0	78460000.0	0.0	0.9978694915771484	0.6354058384895325
1.0	78460000.0	78470000.0	1.0	1.1334340572357178	0.7583242058753967
1.0	78490000.0	78500000.0	0.0	1.150838851928711	0.7735720872879028
1.0	78560000.0	78570000.0	0.0	1.08211350440979	0.7114289999008179
1.0	78580000.0	78590000.0	2.0	1.0893017053604126	0.7180896401405334
1.0	78690000.0	78700000.0	1.0	0.8882519602775574	0.5290199518203735
1.0	78870000.0	78880000.0	3.0	1.1510093212127686	0.7742942571640015
1.0	78900000.0	78910000.0	1.0	1.2749184370040894	0.8741524815559387
1.0	78920000.0	78930000.0	2.0	1.27594792842865	0.8680334091186523
1.0	78980000.0	78990000.0	0.0	1.4557230472564697	1.0097758769989014
1.0	79010000.0	79020000.0	1.0	1.4621391296386719	1.0187076330184937
1.0	79050000.0	79060000.0	1.0	1.3614894151687622	0.9448768496513367
1.0	79060000.0	79070000.0	1.0	1.344175100326538	0.9349464178085327
1.0	79180000.0	79190000.0	2.0	1.6887890100479126	1.173158884048462
1.0	79230000.0	79240000.0	2.0	2.0813021659851074	1.352587342262268
1.0	79240000.0	79250000.0	3.0	1.9798882007598877	1.309692144393921
1.0	79280000.0	79290000.0	0.0	2.3245480060577393	1.4489796161651611
1.0	79370000.0	79380000.0	2.0	2.0996382236480713	1.3635969161987305
1.0	79400000.0	79410000.0	2.0	2.232865810394287	1.4141919612884521
1.0	79410000.0	79420000.0	1.0	2.452479839324951	1.4862773418426514
1.0	79420000.0	79430000.0	2.0	2.5382630825042725	1.5112653970718384
1.0	79540000.0	79550000.0	1.0	2.279369354248047	1.4287950992584229
1.0	79550000.0	79560000.0	1.0	2.1512227058410645	1.380011796951294
1.0	79640000.0	79650000.0	2.0	2.2126917839050293	1.400550127029419
1.0	79680000.0	79690000.0	3.0	2.5504472255706787	1.5099668502807617
1.0	79690000.0	79700000.0	5.0	2.3445301055908203	1.4491113424301147
1.0	79780000.0	79790000.0	6.0	2.1777071952819824	1.4113177061080933
1.0	79800000.0	79810000.0	1.0	2.324404239654541	1.4464540481567383
1.0	79830000.0	79840000.0	3.0	2.430877685546875	1.4807192087173462
1.0	79870000.0	79880000.0	2.0	2.297741174697876	1.4367045164108276
1.0	80000000.0	80010000.0	2.0	2.2468209266662598	1.4207240343093872
1.0	80090000.0	80100000.0	1.0	2.3015241622924805	1.437883973121643
1.0	80100000.0	80110000.0	1.0	2.0935263633728027	1.3606477975845337
1.0	80130000.0	80140000.0	6.0	1.8945636749267578	1.258122444152832
1.0	80170000.0	80180000.0	0.0	2.126295804977417	1.3745431900024414
1.0	80260000.0	80270000.0	2.0	2.086617946624756	1.3515880107879639
1.0	80270000.0	80280000.0	4.0	2.028780460357666	1.3238683938980103
1.0	80300000.0	80310000.0	4.0	2.023404598236084	1.3217839002609253
1.0	80430000.0	80440000.0	0.0	2.516589641571045	1.504647970199585
1.0	80450000.0	80460000.0	5.0	2.4878382682800293	1.4961516857147217
1.0	80480000.0	80490000.0	1.0	2.926708459854126	1.594245195388794
1.0	80510000.0	80520000.0	3.0	2.975297451019287	1.5999996662139893
1.0	80540000.0	80550000.0	2.0	2.8813910484313965	1.586682915687561
1.0	80610000.0	80620000.0	0.0	2.9541163444519043	1.5997564792633057
1.0	80680000.0	80690000.0	5.0	2.34881591796875	1.4518697261810303
1.0	80700000.0	80710000.0	1.0	2.5851213932037354	1.5219733715057373
1.0	80730000.0	80740000.0	4.0	2.5589447021484375	1.517080545425415
1.0	80950000.0	80960000.0	2.0	2.4134068489074707	1.4733636379241943
1.0	80970000.0	80980000.0	1.0	2.397244453430176	1.470158338546753
1.0	80980000.0	80990000.0	1.0	2.4531986713409424	1.4857490062713623
1.0	81020000.0	81030000.0	2.0	2.2412490844726562	1.4115941524505615
1.0	81030000.0	81040000.0	4.0	2.147167205810547	1.3742095232009888
1.0	81060000.0	81070000.0	0.0	2.328070640563965	1.4465560913085938
1.0	81200000.0	81210000.0	4.0	1.7762324810028076	1.2121174335479736
1.0	81290000.0	81300000.0	3.0	1.9108095169067383	1.2687097787857056
1.0	81300000.0	81310000.0	1.0	2.0579988956451416	1.3362241983413696
1.0	81380000.0	81390000.0	1.0	2.012955665588379	1.3175148963928223
1.0	81390000.0	81400000.0	1.0	2.155486822128296	1.3751713037490845
1.0	81420000.0	81430000.0	1.0	2.0602545738220215	1.3356068134307861
1.0	81560000.0	81570000.0	2.0	2.2036654949188232	1.4016050100326538
1.0	81610000.0	81620000.0	2.0	1.9670006036758423	1.2986223697662354
1.0	81700000.0	81710000.0	3.0	1.5842463970184326	1.1106665134429932
1.0	81750000.0	81760000.0	2.0	1.8336031436920166	1.2300078868865967
1.0	81790000.0	81800000.0	1.0	1.693342924118042	1.1550357341766357
1.0	81810000.0	81820000.0	2.0	1.5933265686035156	1.0960909128189087
1.0	81830000.0	81840000.0	0.0	1.731572151184082	1.1723493337631226
1.0	81920000.0	81930000.0	0.0	1.6199407577514648	1.1021620035171509
1.0	82030000.0	82040000.0	1.0	1.490459680557251	1.0259851217269897
1.0	82130000.0	82140000.0	3.0	1.486370325088501	1.0375950336456299
1.0	82320000.0	82330000.0	1.0	1.9002749919891357	1.269720435142517
1.0	82380000.0	82390000.0	1.0	1.798137903213501	1.2257636785507202
1.0	82390000.0	82400000.0	1.0	1.77041494846344	1.2103416919708252
1.0	82450000.0	82460000.0	3.0	1.5685018301010132	1.0847572088241577
1.0	82480000.0	82490000.0	3.0	1.5619369745254517	1.0673805475234985
1.0	82510000.0	82520000.0	1.0	1.78475821018219	1.202805995941162
1.0	82550000.0	82560000.0	2.0	1.662571907043457	1.1396629810333252
1.0	82600000.0	82610000.0	1.0	1.5622425079345703	1.0779879093170166
1.0	82630000.0	82640000.0	1.0	1.66717529296875	1.1370811462402344
1.0	82740000.0	82750000.0	5.0	2.077554702758789	1.3465663194656372
1.0	82790000.0	82800000.0	2.0	2.2860145568847656	1.4319484233856201
1.0	82860000.0	82870000.0	1.0	2.2517242431640625	1.4215748310089111
1.0	82880000.0	82890000.0	1.0	2.2432219982147217	1.4210200309753418
1.0	82930000.0	82940000.0	4.0	2.149137496948242	1.3898603916168213
1.0	82940000.0	82950000.0	1.0	2.3117172718048096	1.4422008991241455
1.0	82950000.0	82960000.0	1.0	2.120096445083618	1.380005121231079
1.0	82980000.0	82990000.0	1.0	2.1136040687561035	1.362929105758667
1.0	82990000.0	83000000.0	2.0	2.0973806381225586	1.3554246425628662
1.0	83110000.0	83120000.0	2.0	2.0211434364318848	1.3223459720611572
1.0	83130000.0	83140000.0	3.0	1.7819526195526123	1.201835036277771
1.0	83170000.0	83180000.0	1.0	1.9067885875701904	1.2662856578826904
1.0	83210000.0	83220000.0	2.0	1.9963353872299194	1.3088117837905884
1.0	83230000.0	83240000.0	0.0	2.1565303802490234	1.3814808130264282
1.0	83240000.0	83250000.0	3.0	2.036543846130371	1.3292407989501953
1.0	83280000.0	83290000.0	3.0	2.095036029815674	1.3559116125106812
1.0	83290000.0	83300000.0	2.0	2.078566789627075	1.3536431789398193
1.0	83400000.0	83410000.0	3.0	1.9665982723236084	1.2998149394989014
1.0	83460000.0	83470000.0	1.0	1.8193604946136475	1.2233293056488037
1.0	83470000.0	83480000.0	0.0	2.0579299926757812	1.336875081062317
1.0	83520000.0	83530000.0	2.0	1.7491384744644165	1.1821067333221436
1.0	83570000.0	83580000.0	5.0	1.506151556968689	1.0282270908355713
1.0	83620000.0	83630000.0	1.0	1.3012348413467407	0.8987310528755188
1.0	83860000.0	83870000.0	1.0	1.1923061609268188	0.8045817613601685
1.0	83920000.0	83930000.0	2.0	1.2233648300170898	0.8338993191719055
1.0	83950000.0	83960000.0	1.0	1.2085487842559814	0.8241828680038452
1.0	83980000.0	83990000.0	0.0	1.4638755321502686	1.003453016281128
1.0	84060000.0	84070000.0	2.0	1.681900978088379	1.1519787311553955
1.0	84140000.0	84150000.0	2.0	1.759879469871521	1.2063267230987549
1.0	84190000.0	84200000.0	3.0	1.662310004234314	1.156556487083435
1.0	84230000.0	84240000.0	1.0	1.7455995082855225	1.1970932483673096
1.0	84240000.0	84250000.0	4.0	1.6681026220321655	1.1520757675170898
1.0	84260000.0	84270000.0	0.0	1.3889381885528564	0.9864237904548645
1.0	84310000.0	84320000.0	0.0	1.386075735092163	0.9573150873184204
1.0	84320000.0	84330000.0	2.0	1.4085103273391724	0.979668140411377
1.0	84340000.0	84350000.0	2.0	1.2719316482543945	0.8627298474311829
1.0	84370000.0	84380000.0	1.0	1.2814357280731201	0.8896916508674622
1.0	84390000.0	84400000.0	2.0	1.2522222995758057	0.8635843396186829
1.0	84440000.0	84450000.0	2.0	1.2189772129058838	0.8349848985671997
1.0	84490000.0	84500000.0	0.0	1.19789719581604	0.8113280534744263
1.0	84530000.0	84540000.0	1.0	1.2084035873413086	0.8130308389663696
1.0	84570000.0	84580000.0	1.0	1.1780540943145752	0.7975145578384399
1.0	84590000.0	84600000.0	0.0	1.2260931730270386	0.8317020535469055
1.0	84710000.0	84720000.0	0.0	1.2674723863601685	0.8774425387382507
1.0	84730000.0	84740000.0	1.0	1.1584482192993164	0.780522346496582
1.0	84820000.0	84830000.0	0.0	1.0208635330200195	0.6566225290298462
1.0	84840000.0	84850000.0	1.0	0.9772631525993347	0.6169975996017456
1.0	84920000.0	84930000.0	0.0	1.234229564666748	0.8486871719360352
1.0	85000000.0	85010000.0	2.0	1.1693683862686157	0.7906520962715149
1.0	85090000.0	85100000.0	0.0	1.2669960260391235	0.8769787549972534
1.0	85150000.0	85160000.0	1.0	1.111180067062378	0.7083033323287964
1.0	85160000.0	85170000.0	2.0	1.1077229976654053	0.7350234985351562
1.0	85200000.0	85210000.0	1.0	1.1810873746871948	0.8010303378105164
1.0	85220000.0	85230000.0	1.0	1.2733687162399292	0.8821690678596497
1.0	85320000.0	85330000.0	2.0	1.212963342666626	0.8295766115188599
1.0	85340000.0	85350000.0	3.0	1.2880018949508667	0.8946035504341125
1.0	85350000.0	85360000.0	2.0	1.279700756072998	0.8878707885742188
1.0	85370000.0	85380000.0	1.0	1.3976026773452759	0.979745090007782
1.0	85400000.0	85410000.0	2.0	1.3357019424438477	0.9360512495040894
1.0	85490000.0	85500000.0	1.0	1.22731614112854	0.8421595692634583
1.0	85540000.0	85550000.0	1.0	1.2747443914413452	0.8833674192428589
1.0	85560000.0	85570000.0	1.0	1.1229852437973022	0.7495929598808289
1.0	85610000.0	85620000.0	2.0	1.098657250404358	0.7273837924003601
1.0	85690000.0	85700000.0	0.0	1.1619371175765991	0.7836896777153015
1.0	85720000.0	85730000.0	2.0	1.3974988460540771	0.996015191078186
1.0	85730000.0	85740000.0	2.0	0.9997596740722656	0.637243390083313
1.0	85740000.0	85750000.0	1.0	1.249027967453003	0.9290509223937988
1.0	85760000.0	85770000.0	0.0	1.1347557306289673	0.7599459290504456
1.0	85790000.0	85800000.0	2.0	1.2600288391113281	0.8699041604995728
1.0	85800000.0	85810000.0	2.0	1.3393261432647705	0.9385555386543274
1.0	85840000.0	85850000.0	0.0	1.2187620401382446	0.834606945514679
1.0	85850000.0	85860000.0	3.0	1.1194648742675781	0.7456001043319702
1.0	85910000.0	85920000.0	0.0	1.3249841928482056	0.9266153573989868
1.0	85940000.0	85950000.0	0.0	1.400054693222046	0.9892030954360962
1.0	86000000.0	86010000.0	3.0	1.2303111553192139	0.845103919506073
1.0	86030000.0	86040000.0	1.0	1.3306550979614258	0.9309946894645691
1.0	86100000.0	86110000.0	0.0	1.174623727798462	0.7949995994567871
1.0	86130000.0	86140000.0	2.0	1.1665235757827759	0.7879759073257446
1.0	86160000.0	86170000.0	0.0	1.3419811725616455	0.9408382177352905
1.0	86180000.0	86190000.0	3.0	1.4353597164154053	1.0125455856323242
1.0	86410000.0	86420000.0	4.0	1.4641265869140625	1.0320799350738525
1.0	86580000.0	86590000.0	1.0	1.6313339471817017	1.1374928951263428
1.0	86590000.0	86600000.0	1.0	1.5184566974639893	1.0614469051361084
1.0	86630000.0	86640000.0	3.0	1.5200891494750977	1.0676524639129639
1.0	86650000.0	86660000.0	3.0	1.67327880859375	1.1788350343704224
1.0	86660000.0	86670000.0	0.0	1.7175922393798828	1.212915062904358
1.0	86740000.0	86750000.0	2.0	1.5788981914520264	1.1120493412017822
1.0	86760000.0	86770000.0	5.0	1.5845768451690674	1.119107961654663
1.0	86790000.0	86800000.0	3.0	1.375256896018982	0.9723068475723267
1.0	86810000.0	86820000.0	0.0	1.602145791053772	1.1376217603683472
1.0	86880000.0	86890000.0	1.0	1.264556884765625	0.8751082420349121
1.0	86900000.0	86910000.0	1.0	1.0066120624542236	0.6432029604911804
1.0	86910000.0	86920000.0	0.0	1.113403558731079	0.7410078048706055
1.0	86940000.0	86950000.0	2.0	1.2153342962265015	0.8319344520568848
1.0	86950000.0	86960000.0	0.0	1.1368556022644043	0.7618049383163452
1.0	87030000.0	87040000.0	0.0	1.1162660121917725	0.7426952123641968
1.0	87050000.0	87060000.0	1.0	1.2095040082931519	0.826251208782196
1.0	87080000.0	87090000.0	0.0	1.2668097019195557	0.8766525387763977
1.0	87180000.0	87190000.0	0.0	1.2751071453094482	0.8839203715324402
1.0	87450000.0	87460000.0	4.0	1.1759614944458008	0.7965561151504517
1.0	87520000.0	87530000.0	1.0	1.2205209732055664	0.8356194496154785
1.0	87610000.0	87620000.0	0.0	1.2843214273452759	0.8915418386459351
1.0	87620000.0	87630000.0	2.0	1.2958176136016846	0.9015722274780273
1.0	87630000.0	87640000.0	1.0	1.3094152212142944	0.9133217930793762
1.0	87780000.0	87790000.0	0.0	1.3457635641098022	0.938725471496582
1.0	87830000.0	87840000.0	4.0	1.3071200847625732	0.9089884757995605
1.0	87870000.0	87880000.0	0.0	1.5015089511871338	1.060831069946289
1.0	87910000.0	87920000.0	1.0	1.462622046470642	1.0255956649780273
1.0	87920000.0	87930000.0	1.0	1.5363619327545166	1.0699464082717896
1.0	88020000.0	88030000.0	1.0	1.4979344606399536	1.0345793962478638
1.0	88040000.0	88050000.0	0.0	1.486302375793457	1.0232750177383423
1.0	88060000.0	88070000.0	2.0	1.2757948637008667	0.8792695999145508
1.0	88110000.0	88120000.0	2.0	1.340284824371338	0.9227288365364075
1.0	88180000.0	88190000.0	2.0	1.3544483184814453	0.9334341287612915
1.0	88360000.0	88370000.0	3.0	1.2621164321899414	0.864366352558136
1.0	88390000.0	88400000.0	2.0	1.2824362516403198	0.8809536099433899
1.0	88430000.0	88440000.0	0.0	1.3699036836624146	0.943808913230896
1.0	88480000.0	88490000.0	2.0	1.2620985507965088	0.8617369532585144
1.0	88500000.0	88510000.0	2.0	1.2949432134628296	0.886008620262146
1.0	88560000.0	88570000.0	1.0	1.5494062900543213	1.0711458921432495
1.0	88590000.0	88600000.0	2.0	1.636270523071289	1.1288273334503174
1.0	88600000.0	88610000.0	0.0	1.6124753952026367	1.1144875288009644
1.0	88640000.0	88650000.0	2.0	1.513685941696167	1.058173656463623
1.0	88710000.0	88720000.0	0.0	1.6241753101348877	1.1218860149383545
1.0	88830000.0	88840000.0	4.0	1.3561139106750488	0.9294065237045288
1.0	88900000.0	88910000.0	0.0	1.429550051689148	0.9917589426040649
1.0	89030000.0	89040000.0	4.0	1.3281991481781006	0.9268730282783508
1.0	89080000.0	89090000.0	1.0	1.3442474603652954	0.9397779703140259
1.0	89120000.0	89130000.0	2.0	1.3608973026275635	0.9552451968193054
1.0	89140000.0	89150000.0	1.0	1.4503612518310547	1.0298998355865479
1.0	89270000.0	89280000.0	2.0	1.3205900192260742	0.9231019020080566
1.0	89300000.0	89310000.0	0.0	1.3260583877563477	0.9274778366088867
1.0	89540000.0	89550000.0	1.0	1.1402534246444702	0.7641419172286987
1.0	89640000.0	89650000.0	1.0	1.216822624206543	0.8163143992424011
1.0	89700000.0	89710000.0	1.0	1.3737413883209229	0.9568702578544617
1.0	89720000.0	89730000.0	0.0	1.2952214479446411	0.895325779914856
1.0	89770000.0	89780000.0	1.0	1.1923834085464478	0.8117416501045227
1.0	89800000.0	89810000.0	2.0	1.2163584232330322	0.8330882787704468
1.0	89810000.0	89820000.0	1.0	1.2290009260177612	0.8414565324783325
1.0	89830000.0	89840000.0	2.0	1.0726443529129028	0.7039321064949036
1.0	89940000.0	89950000.0	4.0	1.0839427709579468	0.7132348418235779
1.0	90000000.0	90010000.0	1.0	1.0910998582839966	0.7199234962463379
1.0	90100000.0	90110000.0	0.0	1.1295406818389893	0.7543216943740845
1.0	90120000.0	90130000.0	2.0	0.9975223541259766	0.6352583765983582
1.0	90270000.0	90280000.0	1.0	1.246255874633789	0.8585588335990906
1.0	90300000.0	90310000.0	0.0	1.2780487537384033	0.885999321937561
1.0	90390000.0	90400000.0	2.0	1.0949552059173584	0.7235764861106873
1.0	90420000.0	90430000.0	1.0	1.1720300912857056	0.7937012910842896
1.0	90430000.0	90440000.0	1.0	1.17158842086792	0.7928611636161804
1.0	90460000.0	90470000.0	0.0	1.2236435413360596	0.7815654277801514
1.0	90480000.0	90490000.0	1.0	1.3028446435928345	0.9072744250297546
1.0	90500000.0	90510000.0	3.0	1.1128253936767578	0.7398475408554077
1.0	90550000.0	90560000.0	0.0	1.2379016876220703	0.851373016834259
1.0	90610000.0	90620000.0	0.0	1.2713708877563477	0.8803941011428833
1.0	90640000.0	90650000.0	0.0	1.2606556415557861	0.8712276220321655
1.0	90660000.0	90670000.0	1.0	1.2384051084518433	0.8518363833427429
1.0	90700000.0	90710000.0	0.0	1.3515948057174683	0.9491329193115234
1.0	90730000.0	90740000.0	1.0	1.493586540222168	1.0485351085662842
1.0	90780000.0	90790000.0	0.0	1.5098878145217896	1.0634111166000366
1.0	90820000.0	90830000.0	0.0	1.6203409433364868	1.1335769891738892
1.0	90830000.0	90840000.0	1.0	1.4156097173690796	0.9985696077346802
1.0	90840000.0	90850000.0	2.0	1.382716417312622	0.9635170698165894
1.0	90920000.0	90930000.0	0.0	1.6246984004974365	1.1184289455413818
1.0	90970000.0	90980000.0	1.0	1.4975063800811768	1.0582777261734009
1.0	90980000.0	90990000.0	0.0	1.74581778049469	1.1912552118301392
1.0	90990000.0	91000000.0	2.0	1.5832635164260864	1.1021335124969482
1.0	91000000.0	91010000.0	1.0	1.728919267654419	1.1839592456817627
1.0	91040000.0	91050000.0	0.0	1.8458099365234375	1.2590186595916748
1.0	91090000.0	91100000.0	2.0	1.8583482503890991	1.2515075206756592
1.0	91130000.0	91140000.0	2.0	1.7930610179901123	1.2297022342681885
1.0	91180000.0	91190000.0	1.0	1.8012603521347046	1.228074312210083
1.0	91190000.0	91200000.0	0.0	1.71787428855896	1.1930568218231201
1.0	91300000.0	91310000.0	3.0	1.4254597425460815	1.0048428773880005
1.0	91410000.0	91420000.0	1.0	1.4735745191574097	1.037184476852417
1.0	91420000.0	91430000.0	3.0	1.2675869464874268	0.8703373074531555
1.0	91450000.0	91460000.0	4.0	1.4597917795181274	1.029800295829773
1.0	91550000.0	91560000.0	2.0	1.6421334743499756	1.1417735815048218
1.0	91580000.0	91590000.0	2.0	1.507628083229065	1.063535213470459
1.0	91600000.0	91610000.0	1.0	1.6240780353546143	1.1370832920074463
1.0	91640000.0	91650000.0	1.0	1.6279054880142212	1.1433310508728027
1.0	91770000.0	91780000.0	2.0	1.7327854633331299	1.1878068447113037
1.0	91790000.0	91800000.0	1.0	1.7497565746307373	1.1996769905090332
1.0	91930000.0	91940000.0	3.0	1.3326669931411743	0.9337307810783386
1.0	91950000.0	91960000.0	1.0	1.3817476034164429	0.9723674654960632
1.0	91980000.0	91990000.0	2.0	1.273950219154358	0.8833403587341309
1.0	92100000.0	92110000.0	1.0	1.314060926437378	0.9176166653633118
1.0	92290000.0	92300000.0	1.0	1.1948000192642212	0.8135466575622559
1.0	92320000.0	92330000.0	1.0	1.4178352355957031	1.0037161111831665
1.0	92370000.0	92380000.0	1.0	1.4651944637298584	1.0360561609268188
1.0	92500000.0	92510000.0	3.0	1.5315020084381104	1.08633553981781
1.0	92540000.0	92550000.0	0.0	1.2517423629760742	0.8382811546325684
1.0	92570000.0	92580000.0	3.0	1.2414957284927368	0.8545265197753906
1.0	92770000.0	92780000.0	1.0	1.1527302265167236	0.7756273150444031
1.0	92800000.0	92810000.0	1.0	1.080666422843933	0.7103801369667053
1.0	92840000.0	92850000.0	1.0	1.0620194673538208	0.6940643191337585
1.0	92930000.0	92940000.0	0.0	1.058468222618103	0.6904541850090027
1.0	92970000.0	92980000.0	1.0	1.1507505178451538	0.7739977836608887
1.0	93040000.0	93050000.0	2.0	0.8922398686408997	0.531917929649353
1.0	93140000.0	93150000.0	0.0	0.9591392278671265	0.5958753824234009
1.0	93160000.0	93170000.0	0.0	0.8329508900642395	0.630205512046814
1.0	93190000.0	93200000.0	2.0	0.9717704653739929	0.6117329597473145
1.0	93260000.0	93270000.0	0.0	1.0932323932647705	0.7221698760986328
1.0	93330000.0	93340000.0	1.0	1.0605576038360596	0.6922624111175537
1.0	93400000.0	93410000.0	1.0	1.0490442514419556	0.681483268737793
1.0	93460000.0	93470000.0	0.0	1.1217925548553467	0.747704267501831
1.0	93480000.0	93490000.0	3.0	1.1524462699890137	0.7749521136283875
1.0	93580000.0	93590000.0	2.0	1.1407215595245361	0.7648007273674011
1.0	93630000.0	93640000.0	0.0	1.1645562648773193	0.7855209112167358
1.0	93670000.0	93680000.0	2.0	0.9789170026779175	0.6185044050216675
1.0	93740000.0	93750000.0	0.0	1.075547456741333	0.7061433792114258
1.0	93760000.0	93770000.0	0.0	1.0159844160079956	0.6515724062919617
1.0	93880000.0	93890000.0	1.0	1.1233100891113281	0.748846709728241
1.0	93960000.0	93970000.0	0.0	1.0248491764068604	0.6599358320236206
1.0	94010000.0	94020000.0	0.0	0.9749826192855835	0.6147698760032654
1.0	94130000.0	94140000.0	3.0	1.022322177886963	0.6563104391098022
1.0	94310000.0	94320000.0	0.0	1.2354732751846313	0.8383808135986328
1.0	94360000.0	94370000.0	0.0	1.0161526203155518	0.651687502861023
1.0	94370000.0	94380000.0	1.0	1.053346872329712	0.6922701001167297
1.0	94440000.0	94450000.0	0.0	1.0321838855743408	0.6661275029182434
1.0	94450000.0	94460000.0	1.0	1.124955415725708	0.7500947117805481
1.0	94530000.0	94540000.0	0.0	1.145959496498108	0.7692312598228455
1.0	94570000.0	94580000.0	1.0	0.974390983581543	0.6140144467353821
1.0	94620000.0	94630000.0	0.0	1.0729877948760986	0.7031952142715454
1.0	94640000.0	94650000.0	2.0	1.0117769241333008	0.6478270292282104
1.0	94650000.0	94660000.0	1.0	1.0611965656280518	0.6925491094589233
1.0	94670000.0	94680000.0	0.0	1.1544337272644043	0.7771628499031067
1.0	94690000.0	94700000.0	1.0	1.1587523221969604	0.7806298732757568
1.0	94700000.0	94710000.0	1.0	1.329148530960083	0.9283579587936401
1.0	94790000.0	94800000.0	2.0	1.1418027877807617	0.7653247117996216
1.0	94900000.0	94910000.0	2.0	1.0418026447296143	0.6745260953903198
1.0	94920000.0	94930000.0	3.0	0.9576848745346069	0.5928043127059937
1.0	94930000.0	94940000.0	2.0	1.0866435766220093	0.7154712677001953
1.0	94940000.0	94950000.0	2.0	0.975627064704895	0.6147616505622864
1.0	95020000.0	95030000.0	0.0	0.9991483688354492	0.6364986300468445
1.0	95050000.0	95060000.0	0.0	1.1128120422363281	0.7390415668487549
1.0	95110000.0	95120000.0	1.0	1.0503778457641602	0.6825541257858276
1.0	95140000.0	95150000.0	2.0	1.0761710405349731	0.7067356109619141
1.0	95270000.0	95280000.0	1.0	1.1355078220367432	0.7598848342895508
1.0	95300000.0	95310000.0	0.0	0.9789947271347046	0.6179391145706177
1.0	95320000.0	95330000.0	0.0	0.9961179494857788	0.6336236596107483
1.0	95380000.0	95390000.0	0.0	0.9963958859443665	0.63398277759552
1.0	95390000.0	95400000.0	0.0	1.2125167846679688	0.7769020199775696
1.0	95410000.0	95420000.0	4.0	0.9008067846298218	0.5356791615486145
1.0	95440000.0	95450000.0	1.0	1.1052110195159912	0.7325707674026489
1.0	95470000.0	95480000.0	2.0	1.030530333518982	0.6652270555496216
1.0	95630000.0	95640000.0	2.0	1.0988246202468872	0.7269948124885559
1.0	95670000.0	95680000.0	0.0	1.050248622894287	0.6833690404891968
1.0	95720000.0	95730000.0	0.0	1.1750885248184204	0.7958126664161682
1.0	95740000.0	95750000.0	1.0	1.1502323150634766	0.7743074893951416
1.0	95760000.0	95770000.0	1.0	0.994321346282959	0.6319612264633179
1.0	95770000.0	95780000.0	0.0	1.287601351737976	0.8945673108100891
1.0	95780000.0	95790000.0	1.0	1.3086626529693604	0.9117733836174011
1.0	95830000.0	95840000.0	0.0	1.4104124307632446	0.9882283210754395
1.0	95900000.0	95910000.0	1.0	1.5539066791534424	1.092651128768921
1.0	95980000.0	95990000.0	1.0	1.6711143255233765	1.1519612073898315
1.0	96040000.0	96050000.0	3.0	1.5321320295333862	1.0623472929000854
1.0	96080000.0	96090000.0	0.0	1.8132264614105225	1.2188211679458618
1.0	96150000.0	96160000.0	1.0	1.895559549331665	1.2719247341156006
1.0	96190000.0	96200000.0	1.0	2.034301519393921	1.3368037939071655
1.0	96250000.0	96260000.0	3.0	2.165750026702881	1.3864576816558838
1.0	96270000.0	96280000.0	2.0	2.1633810997009277	1.3895695209503174
1.0	96350000.0	96360000.0	0.0	2.1088008880615234	1.3687063455581665
1.0	96420000.0	96430000.0	3.0	2.0702948570251465	1.3458625078201294
1.0	96430000.0	96440000.0	2.0	2.1349501609802246	1.375478982925415
1.0	96460000.0	96470000.0	3.0	1.9994016885757446	1.3241589069366455
1.0	96470000.0	96480000.0	3.0	2.112788438796997	1.365077018737793
1.0	96480000.0	96490000.0	3.0	2.114506244659424	1.3718379735946655
1.0	96520000.0	96530000.0	3.0	1.6954269409179688	1.1865248680114746
1.0	96580000.0	96590000.0	3.0	2.2985634803771973	1.4484118223190308
1.0	96620000.0	96630000.0	2.0	2.235513210296631	1.4166059494018555
1.0	96680000.0	96690000.0	7.0	2.1824488639831543	1.4120317697525024
1.0	96700000.0	96710000.0	0.0	1.5539073944091797	1.1122461557388306
1.0	96790000.0	96800000.0	0.0	1.9744516611099243	1.3254106044769287
1.0	96830000.0	96840000.0	5.0	1.698621392250061	1.1954143047332764
1.0	96870000.0	96880000.0	1.0	1.85650634765625	1.276890516281128
1.0	96890000.0	96900000.0	1.0	1.797361969947815	1.2501051425933838
1.0	96920000.0	96930000.0	0.0	2.1351354122161865	1.4003740549087524
1.0	96950000.0	96960000.0	2.0	1.728314995765686	1.2195837497711182
1.0	96990000.0	97000000.0	3.0	1.8160722255706787	1.2488815784454346
1.0	97080000.0	97090000.0	4.0	1.6576335430145264	1.1487560272216797
1.0	97090000.0	97100000.0	0.0	1.6170895099639893	1.139408826828003
1.0	97160000.0	97170000.0	1.0	1.510080337524414	1.0632003545761108
1.0	97210000.0	97220000.0	2.0	1.3959685564041138	0.9825369715690613
1.0	97270000.0	97280000.0	3.0	1.4382110834121704	1.0127460956573486
1.0	97290000.0	97300000.0	3.0	1.359466314315796	0.9430111050605774
1.0	97300000.0	97310000.0	0.0	1.3926433324813843	0.9798128008842468
1.0	97370000.0	97380000.0	2.0	1.4657918214797974	1.033250093460083
1.0	97420000.0	97430000.0	2.0	1.5777645111083984	1.1110270023345947
1.0	97430000.0	97440000.0	0.0	1.6411199569702148	1.1568330526351929
1.0	97460000.0	97470000.0	2.0	1.401853322982788	0.985202431678772
1.0	97540000.0	97550000.0	1.0	1.314379334449768	0.9059082269668579
1.0	97590000.0	97600000.0	2.0	1.2788245677947998	0.8728826642036438
1.0	97600000.0	97610000.0	1.0	1.294612169265747	0.8911329507827759
1.0	97630000.0	97640000.0	3.0	1.3837227821350098	0.9589349627494812
1.0	97700000.0	97710000.0	2.0	1.4685068130493164	1.0298691987991333
1.0	97770000.0	97780000.0	4.0	1.7861522436141968	1.2251977920532227
1.0	97900000.0	97910000.0	2.0	1.8608458042144775	1.2631721496582031
1.0	97940000.0	97950000.0	1.0	1.9860118627548218	1.3303037881851196
1.0	97980000.0	97990000.0	0.0	1.8193638324737549	1.2351640462875366
1.0	98080000.0	98090000.0	4.0	1.4629771709442139	1.0218764543533325
1.0	98100000.0	98110000.0	0.0	1.5773975849151611	1.0994476079940796
1.0	98200000.0	98210000.0	0.0	1.717655897140503	1.192801833152771
1.0	98220000.0	98230000.0	2.0	1.481565237045288	1.0501089096069336
1.0	98250000.0	98260000.0	2.0	1.6645580530166626	1.1616652011871338
1.0	98260000.0	98270000.0	3.0	1.52767014503479	1.0753062963485718
1.0	98280000.0	98290000.0	1.0	1.6800950765609741	1.158837080001831
1.0	98480000.0	98490000.0	1.0	1.5669355392456055	1.096006989479065
1.0	98500000.0	98510000.0	0.0	1.5398943424224854	1.0782554149627686
1.0	98600000.0	98610000.0	0.0	1.704263687133789	1.178601861000061
1.0	98630000.0	98640000.0	1.0	1.5713509321212769	1.1046231985092163
1.0	98640000.0	98650000.0	2.0	1.556024193763733	1.0980453491210938
1.0	98690000.0	98700000.0	1.0	1.7620642185211182	1.2121682167053223
1.0	98710000.0	98720000.0	1.0	1.6827375888824463	1.1697109937667847
1.0	98740000.0	98750000.0	2.0	1.6084797382354736	1.130964994430542
1.0	98860000.0	98870000.0	1.0	1.5304615497589111	1.0750572681427002
1.0	98980000.0	98990000.0	0.0	1.5051461458206177	1.0404664278030396
1.0	99120000.0	99130000.0	5.0	1.1063588857650757	0.7228208780288696
1.0	99160000.0	99170000.0	0.0	1.237190842628479	0.8379281759262085
1.0	99200000.0	99210000.0	0.0	1.2892365455627441	0.8815956115722656
1.0	99240000.0	99250000.0	1.0	1.496466040611267	1.0333318710327148
1.0	99260000.0	99270000.0	2.0	1.3936485052108765	0.9717796444892883
1.0	99280000.0	99290000.0	1.0	1.6623315811157227	1.1426117420196533
1.0	99460000.0	99470000.0	1.0	1.9630874395370483	1.3126400709152222
1.0	99690000.0	99700000.0	1.0	1.3748661279678345	0.9631394147872925
1.0	99720000.0	99730000.0	0.0	1.306037187576294	0.9042966961860657
1.0	99760000.0	99770000.0	1.0	1.3003406524658203	0.8860667943954468
1.0	99840000.0	99850000.0	2.0	1.2748115062713623	0.8709496259689331
1.0	99920000.0	99930000.0	2.0	1.3147052526474	0.9129250645637512
1.0	99980000.0	99990000.0	2.0	1.1875691413879395	0.8057157397270203
1.0	100000000.0	100010000.0	1.0	1.3330681324005127	0.9332616925239563
1.0	100050000.0	100060000.0	2.0	1.217989206314087	0.8334949612617493
1.0	100070000.0	100080000.0	4.0	1.1380923986434937	0.7623756527900696
1.0	100270000.0	100280000.0	0.0	1.0719486474990845	0.702856719493866
1.0	100290000.0	100300000.0	1.0	1.1195536851882935	0.7459767460823059
1.0	100320000.0	100330000.0	1.0	1.1934335231781006	0.8120018243789673
1.0	100430000.0	100440000.0	0.0	1.2300059795379639	0.8077728152275085
1.0	100490000.0	100500000.0	2.0	1.1668646335601807	0.7886219620704651
1.0	100710000.0	100720000.0	0.0	1.3809624910354614	0.9808298349380493
1.0	100760000.0	100770000.0	1.0	1.0735533237457275	0.7042956352233887
1.0	100780000.0	100790000.0	3.0	1.106048345565796	0.733373761177063
1.0	100830000.0	100840000.0	0.0	1.040321707725525	0.6739643812179565
1.0	101000000.0	101010000.0	0.0	1.3559296131134033	0.9522110223770142
1.0	101040000.0	101050000.0	2.0	1.1560724973678589	0.7786658406257629
1.0	101100000.0	101110000.0	1.0	1.1358321905136108	0.7607418894767761
1.0	101130000.0	101140000.0	1.0	1.1086260080337524	0.7364016771316528
1.0	101210000.0	101220000.0	1.0	1.514012098312378	1.0637356042861938
1.0	101300000.0	101310000.0	2.0	1.4140146970748901	0.9883254766464233
1.0	101410000.0	101420000.0	2.0	1.0948188304901123	0.7236795425415039
1.0	101430000.0	101440000.0	0.0	1.3134366273880005	0.9162489175796509
1.0	101460000.0	101470000.0	3.0	1.2502638101577759	0.862653374671936
1.0	101510000.0	101520000.0	0.0	1.3784395456314087	0.9693948030471802
1.0	101550000.0	101560000.0	2.0	1.3370869159698486	0.9365102648735046
1.0	101580000.0	101590000.0	0.0	1.2949241399765015	0.8996051549911499
1.0	101620000.0	101630000.0	0.0	1.4687942266464233	1.0450656414031982
1.0	101650000.0	101660000.0	4.0	1.3317409753799438	0.9324691891670227
1.0	101710000.0	101720000.0	2.0	1.452722191810608	1.02883780002594
1.0	101800000.0	101810000.0	2.0	1.5032001733779907	1.0493367910385132
1.0	101820000.0	101830000.0	3.0	1.4505032300949097	1.0112018585205078
1.0	101840000.0	101850000.0	1.0	1.4580601453781128	1.024938941001892
1.0	101920000.0	101930000.0	1.0	1.7626564502716064	1.2055009603500366
1.0	102010000.0	102020000.0	2.0	1.8200912475585938	1.2402257919311523
1.0	102030000.0	102040000.0	3.0	1.9139856100082397	1.2852821350097656
1.0	102130000.0	102140000.0	2.0	1.9670934677124023	1.3038579225540161
1.0	102140000.0	102150000.0	0.0	2.056450128555298	1.340053677558899
1.0	102220000.0	102230000.0	2.0	2.162102222442627	1.3838804960250854
1.0	102270000.0	102280000.0	0.0	2.2036120891571045	1.4037821292877197
1.0	102280000.0	102290000.0	2.0	2.205258846282959	1.4009573459625244
1.0	102300000.0	102310000.0	3.0	2.151702404022217	1.3765357732772827
1.0	102310000.0	102320000.0	3.0	2.102039337158203	1.3586593866348267
1.0	102360000.0	102370000.0	1.0	2.254366397857666	1.4209187030792236
1.0	102380000.0	102390000.0	5.0	2.300265073776245	1.435495138168335
1.0	102490000.0	102500000.0	4.0	2.2829713821411133	1.4301828145980835
1.0	102570000.0	102580000.0	3.0	2.3203670978546143	1.4488855600357056
1.0	102630000.0	102640000.0	7.0	2.3389735221862793	1.4525115489959717
1.0	102640000.0	102650000.0	2.0	2.5759284496307373	1.523202896118164
1.0	102710000.0	102720000.0	2.0	2.8335468769073486	1.5788320302963257
1.0	102870000.0	102880000.0	6.0	2.676730155944824	1.5461766719818115
1.0	102900000.0	102910000.0	3.0	2.886983871459961	1.5883235931396484
1.0	103040000.0	103050000.0	6.0	3.1627590656280518	1.6223455667495728
1.0	103190000.0	103200000.0	0.0	2.7383742332458496	1.5619884729385376
1.0	103200000.0	103210000.0	1.0	2.753878355026245	1.5649173259735107
1.0	103280000.0	103290000.0	2.0	2.797827959060669	1.5714929103851318
1.0	103350000.0	103360000.0	5.0	2.705265760421753	1.554584264755249
1.0	103370000.0	103380000.0	1.0	2.8301472663879395	1.5839979648590088
1.0	103400000.0	103410000.0	6.0	2.9972071647644043	1.60699462890625
1.0	103410000.0	103420000.0	4.0	3.1252779960632324	1.617977499961853
1.0	103420000.0	103430000.0	3.0	3.007014274597168	1.605063796043396
1.0	103450000.0	103460000.0	1.0	2.9375133514404297	1.5971711874008179
1.0	103550000.0	103560000.0	1.0	2.898029327392578	1.5908094644546509
1.0	103570000.0	103580000.0	0.0	3.0088183879852295	1.6092408895492554
1.0	103590000.0	103600000.0	1.0	2.781885862350464	1.5738576650619507
1.0	103600000.0	103610000.0	2.0	2.5899853706359863	1.5279042720794678
1.0	103630000.0	103640000.0	6.0	2.6733288764953613	1.5454540252685547
1.0	103660000.0	103670000.0	3.0	2.816862106323242	1.577075719833374
1.0	103670000.0	103680000.0	2.0	2.693974256515503	1.5519427061080933
1.0	103680000.0	103690000.0	3.0	2.736171007156372	1.5622050762176514
1.0	103690000.0	103700000.0	2.0	2.6852803230285645	1.5510308742523193
1.0	103700000.0	103710000.0	0.0	2.7189903259277344	1.5581735372543335
1.0	103720000.0	103730000.0	4.0	2.269526958465576	1.4280312061309814
1.0	103740000.0	103750000.0	4.0	2.1173648834228516	1.3636826276779175
1.0	104060000.0	104070000.0	3.0	1.5597097873687744	1.0963844060897827
1.0	104080000.0	104090000.0	0.0	1.7966607809066772	1.2111469507217407
1.0	104370000.0	104380000.0	0.0	2.7954843044281006	1.5686842203140259
1.0	104450000.0	104460000.0	2.0	3.1106224060058594	1.615323781967163
1.0	104460000.0	104470000.0	1.0	2.9377057552337646	1.6055974960327148
1.0	104580000.0	104590000.0	5.0	3.1412606239318848	1.6176735162734985
1.0	104610000.0	104620000.0	4.0	3.2117538452148438	1.624023199081421
1.0	104670000.0	104680000.0	2.0	3.0799708366394043	1.6147716045379639
1.0	104730000.0	104740000.0	4.0	3.0417850017547607	1.609018325805664
1.0	104740000.0	104750000.0	7.0	2.9879422187805176	1.6035007238388062
1.0	104800000.0	104810000.0	2.0	3.262943983078003	1.6266820430755615
1.0	104810000.0	104820000.0	2.0	3.1720001697540283	1.6215734481811523
1.0	104820000.0	104830000.0	5.0	3.1272003650665283	1.616417646408081
1.0	104850000.0	104860000.0	3.0	2.831294298171997	1.576194405555725
1.0	104930000.0	104940000.0	2.0	2.51287579536438	1.5088037252426147
1.0	105020000.0	105030000.0	1.0	2.4668190479278564	1.492967963218689
1.0	105040000.0	105050000.0	6.0	2.4528861045837402	1.4846662282943726
1.0	105080000.0	105090000.0	5.0	2.4842751026153564	1.4960737228393555
1.0	105090000.0	105100000.0	4.0	2.5355238914489746	1.5119417905807495
1.0	105130000.0	105140000.0	2.0	2.8676674365997314	1.583317756652832
1.0	105170000.0	105180000.0	4.0	2.8094921112060547	1.5721515417099
1.0	105230000.0	105240000.0	7.0	2.8639559745788574	1.5810247659683228
1.0	105330000.0	105340000.0	4.0	2.765822172164917	1.5700139999389648
1.0	105410000.0	105420000.0	4.0	2.751122236251831	1.5627713203430176
1.0	105420000.0	105430000.0	5.0	2.7934975624084473	1.5728733539581299
1.0	105540000.0	105550000.0	3.0	2.6668009757995605	1.542756199836731
1.0	105680000.0	105690000.0	1.0	2.6122708320617676	1.536472201347351
1.0	105750000.0	105760000.0	3.0	2.1895751953125	1.420069694519043
1.0	105760000.0	105770000.0	0.0	2.5002665519714355	1.499263048171997
1.0	105830000.0	105840000.0	1.0	2.6520321369171143	1.5369946956634521
1.0	105870000.0	105880000.0	3.0	2.558994770050049	1.5124696493148804
1.0	105910000.0	105920000.0	1.0	2.498286724090576	1.4999675750732422
1.0	105920000.0	105930000.0	1.0	2.652365207672119	1.5363632440567017
1.0	105990000.0	106000000.0	4.0	2.5516295433044434	1.5150268077850342
1.0	106040000.0	106050000.0	2.0	2.5101773738861084	1.5028367042541504
1.0	106160000.0	106170000.0	3.0	2.7032947540283203	1.5493168830871582
1.0	106190000.0	106200000.0	1.0	2.6605758666992188	1.5396833419799805
1.0	106200000.0	106210000.0	2.0	2.356235980987549	1.4661368131637573
1.0	106230000.0	106240000.0	4.0	2.5324482917785645	1.5089504718780518
1.0	106280000.0	106290000.0	5.0	2.440260887145996	1.4833961725234985
1.0	106350000.0	106360000.0	0.0	2.788482427597046	1.5709586143493652
1.0	106370000.0	106380000.0	3.0	2.6405017375946045	1.5357229709625244
1.0	106380000.0	106390000.0	5.0	2.5849647521972656	1.5210882425308228
1.0	106440000.0	106450000.0	2.0	2.6171600818634033	1.5318176746368408
1.0	106460000.0	106470000.0	3.0	2.713653564453125	1.554744005203247
1.0	106500000.0	106510000.0	2.0	2.754171371459961	1.5646196603775024
1.0	106620000.0	106630000.0	0.0	2.732666492462158	1.5589096546173096
1.0	106630000.0	106640000.0	6.0	2.7716941833496094	1.5662728548049927
1.0	106640000.0	106650000.0	4.0	2.900421142578125	1.5880402326583862
1.0	106660000.0	106670000.0	1.0	2.87774395942688	1.5856016874313354
1.0	106680000.0	106690000.0	5.0	2.5821123123168945	1.5210015773773193
1.0	106690000.0	106700000.0	0.0	2.677598476409912	1.5479763746261597
1.0	106830000.0	106840000.0	1.0	2.5624375343322754	1.5150922536849976
1.0	106900000.0	106910000.0	0.0	2.6602225303649902	1.5407111644744873
1.0	106910000.0	106920000.0	2.0	2.6236159801483154	1.5282682180404663
1.0	106950000.0	106960000.0	0.0	2.5079345703125	1.5017430782318115
1.0	106960000.0	106970000.0	2.0	2.524331569671631	1.5088437795639038
1.0	106970000.0	106980000.0	3.0	2.3887102603912354	1.4635746479034424
1.0	107130000.0	107140000.0	4.0	2.6179537773132324	1.53211510181427
1.0	107210000.0	107220000.0	5.0	2.9314956665039062	1.5941376686096191
1.0	107270000.0	107280000.0	8.0	2.701718330383301	1.5527359247207642
1.0	107340000.0	107350000.0	0.0	2.841994285583496	1.5793168544769287
1.0	107350000.0	107360000.0	2.0	2.632112741470337	1.5370268821716309
1.0	107430000.0	107440000.0	2.0	2.389589309692383	1.4661613702774048
1.0	107550000.0	107560000.0	3.0	2.61967134475708	1.5369582176208496
1.0	107610000.0	107620000.0	2.0	2.4083588123321533	1.4813636541366577
1.0	107650000.0	107660000.0	3.0	2.5359456539154053	1.5176773071289062
1.0	107670000.0	107680000.0	1.0	2.4931223392486572	1.5076937675476074
1.0	107750000.0	107760000.0	7.0	2.3449478149414062	1.4536716938018799
1.0	107850000.0	107860000.0	2.0	2.473278522491455	1.5038988590240479
1.0	107880000.0	107890000.0	3.0	2.156754732131958	1.3982528448104858
1.0	107950000.0	107960000.0	5.0	1.9068281650543213	1.2922455072402954
1.0	107970000.0	107980000.0	1.0	1.8282959461212158	1.2749532461166382
1.0	108040000.0	108050000.0	1.0	1.5275814533233643	1.0843480825424194
1.0	108180000.0	108190000.0	2.0	1.219517469406128	0.8353540301322937
1.0	108330000.0	108340000.0	3.0	1.6654701232910156	1.177229642868042
1.0	108350000.0	108360000.0	2.0	1.7746689319610596	1.2443296909332275
1.0	108370000.0	108380000.0	1.0	1.6920385360717773	1.1985774040222168
1.0	108400000.0	108410000.0	2.0	1.725221872329712	1.2157338857650757
1.0	108450000.0	108460000.0	4.0	1.6238839626312256	1.134000539779663
1.0	108460000.0	108470000.0	1.0	1.6286580562591553	1.1459496021270752
1.0	108500000.0	108510000.0	2.0	1.3742475509643555	0.9661304354667664
[truncated: 47,582 more rows]
