# Supplementary material for: Genome-wide mapping of somatic mutation rates uncovers drivers of cancer
Source: Nat Biotechnol. 2022 Jun 20;40(11):1634–43. doi: 10.1038/s41587-022-01353-8 (PMC9646522; doi:10.1038/s41587-022-01353-8)
Supplement: Supplementary file 4 — Regions and model predictions for each fold of each cancer for which a deep learning model was trained. Regions that were filtered are also listed along with their respective model predictions. [file 41587_2022_1353_MOESM4_ESM.zip › kfold_results/Bladder-TCC/fold_0.txt]

CHROM	START	END	Y_TRUE	Y_PRED	STD
1.0	770000.0	780000.0	0.0	1.318179726600647	0.2205619364976883
1.0	870000.0	880000.0	4.0	1.9461743831634521	0.5716474056243896
1.0	890000.0	900000.0	2.0	1.8957242965698242	0.5486656427383423
1.0	1020000.0	1030000.0	2.0	1.8315045833587646	0.5178796052932739
1.0	1070000.0	1080000.0	2.0	2.1309380531311035	0.6497426629066467
1.0	1090000.0	1100000.0	2.0	2.1943445205688477	0.6739581227302551
1.0	1110000.0	1120000.0	2.0	1.9061473608016968	0.5537482500076294
1.0	1130000.0	1140000.0	2.0	1.9517707824707031	0.5749254822731018
1.0	1180000.0	1190000.0	2.0	1.9286216497421265	0.5640931129455566
1.0	1210000.0	1220000.0	0.0	1.9170293807983398	0.5589858889579773
1.0	1270000.0	1280000.0	0.0	1.8673851490020752	0.5348459482192993
1.0	1290000.0	1300000.0	3.0	2.134368419647217	0.6510504484176636
1.0	1370000.0	1380000.0	0.0	2.003084659576416	0.5972368121147156
1.0	1490000.0	1500000.0	1.0	1.6081106662750244	0.3966076970100403
1.0	1500000.0	1510000.0	1.0	1.7105413675308228	0.4535418450832367
1.0	1530000.0	1540000.0	1.0	2.3350863456726074	0.7237266898155212
1.0	1540000.0	1550000.0	3.0	2.0380656719207764	0.6124347448348999
1.0	1720000.0	1730000.0	1.0	1.9119079113006592	0.5566735863685608
1.0	1750000.0	1760000.0	6.0	1.8982394933700562	0.5503353476524353
1.0	1860000.0	1870000.0	2.0	1.9375560283660889	0.5683624744415283
1.0	1930000.0	1940000.0	1.0	1.9088634252548218	0.5549927949905396
1.0	1940000.0	1950000.0	2.0	1.776807188987732	0.489712655544281
1.0	2050000.0	2060000.0	1.0	1.7457685470581055	0.4737396836280823
1.0	2060000.0	2070000.0	2.0	2.032026767730713	0.6097040176391602
1.0	2070000.0	2080000.0	1.0	1.8066726922988892	0.50562584400177
1.0	2110000.0	2120000.0	6.0	1.9713375568389893	0.5836449861526489
1.0	2120000.0	2130000.0	1.0	2.3755788803100586	0.7377913594245911
1.0	2150000.0	2160000.0	4.0	1.995758295059204	0.5940133333206177
1.0	2170000.0	2180000.0	6.0	1.9852921962738037	0.5896416902542114
1.0	2200000.0	2210000.0	2.0	1.896925687789917	0.5494614839553833
1.0	2250000.0	2260000.0	3.0	1.9304507970809937	0.5650503635406494
1.0	2260000.0	2270000.0	2.0	1.9627653360366821	0.5797351598739624
1.0	2380000.0	2390000.0	1.0	1.7882888317108154	0.4956966042518616
1.0	2410000.0	2420000.0	1.0	1.8005311489105225	0.5019912719726562
1.0	2450000.0	2460000.0	0.0	1.8202507495880127	0.512177586555481
1.0	2770000.0	2780000.0	2.0	1.9093555212020874	0.5545436143875122
1.0	2790000.0	2800000.0	2.0	1.8425639867782593	0.52332603931427
1.0	2800000.0	2810000.0	4.0	1.829787254333496	0.5169163346290588
1.0	2810000.0	2820000.0	2.0	1.9085760116577148	0.5546325445175171
1.0	2870000.0	2880000.0	2.0	1.9010120630264282	0.5515947341918945
1.0	2880000.0	2890000.0	2.0	2.02647066116333	0.6071793437004089
1.0	3030000.0	3040000.0	3.0	1.887176752090454	0.5449766516685486
1.0	3060000.0	3070000.0	0.0	1.975820779800415	0.5851516723632812
1.0	3080000.0	3090000.0	3.0	1.770764708518982	0.4870375096797943
1.0	3270000.0	3280000.0	1.0	1.8569008111953735	0.5304983854293823
1.0	3300000.0	3310000.0	1.0	1.9963891506195068	0.5941749811172485
1.0	3390000.0	3400000.0	2.0	1.911037802696228	0.5559900999069214
1.0	3510000.0	3520000.0	3.0	1.7073453664779663	0.4525241255760193
1.0	3530000.0	3540000.0	1.0	1.766592025756836	0.48508507013320923
1.0	3550000.0	3560000.0	2.0	1.7535712718963623	0.4780048429965973
1.0	3620000.0	3630000.0	3.0	1.9270684719085693	0.5634721517562866
1.0	3660000.0	3670000.0	4.0	1.8117080926895142	0.5077727437019348
1.0	3760000.0	3770000.0	1.0	1.544042706489563	0.3585604131221771
1.0	3770000.0	3780000.0	5.0	1.4890286922454834	0.32423529028892517
1.0	3830000.0	3840000.0	1.0	1.6412197351455688	0.4156925678253174
1.0	4080000.0	4090000.0	1.0	1.8468492031097412	0.5250821113586426
1.0	4100000.0	4110000.0	2.0	1.8255441188812256	0.5149148106575012
1.0	4140000.0	4150000.0	0.0	2.1110944747924805	0.641922116279602
1.0	4180000.0	4190000.0	1.0	2.131765842437744	0.6500380039215088
1.0	4200000.0	4210000.0	2.0	2.083925724029541	0.6309202909469604
1.0	4320000.0	4330000.0	2.0	2.1133036613464355	0.6427997350692749
1.0	4360000.0	4370000.0	1.0	2.002227783203125	0.5976729393005371
1.0	4500000.0	4510000.0	0.0	2.002431869506836	0.5970476269721985
1.0	4540000.0	4550000.0	5.0	1.9909474849700928	0.5933975577354431
1.0	4560000.0	4570000.0	1.0	2.0171728134155273	0.6040895581245422
1.0	4590000.0	4600000.0	3.0	2.081272602081299	0.6302759647369385
1.0	4840000.0	4850000.0	2.0	1.9436336755752563	0.5732977986335754
1.0	4850000.0	4860000.0	0.0	1.9904943704605103	0.5930087566375732
1.0	4910000.0	4920000.0	2.0	2.0653090476989746	0.624072790145874
1.0	5060000.0	5070000.0	0.0	2.076711893081665	0.6286973357200623
1.0	5220000.0	5230000.0	1.0	2.242220878601074	0.6883927583694458
1.0	5250000.0	5260000.0	6.0	2.1817378997802734	0.66778165102005
1.0	5270000.0	5280000.0	2.0	2.2264857292175293	0.6833169460296631
1.0	5300000.0	5310000.0	1.0	2.313638687133789	0.7121061086654663
1.0	5310000.0	5320000.0	2.0	2.3010268211364746	0.7081758975982666
1.0	5360000.0	5370000.0	2.0	1.9921200275421143	0.5940088629722595
1.0	5400000.0	5410000.0	0.0	2.0197501182556152	0.6056015491485596
1.0	5430000.0	5440000.0	1.0	1.8512462377548218	0.5304828882217407
1.0	5460000.0	5470000.0	1.0	1.874311089515686	0.540815532207489
1.0	5500000.0	5510000.0	1.0	1.8516972064971924	0.5268731713294983
1.0	5580000.0	5590000.0	1.0	1.93975830078125	0.5687589049339294
1.0	5620000.0	5630000.0	3.0	1.9247477054595947	0.5619124174118042
1.0	5630000.0	5640000.0	2.0	1.939478874206543	0.5688872337341309
1.0	5640000.0	5650000.0	1.0	2.0295681953430176	0.6082906723022461
1.0	5730000.0	5740000.0	4.0	1.7873995304107666	0.49563050270080566
1.0	5750000.0	5760000.0	1.0	1.7868306636810303	0.49518704414367676
1.0	5760000.0	5770000.0	0.0	1.7922961711883545	0.4982151389122009
1.0	5820000.0	5830000.0	1.0	1.7070400714874268	0.45286083221435547
1.0	5840000.0	5850000.0	0.0	1.7042938470840454	0.4511663317680359
1.0	5990000.0	6000000.0	1.0	1.5696369409561157	0.3740578293800354
1.0	6000000.0	6010000.0	2.0	1.504474401473999	0.33461686968803406
1.0	6080000.0	6090000.0	2.0	1.729088544845581	0.4657825529575348
1.0	6180000.0	6190000.0	0.0	1.7427536249160767	0.47190362215042114
1.0	6260000.0	6270000.0	5.0	1.9737203121185303	0.5842758417129517
1.0	6340000.0	6350000.0	4.0	1.6522296667099	0.4223175048828125
1.0	6360000.0	6370000.0	1.0	1.7229493856430054	0.46127066016197205
1.0	6410000.0	6420000.0	1.0	2.0447657108306885	0.6148333549499512
1.0	6440000.0	6450000.0	1.0	1.7910245656967163	0.49700838327407837
1.0	6500000.0	6510000.0	1.0	1.9904645681381226	0.5917525887489319
1.0	6530000.0	6540000.0	1.0	1.9415738582611084	0.5696923136711121
1.0	6600000.0	6610000.0	2.0	1.851973533630371	0.5280001163482666
1.0	6680000.0	6690000.0	2.0	1.9944164752960205	0.5935683250427246
1.0	6700000.0	6710000.0	2.0	1.7339414358139038	0.4676094651222229
1.0	6830000.0	6840000.0	2.0	1.7568225860595703	0.4798657298088074
1.0	6840000.0	6850000.0	1.0	1.997087836265564	0.593426525592804
1.0	6870000.0	6880000.0	1.0	1.5830090045928955	0.38260120153427124
1.0	6890000.0	6900000.0	0.0	1.6058986186981201	0.3959474563598633
1.0	6930000.0	6940000.0	2.0	1.5025581121444702	0.3332618772983551
1.0	6990000.0	7000000.0	3.0	1.6858638525009155	0.44109636545181274
1.0	7050000.0	7060000.0	3.0	1.7547366619110107	0.47857576608657837
1.0	7090000.0	7100000.0	3.0	1.6499513387680054	0.42143598198890686
1.0	7100000.0	7110000.0	2.0	1.7725999355316162	0.48795557022094727
1.0	7160000.0	7170000.0	4.0	1.7827003002166748	0.4931468367576599
1.0	7280000.0	7290000.0	3.0	1.7915147542953491	0.49805912375450134
1.0	7290000.0	7300000.0	2.0	1.8177518844604492	0.5113407373428345
1.0	7300000.0	7310000.0	1.0	1.7097532749176025	0.45464810729026794
1.0	7360000.0	7370000.0	2.0	1.7989985942840576	0.5020298361778259
1.0	7390000.0	7400000.0	5.0	1.7922523021697998	0.4982098937034607
1.0	7410000.0	7420000.0	1.0	1.8559802770614624	0.5301445722579956
1.0	7460000.0	7470000.0	3.0	1.8740546703338623	0.538736879825592
1.0	7500000.0	7510000.0	2.0	1.8350719213485718	0.5199353694915771
1.0	7510000.0	7520000.0	2.0	1.8573354482650757	0.5309182405471802
1.0	7550000.0	7560000.0	2.0	1.8818814754486084	0.5424643754959106
1.0	7580000.0	7590000.0	2.0	1.7501682043075562	0.47656354308128357
1.0	7620000.0	7630000.0	2.0	1.877139687538147	0.5404011011123657
1.0	7630000.0	7640000.0	1.0	1.9531772136688232	0.5755458474159241
1.0	7680000.0	7690000.0	2.0	1.844668984413147	0.524797797203064
1.0	7740000.0	7750000.0	3.0	1.8106523752212524	0.5074307322502136
1.0	7830000.0	7840000.0	0.0	1.7562170028686523	0.47683534026145935
1.0	7890000.0	7900000.0	2.0	1.420311689376831	0.2813754677772522
1.0	7950000.0	7960000.0	4.0	1.7359673976898193	0.4690156579017639
1.0	7980000.0	7990000.0	0.0	1.8937402963638306	0.5483222007751465
1.0	8010000.0	8020000.0	0.0	1.7525726556777954	0.4778614044189453
1.0	8020000.0	8030000.0	4.0	1.8842341899871826	0.5418112874031067
1.0	8030000.0	8040000.0	1.0	1.7692158222198486	0.48635372519493103
1.0	8080000.0	8090000.0	1.0	2.259054660797119	0.6982977986335754
1.0	8120000.0	8130000.0	5.0	1.9648736715316772	0.5806509852409363
1.0	8200000.0	8210000.0	2.0	1.7924054861068726	0.49844080209732056
1.0	8250000.0	8260000.0	0.0	1.8111234903335571	0.5076579451560974
1.0	8330000.0	8340000.0	1.0	1.7482627630233765	0.47528472542762756
1.0	8370000.0	8380000.0	2.0	1.9451221227645874	0.5714713931083679
1.0	8380000.0	8390000.0	3.0	1.6837068796157837	0.44052743911743164
1.0	8410000.0	8420000.0	0.0	1.7854429483413696	0.49433597922325134
1.0	8640000.0	8650000.0	0.0	1.522528052330017	0.3459358811378479
1.0	8660000.0	8670000.0	0.0	1.7599971294403076	0.4816814064979553
1.0	8690000.0	8700000.0	2.0	1.5840816497802734	0.38300642371177673
1.0	8790000.0	8800000.0	0.0	1.7906030416488647	0.4973026216030121
1.0	8820000.0	8830000.0	2.0	1.6842199563980103	0.44055652618408203
1.0	8840000.0	8850000.0	1.0	1.711605429649353	0.4553694725036621
1.0	8880000.0	8890000.0	4.0	1.6171709299087524	0.40208563208580017
1.0	8930000.0	8940000.0	1.0	1.7625770568847656	0.2628616690635681
1.0	8940000.0	8950000.0	3.0	1.6420764923095703	0.41621333360671997
1.0	8990000.0	9000000.0	1.0	1.5016906261444092	0.33317530155181885
1.0	9120000.0	9130000.0	2.0	1.7003839015960693	0.44925040006637573
1.0	9150000.0	9160000.0	2.0	1.842235803604126	0.523533046245575
1.0	9180000.0	9190000.0	2.0	1.9130775928497314	0.5567238330841064
1.0	9220000.0	9230000.0	1.0	2.142090082168579	0.654061496257782
1.0	9300000.0	9310000.0	4.0	1.9665714502334595	0.5811911821365356
1.0	9350000.0	9360000.0	1.0	1.8582773208618164	0.5303828120231628
1.0	9390000.0	9400000.0	2.0	1.7547080516815186	0.4784781336784363
1.0	9400000.0	9410000.0	1.0	1.7146724462509155	0.4569479525089264
1.0	9510000.0	9520000.0	0.0	1.7069593667984009	0.45238128304481506
1.0	9620000.0	9630000.0	3.0	1.6289678812026978	0.40904736518859863
1.0	9650000.0	9660000.0	4.0	1.7563092708587646	0.47943419218063354
1.0	9680000.0	9690000.0	2.0	1.7955821752548218	0.4999825358390808
1.0	9730000.0	9740000.0	4.0	1.7265970706939697	0.46375536918640137
1.0	9740000.0	9750000.0	2.0	1.7700488567352295	0.4862697124481201
1.0	9770000.0	9780000.0	2.0	1.4854272603988647	0.3223983347415924
1.0	9820000.0	9830000.0	2.0	1.7866159677505493	0.4948681890964508
1.0	9870000.0	9880000.0	1.0	1.7247947454452515	0.46262654662132263
1.0	9900000.0	9910000.0	2.0	1.58244788646698	0.38130882382392883
1.0	9940000.0	9950000.0	4.0	1.5295276641845703	0.3497774600982666
1.0	10020000.0	10030000.0	2.0	1.6218010187149048	0.40518221259117126
1.0	10050000.0	10060000.0	1.0	1.7237628698349	0.46175843477249146
1.0	10110000.0	10120000.0	1.0	1.6667801141738892	0.4304150938987732
1.0	10180000.0	10190000.0	0.0	1.4565147161483765	0.3046601414680481
1.0	10220000.0	10230000.0	0.0	1.5109930038452148	0.3383612036705017
1.0	10310000.0	10320000.0	1.0	1.878182053565979	0.5411485433578491
1.0	10330000.0	10340000.0	9.0	1.6206163167953491	0.4040718972682953
1.0	10360000.0	10370000.0	1.0	1.5464057922363281	0.35997629165649414
1.0	10410000.0	10420000.0	1.0	1.6256439685821533	0.40680402517318726
1.0	10450000.0	10460000.0	1.0	1.5060850381851196	0.32222500443458557
1.0	10460000.0	10470000.0	1.0	1.6584835052490234	0.4248238205909729
1.0	10480000.0	10490000.0	0.0	1.5983221530914307	0.3908767104148865
1.0	10500000.0	10510000.0	2.0	1.4921287298202515	0.326984703540802
1.0	10610000.0	10620000.0	5.0	1.6900742053985596	0.44370394945144653
1.0	10620000.0	10630000.0	2.0	1.7201175689697266	0.4604775309562683
1.0	10630000.0	10640000.0	2.0	1.760061502456665	0.4820103049278259
1.0	10650000.0	10660000.0	0.0	1.8388363122940063	0.5216318368911743
1.0	10750000.0	10760000.0	2.0	2.0821585655212402	0.6303446888923645
1.0	10760000.0	10770000.0	2.0	1.9396703243255615	0.5692906379699707
1.0	10800000.0	10810000.0	0.0	2.1631662845611572	0.6621260046958923
1.0	10820000.0	10830000.0	2.0	2.2276694774627686	0.6860392689704895
1.0	10970000.0	10980000.0	0.0	1.7665563821792603	0.4849039912223816
1.0	11020000.0	11030000.0	1.0	1.7289583683013916	0.4640738070011139
1.0	11070000.0	11080000.0	2.0	1.9388782978057861	0.5667465925216675
1.0	11080000.0	11090000.0	0.0	1.6310020685195923	0.4099324345588684
1.0	11110000.0	11120000.0	0.0	1.79044508934021	0.49641329050064087
1.0	11120000.0	11130000.0	2.0	1.6869895458221436	0.44190073013305664
1.0	11190000.0	11200000.0	1.0	1.5815207958221436	0.3810977637767792
1.0	11210000.0	11220000.0	1.0	1.666858434677124	0.43046846985816956
1.0	11250000.0	11260000.0	4.0	1.5408284664154053	0.3567879796028137
1.0	11280000.0	11290000.0	2.0	1.5410053730010986	0.35684365034103394
1.0	11290000.0	11300000.0	1.0	1.5878976583480835	0.38457632064819336
1.0	11330000.0	11340000.0	2.0	1.6756185293197632	0.43502312898635864
1.0	11350000.0	11360000.0	3.0	1.6071865558624268	0.3962727189064026
1.0	11390000.0	11400000.0	3.0	1.6500365734100342	0.42116498947143555
1.0	11420000.0	11430000.0	0.0	1.8352845907211304	0.5197852253913879
1.0	11520000.0	11530000.0	2.0	1.7878366708755493	0.49572205543518066
1.0	11570000.0	11580000.0	1.0	1.8416286706924438	0.5227774381637573
1.0	11590000.0	11600000.0	2.0	1.8436384201049805	0.5238057971000671
1.0	11650000.0	11660000.0	1.0	1.7944364547729492	0.49882903695106506
1.0	11780000.0	11790000.0	1.0	1.6618435382843018	0.42776933312416077
1.0	11840000.0	11850000.0	2.0	1.672271966934204	0.43326297402381897
1.0	11850000.0	11860000.0	1.0	1.8077375888824463	0.5051828622817993
1.0	11860000.0	11870000.0	1.0	1.893144965171814	0.5450483560562134
1.0	11870000.0	11880000.0	1.0	1.5264856815338135	0.34762173891067505
1.0	11910000.0	11920000.0	2.0	1.7229077816009521	0.4607126712799072
1.0	11950000.0	11960000.0	0.0	1.744445562362671	0.4724375605583191
1.0	11980000.0	11990000.0	0.0	1.6431955099105835	0.41606587171554565
1.0	12040000.0	12050000.0	1.0	2.103212833404541	0.6387215256690979
1.0	12060000.0	12070000.0	2.0	1.6400070190429688	0.41483402252197266
1.0	12160000.0	12170000.0	0.0	1.6499487161636353	0.4207966923713684
1.0	12230000.0	12240000.0	0.0	1.6547657251358032	0.4242306649684906
1.0	12250000.0	12260000.0	3.0	1.5877324342727661	0.38445010781288147
1.0	12320000.0	12330000.0	0.0	1.4679065942764282	0.31097856163978577
1.0	12410000.0	12420000.0	0.0	1.6460193395614624	0.41879358887672424
1.0	12470000.0	12480000.0	2.0	1.5866130590438843	0.38439226150512695
1.0	12550000.0	12560000.0	2.0	1.577233910560608	0.377824604511261
1.0	12580000.0	12590000.0	2.0	1.862108588218689	0.5323670506477356
1.0	12630000.0	12640000.0	0.0	1.4869539737701416	0.3235567808151245
1.0	12710000.0	12720000.0	1.0	1.6231575012207031	0.40566349029541016
1.0	12790000.0	12800000.0	1.0	1.5991075038909912	0.3915017545223236
1.0	12860000.0	12870000.0	1.0	1.4878562688827515	0.32374778389930725
1.0	13780000.0	13790000.0	0.0	1.4427317380905151	0.2961135506629944
1.0	13800000.0	13810000.0	2.0	1.535322666168213	0.3534940183162689
1.0	13810000.0	13820000.0	2.0	1.6045039892196655	0.3951955735683441
1.0	13860000.0	13870000.0	4.0	1.616847276687622	0.4025017321109772
1.0	13950000.0	13960000.0	3.0	1.7083160877227783	0.45480862259864807
1.0	13990000.0	14000000.0	2.0	1.691468596458435	0.4454319477081299
1.0	14000000.0	14010000.0	1.0	1.7693922519683838	0.4868317246437073
1.0	14030000.0	14040000.0	0.0	1.5545179843902588	0.3657764196395874
1.0	14040000.0	14050000.0	2.0	1.5636978149414062	0.3708895444869995
1.0	14090000.0	14100000.0	5.0	1.5011403560638428	0.33297616243362427
1.0	14100000.0	14110000.0	2.0	1.4727580547332764	0.3146272301673889
1.0	14120000.0	14130000.0	3.0	1.6759898662567139	0.4352303147315979
1.0	14130000.0	14140000.0	2.0	1.6649255752563477	0.4302561283111572
1.0	14160000.0	14170000.0	0.0	1.7297121286392212	0.466287761926651
1.0	14280000.0	14290000.0	2.0	1.834737777709961	0.5187369585037231
1.0	14300000.0	14310000.0	2.0	1.7995777130126953	0.5012379288673401
1.0	14340000.0	14350000.0	0.0	1.7404682636260986	0.4705943465232849
1.0	14360000.0	14370000.0	5.0	1.721374273300171	0.460278183221817
1.0	14390000.0	14400000.0	1.0	1.7166738510131836	0.4580014646053314
1.0	14460000.0	14470000.0	3.0	1.825521469116211	0.5142132639884949
1.0	14470000.0	14480000.0	1.0	1.9873764514923096	0.5909143686294556
1.0	14650000.0	14660000.0	1.0	1.8326047658920288	0.5179415941238403
1.0	14670000.0	14680000.0	1.0	1.8270339965820312	0.5165576934814453
1.0	14720000.0	14730000.0	3.0	1.6505241394042969	0.4213256239891052
1.0	14750000.0	14760000.0	0.0	1.8730487823486328	0.5373896360397339
1.0	14870000.0	14880000.0	1.0	1.8982932567596436	0.5498566627502441
1.0	14970000.0	14980000.0	1.0	1.6334998607635498	0.41221046447753906
1.0	15070000.0	15080000.0	1.0	1.654178261756897	0.4242897927761078
1.0	15100000.0	15110000.0	0.0	1.7037467956542969	0.45164212584495544
1.0	15110000.0	15120000.0	3.0	1.7404159307479858	0.47137027978897095
1.0	15140000.0	15150000.0	0.0	1.8153947591781616	0.5102537274360657
1.0	15160000.0	15170000.0	4.0	1.827573537826538	0.5160545110702515
1.0	15210000.0	15220000.0	2.0	1.729323148727417	0.4655013978481293
1.0	15370000.0	15380000.0	2.0	1.8292042016983032	0.5168607234954834
1.0	15390000.0	15400000.0	1.0	1.7922008037567139	0.4983559250831604
1.0	15400000.0	15410000.0	5.0	1.801771879196167	0.5032213926315308
1.0	15450000.0	15460000.0	3.0	1.781195044517517	0.49270033836364746
1.0	15480000.0	15490000.0	2.0	1.9171521663665771	0.5589023232460022
1.0	15530000.0	15540000.0	5.0	1.6794519424438477	0.43709659576416016
1.0	15630000.0	15640000.0	2.0	1.7944471836090088	0.4992047846317291
1.0	15640000.0	15650000.0	1.0	1.7040284872055054	0.4515264928340912
1.0	15700000.0	15710000.0	3.0	1.7940492630004883	0.4992792010307312
1.0	15780000.0	15790000.0	2.0	1.8505504131317139	0.5273687839508057
1.0	15990000.0	16000000.0	2.0	1.7779560089111328	0.4911890923976898
1.0	16000000.0	16010000.0	5.0	2.0575599670410156	0.6203195452690125
1.0	16040000.0	16050000.0	7.0	1.61448073387146	0.4005141258239746
1.0	16060000.0	16070000.0	1.0	1.9355617761611938	0.5668835639953613
1.0	16100000.0	16110000.0	1.0	1.7895978689193726	0.4962785243988037
1.0	16160000.0	16170000.0	0.0	2.097203493118286	0.7957910299301147
1.0	16190000.0	16200000.0	4.0	1.3492645025253296	0.23668460547924042
1.0	16290000.0	16300000.0	0.0	1.398808479309082	0.2685396671295166
1.0	16330000.0	16340000.0	1.0	1.6054401397705078	0.39464813470840454
1.0	16350000.0	16360000.0	0.0	1.730420470237732	0.46492329239845276
1.0	16420000.0	16430000.0	1.0	1.7433208227157593	0.4725092053413391
1.0	16460000.0	16470000.0	1.0	2.107581615447998	0.6405637860298157
1.0	16490000.0	16500000.0	6.0	2.0821096897125244	0.6303569078445435
1.0	16660000.0	16670000.0	2.0	1.9643867015838623	0.5807926058769226
1.0	16740000.0	16750000.0	2.0	1.79912531375885	0.5017901659011841
1.0	17040000.0	17050000.0	5.0	1.646893858909607	0.41933947801589966
1.0	17230000.0	17240000.0	3.0	2.5404601097106934	0.7959326505661011
1.0	17330000.0	17340000.0	0.0	1.8259332180023193	0.5146993398666382
1.0	17390000.0	17400000.0	0.0	1.6615511178970337	0.42755642533302307
1.0	17470000.0	17480000.0	2.0	1.855668306350708	0.5294278860092163
1.0	17550000.0	17560000.0	3.0	1.850659728050232	0.526786744594574
1.0	17610000.0	17620000.0	2.0	1.6587587594985962	0.4252002239227295
1.0	17640000.0	17650000.0	0.0	1.6489229202270508	0.41987815499305725
1.0	17720000.0	17730000.0	3.0	1.6103769540786743	0.3980899155139923
1.0	17730000.0	17740000.0	1.0	1.5856990814208984	0.3831269145011902
1.0	17830000.0	17840000.0	0.0	1.7807289361953735	0.49251824617385864
1.0	17870000.0	17880000.0	3.0	1.874434232711792	0.5383836030960083
1.0	17880000.0	17890000.0	2.0	1.9493255615234375	0.5736192464828491
1.0	17890000.0	17900000.0	6.0	1.8619511127471924	0.5319873094558716
1.0	17910000.0	17920000.0	2.0	1.8885676860809326	0.5452830791473389
1.0	17950000.0	17960000.0	3.0	1.6719539165496826	0.4332353472709656
1.0	18010000.0	18020000.0	2.0	1.5827940702438354	0.3816886842250824
1.0	18030000.0	18040000.0	4.0	1.783634901046753	0.4938621520996094
1.0	18110000.0	18120000.0	4.0	1.777183175086975	0.490556001663208
1.0	18120000.0	18130000.0	3.0	1.8186397552490234	0.5115683674812317
1.0	18300000.0	18310000.0	2.0	1.9511302709579468	0.5745004415512085
1.0	18400000.0	18410000.0	3.0	1.7204477787017822	0.4603652358055115
1.0	18420000.0	18430000.0	1.0	1.7899125814437866	0.4971023201942444
1.0	18490000.0	18500000.0	2.0	1.7136859893798828	0.45657601952552795
1.0	18610000.0	18620000.0	3.0	1.7619216442108154	0.4820164144039154
1.0	18640000.0	18650000.0	0.0	1.8208751678466797	0.5123143196105957
1.0	18660000.0	18670000.0	1.0	1.8040544986724854	0.5039860606193542
1.0	18690000.0	18700000.0	3.0	1.7570641040802002	0.47974592447280884
1.0	18780000.0	18790000.0	2.0	1.6747623682022095	0.43526357412338257
1.0	18800000.0	18810000.0	0.0	1.856003999710083	0.5297502279281616
1.0	18910000.0	18920000.0	0.0	1.6211960315704346	0.4046299457550049
1.0	18970000.0	18980000.0	3.0	1.987566351890564	0.5902162790298462
1.0	18980000.0	18990000.0	1.0	1.7762820720672607	0.4891565442085266
1.0	19060000.0	19070000.0	1.0	1.7162525653839111	0.45791345834732056
1.0	19110000.0	19120000.0	0.0	1.8449838161468506	0.5244021415710449
1.0	19130000.0	19140000.0	3.0	1.6533838510513306	0.42292213439941406
1.0	19160000.0	19170000.0	1.0	1.7811378240585327	0.49241605401039124
1.0	19180000.0	19190000.0	2.0	1.7566776275634766	0.4795181155204773
1.0	19200000.0	19210000.0	0.0	1.780735969543457	0.49166029691696167
1.0	19280000.0	19290000.0	1.0	1.774198293685913	0.4881881773471832
1.0	19330000.0	19340000.0	2.0	1.8614308834075928	0.531905472278595
1.0	19410000.0	19420000.0	0.0	1.446373701095581	0.2974732518196106
1.0	19480000.0	19490000.0	2.0	1.3677780628204346	0.2449071705341339
1.0	19500000.0	19510000.0	0.0	1.4556589126586914	0.30348604917526245
1.0	19530000.0	19540000.0	1.0	1.9996687173843384	0.5944080948829651
1.0	19570000.0	19580000.0	1.0	1.4701049327850342	0.2961404323577881
1.0	19580000.0	19590000.0	1.0	1.5146061182022095	0.34012508392333984
1.0	19650000.0	19660000.0	1.0	1.6685079336166382	0.4314117431640625
1.0	19680000.0	19690000.0	0.0	1.822143793106079	0.5131168365478516
1.0	19710000.0	19720000.0	1.0	1.894471526145935	0.548317551612854
1.0	19780000.0	19790000.0	3.0	1.7256637811660767	0.46304216980934143
1.0	19790000.0	19800000.0	2.0	1.9251995086669922	0.5627213716506958
1.0	20050000.0	20060000.0	4.0	1.482513427734375	0.3202408254146576
1.0	20110000.0	20120000.0	0.0	1.5777162313461304	0.3789571225643158
1.0	20140000.0	20150000.0	5.0	1.7112598419189453	0.45429420471191406
1.0	20180000.0	20190000.0	1.0	1.7042659521102905	0.4515376091003418
1.0	20190000.0	20200000.0	0.0	1.7895219326019287	0.4965539872646332
1.0	20200000.0	20210000.0	2.0	1.7672669887542725	0.48450660705566406
1.0	20250000.0	20260000.0	1.0	1.6861989498138428	0.44109177589416504
1.0	20290000.0	20300000.0	1.0	1.6381027698516846	0.41468358039855957
1.0	20340000.0	20350000.0	4.0	1.8040730953216553	0.5046641230583191
1.0	20420000.0	20430000.0	3.0	1.5779472589492798	0.3785133957862854
1.0	20740000.0	20750000.0	2.0	1.512665033340454	0.33978065848350525
1.0	20780000.0	20790000.0	1.0	1.5979640483856201	0.39128148555755615
1.0	20820000.0	20830000.0	1.0	1.7111669778823853	0.4548119604587555
1.0	20860000.0	20870000.0	0.0	1.6717424392700195	0.43331900238990784
1.0	21010000.0	21020000.0	1.0	1.5577094554901123	0.3664867579936981
1.0	21050000.0	21060000.0	1.0	1.9100196361541748	0.5545987486839294
1.0	21090000.0	21100000.0	1.0	1.3976190090179443	0.2661948800086975
1.0	21190000.0	21200000.0	0.0	1.4660749435424805	0.310872882604599
1.0	21200000.0	21210000.0	0.0	1.515613317489624	0.3408565819263458
1.0	21240000.0	21250000.0	1.0	1.5178463459014893	0.34346792101860046
1.0	21250000.0	21260000.0	3.0	1.4145501852035522	0.27926021814346313
1.0	21260000.0	21270000.0	4.0	1.4480613470077515	0.2999951243400574
1.0	21280000.0	21290000.0	1.0	1.4642579555511475	0.31018877029418945
1.0	21290000.0	21300000.0	1.0	1.4466947317123413	0.2982708513736725
1.0	21310000.0	21320000.0	2.0	1.4333550930023193	0.2905241847038269
1.0	21480000.0	21490000.0	3.0	1.6693729162216187	0.4324653744697571
1.0	21490000.0	21500000.0	1.0	1.7193628549575806	0.45991596579551697
1.0	21530000.0	21540000.0	2.0	1.7675501108169556	0.48597726225852966
1.0	21580000.0	21590000.0	0.0	1.8954464197158813	0.5479592084884644
1.0	21650000.0	21660000.0	4.0	1.8513180017471313	0.5267511606216431
1.0	21680000.0	21690000.0	0.0	1.5161857604980469	0.34192267060279846
1.0	21690000.0	21700000.0	0.0	1.6276298761367798	0.40826302766799927
1.0	21810000.0	21820000.0	2.0	1.3885509967803955	0.2597074806690216
1.0	21900000.0	21910000.0	1.0	1.8947618007659912	0.5483767986297607
1.0	21950000.0	21960000.0	1.0	1.9078019857406616	0.5544583797454834
1.0	21990000.0	22000000.0	2.0	2.0741240978240967	0.6271765828132629
1.0	22170000.0	22180000.0	1.0	1.9502439498901367	0.574231743812561
1.0	22180000.0	22190000.0	0.0	1.929258942604065	0.5646969079971313
1.0	22250000.0	22260000.0	3.0	2.0118331909179688	0.6006078720092773
1.0	22360000.0	22370000.0	1.0	1.5325801372528076	0.35217922925949097
1.0	22380000.0	22390000.0	2.0	1.5200296640396118	0.3439690172672272
1.0	22440000.0	22450000.0	1.0	1.4591712951660156	0.30519556999206543
1.0	22460000.0	22470000.0	0.0	1.70150625705719	0.4487594664096832
1.0	22590000.0	22600000.0	0.0	1.8148019313812256	0.5092626214027405
1.0	22640000.0	22650000.0	1.0	1.686043381690979	0.4407895505428314
1.0	22660000.0	22670000.0	2.0	1.6354026794433594	0.4125184118747711
1.0	22700000.0	22710000.0	2.0	1.6334041357040405	0.4115661084651947
1.0	22750000.0	22760000.0	3.0	1.6148468255996704	0.4012730121612549
1.0	22810000.0	22820000.0	1.0	1.4221745729446411	0.2835562825202942
1.0	22840000.0	22850000.0	0.0	1.306857705116272	0.2046901434659958
1.0	22850000.0	22860000.0	1.0	1.4342867136001587	0.2904570698738098
1.0	22880000.0	22890000.0	0.0	1.6207396984100342	0.4030865728855133
1.0	22920000.0	22930000.0	0.0	1.6004215478897095	0.39150357246398926
1.0	22930000.0	22940000.0	1.0	1.5559356212615967	0.36498644948005676
1.0	23130000.0	23140000.0	6.0	1.5575841665267944	0.36694836616516113
1.0	23170000.0	23180000.0	1.0	1.781090497970581	0.49243006110191345
1.0	23210000.0	23220000.0	0.0	1.8268635272979736	0.5160410404205322
1.0	23230000.0	23240000.0	1.0	1.8081947565078735	0.5064912438392639
1.0	23410000.0	23420000.0	1.0	1.4773727655410767	0.31719914078712463
1.0	23510000.0	23520000.0	2.0	1.6109168529510498	0.3984239399433136
1.0	23520000.0	23530000.0	0.0	1.7450395822525024	0.47388917207717896
1.0	23560000.0	23570000.0	0.0	1.6347119808197021	0.4125664234161377
1.0	23570000.0	23580000.0	2.0	1.6746021509170532	0.4346776008605957
1.0	23700000.0	23710000.0	0.0	1.833235502243042	0.5189529657363892
1.0	23830000.0	23840000.0	0.0	1.8054605722427368	0.5048008561134338
1.0	23910000.0	23920000.0	2.0	1.8702198266983032	0.536696195602417
1.0	23990000.0	24000000.0	4.0	1.638052225112915	0.4148818552494049
1.0	24020000.0	24030000.0	2.0	1.5756032466888428	0.3775573670864105
1.0	24030000.0	24040000.0	0.0	1.6534942388534546	0.4232637286186218
1.0	24050000.0	24060000.0	0.0	1.7708746194839478	0.4870700240135193
1.0	24060000.0	24070000.0	0.0	1.6900869607925415	0.4436210095882416
1.0	24070000.0	24080000.0	4.0	1.6921497583389282	0.4442059397697449
1.0	24080000.0	24090000.0	1.0	1.4490611553192139	0.2991254925727844
1.0	24100000.0	24110000.0	2.0	1.6547731161117554	0.42296066880226135
1.0	24110000.0	24120000.0	1.0	1.7391554117202759	0.4694841802120209
1.0	24240000.0	24250000.0	0.0	1.5270980596542358	0.34688323736190796
1.0	24250000.0	24260000.0	0.0	1.4520810842514038	0.30136844515800476
1.0	24370000.0	24380000.0	0.0	1.3795123100280762	0.25399619340896606
1.0	24440000.0	24450000.0	1.0	1.5945103168487549	0.3881046175956726
1.0	24470000.0	24480000.0	0.0	1.784804344177246	0.49375224113464355
1.0	24540000.0	24550000.0	3.0	1.5590966939926147	0.3670259714126587
1.0	24550000.0	24560000.0	2.0	1.5911887884140015	0.38691648840904236
1.0	24630000.0	24640000.0	2.0	1.5938961505889893	0.3882775604724884
1.0	24680000.0	24690000.0	1.0	1.5946992635726929	0.3890179991722107
1.0	24730000.0	24740000.0	1.0	1.7214081287384033	0.4602980613708496
1.0	24750000.0	24760000.0	3.0	1.6020885705947876	0.39365237951278687
1.0	24900000.0	24910000.0	1.0	1.7195274829864502	0.4595123827457428
1.0	24930000.0	24940000.0	0.0	1.653720498085022	0.42300549149513245
1.0	25010000.0	25020000.0	1.0	1.7551568746566772	0.4793632924556732
1.0	25040000.0	25050000.0	1.0	1.6790975332260132	0.4370688498020172
1.0	25080000.0	25090000.0	1.0	1.6842174530029297	0.4404430389404297
1.0	25100000.0	25110000.0	0.0	1.8460626602172852	0.5249952077865601
1.0	25110000.0	25120000.0	6.0	1.7234150171279907	0.46201473474502563
1.0	25150000.0	25160000.0	1.0	1.633837103843689	0.41228023171424866
1.0	25160000.0	25170000.0	0.0	1.538126826286316	0.35541361570358276
1.0	25180000.0	25190000.0	5.0	1.6215925216674805	0.4051913619041443
1.0	25290000.0	25300000.0	1.0	1.785437822341919	0.4950501024723053
1.0	25510000.0	25520000.0	2.0	1.8247601985931396	0.5148289203643799
1.0	25540000.0	25550000.0	0.0	1.767382264137268	0.4854792654514313
1.0	25570000.0	25580000.0	2.0	1.8217284679412842	0.5071073174476624
1.0	25750000.0	25760000.0	3.0	1.8641517162322998	0.5331152677536011
1.0	25810000.0	25820000.0	0.0	1.6383860111236572	0.4144156873226166
1.0	25840000.0	25850000.0	0.0	1.7861745357513428	0.49485546350479126
1.0	25870000.0	25880000.0	2.0	1.5654278993606567	0.3710893988609314
1.0	25970000.0	25980000.0	3.0	1.282713532447815	0.18275031447410583
1.0	26040000.0	26050000.0	1.0	1.438032865524292	0.29364335536956787
1.0	26060000.0	26070000.0	0.0	1.5160739421844482	0.34140434861183167
1.0	26100000.0	26110000.0	1.0	1.5692129135131836	0.3737240731716156
1.0	26150000.0	26160000.0	0.0	1.5262250900268555	0.3476199507713318
1.0	26180000.0	26190000.0	2.0	1.8200896978378296	0.5120086073875427
1.0	26230000.0	26240000.0	2.0	1.727851152420044	0.46292614936828613
1.0	26290000.0	26300000.0	2.0	1.5596593618392944	0.3681979477405548
1.0	26300000.0	26310000.0	2.0	1.6913833618164062	0.44440406560897827
1.0	26330000.0	26340000.0	2.0	1.7881383895874023	0.4961341321468353
1.0	26380000.0	26390000.0	2.0	1.6954854726791382	0.44666194915771484
1.0	26430000.0	26440000.0	3.0	1.797795295715332	0.4985894560813904
1.0	26460000.0	26470000.0	1.0	1.656053900718689	0.4253677427768707
1.0	26540000.0	26550000.0	0.0	1.6011356115341187	0.39290037751197815
1.0	26600000.0	26610000.0	2.0	2.1028265953063965	0.6385906338691711
1.0	26700000.0	26710000.0	2.0	1.9097297191619873	0.5558953285217285
1.0	26740000.0	26750000.0	5.0	2.026043653488159	0.6071635484695435
1.0	26760000.0	26770000.0	1.0	1.8205311298370361	0.5126107335090637
1.0	26770000.0	26780000.0	2.0	1.6828529834747314	0.4395604133605957
1.0	26790000.0	26800000.0	1.0	1.8628311157226562	0.5303213596343994
1.0	26810000.0	26820000.0	1.0	1.7574306726455688	0.48026424646377563
1.0	26920000.0	26930000.0	0.0	1.506941556930542	0.3365861773490906
1.0	26970000.0	26980000.0	0.0	1.6681251525878906	0.43188077211380005
1.0	27020000.0	27030000.0	4.0	2.1846165657043457	0.6705992221832275
1.0	27040000.0	27050000.0	1.0	1.5911802053451538	0.3860199749469757
1.0	27090000.0	27100000.0	2.0	1.7486528158187866	0.4743044376373291
1.0	27100000.0	27110000.0	1.0	1.7585958242416382	0.48049959540367126
1.0	27280000.0	27290000.0	3.0	2.1364707946777344	0.6518920063972473
1.0	27330000.0	27340000.0	0.0	2.2813074588775635	0.7056179046630859
1.0	27390000.0	27400000.0	0.0	1.8350296020507812	0.5200782418251038
1.0	27430000.0	27440000.0	1.0	1.873050332069397	0.5381284952163696
1.0	27440000.0	27450000.0	1.0	1.8763080835342407	0.5393025279045105
1.0	27660000.0	27670000.0	1.0	1.6493031978607178	0.42066827416419983
1.0	27670000.0	27680000.0	2.0	1.8894373178482056	0.5457795858383179
1.0	27680000.0	27690000.0	1.0	1.650909185409546	0.4212760031223297
1.0	27740000.0	27750000.0	1.0	1.6273605823516846	0.40807002782821655
1.0	27780000.0	27790000.0	0.0	1.691714882850647	0.4443531632423401
1.0	27900000.0	27910000.0	3.0	1.8064672946929932	0.5033443570137024
1.0	27990000.0	28000000.0	2.0	1.8669198751449585	0.5344517230987549
1.0	28010000.0	28020000.0	1.0	1.655344009399414	0.42379799485206604
1.0	28060000.0	28070000.0	0.0	1.6168553829193115	0.4022604525089264
1.0	28070000.0	28080000.0	2.0	1.5154212713241577	0.34123367071151733
1.0	28120000.0	28130000.0	0.0	1.5584875345230103	0.3676268756389618
1.0	28130000.0	28140000.0	5.0	1.5118844509124756	0.33922579884529114
1.0	28170000.0	28180000.0	0.0	1.6312205791473389	0.41058263182640076
1.0	28220000.0	28230000.0	2.0	1.5838348865509033	0.3824477791786194
1.0	28250000.0	28260000.0	1.0	1.534688115119934	0.3531636595726013
1.0	28470000.0	28480000.0	0.0	1.6868774890899658	0.4412042200565338
1.0	28500000.0	28510000.0	2.0	1.7686351537704468	0.4855683445930481
1.0	28540000.0	28550000.0	1.0	1.3998174667358398	0.2695721685886383
1.0	28560000.0	28570000.0	2.0	1.7089459896087646	0.45235171914100647
1.0	28600000.0	28610000.0	1.0	1.6531187295913696	0.4218117296695709
1.0	28610000.0	28620000.0	1.0	1.7165523767471313	0.4576193690299988
1.0	28690000.0	28700000.0	5.0	1.8856223821640015	0.5431005358695984
1.0	28740000.0	28750000.0	0.0	1.9979846477508545	0.5953937768936157
1.0	28760000.0	28770000.0	4.0	1.973473310470581	0.5847375988960266
1.0	28920000.0	28930000.0	2.0	2.020310163497925	0.604790210723877
1.0	28930000.0	28940000.0	0.0	1.765064001083374	0.48424607515335083
1.0	28960000.0	28970000.0	2.0	1.934202790260315	0.566495954990387
1.0	29030000.0	29040000.0	1.0	1.729371428489685	0.46538281440734863
1.0	29120000.0	29130000.0	3.0	1.8456714153289795	0.524931013584137
1.0	29210000.0	29220000.0	0.0	2.015563488006592	0.6027698516845703
1.0	29240000.0	29250000.0	0.0	1.6899983882904053	0.4437263011932373
1.0	29300000.0	29310000.0	8.0	1.4659607410430908	0.31087154150009155
1.0	29330000.0	29340000.0	2.0	1.6114170551300049	0.39936545491218567
1.0	29350000.0	29360000.0	0.0	1.672934889793396	0.4346688389778137
1.0	29390000.0	29400000.0	1.0	1.60983407497406	0.39840587973594666
1.0	29400000.0	29410000.0	2.0	1.7335163354873657	0.4671708643436432
1.0	29460000.0	29470000.0	2.0	1.8422574996948242	0.5229978561401367
1.0	29470000.0	29480000.0	4.0	1.7544971704483032	0.47805100679397583
1.0	29690000.0	29700000.0	3.0	1.7864782810211182	0.49488478899002075
1.0	29700000.0	29710000.0	3.0	1.7944624423980713	0.49906453490257263
1.0	29720000.0	29730000.0	1.0	1.7154709100723267	0.4577859938144684
1.0	29740000.0	29750000.0	1.0	1.7256920337677002	0.4632626473903656
1.0	29750000.0	29760000.0	3.0	1.7391729354858398	0.47000712156295776
1.0	29790000.0	29800000.0	1.0	1.6903663873672485	0.4438695013523102
1.0	29800000.0	29810000.0	4.0	1.633378028869629	0.41112858057022095
1.0	30020000.0	30030000.0	0.0	1.1307497024536133	0.17171205580234528
1.0	30040000.0	30050000.0	0.0	1.5698769092559814	0.37614020705223083
1.0	30060000.0	30070000.0	5.0	1.549131989479065	0.36263272166252136
1.0	30120000.0	30130000.0	1.0	1.8002407550811768	0.5022866129875183
1.0	30150000.0	30160000.0	1.0	1.8318355083465576	0.5184639692306519
1.0	30170000.0	30180000.0	1.0	1.8062795400619507	0.5056179761886597
1.0	30180000.0	30190000.0	4.0	1.9240238666534424	0.561867892742157
1.0	30190000.0	30200000.0	3.0	1.9860095977783203	0.5897177457809448
1.0	30300000.0	30310000.0	3.0	1.9711040258407593	0.5831270217895508
1.0	30350000.0	30360000.0	0.0	1.8772348165512085	0.5393868088722229
1.0	30380000.0	30390000.0	4.0	1.7171770334243774	0.45883479714393616
1.0	30410000.0	30420000.0	2.0	1.751206636428833	0.47641292214393616
1.0	30500000.0	30510000.0	2.0	1.6980069875717163	0.44824323058128357
1.0	30530000.0	30540000.0	1.0	1.7098928689956665	0.45442184805870056
1.0	30550000.0	30560000.0	2.0	1.7026160955429077	0.45084038376808167
1.0	30560000.0	30570000.0	1.0	1.8797886371612549	0.5406404733657837
1.0	30600000.0	30610000.0	1.0	1.9055955410003662	0.5532588362693787
1.0	30620000.0	30630000.0	2.0	1.7464927434921265	0.47506290674209595
1.0	30650000.0	30660000.0	0.0	1.8032203912734985	0.5039633512496948
1.0	30690000.0	30700000.0	3.0	1.8484294414520264	0.5262481570243835
1.0	30710000.0	30720000.0	0.0	1.9563562870025635	0.5766705870628357
1.0	30720000.0	30730000.0	2.0	1.9428443908691406	0.5706111192703247
1.0	30740000.0	30750000.0	2.0	1.9518264532089233	0.5743317008018494
1.0	30810000.0	30820000.0	4.0	1.6926349401474	0.4459615647792816
1.0	30820000.0	30830000.0	3.0	1.6444727182388306	0.41856256127357483
1.0	30830000.0	30840000.0	0.0	1.69733464717865	0.4482351839542389
1.0	30840000.0	30850000.0	1.0	1.7168171405792236	0.45891475677490234
1.0	30880000.0	30890000.0	3.0	1.8265869617462158	0.5156552195549011
1.0	30900000.0	30910000.0	3.0	1.6816657781600952	0.4398552477359772
1.0	30980000.0	30990000.0	4.0	1.7682195901870728	0.48586052656173706
1.0	30990000.0	31000000.0	2.0	1.8298183679580688	0.5173826813697815
1.0	31010000.0	31020000.0	4.0	1.6128768920898438	0.39996713399887085
1.0	31030000.0	31040000.0	0.0	1.6766421794891357	0.43647050857543945
1.0	31110000.0	31120000.0	1.0	1.5874247550964355	0.38453999161720276
1.0	31200000.0	31210000.0	0.0	1.6667063236236572	0.43049439787864685
1.0	31230000.0	31240000.0	2.0	1.4490047693252563	0.29851454496383667
1.0	31250000.0	31260000.0	4.0	1.8376013040542603	0.5205432772636414
1.0	31330000.0	31340000.0	2.0	1.6449159383773804	0.4183278977870941
1.0	31370000.0	31380000.0	1.0	1.7740390300750732	0.4885255694389343
1.0	31380000.0	31390000.0	0.0	1.9299685955047607	0.5646249055862427
1.0	31570000.0	31580000.0	2.0	1.7696813344955444	0.4865489900112152
1.0	31700000.0	31710000.0	0.0	1.7180839776992798	0.4589366018772125
1.0	31740000.0	31750000.0	2.0	1.5238767862319946	0.34611135721206665
1.0	31770000.0	31780000.0	0.0	1.7782020568847656	0.49072280526161194
1.0	31830000.0	31840000.0	0.0	1.6348402500152588	0.4124368727207184
1.0	31920000.0	31930000.0	0.0	1.6969581842422485	0.44666776061058044
1.0	31970000.0	31980000.0	1.0	1.731209397315979	0.46528419852256775
1.0	31980000.0	31990000.0	2.0	1.6901042461395264	0.44284915924072266
1.0	32120000.0	32130000.0	4.0	1.4912829399108887	0.3259250521659851
1.0	32160000.0	32170000.0	1.0	1.7238094806671143	0.46032506227493286
1.0	32210000.0	32220000.0	0.0	1.5866715908050537	0.3838183283805847
1.0	32320000.0	32330000.0	0.0	2.0526657104492188	0.6183922290802002
1.0	32330000.0	32340000.0	0.0	2.0351929664611816	0.6112731695175171
1.0	32360000.0	32370000.0	7.0	2.0391314029693604	0.6127389073371887
1.0	32400000.0	32410000.0	1.0	2.4916253089904785	0.7739068269729614
1.0	32410000.0	32420000.0	1.0	2.4234020709991455	0.7518418431282043
1.0	32460000.0	32470000.0	1.0	1.9888522624969482	0.5913251638412476
1.0	32480000.0	32490000.0	0.0	2.0926547050476074	0.6346553564071655
1.0	32510000.0	32520000.0	1.0	1.7051969766616821	0.4517928659915924
1.0	32620000.0	32630000.0	1.0	1.4497991800308228	0.30010777711868286
1.0	32760000.0	32770000.0	1.0	1.407829999923706	0.27461785078048706
1.0	32890000.0	32900000.0	1.0	1.8749372959136963	0.5389373898506165
1.0	32930000.0	32940000.0	2.0	2.0634326934814453	0.6227958798408508
1.0	33020000.0	33030000.0	1.0	1.6766456365585327	0.43623462319374084
1.0	33030000.0	33040000.0	2.0	1.610666275024414	0.3989957869052887
1.0	33070000.0	33080000.0	0.0	1.6855682134628296	0.440822035074234
1.0	33120000.0	33130000.0	0.0	1.6487586498260498	0.4203208386898041
1.0	33140000.0	33150000.0	1.0	1.6946302652359009	0.44582921266555786
1.0	33160000.0	33170000.0	3.0	1.7155544757843018	0.45538806915283203
1.0	33200000.0	33210000.0	1.0	1.8811737298965454	0.5396415591239929
1.0	33210000.0	33220000.0	0.0	1.7710628509521484	0.4870298504829407
1.0	33230000.0	33240000.0	6.0	1.8084996938705444	0.5055068731307983
1.0	33240000.0	33250000.0	2.0	1.6133209466934204	0.39977318048477173
1.0	33250000.0	33260000.0	0.0	1.702359914779663	0.45033493638038635
1.0	33300000.0	33310000.0	1.0	1.6235952377319336	0.406366765499115
1.0	33310000.0	33320000.0	0.0	1.6435186862945557	0.4173915982246399
1.0	33340000.0	33350000.0	1.0	1.7368663549423218	0.46911269426345825
1.0	33350000.0	33360000.0	1.0	1.9017213582992554	0.5513918995857239
1.0	33450000.0	33460000.0	2.0	1.9328901767730713	0.566231369972229
1.0	33490000.0	33500000.0	3.0	1.6646875143051147	0.4291819930076599
1.0	33500000.0	33510000.0	2.0	1.8143771886825562	0.5091611742973328
1.0	33550000.0	33560000.0	2.0	1.7208324670791626	0.46041226387023926
1.0	33570000.0	33580000.0	0.0	1.7706396579742432	0.487326443195343
1.0	33680000.0	33690000.0	1.0	1.7809336185455322	0.4919131398200989
1.0	33690000.0	33700000.0	0.0	1.709892988204956	0.4546460211277008
1.0	33910000.0	33920000.0	3.0	1.5977001190185547	0.39092326164245605
1.0	34040000.0	34050000.0	0.0	1.7507374286651611	0.4766141474246979
1.0	34070000.0	34080000.0	4.0	1.7161180973052979	0.45805805921554565
1.0	34130000.0	34140000.0	1.0	1.6491388082504272	0.4209368824958801
1.0	34160000.0	34170000.0	0.0	1.822627305984497	0.513788104057312
1.0	34240000.0	34250000.0	1.0	1.8675295114517212	0.5354238152503967
1.0	34260000.0	34270000.0	3.0	1.9246854782104492	0.5617008209228516
1.0	34300000.0	34310000.0	1.0	1.7006213665008545	0.4503481388092041
1.0	34470000.0	34480000.0	2.0	1.698717474937439	0.4483594298362732
1.0	34480000.0	34490000.0	1.0	1.7273225784301758	0.4635753035545349
1.0	34490000.0	34500000.0	1.0	1.7420088052749634	0.47417202591896057
1.0	34530000.0	34540000.0	0.0	1.858923316001892	0.5309454202651978
1.0	34640000.0	34650000.0	1.0	1.8780494928359985	0.5408387780189514
1.0	34660000.0	34670000.0	2.0	1.8165833950042725	0.5114799737930298
1.0	34670000.0	34680000.0	1.0	1.8337218761444092	0.5180321335792542
1.0	34680000.0	34690000.0	5.0	1.784914255142212	0.49375343322753906
1.0	34690000.0	34700000.0	0.0	1.870062232017517	0.5372589826583862
1.0	34730000.0	34740000.0	0.0	1.9701564311981201	0.5822284817695618
1.0	34870000.0	34880000.0	1.0	1.9760806560516357	0.5850103497505188
1.0	34890000.0	34900000.0	3.0	1.9720827341079712	0.5831186175346375
1.0	34910000.0	34920000.0	0.0	2.019749402999878	0.6040142774581909
1.0	35080000.0	35090000.0	1.0	1.685579538345337	0.44198575615882874
1.0	35090000.0	35100000.0	2.0	1.5741503238677979	0.3768141269683838
1.0	35150000.0	35160000.0	1.0	1.620098352432251	0.4032302796840668
1.0	35200000.0	35210000.0	1.0	1.4953796863555908	0.3285185694694519
1.0	35210000.0	35220000.0	1.0	1.510454773902893	0.3375307619571686
1.0	35220000.0	35230000.0	2.0	1.744873046875	0.4725492596626282
1.0	35240000.0	35250000.0	1.0	1.8934352397918701	0.5460950136184692
1.0	35250000.0	35260000.0	0.0	1.5728965997695923	0.37523752450942993
1.0	35320000.0	35330000.0	1.0	1.45687997341156	0.3052038252353668
1.0	35460000.0	35470000.0	1.0	1.4078768491744995	0.27442553639411926
1.0	35530000.0	35540000.0	0.0	1.8136951923370361	0.5094977617263794
1.0	35570000.0	35580000.0	3.0	1.5784891843795776	0.37991729378700256
1.0	35580000.0	35590000.0	8.0	1.6791502237319946	0.4376625120639801
1.0	35640000.0	35650000.0	1.0	1.713096022605896	0.4563016891479492
1.0	35650000.0	35660000.0	4.0	1.6161835193634033	0.1874651461839676
1.0	35660000.0	35670000.0	1.0	1.7545483112335205	0.47890251874923706
1.0	35800000.0	35810000.0	2.0	1.5661017894744873	0.3722155690193176
1.0	35860000.0	35870000.0	0.0	1.5707751512527466	0.3746752142906189
1.0	35970000.0	35980000.0	2.0	1.4806255102157593	0.3190036416053772
1.0	35990000.0	36000000.0	1.0	1.5642192363739014	0.3706290125846863
1.0	36000000.0	36010000.0	1.0	1.5564693212509155	0.3659011721611023
1.0	36050000.0	36060000.0	1.0	1.540057897567749	0.3568047881126404
1.0	36100000.0	36110000.0	3.0	1.9077022075653076	0.5541642308235168
1.0	36110000.0	36120000.0	0.0	1.5750151872634888	0.377455472946167
1.0	36160000.0	36170000.0	0.0	2.00630521774292	0.5989538431167603
1.0	36220000.0	36230000.0	4.0	1.7352073192596436	0.4686434864997864
1.0	36280000.0	36290000.0	1.0	1.726688027381897	0.46402278542518616
1.0	36290000.0	36300000.0	2.0	1.7032997608184814	0.45104360580444336
1.0	36300000.0	36310000.0	3.0	1.6573539972305298	0.4254240393638611
1.0	36340000.0	36350000.0	0.0	1.7095086574554443	0.4541281759738922
1.0	36380000.0	36390000.0	4.0	1.3949660062789917	0.26498907804489136
1.0	36430000.0	36440000.0	2.0	1.4792308807373047	0.3190847635269165
1.0	36460000.0	36470000.0	1.0	1.5804164409637451	0.3812231421470642
1.0	36560000.0	36570000.0	0.0	1.5715175867080688	0.3751644492149353
1.0	36880000.0	36890000.0	2.0	1.5932608842849731	0.38826408982276917
1.0	36900000.0	36910000.0	1.0	1.7087920904159546	0.4541245996952057
1.0	36920000.0	36930000.0	3.0	1.7097442150115967	0.4536016881465912
1.0	36950000.0	36960000.0	4.0	1.888115644454956	0.5451525449752808
1.0	36970000.0	36980000.0	2.0	1.9331910610198975	0.5663873553276062
1.0	36980000.0	36990000.0	3.0	1.9157168865203857	0.55842125415802
1.0	37010000.0	37020000.0	1.0	1.892595887184143	0.5479198694229126
1.0	37030000.0	37040000.0	2.0	1.9566749334335327	0.5771918892860413
1.0	37040000.0	37050000.0	3.0	1.9426110982894897	0.5707830786705017
1.0	37050000.0	37060000.0	2.0	1.8965460062026978	0.549420952796936
1.0	37090000.0	37100000.0	7.0	1.7739722728729248	0.48887619376182556
1.0	37100000.0	37110000.0	3.0	1.9318231344223022	0.5657917261123657
1.0	37290000.0	37300000.0	2.0	2.0266788005828857	0.607416033744812
1.0	37300000.0	37310000.0	4.0	1.9531433582305908	0.5754090547561646
1.0	37510000.0	37520000.0	1.0	1.7289848327636719	0.4647940695285797
1.0	37530000.0	37540000.0	2.0	1.6805177927017212	0.4380766749382019
1.0	37660000.0	37670000.0	1.0	1.7831478118896484	0.4937037527561188
1.0	37700000.0	37710000.0	1.0	1.8556139469146729	0.5298223495483398
1.0	37710000.0	37720000.0	2.0	1.8611629009246826	0.532597541809082
1.0	37750000.0	37760000.0	2.0	1.847802758216858	0.5258989334106445
1.0	37800000.0	37810000.0	3.0	1.9049373865127563	0.553395688533783
1.0	37850000.0	37860000.0	3.0	1.8262580633163452	0.5155452489852905
1.0	37880000.0	37890000.0	5.0	1.761763334274292	0.48224329948425293
1.0	37920000.0	37930000.0	2.0	1.669581651687622	0.4326991140842438
1.0	38030000.0	38040000.0	1.0	1.5172412395477295	0.34198904037475586
1.0	38100000.0	38110000.0	6.0	1.7088254690170288	0.453413188457489
1.0	38120000.0	38130000.0	1.0	1.8043718338012695	0.5039108395576477
1.0	38190000.0	38200000.0	2.0	1.8139457702636719	0.5092226266860962
1.0	38210000.0	38220000.0	3.0	1.8207626342773438	0.5123893022537231
1.0	38380000.0	38390000.0	2.0	1.4388631582260132	0.2934982180595398
1.0	38390000.0	38400000.0	1.0	1.7709451913833618	0.4873066842556
1.0	38420000.0	38430000.0	0.0	1.559141755104065	0.36779269576072693
1.0	38440000.0	38450000.0	3.0	1.5103352069854736	0.3376753628253937
1.0	38490000.0	38500000.0	3.0	1.5076053142547607	0.33573639392852783
1.0	38510000.0	38520000.0	0.0	2.04068660736084	0.6133579611778259
1.0	38520000.0	38530000.0	0.0	1.7268158197402954	0.46328186988830566
1.0	38590000.0	38600000.0	1.0	1.6643180847167969	0.4289589822292328
1.0	38620000.0	38630000.0	2.0	1.7178928852081299	0.4590805172920227
1.0	38650000.0	38660000.0	2.0	1.8304879665374756	0.5174123644828796
1.0	38710000.0	38720000.0	2.0	1.8046038150787354	0.5044264793395996
1.0	38760000.0	38770000.0	0.0	1.795414924621582	0.49997609853744507
1.0	38870000.0	38880000.0	1.0	1.5734837055206299	0.3770332336425781
1.0	38940000.0	38950000.0	2.0	1.7254425287246704	0.46277791261672974
1.0	38970000.0	38980000.0	2.0	1.7814521789550781	0.4925922751426697
1.0	38980000.0	38990000.0	2.0	1.7875549793243408	0.49588602781295776
1.0	39010000.0	39020000.0	1.0	1.8226333856582642	0.5136463046073914
1.0	39030000.0	39040000.0	3.0	1.8947651386260986	0.5486117601394653
1.0	39070000.0	39080000.0	2.0	1.7934306859970093	0.49888139963150024
1.0	39080000.0	39090000.0	2.0	1.6334106922149658	0.4113612174987793
1.0	39120000.0	39130000.0	3.0	1.8384517431259155	0.5213993787765503
1.0	39170000.0	39180000.0	0.0	1.7110475301742554	0.45523667335510254
1.0	39200000.0	39210000.0	3.0	1.71701180934906	0.45798149704933167
1.0	39260000.0	39270000.0	1.0	1.6993459463119507	0.4488752782344818
1.0	39290000.0	39300000.0	1.0	1.8652937412261963	0.5348955392837524
1.0	39350000.0	39360000.0	1.0	1.699816107749939	0.44955721497535706
1.0	39360000.0	39370000.0	7.0	1.7152773141860962	0.45825663208961487
1.0	39370000.0	39380000.0	4.0	1.7719379663467407	0.48822808265686035
1.0	39490000.0	39500000.0	2.0	1.874367356300354	0.5350570678710938
1.0	39540000.0	39550000.0	0.0	1.788503885269165	0.49630221724510193
1.0	39560000.0	39570000.0	1.0	1.874081015586853	0.5387521982192993
1.0	39620000.0	39630000.0	2.0	1.8491837978363037	0.5261411070823669
1.0	39730000.0	39740000.0	0.0	1.6261345148086548	0.4069163203239441
1.0	39740000.0	39750000.0	1.0	1.5832738876342773	0.3824588656425476
1.0	39760000.0	39770000.0	1.0	1.5621784925460815	0.36943334341049194
1.0	39770000.0	39780000.0	3.0	1.5228551626205444	0.3459917902946472
1.0	39840000.0	39850000.0	2.0	1.58529794216156	0.38335031270980835
1.0	39870000.0	39880000.0	1.0	1.8761060237884521	0.5380262136459351
1.0	39900000.0	39910000.0	0.0	1.5029819011688232	0.33306685090065
1.0	39920000.0	39930000.0	1.0	1.3858517408370972	0.2569766044616699
1.0	39960000.0	39970000.0	2.0	1.5556468963623047	0.36548107862472534
1.0	40030000.0	40040000.0	0.0	1.3506977558135986	0.23026259243488312
1.0	40080000.0	40090000.0	0.0	1.553903579711914	0.36404699087142944
1.0	40190000.0	40200000.0	0.0	1.5820070505142212	0.38157859444618225
1.0	40240000.0	40250000.0	2.0	1.6442619562149048	0.4176000654697418
1.0	40260000.0	40270000.0	0.0	1.6750749349594116	0.43560928106307983
1.0	40280000.0	40290000.0	3.0	1.832339882850647	0.5178250074386597
1.0	40320000.0	40330000.0	1.0	1.5187594890594482	0.343747079372406
1.0	40330000.0	40340000.0	2.0	1.5271228551864624	0.34857362508773804
1.0	40360000.0	40370000.0	1.0	1.9025049209594727	0.5515860319137573
1.0	40440000.0	40450000.0	0.0	1.9158780574798584	0.5582726001739502
1.0	40450000.0	40460000.0	3.0	1.7740424871444702	0.48879608511924744
1.0	40690000.0	40700000.0	2.0	1.595264196395874	0.38974133133888245
1.0	40740000.0	40750000.0	2.0	1.6093744039535522	0.3980812728404999
1.0	40790000.0	40800000.0	2.0	1.7595710754394531	0.48164868354797363
1.0	40850000.0	40860000.0	2.0	1.6676595211029053	0.4333491921424866
1.0	40870000.0	40880000.0	3.0	1.6683084964752197	0.4317045211791992
1.0	40910000.0	40920000.0	2.0	1.8657804727554321	0.5346326231956482
1.0	40930000.0	40940000.0	7.0	1.6931705474853516	0.44496744871139526
1.0	40950000.0	40960000.0	2.0	1.6295356750488281	0.4090425372123718
1.0	40970000.0	40980000.0	2.0	1.7774080038070679	0.490300714969635
1.0	41140000.0	41150000.0	1.0	1.5334577560424805	0.3530890643596649
1.0	41210000.0	41220000.0	0.0	1.3171007633209229	0.21637050807476044
1.0	41220000.0	41230000.0	0.0	1.5014419555664062	0.33252033591270447
1.0	41270000.0	41280000.0	1.0	1.6286180019378662	0.40841609239578247
1.0	41320000.0	41330000.0	2.0	1.8238804340362549	0.5134010314941406
1.0	41360000.0	41370000.0	2.0	1.7570511102676392	0.4790443778038025
1.0	41370000.0	41380000.0	3.0	1.5423064231872559	0.3585338294506073
1.0	41440000.0	41450000.0	0.0	1.7089000940322876	0.4516180455684662
1.0	41470000.0	41480000.0	3.0	1.563980221748352	0.36949047446250916
1.0	41480000.0	41490000.0	2.0	1.5103428363800049	0.33730021119117737
1.0	41570000.0	41580000.0	1.0	1.4694392681121826	0.3125290274620056
1.0	41620000.0	41630000.0	2.0	1.3690803050994873	0.24691610038280487
1.0	41710000.0	41720000.0	3.0	1.3950093984603882	0.2668324410915375
1.0	41740000.0	41750000.0	4.0	1.5367015600204468	0.35396265983581543
1.0	41770000.0	41780000.0	1.0	1.4889566898345947	0.32494449615478516
1.0	41790000.0	41800000.0	1.0	1.6039921045303345	0.3941686749458313
1.0	41810000.0	41820000.0	1.0	1.5972932577133179	0.39061087369918823
1.0	41830000.0	41840000.0	2.0	1.4905390739440918	0.3246678113937378
1.0	41920000.0	41930000.0	2.0	1.7117385864257812	0.45502346754074097
1.0	41990000.0	42000000.0	0.0	1.7955782413482666	0.4997829794883728
1.0	42020000.0	42030000.0	2.0	1.6342394351959229	0.41232919692993164
1.0	42070000.0	42080000.0	0.0	1.6906877756118774	0.4444924294948578
1.0	42080000.0	42090000.0	2.0	1.7732785940170288	0.48850125074386597
1.0	42120000.0	42130000.0	2.0	1.574180245399475	0.37591955065727234
1.0	42140000.0	42150000.0	0.0	1.5680005550384521	0.37336379289627075
1.0	42170000.0	42180000.0	3.0	1.7889763116836548	0.4970266819000244
1.0	42190000.0	42200000.0	2.0	1.7961686849594116	0.5004755258560181
1.0	42230000.0	42240000.0	4.0	1.52559232711792	0.34784772992134094
1.0	42240000.0	42250000.0	2.0	1.4688024520874023	0.31278643012046814
1.0	42270000.0	42280000.0	5.0	1.3940056562423706	0.2646443247795105
1.0	42280000.0	42290000.0	0.0	1.5484672784805298	0.36205482482910156
1.0	42440000.0	42450000.0	6.0	1.4000763893127441	0.269998162984848
1.0	42490000.0	42500000.0	2.0	1.4266842603683472	0.28641441464424133
1.0	42540000.0	42550000.0	2.0	1.5431187152862549	0.35831624269485474
1.0	42620000.0	42630000.0	0.0	1.5673902034759521	0.37217679619789124
1.0	42630000.0	42640000.0	0.0	1.825037956237793	0.5137633085250854
1.0	42660000.0	42670000.0	0.0	1.37687087059021	0.2534369230270386
1.0	42690000.0	42700000.0	1.0	1.2986093759536743	0.2099369466304779
1.0	42700000.0	42710000.0	0.0	1.3016995191574097	0.2048613578081131
1.0	42710000.0	42720000.0	1.0	1.2141667604446411	0.15322841703891754
1.0	42780000.0	42790000.0	0.0	1.5317739248275757	0.35130631923675537
1.0	42850000.0	42860000.0	5.0	1.7122466564178467	0.45591315627098083
1.0	43150000.0	43160000.0	1.0	1.6875951290130615	0.44171491265296936
1.0	43260000.0	43270000.0	2.0	1.4459507465362549	0.29843035340309143
1.0	43340000.0	43350000.0	0.0	1.5949751138687134	0.3893668055534363
1.0	43400000.0	43410000.0	3.0	2.0590522289276123	0.6208605766296387
1.0	43480000.0	43490000.0	2.0	1.8241443634033203	0.5139279365539551
1.0	43490000.0	43500000.0	0.0	1.7808105945587158	0.4923277497291565
1.0	43510000.0	43520000.0	1.0	1.6659433841705322	0.4301709234714508
1.0	43530000.0	43540000.0	1.0	1.7614113092422485	0.48163890838623047
1.0	43610000.0	43620000.0	3.0	1.7021992206573486	0.4498118758201599
1.0	43760000.0	43770000.0	3.0	1.6033573150634766	0.3932783007621765
1.0	43800000.0	43810000.0	2.0	1.5480914115905762	0.36124446988105774
1.0	43850000.0	43860000.0	2.0	1.4951021671295166	0.32699769735336304
1.0	43880000.0	43890000.0	4.0	1.477971076965332	0.3170303404331207
1.0	43910000.0	43920000.0	4.0	1.6114202737808228	0.39650219678878784
1.0	43950000.0	43960000.0	2.0	1.70832097530365	0.45340457558631897
1.0	43990000.0	44000000.0	1.0	1.976864218711853	0.5854914784431458
1.0	44010000.0	44020000.0	1.0	2.1324851512908936	0.6503350138664246
1.0	44020000.0	44030000.0	2.0	1.7683582305908203	0.4850979745388031
1.0	44070000.0	44080000.0	0.0	1.6715638637542725	0.43294888734817505
1.0	44100000.0	44110000.0	3.0	1.752728819847107	0.47739043831825256
1.0	44110000.0	44120000.0	3.0	1.863088607788086	0.5311370491981506
1.0	44220000.0	44230000.0	1.0	1.6260936260223389	0.4076785147190094
1.0	44250000.0	44260000.0	3.0	1.4435780048370361	0.2966005504131317
1.0	44290000.0	44300000.0	0.0	1.5727530717849731	0.376311719417572
1.0	44300000.0	44310000.0	0.0	1.749794363975525	0.47545671463012695
1.0	44410000.0	44420000.0	7.0	1.455674409866333	0.2704797387123108
1.0	44450000.0	44460000.0	2.0	1.8829606771469116	0.5427318215370178
1.0	44480000.0	44490000.0	1.0	1.6440489292144775	0.41727113723754883
1.0	44500000.0	44510000.0	2.0	1.5421035289764404	0.35746169090270996
1.0	44510000.0	44520000.0	2.0	1.679093599319458	0.43749183416366577
1.0	44530000.0	44540000.0	0.0	1.5520493984222412	0.3631781041622162
1.0	44560000.0	44570000.0	0.0	1.4896190166473389	0.32552415132522583
1.0	44600000.0	44610000.0	0.0	1.467634916305542	0.3111656904220581
1.0	44720000.0	44730000.0	2.0	1.532531499862671	0.35032227635383606
1.0	44740000.0	44750000.0	2.0	1.3846757411956787	0.2572242021560669
1.0	44770000.0	44780000.0	0.0	1.3566197156906128	0.239613339304924
1.0	44810000.0	44820000.0	2.0	1.2885959148406982	0.20019683241844177
1.0	44830000.0	44840000.0	3.0	1.5510131120681763	0.3629106283187866
1.0	44850000.0	44860000.0	0.0	1.6164518594741821	0.401644229888916
1.0	44890000.0	44900000.0	3.0	1.6251018047332764	0.4066193103790283
1.0	44910000.0	44920000.0	3.0	1.6360790729522705	0.413545697927475
1.0	44930000.0	44940000.0	0.0	1.7207826375961304	0.4606715142726898
1.0	44940000.0	44950000.0	2.0	1.6852573156356812	0.44102340936660767
1.0	45060000.0	45070000.0	1.0	1.6075122356414795	0.39655110239982605
1.0	45090000.0	45100000.0	1.0	1.6409807205200195	0.41392412781715393
1.0	45110000.0	45120000.0	1.0	1.5977327823638916	0.3902425169944763
1.0	45120000.0	45130000.0	3.0	1.5642544031143188	0.3704608082771301
1.0	45130000.0	45140000.0	0.0	1.5033314228057861	0.3328316807746887
1.0	45170000.0	45180000.0	1.0	1.6400293111801147	0.415041446685791
1.0	45210000.0	45220000.0	3.0	1.8169265985488892	0.5104863047599792
1.0	45240000.0	45250000.0	3.0	2.0853865146636963	0.6308333277702332
1.0	45300000.0	45310000.0	6.0	1.7228513956069946	0.46109285950660706
1.0	45400000.0	45410000.0	2.0	1.5091159343719482	0.33780431747436523
1.0	45430000.0	45440000.0	0.0	1.4939682483673096	0.3284079134464264
1.0	45440000.0	45450000.0	2.0	1.5071288347244263	0.3361419141292572
1.0	45550000.0	45560000.0	2.0	1.4747042655944824	0.3167842924594879
1.0	45610000.0	45620000.0	1.0	1.4335565567016602	0.29082268476486206
1.0	45670000.0	45680000.0	2.0	1.4024845361709595	0.26634955406188965
1.0	45790000.0	45800000.0	1.0	1.7983322143554688	0.5005346536636353
1.0	45820000.0	45830000.0	3.0	1.6084171533584595	0.39688679575920105
1.0	45830000.0	45840000.0	1.0	1.5597745180130005	0.36912405490875244
1.0	45860000.0	45870000.0	3.0	1.661759614944458	0.4278263449668884
1.0	45870000.0	45880000.0	1.0	1.6143327951431274	0.4007849097251892
1.0	45950000.0	45960000.0	1.0	1.7905333042144775	0.49656376242637634
1.0	45980000.0	45990000.0	1.0	1.8956334590911865	0.5463296175003052
1.0	46000000.0	46010000.0	1.0	1.7503845691680908	0.47601428627967834
1.0	46090000.0	46100000.0	0.0	1.6309486627578735	0.41001754999160767
1.0	46110000.0	46120000.0	3.0	1.6718050241470337	0.43321460485458374
1.0	46220000.0	46230000.0	0.0	1.627923607826233	0.4090537428855896
1.0	46230000.0	46240000.0	2.0	1.6491409540176392	0.42106834053993225
1.0	46260000.0	46270000.0	2.0	1.687658667564392	0.44138103723526
1.0	46270000.0	46280000.0	3.0	1.622920274734497	0.4057620167732239
1.0	46300000.0	46310000.0	0.0	1.55703866481781	0.3670505881309509
1.0	46320000.0	46330000.0	1.0	1.4426496028900146	0.29659488797187805
1.0	46330000.0	46340000.0	1.0	1.5419399738311768	0.35797902941703796
1.0	46340000.0	46350000.0	1.0	1.4117785692214966	0.2773287892341614
1.0	46370000.0	46380000.0	2.0	1.6784862279891968	0.43658247590065
1.0	46380000.0	46390000.0	1.0	1.4960229396820068	0.3294524550437927
1.0	46390000.0	46400000.0	0.0	1.7155418395996094	0.457366406917572
1.0	46430000.0	46440000.0	2.0	1.5284435749053955	0.3485928177833557
1.0	46500000.0	46510000.0	3.0	1.772748589515686	0.4876202940940857
1.0	46510000.0	46520000.0	2.0	1.5598771572113037	0.36863747239112854
1.0	46530000.0	46540000.0	2.0	1.6504309177398682	0.4216713309288025
1.0	46600000.0	46610000.0	1.0	1.744508981704712	0.47340473532676697
1.0	46740000.0	46750000.0	1.0	1.5914294719696045	0.38716351985931396
1.0	46860000.0	46870000.0	0.0	1.7587476968765259	0.48039278388023376
1.0	46870000.0	46880000.0	4.0	1.533774971961975	0.35193949937820435
1.0	46960000.0	46970000.0	4.0	1.6921144723892212	0.4440935552120209
1.0	47020000.0	47030000.0	1.0	1.5545028448104858	0.3649238049983978
1.0	47050000.0	47060000.0	1.0	1.4907042980194092	0.32557588815689087
1.0	47070000.0	47080000.0	0.0	1.5993750095367432	0.3905829191207886
1.0	47080000.0	47090000.0	0.0	1.7126572132110596	0.4552399218082428
1.0	47110000.0	47120000.0	5.0	1.3063750267028809	0.1963813751935959
1.0	47140000.0	47150000.0	3.0	1.4110774993896484	0.27611106634140015
1.0	47160000.0	47170000.0	1.0	1.2515623569488525	0.16624155640602112
1.0	47180000.0	47190000.0	1.0	1.5512139797210693	0.3627967834472656
1.0	47200000.0	47210000.0	1.0	1.4445143938064575	0.2975887358188629
1.0	47280000.0	47290000.0	2.0	1.5414992570877075	0.35669028759002686
1.0	47300000.0	47310000.0	2.0	1.46712064743042	0.3118862509727478
1.0	47390000.0	47400000.0	3.0	1.6160013675689697	0.40174779295921326
1.0	47500000.0	47510000.0	1.0	1.6461305618286133	0.4195593297481537
1.0	47650000.0	47660000.0	2.0	1.8803482055664062	0.5414040684700012
1.0	47690000.0	47700000.0	2.0	2.0242550373077393	0.6059427261352539
1.0	47760000.0	47770000.0	2.0	1.4717673063278198	0.3149415850639343
1.0	47780000.0	47790000.0	0.0	1.7219184637069702	0.46070393919944763
1.0	47790000.0	47800000.0	1.0	1.6887086629867554	0.44029173254966736
1.0	47840000.0	47850000.0	1.0	1.3150529861450195	0.21462950110435486
1.0	47850000.0	47860000.0	3.0	1.4335857629776	0.2903810441493988
1.0	47860000.0	47870000.0	1.0	1.6046078205108643	0.39457812905311584
1.0	47880000.0	47890000.0	0.0	1.7772071361541748	0.48967963457107544
1.0	47890000.0	47900000.0	3.0	1.7586853504180908	0.4794972538948059
1.0	47900000.0	47910000.0	0.0	2.284970998764038	0.7066032290458679
1.0	47980000.0	47990000.0	1.0	1.6829599142074585	0.4391692578792572
1.0	48060000.0	48070000.0	2.0	1.646763801574707	0.4194033741950989
1.0	48100000.0	48110000.0	2.0	1.7089630365371704	0.45404568314552307
1.0	48150000.0	48160000.0	2.0	1.6149934530258179	0.4009416997432709
1.0	48180000.0	48190000.0	2.0	1.7414039373397827	0.47117242217063904
1.0	48210000.0	48220000.0	3.0	1.6864233016967773	0.44167280197143555
1.0	48250000.0	48260000.0	0.0	1.7165899276733398	0.4582550525665283
1.0	48260000.0	48270000.0	2.0	1.785988450050354	0.4946445822715759
1.0	48350000.0	48360000.0	6.0	1.6333773136138916	0.411501407623291
1.0	48400000.0	48410000.0	1.0	1.6346161365509033	0.41241350769996643
1.0	48450000.0	48460000.0	0.0	1.7976070642471313	0.5008261203765869
1.0	48550000.0	48560000.0	1.0	1.6951189041137695	0.4460570812225342
1.0	48580000.0	48590000.0	2.0	1.6096384525299072	0.39817047119140625
1.0	48690000.0	48700000.0	1.0	1.7710844278335571	0.4875491261482239
1.0	48710000.0	48720000.0	4.0	1.7536811828613281	0.4787965416908264
1.0	48750000.0	48760000.0	1.0	1.8588838577270508	0.5310966968536377
1.0	48810000.0	48820000.0	3.0	1.7441437244415283	0.4733510911464691
1.0	48930000.0	48940000.0	1.0	1.747341513633728	0.47403019666671753
1.0	49020000.0	49030000.0	2.0	1.7949453592300415	0.4986094832420349
1.0	49100000.0	49110000.0	2.0	1.6995437145233154	0.4483788013458252
1.0	49120000.0	49130000.0	1.0	1.6442064046859741	0.4179856777191162
1.0	49180000.0	49190000.0	2.0	1.5626661777496338	0.37440064549446106
1.0	49230000.0	49240000.0	2.0	1.6817827224731445	0.4402496814727783
1.0	49250000.0	49260000.0	3.0	1.7944095134735107	0.5020723342895508
1.0	49300000.0	49310000.0	3.0	1.859881043434143	0.5345291495323181
1.0	49310000.0	49320000.0	4.0	1.7785775661468506	0.4951567053794861
1.0	49400000.0	49410000.0	3.0	1.8915956020355225	0.5489295125007629
1.0	49540000.0	49550000.0	2.0	2.33662748336792	0.7175942659378052
1.0	49570000.0	49580000.0	0.0	2.272801160812378	0.6980242729187012
1.0	49680000.0	49690000.0	4.0	2.2697761058807373	0.6969481706619263
1.0	49730000.0	49740000.0	4.0	2.171312093734741	0.6635510325431824
1.0	49750000.0	49760000.0	1.0	1.8451639413833618	0.5275840163230896
1.0	49760000.0	49770000.0	5.0	2.1053504943847656	0.6395136117935181
1.0	49950000.0	49960000.0	3.0	2.1419451236724854	0.6531209349632263
1.0	49970000.0	49980000.0	2.0	2.1647861003875732	0.6616824269294739
1.0	50140000.0	50150000.0	1.0	1.9886728525161743	0.5932822823524475
1.0	50170000.0	50180000.0	0.0	2.1490249633789062	0.655789852142334
1.0	50180000.0	50190000.0	3.0	2.056894302368164	0.6209332346916199
1.0	50190000.0	50200000.0	3.0	2.024178981781006	0.6077860593795776
1.0	50260000.0	50270000.0	2.0	2.073415756225586	0.6271300315856934
1.0	50300000.0	50310000.0	5.0	2.01995587348938	0.605671763420105
1.0	50450000.0	50460000.0	7.0	1.724789023399353	0.46394437551498413
1.0	50480000.0	50490000.0	2.0	1.782101035118103	0.49240750074386597
1.0	50520000.0	50530000.0	0.0	1.9421583414077759	0.5703011751174927
1.0	50540000.0	50550000.0	1.0	1.8665387630462646	0.5343945622444153
1.0	50600000.0	50610000.0	2.0	1.8859014511108398	0.5439613461494446
1.0	50610000.0	50620000.0	4.0	1.8572221994400024	0.5299919843673706
1.0	50640000.0	50650000.0	3.0	1.9915364980697632	0.5922074913978577
1.0	50660000.0	50670000.0	4.0	1.8848596811294556	0.5436262488365173
1.0	50680000.0	50690000.0	2.0	2.0473978519439697	0.6158930063247681
1.0	50770000.0	50780000.0	2.0	1.7932618856430054	0.4986891746520996
1.0	50790000.0	50800000.0	3.0	1.7461373805999756	0.4740368723869324
1.0	50820000.0	50830000.0	0.0	1.7613617181777954	0.48251014947891235
1.0	50950000.0	50960000.0	1.0	1.4797192811965942	0.319426566362381
1.0	50980000.0	50990000.0	0.0	1.519099473953247	0.3437279462814331
1.0	51140000.0	51150000.0	0.0	1.4759232997894287	0.317727655172348
1.0	51290000.0	51300000.0	3.0	1.296446442604065	0.2059398889541626
1.0	51430000.0	51440000.0	1.0	1.7050565481185913	0.4507710039615631
1.0	51480000.0	51490000.0	2.0	1.655630111694336	0.4251478612422943
1.0	51540000.0	51550000.0	6.0	1.7779207229614258	0.4911958575248718
1.0	51550000.0	51560000.0	0.0	1.8526281118392944	0.5284978151321411
1.0	51570000.0	51580000.0	1.0	1.8158323764801025	0.510656476020813
1.0	51700000.0	51710000.0	0.0	2.0339884757995605	0.6091177463531494
1.0	51740000.0	51750000.0	1.0	1.5810940265655518	0.3816443979740143
1.0	51760000.0	51770000.0	2.0	1.6966956853866577	0.44666600227355957
1.0	51780000.0	51790000.0	1.0	1.6989675760269165	0.44849610328674316
1.0	51800000.0	51810000.0	2.0	1.7540216445922852	0.4781583845615387
1.0	51830000.0	51840000.0	2.0	1.5242313146591187	0.3464846909046173
1.0	51980000.0	51990000.0	2.0	1.648263931274414	0.4186228811740875
1.0	52140000.0	52150000.0	0.0	1.6778560876846313	0.4374171793460846
1.0	52190000.0	52200000.0	1.0	1.6166728734970093	0.40156155824661255
1.0	52230000.0	52240000.0	1.0	1.4472410678863525	0.2989298105239868
1.0	52300000.0	52310000.0	0.0	1.4803259372711182	0.3193238377571106
1.0	52310000.0	52320000.0	2.0	1.5237239599227905	0.3464881479740143
1.0	52340000.0	52350000.0	3.0	1.6761226654052734	0.21804837882518768
1.0	52450000.0	52460000.0	3.0	1.8254153728485107	0.5146231651306152
1.0	52490000.0	52500000.0	0.0	1.709896445274353	0.4528277516365051
1.0	52530000.0	52540000.0	8.0	1.60062575340271	0.3922021985054016
1.0	52560000.0	52570000.0	1.0	1.800095558166504	0.5027213096618652
1.0	52650000.0	52660000.0	3.0	1.6185505390167236	0.40309762954711914
1.0	52690000.0	52700000.0	0.0	1.932202935218811	0.5663062334060669
1.0	52730000.0	52740000.0	6.0	1.6711339950561523	0.433478444814682
1.0	52740000.0	52750000.0	0.0	1.6460317373275757	0.41924571990966797
1.0	52810000.0	52820000.0	0.0	1.774064064025879	0.48870792984962463
1.0	52850000.0	52860000.0	2.0	1.669412612915039	0.4321824610233307
1.0	52880000.0	52890000.0	1.0	1.5035741329193115	0.33362191915512085
1.0	52890000.0	52900000.0	2.0	1.5189436674118042	0.3435986340045929
1.0	52930000.0	52940000.0	2.0	1.6361230611801147	0.41347265243530273
1.0	53240000.0	53250000.0	1.0	1.6249418258666992	0.40708065032958984
1.0	53380000.0	53390000.0	1.0	1.7034883499145508	0.45015519857406616
1.0	53400000.0	53410000.0	2.0	1.43703293800354	0.2932792603969574
1.0	53480000.0	53490000.0	0.0	1.6213674545288086	0.40486353635787964
1.0	53550000.0	53560000.0	3.0	1.6005500555038452	0.3920641541481018
1.0	53640000.0	53650000.0	1.0	1.8788766860961914	0.5406153202056885
1.0	53670000.0	53680000.0	4.0	1.4030009508132935	0.26840001344680786
1.0	53730000.0	53740000.0	1.0	1.7402079105377197	0.4703596234321594
1.0	53750000.0	53760000.0	3.0	1.5457727909088135	0.3595464527606964
1.0	53820000.0	53830000.0	1.0	1.66510808467865	0.4291972517967224
1.0	53840000.0	53850000.0	0.0	1.7134439945220947	0.45595312118530273
1.0	53940000.0	53950000.0	2.0	1.8462517261505127	0.5251420140266418
1.0	53960000.0	53970000.0	3.0	1.7231286764144897	0.461874783039093
1.0	53980000.0	53990000.0	4.0	1.8241949081420898	0.5144098997116089
1.0	54000000.0	54010000.0	4.0	1.9039958715438843	0.552991509437561
1.0	54020000.0	54030000.0	3.0	1.842210054397583	0.523459255695343
1.0	54060000.0	54070000.0	2.0	1.7828363180160522	0.4932502210140228
1.0	54090000.0	54100000.0	0.0	1.7265872955322266	0.4633433222770691
1.0	54110000.0	54120000.0	3.0	1.7064218521118164	0.4524676203727722
1.0	54200000.0	54210000.0	3.0	1.681933045387268	0.437279611825943
1.0	54210000.0	54220000.0	1.0	1.5316226482391357	0.35127586126327515
1.0	54320000.0	54330000.0	1.0	1.3977000713348389	0.2676928639411926
1.0	54380000.0	54390000.0	5.0	1.4839036464691162	0.32196807861328125
1.0	54410000.0	54420000.0	2.0	1.6946483850479126	0.4445105195045471
1.0	54440000.0	54450000.0	0.0	1.7312448024749756	0.46588245034217834
1.0	54500000.0	54510000.0	0.0	1.3842300176620483	0.25714704394340515
1.0	54510000.0	54520000.0	1.0	1.474060297012329	0.13986051082611084
1.0	54520000.0	54530000.0	5.0	1.4551200866699219	0.3042583763599396
1.0	54530000.0	54540000.0	1.0	1.5803536176681519	0.38096603751182556
1.0	54580000.0	54590000.0	2.0	1.8003422021865845	0.5021458864212036
1.0	54590000.0	54600000.0	3.0	1.804822564125061	0.5046291351318359
1.0	54600000.0	54610000.0	0.0	1.886222243309021	0.5443198084831238
1.0	54780000.0	54790000.0	4.0	1.7294304370880127	0.46503931283950806
1.0	54810000.0	54820000.0	2.0	2.0331835746765137	0.610343873500824
1.0	54870000.0	54880000.0	3.0	2.2849183082580566	0.7065814733505249
1.0	54950000.0	54960000.0	1.0	1.9369022846221924	0.5671929121017456
1.0	55220000.0	55230000.0	1.0	1.5727033615112305	0.3756907284259796
1.0	55250000.0	55260000.0	4.0	1.5203375816345215	0.34388428926467896
1.0	55270000.0	55280000.0	1.0	1.6792688369750977	0.4372914433479309
1.0	55340000.0	55350000.0	1.0	1.7072490453720093	0.45197242498397827
1.0	55400000.0	55410000.0	1.0	1.5144860744476318	0.34020957350730896
1.0	55410000.0	55420000.0	0.0	1.5851303339004517	0.38308852910995483
1.0	55450000.0	55460000.0	2.0	1.5602405071258545	0.3681395649909973
1.0	55600000.0	55610000.0	0.0	1.4499833583831787	0.2998763620853424
1.0	55630000.0	55640000.0	1.0	1.3987470865249634	0.2686121463775635
1.0	55740000.0	55750000.0	1.0	1.5670511722564697	0.3725699484348297
1.0	55840000.0	55850000.0	0.0	1.510040044784546	0.338235080242157
1.0	55870000.0	55880000.0	2.0	1.6803233623504639	0.43865031003952026
1.0	55900000.0	55910000.0	2.0	1.685694932937622	0.4420061707496643
1.0	55950000.0	55960000.0	1.0	1.7989728450775146	0.5021642446517944
1.0	55960000.0	55970000.0	3.0	1.6908235549926758	0.44408339262008667
1.0	56030000.0	56040000.0	4.0	1.722525954246521	0.4616902470588684
1.0	56050000.0	56060000.0	2.0	1.7651872634887695	0.4851359724998474
1.0	56170000.0	56180000.0	1.0	1.7462244033813477	0.47469615936279297
1.0	56220000.0	56230000.0	1.0	1.6380367279052734	0.4155639111995697
1.0	56270000.0	56280000.0	3.0	1.5730165243148804	0.3781529366970062
1.0	56370000.0	56380000.0	1.0	1.7967731952667236	0.5000914335250854
1.0	56390000.0	56400000.0	0.0	1.5736396312713623	0.37760844826698303
1.0	56430000.0	56440000.0	4.0	1.5580686330795288	0.36897701025009155
1.0	56490000.0	56500000.0	0.0	1.6398613452911377	0.4157716631889343
1.0	56590000.0	56600000.0	1.0	1.7190719842910767	0.4600497782230377
1.0	56640000.0	56650000.0	0.0	1.7057578563690186	0.4531126022338867
1.0	56910000.0	56920000.0	2.0	1.8831703662872314	0.542583167552948
1.0	56950000.0	56960000.0	0.0	1.6576573848724365	0.4252682626247406
1.0	56970000.0	56980000.0	1.0	1.7757961750030518	0.4890042245388031
1.0	56980000.0	56990000.0	2.0	1.8230221271514893	0.5127750635147095
1.0	57050000.0	57060000.0	2.0	1.7357456684112549	0.46858659386634827
1.0	57130000.0	57140000.0	0.0	1.7568178176879883	0.4800369143486023
1.0	57140000.0	57150000.0	3.0	1.6187900304794312	0.4037553369998932
1.0	57150000.0	57160000.0	1.0	1.7009775638580322	0.4502204954624176
1.0	57160000.0	57170000.0	2.0	1.6477766036987305	0.42059651017189026
1.0	57190000.0	57200000.0	1.0	1.786057472229004	0.4953737258911133
1.0	57220000.0	57230000.0	2.0	1.7492326498031616	0.4762107729911804
1.0	57270000.0	57280000.0	1.0	1.7453956604003906	0.47382110357284546
1.0	57340000.0	57350000.0	0.0	1.8693138360977173	0.5363011956214905
1.0	57350000.0	57360000.0	0.0	1.9095131158828735	0.5551491975784302
1.0	57380000.0	57390000.0	0.0	1.9346593618392944	0.5663998126983643
1.0	57470000.0	57480000.0	1.0	1.8135311603546143	0.5090479254722595
1.0	57510000.0	57520000.0	1.0	1.7892509698867798	0.49655136466026306
1.0	57530000.0	57540000.0	7.0	1.6721649169921875	0.43381255865097046
1.0	57550000.0	57560000.0	1.0	1.77920401096344	0.4917798638343811
1.0	57570000.0	57580000.0	2.0	1.7384822368621826	0.4702130854129791
1.0	57580000.0	57590000.0	0.0	1.8464854955673218	0.5250323414802551
1.0	57730000.0	57740000.0	3.0	1.9561717510223389	0.5760965347290039
1.0	57760000.0	57770000.0	2.0	1.9226243495941162	0.5607621073722839
1.0	57780000.0	57790000.0	3.0	2.0265555381774902	0.6072186231613159
1.0	57840000.0	57850000.0	5.0	1.9123681783676147	0.5558770895004272
1.0	57860000.0	57870000.0	1.0	2.0762226581573486	0.6276748776435852
1.0	57950000.0	57960000.0	6.0	1.8332722187042236	0.5176585912704468
1.0	57960000.0	57970000.0	2.0	1.8426053524017334	0.5231584906578064
1.0	58000000.0	58010000.0	1.0	1.8587169647216797	0.5303682088851929
1.0	58010000.0	58020000.0	1.0	1.9437000751495361	0.5707012414932251
1.0	58110000.0	58120000.0	4.0	1.6907241344451904	0.44773799180984497
1.0	58140000.0	58150000.0	2.0	1.8259737491607666	0.5143505334854126
1.0	58180000.0	58190000.0	2.0	1.9018962383270264	0.5527653098106384
1.0	58200000.0	58210000.0	2.0	1.8982837200164795	0.5514053106307983
1.0	58210000.0	58220000.0	0.0	2.0644655227661133	0.6234078407287598
1.0	58240000.0	58250000.0	2.0	1.9931800365447998	0.5938568115234375
1.0	58300000.0	58310000.0	3.0	2.0349464416503906	0.6113612055778503
1.0	58320000.0	58330000.0	2.0	2.1276700496673584	0.6484159827232361
1.0	58350000.0	58360000.0	2.0	1.9430811405181885	0.5712457895278931
1.0	58390000.0	58400000.0	0.0	1.8731508255004883	0.5394452810287476
1.0	58440000.0	58450000.0	1.0	1.6987409591674805	0.4480934143066406
1.0	58520000.0	58530000.0	0.0	1.567979097366333	0.37401896715164185
1.0	58540000.0	58550000.0	0.0	1.6189552545547485	0.40344876050949097
1.0	58570000.0	58580000.0	1.0	1.6090481281280518	0.39809149503707886
1.0	58700000.0	58710000.0	0.0	1.7437934875488281	0.4733523726463318
1.0	58760000.0	58770000.0	1.0	1.5749582052230835	0.3784051537513733
1.0	58800000.0	58810000.0	5.0	1.4045180082321167	0.2738966941833496
1.0	58910000.0	58920000.0	1.0	1.4279170036315918	0.28692033886909485
1.0	58970000.0	58980000.0	1.0	1.228688359260559	0.1564681977033615
1.0	59070000.0	59080000.0	3.0	1.5509521961212158	0.36278626322746277
1.0	59120000.0	59130000.0	4.0	1.370640516281128	0.250226765871048
1.0	59170000.0	59180000.0	0.0	1.7589483261108398	0.48157262802124023
1.0	59270000.0	59280000.0	2.0	1.8989874124526978	0.5504015684127808
1.0	59300000.0	59310000.0	2.0	1.6397068500518799	0.41582560539245605
1.0	59390000.0	59400000.0	2.0	1.8151443004608154	0.5095533728599548
1.0	59430000.0	59440000.0	4.0	1.8620615005493164	0.5327404737472534
1.0	59620000.0	59630000.0	2.0	1.667418122291565	0.4314090609550476
1.0	59660000.0	59670000.0	3.0	1.5791370868682861	0.3801523447036743
1.0	59690000.0	59700000.0	0.0	1.5774403810501099	0.3794246315956116
1.0	59720000.0	59730000.0	3.0	1.4676859378814697	0.31186243891716003
1.0	59760000.0	59770000.0	1.0	1.9530166387557983	0.5725951790809631
1.0	59970000.0	59980000.0	2.0	1.729588270187378	0.4659558832645416
1.0	60020000.0	60030000.0	0.0	1.6563475131988525	0.4252444803714752
1.0	60030000.0	60040000.0	0.0	1.6093600988388062	0.3982376456260681
1.0	60120000.0	60130000.0	1.0	1.4869996309280396	0.32520294189453125
1.0	60160000.0	60170000.0	1.0	1.5094993114471436	0.33796197175979614
1.0	60280000.0	60290000.0	1.0	1.8467178344726562	0.5255641937255859
1.0	60290000.0	60300000.0	5.0	1.4941428899765015	0.32831352949142456
1.0	60400000.0	60410000.0	2.0	1.5744664669036865	0.37726420164108276
1.0	60430000.0	60440000.0	1.0	1.642173409461975	0.4169066548347473
1.0	60490000.0	60500000.0	1.0	1.6598774194717407	0.42775455117225647
1.0	60500000.0	60510000.0	0.0	1.6763343811035156	0.4369797706604004
1.0	60540000.0	60550000.0	0.0	1.8163387775421143	0.5100045800209045
1.0	60580000.0	60590000.0	1.0	1.8120496273040771	0.5076014995574951
1.0	60630000.0	60640000.0	4.0	1.8123912811279297	0.5078169107437134
1.0	60650000.0	60660000.0	2.0	1.8388607501983643	0.5208059549331665
1.0	60660000.0	60670000.0	1.0	1.853040337562561	0.5276445150375366
1.0	60690000.0	60700000.0	1.0	1.9288852214813232	0.563803493976593
1.0	60700000.0	60710000.0	2.0	1.8371200561523438	0.5199804902076721
1.0	60710000.0	60720000.0	1.0	1.842882752418518	0.5226130485534668
1.0	60730000.0	60740000.0	0.0	1.8621240854263306	0.5319780111312866
1.0	60760000.0	60770000.0	1.0	1.9078900814056396	0.5550805330276489
1.0	60860000.0	60870000.0	3.0	1.7141304016113281	0.4592018127441406
1.0	60910000.0	60920000.0	1.0	1.6854900121688843	0.4406643509864807
1.0	60930000.0	60940000.0	2.0	1.6486457586288452	0.4215802252292633
1.0	61050000.0	61060000.0	0.0	1.7486145496368408	0.47465023398399353
1.0	61060000.0	61070000.0	0.0	1.7612804174423218	0.48129814863204956
1.0	61100000.0	61110000.0	0.0	1.5609842538833618	0.3707627058029175
1.0	61140000.0	61150000.0	1.0	1.8207260370254517	0.5118358135223389
1.0	61230000.0	61240000.0	2.0	1.718266487121582	0.45977672934532166
1.0	61280000.0	61290000.0	1.0	1.7517541646957397	0.47769418358802795
1.0	61290000.0	61300000.0	0.0	1.951250433921814	0.5742591023445129
1.0	61330000.0	61340000.0	4.0	1.6321789026260376	0.4105074405670166
1.0	61340000.0	61350000.0	4.0	1.732858419418335	0.4673037528991699
1.0	61420000.0	61430000.0	2.0	1.7866672277450562	0.4952722191810608
1.0	61490000.0	61500000.0	0.0	1.759031891822815	0.48147597908973694
1.0	61610000.0	61620000.0	3.0	1.8631130456924438	0.5334662199020386
1.0	61640000.0	61650000.0	2.0	1.8099216222763062	0.5069711208343506
1.0	61830000.0	61840000.0	1.0	1.7583754062652588	0.4811371862888336
1.0	61840000.0	61850000.0	6.0	1.6640729904174805	0.4297444224357605
1.0	61890000.0	61900000.0	3.0	1.670829176902771	0.43298792839050293
1.0	62020000.0	62030000.0	0.0	1.6388704776763916	0.41505202651023865
1.0	62060000.0	62070000.0	2.0	1.5566235780715942	0.3666191101074219
1.0	62130000.0	62140000.0	1.0	1.5506036281585693	0.3631812632083893
1.0	62140000.0	62150000.0	7.0	1.4797967672348022	0.3195125460624695
1.0	62150000.0	62160000.0	1.0	1.6859451532363892	0.44166237115859985
1.0	62350000.0	62360000.0	0.0	1.4866946935653687	0.3235347270965576
1.0	62360000.0	62370000.0	4.0	1.4381376504898071	0.29355162382125854
1.0	62460000.0	62470000.0	1.0	1.6816600561141968	0.43950873613357544
1.0	62660000.0	62670000.0	1.0	1.997254729270935	0.5943382978439331
1.0	62700000.0	62710000.0	2.0	1.7778446674346924	0.4905138611793518
1.0	62720000.0	62730000.0	2.0	1.666368842124939	0.43027463555336
1.0	62790000.0	62800000.0	3.0	1.7109953165054321	0.4549914300441742
1.0	62850000.0	62860000.0	0.0	1.6749423742294312	0.4351014196872711
1.0	62890000.0	62900000.0	2.0	1.5098702907562256	0.3385102450847626
1.0	62960000.0	62970000.0	0.0	1.5512616634368896	0.36333799362182617
1.0	62970000.0	62980000.0	1.0	1.4957365989685059	0.32902467250823975
1.0	63050000.0	63060000.0	2.0	1.6371921300888062	0.4139648377895355
1.0	63110000.0	63120000.0	0.0	1.4692714214324951	0.3119361102581024
1.0	63330000.0	63340000.0	2.0	1.6247460842132568	0.4070722460746765
1.0	63340000.0	63350000.0	5.0	1.7089850902557373	0.45414820313453674
1.0	63350000.0	63360000.0	2.0	1.822291612625122	0.5131233930587769
1.0	63470000.0	63480000.0	3.0	1.8160148859024048	0.510475754737854
1.0	63500000.0	63510000.0	3.0	1.772424340248108	0.48807492852211
1.0	63540000.0	63550000.0	1.0	1.9466743469238281	0.5721641182899475
1.0	63670000.0	63680000.0	1.0	1.9134886264801025	0.5570472478866577
1.0	63680000.0	63690000.0	3.0	1.8055388927459717	0.5051863193511963
1.0	63710000.0	63720000.0	1.0	1.8797142505645752	0.5410632491111755
1.0	63730000.0	63740000.0	1.0	1.9118731021881104	0.5564863085746765
1.0	63760000.0	63770000.0	2.0	1.9203441143035889	0.5602419376373291
1.0	63770000.0	63780000.0	2.0	1.7886024713516235	0.4961268901824951
1.0	63820000.0	63830000.0	1.0	1.8238035440444946	0.5143905878067017
1.0	63840000.0	63850000.0	3.0	1.6461957693099976	0.41947054862976074
1.0	63850000.0	63860000.0	1.0	1.6604992151260376	0.42758211493492126
1.0	63960000.0	63970000.0	0.0	1.4592547416687012	0.3076930642127991
1.0	64020000.0	64030000.0	1.0	1.305494785308838	0.21480384469032288
1.0	64160000.0	64170000.0	1.0	1.7581558227539062	0.48080649971961975
1.0	64190000.0	64200000.0	1.0	1.9221960306167603	0.5613091588020325
1.0	64210000.0	64220000.0	2.0	1.7829816341400146	0.4939487874507904
1.0	64240000.0	64250000.0	3.0	1.9618167877197266	0.5792636275291443
1.0	64260000.0	64270000.0	5.0	1.6743961572647095	0.43529146909713745
1.0	64280000.0	64290000.0	3.0	1.6133514642715454	0.39923471212387085
1.0	64330000.0	64340000.0	2.0	1.7032766342163086	0.4513915181159973
1.0	64430000.0	64440000.0	1.0	1.5766454935073853	0.3793351650238037
1.0	64450000.0	64460000.0	4.0	1.483149766921997	0.32309281826019287
1.0	64490000.0	64500000.0	0.0	1.5734736919403076	0.37799200415611267
1.0	64630000.0	64640000.0	1.0	1.5802605152130127	0.38148313760757446
1.0	64680000.0	64690000.0	3.0	1.5685603618621826	0.3747648596763611
1.0	64760000.0	64770000.0	0.0	1.5834661722183228	0.38356560468673706
1.0	64800000.0	64810000.0	0.0	1.6643579006195068	0.42959633469581604
1.0	64830000.0	64840000.0	1.0	1.5401126146316528	0.3574429452419281
1.0	64920000.0	64930000.0	2.0	1.698425054550171	0.44957247376441956
1.0	64950000.0	64960000.0	1.0	1.7976093292236328	0.5011289715766907
1.0	65000000.0	65010000.0	2.0	2.0917603969573975	0.6342538595199585
1.0	65010000.0	65020000.0	2.0	1.8540623188018799	0.5295613408088684
1.0	65090000.0	65100000.0	5.0	1.7196292877197266	0.460340678691864
1.0	65140000.0	65150000.0	1.0	1.5089483261108398	0.33701592683792114
1.0	65160000.0	65170000.0	1.0	1.6646230220794678	0.4296461045742035
1.0	65190000.0	65200000.0	0.0	1.6681007146835327	0.4318516254425049
1.0	65240000.0	65250000.0	3.0	1.3035938739776611	0.2084396332502365
1.0	65300000.0	65310000.0	0.0	1.359951376914978	0.24101439118385315
1.0	65400000.0	65410000.0	3.0	1.3419830799102783	0.23317471146583557
1.0	65430000.0	65440000.0	2.0	1.5663315057754517	0.3701823353767395
1.0	65500000.0	65510000.0	3.0	1.4439780712127686	0.29729628562927246
1.0	65510000.0	65520000.0	2.0	1.401438593864441	0.2700245976448059
1.0	65530000.0	65540000.0	1.0	1.9620290994644165	0.5778118968009949
1.0	65540000.0	65550000.0	2.0	1.5854828357696533	0.3840714991092682
1.0	65550000.0	65560000.0	0.0	1.7146114110946655	0.4575015902519226
1.0	65620000.0	65630000.0	1.0	1.7721916437149048	0.4873947203159332
1.0	65640000.0	65650000.0	1.0	1.7848507165908813	0.49391716718673706
1.0	65660000.0	65670000.0	3.0	1.7044601440429688	0.45157113671302795
1.0	65700000.0	65710000.0	1.0	1.7117277383804321	0.4559903144836426
1.0	65730000.0	65740000.0	3.0	1.7720439434051514	0.4876079559326172
1.0	65740000.0	65750000.0	1.0	1.680829644203186	0.4384075999259949
1.0	65750000.0	65760000.0	2.0	1.7545173168182373	0.4789307713508606
1.0	65800000.0	65810000.0	1.0	1.659682273864746	0.4268399178981781
1.0	65820000.0	65830000.0	1.0	1.7231134176254272	0.4620494246482849
1.0	65850000.0	65860000.0	1.0	1.6383392810821533	0.41472405195236206
1.0	65860000.0	65870000.0	2.0	1.608970046043396	0.3976184129714966
1.0	65880000.0	65890000.0	5.0	2.0755131244659424	0.6268290281295776
1.0	65920000.0	65930000.0	2.0	1.6302309036254883	0.41037517786026
1.0	65930000.0	65940000.0	1.0	1.8065179586410522	0.5053911209106445
1.0	65980000.0	65990000.0	5.0	1.804303765296936	0.5048215389251709
1.0	66170000.0	66180000.0	2.0	1.9150804281234741	0.5579127073287964
1.0	66220000.0	66230000.0	1.0	1.9227244853973389	0.561119019985199
1.0	66290000.0	66300000.0	1.0	1.8573119640350342	0.5298961400985718
1.0	66350000.0	66360000.0	2.0	1.7765281200408936	0.49110516905784607
1.0	66370000.0	66380000.0	2.0	1.8915231227874756	0.5462488532066345
1.0	66380000.0	66390000.0	3.0	1.7128522396087646	0.456367164850235
1.0	66390000.0	66400000.0	3.0	1.941377878189087	0.5694674849510193
1.0	66440000.0	66450000.0	3.0	2.0853891372680664	0.6318796277046204
1.0	66450000.0	66460000.0	3.0	1.9389413595199585	0.5693707466125488
1.0	66470000.0	66480000.0	2.0	2.3558709621429443	0.7297453880310059
1.0	66680000.0	66690000.0	3.0	1.741377592086792	0.4728040099143982
1.0	66780000.0	66790000.0	4.0	1.6560866832733154	0.42687052488327026
1.0	66790000.0	66800000.0	1.0	1.5392683744430542	0.3547568917274475
1.0	66800000.0	66810000.0	0.0	1.6352531909942627	0.412951797246933
1.0	66850000.0	66860000.0	1.0	1.6652673482894897	0.43051639199256897
1.0	66900000.0	66910000.0	1.0	1.704134225845337	0.453894704580307
1.0	67100000.0	67110000.0	1.0	1.7651574611663818	0.48500901460647583
1.0	67270000.0	67280000.0	0.0	1.449442744255066	0.3015816807746887
1.0	67280000.0	67290000.0	1.0	1.3771345615386963	0.25684478878974915
1.0	67330000.0	67340000.0	0.0	1.500740647315979	0.3338812291622162
1.0	67370000.0	67380000.0	0.0	1.4969348907470703	0.33104604482650757
1.0	67380000.0	67390000.0	1.0	1.5236523151397705	0.34604987502098083
1.0	67400000.0	67410000.0	3.0	1.45912766456604	0.3068463206291199
1.0	67440000.0	67450000.0	3.0	1.40089750289917	0.26948630809783936
1.0	67460000.0	67470000.0	1.0	1.4104336500167847	0.27577149868011475
1.0	67490000.0	67500000.0	0.0	1.448947548866272	0.29985740780830383
1.0	67580000.0	67590000.0	1.0	1.7082140445709229	0.4542015492916107
1.0	67660000.0	67670000.0	3.0	1.6447538137435913	0.4187849462032318
1.0	67680000.0	67690000.0	2.0	1.6994049549102783	0.44961708784103394
1.0	67690000.0	67700000.0	2.0	1.8053979873657227	0.5050146579742432
1.0	67700000.0	67710000.0	1.0	1.6266800165176392	0.40852031111717224
1.0	67770000.0	67780000.0	0.0	1.750317931175232	0.4765476584434509
1.0	67840000.0	67850000.0	2.0	1.4080750942230225	0.27454113960266113
1.0	67890000.0	67900000.0	1.0	1.6647354364395142	0.42813611030578613
1.0	67920000.0	67930000.0	1.0	1.6263859272003174	0.4081391394138336
1.0	67930000.0	67940000.0	3.0	1.7328792810440063	0.46737605333328247
1.0	67950000.0	67960000.0	4.0	1.7047717571258545	0.45202311873435974
1.0	68020000.0	68030000.0	1.0	1.8698209524154663	0.5363773107528687
1.0	68100000.0	68110000.0	0.0	1.6662495136260986	0.4311598241329193
1.0	68170000.0	68180000.0	2.0	1.6765416860580444	0.43549227714538574
1.0	68180000.0	68190000.0	3.0	1.7424160242080688	0.4716776907444
1.0	68280000.0	68290000.0	0.0	1.9705226421356201	0.5830326080322266
1.0	68300000.0	68310000.0	2.0	1.7734012603759766	0.488456666469574
1.0	68380000.0	68390000.0	3.0	1.7823617458343506	0.4935162663459778
1.0	68450000.0	68460000.0	1.0	1.7512603998184204	0.4770301282405853
1.0	68490000.0	68500000.0	2.0	1.665384292602539	0.43167024850845337
1.0	68520000.0	68530000.0	3.0	1.6837666034698486	0.4413977265357971
1.0	68530000.0	68540000.0	0.0	1.6381832361221313	0.4162929952144623
1.0	68560000.0	68570000.0	4.0	1.4651113748550415	0.3111324608325958
1.0	68740000.0	68750000.0	1.0	1.5651229619979858	0.37284940481185913
1.0	68770000.0	68780000.0	0.0	1.5770078897476196	0.38022956252098083
1.0	68820000.0	68830000.0	1.0	1.7272727489471436	0.4643668532371521
1.0	68960000.0	68970000.0	2.0	1.95216965675354	0.575210452079773
1.0	68980000.0	68990000.0	4.0	2.1488795280456543	0.6566316485404968
1.0	69060000.0	69070000.0	8.0	1.8587887287139893	0.5332866311073303
1.0	69090000.0	69100000.0	1.0	2.0516953468322754	0.61870938539505
1.0	69210000.0	69220000.0	5.0	2.2609312534332275	0.6930946111679077
1.0	69250000.0	69260000.0	2.0	2.1465494632720947	0.6543887853622437
1.0	69310000.0	69320000.0	4.0	2.116889715194702	0.6437242031097412
1.0	69370000.0	69380000.0	3.0	2.219104766845703	0.6796099543571472
1.0	69410000.0	69420000.0	2.0	2.1990671157836914	0.6724310517311096
1.0	69490000.0	69500000.0	4.0	2.336526870727539	0.7166192531585693
1.0	69590000.0	69600000.0	4.0	2.1893162727355957	0.6693738102912903
1.0	69670000.0	69680000.0	0.0	2.0764968395233154	0.6285852789878845
1.0	69700000.0	69710000.0	2.0	1.9385074377059937	0.57199627161026
1.0	69750000.0	69760000.0	0.0	2.0680911540985107	0.6253678202629089
1.0	69810000.0	69820000.0	3.0	2.2856924533843994	0.7008395195007324
1.0	69880000.0	69890000.0	3.0	2.3736841678619385	0.7287719249725342
1.0	69910000.0	69920000.0	1.0	2.311472177505493	0.7121202349662781
1.0	69950000.0	69960000.0	3.0	2.1698367595672607	0.6629696488380432
1.0	69960000.0	69970000.0	3.0	2.262777328491211	0.6946884393692017
1.0	70070000.0	70080000.0	2.0	2.4763426780700684	0.7581806778907776
1.0	70160000.0	70170000.0	2.0	2.8223376274108887	0.8443698883056641
1.0	70220000.0	70230000.0	2.0	2.4003520011901855	0.7388513684272766
1.0	70280000.0	70290000.0	3.0	2.1333560943603516	0.6506198048591614
1.0	70290000.0	70300000.0	3.0	2.0835046768188477	0.6311174631118774
1.0	70380000.0	70390000.0	2.0	1.779017448425293	0.49298301339149475
1.0	70420000.0	70430000.0	3.0	2.0846714973449707	0.6315079927444458
1.0	70480000.0	70490000.0	3.0	1.9066047668457031	0.5533796548843384
1.0	70530000.0	70540000.0	1.0	1.9678058624267578	0.5815521478652954
1.0	70550000.0	70560000.0	2.0	1.7756993770599365	0.4897109568119049
1.0	70570000.0	70580000.0	5.0	1.702810287475586	0.45185214281082153
1.0	70590000.0	70600000.0	2.0	1.7659870386123657	0.4853056073188782
1.0	70630000.0	70640000.0	4.0	1.4146850109100342	0.2792389392852783
1.0	70690000.0	70700000.0	3.0	1.2747218608856201	0.17190633714199066
1.0	70720000.0	70730000.0	0.0	1.5231651067733765	0.3470567464828491
1.0	70800000.0	70810000.0	0.0	1.5115007162094116	0.3392041325569153
1.0	70820000.0	70830000.0	1.0	2.0476202964782715	0.6159014105796814
1.0	70880000.0	70890000.0	3.0	1.5629699230194092	0.37043818831443787
1.0	70990000.0	71000000.0	3.0	1.7661025524139404	0.4852287769317627
1.0	71010000.0	71020000.0	4.0	1.846869707107544	0.5253641605377197
1.0	71030000.0	71040000.0	2.0	1.9510715007781982	0.5739127397537231
1.0	71040000.0	71050000.0	2.0	1.9473369121551514	0.572409987449646
1.0	71130000.0	71140000.0	4.0	1.8950446844100952	0.547987163066864
1.0	71160000.0	71170000.0	2.0	2.0066847801208496	0.5993248224258423
1.0	71170000.0	71180000.0	4.0	1.9661548137664795	0.5810929536819458
1.0	71310000.0	71320000.0	3.0	1.9749027490615845	0.5862723588943481
1.0	71320000.0	71330000.0	2.0	2.001923084259033	0.5979604721069336
1.0	71350000.0	71360000.0	3.0	1.9059035778045654	0.5556609034538269
1.0	71410000.0	71420000.0	1.0	1.9383037090301514	0.5697405934333801
1.0	71430000.0	71440000.0	0.0	1.8362162113189697	0.522143542766571
1.0	71600000.0	71610000.0	1.0	2.1274402141571045	0.6478851437568665
1.0	71700000.0	71710000.0	2.0	2.1750969886779785	0.665037214756012
1.0	71750000.0	71760000.0	1.0	2.246772289276123	0.6885951161384583
1.0	71960000.0	71970000.0	1.0	2.6385791301727295	0.7984000444412231
1.0	71970000.0	71980000.0	1.0	2.549384117126465	0.7765350341796875
1.0	72090000.0	72100000.0	0.0	2.831373691558838	0.8434216380119324
1.0	72100000.0	72110000.0	4.0	2.76302433013916	0.8282844424247742
1.0	72120000.0	72130000.0	3.0	2.8546595573425293	0.8473564386367798
1.0	72200000.0	72210000.0	3.0	2.786611557006836	0.8334007263183594
1.0	72210000.0	72220000.0	4.0	2.695697784423828	0.8118205070495605
1.0	72300000.0	72310000.0	3.0	2.272296667098999	0.6969881653785706
1.0	72310000.0	72320000.0	2.0	2.328878879547119	0.7143256068229675
1.0	72340000.0	72350000.0	3.0	2.3247971534729004	0.7143608331680298
1.0	72360000.0	72370000.0	3.0	2.292524814605713	0.7031202912330627
1.0	72380000.0	72390000.0	0.0	2.4289872646331787	0.7436253428459167
1.0	72420000.0	72430000.0	5.0	2.1791160106658936	0.6659157872200012
1.0	72470000.0	72480000.0	3.0	2.2768595218658447	0.6989027857780457
1.0	72490000.0	72500000.0	3.0	2.4352340698242188	0.7457232475280762
1.0	72580000.0	72590000.0	4.0	2.6391966342926025	0.7997115254402161
1.0	72590000.0	72600000.0	2.0	2.7680253982543945	0.8288809061050415
1.0	72640000.0	72650000.0	3.0	2.8742454051971436	0.8532958030700684
1.0	72670000.0	72680000.0	3.0	2.8659796714782715	0.8511530160903931
1.0	72690000.0	72700000.0	2.0	2.756396532058716	0.8279768824577332
1.0	72720000.0	72730000.0	4.0	2.3084664344787598	0.7090867161750793
1.0	72790000.0	72800000.0	1.0	1.9007303714752197	0.551547646522522
1.0	72820000.0	72830000.0	1.0	2.2715766429901123	0.6987180113792419
1.0	73000000.0	73010000.0	2.0	2.366144895553589	0.7257964015007019
1.0	73070000.0	73080000.0	2.0	2.2516930103302	0.6904960870742798
1.0	73130000.0	73140000.0	1.0	2.5201563835144043	0.7684979438781738
1.0	73220000.0	73230000.0	3.0	2.596226453781128	0.7866907119750977
1.0	73240000.0	73250000.0	4.0	2.5717010498046875	0.7802767157554626
1.0	73260000.0	73270000.0	1.0	2.6496078968048096	0.7999892234802246
1.0	73280000.0	73290000.0	7.0	2.4730513095855713	0.7553585767745972
1.0	73370000.0	73380000.0	2.0	2.3931353092193604	0.7325412034988403
1.0	73380000.0	73390000.0	5.0	2.466752529144287	0.7533329725265503
1.0	73420000.0	73430000.0	1.0	2.4867587089538574	0.7587075233459473
1.0	73480000.0	73490000.0	6.0	2.4114367961883545	0.7375527620315552
1.0	73530000.0	73540000.0	2.0	2.372669219970703	0.7270342707633972
1.0	73590000.0	73600000.0	1.0	2.4632067680358887	0.7515046000480652
1.0	73690000.0	73700000.0	3.0	2.763341188430786	0.8252394795417786
1.0	73850000.0	73860000.0	3.0	2.2454380989074707	0.6869743466377258
1.0	73860000.0	73870000.0	0.0	2.4023895263671875	0.7345067262649536
1.0	73940000.0	73950000.0	4.0	1.9696801900863647	0.5862654447555542
1.0	73960000.0	73970000.0	4.0	1.953118920326233	0.5792854428291321
1.0	73980000.0	73990000.0	1.0	2.051881790161133	0.6191127896308899
1.0	74030000.0	74040000.0	2.0	2.0570273399353027	0.6210976839065552
1.0	74050000.0	74060000.0	1.0	2.107451915740967	0.6402621865272522
1.0	74080000.0	74090000.0	3.0	2.1669750213623047	0.6611223816871643
1.0	74090000.0	74100000.0	1.0	2.3645715713500977	0.7238535284996033
1.0	74130000.0	74140000.0	1.0	2.4391098022460938	0.7454051375389099
1.0	74220000.0	74230000.0	3.0	2.3804216384887695	0.7286075353622437
1.0	74260000.0	74270000.0	2.0	2.3634467124938965	0.7239041924476624
1.0	74280000.0	74290000.0	2.0	2.3096981048583984	0.707788348197937
1.0	74290000.0	74300000.0	4.0	2.344730854034424	0.7180434465408325
1.0	74300000.0	74310000.0	2.0	2.344132900238037	0.7183010578155518
1.0	74390000.0	74400000.0	6.0	2.1394309997558594	0.6516975164413452
1.0	74450000.0	74460000.0	2.0	2.392169952392578	0.7324085235595703
1.0	74490000.0	74500000.0	3.0	2.1854193210601807	0.6687387228012085
1.0	74550000.0	74560000.0	2.0	2.262805461883545	0.6937359571456909
1.0	74580000.0	74590000.0	0.0	2.3159732818603516	0.7107203602790833
1.0	74610000.0	74620000.0	2.0	2.1869375705718994	0.6689069271087646
1.0	74640000.0	74650000.0	1.0	2.2853446006774902	0.7012885808944702
1.0	74730000.0	74740000.0	4.0	1.847576379776001	0.530348002910614
1.0	74760000.0	74770000.0	2.0	1.9768931865692139	0.5885611772537231
1.0	74830000.0	74840000.0	1.0	1.9464585781097412	0.5745615363121033
1.0	74860000.0	74870000.0	1.0	2.087628126144409	0.632899820804596
1.0	74970000.0	74980000.0	4.0	2.5121076107025146	0.7709399461746216
1.0	75140000.0	75150000.0	4.0	2.107710838317871	0.6406480669975281
1.0	75150000.0	75160000.0	1.0	2.0185866355895996	0.6047009229660034
1.0	75230000.0	75240000.0	2.0	1.9356334209442139	0.5688601136207581
1.0	75260000.0	75270000.0	2.0	2.0191750526428223	0.6055740714073181
1.0	75270000.0	75280000.0	0.0	2.2332115173339844	0.6864253282546997
1.0	75280000.0	75290000.0	5.0	2.2293097972869873	0.6835349798202515
1.0	75400000.0	75410000.0	5.0	2.5305428504943848	0.7723463773727417
1.0	75510000.0	75520000.0	5.0	2.3313820362091064	0.7160466313362122
1.0	75520000.0	75530000.0	0.0	2.4445109367370605	0.7500467896461487
1.0	75540000.0	75550000.0	5.0	2.3240208625793457	0.7180476784706116
1.0	75550000.0	75560000.0	2.0	2.375948429107666	0.7308520078659058
1.0	75770000.0	75780000.0	1.0	1.7708982229232788	0.4899320602416992
1.0	75820000.0	75830000.0	2.0	1.6660531759262085	0.4334510266780853
1.0	75930000.0	75940000.0	4.0	1.8412275314331055	0.5228115320205688
1.0	75960000.0	75970000.0	2.0	1.863446831703186	0.5326202511787415
1.0	75970000.0	75980000.0	4.0	1.7315813302993774	0.4656337797641754
1.0	76040000.0	76050000.0	1.0	1.7586122751235962	0.480490505695343
1.0	76050000.0	76060000.0	1.0	1.8068351745605469	0.5053998827934265
1.0	76080000.0	76090000.0	2.0	1.8510196208953857	0.5272871851921082
1.0	76120000.0	76130000.0	1.0	1.772495985031128	0.48797979950904846
1.0	76130000.0	76140000.0	1.0	1.8012672662734985	0.5027645826339722
1.0	76150000.0	76160000.0	2.0	1.7694917917251587	0.48648232221603394
1.0	76260000.0	76270000.0	0.0	1.655826210975647	0.4247005581855774
1.0	76280000.0	76290000.0	2.0	1.5330049991607666	0.3527137041091919
1.0	76310000.0	76320000.0	3.0	1.630074143409729	0.411015123128891
1.0	76430000.0	76440000.0	7.0	1.8360475301742554	0.5191936492919922
1.0	76450000.0	76460000.0	0.0	1.9069404602050781	0.5536295175552368
1.0	76470000.0	76480000.0	2.0	1.8299356698989868	0.5169140100479126
1.0	76490000.0	76500000.0	1.0	1.8957542181015015	0.5483118891716003
1.0	76510000.0	76520000.0	3.0	1.9189441204071045	0.5589991807937622
1.0	76550000.0	76560000.0	1.0	1.9426863193511963	0.5701097846031189
1.0	76560000.0	76570000.0	2.0	1.912435531616211	0.557009756565094
1.0	76670000.0	76680000.0	2.0	2.2510554790496826	0.6933673024177551
1.0	76680000.0	76690000.0	3.0	2.2048087120056152	0.6770455241203308
1.0	76800000.0	76810000.0	3.0	2.291043758392334	0.7053807377815247
1.0	76860000.0	76870000.0	3.0	2.3983185291290283	0.7361528873443604
1.0	76890000.0	76900000.0	3.0	2.2990918159484863	0.7069717645645142
1.0	76930000.0	76940000.0	2.0	2.249192476272583	0.690254271030426
1.0	76970000.0	76980000.0	1.0	2.2151246070861816	0.6797250509262085
1.0	77080000.0	77090000.0	2.0	2.2839934825897217	0.7019780278205872
1.0	77100000.0	77110000.0	3.0	2.2365756034851074	0.686469554901123
1.0	77150000.0	77160000.0	2.0	2.392691135406494	0.7364829778671265
1.0	77220000.0	77230000.0	4.0	2.4376821517944336	0.7512260675430298
1.0	77240000.0	77250000.0	2.0	2.5251123905181885	0.7766401171684265
1.0	77250000.0	77260000.0	3.0	2.5967037677764893	0.7935581803321838
1.0	77290000.0	77300000.0	1.0	2.4256839752197266	0.7501969933509827
1.0	77320000.0	77330000.0	2.0	2.531834363937378	0.7820788621902466
1.0	77330000.0	77340000.0	2.0	2.143695116043091	0.6547033190727234
1.0	77370000.0	77380000.0	2.0	1.8605058193206787	0.5334156155586243
1.0	77440000.0	77450000.0	2.0	1.9942562580108643	0.5932245254516602
1.0	77580000.0	77590000.0	1.0	1.508697748184204	0.3381790220737457
1.0	77720000.0	77730000.0	1.0	1.7101309299468994	0.4551485478878021
1.0	77730000.0	77740000.0	1.0	1.6351131200790405	0.41334977746009827
1.0	77770000.0	77780000.0	2.0	1.598279356956482	0.3916514217853546
1.0	77800000.0	77810000.0	2.0	1.5501363277435303	0.3634032607078552
1.0	77850000.0	77860000.0	2.0	1.6633996963500977	0.4296647608280182
1.0	77900000.0	77910000.0	0.0	1.6998803615570068	0.4492676258087158
1.0	77910000.0	77920000.0	0.0	1.7524769306182861	0.47799164056777954
1.0	78020000.0	78030000.0	1.0	1.625435471534729	0.40728864073753357
1.0	78060000.0	78070000.0	1.0	1.4785010814666748	0.3181306719779968
1.0	78130000.0	78140000.0	2.0	1.4130674600601196	0.27765145897865295
1.0	78180000.0	78190000.0	1.0	1.4451510906219482	0.29756101965904236
1.0	78230000.0	78240000.0	0.0	1.6680920124053955	0.432077020406723
1.0	78280000.0	78290000.0	1.0	1.5301496982574463	0.3503821790218353
1.0	78320000.0	78330000.0	0.0	1.572596788406372	0.3761695921421051
1.0	78400000.0	78410000.0	2.0	1.5513246059417725	0.3634696304798126
1.0	78430000.0	78440000.0	1.0	1.5206894874572754	0.34365156292915344
1.0	78600000.0	78610000.0	2.0	1.5839531421661377	0.3824054002761841
1.0	78690000.0	78700000.0	1.0	1.7191555500030518	0.45969271659851074
1.0	78770000.0	78780000.0	1.0	1.6740953922271729	0.435784250497818
1.0	78780000.0	78790000.0	2.0	1.6506458520889282	0.4223100244998932
1.0	78800000.0	78810000.0	1.0	1.8287441730499268	0.5165818333625793
1.0	78850000.0	78860000.0	6.0	1.8796895742416382	0.5414057374000549
1.0	78860000.0	78870000.0	3.0	1.8938477039337158	0.5484504699707031
1.0	78870000.0	78880000.0	1.0	2.065195322036743	0.6232813000679016
1.0	78910000.0	78920000.0	4.0	1.9832947254180908	0.5882048010826111
1.0	78920000.0	78930000.0	0.0	2.1153838634490967	0.6435517072677612
1.0	78990000.0	79000000.0	2.0	1.8575842380523682	0.5300986170768738
1.0	79020000.0	79030000.0	3.0	1.6595557928085327	0.42762047052383423
1.0	79180000.0	79190000.0	1.0	1.99466073513031	0.594199538230896
1.0	79220000.0	79230000.0	1.0	2.0235393047332764	0.6065031886100769
1.0	79390000.0	79400000.0	3.0	2.0001492500305176	0.5971568822860718
1.0	79410000.0	79420000.0	4.0	2.012819290161133	0.602270781993866
1.0	79440000.0	79450000.0	1.0	2.1256167888641357	0.6474749445915222
1.0	79450000.0	79460000.0	3.0	2.007241725921631	0.600212812423706
1.0	79570000.0	79580000.0	2.0	2.046717405319214	0.6169272065162659
1.0	79670000.0	79680000.0	2.0	2.182992935180664	0.6678279042243958
1.0	79760000.0	79770000.0	4.0	2.2381157875061035	0.6865979433059692
1.0	79850000.0	79860000.0	2.0	2.348942279815674	0.721409797668457
1.0	79910000.0	79920000.0	4.0	1.9381849765777588	0.5715018510818481
1.0	80000000.0	80010000.0	0.0	1.989097237586975	0.5926575660705566
1.0	80010000.0	80020000.0	0.0	2.114382266998291	0.6429167985916138
1.0	80030000.0	80040000.0	2.0	1.803267240524292	0.5067359209060669
1.0	80060000.0	80070000.0	2.0	1.7874891757965088	0.501721978187561
1.0	80080000.0	80090000.0	2.0	1.9096492528915405	0.5593798160552979
1.0	80170000.0	80180000.0	3.0	1.8857978582382202	0.5486447215080261
1.0	80180000.0	80190000.0	2.0	1.878641128540039	0.5442121624946594
1.0	80270000.0	80280000.0	0.0	2.22141695022583	0.6800574660301208
1.0	80300000.0	80310000.0	2.0	1.9423061609268188	0.5736871957778931
1.0	80380000.0	80390000.0	2.0	2.217758893966675	0.6789541244506836
1.0	80410000.0	80420000.0	1.0	2.0171866416931152	0.6053445339202881
1.0	80420000.0	80430000.0	4.0	1.847359299659729	0.5303279161453247
1.0	80430000.0	80440000.0	0.0	2.011561632156372	0.6029396653175354
1.0	80520000.0	80530000.0	0.0	2.4012017250061035	0.7358909845352173
1.0	80550000.0	80560000.0	1.0	2.4396681785583496	0.7462979555130005
1.0	80650000.0	80660000.0	3.0	2.3999054431915283	0.7356775999069214
1.0	80710000.0	80720000.0	2.0	2.4098992347717285	0.7384847402572632
1.0	80770000.0	80780000.0	4.0	2.135955333709717	0.6505039930343628
1.0	80780000.0	80790000.0	1.0	2.1808362007141113	0.6665816903114319
1.0	80810000.0	80820000.0	1.0	2.331928253173828	0.714983344078064
1.0	80840000.0	80850000.0	6.0	2.2157225608825684	0.678188145160675
1.0	80850000.0	80860000.0	1.0	2.3697903156280518	0.7271846532821655
1.0	80870000.0	80880000.0	2.0	2.04841947555542	0.6171348690986633
1.0	80880000.0	80890000.0	1.0	2.4138846397399902	0.7393742203712463
1.0	80900000.0	80910000.0	5.0	2.268561840057373	0.6956004500389099
1.0	80940000.0	80950000.0	1.0	2.588935375213623	0.7865743637084961
1.0	80970000.0	80980000.0	1.0	2.5257346630096436	0.7708841562271118
1.0	80980000.0	80990000.0	5.0	2.262342691421509	0.6938915848731995
1.0	80990000.0	81000000.0	1.0	2.521221160888672	0.770698606967926
1.0	81030000.0	81040000.0	3.0	2.422642946243286	0.7423288822174072
1.0	81060000.0	81070000.0	0.0	2.7412827014923096	0.8247111439704895
1.0	81070000.0	81080000.0	3.0	2.684760570526123	0.809984028339386
1.0	81130000.0	81140000.0	0.0	2.51308012008667	0.7672167420387268
1.0	81160000.0	81170000.0	3.0	2.1568353176116943	0.6592656970024109
1.0	81190000.0	81200000.0	0.0	2.528421401977539	0.77292799949646
1.0	81300000.0	81310000.0	1.0	2.1256563663482666	0.6470925211906433
1.0	81330000.0	81340000.0	1.0	1.8564574718475342	0.5344234108924866
1.0	81360000.0	81370000.0	2.0	1.8573379516601562	0.5348241925239563
1.0	81450000.0	81460000.0	1.0	1.7700227499008179	0.492550790309906
1.0	81460000.0	81470000.0	2.0	1.7267128229141235	0.46959084272384644
1.0	81470000.0	81480000.0	2.0	1.6648833751678467	0.43711572885513306
1.0	81510000.0	81520000.0	3.0	1.5950117111206055	0.3974674642086029
1.0	81520000.0	81530000.0	0.0	1.7020387649536133	0.4557732045650482
1.0	81590000.0	81600000.0	1.0	2.1894688606262207	0.6707107424736023
1.0	81610000.0	81620000.0	1.0	2.09340238571167	0.6351649165153503
1.0	81660000.0	81670000.0	2.0	2.1826844215393066	0.6683229207992554
1.0	81830000.0	81840000.0	2.0	1.714299201965332	0.4627184271812439
1.0	82010000.0	82020000.0	5.0	1.8813188076019287	0.541507363319397
1.0	82110000.0	82120000.0	1.0	2.005059003829956	0.5985264182090759
1.0	82150000.0	82160000.0	3.0	1.7365086078643799	0.4695914387702942
1.0	82170000.0	82180000.0	2.0	1.8235323429107666	0.5142094492912292
1.0	82220000.0	82230000.0	0.0	1.7796440124511719	0.49075397849082947
1.0	82270000.0	82280000.0	1.0	1.8273460865020752	0.5148735046386719
1.0	82280000.0	82290000.0	0.0	1.6766494512557983	0.4363488256931305
1.0	82300000.0	82310000.0	1.0	1.6330465078353882	0.41232576966285706
1.0	82320000.0	82330000.0	1.0	1.6871082782745361	0.44524240493774414
1.0	82340000.0	82350000.0	5.0	1.6712353229522705	0.43637627363204956
1.0	82360000.0	82370000.0	1.0	1.7677202224731445	0.4883337914943695
1.0	82370000.0	82380000.0	1.0	1.6576820611953735	0.4288710057735443
1.0	82400000.0	82410000.0	3.0	1.8078466653823853	0.5074324011802673
1.0	82470000.0	82480000.0	1.0	1.9329898357391357	0.5680907964706421
1.0	82510000.0	82520000.0	3.0	1.9026685953140259	0.5547794699668884
1.0	82610000.0	82620000.0	1.0	1.8839266300201416	0.5463582277297974
1.0	82620000.0	82630000.0	3.0	1.8196760416030884	0.5146881937980652
1.0	82670000.0	82680000.0	4.0	1.7266603708267212	0.4694834351539612
1.0	82820000.0	82830000.0	1.0	2.201237201690674	0.6744914054870605
1.0	82830000.0	82840000.0	0.0	2.3133654594421387	0.7101091742515564
1.0	83020000.0	83030000.0	2.0	2.1370396614074707	0.6511409282684326
1.0	83060000.0	83070000.0	5.0	2.075885057449341	0.628335177898407
1.0	83190000.0	83200000.0	1.0	2.177253246307373	0.6655645370483398
1.0	83220000.0	83230000.0	4.0	2.1955208778381348	0.6717870831489563
1.0	83250000.0	83260000.0	3.0	2.166045665740967	0.6617494821548462
1.0	83260000.0	83270000.0	1.0	2.208674669265747	0.6765075922012329
1.0	83300000.0	83310000.0	3.0	2.0688090324401855	0.6255662441253662
1.0	83320000.0	83330000.0	2.0	2.1268668174743652	0.6474140286445618
1.0	83340000.0	83350000.0	1.0	2.082756519317627	0.6309665441513062
1.0	83400000.0	83410000.0	5.0	1.864920973777771	0.5375248193740845
1.0	83470000.0	83480000.0	0.0	2.26084566116333	0.6937062740325928
1.0	83480000.0	83490000.0	2.0	1.983232855796814	0.5900639295578003
1.0	83570000.0	83580000.0	4.0	1.4602028131484985	0.31768563389778137
1.0	83790000.0	83800000.0	1.0	1.1402015686035156	0.16943486034870148
1.0	83890000.0	83900000.0	0.0	1.2689695358276367	0.19793806970119476
1.0	84050000.0	84060000.0	4.0	1.730708122253418	0.46994584798812866
1.0	84060000.0	84070000.0	5.0	1.8574349880218506	0.5338467359542847
1.0	84170000.0	84180000.0	3.0	1.6299536228179932	0.4110875129699707
1.0	84190000.0	84200000.0	0.0	1.5938035249710083	0.389220654964447
1.0	84200000.0	84210000.0	2.0	1.6527059078216553	0.42272132635116577
1.0	84270000.0	84280000.0	0.0	1.6128658056259155	0.4005756974220276
1.0	84310000.0	84320000.0	1.0	1.5757309198379517	0.3802312910556793
1.0	84320000.0	84330000.0	0.0	1.67153799533844	0.43478626012802124
1.0	84340000.0	84350000.0	1.0	1.469460368156433	0.31455400586128235
1.0	84350000.0	84360000.0	0.0	1.451202154159546	0.3030768036842346
1.0	84360000.0	84370000.0	0.0	1.5834338665008545	0.38381531834602356
1.0	84650000.0	84660000.0	0.0	1.2464516162872314	0.16204342246055603
1.0	84700000.0	84710000.0	0.0	1.3030180931091309	0.21037349104881287
1.0	84760000.0	84770000.0	2.0	1.4260845184326172	0.2758767008781433
1.0	84800000.0	84810000.0	1.0	1.4386738538742065	0.2945035398006439
1.0	84820000.0	84830000.0	2.0	1.4893428087234497	0.3260018527507782
1.0	84990000.0	85000000.0	2.0	1.48250150680542	0.3214966654777527
1.0	85050000.0	85060000.0	4.0	1.7597118616104126	0.48170432448387146
1.0	85160000.0	85170000.0	0.0	1.7219619750976562	0.4614454209804535
1.0	85240000.0	85250000.0	3.0	1.5739511251449585	0.3767837882041931
1.0	85250000.0	85260000.0	1.0	1.6068918704986572	0.39653676748275757
1.0	85280000.0	85290000.0	0.0	1.472682237625122	0.3155074715614319
1.0	85350000.0	85360000.0	3.0	1.7732555866241455	0.48816126585006714
1.0	85410000.0	85420000.0	2.0	1.7589263916015625	0.4813823699951172
1.0	85420000.0	85430000.0	0.0	1.6465308666229248	0.4195594787597656
1.0	85520000.0	85530000.0	3.0	1.6617110967636108	0.428050696849823
1.0	85590000.0	85600000.0	1.0	1.5079796314239502	0.33747076988220215
1.0	85710000.0	85720000.0	1.0	1.5522664785385132	0.36411893367767334
1.0	85790000.0	85800000.0	2.0	1.7529354095458984	0.47687989473342896
1.0	85870000.0	85880000.0	0.0	1.581693410873413	0.38275545835494995
1.0	86030000.0	86040000.0	1.0	1.8479955196380615	0.5262386798858643
1.0	86060000.0	86070000.0	3.0	1.7765718698501587	0.4904691278934479
1.0	86200000.0	86210000.0	1.0	1.4742180109024048	0.31720274686813354
1.0	86230000.0	86240000.0	3.0	1.5521047115325928	0.3651553690433502
1.0	86310000.0	86320000.0	5.0	1.5526835918426514	0.3657936453819275
1.0	86340000.0	86350000.0	0.0	1.7662254571914673	0.4857516288757324
1.0	86480000.0	86490000.0	1.0	1.6695114374160767	0.43401703238487244
1.0	86590000.0	86600000.0	1.0	1.521245002746582	0.34738975763320923
1.0	86630000.0	86640000.0	5.0	1.458160400390625	0.30718573927879333
1.0	86650000.0	86660000.0	0.0	1.707970380783081	0.4536125063896179
1.0	86670000.0	86680000.0	3.0	1.61655592918396	0.40313005447387695
1.0	86690000.0	86700000.0	2.0	1.6010582447052002	0.393459290266037
1.0	86720000.0	86730000.0	1.0	1.6791353225708008	0.43864527344703674
1.0	86830000.0	86840000.0	2.0	1.4659039974212646	0.3117467761039734
1.0	86870000.0	86880000.0	1.0	1.5834773778915405	0.3828431963920593
1.0	86940000.0	86950000.0	2.0	1.5236424207687378	0.34735217690467834
1.0	87010000.0	87020000.0	2.0	1.5347967147827148	0.35291942954063416
1.0	87050000.0	87060000.0	0.0	1.558742880821228	0.36784982681274414
1.0	87160000.0	87170000.0	0.0	1.3314189910888672	0.22760716080665588
1.0	87200000.0	87210000.0	0.0	1.3360344171524048	0.2283312827348709
1.0	87210000.0	87220000.0	1.0	1.289597511291504	0.1992400586605072
1.0	87230000.0	87240000.0	0.0	1.4648072719573975	0.31001201272010803
1.0	87290000.0	87300000.0	2.0	1.479627013206482	0.31955772638320923
1.0	87310000.0	87320000.0	2.0	1.595187783241272	0.38991883397102356
1.0	87340000.0	87350000.0	2.0	1.5147593021392822	0.34099751710891724
1.0	87360000.0	87370000.0	2.0	1.4593360424041748	0.3066713809967041
1.0	87390000.0	87400000.0	2.0	1.7341816425323486	0.467902809381485
1.0	87470000.0	87480000.0	1.0	1.658034086227417	0.4260851740837097
1.0	87480000.0	87490000.0	7.0	1.5602424144744873	0.3693840503692627
1.0	87570000.0	87580000.0	0.0	1.68634831905365	0.44217365980148315
1.0	87580000.0	87590000.0	0.0	1.818717360496521	0.5116967558860779
1.0	87660000.0	87670000.0	4.0	1.6773312091827393	0.4362359642982483
1.0	87710000.0	87720000.0	1.0	1.8058868646621704	0.5055173635482788
1.0	87720000.0	87730000.0	1.0	1.875699758529663	0.5396655797958374
1.0	87760000.0	87770000.0	0.0	1.7848780155181885	0.4947950839996338
1.0	87810000.0	87820000.0	3.0	1.6385700702667236	0.41492825746536255
1.0	87820000.0	87830000.0	3.0	1.7555023431777954	0.4797464907169342
1.0	87840000.0	87850000.0	2.0	1.7572219371795654	0.4807546138763428
1.0	87860000.0	87870000.0	4.0	1.6514705419540405	0.4230954051017761
1.0	87900000.0	87910000.0	4.0	1.8751519918441772	0.5387164354324341
1.0	87920000.0	87930000.0	2.0	1.7245200872421265	0.4635595381259918
1.0	87930000.0	87940000.0	1.0	1.7214667797088623	0.4619261622428894
1.0	88020000.0	88030000.0	0.0	1.7375190258026123	0.46955713629722595
1.0	88050000.0	88060000.0	4.0	1.6530288457870483	0.42301926016807556
1.0	88130000.0	88140000.0	1.0	1.70986807346344	0.4541996121406555
1.0	88150000.0	88160000.0	2.0	1.7006397247314453	0.4507724344730377
1.0	88180000.0	88190000.0	1.0	1.5362387895584106	0.35606539249420166
1.0	88190000.0	88200000.0	0.0	1.570347547531128	0.37672343850135803
1.0	88230000.0	88240000.0	2.0	1.5466066598892212	0.3621906638145447
1.0	88340000.0	88350000.0	2.0	1.589928388595581	0.3867974877357483
1.0	88360000.0	88370000.0	1.0	1.6170425415039062	0.40249961614608765
1.0	88410000.0	88420000.0	2.0	1.5363013744354248	0.3561393618583679
1.0	88440000.0	88450000.0	1.0	1.6452022790908813	0.41869401931762695
1.0	88530000.0	88540000.0	2.0	1.5374747514724731	0.356400728225708
1.0	88610000.0	88620000.0	2.0	1.6186411380767822	0.4043427109718323
1.0	88670000.0	88680000.0	4.0	1.5555660724639893	0.368069589138031
1.0	88680000.0	88690000.0	0.0	1.7596038579940796	0.48040542006492615
1.0	88810000.0	88820000.0	1.0	1.6447174549102783	0.41912198066711426
1.0	88890000.0	88900000.0	1.0	1.9355112314224243	0.5669483542442322
1.0	88930000.0	88940000.0	1.0	1.860351800918579	0.5317806005477905
1.0	88990000.0	89000000.0	2.0	1.6911046504974365	0.44504332542419434
1.0	89020000.0	89030000.0	1.0	1.6652768850326538	0.43052610754966736
1.0	89100000.0	89110000.0	1.0	1.543621301651001	0.35866427421569824
1.0	89170000.0	89180000.0	0.0	1.2999624013900757	0.21028487384319305
1.0	89240000.0	89250000.0	1.0	1.5741949081420898	0.37624964118003845
1.0	89280000.0	89290000.0	4.0	1.4022488594055176	0.2708154618740082
1.0	89310000.0	89320000.0	2.0	1.446936011314392	0.2992735803127289
1.0	89340000.0	89350000.0	0.0	1.3958539962768555	0.26671677827835083
1.0	89380000.0	89390000.0	3.0	1.4462380409240723	0.29810112714767456
1.0	89460000.0	89470000.0	2.0	1.3992055654525757	0.2699732184410095
1.0	89470000.0	89480000.0	2.0	1.2742969989776611	0.18292585015296936
1.0	89500000.0	89510000.0	2.0	1.5451089143753052	0.35947689414024353
1.0	89560000.0	89570000.0	1.0	1.5774657726287842	0.37963005900382996
1.0	89670000.0	89680000.0	4.0	1.6942161321640015	0.4466480612754822
1.0	89750000.0	89760000.0	0.0	1.640606164932251	0.416508287191391
1.0	89760000.0	89770000.0	4.0	1.5754907131195068	0.37831053137779236
1.0	89800000.0	89810000.0	1.0	1.5633693933486938	0.37134695053100586
1.0	89830000.0	89840000.0	1.0	1.3885018825531006	0.26375335454940796
1.0	89940000.0	89950000.0	4.0	1.4994843006134033	0.3316740393638611
1.0	89990000.0	90000000.0	0.0	1.697458267211914	0.4474777579307556
1.0	90020000.0	90030000.0	0.0	1.5350106954574585	0.35295620560646057
1.0	90050000.0	90060000.0	1.0	1.47182297706604	0.31482693552970886
1.0	90080000.0	90090000.0	1.0	1.3773748874664307	0.25385141372680664
1.0	90100000.0	90110000.0	1.0	1.4988079071044922	0.3307081162929535
1.0	90220000.0	90230000.0	2.0	1.5474927425384521	0.3592130243778229
1.0	90240000.0	90250000.0	4.0	1.5134226083755493	0.34042006731033325
1.0	90290000.0	90300000.0	1.0	1.426218867301941	0.28564876317977905
1.0	90310000.0	90320000.0	0.0	1.3988357782363892	0.26855117082595825
1.0	90320000.0	90330000.0	1.0	1.3396542072296143	0.23170384764671326
1.0	90370000.0	90380000.0	0.0	1.5534348487854004	0.3631398677825928
1.0	90390000.0	90400000.0	1.0	1.35196053981781	0.23771539330482483
1.0	90420000.0	90430000.0	0.0	1.3159592151641846	0.20810694992542267
1.0	90470000.0	90480000.0	0.0	1.20632004737854	0.15330924093723297
1.0	90530000.0	90540000.0	2.0	1.553908109664917	0.3648182153701782
1.0	90600000.0	90610000.0	1.0	1.6249278783798218	0.4070383608341217
1.0	90660000.0	90670000.0	2.0	1.6780099868774414	0.4369503855705261
1.0	90690000.0	90700000.0	1.0	1.7008883953094482	0.4502479135990143
1.0	90720000.0	90730000.0	1.0	1.677159309387207	0.43664106726646423
1.0	90730000.0	90740000.0	2.0	1.6195080280303955	0.40401536226272583
1.0	90780000.0	90790000.0	0.0	1.7622253894805908	0.4828244149684906
1.0	90880000.0	90890000.0	1.0	1.780259370803833	0.49188232421875
1.0	90960000.0	90970000.0	3.0	1.7567085027694702	0.4795970022678375
1.0	90980000.0	90990000.0	1.0	1.7301874160766602	0.464860737323761
1.0	91020000.0	91030000.0	1.0	1.6574218273162842	0.4256855547428131
1.0	91080000.0	91090000.0	2.0	1.7963329553604126	0.49928706884384155
1.0	91210000.0	91220000.0	1.0	2.041301727294922	0.6131706237792969
1.0	91240000.0	91250000.0	0.0	1.9145160913467407	0.5572395324707031
1.0	91300000.0	91310000.0	2.0	2.0246801376342773	0.6063116788864136
1.0	91320000.0	91330000.0	0.0	1.6284019947052002	0.40983477234840393
1.0	91370000.0	91380000.0	1.0	1.4476640224456787	0.3002015948295593
1.0	91380000.0	91390000.0	2.0	1.3725565671920776	0.251897394657135
1.0	91410000.0	91420000.0	0.0	1.3527836799621582	0.24129824340343475
1.0	91510000.0	91520000.0	4.0	1.5817781686782837	0.3829868733882904
1.0	91530000.0	91540000.0	3.0	1.6610472202301025	0.42791634798049927
1.0	91580000.0	91590000.0	0.0	1.9514248371124268	0.5740411877632141
1.0	91770000.0	91780000.0	0.0	1.5195709466934204	0.3452225625514984
1.0	91850000.0	91860000.0	0.0	1.619198203086853	0.3947320580482483
1.0	91870000.0	91880000.0	1.0	1.7062597274780273	0.4532321095466614
1.0	92000000.0	92010000.0	2.0	1.4778850078582764	0.31886839866638184
1.0	92270000.0	92280000.0	1.0	1.601142168045044	0.3933844566345215
1.0	92280000.0	92290000.0	1.0	1.6889852285385132	0.4434237480163574
1.0	92310000.0	92320000.0	1.0	1.8082354068756104	0.5060552358627319
1.0	92340000.0	92350000.0	2.0	1.5969232320785522	0.3899645209312439
1.0	92350000.0	92360000.0	1.0	1.8905019760131836	0.545393168926239
1.0	92370000.0	92380000.0	0.0	1.628238320350647	0.4094708561897278
1.0	92380000.0	92390000.0	2.0	1.659597396850586	0.42737874388694763
1.0	92450000.0	92460000.0	1.0	1.643267035484314	0.41868987679481506
1.0	92470000.0	92480000.0	3.0	1.6390024423599243	0.41538310050964355
1.0	92530000.0	92540000.0	2.0	1.609325647354126	0.39885544776916504
1.0	92610000.0	92620000.0	1.0	1.4511706829071045	0.30169859528541565
1.0	92620000.0	92630000.0	1.0	1.4526597261428833	0.3025374114513397
1.0	92660000.0	92670000.0	2.0	1.551803708076477	0.3645249009132385
1.0	92690000.0	92700000.0	0.0	1.4894952774047852	0.32630258798599243
1.0	92900000.0	92910000.0	2.0	1.6729519367218018	0.43327054381370544
1.0	92910000.0	92920000.0	2.0	1.7156908512115479	0.45786580443382263
1.0	92980000.0	92990000.0	1.0	1.5317461490631104	0.3521469831466675
1.0	93000000.0	93010000.0	2.0	1.5012075901031494	0.3328447937965393
1.0	93040000.0	93050000.0	2.0	1.5640486478805542	0.3711604177951813
1.0	93070000.0	93080000.0	1.0	1.519029974937439	0.34417158365249634
1.0	93100000.0	93110000.0	2.0	1.5601943731307983	0.36875009536743164
1.0	93130000.0	93140000.0	4.0	1.4851244688034058	0.32324323058128357
1.0	93150000.0	93160000.0	1.0	1.5603551864624023	0.3686109483242035
1.0	93210000.0	93220000.0	1.0	1.7510772943496704	0.47699791193008423
1.0	93320000.0	93330000.0	2.0	1.7074439525604248	0.45332223176956177
1.0	93340000.0	93350000.0	1.0	1.4015634059906006	0.2693176865577698
1.0	93410000.0	93420000.0	1.0	1.4870550632476807	0.3230963349342346
1.0	93490000.0	93500000.0	1.0	1.522829532623291	0.34562379121780396
1.0	93560000.0	93570000.0	1.0	1.3554471731185913	0.24059870839118958
1.0	93670000.0	93680000.0	1.0	1.3762850761413574	0.2546587586402893
1.0	93680000.0	93690000.0	1.0	1.4617557525634766	0.3083626329898834
1.0	93700000.0	93710000.0	0.0	1.4738872051239014	0.31554755568504333
1.0	93710000.0	93720000.0	3.0	1.3730652332305908	0.251620888710022
1.0	93720000.0	93730000.0	0.0	1.4460474252700806	0.29863137006759644
1.0	93740000.0	93750000.0	3.0	1.5239393711090088	0.34686923027038574
1.0	93860000.0	93870000.0	1.0	1.4848307371139526	0.3229774832725525
1.0	93960000.0	93970000.0	0.0	1.5345505475997925	0.35353317856788635
1.0	93990000.0	94000000.0	0.0	1.4239404201507568	0.2842848300933838
1.0	94180000.0	94190000.0	0.0	1.655665636062622	0.42331475019454956
1.0	94210000.0	94220000.0	2.0	1.47932767868042	0.31878626346588135
1.0	94400000.0	94410000.0	1.0	1.616903305053711	0.40226292610168457
1.0	94440000.0	94450000.0	1.0	1.766575574874878	0.4849700927734375
1.0	94530000.0	94540000.0	4.0	1.7806556224822998	0.49215254187583923
1.0	94540000.0	94550000.0	1.0	1.633962869644165	0.41166257858276367
1.0	94550000.0	94560000.0	2.0	1.9107229709625244	0.5560705661773682
1.0	94560000.0	94570000.0	4.0	2.011537790298462	0.600878894329071
1.0	94590000.0	94600000.0	0.0	1.7477846145629883	0.47537440061569214
1.0	94610000.0	94620000.0	2.0	1.6711511611938477	0.4335593581199646
1.0	94700000.0	94710000.0	1.0	2.0458474159240723	0.615088939666748
1.0	94790000.0	94800000.0	1.0	1.700649619102478	0.4484800398349762
1.0	94820000.0	94830000.0	2.0	1.517285943031311	0.3425932824611664
1.0	94980000.0	94990000.0	0.0	1.387431025505066	0.2619049847126007
1.0	94990000.0	95000000.0	5.0	1.4345791339874268	0.29101794958114624
1.0	95050000.0	95060000.0	0.0	1.4259014129638672	0.285448282957077
1.0	95060000.0	95070000.0	4.0	1.487280011177063	0.3238045275211334
1.0	95140000.0	95150000.0	4.0	1.5314514636993408	0.3506614565849304
1.0	95170000.0	95180000.0	1.0	1.5713626146316528	0.37495794892311096
1.0	95200000.0	95210000.0	1.0	1.5806673765182495	0.3805364966392517
1.0	95220000.0	95230000.0	2.0	1.4339479207992554	0.2910166084766388
1.0	95230000.0	95240000.0	3.0	1.4971877336502075	0.329975426197052
1.0	95320000.0	95330000.0	5.0	1.576993703842163	0.37622392177581787
1.0	95340000.0	95350000.0	1.0	1.4949945211410522	0.327853262424469
1.0	95400000.0	95410000.0	0.0	1.5358794927597046	0.3534238636493683
1.0	95430000.0	95440000.0	3.0	1.4672740697860718	0.3120798170566559
1.0	95530000.0	95540000.0	5.0	1.4845396280288696	0.3202182650566101
1.0	95610000.0	95620000.0	2.0	1.4612594842910767	0.30867379903793335
1.0	95770000.0	95780000.0	4.0	1.8073097467422485	0.5060580372810364
1.0	95840000.0	95850000.0	4.0	1.933720350265503	0.566097617149353
1.0	95920000.0	95930000.0	3.0	1.8472411632537842	0.5254698991775513
1.0	95930000.0	95940000.0	0.0	1.9549882411956787	0.5755906701087952
1.0	95940000.0	95950000.0	2.0	2.12664794921875	0.6480726003646851
1.0	96020000.0	96030000.0	3.0	2.1869235038757324	0.6706851720809937
1.0	96070000.0	96080000.0	4.0	2.2843708992004395	0.7050200700759888
1.0	96280000.0	96290000.0	1.0	1.9688981771469116	0.5836771130561829
1.0	96290000.0	96300000.0	4.0	1.8386980295181274	0.5249382853507996
1.0	96300000.0	96310000.0	0.0	2.0632681846618652	0.6232168674468994
1.0	96310000.0	96320000.0	2.0	2.0383739471435547	0.613347053527832
1.0	96320000.0	96330000.0	1.0	2.0624430179595947	0.6229056119918823
1.0	96340000.0	96350000.0	2.0	2.090005874633789	0.6338356733322144
1.0	96420000.0	96430000.0	2.0	2.2524046897888184	0.6935738921165466
1.0	96540000.0	96550000.0	1.0	2.248128890991211	0.6918596029281616
1.0	96550000.0	96560000.0	2.0	2.192669630050659	0.6726692914962769
1.0	96560000.0	96570000.0	7.0	1.9336496591567993	0.5682636499404907
1.0	96570000.0	96580000.0	0.0	2.2770724296569824	0.7005705237388611
1.0	96670000.0	96680000.0	4.0	1.6750837564468384	0.4350275993347168
1.0	96710000.0	96720000.0	0.0	1.6662566661834717	0.43233370780944824
1.0	96830000.0	96840000.0	0.0	1.9234180450439453	0.5620623826980591
1.0	96870000.0	96880000.0	2.0	2.105142116546631	0.6395940780639648
1.0	96920000.0	96930000.0	1.0	1.8641045093536377	0.5329586267471313
1.0	97050000.0	97060000.0	4.0	1.818908452987671	0.511580228805542
1.0	97120000.0	97130000.0	0.0	1.6561706066131592	0.4254436492919922
1.0	97170000.0	97180000.0	2.0	1.5643165111541748	0.37318259477615356
1.0	97200000.0	97210000.0	0.0	1.4470008611679077	0.2996153235435486
1.0	97330000.0	97340000.0	2.0	1.8017301559448242	0.502527117729187
1.0	97480000.0	97490000.0	3.0	1.7974172830581665	0.501388430595398
1.0	97570000.0	97580000.0	4.0	1.737548828125	0.4703998565673828
1.0	97600000.0	97610000.0	1.0	1.6690984964370728	0.4330902099609375
1.0	97690000.0	97700000.0	4.0	1.66951584815979	0.4340265393257141
1.0	97720000.0	97730000.0	6.0	1.6881129741668701	0.44353246688842773
1.0	97760000.0	97770000.0	2.0	1.9880497455596924	0.5909000635147095
1.0	97800000.0	97810000.0	1.0	1.962333083152771	0.5799678564071655
1.0	97860000.0	97870000.0	0.0	2.0699901580810547	0.6256786584854126
1.0	97950000.0	97960000.0	3.0	2.262596607208252	0.6977766156196594
1.0	98040000.0	98050000.0	3.0	1.9894527196884155	0.5915617346763611
1.0	98060000.0	98070000.0	4.0	1.8270756006240845	0.5152103900909424
1.0	98120000.0	98130000.0	2.0	1.9066416025161743	0.5542078018188477
1.0	98170000.0	98180000.0	1.0	1.692138433456421	0.4460121989250183
1.0	98270000.0	98280000.0	1.0	1.6555678844451904	0.42570996284484863
1.0	98310000.0	98320000.0	0.0	1.6866788864135742	0.44292908906936646
1.0	98420000.0	98430000.0	1.0	1.623400092124939	0.40713390707969666
1.0	98460000.0	98470000.0	3.0	1.643609642982483	0.41911959648132324
1.0	98480000.0	98490000.0	3.0	1.7009191513061523	0.45021501183509827
1.0	98510000.0	98520000.0	4.0	2.052340030670166	0.6181432008743286
1.0	98520000.0	98530000.0	0.0	1.8588149547576904	0.5313330292701721
1.0	98560000.0	98570000.0	3.0	1.9096037149429321	0.5548391938209534
1.0	98640000.0	98650000.0	2.0	1.7874797582626343	0.49541908502578735
1.0	98690000.0	98700000.0	2.0	1.814221739768982	0.5087168216705322
1.0	98720000.0	98730000.0	2.0	1.7776626348495483	0.49045902490615845
1.0	98730000.0	98740000.0	0.0	1.7931649684906006	0.49793902039527893
1.0	98740000.0	98750000.0	1.0	1.9222816228866577	0.5606376528739929
1.0	98760000.0	98770000.0	5.0	1.748814582824707	0.4768359065055847
1.0	98770000.0	98780000.0	0.0	2.0193800926208496	0.6045545935630798
1.0	98780000.0	98790000.0	3.0	1.8795230388641357	0.5409662127494812
1.0	98830000.0	98840000.0	3.0	2.0268466472625732	0.6075562238693237
1.0	98840000.0	98850000.0	8.0	1.9245325326919556	0.5623106360435486
1.0	98850000.0	98860000.0	2.0	2.164742946624756	0.6625352501869202
1.0	98930000.0	98940000.0	3.0	2.1066033840179443	0.6402233839035034
1.0	98970000.0	98980000.0	2.0	1.8433563709259033	0.5237472057342529
1.0	99110000.0	99120000.0	2.0	1.893773078918457	0.548289954662323
1.0	99140000.0	99150000.0	3.0	1.6495475769042969	0.42134889960289
1.0	99180000.0	99190000.0	2.0	1.6606557369232178	0.42834633588790894
1.0	99310000.0	99320000.0	1.0	1.7613245248794556	0.483804315328598
1.0	99320000.0	99330000.0	1.0	1.7425434589385986	0.47178810834884644
1.0	99330000.0	99340000.0	1.0	1.7703243494033813	0.4860750138759613
1.0	99430000.0	99440000.0	0.0	1.929495096206665	0.5637701153755188
1.0	99460000.0	99470000.0	0.0	1.784663200378418	0.49442434310913086
1.0	99560000.0	99570000.0	1.0	1.6796363592147827	0.43847742676734924
1.0	99660000.0	99670000.0	0.0	1.7797176837921143	0.4915231764316559
1.0	99820000.0	99830000.0	1.0	1.7738466262817383	0.48915180563926697
1.0	99900000.0	99910000.0	3.0	1.6593300104141235	0.4270627498626709
1.0	100000000.0	100010000.0	0.0	1.5984861850738525	0.3918563425540924
1.0	100050000.0	100060000.0	0.0	1.5228078365325928	0.3467060327529907
1.0	100170000.0	100180000.0	3.0	1.5694667100906372	0.3744438886642456
1.0	100200000.0	100210000.0	0.0	1.4988212585449219	0.331426203250885
1.0	100300000.0	100310000.0	2.0	1.423043131828308	0.28380638360977173
1.0	100330000.0	100340000.0	0.0	1.5111026763916016	0.3392244577407837
1.0	100490000.0	100500000.0	1.0	1.4876906871795654	0.3247579336166382
1.0	100670000.0	100680000.0	1.0	1.5478215217590332	0.3608974814414978
1.0	100690000.0	100700000.0	2.0	1.457256555557251	0.3047085106372833
1.0	100770000.0	100780000.0	0.0	1.5778764486312866	0.37899816036224365
1.0	100820000.0	100830000.0	3.0	1.4429512023925781	0.2950141429901123
1.0	100900000.0	100910000.0	0.0	1.4426016807556152	0.2948229908943176
1.0	100930000.0	100940000.0	2.0	1.2961008548736572	0.20661017298698425
1.0	101070000.0	101080000.0	1.0	1.302668571472168	0.2096746414899826
1.0	101080000.0	101090000.0	1.0	1.435179591178894	0.29254114627838135
1.0	101100000.0	101110000.0	1.0	1.2984527349472046	0.20173856616020203
1.0	101170000.0	101180000.0	1.0	1.5383954048156738	0.35660141706466675
1.0	101190000.0	101200000.0	1.0	1.5858242511749268	0.3848021626472473
1.0	101200000.0	101210000.0	0.0	1.5099618434906006	0.3396572470664978
1.0	101270000.0	101280000.0	2.0	1.5287007093429565	0.35101091861724854
1.0	101320000.0	101330000.0	3.0	1.6034820079803467	0.39522290229797363
1.0	101330000.0	101340000.0	1.0	1.4140020608901978	0.278623104095459
1.0	101360000.0	101370000.0	2.0	1.71918523311615	0.44639649987220764
1.0	101420000.0	101430000.0	1.0	1.4287633895874023	0.28824523091316223
1.0	101440000.0	101450000.0	0.0	1.4962518215179443	0.33021679520606995
1.0	101470000.0	101480000.0	2.0	1.4045689105987549	0.27233752608299255
1.0	101490000.0	101500000.0	1.0	1.6572262048721313	0.42359915375709534
1.0	101660000.0	101670000.0	5.0	1.7237436771392822	0.46297794580459595
1.0	101680000.0	101690000.0	0.0	1.850661277770996	0.5278000831604004
1.0	101730000.0	101740000.0	1.0	1.8167117834091187	0.5111896395683289
1.0	101740000.0	101750000.0	3.0	1.6730632781982422	0.4349450469017029
1.0	101750000.0	101760000.0	4.0	1.7957046031951904	0.5005415081977844
1.0	101770000.0	101780000.0	3.0	1.6430299282073975	0.41792088747024536
1.0	101820000.0	101830000.0	6.0	1.9645440578460693	0.5801442861557007
1.0	101830000.0	101840000.0	3.0	1.9935661554336548	0.5932430028915405
1.0	101900000.0	101910000.0	2.0	2.0083343982696533	0.5994114279747009
1.0	101920000.0	101930000.0	2.0	1.9868863821029663	0.5902121663093567
1.0	101930000.0	101940000.0	6.0	1.908536672592163	0.5545415878295898
1.0	101940000.0	101950000.0	1.0	1.8808196783065796	0.5421236753463745
1.0	101950000.0	101960000.0	5.0	2.0644314289093018	0.6234159469604492
1.0	102010000.0	102020000.0	1.0	1.876542091369629	0.5403268933296204
1.0	102020000.0	102030000.0	7.0	2.318045139312744	0.7166587114334106
1.0	102200000.0	102210000.0	3.0	2.1970064640045166	0.6731562614440918
1.0	102360000.0	102370000.0	3.0	2.667107105255127	0.805698037147522
1.0	102410000.0	102420000.0	4.0	2.7428982257843018	0.8234328031539917
1.0	102430000.0	102440000.0	1.0	2.6531729698181152	0.802618682384491
1.0	102560000.0	102570000.0	1.0	1.9133903980255127	0.5603485107421875
1.0	102570000.0	102580000.0	2.0	1.8786430358886719	0.5442177653312683
1.0	102580000.0	102590000.0	1.0	2.016087293624878	0.6048798561096191
1.0	102670000.0	102680000.0	1.0	2.103834629058838	0.6387462615966797
1.0	102680000.0	102690000.0	5.0	1.9275096654891968	0.5677741765975952
1.0	102800000.0	102810000.0	3.0	1.8180888891220093	0.5152305960655212
1.0	102840000.0	102850000.0	1.0	2.101224899291992	0.6377114057540894
1.0	102870000.0	102880000.0	2.0	1.9689931869506836	0.5857177376747131
1.0	102890000.0	102900000.0	1.0	1.9248082637786865	0.566496729850769
1.0	102910000.0	102920000.0	0.0	1.7938692569732666	0.5038262009620667
1.0	103020000.0	103030000.0	2.0	2.0348098278045654	0.6124462485313416
1.0	103050000.0	103060000.0	2.0	1.9850066900253296	0.5923117399215698
1.0	103080000.0	103090000.0	0.0	2.2170000076293945	0.6783636808395386
1.0	103090000.0	103100000.0	3.0	2.084970474243164	0.6317850351333618
1.0	103110000.0	103120000.0	2.0	2.0485196113586426	0.6177933216094971
1.0	103150000.0	103160000.0	0.0	2.2885284423828125	0.7018622159957886
1.0	103240000.0	103250000.0	2.0	1.7765083312988281	0.49365106225013733
1.0	103270000.0	103280000.0	0.0	1.7278038263320923	0.4692363142967224
1.0	103310000.0	103320000.0	0.0	1.8554538488388062	0.5340439081192017
1.0	103450000.0	103460000.0	4.0	2.1446566581726074	0.653418242931366
1.0	103460000.0	103470000.0	2.0	2.244178056716919	0.6869422197341919
1.0	103480000.0	103490000.0	4.0	2.2209994792938232	0.6803341507911682
1.0	103690000.0	103700000.0	4.0	2.5189547538757324	0.7683350443840027
1.0	103720000.0	103730000.0	4.0	2.113659143447876	0.642568826675415
1.0	103730000.0	103740000.0	5.0	2.1078648567199707	0.6403338313102722
1.0	104050000.0	104060000.0	1.0	1.4800586700439453	0.33015039563179016
1.0	104070000.0	104080000.0	1.0	1.4307000637054443	0.2910732626914978
1.0	104090000.0	104100000.0	0.0	1.552572250366211	0.36631083488464355
1.0	104310000.0	104320000.0	3.0	2.114835262298584	0.6427891254425049
1.0	104390000.0	104400000.0	4.0	2.711574077606201	0.8149606585502625
1.0	104460000.0	104470000.0	1.0	2.6636319160461426	0.8101398348808289
1.0	104490000.0	104500000.0	2.0	2.548600196838379	0.7744334936141968
1.0	104510000.0	104520000.0	0.0	2.7625837326049805	0.8255524635314941
1.0	104600000.0	104610000.0	2.0	3.2580552101135254	0.9149805903434753
1.0	104640000.0	104650000.0	2.0	3.517803907394409	0.9405285716056824
1.0	104650000.0	104660000.0	2.0	3.5411362648010254	0.9414526224136353
1.0	104720000.0	104730000.0	6.0	3.4088363647460938	0.9321602582931519
1.0	104770000.0	104780000.0	3.0	3.4600250720977783	0.9363127946853638
1.0	104800000.0	104810000.0	2.0	3.2238383293151855	0.911126434803009
1.0	104820000.0	104830000.0	4.0	3.1696598529815674	0.9027274250984192
1.0	104850000.0	104860000.0	1.0	3.0600364208221436	0.8849091529846191
1.0	104990000.0	105000000.0	2.0	2.916395902633667	0.8590248823165894
1.0	105030000.0	105040000.0	6.0	2.7146878242492676	0.8153837323188782
1.0	105050000.0	105060000.0	4.0	2.705042600631714	0.8118886947631836
1.0	105120000.0	105130000.0	5.0	3.0482513904571533	0.885651707649231
1.0	105130000.0	105140000.0	3.0	3.026179790496826	0.8796807527542114
1.0	105150000.0	105160000.0	2.0	3.039048671722412	0.8824484944343567
1.0	105230000.0	105240000.0	5.0	2.9214580059051514	0.8587839007377625
1.0	105250000.0	105260000.0	3.0	2.9991824626922607	0.8741245269775391
1.0	105260000.0	105270000.0	2.0	3.1641907691955566	0.9020185470581055
1.0	105340000.0	105350000.0	4.0	2.9848427772521973	0.8720105290412903
1.0	105360000.0	105370000.0	4.0	2.772446393966675	0.832691490650177
1.0	105380000.0	105390000.0	1.0	2.490953207015991	0.7684159874916077
1.0	105400000.0	105410000.0	3.0	3.1118831634521484	0.8938929438591003
1.0	105410000.0	105420000.0	4.0	2.783412456512451	0.830632209777832
1.0	105530000.0	105540000.0	3.0	2.9927031993865967	0.8730496168136597
1.0	105540000.0	105550000.0	5.0	2.9237990379333496	0.8618307113647461
1.0	105570000.0	105580000.0	1.0	3.094078540802002	0.890262246131897
1.0	105580000.0	105590000.0	3.0	3.0899322032928467	0.8899529576301575
1.0	105870000.0	105880000.0	4.0	3.549955368041992	0.9418120384216309
1.0	105890000.0	105900000.0	1.0	3.8271102905273438	0.944283664226532
1.0	105900000.0	105910000.0	3.0	3.699716091156006	0.9469000101089478
1.0	105990000.0	106000000.0	6.0	3.1793479919433594	0.9049040079116821
1.0	106020000.0	106030000.0	2.0	3.334519863128662	0.9251667261123657
1.0	106100000.0	106110000.0	4.0	2.7212605476379395	0.816557765007019
1.0	106170000.0	106180000.0	1.0	2.673069715499878	0.8052505254745483
1.0	106250000.0	106260000.0	0.0	2.7763924598693848	0.8286190032958984
1.0	106340000.0	106350000.0	1.0	3.12379789352417	0.8964496850967407
1.0	106360000.0	106370000.0	5.0	2.977909803390503	0.8707176446914673
1.0	106460000.0	106470000.0	5.0	3.059781312942505	0.8850373029708862
1.0	106500000.0	106510000.0	4.0	3.2078850269317627	0.9081979990005493
1.0	106560000.0	106570000.0	3.0	3.0150866508483887	0.8776439428329468
1.0	106570000.0	106580000.0	4.0	3.070422410964966	0.8868892788887024
1.0	106590000.0	106600000.0	7.0	3.046382427215576	0.8823601603507996
1.0	106620000.0	106630000.0	2.0	3.142599582672119	0.8990806341171265
1.0	106720000.0	106730000.0	2.0	2.8965556621551514	0.8553912043571472
1.0	106740000.0	106750000.0	0.0	3.191009044647217	0.9063998460769653
1.0	106750000.0	106760000.0	5.0	3.106309413909912	0.8934589624404907
1.0	106770000.0	106780000.0	8.0	2.9688327312469482	0.8695029020309448
1.0	106780000.0	106790000.0	0.0	3.0281035900115967	0.8816167116165161
1.0	106830000.0	106840000.0	4.0	2.8177802562713623	0.8385772705078125
1.0	106890000.0	106900000.0	2.0	2.966620683670044	0.8692334294319153
[truncated: 47,566 more rows]
