# Supplementary material for: Genome-wide mapping of somatic mutation rates uncovers drivers of cancer
Source: Nat Biotechnol. 2022 Jun 20;40(11):1634–43. doi: 10.1038/s41587-022-01353-8 (PMC9646522; doi:10.1038/s41587-022-01353-8)
Supplement: Supplementary file 4 — Regions and model predictions for each fold of each cancer for which a deep learning model was trained. Regions that were filtered are also listed along with their respective model predictions. [file 41587_2022_1353_MOESM4_ESM.zip › kfold_results/Bladder-TCC/fold_1.txt]

CHROM	START	END	Y_TRUE	Y_PRED	STD
1.0	1010000.0	1020000.0	4.0	1.8314012289047241	0.7522811889648438
1.0	1050000.0	1060000.0	2.0	2.1945905685424805	1.0266997814178467
1.0	1150000.0	1160000.0	3.0	1.8909351825714111	0.7924755811691284
1.0	1160000.0	1170000.0	4.0	2.3576080799102783	1.1480860710144043
1.0	1350000.0	1360000.0	0.0	1.7141361236572266	0.6284307837486267
1.0	1450000.0	1460000.0	3.0	1.6912415027618408	0.5850127935409546
1.0	1510000.0	1520000.0	0.0	2.2005691528320312	1.0760037899017334
1.0	1600000.0	1610000.0	1.0	1.8928569555282593	0.8004416227340698
1.0	1730000.0	1740000.0	3.0	1.9542192220687866	0.8491848707199097
1.0	1770000.0	1780000.0	2.0	2.042985439300537	0.9144597053527832
1.0	1780000.0	1790000.0	1.0	2.084503173828125	0.9494097828865051
1.0	1810000.0	1820000.0	6.0	1.927428960800171	0.8307644128799438
1.0	1830000.0	1840000.0	6.0	1.9800039529800415	0.8787220120429993
1.0	1920000.0	1930000.0	4.0	1.5707908868789673	0.4554073214530945
1.0	2020000.0	2030000.0	1.0	1.925353765487671	0.836113452911377
1.0	2030000.0	2040000.0	6.0	1.708447813987732	0.6127181649208069
1.0	2220000.0	2230000.0	1.0	2.050365447998047	0.8992477655410767
1.0	2280000.0	2290000.0	2.0	1.7896381616592407	0.7040590047836304
1.0	2310000.0	2320000.0	3.0	1.7558761835098267	0.6601835489273071
1.0	2330000.0	2340000.0	1.0	1.7520071268081665	0.6468244194984436
1.0	2340000.0	2350000.0	5.0	2.0507688522338867	1.0175801515579224
1.0	2400000.0	2410000.0	0.0	1.7374489307403564	0.6434885263442993
1.0	2430000.0	2440000.0	1.0	1.7325830459594727	0.6393323540687561
1.0	2440000.0	2450000.0	2.0	1.7443568706512451	0.6384976506233215
1.0	2460000.0	2470000.0	1.0	1.9308372735977173	0.8422855138778687
1.0	2470000.0	2480000.0	3.0	1.7249679565429688	0.7140086889266968
1.0	2510000.0	2520000.0	2.0	2.130289077758789	1.0588107109069824
1.0	2520000.0	2530000.0	3.0	1.635735273361206	0.5349520444869995
1.0	2530000.0	2540000.0	5.0	1.535775899887085	0.4261065423488617
1.0	2550000.0	2560000.0	2.0	1.4735839366912842	0.3656858801841736
1.0	2570000.0	2580000.0	1.0	1.6629356145858765	0.6285616159439087
1.0	2690000.0	2700000.0	3.0	1.2944602966308594	0.25986528396606445
1.0	2710000.0	2720000.0	1.0	1.608141303062439	0.5024158358573914
1.0	2720000.0	2730000.0	1.0	1.6793935298919678	0.5877350568771362
1.0	2860000.0	2870000.0	1.0	1.9180917739868164	0.8291888236999512
1.0	2890000.0	2900000.0	1.0	1.9659955501556396	0.8495715856552124
1.0	2910000.0	2920000.0	0.0	1.8833051919937134	0.7917664051055908
1.0	3050000.0	3060000.0	3.0	2.08400297164917	0.9187682867050171
1.0	3100000.0	3110000.0	2.0	1.9381144046783447	0.7979428768157959
1.0	3120000.0	3130000.0	0.0	1.7431102991104126	0.6453229188919067
1.0	3160000.0	3170000.0	1.0	1.741294503211975	0.6543208956718445
1.0	3220000.0	3230000.0	1.0	1.7832683324813843	0.6917537450790405
1.0	3360000.0	3370000.0	0.0	1.8019269704818726	0.708594799041748
1.0	3430000.0	3440000.0	0.0	1.8304059505462646	0.7388333082199097
1.0	3440000.0	3450000.0	1.0	1.9100764989852905	0.8145241737365723
1.0	3450000.0	3460000.0	3.0	1.7376896142959595	0.6492540836334229
1.0	3460000.0	3470000.0	3.0	1.716619849205017	0.629655659198761
1.0	3500000.0	3510000.0	2.0	1.7446281909942627	0.650619626045227
1.0	3540000.0	3550000.0	2.0	1.954084038734436	0.9247630834579468
1.0	3580000.0	3590000.0	4.0	1.9010107517242432	0.8189770579338074
1.0	3720000.0	3730000.0	1.0	1.7501213550567627	0.6585052609443665
1.0	3730000.0	3740000.0	3.0	1.6627089977264404	0.5541502833366394
1.0	3740000.0	3750000.0	3.0	1.5761058330535889	0.458698570728302
1.0	3780000.0	3790000.0	3.0	1.4394128322601318	0.33429843187332153
1.0	3790000.0	3800000.0	1.0	1.4136377573013306	0.3168489933013916
1.0	3990000.0	4000000.0	1.0	1.238684892654419	0.237344890832901
1.0	4050000.0	4060000.0	3.0	1.7009751796722412	0.6037328243255615
1.0	4110000.0	4120000.0	2.0	2.0130398273468018	0.8677364587783813
1.0	4120000.0	4130000.0	2.0	2.124267578125	0.9276179075241089
1.0	4150000.0	4160000.0	4.0	2.138373374938965	0.9368108510971069
1.0	4190000.0	4200000.0	6.0	2.2498631477355957	0.9718595743179321
1.0	4370000.0	4380000.0	4.0	1.9428174495697021	0.743393063545227
1.0	4390000.0	4400000.0	3.0	1.9571304321289062	0.7578181624412537
1.0	4440000.0	4450000.0	3.0	2.1246695518493652	0.8620349764823914
1.0	4480000.0	4490000.0	2.0	2.243234634399414	0.9411687850952148
1.0	4550000.0	4560000.0	4.0	2.048999547958374	0.8152491450309753
1.0	4680000.0	4690000.0	4.0	2.057873249053955	0.8329259157180786
1.0	4690000.0	4700000.0	3.0	1.933035135269165	0.7454400658607483
1.0	4730000.0	4740000.0	5.0	1.8070755004882812	0.6652548909187317
1.0	4760000.0	4770000.0	2.0	1.9192543029785156	0.7431403398513794
1.0	4810000.0	4820000.0	1.0	1.9296032190322876	0.7589892148971558
1.0	4830000.0	4840000.0	1.0	1.9963699579238892	0.8134039044380188
1.0	4860000.0	4870000.0	2.0	1.8719093799591064	0.7004283666610718
1.0	4950000.0	4960000.0	2.0	2.2473807334899902	0.9309674501419067
1.0	4990000.0	5000000.0	3.0	2.1761727333068848	0.8961763381958008
1.0	5080000.0	5090000.0	1.0	2.0237584114074707	0.7858328819274902
1.0	5230000.0	5240000.0	5.0	2.2660269737243652	0.949581503868103
1.0	5290000.0	5300000.0	2.0	2.3208954334259033	0.9740949869155884
1.0	5330000.0	5340000.0	4.0	2.352059841156006	1.0003026723861694
1.0	5340000.0	5350000.0	2.0	2.4040136337280273	1.012311577796936
1.0	5370000.0	5380000.0	1.0	2.0614826679229736	0.8331200480461121
1.0	5420000.0	5430000.0	3.0	2.0602900981903076	0.8232496976852417
1.0	5440000.0	5450000.0	2.0	1.8665918111801147	0.663871169090271
1.0	5480000.0	5490000.0	4.0	1.8016973733901978	0.6533650159835815
1.0	5560000.0	5570000.0	4.0	1.8832095861434937	0.7450853586196899
1.0	5650000.0	5660000.0	2.0	1.9608436822891235	0.8192635774612427
1.0	5660000.0	5670000.0	1.0	1.8743257522583008	0.7615031003952026
1.0	5690000.0	5700000.0	4.0	1.7559303045272827	0.6506876945495605
1.0	5720000.0	5730000.0	1.0	1.8242355585098267	0.6831330060958862
1.0	5800000.0	5810000.0	0.0	1.741239309310913	0.6449427604675293
1.0	5830000.0	5840000.0	4.0	1.6050885915756226	0.49614810943603516
1.0	5910000.0	5920000.0	1.0	1.6357606649398804	0.5292783975601196
1.0	5930000.0	5940000.0	0.0	1.551071286201477	0.4319040775299072
1.0	6010000.0	6020000.0	3.0	1.4754258394241333	0.36064666509628296
1.0	6100000.0	6110000.0	0.0	1.734684944152832	0.6339748501777649
1.0	6120000.0	6130000.0	1.0	1.6085389852523804	0.49839577078819275
1.0	6270000.0	6280000.0	0.0	1.6698780059814453	0.564301609992981
1.0	6300000.0	6310000.0	3.0	1.8089544773101807	0.7298173308372498
1.0	6330000.0	6340000.0	0.0	1.8306325674057007	0.7403167486190796
1.0	6380000.0	6390000.0	2.0	1.6756153106689453	0.5733303427696228
1.0	6390000.0	6400000.0	0.0	1.5812323093414307	0.46704092621803284
1.0	6400000.0	6410000.0	2.0	1.6933679580688477	0.5968338251113892
1.0	6420000.0	6430000.0	3.0	1.7327829599380493	0.6293185949325562
1.0	6450000.0	6460000.0	5.0	1.7700097560882568	0.7041322588920593
1.0	6460000.0	6470000.0	1.0	1.6615769863128662	0.5601879358291626
1.0	6490000.0	6500000.0	2.0	1.715368628501892	0.6253342628479004
1.0	6550000.0	6560000.0	1.0	1.943638563156128	0.8759843111038208
1.0	6560000.0	6570000.0	2.0	1.7320636510849	0.64183509349823
1.0	6590000.0	6600000.0	2.0	1.7661197185516357	0.665717363357544
1.0	6610000.0	6620000.0	1.0	1.9664138555526733	0.9597574472427368
1.0	6740000.0	6750000.0	0.0	1.704249620437622	0.6016165614128113
1.0	6900000.0	6910000.0	1.0	1.543553113937378	0.4258217215538025
1.0	6940000.0	6950000.0	0.0	1.5852233171463013	0.47086066007614136
1.0	6960000.0	6970000.0	2.0	1.5255844593048096	0.40961891412734985
1.0	6970000.0	6980000.0	2.0	1.5753860473632812	0.463568776845932
1.0	7030000.0	7040000.0	2.0	1.6648794412612915	0.5608391761779785
1.0	7140000.0	7150000.0	1.0	1.7198972702026367	0.622739315032959
1.0	7220000.0	7230000.0	2.0	1.7050796747207642	0.6023412942886353
1.0	7260000.0	7270000.0	5.0	1.6418625116348267	0.5319711565971375
1.0	7330000.0	7340000.0	2.0	1.731258749961853	0.6321792602539062
1.0	7350000.0	7360000.0	1.0	1.7659975290298462	0.6800299286842346
1.0	7370000.0	7380000.0	3.0	1.6915687322616577	0.588532030582428
1.0	7420000.0	7430000.0	2.0	1.869773507118225	0.7726472020149231
1.0	7490000.0	7500000.0	2.0	1.8833131790161133	0.7854108810424805
1.0	7520000.0	7530000.0	3.0	1.9046863317489624	0.808127760887146
1.0	7640000.0	7650000.0	1.0	1.9243242740631104	0.8258093595504761
1.0	7730000.0	7740000.0	2.0	1.7541252374649048	0.6588083505630493
1.0	7760000.0	7770000.0	0.0	1.7120145559310913	0.6173812747001648
1.0	7770000.0	7780000.0	2.0	1.6398203372955322	0.5312924385070801
1.0	7850000.0	7860000.0	1.0	1.5787220001220703	0.464578241109848
1.0	7900000.0	7910000.0	4.0	1.5133697986602783	0.39536434412002563
1.0	7930000.0	7940000.0	1.0	1.6865078210830688	0.5871469378471375
1.0	7970000.0	7980000.0	1.0	1.7547096014022827	0.6572033166885376
1.0	8000000.0	8010000.0	2.0	1.7518527507781982	0.6546272039413452
1.0	8040000.0	8050000.0	4.0	1.7625036239624023	0.6602225303649902
1.0	8100000.0	8110000.0	1.0	1.8223317861557007	0.7283481955528259
1.0	8140000.0	8150000.0	2.0	1.779690146446228	0.6854774355888367
1.0	8190000.0	8200000.0	3.0	1.7616466283798218	0.6738256216049194
1.0	8220000.0	8230000.0	3.0	1.6652336120605469	0.561969518661499
1.0	8290000.0	8300000.0	1.0	1.6958881616592407	0.5985376238822937
1.0	8300000.0	8310000.0	2.0	1.7113730907440186	0.6106196641921997
1.0	8340000.0	8350000.0	3.0	1.571452260017395	0.4590374529361725
1.0	8440000.0	8450000.0	2.0	1.7793779373168945	0.6814787983894348
1.0	8460000.0	8470000.0	0.0	1.9027197360992432	0.7968147397041321
1.0	8490000.0	8500000.0	1.0	1.764915108680725	0.6695476770401001
1.0	8500000.0	8510000.0	3.0	1.6625840663909912	0.5578850507736206
1.0	8560000.0	8570000.0	1.0	1.579417109489441	0.4668503701686859
1.0	8710000.0	8720000.0	2.0	1.6656252145767212	0.5558445453643799
1.0	8720000.0	8730000.0	5.0	1.7561538219451904	0.6632885932922363
1.0	8730000.0	8740000.0	0.0	1.6963008642196655	0.5975853800773621
1.0	8740000.0	8750000.0	0.0	1.6661746501922607	0.5596827864646912
1.0	8760000.0	8770000.0	9.0	1.7940086126327515	0.7045602798461914
1.0	8810000.0	8820000.0	3.0	1.504054069519043	0.38960668444633484
1.0	8900000.0	8910000.0	0.0	1.6359665393829346	0.530526340007782
1.0	8920000.0	8930000.0	3.0	1.5773922204971313	0.4603726267814636
1.0	8970000.0	8980000.0	2.0	1.4149330854415894	0.3185577690601349
1.0	9030000.0	9040000.0	0.0	1.5899944305419922	0.47718819975852966
1.0	9100000.0	9110000.0	3.0	1.6713365316390991	0.5664893388748169
1.0	9200000.0	9210000.0	2.0	1.8676191568374634	0.7781209349632263
1.0	9260000.0	9270000.0	4.0	1.9015052318572998	0.8108741044998169
1.0	9310000.0	9320000.0	1.0	1.6773016452789307	0.5738312005996704
1.0	9430000.0	9440000.0	1.0	1.7393991947174072	0.6538236737251282
1.0	9440000.0	9450000.0	0.0	1.709453821182251	0.6174825429916382
1.0	9480000.0	9490000.0	1.0	1.480246901512146	0.4100967049598694
1.0	9540000.0	9550000.0	0.0	1.6827383041381836	0.5798806548118591
1.0	9590000.0	9600000.0	1.0	1.7265691757202148	0.6224924325942993
1.0	9600000.0	9610000.0	4.0	1.5557193756103516	0.433133065700531
1.0	9800000.0	9810000.0	0.0	1.6096359491348267	0.495572030544281
1.0	9810000.0	9820000.0	2.0	1.548245906829834	0.4313553273677826
1.0	9830000.0	9840000.0	1.0	1.5722887516021729	0.4579083025455475
1.0	9840000.0	9850000.0	1.0	1.5483043193817139	0.4327518343925476
1.0	9850000.0	9860000.0	1.0	1.5888592004776	0.47578054666519165
1.0	9860000.0	9870000.0	0.0	1.6416943073272705	0.5370582938194275
1.0	9910000.0	9920000.0	1.0	1.4877763986587524	0.3773960769176483
1.0	9920000.0	9930000.0	1.0	1.6355400085449219	0.5281158685684204
1.0	9960000.0	9970000.0	1.0	1.6300113201141357	0.5194051265716553
1.0	10100000.0	10110000.0	2.0	1.5400567054748535	0.4240439534187317
1.0	10140000.0	10150000.0	0.0	1.580352783203125	0.4650186598300934
1.0	10200000.0	10210000.0	1.0	1.521167516708374	0.40298962593078613
1.0	10230000.0	10240000.0	2.0	1.5628845691680908	0.44514161348342896
1.0	10300000.0	10310000.0	1.0	1.7133686542510986	0.6136964559555054
1.0	10400000.0	10410000.0	2.0	1.6794856786727905	0.5714601278305054
1.0	10420000.0	10430000.0	1.0	1.752689003944397	0.6508024334907532
1.0	10540000.0	10550000.0	0.0	1.5826574563980103	0.46987828612327576
1.0	10550000.0	10560000.0	1.0	1.617343544960022	0.5086919665336609
1.0	10560000.0	10570000.0	1.0	1.5561482906341553	0.44122570753097534
1.0	10590000.0	10600000.0	1.0	1.6322752237319946	0.5222213864326477
1.0	10660000.0	10670000.0	0.0	1.7654221057891846	0.6692716479301453
1.0	10680000.0	10690000.0	2.0	1.8304252624511719	0.7362465858459473
1.0	10690000.0	10700000.0	3.0	1.9986588954925537	0.8989750146865845
1.0	10700000.0	10710000.0	2.0	1.9209121465682983	0.8247661590576172
1.0	10740000.0	10750000.0	1.0	2.0118396282196045	0.9097369313240051
1.0	10920000.0	10930000.0	0.0	1.8314030170440674	0.7468433380126953
1.0	10930000.0	10940000.0	2.0	1.863435983657837	0.772351086139679
1.0	10960000.0	10970000.0	0.0	1.8542544841766357	0.7640143632888794
1.0	10980000.0	10990000.0	0.0	1.7722721099853516	0.6822518110275269
1.0	10990000.0	11000000.0	6.0	1.5293686389923096	0.41564321517944336
1.0	11000000.0	11010000.0	6.0	1.5007591247558594	0.3888808488845825
1.0	11010000.0	11020000.0	0.0	1.4846704006195068	0.37145277857780457
1.0	11180000.0	11190000.0	4.0	1.5657275915145874	0.447721391916275
1.0	11200000.0	11210000.0	3.0	1.6005260944366455	0.486334890127182
1.0	11230000.0	11240000.0	1.0	1.5298906564712524	0.4131024479866028
1.0	11240000.0	11250000.0	0.0	1.7598097324371338	0.6502010226249695
1.0	11300000.0	11310000.0	1.0	1.623557448387146	0.5099567174911499
1.0	11360000.0	11370000.0	2.0	1.5973808765411377	0.4832024574279785
1.0	11370000.0	11380000.0	2.0	1.661461591720581	0.560659646987915
1.0	11450000.0	11460000.0	2.0	1.7085386514663696	0.6146420240402222
1.0	11490000.0	11500000.0	2.0	1.6763393878936768	0.5750126838684082
1.0	11500000.0	11510000.0	3.0	1.6712090969085693	0.5728873014450073
1.0	11510000.0	11520000.0	2.0	1.6725413799285889	0.5710726976394653
1.0	11550000.0	11560000.0	3.0	1.6261335611343384	0.5202411413192749
1.0	11560000.0	11570000.0	2.0	1.7000678777694702	0.598837673664093
1.0	11610000.0	11620000.0	1.0	1.6476589441299438	0.5438051223754883
1.0	11630000.0	11640000.0	1.0	1.7027149200439453	0.6063106060028076
1.0	11690000.0	11700000.0	3.0	1.7605621814727783	0.6667052507400513
1.0	11700000.0	11710000.0	3.0	1.7510757446289062	0.6599723696708679
1.0	11730000.0	11740000.0	1.0	1.6940734386444092	0.5914281010627747
1.0	11740000.0	11750000.0	1.0	1.6990747451782227	0.6493252515792847
1.0	12070000.0	12080000.0	2.0	1.6192328929901123	0.5273316502571106
1.0	12080000.0	12090000.0	1.0	1.6474218368530273	0.529748797416687
1.0	12100000.0	12110000.0	0.0	1.5310695171356201	0.41851264238357544
1.0	12130000.0	12140000.0	3.0	1.5446317195892334	0.4340464472770691
1.0	12150000.0	12160000.0	2.0	1.531341791152954	0.4179137349128723
1.0	12210000.0	12220000.0	3.0	1.5979149341583252	0.48051443696022034
1.0	12290000.0	12300000.0	2.0	1.7158710956573486	0.672910749912262
1.0	12340000.0	12350000.0	2.0	1.5014680624008179	0.3837687373161316
1.0	12420000.0	12430000.0	2.0	1.5806694030761719	0.4641401767730713
1.0	12460000.0	12470000.0	8.0	1.6096699237823486	0.4977017343044281
1.0	12480000.0	12490000.0	1.0	1.633690595626831	0.5231355428695679
1.0	12510000.0	12520000.0	2.0	1.7321958541870117	0.628026008605957
1.0	12520000.0	12530000.0	2.0	1.6584991216659546	0.5530611276626587
1.0	12670000.0	12680000.0	4.0	2.497953414916992	1.1676546335220337
1.0	12680000.0	12690000.0	1.0	1.4868366718292236	0.3735782504081726
1.0	12700000.0	12710000.0	3.0	1.4718629121780396	0.36476466059684753
1.0	12780000.0	12790000.0	2.0	1.5233008861541748	0.4113854467868805
1.0	12830000.0	12840000.0	2.0	1.55570387840271	0.44593968987464905
1.0	13790000.0	13800000.0	0.0	1.4574699401855469	0.34828272461891174
1.0	13870000.0	13880000.0	2.0	1.6440709829330444	0.5257002115249634
1.0	13940000.0	13950000.0	1.0	1.6418558359146118	0.5345383286476135
1.0	13960000.0	13970000.0	2.0	1.7368571758270264	0.6268680095672607
1.0	14020000.0	14030000.0	2.0	1.854182481765747	0.8686175346374512
1.0	14070000.0	14080000.0	2.0	1.6723264455795288	0.7681982517242432
1.0	14080000.0	14090000.0	1.0	1.7292836904525757	0.5904147624969482
1.0	14170000.0	14180000.0	1.0	1.7625370025634766	0.6636584997177124
1.0	14210000.0	14220000.0	4.0	1.7538845539093018	0.6522394418716431
1.0	14380000.0	14390000.0	0.0	1.6943355798721313	0.5758215188980103
1.0	14450000.0	14460000.0	2.0	1.7824723720550537	0.6499204635620117
1.0	14530000.0	14540000.0	2.0	1.9377591609954834	0.7965140342712402
1.0	14690000.0	14700000.0	0.0	1.6970164775848389	0.5778206586837769
1.0	14730000.0	14740000.0	3.0	1.5880396366119385	0.4576379358768463
1.0	14740000.0	14750000.0	4.0	1.6910003423690796	0.5471597909927368
1.0	14760000.0	14770000.0	2.0	1.9506279230117798	0.7767764329910278
1.0	14780000.0	14790000.0	2.0	1.8670963048934937	0.7503762245178223
1.0	14790000.0	14800000.0	1.0	1.7925987243652344	0.6851383447647095
1.0	14890000.0	14900000.0	2.0	1.727593183517456	0.6216036081314087
1.0	14900000.0	14910000.0	3.0	1.711376428604126	0.6011360287666321
1.0	14930000.0	14940000.0	1.0	1.7009814977645874	0.5965912938117981
1.0	14950000.0	14960000.0	2.0	1.7067188024520874	0.6044373512268066
1.0	15090000.0	15100000.0	1.0	1.627968192100525	0.5156247019767761
1.0	15260000.0	15270000.0	2.0	1.6958833932876587	0.5990573167800903
1.0	15420000.0	15430000.0	2.0	1.7083966732025146	0.6084351539611816
1.0	15430000.0	15440000.0	1.0	1.745112419128418	0.6491773128509521
1.0	15470000.0	15480000.0	2.0	1.6241121292114258	0.5825278759002686
1.0	15520000.0	15530000.0	0.0	1.8057920932769775	0.7119417786598206
1.0	15570000.0	15580000.0	2.0	1.530601143836975	0.41554611921310425
1.0	15600000.0	15610000.0	1.0	1.6183226108551025	0.5092340111732483
1.0	15610000.0	15620000.0	1.0	1.7479645013809204	0.6535111665725708
1.0	15620000.0	15630000.0	3.0	1.691091775894165	0.5900928378105164
1.0	15670000.0	15680000.0	1.0	1.7697656154632568	0.6806723475456238
1.0	15680000.0	15690000.0	2.0	1.7052075862884521	0.6070047616958618
1.0	15790000.0	15800000.0	3.0	1.7465617656707764	0.6495541334152222
1.0	15810000.0	15820000.0	4.0	1.6084188222885132	0.495670884847641
1.0	15920000.0	15930000.0	2.0	1.653969168663025	0.5462287664413452
1.0	15930000.0	15940000.0	2.0	1.6696430444717407	0.557733416557312
1.0	15940000.0	15950000.0	3.0	2.4190163612365723	1.1513217687606812
1.0	16020000.0	16030000.0	0.0	1.8044335842132568	0.7088374495506287
1.0	16070000.0	16080000.0	1.0	1.6709496974945068	0.5698671936988831
1.0	16090000.0	16100000.0	0.0	1.8212988376617432	0.7300647497177124
1.0	16210000.0	16220000.0	0.0	1.5489240884780884	0.4288870692253113
1.0	16240000.0	16250000.0	3.0	1.445181131362915	0.3392013907432556
1.0	16280000.0	16290000.0	3.0	1.4722368717193604	0.3624345362186432
1.0	16320000.0	16330000.0	1.0	1.4083950519561768	0.3164648413658142
1.0	16340000.0	16350000.0	1.0	1.641964316368103	0.5232573747634888
1.0	16360000.0	16370000.0	1.0	1.5545027256011963	0.4436119496822357
1.0	16390000.0	16400000.0	0.0	1.7342119216918945	0.6470884084701538
1.0	16450000.0	16460000.0	8.0	1.8072662353515625	0.7130948901176453
1.0	16470000.0	16480000.0	3.0	2.2623043060302734	1.0178472995758057
1.0	16480000.0	16490000.0	1.0	2.488307237625122	1.159655213356018
1.0	16510000.0	16520000.0	1.0	2.064728260040283	0.9527094960212708
1.0	16520000.0	16530000.0	1.0	2.1468682289123535	0.9849655032157898
1.0	16540000.0	16550000.0	3.0	2.1993284225463867	1.0100115537643433
1.0	16580000.0	16590000.0	3.0	1.9776875972747803	0.8694033622741699
1.0	16600000.0	16610000.0	2.0	1.8800556659698486	0.7882272601127625
1.0	16610000.0	16620000.0	3.0	1.9463227987289429	0.8440536260604858
1.0	16620000.0	16630000.0	5.0	2.1045548915863037	0.9521068334579468
1.0	16690000.0	16700000.0	0.0	2.534322500228882	1.1719669103622437
1.0	16720000.0	16730000.0	5.0	1.7891590595245361	0.689853310585022
1.0	16780000.0	16790000.0	0.0	1.5340232849121094	0.4162854552268982
1.0	16790000.0	16800000.0	0.0	1.4536921977996826	0.3441128134727478
1.0	17030000.0	17040000.0	6.0	1.8113828897476196	0.7266858816146851
1.0	17240000.0	17250000.0	1.0	1.7853273153305054	0.7309802770614624
1.0	17300000.0	17310000.0	5.0	1.7244017124176025	0.6389805674552917
1.0	17380000.0	17390000.0	2.0	1.743583083152771	0.6929513812065125
1.0	17480000.0	17490000.0	6.0	1.6081359386444092	0.5033913850784302
1.0	17650000.0	17660000.0	2.0	1.5336804389953613	0.42089715600013733
1.0	17660000.0	17670000.0	0.0	1.6554844379425049	0.5553415417671204
1.0	17770000.0	17780000.0	1.0	1.5338804721832275	0.41759365797042847
1.0	17970000.0	17980000.0	1.0	1.776150107383728	0.6739397048950195
1.0	18160000.0	18170000.0	1.0	1.8784812688827515	0.7821074724197388
1.0	18250000.0	18260000.0	1.0	1.7155481576919556	0.6149255037307739
1.0	18450000.0	18460000.0	0.0	1.667804479598999	0.5581687092781067
1.0	18470000.0	18480000.0	0.0	1.6700875759124756	0.5491371750831604
1.0	18500000.0	18510000.0	2.0	1.6096454858779907	0.49495357275009155
1.0	18510000.0	18520000.0	1.0	1.6143853664398193	0.502201497554779
1.0	18560000.0	18570000.0	2.0	1.6341034173965454	0.5170458555221558
1.0	18580000.0	18590000.0	2.0	1.6692860126495361	0.5596040487289429
1.0	18790000.0	18800000.0	2.0	1.6456035375595093	0.5296969413757324
1.0	18830000.0	18840000.0	0.0	1.4993164539337158	0.3829405903816223
1.0	18860000.0	18870000.0	1.0	1.4670594930648804	0.3621219992637634
1.0	18870000.0	18880000.0	1.0	1.5246912240982056	0.4100293517112732
1.0	18900000.0	18910000.0	1.0	1.5104273557662964	0.3949792683124542
1.0	19050000.0	19060000.0	2.0	1.4833438396453857	0.3749285340309143
1.0	19140000.0	19150000.0	1.0	1.7197964191436768	0.6297739744186401
1.0	19250000.0	19260000.0	4.0	1.6936328411102295	0.5929340124130249
1.0	19260000.0	19270000.0	1.0	1.7458442449569702	0.6457637548446655
1.0	19270000.0	19280000.0	4.0	1.8321119546890259	0.6989070177078247
1.0	19420000.0	19430000.0	1.0	1.5839207172393799	0.4670991897583008
1.0	19510000.0	19520000.0	0.0	1.534386157989502	0.4155704379081726
1.0	19550000.0	19560000.0	1.0	1.5283676385879517	0.4092647433280945
1.0	19660000.0	19670000.0	2.0	1.6296907663345337	0.5236934423446655
1.0	19730000.0	19740000.0	4.0	1.7567393779754639	0.6593345999717712
1.0	19750000.0	19760000.0	5.0	1.8931000232696533	0.8010638952255249
1.0	19760000.0	19770000.0	0.0	2.156379461288452	0.975080668926239
1.0	19770000.0	19780000.0	7.0	1.9322166442871094	0.8304111361503601
1.0	19800000.0	19810000.0	1.0	2.121490955352783	0.9550271034240723
1.0	19840000.0	19850000.0	4.0	1.8704345226287842	0.7762271761894226
1.0	19850000.0	19860000.0	1.0	1.9479442834854126	0.8508154153823853
1.0	20000000.0	20010000.0	2.0	1.6841487884521484	0.5838408470153809
1.0	20020000.0	20030000.0	2.0	1.5248610973358154	0.40737026929855347
1.0	20070000.0	20080000.0	1.0	1.6167408227920532	0.5029221177101135
1.0	20160000.0	20170000.0	0.0	1.5258123874664307	0.40913763642311096
1.0	20360000.0	20370000.0	5.0	1.6900495290756226	0.590134859085083
1.0	20390000.0	20400000.0	2.0	1.6744039058685303	0.5681543946266174
1.0	20470000.0	20480000.0	2.0	1.6960070133209229	0.5909826159477234
1.0	20480000.0	20490000.0	0.0	1.620520830154419	0.5115700364112854
1.0	20490000.0	20500000.0	1.0	1.6091454029083252	0.4999002516269684
1.0	20520000.0	20530000.0	1.0	1.5484802722930908	0.42988401651382446
1.0	20650000.0	20660000.0	0.0	1.5989429950714111	0.48675718903541565
1.0	20670000.0	20680000.0	0.0	1.6031372547149658	0.4921942353248596
1.0	20690000.0	20700000.0	2.0	1.5706695318222046	0.46087607741355896
1.0	20700000.0	20710000.0	0.0	1.517965316772461	0.40467745065689087
1.0	20730000.0	20740000.0	2.0	1.3754205703735352	0.29578155279159546
1.0	20750000.0	20760000.0	6.0	1.3591159582138062	0.28776445984840393
1.0	20810000.0	20820000.0	0.0	2.1118006706237793	1.039743185043335
1.0	20930000.0	20940000.0	1.0	1.684568166732788	0.5884280204772949
1.0	20940000.0	20950000.0	6.0	1.560766339302063	0.4467322826385498
1.0	21070000.0	21080000.0	3.0	1.4195436239242554	0.32072702050209045
1.0	21110000.0	21120000.0	0.0	2.626563310623169	1.0779132843017578
1.0	21140000.0	21150000.0	2.0	1.2761281728744507	0.24952669441699982
1.0	21270000.0	21280000.0	0.0	1.5130054950714111	0.3952447772026062
1.0	21300000.0	21310000.0	0.0	1.44961678981781	0.3415103852748871
1.0	21360000.0	21370000.0	2.0	1.4716383218765259	0.3583363890647888
1.0	21370000.0	21380000.0	1.0	1.4700915813446045	0.3588941693305969
1.0	21450000.0	21460000.0	4.0	1.7124274969100952	0.6092541813850403
1.0	21460000.0	21470000.0	2.0	1.7155334949493408	0.6146607995033264
1.0	21470000.0	21480000.0	3.0	1.7488540410995483	0.6519633531570435
1.0	21540000.0	21550000.0	2.0	1.8093039989471436	0.7155903577804565
1.0	21830000.0	21840000.0	2.0	1.5705903768539429	0.46211233735084534
1.0	21880000.0	21890000.0	0.0	1.686629295349121	0.5879319906234741
1.0	21940000.0	21950000.0	1.0	1.7757123708724976	0.6862055063247681
1.0	22010000.0	22020000.0	8.0	1.979567527770996	0.8702008128166199
1.0	22020000.0	22030000.0	0.0	2.167614459991455	0.9885121583938599
1.0	22040000.0	22050000.0	1.0	2.0452442169189453	0.913044810295105
1.0	22140000.0	22150000.0	2.0	2.017943859100342	0.9035440683364868
1.0	22150000.0	22160000.0	0.0	2.1062169075012207	0.9538246393203735
1.0	22160000.0	22170000.0	0.0	2.150754690170288	0.9803388714790344
1.0	22210000.0	22220000.0	7.0	1.769195556640625	0.6698299646377563
1.0	22260000.0	22270000.0	1.0	2.097832202911377	0.98438960313797
1.0	22370000.0	22380000.0	2.0	1.5441548824310303	0.4911789894104004
1.0	22400000.0	22410000.0	1.0	1.4684865474700928	0.3574056029319763
1.0	22480000.0	22490000.0	1.0	1.5053107738494873	0.39238590002059937
1.0	22600000.0	22610000.0	1.0	1.652968406677246	0.5506259202957153
1.0	22620000.0	22630000.0	1.0	1.50835382938385	0.39521360397338867
1.0	22670000.0	22680000.0	2.0	1.4534709453582764	0.35189321637153625
1.0	22720000.0	22730000.0	1.0	1.5174295902252197	0.4050825536251068
1.0	22740000.0	22750000.0	0.0	1.5375648736953735	0.42230159044265747
1.0	22760000.0	22770000.0	0.0	1.4427993297576904	0.3393276333808899
1.0	22800000.0	22810000.0	1.0	1.3478353023529053	0.2797818183898926
1.0	22820000.0	22830000.0	4.0	1.2918736934661865	0.2547239363193512
1.0	22900000.0	22910000.0	2.0	1.4491560459136963	0.3467579185962677
1.0	23050000.0	23060000.0	1.0	1.4896891117095947	0.3780537247657776
1.0	23110000.0	23120000.0	1.0	1.6405704021453857	0.5355085730552673
1.0	23160000.0	23170000.0	1.0	1.5715619325637817	0.4576883316040039
1.0	23180000.0	23190000.0	3.0	1.6951448917388916	0.5959116816520691
1.0	23300000.0	23310000.0	1.0	1.7936584949493408	0.7007907032966614
1.0	23420000.0	23430000.0	3.0	1.5797590017318726	0.46952253580093384
1.0	23550000.0	23560000.0	1.0	1.4417226314544678	0.3381875157356262
1.0	23590000.0	23600000.0	1.0	1.5099308490753174	0.39569228887557983
1.0	23620000.0	23630000.0	1.0	1.6348613500595093	0.5262504816055298
1.0	23630000.0	23640000.0	1.0	1.657104253768921	0.5454703569412231
1.0	23760000.0	23770000.0	4.0	1.9073760509490967	0.8119000196456909
1.0	23810000.0	23820000.0	1.0	1.8863630294799805	0.79277503490448
1.0	23840000.0	23850000.0	1.0	1.820082426071167	0.7224013209342957
1.0	23850000.0	23860000.0	4.0	1.9555094242095947	0.835416316986084
1.0	23940000.0	23950000.0	2.0	1.7037551403045654	0.607660174369812
1.0	23960000.0	23970000.0	3.0	1.5805308818817139	0.4669303894042969
1.0	24130000.0	24140000.0	3.0	1.5590356588363647	0.4430101811885834
1.0	24170000.0	24180000.0	0.0	1.448749303817749	0.34211158752441406
1.0	24200000.0	24210000.0	4.0	1.37432861328125	0.2968429625034332
1.0	24210000.0	24220000.0	1.0	1.4111980199813843	0.31847015023231506
1.0	24220000.0	24230000.0	2.0	1.4106758832931519	0.31647229194641113
1.0	24230000.0	24240000.0	2.0	1.3569533824920654	0.2876976430416107
1.0	24280000.0	24290000.0	0.0	1.9039071798324585	1.4632219076156616
1.0	24300000.0	24310000.0	0.0	2.32181978225708	0.8588718175888062
1.0	24360000.0	24370000.0	1.0	1.2380039691925049	0.23945629596710205
1.0	24430000.0	24440000.0	0.0	1.5010089874267578	0.38248950242996216
1.0	24450000.0	24460000.0	1.0	1.3917804956436157	0.3048655688762665
1.0	24460000.0	24470000.0	2.0	1.433509111404419	0.33096641302108765
1.0	24480000.0	24490000.0	0.0	1.5287832021713257	0.4128844738006592
1.0	24530000.0	24540000.0	2.0	1.5698411464691162	0.45650339126586914
1.0	24580000.0	24590000.0	1.0	1.5126644372940063	0.398305743932724
1.0	24610000.0	24620000.0	1.0	1.7300951480865479	0.6410751938819885
1.0	24700000.0	24710000.0	3.0	1.7691723108291626	0.673367977142334
1.0	24720000.0	24730000.0	0.0	1.6614389419555664	0.5524653196334839
1.0	24820000.0	24830000.0	1.0	1.756879448890686	0.7550441026687622
1.0	24850000.0	24860000.0	1.0	1.706939697265625	0.6041237115859985
1.0	24910000.0	24920000.0	6.0	1.5114076137542725	0.39745813608169556
1.0	24990000.0	25000000.0	2.0	1.6155163049697876	0.5006057620048523
1.0	25140000.0	25150000.0	3.0	1.688665747642517	0.5835087895393372
1.0	25170000.0	25180000.0	1.0	1.735414743423462	0.6380144357681274
1.0	25190000.0	25200000.0	2.0	1.7329219579696655	0.6389210224151611
1.0	25300000.0	25310000.0	1.0	1.671753168106079	0.5714139342308044
1.0	25310000.0	25320000.0	4.0	1.6155946254730225	0.5052040219306946
1.0	25410000.0	25420000.0	0.0	1.7839767932891846	0.6910284161567688
1.0	25560000.0	25570000.0	2.0	1.6498419046401978	0.6120446920394897
1.0	25850000.0	25860000.0	3.0	1.6307563781738281	0.5238317251205444
1.0	25880000.0	25890000.0	1.0	1.722635269165039	0.6185297966003418
1.0	25960000.0	25970000.0	0.0	1.4526976346969604	0.34546780586242676
1.0	26000000.0	26010000.0	0.0	1.4822463989257812	0.3681226670742035
1.0	26070000.0	26080000.0	0.0	1.4772803783416748	0.36369484663009644
1.0	26110000.0	26120000.0	1.0	1.3941352367401123	0.3047173023223877
1.0	26120000.0	26130000.0	1.0	1.6216161251068115	0.5167073607444763
1.0	26200000.0	26210000.0	2.0	1.781339406967163	0.6939868330955505
1.0	26270000.0	26280000.0	2.0	1.6576387882232666	0.5520936846733093
1.0	26350000.0	26360000.0	4.0	1.6820071935653687	0.5850350260734558
1.0	26390000.0	26400000.0	8.0	1.2028462886810303	0.23384037613868713
1.0	26410000.0	26420000.0	0.0	1.7920281887054443	0.6950898170471191
1.0	26450000.0	26460000.0	1.0	1.8036025762557983	0.706445574760437
1.0	26550000.0	26560000.0	0.0	1.5782415866851807	0.46231475472450256
1.0	26590000.0	26600000.0	2.0	1.7694413661956787	0.6713007688522339
1.0	26640000.0	26650000.0	1.0	1.9398685693740845	0.8356649279594421
1.0	26660000.0	26670000.0	7.0	1.995355248451233	0.8851277232170105
1.0	26680000.0	26690000.0	4.0	2.287558078765869	1.0585355758666992
1.0	26710000.0	26720000.0	8.0	1.8054574728012085	0.7157438397407532
1.0	26720000.0	26730000.0	1.0	1.932121992111206	0.8330316543579102
1.0	26870000.0	26880000.0	1.0	1.4852238893508911	0.36874130368232727
1.0	26900000.0	26910000.0	0.0	1.4932998418807983	0.37881866097450256
1.0	26980000.0	26990000.0	2.0	1.574368953704834	0.45881596207618713
1.0	26990000.0	27000000.0	1.0	1.5971628427505493	0.48351845145225525
1.0	27130000.0	27140000.0	3.0	1.6577932834625244	0.5535401105880737
1.0	27170000.0	27180000.0	1.0	1.7541084289550781	0.6561310887336731
1.0	27180000.0	27190000.0	2.0	1.9054982662200928	0.8135325312614441
1.0	27190000.0	27200000.0	1.0	2.069908380508423	1.0101442337036133
1.0	27270000.0	27280000.0	2.0	2.0589427947998047	0.9232555627822876
1.0	27300000.0	27310000.0	2.0	1.9181287288665771	0.8257820010185242
1.0	27350000.0	27360000.0	0.0	1.8956609964370728	0.8053265810012817
1.0	27370000.0	27380000.0	6.0	1.7908300161361694	0.6956249475479126
1.0	27410000.0	27420000.0	3.0	1.7866928577423096	0.6945223212242126
1.0	27540000.0	27550000.0	1.0	1.6135597229003906	0.5009496212005615
1.0	27570000.0	27580000.0	0.0	1.5898188352584839	0.4771912693977356
1.0	27640000.0	27650000.0	0.0	1.877720832824707	0.9003580212593079
1.0	27690000.0	27700000.0	3.0	1.8849456310272217	0.8234451413154602
1.0	27730000.0	27740000.0	1.0	1.7152421474456787	0.6142260432243347
1.0	27760000.0	27770000.0	2.0	1.7846615314483643	0.6830475926399231
1.0	27770000.0	27780000.0	3.0	1.6491882801055908	0.5405080914497375
1.0	27840000.0	27850000.0	3.0	1.780379056930542	0.6868136525154114
1.0	27870000.0	27880000.0	1.0	1.7752214670181274	0.6799928545951843
1.0	27940000.0	27950000.0	0.0	1.7239320278167725	0.6210259199142456
1.0	28040000.0	28050000.0	0.0	1.5506505966186523	0.43479806184768677
1.0	28100000.0	28110000.0	4.0	1.6468946933746338	0.5560325980186462
1.0	28160000.0	28170000.0	1.0	1.6431381702423096	0.5304917097091675
1.0	28210000.0	28220000.0	1.0	1.6422828435897827	0.5243498086929321
1.0	28240000.0	28250000.0	1.0	1.6958080530166626	0.6442639231681824
1.0	28260000.0	28270000.0	1.0	1.481833815574646	0.3685855269432068
1.0	28280000.0	28290000.0	2.0	1.6293716430664062	0.6873007416725159
1.0	28300000.0	28310000.0	2.0	1.3284813165664673	0.2708338499069214
1.0	28310000.0	28320000.0	0.0	1.3860938549041748	0.29956069588661194
1.0	28410000.0	28420000.0	1.0	1.6754930019378662	0.6657929420471191
1.0	28440000.0	28450000.0	2.0	1.5061380863189697	0.3925333619117737
1.0	28460000.0	28470000.0	4.0	1.5126639604568481	0.4014371931552887
1.0	28490000.0	28500000.0	3.0	1.4655442237854004	0.35761338472366333
1.0	28520000.0	28530000.0	2.0	1.503509759902954	0.3908134996891022
1.0	28550000.0	28560000.0	0.0	1.66667902469635	0.6570551991462708
1.0	28620000.0	28630000.0	0.0	1.5541503429412842	0.44048911333084106
1.0	28680000.0	28690000.0	3.0	1.6914451122283936	0.5910714268684387
1.0	28730000.0	28740000.0	1.0	1.7671133279800415	0.6734804511070251
1.0	28750000.0	28760000.0	1.0	1.8557968139648438	0.7596239447593689
1.0	28770000.0	28780000.0	2.0	1.8732885122299194	0.7798740267753601
1.0	28800000.0	28810000.0	0.0	2.067452907562256	0.9293111562728882
1.0	28830000.0	28840000.0	3.0	3.1416077613830566	1.226076602935791
1.0	28850000.0	28860000.0	0.0	2.093513011932373	0.9565914273262024
1.0	28890000.0	28900000.0	8.0	1.7618186473846436	0.6580268144607544
1.0	28900000.0	28910000.0	5.0	2.5464730262756348	1.1740169525146484
1.0	29040000.0	29050000.0	1.0	1.7137645483016968	0.6118722558021545
1.0	29130000.0	29140000.0	2.0	1.7766132354736328	0.6890612840652466
1.0	29150000.0	29160000.0	3.0	1.7604278326034546	0.6640392541885376
1.0	29190000.0	29200000.0	1.0	1.6932719945907593	0.5957550406455994
1.0	29250000.0	29260000.0	5.0	1.4883896112442017	0.375406414270401
1.0	29260000.0	29270000.0	0.0	1.5246753692626953	0.40775495767593384
1.0	29280000.0	29290000.0	1.0	1.4739015102386475	0.36204180121421814
1.0	29440000.0	29450000.0	1.0	1.6989831924438477	0.5974740982055664
1.0	29490000.0	29500000.0	2.0	1.7142680883407593	0.6149426698684692
1.0	29510000.0	29520000.0	3.0	1.6714162826538086	0.5676068067550659
1.0	29530000.0	29540000.0	2.0	1.6633037328720093	0.55535888671875
1.0	29550000.0	29560000.0	1.0	1.8399944305419922	0.8358260989189148
1.0	29610000.0	29620000.0	0.0	1.5969223976135254	0.48269376158714294
1.0	29630000.0	29640000.0	2.0	1.585496187210083	0.46936026215553284
1.0	29670000.0	29680000.0	2.0	1.7223564386367798	0.628815770149231
1.0	29770000.0	29780000.0	2.0	1.6664512157440186	0.5649285316467285
1.0	29820000.0	29830000.0	1.0	1.509523630142212	0.39980918169021606
1.0	29830000.0	29840000.0	1.0	1.5391546487808228	0.42425259947776794
1.0	29840000.0	29850000.0	0.0	1.6143290996551514	0.5022162199020386
1.0	29850000.0	29860000.0	3.0	1.518057107925415	0.40053829550743103
1.0	29870000.0	29880000.0	2.0	1.3029879331588745	0.2599788010120392
1.0	30050000.0	30060000.0	1.0	1.5573073625564575	0.4346148371696472
1.0	30200000.0	30210000.0	3.0	1.8236324787139893	0.7286017537117004
1.0	30220000.0	30230000.0	3.0	2.0032126903533936	0.8646125793457031
1.0	30250000.0	30260000.0	1.0	1.9241132736206055	0.8121989369392395
1.0	30290000.0	30300000.0	2.0	1.9182884693145752	0.8134365081787109
1.0	30320000.0	30330000.0	1.0	1.910254716873169	0.8079368472099304
1.0	30340000.0	30350000.0	0.0	1.7787959575653076	0.6742929816246033
1.0	30370000.0	30380000.0	2.0	1.7346786260604858	0.6194209456443787
1.0	30430000.0	30440000.0	0.0	1.6727262735366821	0.5598608255386353
1.0	30460000.0	30470000.0	3.0	1.5535062551498413	0.4356418550014496
1.0	30510000.0	30520000.0	3.0	1.6442499160766602	0.5152239799499512
1.0	30520000.0	30530000.0	1.0	1.5926415920257568	0.4775823652744293
1.0	30590000.0	30600000.0	0.0	1.7778358459472656	0.673987865447998
1.0	30670000.0	30680000.0	3.0	1.7795966863632202	0.6706187725067139
1.0	30780000.0	30790000.0	4.0	1.6732261180877686	0.5764917135238647
1.0	30790000.0	30800000.0	3.0	1.7620140314102173	0.6623396873474121
1.0	30930000.0	30940000.0	2.0	1.6922028064727783	0.5975000262260437
1.0	30940000.0	30950000.0	3.0	1.7299606800079346	0.6283019781112671
1.0	31040000.0	31050000.0	0.0	1.6457688808441162	0.5446289777755737
1.0	31070000.0	31080000.0	3.0	1.6401088237762451	0.5346916913986206
1.0	31160000.0	31170000.0	1.0	1.4756715297698975	0.3664429783821106
1.0	31190000.0	31200000.0	0.0	1.8883411884307861	0.8673901557922363
1.0	31220000.0	31230000.0	2.0	1.662748098373413	0.5406590104103088
1.0	31260000.0	31270000.0	2.0	1.6437218189239502	0.5383451581001282
1.0	31270000.0	31280000.0	3.0	1.6490821838378906	0.5449333190917969
1.0	31300000.0	31310000.0	4.0	1.460142731666565	0.35189732909202576
1.0	31510000.0	31520000.0	1.0	1.6606899499893188	0.5502916574478149
1.0	31560000.0	31570000.0	1.0	1.6306679248809814	0.52057284116745
1.0	31660000.0	31670000.0	3.0	1.4869651794433594	0.3733874261379242
1.0	31670000.0	31680000.0	2.0	1.4543346166610718	0.34764426946640015
1.0	31680000.0	31690000.0	2.0	1.5275360345840454	0.4136226773262024
1.0	31860000.0	31870000.0	0.0	1.7159850597381592	0.6167999505996704
1.0	31950000.0	31960000.0	0.0	1.5679008960723877	0.45668572187423706
1.0	32040000.0	32050000.0	1.0	1.702179193496704	0.6039316058158875
1.0	32070000.0	32080000.0	0.0	1.457930564880371	0.34984272718429565
1.0	32090000.0	32100000.0	0.0	1.560045838356018	0.44196248054504395
1.0	32110000.0	32120000.0	2.0	1.6727313995361328	0.6295017600059509
1.0	32140000.0	32150000.0	1.0	1.4876244068145752	0.3773408830165863
1.0	32270000.0	32280000.0	3.0	1.7510093450546265	0.6609233617782593
1.0	32290000.0	32300000.0	3.0	1.791062355041504	0.7050414085388184
1.0	32380000.0	32390000.0	2.0	2.183250904083252	0.9936414957046509
1.0	32450000.0	32460000.0	1.0	2.04459810256958	0.9231400489807129
1.0	32520000.0	32530000.0	3.0	1.755173683166504	0.6537014245986938
1.0	32530000.0	32540000.0	1.0	1.839289903640747	0.8533762097358704
1.0	32570000.0	32580000.0	3.0	2.215505599975586	1.0985848903656006
1.0	32590000.0	32600000.0	4.0	1.5524606704711914	0.43681278824806213
1.0	32640000.0	32650000.0	1.0	1.536693811416626	0.5379906892776489
1.0	32650000.0	32660000.0	1.0	1.547141432762146	0.4297126829624176
1.0	32670000.0	32680000.0	1.0	1.597961664199829	0.5190109014511108
1.0	32730000.0	32740000.0	0.0	1.4660810232162476	0.35515981912612915
1.0	32830000.0	32840000.0	3.0	1.5312200784683228	0.41170644760131836
1.0	32840000.0	32850000.0	3.0	1.6673542261123657	0.5566120147705078
1.0	32870000.0	32880000.0	3.0	1.5751917362213135	0.46063560247421265
1.0	32940000.0	32950000.0	4.0	1.7461589574813843	0.6483067274093628
1.0	32970000.0	32980000.0	0.0	1.7643436193466187	0.6703366041183472
1.0	33060000.0	33070000.0	0.0	1.5504133701324463	0.43190401792526245
1.0	33190000.0	33200000.0	6.0	1.6061369180679321	0.4976772665977478
1.0	33360000.0	33370000.0	4.0	1.8306366205215454	0.7575560808181763
1.0	33380000.0	33390000.0	7.0	1.5731887817382812	0.4609379172325134
1.0	33410000.0	33420000.0	2.0	1.831822156906128	0.7350825667381287
1.0	33440000.0	33450000.0	4.0	1.7744996547698975	0.6871117353439331
1.0	33460000.0	33470000.0	1.0	1.8420708179473877	0.7489324808120728
1.0	33600000.0	33610000.0	8.0	1.593412160873413	0.4820437431335449
1.0	33710000.0	33720000.0	3.0	1.5527089834213257	0.43715810775756836
1.0	33830000.0	33840000.0	1.0	1.5640203952789307	0.4532511830329895
1.0	33840000.0	33850000.0	1.0	1.585034966468811	0.4680054783821106
1.0	33850000.0	33860000.0	0.0	1.292754054069519	0.2571027874946594
1.0	33890000.0	33900000.0	1.0	1.6503314971923828	0.5568302869796753
1.0	33930000.0	33940000.0	2.0	1.6115528345108032	0.505867600440979
1.0	33950000.0	33960000.0	1.0	1.5278370380401611	0.4109106659889221
1.0	33990000.0	34000000.0	1.0	1.710706353187561	0.6078964471817017
1.0	34000000.0	34010000.0	3.0	1.7197628021240234	0.6162878274917603
1.0	34030000.0	34040000.0	0.0	1.6332966089248657	0.5258685350418091
1.0	34080000.0	34090000.0	3.0	1.6380665302276611	0.5288873910903931
1.0	34150000.0	34160000.0	3.0	1.6841217279434204	0.5743223428726196
1.0	34270000.0	34280000.0	3.0	1.8296911716461182	0.710996150970459
1.0	34310000.0	34320000.0	1.0	1.8487193584442139	0.6953796148300171
1.0	34320000.0	34330000.0	3.0	1.7483056783676147	0.6309816241264343
1.0	34340000.0	34350000.0	6.0	1.7474445104599	0.6049817800521851
1.0	34410000.0	34420000.0	1.0	1.965070366859436	0.7927429676055908
1.0	34440000.0	34450000.0	2.0	1.9065282344818115	0.7462021112442017
1.0	34540000.0	34550000.0	1.0	1.829676866531372	0.662370502948761
1.0	34550000.0	34560000.0	0.0	1.7097259759902954	0.5957614779472351
1.0	34580000.0	34590000.0	2.0	1.9456205368041992	0.7502273321151733
1.0	34630000.0	34640000.0	4.0	1.7462797164916992	0.6270397901535034
1.0	34760000.0	34770000.0	1.0	1.7722746133804321	0.6604446768760681
1.0	34830000.0	34840000.0	2.0	1.8519569635391235	0.7368984818458557
1.0	34840000.0	34850000.0	4.0	1.867343544960022	0.7284320592880249
1.0	34850000.0	34860000.0	3.0	1.8666034936904907	0.7295663952827454
1.0	34860000.0	34870000.0	3.0	1.8542639017105103	0.7216452360153198
1.0	34930000.0	34940000.0	1.0	1.9404523372650146	0.796690821647644
1.0	34970000.0	34980000.0	3.0	1.7440799474716187	0.63042151927948
1.0	35120000.0	35130000.0	0.0	1.540181279182434	0.42533737421035767
1.0	35160000.0	35170000.0	0.0	1.4600204229354858	0.3508729636669159
1.0	35190000.0	35200000.0	2.0	1.420162558555603	0.32400694489479065
1.0	35230000.0	35240000.0	3.0	1.3141717910766602	0.2658679485321045
1.0	35270000.0	35280000.0	1.0	1.3378349542617798	0.27484434843063354
1.0	35290000.0	35300000.0	1.0	1.3666722774505615	0.2896527647972107
1.0	35350000.0	35360000.0	1.0	1.4244396686553955	0.3257049024105072
1.0	35400000.0	35410000.0	0.0	1.444622278213501	0.3386167883872986
1.0	35470000.0	35480000.0	1.0	1.484439492225647	0.3699970245361328
1.0	35670000.0	35680000.0	0.0	1.6121387481689453	0.49974218010902405
1.0	35730000.0	35740000.0	0.0	1.6169283390045166	0.5796095132827759
1.0	35740000.0	35750000.0	2.0	1.4394193887710571	0.3353808522224426
1.0	35780000.0	35790000.0	1.0	1.4670000076293945	0.3564794063568115
1.0	35900000.0	35910000.0	4.0	1.6413075923919678	0.5300562977790833
1.0	35910000.0	35920000.0	2.0	1.687635064125061	0.5869420766830444
1.0	36020000.0	36030000.0	0.0	2.5676510334014893	1.1771844625473022
1.0	36060000.0	36070000.0	2.0	1.5284512042999268	0.4100664556026459
1.0	36070000.0	36080000.0	4.0	1.517333745956421	0.3994714617729187
1.0	36250000.0	36260000.0	3.0	1.7216869592666626	0.621785044670105
1.0	36260000.0	36270000.0	2.0	1.8305772542953491	0.7347581386566162
1.0	36320000.0	36330000.0	0.0	1.7762715816497803	0.677236795425415
1.0	36410000.0	36420000.0	0.0	1.4480952024459839	0.34042710065841675
1.0	36440000.0	36450000.0	1.0	1.5466190576553345	0.4273119866847992
1.0	36450000.0	36460000.0	0.0	1.5723206996917725	0.4551158845424652
1.0	36510000.0	36520000.0	2.0	1.551867127418518	0.43409672379493713
1.0	36550000.0	36560000.0	3.0	1.6815111637115479	0.6680070161819458
1.0	36600000.0	36610000.0	1.0	1.6394202709197998	0.5311387181282043
1.0	36680000.0	36690000.0	1.0	1.51063871383667	0.4546288847923279
1.0	36690000.0	36700000.0	1.0	1.5895445346832275	0.5204063653945923
1.0	36710000.0	36720000.0	0.0	1.5433483123779297	0.4297940731048584
1.0	36750000.0	36760000.0	0.0	1.684566855430603	0.5747884511947632
1.0	36760000.0	36770000.0	2.0	1.6785064935684204	0.5721533298492432
1.0	36770000.0	36780000.0	2.0	1.793007254600525	0.7074512243270874
1.0	36800000.0	36810000.0	3.0	1.6036303043365479	0.4917685091495514
1.0	36810000.0	36820000.0	1.0	1.655928373336792	0.5578747987747192
1.0	36820000.0	36830000.0	4.0	1.5753116607666016	0.4590544104576111
1.0	36910000.0	36920000.0	2.0	1.6581140756607056	0.6414081454277039
1.0	37060000.0	37070000.0	2.0	1.8818048238754272	0.7885881662368774
1.0	37070000.0	37080000.0	3.0	1.8546829223632812	0.7632738351821899
1.0	37140000.0	37150000.0	1.0	1.865551233291626	0.776293158531189
1.0	37200000.0	37210000.0	5.0	1.8236427307128906	0.738628625869751
1.0	37220000.0	37230000.0	6.0	1.7933032512664795	0.6984010338783264
1.0	37240000.0	37250000.0	4.0	1.8601963520050049	0.7678988575935364
1.0	37260000.0	37270000.0	1.0	2.0517983436584473	0.9111148715019226
1.0	37270000.0	37280000.0	2.0	2.0094566345214844	0.8728128671646118
1.0	37320000.0	37330000.0	2.0	1.9822909832000732	0.8568944931030273
1.0	37330000.0	37340000.0	2.0	1.832472801208496	0.7303166389465332
1.0	37340000.0	37350000.0	2.0	1.8174654245376587	0.7166279554367065
1.0	37360000.0	37370000.0	1.0	1.637430191040039	0.5247548818588257
1.0	37370000.0	37380000.0	0.0	1.689490556716919	0.5842396020889282
1.0	37380000.0	37390000.0	2.0	1.660361647605896	0.5510745644569397
1.0	37390000.0	37400000.0	1.0	1.6894594430923462	0.5803421139717102
1.0	37410000.0	37420000.0	2.0	1.5990393161773682	0.4867451786994934
1.0	37420000.0	37430000.0	1.0	1.650067687034607	0.5384270548820496
1.0	37450000.0	37460000.0	1.0	1.6001367568969727	0.48919767141342163
1.0	37470000.0	37480000.0	0.0	1.621108055114746	0.5066775679588318
1.0	37480000.0	37490000.0	1.0	1.5995237827301025	0.4861445426940918
1.0	37550000.0	37560000.0	1.0	1.579149603843689	0.4660164713859558
1.0	37630000.0	37640000.0	1.0	1.6109987497329712	0.5005820393562317
1.0	37900000.0	37910000.0	2.0	1.665109634399414	0.5608971118927002
1.0	37930000.0	37940000.0	2.0	1.685367226600647	0.5657253265380859
1.0	37970000.0	37980000.0	0.0	1.5525578260421753	0.4324142038822174
1.0	37980000.0	37990000.0	3.0	1.6624422073364258	0.5942310690879822
1.0	38000000.0	38010000.0	2.0	1.6642694473266602	0.556000828742981
1.0	38090000.0	38100000.0	4.0	1.6475903987884521	0.5455335378646851
1.0	38130000.0	38140000.0	2.0	1.6608693599700928	0.5577039122581482
1.0	38160000.0	38170000.0	1.0	1.7667810916900635	0.6695708632469177
1.0	38200000.0	38210000.0	4.0	1.7742607593536377	0.6842406392097473
1.0	38230000.0	38240000.0	4.0	1.6219192743301392	0.5134686231613159
1.0	38240000.0	38250000.0	1.0	1.7612104415893555	0.6677329540252686
1.0	38260000.0	38270000.0	2.0	1.7240536212921143	0.6154423356056213
1.0	38310000.0	38320000.0	2.0	1.677634596824646	0.5690920948982239
1.0	38400000.0	38410000.0	1.0	1.5508358478546143	0.4357717037200928
1.0	38450000.0	38460000.0	0.0	1.6479402780532837	0.6212218403816223
1.0	38460000.0	38470000.0	3.0	1.625897765159607	0.5117390751838684
1.0	38500000.0	38510000.0	0.0	1.4791781902313232	0.3736746907234192
1.0	38560000.0	38570000.0	0.0	1.5522003173828125	0.437532901763916
1.0	38600000.0	38610000.0	1.0	1.5256396532058716	0.419945627450943
1.0	38630000.0	38640000.0	1.0	1.7040207386016846	0.6043022274971008
1.0	38660000.0	38670000.0	2.0	1.667114019393921	0.561878502368927
1.0	38680000.0	38690000.0	0.0	1.7298297882080078	0.6348894238471985
1.0	38830000.0	38840000.0	1.0	1.6174910068511963	0.5071484446525574
1.0	38860000.0	38870000.0	2.0	1.4848642349243164	0.37256088852882385
1.0	38880000.0	38890000.0	2.0	1.5280516147613525	0.4114004969596863
1.0	38910000.0	38920000.0	2.0	1.6449499130249023	0.5353913307189941
1.0	39100000.0	39110000.0	1.0	1.7644071578979492	0.6675902605056763
1.0	39130000.0	39140000.0	2.0	1.698095679283142	0.602321445941925
1.0	39140000.0	39150000.0	1.0	1.6941368579864502	0.5901482701301575
1.0	39210000.0	39220000.0	1.0	1.5453379154205322	0.42978399991989136
1.0	39230000.0	39240000.0	1.0	1.4538449048995972	0.3448481857776642
1.0	39250000.0	39260000.0	1.0	1.4316513538360596	0.33157309889793396
1.0	39280000.0	39290000.0	2.0	1.8703498840332031	0.7889955043792725
1.0	39460000.0	39470000.0	3.0	2.0801429748535156	0.9279258847236633
1.0	39510000.0	39520000.0	0.0	1.8140814304351807	0.7190263867378235
1.0	39680000.0	39690000.0	0.0	1.609159231185913	0.4939965307712555
1.0	39690000.0	39700000.0	1.0	1.5703434944152832	0.45549696683883667
1.0	39720000.0	39730000.0	0.0	1.570279836654663	0.4543384611606598
1.0	39810000.0	39820000.0	7.0	1.563448429107666	0.4452243745326996
1.0	39950000.0	39960000.0	0.0	1.5842911005020142	0.4734019339084625
1.0	40020000.0	40030000.0	0.0	1.4315139055252075	0.3285946547985077
1.0	40040000.0	40050000.0	1.0	1.7907202243804932	0.7756313681602478
1.0	40150000.0	40160000.0	1.0	1.6586986780166626	0.551788330078125
1.0	40180000.0	40190000.0	2.0	1.4627491235733032	0.35447385907173157
1.0	40200000.0	40210000.0	3.0	1.575319766998291	0.5245783925056458
1.0	40220000.0	40230000.0	0.0	1.5344475507736206	0.4166879653930664
1.0	40380000.0	40390000.0	2.0	1.6448040008544922	0.5399136543273926
1.0	40390000.0	40400000.0	0.0	1.7817388772964478	0.6930607557296753
1.0	40410000.0	40420000.0	0.0	1.7362836599349976	0.6367591023445129
1.0	40430000.0	40440000.0	1.0	1.7609325647354126	0.666357159614563
1.0	40570000.0	40580000.0	0.0	1.6453380584716797	0.5407776832580566
1.0	40600000.0	40610000.0	1.0	1.5648040771484375	0.44978412985801697
1.0	40610000.0	40620000.0	4.0	1.466188907623291	0.35608020424842834
1.0	40640000.0	40650000.0	4.0	1.3860713243484497	0.30003124475479126
1.0	40660000.0	40670000.0	1.0	1.4364519119262695	0.3313611149787903
1.0	40700000.0	40710000.0	1.0	1.6725044250488281	0.5676709413528442
1.0	40720000.0	40730000.0	0.0	3.0942752361297607	0.915205180644989
1.0	40750000.0	40760000.0	2.0	1.562149167060852	0.4443422257900238
1.0	40840000.0	40850000.0	1.0	2.01129150390625	0.8993017077445984
1.0	40860000.0	40870000.0	2.0	1.7542139291763306	0.6520571112632751
1.0	41050000.0	41060000.0	6.0	1.4884182214736938	0.37434834241867065
1.0	41120000.0	41130000.0	1.0	1.4572951793670654	0.34900039434432983
1.0	41130000.0	41140000.0	1.0	1.4765480756759644	0.36337220668792725
1.0	41170000.0	41180000.0	1.0	1.6349071264266968	0.5866025686264038
1.0	41190000.0	41200000.0	0.0	1.4097179174423218	0.31505006551742554
1.0	41300000.0	41310000.0	1.0	1.555610179901123	0.4415314793586731
1.0	41400000.0	41410000.0	2.0	1.5788493156433105	0.4688839912414551
1.0	41420000.0	41430000.0	0.0	1.549553632736206	0.43382033705711365
1.0	41430000.0	41440000.0	0.0	1.5648717880249023	0.4517204165458679
1.0	41590000.0	41600000.0	1.0	1.1996779441833496	0.23107361793518066
1.0	41680000.0	41690000.0	1.0	1.3066376447677612	0.2608298659324646
1.0	41800000.0	41810000.0	1.0	1.48039972782135	0.3677116334438324
1.0	41840000.0	41850000.0	2.0	1.5854629278182983	0.4677518904209137
1.0	41930000.0	41940000.0	1.0	1.6605926752090454	0.5600802302360535
1.0	41960000.0	41970000.0	1.0	1.8572218418121338	0.7698702812194824
1.0	41970000.0	41980000.0	2.0	1.5759973526000977	0.4620310664176941
1.0	42000000.0	42010000.0	1.0	1.6580489873886108	0.5534932613372803
1.0	42050000.0	42060000.0	2.0	1.640196442604065	0.5319424867630005
1.0	42110000.0	42120000.0	2.0	1.554527997970581	0.43957820534706116
1.0	42160000.0	42170000.0	4.0	1.674957036972046	0.5696427822113037
1.0	42200000.0	42210000.0	0.0	1.8025522232055664	0.7086285352706909
1.0	42290000.0	42300000.0	0.0	1.4226630926132202	0.32253947854042053
1.0	42320000.0	42330000.0	2.0	1.458423376083374	0.3509148955345154
1.0	42330000.0	42340000.0	0.0	1.4062564373016357	0.31249040365219116
1.0	42340000.0	42350000.0	0.0	1.5631362199783325	0.4458487629890442
1.0	42390000.0	42400000.0	1.0	1.387917160987854	0.3017575144767761
1.0	42560000.0	42570000.0	1.0	1.3748587369918823	0.2951107919216156
1.0	42590000.0	42600000.0	2.0	1.457268476486206	0.3487585186958313
1.0	42670000.0	42680000.0	0.0	1.4009652137756348	0.30933764576911926
1.0	42740000.0	42750000.0	3.0	1.3623979091644287	0.2867508828639984
1.0	42770000.0	42780000.0	0.0	1.558779001235962	0.4411589503288269
1.0	42800000.0	42810000.0	4.0	1.85373854637146	0.846380889415741
1.0	42810000.0	42820000.0	2.0	1.6492547988891602	0.5410417914390564
1.0	42820000.0	42830000.0	0.0	1.7086235284805298	0.6091339588165283
1.0	42900000.0	42910000.0	3.0	1.708383321762085	0.6106486916542053
1.0	42970000.0	42980000.0	2.0	1.5317617654800415	0.4200729429721832
1.0	43040000.0	43050000.0	2.0	1.5344730615615845	0.4164493680000305
1.0	43130000.0	43140000.0	1.0	1.5668715238571167	0.44857722520828247
1.0	43310000.0	43320000.0	1.0	1.8854973316192627	0.8756797909736633
1.0	43320000.0	43330000.0	1.0	1.4577205181121826	0.35130682587623596
1.0	43350000.0	43360000.0	1.0	1.5598291158676147	0.4451608657836914
1.0	43420000.0	43430000.0	3.0	2.3866395950317383	1.1438735723495483
1.0	43430000.0	43440000.0	3.0	1.7027114629745483	0.6026167869567871
1.0	43460000.0	43470000.0	3.0	1.5952621698379517	0.48259836435317993
1.0	43470000.0	43480000.0	3.0	1.6642951965332031	0.5665254592895508
1.0	43630000.0	43640000.0	3.0	1.9179255962371826	0.9172201156616211
1.0	43650000.0	43660000.0	0.0	1.5858557224273682	0.472048819065094
1.0	43700000.0	43710000.0	1.0	1.7963008880615234	0.7069883346557617
1.0	43780000.0	43790000.0	3.0	1.577056884765625	0.46340957283973694
1.0	43860000.0	43870000.0	0.0	1.6084232330322266	0.49380627274513245
1.0	43980000.0	43990000.0	1.0	1.6856377124786377	0.5878639221191406
1.0	44040000.0	44050000.0	1.0	1.7647556066513062	0.6721823811531067
1.0	44160000.0	44170000.0	3.0	1.6627553701400757	0.5524944067001343
1.0	44190000.0	44200000.0	5.0	1.5076502561569214	0.390735924243927
1.0	44200000.0	44210000.0	3.0	1.53657066822052	0.4185402989387512
1.0	44210000.0	44220000.0	0.0	1.5947811603546143	0.4802927076816559
1.0	44260000.0	44270000.0	2.0	1.5503652095794678	0.43301743268966675
1.0	44270000.0	44280000.0	2.0	1.525829553604126	0.40891599655151367
1.0	44310000.0	44320000.0	2.0	1.5516806840896606	0.43630528450012207
1.0	44340000.0	44350000.0	0.0	1.608985185623169	0.4980478286743164
1.0	44360000.0	44370000.0	1.0	1.5485827922821045	0.43272966146469116
1.0	44380000.0	44390000.0	0.0	1.5967460870742798	0.4833364486694336
1.0	44390000.0	44400000.0	1.0	1.6261529922485352	0.5177627801895142
1.0	44430000.0	44440000.0	2.0	1.4867950677871704	0.4487474858760834
1.0	44460000.0	44470000.0	0.0	1.6796268224716187	0.5786466598510742
1.0	44490000.0	44500000.0	2.0	1.7828603982925415	0.8937284350395203
1.0	44540000.0	44550000.0	0.0	1.429633378982544	0.3287028670310974
1.0	44620000.0	44630000.0	0.0	1.3556320667266846	0.28525781631469727
1.0	44650000.0	44660000.0	1.0	1.2639129161834717	0.24635529518127441
1.0	44680000.0	44690000.0	0.0	1.357507348060608	0.2857081890106201
1.0	44750000.0	44760000.0	0.0	1.451625943183899	0.3447679877281189
1.0	45020000.0	45030000.0	3.0	1.609452486038208	0.5002272725105286
1.0	45070000.0	45080000.0	0.0	1.6373703479766846	0.533601701259613
1.0	45150000.0	45160000.0	3.0	1.516754388809204	0.399506151676178
1.0	45190000.0	45200000.0	2.0	1.722403883934021	0.6441552042961121
1.0	45260000.0	45270000.0	0.0	1.7781107425689697	0.9026895761489868
1.0	45290000.0	45300000.0	1.0	1.7760292291641235	0.6869937181472778
1.0	45320000.0	45330000.0	2.0	1.619961142539978	0.507836639881134
1.0	45330000.0	45340000.0	3.0	1.55924391746521	0.4418564736843109
1.0	45370000.0	45380000.0	2.0	1.50807785987854	0.3924659490585327
1.0	45470000.0	45480000.0	1.0	1.967200517654419	1.0403743982315063
1.0	45650000.0	45660000.0	0.0	1.2512762546539307	0.24223092198371887
1.0	45660000.0	45670000.0	2.0	1.2800452709197998	0.25184348225593567
1.0	45690000.0	45700000.0	3.0	1.3840850591659546	0.3006512522697449
1.0	45710000.0	45720000.0	1.0	1.4480981826782227	0.342500776052475
1.0	45720000.0	45730000.0	0.0	1.521567702293396	0.40838462114334106
1.0	45730000.0	45740000.0	1.0	1.5174072980880737	0.4017293453216553
1.0	45960000.0	45970000.0	0.0	1.5633043050765991	0.506834864616394
1.0	46070000.0	46080000.0	2.0	1.7471587657928467	0.6467719078063965
1.0	46150000.0	46160000.0	0.0	2.1730895042419434	1.5190585851669312
1.0	46160000.0	46170000.0	3.0	1.596021294593811	0.48070812225341797
1.0	46250000.0	46260000.0	1.0	1.5638254880905151	0.4476730227470398
1.0	46280000.0	46290000.0	2.0	1.535369873046875	0.41814637184143066
1.0	46450000.0	46460000.0	2.0	1.520595669746399	0.4041309356689453
1.0	46470000.0	46480000.0	3.0	1.5562338829040527	0.4380496144294739
1.0	46550000.0	46560000.0	1.0	1.6249935626983643	0.5128797888755798
1.0	46570000.0	46580000.0	1.0	1.632117509841919	0.5221541523933411
1.0	46610000.0	46620000.0	2.0	1.589115858078003	0.4762643873691559
1.0	46670000.0	46680000.0	3.0	1.4375531673431396	0.3335612118244171
1.0	46690000.0	46700000.0	1.0	1.5654146671295166	0.44919553399086
1.0	46730000.0	46740000.0	1.0	1.6982619762420654	0.5927218794822693
1.0	46750000.0	46760000.0	5.0	1.5462629795074463	0.42969951033592224
1.0	46810000.0	46820000.0	0.0	1.6371309757232666	0.5272699594497681
1.0	46830000.0	46840000.0	3.0	1.5720751285552979	0.45802372694015503
1.0	46920000.0	46930000.0	1.0	1.5350515842437744	0.42376455664634705
1.0	46940000.0	46950000.0	0.0	1.6731115579605103	0.5806905627250671
1.0	47000000.0	47010000.0	0.0	1.6005150079727173	0.4947756826877594
1.0	47060000.0	47070000.0	2.0	1.4751265048980713	0.3791462481021881
1.0	47100000.0	47110000.0	0.0	1.4395058155059814	0.33447760343551636
1.0	47150000.0	47160000.0	0.0	1.4678351879119873	0.3540547788143158
1.0	47370000.0	47380000.0	0.0	1.4972822666168213	0.3834286332130432
1.0	47400000.0	47410000.0	1.0	1.5904041528701782	0.4794136583805084
1.0	47430000.0	47440000.0	1.0	1.5773811340332031	0.46409526467323303
1.0	47490000.0	47500000.0	2.0	1.618720293045044	0.5101609230041504
1.0	47610000.0	47620000.0	2.0	1.6925071477890015	0.5927011370658875
1.0	47830000.0	47840000.0	1.0	1.361311674118042	0.28658610582351685
1.0	47960000.0	47970000.0	2.0	1.460958480834961	0.35150018334388733
1.0	48040000.0	48050000.0	1.0	1.6667511463165283	0.56437748670578
1.0	48320000.0	48330000.0	1.0	1.6211826801300049	0.5115208625793457
1.0	48360000.0	48370000.0	2.0	1.669420838356018	0.5597968101501465
1.0	48470000.0	48480000.0	2.0	1.5753999948501587	0.4456872045993805
1.0	48490000.0	48500000.0	3.0	1.5039947032928467	0.38656479120254517
1.0	48560000.0	48570000.0	0.0	1.5715205669403076	0.45664435625076294
1.0	48590000.0	48600000.0	0.0	1.5828211307525635	0.4633820056915283
1.0	48600000.0	48610000.0	0.0	1.5355488061904907	0.41755884885787964
1.0	48620000.0	48630000.0	2.0	1.4167237281799316	0.3206222951412201
1.0	48700000.0	48710000.0	2.0	1.7740440368652344	0.6683122515678406
1.0	48720000.0	48730000.0	0.0	1.9264075756072998	0.786815881729126
1.0	48920000.0	48930000.0	0.0	1.599487066268921	0.47956928610801697
1.0	48960000.0	48970000.0	4.0	1.677534818649292	0.5553686022758484
1.0	49010000.0	49020000.0	2.0	1.6923668384552002	0.5765258073806763
1.0	49090000.0	49100000.0	3.0	1.6275889873504639	0.5003440976142883
1.0	49130000.0	49140000.0	1.0	1.6219888925552368	0.4956558644771576
1.0	49150000.0	49160000.0	0.0	1.6461257934570312	0.5242933034896851
1.0	49190000.0	49200000.0	0.0	1.5626673698425293	0.4390925467014313
1.0	49210000.0	49220000.0	1.0	1.6100609302520752	0.4853372573852539
1.0	49220000.0	49230000.0	1.0	1.649397850036621	0.5218396782875061
1.0	49270000.0	49280000.0	1.0	1.8345075845718384	0.6741441488265991
1.0	49280000.0	49290000.0	1.0	1.7971067428588867	0.6683162450790405
1.0	49340000.0	49350000.0	2.0	1.83452570438385	0.6555972695350647
1.0	49370000.0	49380000.0	0.0	1.8160152435302734	0.6595590114593506
1.0	49380000.0	49390000.0	1.0	1.8148078918457031	0.6545538902282715
1.0	49610000.0	49620000.0	5.0	1.978691816329956	0.7838627099990845
1.0	49640000.0	49650000.0	2.0	2.105865478515625	0.8945944905281067
1.0	49700000.0	49710000.0	2.0	2.1412577629089355	0.8855981826782227
1.0	49770000.0	49780000.0	2.0	2.1297295093536377	0.8669646382331848
1.0	49780000.0	49790000.0	2.0	2.106431484222412	0.8648419380187988
1.0	49790000.0	49800000.0	1.0	2.1580660343170166	0.88897705078125
1.0	49800000.0	49810000.0	1.0	2.1818172931671143	0.9118569493293762
1.0	49820000.0	49830000.0	3.0	2.2950522899627686	0.963225245475769
1.0	49840000.0	49850000.0	1.0	2.2190494537353516	0.9362109303474426
1.0	49880000.0	49890000.0	2.0	2.1142630577087402	0.8693774938583374
1.0	49900000.0	49910000.0	2.0	2.331280469894409	0.9774413108825684
1.0	49940000.0	49950000.0	2.0	2.188323497772217	0.8990006446838379
1.0	49980000.0	49990000.0	1.0	2.1932568550109863	0.9402395486831665
1.0	50000000.0	50010000.0	2.0	2.299774646759033	0.9668289422988892
1.0	50040000.0	50050000.0	0.0	2.326284408569336	0.9582203030586243
1.0	50050000.0	50060000.0	2.0	2.1095118522644043	0.844165027141571
1.0	50080000.0	50090000.0	5.0	1.9511032104492188	0.7257117629051208
1.0	50090000.0	50100000.0	1.0	2.1244516372680664	0.8594933748245239
1.0	50100000.0	50110000.0	1.0	2.0747759342193604	0.820330798625946
1.0	50110000.0	50120000.0	4.0	1.9621728658676147	0.7558078765869141
1.0	50350000.0	50360000.0	4.0	1.9965622425079346	0.8053798675537109
1.0	50390000.0	50400000.0	1.0	2.131460189819336	0.8630520701408386
1.0	50410000.0	50420000.0	1.0	1.8089195489883423	0.668065071105957
1.0	50420000.0	50430000.0	2.0	1.8274872303009033	0.6690141558647156
1.0	50460000.0	50470000.0	1.0	1.8115644454956055	0.6401042938232422
1.0	50470000.0	50480000.0	2.0	1.779699683189392	0.6200622320175171
1.0	50490000.0	50500000.0	2.0	1.6910320520401	0.5688796639442444
1.0	50620000.0	50630000.0	3.0	1.8923084735870361	0.7461071610450745
1.0	50670000.0	50680000.0	2.0	2.0110111236572266	0.8568406105041504
1.0	50750000.0	50760000.0	0.0	1.8885021209716797	0.7857868671417236
1.0	50800000.0	50810000.0	1.0	1.747340440750122	0.64686119556427
1.0	50830000.0	50840000.0	1.0	1.6430261135101318	0.5383334755897522
1.0	50870000.0	50880000.0	0.0	1.488399863243103	0.3764302134513855
1.0	50880000.0	50890000.0	1.0	2.113455295562744	0.9193832278251648
1.0	50930000.0	50940000.0	1.0	1.4163248538970947	0.31789499521255493
1.0	50940000.0	50950000.0	2.0	1.389075517654419	0.30080199241638184
1.0	50970000.0	50980000.0	0.0	1.4960575103759766	0.37987980246543884
1.0	51010000.0	51020000.0	2.0	1.4822667837142944	0.3659264147281647
1.0	51050000.0	51060000.0	2.0	1.3724162578582764	0.2916598320007324
1.0	51100000.0	51110000.0	0.0	1.4739845991134644	0.36018118262290955
1.0	51190000.0	51200000.0	3.0	1.240236520767212	0.23858150839805603
1.0	51200000.0	51210000.0	0.0	1.3048553466796875	0.2592540979385376
1.0	51230000.0	51240000.0	0.0	1.2979984283447266	0.25710582733154297
1.0	51280000.0	51290000.0	0.0	1.4415830373764038	0.33594828844070435
1.0	51300000.0	51310000.0	3.0	1.2826608419418335	0.2512637674808502
1.0	51320000.0	51330000.0	1.0	1.3299858570098877	0.27118468284606934
1.0	51360000.0	51370000.0	4.0	1.3611100912094116	0.2862378656864166
1.0	51390000.0	51400000.0	1.0	1.5998941659927368	0.48603782057762146
1.0	51420000.0	51430000.0	0.0	1.6385023593902588	0.6663879156112671
1.0	51450000.0	51460000.0	0.0	1.603729486465454	0.4905344545841217
1.0	51460000.0	51470000.0	1.0	1.5950992107391357	0.4810677468776703
1.0	51500000.0	51510000.0	4.0	1.6689132452011108	0.5645484328269958
1.0	51530000.0	51540000.0	1.0	1.8437856435775757	0.7504819631576538
1.0	51560000.0	51570000.0	1.0	1.770400047302246	0.67620450258255
1.0	51610000.0	51620000.0	1.0	1.5938152074813843	0.4821118712425232
1.0	51640000.0	51650000.0	1.0	1.6522762775421143	0.5463915467262268
1.0	51680000.0	51690000.0	1.0	1.6778066158294678	0.571616530418396
1.0	51750000.0	51760000.0	4.0	1.4249651432037354	0.3251875340938568
1.0	51810000.0	51820000.0	2.0	1.6491377353668213	0.5409128069877625
1.0	51840000.0	51850000.0	2.0	1.4734700918197632	0.36176857352256775
1.0	51870000.0	51880000.0	1.0	1.4618284702301025	0.35079503059387207
1.0	51950000.0	51960000.0	0.0	1.581005334854126	0.46646350622177124
1.0	51990000.0	52000000.0	7.0	1.5655910968780518	0.44921112060546875
1.0	52060000.0	52070000.0	4.0	1.6672687530517578	0.5609235167503357
1.0	52080000.0	52090000.0	1.0	2.106635332107544	1.0369980335235596
1.0	52090000.0	52100000.0	1.0	1.6082818508148193	0.4940345287322998
1.0	52110000.0	52120000.0	3.0	1.655596375465393	0.5512711405754089
1.0	52120000.0	52130000.0	1.0	1.6162269115447998	0.5051520466804504
1.0	52210000.0	52220000.0	1.0	1.4469637870788574	0.3401432931423187
1.0	52260000.0	52270000.0	1.0	1.5079227685928345	0.3894379734992981
1.0	52360000.0	52370000.0	0.0	1.5760666131973267	0.4648319184780121
1.0	52440000.0	52450000.0	3.0	1.6742454767227173	0.5713842511177063
1.0	52550000.0	52560000.0	0.0	1.7442057132720947	0.6419847011566162
1.0	52570000.0	52580000.0	0.0	1.7924413681030273	0.6975811123847961
1.0	52660000.0	52670000.0	6.0	1.6055259704589844	0.496201753616333
1.0	52670000.0	52680000.0	5.0	1.7607780694961548	0.673298716545105
1.0	52680000.0	52690000.0	1.0	1.755237340927124	0.6638882756233215
1.0	52700000.0	52710000.0	3.0	1.7518714666366577	0.6626297235488892
1.0	52760000.0	52770000.0	7.0	1.6554219722747803	0.5468686819076538
1.0	52780000.0	52790000.0	2.0	1.629462480545044	0.5179868340492249
1.0	52790000.0	52800000.0	0.0	1.681623101234436	0.5765705704689026
1.0	52820000.0	52830000.0	2.0	1.8381164073944092	0.7379516959190369
1.0	52910000.0	52920000.0	3.0	1.5512441396713257	0.43220511078834534
1.0	52970000.0	52980000.0	3.0	1.567490577697754	0.4486890733242035
1.0	52980000.0	52990000.0	0.0	1.5203702449798584	0.40241044759750366
1.0	53020000.0	53030000.0	2.0	1.5128928422927856	0.39691847562789917
1.0	53030000.0	53040000.0	4.0	1.5134841203689575	0.39756008982658386
1.0	53070000.0	53080000.0	1.0	1.6042299270629883	0.4899080693721771
1.0	53080000.0	53090000.0	1.0	1.5608928203582764	0.4471714496612549
1.0	53130000.0	53140000.0	0.0	1.6553125381469727	0.5516570210456848
1.0	53190000.0	53200000.0	0.0	1.915036916732788	0.8903658986091614
1.0	53200000.0	53210000.0	2.0	1.5201915502548218	0.4039810597896576
1.0	53220000.0	53230000.0	2.0	1.4833275079727173	0.36937904357910156
1.0	53270000.0	53280000.0	2.0	1.5105023384094238	0.3927571177482605
1.0	53280000.0	53290000.0	0.0	1.4636236429214478	0.3531026244163513
1.0	53290000.0	53300000.0	2.0	1.4288699626922607	0.3280025124549866
1.0	53340000.0	53350000.0	1.0	1.4954137802124023	0.38108354806900024
1.0	53390000.0	53400000.0	2.0	1.6661723852157593	0.5940113067626953
1.0	53490000.0	53500000.0	4.0	1.482668161392212	0.3673292100429535
1.0	53500000.0	53510000.0	1.0	1.433513879776001	0.3305330276489258
1.0	53590000.0	53600000.0	2.0	1.5895640850067139	0.4783927798271179
1.0	53620000.0	53630000.0	2.0	1.6526334285736084	0.5452910661697388
1.0	53630000.0	53640000.0	1.0	1.6859594583511353	0.5831249952316284
1.0	53770000.0	53780000.0	0.0	1.6041889190673828	0.4913089871406555
1.0	53880000.0	53890000.0	1.0	1.5855106115341187	0.4722144603729248
1.0	54010000.0	54020000.0	1.0	1.9355995655059814	0.837247371673584
1.0	54240000.0	54250000.0	0.0	1.401607871055603	0.3100464940071106
1.0	54300000.0	54310000.0	1.0	1.9823620319366455	0.9743165969848633
1.0	54350000.0	54360000.0	3.0	1.5263221263885498	0.4664187431335449
1.0	54540000.0	54550000.0	3.0	1.548307180404663	0.4329530596733093
1.0	54560000.0	54570000.0	1.0	1.701364278793335	0.5969660878181458
1.0	54690000.0	54700000.0	0.0	1.8045597076416016	0.7173064947128296
1.0	54710000.0	54720000.0	1.0	1.9011062383651733	0.803225040435791
1.0	54720000.0	54730000.0	4.0	1.7696466445922852	0.6706844568252563
1.0	54740000.0	54750000.0	4.0	1.9287163019180298	0.826714038848877
1.0	54750000.0	54760000.0	2.0	1.8857349157333374	0.7879552245140076
1.0	54800000.0	54810000.0	1.0	2.085914373397827	0.9429276585578918
1.0	54880000.0	54890000.0	5.0	1.6825231313705444	0.5785660743713379
1.0	54890000.0	54900000.0	8.0	1.5409388542175293	0.42442721128463745
1.0	54930000.0	54940000.0	0.0	1.6761239767074585	0.5708732604980469
1.0	54960000.0	54970000.0	1.0	1.8964958190917969	0.808735728263855
1.0	55050000.0	55060000.0	2.0	1.7140986919403076	0.6096647381782532
1.0	55130000.0	55140000.0	6.0	1.6793053150177002	0.574245810508728
1.0	55140000.0	55150000.0	1.0	1.7454166412353516	0.6479601860046387
1.0	55200000.0	55210000.0	1.0	1.5627391338348389	0.44344931840896606
1.0	55210000.0	55220000.0	0.0	1.637139081954956	0.5286096930503845
1.0	55320000.0	55330000.0	0.0	1.5577812194824219	0.4417586326599121
1.0	55390000.0	55400000.0	0.0	1.4379488229751587	0.33522796630859375
1.0	55420000.0	55430000.0	2.0	1.3558313846588135	0.2848230302333832
1.0	55460000.0	55470000.0	2.0	1.5326998233795166	0.4233025908470154
1.0	55540000.0	55550000.0	2.0	1.488832950592041	0.3720901608467102
1.0	55560000.0	55570000.0	2.0	1.4530760049819946	0.3428402543067932
1.0	55570000.0	55580000.0	1.0	1.4558639526367188	0.3455299735069275
1.0	55660000.0	55670000.0	1.0	1.3852618932724	0.2990771532058716
1.0	55780000.0	55790000.0	1.0	1.4603674411773682	0.3513069152832031
1.0	55830000.0	55840000.0	1.0	1.5585944652557373	0.44267114996910095
1.0	55860000.0	55870000.0	2.0	1.69376540184021	0.5884636640548706
1.0	55930000.0	55940000.0	3.0	1.7318722009658813	0.6115222573280334
1.0	56000000.0	56010000.0	1.0	2.0585970878601074	0.878787636756897
1.0	56150000.0	56160000.0	4.0	1.7259759902954102	0.5929883718490601
1.0	56160000.0	56170000.0	1.0	1.702453851699829	0.5897453427314758
1.0	56180000.0	56190000.0	1.0	1.656184196472168	0.5499886274337769
1.0	56310000.0	56320000.0	2.0	1.5580418109893799	0.43047451972961426
1.0	56320000.0	56330000.0	0.0	1.6176732778549194	0.49124518036842346
1.0	56470000.0	56480000.0	3.0	1.5920398235321045	0.45647507905960083
1.0	56630000.0	56640000.0	2.0	1.6716381311416626	0.5472023487091064
1.0	56680000.0	56690000.0	1.0	1.6013031005859375	0.4744184911251068
1.0	56720000.0	56730000.0	1.0	1.646521806716919	0.5296996831893921
1.0	56750000.0	56760000.0	1.0	1.5965712070465088	0.47758564352989197
1.0	56810000.0	56820000.0	3.0	1.5461266040802002	0.42744094133377075
1.0	56920000.0	56930000.0	3.0	1.5477725267410278	0.4282225966453552
1.0	57000000.0	57010000.0	1.0	1.6761938333511353	0.5492125153541565
1.0	57030000.0	57040000.0	2.0	1.6806663274765015	0.5189957022666931
1.0	57260000.0	57270000.0	3.0	1.698478102684021	0.5831521153450012
1.0	57290000.0	57300000.0	3.0	1.672607421875	0.5530146360397339
1.0	57360000.0	57370000.0	4.0	1.7908868789672852	0.633152186870575
1.0	57420000.0	57430000.0	4.0	1.6125812530517578	0.47830358147621155
1.0	57430000.0	57440000.0	0.0	1.959376573562622	0.7714403867721558
1.0	57440000.0	57450000.0	3.0	1.7230002880096436	0.6056053042411804
1.0	57460000.0	57470000.0	1.0	1.8150994777679443	0.6799435615539551
1.0	57540000.0	57550000.0	1.0	1.6862093210220337	0.5624887943267822
1.0	57640000.0	57650000.0	1.0	1.8554446697235107	0.7150561213493347
1.0	57680000.0	57690000.0	5.0	1.8923397064208984	0.7294007539749146
1.0	57690000.0	57700000.0	2.0	2.0120723247528076	0.8130468130111694
1.0	57710000.0	57720000.0	3.0	1.985267996788025	0.7852102518081665
1.0	57720000.0	57730000.0	1.0	1.980506181716919	0.8040044903755188
1.0	57810000.0	57820000.0	2.0	1.9660789966583252	0.7842985391616821
1.0	57830000.0	57840000.0	1.0	2.0108695030212402	0.8193181157112122
1.0	57890000.0	57900000.0	2.0	1.9926812648773193	0.7895450592041016
1.0	57970000.0	57980000.0	0.0	2.0187296867370605	0.7903667092323303
1.0	57990000.0	58000000.0	1.0	1.8978952169418335	0.6978813409805298
1.0	58080000.0	58090000.0	1.0	1.7537100315093994	0.5930576324462891
1.0	58160000.0	58170000.0	3.0	1.8308559656143188	0.6496282815933228
1.0	58170000.0	58180000.0	1.0	2.0155467987060547	0.7836889028549194
1.0	58190000.0	58200000.0	1.0	1.9819103479385376	0.7656876444816589
1.0	58310000.0	58320000.0	5.0	1.9832414388656616	0.7801702618598938
1.0	58430000.0	58440000.0	0.0	1.7594528198242188	0.579899787902832
1.0	58450000.0	58460000.0	0.0	1.805262804031372	0.615886390209198
1.0	58470000.0	58480000.0	1.0	1.6725292205810547	0.5086830854415894
1.0	58500000.0	58510000.0	1.0	1.6048208475112915	0.44700679183006287
1.0	58510000.0	58520000.0	3.0	1.4254398345947266	0.3196401000022888
1.0	58550000.0	58560000.0	3.0	1.532206654548645	0.4012935757637024
1.0	58600000.0	58610000.0	0.0	1.5571942329406738	0.4195687770843506
1.0	58610000.0	58620000.0	1.0	1.5490844249725342	0.41944026947021484
1.0	58660000.0	58670000.0	0.0	1.5583760738372803	0.4314733147621155
1.0	58670000.0	58680000.0	1.0	1.5624113082885742	0.4346381723880768
1.0	58690000.0	58700000.0	2.0	1.5063929557800293	0.3883756101131439
1.0	58780000.0	58790000.0	3.0	1.3696783781051636	0.2917826771736145
1.0	58870000.0	58880000.0	0.0	1.4498461484909058	0.34067243337631226
1.0	58890000.0	58900000.0	3.0	1.3109385967254639	0.2626349627971649
1.0	58900000.0	58910000.0	0.0	1.3379933834075928	0.27459147572517395
1.0	59060000.0	59070000.0	2.0	1.4172999858856201	0.3201509118080139
1.0	59110000.0	59120000.0	4.0	1.522674322128296	0.4051760733127594
1.0	59140000.0	59150000.0	1.0	1.6515048742294312	0.5420628190040588
1.0	59150000.0	59160000.0	2.0	1.6411488056182861	0.5298687219619751
1.0	59220000.0	59230000.0	3.0	1.728586196899414	0.6181528568267822
1.0	59230000.0	59240000.0	2.0	1.681593656539917	0.579643726348877
1.0	59250000.0	59260000.0	2.0	1.8353407382965088	0.8218573331832886
1.0	59260000.0	59270000.0	0.0	1.6017906665802002	0.4878901541233063
1.0	59400000.0	59410000.0	3.0	1.7100512981414795	0.597748875617981
1.0	59510000.0	59520000.0	3.0	1.692183494567871	0.5783017873764038
1.0	59530000.0	59540000.0	1.0	1.7666432857513428	0.6616972088813782
1.0	59540000.0	59550000.0	5.0	1.590340256690979	0.4757007658481598
1.0	59550000.0	59560000.0	2.0	1.5941803455352783	0.4796932339668274
1.0	59560000.0	59570000.0	2.0	1.5771092176437378	0.46026378870010376
1.0	59630000.0	59640000.0	3.0	1.483728289604187	0.3684866428375244
1.0	59670000.0	59680000.0	1.0	1.4733717441558838	0.36016327142715454
1.0	59680000.0	59690000.0	1.0	1.600841760635376	0.48842376470565796
1.0	59700000.0	59710000.0	2.0	1.5618412494659424	0.44444140791893005
1.0	59770000.0	59780000.0	0.0	1.6457364559173584	0.5349653959274292
1.0	59850000.0	59860000.0	2.0	1.725176453590393	0.6123666763305664
1.0	59870000.0	59880000.0	5.0	1.5885039567947388	0.47163906693458557
1.0	59890000.0	59900000.0	1.0	1.7683473825454712	0.6464475989341736
1.0	59910000.0	59920000.0	0.0	1.8640635013580322	0.7389116883277893
1.0	60090000.0	60100000.0	3.0	1.5333669185638428	0.41491594910621643
1.0	60190000.0	60200000.0	1.0	1.785525918006897	0.6875861287117004
1.0	60260000.0	60270000.0	3.0	1.513427972793579	0.39474591612815857
1.0	60330000.0	60340000.0	1.0	1.5497767925262451	0.4325246810913086
1.0	60440000.0	60450000.0	3.0	1.5950746536254883	0.4789845943450928
1.0	60520000.0	60530000.0	1.0	1.619866967201233	0.5001697540283203
1.0	60570000.0	60580000.0	1.0	1.7320997714996338	0.6169814467430115
1.0	60590000.0	60600000.0	4.0	1.7100063562393188	0.5898252129554749
1.0	60810000.0	60820000.0	0.0	1.7943992614746094	0.6599114537239075
1.0	60830000.0	60840000.0	2.0	1.7560718059539795	0.585724949836731
1.0	60840000.0	60850000.0	2.0	1.5947327613830566	0.46597957611083984
1.0	60850000.0	60860000.0	3.0	1.685441255569458	0.5240374803543091
1.0	60880000.0	60890000.0	1.0	1.715797781944275	0.5565211772918701
1.0	60940000.0	60950000.0	0.0	1.722791075706482	0.5682886242866516
1.0	60970000.0	60980000.0	0.0	1.4617925882339478	0.34691348671913147
1.0	61020000.0	61030000.0	2.0	1.5548584461212158	0.4209426939487457
1.0	61030000.0	61040000.0	1.0	1.7066924571990967	0.5479560494422913
1.0	61080000.0	61090000.0	1.0	1.66242253780365	0.5273054838180542
1.0	61180000.0	61190000.0	1.0	1.7575931549072266	0.6405718922615051
1.0	61190000.0	61200000.0	1.0	1.7537496089935303	0.6406704187393188
1.0	61320000.0	61330000.0	3.0	1.7248754501342773	0.6126605272293091
1.0	61400000.0	61410000.0	2.0	1.646519660949707	0.5361219644546509
1.0	61460000.0	61470000.0	1.0	1.6086223125457764	0.49344271421432495
1.0	61500000.0	61510000.0	0.0	1.6910072565078735	0.5829060673713684
1.0	61550000.0	61560000.0	5.0	1.7423003911972046	0.6343280076980591
1.0	61600000.0	61610000.0	4.0	1.7627980709075928	0.6595698595046997
1.0	61630000.0	61640000.0	3.0	1.704079270362854	0.6019288897514343
1.0	61650000.0	61660000.0	0.0	1.7861452102661133	0.6803210973739624
1.0	61670000.0	61680000.0	2.0	1.6924448013305664	0.5833965539932251
1.0	61690000.0	61700000.0	1.0	1.7573455572128296	0.6534995436668396
1.0	61700000.0	61710000.0	2.0	1.6757043600082397	0.5650457143783569
1.0	61710000.0	61720000.0	2.0	1.5958411693572998	0.48303303122520447
1.0	61750000.0	61760000.0	2.0	1.7467952966690063	0.6352588534355164
1.0	61810000.0	61820000.0	2.0	1.5838912725448608	0.46931275725364685
1.0	61880000.0	61890000.0	2.0	1.707550048828125	0.6084986925125122
1.0	61900000.0	61910000.0	3.0	1.779840111732483	0.678636372089386
1.0	61920000.0	61930000.0	5.0	1.6419051885604858	0.5313290357589722
1.0	62000000.0	62010000.0	4.0	1.5618011951446533	0.44544607400894165
1.0	62100000.0	62110000.0	1.0	1.649156928062439	0.5434662699699402
1.0	62200000.0	62210000.0	1.0	1.7614490985870361	0.7626758217811584
1.0	62210000.0	62220000.0	1.0	1.5262608528137207	0.40924176573753357
1.0	62290000.0	62300000.0	1.0	1.432722806930542	0.3290846347808838
1.0	62430000.0	62440000.0	2.0	1.7432889938354492	0.6347777247428894
1.0	62440000.0	62450000.0	0.0	1.630610704421997	0.5204445123672485
1.0	62450000.0	62460000.0	2.0	1.6754496097564697	0.5699397325515747
1.0	62470000.0	62480000.0	2.0	1.6020513772964478	0.4849672317504883
1.0	62490000.0	62500000.0	2.0	1.6358301639556885	0.5229129195213318
1.0	62530000.0	62540000.0	2.0	1.6356284618377686	0.5175143480300903
1.0	62670000.0	62680000.0	3.0	1.6385066509246826	0.5293915867805481
1.0	62780000.0	62790000.0	3.0	1.6987292766571045	0.5955365896224976
1.0	62880000.0	62890000.0	1.0	1.4769219160079956	0.3637329638004303
1.0	62900000.0	62910000.0	4.0	2.1730892658233643	1.5190585851669312
1.0	63010000.0	63020000.0	5.0	1.434584379196167	0.3307197093963623
1.0	63040000.0	63050000.0	1.0	1.5277619361877441	0.4107239842414856
1.0	63060000.0	63070000.0	1.0	1.6698391437530518	0.5576581358909607
1.0	63070000.0	63080000.0	4.0	1.5916846990585327	0.47774115204811096
1.0	63080000.0	63090000.0	2.0	1.6114377975463867	0.4972533583641052
1.0	63120000.0	63130000.0	0.0	1.5017313957214355	0.38466495275497437
1.0	63190000.0	63200000.0	3.0	1.440670371055603	0.335414320230484
1.0	63250000.0	63260000.0	1.0	1.4034442901611328	0.3071545958518982
1.0	63360000.0	63370000.0	2.0	1.6533267498016357	0.5421521663665771
1.0	63420000.0	63430000.0	1.0	1.820457100868225	0.7237264513969421
1.0	63430000.0	63440000.0	1.0	1.8432667255401611	0.7417824268341064
1.0	63440000.0	63450000.0	2.0	1.7450530529022217	0.6420312523841858
1.0	63480000.0	63490000.0	0.0	1.8182849884033203	0.7150570154190063
1.0	63560000.0	63570000.0	2.0	1.7724727392196655	0.6673016548156738
1.0	63580000.0	63590000.0	3.0	1.815258264541626	0.687079906463623
1.0	63690000.0	63700000.0	3.0	1.724718451499939	0.6150288581848145
1.0	63860000.0	63870000.0	1.0	1.4928476810455322	0.37682923674583435
1.0	64050000.0	64060000.0	0.0	1.6059017181396484	0.5818461775779724
1.0	64090000.0	64100000.0	1.0	1.3749277591705322	0.29349440336227417
1.0	64140000.0	64150000.0	2.0	1.6502023935317993	0.5360580682754517
1.0	64200000.0	64210000.0	2.0	1.7365516424179077	0.6302008628845215
1.0	64290000.0	64300000.0	3.0	1.6900913715362549	0.5675032734870911
1.0	64400000.0	64410000.0	1.0	1.562809705734253	0.4401894509792328
1.0	64410000.0	64420000.0	3.0	1.5376484394073486	0.4151073396205902
1.0	64460000.0	64470000.0	1.0	1.561560869216919	0.43548864126205444
1.0	64500000.0	64510000.0	2.0	1.72788405418396	0.5786548852920532
1.0	64580000.0	64590000.0	1.0	1.5501649379730225	0.4254022538661957
1.0	64610000.0	64620000.0	2.0	1.4910856485366821	0.3738257884979248
1.0	64720000.0	64730000.0	1.0	1.4815127849578857	0.366096556186676
1.0	64750000.0	64760000.0	2.0	1.4835145473480225	0.3681032955646515
1.0	64780000.0	64790000.0	2.0	1.476550817489624	0.3626530170440674
1.0	64810000.0	64820000.0	0.0	1.361607551574707	0.28792065382003784
1.0	64860000.0	64870000.0	1.0	1.4758589267730713	0.3619830310344696
1.0	64870000.0	64880000.0	1.0	1.5816810131072998	0.4639057219028473
1.0	64890000.0	64900000.0	1.0	1.5850303173065186	0.4663829803466797
1.0	64980000.0	64990000.0	1.0	1.8522634506225586	0.7484601736068726
1.0	64990000.0	65000000.0	3.0	1.9070262908935547	0.7780650854110718
1.0	65050000.0	65060000.0	4.0	1.6642755270004272	0.5566975474357605
1.0	65070000.0	65080000.0	3.0	1.738376259803772	0.6372159123420715
1.0	65100000.0	65110000.0	1.0	1.6448026895523071	0.5342166423797607
1.0	65220000.0	65230000.0	1.0	1.4491567611694336	0.33886972069740295
1.0	65280000.0	65290000.0	1.0	1.3353681564331055	0.27339810132980347
1.0	65320000.0	65330000.0	0.0	1.3360025882720947	0.27357903122901917
1.0	65330000.0	65340000.0	1.0	1.3323825597763062	0.2713789641857147
1.0	65390000.0	65400000.0	0.0	1.402462124824524	0.31057244539260864
1.0	65410000.0	65420000.0	2.0	1.5122326612472534	0.3991093933582306
1.0	65520000.0	65530000.0	1.0	1.4240939617156982	0.32304057478904724
1.0	65650000.0	65660000.0	4.0	1.5135926008224487	0.3958514332771301
1.0	65680000.0	65690000.0	2.0	1.5498900413513184	0.4312206208705902
1.0	65690000.0	65700000.0	2.0	1.564149260520935	0.45094919204711914
1.0	65710000.0	65720000.0	2.0	1.67180597782135	0.5706963539123535
1.0	65720000.0	65730000.0	0.0	1.8108596801757812	0.7127858400344849
1.0	65940000.0	65950000.0	0.0	1.7703806161880493	0.6666596531867981
1.0	66060000.0	66070000.0	4.0	1.6990314722061157	0.5909420251846313
1.0	66070000.0	66080000.0	2.0	1.7484548091888428	0.6420400738716125
1.0	66080000.0	66090000.0	1.0	1.8257020711898804	0.722181499004364
1.0	66140000.0	66150000.0	2.0	1.6804168224334717	0.5776305198669434
1.0	66150000.0	66160000.0	1.0	1.8370367288589478	0.7384442090988159
1.0	66180000.0	66190000.0	5.0	1.7776581048965454	0.6718029379844666
1.0	66270000.0	66280000.0	4.0	1.8884350061416626	0.7221659421920776
1.0	66340000.0	66350000.0	0.0	1.734331488609314	0.6379231214523315
1.0	66410000.0	66420000.0	3.0	1.8690321445465088	0.7071775794029236
1.0	66460000.0	66470000.0	0.0	2.4731130599975586	1.0932658910751343
1.0	66480000.0	66490000.0	3.0	2.4540984630584717	1.0904293060302734
1.0	66490000.0	66500000.0	3.0	2.6397321224212646	1.129286766052246
1.0	66510000.0	66520000.0	1.0	2.518126964569092	1.097590446472168
1.0	66530000.0	66540000.0	6.0	2.2624778747558594	1.0000922679901123
1.0	66540000.0	66550000.0	7.0	2.3981196880340576	1.048545002937317
1.0	66560000.0	66570000.0	5.0	2.2834668159484863	1.01883864402771
1.0	66590000.0	66600000.0	1.0	2.5689995288848877	1.1128003597259521
1.0	66620000.0	66630000.0	1.0	2.702162504196167	1.1362831592559814
1.0	66630000.0	66640000.0	5.0	2.5281596183776855	1.1018460988998413
1.0	66700000.0	66710000.0	1.0	1.9183800220489502	0.7671217918395996
1.0	66730000.0	66740000.0	5.0	2.136634111404419	0.9134061932563782
1.0	66750000.0	66760000.0	3.0	2.11816143989563	0.8853684663772583
1.0	66770000.0	66780000.0	2.0	1.7734285593032837	0.6731348633766174
1.0	66840000.0	66850000.0	1.0	1.8037140369415283	0.6982269287109375
1.0	66870000.0	66880000.0	4.0	1.7146202325820923	0.6071245670318604
1.0	66930000.0	66940000.0	1.0	1.8517557382583618	0.7474172115325928
1.0	66960000.0	66970000.0	4.0	1.7573436498641968	0.6397706270217896
1.0	66970000.0	66980000.0	4.0	1.8749659061431885	0.7472755312919617
1.0	66980000.0	66990000.0	2.0	1.9062700271606445	0.7615097165107727
1.0	67090000.0	67100000.0	3.0	2.000515937805176	0.8217291831970215
1.0	67130000.0	67140000.0	2.0	1.782192587852478	0.6693534851074219
1.0	67180000.0	67190000.0	0.0	1.701281189918518	0.5785311460494995
1.0	67190000.0	67200000.0	2.0	1.8857800960540771	0.6895225048065186
1.0	67220000.0	67230000.0	2.0	1.5215381383895874	0.40341123938560486
1.0	67300000.0	67310000.0	2.0	1.4971044063568115	0.378227561712265
1.0	67510000.0	67520000.0	2.0	1.6191771030426025	0.5987072587013245
1.0	67610000.0	67620000.0	0.0	1.7072416543960571	0.6085792779922485
1.0	67630000.0	67640000.0	1.0	1.6805636882781982	0.5709260702133179
1.0	67670000.0	67680000.0	2.0	1.6505553722381592	0.5421683192253113
1.0	67760000.0	67770000.0	3.0	1.6135890483856201	0.5011741518974304
1.0	67800000.0	67810000.0	2.0	1.5637524127960205	0.4475967288017273
1.0	67820000.0	67830000.0	2.0	1.521346092224121	0.4037642478942871
1.0	67860000.0	67870000.0	1.0	1.562936544418335	0.4490652084350586
1.0	67910000.0	67920000.0	2.0	1.5869660377502441	0.4719234108924866
1.0	68030000.0	68040000.0	3.0	1.7693455219268799	0.6734765768051147
1.0	68050000.0	68060000.0	2.0	1.5934717655181885	0.4802993834018707
1.0	68120000.0	68130000.0	2.0	1.558490514755249	0.4421808123588562
1.0	68190000.0	68200000.0	1.0	1.7387044429779053	0.6300963163375854
1.0	68200000.0	68210000.0	3.0	1.7163026332855225	0.6144343614578247
1.0	68210000.0	68220000.0	4.0	1.8428499698638916	0.7523602247238159
1.0	68230000.0	68240000.0	1.0	1.7716100215911865	0.6690311431884766
1.0	68270000.0	68280000.0	2.0	1.6758829355239868	0.5704920887947083
1.0	68290000.0	68300000.0	5.0	2.0771613121032715	1.037949800491333
1.0	68320000.0	68330000.0	1.0	1.7206847667694092	0.6160465478897095
1.0	68330000.0	68340000.0	2.0	1.6941938400268555	0.5887867212295532
1.0	68340000.0	68350000.0	3.0	1.7796859741210938	0.6701540946960449
1.0	68400000.0	68410000.0	0.0	1.78708016872406	0.6773399114608765
1.0	68440000.0	68450000.0	1.0	1.753225564956665	0.6275469660758972
1.0	68500000.0	68510000.0	1.0	1.7372814416885376	0.6184027194976807
1.0	68540000.0	68550000.0	0.0	1.6638606786727905	0.539948582649231
1.0	68630000.0	68640000.0	2.0	1.433730959892273	0.33024269342422485
1.0	68670000.0	68680000.0	0.0	1.496759057044983	0.37597760558128357
1.0	68720000.0	68730000.0	0.0	1.5321012735366821	0.4085645079612732
1.0	68780000.0	68790000.0	4.0	1.444332480430603	0.3368972837924957
1.0	68800000.0	68810000.0	1.0	1.6985013484954834	0.5785326361656189
1.0	68840000.0	68850000.0	3.0	1.9013431072235107	0.6985715627670288
1.0	68870000.0	68880000.0	2.0	1.9277435541152954	0.7314895987510681
1.0	69030000.0	69040000.0	1.0	2.1599507331848145	0.9009610414505005
1.0	69080000.0	69090000.0	1.0	2.269566059112549	0.9382219314575195
1.0	69130000.0	69140000.0	4.0	2.2354984283447266	0.9096366763114929
1.0	69160000.0	69170000.0	0.0	2.4143996238708496	1.0022389888763428
1.0	69170000.0	69180000.0	4.0	2.1613104343414307	0.8616558313369751
1.0	69220000.0	69230000.0	4.0	2.2837281227111816	0.9302570223808289
1.0	69280000.0	69290000.0	5.0	2.229954481124878	0.9034318923950195
1.0	69400000.0	69410000.0	2.0	2.2797789573669434	0.9259470701217651
1.0	69440000.0	69450000.0	3.0	2.4687130451202393	1.0209641456604004
1.0	69540000.0	69550000.0	5.0	2.3131251335144043	0.950627326965332
1.0	69570000.0	69580000.0	3.0	2.2047626972198486	0.8847099542617798
1.0	69620000.0	69630000.0	2.0	2.3540093898773193	0.9656153917312622
1.0	69650000.0	69660000.0	1.0	2.0264735221862793	0.7646183967590332
1.0	69800000.0	69810000.0	2.0	2.3543715476989746	0.9824574589729309
1.0	69860000.0	69870000.0	3.0	2.4912993907928467	1.0331687927246094
1.0	69870000.0	69880000.0	5.0	2.4336702823638916	1.0097320079803467
1.0	69890000.0	69900000.0	3.0	2.381256103515625	0.9985740780830383
1.0	69980000.0	69990000.0	1.0	2.4168524742126465	1.0030057430267334
1.0	70050000.0	70060000.0	0.0	2.6149203777313232	1.088587999343872
1.0	70080000.0	70090000.0	5.0	2.3860607147216797	1.0009206533432007
1.0	70140000.0	70150000.0	4.0	2.6029181480407715	1.0886338949203491
1.0	70150000.0	70160000.0	4.0	2.6611454486846924	1.1075149774551392
1.0	70250000.0	70260000.0	3.0	2.2601380348205566	0.94854336977005
1.0	70270000.0	70280000.0	3.0	2.1609878540039062	0.9014368057250977
1.0	70330000.0	70340000.0	2.0	2.135895013809204	0.8824542164802551
1.0	70340000.0	70350000.0	2.0	1.961496114730835	0.7833204865455627
1.0	70400000.0	70410000.0	1.0	2.0675063133239746	0.8464378118515015
1.0	70440000.0	70450000.0	4.0	2.14235258102417	0.8872693181037903
1.0	70460000.0	70470000.0	1.0	1.8490813970565796	0.7342128753662109
1.0	70580000.0	70590000.0	1.0	1.7332394123077393	0.6227537393569946
1.0	70660000.0	70670000.0	2.0	1.5513801574707031	0.4316123425960541
1.0	70710000.0	70720000.0	0.0	1.4681707620620728	0.35470885038375854
1.0	70750000.0	70760000.0	1.0	1.505953311920166	0.3878280520439148
1.0	70770000.0	70780000.0	1.0	1.4693315029144287	0.35703325271606445
1.0	70790000.0	70800000.0	0.0	1.5309396982192993	0.41293367743492126
1.0	70860000.0	70870000.0	1.0	1.554295301437378	0.43617454171180725
1.0	70910000.0	70920000.0	4.0	1.6529937982559204	0.5411932468414307
1.0	70930000.0	70940000.0	0.0	1.8045297861099243	0.7019870281219482
1.0	70970000.0	70980000.0	1.0	1.7805436849594116	0.6769601106643677
1.0	71080000.0	71090000.0	1.0	2.004568576812744	0.8471578359603882
1.0	71090000.0	71100000.0	1.0	2.08211088180542	0.8899602890014648
1.0	71210000.0	71220000.0	1.0	2.1443569660186768	0.8787181973457336
1.0	71280000.0	71290000.0	1.0	1.6760711669921875	0.5558618903160095
1.0	71290000.0	71300000.0	5.0	1.9413074254989624	0.7194021940231323
1.0	71390000.0	71400000.0	3.0	1.9536082744598389	0.7631839513778687
1.0	71400000.0	71410000.0	4.0	1.933837652206421	0.7175994515419006
1.0	71470000.0	71480000.0	1.0	1.8209025859832764	0.6667503118515015
1.0	71480000.0	71490000.0	4.0	1.8450769186019897	0.6604126691818237
1.0	71530000.0	71540000.0	2.0	1.5361061096191406	0.41852378845214844
1.0	71540000.0	71550000.0	1.0	1.9704071283340454	1.0540461540222168
1.0	71630000.0	71640000.0	1.0	2.530646800994873	1.051173448562622
1.0	71690000.0	71700000.0	2.0	2.4478580951690674	1.0136637687683105
1.0	71710000.0	71720000.0	2.0	2.294846773147583	0.9530485272407532
1.0	71740000.0	71750000.0	0.0	2.308641195297241	0.9468981027603149
1.0	71820000.0	71830000.0	2.0	2.6425983905792236	1.088734745979309
1.0	71840000.0	71850000.0	0.0	2.5039114952087402	1.0416064262390137
1.0	71850000.0	71860000.0	4.0	2.5157418251037598	1.0429071187973022
1.0	71940000.0	71950000.0	3.0	2.418550491333008	1.00052809715271
1.0	71990000.0	72000000.0	3.0	2.4975664615631104	1.0322285890579224
1.0	72000000.0	72010000.0	2.0	2.43892502784729	1.007425308227539
1.0	72010000.0	72020000.0	3.0	2.4502363204956055	1.0183507204055786
1.0	72030000.0	72040000.0	2.0	2.521090030670166	1.0444362163543701
1.0	72060000.0	72070000.0	1.0	2.664999008178711	1.094303011894226
1.0	72080000.0	72090000.0	2.0	2.7287325859069824	1.1104656457901
1.0	72130000.0	72140000.0	2.0	2.8013203144073486	1.1281896829605103
1.0	72250000.0	72260000.0	5.0	2.509680986404419	1.039433240890503
1.0	72290000.0	72300000.0	2.0	2.491610288619995	1.0274078845977783
1.0	72330000.0	72340000.0	3.0	2.3183915615081787	0.9503167867660522
1.0	72440000.0	72450000.0	3.0	2.3291866779327393	0.9564277529716492
1.0	72500000.0	72510000.0	4.0	2.6542210578918457	1.089465618133545
1.0	72510000.0	72520000.0	2.0	2.7501914501190186	1.115668535232544
1.0	72630000.0	72640000.0	3.0	2.977879047393799	1.1630098819732666
1.0	72660000.0	72670000.0	5.0	2.9823317527770996	1.1646174192428589
1.0	72680000.0	72690000.0	5.0	2.7877888679504395	1.1319758892059326
1.0	72710000.0	72720000.0	3.0	2.5973100662231445	1.0709092617034912
1.0	72730000.0	72740000.0	4.0	2.392577886581421	0.9985877871513367
1.0	72830000.0	72840000.0	2.0	2.2925667762756348	0.9496696591377258
1.0	72840000.0	72850000.0	2.0	2.213279962539673	0.8982564210891724
1.0	72900000.0	72910000.0	0.0	2.5263113975524902	1.0502979755401611
1.0	72920000.0	72930000.0	4.0	2.440423011779785	1.0083000659942627
1.0	72980000.0	72990000.0	0.0	2.490640640258789	1.0305869579315186
1.0	73050000.0	73060000.0	2.0	2.4719395637512207	1.0207850933074951
1.0	73060000.0	73070000.0	2.0	2.3071298599243164	0.9494898915290833
1.0	73100000.0	73110000.0	6.0	2.412262439727783	0.9914941787719727
1.0	73120000.0	73130000.0	1.0	2.5867600440979004	1.0655992031097412
1.0	73140000.0	73150000.0	5.0	2.452256202697754	1.0103495121002197
1.0	73160000.0	73170000.0	1.0	2.5573837757110596	1.0540845394134521
1.0	73180000.0	73190000.0	4.0	2.650949001312256	1.0862606763839722
1.0	73210000.0	73220000.0	4.0	2.600191593170166	1.0696182250976562
1.0	73230000.0	73240000.0	1.0	2.6660571098327637	1.0926918983459473
1.0	73330000.0	73340000.0	2.0	2.657038450241089	1.088320016860962
1.0	73400000.0	73410000.0	5.0	2.4051294326782227	0.9875826835632324
1.0	73500000.0	73510000.0	1.0	2.560561418533325	1.0547372102737427
1.0	73520000.0	73530000.0	4.0	2.2824931144714355	0.9262887835502625
1.0	73600000.0	73610000.0	2.0	2.538417339324951	1.0459362268447876
1.0	73610000.0	73620000.0	3.0	2.6068949699401855	1.073096513748169
1.0	73620000.0	73630000.0	1.0	2.739377498626709	1.1147798299789429
1.0	73650000.0	73660000.0	0.0	2.813077926635742	1.1344492435455322
1.0	73680000.0	73690000.0	3.0	2.7808377742767334	1.125006914138794
1.0	73780000.0	73790000.0	1.0	2.6941542625427246	1.0976018905639648
1.0	73790000.0	73800000.0	1.0	2.7116236686706543	1.1074036359786987
1.0	73830000.0	73840000.0	5.0	2.373851776123047	0.9707676768302917
1.0	73840000.0	73850000.0	1.0	2.401120185852051	0.9874078631401062
1.0	73880000.0	73890000.0	2.0	2.219356060028076	0.8847074508666992
1.0	73890000.0	73900000.0	1.0	2.131355047225952	0.8487082719802856
1.0	73920000.0	73930000.0	2.0	2.208076000213623	0.8747603297233582
1.0	73990000.0	74000000.0	1.0	2.10844087600708	0.8119270205497742
1.0	74020000.0	74030000.0	0.0	2.2182886600494385	0.890297532081604
1.0	74110000.0	74120000.0	1.0	2.358253002166748	0.9696779251098633
1.0	74120000.0	74130000.0	1.0	2.3616464138031006	0.969896674156189
1.0	74160000.0	74170000.0	4.0	2.412468433380127	0.9978081583976746
1.0	74180000.0	74190000.0	4.0	2.479238986968994	1.0241410732269287
1.0	74200000.0	74210000.0	2.0	2.540970802307129	1.0491716861724854
1.0	74270000.0	74280000.0	2.0	2.3315608501434326	0.9516501426696777
1.0	74350000.0	74360000.0	1.0	2.3079192638397217	0.9422022104263306
1.0	74370000.0	74380000.0	2.0	2.273815870285034	0.9244012832641602
1.0	74380000.0	74390000.0	4.0	2.233476161956787	0.8994718790054321
1.0	74440000.0	74450000.0	1.0	2.4736316204071045	1.0235660076141357
1.0	74670000.0	74680000.0	4.0	1.7521988153457642	0.6369374990463257
1.0	74690000.0	74700000.0	4.0	2.169487953186035	0.8655924797058105
1.0	74820000.0	74830000.0	1.0	1.9846293926239014	0.7524005174636841
1.0	74880000.0	74890000.0	3.0	2.2422823905944824	0.917812705039978
1.0	74890000.0	74900000.0	1.0	2.37893009185791	0.9957866668701172
1.0	74920000.0	74930000.0	3.0	2.3430323600769043	0.978676438331604
1.0	74950000.0	74960000.0	5.0	2.467810869216919	1.0263874530792236
1.0	74960000.0	74970000.0	3.0	2.4390482902526855	1.033409833908081
1.0	75040000.0	75050000.0	4.0	2.4875288009643555	1.0622713565826416
1.0	75070000.0	75080000.0	3.0	2.315248966217041	0.9802738428115845
1.0	75130000.0	75140000.0	4.0	2.04738187789917	0.8350876569747925
1.0	75160000.0	75170000.0	1.0	1.806420922279358	0.6949621438980103
1.0	75310000.0	75320000.0	4.0	2.5343666076660156	1.056439995765686
1.0	75430000.0	75440000.0	3.0	2.5868899822235107	1.075560450553894
1.0	75490000.0	75500000.0	3.0	2.489960193634033	1.0400896072387695
1.0	75590000.0	75600000.0	2.0	2.53235125541687	1.1076796054840088
1.0	75650000.0	75660000.0	2.0	2.0485150814056396	0.8132292032241821
1.0	75670000.0	75680000.0	1.0	1.9633487462997437	0.751049816608429
1.0	75680000.0	75690000.0	1.0	1.8773998022079468	0.7078930735588074
1.0	75730000.0	75740000.0	2.0	1.7696669101715088	0.610611081123352
1.0	75810000.0	75820000.0	1.0	1.7831428050994873	0.6085947751998901
1.0	75830000.0	75840000.0	2.0	1.8214786052703857	0.6281636953353882
1.0	75980000.0	75990000.0	2.0	1.7944633960723877	0.637776792049408
1.0	76010000.0	76020000.0	0.0	1.8701248168945312	0.7181556224822998
1.0	76100000.0	76110000.0	2.0	1.6048778295516968	0.49360141158103943
1.0	76110000.0	76120000.0	1.0	1.6270930767059326	0.5178179144859314
1.0	76210000.0	76220000.0	1.0	1.4865983724594116	0.3699343204498291
1.0	76300000.0	76310000.0	1.0	1.6272525787353516	0.5026983022689819
1.0	76390000.0	76400000.0	3.0	1.7752630710601807	0.6648116707801819
1.0	76440000.0	76450000.0	3.0	1.8418922424316406	0.7086461782455444
1.0	76460000.0	76470000.0	4.0	1.8169012069702148	0.6902977824211121
1.0	76590000.0	76600000.0	2.0	2.0202627182006836	0.8157890439033508
1.0	76640000.0	76650000.0	1.0	2.210200071334839	0.9397123456001282
1.0	76740000.0	76750000.0	1.0	2.261317491531372	0.9761956930160522
1.0	76750000.0	76760000.0	0.0	2.546586036682129	1.0592654943466187
1.0	76760000.0	76770000.0	3.0	2.355292797088623	0.9822057485580444
1.0	76780000.0	76790000.0	2.0	2.3600637912750244	1.0117303133010864
1.0	76820000.0	76830000.0	1.0	2.355114459991455	1.0001096725463867
1.0	76830000.0	76840000.0	4.0	2.2131640911102295	0.9385126829147339
1.0	76880000.0	76890000.0	5.0	2.2086222171783447	0.9277256727218628
1.0	76900000.0	76910000.0	2.0	2.2717666625976562	0.9703246355056763
1.0	76940000.0	76950000.0	3.0	2.124359607696533	0.8764961361885071
1.0	76980000.0	76990000.0	4.0	2.1307520866394043	0.881806492805481
1.0	77000000.0	77010000.0	2.0	2.117717742919922	0.8736081123352051
1.0	77040000.0	77050000.0	3.0	2.1638455390930176	0.8755318522453308
1.0	77050000.0	77060000.0	3.0	2.116562604904175	0.8513103723526001
1.0	77110000.0	77120000.0	2.0	2.3467912673950195	0.9970983266830444
1.0	77140000.0	77150000.0	1.0	2.399949312210083	1.0306377410888672
1.0	77300000.0	77310000.0	2.0	2.3043770790100098	0.99928218126297
1.0	77380000.0	77390000.0	1.0	2.1786727905273438	0.9422483444213867
1.0	77400000.0	77410000.0	3.0	2.2264928817749023	0.9501627087593079
1.0	77420000.0	77430000.0	4.0	2.159709930419922	0.9113187789916992
1.0	77450000.0	77460000.0	1.0	2.0013234615325928	0.8412432670593262
1.0	77480000.0	77490000.0	2.0	1.989441156387329	0.8320282697677612
1.0	77510000.0	77520000.0	1.0	1.8053748607635498	0.6831821203231812
1.0	77650000.0	77660000.0	2.0	1.4069103002548218	0.3111635148525238
1.0	77870000.0	77880000.0	1.0	1.8209507465362549	0.7164738774299622
1.0	77920000.0	77930000.0	4.0	1.5932832956314087	0.4814436435699463
1.0	77930000.0	77940000.0	6.0	1.6199462413787842	0.5081265568733215
1.0	77970000.0	77980000.0	2.0	1.6962368488311768	0.5915069580078125
1.0	78040000.0	78050000.0	2.0	1.524122953414917	0.40489187836647034
1.0	78090000.0	78100000.0	0.0	1.494580626487732	0.3785831332206726
1.0	78190000.0	78200000.0	1.0	1.5526092052459717	0.433829128742218
1.0	78220000.0	78230000.0	2.0	1.7984554767608643	0.8074432611465454
1.0	78240000.0	78250000.0	2.0	1.5681335926055908	0.5158582925796509
1.0	78270000.0	78280000.0	2.0	1.355107307434082	0.28298354148864746
1.0	78290000.0	78300000.0	4.0	1.791513442993164	0.682659387588501
1.0	78340000.0	78350000.0	0.0	1.572295069694519	0.4541986882686615
1.0	78410000.0	78420000.0	0.0	1.7095054388046265	0.6044217348098755
1.0	78470000.0	78480000.0	1.0	1.6859954595565796	0.6261731386184692
1.0	78560000.0	78570000.0	0.0	1.6806195974349976	0.571247935295105
1.0	78580000.0	78590000.0	0.0	1.6062190532684326	0.49421411752700806
1.0	78660000.0	78670000.0	1.0	1.5531935691833496	0.43807655572891235
1.0	78710000.0	78720000.0	2.0	1.5719095468521118	0.4619322419166565
1.0	78750000.0	78760000.0	0.0	1.740538239479065	0.6269025802612305
1.0	79010000.0	79020000.0	4.0	1.8108173608779907	0.6327555775642395
1.0	79030000.0	79040000.0	3.0	1.625319242477417	0.502892017364502
1.0	79050000.0	79060000.0	0.0	1.7788560390472412	0.6217815279960632
1.0	79090000.0	79100000.0	1.0	1.6857401132583618	0.5612584948539734
1.0	79120000.0	79130000.0	1.0	1.5388871431350708	0.41873615980148315
1.0	79210000.0	79220000.0	1.0	1.9842088222503662	0.8010360598564148
1.0	79350000.0	79360000.0	1.0	2.2960095405578613	0.9564975500106812
1.0	79400000.0	79410000.0	1.0	2.2177577018737793	0.928209125995636
1.0	79480000.0	79490000.0	1.0	2.0066380500793457	0.8038543462753296
1.0	79510000.0	79520000.0	2.0	2.156122922897339	0.8780501484870911
1.0	79550000.0	79560000.0	1.0	2.138885974884033	0.8538203239440918
1.0	79630000.0	79640000.0	1.0	1.9945533275604248	0.7778950929641724
1.0	79660000.0	79670000.0	2.0	2.2878615856170654	0.9379847645759583
1.0	79750000.0	79760000.0	0.0	2.5069727897644043	1.0423305034637451
1.0	79780000.0	79790000.0	2.0	2.3020215034484863	0.9776681661605835
1.0	79790000.0	79800000.0	1.0	2.405316114425659	1.003305435180664
1.0	79800000.0	79810000.0	4.0	2.192976713180542	0.8894947171211243
1.0	79870000.0	79880000.0	3.0	2.313497543334961	0.9622386693954468
1.0	79900000.0	79910000.0	0.0	2.32797908782959	0.9656778573989868
1.0	79980000.0	79990000.0	2.0	1.823382019996643	0.6665912866592407
1.0	80040000.0	80050000.0	5.0	1.8014442920684814	0.5991176962852478
1.0	80130000.0	80140000.0	3.0	1.9352188110351562	0.7225590944290161
1.0	80190000.0	80200000.0	2.0	2.0384843349456787	0.7829411029815674
1.0	80320000.0	80330000.0	0.0	2.1707255840301514	0.8681789636611938
1.0	80360000.0	80370000.0	1.0	2.0973191261291504	0.8144195675849915
1.0	80530000.0	80540000.0	3.0	2.3051953315734863	0.9486075639724731
1.0	80600000.0	80610000.0	2.0	1.9172595739364624	0.7751361727714539
1.0	80640000.0	80650000.0	4.0	2.4235477447509766	1.0108921527862549
1.0	80690000.0	80700000.0	1.0	2.492952346801758	1.0431524515151978
1.0	80820000.0	80830000.0	3.0	2.3171775341033936	0.9612590670585632
1.0	80930000.0	80940000.0	1.0	2.664578676223755	1.0982123613357544
1.0	81050000.0	81060000.0	2.0	2.7216601371765137	1.116635799407959
1.0	81090000.0	81100000.0	3.0	2.6219420433044434	1.082397699356079
1.0	81110000.0	81120000.0	5.0	2.6214470863342285	1.0832374095916748
1.0	81210000.0	81220000.0	1.0	2.5751540660858154	1.0733534097671509
1.0	81260000.0	81270000.0	3.0	2.170205593109131	0.8787416219711304
1.0	81390000.0	81400000.0	1.0	1.8369916677474976	0.6296383142471313
1.0	81420000.0	81430000.0	0.0	1.9186744689941406	0.6915634870529175
1.0	81630000.0	81640000.0	4.0	2.323214054107666	0.9616489410400391
1.0	81680000.0	81690000.0	6.0	2.022387742996216	0.8070904612541199
1.0	81690000.0	81700000.0	3.0	2.309461832046509	0.9665383100509644
1.0	81810000.0	81820000.0	5.0	1.7289844751358032	0.5546543598175049
1.0	81850000.0	81860000.0	3.0	1.776998519897461	0.5852037668228149
1.0	81900000.0	81910000.0	0.0	1.8633081912994385	0.666854739189148
1.0	81960000.0	81970000.0	3.0	1.831629753112793	0.6488625407218933
1.0	81980000.0	81990000.0	2.0	1.9562628269195557	0.7520211935043335
1.0	82040000.0	82050000.0	2.0	1.9590234756469727	0.7856816053390503
1.0	82050000.0	82060000.0	2.0	2.083636522293091	0.861354649066925
1.0	82070000.0	82080000.0	4.0	1.8995472192764282	0.7207803130149841
1.0	82100000.0	82110000.0	0.0	2.109570026397705	0.8622938990592957
1.0	82130000.0	82140000.0	0.0	1.907590627670288	0.7161980867385864
1.0	82240000.0	82250000.0	1.0	1.8459962606430054	0.6566028594970703
1.0	82260000.0	82270000.0	4.0	2.4329421520233154	1.159757375717163
1.0	82290000.0	82300000.0	1.0	1.7230907678604126	0.5438472628593445
1.0	82310000.0	82320000.0	2.0	1.5656064748764038	0.44386863708496094
1.0	82350000.0	82360000.0	3.0	1.6673829555511475	0.5174249410629272
1.0	82430000.0	82440000.0	0.0	1.718425989151001	0.5996493101119995
1.0	82450000.0	82460000.0	2.0	1.5397918224334717	0.4231906831264496
1.0	82460000.0	82470000.0	2.0	1.8725287914276123	0.689644992351532
1.0	82560000.0	82570000.0	4.0	1.8782151937484741	0.690422534942627
1.0	82600000.0	82610000.0	1.0	1.8114137649536133	0.6799796223640442
1.0	82650000.0	82660000.0	2.0	1.9233276844024658	0.712871789932251
1.0	82660000.0	82670000.0	0.0	1.908700704574585	0.7126340866088867
1.0	82700000.0	82710000.0	1.0	1.9718478918075562	0.747869074344635
1.0	82760000.0	82770000.0	1.0	2.1267151832580566	0.8684029579162598
1.0	82770000.0	82780000.0	1.0	2.2199251651763916	0.9394756555557251
1.0	82780000.0	82790000.0	4.0	2.058659791946411	0.831498920917511
1.0	82800000.0	82810000.0	1.0	2.092576503753662	0.8728674054145813
1.0	82810000.0	82820000.0	6.0	2.021071672439575	0.8092057108879089
1.0	82870000.0	82880000.0	5.0	2.316983222961426	0.9865824580192566
1.0	82880000.0	82890000.0	1.0	2.378331422805786	1.0294318199157715
1.0	82940000.0	82950000.0	3.0	2.165673017501831	0.9002034068107605
1.0	83010000.0	83020000.0	2.0	2.1769371032714844	0.8840318918228149
1.0	83040000.0	83050000.0	0.0	2.2749829292297363	0.9576161503791809
1.0	83090000.0	83100000.0	0.0	2.263765811920166	0.9512168765068054
1.0	83130000.0	83140000.0	2.0	2.4276201725006104	1.0238709449768066
1.0	83140000.0	83150000.0	4.0	2.398573160171509	1.0057932138442993
1.0	83200000.0	83210000.0	1.0	2.2686471939086914	0.9500080347061157
1.0	83270000.0	83280000.0	1.0	2.2443389892578125	0.9264200329780579
1.0	83280000.0	83290000.0	0.0	2.1574769020080566	0.8869967460632324
1.0	83310000.0	83320000.0	3.0	2.312164306640625	0.9542486071586609
1.0	83390000.0	83400000.0	1.0	2.0758285522460938	0.8256627321243286
1.0	83620000.0	83630000.0	1.0	1.3114886283874512	0.26179996132850647
1.0	83680000.0	83690000.0	0.0	1.1837384700775146	0.22928830981254578
1.0	83920000.0	83930000.0	0.0	1.2674000263214111	0.24629183113574982
1.0	84020000.0	84030000.0	3.0	1.7073228359222412	0.5536649227142334
1.0	84070000.0	84080000.0	2.0	1.8517265319824219	0.7049388289451599
1.0	84090000.0	84100000.0	1.0	1.903773546218872	0.7266812920570374
1.0	84100000.0	84110000.0	0.0	1.7695070505142212	0.6287935972213745
1.0	84230000.0	84240000.0	4.0	1.6287542581558228	0.49756091833114624
1.0	84280000.0	84290000.0	2.0	1.4588127136230469	0.3463144898414612
1.0	84290000.0	84300000.0	0.0	1.5063884258270264	0.38795799016952515
1.0	84300000.0	84310000.0	1.0	1.5068960189819336	0.3877807855606079
1.0	84380000.0	84390000.0	2.0	1.3720085620880127	0.29134148359298706
1.0	84460000.0	84470000.0	5.0	1.4060989618301392	0.33914902806282043
1.0	84630000.0	84640000.0	2.0	1.2572029829025269	0.2414284646511078
1.0	84670000.0	84680000.0	0.0	1.3434659242630005	0.2773958742618561
1.0	84680000.0	84690000.0	0.0	1.3744895458221436	0.29232698678970337
1.0	84730000.0	84740000.0	1.0	1.6280739307403564	0.5050981640815735
1.0	84940000.0	84950000.0	2.0	1.5664647817611694	0.5208195447921753
1.0	85010000.0	85020000.0	5.0	1.406927466392517	0.3118904232978821
1.0	85020000.0	85030000.0	0.0	1.5510972738265991	0.43395572900772095
1.0	85080000.0	85090000.0	4.0	1.6391433477401733	0.5373071432113647
1.0	85120000.0	85130000.0	1.0	1.5366909503936768	0.4195018708705902
1.0	85170000.0	85180000.0	1.0	1.4789605140686035	0.3658052980899811
1.0	85200000.0	85210000.0	1.0	1.4470369815826416	0.34049272537231445
1.0	85210000.0	85220000.0	2.0	1.48249089717865	0.37042737007141113
1.0	85260000.0	85270000.0	0.0	1.4543225765228271	0.34580498933792114
1.0	85270000.0	85280000.0	1.0	1.4718955755233765	0.359858900308609
1.0	85340000.0	85350000.0	2.0	1.4881670475006104	0.37518638372421265
1.0	85370000.0	85380000.0	1.0	1.6639668941497803	0.5575805902481079
1.0	85490000.0	85500000.0	0.0	1.4800246953964233	0.3663526177406311
1.0	85580000.0	85590000.0	1.0	1.3569869995117188	0.28454509377479553
1.0	85610000.0	85620000.0	0.0	1.4141414165496826	0.3184267580509186
1.0	85650000.0	85660000.0	3.0	1.3415553569793701	0.27695348858833313
1.0	85680000.0	85690000.0	2.0	1.518535852432251	0.4019002914428711
1.0	85700000.0	85710000.0	2.0	1.5869766473770142	0.47396916151046753
1.0	85750000.0	85760000.0	3.0	1.6330525875091553	0.5279963612556458
1.0	85880000.0	85890000.0	2.0	1.5407633781433105	0.42569032311439514
1.0	85900000.0	85910000.0	1.0	1.644714117050171	0.5391515493392944
1.0	85960000.0	85970000.0	2.0	1.8107391595840454	0.7104707956314087
1.0	86000000.0	86010000.0	5.0	1.8114440441131592	0.7019228339195251
1.0	86020000.0	86030000.0	0.0	1.9869686365127563	0.8402984738349915
1.0	86100000.0	86110000.0	1.0	1.440427541732788	0.3355279564857483
1.0	86120000.0	86130000.0	2.0	1.4505109786987305	0.33685943484306335
1.0	86140000.0	86150000.0	0.0	1.5210678577423096	0.4017646312713623
1.0	86150000.0	86160000.0	1.0	1.4690194129943848	0.3555176258087158
1.0	86170000.0	86180000.0	1.0	1.8715240955352783	0.8787214159965515
1.0	86250000.0	86260000.0	2.0	1.6459379196166992	0.5317713022232056
1.0	86280000.0	86290000.0	2.0	1.6345624923706055	0.5178252458572388
1.0	86360000.0	86370000.0	1.0	1.7282263040542603	0.6192267537117004
1.0	86510000.0	86520000.0	0.0	1.71951425075531	0.6033807992935181
1.0	86520000.0	86530000.0	3.0	1.7077457904815674	0.5807881355285645
1.0	86580000.0	86590000.0	1.0	1.6488996744155884	0.52095627784729
1.0	86710000.0	86720000.0	0.0	1.512943148612976	0.3926265835762024
1.0	86730000.0	86740000.0	1.0	1.5990774631500244	0.4763576090335846
1.0	86880000.0	86890000.0	1.0	1.6464135646820068	0.5324979424476624
1.0	86910000.0	86920000.0	0.0	1.581373691558838	0.464017391204834
1.0	86970000.0	86980000.0	1.0	1.5300922393798828	0.4115707278251648
1.0	87020000.0	87030000.0	2.0	1.4764608144760132	0.36328840255737305
1.0	87040000.0	87050000.0	1.0	1.5060758590698242	0.3888912498950958
1.0	87100000.0	87110000.0	1.0	1.3720340728759766	0.29419341683387756
1.0	87180000.0	87190000.0	1.0	1.3191022872924805	0.2650979161262512
1.0	87250000.0	87260000.0	1.0	1.5223664045333862	0.40966448187828064
1.0	87510000.0	87520000.0	2.0	1.4945075511932373	0.37743788957595825
1.0	87550000.0	87560000.0	0.0	1.5077035427093506	0.3909381330013275
1.0	87630000.0	87640000.0	5.0	1.5137159824371338	0.39557188749313354
1.0	87690000.0	87700000.0	2.0	1.7674932479858398	0.6532821655273438
1.0	87730000.0	87740000.0	2.0	1.8066810369491577	0.7032574415206909
1.0	87740000.0	87750000.0	2.0	1.7589538097381592	0.6551934480667114
1.0	87990000.0	88000000.0	2.0	1.7403262853622437	0.6290653347969055
1.0	88060000.0	88070000.0	4.0	1.657822847366333	0.5313194990158081
1.0	88100000.0	88110000.0	0.0	1.6941652297973633	0.5494162440299988
1.0	88110000.0	88120000.0	3.0	1.6510642766952515	0.5160607695579529
1.0	88120000.0	88130000.0	0.0	1.7406351566314697	0.5788053274154663
1.0	88140000.0	88150000.0	0.0	1.684732437133789	0.5581134557723999
1.0	88200000.0	88210000.0	0.0	1.5900958776474	0.4521966576576233
1.0	88210000.0	88220000.0	2.0	1.5699201822280884	0.4376044273376465
1.0	88310000.0	88320000.0	1.0	1.629274606704712	0.4761173129081726
1.0	88330000.0	88340000.0	1.0	1.57600736618042	0.4439963698387146
1.0	88350000.0	88360000.0	0.0	1.628129243850708	0.479501336812973
1.0	88460000.0	88470000.0	0.0	1.63449227809906	0.49337196350097656
1.0	88480000.0	88490000.0	0.0	1.6132965087890625	0.47849899530410767
1.0	88630000.0	88640000.0	3.0	1.6036252975463867	0.4727610945701599
1.0	88700000.0	88710000.0	0.0	1.8063580989837646	0.6685172319412231
1.0	88870000.0	88880000.0	1.0	1.9348528385162354	0.7923982739448547
1.0	88960000.0	88970000.0	1.0	1.7664756774902344	0.6587375402450562
1.0	88970000.0	88980000.0	0.0	1.7732053995132446	0.6710279583930969
1.0	89040000.0	89050000.0	2.0	1.5980703830718994	0.48148292303085327
1.0	89090000.0	89100000.0	5.0	1.5318585634231567	0.41368192434310913
1.0	89120000.0	89130000.0	0.0	1.4960339069366455	0.37836557626724243
1.0	89130000.0	89140000.0	0.0	1.4488601684570312	0.34031856060028076
1.0	89160000.0	89170000.0	3.0	1.3951489925384521	0.3057919442653656
1.0	89190000.0	89200000.0	1.0	1.3822393417358398	0.29741358757019043
1.0	89230000.0	89240000.0	2.0	1.4331297874450684	0.32983940839767456
1.0	89260000.0	89270000.0	1.0	1.4354430437088013	0.33122339844703674
1.0	89270000.0	89280000.0	1.0	1.3378850221633911	0.27443140745162964
1.0	89350000.0	89360000.0	1.0	1.9381301403045654	1.0024794340133667
1.0	89370000.0	89380000.0	0.0	1.454023003578186	0.345617413520813
1.0	89410000.0	89420000.0	1.0	1.4022505283355713	0.30976834893226624
1.0	89430000.0	89440000.0	3.0	1.2699917554855347	0.24695396423339844
1.0	89450000.0	89460000.0	0.0	2.0374202728271484	1.0188237428665161
1.0	89520000.0	89530000.0	0.0	1.4078795909881592	0.3118351399898529
1.0	89530000.0	89540000.0	1.0	1.6094944477081299	0.4845522940158844
1.0	89580000.0	89590000.0	3.0	1.551506757736206	0.4309670329093933
1.0	89610000.0	89620000.0	0.0	1.6674340963363647	0.5603763461112976
1.0	89640000.0	89650000.0	3.0	1.7112048864364624	0.5930973291397095
1.0	89660000.0	89670000.0	1.0	1.8106679916381836	0.7039819359779358
1.0	89730000.0	89740000.0	0.0	1.7761306762695312	0.6537109613418579
1.0	89920000.0	89930000.0	2.0	1.4730571508407593	0.3617609143257141
1.0	90030000.0	90040000.0	1.0	1.4770950078964233	0.3631102740764618
1.0	90090000.0	90100000.0	2.0	1.765183687210083	0.7812670469284058
1.0	90110000.0	90120000.0	3.0	1.4201256036758423	0.3211122155189514
1.0	90130000.0	90140000.0	0.0	1.486484408378601	0.37382635474205017
1.0	90140000.0	90150000.0	1.0	1.437516212463379	0.3336291015148163
1.0	90190000.0	90200000.0	3.0	1.5552634000778198	0.4389886260032654
1.0	90230000.0	90240000.0	1.0	1.5223747491836548	0.40752115845680237
1.0	90280000.0	90290000.0	1.0	1.928601622581482	1.0030553340911865
1.0	90300000.0	90310000.0	1.0	1.4418596029281616	0.3765186369419098
1.0	90330000.0	90340000.0	0.0	1.3921620845794678	0.3037640452384949
1.0	90400000.0	90410000.0	1.0	1.3301414251327515	0.27190810441970825
1.0	90410000.0	90420000.0	1.0	1.3569107055664062	0.287783145904541
1.0	90560000.0	90570000.0	0.0	1.4494397640228271	0.3429947793483734
1.0	90650000.0	90660000.0	2.0	1.6508010625839233	0.5413929224014282
1.0	90850000.0	90860000.0	3.0	1.7396539449691772	0.6203879117965698
1.0	90920000.0	90930000.0	0.0	1.76821768283844	0.6237242221832275
1.0	90930000.0	90940000.0	3.0	1.7348358631134033	0.5988108515739441
1.0	91000000.0	91010000.0	0.0	1.6323215961456299	0.5056268572807312
1.0	91050000.0	91060000.0	1.0	1.733190894126892	0.5746004581451416
1.0	91100000.0	91110000.0	1.0	1.7846752405166626	0.6660677194595337
1.0	91140000.0	91150000.0	0.0	1.9153213500976562	0.7453306913375854
1.0	91150000.0	91160000.0	1.0	1.8223292827606201	0.6970012187957764
1.0	91160000.0	91170000.0	3.0	1.7716891765594482	0.6654115915298462
1.0	91170000.0	91180000.0	5.0	2.1983494758605957	0.9708897471427917
1.0	91190000.0	91200000.0	5.0	1.8903013467788696	0.791192889213562
1.0	91220000.0	91230000.0	4.0	1.8126049041748047	0.701886773109436
1.0	91330000.0	91340000.0	2.0	1.535057544708252	0.41581836342811584
1.0	91350000.0	91360000.0	0.0	1.5360701084136963	0.41533344984054565
1.0	91360000.0	91370000.0	1.0	1.4154064655303955	0.3167594075202942
1.0	91430000.0	91440000.0	0.0	1.3845734596252441	0.29842957854270935
1.0	91480000.0	91490000.0	1.0	2.4656827449798584	1.1653919219970703
1.0	91550000.0	91560000.0	5.0	1.623430609703064	0.4997834265232086
1.0	91640000.0	91650000.0	1.0	1.7335036993026733	0.6039153337478638
1.0	91650000.0	91660000.0	5.0	1.6536521911621094	0.5313770771026611
1.0	91690000.0	91700000.0	3.0	1.6009495258331299	0.4753076434135437
1.0	91710000.0	91720000.0	0.0	1.4891703128814697	0.3680419325828552
1.0	91740000.0	91750000.0	0.0	1.604379653930664	0.4799066483974457
1.0	91780000.0	91790000.0	1.0	1.4398614168167114	0.3311097025871277
1.0	91820000.0	91830000.0	3.0	1.4650623798370361	0.3511356711387634
1.0	91860000.0	91870000.0	1.0	1.5002609491348267	0.3816424608230591
1.0	91900000.0	91910000.0	1.0	1.5977040529251099	0.48346084356307983
1.0	91910000.0	91920000.0	3.0	1.451433777809143	0.3433985710144043
1.0	91930000.0	91940000.0	2.0	1.6352726221084595	0.5210168957710266
1.0	91970000.0	91980000.0	2.0	1.4803721904754639	0.36716994643211365
1.0	92040000.0	92050000.0	3.0	1.549033522605896	0.4316740930080414
1.0	92060000.0	92070000.0	1.0	1.606480360031128	0.4921085834503174
1.0	92070000.0	92080000.0	1.0	1.7255592346191406	0.6199306845664978
1.0	92160000.0	92170000.0	1.0	1.697818398475647	0.5811664462089539
1.0	92170000.0	92180000.0	2.0	1.64029860496521	0.524795651435852
1.0	92300000.0	92310000.0	2.0	1.5829435586929321	0.4679113030433655
1.0	92400000.0	92410000.0	3.0	1.6359506845474243	0.5276305079460144
1.0	92440000.0	92450000.0	3.0	1.613610863685608	0.503339409828186
1.0	92560000.0	92570000.0	0.0	1.5631520748138428	0.44491100311279297
1.0	92570000.0	92580000.0	1.0	1.5256580114364624	0.40625596046447754
1.0	92580000.0	92590000.0	6.0	1.4594844579696655	0.3489280343055725
1.0	92650000.0	92660000.0	3.0	1.5815761089324951	0.4645061492919922
1.0	92670000.0	92680000.0	0.0	1.5935817956924438	0.4781385362148285
1.0	92780000.0	92790000.0	0.0	1.426701545715332	0.32533231377601624
1.0	92810000.0	92820000.0	3.0	1.4468262195587158	0.3397091031074524
1.0	92830000.0	92840000.0	0.0	1.4954893589019775	0.3806758224964142
1.0	92840000.0	92850000.0	0.0	1.4759256839752197	0.36479032039642334
1.0	92920000.0	92930000.0	2.0	1.6222155094146729	0.5112791657447815
1.0	93190000.0	93200000.0	3.0	1.6996694803237915	0.5988770723342896
1.0	93220000.0	93230000.0	4.0	1.6920028924942017	0.5895101428031921
1.0	93240000.0	93250000.0	10.0	1.5057322978973389	0.38878750801086426
1.0	93280000.0	93290000.0	1.0	1.7656090259552002	0.669999361038208
1.0	93300000.0	93310000.0	0.0	1.7784268856048584	0.6741887927055359
1.0	93310000.0	93320000.0	2.0	1.655522346496582	0.5482001304626465
1.0	93370000.0	93380000.0	1.0	1.5630117654800415	0.4514332711696625
1.0	93390000.0	93400000.0	0.0	1.51700758934021	0.4008732736110687
1.0	93400000.0	93410000.0	1.0	1.4759790897369385	0.3629496693611145
1.0	93470000.0	93480000.0	1.0	1.5077232122421265	0.39283567667007446
1.0	93540000.0	93550000.0	1.0	1.8915989398956299	0.9096390604972839
1.0	93600000.0	93610000.0	2.0	1.3364465236663818	0.27502742409706116
1.0	93650000.0	93660000.0	0.0	1.3599357604980469	0.28656208515167236
1.0	93660000.0	93670000.0	0.0	1.4253393411636353	0.3251972198486328
1.0	93800000.0	93810000.0	0.0	1.5696758031845093	0.45479917526245117
1.0	93920000.0	93930000.0	1.0	1.5552302598953247	0.4381939470767975
1.0	94010000.0	94020000.0	2.0	1.5820465087890625	0.46768254041671753
1.0	94020000.0	94030000.0	1.0	1.5629748106002808	0.44557589292526245
1.0	94080000.0	94090000.0	4.0	1.648794174194336	0.5474848747253418
1.0	94140000.0	94150000.0	1.0	1.7250856161117554	0.7252920866012573
1.0	94150000.0	94160000.0	4.0	1.5321009159088135	0.41920894384384155
1.0	94200000.0	94210000.0	2.0	1.4833154678344727	0.3741779625415802
1.0	94220000.0	94230000.0	1.0	1.52804696559906	0.4112215042114258
1.0	94230000.0	94240000.0	1.0	1.4539304971694946	0.3465571999549866
1.0	94270000.0	94280000.0	5.0	1.4532946348190308	0.3454744219779968
1.0	94360000.0	94370000.0	1.0	1.523516297340393	0.40600666403770447
1.0	94370000.0	94380000.0	2.0	1.7755756378173828	0.7767831683158875
1.0	94500000.0	94510000.0	1.0	1.7094894647598267	0.6116667985916138
1.0	94680000.0	94690000.0	1.0	1.6437549591064453	0.5338516235351562
1.0	94690000.0	94700000.0	2.0	1.562927484512329	0.44713038206100464
1.0	94760000.0	94770000.0	5.0	1.61014723777771	0.5006397366523743
1.0	94810000.0	94820000.0	1.0	1.5121698379516602	0.3967283368110657
1.0	94870000.0	94880000.0	1.0	1.295113444328308	0.25669655203819275
1.0	95000000.0	95010000.0	2.0	1.8806461095809937	0.8987611532211304
1.0	95080000.0	95090000.0	1.0	1.6764285564422607	0.5812574625015259
1.0	95090000.0	95100000.0	0.0	1.5780589580535889	0.46472543478012085
1.0	95120000.0	95130000.0	0.0	1.491736650466919	0.379166841506958
1.0	95190000.0	95200000.0	2.0	1.5181257724761963	0.404141902923584
1.0	95290000.0	95300000.0	0.0	1.494430422782898	0.379159152507782
1.0	95300000.0	95310000.0	2.0	1.482691764831543	0.36951756477355957
1.0	95330000.0	95340000.0	1.0	1.534705638885498	0.4169282913208008
1.0	95370000.0	95380000.0	1.0	1.3751609325408936	0.294106662273407
1.0	95380000.0	95390000.0	3.0	1.4313865900039673	0.33039236068725586
1.0	95390000.0	95400000.0	1.0	2.3789801597595215	1.143151044845581
1.0	95450000.0	95460000.0	1.0	1.3801214694976807	0.2973266541957855
1.0	95580000.0	95590000.0	3.0	1.6501128673553467	0.539986252784729
1.0	95590000.0	95600000.0	2.0	1.4251201152801514	0.3241826891899109
1.0	95690000.0	95700000.0	3.0	1.4138619899749756	0.3462602496147156
1.0	95700000.0	95710000.0	2.0	1.3767017126083374	0.29305896162986755
1.0	95790000.0	95800000.0	3.0	1.777317762374878	0.6686910390853882
1.0	95830000.0	95840000.0	2.0	1.9430360794067383	0.7891249656677246
1.0	95880000.0	95890000.0	1.0	2.077194929122925	0.8674474954605103
1.0	95890000.0	95900000.0	2.0	2.060269832611084	0.8618975877761841
1.0	95900000.0	95910000.0	2.0	2.0060129165649414	0.8203977346420288
1.0	95950000.0	95960000.0	3.0	1.857917070388794	0.7167280912399292
1.0	96010000.0	96020000.0	1.0	2.1056528091430664	0.9072707295417786
1.0	96080000.0	96090000.0	2.0	2.4991097450256348	1.0722719430923462
1.0	96120000.0	96130000.0	2.0	2.4687705039978027	1.0639398097991943
1.0	96140000.0	96150000.0	5.0	2.1238112449645996	0.9095858335494995
1.0	96190000.0	96200000.0	1.0	2.364628553390503	1.0247645378112793
1.0	96330000.0	96340000.0	3.0	1.9004091024398804	0.742738664150238
1.0	96410000.0	96420000.0	2.0	2.0624747276306152	0.8566125631332397
1.0	96440000.0	96450000.0	2.0	2.1422088146209717	0.9083061218261719
1.0	96450000.0	96460000.0	6.0	2.0494816303253174	0.833838164806366
1.0	96480000.0	96490000.0	1.0	2.447671413421631	1.0590260028839111
1.0	96530000.0	96540000.0	2.0	2.2646517753601074	0.9677953720092773
1.0	96650000.0	96660000.0	1.0	2.007072925567627	0.7826026082038879
1.0	96680000.0	96690000.0	0.0	1.8173389434814453	0.6632004976272583
1.0	96740000.0	96750000.0	2.0	1.9845794439315796	0.7821208238601685
1.0	96780000.0	96790000.0	3.0	1.9165226221084595	0.7200852632522583
1.0	96800000.0	96810000.0	3.0	1.8636465072631836	0.6743345856666565
1.0	96860000.0	96870000.0	3.0	2.0269904136657715	0.8354778289794922
1.0	96910000.0	96920000.0	2.0	1.7786861658096313	0.6634742617607117
1.0	96930000.0	96940000.0	2.0	1.7861779928207397	0.6261349320411682
1.0	96960000.0	96970000.0	7.0	1.6734673976898193	0.5453653931617737
1.0	97020000.0	97030000.0	0.0	1.9670231342315674	0.7865039110183716
1.0	97030000.0	97040000.0	3.0	1.7653449773788452	0.6498444676399231
1.0	97060000.0	97070000.0	1.0	1.818900465965271	0.666140615940094
1.0	97100000.0	97110000.0	1.0	1.5755800008773804	0.4557141363620758
1.0	97150000.0	97160000.0	2.0	1.591118574142456	0.4707241952419281
1.0	97240000.0	97250000.0	3.0	1.3479769229888916	0.2789016366004944
1.0	97400000.0	97410000.0	3.0	1.8820501565933228	0.7304477691650391
1.0	97490000.0	97500000.0	3.0	1.8460485935211182	0.6863461136817932
1.0	97500000.0	97510000.0	5.0	1.8879215717315674	0.7042221426963806
1.0	97550000.0	97560000.0	1.0	1.7098395824432373	0.5939264297485352
1.0	97590000.0	97600000.0	2.0	1.671670913696289	0.5588365793228149
1.0	97730000.0	97740000.0	1.0	1.940765380859375	0.7719970941543579
1.0	97790000.0	97800000.0	3.0	2.051093339920044	0.8273476362228394
1.0	97850000.0	97860000.0	4.0	1.9953994750976562	0.7823702096939087
1.0	97880000.0	97890000.0	3.0	2.111093521118164	0.8834661245346069
1.0	98190000.0	98200000.0	1.0	1.7475086450576782	0.6133362650871277
1.0	98250000.0	98260000.0	0.0	1.8675235509872437	0.7098516225814819
1.0	98290000.0	98300000.0	1.0	1.890742540359497	0.7405049204826355
1.0	98440000.0	98450000.0	1.0	1.5701777935028076	0.44974955916404724
1.0	98470000.0	98480000.0	1.0	1.6612074375152588	0.5411475896835327
1.0	98500000.0	98510000.0	1.0	1.7079002857208252	0.5887496471405029
1.0	98540000.0	98550000.0	3.0	1.8392928838729858	0.6868973970413208
1.0	98610000.0	98620000.0	1.0	1.8955142498016357	0.7203933000564575
1.0	98620000.0	98630000.0	4.0	1.79519784450531	0.6301091313362122
1.0	98670000.0	98680000.0	1.0	1.6033732891082764	0.4778570532798767
1.0	98710000.0	98720000.0	2.0	1.8222882747650146	0.6426238417625427
1.0	98750000.0	98760000.0	1.0	1.980189323425293	0.8035601377487183
1.0	98810000.0	98820000.0	2.0	2.087268352508545	0.860874354839325
1.0	98900000.0	98910000.0	5.0	2.0365493297576904	0.8357248306274414
1.0	98980000.0	98990000.0	2.0	2.075024127960205	0.827713668346405
1.0	99010000.0	99020000.0	4.0	1.8812412023544312	0.699067234992981
1.0	99060000.0	99070000.0	2.0	1.8269819021224976	0.6577161550521851
1.0	99070000.0	99080000.0	0.0	1.6974594593048096	0.5697188377380371
1.0	99100000.0	99110000.0	2.0	1.8743829727172852	0.6830040216445923
1.0	99120000.0	99130000.0	0.0	1.9917914867401123	0.9728899002075195
1.0	99190000.0	99200000.0	4.0	1.5889909267425537	0.457601934671402
1.0	99210000.0	99220000.0	1.0	1.5266748666763306	0.40487775206565857
1.0	99260000.0	99270000.0	1.0	1.6280460357666016	0.49579334259033203
1.0	99270000.0	99280000.0	1.0	1.654578447341919	0.5245009064674377
1.0	99280000.0	99290000.0	1.0	1.6723759174346924	0.5290417671203613
1.0	99370000.0	99380000.0	1.0	1.7488081455230713	0.5922740697860718
1.0	99390000.0	99400000.0	6.0	1.6188968420028687	0.48320716619491577
1.0	99410000.0	99420000.0	2.0	1.831634283065796	0.6571075320243835
1.0	99440000.0	99450000.0	2.0	1.882142424583435	0.7216752767562866
1.0	99480000.0	99490000.0	2.0	1.742788314819336	0.6090750694274902
1.0	99590000.0	99600000.0	1.0	1.858275055885315	0.6964834928512573
1.0	99670000.0	99680000.0	5.0	1.6560895442962646	0.5419489145278931
1.0	99730000.0	99740000.0	3.0	1.7644119262695312	0.6475904583930969
1.0	99740000.0	99750000.0	0.0	1.8977686166763306	0.774299681186676
1.0	99760000.0	99770000.0	2.0	1.8220348358154297	0.714062511920929
1.0	99790000.0	99800000.0	0.0	1.7581336498260498	0.6475622653961182
1.0	99830000.0	99840000.0	1.0	1.8239977359771729	0.7220067381858826
1.0	99920000.0	99930000.0	5.0	1.6376724243164062	0.5201255679130554
1.0	100070000.0	100080000.0	2.0	1.4935953617095947	0.3796437382698059
1.0	100080000.0	100090000.0	2.0	1.5144628286361694	0.39837735891342163
1.0	100110000.0	100120000.0	3.0	1.6268943548202515	0.5066582560539246
1.0	100130000.0	100140000.0	0.0	1.4754550457000732	0.3621017038822174
1.0	100160000.0	100170000.0	1.0	1.5154507160186768	0.3983285427093506
1.0	100190000.0	100200000.0	0.0	1.4765732288360596	0.3633164167404175
1.0	100270000.0	100280000.0	5.0	1.424642562866211	0.32573819160461426
1.0	100280000.0	100290000.0	1.0	1.3843952417373657	0.30030199885368347
1.0	100460000.0	100470000.0	0.0	1.417580008506775	0.31884437799453735
1.0	100470000.0	100480000.0	1.0	1.4258215427398682	0.3249349594116211
1.0	100560000.0	100570000.0	1.0	1.4869762659072876	0.37083178758621216
1.0	100590000.0	100600000.0	1.0	1.8595216274261475	0.8800543546676636
1.0	100610000.0	100620000.0	1.0	1.4181711673736572	0.3192315995693207
1.0	100620000.0	100630000.0	2.0	1.404313325881958	0.31043869256973267
1.0	100720000.0	100730000.0	1.0	1.3785768747329712	0.29574573040008545
1.0	100730000.0	100740000.0	3.0	2.0497848987579346	1.0170185565948486
1.0	100760000.0	100770000.0	2.0	1.2961881160736084	0.2573196291923523
1.0	100790000.0	100800000.0	0.0	1.4380123615264893	0.3340812623500824
1.0	100870000.0	100880000.0	1.0	1.4365925788879395	0.33224013447761536
1.0	100940000.0	100950000.0	2.0	1.388867735862732	0.3012802004814148
1.0	101020000.0	101030000.0	1.0	1.3783808946609497	0.2971522808074951
1.0	101040000.0	101050000.0	1.0	1.3445428609848022	0.2782542109489441
1.0	101110000.0	101120000.0	2.0	1.2922310829162598	0.25652796030044556
1.0	101130000.0	101140000.0	0.0	1.2527140378952026	0.2431153506040573
1.0	101160000.0	101170000.0	0.0	1.4607322216033936	0.35076630115509033
1.0	101240000.0	101250000.0	1.0	1.5124552249908447	0.3954704999923706
1.0	101300000.0	101310000.0	3.0	1.4700148105621338	0.3583175539970398
1.0	101310000.0	101320000.0	1.0	1.584038257598877	0.467704713344574
1.0	101550000.0	101560000.0	3.0	1.5980336666107178	0.48353180289268494
1.0	101570000.0	101580000.0	3.0	1.8008568286895752	0.6948637962341309
1.0	101600000.0	101610000.0	3.0	1.7895252704620361	0.6809641718864441
1.0	101620000.0	101630000.0	1.0	1.7466309070587158	0.6456784009933472
1.0	101670000.0	101680000.0	4.0	1.7765398025512695	0.674437403678894
1.0	101720000.0	101730000.0	4.0	2.1544485092163086	0.9270671010017395
1.0	101860000.0	101870000.0	5.0	2.0743966102600098	0.9093583822250366
1.0	102050000.0	102060000.0	5.0	2.3589539527893066	1.026073694229126
1.0	102120000.0	102130000.0	4.0	2.9672977924346924	1.168879508972168
1.0	102150000.0	102160000.0	4.0	2.311260223388672	1.0161030292510986
1.0	102170000.0	102180000.0	7.0	2.255396604537964	0.9414466619491577
1.0	102180000.0	102190000.0	2.0	2.2626922130584717	0.9551525115966797
1.0	102270000.0	102280000.0	0.0	2.5891366004943848	1.1066901683807373
1.0	102280000.0	102290000.0	1.0	2.521752119064331	1.0770477056503296
1.0	102300000.0	102310000.0	6.0	2.4033353328704834	1.0149028301239014
1.0	102310000.0	102320000.0	2.0	2.5813043117523193	1.0752578973770142
1.0	102320000.0	102330000.0	5.0	2.460083484649658	1.0385735034942627
1.0	102340000.0	102350000.0	5.0	2.3698983192443848	1.0172057151794434
1.0	102440000.0	102450000.0	3.0	2.5893607139587402	1.080367088317871
1.0	102470000.0	102480000.0	1.0	2.428267240524292	1.0174552202224731
1.0	102510000.0	102520000.0	2.0	2.2375569343566895	0.9169920086860657
1.0	102700000.0	102710000.0	3.0	2.0748703479766846	0.8161652684211731
1.0	102720000.0	102730000.0	2.0	2.17891788482666	0.8735920190811157
1.0	102730000.0	102740000.0	1.0	2.247554063796997	0.9213837385177612
1.0	102770000.0	102780000.0	2.0	2.1745033264160156	0.9052152633666992
1.0	102810000.0	102820000.0	3.0	2.029204845428467	0.774708092212677
1.0	102940000.0	102950000.0	2.0	1.846581220626831	0.639782726764679
1.0	103000000.0	103010000.0	3.0	1.830869436264038	0.617178738117218
1.0	103170000.0	103180000.0	3.0	2.0360560417175293	0.7740586996078491
1.0	103200000.0	103210000.0	2.0	1.941687822341919	0.6966149210929871
1.0	103220000.0	103230000.0	1.0	1.9217002391815186	0.6810627579689026
1.0	103230000.0	103240000.0	7.0	1.807770013809204	0.5807507038116455
1.0	103330000.0	103340000.0	2.0	2.031769275665283	0.7636345624923706
1.0	103410000.0	103420000.0	4.0	2.0477774143218994	0.7702500820159912
1.0	103490000.0	103500000.0	2.0	2.3945014476776123	0.9828792810440063
1.0	103530000.0	103540000.0	7.0	2.1412949562072754	0.8474470376968384
1.0	103550000.0	103560000.0	1.0	2.4611287117004395	1.0122407674789429
1.0	103600000.0	103610000.0	5.0	2.2143478393554688	0.8985705375671387
1.0	103760000.0	103770000.0	4.0	2.0481302738189697	0.7628010511398315
1.0	104040000.0	104050000.0	1.0	1.5177887678146362	0.36147186160087585
1.0	104060000.0	104070000.0	2.0	1.869615912437439	0.8950516581535339
1.0	104100000.0	104110000.0	1.0	1.5452779531478882	0.40215644240379333
1.0	104120000.0	104130000.0	1.0	1.5194313526153564	0.38049739599227905
1.0	104350000.0	104360000.0	0.0	2.6500186920166016	1.0908381938934326
1.0	104410000.0	104420000.0	1.0	2.8577117919921875	1.1404597759246826
1.0	104480000.0	104490000.0	2.0	2.6021876335144043	1.0704374313354492
1.0	104520000.0	104530000.0	1.0	2.7203209400177	1.1078426837921143
1.0	104580000.0	104590000.0	3.0	3.03088116645813	1.171949028968811
1.0	104610000.0	104620000.0	8.0	3.170866012573242	1.193035364151001
1.0	104670000.0	104680000.0	9.0	3.3233180046081543	1.205505132675171
1.0	104740000.0	104750000.0	1.0	3.4029879570007324	1.211728811264038
1.0	104830000.0	104840000.0	5.0	3.066981554031372	1.1769510507583618
1.0	104840000.0	104850000.0	5.0	2.9534099102020264	1.1594793796539307
1.0	104860000.0	104870000.0	2.0	2.8914217948913574	1.147172451019287
1.0	104880000.0	104890000.0	3.0	2.799694776535034	1.1283988952636719
1.0	104950000.0	104960000.0	0.0	2.7903592586517334	1.1260122060775757
1.0	104980000.0	104990000.0	0.0	2.8641180992126465	1.1425371170043945
1.0	105040000.0	105050000.0	2.0	2.6701955795288086	1.0953881740570068
1.0	105280000.0	105290000.0	2.0	2.9004101753234863	1.148115873336792
1.0	105320000.0	105330000.0	2.0	2.9599547386169434	1.1593959331512451
1.0	105350000.0	105360000.0	3.0	2.9276976585388184	1.154213786125183
1.0	105590000.0	105600000.0	5.0	2.9035322666168213	1.1492273807525635
1.0	105600000.0	105610000.0	3.0	2.9086098670959473	1.149807333946228
1.0	105670000.0	105680000.0	5.0	3.0490097999572754	1.1733806133270264
1.0	105680000.0	105690000.0	3.0	3.2327399253845215	1.1970077753067017
1.0	105690000.0	105700000.0	3.0	3.1217799186706543	1.1810495853424072
1.0	105740000.0	105750000.0	4.0	3.500032901763916	1.2278695106506348
1.0	105760000.0	105770000.0	2.0	3.5948047637939453	1.2413060665130615
1.0	105770000.0	105780000.0	4.0	3.621384859085083	1.2370586395263672
1.0	105820000.0	105830000.0	5.0	3.277790069580078	1.198265790939331
1.0	105830000.0	105840000.0	3.0	3.245098829269409	1.194815993309021
1.0	105850000.0	105860000.0	5.0	3.248025894165039	1.1993248462677002
1.0	105950000.0	105960000.0	6.0	3.3518643379211426	1.207327127456665
1.0	106010000.0	106020000.0	4.0	3.2058162689208984	1.193652868270874
1.0	106140000.0	106150000.0	5.0	2.7885637283325195	1.123772382736206
1.0	106260000.0	106270000.0	5.0	2.697524070739746	1.1047894954681396
1.0	106320000.0	106330000.0	4.0	2.9107654094696045	1.1520878076553345
1.0	106350000.0	106360000.0	2.0	2.9200501441955566	1.1549882888793945
1.0	106630000.0	106640000.0	3.0	3.0090601444244385	1.1670787334442139
1.0	106790000.0	106800000.0	1.0	3.06373929977417	1.1742995977401733
1.0	106840000.0	106850000.0	10.0	2.6369311809539795	1.0867396593093872
1.0	106900000.0	106910000.0	2.0	2.893558979034424	1.1483906507492065
1.0	106910000.0	106920000.0	2.0	2.8433730602264404	1.138257384300232
1.0	106960000.0	106970000.0	3.0	2.3973002433776855	0.9956590533256531
1.0	106980000.0	106990000.0	1.0	2.376917600631714	0.9942203760147095
1.0	107100000.0	107110000.0	4.0	1.9775962829589844	0.7331587672233582
1.0	107130000.0	107140000.0	0.0	2.1390857696533203	0.8492187261581421
1.0	107170000.0	107180000.0	3.0	2.0716662406921387	0.7995948195457458
1.0	107260000.0	107270000.0	0.0	2.061365842819214	0.7931145429611206
1.0	107310000.0	107320000.0	1.0	2.1439871788024902	0.8528804779052734
1.0	107320000.0	107330000.0	1.0	2.0695998668670654	0.8065547943115234
1.0	107360000.0	107370000.0	1.0	2.025221824645996	0.7773992419242859
1.0	107450000.0	107460000.0	6.0	1.9061803817749023	0.6808425188064575
1.0	107470000.0	107480000.0	1.0	1.9521763324737549	0.7673764228820801
1.0	107510000.0	107520000.0	4.0	2.048086643218994	0.8122787475585938
1.0	107560000.0	107570000.0	7.0	1.756124496459961	0.582316517829895
1.0	107630000.0	107640000.0	2.0	1.829303503036499	0.6650682687759399
1.0	107750000.0	107760000.0	0.0	1.9785072803497314	0.7742682695388794
1.0	107760000.0	107770000.0	5.0	1.9103357791900635	0.7094578146934509
1.0	107770000.0	107780000.0	2.0	1.9718983173370361	0.7663496732711792
1.0	107810000.0	107820000.0	2.0	1.926293134689331	0.7594274282455444
1.0	107910000.0	107920000.0	1.0	1.6846030950546265	0.5656982660293579
1.0	107950000.0	107960000.0	2.0	1.6737689971923828	0.5585974454879761
1.0	107980000.0	107990000.0	1.0	1.6897542476654053	0.580190896987915
1.0	108060000.0	108070000.0	3.0	1.6985747814178467	0.5900131464004517
1.0	108100000.0	108110000.0	1.0	1.725701093673706	0.6159166097640991
1.0	108120000.0	108130000.0	1.0	1.483521819114685	0.36857420206069946
1.0	108200000.0	108210000.0	2.0	1.5890480279922485	0.4749314785003662
1.0	108220000.0	108230000.0	2.0	1.7381035089492798	0.6077919006347656
1.0	108260000.0	108270000.0	1.0	1.5994391441345215	0.48921871185302734
1.0	108290000.0	108300000.0	2.0	1.7106773853302002	0.6022859811782837
1.0	108350000.0	108360000.0	1.0	1.8143692016601562	0.7106157541275024
1.0	108380000.0	108390000.0	3.0	1.7187702655792236	0.6156327128410339
1.0	108410000.0	108420000.0	4.0	1.783904790878296	0.6798080205917358
1.0	108450000.0	108460000.0	2.0	1.7514320611953735	0.6485206484794617
1.0	108500000.0	108510000.0	5.0	1.9082750082015991	0.8727194666862488
1.0	108520000.0	108530000.0	3.0	1.769574522972107	0.6666121482849121
1.0	108530000.0	108540000.0	3.0	1.8269574642181396	0.7233418226242065
1.0	108540000.0	108550000.0	0.0	1.716596007347107	0.6075278520584106
1.0	108600000.0	108610000.0	1.0	1.6608517169952393	0.5472660660743713
1.0	108720000.0	108730000.0	1.0	1.2396538257598877	0.23869208991527557
1.0	108730000.0	108740000.0	2.0	1.2449058294296265	0.24010810256004333
1.0	108740000.0	108750000.0	4.0	1.9448350667953491	0.8988752365112305
1.0	108870000.0	108880000.0	0.0	1.3428447246551514	0.27871912717819214
1.0	109020000.0	109030000.0	0.0	1.2567613124847412	0.24457761645317078
1.0	109200000.0	109210000.0	1.0	1.6547510623931885	0.5691882371902466
1.0	109250000.0	109260000.0	0.0	1.3275514841079712	0.27139168977737427
1.0	109280000.0	109290000.0	1.0	1.415637731552124	0.35545673966407776
1.0	109290000.0	109300000.0	0.0	1.3292890787124634	0.27034497261047363
1.0	109330000.0	109340000.0	0.0	1.3695789575576782	0.2905420660972595
1.0	109390000.0	109400000.0	2.0	1.3673527240753174	0.2913404703140259
1.0	109460000.0	109470000.0	1.0	1.3330148458480835	0.272480309009552
1.0	109610000.0	109620000.0	0.0	1.7076244354248047	0.7043197154998779
1.0	109680000.0	109690000.0	0.0	1.4868335723876953	0.3733721375465393
1.0	109810000.0	109820000.0	2.0	1.5630083084106445	0.4538797438144684
[truncated: 47,567 more rows]
