# Supplementary material for: Genome-wide mapping of somatic mutation rates uncovers drivers of cancer
Source: Nat Biotechnol. 2022 Jun 20;40(11):1634–43. doi: 10.1038/s41587-022-01353-8 (PMC9646522; doi:10.1038/s41587-022-01353-8)
Supplement: Supplementary file 4 — Regions and model predictions for each fold of each cancer for which a deep learning model was trained. Regions that were filtered are also listed along with their respective model predictions. [file 41587_2022_1353_MOESM4_ESM.zip › kfold_results/Bladder-TCC/fold_2.txt]

CHROM	START	END	Y_TRUE	Y_PRED	STD
1.0	830000.0	840000.0	4.0	1.700357437133789	0.09234611690044403
1.0	850000.0	860000.0	2.0	1.8468332290649414	0.1262880116701126
1.0	860000.0	870000.0	1.0	1.987722396850586	0.1655440628528595
1.0	940000.0	950000.0	1.0	2.023167610168457	0.17641706764698029
1.0	970000.0	980000.0	1.0	2.146573543548584	0.2169152796268463
1.0	980000.0	990000.0	1.0	2.032778263092041	0.1794307827949524
1.0	1030000.0	1040000.0	3.0	1.8499568700790405	0.12708936631679535
1.0	1040000.0	1050000.0	1.0	2.066768169403076	0.1902765929698944
1.0	1060000.0	1070000.0	4.0	2.50456166267395	0.34982287883758545
1.0	1080000.0	1090000.0	1.0	2.3993773460388184	0.30954235792160034
1.0	1170000.0	1180000.0	1.0	2.0191969871520996	0.1751844584941864
1.0	1190000.0	1200000.0	1.0	1.8243885040283203	0.12073525041341782
1.0	1250000.0	1260000.0	0.0	1.9044911861419678	0.14153102040290833
1.0	1340000.0	1350000.0	4.0	1.6819419860839844	0.08838891237974167
1.0	1360000.0	1370000.0	0.0	2.080172300338745	0.1946389228105545
1.0	1470000.0	1480000.0	5.0	1.7787868976593018	0.10992677509784698
1.0	1550000.0	1560000.0	5.0	2.4103400707244873	0.31372907757759094
1.0	1560000.0	1570000.0	1.0	2.418605327606201	0.31689348816871643
1.0	1590000.0	1600000.0	0.0	2.1670210361480713	0.22399036586284637
1.0	1690000.0	1700000.0	2.0	2.4735026359558105	0.3379300534725189
1.0	1740000.0	1750000.0	6.0	1.9109537601470947	0.1433061957359314
1.0	1880000.0	1890000.0	5.0	1.938821792602539	0.15116403996944427
1.0	1890000.0	1900000.0	0.0	2.0140089988708496	0.17357613146305084
1.0	1970000.0	1980000.0	0.0	1.8668018579483032	0.13142284750938416
1.0	1980000.0	1990000.0	2.0	2.1392979621887207	0.21442091464996338
1.0	1990000.0	2000000.0	0.0	1.7645931243896484	0.10666599124670029
1.0	2080000.0	2090000.0	3.0	1.9382219314575195	0.15099048614501953
1.0	2130000.0	2140000.0	1.0	2.4555392265319824	0.3310447037220001
1.0	2140000.0	2150000.0	0.0	2.3769993782043457	0.30101799964904785
1.0	2180000.0	2190000.0	3.0	2.3816936016082764	0.3028010427951813
1.0	2240000.0	2250000.0	1.0	1.9905494451522827	0.16640247404575348
1.0	2350000.0	2360000.0	2.0	1.8657538890838623	0.1311497837305069
1.0	2360000.0	2370000.0	3.0	1.9244102239608765	0.14706937968730927
1.0	2390000.0	2400000.0	3.0	1.7480100393295288	0.10291393846273422
1.0	2490000.0	2500000.0	0.0	1.747937798500061	0.1028953343629837
1.0	2560000.0	2570000.0	2.0	1.7039661407470703	0.0931207686662674
1.0	2700000.0	2710000.0	3.0	1.6119880676269531	0.0742296427488327
1.0	2740000.0	2750000.0	1.0	1.9648984670639038	0.1587427854537964
1.0	2760000.0	2770000.0	1.0	1.83199942111969	0.12259628623723984
1.0	2780000.0	2790000.0	2.0	2.1156702041625977	0.20641419291496277
1.0	2900000.0	2910000.0	4.0	2.065803289413452	0.18996404111385345
1.0	2940000.0	2950000.0	3.0	2.219909191131592	0.2427060902118683
1.0	2960000.0	2970000.0	3.0	2.085775852203369	0.19648097455501556
1.0	2990000.0	3000000.0	0.0	2.4077882766723633	0.3127572536468506
1.0	3000000.0	3010000.0	3.0	2.1916728019714355	0.23264190554618835
1.0	3010000.0	3020000.0	2.0	2.128051280975342	0.21059265732765198
1.0	3040000.0	3050000.0	4.0	1.9880759716033936	0.1656518280506134
1.0	3070000.0	3080000.0	3.0	2.016324520111084	0.17429479956626892
1.0	3110000.0	3120000.0	1.0	1.9414182901382446	0.15190880000591278
1.0	3130000.0	3140000.0	1.0	1.969867467880249	0.16021177172660828
1.0	3140000.0	3150000.0	1.0	1.9265861511230469	0.14768721163272858
1.0	3150000.0	3160000.0	2.0	1.8990777730941772	0.14003579318523407
1.0	3210000.0	3220000.0	2.0	1.7919117212295532	0.11298789829015732
1.0	3280000.0	3290000.0	2.0	1.9014062881469727	0.14066734910011292
1.0	3330000.0	3340000.0	2.0	2.1696653366088867	0.22491557896137238
1.0	3340000.0	3350000.0	8.0	1.877457857131958	0.13423007726669312
1.0	3350000.0	3360000.0	2.0	1.9948049783706665	0.16768845915794373
1.0	3470000.0	3480000.0	2.0	1.837772011756897	0.12404082715511322
1.0	3570000.0	3580000.0	3.0	1.9251482486724854	0.14727775752544403
1.0	3630000.0	3640000.0	3.0	1.9149961471557617	0.14442841708660126
1.0	3670000.0	3680000.0	2.0	2.059394121170044	0.18789342045783997
1.0	3680000.0	3690000.0	1.0	2.1338884830474854	0.21257726848125458
1.0	3700000.0	3710000.0	0.0	1.8631842136383057	0.13048648834228516
1.0	3710000.0	3720000.0	4.0	1.8764629364013672	0.13396264612674713
1.0	3840000.0	3850000.0	1.0	1.4674352407455444	0.05031483620405197
1.0	4000000.0	4010000.0	0.0	1.6159261465072632	0.07498989254236221
1.0	4010000.0	4020000.0	1.0	1.643409013748169	0.08041459321975708
1.0	4020000.0	4030000.0	3.0	1.6301441192626953	0.07776301354169846
1.0	4030000.0	4040000.0	2.0	1.7137930393218994	0.09527560323476791
1.0	4040000.0	4050000.0	3.0	1.7333958148956299	0.09963072091341019
1.0	4160000.0	4170000.0	0.0	2.1392598152160645	0.21441741287708282
1.0	4210000.0	4220000.0	2.0	2.382737874984741	0.3032016158103943
1.0	4220000.0	4230000.0	4.0	2.2492377758026123	0.2533184885978699
1.0	4230000.0	4240000.0	3.0	2.246655225753784	0.2523740828037262
1.0	4290000.0	4300000.0	4.0	2.4916956424713135	0.34489938616752625
1.0	4420000.0	4430000.0	0.0	2.054072856903076	0.18618883192539215
1.0	4430000.0	4440000.0	0.0	2.160886764526367	0.22185871005058289
1.0	4470000.0	4480000.0	0.0	2.3674399852752686	0.29738545417785645
1.0	4510000.0	4520000.0	2.0	2.2529568672180176	0.2546711564064026
1.0	4580000.0	4590000.0	4.0	2.179980754852295	0.22852280735969543
1.0	4610000.0	4620000.0	1.0	2.4520421028137207	0.3296995759010315
1.0	4670000.0	4680000.0	0.0	2.3546993732452393	0.2925598919391632
1.0	4700000.0	4710000.0	1.0	1.9964309930801392	0.1681865006685257
1.0	4710000.0	4720000.0	2.0	2.3217482566833496	0.28014546632766724
1.0	4720000.0	4730000.0	0.0	2.0581915378570557	0.1875080168247223
1.0	4750000.0	4760000.0	3.0	2.0644543170928955	0.18952341377735138
1.0	4770000.0	4780000.0	4.0	1.9910809993743896	0.1665610671043396
1.0	4970000.0	4980000.0	3.0	2.417872905731201	0.3166157305240631
1.0	4980000.0	4990000.0	4.0	2.27689266204834	0.2634551227092743
1.0	5030000.0	5040000.0	3.0	2.3313190937042236	0.2837373912334442
1.0	5090000.0	5100000.0	4.0	2.0095715522766113	0.17220133543014526
1.0	5110000.0	5120000.0	1.0	1.8420350551605225	0.1251005232334137
1.0	5120000.0	5130000.0	0.0	1.8636634349822998	0.1306106150150299
1.0	5190000.0	5200000.0	0.0	2.430579900741577	0.3214767277240753
1.0	5210000.0	5220000.0	1.0	2.309156656265259	0.27543115615844727
1.0	5240000.0	5250000.0	3.0	2.4290997982025146	0.3209092915058136
1.0	5280000.0	5290000.0	4.0	2.2205371856689453	0.2429313361644745
1.0	5520000.0	5530000.0	3.0	2.1850714683532715	0.2303103506565094
1.0	5530000.0	5540000.0	0.0	2.1365530490875244	0.21348436176776886
1.0	5710000.0	5720000.0	1.0	1.9919151067733765	0.1668139547109604
1.0	5790000.0	5800000.0	1.0	1.9044650793075562	0.14151637256145477
1.0	5860000.0	5870000.0	2.0	1.7717803716659546	0.10833432525396347
1.0	5940000.0	5950000.0	0.0	1.690340280532837	0.09018217027187347
1.0	6030000.0	6040000.0	2.0	1.5893720388412476	0.06998337060213089
1.0	6060000.0	6070000.0	1.0	1.795806646347046	0.11389058828353882
1.0	6070000.0	6080000.0	1.0	1.7404171228408813	0.10118211805820465
1.0	6090000.0	6100000.0	3.0	1.7371835708618164	0.10047106444835663
1.0	6150000.0	6160000.0	2.0	1.7379099130630493	0.10062173753976822
1.0	6160000.0	6170000.0	4.0	1.7439489364624023	0.1019882783293724
1.0	6210000.0	6220000.0	0.0	1.8315985202789307	0.12250395119190216
1.0	6230000.0	6240000.0	1.0	1.79250967502594	0.11311648041009903
1.0	6250000.0	6260000.0	2.0	1.7219969034194946	0.09709204733371735
1.0	6620000.0	6630000.0	3.0	1.9183623790740967	0.1453651338815689
1.0	6630000.0	6640000.0	1.0	1.9069544076919556	0.14220844209194183
1.0	6640000.0	6650000.0	3.0	1.9204782247543335	0.14595559239387512
1.0	6650000.0	6660000.0	3.0	1.6574394702911377	0.08327718824148178
1.0	6690000.0	6700000.0	5.0	1.720892310142517	0.0968390554189682
1.0	6760000.0	6770000.0	1.0	2.0618958473205566	0.18870283663272858
1.0	6780000.0	6790000.0	6.0	1.8153434991836548	0.11854163557291031
1.0	6810000.0	6820000.0	2.0	1.789398193359375	0.1123942956328392
1.0	6820000.0	6830000.0	2.0	1.7529007196426392	0.10402107238769531
1.0	6860000.0	6870000.0	2.0	1.699167251586914	0.09207399189472198
1.0	6910000.0	6920000.0	2.0	1.6900116205215454	0.09011711180210114
1.0	7040000.0	7050000.0	1.0	1.8463904857635498	0.1261855959892273
1.0	7110000.0	7120000.0	1.0	1.9068081378936768	0.1421622335910797
1.0	7120000.0	7130000.0	2.0	1.864866852760315	0.13091740012168884
1.0	7130000.0	7140000.0	1.0	1.8584321737289429	0.12926021218299866
1.0	7180000.0	7190000.0	1.0	1.889937400817871	0.13756732642650604
1.0	7190000.0	7200000.0	3.0	1.7954270839691162	0.11380372196435928
1.0	7310000.0	7320000.0	1.0	1.9093478918075562	0.14286532998085022
1.0	7340000.0	7350000.0	1.0	1.9371259212493896	0.15067829191684723
1.0	7440000.0	7450000.0	2.0	1.8154408931732178	0.1185540184378624
1.0	7690000.0	7700000.0	4.0	2.0128395557403564	0.17321094870567322
1.0	7700000.0	7710000.0	3.0	2.00042462348938	0.1694011688232422
1.0	7750000.0	7760000.0	2.0	1.836377739906311	0.12368734925985336
1.0	7800000.0	7810000.0	2.0	1.818764090538025	0.11936362832784653
1.0	7870000.0	7880000.0	1.0	1.6250925064086914	0.07677017152309418
1.0	7880000.0	7890000.0	3.0	1.5583112239837646	0.0644289031624794
1.0	7940000.0	7950000.0	4.0	1.8317664861679077	0.12254150211811066
1.0	7960000.0	7970000.0	1.0	1.9235903024673462	0.14683952927589417
1.0	7990000.0	8000000.0	1.0	1.8875796794891357	0.13693416118621826
1.0	8160000.0	8170000.0	2.0	1.800357460975647	0.11497217416763306
1.0	8180000.0	8190000.0	1.0	1.9380323886871338	0.15093934535980225
1.0	8310000.0	8320000.0	2.0	1.8523483276367188	0.12769539654254913
1.0	8600000.0	8610000.0	0.0	1.8093440532684326	0.11709783226251602
1.0	8610000.0	8620000.0	2.0	1.7125120162963867	0.09499484300613403
1.0	8750000.0	8760000.0	3.0	1.7108463048934937	0.09462075680494308
1.0	8890000.0	8900000.0	1.0	1.6809946298599243	0.08819200098514557
1.0	8960000.0	8970000.0	0.0	1.6865650415420532	0.08938700705766678
1.0	8980000.0	8990000.0	1.0	1.62533700466156	0.07680706679821014
1.0	9040000.0	9050000.0	2.0	1.6310558319091797	0.0779477059841156
1.0	9050000.0	9060000.0	0.0	1.6579620838165283	0.08337685465812683
1.0	9080000.0	9090000.0	4.0	1.7084014415740967	0.09409797191619873
1.0	9110000.0	9120000.0	3.0	1.7550017833709717	0.1045006513595581
1.0	9140000.0	9150000.0	1.0	1.9573894739151	0.15653637051582336
1.0	9170000.0	9180000.0	5.0	1.986859679222107	0.1652863621711731
1.0	9190000.0	9200000.0	5.0	1.9739296436309814	0.1614171713590622
1.0	9250000.0	9260000.0	5.0	1.9737974405288696	0.16137394309043884
1.0	9270000.0	9280000.0	0.0	2.0704455375671387	0.19146449863910675
1.0	9320000.0	9330000.0	1.0	1.7282978296279907	0.09849058091640472
1.0	9330000.0	9340000.0	1.0	1.881163239479065	0.1352045089006424
1.0	9470000.0	9480000.0	0.0	1.7469604015350342	0.10266433656215668
1.0	9530000.0	9540000.0	0.0	1.8073933124542236	0.11664249002933502
1.0	9630000.0	9640000.0	7.0	1.6397817134857178	0.07968232780694962
1.0	9640000.0	9650000.0	0.0	1.843599557876587	0.12549158930778503
1.0	9700000.0	9710000.0	1.0	1.919797658920288	0.14577674865722656
1.0	9930000.0	9940000.0	2.0	1.7209713459014893	0.09686033427715302
1.0	9950000.0	9960000.0	5.0	1.7452738285064697	0.10229595005512238
1.0	10000000.0	10010000.0	0.0	1.8285945653915405	0.12176259607076645
1.0	10090000.0	10100000.0	3.0	1.9149057865142822	0.14439460635185242
1.0	10130000.0	10140000.0	2.0	1.5849756002426147	0.06916823238134384
1.0	10240000.0	10250000.0	4.0	1.8462721109390259	0.126150980591774
1.0	10260000.0	10270000.0	3.0	1.9700324535369873	0.16025668382644653
1.0	10270000.0	10280000.0	0.0	2.6287314891815186	0.3967147171497345
1.0	10290000.0	10300000.0	2.0	1.8943593502044678	0.13876104354858398
1.0	10320000.0	10330000.0	2.0	1.8019415140151978	0.11534897983074188
1.0	10440000.0	10450000.0	1.0	1.7639808654785156	0.10653451830148697
1.0	10640000.0	10650000.0	4.0	1.7974669933319092	0.11428370326757431
1.0	10710000.0	10720000.0	2.0	1.9626432657241821	0.15807293355464935
1.0	10790000.0	10800000.0	5.0	2.207146167755127	0.23813576996326447
1.0	10870000.0	10880000.0	1.0	2.009146213531494	0.17207536101341248
1.0	11030000.0	11040000.0	4.0	1.6274055242538452	0.07722447067499161
1.0	11310000.0	11320000.0	2.0	1.5020227432250977	0.05529537796974182
1.0	11430000.0	11440000.0	1.0	1.8706642389297485	0.13242840766906738
1.0	11470000.0	11480000.0	0.0	1.8377574682235718	0.12402806431055069
1.0	11580000.0	11590000.0	1.0	1.9693597555160522	0.1600552499294281
1.0	11660000.0	11670000.0	2.0	1.7295700311660767	0.09876959025859833
1.0	11820000.0	11830000.0	1.0	1.6828972101211548	0.08862079679965973
1.0	11890000.0	11900000.0	1.0	1.4016541242599487	0.04263027012348175
1.0	11900000.0	11910000.0	0.0	1.4925076961517334	0.05387743189930916
1.0	11970000.0	11980000.0	1.0	1.6564548015594482	0.0830659568309784
1.0	11990000.0	12000000.0	5.0	1.6587196588516235	0.08353592455387115
1.0	12050000.0	12060000.0	1.0	1.650718331336975	0.08188978582620621
1.0	12120000.0	12130000.0	4.0	1.6065189838409424	0.07318970561027527
1.0	12170000.0	12180000.0	1.0	1.669314980506897	0.08573029935359955
1.0	12180000.0	12190000.0	0.0	1.7113144397735596	0.0947207510471344
1.0	12190000.0	12200000.0	1.0	1.7806953191757202	0.1103610247373581
1.0	12280000.0	12290000.0	2.0	1.6898024082183838	0.09006069600582123
1.0	12300000.0	12310000.0	1.0	1.565401315689087	0.06567217409610748
1.0	12330000.0	12340000.0	3.0	1.4960737228393555	0.054396796971559525
1.0	12400000.0	12410000.0	2.0	1.599535346031189	0.07186688482761383
1.0	12490000.0	12500000.0	5.0	1.7260310649871826	0.0979943498969078
1.0	12540000.0	12550000.0	1.0	1.8590452671051025	0.12941725552082062
1.0	12570000.0	12580000.0	1.0	1.7140376567840576	0.09531965106725693
1.0	12590000.0	12600000.0	2.0	1.7334327697753906	0.09962108731269836
1.0	12610000.0	12620000.0	0.0	1.743461012840271	0.1018778532743454
1.0	12640000.0	12650000.0	2.0	1.5877444744110107	0.06969322264194489
1.0	12650000.0	12660000.0	1.0	1.6971403360366821	0.0916389673948288
1.0	12730000.0	12740000.0	0.0	1.6352046728134155	0.07878266274929047
1.0	12740000.0	12750000.0	1.0	1.6693542003631592	0.08573755621910095
1.0	12770000.0	12780000.0	2.0	1.6772781610488892	0.08740843087434769
1.0	12820000.0	12830000.0	0.0	1.6458076238632202	0.0809011310338974
1.0	13830000.0	13840000.0	0.0	1.645856261253357	0.08091536164283752
1.0	13900000.0	13910000.0	1.0	1.8045495748519897	0.11595533043146133
1.0	13910000.0	13920000.0	4.0	2.1337730884552	0.21253705024719238
1.0	13930000.0	13940000.0	4.0	1.6698143482208252	0.08583570271730423
1.0	14010000.0	14020000.0	3.0	1.7694168090820312	0.10779380798339844
1.0	14060000.0	14070000.0	0.0	1.6182975769042969	0.0754396989941597
1.0	14190000.0	14200000.0	2.0	1.981308937072754	0.16361701488494873
1.0	14290000.0	14300000.0	0.0	2.0458900928497314	0.1835726648569107
1.0	14330000.0	14340000.0	2.0	1.764827013015747	0.10672054439783096
1.0	14590000.0	14600000.0	2.0	1.9075170755386353	0.14236056804656982
1.0	14610000.0	14620000.0	1.0	1.9555270671844482	0.15599195659160614
1.0	14630000.0	14640000.0	1.0	1.9038684368133545	0.14135272800922394
1.0	14640000.0	14650000.0	0.0	1.8971065282821655	0.13950137794017792
1.0	14660000.0	14670000.0	0.0	2.004040479660034	0.17050860822200775
1.0	14850000.0	14860000.0	5.0	1.8623605966567993	0.1302722543478012
1.0	14880000.0	14890000.0	3.0	1.937648057937622	0.15082833170890808
1.0	14940000.0	14950000.0	3.0	1.8421837091445923	0.12514853477478027
1.0	14980000.0	14990000.0	4.0	1.7348922491073608	0.09995196759700775
1.0	14990000.0	15000000.0	1.0	1.8137067556381226	0.11814989894628525
1.0	15010000.0	15020000.0	2.0	1.7484369277954102	0.10301180183887482
1.0	15130000.0	15140000.0	1.0	1.9221988916397095	0.14643946290016174
1.0	15220000.0	15230000.0	3.0	1.8102442026138306	0.11731687933206558
1.0	15270000.0	15280000.0	0.0	1.9489930868148804	0.15409551560878754
1.0	15310000.0	15320000.0	4.0	1.7057650089263916	0.09351857751607895
1.0	15330000.0	15340000.0	4.0	1.7490699291229248	0.10316097736358643
1.0	15340000.0	15350000.0	2.0	1.8421108722686768	0.12512098252773285
1.0	15380000.0	15390000.0	2.0	1.837132215499878	0.1238853931427002
1.0	15410000.0	15420000.0	1.0	1.923374891281128	0.14678511023521423
1.0	15440000.0	15450000.0	1.0	1.8340946435928345	0.12311132252216339
1.0	15500000.0	15510000.0	0.0	1.8898195028305054	0.13753025233745575
1.0	15690000.0	15700000.0	4.0	1.8175833225250244	0.11908197402954102
1.0	15710000.0	15720000.0	5.0	1.8637058734893799	0.1306190937757492
1.0	15740000.0	15750000.0	0.0	2.0612006187438965	0.1884797364473343
1.0	15830000.0	15840000.0	0.0	1.658848524093628	0.08355753868818283
1.0	15840000.0	15850000.0	2.0	1.6249167919158936	0.07673171162605286
1.0	15880000.0	15890000.0	1.0	1.7779324054718018	0.10974273830652237
1.0	15910000.0	15920000.0	3.0	1.9735033512115479	0.16128967702388763
1.0	15960000.0	15970000.0	2.0	1.7434604167938232	0.10188601166009903
1.0	16030000.0	16040000.0	1.0	1.8924810886383057	0.13825301826000214
1.0	16170000.0	16180000.0	0.0	2.1478657722473145	0.21736574172973633
1.0	16230000.0	16240000.0	1.0	1.4240694046020508	0.044939469546079636
1.0	16300000.0	16310000.0	0.0	1.4494301080703735	0.047966450452804565
1.0	16380000.0	16390000.0	1.0	1.7363312244415283	0.10027220100164413
1.0	16570000.0	16580000.0	3.0	2.1143858432769775	0.2059846818447113
1.0	16640000.0	16650000.0	6.0	2.023470163345337	0.17651428282260895
1.0	16750000.0	16760000.0	4.0	1.7121655941009521	0.0949196144938469
1.0	17020000.0	17030000.0	6.0	2.3499555587768555	0.29076117277145386
1.0	17280000.0	17290000.0	2.0	1.8582487106323242	0.1292116492986679
1.0	17340000.0	17350000.0	2.0	1.5740498304367065	0.06720690429210663
1.0	17360000.0	17370000.0	0.0	1.6207395792007446	0.07592175155878067
1.0	17420000.0	17430000.0	0.0	1.5743423700332642	0.06725304573774338
1.0	17500000.0	17510000.0	1.0	1.7192175388336182	0.09647892415523529
1.0	17560000.0	17570000.0	2.0	1.902578592300415	0.1409953534603119
1.0	17710000.0	17720000.0	1.0	1.6526823043823242	0.08228683471679688
1.0	17900000.0	17910000.0	1.0	1.9771130084991455	0.16237136721611023
1.0	17940000.0	17950000.0	4.0	1.7697200775146484	0.10785766690969467
1.0	18000000.0	18010000.0	2.0	1.689910650253296	0.09008409827947617
1.0	18020000.0	18030000.0	1.0	1.8136953115463257	0.11814115941524506
1.0	18040000.0	18050000.0	1.0	1.9033740758895874	0.1412239968776703
1.0	18050000.0	18060000.0	0.0	1.897477388381958	0.13961070775985718
1.0	18090000.0	18100000.0	1.0	1.8862674236297607	0.13657976686954498
1.0	18140000.0	18150000.0	4.0	1.9705603122711182	0.16040825843811035
1.0	18170000.0	18180000.0	3.0	1.976292371749878	0.16212040185928345
1.0	18210000.0	18220000.0	4.0	1.9412511587142944	0.15186113119125366
1.0	18290000.0	18300000.0	3.0	1.9448617696762085	0.15290412306785583
1.0	18310000.0	18320000.0	0.0	2.1020255088806152	0.20184597373008728
1.0	18340000.0	18350000.0	1.0	1.9449087381362915	0.1529209166765213
1.0	18350000.0	18360000.0	1.0	1.848909616470337	0.1268298476934433
1.0	18360000.0	18370000.0	3.0	1.756939172744751	0.10491863638162613
1.0	18380000.0	18390000.0	3.0	1.8002780675888062	0.11495441198348999
1.0	18390000.0	18400000.0	4.0	1.7711925506591797	0.1081802099943161
1.0	18460000.0	18470000.0	0.0	1.8173261880874634	0.11901471763849258
1.0	18590000.0	18600000.0	3.0	1.6968342065811157	0.0915675088763237
1.0	18620000.0	18630000.0	1.0	1.859610915184021	0.12956421077251434
1.0	18650000.0	18660000.0	0.0	1.8962383270263672	0.13927426934242249
1.0	18670000.0	18680000.0	2.0	1.8249791860580444	0.12086735665798187
1.0	18680000.0	18690000.0	0.0	1.8743098974227905	0.13339190185070038
1.0	18810000.0	18820000.0	0.0	1.7114673852920532	0.09475375711917877
1.0	18840000.0	18850000.0	3.0	1.654762864112854	0.08271376043558121
1.0	18890000.0	18900000.0	1.0	1.6764001846313477	0.08720896393060684
1.0	18930000.0	18940000.0	2.0	1.6355947256088257	0.07885193824768066
1.0	18940000.0	18950000.0	3.0	1.6785930395126343	0.0876782089471817
1.0	18950000.0	18960000.0	2.0	1.7282848358154297	0.09850306808948517
1.0	18960000.0	18970000.0	0.0	1.8679338693618774	0.13171708583831787
1.0	19000000.0	19010000.0	0.0	1.7627003192901611	0.10624243319034576
1.0	19010000.0	19020000.0	1.0	1.7482740879058838	0.10297492891550064
1.0	19030000.0	19040000.0	1.0	1.7990286350250244	0.11465547978878021
1.0	19040000.0	19050000.0	5.0	1.7519248723983765	0.10379697382450104
1.0	19080000.0	19090000.0	1.0	1.796842336654663	0.11414084583520889
1.0	19100000.0	19110000.0	0.0	1.8116642236709595	0.11764691770076752
1.0	19150000.0	19160000.0	1.0	1.8575273752212524	0.12902310490608215
1.0	19170000.0	19180000.0	6.0	1.7440608739852905	0.10202141851186752
1.0	19370000.0	19380000.0	0.0	1.782975435256958	0.11091496050357819
1.0	19400000.0	19410000.0	3.0	1.6380329132080078	0.07933756709098816
1.0	19430000.0	19440000.0	2.0	1.3931440114974976	0.041854191571474075
1.0	19440000.0	19450000.0	6.0	1.3879362344741821	0.04142751172184944
1.0	19460000.0	19470000.0	3.0	1.4346380233764648	0.04615436866879463
1.0	19520000.0	19530000.0	2.0	1.4556949138641357	0.0487697459757328
1.0	19560000.0	19570000.0	0.0	1.390238642692566	0.04161873459815979
1.0	19590000.0	19600000.0	1.0	1.5561431646347046	0.06406387686729431
1.0	19600000.0	19610000.0	2.0	1.551534652709961	0.06327182054519653
1.0	19690000.0	19700000.0	3.0	1.826922059059143	0.12134987115859985
1.0	19700000.0	19710000.0	3.0	1.7538789510726929	0.1042434573173523
1.0	19720000.0	19730000.0	1.0	1.8078731298446655	0.11675117909908295
1.0	19910000.0	19920000.0	4.0	1.9131081104278564	0.14389964938163757
1.0	19930000.0	19940000.0	1.0	1.961458444595337	0.1577243208885193
1.0	19940000.0	19950000.0	3.0	1.8717399835586548	0.13271333277225494
1.0	19960000.0	19970000.0	1.0	1.912472128868103	0.14373259246349335
1.0	19970000.0	19980000.0	0.0	2.1750388145446777	0.22679480910301208
1.0	19990000.0	20000000.0	2.0	2.0385398864746094	0.1812494397163391
1.0	20080000.0	20090000.0	1.0	1.8086525201797485	0.11693526804447174
1.0	20210000.0	20220000.0	0.0	1.4633046388626099	0.04976438730955124
1.0	20220000.0	20230000.0	0.0	1.5200984477996826	0.058090947568416595
1.0	20230000.0	20240000.0	0.0	1.4761745929718018	0.05153424292802811
1.0	20240000.0	20250000.0	5.0	1.6199300289154053	0.07576636970043182
1.0	20280000.0	20290000.0	3.0	1.755846381187439	0.10467441380023956
1.0	20380000.0	20390000.0	1.0	1.8965545892715454	0.13935287296772003
1.0	20460000.0	20470000.0	1.0	1.7944831848144531	0.11360271275043488
1.0	20530000.0	20540000.0	2.0	1.683511734008789	0.08872807770967484
1.0	20550000.0	20560000.0	1.0	1.6101624965667725	0.07387743145227432
1.0	20560000.0	20570000.0	2.0	1.5997083187103271	0.07189895212650299
1.0	20600000.0	20610000.0	1.0	1.6156028509140015	0.07493758201599121
1.0	20620000.0	20630000.0	3.0	1.5643595457077026	0.06548675149679184
1.0	20630000.0	20640000.0	0.0	1.661799430847168	0.08417215198278427
1.0	20720000.0	20730000.0	0.0	1.586248755455017	0.06940428912639618
1.0	20760000.0	20770000.0	3.0	1.5658296346664429	0.06573905795812607
1.0	20890000.0	20900000.0	3.0	1.6449283361434937	0.08071884512901306
1.0	20900000.0	20910000.0	2.0	1.6574379205703735	0.08327501267194748
1.0	20910000.0	20920000.0	0.0	1.7610670328140259	0.10586042702198029
1.0	20950000.0	20960000.0	0.0	1.7012526988983154	0.09253973513841629
1.0	20960000.0	20970000.0	1.0	1.564423680305481	0.06549552828073502
1.0	20990000.0	21000000.0	4.0	1.5669000148773193	0.06593047827482224
1.0	21060000.0	21070000.0	0.0	1.4826762676239014	0.05244152620434761
1.0	21080000.0	21090000.0	0.0	1.4055942296981812	0.043027665466070175
1.0	21170000.0	21180000.0	2.0	1.4515349864959717	0.04823565483093262
1.0	21180000.0	21190000.0	4.0	1.3577789068222046	0.039560459554195404
1.0	21220000.0	21230000.0	1.0	1.52402925491333	0.058720506727695465
1.0	21330000.0	21340000.0	1.0	1.504090428352356	0.055605094879865646
1.0	21500000.0	21510000.0	5.0	1.8074653148651123	0.11665965616703033
1.0	21510000.0	21520000.0	5.0	1.911293625831604	0.1434044986963272
1.0	21550000.0	21560000.0	2.0	1.8546457290649414	0.12828320264816284
1.0	21630000.0	21640000.0	0.0	1.6360645294189453	0.07894395291805267
1.0	21640000.0	21650000.0	4.0	1.5505434274673462	0.06310664117336273
1.0	21700000.0	21710000.0	2.0	1.607787847518921	0.07343513518571854
1.0	21860000.0	21870000.0	2.0	1.7106726169586182	0.0945952981710434
1.0	21910000.0	21920000.0	3.0	1.9537395238876343	0.1554698944091797
1.0	21980000.0	21990000.0	6.0	1.9914014339447021	0.16665434837341309
1.0	22000000.0	22010000.0	5.0	2.047752857208252	0.1841665804386139
1.0	22030000.0	22040000.0	0.0	2.095421552658081	0.1996632069349289
1.0	22050000.0	22060000.0	0.0	2.002140760421753	0.1699242740869522
1.0	22070000.0	22080000.0	1.0	1.9680904150009155	0.1596895009279251
1.0	22080000.0	22090000.0	2.0	2.014690399169922	0.17378957569599152
1.0	22190000.0	22200000.0	7.0	2.0476393699645996	0.18413080275058746
1.0	22490000.0	22500000.0	2.0	1.5719528198242188	0.06682164967060089
1.0	22500000.0	22510000.0	2.0	1.5680341720581055	0.066139355301857
1.0	22540000.0	22550000.0	2.0	1.6548904180526733	0.08274279534816742
1.0	22570000.0	22580000.0	1.0	1.7353471517562866	0.10005021095275879
1.0	22610000.0	22620000.0	2.0	1.7465518712997437	0.10258278995752335
1.0	22690000.0	22700000.0	3.0	1.646166205406189	0.08097945153713226
1.0	22770000.0	22780000.0	3.0	1.869848608970642	0.13220833241939545
1.0	22790000.0	22800000.0	1.0	1.551476240158081	0.06326296925544739
1.0	22830000.0	22840000.0	1.0	1.4002511501312256	0.042500317096710205
1.0	22870000.0	22880000.0	2.0	1.599982500076294	0.07195974886417389
1.0	22910000.0	22920000.0	0.0	1.579451322555542	0.06817585974931717
1.0	22980000.0	22990000.0	0.0	1.4795105457305908	0.051989804953336716
1.0	23000000.0	23010000.0	0.0	1.5183591842651367	0.05780860036611557
1.0	23090000.0	23100000.0	2.0	1.617388367652893	0.0752728134393692
1.0	23250000.0	23260000.0	2.0	1.9189825057983398	0.1455402374267578
1.0	23270000.0	23280000.0	2.0	1.9186242818832397	0.14544528722763062
1.0	23280000.0	23290000.0	1.0	1.9553344249725342	0.1559358686208725
1.0	23310000.0	23320000.0	3.0	1.8190199136734009	0.11941907554864883
1.0	23330000.0	23340000.0	1.0	1.9114261865615845	0.1434394121170044
1.0	23350000.0	23360000.0	1.0	1.7658802270889282	0.10697436332702637
1.0	23360000.0	23370000.0	2.0	1.6595627069473267	0.08371544629335403
1.0	23400000.0	23410000.0	3.0	1.4712311029434204	0.05084507539868355
1.0	23460000.0	23470000.0	1.0	1.564785122871399	0.06555105745792389
1.0	23480000.0	23490000.0	2.0	1.599503755569458	0.07186702638864517
1.0	23490000.0	23500000.0	1.0	1.8991641998291016	0.1400640904903412
1.0	23540000.0	23550000.0	1.0	1.5825401544570923	0.06874067336320877
1.0	23600000.0	23610000.0	1.0	1.6540485620498657	0.08257758617401123
1.0	23780000.0	23790000.0	2.0	1.915468454360962	0.14456233382225037
1.0	23800000.0	23810000.0	3.0	1.778930425643921	0.10995727777481079
1.0	23820000.0	23830000.0	4.0	1.8337799310684204	0.1230401024222374
1.0	23860000.0	23870000.0	2.0	1.9843839406967163	0.1645396649837494
1.0	23890000.0	23900000.0	2.0	1.8302456140518188	0.12217297405004501
1.0	23920000.0	23930000.0	2.0	1.934903860092163	0.15003743767738342
1.0	23930000.0	23940000.0	1.0	1.8203341960906982	0.11974259465932846
1.0	23970000.0	23980000.0	2.0	1.7249500751495361	0.09774744510650635
1.0	23980000.0	23990000.0	0.0	1.777981162071228	0.10975123941898346
1.0	24040000.0	24050000.0	0.0	1.743219017982483	0.10182185471057892
1.0	24150000.0	24160000.0	2.0	1.7178966999053955	0.09617046266794205
1.0	24180000.0	24190000.0	0.0	1.441282868385315	0.04695454239845276
1.0	24190000.0	24200000.0	1.0	1.632200837135315	0.07817398756742477
1.0	24270000.0	24280000.0	0.0	1.3735097646713257	0.040366772562265396
1.0	24340000.0	24350000.0	0.0	1.4007511138916016	0.04254088178277016
1.0	24420000.0	24430000.0	1.0	1.3559491634368896	0.03949972242116928
1.0	24490000.0	24500000.0	0.0	1.5328550338745117	0.060152292251586914
1.0	24510000.0	24520000.0	2.0	1.7399024963378906	0.10107780992984772
1.0	24520000.0	24530000.0	2.0	1.609074354171753	0.07366880774497986
1.0	24650000.0	24660000.0	3.0	1.660640001296997	0.08391735702753067
1.0	24660000.0	24670000.0	2.0	1.7022993564605713	0.09276212751865387
1.0	24710000.0	24720000.0	1.0	1.9569056034088135	0.1563994139432907
1.0	24770000.0	24780000.0	2.0	1.6302837133407593	0.07779808342456818
1.0	24780000.0	24790000.0	2.0	1.6588315963745117	0.08355693519115448
1.0	24810000.0	24820000.0	2.0	1.9784116744995117	0.162747323513031
1.0	24860000.0	24870000.0	3.0	2.028712749481201	0.17814764380455017
1.0	24880000.0	24890000.0	0.0	1.8612430095672607	0.12998740375041962
1.0	24940000.0	24950000.0	1.0	1.624131441116333	0.07658668607473373
1.0	25030000.0	25040000.0	2.0	1.6521737575531006	0.08220002055168152
1.0	25060000.0	25070000.0	2.0	1.7116426229476929	0.09479651600122452
1.0	25130000.0	25140000.0	2.0	1.7875919342041016	0.11198103427886963
1.0	25200000.0	25210000.0	3.0	1.7603604793548584	0.10572473704814911
1.0	25240000.0	25250000.0	2.0	1.7232738733291626	0.09736226499080658
1.0	25250000.0	25260000.0	0.0	2.032876491546631	0.17946229875087738
1.0	25260000.0	25270000.0	1.0	1.9380909204483032	0.15095534920692444
1.0	25280000.0	25290000.0	0.0	1.962575912475586	0.1580551117658615
1.0	25360000.0	25370000.0	2.0	1.7942075729370117	0.11351479589939117
1.0	25390000.0	25400000.0	3.0	1.7879979610443115	0.11207704246044159
1.0	25420000.0	25430000.0	2.0	1.9025520086288452	0.14099286496639252
1.0	25430000.0	25440000.0	3.0	2.0037312507629395	0.1704091727733612
1.0	25440000.0	25450000.0	4.0	1.936208724975586	0.1504133641719818
1.0	25520000.0	25530000.0	7.0	1.8182823657989502	0.11924376338720322
1.0	25530000.0	25540000.0	6.0	1.7708778381347656	0.10810224711894989
1.0	25670000.0	25680000.0	0.0	1.551745057106018	0.06331663578748703
1.0	25900000.0	25910000.0	3.0	1.6544870138168335	0.08266045898199081
1.0	25920000.0	25930000.0	4.0	1.6300405263900757	0.07775265723466873
1.0	25940000.0	25950000.0	0.0	1.67010498046875	0.08589179813861847
1.0	26010000.0	26020000.0	0.0	1.571056604385376	0.06667245924472809
1.0	26130000.0	26140000.0	3.0	1.6011501550674438	0.07216426730155945
1.0	26140000.0	26150000.0	4.0	1.898555040359497	0.13989925384521484
1.0	26170000.0	26180000.0	1.0	1.7790130376815796	0.10997281968593597
1.0	26220000.0	26230000.0	1.0	1.6388452053070068	0.07950305938720703
1.0	26260000.0	26270000.0	4.0	1.6963876485824585	0.09147322922945023
1.0	26280000.0	26290000.0	0.0	1.750878095626831	0.10353986918926239
1.0	26310000.0	26320000.0	0.0	1.664212942123413	0.08468163013458252
1.0	26360000.0	26370000.0	2.0	1.9135687351226807	0.14403502643108368
1.0	26370000.0	26380000.0	3.0	1.9953842163085938	0.16786135733127594
1.0	26400000.0	26410000.0	2.0	1.9500993490219116	0.1544124186038971
1.0	26420000.0	26430000.0	3.0	1.9002634286880493	0.14036549627780914
1.0	26530000.0	26540000.0	3.0	1.652581810951233	0.08227658271789551
1.0	26560000.0	26570000.0	0.0	1.9234117269515991	0.14678595960140228
1.0	26650000.0	26660000.0	6.0	2.010739803314209	0.1725652515888214
1.0	26730000.0	26740000.0	0.0	3.0974459648132324	0.537604570388794
1.0	26780000.0	26790000.0	3.0	1.6738064289093018	0.08667298406362534
1.0	26820000.0	26830000.0	1.0	1.8467934131622314	0.12628254294395447
1.0	26850000.0	26860000.0	4.0	1.9349281787872314	0.15004661679267883
1.0	26860000.0	26870000.0	1.0	1.55483877658844	0.06383674591779709
1.0	26880000.0	26890000.0	1.0	1.388977289199829	0.0415097214281559
1.0	26930000.0	26940000.0	1.0	1.653975248336792	0.08256884664297104
1.0	27010000.0	27020000.0	6.0	1.8736203908920288	0.13321369886398315
1.0	27060000.0	27070000.0	5.0	1.607586145401001	0.07339482009410858
1.0	27200000.0	27210000.0	6.0	1.6484127044677734	0.0814126580953598
1.0	27290000.0	27300000.0	2.0	2.11580491065979	0.2064639776945114
1.0	27400000.0	27410000.0	2.0	1.9928010702133179	0.16707779467105865
1.0	27450000.0	27460000.0	2.0	1.9167582988739014	0.14491243660449982
1.0	27470000.0	27480000.0	4.0	1.8965508937835693	0.1393604427576065
1.0	27480000.0	27490000.0	7.0	1.8778133392333984	0.13432475924491882
1.0	27530000.0	27540000.0	2.0	1.772557020187378	0.1085212230682373
1.0	27560000.0	27570000.0	1.0	1.8052037954330444	0.11612819135189056
1.0	27580000.0	27590000.0	4.0	1.543749451637268	0.06195149943232536
1.0	27590000.0	27600000.0	1.0	1.5290170907974243	0.059511490166187286
1.0	27600000.0	27610000.0	0.0	1.5763895511627197	0.06762858480215073
1.0	27630000.0	27640000.0	1.0	1.6280590295791626	0.07735299319028854
1.0	27700000.0	27710000.0	2.0	1.7993576526641846	0.11473794281482697
1.0	27720000.0	27730000.0	2.0	1.7608184814453125	0.10581935942173004
1.0	27750000.0	27760000.0	2.0	1.7253471612930298	0.09781831502914429
1.0	27800000.0	27810000.0	2.0	1.7513784170150757	0.1036689281463623
1.0	27860000.0	27870000.0	3.0	1.8914439678192139	0.13796494901180267
1.0	27950000.0	27960000.0	0.0	1.542535662651062	0.06175373122096062
1.0	27980000.0	27990000.0	2.0	1.7489818334579468	0.10312636941671371
1.0	28080000.0	28090000.0	2.0	1.5985705852508545	0.07169298827648163
1.0	28090000.0	28100000.0	2.0	1.7573322057724	0.10501529276371002
1.0	28200000.0	28210000.0	0.0	1.7909132242202759	0.1127547025680542
1.0	28230000.0	28240000.0	5.0	1.5201685428619385	0.058109212666749954
1.0	28270000.0	28280000.0	1.0	1.5458009243011475	0.06230316683650017
1.0	28340000.0	28350000.0	0.0	1.4121304750442505	0.04366006702184677
1.0	28350000.0	28360000.0	0.0	1.3558604717254639	0.0394880548119545
1.0	28400000.0	28410000.0	0.0	1.476353645324707	0.051555853337049484
1.0	28420000.0	28430000.0	1.0	1.4924074411392212	0.053862351924180984
1.0	28570000.0	28580000.0	0.0	1.7353729009628296	0.10005875676870346
1.0	28660000.0	28670000.0	3.0	1.578447699546814	0.06799428164958954
1.0	28720000.0	28730000.0	4.0	1.8474311828613281	0.12645791471004486
1.0	29050000.0	29060000.0	10.0	1.7603975534439087	0.10573720932006836
1.0	29140000.0	29150000.0	2.0	1.8294204473495483	0.12196604162454605
1.0	29170000.0	29180000.0	2.0	1.6893551349639893	0.08997852355241776
1.0	29180000.0	29190000.0	2.0	1.7470028400421143	0.10268272459506989
1.0	29200000.0	29210000.0	2.0	1.9435644149780273	0.15252745151519775
1.0	29220000.0	29230000.0	0.0	1.7687565088272095	0.10762989521026611
1.0	29290000.0	29300000.0	3.0	1.6458686590194702	0.08091577887535095
1.0	29320000.0	29330000.0	1.0	1.6552734375	0.08282116800546646
1.0	29340000.0	29350000.0	0.0	1.7176282405853271	0.09611718356609344
1.0	29380000.0	29390000.0	1.0	1.780239462852478	0.11027650535106659
1.0	29420000.0	29430000.0	1.0	1.7093950510025024	0.09429356455802917
1.0	29480000.0	29490000.0	0.0	1.7922089099884033	0.11304780095815659
1.0	29500000.0	29510000.0	2.0	2.4727530479431152	0.3376396596431732
1.0	29560000.0	29570000.0	1.0	1.9274168014526367	0.14792101085186005
1.0	29570000.0	29580000.0	4.0	1.7444698810577393	0.10210065543651581
1.0	29580000.0	29590000.0	3.0	1.69818913936615	0.09186296910047531
1.0	29590000.0	29600000.0	2.0	1.6827274560928345	0.08856412023305893
1.0	29600000.0	29610000.0	1.0	1.753915786743164	0.10423258692026138
1.0	29640000.0	29650000.0	2.0	1.649046540260315	0.0815686360001564
1.0	29650000.0	29660000.0	3.0	1.7043769359588623	0.09322265535593033
1.0	29710000.0	29720000.0	1.0	1.789689302444458	0.1124536395072937
1.0	29760000.0	29770000.0	6.0	1.6817203760147095	0.08834848552942276
1.0	29810000.0	29820000.0	0.0	1.7085481882095337	0.0941239520907402
1.0	30110000.0	30120000.0	1.0	1.7737572193145752	0.10877960920333862
1.0	30130000.0	30140000.0	4.0	1.7736217975616455	0.10874154418706894
1.0	30210000.0	30220000.0	2.0	2.155407667160034	0.21996362507343292
1.0	30230000.0	30240000.0	3.0	2.1480634212493896	0.21743185818195343
1.0	30310000.0	30320000.0	3.0	2.192314624786377	0.23286552727222443
1.0	30330000.0	30340000.0	3.0	2.0175201892852783	0.17466554045677185
1.0	30450000.0	30460000.0	1.0	1.7276885509490967	0.09836658090353012
1.0	30480000.0	30490000.0	0.0	1.8297500610351562	0.12204613536596298
1.0	30570000.0	30580000.0	3.0	1.8242250680923462	0.12069815397262573
1.0	30610000.0	30620000.0	3.0	1.926079511642456	0.14753925800323486
1.0	30660000.0	30670000.0	3.0	1.8966596126556396	0.1393912136554718
1.0	30760000.0	30770000.0	1.0	1.9231178760528564	0.14670531451702118
1.0	30890000.0	30900000.0	1.0	1.8961578607559204	0.13925105333328247
1.0	30960000.0	30970000.0	0.0	1.8136965036392212	0.11813819408416748
1.0	31060000.0	31070000.0	1.0	1.7046623229980469	0.09327872097492218
1.0	31090000.0	31100000.0	0.0	1.6281976699829102	0.07738052308559418
1.0	31130000.0	31140000.0	2.0	1.5789889097213745	0.06808631867170334
1.0	31360000.0	31370000.0	2.0	1.5822336673736572	0.06867044419050217
1.0	31400000.0	31410000.0	1.0	1.7195075750350952	0.09651467204093933
1.0	31440000.0	31450000.0	2.0	1.7001874446868896	0.09230415523052216
1.0	31480000.0	31490000.0	3.0	1.7117846012115479	0.0948321670293808
1.0	31500000.0	31510000.0	2.0	1.6663442850112915	0.08511815965175629
1.0	31540000.0	31550000.0	0.0	1.7285706996917725	0.0985465794801712
1.0	31590000.0	31600000.0	0.0	1.6942065954208374	0.0910211056470871
1.0	31600000.0	31610000.0	1.0	1.6763439178466797	0.08720214664936066
1.0	31710000.0	31720000.0	0.0	1.9449775218963623	0.1529386192560196
1.0	31800000.0	31810000.0	2.0	1.7258657217025757	0.09796523302793503
1.0	31810000.0	31820000.0	1.0	1.6856441497802734	0.08918190747499466
1.0	31850000.0	31860000.0	2.0	1.6422227621078491	0.08016987144947052
1.0	31890000.0	31900000.0	2.0	1.7733360528945923	0.10867109149694443
1.0	31900000.0	31910000.0	4.0	1.5972355604171753	0.07143981754779816
1.0	31910000.0	31920000.0	1.0	1.7304588556289673	0.09898053109645844
1.0	31930000.0	31940000.0	1.0	1.7163358926773071	0.09582246840000153
1.0	32010000.0	32020000.0	0.0	1.542582631111145	0.06176120042800903
1.0	32020000.0	32030000.0	2.0	1.5383857488632202	0.06107010692358017
1.0	32080000.0	32090000.0	1.0	1.7138904333114624	0.0952908918261528
1.0	32100000.0	32110000.0	1.0	1.4737040996551514	0.051175378262996674
1.0	32130000.0	32140000.0	1.0	1.4584293365478516	0.04912311211228371
1.0	32190000.0	32200000.0	1.0	1.7015960216522217	0.09261545538902283
1.0	32220000.0	32230000.0	1.0	1.7231801748275757	0.09734395891427994
1.0	32280000.0	32290000.0	0.0	1.9163259267807007	0.14479930698871613
1.0	32300000.0	32310000.0	5.0	1.941038727760315	0.15179727971553802
1.0	32340000.0	32350000.0	4.0	2.2368922233581543	0.24882788956165314
1.0	32350000.0	32360000.0	8.0	2.0902366638183594	0.1979500651359558
1.0	32430000.0	32440000.0	1.0	2.2720561027526855	0.26167231798171997
1.0	32440000.0	32450000.0	6.0	2.2088260650634766	0.23873765766620636
1.0	32470000.0	32480000.0	2.0	2.18031644821167	0.2286386489868164
1.0	32630000.0	32640000.0	0.0	1.442275881767273	0.04707386717200279
1.0	32680000.0	32690000.0	0.0	1.692460298538208	0.09063638746738434
1.0	32750000.0	32760000.0	1.0	1.7688310146331787	0.10764545202255249
1.0	32780000.0	32790000.0	1.0	1.6294949054718018	0.0776374489068985
1.0	32800000.0	32810000.0	2.0	1.6602370738983154	0.08384449034929276
1.0	33050000.0	33060000.0	2.0	1.6612027883529663	0.08403457701206207
1.0	33080000.0	33090000.0	2.0	1.607710838317871	0.07342023402452469
1.0	33130000.0	33140000.0	2.0	1.5910660028457642	0.07030992209911346
1.0	33220000.0	33230000.0	4.0	2.313599109649658	0.27709174156188965
1.0	33280000.0	33290000.0	2.0	2.1591999530792236	0.22127671539783478
1.0	33290000.0	33300000.0	1.0	1.7208728790283203	0.09683039784431458
1.0	33370000.0	33380000.0	1.0	1.94986891746521	0.15434768795967102
1.0	33390000.0	33400000.0	1.0	1.9865806102752686	0.1652044951915741
1.0	33540000.0	33550000.0	1.0	2.023214101791382	0.17642953991889954
1.0	33590000.0	33600000.0	3.0	1.8819901943206787	0.1354244351387024
1.0	33610000.0	33620000.0	6.0	1.8307602405548096	0.12229292094707489
1.0	33650000.0	33660000.0	5.0	1.7792415618896484	0.11004408448934555
1.0	33740000.0	33750000.0	1.0	1.5470775365829468	0.06251013278961182
1.0	33780000.0	33790000.0	0.0	1.5796797275543213	0.06821237504482269
1.0	33790000.0	33800000.0	0.0	1.4053852558135986	0.04300578683614731
1.0	33820000.0	33830000.0	2.0	1.6075527667999268	0.07338421046733856
1.0	33960000.0	33970000.0	0.0	1.8792335987091064	0.1346990019083023
1.0	34020000.0	34030000.0	2.0	1.7715368270874023	0.10826613008975983
1.0	34060000.0	34070000.0	2.0	1.8058544397354126	0.11627326160669327
1.0	34180000.0	34190000.0	1.0	1.9396591186523438	0.15140372514724731
1.0	34190000.0	34200000.0	1.0	1.892177939414978	0.13817456364631653
1.0	34370000.0	34380000.0	3.0	1.9646803140640259	0.15867598354816437
1.0	34380000.0	34390000.0	1.0	2.048555850982666	0.184426948428154
1.0	34390000.0	34400000.0	0.0	2.043410539627075	0.18278683722019196
1.0	34510000.0	34520000.0	2.0	1.8153836727142334	0.11853599548339844
1.0	34560000.0	34570000.0	1.0	1.8277156352996826	0.1215401142835617
1.0	34570000.0	34580000.0	2.0	1.9720255136489868	0.16084733605384827
1.0	34590000.0	34600000.0	2.0	2.0481269359588623	0.18428322672843933
1.0	34650000.0	34660000.0	5.0	1.8117687702178955	0.11768002808094025
1.0	34710000.0	34720000.0	2.0	1.9223644733428955	0.14649489521980286
1.0	34740000.0	34750000.0	1.0	2.063462734222412	0.18920718133449554
1.0	34750000.0	34760000.0	2.0	2.124476194381714	0.20938479900360107
1.0	34770000.0	34780000.0	0.0	2.1212239265441895	0.20828524231910706
1.0	34800000.0	34810000.0	4.0	2.0099761486053467	0.17232760787010193
1.0	34960000.0	34970000.0	1.0	2.034480571746826	0.17995887994766235
1.0	34980000.0	34990000.0	3.0	1.9281635284423828	0.14813190698623657
1.0	35010000.0	35020000.0	2.0	1.880225419998169	0.13496382534503937
1.0	35050000.0	35060000.0	2.0	1.7497180700302124	0.10329965502023697
1.0	35170000.0	35180000.0	1.0	1.5262320041656494	0.05906625837087631
1.0	35280000.0	35290000.0	1.0	1.4699280261993408	0.05065642669796944
1.0	35300000.0	35310000.0	0.0	1.5067707300186157	0.056004106998443604
1.0	35330000.0	35340000.0	0.0	1.5323376655578613	0.06005365401506424
1.0	35340000.0	35350000.0	2.0	1.46988844871521	0.050647955387830734
1.0	35370000.0	35380000.0	2.0	1.5649473667144775	0.06558737903833389
1.0	35420000.0	35430000.0	3.0	1.5107672214508057	0.05663366988301277
1.0	35490000.0	35500000.0	0.0	2.009246349334717	0.17210230231285095
1.0	35500000.0	35510000.0	2.0	1.8537261486053467	0.12805595993995667
1.0	35540000.0	35550000.0	4.0	1.8741782903671265	0.1333686113357544
1.0	35560000.0	35570000.0	3.0	1.7295315265655518	0.09876827895641327
1.0	35630000.0	35640000.0	2.0	1.8628253936767578	0.13039293885231018
1.0	35680000.0	35690000.0	0.0	1.692270040512085	0.0905904546380043
1.0	35750000.0	35760000.0	0.0	1.6006433963775635	0.07207702100276947
1.0	35770000.0	35780000.0	1.0	1.5222545862197876	0.05844024941325188
1.0	35790000.0	35800000.0	2.0	1.5497558116912842	0.06296471506357193
1.0	35810000.0	35820000.0	0.0	1.6919950246810913	0.09053322672843933
1.0	35840000.0	35850000.0	3.0	1.693023681640625	0.09075687825679779
1.0	35870000.0	35880000.0	1.0	1.676796317100525	0.08730648458003998
1.0	35890000.0	35900000.0	1.0	1.7819217443466187	0.11065125465393066
1.0	35960000.0	35970000.0	1.0	1.715213418006897	0.09558039903640747
1.0	36030000.0	36040000.0	1.0	1.7718044519424438	0.10834163427352905
1.0	36170000.0	36180000.0	2.0	2.093942880630493	0.19916878640651703
1.0	36330000.0	36340000.0	0.0	1.8488260507583618	0.12681317329406738
1.0	36350000.0	36360000.0	1.0	1.6449588537216187	0.08073963969945908
1.0	36400000.0	36410000.0	1.0	1.594904899597168	0.07100988179445267
1.0	36420000.0	36430000.0	5.0	1.4818243980407715	0.052323199808597565
1.0	36480000.0	36490000.0	1.0	1.7057100534439087	0.09351334720849991
1.0	36520000.0	36530000.0	1.0	1.5962159633636475	0.07124917209148407
1.0	36580000.0	36590000.0	2.0	1.5894228219985962	0.06999365240335464
1.0	36610000.0	36620000.0	1.0	1.8907935619354248	0.13779360055923462
1.0	36620000.0	36630000.0	1.0	2.1026711463928223	0.20206256210803986
1.0	36630000.0	36640000.0	1.0	1.658623456954956	0.08351995050907135
1.0	36720000.0	36730000.0	1.0	1.574937105178833	0.06736333668231964
1.0	36840000.0	36850000.0	2.0	1.76339590549469	0.10639280080795288
1.0	36860000.0	36870000.0	0.0	1.993504524230957	0.16729383170604706
1.0	37110000.0	37120000.0	4.0	1.8745702505111694	0.1334657520055771
1.0	37130000.0	37140000.0	0.0	2.022383451461792	0.17617623507976532
1.0	37170000.0	37180000.0	3.0	2.048041582107544	0.18425649404525757
1.0	37180000.0	37190000.0	1.0	2.047628164291382	0.1841294765472412
1.0	37230000.0	37240000.0	5.0	1.9420124292373657	0.15208151936531067
1.0	37400000.0	37410000.0	1.0	1.7836110591888428	0.11104585230350494
1.0	37430000.0	37440000.0	0.0	1.7759571075439453	0.10927633941173553
1.0	37440000.0	37450000.0	4.0	1.6458194255828857	0.08091108500957489
1.0	37460000.0	37470000.0	0.0	1.7199426889419556	0.09662289172410965
1.0	37560000.0	37570000.0	2.0	1.6899267435073853	0.0900992602109909
1.0	37570000.0	37580000.0	1.0	1.7011477947235107	0.09251432120800018
1.0	37640000.0	37650000.0	1.0	1.7532997131347656	0.10410447418689728
1.0	37730000.0	37740000.0	4.0	1.8972240686416626	0.13954266905784607
1.0	37770000.0	37780000.0	1.0	1.9637832641601562	0.15840956568717957
1.0	37780000.0	37790000.0	2.0	2.047421455383301	0.18405847251415253
1.0	37910000.0	37920000.0	3.0	1.7363851070404053	0.10029016435146332
1.0	37950000.0	37960000.0	3.0	1.624572515487671	0.07666192948818207
1.0	37960000.0	37970000.0	0.0	1.5911767482757568	0.07031373679637909
1.0	38010000.0	38020000.0	2.0	1.6212403774261475	0.07601796835660934
1.0	38020000.0	38030000.0	1.0	1.6830753087997437	0.08864777535200119
1.0	38040000.0	38050000.0	1.0	1.5018144845962524	0.0552649088203907
1.0	38060000.0	38070000.0	1.0	1.7559760808944702	0.10469768941402435
1.0	38070000.0	38080000.0	1.0	1.7400659322738647	0.1011170893907547
1.0	38110000.0	38120000.0	2.0	1.783654808998108	0.1110573410987854
1.0	38140000.0	38150000.0	1.0	1.7287828922271729	0.09860395640134811
1.0	38150000.0	38160000.0	1.0	2.0064570903778076	0.17123986780643463
1.0	38180000.0	38190000.0	0.0	1.9708013534545898	0.1604858785867691
1.0	38220000.0	38230000.0	2.0	1.7278778553009033	0.09841267019510269
1.0	38280000.0	38290000.0	2.0	1.6009113788604736	0.07213718444108963
1.0	38290000.0	38300000.0	3.0	1.7200496196746826	0.09665028005838394
1.0	38480000.0	38490000.0	0.0	1.4258300065994263	0.04513735696673393
1.0	38540000.0	38550000.0	0.0	1.68575918674469	0.089198037981987
1.0	38550000.0	38560000.0	3.0	1.6154998540878296	0.07490669935941696
1.0	38580000.0	38590000.0	2.0	1.6843115091323853	0.0888950377702713
1.0	38640000.0	38650000.0	2.0	1.8991094827651978	0.14004957675933838
1.0	38700000.0	38710000.0	6.0	1.8205915689468384	0.11980507522821426
1.0	38740000.0	38750000.0	1.0	1.86883544921875	0.1319538652896881
1.0	38790000.0	38800000.0	0.0	1.89593505859375	0.1391877382993698
1.0	38800000.0	38810000.0	1.0	1.8322454690933228	0.12265487760305405
1.0	38850000.0	38860000.0	3.0	1.6844205856323242	0.08891725540161133
1.0	38950000.0	38960000.0	1.0	1.814446210861206	0.11832630634307861
1.0	38960000.0	38970000.0	1.0	1.7803595066070557	0.11029797792434692
1.0	39020000.0	39030000.0	2.0	1.9297605752944946	0.14857913553714752
1.0	39040000.0	39050000.0	1.0	1.8930599689483643	0.13841482996940613
1.0	39190000.0	39200000.0	2.0	1.7157617807388306	0.0956953838467598
1.0	39310000.0	39320000.0	0.0	1.7679895162582397	0.10744942724704742
1.0	39330000.0	39340000.0	2.0	1.9726423025131226	0.1610318124294281
1.0	39450000.0	39460000.0	2.0	2.3765718936920166	0.30085489153862
1.0	39600000.0	39610000.0	2.0	1.6493492126464844	0.08161316812038422
1.0	39660000.0	39670000.0	0.0	1.9139671325683594	0.14414265751838684
1.0	39710000.0	39720000.0	4.0	1.5806620121002197	0.06840256601572037
1.0	39750000.0	39760000.0	1.0	1.4620511531829834	0.04958825558423996
1.0	39780000.0	39790000.0	1.0	1.5173120498657227	0.05765971541404724
1.0	39820000.0	39830000.0	1.0	1.5298887491226196	0.05966653302311897
1.0	39880000.0	39890000.0	2.0	1.6032211780548096	0.07255180180072784
1.0	39930000.0	39940000.0	0.0	1.4435867071151733	0.047235142439603806
1.0	39990000.0	40000000.0	0.0	1.4767175912857056	0.05161100625991821
1.0	40050000.0	40060000.0	2.0	1.5182515382766724	0.05780049413442612
1.0	40090000.0	40100000.0	1.0	1.4928420782089233	0.053913556039333344
1.0	40120000.0	40130000.0	2.0	1.5510681867599487	0.06319405883550644
1.0	40140000.0	40150000.0	3.0	1.6130268573760986	0.07442034780979156
1.0	40210000.0	40220000.0	4.0	1.4105198383331299	0.0435090996325016
1.0	40250000.0	40260000.0	2.0	1.6531944274902344	0.08240512013435364
1.0	40270000.0	40280000.0	0.0	1.747645616531372	0.10282156616449356
1.0	40340000.0	40350000.0	3.0	1.6830365657806396	0.0886395052075386
1.0	40470000.0	40480000.0	1.0	1.8797321319580078	0.13482530415058136
1.0	40480000.0	40490000.0	1.0	1.7885288000106812	0.11218990385532379
1.0	40490000.0	40500000.0	5.0	1.7006622552871704	0.09240301698446274
1.0	40510000.0	40520000.0	1.0	1.7362569570541382	0.10025613009929657
1.0	40520000.0	40530000.0	1.0	1.724317193031311	0.09758415818214417
1.0	40560000.0	40570000.0	2.0	1.7680447101593018	0.10746191442012787
1.0	40580000.0	40590000.0	0.0	1.786765694618225	0.11178435385227203
1.0	40620000.0	40630000.0	2.0	1.8698203563690186	0.13220202922821045
1.0	40650000.0	40660000.0	2.0	1.530003309249878	0.05967816710472107
1.0	40670000.0	40680000.0	0.0	1.588618278503418	0.06984277814626694
1.0	40710000.0	40720000.0	2.0	1.8009878396987915	0.11511305719614029
1.0	40760000.0	40770000.0	2.0	1.7779384851455688	0.10973139852285385
1.0	40780000.0	40790000.0	1.0	1.9010206460952759	0.14057007431983948
1.0	40920000.0	40930000.0	0.0	1.9040858745574951	0.14142009615898132
1.0	40990000.0	41000000.0	4.0	1.965946912765503	0.15904775261878967
1.0	41010000.0	41020000.0	2.0	1.7076165676116943	0.09392210096120834
1.0	41070000.0	41080000.0	0.0	1.7240419387817383	0.09754719585180283
1.0	41080000.0	41090000.0	4.0	1.6017831563949585	0.07228906452655792
1.0	41200000.0	41210000.0	2.0	1.4904524087905884	0.05357363075017929
1.0	41280000.0	41290000.0	0.0	1.7622222900390625	0.10612235218286514
1.0	41290000.0	41300000.0	3.0	1.6777055263519287	0.08749790489673615
1.0	41380000.0	41390000.0	2.0	1.620919942855835	0.07596005499362946
1.0	41530000.0	41540000.0	0.0	1.3647325038909912	0.039880674332380295
1.0	41540000.0	41550000.0	0.0	1.3891496658325195	0.041528940200805664
1.0	41550000.0	41560000.0	0.0	1.406805396080017	0.043130822479724884
1.0	41630000.0	41640000.0	0.0	1.3665815591812134	0.03997327759861946
1.0	41700000.0	41710000.0	1.0	1.6575615406036377	0.08329533040523529
1.0	41720000.0	41730000.0	0.0	1.539795994758606	0.06128722429275513
1.0	41750000.0	41760000.0	1.0	1.560262680053711	0.06476853787899017
1.0	41780000.0	41790000.0	0.0	1.5905112028121948	0.07018612325191498
1.0	41820000.0	41830000.0	1.0	1.8015491962432861	0.11526025831699371
1.0	41900000.0	41910000.0	3.0	1.7663590908050537	0.1070684939622879
1.0	41980000.0	41990000.0	3.0	1.7128798961639404	0.09506687521934509
1.0	42030000.0	42040000.0	0.0	1.8721622228622437	0.13280990719795227
1.0	42260000.0	42270000.0	3.0	1.7036892175674438	0.09306175261735916
1.0	42300000.0	42310000.0	1.0	1.621956467628479	0.07615534961223602
1.0	42350000.0	42360000.0	1.0	1.5847924947738647	0.06914854049682617
1.0	42360000.0	42370000.0	2.0	1.6296274662017822	0.07766690850257874
1.0	42380000.0	42390000.0	3.0	1.5137927532196045	0.05710599943995476
1.0	42470000.0	42480000.0	2.0	1.6193320751190186	0.07564624398946762
1.0	42510000.0	42520000.0	1.0	1.6489238739013672	0.08152282238006592
1.0	42530000.0	42540000.0	0.0	1.6031732559204102	0.07253830134868622
1.0	42570000.0	42580000.0	2.0	1.5431255102157593	0.06184191629290581
1.0	42730000.0	42740000.0	5.0	1.36026132106781	0.03965279832482338
1.0	42790000.0	42800000.0	0.0	1.6537059545516968	0.08251211792230606
1.0	42930000.0	42940000.0	0.0	1.7921251058578491	0.11303079128265381
1.0	42940000.0	42950000.0	3.0	1.7927652597427368	0.11317037045955658
1.0	42980000.0	42990000.0	3.0	1.7885650396347046	0.11220762878656387
1.0	42990000.0	43000000.0	2.0	1.8261581659317017	0.12115450203418732
1.0	43060000.0	43070000.0	2.0	1.6724765300750732	0.0864022746682167
1.0	43140000.0	43150000.0	1.0	1.9339182376861572	0.14976128935813904
1.0	43170000.0	43180000.0	3.0	1.4961251020431519	0.05440305918455124
1.0	43190000.0	43200000.0	1.0	1.5954052209854126	0.07109816372394562
1.0	43220000.0	43230000.0	1.0	1.4967565536499023	0.05449436977505684
1.0	43240000.0	43250000.0	2.0	1.416969895362854	0.044166199862957
1.0	43250000.0	43260000.0	0.0	1.589553713798523	0.07002545893192291
1.0	43380000.0	43390000.0	0.0	1.83342707157135	0.12295421212911606
1.0	43440000.0	43450000.0	1.0	1.718536615371704	0.09632328152656555
1.0	43540000.0	43550000.0	0.0	1.6734224557876587	0.08659550547599792
1.0	43640000.0	43650000.0	2.0	1.655845046043396	0.08293601125478745
1.0	43660000.0	43670000.0	4.0	1.731829285621643	0.09928065538406372
1.0	43720000.0	43730000.0	2.0	1.8907852172851562	0.1377924680709839
1.0	43730000.0	43740000.0	2.0	1.8482129573822021	0.12665292620658875
1.0	43740000.0	43750000.0	0.0	1.8139457702636719	0.1182045191526413
1.0	43870000.0	43880000.0	2.0	1.568357229232788	0.06619793176651001
1.0	43970000.0	43980000.0	0.0	1.8216497898101807	0.1200592890381813
1.0	44030000.0	44040000.0	2.0	1.6234369277954102	0.07643529772758484
1.0	44140000.0	44150000.0	0.0	1.5850918292999268	0.0691920667886734
1.0	44150000.0	44160000.0	0.0	1.523577332496643	0.05864774435758591
1.0	44170000.0	44180000.0	0.0	1.9120571613311768	0.1436164677143097
1.0	44350000.0	44360000.0	2.0	1.650495171546936	0.08183567225933075
1.0	44400000.0	44410000.0	1.0	1.7571613788604736	0.10498166084289551
1.0	44440000.0	44450000.0	3.0	1.8719570636749268	0.13276821374893188
1.0	44470000.0	44480000.0	3.0	1.5322209596633911	0.06004191190004349
1.0	44520000.0	44530000.0	2.0	1.4932727813720703	0.053977496922016144
1.0	44550000.0	44560000.0	1.0	1.5085952281951904	0.056290846318006516
1.0	44630000.0	44640000.0	1.0	1.411407232284546	0.04359789937734604
1.0	44700000.0	44710000.0	1.0	1.4348074197769165	0.04617607593536377
1.0	44710000.0	44720000.0	0.0	1.4656082391738892	0.05007927492260933
1.0	44730000.0	44740000.0	0.0	1.617367148399353	0.0752677321434021
1.0	44760000.0	44770000.0	1.0	1.45307457447052	0.048438359051942825
1.0	44780000.0	44790000.0	1.0	1.3911869525909424	0.041672781109809875
1.0	44800000.0	44810000.0	0.0	1.3989261388778687	0.04237405210733414
1.0	44820000.0	44830000.0	3.0	1.6695382595062256	0.0857696384191513
1.0	44840000.0	44850000.0	1.0	1.5896971225738525	0.07004864513874054
1.0	44860000.0	44870000.0	2.0	1.599568247795105	0.07187232375144958
1.0	44870000.0	44880000.0	1.0	2.125260591506958	0.2096492052078247
1.0	44880000.0	44890000.0	1.0	1.721632957458496	0.09700917452573776
1.0	44900000.0	44910000.0	0.0	1.7937663793563843	0.11342273652553558
1.0	45000000.0	45010000.0	3.0	1.5771774053573608	0.067759208381176
1.0	45080000.0	45090000.0	0.0	1.6826547384262085	0.08855772018432617
1.0	45100000.0	45110000.0	1.0	1.4023761749267578	0.04271245747804642
1.0	45140000.0	45150000.0	1.0	1.8746271133422852	0.13347849249839783
1.0	45180000.0	45190000.0	3.0	1.7256090641021729	0.09787812829017639
1.0	45280000.0	45290000.0	2.0	1.9244277477264404	0.14707836508750916
1.0	45340000.0	45350000.0	1.0	1.662549614906311	0.08433250337839127
1.0	45350000.0	45360000.0	3.0	1.5858795642852783	0.06933894753456116
1.0	45390000.0	45400000.0	0.0	1.6882822513580322	0.089751698076725
1.0	45410000.0	45420000.0	0.0	1.552367925643921	0.063413605093956
1.0	45450000.0	45460000.0	2.0	1.5846445560455322	0.06911905109882355
1.0	45480000.0	45490000.0	1.0	1.6036649942398071	0.07263912260532379
1.0	45520000.0	45530000.0	5.0	1.497984766960144	0.05467988923192024
1.0	45570000.0	45580000.0	3.0	1.5825464725494385	0.06873460114002228
1.0	45580000.0	45590000.0	1.0	1.535282015800476	0.060538776218891144
1.0	45590000.0	45600000.0	1.0	1.5225660800933838	0.05849481374025345
1.0	45600000.0	45610000.0	1.0	1.5676084756851196	0.06606999039649963
1.0	45620000.0	45630000.0	0.0	1.5784709453582764	0.06799886375665665
1.0	45630000.0	45640000.0	0.0	1.4540345668792725	0.04855533689260483
1.0	45760000.0	45770000.0	2.0	1.7428150177001953	0.10172487795352936
1.0	45880000.0	45890000.0	2.0	1.6191126108169556	0.07560120522975922
1.0	45900000.0	45910000.0	0.0	1.684326171875	0.08889590203762054
1.0	45970000.0	45980000.0	3.0	1.5305531024932861	0.059765808284282684
1.0	46010000.0	46020000.0	1.0	1.9724798202514648	0.16098274290561676
1.0	46020000.0	46030000.0	2.0	1.7388280630111694	0.10083538293838501
1.0	46030000.0	46040000.0	2.0	1.6121599674224854	0.0742562785744667
1.0	46190000.0	46200000.0	1.0	1.742118239402771	0.10156576335430145
1.0	46200000.0	46210000.0	1.0	1.7491331100463867	0.10316340625286102
1.0	46210000.0	46220000.0	7.0	1.7723976373672485	0.10846807062625885
1.0	46240000.0	46250000.0	4.0	1.686840295791626	0.0894503965973854
1.0	46290000.0	46300000.0	1.0	1.6036596298217773	0.07262785732746124
1.0	46350000.0	46360000.0	1.0	1.6224950551986694	0.07626479119062424
1.0	46360000.0	46370000.0	1.0	1.5256710052490234	0.05897419527173042
1.0	46410000.0	46420000.0	1.0	1.6587142944335938	0.08354395627975464
1.0	46460000.0	46470000.0	2.0	1.6987240314483643	0.09198115766048431
1.0	46520000.0	46530000.0	2.0	1.814204216003418	0.11826325953006744
1.0	46660000.0	46670000.0	4.0	1.782728910446167	0.1108466163277626
1.0	46710000.0	46720000.0	1.0	1.8760671615600586	0.13386641442775726
1.0	46720000.0	46730000.0	2.0	1.7149397134780884	0.09554067254066467
1.0	46770000.0	46780000.0	1.0	1.6229702234268188	0.07635839283466339
1.0	46840000.0	46850000.0	3.0	1.637481927871704	0.07923424988985062
1.0	46890000.0	46900000.0	1.0	1.741278886795044	0.10139843076467514
1.0	46900000.0	46910000.0	2.0	1.6982063055038452	0.09185371547937393
1.0	46930000.0	46940000.0	1.0	1.7372627258300781	0.10048522800207138
1.0	46980000.0	46990000.0	2.0	1.6882129907608032	0.08973447978496552
1.0	46990000.0	47000000.0	1.0	1.781577706336975	0.1105848103761673
1.0	47210000.0	47220000.0	0.0	1.552124261856079	0.06338326632976532
1.0	47220000.0	47230000.0	1.0	1.577064037322998	0.06773208826780319
1.0	47250000.0	47260000.0	0.0	1.4541540145874023	0.048567138612270355
1.0	47480000.0	47490000.0	4.0	1.704742193222046	0.09329711645841599
1.0	47570000.0	47580000.0	6.0	1.7003322839736938	0.09233899414539337
1.0	47600000.0	47610000.0	0.0	1.8314136266708374	0.12244884669780731
1.0	47670000.0	47680000.0	2.0	1.798624038696289	0.11456964164972305
1.0	47730000.0	47740000.0	0.0	1.6540409326553345	0.08257463574409485
1.0	47800000.0	47810000.0	1.0	1.775728464126587	0.10922163724899292
1.0	47930000.0	47940000.0	3.0	1.6176836490631104	0.07533367723226547
1.0	47950000.0	47960000.0	0.0	1.7046867609024048	0.09328010678291321
1.0	47970000.0	47980000.0	2.0	1.6123205423355103	0.07429210841655731
1.0	48000000.0	48010000.0	4.0	1.5987207889556885	0.07171912491321564
1.0	48030000.0	48040000.0	0.0	1.7032921314239502	0.09297201782464981
1.0	48070000.0	48080000.0	1.0	1.6629289388656616	0.08441005647182465
1.0	48120000.0	48130000.0	1.0	1.693088173866272	0.09077434986829758
1.0	48140000.0	48150000.0	3.0	1.728534460067749	0.09855352342128754
1.0	48160000.0	48170000.0	0.0	1.8569791316986084	0.1288883537054062
1.0	48230000.0	48240000.0	1.0	1.7779719829559326	0.10973359644412994
1.0	48240000.0	48250000.0	1.0	1.657383680343628	0.0832686796784401
1.0	48280000.0	48290000.0	0.0	1.7946364879608154	0.113622285425663
1.0	48380000.0	48390000.0	3.0	1.707837462425232	0.09396738559007645
1.0	48390000.0	48400000.0	0.0	1.7610019445419312	0.10586057603359222
1.0	48410000.0	48420000.0	3.0	1.7326745986938477	0.09946195781230927
1.0	48480000.0	48490000.0	2.0	1.6133263111114502	0.07448277622461319
1.0	48520000.0	48530000.0	1.0	1.6358509063720703	0.07890458405017853
1.0	48540000.0	48550000.0	0.0	1.6104049682617188	0.07392895966768265
1.0	48640000.0	48650000.0	2.0	1.6274242401123047	0.07722463458776474
1.0	48800000.0	48810000.0	2.0	1.8954346179962158	0.1390504539012909
1.0	48820000.0	48830000.0	3.0	1.7640453577041626	0.10655222833156586
1.0	48850000.0	48860000.0	1.0	1.8218822479248047	0.12011712789535522
1.0	48860000.0	48870000.0	2.0	1.7554786205291748	0.10458113253116608
1.0	48870000.0	48880000.0	2.0	1.7569749355316162	0.10492770373821259
1.0	48940000.0	48950000.0	0.0	1.8160974979400635	0.11872126907110214
1.0	48970000.0	48980000.0	1.0	1.9079010486602783	0.14246472716331482
1.0	49000000.0	49010000.0	2.0	1.8893041610717773	0.1373959332704544
1.0	49030000.0	49040000.0	1.0	1.9378525018692017	0.15088635683059692
1.0	49050000.0	49060000.0	2.0	1.8756757974624634	0.13375087082386017
1.0	49240000.0	49250000.0	1.0	1.831282615661621	0.12241784483194351
1.0	49320000.0	49330000.0	3.0	1.8291975259780884	0.12191583961248398
1.0	49330000.0	49340000.0	3.0	1.8429244756698608	0.12532518804073334
1.0	49500000.0	49510000.0	3.0	2.0987088680267334	0.20074915885925293
1.0	49510000.0	49520000.0	2.0	2.206695556640625	0.23797447979450226
1.0	49650000.0	49660000.0	1.0	2.506256580352783	0.35046929121017456
1.0	49670000.0	49680000.0	1.0	2.496544361114502	0.3467554450035095
1.0	49870000.0	49880000.0	1.0	2.476442813873291	0.3390548527240753
1.0	49910000.0	49920000.0	5.0	2.5298612117767334	0.3594881296157837
1.0	49960000.0	49970000.0	2.0	2.4937076568603516	0.34567052125930786
1.0	50070000.0	50080000.0	3.0	2.108670711517334	0.2040681540966034
1.0	50130000.0	50140000.0	0.0	2.211019515991211	0.23952379822731018
1.0	50150000.0	50160000.0	2.0	2.2962214946746826	0.27061396837234497
1.0	50160000.0	50170000.0	2.0	2.1747918128967285	0.22670955955982208
1.0	50210000.0	50220000.0	1.0	2.20334792137146	0.2367841899394989
1.0	50220000.0	50230000.0	1.0	2.3986849784851074	0.3092776834964752
1.0	50230000.0	50240000.0	3.0	2.1764047145843506	0.22726933658123016
1.0	50310000.0	50320000.0	0.0	2.511151075363159	0.3523445427417755
1.0	50330000.0	50340000.0	1.0	2.2984256744384766	0.27143365144729614
1.0	50510000.0	50520000.0	1.0	2.0182430744171143	0.17488402128219604
1.0	50530000.0	50540000.0	3.0	1.9169228076934814	0.14496812224388123
1.0	50570000.0	50580000.0	3.0	2.17107892036438	0.22540636360645294
1.0	50580000.0	50590000.0	2.0	2.1196188926696777	0.20774689316749573
1.0	50630000.0	50640000.0	0.0	2.3633859157562256	0.2958487570285797
1.0	50710000.0	50720000.0	3.0	2.3170197010040283	0.2783699929714203
1.0	50720000.0	50730000.0	3.0	2.117748498916626	0.207113116979599
1.0	50730000.0	50740000.0	5.0	2.00480318069458	0.17073938250541687
1.0	50740000.0	50750000.0	5.0	1.9537408351898193	0.15546976029872894
1.0	50760000.0	50770000.0	0.0	1.9964778423309326	0.16820095479488373
1.0	50840000.0	50850000.0	0.0	1.745842695236206	0.10242128372192383
1.0	50850000.0	50860000.0	1.0	1.6893374919891357	0.08996956050395966
1.0	50860000.0	50870000.0	2.0	1.6582744121551514	0.08344175666570663
1.0	50890000.0	50900000.0	3.0	1.8194221258163452	0.11951076984405518
1.0	51020000.0	51030000.0	2.0	1.5404294729232788	0.06139581277966499
1.0	51030000.0	51040000.0	1.0	1.5360277891159058	0.06066492199897766
1.0	51080000.0	51090000.0	3.0	1.7290518283843994	0.09864307194948196
1.0	51090000.0	51100000.0	2.0	1.6527435779571533	0.08231206983327866
1.0	51120000.0	51130000.0	1.0	1.5159672498703003	0.05743797495961189
1.0	51130000.0	51140000.0	1.0	1.4921209812164307	0.05382010340690613
1.0	51150000.0	51160000.0	1.0	1.4432547092437744	0.047188661992549896
1.0	51180000.0	51190000.0	1.0	1.4881411790847778	0.0532318577170372
1.0	51210000.0	51220000.0	0.0	1.5068483352661133	0.05603091046214104
1.0	51240000.0	51250000.0	1.0	1.5035486221313477	0.0555151030421257
1.0	51270000.0	51280000.0	0.0	1.6483612060546875	0.08140989392995834
1.0	51410000.0	51420000.0	2.0	1.6667934656143188	0.08522215485572815
1.0	51520000.0	51530000.0	2.0	1.8844083547592163	0.13607129454612732
1.0	51600000.0	51610000.0	2.0	1.7635555267333984	0.10644055902957916
1.0	51620000.0	51630000.0	1.0	1.777266502380371	0.10957930982112885
1.0	51690000.0	51700000.0	1.0	1.7319746017456055	0.09931697696447372
1.0	51790000.0	51800000.0	2.0	1.8174043893814087	0.11903172731399536
1.0	51860000.0	51870000.0	0.0	1.479424238204956	0.05198444053530693
1.0	51880000.0	51890000.0	2.0	1.5095882415771484	0.05645905062556267
1.0	51910000.0	51920000.0	1.0	1.6016212701797485	0.07224980741739273
1.0	51970000.0	51980000.0	3.0	1.7529691457748413	0.10404600203037262
1.0	52000000.0	52010000.0	0.0	1.8081735372543335	0.11681491136550903
1.0	52030000.0	52040000.0	2.0	1.858087182044983	0.12917070090770721
1.0	52070000.0	52080000.0	3.0	1.8637897968292236	0.13063783943653107
1.0	52150000.0	52160000.0	2.0	1.8110501766204834	0.11750578880310059
1.0	52220000.0	52230000.0	1.0	1.4918920993804932	0.05378740280866623
1.0	52240000.0	52250000.0	4.0	1.4412606954574585	0.04694535583257675
1.0	52330000.0	52340000.0	1.0	1.4808059930801392	0.05216933414340019
1.0	52350000.0	52360000.0	2.0	1.528042197227478	0.05935773253440857
1.0	52400000.0	52410000.0	0.0	1.6556119918823242	0.08289532363414764
1.0	52460000.0	52470000.0	3.0	1.7396665811538696	0.10101999342441559
1.0	52480000.0	52490000.0	1.0	1.657372236251831	0.0832546278834343
1.0	52500000.0	52510000.0	3.0	1.7174723148345947	0.09607546031475067
1.0	52510000.0	52520000.0	2.0	1.6844384670257568	0.0889304056763649
1.0	52540000.0	52550000.0	3.0	1.7856191396713257	0.11153052002191544
1.0	52630000.0	52640000.0	3.0	1.8939157724380493	0.1386416256427765
1.0	52710000.0	52720000.0	0.0	2.0195813179016113	0.17530885338783264
1.0	52800000.0	52810000.0	2.0	1.7608762979507446	0.10583983361721039
1.0	52840000.0	52850000.0	0.0	1.8151029348373413	0.11848975718021393
1.0	52900000.0	52910000.0	1.0	1.6665394306182861	0.08515314012765884
1.0	52960000.0	52970000.0	2.0	1.7008564472198486	0.09243980050086975
1.0	52990000.0	53000000.0	1.0	1.6853296756744385	0.08912159502506256
1.0	53010000.0	53020000.0	1.0	2.0609192848205566	0.18838392198085785
1.0	53040000.0	53050000.0	1.0	1.647579550743103	0.08125848323106766
1.0	53060000.0	53070000.0	0.0	1.6263487339019775	0.07700850814580917
1.0	53210000.0	53220000.0	0.0	1.6631015539169312	0.08445867151021957
1.0	53230000.0	53240000.0	1.0	1.6032135486602783	0.07254766672849655
1.0	53310000.0	53320000.0	0.0	1.644349455833435	0.08061032742261887
1.0	53320000.0	53330000.0	2.0	1.6180527210235596	0.07539946585893631
1.0	53330000.0	53340000.0	2.0	1.6033391952514648	0.07257898896932602
1.0	53570000.0	53580000.0	2.0	1.6976091861724854	0.09173647314310074
1.0	53580000.0	53590000.0	1.0	1.7259252071380615	0.0979648232460022
1.0	53610000.0	53620000.0	0.0	1.895599365234375	0.13909392058849335
1.0	53700000.0	53710000.0	0.0	1.732783555984497	0.09948652237653732
1.0	53710000.0	53720000.0	4.0	1.6181135177612305	0.07540617138147354
1.0	53720000.0	53730000.0	1.0	1.6960058212280273	0.09139510989189148
1.0	53740000.0	53750000.0	4.0	1.6565834283828735	0.08309773355722427
1.0	53760000.0	53770000.0	0.0	1.755775809288025	0.10466694831848145
1.0	53790000.0	53800000.0	0.0	1.6996510028839111	0.09218738973140717
1.0	53800000.0	53810000.0	0.0	1.655901312828064	0.08295808732509613
1.0	53830000.0	53840000.0	0.0	1.7393252849578857	0.10094912350177765
1.0	53920000.0	53930000.0	2.0	1.8286632299423218	0.12177963554859161
1.0	53990000.0	54000000.0	0.0	2.079195499420166	0.19431647658348083
1.0	54030000.0	54040000.0	2.0	1.8862082958221436	0.13656015694141388
1.0	54070000.0	54080000.0	2.0	1.861911416053772	0.13016009330749512
1.0	54120000.0	54130000.0	2.0	1.8344619274139404	0.12319640815258026
1.0	54130000.0	54140000.0	1.0	1.776357650756836	0.1093662828207016
1.0	54180000.0	54190000.0	1.0	1.5943701267242432	0.07090611755847931
1.0	54220000.0	54230000.0	2.0	1.4422788619995117	0.0470721498131752
1.0	54260000.0	54270000.0	0.0	1.3988769054412842	0.04236295074224472
1.0	54340000.0	54350000.0	0.0	1.4569966793060303	0.04893975332379341
1.0	54360000.0	54370000.0	0.0	1.7197080850601196	0.09657900035381317
1.0	54400000.0	54410000.0	2.0	1.5358549356460571	0.06063641235232353
1.0	54430000.0	54440000.0	3.0	1.5511747598648071	0.06320460140705109
1.0	54460000.0	54470000.0	3.0	1.6487023830413818	0.08148946613073349
1.0	54480000.0	54490000.0	1.0	1.7843164205551147	0.11120877414941788
1.0	54550000.0	54560000.0	0.0	1.8084827661514282	0.11688792705535889
1.0	54650000.0	54660000.0	8.0	1.699192762374878	0.09207870066165924
1.0	54760000.0	54770000.0	1.0	1.6770422458648682	0.08736151456832886
1.0	54820000.0	54830000.0	1.0	1.955270767211914	0.15591421723365784
1.0	54840000.0	54850000.0	2.0	1.8338474035263062	0.12304522842168808
1.0	54980000.0	54990000.0	0.0	2.037402629852295	0.18088850378990173
1.0	55010000.0	55020000.0	2.0	1.6436786651611328	0.0804649293422699
1.0	55030000.0	55040000.0	1.0	1.9791259765625	0.16296139359474182
1.0	55060000.0	55070000.0	4.0	1.790477991104126	0.11264477670192719
1.0	55080000.0	55090000.0	5.0	1.916245698928833	0.14477303624153137
1.0	55120000.0	55130000.0	1.0	1.8944343328475952	0.1387789100408554
1.0	55150000.0	55160000.0	1.0	1.8544315099716187	0.12823563814163208
1.0	55180000.0	55190000.0	2.0	1.6285431385040283	0.07744355499744415
1.0	55190000.0	55200000.0	3.0	1.4738941192626953	0.051209740340709686
1.0	55300000.0	55310000.0	2.0	1.5013471841812134	0.05519736930727959
1.0	55430000.0	55440000.0	0.0	1.5467861890792847	0.06246231868863106
1.0	55500000.0	55510000.0	1.0	1.7264816761016846	0.09807802736759186
1.0	55510000.0	55520000.0	0.0	1.5820996761322021	0.06866197288036346
1.0	55520000.0	55530000.0	2.0	1.5206691026687622	0.05818796157836914
1.0	55580000.0	55590000.0	1.0	1.4219820499420166	0.04470423609018326
1.0	55590000.0	55600000.0	0.0	1.3844358921051025	0.04113636165857315
1.0	55640000.0	55650000.0	3.0	1.499463438987732	0.054912082850933075
1.0	55650000.0	55660000.0	2.0	1.4704397916793823	0.05072323605418205
1.0	55810000.0	55820000.0	0.0	1.604149580001831	0.07274837046861649
1.0	55940000.0	55950000.0	0.0	1.9034496545791626	0.14123499393463135
1.0	55990000.0	56000000.0	1.0	2.0723910331726074	0.19209977984428406
1.0	56020000.0	56030000.0	1.0	1.922348976135254	0.14649266004562378
1.0	56040000.0	56050000.0	3.0	1.8652204275131226	0.13101139664649963
1.0	56080000.0	56090000.0	1.0	2.0883753299713135	0.19732947647571564
1.0	56110000.0	56120000.0	2.0	1.9836047887802124	0.16430915892124176
1.0	56130000.0	56140000.0	1.0	1.8715670108795166	0.1326712667942047
1.0	56140000.0	56150000.0	2.0	1.8981958627700806	0.13980408012866974
1.0	56230000.0	56240000.0	0.0	1.7519992589950562	0.10381682217121124
1.0	56260000.0	56270000.0	1.0	1.704848289489746	0.09331660717725754
1.0	56290000.0	56300000.0	1.0	1.6805140972137451	0.08810097724199295
1.0	56330000.0	56340000.0	1.0	1.8508447408676147	0.12731485068798065
1.0	56340000.0	56350000.0	1.0	1.7858259677886963	0.11157311499118805
1.0	56350000.0	56360000.0	1.0	1.8191983699798584	0.11946229636669159
1.0	56420000.0	56430000.0	3.0	1.6239551305770874	0.07654902338981628
1.0	56440000.0	56450000.0	0.0	1.7397358417510986	0.10103501379489899
1.0	56500000.0	56510000.0	1.0	1.8143287897109985	0.11831055581569672
1.0	56510000.0	56520000.0	0.0	1.9003236293792725	0.14037849009037018
1.0	56520000.0	56530000.0	0.0	1.8512811660766602	0.12743155658245087
1.0	56530000.0	56540000.0	2.0	1.7634696960449219	0.10641844570636749
1.0	56560000.0	56570000.0	1.0	1.8344008922576904	0.12318380922079086
1.0	56600000.0	56610000.0	4.0	1.740391492843628	0.10118739306926727
1.0	56620000.0	56630000.0	2.0	1.7796087265014648	0.11012613773345947
1.0	56690000.0	56700000.0	0.0	1.7470624446868896	0.10270277410745621
1.0	56700000.0	56710000.0	0.0	1.782478928565979	0.11078286170959473
1.0	56730000.0	56740000.0	2.0	1.7295650243759155	0.09876391291618347
1.0	56740000.0	56750000.0	1.0	1.722861647605896	0.09726619720458984
1.0	56760000.0	56770000.0	2.0	1.7265138626098633	0.0980931967496872
1.0	56770000.0	56780000.0	1.0	1.7094814777374268	0.09432398527860641
1.0	56780000.0	56790000.0	0.0	1.6345798969268799	0.07864601910114288
1.0	56790000.0	56800000.0	2.0	1.6630947589874268	0.08444805443286896
1.0	56800000.0	56810000.0	3.0	1.6690256595611572	0.08565769344568253
1.0	56870000.0	56880000.0	0.0	1.7565240859985352	0.10482336580753326
1.0	56890000.0	56900000.0	1.0	1.7383426427841187	0.10071798413991928
1.0	56960000.0	56970000.0	0.0	1.6739909648895264	0.08670882880687714
1.0	57020000.0	57030000.0	4.0	1.672250509262085	0.08634737133979797
1.0	57060000.0	57070000.0	4.0	1.7321945428848267	0.09936650097370148
1.0	57100000.0	57110000.0	0.0	1.8792827129364014	0.1347043365240097
1.0	57120000.0	57130000.0	1.0	1.895947813987732	0.13918796181678772
1.0	57250000.0	57260000.0	3.0	1.8048861026763916	0.11604545265436172
1.0	57320000.0	57330000.0	0.0	2.104694366455078	0.202740877866745
1.0	57390000.0	57400000.0	2.0	1.8336668014526367	0.1229991540312767
1.0	57400000.0	57410000.0	3.0	1.769266128540039	0.10776054859161377
1.0	57480000.0	57490000.0	1.0	1.898296594619751	0.13983161747455597
1.0	57520000.0	57530000.0	0.0	1.876736044883728	0.13403455913066864
1.0	57560000.0	57570000.0	1.0	1.8302627801895142	0.12217805534601212
1.0	57630000.0	57640000.0	1.0	2.1816811561584473	0.2291208952665329
1.0	57660000.0	57670000.0	1.0	2.0391573905944824	0.1814391314983368
1.0	57800000.0	57810000.0	0.0	2.116983413696289	0.2068556547164917
1.0	57820000.0	57830000.0	0.0	2.26096510887146	0.25759926438331604
1.0	57850000.0	57860000.0	1.0	2.272977352142334	0.2620111107826233
1.0	57910000.0	57920000.0	6.0	1.9883209466934204	0.16573159396648407
1.0	57930000.0	57940000.0	3.0	2.0118846893310547	0.1729157418012619
1.0	57940000.0	57950000.0	0.0	2.121256113052368	0.20829494297504425
1.0	58120000.0	58130000.0	0.0	2.0387473106384277	0.18131203949451447
1.0	58130000.0	58140000.0	0.0	1.9971510171890259	0.16840001940727234
1.0	58260000.0	58270000.0	2.0	2.139995574951172	0.21466700732707977
1.0	58270000.0	58280000.0	3.0	2.077373504638672	0.19372744858264923
1.0	58290000.0	58300000.0	1.0	2.1051812171936035	0.20290248095989227
1.0	58340000.0	58350000.0	2.0	2.0959935188293457	0.1998513787984848
1.0	58360000.0	58370000.0	4.0	2.050119161605835	0.18492113053798676
1.0	58370000.0	58380000.0	1.0	2.0803451538085938	0.19469484686851501
1.0	58420000.0	58430000.0	2.0	1.7491025924682617	0.1031670942902565
1.0	58480000.0	58490000.0	0.0	1.7074915170669556	0.09390368312597275
1.0	58580000.0	58590000.0	0.0	1.5492382049560547	0.06288236379623413
1.0	58620000.0	58630000.0	0.0	1.636199951171875	0.0789635181427002
1.0	58750000.0	58760000.0	0.0	1.742196798324585	0.10158008337020874
1.0	58790000.0	58800000.0	0.0	1.6368408203125	0.07909730821847916
1.0	58860000.0	58870000.0	0.0	1.6481845378875732	0.08138445019721985
1.0	58920000.0	58930000.0	2.0	1.4725147485733032	0.051014531403779984
1.0	58980000.0	58990000.0	0.0	1.4515142440795898	0.048227082937955856
1.0	59000000.0	59010000.0	0.0	1.4648141860961914	0.049976646900177
1.0	59010000.0	59020000.0	2.0	1.5132097005844116	0.05702035501599312
1.0	59090000.0	59100000.0	1.0	1.7019879817962646	0.09269308298826218
1.0	59310000.0	59320000.0	2.0	1.8042337894439697	0.1158875972032547
1.0	59370000.0	59380000.0	3.0	1.8261197805404663	0.1211485043168068
1.0	59410000.0	59420000.0	2.0	1.7753719091415405	0.10914800316095352
1.0	59460000.0	59470000.0	0.0	1.887085199356079	0.1367928385734558
1.0	59480000.0	59490000.0	3.0	1.9198898077011108	0.14580294489860535
1.0	59520000.0	59530000.0	3.0	1.8529030084609985	0.12783534824848175
1.0	59590000.0	59600000.0	0.0	1.7511565685272217	0.10361633449792862
1.0	59600000.0	59610000.0	0.0	1.781675100326538	0.11060561239719391
1.0	59640000.0	59650000.0	0.0	1.7195581197738647	0.09653080999851227
1.0	59740000.0	59750000.0	2.0	1.6427586078643799	0.08028529584407806
1.0	59800000.0	59810000.0	1.0	1.6585325002670288	0.08347754180431366
1.0	59810000.0	59820000.0	0.0	1.6696380376815796	0.08580659329891205
1.0	59820000.0	59830000.0	2.0	1.6540473699569702	0.08258390426635742
1.0	59880000.0	59890000.0	2.0	1.7776620388031006	0.10966424643993378
1.0	59940000.0	59950000.0	6.0	1.8170814514160156	0.11894891411066055
1.0	59980000.0	59990000.0	3.0	1.6974893808364868	0.09171288460493088
1.0	60000000.0	60010000.0	0.0	1.7634680271148682	0.10641442239284515
1.0	60060000.0	60070000.0	0.0	1.7724119424819946	0.10847252607345581
1.0	60070000.0	60080000.0	2.0	1.6806644201278687	0.08813093602657318
1.0	60080000.0	60090000.0	0.0	1.6922566890716553	0.09058788418769836
1.0	60100000.0	60110000.0	3.0	1.5996885299682617	0.07188896089792252
1.0	60140000.0	60150000.0	3.0	1.5918594598770142	0.07043592631816864
1.0	60150000.0	60160000.0	3.0	1.4787580966949463	0.05189807340502739
1.0	60170000.0	60180000.0	0.0	1.7372888326644897	0.10048854351043701
1.0	60200000.0	60210000.0	1.0	1.9149789810180664	0.14442768692970276
1.0	60210000.0	60220000.0	0.0	1.8013198375701904	0.11519616842269897
1.0	60250000.0	60260000.0	1.0	1.7739570140838623	0.10880891978740692
1.0	60310000.0	60320000.0	0.0	1.717236876487732	0.09602139890193939
1.0	60460000.0	60470000.0	1.0	1.7275364398956299	0.09833650290966034
1.0	60510000.0	60520000.0	3.0	1.6425912380218506	0.08025433123111725
1.0	60550000.0	60560000.0	2.0	1.8367626667022705	0.12377758324146271
1.0	60560000.0	60570000.0	0.0	1.813015341758728	0.11798261106014252
1.0	60600000.0	60610000.0	0.0	2.033568859100342	0.17967738211154938
1.0	60640000.0	60650000.0	2.0	1.9626092910766602	0.15806764364242554
1.0	60670000.0	60680000.0	5.0	1.9246371984481812	0.14714111387729645
1.0	60740000.0	60750000.0	2.0	1.8915252685546875	0.13798649609088898
1.0	60780000.0	60790000.0	3.0	1.9372775554656982	0.15072409808635712
1.0	60870000.0	60880000.0	4.0	1.7284091711044312	0.09852530807256699
1.0	60890000.0	60900000.0	1.0	1.7677061557769775	0.10738016664981842
1.0	61090000.0	61100000.0	0.0	1.7693302631378174	0.10776392370462418
1.0	61120000.0	61130000.0	6.0	1.7237262725830078	0.09747367352247238
1.0	61160000.0	61170000.0	1.0	1.8372547626495361	0.12390615791082382
1.0	61170000.0	61180000.0	1.0	1.914160966873169	0.1441982537508011
1.0	61270000.0	61280000.0	2.0	1.9400701522827148	0.15152275562286377
1.0	61350000.0	61360000.0	4.0	1.7588790655136108	0.10537247359752655
1.0	61380000.0	61390000.0	2.0	1.8412870168685913	0.12491671741008759
1.0	61430000.0	61440000.0	1.0	1.9481254816055298	0.1538430005311966
1.0	61540000.0	61550000.0	3.0	2.2638440132141113	0.25865501165390015
1.0	61580000.0	61590000.0	2.0	1.815861463546753	0.11865166574716568
1.0	61660000.0	61670000.0	1.0	1.8248109817504883	0.12083210796117783
1.0	61740000.0	61750000.0	1.0	1.682051658630371	0.08841882646083832
1.0	61790000.0	61800000.0	3.0	1.832830786705017	0.12279478460550308
1.0	61820000.0	61830000.0	1.0	1.785779356956482	0.11155426502227783
1.0	61860000.0	61870000.0	1.0	1.8882510662078857	0.13710743188858032
1.0	61870000.0	61880000.0	1.0	1.7716106176376343	0.10829167068004608
1.0	61970000.0	61980000.0	2.0	1.8477251529693604	0.12652623653411865
1.0	61980000.0	61990000.0	1.0	1.822668433189392	0.12029629945755005
1.0	61990000.0	62000000.0	0.0	1.8426023721694946	0.12524087727069855
1.0	62040000.0	62050000.0	1.0	1.7187700271606445	0.0963737890124321
1.0	62110000.0	62120000.0	1.0	1.6396652460098267	0.07965434342622757
1.0	62120000.0	62130000.0	0.0	1.732069969177246	0.09932087361812592
1.0	62180000.0	62190000.0	3.0	1.5719951391220093	0.06683450937271118
1.0	62230000.0	62240000.0	1.0	1.5667771100997925	0.06591037660837173
1.0	62240000.0	62250000.0	1.0	1.6509215831756592	0.08194266259670258
1.0	62270000.0	62280000.0	2.0	1.5196470022201538	0.05802670866250992
1.0	62380000.0	62390000.0	0.0	1.6496585607528687	0.08168330788612366
1.0	62480000.0	62490000.0	2.0	1.6928085088729858	0.09071499854326248
1.0	62500000.0	62510000.0	3.0	1.6862281560897827	0.08932016789913177
1.0	62540000.0	62550000.0	2.0	1.5844565629959106	0.0690726786851883
1.0	62570000.0	62580000.0	0.0	1.6862789392471313	0.08931886404752731
1.0	62580000.0	62590000.0	2.0	1.643829107284546	0.08050625026226044
1.0	62630000.0	62640000.0	1.0	1.7995891571044922	0.11479417234659195
1.0	62760000.0	62770000.0	0.0	1.7165453433990479	0.09586548060178757
1.0	62820000.0	62830000.0	0.0	1.6794826984405518	0.08787901699542999
1.0	62950000.0	62960000.0	1.0	1.584729552268982	0.0691363662481308
1.0	62980000.0	62990000.0	1.0	1.741415023803711	0.10141865164041519
1.0	63000000.0	63010000.0	0.0	1.6833202838897705	0.08868139982223511
1.0	63100000.0	63110000.0	2.0	1.6840152740478516	0.08883044123649597
1.0	63140000.0	63150000.0	3.0	1.536909818649292	0.06081462651491165
1.0	63170000.0	63180000.0	1.0	1.6566801071166992	0.08312156796455383
1.0	63180000.0	63190000.0	0.0	1.5790852308273315	0.06810792535543442
1.0	63230000.0	63240000.0	2.0	1.5430755615234375	0.06183894723653793
1.0	63240000.0	63250000.0	2.0	1.6684045791625977	0.08554525673389435
1.0	63390000.0	63400000.0	4.0	1.880876898765564	0.1351356953382492
1.0	63400000.0	63410000.0	1.0	1.947167158126831	0.15356209874153137
1.0	63410000.0	63420000.0	1.0	1.9206516742706299	0.1460118591785431
1.0	63510000.0	63520000.0	2.0	1.9013278484344482	0.14065611362457275
1.0	63570000.0	63580000.0	4.0	1.8676834106445312	0.13164885342121124
1.0	63660000.0	63670000.0	3.0	1.920202612876892	0.14588256180286407
1.0	63790000.0	63800000.0	3.0	2.0578296184539795	0.18739716708660126
1.0	63800000.0	63810000.0	2.0	1.8733813762664795	0.13315123319625854
1.0	63890000.0	63900000.0	3.0	1.5990928411483765	0.07178254425525665
1.0	63910000.0	63920000.0	1.0	1.5538592338562012	0.06366182863712311
1.0	63940000.0	63950000.0	0.0	1.530519723892212	0.05976776033639908
1.0	63990000.0	64000000.0	0.0	1.349798321723938	0.039320699870586395
1.0	64010000.0	64020000.0	0.0	1.4085546731948853	0.04331245273351669
1.0	64040000.0	64050000.0	0.0	1.4691940546035767	0.05056600645184517
1.0	64060000.0	64070000.0	2.0	1.4646421670913696	0.049955375492572784
1.0	64080000.0	64090000.0	2.0	1.4066126346588135	0.043114073574543
1.0	64100000.0	64110000.0	0.0	1.5331065654754639	0.0601874478161335
1.0	64110000.0	64120000.0	1.0	1.4423668384552002	0.04708822816610336
1.0	64130000.0	64140000.0	1.0	1.741307258605957	0.10138169676065445
1.0	64150000.0	64160000.0	3.0	1.6781641244888306	0.08758936077356339
1.0	64300000.0	64310000.0	1.0	1.6473029851913452	0.08120252192020416
1.0	64310000.0	64320000.0	3.0	1.656076192855835	0.08298985660076141
1.0	64340000.0	64350000.0	1.0	1.6722767353057861	0.08635525405406952
1.0	64360000.0	64370000.0	1.0	1.7019245624542236	0.09268762171268463
1.0	64370000.0	64380000.0	0.0	1.6236915588378906	0.07649608701467514
1.0	64440000.0	64450000.0	2.0	1.6367374658584595	0.07907508313655853
1.0	64510000.0	64520000.0	1.0	1.6132301092147827	0.07446767389774323
1.0	64560000.0	64570000.0	0.0	1.5493534803390503	0.0628977119922638
1.0	64620000.0	64630000.0	2.0	1.5068382024765015	0.05602245405316353
1.0	64650000.0	64660000.0	2.0	1.5938971042633057	0.07081469893455505
1.0	64770000.0	64780000.0	1.0	1.592038631439209	0.07047756016254425
1.0	64840000.0	64850000.0	4.0	1.6277945041656494	0.07730953395366669
1.0	64850000.0	64860000.0	0.0	1.7207292318344116	0.09679155051708221
1.0	64900000.0	64910000.0	2.0	1.7435963153839111	0.10190650075674057
1.0	65020000.0	65030000.0	1.0	2.0043482780456543	0.17060846090316772
1.0	65040000.0	65050000.0	2.0	1.9426507949829102	0.1522684395313263
1.0	65110000.0	65120000.0	3.0	1.777159333229065	0.10955935716629028
1.0	65250000.0	65260000.0	0.0	1.4771617650985718	0.05167048051953316
1.0	65260000.0	65270000.0	1.0	1.4878123998641968	0.05318845435976982
1.0	65460000.0	65470000.0	2.0	1.739297866821289	0.10094690322875977
1.0	65470000.0	65480000.0	1.0	1.581868290901184	0.06861243396997452
1.0	65570000.0	65580000.0	0.0	1.7347126007080078	0.09991290420293808
1.0	65630000.0	65640000.0	2.0	1.743774652481079	0.10194019228219986
1.0	65670000.0	65680000.0	0.0	1.7033987045288086	0.09299273043870926
1.0	65770000.0	65780000.0	3.0	1.6890344619750977	0.08991020172834396
1.0	65790000.0	65800000.0	6.0	1.6088768243789673	0.07363560050725937
1.0	65840000.0	65850000.0	1.0	1.7453725337982178	0.10230965912342072
1.0	65900000.0	65910000.0	1.0	1.7488059997558594	0.10309387743473053
1.0	65960000.0	65970000.0	1.0	1.8926433324813843	0.13829688727855682
1.0	65970000.0	65980000.0	2.0	1.9524517059326172	0.15509526431560516
1.0	66050000.0	66060000.0	1.0	1.9021148681640625	0.1408688873052597
1.0	66090000.0	66100000.0	4.0	1.872041940689087	0.13279566168785095
1.0	66160000.0	66170000.0	4.0	2.0107710361480713	0.17257417738437653
1.0	66280000.0	66290000.0	1.0	2.046971082687378	0.18391737341880798
1.0	66300000.0	66310000.0	2.0	2.0308144092559814	0.17880843579769135
1.0	66310000.0	66320000.0	1.0	2.1682658195495605	0.22442726790905
1.0	66330000.0	66340000.0	3.0	2.0463993549346924	0.18373359739780426
1.0	66360000.0	66370000.0	1.0	2.067535400390625	0.19052739441394806
1.0	66570000.0	66580000.0	4.0	2.2721142768859863	0.26169300079345703
1.0	66720000.0	66730000.0	3.0	1.9674968719482422	0.15951040387153625
1.0	66760000.0	66770000.0	4.0	1.9106744527816772	0.14323732256889343
1.0	66810000.0	66820000.0	2.0	2.2003118991851807	0.23570147156715393
1.0	66820000.0	66830000.0	4.0	1.8802284002304077	0.13496193289756775
1.0	66910000.0	66920000.0	2.0	1.9836755990982056	0.16432873904705048
1.0	66940000.0	66950000.0	1.0	1.9039075374603271	0.14136181771755219
1.0	67080000.0	67090000.0	2.0	2.0456974506378174	0.1835140883922577
1.0	67140000.0	67150000.0	7.0	1.8204433917999268	0.11978373676538467
1.0	67160000.0	67170000.0	2.0	1.8823177814483643	0.13551132380962372
1.0	67170000.0	67180000.0	1.0	1.8265104293823242	0.12124580144882202
1.0	67290000.0	67300000.0	4.0	1.5705052614212036	0.06657291948795319
1.0	67340000.0	67350000.0	2.0	1.6287931203842163	0.07751153409481049
1.0	67360000.0	67370000.0	3.0	1.5748376846313477	0.06733916699886322
1.0	67390000.0	67400000.0	4.0	2.07558012008667	0.19313891232013702
1.0	67410000.0	67420000.0	1.0	1.501049280166626	0.05515088513493538
1.0	67430000.0	67440000.0	0.0	1.4682042598724365	0.05043087154626846
1.0	67450000.0	67460000.0	1.0	1.50192391872406	0.05528133362531662
1.0	67480000.0	67490000.0	1.0	1.5308424234390259	0.059826742857694626
1.0	67570000.0	67580000.0	2.0	1.7605022192001343	0.10574235767126083
1.0	67780000.0	67790000.0	2.0	1.7518532276153564	0.10376522690057755
1.0	67850000.0	67860000.0	1.0	1.6950759887695312	0.09119804203510284
1.0	68000000.0	68010000.0	4.0	1.7813804149627686	0.11053548753261566
1.0	68130000.0	68140000.0	3.0	1.6950404644012451	0.09118843078613281
1.0	68220000.0	68230000.0	2.0	1.9042326211929321	0.14145617187023163
1.0	68260000.0	68270000.0	3.0	1.8498903512954712	0.12707188725471497
1.0	68310000.0	68320000.0	3.0	1.816714882850647	0.11886260658502579
1.0	68460000.0	68470000.0	1.0	1.954709768295288	0.155746728181839
1.0	68700000.0	68710000.0	2.0	1.6120458841323853	0.0742393285036087
1.0	68860000.0	68870000.0	1.0	1.9243648052215576	0.14705771207809448
1.0	68910000.0	68920000.0	4.0	2.0734658241271973	0.19245031476020813
1.0	68950000.0	68960000.0	1.0	1.8704456090927124	0.13237491250038147
1.0	68970000.0	68980000.0	3.0	2.3399386405944824	0.2869834899902344
1.0	68990000.0	69000000.0	1.0	2.4625039100646973	0.33371251821517944
1.0	69000000.0	69010000.0	3.0	2.261772632598877	0.2578940689563751
1.0	69100000.0	69110000.0	1.0	2.2248024940490723	0.24446499347686768
1.0	69110000.0	69120000.0	3.0	2.2938857078552246	0.2697455585002899
1.0	69140000.0	69150000.0	1.0	2.4142441749572754	0.3152239918708801
1.0	69190000.0	69200000.0	2.0	2.3539745807647705	0.29228413105010986
1.0	69260000.0	69270000.0	0.0	2.458890676498413	0.33232802152633667
1.0	69300000.0	69310000.0	1.0	2.4197208881378174	0.31731846928596497
1.0	69350000.0	69360000.0	1.0	2.467240810394287	0.33552655577659607
1.0	69390000.0	69400000.0	0.0	2.1974167823791504	0.23467640578746796
1.0	69430000.0	69440000.0	6.0	2.23150372505188	0.24688000977039337
1.0	69550000.0	69560000.0	1.0	2.425076723098755	0.31936901807785034
1.0	69640000.0	69650000.0	4.0	2.094536066055298	0.19936741888523102
1.0	69740000.0	69750000.0	1.0	2.120161294937134	0.20792825520038605
1.0	69760000.0	69770000.0	3.0	2.121248722076416	0.20829565823078156
1.0	69820000.0	69830000.0	2.0	2.5187385082244873	0.35524505376815796
1.0	69830000.0	69840000.0	3.0	2.2436485290527344	0.2512817978858948
1.0	69940000.0	69950000.0	4.0	2.41243314743042	0.3145325779914856
1.0	69970000.0	69980000.0	3.0	2.3893558979034424	0.3057188391685486
1.0	70110000.0	70120000.0	3.0	2.7575955390930176	0.4427717328071594
1.0	70240000.0	70250000.0	2.0	2.4634995460510254	0.3340950608253479
1.0	70310000.0	70320000.0	0.0	2.102247714996338	0.20192480087280273
1.0	70320000.0	70330000.0	0.0	1.9984925985336304	0.16881385445594788
1.0	70360000.0	70370000.0	5.0	2.10477876663208	0.20276737213134766
1.0	70450000.0	70460000.0	2.0	2.211296558380127	0.23962005972862244
1.0	70610000.0	70620000.0	0.0	1.689487099647522	0.09000752866268158
1.0	70640000.0	70650000.0	0.0	1.6380584239959717	0.07935632765293121
1.0	70650000.0	70660000.0	1.0	1.6792192459106445	0.08780962228775024
1.0	70670000.0	70680000.0	1.0	1.8264167308807373	0.12122677266597748
1.0	70730000.0	70740000.0	1.0	1.5223908424377441	0.058457374572753906
1.0	70760000.0	70770000.0	0.0	1.5681231021881104	0.06614697724580765
1.0	70840000.0	70850000.0	5.0	1.6293246746063232	0.07760770618915558
1.0	70870000.0	70880000.0	4.0	2.0894312858581543	0.1976836919784546
1.0	70920000.0	70930000.0	1.0	1.8820213079452515	0.13543295860290527
1.0	70980000.0	70990000.0	1.0	1.8379011154174805	0.12406442314386368
1.0	71020000.0	71030000.0	1.0	2.050696849822998	0.18510857224464417
1.0	71100000.0	71110000.0	5.0	2.1173548698425293	0.2069844752550125
1.0	71190000.0	71200000.0	2.0	2.2127976417541504	0.24015763401985168
1.0	71200000.0	71210000.0	0.0	2.2444710731506348	0.25158071517944336
1.0	71230000.0	71240000.0	2.0	2.1487326622009277	0.21766312420368195
1.0	71270000.0	71280000.0	1.0	2.196983575820923	0.23452210426330566
1.0	71380000.0	71390000.0	1.0	2.1982593536376953	0.23497819900512695
1.0	71420000.0	71430000.0	2.0	1.9398536682128906	0.15145760774612427
1.0	71440000.0	71450000.0	1.0	1.943118691444397	0.15240135788917542
1.0	71450000.0	71460000.0	2.0	2.0209319591522217	0.17572113871574402
1.0	71460000.0	71470000.0	3.0	1.871412992477417	0.13262315094470978
1.0	71500000.0	71510000.0	1.0	2.1311094760894775	0.21163645386695862
1.0	71560000.0	71570000.0	1.0	2.310559034347534	0.2759562134742737
1.0	71590000.0	71600000.0	6.0	2.3426966667175293	0.28802335262298584
1.0	71640000.0	71650000.0	3.0	2.5209803581237793	0.35609981417655945
1.0	71860000.0	71870000.0	4.0	2.574739456176758	0.3765185475349426
1.0	71890000.0	71900000.0	7.0	2.252774715423584	0.2546083331108093
1.0	71900000.0	71910000.0	4.0	2.3530547618865967	0.29193511605262756
1.0	71910000.0	71920000.0	2.0	2.5358338356018066	0.36176490783691406
1.0	72020000.0	72030000.0	4.0	2.572009563446045	0.3754863142967224
1.0	72070000.0	72080000.0	3.0	2.9088892936706543	0.4907938838005066
1.0	72180000.0	72190000.0	3.0	2.983135223388672	0.5111520290374756
1.0	72240000.0	72250000.0	3.0	2.8260726928710938	0.46547946333885193
1.0	72270000.0	72280000.0	1.0	2.603123426437378	0.3871864676475525
1.0	72370000.0	72380000.0	3.0	2.528008222579956	0.3587781488895416
1.0	72390000.0	72400000.0	2.0	2.440763473510742	0.32537513971328735
1.0	72450000.0	72460000.0	4.0	2.3175578117370605	0.27857425808906555
1.0	72460000.0	72470000.0	2.0	2.512702465057373	0.3529386818408966
1.0	72530000.0	72540000.0	2.0	2.799926996231079	0.4569845199584961
1.0	72540000.0	72550000.0	3.0	2.8327040672302246	0.46759873628616333
1.0	72560000.0	72570000.0	5.0	2.6973166465759277	0.42168426513671875
1.0	72700000.0	72710000.0	6.0	2.6962294578552246	0.4212977886199951
1.0	72750000.0	72760000.0	5.0	2.390747547149658	0.3062521517276764
1.0	72760000.0	72770000.0	2.0	2.5518863201141357	0.36786800622940063
1.0	72780000.0	72790000.0	0.0	2.470674514770508	0.33684390783309937
1.0	72800000.0	72810000.0	0.0	2.293335437774658	0.26954203844070435
1.0	72860000.0	72870000.0	6.0	2.1125550270080566	0.20536863803863525
1.0	72890000.0	72900000.0	4.0	2.330787181854248	0.28353679180145264
1.0	72910000.0	72920000.0	4.0	2.804745674133301	0.45856326818466187
1.0	72950000.0	72960000.0	5.0	2.556922674179077	0.3697766065597534
1.0	73110000.0	73120000.0	3.0	2.6862130165100098	0.417707622051239
1.0	73200000.0	73210000.0	5.0	2.804107189178467	0.4583582878112793
1.0	73300000.0	73310000.0	1.0	3.055645704269409	0.528652548789978
1.0	73340000.0	73350000.0	1.0	3.0233871936798096	0.5211702585220337
1.0	73390000.0	73400000.0	0.0	2.692246913909912	0.41987234354019165
1.0	73430000.0	73440000.0	3.0	2.6083824634552	0.3891488313674927
1.0	73460000.0	73470000.0	0.0	2.65095591545105	0.40490445494651794
1.0	73510000.0	73520000.0	2.0	2.7595715522766113	0.4434468746185303
1.0	73550000.0	73560000.0	0.0	2.6973438262939453	0.4216938018798828
1.0	73560000.0	73570000.0	4.0	2.4404990673065186	0.32527703046798706
1.0	73660000.0	73670000.0	2.0	3.299697160720825	0.5688116550445557
1.0	73700000.0	73710000.0	4.0	3.1290462017059326	0.5438085794448853
1.0	73710000.0	73720000.0	4.0	2.891340970993042	0.4856477677822113
1.0	73800000.0	73810000.0	2.0	2.86213755607605	0.47681480646133423
1.0	73870000.0	73880000.0	2.0	2.4897303581237793	0.344145804643631
1.0	73900000.0	73910000.0	4.0	2.3656363487243652	0.29670077562332153
1.0	74060000.0	74070000.0	2.0	2.335667371749878	0.2853734493255615
1.0	74070000.0	74080000.0	2.0	2.171374797821045	0.22550907731056213
1.0	74100000.0	74110000.0	6.0	2.2691702842712402	0.2606125473976135
1.0	74150000.0	74160000.0	2.0	2.5137152671813965	0.35332512855529785
1.0	74170000.0	74180000.0	3.0	2.621394634246826	0.39399364590644836
1.0	74190000.0	74200000.0	4.0	2.5581932067871094	0.37025973200798035
1.0	74210000.0	74220000.0	3.0	2.5524797439575195	0.3680921494960785
1.0	74340000.0	74350000.0	2.0	2.317798137664795	0.2786640524864197
1.0	74400000.0	74410000.0	3.0	2.3956332206726074	0.308113157749176
1.0	74420000.0	74430000.0	2.0	2.5856032371520996	0.3806110620498657
1.0	74430000.0	74440000.0	0.0	2.5813915729522705	0.37902528047561646
1.0	74500000.0	74510000.0	4.0	2.592647075653076	0.3832584023475647
1.0	74520000.0	74530000.0	5.0	2.1955904960632324	0.23402905464172363
1.0	74570000.0	74580000.0	1.0	2.324763536453247	0.28127628564834595
1.0	74590000.0	74600000.0	1.0	2.751457691192627	0.4406680166721344
1.0	74630000.0	74640000.0	1.0	2.437282085418701	0.3240426778793335
1.0	74680000.0	74690000.0	4.0	2.1211485862731934	0.208256796002388
1.0	74710000.0	74720000.0	3.0	2.3518168926239014	0.2914668023586273
1.0	74720000.0	74730000.0	4.0	1.9625602960586548	0.15805085003376007
1.0	74740000.0	74750000.0	2.0	2.1366939544677734	0.21353551745414734
1.0	74800000.0	74810000.0	1.0	2.034794807434082	0.18006153404712677
1.0	74850000.0	74860000.0	3.0	2.052828550338745	0.18578636646270752
1.0	74870000.0	74880000.0	2.0	2.292677402496338	0.26929518580436707
1.0	75000000.0	75010000.0	2.0	2.8259024620056152	0.4654233455657959
1.0	75020000.0	75030000.0	1.0	2.7933595180511475	0.4548162519931793
1.0	75090000.0	75100000.0	3.0	2.3089473247528076	0.27535441517829895
1.0	75120000.0	75130000.0	3.0	2.2065269947052	0.2379196435213089
1.0	75170000.0	75180000.0	0.0	1.7059266567230225	0.09356033802032471
1.0	75180000.0	75190000.0	1.0	1.6713218688964844	0.08615843951702118
1.0	75190000.0	75200000.0	1.0	2.268602132797241	0.2604040503501892
1.0	75210000.0	75220000.0	3.0	1.8596279621124268	0.12956766784191132
1.0	75220000.0	75230000.0	1.0	1.8694102764129639	0.13209344446659088
1.0	75290000.0	75300000.0	4.0	2.4007585048675537	0.31007203459739685
1.0	75320000.0	75330000.0	1.0	2.8910553455352783	0.485562264919281
1.0	75410000.0	75420000.0	3.0	2.9688258171081543	0.5074147582054138
1.0	75460000.0	75470000.0	2.0	2.975003242492676	0.5090391039848328
1.0	75560000.0	75570000.0	2.0	2.499485492706299	0.34788253903388977
1.0	75610000.0	75620000.0	1.0	2.5443899631500244	0.3650171160697937
1.0	75620000.0	75630000.0	2.0	2.265587329864502	0.2592965364456177
1.0	75630000.0	75640000.0	4.0	2.3262903690338135	0.2818484902381897
1.0	75750000.0	75760000.0	3.0	1.7719253301620483	0.10837175697088242
1.0	75780000.0	75790000.0	1.0	1.8332515954971313	0.12291494756937027
1.0	75800000.0	75810000.0	1.0	1.8753820657730103	0.133681520819664
1.0	75880000.0	75890000.0	1.0	2.0698461532592773	0.19126960635185242
1.0	75900000.0	75910000.0	0.0	1.9455299377441406	0.1530933976173401
1.0	76020000.0	76030000.0	2.0	1.935922384262085	0.1503344476222992
1.0	76030000.0	76040000.0	5.0	1.7986406087875366	0.11457685381174088
1.0	76220000.0	76230000.0	0.0	1.6298564672470093	0.07771141827106476
1.0	76330000.0	76340000.0	2.0	1.9813487529754639	0.16362541913986206
1.0	76340000.0	76350000.0	0.0	1.9624652862548828	0.15802083909511566
1.0	76350000.0	76360000.0	2.0	1.8389755487442017	0.12434059381484985
1.0	76370000.0	76380000.0	4.0	1.967307686805725	0.15944938361644745
1.0	76400000.0	76410000.0	0.0	2.06792950630188	0.19065015017986298
1.0	76420000.0	76430000.0	2.0	2.072922706604004	0.1922668069601059
1.0	76620000.0	76630000.0	4.0	2.130342721939087	0.21137535572052002
1.0	76650000.0	76660000.0	6.0	2.2151103019714355	0.24098391830921173
1.0	76660000.0	76670000.0	1.0	2.4164061546325684	0.3160518705844879
1.0	76690000.0	76700000.0	3.0	2.399141311645508	0.30944889783859253
1.0	76700000.0	76710000.0	2.0	2.4951844215393066	0.3462362587451935
1.0	76710000.0	76720000.0	5.0	2.5047316551208496	0.3498905301094055
1.0	76730000.0	76740000.0	4.0	2.461074113845825	0.33316266536712646
1.0	76790000.0	76800000.0	2.0	2.4894344806671143	0.34403344988822937
1.0	76840000.0	76850000.0	2.0	2.453711986541748	0.33033913373947144
1.0	76910000.0	76920000.0	4.0	2.432910442352295	0.32237184047698975
1.0	76950000.0	76960000.0	3.0	2.3732497692108154	0.29959172010421753
1.0	77030000.0	77040000.0	2.0	2.2821602821350098	0.2654023766517639
1.0	77060000.0	77070000.0	3.0	2.300009250640869	0.2720254063606262
1.0	77170000.0	77180000.0	5.0	2.5704257488250732	0.374889999628067
1.0	77280000.0	77290000.0	5.0	2.5184829235076904	0.35514646768569946
1.0	77310000.0	77320000.0	1.0	2.6396684646606445	0.4007570743560791
1.0	77470000.0	77480000.0	3.0	2.023446559906006	0.17650523781776428
1.0	77500000.0	77510000.0	1.0	1.9839999675750732	0.1644253432750702
1.0	77520000.0	77530000.0	1.0	1.9525384902954102	0.155116006731987
1.0	77540000.0	77550000.0	4.0	1.7450536489486694	0.10224106162786484
1.0	77560000.0	77570000.0	4.0	1.7063865661621094	0.09367039799690247
1.0	77600000.0	77610000.0	1.0	1.5941383838653564	0.07086466252803802
1.0	77670000.0	77680000.0	1.0	1.562816858291626	0.06521320343017578
1.0	77680000.0	77690000.0	0.0	1.6508958339691162	0.08193552494049072
1.0	77820000.0	77830000.0	1.0	1.6525911092758179	0.0822785347700119
1.0	77890000.0	77900000.0	1.0	1.8587818145751953	0.12934792041778564
1.0	77990000.0	78000000.0	0.0	1.821091651916504	0.11991649866104126
1.0	78010000.0	78020000.0	1.0	1.7894401550292969	0.11240512132644653
1.0	78050000.0	78060000.0	1.0	1.669618010520935	0.08579467982053757
1.0	78070000.0	78080000.0	4.0	1.5925064086914062	0.07056231796741486
1.0	78110000.0	78120000.0	1.0	1.6424949169158936	0.0802338495850563
1.0	78150000.0	78160000.0	3.0	1.6012859344482422	0.07219589501619339
1.0	78170000.0	78180000.0	1.0	1.5228376388549805	0.058528296649456024
1.0	78200000.0	78210000.0	1.0	1.6479965448379517	0.08134463429450989
1.0	78260000.0	78270000.0	2.0	1.547383189201355	0.06256628781557083
1.0	78310000.0	78320000.0	1.0	1.6247050762176514	0.07670421898365021
1.0	78370000.0	78380000.0	0.0	1.7168025970458984	0.09592809528112411
1.0	78380000.0	78390000.0	6.0	1.653929352760315	0.08256930112838745
1.0	78460000.0	78470000.0	1.0	1.8331645727157593	0.12288906425237656
1.0	78520000.0	78530000.0	1.0	1.8390226364135742	0.12433655560016632
1.0	78550000.0	78560000.0	3.0	1.7374591827392578	0.10052796453237534
1.0	78610000.0	78620000.0	0.0	1.7252897024154663	0.0977972000837326
1.0	78640000.0	78650000.0	1.0	1.676012635231018	0.0871407762169838
1.0	78700000.0	78710000.0	2.0	1.671392798423767	0.08616060018539429
1.0	78730000.0	78740000.0	1.0	1.778158187866211	0.10979695618152618
1.0	78760000.0	78770000.0	3.0	1.9075285196304321	0.14237111806869507
1.0	78810000.0	78820000.0	4.0	2.0134663581848145	0.17340630292892456
1.0	78830000.0	78840000.0	2.0	1.9738517999649048	0.16139443218708038
1.0	78900000.0	78910000.0	8.0	2.0807297229766846	0.19481506943702698
1.0	78930000.0	78940000.0	2.0	2.455282211303711	0.330944687128067
1.0	78960000.0	78970000.0	0.0	2.071366310119629	0.19176599383354187
1.0	78980000.0	78990000.0	1.0	2.045300245285034	0.18338610231876373
1.0	79000000.0	79010000.0	2.0	2.0710651874542236	0.1916704773902893
1.0	79100000.0	79110000.0	1.0	1.8385683298110962	0.12421809136867523
1.0	79110000.0	79120000.0	1.0	2.041379928588867	0.1821468025445938
1.0	79130000.0	79140000.0	1.0	1.7393064498901367	0.10093458741903305
1.0	79190000.0	79200000.0	3.0	2.027885913848877	0.17788925766944885
1.0	79200000.0	79210000.0	5.0	2.050042152404785	0.18489553034305573
1.0	79240000.0	79250000.0	2.0	2.1612372398376465	0.22198012471199036
1.0	79260000.0	79270000.0	1.0	2.0859782695770264	0.19654542207717896
1.0	79280000.0	79290000.0	4.0	2.062861442565918	0.18901406228542328
1.0	79330000.0	79340000.0	3.0	2.3110034465789795	0.2761235237121582
1.0	79370000.0	79380000.0	5.0	2.1643989086151123	0.22308072447776794
1.0	79380000.0	79390000.0	1.0	2.214993715286255	0.24094143509864807
1.0	79490000.0	79500000.0	4.0	2.184070110321045	0.2299618273973465
1.0	79530000.0	79540000.0	3.0	2.1663222312927246	0.22375261783599854
1.0	79580000.0	79590000.0	1.0	2.173421621322632	0.22622711956501007
1.0	79600000.0	79610000.0	1.0	2.34525728225708	0.2889881730079651
1.0	79640000.0	79650000.0	0.0	2.2518057823181152	0.2542499899864197
1.0	79690000.0	79700000.0	4.0	2.268756151199341	0.26046204566955566
1.0	79720000.0	79730000.0	4.0	2.311389446258545	0.2762647867202759
1.0	79740000.0	79750000.0	3.0	2.4257283210754395	0.31961941719055176
1.0	79770000.0	79780000.0	4.0	2.397143602371216	0.3086916506290436
1.0	79820000.0	79830000.0	2.0	2.460609197616577	0.3329862654209137
1.0	79830000.0	79840000.0	3.0	2.3817710876464844	0.30283090472221375
1.0	79990000.0	80000000.0	1.0	2.1183810234069824	0.20732131600379944
1.0	80110000.0	80120000.0	2.0	1.9989885091781616	0.16896159946918488
1.0	80200000.0	80210000.0	1.0	2.1764988899230957	0.22730514407157898
1.0	80210000.0	80220000.0	3.0	2.0607755184173584	0.18833968043327332
1.0	80460000.0	80470000.0	2.0	1.8773472309112549	0.13420134782791138
1.0	80480000.0	80490000.0	2.0	2.054914951324463	0.18645812571048737
1.0	80490000.0	80500000.0	0.0	2.2480340003967285	0.25287818908691406
1.0	80560000.0	80570000.0	1.0	2.627713441848755	0.39633995294570923
1.0	80590000.0	80600000.0	3.0	2.406520366668701	0.31227144598960876
1.0	80620000.0	80630000.0	7.0	2.275805950164795	0.2630557417869568
1.0	80630000.0	80640000.0	2.0	2.4731335639953613	0.3377872407436371
1.0	80660000.0	80670000.0	2.0	2.5853824615478516	0.38052886724472046
1.0	80720000.0	80730000.0	1.0	2.579887866973877	0.3784602880477905
1.0	80730000.0	80740000.0	1.0	2.3035707473754883	0.27334830164909363
1.0	80740000.0	80750000.0	5.0	2.419579029083252	0.3172639012336731
1.0	80750000.0	80760000.0	2.0	2.276157855987549	0.26318585872650146
1.0	80760000.0	80770000.0	1.0	2.281707763671875	0.2652381658554077
1.0	80800000.0	80810000.0	2.0	2.3412632942199707	0.28748220205307007
1.0	81020000.0	81030000.0	9.0	2.4489693641662598	0.32852092385292053
1.0	81080000.0	81090000.0	2.0	2.7932639122009277	0.45478248596191406
1.0	81100000.0	81110000.0	1.0	2.873260021209717	0.48021847009658813
1.0	81150000.0	81160000.0	3.0	2.6500706672668457	0.4045816957950592
1.0	81180000.0	81190000.0	3.0	2.699087142944336	0.42231735587120056
1.0	81230000.0	81240000.0	0.0	2.439746141433716	0.3249892592430115
1.0	81280000.0	81290000.0	3.0	2.0330653190612793	0.1795121133327484
1.0	81310000.0	81320000.0	3.0	2.046424388885498	0.18374349176883698
1.0	81530000.0	81540000.0	3.0	1.8120254278182983	0.1177399531006813
1.0	81540000.0	81550000.0	0.0	2.030683994293213	0.17876562476158142
1.0	81600000.0	81610000.0	3.0	2.3099865913391113	0.27574029564857483
1.0	81620000.0	81630000.0	3.0	2.257420778274536	0.256305992603302
1.0	81640000.0	81650000.0	4.0	2.269443988800049	0.26071271300315857
1.0	81720000.0	81730000.0	6.0	2.392871856689453	0.30706125497817993
1.0	81740000.0	81750000.0	0.0	2.469503879547119	0.336395263671875
1.0	81790000.0	81800000.0	5.0	1.9847023487091064	0.16463717818260193
1.0	81800000.0	81810000.0	0.0	2.06823468208313	0.19075335562229156
1.0	81820000.0	81830000.0	0.0	2.0116848945617676	0.17285007238388062
1.0	81860000.0	81870000.0	3.0	2.0206189155578613	0.17562061548233032
1.0	81910000.0	81920000.0	2.0	1.9921739101409912	0.16689419746398926
1.0	81930000.0	81940000.0	0.0	2.094905138015747	0.19948743283748627
1.0	81940000.0	81950000.0	1.0	1.9697812795639038	0.16018542647361755
1.0	81990000.0	82000000.0	2.0	2.0999581813812256	0.2011663168668747
1.0	82000000.0	82010000.0	1.0	2.0210013389587402	0.1757431924343109
1.0	82060000.0	82070000.0	2.0	2.1479172706604004	0.2173788994550705
1.0	82090000.0	82100000.0	1.0	2.221545457839966	0.2432936429977417
1.0	82120000.0	82130000.0	3.0	1.9944719076156616	0.16758430004119873
1.0	82160000.0	82170000.0	2.0	1.9883304834365845	0.16573630273342133
1.0	82190000.0	82200000.0	3.0	1.7493292093276978	0.10321502387523651
1.0	82200000.0	82210000.0	1.0	1.7746143341064453	0.1089634895324707
1.0	82250000.0	82260000.0	1.0	1.8882852792739868	0.13712282478809357
1.0	82410000.0	82420000.0	2.0	2.002837657928467	0.170134499669075
1.0	82490000.0	82500000.0	3.0	2.1485047340393066	0.21758553385734558
1.0	82540000.0	82550000.0	1.0	2.146049737930298	0.21673719584941864
1.0	82550000.0	82560000.0	2.0	2.0688157081604004	0.19093893468379974
1.0	82680000.0	82690000.0	3.0	1.8900400400161743	0.13758906722068787
1.0	82840000.0	82850000.0	4.0	2.28021502494812	0.26468169689178467
1.0	82850000.0	82860000.0	4.0	2.4141368865966797	0.3151811957359314
1.0	82860000.0	82870000.0	2.0	2.5227150917053223	0.3567621111869812
1.0	82910000.0	82920000.0	1.0	2.464197874069214	0.3343636095523834
1.0	82930000.0	82940000.0	2.0	2.287808656692505	0.2674899697303772
1.0	82950000.0	82960000.0	6.0	2.107020854949951	0.20352128148078918
1.0	82970000.0	82980000.0	2.0	2.3223724365234375	0.2803771197795868
1.0	82990000.0	83000000.0	1.0	2.3168864250183105	0.2783205211162567
1.0	83000000.0	83010000.0	0.0	2.379316806793213	0.3018990159034729
1.0	83070000.0	83080000.0	5.0	2.2071452140808105	0.23814085125923157
1.0	83080000.0	83090000.0	5.0	2.2669780254364014	0.2598029375076294
1.0	83120000.0	83130000.0	2.0	2.32169771194458	0.2801233232021332
1.0	83240000.0	83250000.0	3.0	2.5830225944519043	0.3796394467353821
1.0	83330000.0	83340000.0	4.0	2.0985567569732666	0.20069937407970428
1.0	83350000.0	83360000.0	0.0	2.142573118209839	0.21555054187774658
1.0	83360000.0	83370000.0	0.0	2.1041553020477295	0.20256252586841583
1.0	83370000.0	83380000.0	5.0	1.9003455638885498	0.14038030803203583
1.0	83450000.0	83460000.0	1.0	2.1337802410125732	0.212541863322258
1.0	83540000.0	83550000.0	2.0	1.6957435607910156	0.09133446961641312
1.0	83550000.0	83560000.0	4.0	1.605389952659607	0.07297761738300323
1.0	83560000.0	83570000.0	2.0	1.6413564682006836	0.08001122623682022
1.0	83610000.0	83620000.0	0.0	1.5080032348632812	0.0562097541987896
1.0	83780000.0	83790000.0	0.0	1.310661792755127	0.04015998914837837
1.0	83950000.0	83960000.0	0.0	1.5962259769439697	0.07124869525432587
1.0	83960000.0	83970000.0	1.0	1.7073218822479248	0.09386146813631058
1.0	83990000.0	84000000.0	6.0	1.6987107992172241	0.09197843819856644
1.0	84030000.0	84040000.0	1.0	1.8744674921035767	0.13343803584575653
1.0	84110000.0	84120000.0	1.0	1.8531138896942139	0.12790462374687195
1.0	84140000.0	84150000.0	1.0	1.8325973749160767	0.12274694442749023
1.0	84240000.0	84250000.0	0.0	1.8532718420028687	0.12794306874275208
1.0	84430000.0	84440000.0	1.0	1.4344203472137451	0.046136729419231415
1.0	84440000.0	84450000.0	0.0	1.4094136953353882	0.043400492519140244
1.0	84480000.0	84490000.0	0.0	1.5481712818145752	0.06269197165966034
1.0	84560000.0	84570000.0	2.0	1.4487521648406982	0.047873158007860184
1.0	84580000.0	84590000.0	1.0	1.3115736246109009	0.04007605463266373
1.0	84590000.0	84600000.0	1.0	1.3815313577651978	0.04092290252447128
1.0	84600000.0	84610000.0	0.0	1.443434715270996	0.047216761857271194
1.0	84620000.0	84630000.0	0.0	1.3582350015640259	0.039579231292009354
1.0	84660000.0	84670000.0	1.0	1.363529920578003	0.03982570767402649
1.0	84720000.0	84730000.0	0.0	1.5401110649108887	0.06135065108537674
1.0	84750000.0	84760000.0	1.0	1.6224448680877686	0.07626576721668243
1.0	84830000.0	84840000.0	2.0	1.5829112529754639	0.06879536807537079
1.0	84840000.0	84850000.0	2.0	1.486783504486084	0.05304328724741936
1.0	84850000.0	84860000.0	1.0	1.5751163959503174	0.0673876628279686
1.0	84880000.0	84890000.0	0.0	1.5527780055999756	0.0634763091802597
1.0	84920000.0	84930000.0	0.0	1.6347095966339111	0.07868446409702301
1.0	84930000.0	84940000.0	2.0	1.5216001272201538	0.05833371728658676
1.0	84950000.0	84960000.0	4.0	1.4257586002349854	0.045135147869586945
1.0	85000000.0	85010000.0	0.0	1.6385847330093384	0.07944405823945999
1.0	85070000.0	85080000.0	1.0	1.9960606098175049	0.16807010769844055
1.0	85230000.0	85240000.0	2.0	1.5770410299301147	0.06773664057254791
1.0	85320000.0	85330000.0	1.0	1.7051979303359985	0.09339635074138641
1.0	85330000.0	85340000.0	2.0	1.5971405506134033	0.07141539454460144
1.0	85380000.0	85390000.0	3.0	1.7366520166397095	0.10034488141536713
1.0	85400000.0	85410000.0	1.0	1.7236566543579102	0.09746666252613068
1.0	85430000.0	85440000.0	2.0	1.7345969676971436	0.09988245368003845
1.0	85450000.0	85460000.0	6.0	1.6347553730010986	0.07868532836437225
1.0	85500000.0	85510000.0	0.0	1.5856372117996216	0.06928695738315582
1.0	85530000.0	85540000.0	1.0	1.6280479431152344	0.07734162360429764
1.0	85570000.0	85580000.0	1.0	1.4457156658172607	0.04749206453561783
1.0	85740000.0	85750000.0	3.0	1.7625672817230225	0.10620498657226562
1.0	85780000.0	85790000.0	1.0	1.6587083339691162	0.0835273414850235
1.0	85820000.0	85830000.0	2.0	1.5371673107147217	0.060861069709062576
1.0	85890000.0	85900000.0	1.0	1.7075179815292358	0.0939052551984787
1.0	85940000.0	85950000.0	1.0	1.8304849863052368	0.12222391366958618
1.0	86040000.0	86050000.0	3.0	2.5598347187042236	0.37088102102279663
1.0	86050000.0	86060000.0	1.0	1.9261953830718994	0.14756867289543152
1.0	86180000.0	86190000.0	1.0	1.6719459295272827	0.08629374206066132
1.0	86320000.0	86330000.0	6.0	1.7816282510757446	0.11060060560703278
1.0	86400000.0	86410000.0	1.0	1.9133503437042236	0.14397674798965454
1.0	86440000.0	86450000.0	5.0	1.724543571472168	0.09765370190143585
1.0	86490000.0	86500000.0	4.0	1.8157466650009155	0.11863546073436737
1.0	86500000.0	86510000.0	1.0	1.8505260944366455	0.12724605202674866
1.0	86610000.0	86620000.0	1.0	1.7246530055999756	0.09768127650022507
1.0	86620000.0	86630000.0	2.0	1.7851120233535767	0.11138449609279633
1.0	86660000.0	86670000.0	1.0	1.7061227560043335	0.09359421581029892
1.0	86700000.0	86710000.0	2.0	1.5972506999969482	0.07144372165203094
1.0	86750000.0	86760000.0	1.0	1.7093349695205688	0.09429118037223816
1.0	86810000.0	86820000.0	2.0	1.5082948207855225	0.05625549703836441
1.0	86820000.0	86830000.0	3.0	1.4310626983642578	0.04574134573340416
1.0	86850000.0	86860000.0	0.0	1.5685880184173584	0.06623546034097672
1.0	86930000.0	86940000.0	1.0	1.628143548965454	0.07735788077116013
1.0	87030000.0	87040000.0	1.0	1.579505205154419	0.0681915208697319
1.0	87060000.0	87070000.0	0.0	1.6406227350234985	0.07984604686498642
1.0	87080000.0	87090000.0	1.0	1.6291320323944092	0.07756945490837097
1.0	87220000.0	87230000.0	2.0	1.5158863067626953	0.05741922929883003
1.0	87240000.0	87250000.0	0.0	1.6174408197402954	0.07528410106897354
1.0	87300000.0	87310000.0	1.0	1.5962865352630615	0.07125838845968246
1.0	87320000.0	87330000.0	2.0	1.686902642250061	0.08945152163505554
1.0	87370000.0	87380000.0	3.0	1.6164991855621338	0.07508958876132965
1.0	87410000.0	87420000.0	3.0	1.8531572818756104	0.12790492177009583
1.0	87430000.0	87440000.0	5.0	1.7766807079315186	0.10943903028964996
1.0	87520000.0	87530000.0	2.0	1.5931127071380615	0.07067650556564331
1.0	87530000.0	87540000.0	0.0	1.6650041341781616	0.08483722805976868
1.0	87600000.0	87610000.0	0.0	1.6761925220489502	0.08717487007379532
1.0	87620000.0	87630000.0	1.0	1.6932252645492554	0.09081810712814331
1.0	87640000.0	87650000.0	2.0	1.7114307880401611	0.09475983679294586
1.0	87700000.0	87710000.0	1.0	1.8620649576187134	0.13019631803035736
1.0	87770000.0	87780000.0	0.0	1.8292537927627563	0.12192972004413605
1.0	87780000.0	87790000.0	5.0	1.776299238204956	0.10934759676456451
1.0	87850000.0	87860000.0	1.0	1.9695574045181274	0.16011273860931396
1.0	87870000.0	87880000.0	2.0	1.939835786819458	0.1514538675546646
1.0	88000000.0	88010000.0	0.0	1.9412418603897095	0.15186265110969543
1.0	88040000.0	88050000.0	2.0	1.7689987421035767	0.10767868906259537
1.0	88070000.0	88080000.0	3.0	1.7763382196426392	0.10936056077480316
1.0	88160000.0	88170000.0	4.0	1.6625185012817383	0.08431070297956467
1.0	88220000.0	88230000.0	1.0	1.6054704189300537	0.07299123704433441
1.0	88300000.0	88310000.0	1.0	1.6489107608795166	0.08153772354125977
1.0	88320000.0	88330000.0	0.0	1.6639207601547241	0.08462230116128922
1.0	88370000.0	88380000.0	2.0	1.5445139408111572	0.0620843879878521
1.0	88400000.0	88410000.0	0.0	1.6133207082748413	0.07448773086071014
1.0	88450000.0	88460000.0	2.0	1.6171051263809204	0.07521896064281464
1.0	88470000.0	88480000.0	0.0	1.733185052871704	0.09959429502487183
1.0	88510000.0	88520000.0	1.0	1.5708463191986084	0.06664042919874191
1.0	88520000.0	88530000.0	3.0	1.5095016956329346	0.056433893740177155
1.0	88560000.0	88570000.0	1.0	1.6517584323883057	0.0821164920926094
1.0	88570000.0	88580000.0	2.0	1.6995433568954468	0.09214925765991211
1.0	88600000.0	88610000.0	0.0	1.72650945186615	0.09808473289012909
1.0	88620000.0	88630000.0	0.0	1.7555971145629883	0.10461734235286713
1.0	88710000.0	88720000.0	1.0	2.0281097888946533	0.17795827984809875
1.0	88770000.0	88780000.0	4.0	1.7938594818115234	0.11344722658395767
1.0	88780000.0	88790000.0	4.0	2.011115312576294	0.17268534004688263
1.0	88790000.0	88800000.0	2.0	2.115048885345459	0.206208735704422
1.0	88830000.0	88840000.0	0.0	2.104846239089966	0.20278958976268768
1.0	88860000.0	88870000.0	0.0	2.165320634841919	0.22340404987335205
1.0	88910000.0	88920000.0	2.0	1.8979580402374268	0.13974244892597198
1.0	89070000.0	89080000.0	3.0	1.6299493312835693	0.07774150371551514
1.0	89080000.0	89090000.0	1.0	1.6916754245758057	0.09047442674636841
1.0	89110000.0	89120000.0	0.0	1.6435569524765015	0.08044552803039551
1.0	89140000.0	89150000.0	0.0	1.6153385639190674	0.07488174736499786
1.0	89220000.0	89230000.0	1.0	1.4578977823257446	0.04905544966459274
1.0	89290000.0	89300000.0	1.0	1.422559380531311	0.04476677626371384
1.0	89400000.0	89410000.0	0.0	1.436370611190796	0.04636078700423241
1.0	89600000.0	89610000.0	1.0	1.8671029806137085	0.13150522112846375
1.0	89680000.0	89690000.0	6.0	1.7934391498565674	0.11333662271499634
1.0	89780000.0	89790000.0	1.0	1.7699966430664062	0.10792253166437149
1.0	89810000.0	89820000.0	0.0	1.5619785785675049	0.06505803763866425
1.0	89950000.0	89960000.0	1.0	1.6609331369400024	0.08397923409938812
1.0	89970000.0	89980000.0	3.0	1.64998459815979	0.08174310624599457
1.0	90040000.0	90050000.0	0.0	1.5613412857055664	0.06495006382465363
1.0	90060000.0	90070000.0	0.0	1.597808837890625	0.07153783738613129
1.0	90070000.0	90080000.0	1.0	1.8432118892669678	0.12539586424827576
1.0	90120000.0	90130000.0	1.0	1.630637764930725	0.0778714269399643
1.0	90250000.0	90260000.0	0.0	1.615204095840454	0.07485084980726242
1.0	90360000.0	90370000.0	2.0	1.409298300743103	0.0433916375041008
1.0	90490000.0	90500000.0	0.0	1.398261308670044	0.04230429604649544
1.0	90510000.0	90520000.0	0.0	1.5992496013641357	0.07182728499174118
1.0	90580000.0	90590000.0	1.0	1.621617317199707	0.07608610391616821
1.0	90610000.0	90620000.0	5.0	1.6271393299102783	0.07718095183372498
1.0	90640000.0	90650000.0	1.0	1.6629221439361572	0.08441565185785294
1.0	90760000.0	90770000.0	3.0	1.7580219507217407	0.1051674485206604
1.0	90800000.0	90810000.0	0.0	1.8259012699127197	0.12109819799661636
1.0	90810000.0	90820000.0	1.0	1.897356629371643	0.13957653939723969
1.0	90830000.0	90840000.0	2.0	1.843579888343811	0.12549372017383575
1.0	90860000.0	90870000.0	4.0	1.8317251205444336	0.12253472954034805
1.0	90910000.0	90920000.0	2.0	1.8325214385986328	0.12272749841213226
1.0	90970000.0	90980000.0	1.0	1.7815215587615967	0.11056172847747803
1.0	91030000.0	91040000.0	3.0	1.8102810382843018	0.11731407791376114
1.0	91120000.0	91130000.0	3.0	2.1313366889953613	0.2117108404636383
1.0	91180000.0	91190000.0	2.0	2.480527400970459	0.34061843156814575
1.0	91200000.0	91210000.0	1.0	2.1015918254852295	0.2017064392566681
1.0	91250000.0	91260000.0	1.0	2.108302354812622	0.20394334197044373
1.0	91260000.0	91270000.0	1.0	2.091160535812378	0.1982513964176178
1.0	91310000.0	91320000.0	7.0	1.6702306270599365	0.08592422306537628
1.0	91390000.0	91400000.0	0.0	1.6164257526397705	0.07508451491594315
1.0	91400000.0	91410000.0	1.0	1.3867169618606567	0.04132584482431412
1.0	91440000.0	91450000.0	0.0	1.4988168478012085	0.05480626970529556
1.0	91520000.0	91530000.0	1.0	1.7581863403320312	0.10520428419113159
1.0	91590000.0	91600000.0	4.0	1.9782793521881104	0.16270865499973297
1.0	91610000.0	91620000.0	1.0	2.0830321311950684	0.19557419419288635
1.0	91700000.0	91710000.0	2.0	1.7344944477081299	0.09986815601587296
1.0	91950000.0	91960000.0	1.0	1.7498245239257812	0.10333879292011261
1.0	91980000.0	91990000.0	1.0	1.6525824069976807	0.08227810263633728
1.0	92010000.0	92020000.0	4.0	1.642388939857483	0.08021854609251022
1.0	92020000.0	92030000.0	0.0	1.741304636001587	0.10138493776321411
1.0	92030000.0	92040000.0	3.0	1.7097148895263672	0.09439173340797424
1.0	92140000.0	92150000.0	3.0	1.657381296157837	0.08324660360813141
1.0	92180000.0	92190000.0	3.0	1.6258876323699951	0.07692644000053406
1.0	92190000.0	92200000.0	4.0	1.6691776514053345	0.08568112552165985
1.0	92230000.0	92240000.0	0.0	1.8559271097183228	0.1286051869392395
1.0	92250000.0	92260000.0	2.0	1.7724031209945679	0.10847374051809311
1.0	92260000.0	92270000.0	4.0	1.6592977046966553	0.08364646136760712
1.0	92360000.0	92370000.0	1.0	1.7666679620742798	0.10714715719223022
1.0	92410000.0	92420000.0	4.0	1.7314889430999756	0.0991990715265274
1.0	92490000.0	92500000.0	1.0	1.8632224798202515	0.13049934804439545
1.0	92510000.0	92520000.0	2.0	1.733318567276001	0.09961370378732681
1.0	92520000.0	92530000.0	1.0	1.6644446849822998	0.08472128212451935
1.0	92550000.0	92560000.0	2.0	1.768791913986206	0.10764775425195694
1.0	92700000.0	92710000.0	0.0	1.5412006378173828	0.06152805685997009
1.0	92820000.0	92830000.0	2.0	1.6142183542251587	0.07465854287147522
1.0	92870000.0	92880000.0	8.0	1.6087210178375244	0.07361411303281784
1.0	92940000.0	92950000.0	1.0	1.9758374691009521	0.16198477149009705
1.0	92970000.0	92980000.0	2.0	1.7137172222137451	0.09525276720523834
1.0	92990000.0	93000000.0	0.0	1.5954880714416504	0.0711120143532753
1.0	93020000.0	93030000.0	3.0	1.580837607383728	0.06842309236526489
1.0	93030000.0	93040000.0	2.0	1.6298373937606812	0.07769861817359924
1.0	93080000.0	93090000.0	2.0	1.5595581531524658	0.0646337941288948
1.0	93170000.0	93180000.0	3.0	1.8654088973999023	0.13105538487434387
1.0	93250000.0	93260000.0	2.0	2.205000638961792	0.23737230896949768
1.0	93270000.0	93280000.0	3.0	1.955545425415039	0.15600278973579407
1.0	93330000.0	93340000.0	0.0	1.7319481372833252	0.0993049144744873
1.0	93360000.0	93370000.0	2.0	1.581978440284729	0.06863783299922943
1.0	93450000.0	93460000.0	5.0	1.6591708660125732	0.08362339437007904
1.0	93480000.0	93490000.0	3.0	1.6089452505111694	0.07364686578512192
1.0	93500000.0	93510000.0	1.0	1.667279601097107	0.08530034869909286
1.0	93520000.0	93530000.0	2.0	1.6199977397918701	0.0757773295044899
1.0	93550000.0	93560000.0	2.0	1.5111855268478394	0.05669467896223068
1.0	93580000.0	93590000.0	1.0	1.4202805757522583	0.044534943997859955
1.0	93900000.0	93910000.0	2.0	1.7013912200927734	0.09256227314472198
1.0	93930000.0	93940000.0	3.0	1.6417324542999268	0.08007504045963287
1.0	93940000.0	93950000.0	0.0	1.6747955083847046	0.08688007295131683
1.0	93980000.0	93990000.0	4.0	1.5718961954116821	0.06682481616735458
1.0	94030000.0	94040000.0	0.0	1.579408884048462	0.06817437708377838
1.0	94050000.0	94060000.0	1.0	1.8731489181518555	0.1330835074186325
1.0	94060000.0	94070000.0	2.0	1.6308043003082275	0.07789580523967743
1.0	94070000.0	94080000.0	0.0	1.64504873752594	0.08074686676263809
1.0	94120000.0	94130000.0	2.0	1.577185034751892	0.06776314973831177
1.0	94170000.0	94180000.0	2.0	1.6779905557632446	0.08756478130817413
1.0	94190000.0	94200000.0	0.0	1.626434087753296	0.07703293859958649
1.0	94280000.0	94290000.0	1.0	1.7103526592254639	0.09452472627162933
1.0	94290000.0	94300000.0	1.0	1.726112723350525	0.09799648821353912
1.0	94340000.0	94350000.0	1.0	1.676287293434143	0.08718878775835037
1.0	94350000.0	94360000.0	0.0	1.5327714681625366	0.06013469025492668
1.0	94380000.0	94390000.0	2.0	1.6507371664047241	0.08190011978149414
1.0	94420000.0	94430000.0	1.0	1.8391234874725342	0.12436312437057495
1.0	94430000.0	94440000.0	0.0	1.8953876495361328	0.13903124630451202
1.0	94510000.0	94520000.0	2.0	1.9611272811889648	0.15762704610824585
1.0	94620000.0	94630000.0	0.0	1.8227121829986572	0.12031419575214386
1.0	94720000.0	94730000.0	0.0	1.8420078754425049	0.12510359287261963
1.0	94780000.0	94790000.0	1.0	1.7908267974853516	0.11272475868463516
1.0	94800000.0	94810000.0	1.0	1.626304268836975	0.07699649780988693
1.0	94860000.0	94870000.0	0.0	1.5122020244598389	0.056858234107494354
1.0	94940000.0	94950000.0	2.0	1.332914113998413	0.03928091749548912
1.0	95020000.0	95030000.0	1.0	1.582912802696228	0.06878972053527832
1.0	95040000.0	95050000.0	1.0	1.6922638416290283	0.09059055149555206
1.0	95070000.0	95080000.0	4.0	1.6818983554840088	0.08838833123445511
1.0	95100000.0	95110000.0	3.0	1.5487892627716064	0.06279578059911728
1.0	95130000.0	95140000.0	1.0	1.6023304462432861	0.07238990068435669
1.0	95150000.0	95160000.0	1.0	1.6278445720672607	0.07731170952320099
1.0	95240000.0	95250000.0	2.0	1.6436485052108765	0.08046362549066544
1.0	95260000.0	95270000.0	1.0	1.5438876152038574	0.061986494809389114
1.0	95270000.0	95280000.0	1.0	1.568444013595581	0.0662100538611412
1.0	95410000.0	95420000.0	1.0	1.559831142425537	0.0646928921341896
1.0	95420000.0	95430000.0	0.0	1.6322660446166992	0.07818065583705902
1.0	95440000.0	95450000.0	0.0	1.5331237316131592	0.06019546464085579
1.0	95500000.0	95510000.0	1.0	1.5493638515472412	0.06289852410554886
1.0	95510000.0	95520000.0	0.0	1.5563457012176514	0.06409455090761185
1.0	95560000.0	95570000.0	1.0	1.6018089056015015	0.07229995727539062
1.0	95570000.0	95580000.0	1.0	1.587938904762268	0.06972245872020721
1.0	95640000.0	95650000.0	1.0	1.5255153179168701	0.058947302401065826
1.0	95650000.0	95660000.0	0.0	1.5608723163604736	0.0648680254817009
1.0	95670000.0	95680000.0	1.0	1.5852158069610596	0.06921964138746262
1.0	95680000.0	95690000.0	0.0	1.612802267074585	0.07438460737466812
1.0	95720000.0	95730000.0	0.0	1.7730516195297241	0.10860887914896011
1.0	95740000.0	95750000.0	1.0	1.8328771591186523	0.12281130254268646
1.0	95780000.0	95790000.0	1.0	1.9915103912353516	0.1666932851076126
1.0	95800000.0	95810000.0	2.0	1.9224193096160889	0.14650988578796387
1.0	96050000.0	96060000.0	1.0	2.4471521377563477	0.3278277814388275
1.0	96200000.0	96210000.0	1.0	2.5075674057006836	0.3509748578071594
1.0	96270000.0	96280000.0	1.0	2.0608925819396973	0.188376784324646
1.0	96370000.0	96380000.0	1.0	2.3188986778259277	0.2790749669075012
1.0	96390000.0	96400000.0	1.0	2.30912446975708	0.27541980147361755
1.0	96430000.0	96440000.0	5.0	2.3292603492736816	0.2829642593860626
1.0	96510000.0	96520000.0	1.0	2.329587459564209	0.2830880582332611
1.0	96580000.0	96590000.0	4.0	1.9686479568481445	0.15984699130058289
1.0	96590000.0	96600000.0	2.0	2.1565864086151123	0.22037093341350555
1.0	96600000.0	96610000.0	1.0	2.170898914337158	0.22534218430519104
1.0	96660000.0	96670000.0	2.0	1.9011081457138062	0.14059574902057648
1.0	96750000.0	96760000.0	1.0	2.110647678375244	0.20473012328147888
1.0	96770000.0	96780000.0	2.0	1.9486076831817627	0.15397916734218597
1.0	96970000.0	96980000.0	1.0	1.992052435874939	0.16685590147972107
1.0	96980000.0	96990000.0	0.0	2.013503074645996	0.1734161674976349
1.0	97000000.0	97010000.0	3.0	2.051687717437744	0.1854279339313507
1.0	97040000.0	97050000.0	2.0	2.028635025024414	0.17812569439411163
1.0	97110000.0	97120000.0	2.0	1.7432641983032227	0.1018456444144249
1.0	97130000.0	97140000.0	1.0	1.8734118938446045	0.1331581473350525
1.0	97260000.0	97270000.0	1.0	1.5769917964935303	0.06773616373538971
1.0	97310000.0	97320000.0	3.0	1.7146854400634766	0.09546235203742981
1.0	97390000.0	97400000.0	0.0	2.1228604316711426	0.20883139967918396
1.0	97410000.0	97420000.0	1.0	2.1351277828216553	0.21300378441810608
1.0	97450000.0	97460000.0	3.0	1.964647650718689	0.15865929424762726
1.0	97610000.0	97620000.0	0.0	1.8266704082489014	0.12128965556621552
1.0	97620000.0	97630000.0	3.0	1.8062000274658203	0.11636634916067123
1.0	97650000.0	97660000.0	1.0	1.8359296321868896	0.12357769906520844
1.0	97670000.0	97680000.0	3.0	1.8205143213272095	0.1197945848107338
1.0	97780000.0	97790000.0	0.0	2.1117260456085205	0.205091193318367
1.0	97810000.0	97820000.0	1.0	1.992640495300293	0.1670335978269577
1.0	97830000.0	97840000.0	4.0	1.9636754989624023	0.15838274359703064
1.0	97920000.0	97930000.0	3.0	2.2262043952941895	0.24496924877166748
1.0	97930000.0	97940000.0	4.0	2.543600559234619	0.3647176921367645
1.0	97940000.0	97950000.0	3.0	2.2446608543395996	0.25165173411369324
1.0	97980000.0	97990000.0	2.0	2.3559155464172363	0.2930207848548889
1.0	97990000.0	98000000.0	2.0	2.2545504570007324	0.25525325536727905
1.0	98000000.0	98010000.0	1.0	2.205514430999756	0.23755709826946259
1.0	98010000.0	98020000.0	1.0	2.096374988555908	0.19997785985469818
1.0	98090000.0	98100000.0	1.0	2.0091371536254883	0.17207086086273193
1.0	98150000.0	98160000.0	2.0	1.898706078529358	0.13993780314922333
1.0	98200000.0	98210000.0	3.0	1.838531255722046	0.12421487271785736
1.0	98220000.0	98230000.0	4.0	1.8587567806243896	0.12934036552906036
1.0	98350000.0	98360000.0	1.0	1.7167987823486328	0.0959230363368988
1.0	98370000.0	98380000.0	2.0	1.6670440435409546	0.08525467664003372
1.0	98400000.0	98410000.0	1.0	1.781301498413086	0.11051587015390396
1.0	98430000.0	98440000.0	0.0	1.800243616104126	0.11493976414203644
1.0	98450000.0	98460000.0	2.0	1.7909454107284546	0.112762950360775
1.0	98530000.0	98540000.0	2.0	1.8531386852264404	0.12790387868881226
1.0	98550000.0	98560000.0	3.0	2.0444352626800537	0.18311025202274323
1.0	98700000.0	98710000.0	2.0	2.008664608001709	0.171922504901886
1.0	98800000.0	98810000.0	2.0	2.2751498222351074	0.26281294226646423
1.0	98990000.0	99000000.0	3.0	2.2051000595092773	0.23740902543067932
1.0	99000000.0	99010000.0	0.0	2.195401191711426	0.233964204788208
1.0	99150000.0	99160000.0	1.0	1.6752774715423584	0.08697111159563065
1.0	99220000.0	99230000.0	0.0	1.6499717235565186	0.08174625039100647
1.0	99240000.0	99250000.0	1.0	1.7227528095245361	0.09723924845457077
1.0	99290000.0	99300000.0	1.0	1.9383703470230103	0.15102627873420715
1.0	99300000.0	99310000.0	1.0	1.82781982421875	0.12157563120126724
1.0	99360000.0	99370000.0	1.0	1.7755520343780518	0.1091856136918068
1.0	99550000.0	99560000.0	1.0	1.8096377849578857	0.11716292798519135
1.0	99570000.0	99580000.0	0.0	1.9281120300292969	0.14812174439430237
1.0	99580000.0	99590000.0	0.0	1.9851760864257812	0.16477841138839722
1.0	99610000.0	99620000.0	2.0	1.9309589862823486	0.14891909062862396
1.0	99680000.0	99690000.0	4.0	1.920954942703247	0.14610333740711212
1.0	99780000.0	99790000.0	1.0	1.953536033630371	0.1554093360900879
1.0	99810000.0	99820000.0	0.0	1.907435417175293	0.1423412561416626
1.0	99850000.0	99860000.0	5.0	1.8339484930038452	0.1230812668800354
1.0	99860000.0	99870000.0	2.0	1.7518227100372314	0.10376602411270142
1.0	99880000.0	99890000.0	1.0	1.883832335472107	0.1359177678823471
1.0	99940000.0	99950000.0	1.0	1.7431704998016357	0.10181649029254913
1.0	99990000.0	100000000.0	0.0	1.6383121013641357	0.07939277589321136
1.0	100120000.0	100130000.0	2.0	1.7480119466781616	0.10292593389749527
1.0	100140000.0	100150000.0	3.0	1.6588420867919922	0.08354955166578293
1.0	100150000.0	100160000.0	0.0	1.6534761190414429	0.08246228098869324
1.0	100180000.0	100190000.0	1.0	1.6039575338363647	0.0726877748966217
1.0	100240000.0	100250000.0	2.0	1.5654770135879517	0.06567186117172241
1.0	100290000.0	100300000.0	0.0	1.590063452720642	0.07011251151561737
1.0	100310000.0	100320000.0	0.0	1.713405966758728	0.0951806902885437
1.0	100360000.0	100370000.0	2.0	1.512609601020813	0.05692075937986374
1.0	100410000.0	100420000.0	2.0	1.5959981679916382	0.07120481133460999
1.0	100420000.0	100430000.0	1.0	1.667320966720581	0.0853172093629837
1.0	100430000.0	100440000.0	4.0	1.6636486053466797	0.08456021547317505
1.0	100440000.0	100450000.0	2.0	1.6156723499298096	0.0749528631567955
1.0	100500000.0	100510000.0	1.0	2.026958465576172	0.17760030925273895
1.0	100630000.0	100640000.0	4.0	1.5786930322647095	0.06803636252880096
1.0	100710000.0	100720000.0	2.0	1.5908082723617554	0.07025496661663055
1.0	100830000.0	100840000.0	1.0	1.572176218032837	0.0668688490986824
1.0	100840000.0	100850000.0	0.0	1.5679051876068115	0.06611061841249466
1.0	100850000.0	100860000.0	0.0	1.611986517906189	0.0742342621088028
1.0	100890000.0	100900000.0	1.0	1.5871399641036987	0.06957602500915527
1.0	100910000.0	100920000.0	4.0	1.602457046508789	0.07241244614124298
1.0	100950000.0	100960000.0	2.0	1.5161468982696533	0.05747164040803909
1.0	100970000.0	100980000.0	0.0	1.4857370853424072	0.05287877842783928
1.0	101090000.0	101100000.0	1.0	1.3929787874221802	0.04184764623641968
1.0	101250000.0	101260000.0	4.0	1.6310046911239624	0.07793623208999634
1.0	101260000.0	101270000.0	2.0	1.6946516036987305	0.09110641479492188
1.0	101370000.0	101380000.0	0.0	1.4646295309066772	0.0499553456902504
1.0	101400000.0	101410000.0	2.0	1.6123530864715576	0.07430063188076019
1.0	101410000.0	101420000.0	1.0	1.697962999343872	0.09180521219968796
1.0	101450000.0	101460000.0	1.0	1.62973153591156	0.0776844397187233
1.0	101520000.0	101530000.0	3.0	1.738028883934021	0.10065001249313354
1.0	101580000.0	101590000.0	0.0	1.9856412410736084	0.1649177372455597
1.0	101640000.0	101650000.0	1.0	1.9781261682510376	0.1626620888710022
1.0	101650000.0	101660000.0	1.0	2.001939296722412	0.1698637455701828
1.0	101760000.0	101770000.0	2.0	2.246800661087036	0.2524276673793793
1.0	101780000.0	101790000.0	5.0	2.0683979988098145	0.1908036768436432
1.0	101870000.0	101880000.0	1.0	2.5264291763305664	0.35817864537239075
1.0	101880000.0	101890000.0	0.0	2.4325180053710938	0.32221895456314087
1.0	101890000.0	101900000.0	3.0	2.16544246673584	0.2234446257352829
1.0	101980000.0	101990000.0	2.0	2.4817004203796387	0.3410695195198059
1.0	102000000.0	102010000.0	1.0	2.621917247772217	0.3941895365715027
1.0	102080000.0	102090000.0	1.0	2.7455992698669434	0.43865376710891724
1.0	102160000.0	102170000.0	4.0	2.4414916038513184	0.32565662264823914
1.0	102210000.0	102220000.0	4.0	2.43346905708313	0.32258179783821106
1.0	102240000.0	102250000.0	0.0	2.7009811401367188	0.42299216985702515
1.0	102290000.0	102300000.0	2.0	2.7697746753692627	0.44691699743270874
1.0	102350000.0	102360000.0	6.0	2.660916805267334	0.40854549407958984
1.0	102400000.0	102410000.0	0.0	3.1440529823303223	0.5465784668922424
1.0	102420000.0	102430000.0	4.0	2.840890645980835	0.4701937139034271
1.0	102450000.0	102460000.0	4.0	2.5790114402770996	0.3781290352344513
1.0	102460000.0	102470000.0	2.0	2.794278621673584	0.4551202356815338
1.0	102520000.0	102530000.0	0.0	2.235260486602783	0.24824030697345734
1.0	102550000.0	102560000.0	4.0	2.23116135597229	0.2467610388994217
1.0	102590000.0	102600000.0	2.0	1.9792957305908203	0.1630220115184784
1.0	102630000.0	102640000.0	4.0	1.979509711265564	0.16308166086673737
1.0	102660000.0	102670000.0	1.0	2.130432605743408	0.21140363812446594
1.0	102790000.0	102800000.0	1.0	2.3169283866882324	0.27833887934684753
1.0	102830000.0	102840000.0	2.0	2.0845468044281006	0.19607296586036682
1.0	102850000.0	102860000.0	6.0	1.9869556427001953	0.16531991958618164
1.0	102900000.0	102910000.0	0.0	2.4136016368865967	0.31497570872306824
1.0	102950000.0	102960000.0	2.0	2.129826068878174	0.211197167634964
1.0	102960000.0	102970000.0	1.0	2.1180977821350098	0.20723088085651398
1.0	103010000.0	103020000.0	2.0	2.091895580291748	0.19849540293216705
1.0	103120000.0	103130000.0	1.0	2.2567734718322754	0.2560665011405945
1.0	103140000.0	103150000.0	3.0	2.395705461502075	0.3081410527229309
1.0	103210000.0	103220000.0	0.0	2.1062815189361572	0.20326682925224304
1.0	103260000.0	103270000.0	1.0	1.8692477941513062	0.13205988705158234
1.0	103300000.0	103310000.0	1.0	1.8852497339248657	0.1362990438938141
1.0	103350000.0	103360000.0	0.0	2.048919200897217	0.18454062938690186
1.0	103360000.0	103370000.0	2.0	1.9542722702026367	0.15562599897384644
1.0	103370000.0	103380000.0	1.0	2.0486419200897217	0.18445047736167908
1.0	103380000.0	103390000.0	1.0	2.149049758911133	0.21777336299419403
1.0	103420000.0	103430000.0	2.0	2.319307804107666	0.2792278528213501
1.0	103440000.0	103450000.0	3.0	2.3190371990203857	0.27913182973861694
1.0	103470000.0	103480000.0	3.0	2.346719741821289	0.2895435392856598
1.0	103500000.0	103510000.0	0.0	2.6695494651794434	0.4116857051849365
1.0	103570000.0	103580000.0	2.0	2.4413278102874756	0.3255932927131653
1.0	103630000.0	103640000.0	2.0	2.8670525550842285	0.4783259928226471
1.0	103640000.0	103650000.0	3.0	2.519679307937622	0.3556031584739685
1.0	103660000.0	103670000.0	0.0	2.8958206176757812	0.48697200417518616
1.0	103670000.0	103680000.0	5.0	2.670989513397217	0.4122075140476227
1.0	103680000.0	103690000.0	3.0	2.8969130516052246	0.48729461431503296
1.0	103740000.0	103750000.0	1.0	2.3128738403320312	0.2768231928348541
1.0	104030000.0	104040000.0	1.0	1.483367919921875	0.05254778265953064
1.0	104320000.0	104330000.0	3.0	2.347581386566162	0.28986647725105286
1.0	104340000.0	104350000.0	3.0	2.658736228942871	0.4077487587928772
1.0	104370000.0	104380000.0	8.0	2.671858787536621	0.41252341866493225
1.0	104400000.0	104410000.0	4.0	3.1041781902313232	0.5389689207077026
1.0	104420000.0	104430000.0	5.0	2.7830288410186768	0.4513728618621826
1.0	104530000.0	104540000.0	4.0	3.0605998039245605	0.5297595262527466
1.0	104540000.0	104550000.0	4.0	2.869091510772705	0.4789472222328186
1.0	104560000.0	104570000.0	4.0	3.2307441234588623	0.5604110956192017
1.0	104590000.0	104600000.0	2.0	3.5966522693634033	0.5828795433044434
1.0	104630000.0	104640000.0	11.0	3.5316643714904785	0.5823203325271606
1.0	104680000.0	104690000.0	3.0	3.6734471321105957	0.582248330116272
1.0	104730000.0	104740000.0	4.0	3.62623929977417	0.5827874541282654
1.0	104790000.0	104800000.0	4.0	3.3453540802001953	0.5731676816940308
1.0	104900000.0	104910000.0	5.0	3.0570311546325684	0.5289636850357056
1.0	104930000.0	104940000.0	5.0	3.1733875274658203	0.5516753196716309
1.0	104940000.0	104950000.0	0.0	3.07765531539917	0.5334723591804504
1.0	105000000.0	105010000.0	4.0	3.3410420417785645	0.5727930665016174
1.0	105080000.0	105090000.0	6.0	3.0538601875305176	0.5282542109489441
1.0	105110000.0	105120000.0	3.0	3.1417088508605957	0.5461521148681641
1.0	105170000.0	105180000.0	3.0	3.155697822570801	0.5486503839492798
1.0	105190000.0	105200000.0	3.0	3.0418543815612793	0.525515615940094
1.0	105210000.0	105220000.0	2.0	3.168102264404297	0.5507856607437134
1.0	105240000.0	105250000.0	3.0	3.1672427654266357	0.5506426692008972
1.0	105270000.0	105280000.0	5.0	3.274970293045044	0.5660555362701416
1.0	105300000.0	105310000.0	3.0	3.0270466804504395	0.5220456719398499
1.0	105330000.0	105340000.0	5.0	3.1920909881591797	0.5547003746032715
1.0	105390000.0	105400000.0	0.0	3.3824462890625	0.5760380625724792
1.0	105430000.0	105440000.0	3.0	3.19173002243042	0.5546430349349976
1.0	105440000.0	105450000.0	4.0	3.2344717979431152	0.5609237551689148
1.0	105450000.0	105460000.0	1.0	3.183347702026367	0.5533090233802795
1.0	105500000.0	105510000.0	3.0	3.280050754547119	0.5666459798812866
1.0	105510000.0	105520000.0	0.0	3.3961150646209717	0.5769556164741516
1.0	105520000.0	105530000.0	3.0	3.3427574634552	0.5729448199272156
1.0	105550000.0	105560000.0	3.0	3.1523609161376953	0.5480638742446899
1.0	105560000.0	105570000.0	3.0	3.212691068649292	0.557836651802063
1.0	105660000.0	105670000.0	4.0	3.4038875102996826	0.5774423480033875
1.0	105700000.0	105710000.0	3.0	3.6218104362487793	0.5828137993812561
1.0	105710000.0	105720000.0	7.0	3.317843198776245	0.5706536769866943
1.0	105750000.0	105760000.0	3.0	3.542780637741089	0.5824972987174988
1.0	105780000.0	105790000.0	2.0	3.834388256072998	0.5774733424186707
1.0	105840000.0	105850000.0	5.0	3.5751724243164062	0.5828185081481934
1.0	105860000.0	105870000.0	7.0	3.7089247703552246	0.5815617442131042
1.0	105910000.0	105920000.0	1.0	3.7343640327453613	0.5809344053268433
1.0	105930000.0	105940000.0	2.0	3.586872100830078	0.5828661322593689
1.0	106030000.0	106040000.0	2.0	3.5129706859588623	0.581942617893219
1.0	106040000.0	106050000.0	4.0	3.3694584369659424	0.5750995874404907
1.0	106070000.0	106080000.0	2.0	3.2017147541046143	0.5561907291412354
1.0	106080000.0	106090000.0	1.0	3.183903455734253	0.5533963441848755
1.0	106120000.0	106130000.0	2.0	2.8368020057678223	0.468900203704834
1.0	106190000.0	106200000.0	2.0	2.932856321334839	0.49762263894081116
1.0	106240000.0	106250000.0	3.0	2.9282987117767334	0.49634242057800293
1.0	106270000.0	106280000.0	3.0	2.7962722778320312	0.45577773451805115
[truncated: 47,567 more rows]
