# Supplementary material for: Genome-wide mapping of somatic mutation rates uncovers drivers of cancer
Source: Nat Biotechnol. 2022 Jun 20;40(11):1634–43. doi: 10.1038/s41587-022-01353-8 (PMC9646522; doi:10.1038/s41587-022-01353-8)
Supplement: Supplementary file 4 — Regions and model predictions for each fold of each cancer for which a deep learning model was trained. Regions that were filtered are also listed along with their respective model predictions. [file 41587_2022_1353_MOESM4_ESM.zip › kfold_results/Bladder-TCC/fold_3.txt]

CHROM	START	END	Y_TRUE	Y_PRED	STD
1.0	790000.0	800000.0	2.0	1.3623887300491333	0.009081353433430195
1.0	840000.0	850000.0	4.0	1.5374476909637451	0.007623915560543537
1.0	1000000.0	1010000.0	5.0	2.0127432346343994	0.012180494144558907
1.0	1120000.0	1130000.0	0.0	1.8080604076385498	0.010018832981586456
1.0	1200000.0	1210000.0	1.0	1.8071410655975342	0.010010572150349617
1.0	1230000.0	1240000.0	2.0	1.8011432886123657	0.009947572834789753
1.0	1240000.0	1250000.0	6.0	1.9657891988754272	0.011692799627780914
1.0	1260000.0	1270000.0	1.0	1.7788749933242798	0.009707307443022728
1.0	1280000.0	1290000.0	1.0	1.866695761680603	0.010643589310348034
1.0	1300000.0	1310000.0	5.0	1.6049915552139282	0.007996290922164917
1.0	1310000.0	1320000.0	1.0	1.931331992149353	0.01134741585701704
1.0	1330000.0	1340000.0	0.0	1.9032567739486694	0.28524693846702576
1.0	1410000.0	1420000.0	2.0	1.446305274963379	0.0077757337130606174
1.0	1480000.0	1490000.0	2.0	1.6523683071136475	0.008408571593463421
1.0	1700000.0	1710000.0	0.0	2.320805072784424	0.015385746955871582
1.0	1800000.0	1810000.0	2.0	1.9353418350219727	0.011377975344657898
1.0	1820000.0	1830000.0	0.0	2.3544349670410156	0.01574377343058586
1.0	1840000.0	1850000.0	3.0	2.0265982151031494	0.012335935607552528
1.0	1870000.0	1880000.0	3.0	1.8956550359725952	0.010958635248243809
1.0	1900000.0	1910000.0	2.0	1.7573893070220947	0.00947537086904049
1.0	2000000.0	2010000.0	0.0	1.753645658493042	0.00943803321570158
1.0	2040000.0	2050000.0	1.0	1.7519725561141968	0.009429855272173882
1.0	2090000.0	2100000.0	6.0	1.834384560585022	0.010302171111106873
1.0	2100000.0	2110000.0	5.0	1.9016796350479126	0.011018519289791584
1.0	2160000.0	2170000.0	2.0	2.352147340774536	0.015710297971963882
1.0	2190000.0	2200000.0	3.0	1.8759925365447998	0.010746854357421398
1.0	2210000.0	2220000.0	1.0	1.7667165994644165	0.009575571864843369
1.0	2230000.0	2240000.0	4.0	1.686138391494751	0.008740288205444813
1.0	2540000.0	2550000.0	3.0	1.5003793239593506	0.007559794932603836
1.0	2750000.0	2760000.0	2.0	1.6282097101211548	0.00819234736263752
1.0	2820000.0	2830000.0	0.0	1.7707359790802002	0.00961916334927082
1.0	2830000.0	2840000.0	4.0	1.7290713787078857	0.00917098205536604
1.0	2840000.0	2850000.0	2.0	1.7944433689117432	0.009871948510408401
1.0	2850000.0	2860000.0	1.0	1.8573815822601318	0.01055722776800394
1.0	2920000.0	2930000.0	2.0	1.8477628231048584	0.010441388934850693
1.0	2930000.0	2940000.0	2.0	1.9495232105255127	0.011523701250553131
1.0	2970000.0	2980000.0	5.0	1.9590914249420166	0.011623991653323174
1.0	2980000.0	2990000.0	4.0	2.463928699493408	0.016911176964640617
1.0	3020000.0	3030000.0	1.0	1.9452192783355713	0.011479625478386879
1.0	3090000.0	3100000.0	0.0	1.7998157739639282	0.00993152242153883
1.0	3170000.0	3180000.0	2.0	1.548410177230835	0.007659266237169504
1.0	3190000.0	3200000.0	2.0	1.6090723276138306	0.008040791377425194
1.0	3200000.0	3210000.0	1.0	1.6419340372085571	0.00831921398639679
1.0	3230000.0	3240000.0	2.0	1.6275043487548828	0.008179531432688236
1.0	3240000.0	3250000.0	2.0	1.7346607446670532	0.009238975122570992
1.0	3290000.0	3300000.0	2.0	1.7682344913482666	0.009590933099389076
1.0	3380000.0	3390000.0	1.0	1.8598434925079346	0.010568027384579182
1.0	3410000.0	3420000.0	1.0	1.8942222595214844	0.010944423265755177
1.0	3420000.0	3430000.0	1.0	1.8252050876617432	0.010204997844994068
1.0	3520000.0	3530000.0	0.0	1.8569151163101196	0.010545244440436363
1.0	3560000.0	3570000.0	1.0	1.8180278539657593	0.01012998353689909
1.0	3600000.0	3610000.0	2.0	1.807700514793396	0.010013343766331673
1.0	3650000.0	3660000.0	2.0	1.6462819576263428	0.008347559720277786
1.0	3810000.0	3820000.0	3.0	1.7735214233398438	0.03735833987593651
1.0	4060000.0	4070000.0	3.0	1.6341569423675537	0.008250693790614605
1.0	4090000.0	4100000.0	3.0	1.6580240726470947	0.008462650701403618
1.0	4260000.0	4270000.0	0.0	2.1691768169403076	0.013809576630592346
1.0	4270000.0	4280000.0	2.0	2.266235589981079	0.014804827980697155
1.0	4280000.0	4290000.0	3.0	2.326603412628174	0.015448358841240406
1.0	4310000.0	4320000.0	1.0	2.29994535446167	0.015166054479777813
1.0	4350000.0	4360000.0	2.0	2.129678726196289	0.013391929678618908
1.0	4400000.0	4410000.0	2.0	1.7933166027069092	0.00986636895686388
1.0	4450000.0	4460000.0	2.0	2.087529420852661	0.012955141253769398
1.0	4530000.0	4540000.0	5.0	1.902387261390686	0.01103132776916027
1.0	4570000.0	4580000.0	3.0	1.927472710609436	0.011302387341856956
1.0	4600000.0	4610000.0	2.0	2.1850874423980713	0.013971415348351002
1.0	4620000.0	4630000.0	1.0	2.0726494789123535	0.01280668843537569
1.0	4640000.0	4650000.0	0.0	2.021894693374634	0.012276341207325459
1.0	4740000.0	4750000.0	1.0	1.9328409433364868	0.011347668245434761
1.0	4780000.0	4790000.0	2.0	1.9381215572357178	0.011401123367249966
1.0	4800000.0	4810000.0	2.0	1.8400013446807861	0.010364726185798645
1.0	4820000.0	4830000.0	2.0	1.8271663188934326	0.010218122974038124
1.0	4930000.0	4940000.0	4.0	2.104496717453003	0.013128882274031639
1.0	5000000.0	5010000.0	2.0	2.0626327991485596	0.012703237123787403
1.0	5020000.0	5030000.0	2.0	1.9805618524551392	0.011852620169520378
1.0	5050000.0	5060000.0	2.0	1.9459091424942017	0.01148938573896885
1.0	5140000.0	5150000.0	2.0	1.750486135482788	0.009396908804774284
1.0	5150000.0	5160000.0	1.0	1.9274202585220337	0.011290738359093666
1.0	5160000.0	5170000.0	2.0	1.790032148361206	0.009823066182434559
1.0	5180000.0	5190000.0	1.0	2.076846122741699	0.012853098101913929
1.0	5320000.0	5330000.0	7.0	2.313964366912842	0.015313942916691303
1.0	5350000.0	5360000.0	1.0	2.251232624053955	0.014651676639914513
1.0	5390000.0	5400000.0	3.0	1.952143907546997	0.01155121810734272
1.0	5450000.0	5460000.0	0.0	1.756753921508789	0.009468710981309414
1.0	5470000.0	5480000.0	1.0	1.7421395778656006	0.009309884160757065
1.0	5510000.0	5520000.0	2.0	1.8323981761932373	0.01027858816087246
1.0	5540000.0	5550000.0	2.0	1.811144471168518	0.010049899108707905
1.0	5550000.0	5560000.0	2.0	1.7940829992294312	0.00987233780324459
1.0	5670000.0	5680000.0	1.0	1.8289005756378174	0.01024729572236538
1.0	5680000.0	5690000.0	2.0	1.7561547756195068	0.009459475986659527
1.0	5700000.0	5710000.0	3.0	1.7033414840698242	0.008906470611691475
1.0	5850000.0	5860000.0	3.0	1.5001927614212036	0.007558816112577915
1.0	5870000.0	5880000.0	1.0	1.544653296470642	0.007651249412447214
1.0	5880000.0	5890000.0	2.0	1.5056746006011963	0.007557666394859552
1.0	5900000.0	5910000.0	1.0	1.6152702569961548	0.008082511834800243
1.0	5950000.0	5960000.0	3.0	1.4440538883209229	0.007774628698825836
1.0	5960000.0	5970000.0	3.0	1.41635262966156	0.008081440813839436
1.0	5970000.0	5980000.0	0.0	1.479731798171997	0.007600692100822926
1.0	5980000.0	5990000.0	1.0	1.4749641418457031	0.0076178014278411865
1.0	6020000.0	6030000.0	0.0	1.4056905508041382	0.008241435512900352
1.0	6110000.0	6120000.0	2.0	1.5521764755249023	0.007674279622733593
1.0	6130000.0	6140000.0	1.0	1.4794102907180786	0.007602539844810963
1.0	6140000.0	6150000.0	0.0	1.5217339992523193	0.00758065190166235
1.0	6190000.0	6200000.0	3.0	1.608316421508789	0.00803701113909483
1.0	6200000.0	6210000.0	0.0	1.6268751621246338	0.008181132376194
1.0	6280000.0	6290000.0	2.0	1.5598140954971313	0.007703253533691168
1.0	6290000.0	6300000.0	1.0	1.6472225189208984	0.008368782699108124
1.0	6310000.0	6320000.0	2.0	1.7055091857910156	0.00892159715294838
1.0	6370000.0	6380000.0	2.0	1.508603572845459	0.007566582411527634
1.0	6470000.0	6480000.0	1.0	1.7960445880889893	0.009892662987112999
1.0	6540000.0	6550000.0	1.0	1.9517238140106201	0.011551162227988243
1.0	6570000.0	6580000.0	2.0	1.598463773727417	0.007943823002278805
1.0	6580000.0	6590000.0	2.0	1.5993363857269287	0.007958190515637398
1.0	6660000.0	6670000.0	6.0	2.5141944885253906	0.017460457980632782
1.0	6720000.0	6730000.0	0.0	1.6242725849151611	0.008166173473000526
1.0	6790000.0	6800000.0	0.0	1.7846877574920654	0.009773989208042622
1.0	6800000.0	6810000.0	1.0	1.6546767950057983	0.008425215259194374
1.0	6850000.0	6860000.0	7.0	1.4114786386489868	0.008146078325808048
1.0	6880000.0	6890000.0	1.0	1.6207786798477173	0.008133784867823124
1.0	7020000.0	7030000.0	1.0	1.7678635120391846	0.009575826115906239
1.0	7060000.0	7070000.0	3.0	1.7290172576904297	0.00918540172278881
1.0	7070000.0	7080000.0	1.0	1.6678216457366943	0.00856103003025055
1.0	7150000.0	7160000.0	1.0	1.7000430822372437	0.008867687545716763
1.0	7170000.0	7180000.0	1.0	1.6963697671890259	0.008846860378980637
1.0	7230000.0	7240000.0	0.0	1.7770540714263916	0.009690361097455025
1.0	7250000.0	7260000.0	1.0	1.7447493076324463	0.009340554475784302
1.0	7270000.0	7280000.0	2.0	1.6531232595443726	0.008418453857302666
1.0	7320000.0	7330000.0	4.0	1.7627789974212646	0.009548740461468697
1.0	7430000.0	7440000.0	4.0	1.6964054107666016	0.008846228942275047
1.0	7450000.0	7460000.0	1.0	1.60369873046875	0.007992603816092014
1.0	7540000.0	7550000.0	1.0	1.799022912979126	0.00992451049387455
1.0	7590000.0	7600000.0	3.0	1.783227562904358	0.009748940356075764
1.0	7600000.0	7610000.0	4.0	1.6482572555541992	0.008384468033909798
1.0	7610000.0	7620000.0	6.0	1.8109830617904663	0.010060193948447704
1.0	7650000.0	7660000.0	2.0	1.6387650966644287	0.008291097357869148
1.0	7710000.0	7720000.0	4.0	1.8141940832138062	0.010082397609949112
1.0	7790000.0	7800000.0	3.0	1.5644437074661255	0.007745821960270405
1.0	7840000.0	7850000.0	2.0	1.5891425609588623	0.007889504544436932
1.0	7910000.0	7920000.0	2.0	1.532612919807434	0.007595539093017578
1.0	8050000.0	8060000.0	2.0	1.6005337238311768	0.007970554754137993
1.0	8110000.0	8120000.0	5.0	1.651110053062439	0.008399083279073238
1.0	8130000.0	8140000.0	0.0	1.9111099243164062	0.011109774932265282
1.0	8210000.0	8220000.0	2.0	1.7422930002212524	0.009320083074271679
1.0	8230000.0	8240000.0	0.0	1.6780803203582764	0.008661610074341297
1.0	8240000.0	8250000.0	3.0	1.6647039651870728	0.008526990190148354
1.0	8260000.0	8270000.0	0.0	1.7199426889419556	0.00906982272863388
1.0	8280000.0	8290000.0	5.0	1.5456063747406006	0.007644192315638065
1.0	8390000.0	8400000.0	4.0	1.6119778156280518	0.008066428825259209
1.0	8450000.0	8460000.0	3.0	1.7089283466339111	0.008964136242866516
1.0	8480000.0	8490000.0	2.0	1.931911826133728	0.011339097283780575
1.0	8510000.0	8520000.0	4.0	1.5610612630844116	0.007723640650510788
1.0	8520000.0	8530000.0	5.0	1.5806986093521118	0.007827996276319027
1.0	8570000.0	8580000.0	0.0	1.8115113973617554	0.01006253156810999
1.0	8580000.0	8590000.0	5.0	1.5955736637115479	0.04843990132212639
1.0	8590000.0	8600000.0	2.0	1.522260069847107	0.007573254406452179
1.0	8680000.0	8690000.0	1.0	1.6002528667449951	0.007963116280734539
1.0	8770000.0	8780000.0	0.0	1.7658151388168335	0.009569043293595314
1.0	8780000.0	8790000.0	1.0	1.618090033531189	0.00811039749532938
1.0	8910000.0	8920000.0	1.0	1.534347653388977	0.00761542608961463
1.0	9000000.0	9010000.0	0.0	1.4870615005493164	0.007562567479908466
1.0	9070000.0	9080000.0	0.0	1.7004588842391968	0.008889238350093365
1.0	9090000.0	9100000.0	1.0	1.6989555358886719	0.008871992118656635
1.0	9130000.0	9140000.0	0.0	1.8493608236312866	0.010457846336066723
1.0	9230000.0	9240000.0	0.0	1.908738374710083	0.01109425351023674
1.0	9280000.0	9290000.0	4.0	1.7773878574371338	0.009686644189059734
1.0	9290000.0	9300000.0	2.0	1.976069450378418	0.011804875917732716
1.0	9340000.0	9350000.0	1.0	1.8836368322372437	0.010821633040904999
1.0	9360000.0	9370000.0	4.0	1.660992980003357	0.008488241583108902
1.0	9370000.0	9380000.0	4.0	1.567429542541504	0.007749564945697784
1.0	9410000.0	9420000.0	1.0	1.5388559103012085	0.007620637305080891
1.0	9420000.0	9430000.0	1.0	1.5984435081481934	0.007950281724333763
1.0	9450000.0	9460000.0	3.0	1.5564923286437988	0.007691911421716213
1.0	9490000.0	9500000.0	7.0	1.4323852062225342	0.007908168248832226
1.0	9710000.0	9720000.0	0.0	1.7195088863372803	0.009075718000531197
1.0	9890000.0	9900000.0	2.0	1.53786039352417	0.007622024975717068
1.0	9970000.0	9980000.0	1.0	1.721224069595337	0.00909249298274517
1.0	9980000.0	9990000.0	3.0	1.4090559482574463	0.008175397291779518
1.0	10030000.0	10040000.0	1.0	1.503828763961792	0.00756755331531167
1.0	10120000.0	10130000.0	4.0	1.5433976650238037	0.007638223469257355
1.0	10250000.0	10260000.0	0.0	1.9627937078475952	0.011665800586342812
1.0	10390000.0	10400000.0	0.0	1.5443562269210815	0.007639074232429266
1.0	10430000.0	10440000.0	0.0	1.6811039447784424	0.008684704080224037
1.0	10470000.0	10480000.0	1.0	1.3560221195220947	0.009227006696164608
1.0	10510000.0	10520000.0	4.0	1.4795242547988892	0.007602566387504339
1.0	10520000.0	10530000.0	1.0	1.4191874265670776	0.008061369881033897
1.0	10530000.0	10540000.0	1.0	1.625497817993164	0.008168207481503487
1.0	10570000.0	10580000.0	1.0	1.6414282321929932	0.00831069890409708
1.0	10600000.0	10610000.0	4.0	1.4590375423431396	0.00768462335690856
1.0	10720000.0	10730000.0	4.0	1.6581882238388062	0.008471195586025715
1.0	10730000.0	10740000.0	4.0	1.837435007095337	0.01033592876046896
1.0	10770000.0	10780000.0	1.0	1.87314772605896	0.010714897885918617
1.0	10780000.0	10790000.0	2.0	1.9125137329101562	0.011139912530779839
1.0	10840000.0	10850000.0	2.0	1.835667371749878	0.010313665494322777
1.0	10880000.0	10890000.0	8.0	1.6657003164291382	0.00853712111711502
1.0	10900000.0	10910000.0	2.0	1.789185881614685	0.009809913113713264
1.0	10910000.0	10920000.0	1.0	1.6140769720077515	0.008069731295108795
1.0	10940000.0	10950000.0	0.0	1.8238728046417236	0.01019706018269062
1.0	10950000.0	10960000.0	1.0	1.8280069828033447	0.010235557332634926
1.0	11050000.0	11060000.0	0.0	1.505685567855835	0.0075591132044792175
1.0	11130000.0	11140000.0	1.0	1.4732387065887451	0.007625141181051731
1.0	11140000.0	11150000.0	2.0	1.3132154941558838	0.010502928867936134
1.0	11260000.0	11270000.0	2.0	1.5413734912872314	0.007622487843036652
1.0	11320000.0	11330000.0	1.0	1.6781742572784424	0.008654223755002022
1.0	11340000.0	11350000.0	2.0	1.4847843647003174	0.007583415601402521
1.0	11380000.0	11390000.0	2.0	1.6257789134979248	0.008180897682905197
1.0	11410000.0	11420000.0	0.0	1.7957570552825928	0.009884342551231384
1.0	11460000.0	11470000.0	1.0	1.6943690776824951	0.008818639442324638
1.0	11480000.0	11490000.0	5.0	1.5486265420913696	0.007660111878067255
1.0	11600000.0	11610000.0	2.0	1.703529715538025	0.008916745893657207
1.0	11620000.0	11630000.0	3.0	1.5809454917907715	0.007822571322321892
1.0	11670000.0	11680000.0	3.0	1.669189453125	0.008560794405639172
1.0	11680000.0	11690000.0	2.0	1.648111343383789	0.008361133746802807
1.0	11710000.0	11720000.0	0.0	1.6425443887710571	0.00831726472824812
1.0	11760000.0	11770000.0	2.0	1.6181037425994873	0.008104545995593071
1.0	11770000.0	11780000.0	7.0	1.5275611877441406	0.007597493939101696
1.0	11810000.0	11820000.0	0.0	1.4157302379608154	0.008094190619885921
1.0	11920000.0	11930000.0	1.0	1.5291153192520142	0.007586282677948475
1.0	11930000.0	11940000.0	2.0	1.49887216091156	0.0075682117603719234
1.0	12090000.0	12100000.0	3.0	1.5350970029830933	0.0076257819309830666
1.0	12220000.0	12230000.0	0.0	1.4477049112319946	0.00776068028062582
1.0	12240000.0	12250000.0	1.0	1.5400969982147217	0.007626066915690899
1.0	12270000.0	12280000.0	3.0	1.5247001647949219	0.007575006689876318
1.0	12310000.0	12320000.0	2.0	1.4118815660476685	0.008150397799909115
1.0	12360000.0	12370000.0	2.0	1.5002199411392212	0.007552368100732565
1.0	12370000.0	12380000.0	3.0	1.5165141820907593	0.007565339095890522
1.0	12390000.0	12400000.0	2.0	1.521404504776001	0.007566533982753754
1.0	12440000.0	12450000.0	0.0	1.5288290977478027	0.00758947292342782
1.0	12450000.0	12460000.0	2.0	1.5245940685272217	0.007583127357065678
1.0	12500000.0	12510000.0	0.0	1.6207208633422852	0.008130477741360664
1.0	12530000.0	12540000.0	3.0	1.5828300714492798	0.00783445406705141
1.0	12560000.0	12570000.0	1.0	1.5260158777236938	0.007580311503261328
1.0	12620000.0	12630000.0	3.0	1.4717381000518799	0.007627463433891535
1.0	12690000.0	12700000.0	1.0	1.5649335384368896	0.007739055901765823
1.0	12720000.0	12730000.0	0.0	1.5025638341903687	0.007567128632217646
1.0	12800000.0	12810000.0	1.0	1.5173293352127075	0.007582151796668768
1.0	12810000.0	12820000.0	4.0	1.4489119052886963	0.0077461847104132175
1.0	13920000.0	13930000.0	0.0	1.5778138637542725	0.007809191010892391
1.0	14110000.0	14120000.0	1.0	1.523268461227417	0.0075803352519869804
1.0	14150000.0	14160000.0	0.0	1.6767082214355469	0.008645852096378803
1.0	14240000.0	14250000.0	3.0	1.7048349380493164	0.008919160813093185
1.0	14270000.0	14280000.0	6.0	1.7059905529022217	0.008933713659644127
1.0	14310000.0	14320000.0	2.0	1.712815523147583	0.009001212194561958
1.0	14350000.0	14360000.0	1.0	1.568211317062378	0.0077542709186673164
1.0	14400000.0	14410000.0	1.0	1.6673948764801025	0.008548715151846409
1.0	14420000.0	14430000.0	1.0	1.7392570972442627	0.009278636425733566
1.0	14480000.0	14490000.0	5.0	1.7376924753189087	0.009268385358154774
1.0	14490000.0	14500000.0	2.0	1.8765861988067627	0.010747971944510937
1.0	14500000.0	14510000.0	1.0	1.921118140220642	0.011226880364120007
1.0	14550000.0	14560000.0	1.0	1.9406154155731201	0.011426371522247791
1.0	14560000.0	14570000.0	3.0	1.8310467004776	0.010258550755679607
1.0	14570000.0	14580000.0	8.0	1.7110235691070557	0.008982487954199314
1.0	14600000.0	14610000.0	2.0	1.787186861038208	0.00979610625654459
1.0	14770000.0	14780000.0	2.0	1.8049638271331787	0.009980572387576103
1.0	14860000.0	14870000.0	4.0	1.764329195022583	0.009552226401865482
1.0	15000000.0	15010000.0	0.0	1.5989247560501099	0.007953852415084839
1.0	15020000.0	15030000.0	1.0	1.574707269668579	0.0077861458994448185
1.0	15030000.0	15040000.0	0.0	1.544364333152771	0.007644444704055786
1.0	15050000.0	15060000.0	2.0	1.5206793546676636	0.007573937531560659
1.0	15060000.0	15070000.0	3.0	1.5899016857147217	0.00790140125900507
1.0	15150000.0	15160000.0	3.0	1.6893033981323242	0.008766068145632744
1.0	15170000.0	15180000.0	3.0	1.666711449623108	0.008549419231712818
1.0	15190000.0	15200000.0	4.0	1.6136837005615234	0.008066514506936073
1.0	15240000.0	15250000.0	1.0	1.7216441631317139	0.009098811075091362
1.0	15360000.0	15370000.0	2.0	1.6467384099960327	0.008351275697350502
1.0	15460000.0	15470000.0	4.0	1.7279647588729858	0.00915057398378849
1.0	15510000.0	15520000.0	0.0	1.5632946491241455	0.007732957601547241
1.0	15590000.0	15600000.0	1.0	1.5512937307357788	0.007679787464439869
1.0	15660000.0	15670000.0	1.0	1.7778587341308594	0.00968203879892826
1.0	15750000.0	15760000.0	4.0	1.7368625402450562	0.009253104217350483
1.0	15760000.0	15770000.0	0.0	1.7098629474639893	0.00898137129843235
1.0	15770000.0	15780000.0	0.0	1.8231449127197266	0.010190112516283989
1.0	15800000.0	15810000.0	3.0	1.636522889137268	0.008261922746896744
1.0	15820000.0	15830000.0	2.0	1.4387025833129883	0.007831631228327751
1.0	15850000.0	15860000.0	1.0	2.2596030235290527	0.014740334823727608
1.0	15860000.0	15870000.0	1.0	1.4833933115005493	0.007570336107164621
1.0	15870000.0	15880000.0	2.0	1.4940667152404785	0.007568545639514923
1.0	15900000.0	15910000.0	2.0	1.5048164129257202	0.007552734110504389
1.0	15950000.0	15960000.0	3.0	1.6239423751831055	0.008168562315404415
1.0	16010000.0	16020000.0	4.0	1.8308277130126953	0.010267989709973335
1.0	16120000.0	16130000.0	2.0	1.632102370262146	0.008230357430875301
1.0	16180000.0	16190000.0	1.0	1.3618186712265015	0.009089866653084755
1.0	16220000.0	16230000.0	1.0	1.353824257850647	0.009282385930418968
1.0	16370000.0	16380000.0	1.0	1.6286497116088867	0.00819605216383934
1.0	16400000.0	16410000.0	3.0	1.7199764251708984	0.009088240563869476
1.0	16410000.0	16420000.0	1.0	1.6543346643447876	0.008422243408858776
1.0	16500000.0	16510000.0	0.0	2.3719589710235596	0.01592550426721573
1.0	16530000.0	16540000.0	5.0	2.201718807220459	0.014140546321868896
1.0	16560000.0	16570000.0	3.0	2.0681569576263428	0.012760473415255547
1.0	16630000.0	16640000.0	2.0	1.9025039672851562	0.011030674912035465
1.0	16650000.0	16660000.0	4.0	1.9113588333129883	0.011116700246930122
1.0	16710000.0	16720000.0	0.0	1.676051139831543	0.008629197254776955
1.0	16730000.0	16740000.0	2.0	1.7516963481903076	0.009416433051228523
1.0	16760000.0	16770000.0	1.0	1.6565892696380615	0.008446350693702698
1.0	16770000.0	16780000.0	0.0	1.4681065082550049	0.007641027681529522
1.0	16940000.0	16950000.0	9.0	1.5718982219696045	0.0077756368555128574
1.0	17250000.0	17260000.0	4.0	1.6036784648895264	0.007982520386576653
1.0	17310000.0	17320000.0	1.0	1.593229055404663	0.007917111739516258
1.0	17320000.0	17330000.0	1.0	1.5871105194091797	0.0078757768496871
1.0	17350000.0	17360000.0	1.0	1.454062819480896	0.007718284614384174
1.0	17370000.0	17380000.0	2.0	1.4765923023223877	0.007595160510390997
1.0	17400000.0	17410000.0	1.0	1.4333916902542114	0.007871889509260654
1.0	17460000.0	17470000.0	7.0	1.5538904666900635	0.007663026452064514
1.0	17510000.0	17520000.0	2.0	1.7085119485855103	0.008957693353295326
1.0	17520000.0	17530000.0	1.0	1.709037184715271	0.008968131616711617
1.0	17540000.0	17550000.0	0.0	1.7507368326187134	0.009400294162333012
1.0	17570000.0	17580000.0	1.0	1.5921739339828491	0.007906468585133553
1.0	17580000.0	17590000.0	1.0	1.5314431190490723	0.007603713311254978
1.0	17590000.0	17600000.0	0.0	1.5013052225112915	0.007570343557745218
1.0	17620000.0	17630000.0	1.0	1.4895498752593994	0.007570756133645773
1.0	17630000.0	17640000.0	4.0	1.4226425886154175	0.00800386257469654
1.0	17670000.0	17680000.0	0.0	1.4809889793395996	0.007588592823594809
1.0	17680000.0	17690000.0	2.0	1.4213535785675049	0.008035743609070778
1.0	17700000.0	17710000.0	1.0	1.5132606029510498	0.007559557445347309
1.0	17740000.0	17750000.0	0.0	1.4287526607513428	0.007935026660561562
1.0	17750000.0	17760000.0	2.0	1.448185920715332	0.007755831815302372
1.0	17760000.0	17770000.0	5.0	2.026127815246582	0.40658244490623474
1.0	17850000.0	17860000.0	2.0	1.8442550897598267	0.010412449017167091
1.0	17960000.0	17970000.0	1.0	1.6753082275390625	0.008643068373203278
1.0	17980000.0	17990000.0	1.0	1.6292526721954346	0.008199263364076614
1.0	17990000.0	18000000.0	2.0	1.6078981161117554	0.00803164578974247
1.0	18060000.0	18070000.0	0.0	1.6696096658706665	0.008581142872571945
1.0	18080000.0	18090000.0	2.0	1.8571650981903076	0.01054360717535019
1.0	18130000.0	18140000.0	3.0	1.7839782238006592	0.009759639389812946
1.0	18150000.0	18160000.0	1.0	1.8784176111221313	0.010770341381430626
1.0	18190000.0	18200000.0	1.0	1.7973932027816772	0.009893776848912239
1.0	18200000.0	18210000.0	1.0	1.8387701511383057	0.010342168621718884
1.0	18220000.0	18230000.0	3.0	1.7660995721817017	0.00956643931567669
1.0	18230000.0	18240000.0	4.0	1.7566248178482056	0.00946719478815794
1.0	18270000.0	18280000.0	0.0	1.8267772197723389	0.010217813774943352
1.0	18280000.0	18290000.0	1.0	1.7994152307510376	0.009930925443768501
1.0	18330000.0	18340000.0	3.0	1.7534677982330322	0.009435002692043781
1.0	18370000.0	18380000.0	2.0	1.6231590509414673	0.008149400353431702
1.0	18430000.0	18440000.0	1.0	1.784080147743225	0.009755738079547882
1.0	18440000.0	18450000.0	1.0	1.5685818195343018	0.00776213314384222
1.0	18520000.0	18530000.0	3.0	1.5595171451568604	0.007698101457208395
1.0	18540000.0	18550000.0	0.0	1.5922231674194336	0.00792313925921917
1.0	18570000.0	18580000.0	1.0	1.612142562866211	0.008059891872107983
1.0	18600000.0	18610000.0	3.0	1.6222559213638306	0.008132359944283962
1.0	18630000.0	18640000.0	1.0	1.663638710975647	0.008522124029695988
1.0	18700000.0	18710000.0	3.0	1.5668418407440186	0.007748386822640896
1.0	18710000.0	18720000.0	2.0	1.481550931930542	0.007595092058181763
1.0	18730000.0	18740000.0	2.0	1.5474485158920288	0.007669980172067881
1.0	18740000.0	18750000.0	0.0	1.5668365955352783	0.00775227602571249
1.0	18770000.0	18780000.0	1.0	1.5860216617584229	0.007871259935200214
1.0	18850000.0	18860000.0	2.0	1.501982569694519	0.007567588239908218
1.0	18920000.0	18930000.0	2.0	1.4789971113204956	0.007590205874294043
1.0	19070000.0	19080000.0	3.0	1.6445748805999756	0.008336460217833519
1.0	19120000.0	19130000.0	2.0	1.578826904296875	0.007829955779016018
1.0	19190000.0	19200000.0	1.0	1.579595685005188	0.007819789461791515
1.0	19230000.0	19240000.0	1.0	1.4471170902252197	0.007771674543619156
1.0	19240000.0	19250000.0	2.0	1.460917592048645	0.007672813721001148
1.0	19290000.0	19300000.0	1.0	1.4304838180541992	0.007906978949904442
1.0	19310000.0	19320000.0	1.0	1.4512592554092407	0.007731183432042599
1.0	19340000.0	19350000.0	2.0	1.5494663715362549	0.007659096270799637
1.0	19350000.0	19360000.0	1.0	1.5635462999343872	0.007721359841525555
1.0	19490000.0	19500000.0	1.0	1.4226551055908203	0.008009204640984535
1.0	19740000.0	19750000.0	1.0	1.6119709014892578	0.008069681003689766
1.0	19810000.0	19820000.0	2.0	2.2861170768737793	0.015019839629530907
1.0	19880000.0	19890000.0	2.0	1.8094371557235718	0.010031340643763542
1.0	19890000.0	19900000.0	4.0	1.745924711227417	0.009354256093502045
1.0	20030000.0	20040000.0	2.0	1.4801626205444336	0.007574791554361582
1.0	20040000.0	20050000.0	2.0	1.6085306406021118	0.008031077682971954
1.0	20060000.0	20070000.0	0.0	1.5928255319595337	0.00791681744158268
1.0	20170000.0	20180000.0	3.0	1.5557212829589844	0.0077018835581839085
1.0	20300000.0	20310000.0	2.0	1.7114830017089844	0.008992071263492107
1.0	20440000.0	20450000.0	2.0	1.6580851078033447	0.008458690717816353
1.0	20450000.0	20460000.0	1.0	1.6047344207763672	0.008009715937077999
1.0	20500000.0	20510000.0	1.0	1.463120698928833	0.00767310569062829
1.0	20510000.0	20520000.0	1.0	1.5615549087524414	0.007715062703937292
1.0	20540000.0	20550000.0	0.0	1.4525964260101318	0.007723361253738403
1.0	20570000.0	20580000.0	2.0	1.4860045909881592	0.007571036461740732
1.0	20590000.0	20600000.0	0.0	1.4737789630889893	0.007615116890519857
1.0	20610000.0	20620000.0	6.0	1.4385379552841187	0.007839387282729149
1.0	20640000.0	20650000.0	2.0	1.4637829065322876	0.007657583802938461
1.0	20660000.0	20670000.0	2.0	1.5646394491195679	0.007730395998805761
1.0	20710000.0	20720000.0	0.0	1.5361592769622803	0.007611892186105251
1.0	20800000.0	20810000.0	1.0	1.6893224716186523	0.008774954825639725
1.0	20850000.0	20860000.0	4.0	1.5091294050216675	0.007562185171991587
1.0	20970000.0	20980000.0	1.0	1.359567642211914	0.009137311950325966
1.0	20980000.0	20990000.0	0.0	1.621014952659607	0.008147599175572395
1.0	21000000.0	21010000.0	0.0	1.4567415714263916	0.007704789750277996
1.0	21020000.0	21030000.0	1.0	1.5434976816177368	0.007634471170604229
1.0	21100000.0	21110000.0	1.0	1.287536859512329	0.011460095643997192
1.0	21150000.0	21160000.0	1.0	1.214996099472046	0.015033627860248089
1.0	21230000.0	21240000.0	1.0	1.3141758441925049	0.010476609691977501
1.0	21320000.0	21330000.0	1.0	1.3659833669662476	0.008997413329780102
1.0	21340000.0	21350000.0	4.0	1.6601579189300537	0.008478487841784954
1.0	21350000.0	21360000.0	2.0	1.4353902339935303	0.007870323956012726
1.0	21380000.0	21390000.0	1.0	1.4104512929916382	0.008161915466189384
1.0	21400000.0	21410000.0	1.0	1.5647920370101929	0.007738929241895676
1.0	21410000.0	21420000.0	2.0	1.5657206773757935	0.007738575339317322
1.0	21420000.0	21430000.0	0.0	1.5694553852081299	0.00775522505864501
1.0	21440000.0	21450000.0	2.0	1.6310659646987915	0.008218696340918541
1.0	21570000.0	21580000.0	1.0	1.7809308767318726	0.009734402410686016
1.0	21590000.0	21600000.0	1.0	1.639124870300293	0.008278029039502144
1.0	21660000.0	21670000.0	1.0	1.6282589435577393	0.008194956928491592
1.0	21730000.0	21740000.0	0.0	1.426599383354187	0.00795647781342268
1.0	21820000.0	21830000.0	2.0	1.369900107383728	0.008899020031094551
1.0	21850000.0	21860000.0	0.0	1.530700445175171	0.007582162506878376
1.0	21870000.0	21880000.0	1.0	1.5366255044937134	0.007606257684528828
1.0	21920000.0	21930000.0	3.0	1.7725698947906494	0.009638664312660694
1.0	21930000.0	21940000.0	6.0	1.6177819967269897	0.008099404163658619
1.0	21960000.0	21970000.0	0.0	2.1313867568969727	0.013407093472778797
1.0	21970000.0	21980000.0	0.0	2.005174160003662	0.012106141075491905
1.0	22090000.0	22100000.0	4.0	2.0070927143096924	0.012131048366427422
1.0	22100000.0	22110000.0	4.0	2.1673951148986816	0.013789407908916473
1.0	22220000.0	22230000.0	2.0	1.7274154424667358	0.009162558242678642
1.0	22230000.0	22240000.0	2.0	1.926031470298767	0.011280347593128681
1.0	22240000.0	22250000.0	0.0	1.8808997869491577	0.010795633308589458
1.0	22280000.0	22290000.0	0.0	1.8442230224609375	0.010406789369881153
1.0	22410000.0	22420000.0	0.0	1.3686010837554932	0.008925867266952991
1.0	22420000.0	22430000.0	0.0	1.2837729454040527	0.011616997420787811
1.0	22450000.0	22460000.0	0.0	1.3834326267242432	0.008624541573226452
1.0	22470000.0	22480000.0	0.0	1.4724985361099243	0.0076207360252738
1.0	22530000.0	22540000.0	3.0	1.510155439376831	0.00756140286102891
1.0	22550000.0	22560000.0	0.0	1.5789438486099243	0.007826191373169422
1.0	22630000.0	22640000.0	5.0	1.4905858039855957	0.007573297712951899
1.0	22680000.0	22690000.0	0.0	1.5129539966583252	0.0075618671253323555
1.0	22710000.0	22720000.0	1.0	1.5448362827301025	0.00765193160623312
1.0	22730000.0	22740000.0	2.0	1.5799696445465088	0.00783353578299284
1.0	22890000.0	22900000.0	1.0	1.4331499338150024	0.00787465088069439
1.0	22940000.0	22950000.0	0.0	1.4084417819976807	0.008194307796657085
1.0	22960000.0	22970000.0	2.0	1.3738197088241577	0.008822359144687653
1.0	23010000.0	23020000.0	0.0	1.3641077280044556	0.009039889089763165
1.0	23030000.0	23040000.0	2.0	1.4919449090957642	0.007568043656647205
1.0	23040000.0	23050000.0	0.0	1.5065456628799438	0.0075620063580572605
1.0	23070000.0	23080000.0	2.0	1.4610706567764282	0.007675528526306152
1.0	23080000.0	23090000.0	1.0	1.5091623067855835	0.007563736289739609
1.0	23120000.0	23130000.0	2.0	1.5745669603347778	0.0077814748510718346
1.0	23140000.0	23150000.0	1.0	1.5955660343170166	0.00793474167585373
1.0	23150000.0	23160000.0	2.0	1.746942162513733	0.00935785286128521
1.0	23200000.0	23210000.0	2.0	1.7705647945404053	0.009619603864848614
1.0	23220000.0	23230000.0	3.0	1.8275821208953857	0.010219374671578407
1.0	23340000.0	23350000.0	3.0	1.9929149150848389	0.40043336153030396
1.0	23370000.0	23380000.0	0.0	1.4066218137741089	0.008218115195631981
1.0	23430000.0	23440000.0	2.0	1.3917486667633057	0.008460626006126404
1.0	23440000.0	23450000.0	2.0	1.597557783126831	0.007951758801937103
1.0	23500000.0	23510000.0	0.0	1.529455304145813	0.0075942473486065865
1.0	23610000.0	23620000.0	0.0	1.4666578769683838	0.00764633622020483
1.0	23640000.0	23650000.0	2.0	1.4050546884536743	0.008233833126723766
1.0	23680000.0	23690000.0	0.0	1.3895946741104126	0.00850754790008068
1.0	23710000.0	23720000.0	4.0	1.5202786922454834	0.007564641535282135
1.0	23720000.0	23730000.0	3.0	1.5211046934127808	0.007569445762783289
1.0	23740000.0	23750000.0	0.0	1.6601234674453735	0.008477574214339256
1.0	23790000.0	23800000.0	4.0	1.7081058025360107	0.008950539864599705
1.0	23880000.0	23890000.0	3.0	2.026127576828003	0.40658244490623474
1.0	23900000.0	23910000.0	1.0	1.7616974115371704	0.009520046412944794
1.0	24120000.0	24130000.0	1.0	1.7411489486694336	0.009374800138175488
1.0	24320000.0	24330000.0	0.0	1.2551511526107788	0.01289269607514143
1.0	24500000.0	24510000.0	0.0	1.3454004526138306	0.00951159093528986
1.0	24570000.0	24580000.0	3.0	1.4057356119155884	0.008235088549554348
1.0	24620000.0	24630000.0	1.0	1.56287682056427	0.0077195120975375175
1.0	24760000.0	24770000.0	6.0	1.4360414743423462	0.007845999673008919
1.0	24800000.0	24810000.0	2.0	1.4862123727798462	0.007570347748696804
1.0	24830000.0	24840000.0	2.0	1.6779197454452515	0.008658229373395443
1.0	24890000.0	24900000.0	1.0	1.7040475606918335	0.008917490020394325
1.0	24960000.0	24970000.0	2.0	1.9534552097320557	0.011562508530914783
1.0	24970000.0	24980000.0	0.0	1.5471227169036865	0.007650652434676886
1.0	24980000.0	24990000.0	0.0	1.4270734786987305	0.00795179046690464
1.0	25020000.0	25030000.0	1.0	1.581146240234375	0.007821324281394482
1.0	25050000.0	25060000.0	1.0	1.6473993062973022	0.008361191488802433
1.0	25070000.0	25080000.0	2.0	1.8411457538604736	0.010370406322181225
1.0	25220000.0	25230000.0	4.0	1.5695397853851318	0.007759477011859417
1.0	25320000.0	25330000.0	1.0	1.3864259719848633	0.008569269441068172
1.0	25400000.0	25410000.0	1.0	1.7344143390655518	0.009233551099896431
1.0	25450000.0	25460000.0	1.0	1.8613275289535522	0.010589699260890484
1.0	25470000.0	25480000.0	2.0	1.8030515909194946	0.009964292868971825
1.0	25500000.0	25510000.0	3.0	1.7151082754135132	0.009031539782881737
1.0	25550000.0	25560000.0	1.0	1.8386952877044678	0.010349095799028873
1.0	25660000.0	25670000.0	0.0	1.9534528255462646	0.3984890580177307
1.0	25760000.0	25770000.0	1.0	1.4224920272827148	0.008015474304556847
1.0	25780000.0	25790000.0	5.0	1.3449115753173828	0.009516335092484951
1.0	25790000.0	25800000.0	0.0	1.4467668533325195	0.007754364516586065
1.0	25800000.0	25810000.0	1.0	1.4762037992477417	0.007613164838403463
1.0	25820000.0	25830000.0	0.0	1.5495331287384033	0.007661038544028997
1.0	25930000.0	25940000.0	1.0	1.4234057664871216	0.007993625476956367
1.0	25950000.0	25960000.0	3.0	1.383000135421753	0.008622616529464722
1.0	25990000.0	26000000.0	0.0	1.4052174091339111	0.008240126073360443
1.0	26020000.0	26030000.0	0.0	1.4410572052001953	0.007821937091648579
1.0	26030000.0	26040000.0	1.0	1.302746057510376	0.010876910760998726
1.0	26050000.0	26060000.0	1.0	1.3354095220565796	0.00978581327944994
1.0	26080000.0	26090000.0	2.0	1.2826156616210938	0.011661024764180183
1.0	26090000.0	26100000.0	4.0	1.3547903299331665	0.009263318963348866
1.0	26160000.0	26170000.0	2.0	1.4386482238769531	0.007826214656233788
1.0	26320000.0	26330000.0	2.0	1.6616958379745483	0.008493470959365368
1.0	26340000.0	26350000.0	1.0	1.6892458200454712	0.008752149529755116
1.0	26470000.0	26480000.0	2.0	1.5353548526763916	0.007601580116897821
1.0	26510000.0	26520000.0	1.0	1.4077541828155518	0.008201959542930126
1.0	26520000.0	26530000.0	0.0	1.5069469213485718	0.007550268433988094
1.0	26570000.0	26580000.0	3.0	1.4686661958694458	0.007638840936124325
1.0	26580000.0	26590000.0	1.0	1.5185447931289673	0.007574780378490686
1.0	26610000.0	26620000.0	1.0	1.652256965637207	0.00841011106967926
1.0	26670000.0	26680000.0	1.0	2.311525821685791	0.015289741568267345
1.0	26690000.0	26700000.0	4.0	2.052018642425537	0.012597998604178429
1.0	26750000.0	26760000.0	3.0	2.05922794342041	0.012665246613323689
1.0	26800000.0	26810000.0	1.0	1.5612231492996216	0.007715726736932993
1.0	26890000.0	26900000.0	1.0	1.3364551067352295	0.009756451472640038
1.0	26910000.0	26920000.0	4.0	1.4299633502960205	0.007930194959044456
1.0	26940000.0	26950000.0	2.0	1.923866868019104	0.038856469094753265
1.0	27000000.0	27010000.0	1.0	1.5922740697860718	0.007909728214144707
1.0	27030000.0	27040000.0	2.0	1.5131559371948242	0.0075636208057403564
1.0	27110000.0	27120000.0	0.0	2.0567774772644043	0.04676124453544617
1.0	27120000.0	27130000.0	0.0	1.5419886112213135	0.007615658454596996
1.0	27230000.0	27240000.0	1.0	1.889550805091858	0.01090086717158556
1.0	27240000.0	27250000.0	0.0	2.1095619201660156	0.01319142896682024
1.0	27250000.0	27260000.0	5.0	1.626446008682251	0.008180998265743256
1.0	27260000.0	27270000.0	0.0	1.7430717945098877	0.00932149775326252
1.0	27310000.0	27320000.0	2.0	2.0007355213165283	0.012059931643307209
1.0	27320000.0	27330000.0	10.0	1.996351957321167	0.012013320811092854
1.0	27340000.0	27350000.0	2.0	1.8004156351089478	0.009935908019542694
1.0	27360000.0	27370000.0	3.0	1.8047411441802979	0.009981843642890453
1.0	27420000.0	27430000.0	1.0	1.8500635623931885	0.010469484142959118
1.0	27520000.0	27530000.0	3.0	1.5877736806869507	0.007893910631537437
1.0	27550000.0	27560000.0	5.0	1.4945181608200073	0.007574898190796375
1.0	27610000.0	27620000.0	1.0	1.4716618061065674	0.007624277379363775
1.0	27620000.0	27630000.0	2.0	1.5211811065673828	0.007566541433334351
1.0	27650000.0	27660000.0	0.0	1.4843436479568481	0.007578355260193348
1.0	27790000.0	27800000.0	1.0	1.6506189107894897	0.008392253890633583
1.0	27830000.0	27840000.0	2.0	1.6669162511825562	0.008548542857170105
1.0	27880000.0	27890000.0	0.0	1.6654218435287476	0.008529583923518658
1.0	27890000.0	27900000.0	1.0	1.7791839838027954	0.009710809215903282
1.0	27920000.0	27930000.0	1.0	1.8098304271697998	0.01004345528781414
1.0	27930000.0	27940000.0	6.0	1.541878581047058	0.007623388431966305
1.0	28020000.0	28030000.0	4.0	1.4493805170059204	0.007733567152172327
1.0	28050000.0	28060000.0	1.0	1.7559353113174438	0.009460603818297386
1.0	28110000.0	28120000.0	0.0	1.5437806844711304	0.007643061690032482
1.0	28140000.0	28150000.0	3.0	1.4325686693191528	0.007911245338618755
1.0	28190000.0	28200000.0	1.0	1.570404291152954	0.007761368993669748
1.0	28290000.0	28300000.0	2.0	1.262453317642212	0.012549157254397869
1.0	28320000.0	28330000.0	0.0	1.2896485328674316	0.011379426345229149
1.0	28330000.0	28340000.0	0.0	1.2754570245742798	0.0119705805554986
1.0	28370000.0	28380000.0	0.0	1.2700389623641968	0.01220383308827877
1.0	28430000.0	28440000.0	2.0	1.4469813108444214	0.007776574697345495
1.0	28450000.0	28460000.0	0.0	1.5020478963851929	0.0075589693151414394
1.0	28480000.0	28490000.0	1.0	1.5246824026107788	0.0075744702480733395
1.0	28510000.0	28520000.0	2.0	1.4721810817718506	0.007608060725033283
1.0	28640000.0	28650000.0	1.0	1.5261584520339966	0.007604201324284077
1.0	28780000.0	28790000.0	11.0	1.653424620628357	0.008415640331804752
1.0	28790000.0	28800000.0	1.0	1.792293906211853	0.009844701737165451
1.0	28860000.0	28870000.0	5.0	1.8090966939926147	0.010025514289736748
1.0	28940000.0	28950000.0	0.0	1.6093416213989258	0.00803148839622736
1.0	28990000.0	29000000.0	4.0	1.8754386901855469	0.3683459460735321
1.0	29060000.0	29070000.0	3.0	2.2007994651794434	0.014125863090157509
1.0	29070000.0	29080000.0	0.0	1.8230043649673462	0.010178258642554283
1.0	29090000.0	29100000.0	0.0	1.646467924118042	0.008340159431099892
1.0	29100000.0	29110000.0	2.0	1.7890583276748657	0.009809895418584347
1.0	29110000.0	29120000.0	4.0	1.7128219604492188	0.008998955599963665
1.0	29160000.0	29170000.0	3.0	1.565481424331665	0.007735886611044407
1.0	29270000.0	29280000.0	0.0	1.4306401014328003	0.007918821647763252
1.0	29310000.0	29320000.0	2.0	1.3946565389633179	0.008403962478041649
1.0	29410000.0	29420000.0	3.0	1.413773775100708	0.008114654570817947
1.0	29430000.0	29440000.0	3.0	1.4714515209197998	0.007626115344464779
1.0	29520000.0	29530000.0	3.0	1.6024160385131836	0.00797745306044817
1.0	29620000.0	29630000.0	1.0	1.4577577114105225	0.007708254270255566
1.0	29660000.0	29670000.0	1.0	1.6130822896957397	0.008065240457654
1.0	29730000.0	29740000.0	2.0	1.6034955978393555	0.00798703171312809
1.0	29860000.0	29870000.0	1.0	1.4710670709609985	0.0076309130527079105
1.0	30030000.0	30040000.0	3.0	1.3595266342163086	0.009149225428700447
1.0	30070000.0	30080000.0	1.0	1.4194743633270264	0.00806274451315403
1.0	30080000.0	30090000.0	1.0	1.41456139087677	0.008104597218334675
1.0	30090000.0	30100000.0	2.0	1.5006309747695923	0.0075687384232878685
1.0	30140000.0	30150000.0	2.0	1.7015453577041626	0.008895025588572025
1.0	30240000.0	30250000.0	4.0	1.7441589832305908	0.009341495111584663
1.0	30260000.0	30270000.0	4.0	1.8378379344940186	0.01033905427902937
1.0	30280000.0	30290000.0	3.0	1.958717703819275	0.011619741097092628
1.0	30360000.0	30370000.0	1.0	1.7343294620513916	0.009227750822901726
1.0	30390000.0	30400000.0	1.0	1.6254221200942993	0.008165501058101654
1.0	30400000.0	30410000.0	3.0	1.5926377773284912	0.007915692403912544
1.0	30470000.0	30480000.0	2.0	1.5492503643035889	0.007657448295503855
1.0	30490000.0	30500000.0	0.0	1.49850594997406	0.0075741237960755825
1.0	30580000.0	30590000.0	1.0	1.6694047451019287	0.00857233814895153
1.0	30680000.0	30690000.0	2.0	1.735578179359436	0.009242748841643333
1.0	30700000.0	30710000.0	4.0	1.8077888488769531	0.010017303749918938
1.0	30730000.0	30740000.0	3.0	1.8174726963043213	0.010112868621945381
1.0	30850000.0	30860000.0	1.0	1.6309969425201416	0.008216394111514091
1.0	30920000.0	30930000.0	2.0	1.5263044834136963	0.007584662642329931
1.0	31020000.0	31030000.0	3.0	1.6052272319793701	0.007999945431947708
1.0	31080000.0	31090000.0	0.0	1.5617883205413818	0.007722578011453152
1.0	31100000.0	31110000.0	1.0	1.4526921510696411	0.007724692113697529
1.0	31120000.0	31130000.0	0.0	1.49899160861969	0.007554107811301947
1.0	31150000.0	31160000.0	2.0	1.540768027305603	0.0076325079426169395
1.0	31290000.0	31300000.0	0.0	1.7004531621932983	0.008878914639353752
1.0	31320000.0	31330000.0	1.0	1.7036718130111694	0.008913169614970684
1.0	31340000.0	31350000.0	2.0	1.5539470911026	0.007674362510442734
1.0	31490000.0	31500000.0	1.0	1.5040600299835205	0.00755663588643074
1.0	31520000.0	31530000.0	3.0	1.454399824142456	0.007710219826549292
1.0	31530000.0	31540000.0	3.0	2.101698637008667	0.013104061596095562
1.0	31580000.0	31590000.0	1.0	1.6506102085113525	0.008395313285291195
1.0	31650000.0	31660000.0	1.0	1.5105082988739014	0.0075624361634254456
1.0	31730000.0	31740000.0	5.0	1.3504693508148193	0.009358036331832409
1.0	31750000.0	31760000.0	1.0	1.3937934637069702	0.008417017757892609
1.0	31760000.0	31770000.0	3.0	1.4757444858551025	0.00760271493345499
1.0	31820000.0	31830000.0	1.0	1.4942660331726074	0.007554524578154087
1.0	31840000.0	31850000.0	1.0	1.4078675508499146	0.008205968886613846
1.0	32000000.0	32010000.0	2.0	1.394715428352356	0.008409453555941582
1.0	32030000.0	32040000.0	1.0	1.4771277904510498	0.007598509546369314
1.0	32170000.0	32180000.0	1.0	1.5711957216262817	0.007769572548568249
1.0	32200000.0	32210000.0	2.0	1.675645112991333	0.008636511862277985
1.0	32250000.0	32260000.0	1.0	1.7292875051498413	0.009175662882626057
1.0	32260000.0	32270000.0	1.0	1.8167126178741455	0.010108111426234245
1.0	32310000.0	32320000.0	0.0	1.8192046880722046	0.010137997567653656
1.0	32370000.0	32380000.0	3.0	1.892279863357544	0.010922739282250404
1.0	32420000.0	32430000.0	4.0	2.317941904067993	0.015357298776507378
1.0	32500000.0	32510000.0	3.0	1.5325148105621338	0.00758816534653306
1.0	32540000.0	32550000.0	1.0	1.5213311910629272	0.0075547718442976475
1.0	32550000.0	32560000.0	2.0	1.4435398578643799	0.007788211107254028
1.0	32600000.0	32610000.0	0.0	1.5323597192764282	0.007602006196975708
1.0	32690000.0	32700000.0	2.0	1.3398284912109375	0.009657430462539196
1.0	32710000.0	32720000.0	0.0	1.4453248977661133	0.007783993147313595
1.0	32720000.0	32730000.0	1.0	1.2584565877914429	0.012743142433464527
1.0	32810000.0	32820000.0	0.0	1.5792267322540283	0.007823839783668518
1.0	32820000.0	32830000.0	0.0	1.5559676885604858	0.007688336074352264
1.0	32990000.0	33000000.0	2.0	1.7792298793792725	0.009702605195343494
1.0	33000000.0	33010000.0	4.0	1.6511480808258057	0.008393876254558563
1.0	33110000.0	33120000.0	2.0	1.9907878637313843	0.40065184235572815
1.0	33150000.0	33160000.0	1.0	1.5369555950164795	0.007614742033183575
1.0	33270000.0	33280000.0	3.0	1.561004877090454	0.007717066910117865
1.0	33320000.0	33330000.0	1.0	1.5545930862426758	0.007673175074160099
1.0	33330000.0	33340000.0	2.0	1.5589056015014648	0.007693871855735779
1.0	33430000.0	33440000.0	1.0	1.9721715450286865	0.01176532544195652
1.0	33510000.0	33520000.0	1.0	1.6796728372573853	0.008654581382870674
1.0	33520000.0	33530000.0	2.0	1.9993228912353516	0.012050896883010864
1.0	33530000.0	33540000.0	2.0	1.9077341556549072	0.011096769012510777
1.0	33580000.0	33590000.0	1.0	1.7117799520492554	0.008994999341666698
1.0	33620000.0	33630000.0	4.0	1.6688411235809326	0.008570021018385887
1.0	33640000.0	33650000.0	3.0	1.629142165184021	0.008192827925086021
1.0	33660000.0	33670000.0	1.0	1.607987642288208	0.008022155612707138
1.0	33730000.0	33740000.0	0.0	1.4210960865020752	0.00803057849407196
1.0	33750000.0	33760000.0	0.0	1.3539249897003174	0.009286453016102314
1.0	33770000.0	33780000.0	0.0	1.48433518409729	0.007579796947538853
1.0	33800000.0	33810000.0	5.0	1.5046323537826538	0.007552029099315405
1.0	33810000.0	33820000.0	1.0	1.5271114110946655	0.007570767309516668
1.0	33880000.0	33890000.0	1.0	1.587030291557312	0.007865306921303272
1.0	33970000.0	33980000.0	4.0	1.4892586469650269	0.007579732686281204
1.0	33980000.0	33990000.0	3.0	1.6476958990097046	0.008371075615286827
1.0	34090000.0	34100000.0	2.0	1.52797269821167	0.007583136670291424
1.0	34100000.0	34110000.0	0.0	1.7255496978759766	0.009139476343989372
1.0	34200000.0	34210000.0	3.0	1.6565536260604858	0.00845343992114067
1.0	34230000.0	34240000.0	1.0	1.6604961156845093	0.008494099602103233
1.0	34280000.0	34290000.0	1.0	1.853843331336975	0.01051098108291626
1.0	34430000.0	34440000.0	2.0	1.8616164922714233	0.010585002601146698
1.0	34600000.0	34610000.0	0.0	1.795289397239685	0.009874033741652966
1.0	34620000.0	34630000.0	3.0	1.7435070276260376	0.009324848651885986
1.0	34720000.0	34730000.0	1.0	1.6680285930633545	0.008555026724934578
1.0	34790000.0	34800000.0	0.0	1.8982326984405518	0.010982787236571312
1.0	34820000.0	34830000.0	2.0	1.8492851257324219	0.01046525314450264
1.0	34880000.0	34890000.0	5.0	1.881430983543396	0.010799119248986244
1.0	34920000.0	34930000.0	3.0	1.8531219959259033	0.010496767237782478
1.0	34940000.0	34950000.0	1.0	1.897560715675354	0.010988280177116394
1.0	34950000.0	34960000.0	1.0	1.8184239864349365	0.01012570969760418
1.0	34990000.0	35000000.0	2.0	1.6898488998413086	0.008778141811490059
1.0	35000000.0	35010000.0	2.0	1.6156141757965088	0.008083954453468323
1.0	35020000.0	35030000.0	2.0	1.6321645975112915	0.008218483999371529
1.0	35040000.0	35050000.0	3.0	1.5779526233673096	0.007822652347385883
1.0	35060000.0	35070000.0	1.0	1.5987389087677002	0.007948118261992931
1.0	35070000.0	35080000.0	2.0	1.5861923694610596	0.007868439890444279
1.0	35140000.0	35150000.0	0.0	1.45803964138031	0.007686289958655834
1.0	35310000.0	35320000.0	2.0	1.350517988204956	0.00937548466026783
1.0	35360000.0	35370000.0	0.0	1.4278587102890015	0.007937373593449593
1.0	35380000.0	35390000.0	2.0	1.4825780391693115	0.007591149769723415
1.0	35390000.0	35400000.0	1.0	1.5267436504364014	0.007590547204017639
1.0	35440000.0	35450000.0	3.0	1.439880609512329	0.007833918556571007
1.0	35450000.0	35460000.0	1.0	1.4211591482162476	0.008033580146729946
1.0	35480000.0	35490000.0	4.0	1.4301358461380005	0.007912075147032738
1.0	35510000.0	35520000.0	1.0	1.73158860206604	0.009194856509566307
1.0	35550000.0	35560000.0	0.0	1.612769365310669	0.008064192719757557
1.0	35700000.0	35710000.0	2.0	1.4841313362121582	0.00758832972496748
1.0	35710000.0	35720000.0	2.0	1.3823792934417725	0.00863819569349289
1.0	35720000.0	35730000.0	2.0	1.4088202714920044	0.008186491206288338
1.0	35850000.0	35860000.0	0.0	1.4651769399642944	0.007650070823729038
1.0	35920000.0	35930000.0	4.0	1.4766156673431396	0.007598459720611572
1.0	35930000.0	35940000.0	3.0	1.4787980318069458	0.007593466434627771
1.0	35940000.0	35950000.0	4.0	1.4221551418304443	0.007998766377568245
1.0	35950000.0	35960000.0	0.0	1.5086076259613037	0.007558092474937439
1.0	36040000.0	36050000.0	0.0	1.525317907333374	0.007565739098936319
1.0	36080000.0	36090000.0	3.0	1.4279162883758545	0.007941788993775845
1.0	36090000.0	36100000.0	1.0	1.4739443063735962	0.007603065576404333
1.0	36120000.0	36130000.0	2.0	1.6857818365097046	0.008728615939617157
1.0	36140000.0	36150000.0	1.0	1.8121144771575928	0.010060504078865051
1.0	36180000.0	36190000.0	7.0	1.6686160564422607	0.008563322015106678
1.0	36190000.0	36200000.0	5.0	1.648633360862732	0.008370653726160526
1.0	36200000.0	36210000.0	0.0	1.6891332864761353	0.008768884465098381
1.0	36240000.0	36250000.0	2.0	1.7922813892364502	0.009844325482845306
1.0	36270000.0	36280000.0	2.0	1.7963613271713257	0.009890817105770111
1.0	36370000.0	36380000.0	2.0	1.3714368343353271	0.008862504735589027
1.0	36390000.0	36400000.0	3.0	1.7603660821914673	0.041297294199466705
1.0	36470000.0	36480000.0	1.0	1.496793508529663	0.007557832635939121
1.0	36490000.0	36500000.0	0.0	1.4684535264968872	0.0076339333318173885
1.0	36530000.0	36540000.0	5.0	1.3178495168685913	0.010347526520490646
1.0	36640000.0	36650000.0	0.0	1.4891273975372314	0.00757304672151804
1.0	36730000.0	36740000.0	1.0	1.452962875366211	0.0077166869305074215
1.0	36740000.0	36750000.0	1.0	1.4773204326629639	0.007612305693328381
1.0	36790000.0	36800000.0	0.0	1.6308444738388062	0.008208289742469788
1.0	36940000.0	36950000.0	1.0	1.704383134841919	0.008918344043195248
1.0	36990000.0	37000000.0	1.0	1.9359222650527954	0.01137875858694315
1.0	37080000.0	37090000.0	0.0	1.8318538665771484	0.010271367616951466
1.0	37120000.0	37130000.0	1.0	1.848886251449585	0.01045194175094366
1.0	37210000.0	37220000.0	0.0	1.8466720581054688	0.010435575619339943
1.0	37250000.0	37260000.0	4.0	1.9038019180297852	0.01104656420648098
1.0	37280000.0	37290000.0	1.0	1.9479297399520874	0.011508499272167683
1.0	37310000.0	37320000.0	2.0	1.8994859457015991	0.01099040824919939
1.0	37350000.0	37360000.0	2.0	1.6989243030548096	0.008868196979165077
1.0	37500000.0	37510000.0	1.0	1.6647403240203857	0.008530547842383385
1.0	37540000.0	37550000.0	1.0	1.47389817237854	0.007609068416059017
1.0	37620000.0	37630000.0	0.0	1.5433303117752075	0.0076338076032698154
1.0	37650000.0	37660000.0	1.0	1.5260967016220093	0.007590738125145435
1.0	37680000.0	37690000.0	4.0	1.6281849145889282	0.008186174556612968
1.0	37720000.0	37730000.0	2.0	1.752036452293396	0.009417368099093437
1.0	37740000.0	37750000.0	3.0	1.741066575050354	0.009307995438575745
1.0	37790000.0	37800000.0	7.0	1.7839332818984985	0.009758135303854942
1.0	37820000.0	37830000.0	1.0	1.8947805166244507	0.010950298048555851
1.0	37870000.0	37880000.0	2.0	1.6550594568252563	0.008441422134637833
1.0	37940000.0	37950000.0	0.0	2.2264914512634277	0.01439528726041317
1.0	38080000.0	38090000.0	3.0	1.5632885694503784	0.007734772749245167
1.0	38250000.0	38260000.0	0.0	1.7541803121566772	0.009433124214410782
1.0	38330000.0	38340000.0	1.0	1.5233796834945679	0.007576398551464081
1.0	38350000.0	38360000.0	2.0	1.4698092937469482	0.007627973798662424
1.0	38410000.0	38420000.0	0.0	1.555731177330017	0.007694033440202475
1.0	38470000.0	38480000.0	2.0	1.6646959781646729	0.00852028839290142
1.0	38570000.0	38580000.0	2.0	1.449655532836914	0.0077442871406674385
1.0	38730000.0	38740000.0	4.0	1.5581313371658325	0.00771178025752306
1.0	38750000.0	38760000.0	2.0	1.693224310874939	0.008806688711047173
1.0	38770000.0	38780000.0	2.0	1.5731278657913208	0.007775203790515661
1.0	38780000.0	38790000.0	1.0	1.5459496974945068	0.007636185735464096
1.0	38810000.0	38820000.0	1.0	1.5670472383499146	0.007745172828435898
1.0	38820000.0	38830000.0	0.0	1.5541893243789673	0.007674875669181347
1.0	38840000.0	38850000.0	6.0	1.4576259851455688	0.007690338883548975
1.0	38900000.0	38910000.0	1.0	1.5475109815597534	0.0076494282111525536
1.0	38920000.0	38930000.0	0.0	1.5901012420654297	0.007890449836850166
1.0	38930000.0	38940000.0	3.0	1.563491940498352	0.0077214716002345085
1.0	38990000.0	39000000.0	2.0	1.6263080835342407	0.00817463081330061
1.0	39050000.0	39060000.0	4.0	1.6279407739639282	0.008187331259250641
1.0	39060000.0	39070000.0	4.0	1.5841821432113647	0.007849609479308128
1.0	39150000.0	39160000.0	2.0	1.5941641330718994	0.007919374853372574
1.0	39220000.0	39230000.0	3.0	1.4841471910476685	0.007565177045762539
1.0	39270000.0	39280000.0	2.0	1.6552259922027588	0.008431653492152691
1.0	39390000.0	39400000.0	1.0	1.7889941930770874	0.009815599769353867
1.0	39420000.0	39430000.0	1.0	2.2248401641845703	0.014380070380866528
1.0	39470000.0	39480000.0	2.0	1.6838102340698242	0.008704399690032005
1.0	39550000.0	39560000.0	2.0	1.6680564880371094	0.008548134937882423
1.0	39610000.0	39620000.0	4.0	1.4159777164459229	0.008085274137556553
1.0	39630000.0	39640000.0	0.0	1.4806709289550781	0.007588246371597052
1.0	39640000.0	39650000.0	0.0	1.5255024433135986	0.007592177949845791
1.0	39790000.0	39800000.0	3.0	1.457067847251892	0.007703179027885199
1.0	39830000.0	39840000.0	3.0	1.4725620746612549	0.007610297296196222
1.0	39850000.0	39860000.0	0.0	1.6869300603866577	0.008742460049688816
1.0	39940000.0	39950000.0	3.0	1.3363860845565796	0.009766618721187115
1.0	39970000.0	39980000.0	2.0	1.301445722579956	0.010924766771495342
1.0	39980000.0	39990000.0	0.0	1.251962661743164	0.01304566115140915
1.0	40000000.0	40010000.0	1.0	1.2235329151153564	0.01455118227750063
1.0	40010000.0	40020000.0	2.0	1.3023384809494019	0.010891244746744633
1.0	40060000.0	40070000.0	1.0	1.438510775566101	0.007837431505322456
1.0	40100000.0	40110000.0	0.0	1.4487335681915283	0.007747745607048273
1.0	40160000.0	40170000.0	0.0	1.4740638732910156	0.007607846055179834
1.0	40290000.0	40300000.0	2.0	1.6141622066497803	0.008074617013335228
1.0	40310000.0	40320000.0	3.0	1.4844560623168945	0.007579188793897629
1.0	40350000.0	40360000.0	0.0	1.5975373983383179	0.007944324053823948
1.0	40370000.0	40380000.0	5.0	1.4228168725967407	0.008000383153557777
1.0	40500000.0	40510000.0	5.0	2.026127815246582	0.40658244490623474
1.0	40730000.0	40740000.0	1.0	1.5664037466049194	0.007747656665742397
1.0	40770000.0	40780000.0	6.0	1.562172770500183	0.007718720473349094
1.0	40800000.0	40810000.0	1.0	1.719944953918457	0.009077778086066246
1.0	40810000.0	40820000.0	4.0	1.6517908573150635	0.008404438383877277
1.0	40980000.0	40990000.0	1.0	1.711968183517456	0.008997641503810883
1.0	41000000.0	41010000.0	0.0	1.5240702629089355	0.007586928550153971
1.0	41030000.0	41040000.0	0.0	1.5882898569107056	0.00788175966590643
1.0	41100000.0	41110000.0	2.0	1.436335802078247	0.007860803045332432
1.0	41150000.0	41160000.0	1.0	1.8596718311309814	0.033578671514987946
1.0	41230000.0	41240000.0	0.0	1.3192660808563232	0.010294592939317226
1.0	41240000.0	41250000.0	3.0	1.4402602910995483	0.00782613456249237
1.0	41250000.0	41260000.0	1.0	1.4585694074630737	0.007698229514062405
1.0	41330000.0	41340000.0	5.0	1.5544507503509521	0.007701714988797903
1.0	41390000.0	41400000.0	0.0	1.5529277324676514	0.007670841179788113
1.0	41410000.0	41420000.0	1.0	1.5123330354690552	0.007578379008919001
1.0	41460000.0	41470000.0	2.0	1.382138967514038	0.008647521026432514
1.0	41510000.0	41520000.0	1.0	1.2833178043365479	0.011635271832346916
1.0	41520000.0	41530000.0	1.0	1.253688097000122	0.012965725734829903
1.0	41600000.0	41610000.0	0.0	1.168008804321289	0.01807602122426033
1.0	41660000.0	41670000.0	1.0	1.2746673822402954	0.012004317715764046
1.0	41850000.0	41860000.0	2.0	1.4666831493377686	0.0076315999031066895
1.0	41860000.0	41870000.0	3.0	1.3716596364974976	0.008857203647494316
1.0	41880000.0	41890000.0	1.0	1.4914577007293701	0.007570670451968908
1.0	41890000.0	41900000.0	1.0	1.5732691287994385	0.0077842725440859795
1.0	41910000.0	41920000.0	2.0	1.5888441801071167	0.007876751013100147
1.0	41940000.0	41950000.0	2.0	1.5600717067718506	0.00770096480846405
1.0	41950000.0	41960000.0	4.0	1.6085147857666016	0.008032990619540215
1.0	42040000.0	42050000.0	2.0	1.5857255458831787	0.007858267053961754
1.0	42060000.0	42070000.0	2.0	1.5966074466705322	0.007944049313664436
1.0	42100000.0	42110000.0	5.0	1.5025638341903687	0.007563880179077387
1.0	42150000.0	42160000.0	0.0	1.6243782043457031	0.008167710155248642
1.0	42180000.0	42190000.0	2.0	1.9226938486099243	0.01123779732733965
1.0	42210000.0	42220000.0	1.0	1.7341305017471313	0.009228995069861412
1.0	42220000.0	42230000.0	1.0	1.5988216400146484	0.007957014255225658
1.0	42400000.0	42410000.0	1.0	1.4634060859680176	0.007662138901650906
1.0	42420000.0	42430000.0	0.0	1.5240529775619507	0.007590288762003183
1.0	42480000.0	42490000.0	0.0	1.5213606357574463	0.007582901511341333
1.0	42550000.0	42560000.0	3.0	1.4325565099716187	0.007897349074482918
1.0	42600000.0	42610000.0	1.0	1.4546382427215576	0.007711530663073063
1.0	42720000.0	42730000.0	1.0	1.2477071285247803	0.013264317996799946
1.0	42750000.0	42760000.0	1.0	1.3443527221679688	0.009544492699205875
1.0	42760000.0	42770000.0	2.0	1.3255257606506348	0.010105636902153492
1.0	42830000.0	42840000.0	0.0	1.6624643802642822	0.008506770245730877
1.0	42870000.0	42880000.0	6.0	1.4814735651016235	0.007604321930557489
1.0	42920000.0	42930000.0	1.0	2.221017837524414	0.014338945038616657
1.0	42950000.0	42960000.0	2.0	1.5628050565719604	0.007729257456958294
1.0	42960000.0	42970000.0	0.0	1.4538657665252686	0.007705873344093561
1.0	43000000.0	43010000.0	3.0	1.5164648294448853	0.007563065737485886
1.0	43080000.0	43090000.0	3.0	1.493225336074829	0.007560016121715307
1.0	43110000.0	43120000.0	0.0	1.4512691497802734	0.00773861538618803
1.0	43160000.0	43170000.0	1.0	1.4499931335449219	0.007745176553726196
1.0	43230000.0	43240000.0	0.0	1.7943168878555298	0.009878227487206459
1.0	43370000.0	43380000.0	1.0	1.5846402645111084	0.007859008386731148
1.0	43390000.0	43400000.0	3.0	1.7686679363250732	0.009596385061740875
1.0	43450000.0	43460000.0	4.0	1.532601237297058	0.00760284811258316
1.0	43500000.0	43510000.0	0.0	1.6301199197769165	0.008215733803808689
1.0	43520000.0	43530000.0	2.0	1.518841028213501	0.007579536642879248
1.0	43560000.0	43570000.0	0.0	1.4974396228790283	0.007562908343970776
1.0	43590000.0	43600000.0	3.0	1.3352988958358765	0.009793090634047985
1.0	43600000.0	43610000.0	1.0	1.5206854343414307	0.007572156377136707
1.0	43620000.0	43630000.0	2.0	1.439552664756775	0.00783427245914936
1.0	43750000.0	43760000.0	2.0	1.7394402027130127	0.009284114465117455
1.0	43810000.0	43820000.0	2.0	1.9049644470214844	0.28573745489120483
1.0	43820000.0	43830000.0	0.0	1.859299898147583	0.016988713294267654
1.0	43840000.0	43850000.0	0.0	1.4207730293273926	0.008029088377952576
1.0	43920000.0	43930000.0	2.0	1.4489562511444092	0.0077651916071772575
1.0	43940000.0	43950000.0	2.0	1.5500849485397339	0.0076629905961453915
1.0	44000000.0	44010000.0	3.0	1.7245140075683594	0.009132536128163338
1.0	44080000.0	44090000.0	5.0	1.4099948406219482	0.008160237222909927
1.0	44090000.0	44100000.0	2.0	1.5253973007202148	0.007578347809612751
1.0	44130000.0	44140000.0	0.0	1.5314496755599976	0.007601386401802301
1.0	44590000.0	44600000.0	0.0	1.3933393955230713	0.008435798808932304
1.0	44610000.0	44620000.0	2.0	1.3427155017852783	0.009576098993420601
1.0	44640000.0	44650000.0	1.0	1.214698076248169	0.015046896412968636
1.0	44660000.0	44670000.0	1.0	1.3029954433441162	0.010873226448893547
1.0	44670000.0	44680000.0	1.0	1.2627480030059814	0.01253877580165863
1.0	44950000.0	44960000.0	3.0	1.5564277172088623	0.007682052440941334
1.0	44980000.0	44990000.0	3.0	1.5909955501556396	0.007909265346825123
1.0	45010000.0	45020000.0	0.0	1.6652562618255615	0.00852282252162695
1.0	45200000.0	45210000.0	1.0	2.0217185020446777	0.40655308961868286
1.0	45250000.0	45260000.0	4.0	1.7666947841644287	0.009575128555297852
1.0	45270000.0	45280000.0	1.0	2.766632318496704	0.020266305655241013
1.0	45360000.0	45370000.0	0.0	1.4939477443695068	0.007565157022327185
1.0	45460000.0	45470000.0	2.0	1.4317736625671387	0.007901350036263466
1.0	45490000.0	45500000.0	2.0	1.370511770248413	0.008884484879672527
1.0	45500000.0	45510000.0	0.0	1.359079360961914	0.009142236784100533
1.0	45530000.0	45540000.0	0.0	1.4514998197555542	0.007717585656791925
1.0	45680000.0	45690000.0	0.0	1.3719562292099	0.008853849954903126
1.0	45740000.0	45750000.0	2.0	1.4730157852172852	0.007621398661285639
1.0	45850000.0	45860000.0	3.0	1.4199426174163818	0.008049356751143932
1.0	45890000.0	45900000.0	1.0	1.4385493993759155	0.007829125039279461
1.0	45910000.0	45920000.0	2.0	1.4247303009033203	0.007984885945916176
1.0	45940000.0	45950000.0	2.0	1.4595872163772583	0.0076793283224105835
1.0	46080000.0	46090000.0	2.0	1.6099096536636353	0.008038749918341637
1.0	46100000.0	46110000.0	2.0	1.5081572532653809	0.00755705963820219
1.0	46120000.0	46130000.0	3.0	1.5601489543914795	0.007716773543506861
1.0	46130000.0	46140000.0	0.0	1.5880558490753174	0.00788121111690998
1.0	46180000.0	46190000.0	1.0	1.468266487121582	0.00764190498739481
1.0	46310000.0	46320000.0	1.0	1.486320972442627	0.0075821829959750175
1.0	46400000.0	46410000.0	0.0	1.4838345050811768	0.007576752454042435
1.0	46440000.0	46450000.0	2.0	1.6456167697906494	0.008341451175510883
1.0	46480000.0	46490000.0	1.0	1.3523283004760742	0.00932359043508768
1.0	46560000.0	46570000.0	1.0	1.6368573904037476	0.00826982595026493
1.0	46580000.0	46590000.0	0.0	1.6452255249023438	0.00833737850189209
1.0	46590000.0	46600000.0	1.0	2.030897617340088	0.012376124039292336
1.0	46620000.0	46630000.0	3.0	1.5419247150421143	0.007637612521648407
1.0	46650000.0	46660000.0	0.0	1.5870788097381592	0.007880544289946556
1.0	46680000.0	46690000.0	2.0	1.5309854745864868	0.0075994618237018585
1.0	46760000.0	46770000.0	2.0	2.1550190448760986	0.013656524941325188
1.0	46800000.0	46810000.0	3.0	2.001063585281372	0.3961962163448334
1.0	46970000.0	46980000.0	2.0	1.463356614112854	0.0076659186743199825
1.0	47030000.0	47040000.0	1.0	1.4080135822296143	0.008199509233236313
1.0	47040000.0	47050000.0	1.0	1.4150562286376953	0.008108477108180523
1.0	47320000.0	47330000.0	3.0	1.4318264722824097	0.00791509822010994
1.0	47510000.0	47520000.0	1.0	1.441980242729187	0.007795809768140316
1.0	47640000.0	47650000.0	1.0	1.726034164428711	0.009148011915385723
1.0	47660000.0	47670000.0	4.0	1.5339324474334717	0.007617711089551449
1.0	47700000.0	47710000.0	6.0	1.4440444707870483	0.007791745010763407
1.0	47710000.0	47720000.0	2.0	1.4736721515655518	0.00760984281077981
1.0	47720000.0	47730000.0	1.0	1.4092144966125488	0.00817983690649271
1.0	47740000.0	47750000.0	0.0	1.3828099966049194	0.008624346926808357
1.0	47820000.0	47830000.0	1.0	1.2909457683563232	0.011330659501254559
1.0	47870000.0	47880000.0	1.0	1.5141551494598389	0.0075592114590108395
1.0	47910000.0	47920000.0	2.0	1.7859535217285156	0.009776348248124123
1.0	47990000.0	48000000.0	1.0	1.5788638591766357	0.007813138887286186
1.0	48010000.0	48020000.0	2.0	1.5199733972549438	0.007555346004664898
1.0	48020000.0	48030000.0	1.0	1.558855652809143	0.007703656796365976
1.0	48050000.0	48060000.0	1.0	1.5687659978866577	0.007755056954920292
1.0	48110000.0	48120000.0	1.0	1.5757431983947754	0.007803419139236212
1.0	48130000.0	48140000.0	2.0	1.5032966136932373	0.007556229829788208
1.0	48170000.0	48180000.0	2.0	1.7959222793579102	0.009887594729661942
1.0	48200000.0	48210000.0	2.0	1.5612596273422241	0.007716250605881214
1.0	48270000.0	48280000.0	3.0	1.5135282278060913	0.0075638266280293465
1.0	48290000.0	48300000.0	3.0	1.5642074346542358	0.0077401199378073215
1.0	48300000.0	48310000.0	1.0	1.5804500579833984	0.007819985039532185
1.0	48310000.0	48320000.0	1.0	1.490651249885559	0.0075745172798633575
1.0	48330000.0	48340000.0	1.0	1.4923664331436157	0.007566609885543585
1.0	48440000.0	48450000.0	1.0	1.5315659046173096	0.0076037822291255
1.0	48460000.0	48470000.0	1.0	1.5819965600967407	0.007839469239115715
1.0	48510000.0	48520000.0	4.0	1.3804736137390137	0.008666987530887127
1.0	48530000.0	48540000.0	0.0	1.4074418544769287	0.008209635503590107
1.0	48570000.0	48580000.0	2.0	1.431769609451294	0.007901127450168133
1.0	48650000.0	48660000.0	2.0	1.3844408988952637	0.008596120402216911
1.0	48680000.0	48690000.0	1.0	1.6501611471176147	0.00838316697627306
1.0	48730000.0	48740000.0	1.0	1.766923189163208	0.00957818515598774
1.0	48760000.0	48770000.0	5.0	1.607630729675293	0.008031104691326618
1.0	48790000.0	48800000.0	2.0	1.7321302890777588	0.009204890578985214
1.0	48840000.0	48850000.0	1.0	1.3936526775360107	0.00842282734811306
1.0	48890000.0	48900000.0	3.0	1.5401864051818848	0.007629699073731899
1.0	48910000.0	48920000.0	0.0	1.5206289291381836	0.007562790997326374
1.0	48950000.0	48960000.0	0.0	1.6182498931884766	0.008102347142994404
1.0	48990000.0	49000000.0	1.0	1.7255891561508179	0.00915469415485859
1.0	49040000.0	49050000.0	2.0	1.6983153820037842	0.00886214803904295
1.0	49060000.0	49070000.0	2.0	1.6878360509872437	0.008756136521697044
1.0	49070000.0	49080000.0	4.0	1.604404091835022	0.0079968785867095
1.0	49160000.0	49170000.0	0.0	1.6036123037338257	0.007991534657776356
1.0	49170000.0	49180000.0	1.0	1.557183027267456	0.007692895829677582
1.0	49290000.0	49300000.0	3.0	1.7175266742706299	0.009056009352207184
1.0	49360000.0	49370000.0	1.0	1.8235979080200195	0.010183921083807945
1.0	49430000.0	49440000.0	1.0	1.7926015853881836	0.009853157214820385
1.0	49440000.0	49450000.0	3.0	1.7158721685409546	0.009035227820277214
1.0	49450000.0	49460000.0	0.0	1.8800262212753296	0.010786689817905426
1.0	49460000.0	49470000.0	4.0	1.829736351966858	0.010265050455927849
1.0	49480000.0	49490000.0	2.0	1.9142465591430664	0.011155389249324799
1.0	49490000.0	49500000.0	4.0	2.0035712718963623	0.012090379372239113
1.0	49550000.0	49560000.0	3.0	2.382514238357544	0.016038108617067337
1.0	49630000.0	49640000.0	4.0	2.304307460784912	0.015211870893836021
1.0	49660000.0	49670000.0	2.0	2.553133964538574	0.017885711044073105
1.0	49690000.0	49700000.0	0.0	2.451305389404297	0.01678064465522766
1.0	49740000.0	49750000.0	4.0	2.140629529953003	0.013505419716238976
1.0	49850000.0	49860000.0	2.0	2.3350133895874023	0.01553261000663042
1.0	49990000.0	50000000.0	4.0	2.3562302589416504	0.015759466215968132
1.0	50240000.0	50250000.0	2.0	2.136606216430664	0.01346520334482193
1.0	50250000.0	50260000.0	4.0	2.147068738937378	0.013574644923210144
1.0	50280000.0	50290000.0	3.0	2.2739381790161133	0.014889714308083057
1.0	50290000.0	50300000.0	1.0	2.027480363845825	0.012347261421382427
1.0	50370000.0	50380000.0	2.0	2.1180355548858643	0.013271978124976158
1.0	50430000.0	50440000.0	0.0	1.8042999505996704	0.009977544657886028
1.0	50500000.0	50510000.0	2.0	1.6875743865966797	0.008758061565458775
1.0	50550000.0	50560000.0	2.0	1.9538061618804932	0.011572269722819328
1.0	50590000.0	50600000.0	0.0	1.8737637996673584	0.010716437362134457
1.0	50690000.0	50700000.0	1.0	2.0017244815826416	0.01207538042217493
1.0	50780000.0	50790000.0	4.0	1.633193016052246	0.00824161060154438
1.0	50810000.0	50820000.0	2.0	1.7045316696166992	0.008927823975682259
1.0	50920000.0	50930000.0	1.0	1.2935768365859985	0.011223610490560532
1.0	50960000.0	50970000.0	1.0	1.3859895467758179	0.008582803420722485
1.0	50990000.0	51000000.0	6.0	1.4104630947113037	0.008176193572580814
1.0	51000000.0	51010000.0	2.0	1.352171778678894	0.009322524070739746
1.0	51160000.0	51170000.0	2.0	1.2776072025299072	0.011878336779773235
1.0	51250000.0	51260000.0	1.0	1.3117845058441162	0.010552885942161083
1.0	51260000.0	51270000.0	2.0	1.3576750755310059	0.009180471301078796
1.0	51340000.0	51350000.0	5.0	1.3046848773956299	0.010809999890625477
1.0	51490000.0	51500000.0	4.0	1.6062037944793701	0.00801113247871399
1.0	51590000.0	51600000.0	4.0	1.7288618087768555	0.009175055660307407
1.0	51650000.0	51660000.0	2.0	1.5288230180740356	0.007598166819661856
1.0	51710000.0	51720000.0	1.0	1.5208934545516968	0.00755813205614686
1.0	51730000.0	51740000.0	2.0	1.4670418500900269	0.007627359125763178
1.0	51770000.0	51780000.0	2.0	1.5627765655517578	0.007733246777206659
1.0	51820000.0	51830000.0	2.0	1.4422963857650757	0.007806822657585144
1.0	51960000.0	51970000.0	0.0	1.519460678100586	0.007566741202026606
1.0	52010000.0	52020000.0	2.0	1.6665866374969482	0.008529916405677795
1.0	52020000.0	52030000.0	2.0	1.6438201665878296	0.008323267102241516
1.0	52100000.0	52110000.0	2.0	1.5899732112884521	0.007886933162808418
1.0	52180000.0	52190000.0	2.0	1.3672393560409546	0.00896025262773037
1.0	52200000.0	52210000.0	4.0	1.3543508052825928	0.009273668751120567
1.0	52250000.0	52260000.0	0.0	1.4432270526885986	0.007802528329193592
1.0	52280000.0	52290000.0	2.0	1.319939374923706	0.010282083414494991
1.0	52290000.0	52300000.0	0.0	1.3579895496368408	0.009183676913380623
1.0	52380000.0	52390000.0	3.0	1.4546359777450562	0.00771375885233283
1.0	52410000.0	52420000.0	1.0	1.501654863357544	0.007548049092292786
1.0	52430000.0	52440000.0	0.0	1.5982410907745361	0.007961093448102474
1.0	52520000.0	52530000.0	3.0	2.316211462020874	0.015340400859713554
1.0	52580000.0	52590000.0	2.0	1.8295189142227173	0.010256733745336533
1.0	52590000.0	52600000.0	2.0	1.6773204803466797	0.008654458448290825
1.0	52610000.0	52620000.0	0.0	1.6343374252319336	0.00824668351560831
1.0	52620000.0	52630000.0	2.0	1.6386686563491821	0.008283475413918495
1.0	52830000.0	52840000.0	1.0	1.9495528936386108	0.011526146903634071
1.0	52860000.0	52870000.0	3.0	1.5514004230499268	0.00766719738021493
1.0	52870000.0	52880000.0	5.0	1.7718538045883179	0.00963654089719057
1.0	52920000.0	52930000.0	2.0	1.4745322465896606	0.0076017677783966064
1.0	52940000.0	52950000.0	1.0	1.4642666578292847	0.007647723890841007
1.0	52950000.0	52960000.0	2.0	1.4370348453521729	0.007861258462071419
1.0	53110000.0	53120000.0	2.0	1.444519281387329	0.007783380802720785
1.0	53140000.0	53150000.0	1.0	1.3645777702331543	0.009022257290780544
1.0	53180000.0	53190000.0	2.0	1.5481908321380615	0.007658197544515133
1.0	53250000.0	53260000.0	1.0	1.4489367008209229	0.007746507413685322
1.0	53350000.0	53360000.0	4.0	1.367572546005249	0.008954102173447609
1.0	53360000.0	53370000.0	1.0	1.3486614227294922	0.009418176487088203
1.0	53370000.0	53380000.0	0.0	1.3595380783081055	0.009150447323918343
1.0	53430000.0	53440000.0	1.0	1.3143010139465332	0.010465817525982857
1.0	53440000.0	53450000.0	2.0	1.3487579822540283	0.00941541139036417
1.0	53460000.0	53470000.0	0.0	1.3527942895889282	0.009323631413280964
1.0	53540000.0	53550000.0	3.0	1.4604027271270752	0.007670785300433636
1.0	53660000.0	53670000.0	3.0	1.780449628829956	0.009721855632960796
1.0	53680000.0	53690000.0	2.0	1.9972292184829712	0.39311057329177856
1.0	53690000.0	53700000.0	3.0	1.4096673727035522	0.008163632825016975
1.0	53780000.0	53790000.0	2.0	1.3766330480575562	0.008753271773457527
1.0	53810000.0	53820000.0	4.0	1.4636790752410889	0.007651542313396931
1.0	53860000.0	53870000.0	1.0	1.482125997543335	0.007582431193441153
1.0	53900000.0	53910000.0	3.0	1.6111228466033936	0.00805629976093769
1.0	53910000.0	53920000.0	5.0	1.57637619972229	0.007805617060512304
1.0	53950000.0	53960000.0	2.0	1.775417685508728	0.009673015214502811
1.0	54040000.0	54050000.0	3.0	1.704541563987732	0.008921378292143345
1.0	54100000.0	54110000.0	2.0	1.6965816020965576	0.008844549767673016
1.0	54150000.0	54160000.0	1.0	1.6018342971801758	0.007973110303282738
1.0	54160000.0	54170000.0	1.0	1.5468530654907227	0.007655980531126261
1.0	54170000.0	54180000.0	1.0	1.519797444343567	0.007574816700071096
1.0	54190000.0	54200000.0	1.0	1.39205002784729	0.008465356193482876
1.0	54250000.0	54260000.0	0.0	1.2609198093414307	0.012628505006432533
1.0	54270000.0	54280000.0	1.0	1.2674697637557983	0.012319887056946754
1.0	54290000.0	54300000.0	0.0	1.315909743309021	0.010405758395791054
1.0	54330000.0	54340000.0	3.0	1.2335420846939087	0.014000041410326958
1.0	54370000.0	54380000.0	2.0	1.4506069421768188	0.00773775577545166
1.0	54450000.0	54460000.0	2.0	1.4772977828979492	0.007589881308376789
1.0	54470000.0	54480000.0	0.0	1.594695806503296	0.007926690392196178
1.0	54490000.0	54500000.0	0.0	1.4265419244766235	0.007971234619617462
1.0	54570000.0	54580000.0	2.0	1.6226921081542969	0.008156104013323784
1.0	54610000.0	54620000.0	5.0	1.6037105321884155	0.007984080351889133
1.0	54640000.0	54650000.0	2.0	1.5996527671813965	0.007974210195243359
1.0	54730000.0	54740000.0	4.0	1.7546749114990234	0.009449230507016182
1.0	54790000.0	54800000.0	3.0	1.6287877559661865	0.00820733979344368
1.0	54830000.0	54840000.0	2.0	1.7051489353179932	0.008919273503124714
1.0	54920000.0	54930000.0	0.0	1.6871801614761353	0.008753557689487934
1.0	54940000.0	54950000.0	2.0	1.7420358657836914	0.009306663647294044
1.0	54970000.0	54980000.0	2.0	1.8323848247528076	0.010279643349349499
1.0	55000000.0	55010000.0	2.0	1.7440086603164673	0.009328854270279408
1.0	55020000.0	55030000.0	2.0	1.4202615022659302	0.008025243878364563
1.0	55040000.0	55050000.0	6.0	1.397400140762329	0.008352498523890972
1.0	55110000.0	55120000.0	2.0	1.8111931085586548	0.010053891688585281
1.0	55160000.0	55170000.0	3.0	1.6701698303222656	0.008572099730372429
1.0	55230000.0	55240000.0	1.0	1.59981369972229	0.007960370741784573
1.0	55290000.0	55300000.0	2.0	1.4817683696746826	0.007587512023746967
1.0	55470000.0	55480000.0	1.0	1.4961471557617188	0.007563844323158264
1.0	55480000.0	55490000.0	4.0	1.3840034008026123	0.008600090630352497
1.0	55610000.0	55620000.0	3.0	1.2552077770233154	0.012894818559288979
1.0	55620000.0	55630000.0	1.0	1.280821442604065	0.011734833009541035
1.0	55670000.0	55680000.0	2.0	1.4268938302993774	0.00795598141849041
1.0	55690000.0	55700000.0	2.0	1.429027795791626	0.007921140640974045
1.0	55710000.0	55720000.0	0.0	1.4603523015975952	0.007689473684877157
1.0	55750000.0	55760000.0	0.0	1.461279034614563	0.0076765925623476505
1.0	55880000.0	55890000.0	2.0	1.6874319314956665	0.008746548555791378
1.0	55890000.0	55900000.0	4.0	1.6480880975723267	0.008370891213417053
1.0	55910000.0	55920000.0	4.0	1.6070598363876343	0.008008216507732868
1.0	55920000.0	55930000.0	3.0	1.5153379440307617	0.0075804442167282104
1.0	56010000.0	56020000.0	1.0	1.9608328342437744	0.0116317393258214
1.0	56060000.0	56070000.0	4.0	1.8285926580429077	0.010242654010653496
1.0	56070000.0	56080000.0	4.0	1.8099517822265625	0.010042505338788033
1.0	56090000.0	56100000.0	5.0	1.726628065109253	0.009147274307906628
1.0	56100000.0	56110000.0	2.0	1.856626272201538	0.010539978742599487
1.0	56200000.0	56210000.0	1.0	1.6200860738754272	0.008127281442284584
1.0	56250000.0	56260000.0	1.0	1.5907729864120483	0.00790774542838335
1.0	56360000.0	56370000.0	4.0	1.5966839790344238	0.007939854636788368
1.0	56380000.0	56390000.0	1.0	1.590966820716858	0.00790897011756897
1.0	56410000.0	56420000.0	3.0	1.5477635860443115	0.0076481797732412815
1.0	56460000.0	56470000.0	2.0	1.590240478515625	0.007893608883023262
1.0	56540000.0	56550000.0	1.0	1.5574077367782593	0.007703375071287155
1.0	56550000.0	56560000.0	3.0	1.4513698816299438	0.007745021488517523
1.0	56570000.0	56580000.0	2.0	1.6239696741104126	0.008157340809702873
1.0	56580000.0	56590000.0	2.0	1.5931686162948608	0.007920094765722752
1.0	56670000.0	56680000.0	2.0	1.6012935638427734	0.007983149029314518
1.0	56710000.0	56720000.0	0.0	1.5517141819000244	0.007677962072193623
1.0	56840000.0	56850000.0	1.0	1.5400501489639282	0.007610625587403774
1.0	56850000.0	56860000.0	1.0	1.4981821775436401	0.007558795157819986
1.0	56930000.0	56940000.0	1.0	1.5193945169448853	0.007564503699541092
1.0	57040000.0	57050000.0	1.0	1.8587430715560913	0.03710973262786865
1.0	57090000.0	57100000.0	1.0	1.6288048028945923	0.008205331861972809
1.0	57110000.0	57120000.0	3.0	1.6287205219268799	0.008204931393265724
1.0	57170000.0	57180000.0	1.0	1.5342142581939697	0.007609158754348755
1.0	57230000.0	57240000.0	2.0	1.6039037704467773	0.007979425601661205
1.0	57240000.0	57250000.0	2.0	1.6014831066131592	0.007967169396579266
1.0	57310000.0	57320000.0	1.0	1.7006994485855103	0.008886262774467468
1.0	57330000.0	57340000.0	2.0	1.7034094333648682	0.008908405900001526
1.0	57450000.0	57460000.0	4.0	1.5896930694580078	0.007890858687460423
1.0	57490000.0	57500000.0	1.0	1.6605240106582642	0.008490866050124168
1.0	57500000.0	57510000.0	0.0	1.7401145696640015	0.009300089441239834
1.0	57590000.0	57600000.0	0.0	1.7392593622207642	0.009283870458602905
1.0	57600000.0	57610000.0	3.0	1.6805206537246704	0.008679358288645744
1.0	57610000.0	57620000.0	0.0	1.8051989078521729	0.009995815344154835
1.0	57620000.0	57630000.0	3.0	1.7722173929214478	0.009638366289436817
1.0	57740000.0	57750000.0	2.0	1.9896361827850342	0.01194885652512312
1.0	57750000.0	57760000.0	0.0	1.9084522724151611	0.011087057180702686
1.0	57770000.0	57780000.0	4.0	1.9303381443023682	0.011316424235701561
1.0	57870000.0	57880000.0	4.0	1.8210846185684204	0.010158302262425423
1.0	57880000.0	57890000.0	3.0	2.0167453289031982	0.012226427905261517
1.0	57900000.0	57910000.0	0.0	1.8334850072860718	0.010290424339473248
1.0	57920000.0	57930000.0	2.0	1.8258329629898071	0.010207779705524445
1.0	57980000.0	57990000.0	1.0	1.7624225616455078	0.009532509371638298
1.0	58040000.0	58050000.0	1.0	1.647958517074585	0.008380459621548653
1.0	58050000.0	58060000.0	2.0	1.6709842681884766	0.008589856326580048
1.0	58070000.0	58080000.0	3.0	1.58221435546875	0.007839827798306942
1.0	58090000.0	58100000.0	4.0	1.5790324211120605	0.007811452262103558
1.0	58280000.0	58290000.0	3.0	1.8054380416870117	0.009995264001190662
1.0	58330000.0	58340000.0	0.0	1.900093674659729	0.011012138798832893
1.0	58560000.0	58570000.0	1.0	1.507014274597168	0.007551626767963171
1.0	58640000.0	58650000.0	4.0	1.471763014793396	0.0076147764921188354
1.0	58650000.0	58660000.0	4.0	1.4883160591125488	0.007572518195956945
1.0	58680000.0	58690000.0	0.0	1.559847116470337	0.007717241998761892
1.0	58710000.0	58720000.0	3.0	1.6666128635406494	0.008546336553990841
1.0	58740000.0	58750000.0	2.0	1.5743768215179443	0.007792326621711254
1.0	58770000.0	58780000.0	2.0	1.3791403770446777	0.00871250219643116
1.0	58810000.0	58820000.0	0.0	1.4667493104934692	0.007648446597158909
1.0	58930000.0	58940000.0	3.0	1.2107921838760376	0.015270555391907692
1.0	58940000.0	58950000.0	1.0	1.182551622390747	0.017062043771147728
1.0	59020000.0	59030000.0	0.0	1.4813569784164429	0.007578815333545208
1.0	59030000.0	59040000.0	0.0	1.5771987438201904	0.00780895259231329
1.0	59080000.0	59090000.0	2.0	1.4648568630218506	0.007660546340048313
1.0	59100000.0	59110000.0	1.0	1.5019794702529907	0.007571501191705465
1.0	59130000.0	59140000.0	1.0	1.4423850774765015	0.007809248752892017
1.0	59180000.0	59190000.0	2.0	1.678383231163025	0.008659730665385723
1.0	59190000.0	59200000.0	5.0	1.578413963317871	0.007821904495358467
1.0	59200000.0	59210000.0	0.0	1.7577059268951416	0.009476661682128906
1.0	59210000.0	59220000.0	2.0	1.7261874675750732	0.009147698059678078
1.0	59240000.0	59250000.0	4.0	1.9880272150039673	0.011932611465454102
1.0	59280000.0	59290000.0	4.0	1.8701454401016235	0.010687528178095818
1.0	59290000.0	59300000.0	1.0	1.7532198429107666	0.00942995399236679
1.0	59320000.0	59330000.0	2.0	1.5923104286193848	0.007919391617178917
1.0	59340000.0	59350000.0	0.0	1.7994349002838135	0.009933777153491974
1.0	59360000.0	59370000.0	0.0	1.6828330755233765	0.008706453256309032
1.0	59380000.0	59390000.0	1.0	1.750812292098999	0.009403024800121784
1.0	59450000.0	59460000.0	1.0	1.7761166095733643	0.009675765410065651
1.0	59490000.0	59500000.0	4.0	1.7654755115509033	0.009572208859026432
1.0	59580000.0	59590000.0	1.0	1.6363970041275024	0.008257889188826084
1.0	59710000.0	59720000.0	3.0	1.4385340213775635	0.007827339693903923
1.0	59730000.0	59740000.0	1.0	1.5715221166610718	0.007772044278681278
1.0	59750000.0	59760000.0	3.0	1.4979679584503174	0.007561656180769205
1.0	59790000.0	59800000.0	1.0	1.480905294418335	0.007589150220155716
1.0	59840000.0	59850000.0	1.0	1.4834492206573486	0.007576669100672007
1.0	59920000.0	59930000.0	0.0	1.5717121362686157	0.007762747351080179
1.0	59950000.0	59960000.0	4.0	1.587167739868164	0.007880378514528275
1.0	59960000.0	59970000.0	0.0	1.6489185094833374	0.008376779034733772
1.0	60010000.0	60020000.0	5.0	1.4594144821166992	0.007678025867789984
1.0	60040000.0	60050000.0	2.0	1.6861051321029663	0.00872999057173729
1.0	60130000.0	60140000.0	5.0	1.4078260660171509	0.00820525735616684
1.0	60300000.0	60310000.0	0.0	1.4262120723724365	0.007963662967085838
1.0	60350000.0	60360000.0	2.0	1.6772533655166626	0.008654104545712471
1.0	60360000.0	60370000.0	0.0	1.5483944416046143	0.00766000896692276
1.0	60390000.0	60400000.0	2.0	1.5584280490875244	0.0077017517760396
1.0	60410000.0	60420000.0	1.0	1.4821808338165283	0.007592401001602411
1.0	60420000.0	60430000.0	0.0	1.516440510749817	0.007561124861240387
1.0	60450000.0	60460000.0	3.0	1.5345299243927002	0.007612169720232487
1.0	60480000.0	60490000.0	0.0	1.6194747686386108	0.008117200806736946
1.0	60610000.0	60620000.0	0.0	1.7917845249176025	0.009848388843238354
1.0	60620000.0	60630000.0	4.0	1.7208741903305054	0.009096936322748661
1.0	60680000.0	60690000.0	3.0	1.6631006002426147	0.008500467985868454
1.0	60720000.0	60730000.0	4.0	1.7942492961883545	0.009859802201390266
1.0	60750000.0	60760000.0	1.0	1.7618358135223389	0.009524499997496605
1.0	60770000.0	60780000.0	3.0	1.8116248846054077	0.010061033070087433
1.0	60790000.0	60800000.0	0.0	1.767907738685608	0.00958646833896637
1.0	60800000.0	60810000.0	1.0	1.754006028175354	0.009438900277018547
1.0	61000000.0	61010000.0	2.0	1.391892910003662	0.008455971255898476
1.0	61070000.0	61080000.0	0.0	1.5213429927825928	0.00757222156971693
1.0	61110000.0	61120000.0	3.0	1.4569129943847656	0.007701610680669546
1.0	61130000.0	61140000.0	3.0	1.6291425228118896	0.008192705921828747
1.0	61150000.0	61160000.0	4.0	1.5972380638122559	0.00794491171836853
1.0	61200000.0	61210000.0	2.0	1.5334312915802002	0.00760515546426177
1.0	61220000.0	61230000.0	1.0	1.6583572626113892	0.00846393033862114
1.0	61250000.0	61260000.0	2.0	1.7455146312713623	0.009356623515486717
1.0	61260000.0	61270000.0	0.0	1.7245285511016846	0.009125245735049248
1.0	61370000.0	61380000.0	0.0	1.5273168087005615	0.007589919958263636
1.0	61390000.0	61400000.0	2.0	1.5439432859420776	0.007647386752068996
1.0	61410000.0	61420000.0	0.0	1.6043503284454346	0.00799230020493269
1.0	61450000.0	61460000.0	2.0	1.5218843221664429	0.007584365550428629
1.0	61470000.0	61480000.0	5.0	1.416715383529663	0.008062632754445076
1.0	61480000.0	61490000.0	1.0	1.521892786026001	0.007573349867016077
1.0	61510000.0	61520000.0	4.0	1.5605615377426147	0.007714132312685251
1.0	61520000.0	61530000.0	2.0	1.6773687601089478	0.008645938709378242
1.0	61530000.0	61540000.0	0.0	1.545421838760376	0.007636088877916336
1.0	61560000.0	61570000.0	0.0	1.6551525592803955	0.008436356671154499
1.0	61720000.0	61730000.0	0.0	1.5176304578781128	0.00755707174539566
1.0	61760000.0	61770000.0	3.0	1.5606327056884766	0.0077055939473211765
1.0	61780000.0	61790000.0	2.0	1.5676460266113281	0.007755194790661335
1.0	61850000.0	61860000.0	5.0	1.5048171281814575	0.007546828594058752
1.0	61940000.0	61950000.0	1.0	1.6196542978286743	0.008115448988974094
1.0	61950000.0	61960000.0	5.0	1.6893383264541626	0.008761994540691376
1.0	61960000.0	61970000.0	2.0	1.6478168964385986	0.008369104005396366
1.0	62030000.0	62040000.0	0.0	1.514472246170044	0.007578929420560598
1.0	62050000.0	62060000.0	7.0	1.5431476831436157	0.007643848657608032
1.0	62080000.0	62090000.0	1.0	1.5273802280426025	0.007572191767394543
1.0	62190000.0	62200000.0	2.0	1.6666629314422607	0.008550243452191353
1.0	62220000.0	62230000.0	2.0	1.4051008224487305	0.00822931807488203
1.0	62260000.0	62270000.0	0.0	1.3135141134262085	0.010500805452466011
1.0	62280000.0	62290000.0	1.0	1.305113434791565	0.010784924030303955
1.0	62310000.0	62320000.0	0.0	1.3536796569824219	0.009285676293075085
1.0	62320000.0	62330000.0	2.0	1.331687092781067	0.009896764531731606
1.0	62390000.0	62400000.0	3.0	1.351261854171753	0.009350157342851162
1.0	62420000.0	62430000.0	3.0	1.4505589008331299	0.007750709541141987
1.0	62510000.0	62520000.0	3.0	1.3892587423324585	0.008510738611221313
1.0	62590000.0	62600000.0	1.0	1.4567409753799438	0.007703602313995361
1.0	62610000.0	62620000.0	2.0	1.439906358718872	0.007826540619134903
1.0	62710000.0	62720000.0	4.0	1.508265733718872	0.007551911287009716
1.0	62730000.0	62740000.0	1.0	1.5648305416107178	0.0077271475456655025
1.0	62750000.0	62760000.0	1.0	1.574906587600708	0.007797911763191223
1.0	62810000.0	62820000.0	0.0	1.524709701538086	0.007573290262371302
1.0	62840000.0	62850000.0	3.0	1.3551933765411377	0.009247767738997936
1.0	62870000.0	62880000.0	2.0	1.432725191116333	0.007890860550105572
1.0	62910000.0	62920000.0	1.0	1.3381071090698242	0.009712820872664452
1.0	62930000.0	62940000.0	0.0	1.4786555767059326	0.007587226573377848
1.0	63130000.0	63140000.0	1.0	1.443189024925232	0.007798612117767334
1.0	63260000.0	63270000.0	0.0	1.4215108156204224	0.008024894632399082
1.0	63280000.0	63290000.0	2.0	1.3230701684951782	0.01017532218247652
1.0	63290000.0	63300000.0	2.0	1.368202567100525	0.008932116441428661
1.0	63370000.0	63380000.0	2.0	1.6995086669921875	0.008872104808688164
1.0	63550000.0	63560000.0	0.0	1.83268141746521	0.010283482261002064
1.0	63600000.0	63610000.0	0.0	1.8140442371368408	0.010080997832119465
1.0	63610000.0	63620000.0	1.0	1.7676044702529907	0.009582548402249813
1.0	63640000.0	63650000.0	2.0	1.6065658330917358	0.008010899648070335
1.0	63650000.0	63660000.0	5.0	1.5599545240402222	0.007717326283454895
1.0	63720000.0	63730000.0	2.0	1.7067546844482422	0.008942763321101665
1.0	63740000.0	63750000.0	0.0	1.7677032947540283	0.009592823684215546
1.0	63750000.0	63760000.0	2.0	1.7639175653457642	0.009546292014420033
1.0	63810000.0	63820000.0	3.0	1.6853443384170532	0.008720649406313896
1.0	63830000.0	63840000.0	2.0	1.5752207040786743	0.007790848612785339
1.0	63870000.0	63880000.0	3.0	1.3638557195663452	0.009039400145411491
1.0	63900000.0	63910000.0	0.0	1.4005975723266602	0.008311945013701916
1.0	63920000.0	63930000.0	1.0	1.3405916690826416	0.00964189600199461
1.0	63930000.0	63940000.0	1.0	1.324202299118042	0.01014034915715456
1.0	63980000.0	63990000.0	1.0	1.5634164810180664	0.007739613763988018
1.0	64000000.0	64010000.0	2.0	1.1483066082000732	0.01953953132033348
1.0	64030000.0	64040000.0	2.0	1.1615650653839111	0.018542807549238205
1.0	64180000.0	64190000.0	4.0	1.6150935888290405	0.008073780685663223
1.0	64230000.0	64240000.0	2.0	1.7640947103500366	0.00955185480415821
1.0	64320000.0	64330000.0	1.0	1.4468019008636475	0.007758200168609619
1.0	64480000.0	64490000.0	2.0	1.4221702814102173	0.008005928248167038
1.0	64530000.0	64540000.0	0.0	1.5038410425186157	0.0075655668042600155
1.0	64540000.0	64550000.0	2.0	1.480397343635559	0.007589503191411495
1.0	64550000.0	64560000.0	2.0	1.5595676898956299	0.007715284824371338
1.0	64570000.0	64580000.0	1.0	1.4876083135604858	0.0075772954151034355
1.0	64590000.0	64600000.0	1.0	1.491396188735962	0.007562144193798304
1.0	64600000.0	64610000.0	0.0	1.4950847625732422	0.007561816368252039
1.0	64640000.0	64650000.0	1.0	1.4031912088394165	0.00827049370855093
1.0	64660000.0	64670000.0	2.0	1.381569266319275	0.008657602593302727
1.0	64670000.0	64680000.0	1.0	1.490901231765747	0.007564416620880365
1.0	64690000.0	64700000.0	2.0	1.5359909534454346	0.007604943122714758
1.0	64700000.0	64710000.0	3.0	1.4243513345718384	0.007984579540789127
1.0	64910000.0	64920000.0	3.0	1.6327323913574219	0.008235517889261246
1.0	64930000.0	64940000.0	2.0	1.8896007537841797	0.010894384235143661
1.0	64960000.0	64970000.0	1.0	1.6990000009536743	0.008866499178111553
1.0	64970000.0	64980000.0	5.0	1.707879662513733	0.008960309438407421
1.0	65130000.0	65140000.0	0.0	1.5346014499664307	0.007614684756845236
1.0	65150000.0	65160000.0	0.0	1.5721499919891357	0.007764346897602081
1.0	65200000.0	65210000.0	2.0	1.3941004276275635	0.008429013192653656
1.0	65290000.0	65300000.0	3.0	1.2186256647109985	0.01482435129582882
1.0	65340000.0	65350000.0	1.0	1.188280463218689	0.016682516783475876
1.0	65360000.0	65370000.0	0.0	1.3477122783660889	0.009436970576643944
1.0	65370000.0	65380000.0	1.0	1.3954434394836426	0.008402976207435131
1.0	65380000.0	65390000.0	1.0	1.406983494758606	0.008215111680328846
1.0	65450000.0	65460000.0	4.0	1.3217029571533203	0.010218667797744274
1.0	65480000.0	65490000.0	2.0	1.3583424091339111	0.009173442609608173
1.0	65590000.0	65600000.0	1.0	1.4696269035339355	0.007625456899404526
1.0	65610000.0	65620000.0	2.0	1.7567002773284912	0.00946904718875885
1.0	65780000.0	65790000.0	4.0	1.5096638202667236	0.0075566740706563
1.0	65830000.0	65840000.0	1.0	1.5348529815673828	0.007613572292029858
1.0	65890000.0	65900000.0	1.0	1.612886667251587	0.008065806701779366
1.0	66030000.0	66040000.0	0.0	1.6859995126724243	0.008727757260203362
1.0	66040000.0	66050000.0	2.0	1.7440646886825562	0.00933433324098587
1.0	66130000.0	66140000.0	1.0	1.6349366903305054	0.008254566229879856
1.0	66190000.0	66200000.0	0.0	1.9421459436416626	0.011451425030827522
1.0	66230000.0	66240000.0	1.0	1.8986629247665405	0.010994535870850086
1.0	66250000.0	66260000.0	4.0	1.9786399602890015	0.011823851615190506
1.0	66320000.0	66330000.0	2.0	1.8344166278839111	0.010301478207111359
1.0	66400000.0	66410000.0	2.0	1.818548560142517	0.01012739259749651
1.0	66420000.0	66430000.0	2.0	1.7163606882095337	0.009046106599271297
1.0	66430000.0	66440000.0	1.0	1.8335853815078735	0.010293172672390938
1.0	66500000.0	66510000.0	1.0	2.557638168334961	0.017944881692528725
1.0	66610000.0	66620000.0	0.0	2.484436511993408	0.01714140549302101
1.0	66640000.0	66650000.0	2.0	2.432386875152588	0.016574818640947342
1.0	66710000.0	66720000.0	1.0	1.8086427450180054	0.010028081014752388
1.0	66860000.0	66870000.0	2.0	1.8683881759643555	0.010662203654646873
1.0	66920000.0	66930000.0	2.0	1.9219837188720703	0.011236282996833324
1.0	66990000.0	67000000.0	2.0	1.9276401996612549	0.011292912065982819
1.0	67020000.0	67030000.0	3.0	2.0144615173339844	0.012203086167573929
1.0	67030000.0	67040000.0	2.0	1.9871269464492798	0.011917099356651306
1.0	67050000.0	67060000.0	1.0	2.1276438236236572	0.013352552428841591
1.0	67060000.0	67070000.0	2.0	2.0812995433807373	0.012890227138996124
1.0	67110000.0	67120000.0	2.0	1.9378430843353271	0.01139779668301344
1.0	67200000.0	67210000.0	1.0	1.603204369544983	0.007991984486579895
1.0	67210000.0	67220000.0	2.0	1.7266556024551392	0.009152604267001152
1.0	67230000.0	67240000.0	1.0	1.574569821357727	0.007789312861859798
1.0	67240000.0	67250000.0	0.0	1.3776662349700928	0.008736041374504566
1.0	67250000.0	67260000.0	0.0	1.3876807689666748	0.008538242429494858
1.0	67260000.0	67270000.0	3.0	1.4742504358291626	0.007617044262588024
1.0	67350000.0	67360000.0	1.0	1.4205303192138672	0.00802930910140276
1.0	67420000.0	67430000.0	0.0	1.3398025035858154	0.009662261232733727
1.0	67470000.0	67480000.0	1.0	1.3549436330795288	0.009261240251362324
1.0	67500000.0	67510000.0	2.0	1.2844594717025757	0.011600309982895851
1.0	67520000.0	67530000.0	3.0	1.4573240280151367	0.007702377624809742
1.0	67530000.0	67540000.0	1.0	1.578118920326233	0.007822876796126366
1.0	67550000.0	67560000.0	4.0	1.4928046464920044	0.007573381066322327
1.0	67560000.0	67570000.0	1.0	1.625488519668579	0.008166825398802757
1.0	67590000.0	67600000.0	2.0	1.5856950283050537	0.007858479395508766
1.0	67600000.0	67610000.0	0.0	1.723278284072876	0.009114257991313934
1.0	67620000.0	67630000.0	6.0	1.590901255607605	0.007910368964076042
1.0	67730000.0	67740000.0	2.0	1.5996202230453491	0.007964007556438446
1.0	67750000.0	67760000.0	2.0	1.6291420459747314	0.00818634033203125
1.0	67830000.0	67840000.0	2.0	1.535770058631897	0.007601284887641668
1.0	67880000.0	67890000.0	2.0	1.4833441972732544	0.0075893462635576725
1.0	67970000.0	67980000.0	2.0	1.524972915649414	0.007582798600196838
1.0	67990000.0	68000000.0	0.0	1.726040244102478	0.009154582396149635
1.0	68010000.0	68020000.0	3.0	1.5221734046936035	0.007573581300675869
1.0	68040000.0	68050000.0	0.0	1.5759658813476562	0.007804687134921551
1.0	68060000.0	68070000.0	2.0	1.520106554031372	0.0075826323591172695
1.0	68070000.0	68080000.0	1.0	1.568082332611084	0.007761373184621334
1.0	68090000.0	68100000.0	3.0	1.7097406387329102	0.008981458842754364
1.0	68140000.0	68150000.0	1.0	1.6207382678985596	0.008130040019750595
1.0	68160000.0	68170000.0	1.0	1.5300272703170776	0.007590131368488073
1.0	68370000.0	68380000.0	0.0	1.7517118453979492	0.00941186212003231
1.0	68390000.0	68400000.0	1.0	1.7632344961166382	0.009537042118608952
1.0	68420000.0	68430000.0	5.0	1.6668134927749634	0.008552663028240204
1.0	68430000.0	68440000.0	3.0	1.7259429693222046	0.009146681986749172
1.0	68590000.0	68600000.0	2.0	1.3927160501480103	0.008447453379631042
1.0	68610000.0	68620000.0	2.0	1.4083794355392456	0.008188948035240173
1.0	68620000.0	68630000.0	2.0	1.3920291662216187	0.00846308097243309
1.0	68650000.0	68660000.0	1.0	1.4159663915634155	0.008085805922746658
1.0	68660000.0	68670000.0	0.0	1.5044760704040527	0.007552112452685833
1.0	68680000.0	68690000.0	1.0	1.4697426557540894	0.007628760300576687
1.0	68690000.0	68700000.0	2.0	1.5392570495605469	0.0076157087460160255
1.0	68750000.0	68760000.0	2.0	1.3843028545379639	0.00860781129449606
1.0	68830000.0	68840000.0	1.0	1.7755677700042725	0.00966816395521164
1.0	68930000.0	68940000.0	2.0	1.908556580543518	0.011084015481173992
1.0	69010000.0	69020000.0	4.0	2.0287609100341797	0.012354189530014992
1.0	69020000.0	69030000.0	1.0	1.97109854221344	0.01174770575016737
1.0	69040000.0	69050000.0	2.0	2.027693271636963	0.012341802939772606
1.0	69050000.0	69060000.0	2.0	1.9755977392196655	0.011802415363490582
1.0	69120000.0	69130000.0	1.0	2.0173494815826416	0.012241910211741924
1.0	69150000.0	69160000.0	0.0	2.2923338413238525	0.015090656466782093
1.0	69180000.0	69190000.0	3.0	2.212136745452881	0.01425222773104906
1.0	69290000.0	69300000.0	2.0	2.3021209239959717	0.015186881646513939
1.0	69320000.0	69330000.0	1.0	2.2993664741516113	0.015153901651501656
1.0	69360000.0	69370000.0	2.0	2.1467506885528564	0.013571402058005333
1.0	69480000.0	69490000.0	2.0	2.338407516479492	0.015572811476886272
1.0	69510000.0	69520000.0	0.0	2.6193597316741943	0.01861727051436901
1.0	69630000.0	69640000.0	1.0	2.2826361656188965	0.014977142214775085
1.0	69680000.0	69690000.0	2.0	1.9719569683074951	0.011760829016566277
1.0	69690000.0	69700000.0	3.0	1.9869754314422607	0.011909526772797108
1.0	69710000.0	69720000.0	1.0	1.9582496881484985	0.011619234457612038
1.0	69720000.0	69730000.0	4.0	1.841996192932129	0.01038011908531189
1.0	69730000.0	69740000.0	0.0	1.9923715591430664	0.01197033654898405
1.0	69790000.0	69800000.0	2.0	2.313302993774414	0.015303550288081169
1.0	69900000.0	69910000.0	4.0	2.3535428047180176	0.015735408291220665
1.0	69930000.0	69940000.0	1.0	2.2875564098358154	0.015034908428788185
1.0	70000000.0	70010000.0	1.0	2.2247262001037598	0.014373565092682838
1.0	70010000.0	70020000.0	3.0	2.145998477935791	0.013552315533161163
1.0	70020000.0	70030000.0	2.0	2.13494873046875	0.01344754733145237
1.0	70120000.0	70130000.0	3.0	2.5995564460754395	0.01840060018002987
1.0	70190000.0	70200000.0	6.0	2.4129083156585693	0.016370097175240517
1.0	70230000.0	70240000.0	3.0	2.2018563747406006	0.014135247096419334
1.0	70260000.0	70270000.0	3.0	2.117124319076538	0.013268264010548592
1.0	70470000.0	70480000.0	2.0	1.8232017755508423	0.010179763659834862
1.0	70500000.0	70510000.0	3.0	1.9246625900268555	0.011257719248533249
1.0	70560000.0	70570000.0	0.0	1.6086781024932861	0.008027519099414349
1.0	70600000.0	70610000.0	0.0	1.5401296615600586	0.007619647774845362
1.0	70620000.0	70630000.0	3.0	1.4016258716583252	0.008302268572151661
1.0	70700000.0	70710000.0	2.0	1.354325294494629	0.0092712277546525
1.0	70950000.0	70960000.0	2.0	1.5976455211639404	0.007948961108922958
1.0	70960000.0	70970000.0	1.0	1.6479108333587646	0.00836845301091671
1.0	71000000.0	71010000.0	2.0	1.7385276556015015	0.009277597069740295
1.0	71110000.0	71120000.0	3.0	1.6959426403045654	0.008845963515341282
1.0	71120000.0	71130000.0	2.0	1.7858617305755615	0.009779110550880432
1.0	71150000.0	71160000.0	1.0	1.895660638809204	0.010962603613734245
1.0	71220000.0	71230000.0	1.0	1.8538039922714233	0.010502530261874199
1.0	71240000.0	71250000.0	3.0	1.8348468542099	0.010304199531674385
1.0	71300000.0	71310000.0	2.0	1.9063135385513306	0.011076429858803749
1.0	71370000.0	71380000.0	1.0	1.8740148544311523	0.010728319175541401
1.0	71490000.0	71500000.0	1.0	2.0388636589050293	0.012451335787773132
1.0	71510000.0	71520000.0	2.0	2.1343371868133545	0.01344192586839199
1.0	71520000.0	71530000.0	0.0	1.5680627822875977	0.0077576846815645695
1.0	71580000.0	71590000.0	2.0	1.9997341632843018	0.012051811441779137
1.0	71650000.0	71660000.0	4.0	2.29998517036438	0.015159579925239086
1.0	71670000.0	71680000.0	1.0	2.4787330627441406	0.017079049721360207
1.0	71720000.0	71730000.0	4.0	2.153860569000244	0.013644620776176453
1.0	71730000.0	71740000.0	6.0	2.065141201019287	0.012722574174404144
1.0	71770000.0	71780000.0	3.0	2.2284810543060303	0.014416511170566082
1.0	71790000.0	71800000.0	2.0	2.494581460952759	0.017251621931791306
1.0	71800000.0	71810000.0	3.0	2.661686420440674	0.019085237756371498
1.0	71810000.0	71820000.0	2.0	2.5862088203430176	0.018252447247505188
1.0	71830000.0	71840000.0	1.0	2.526231527328491	0.017598142847418785
1.0	71880000.0	71890000.0	1.0	2.2719273567199707	0.014868316240608692
1.0	71930000.0	71940000.0	2.0	2.3475513458251953	0.0156672615557909
1.0	72040000.0	72050000.0	2.0	2.55869722366333	0.017950033769011497
1.0	72050000.0	72060000.0	9.0	2.365543842315674	0.015863820910453796
1.0	72150000.0	72160000.0	4.0	2.9177894592285156	0.02199113741517067
1.0	72190000.0	72200000.0	4.0	2.784477472305298	0.020465049892663956
1.0	72260000.0	72270000.0	2.0	2.598339796066284	0.018393246456980705
1.0	72280000.0	72290000.0	5.0	2.404233455657959	0.01626904308795929
1.0	72320000.0	72330000.0	2.0	2.4669718742370605	0.016949454322457314
1.0	72400000.0	72410000.0	1.0	2.3341095447540283	0.015529868192970753
1.0	72430000.0	72440000.0	1.0	2.3712923526763916	0.015915581956505775
1.0	72480000.0	72490000.0	1.0	2.355597734451294	0.015753695741295815
1.0	72610000.0	72620000.0	3.0	2.922027587890625	0.022046387195587158
1.0	72620000.0	72630000.0	3.0	2.9152064323425293	0.021959666162729263
1.0	72740000.0	72750000.0	1.0	2.089616298675537	0.012986144050955772
1.0	72870000.0	72880000.0	2.0	2.088615894317627	0.012968775816261768
1.0	72960000.0	72970000.0	1.0	2.546286106109619	0.01781396009027958
1.0	72970000.0	72980000.0	4.0	2.2928378582000732	0.01509810984134674
1.0	73010000.0	73020000.0	3.0	2.2355189323425293	0.014493663795292377
1.0	73030000.0	73040000.0	5.0	2.1350417137145996	0.013444190844893456
1.0	73080000.0	73090000.0	1.0	2.3241171836853027	0.015418375842273235
1.0	73170000.0	73180000.0	2.0	2.6094613075256348	0.01850551925599575
1.0	73190000.0	73200000.0	2.0	2.769712209701538	0.02029692754149437
1.0	73250000.0	73260000.0	4.0	2.6914117336273193	0.01941836252808571
1.0	73310000.0	73320000.0	3.0	2.8223636150360107	0.020888786762952805
1.0	73320000.0	73330000.0	2.0	2.688537120819092	0.01938687264919281
1.0	73350000.0	73360000.0	5.0	2.5423977375030518	0.017772361636161804
1.0	73440000.0	73450000.0	3.0	2.4771926403045654	0.01706009916961193
1.0	73470000.0	73480000.0	1.0	2.601851463317871	0.018425825983285904
1.0	73490000.0	73500000.0	1.0	2.473675012588501	0.01701672002673149
1.0	73570000.0	73580000.0	4.0	2.4125967025756836	0.01636500284075737
1.0	73580000.0	73590000.0	3.0	2.5744781494140625	0.01812450960278511
1.0	73730000.0	73740000.0	7.0	2.796309232711792	0.020599311217665672
1.0	73740000.0	73750000.0	3.0	2.7992804050445557	0.020633786916732788
1.0	73750000.0	73760000.0	2.0	2.8275017738342285	0.020951101556420326
1.0	73820000.0	73830000.0	2.0	2.5497117042541504	0.017850754782557487
1.0	73910000.0	73920000.0	1.0	2.3472952842712402	0.015672897920012474
1.0	73930000.0	73940000.0	2.0	2.264178991317749	0.014781223610043526
1.0	73970000.0	73980000.0	2.0	2.0105128288269043	0.012151381000876427
1.0	74000000.0	74010000.0	2.0	2.280635356903076	0.014957075007259846
1.0	74250000.0	74260000.0	3.0	2.4346611499786377	0.01659923419356346
1.0	74310000.0	74320000.0	2.0	2.4399185180664062	0.016653500497341156
1.0	74330000.0	74340000.0	1.0	2.321463108062744	0.015387780964374542
1.0	74360000.0	74370000.0	2.0	2.2988977432250977	0.01515495590865612
1.0	74460000.0	74470000.0	4.0	2.493284225463867	0.017234211787581444
1.0	74470000.0	74480000.0	1.0	2.5384764671325684	0.017730548977851868
1.0	74510000.0	74520000.0	2.0	2.3464958667755127	0.015658874064683914
1.0	74600000.0	74610000.0	5.0	2.0782437324523926	0.01285666786134243
1.0	74620000.0	74630000.0	1.0	2.322314500808716	0.015404708683490753
1.0	74650000.0	74660000.0	3.0	2.0466532707214355	0.012533309869468212
1.0	74700000.0	74710000.0	1.0	1.7398879528045654	0.009297220036387444
1.0	74900000.0	74910000.0	4.0	2.262467384338379	0.01477225124835968
1.0	74980000.0	74990000.0	3.0	2.6165060997009277	0.018594080582261086
1.0	75030000.0	75040000.0	2.0	2.7152042388916016	0.019687559455633163
1.0	75050000.0	75060000.0	2.0	2.5683341026306152	0.018053824082016945
1.0	75060000.0	75070000.0	4.0	2.3569438457489014	0.01576772890985012
1.0	75080000.0	75090000.0	4.0	2.165564775466919	0.013762980699539185
1.0	75100000.0	75110000.0	1.0	2.138763189315796	0.013487962074577808
1.0	75110000.0	75120000.0	1.0	2.195371627807617	0.014068016782402992
1.0	75250000.0	75260000.0	1.0	1.9891688823699951	0.011939073912799358
1.0	75330000.0	75340000.0	2.0	2.728001117706299	0.019826553761959076
1.0	75370000.0	75380000.0	7.0	2.5246102809906006	0.017581235617399216
1.0	75440000.0	75450000.0	2.0	2.7630724906921387	0.020221564918756485
1.0	75660000.0	75670000.0	1.0	1.8644863367080688	0.01063427235931158
1.0	75690000.0	75700000.0	1.0	1.8221896886825562	0.010180198587477207
1.0	75710000.0	75720000.0	4.0	1.6772657632827759	0.00865226797759533
1.0	75740000.0	75750000.0	1.0	1.6478731632232666	0.008371621370315552
1.0	75870000.0	75880000.0	1.0	1.7468574047088623	0.009358972311019897
1.0	75910000.0	75920000.0	1.0	1.7736660242080688	0.009654899127781391
1.0	75920000.0	75930000.0	2.0	1.770164132118225	0.009620055556297302
1.0	75950000.0	75960000.0	2.0	1.7891260385513306	0.009822350926697254
1.0	75990000.0	76000000.0	0.0	1.7916038036346436	0.009850341826677322
1.0	76000000.0	76010000.0	2.0	1.6699854135513306	0.00857741292566061
1.0	76060000.0	76070000.0	1.0	1.6561710834503174	0.00844205915927887
1.0	76070000.0	76080000.0	0.0	1.7425107955932617	0.009317276999354362
1.0	76170000.0	76180000.0	2.0	1.5425961017608643	0.00763720041140914
1.0	76230000.0	76240000.0	3.0	1.5110868215560913	0.007565314881503582
1.0	76250000.0	76260000.0	1.0	1.8651527166366577	0.010633121244609356
1.0	76410000.0	76420000.0	2.0	1.8013238906860352	0.009951154701411724
1.0	76500000.0	76510000.0	1.0	1.7747704982757568	0.009655585512518883
1.0	76520000.0	76530000.0	2.0	1.8196064233779907	0.010148544795811176
1.0	76530000.0	76540000.0	0.0	1.9122244119644165	0.011132113635540009
1.0	76570000.0	76580000.0	2.0	1.6747682094573975	0.008613280020654202
1.0	76580000.0	76590000.0	2.0	1.6845535039901733	0.0087298434227705
1.0	76610000.0	76620000.0	3.0	1.974928855895996	0.011786812916398048
1.0	76770000.0	76780000.0	4.0	2.1690673828125	0.0137964878231287
1.0	76810000.0	76820000.0	3.0	2.3112266063690186	0.015286138281226158
1.0	76870000.0	76880000.0	2.0	2.263291597366333	0.014780426397919655
1.0	76920000.0	76930000.0	1.0	2.0145392417907715	0.01220599003136158
1.0	76990000.0	77000000.0	2.0	1.9599453210830688	0.011633036658167839
1.0	77020000.0	77030000.0	2.0	1.9391543865203857	0.01141303963959217
1.0	77070000.0	77080000.0	1.0	2.1890347003936768	0.014008497819304466
1.0	77120000.0	77130000.0	1.0	2.40539813041687	0.016288453713059425
1.0	77160000.0	77170000.0	4.0	2.2678585052490234	0.014819922856986523
1.0	77210000.0	77220000.0	0.0	2.4749999046325684	0.017033562064170837
1.0	77230000.0	77240000.0	2.0	2.3811581134796143	0.01602322794497013
1.0	77260000.0	77270000.0	5.0	2.286691665649414	0.015027767047286034
1.0	77350000.0	77360000.0	4.0	2.1424007415771484	0.013526014983654022
1.0	77390000.0	77400000.0	4.0	2.0028605461120605	0.012085489928722382
1.0	77490000.0	77500000.0	3.0	1.8990083932876587	0.010986922308802605
1.0	77590000.0	77600000.0	0.0	1.437793493270874	0.007840168662369251
1.0	77610000.0	77620000.0	1.0	1.376652479171753	0.008753555826842785
1.0	77620000.0	77630000.0	2.0	1.3188079595565796	0.010317315347492695
1.0	77630000.0	77640000.0	2.0	1.322416067123413	0.01019650511443615
1.0	77640000.0	77650000.0	0.0	1.418738603591919	0.008045585826039314
1.0	77690000.0	77700000.0	2.0	1.4240853786468506	0.007988959550857544
1.0	77710000.0	77720000.0	1.0	1.5962345600128174	0.007933303713798523
1.0	77740000.0	77750000.0	1.0	1.6873480081558228	0.008760683238506317
1.0	77750000.0	77760000.0	2.0	1.5308887958526611	0.007598009891808033
1.0	77760000.0	77770000.0	1.0	1.5737330913543701	0.007797724101692438
1.0	77790000.0	77800000.0	1.0	1.5606200695037842	0.007720676250755787
1.0	77830000.0	77840000.0	2.0	1.5369949340820312	0.0076086269691586494
1.0	77860000.0	77870000.0	2.0	1.550973892211914	0.007667371071875095
1.0	77960000.0	77970000.0	3.0	1.6517400741577148	0.008404277265071869
1.0	78030000.0	78040000.0	2.0	1.4527744054794312	0.007713213562965393
1.0	78080000.0	78090000.0	0.0	1.401790738105774	0.008284250274300575
1.0	78100000.0	78110000.0	2.0	1.4000413417816162	0.008326241746544838
1.0	78160000.0	78170000.0	6.0	1.3383920192718506	0.009711170569062233
1.0	78450000.0	78460000.0	4.0	1.523958683013916	0.0075745172798633575
1.0	78530000.0	78540000.0	0.0	1.7939109802246094	0.009866182692348957
1.0	78590000.0	78600000.0	2.0	1.521460771560669	0.0075702788308262825
1.0	78630000.0	78640000.0	2.0	1.573553442955017	0.007790716830641031
1.0	78680000.0	78690000.0	3.0	1.5878328084945679	0.007877604104578495
1.0	78720000.0	78730000.0	2.0	1.6960910558700562	0.008825833909213543
1.0	78740000.0	78750000.0	0.0	1.5699174404144287	0.007768371142446995
1.0	78790000.0	78800000.0	2.0	1.7213573455810547	0.009094644337892532
1.0	78840000.0	78850000.0	0.0	1.917327880859375	0.011179335415363312
1.0	78880000.0	78890000.0	0.0	1.9674627780914307	0.011712047271430492
1.0	79140000.0	79150000.0	3.0	1.5950088500976562	0.007939210161566734
1.0	79150000.0	79160000.0	1.0	1.6605465412139893	0.008481418713927269
1.0	79230000.0	79240000.0	3.0	1.899606466293335	0.010991684161126614
1.0	79290000.0	79300000.0	1.0	2.04435396194458	0.012516273185610771
1.0	79320000.0	79330000.0	0.0	1.9616177082061768	0.0116494819521904
1.0	79360000.0	79370000.0	0.0	2.022368907928467	0.012279986403882504
1.0	79420000.0	79430000.0	2.0	2.137512445449829	0.013469222001731396
1.0	79460000.0	79470000.0	0.0	2.1236016750335693	0.013333341106772423
1.0	79500000.0	79510000.0	4.0	2.0850846767425537	0.012936582788825035
1.0	79540000.0	79550000.0	0.0	1.92018723487854	0.011217072606086731
1.0	79590000.0	79600000.0	1.0	2.166959524154663	0.013773662969470024
1.0	79650000.0	79660000.0	4.0	1.9984880685806274	0.012033509090542793
1.0	79710000.0	79720000.0	2.0	2.2058017253875732	0.014175623655319214
1.0	79730000.0	79740000.0	1.0	2.2474160194396973	0.014619949273765087
1.0	79890000.0	79900000.0	2.0	2.198214292526245	0.014102891087532043
1.0	79920000.0	79930000.0	4.0	2.080907106399536	0.012881043367087841
1.0	79940000.0	79950000.0	5.0	2.112471103668213	0.013208778575062752
1.0	79960000.0	79970000.0	0.0	2.1250712871551514	0.01334631908684969
1.0	79970000.0	79980000.0	1.0	1.65078604221344	0.00839424692094326
1.0	80070000.0	80080000.0	1.0	1.8261945247650146	0.010214465670287609
1.0	80100000.0	80110000.0	2.0	1.7217870950698853	0.009100287221372128
1.0	80120000.0	80130000.0	1.0	1.9995906352996826	0.012044751085340977
1.0	80230000.0	80240000.0	2.0	2.009911298751831	0.012152059935033321
1.0	80440000.0	80450000.0	5.0	1.7582576274871826	0.009479866363108158
1.0	80450000.0	80460000.0	2.0	1.8042926788330078	0.00997235532850027
1.0	80470000.0	80480000.0	5.0	1.7981939315795898	0.009912176057696342
1.0	80500000.0	80510000.0	1.0	1.9957557916641235	0.01200577151030302
1.0	80580000.0	80590000.0	2.0	2.2975833415985107	0.015143183059990406
1.0	80610000.0	80620000.0	5.0	2.3253912925720215	0.015435127541422844
1.0	80670000.0	80680000.0	1.0	2.5913918018341064	0.018308084458112717
1.0	80790000.0	80800000.0	3.0	2.1428256034851074	0.013530977070331573
1.0	80910000.0	80920000.0	2.0	2.368495464324951	0.015889441594481468
1.0	80920000.0	80930000.0	4.0	2.5536129474639893	0.017890894785523415
1.0	80960000.0	80970000.0	3.0	2.2746729850769043	0.014892250299453735
1.0	81120000.0	81130000.0	6.0	2.6530957221984863	0.018989915028214455
1.0	81140000.0	81150000.0	6.0	2.3013916015625	0.01517767459154129
1.0	81240000.0	81250000.0	1.0	2.4256186485290527	0.016501838341355324
1.0	81270000.0	81280000.0	3.0	2.084847927093506	0.012918921187520027
1.0	81290000.0	81300000.0	1.0	1.9009262323379517	0.011009497568011284
1.0	81370000.0	81380000.0	1.0	1.8084367513656616	0.010024568066000938
1.0	81430000.0	81440000.0	1.0	1.830727219581604	0.01025738101452589
1.0	81440000.0	81450000.0	0.0	1.8192745447158813	0.01013855915516615
1.0	81480000.0	81490000.0	2.0	1.6034214496612549	0.008002185262739658
1.0	81490000.0	81500000.0	2.0	1.6216386556625366	0.008129949681460857
1.0	81560000.0	81570000.0	1.0	1.8778254985809326	0.010763967409729958
1.0	81580000.0	81590000.0	2.0	1.9974569082260132	0.012021181173622608
1.0	81700000.0	81710000.0	3.0	2.1045145988464355	0.01313295029103756
1.0	81750000.0	81760000.0	0.0	2.096933603286743	0.013063261285424232
1.0	81780000.0	81790000.0	1.0	1.8558282852172852	0.01052981335669756
1.0	81840000.0	81850000.0	0.0	1.6662019491195679	0.008548284880816936
1.0	81880000.0	81890000.0	0.0	1.7872158288955688	0.009791772812604904
1.0	81920000.0	81930000.0	2.0	1.743739366531372	0.009342197328805923
1.0	81950000.0	81960000.0	5.0	1.7243969440460205	0.009126383811235428
1.0	81970000.0	81980000.0	0.0	1.7857917547225952	0.009779417887330055
1.0	82020000.0	82030000.0	1.0	1.7917782068252563	0.009844993241131306
1.0	82180000.0	82190000.0	0.0	1.7091175317764282	0.008972193114459515
1.0	82230000.0	82240000.0	0.0	1.579906702041626	0.007820824161171913
1.0	82330000.0	82340000.0	0.0	1.5810630321502686	0.007822281681001186
1.0	82420000.0	82430000.0	2.0	1.7407503128051758	0.009305110201239586
1.0	82570000.0	82580000.0	1.0	1.828452706336975	0.010233432054519653
1.0	82590000.0	82600000.0	4.0	1.5420161485671997	0.007646781392395496
1.0	82630000.0	82640000.0	0.0	1.8295478820800781	0.010251169092953205
1.0	82640000.0	82650000.0	3.0	1.7335798740386963	0.009232874028384686
1.0	82720000.0	82730000.0	2.0	1.7264734506607056	0.009144196286797523
1.0	82730000.0	82740000.0	2.0	1.8132318258285522	0.010073087178170681
1.0	82750000.0	82760000.0	2.0	1.9453699588775635	0.011474906466901302
1.0	82790000.0	82800000.0	4.0	1.9424995183944702	0.011451663449406624
1.0	82890000.0	82900000.0	3.0	2.1560659408569336	0.013660827651619911
1.0	82920000.0	82930000.0	1.0	2.065279722213745	0.012729214504361153
1.0	82960000.0	82970000.0	2.0	2.096264362335205	0.01304895244538784
1.0	82980000.0	82990000.0	2.0	2.2033028602600098	0.014156523160636425
1.0	83050000.0	83060000.0	0.0	2.0862598419189453	0.012948724441230297
1.0	83150000.0	83160000.0	1.0	2.667760133743286	0.019157936796545982
1.0	83160000.0	83170000.0	5.0	2.3713231086730957	0.01592285931110382
1.0	83210000.0	83220000.0	3.0	2.1455483436584473	0.013550986535847187
1.0	83230000.0	83240000.0	4.0	2.331055164337158	0.015494314953684807
1.0	83290000.0	83300000.0	1.0	1.8774290084838867	0.010763647966086864
1.0	83410000.0	83420000.0	3.0	1.8923534154891968	0.010923798196017742
1.0	83440000.0	83450000.0	2.0	1.7916465997695923	0.009842658415436745
1.0	83460000.0	83470000.0	3.0	1.8787345886230469	0.010771334171295166
1.0	83510000.0	83520000.0	4.0	1.706727385520935	0.008950476534664631
1.0	83530000.0	83540000.0	3.0	1.639672875404358	0.008296875283122063
1.0	83580000.0	83590000.0	1.0	1.522152304649353	0.0075813112780451775
1.0	83860000.0	83870000.0	0.0	1.1438162326812744	0.019897278398275375
1.0	83930000.0	83940000.0	0.0	1.2659780979156494	0.012397603131830692
1.0	83980000.0	83990000.0	0.0	1.6965618133544922	0.008838484063744545
1.0	84010000.0	84020000.0	1.0	1.6528428792953491	0.008421497419476509
1.0	84040000.0	84050000.0	0.0	1.7998905181884766	0.009933799505233765
1.0	84130000.0	84140000.0	1.0	1.6719796657562256	0.00859743356704712
1.0	84150000.0	84160000.0	1.0	1.5340385437011719	0.007609247229993343
1.0	84210000.0	84220000.0	0.0	1.553916573524475	0.007680523209273815
1.0	84220000.0	84230000.0	1.0	1.534113883972168	0.0076141259633004665
1.0	84250000.0	84260000.0	3.0	1.5018932819366455	0.007558734156191349
1.0	84260000.0	84270000.0	3.0	1.5390220880508423	0.007630717940628529
1.0	84390000.0	84400000.0	1.0	1.345174789428711	0.009522258304059505
1.0	84400000.0	84410000.0	1.0	1.3456603288650513	0.0094981137663126
1.0	84420000.0	84430000.0	1.0	1.4022085666656494	0.008294463157653809
1.0	84470000.0	84480000.0	2.0	1.4539272785186768	0.007715259678661823
1.0	84490000.0	84500000.0	0.0	1.4177677631378174	0.008079750463366508
1.0	84550000.0	84560000.0	2.0	1.3029931783676147	0.010870195925235748
1.0	84570000.0	84580000.0	3.0	1.2327591180801392	0.014039365574717522
1.0	84610000.0	84620000.0	0.0	1.3547999858856201	0.009266990236938
1.0	84640000.0	84650000.0	1.0	1.2430557012557983	0.013494141399860382
1.0	84770000.0	84780000.0	0.0	1.4163646697998047	0.008065943606197834
1.0	84860000.0	84870000.0	0.0	1.4176456928253174	0.008077801205217838
1.0	84870000.0	84880000.0	2.0	1.4559625387191772	0.007696377579122782
1.0	84900000.0	84910000.0	0.0	1.5365595817565918	0.007622706238180399
1.0	84970000.0	84980000.0	1.0	1.987099051475525	0.011915503069758415
1.0	84980000.0	84990000.0	0.0	1.4783000946044922	0.00761236110702157
1.0	85030000.0	85040000.0	2.0	1.51590895652771	0.007568984292447567
1.0	85040000.0	85050000.0	1.0	1.6954857110977173	0.008823322132229805
1.0	85060000.0	85070000.0	6.0	1.611304521560669	0.008042467758059502
1.0	85090000.0	85100000.0	0.0	1.7095035314559937	0.008967844769358635
1.0	85100000.0	85110000.0	3.0	1.6088693141937256	0.008016301319003105
1.0	85110000.0	85120000.0	1.0	1.4819639921188354	0.007593366317451
1.0	85130000.0	85140000.0	2.0	1.4395532608032227	0.007814817130565643
1.0	85150000.0	85160000.0	4.0	1.5544613599777222	0.007691838778555393
1.0	85180000.0	85190000.0	1.0	1.458694577217102	0.007687920238822699
1.0	85190000.0	85200000.0	0.0	1.5188672542572021	0.007569961249828339
1.0	85290000.0	85300000.0	1.0	1.4552843570709229	0.007715767715126276
1.0	85300000.0	85310000.0	1.0	1.5815622806549072	0.00784660130739212
1.0	85310000.0	85320000.0	3.0	1.541212797164917	0.007624243386089802
1.0	85480000.0	85490000.0	0.0	1.557094693183899	0.007699595298618078
1.0	85510000.0	85520000.0	0.0	1.612264633178711	0.00806950218975544
1.0	85560000.0	85570000.0	0.0	1.3771512508392334	0.008750026114284992
1.0	85620000.0	85630000.0	5.0	1.3078906536102295	0.010687990114092827
1.0	85630000.0	85640000.0	0.0	1.403428316116333	0.008277704007923603
1.0	85670000.0	85680000.0	2.0	1.539106011390686	0.0076139019802212715
1.0	85690000.0	85700000.0	0.0	1.5630104541778564	0.00773643609136343
1.0	85720000.0	85730000.0	1.0	1.62972092628479	0.008198520168662071
1.0	85770000.0	85780000.0	1.0	1.4842712879180908	0.007577776908874512
1.0	85800000.0	85810000.0	2.0	1.5304962396621704	0.007598389871418476
1.0	85810000.0	85820000.0	0.0	1.479432463645935	0.0075920699164271355
1.0	85840000.0	85850000.0	0.0	1.411520004272461	0.008157530799508095
1.0	85850000.0	85860000.0	0.0	1.4698847532272339	0.007627306971698999
1.0	85930000.0	85940000.0	1.0	1.800886869430542	0.009943323209881783
1.0	86070000.0	86080000.0	2.0	1.754608154296875	0.009441947564482689
1.0	86080000.0	86090000.0	2.0	1.6180126667022705	0.008107781410217285
1.0	86110000.0	86120000.0	0.0	1.272975206375122	0.012083371169865131
1.0	86220000.0	86230000.0	1.0	1.6115328073501587	0.008067971095442772
1.0	86380000.0	86390000.0	2.0	1.6428766250610352	0.008317544125020504
1.0	86450000.0	86460000.0	1.0	1.7428287267684937	0.009315584786236286
1.0	86460000.0	86470000.0	3.0	1.6616432666778564	0.00849472638219595
1.0	86470000.0	86480000.0	2.0	1.7021739482879639	0.008910336531698704
1.0	86530000.0	86540000.0	1.0	1.7816699743270874	0.009737364947795868
1.0	86550000.0	86560000.0	1.0	1.6449825763702393	0.0083468621596694
1.0	86600000.0	86610000.0	1.0	1.5832502841949463	0.007840372622013092
1.0	86640000.0	86650000.0	0.0	1.5226470232009888	0.007563847117125988
1.0	86740000.0	86750000.0	0.0	1.5033538341522217	0.0075485557317733765
1.0	86770000.0	86780000.0	0.0	1.5202890634536743	0.0075712865218520164
1.0	86780000.0	86790000.0	1.0	1.480379343032837	0.007583064027130604
1.0	86840000.0	86850000.0	4.0	1.362783432006836	0.009055051021277905
1.0	86860000.0	86870000.0	1.0	1.5510993003845215	0.007668948732316494
1.0	86900000.0	86910000.0	1.0	1.5013806819915771	0.007565549109131098
1.0	86920000.0	86930000.0	1.0	1.5140082836151123	0.007571163587272167
1.0	86950000.0	86960000.0	1.0	1.383283019065857	0.00862571969628334
1.0	87000000.0	87010000.0	0.0	1.4869245290756226	0.007575563155114651
1.0	87150000.0	87160000.0	1.0	1.2343113422393799	0.013947566971182823
1.0	87260000.0	87270000.0	3.0	1.3948478698730469	0.008406223729252815
1.0	87330000.0	87340000.0	1.0	1.552700161933899	0.0076717897318303585
1.0	87350000.0	87360000.0	0.0	1.473382830619812	0.007607204373925924
1.0	87380000.0	87390000.0	2.0	1.8321456909179688	0.010266256518661976
1.0	87420000.0	87430000.0	4.0	1.5521515607833862	0.007670107297599316
1.0	87440000.0	87450000.0	0.0	1.6360528469085693	0.008262131363153458
1.0	87450000.0	87460000.0	1.0	1.5910799503326416	0.007894599810242653
1.0	87460000.0	87470000.0	1.0	1.6294851303100586	0.008219325914978981
1.0	87560000.0	87570000.0	1.0	1.501952052116394	0.007559153251349926
1.0	87590000.0	87600000.0	1.0	1.6463886499404907	0.008359015919268131
1.0	87610000.0	87620000.0	1.0	1.5541640520095825	0.00768660381436348
1.0	87670000.0	87680000.0	0.0	1.590971827507019	0.00790912564843893
1.0	87680000.0	87690000.0	1.0	1.666560173034668	0.00853661261498928
1.0	87750000.0	87760000.0	2.0	1.748337745666504	0.00937823485583067
1.0	87790000.0	87800000.0	1.0	1.9190282821655273	0.2750678062438965
1.0	87800000.0	87810000.0	2.0	1.6344349384307861	0.008260836824774742
1.0	87830000.0	87840000.0	2.0	1.5703846216201782	0.007767419330775738
1.0	87890000.0	87900000.0	3.0	1.7960999011993408	0.009887403808534145
1.0	87960000.0	87970000.0	1.0	1.741652250289917	0.009311405010521412
1.0	88030000.0	88040000.0	1.0	1.6544411182403564	0.00842392910271883
1.0	88290000.0	88300000.0	2.0	1.526052474975586	0.007588708307594061
1.0	88380000.0	88390000.0	2.0	1.437798261642456	0.007846563123166561
1.0	88390000.0	88400000.0	3.0	1.5003392696380615	0.0075641050934791565
1.0	88420000.0	88430000.0	1.0	1.4951726198196411	0.007563573308289051
1.0	88580000.0	88590000.0	0.0	1.6033601760864258	0.007980956695973873
1.0	88650000.0	88660000.0	4.0	1.487525224685669	0.007573784328997135
1.0	88660000.0	88670000.0	1.0	1.5450071096420288	0.00764208659529686
1.0	88690000.0	88700000.0	3.0	1.6440836191177368	0.008334449492394924
1.0	88730000.0	88740000.0	2.0	1.739011526107788	0.009283589199185371
1.0	88740000.0	88750000.0	1.0	1.756887435913086	0.009465347044169903
1.0	88750000.0	88760000.0	1.0	1.8137601613998413	0.010082106105983257
1.0	88800000.0	88810000.0	4.0	1.5309576988220215	0.007600730750709772
1.0	88840000.0	88850000.0	2.0	1.8969380855560303	0.010971437208354473
1.0	88850000.0	88860000.0	2.0	1.8805265426635742	0.010786506347358227
1.0	88900000.0	88910000.0	1.0	1.7786916494369507	0.009708954021334648
1.0	88920000.0	88930000.0	2.0	1.7932049036026	0.009858792647719383
1.0	88940000.0	88950000.0	3.0	1.7091267108917236	0.00895828939974308
1.0	88980000.0	88990000.0	3.0	1.680161476135254	0.00868181511759758
1.0	89000000.0	89010000.0	0.0	1.6725966930389404	0.008586574345827103
1.0	89150000.0	89160000.0	2.0	1.4992601871490479	0.00756209809333086
1.0	89210000.0	89220000.0	0.0	1.2234405279159546	0.01454905141144991
1.0	89250000.0	89260000.0	0.0	1.3318408727645874	0.009901436045765877
1.0	89300000.0	89310000.0	1.0	1.3509175777435303	0.009360643103718758
1.0	89330000.0	89340000.0	3.0	1.2996269464492798	0.011000324971973896
1.0	89420000.0	89430000.0	0.0	1.288553237915039	0.011416854336857796
1.0	89440000.0	89450000.0	0.0	1.3175345659255981	0.0103628383949399
1.0	89510000.0	89520000.0	1.0	1.367315649986267	0.008952507749199867
1.0	89540000.0	89550000.0	1.0	1.3997384309768677	0.008317261934280396
1.0	89650000.0	89660000.0	2.0	1.4676309823989868	0.007637379225343466
1.0	89700000.0	89710000.0	3.0	1.7148418426513672	0.009027322754263878
1.0	89740000.0	89750000.0	0.0	1.5070905685424805	0.007571887224912643
1.0	89820000.0	89830000.0	2.0	1.4130890369415283	0.008124399930238724
1.0	89850000.0	89860000.0	1.0	1.4404700994491577	0.007812773808836937
1.0	89960000.0	89970000.0	1.0	1.4070992469787598	0.008218364790081978
1.0	90010000.0	90020000.0	5.0	1.53342866897583	0.007602444384247065
1.0	90150000.0	90160000.0	1.0	1.438957691192627	0.007831385359168053
1.0	90160000.0	90170000.0	1.0	1.4399117231369019	0.007831348106265068
1.0	90180000.0	90190000.0	1.0	1.4766508340835571	0.007611851207911968
1.0	90200000.0	90210000.0	2.0	1.5004870891571045	0.007548944093286991
1.0	90260000.0	90270000.0	2.0	1.4420874118804932	0.007811896502971649
1.0	90350000.0	90360000.0	0.0	1.2870594263076782	0.011485720984637737
1.0	90380000.0	90390000.0	1.0	1.228477954864502	0.014265261590480804
1.0	90440000.0	90450000.0	1.0	1.357082724571228	0.009204359725117683
1.0	90450000.0	90460000.0	1.0	1.3989858627319336	0.008330020122230053
1.0	90460000.0	90470000.0	3.0	1.7655683755874634	0.009567484259605408
1.0	90550000.0	90560000.0	1.0	1.5185167789459229	0.007575864437967539
1.0	90570000.0	90580000.0	2.0	1.4524859189987183	0.007733158767223358
1.0	90700000.0	90710000.0	1.0	1.5969973802566528	0.007937030866742134
1.0	90750000.0	90760000.0	4.0	1.524332880973816	0.007586582098156214
1.0	90770000.0	90780000.0	1.0	1.643358588218689	0.008318689651787281
1.0	90840000.0	90850000.0	1.0	1.6558122634887695	0.008433248847723007
1.0	90870000.0	90880000.0	2.0	1.6672738790512085	0.00854354165494442
1.0	90890000.0	90900000.0	3.0	1.6366691589355469	0.008265877142548561
1.0	90900000.0	90910000.0	1.0	1.6360456943511963	0.008258039131760597
1.0	90950000.0	90960000.0	1.0	1.6518207788467407	0.008405765518546104
1.0	90990000.0	91000000.0	0.0	1.6233619451522827	0.008159840479493141
1.0	91010000.0	91020000.0	2.0	1.5802935361862183	0.007838939316570759
1.0	91040000.0	91050000.0	0.0	1.6590607166290283	0.008467696607112885
1.0	91060000.0	91070000.0	2.0	1.5490785837173462	0.0076629831455647945
1.0	91070000.0	91080000.0	2.0	1.6615177392959595	0.008507853373885155
1.0	91090000.0	91100000.0	1.0	1.795654296875	0.009895886294543743
1.0	91230000.0	91240000.0	0.0	1.8503897190093994	0.010481199249625206
1.0	91290000.0	91300000.0	2.0	1.6583305597305298	0.008469694294035435
1.0	91470000.0	91480000.0	1.0	1.32480788230896	0.010097050108015537
1.0	91490000.0	91500000.0	1.0	1.4754085540771484	0.00760834664106369
1.0	91500000.0	91510000.0	0.0	1.544981598854065	0.007648218423128128
1.0	91540000.0	91550000.0	3.0	1.4863282442092896	0.0075623029842972755
1.0	91600000.0	91610000.0	1.0	1.7843616008758545	0.009770313277840614
1.0	91630000.0	91640000.0	1.0	1.758631706237793	0.00948433019220829
1.0	91720000.0	91730000.0	1.0	1.5971139669418335	0.007946252822875977
1.0	91730000.0	91740000.0	1.0	1.6111574172973633	0.008061579428613186
1.0	91800000.0	91810000.0	3.0	1.411590814590454	0.008146433159708977
1.0	91810000.0	91820000.0	1.0	1.4588623046875	0.007692416664212942
1.0	91880000.0	91890000.0	0.0	1.5453500747680664	0.007635670714080334
1.0	91920000.0	91930000.0	1.0	1.5500400066375732	0.007675933185964823
1.0	91940000.0	91950000.0	2.0	1.6110490560531616	0.008043386042118073
1.0	92050000.0	92060000.0	0.0	1.6243959665298462	0.008152449503540993
1.0	92080000.0	92090000.0	1.0	1.6962692737579346	0.008833873085677624
1.0	92090000.0	92100000.0	1.0	1.730393648147583	0.009193645790219307
1.0	92100000.0	92110000.0	1.0	1.754569411277771	0.009450644254684448
1.0	92120000.0	92130000.0	0.0	1.6546118259429932	0.008427844382822514
1.0	92150000.0	92160000.0	6.0	1.561680793762207	0.0077125513926148415
1.0	92290000.0	92300000.0	1.0	1.6472660303115845	0.008361000567674637
1.0	92330000.0	92340000.0	3.0	1.6720702648162842	0.00859382376074791
1.0	92390000.0	92400000.0	4.0	1.5578216314315796	0.007713143713772297
1.0	92430000.0	92440000.0	1.0	1.6411001682281494	0.008305427618324757
1.0	92480000.0	92490000.0	1.0	1.7513326406478882	0.009412071667611599
1.0	92500000.0	92510000.0	2.0	1.7072120904922485	0.00893942080438137
1.0	92730000.0	92740000.0	0.0	1.3395617008209229	0.009671421721577644
1.0	92750000.0	92760000.0	3.0	1.2571027278900146	0.012796019203960896
1.0	92790000.0	92800000.0	1.0	1.3768361806869507	0.008747833780944347
1.0	92880000.0	92890000.0	2.0	1.5320942401885986	0.007608582731336355
1.0	92950000.0	92960000.0	1.0	1.665968656539917	0.00853276252746582
1.0	93110000.0	93120000.0	1.0	1.5189313888549805	0.007579237222671509
1.0	93160000.0	93170000.0	0.0	1.535847783088684	0.0076051680371165276
1.0	93420000.0	93430000.0	4.0	1.5987569093704224	0.007956892251968384
1.0	93430000.0	93440000.0	1.0	1.4649142026901245	0.007648847997188568
1.0	93440000.0	93450000.0	1.0	1.5019510984420776	0.007559699472039938
1.0	93510000.0	93520000.0	1.0	1.513232946395874	0.007557432167232037
1.0	93530000.0	93540000.0	1.0	1.4307047128677368	0.007913410663604736
1.0	93610000.0	93620000.0	0.0	1.2740411758422852	0.012032389640808105
1.0	93620000.0	93630000.0	1.0	1.2327619791030884	0.014032678678631783
1.0	93640000.0	93650000.0	2.0	2.026127815246582	0.40658244490623474
1.0	93750000.0	93760000.0	3.0	1.304731845855713	0.010808541439473629
1.0	93790000.0	93800000.0	1.0	1.4612586498260498	0.007665306329727173
1.0	93810000.0	93820000.0	1.0	2.1487534046173096	0.013584544882178307
1.0	93820000.0	93830000.0	2.0	1.371281385421753	0.008865805342793465
1.0	93830000.0	93840000.0	1.0	1.468309998512268	0.007636862341314554
1.0	93890000.0	93900000.0	0.0	1.5012667179107666	0.007549494504928589
1.0	93910000.0	93920000.0	1.0	1.944543480873108	0.011467637494206429
1.0	94000000.0	94010000.0	1.0	1.3296667337417603	0.009957415983080864
1.0	94100000.0	94110000.0	2.0	1.3611679077148438	0.009112526662647724
1.0	94240000.0	94250000.0	2.0	1.5264201164245605	0.00758623331785202
1.0	94310000.0	94320000.0	1.0	2.0267035961151123	0.012331274338066578
1.0	94330000.0	94340000.0	1.0	1.3629353046417236	0.009043578989803791
1.0	94450000.0	94460000.0	3.0	1.6217676401138306	0.008136173710227013
1.0	94480000.0	94490000.0	2.0	1.5461626052856445	0.007646942976862192
1.0	94490000.0	94500000.0	3.0	1.7284170389175415	0.009168986231088638
1.0	94570000.0	94580000.0	2.0	1.6966063976287842	0.00884293857961893
1.0	94580000.0	94590000.0	2.0	1.6599210500717163	0.008494758978486061
1.0	94650000.0	94660000.0	3.0	1.4598149061203003	0.007682089693844318
1.0	94660000.0	94670000.0	1.0	1.59201180934906	0.007900627329945564
1.0	94670000.0	94680000.0	7.0	1.5425541400909424	0.007635095156729221
1.0	94850000.0	94860000.0	0.0	1.3862345218658447	0.008551174774765968
1.0	94890000.0	94900000.0	0.0	1.4056529998779297	0.008227040991187096
1.0	94960000.0	94970000.0	2.0	1.2438546419143677	0.013457882218062878
1.0	95110000.0	95120000.0	2.0	1.4927424192428589	0.0075682089664042
1.0	95210000.0	95220000.0	2.0	1.437882900238037	0.00783285591751337
1.0	95250000.0	95260000.0	1.0	1.4415405988693237	0.0078123630955815315
1.0	95310000.0	95320000.0	0.0	1.3843154907226562	0.008599521592259407
1.0	95360000.0	95370000.0	2.0	1.2806084156036377	0.011755364947021008
1.0	95470000.0	95480000.0	1.0	1.4386801719665527	0.007840262725949287
1.0	95520000.0	95530000.0	1.0	1.2991341352462769	0.011011125519871712
1.0	95550000.0	95560000.0	1.0	1.5037893056869507	0.007550767157226801
1.0	95600000.0	95610000.0	0.0	1.4280683994293213	0.007943326607346535
1.0	95630000.0	95640000.0	2.0	1.3825973272323608	0.008618297055363655
1.0	95730000.0	95740000.0	1.0	1.5698562860488892	0.007769226096570492
1.0	95820000.0	95830000.0	4.0	1.7956831455230713	0.009887550957500935
1.0	95850000.0	95860000.0	0.0	1.9524434804916382	0.011558905243873596
1.0	95860000.0	95870000.0	4.0	1.8267490863800049	0.010216895490884781
1.0	95870000.0	95880000.0	0.0	2.1679580211639404	0.013795274309813976
1.0	95980000.0	95990000.0	4.0	1.8472589254379272	0.010436813347041607
1.0	96040000.0	96050000.0	4.0	2.077216386795044	0.012848925776779652
1.0	96060000.0	96070000.0	1.0	2.1799614429473877	0.013905735686421394
1.0	96090000.0	96100000.0	1.0	2.203627586364746	0.01415695995092392
1.0	96100000.0	96110000.0	5.0	2.0983176231384277	0.013070118613541126
1.0	96160000.0	96170000.0	4.0	2.3004372119903564	0.015170720405876637
1.0	96210000.0	96220000.0	1.0	2.2399063110351562	0.014530373737215996
1.0	96220000.0	96230000.0	4.0	2.129211187362671	0.01338955294340849
1.0	96230000.0	96240000.0	1.0	2.0626933574676514	0.01270340196788311
1.0	96240000.0	96250000.0	3.0	2.0770626068115234	0.012844199314713478
1.0	96250000.0	96260000.0	5.0	1.857415795326233	0.010552415624260902
1.0	96380000.0	96390000.0	2.0	1.9233191013336182	0.01124776341021061
1.0	96490000.0	96500000.0	3.0	2.434260606765747	0.016595711931586266
1.0	96620000.0	96630000.0	1.0	2.0294525623321533	0.012362898327410221
1.0	96630000.0	96640000.0	2.0	1.7401180267333984	0.009290388785302639
1.0	96640000.0	96650000.0	2.0	1.8089616298675537	0.010018149390816689
1.0	96690000.0	96700000.0	4.0	1.6463110446929932	0.008352028205990791
1.0	96730000.0	96740000.0	4.0	1.721636176109314	0.0091032600030303
1.0	96760000.0	96770000.0	0.0	1.7747360467910767	0.00966718140989542
1.0	96880000.0	96890000.0	2.0	1.9104849100112915	0.011114180088043213
1.0	96890000.0	96900000.0	1.0	1.888895034790039	0.010880270972847939
1.0	96940000.0	96950000.0	3.0	1.5467950105667114	0.007656795438379049
1.0	96990000.0	97000000.0	0.0	1.84816575050354	0.010449225082993507
1.0	97010000.0	97020000.0	1.0	1.7646970748901367	0.009545966982841492
1.0	97160000.0	97170000.0	1.0	1.5771610736846924	0.007806341163814068
1.0	97180000.0	97190000.0	1.0	1.7064580917358398	0.008944978006184101
1.0	97220000.0	97230000.0	0.0	1.203749418258667	0.01570051908493042
1.0	97230000.0	97240000.0	3.0	1.2510192394256592	0.013100473210215569
1.0	97290000.0	97300000.0	2.0	1.4214308261871338	0.00801880657672882
1.0	97340000.0	97350000.0	4.0	1.5771394968032837	0.007802571170032024
1.0	97350000.0	97360000.0	2.0	1.638005256652832	0.008279246278107166
1.0	97420000.0	97430000.0	2.0	1.9194128513336182	0.011212443001568317
1.0	97430000.0	97440000.0	0.0	1.9819278717041016	0.011854438111186028
1.0	97460000.0	97470000.0	1.0	1.761985182762146	0.009524510242044926
1.0	97510000.0	97520000.0	3.0	1.734972596168518	0.009233028627932072
1.0	97560000.0	97570000.0	3.0	1.4579789638519287	0.007684276904910803
1.0	97630000.0	97640000.0	2.0	1.6885204315185547	0.008755285292863846
1.0	97640000.0	97650000.0	0.0	1.682058334350586	0.008693588897585869
1.0	97660000.0	97670000.0	2.0	1.5262882709503174	0.0075946771539747715
1.0	97700000.0	97710000.0	2.0	1.5747897624969482	0.0077987490221858025
1.0	97770000.0	97780000.0	1.0	1.9350061416625977	0.011377315036952496
1.0	97890000.0	97900000.0	1.0	2.054363965988159	0.012609794735908508
1.0	97900000.0	97910000.0	2.0	1.9820568561553955	0.011875567957758904
1.0	98020000.0	98030000.0	5.0	1.8828624486923218	0.01081505510956049
1.0	98050000.0	98060000.0	4.0	1.7932220697402954	0.009863128885626793
1.0	98070000.0	98080000.0	2.0	1.827643632888794	0.010226492770016193
1.0	98080000.0	98090000.0	0.0	1.886818289756775	0.010862533934414387
1.0	98100000.0	98110000.0	1.0	1.8006298542022705	0.009942363016307354
1.0	98110000.0	98120000.0	3.0	1.8935935497283936	0.010930724442005157
1.0	98130000.0	98140000.0	3.0	1.868112564086914	0.010662032291293144
1.0	98140000.0	98150000.0	1.0	1.8335157632827759	0.010293073952198029
1.0	98160000.0	98170000.0	1.0	1.736260175704956	0.009269176051020622
1.0	98260000.0	98270000.0	1.0	1.5697025060653687	0.00777396559715271
1.0	98300000.0	98310000.0	3.0	1.5490251779556274	0.007655867841094732
1.0	98340000.0	98350000.0	1.0	1.4271295070648193	0.007943999953567982
1.0	98380000.0	98390000.0	1.0	1.5723508596420288	0.007779225707054138
1.0	98390000.0	98400000.0	3.0	1.569554328918457	0.00777076929807663
1.0	98590000.0	98600000.0	1.0	1.8486378192901611	0.010459479875862598
1.0	98630000.0	98640000.0	1.0	1.7634296417236328	0.009541323408484459
1.0	98680000.0	98690000.0	0.0	1.7778139114379883	0.009691140614449978
1.0	98880000.0	98890000.0	1.0	2.10276460647583	0.013118080794811249
1.0	98910000.0	98920000.0	2.0	2.0530800819396973	0.012602483853697777
1.0	98920000.0	98930000.0	3.0	1.994118094444275	0.011992202140390873
1.0	98940000.0	98950000.0	1.0	2.0864651203155518	0.01294554490596056
1.0	98950000.0	98960000.0	1.0	1.8514314889907837	0.010496443137526512
1.0	98960000.0	98970000.0	4.0	1.8062646389007568	0.01000877097249031
1.0	99020000.0	99030000.0	0.0	1.9143750667572021	0.011147035285830498
1.0	99040000.0	99050000.0	2.0	1.7666549682617188	0.009574566967785358
1.0	99160000.0	99170000.0	0.0	1.6133323907852173	0.00806063786149025
1.0	99170000.0	99180000.0	3.0	1.6152784824371338	0.008081885054707527
1.0	99250000.0	99260000.0	3.0	1.6040475368499756	0.008005404844880104
1.0	99350000.0	99360000.0	4.0	1.6011645793914795	0.007970691658556461
1.0	99400000.0	99410000.0	1.0	1.7087900638580322	0.008959101513028145
1.0	99420000.0	99430000.0	1.0	1.65717351436615	0.008454160764813423
1.0	99470000.0	99480000.0	3.0	1.7626914978027344	0.009517940692603588
1.0	99490000.0	99500000.0	0.0	1.6455070972442627	0.008347565308213234
1.0	99510000.0	99520000.0	1.0	1.6086928844451904	0.008037327788770199
1.0	99540000.0	99550000.0	3.0	1.6017898321151733	0.00798073410987854
1.0	99600000.0	99610000.0	1.0	1.6834971904754639	0.008705795742571354
1.0	99630000.0	99640000.0	2.0	1.731349229812622	0.00921112671494484
1.0	99690000.0	99700000.0	2.0	1.7742258310317993	0.009649967774748802
1.0	99720000.0	99730000.0	1.0	1.764971137046814	0.009562629275023937
1.0	99840000.0	99850000.0	5.0	1.743133544921875	0.00932333990931511
1.0	99870000.0	99880000.0	1.0	1.6420421600341797	0.008313224650919437
1.0	99950000.0	99960000.0	0.0	1.543552279472351	0.007636420428752899
1.0	99980000.0	99990000.0	2.0	1.422374963760376	0.00801396369934082
1.0	100060000.0	100070000.0	3.0	1.488623857498169	0.0075726257637143135
1.0	100320000.0	100330000.0	2.0	1.2473050355911255	0.01328305434435606
1.0	100340000.0	100350000.0	1.0	1.308127999305725	0.01067948155105114
1.0	100350000.0	100360000.0	2.0	1.3027598857879639	0.010874049738049507
1.0	100380000.0	100390000.0	1.0	1.2652404308319092	0.012423533014953136
1.0	100390000.0	100400000.0	1.0	1.4048974514007568	0.00824581366032362
1.0	100400000.0	100410000.0	0.0	1.5117839574813843	0.007560051046311855
1.0	100450000.0	100460000.0	3.0	1.4046865701675415	0.008245612494647503
1.0	100510000.0	100520000.0	0.0	1.4641120433807373	0.007662682794034481
1.0	100530000.0	100540000.0	1.0	1.5068223476409912	0.007573220878839493
1.0	100570000.0	100580000.0	3.0	1.2876464128494263	0.011453624814748764
1.0	100640000.0	100650000.0	3.0	1.4875280857086182	0.007568968925625086
1.0	100650000.0	100660000.0	1.0	1.4699572324752808	0.007630595006048679
1.0	100680000.0	100690000.0	0.0	1.3697437047958374	0.008895201608538628
1.0	100700000.0	100710000.0	0.0	1.376339316368103	0.008770281448960304
1.0	100740000.0	100750000.0	2.0	1.3011090755462646	0.010939677245914936
1.0	100780000.0	100790000.0	2.0	1.4295027256011963	0.007922297343611717
1.0	100800000.0	100810000.0	0.0	1.414013147354126	0.008123102597892284
1.0	100810000.0	100820000.0	1.0	1.860192060470581	0.01057538390159607
1.0	100880000.0	100890000.0	2.0	1.3822487592697144	0.008650427684187889
1.0	100920000.0	100930000.0	1.0	1.4010781049728394	0.008301776833832264
1.0	100960000.0	100970000.0	2.0	1.3608592748641968	0.009101790376007557
1.0	101000000.0	101010000.0	1.0	1.4337157011032104	0.007888119667768478
1.0	101050000.0	101060000.0	0.0	1.3807923793792725	0.008666792884469032
1.0	101180000.0	101190000.0	1.0	1.4318231344223022	0.007915675640106201
1.0	101230000.0	101240000.0	2.0	1.4758191108703613	0.0076010203920304775
1.0	101290000.0	101300000.0	2.0	1.5435984134674072	0.007644318975508213
1.0	101340000.0	101350000.0	1.0	1.526610016822815	0.00757690891623497
1.0	101350000.0	101360000.0	1.0	1.447484016418457	0.0077737802639603615
1.0	101380000.0	101390000.0	1.0	1.357779860496521	0.009179232642054558
1.0	101390000.0	101400000.0	3.0	1.3828495740890503	0.008626380935311317
1.0	101430000.0	101440000.0	1.0	1.381206750869751	0.008660532534122467
1.0	101460000.0	101470000.0	1.0	1.4670614004135132	0.007651015184819698
1.0	101480000.0	101490000.0	1.0	1.4399305582046509	0.00782015174627304
1.0	101510000.0	101520000.0	1.0	1.5496059656143188	0.007665514945983887
1.0	101610000.0	101620000.0	5.0	1.644457221031189	0.008332089520990849
1.0	101630000.0	101640000.0	2.0	1.6868129968643188	0.008743698708713055
1.0	101710000.0	101720000.0	2.0	1.8962501287460327	0.01097057294100523
1.0	101790000.0	101800000.0	3.0	1.9952179193496704	0.011995704844594002
1.0	101810000.0	101820000.0	0.0	2.14387583732605	0.013538191094994545
1.0	102030000.0	102040000.0	1.0	2.311262845993042	0.015278482809662819
1.0	102040000.0	102050000.0	4.0	2.165426254272461	0.01375904493033886
1.0	102090000.0	102100000.0	3.0	2.406078815460205	0.016287147998809814
1.0	102100000.0	102110000.0	1.0	2.6906349658966064	0.019411316141486168
1.0	102110000.0	102120000.0	1.0	2.676734447479248	0.01925664022564888
1.0	102140000.0	102150000.0	2.0	2.5847110748291016	0.01823391206562519
1.0	102190000.0	102200000.0	5.0	2.009835958480835	0.012154756113886833
1.0	102220000.0	102230000.0	3.0	2.2871203422546387	0.015035271644592285
1.0	102260000.0	102270000.0	0.0	2.6053261756896973	0.018467901274561882
1.0	102370000.0	102380000.0	5.0	2.6683549880981445	0.019162263721227646
1.0	102380000.0	102390000.0	3.0	2.8889541625976562	0.021660510450601578
1.0	102480000.0	102490000.0	5.0	2.114795207977295	0.01323765330016613
1.0	102490000.0	102500000.0	1.0	2.302478313446045	0.01519225537776947
1.0	102540000.0	102550000.0	1.0	2.0859010219573975	0.012945289723575115
1.0	102610000.0	102620000.0	2.0	1.8826547861099243	0.010820052586495876
1.0	102620000.0	102630000.0	0.0	1.9299112558364868	0.0113148782402277
1.0	102650000.0	102660000.0	3.0	2.063319444656372	0.012715841643512249
1.0	102740000.0	102750000.0	3.0	2.069733142852783	0.012785099446773529
1.0	102750000.0	102760000.0	2.0	2.403942108154297	0.01627267897129059
1.0	102760000.0	102770000.0	1.0	2.455378770828247	0.016827648505568504
1.0	102780000.0	102790000.0	1.0	2.4467005729675293	0.01673041097819805
1.0	102820000.0	102830000.0	3.0	1.9645220041275024	0.01167848240584135
1.0	102860000.0	102870000.0	2.0	1.9835155010223389	0.011886718682944775
1.0	102920000.0	102930000.0	1.0	1.8768322467803955	0.010752315632998943
1.0	102930000.0	102940000.0	2.0	1.8346446752548218	0.010295553132891655
1.0	102990000.0	103000000.0	1.0	1.9283218383789062	0.011305234394967556
1.0	103100000.0	103110000.0	0.0	2.011139154434204	0.012165608815848827
1.0	103160000.0	103170000.0	3.0	2.088756799697876	0.012969980016350746
1.0	103180000.0	103190000.0	2.0	1.8453521728515625	0.010412626899778843
1.0	103250000.0	103260000.0	2.0	1.7210109233856201	0.009101605974137783
1.0	103280000.0	103290000.0	1.0	1.7154877185821533	0.009041095152497292
1.0	103340000.0	103350000.0	2.0	1.8207180500030518	0.010142473503947258
1.0	103400000.0	103410000.0	5.0	1.920570731163025	0.011217107996344566
1.0	103560000.0	103570000.0	1.0	2.2031638622283936	0.014151103794574738
1.0	103590000.0	103600000.0	3.0	2.2284932136535645	0.014415577054023743
1.0	103700000.0	103710000.0	2.0	2.5786473751068115	0.018169110640883446
1.0	103710000.0	103720000.0	4.0	2.2856802940368652	0.015011424198746681
1.0	103750000.0	103760000.0	3.0	2.041698455810547	0.012492263689637184
1.0	103770000.0	103780000.0	2.0	2.0119879245758057	0.012175090610980988
1.0	103780000.0	103790000.0	2.0	1.4333308935165405	0.007889481261372566
1.0	103910000.0	103920000.0	1.0	1.7753881216049194	0.2467358112335205
1.0	104010000.0	104020000.0	2.0	1.3667099475860596	0.015132909640669823
1.0	104020000.0	104030000.0	1.0	1.3142272233963013	0.010465988889336586
1.0	104080000.0	104090000.0	8.0	1.2076818943023682	0.015461953356862068
1.0	104110000.0	104120000.0	0.0	1.4442598819732666	0.007791155017912388
1.0	104130000.0	104140000.0	2.0	1.3188199996948242	0.03798358887434006
1.0	104330000.0	104340000.0	3.0	2.2884113788604736	0.015043924562633038
1.0	104380000.0	104390000.0	3.0	2.7817399501800537	0.020436517894268036
1.0	104450000.0	104460000.0	2.0	2.8203556537628174	0.020869268104434013
1.0	104470000.0	104480000.0	3.0	2.8285531997680664	0.02096092700958252
1.0	104500000.0	104510000.0	3.0	2.6673667430877686	0.01915542408823967
[truncated: 47,567 more rows]
