# Supplementary material for: Genome-wide mapping of somatic mutation rates uncovers drivers of cancer
Source: Nat Biotechnol. 2022 Jun 20;40(11):1634–43. doi: 10.1038/s41587-022-01353-8 (PMC9646522; doi:10.1038/s41587-022-01353-8)
Supplement: Supplementary file 4 — Regions and model predictions for each fold of each cancer for which a deep learning model was trained. Regions that were filtered are also listed along with their respective model predictions. [file 41587_2022_1353_MOESM4_ESM.zip › kfold_results/Bladder-TCC/fold_4.txt]

CHROM	START	END	Y_TRUE	Y_PRED	STD
1.0	880000.0	890000.0	1.0	1.6090269088745117	0.8725937008857727
1.0	900000.0	910000.0	4.0	1.868638038635254	1.0503746271133423
1.0	910000.0	920000.0	2.0	1.8946853876113892	1.0955901145935059
1.0	920000.0	930000.0	1.0	1.9279897212982178	1.1261084079742432
1.0	930000.0	940000.0	0.0	2.4076101779937744	1.3842397928237915
1.0	950000.0	960000.0	2.0	1.9657036066055298	1.1422882080078125
1.0	960000.0	970000.0	2.0	1.967667818069458	1.1436622142791748
1.0	990000.0	1000000.0	5.0	1.9867169857025146	1.1370421648025513
1.0	1100000.0	1110000.0	6.0	2.0127291679382324	1.1613078117370605
1.0	1140000.0	1150000.0	3.0	2.0284314155578613	1.1767592430114746
1.0	1220000.0	1230000.0	6.0	1.685551404953003	0.9367235898971558
1.0	1320000.0	1330000.0	1.0	1.676232099533081	0.9376247525215149
1.0	1460000.0	1470000.0	0.0	1.7356458902359009	0.984485924243927
1.0	1680000.0	1690000.0	3.0	2.1572983264923096	1.2837222814559937
1.0	1710000.0	1720000.0	2.0	3.3120903968811035	1.6539881229400635
1.0	1760000.0	1770000.0	0.0	1.994418740272522	1.1813933849334717
1.0	1790000.0	1800000.0	7.0	2.0372612476348877	1.1912606954574585
1.0	1850000.0	1860000.0	1.0	2.15456223487854	1.2602399587631226
1.0	1910000.0	1920000.0	0.0	1.765401840209961	0.9994848370552063
1.0	1950000.0	1960000.0	1.0	1.7000995874404907	0.9260503053665161
1.0	1960000.0	1970000.0	0.0	1.653235673904419	0.9070135951042175
1.0	2010000.0	2020000.0	2.0	1.8274433612823486	1.044222354888916
1.0	2270000.0	2280000.0	1.0	1.89041268825531	1.104435682296753
1.0	2290000.0	2300000.0	0.0	1.762303352355957	1.012285828590393
1.0	2300000.0	2310000.0	1.0	1.702188491821289	0.9596395492553711
1.0	2320000.0	2330000.0	4.0	1.7377948760986328	1.0660312175750732
1.0	2370000.0	2380000.0	1.0	1.7682044506072998	0.9778963923454285
1.0	2420000.0	2430000.0	1.0	1.701186180114746	0.9460387229919434
1.0	2480000.0	2490000.0	1.0	1.961920976638794	1.2652361392974854
1.0	2500000.0	2510000.0	3.0	1.7034181356430054	0.9292351007461548
1.0	2730000.0	2740000.0	1.0	1.9188129901885986	1.0575683116912842
1.0	2950000.0	2960000.0	3.0	2.0634074211120605	1.1824133396148682
1.0	3180000.0	3190000.0	2.0	1.6784217357635498	0.9011229276657104
1.0	3250000.0	3260000.0	4.0	1.924164056777954	1.0874274969100952
1.0	3260000.0	3270000.0	0.0	2.121553897857666	1.2091108560562134
1.0	3310000.0	3320000.0	2.0	1.904654860496521	1.092637538909912
1.0	3320000.0	3330000.0	3.0	1.8236364126205444	1.0371568202972412
1.0	3370000.0	3380000.0	3.0	2.2374813556671143	1.273500680923462
1.0	3400000.0	3410000.0	4.0	1.7458114624023438	0.9872534871101379
1.0	3480000.0	3490000.0	0.0	1.718937873840332	0.9654668569564819
1.0	3490000.0	3500000.0	3.0	1.6470353603363037	0.9026578068733215
1.0	3590000.0	3600000.0	0.0	1.9200847148895264	1.1158862113952637
1.0	3610000.0	3620000.0	6.0	1.7549642324447632	0.991340160369873
1.0	3640000.0	3650000.0	2.0	1.900834083557129	1.1072343587875366
1.0	3690000.0	3700000.0	1.0	1.9167321920394897	1.1117340326309204
1.0	3750000.0	3760000.0	1.0	1.6314525604248047	0.9016947746276855
1.0	3800000.0	3810000.0	1.0	1.4692399501800537	0.7411150336265564
1.0	3820000.0	3830000.0	1.0	1.538360595703125	0.7845016717910767
1.0	4070000.0	4080000.0	1.0	1.7129243612289429	0.9450289607048035
1.0	4130000.0	4140000.0	2.0	2.0658974647521973	1.1841341257095337
1.0	4170000.0	4180000.0	2.0	2.416126251220703	1.359858751296997
1.0	4250000.0	4260000.0	4.0	2.1513328552246094	1.2314274311065674
1.0	4300000.0	4310000.0	1.0	2.1820151805877686	1.2617244720458984
1.0	4330000.0	4340000.0	1.0	2.5667319297790527	1.4284532070159912
1.0	4340000.0	4350000.0	3.0	2.309504270553589	1.3037407398223877
1.0	4380000.0	4390000.0	3.0	2.272923231124878	1.2861316204071045
1.0	4410000.0	4420000.0	2.0	2.1795430183410645	1.2315657138824463
1.0	4460000.0	4470000.0	0.0	2.482128620147705	1.3902690410614014
1.0	4490000.0	4500000.0	2.0	2.4752306938171387	1.3863494396209717
1.0	4520000.0	4530000.0	1.0	2.4904041290283203	1.3952564001083374
1.0	4630000.0	4640000.0	1.0	2.571971893310547	1.429173469543457
1.0	4650000.0	4660000.0	3.0	2.4044189453125	1.352842092514038
1.0	4660000.0	4670000.0	2.0	2.4771218299865723	1.388512372970581
1.0	4790000.0	4800000.0	0.0	2.4910244941711426	1.3963243961334229
1.0	4870000.0	4880000.0	2.0	2.172227144241333	1.2274041175842285
1.0	4880000.0	4890000.0	2.0	2.3096585273742676	1.3045928478240967
1.0	4890000.0	4900000.0	4.0	2.2945480346679688	1.29722261428833
1.0	4900000.0	4910000.0	1.0	2.3315951824188232	1.3165748119354248
1.0	4940000.0	4950000.0	1.0	2.5525505542755127	1.4205647706985474
1.0	4960000.0	4970000.0	2.0	2.5569183826446533	1.4226484298706055
1.0	5010000.0	5020000.0	3.0	2.484361171722412	1.3931540250778198
1.0	5040000.0	5050000.0	1.0	2.422367811203003	1.3636280298233032
1.0	5070000.0	5080000.0	1.0	2.454292058944702	1.3776092529296875
1.0	5130000.0	5140000.0	2.0	1.9689419269561768	1.093942403793335
1.0	5170000.0	5180000.0	3.0	2.0774712562561035	1.1711469888687134
1.0	5200000.0	5210000.0	1.0	2.4300453662872314	1.3665437698364258
1.0	5260000.0	5270000.0	1.0	2.769125461578369	1.5027908086776733
1.0	5380000.0	5390000.0	0.0	2.6004116535186768	1.4449453353881836
1.0	5410000.0	5420000.0	3.0	2.288350820541382	1.2937726974487305
1.0	5490000.0	5500000.0	1.0	2.2208759784698486	1.2550042867660522
1.0	5570000.0	5580000.0	2.0	2.028076410293579	1.1438068151474
1.0	5590000.0	5600000.0	1.0	2.2443339824676514	1.2694042921066284
1.0	5600000.0	5610000.0	2.0	2.073125123977661	1.1802821159362793
1.0	5610000.0	5620000.0	6.0	2.1461169719696045	1.2103254795074463
1.0	5740000.0	5750000.0	2.0	1.8021866083145142	0.979392409324646
1.0	5770000.0	5780000.0	1.0	1.9076513051986694	1.0535169839859009
1.0	5780000.0	5790000.0	0.0	1.8179181814193726	1.00824773311615
1.0	5810000.0	5820000.0	2.0	1.6953884363174438	0.9184697866439819
1.0	5890000.0	5900000.0	5.0	1.555434226989746	0.8015676736831665
1.0	5920000.0	5930000.0	0.0	1.588073492050171	0.8548969030380249
1.0	6040000.0	6050000.0	5.0	1.4856231212615967	0.7596611380577087
1.0	6050000.0	6060000.0	3.0	1.6915442943572998	1.0001112222671509
1.0	6170000.0	6180000.0	0.0	1.5946286916732788	0.857875645160675
1.0	6220000.0	6230000.0	1.0	1.659934401512146	0.9106254577636719
1.0	6240000.0	6250000.0	5.0	1.6168628931045532	0.8715664148330688
1.0	6320000.0	6330000.0	3.0	1.8240644931793213	1.0251785516738892
1.0	6350000.0	6360000.0	1.0	1.6896642446517944	0.9510302543640137
1.0	6430000.0	6440000.0	1.0	1.5687999725341797	0.8428509831428528
1.0	6480000.0	6490000.0	2.0	1.9407202005386353	1.0826314687728882
1.0	6510000.0	6520000.0	1.0	1.738644003868103	0.958733856678009
1.0	6520000.0	6530000.0	3.0	1.8677488565444946	1.0512099266052246
1.0	6670000.0	6680000.0	1.0	1.8192898035049438	1.20423424243927
1.0	6710000.0	6720000.0	2.0	1.7366043329238892	0.9924188852310181
1.0	6730000.0	6740000.0	1.0	1.7377021312713623	0.9949935674667358
1.0	6750000.0	6760000.0	4.0	1.7753088474273682	1.0243613719940186
1.0	6920000.0	6930000.0	1.0	1.656227469444275	0.9186918139457703
1.0	6950000.0	6960000.0	2.0	1.6140406131744385	0.8858559727668762
1.0	6980000.0	6990000.0	3.0	1.59478759765625	0.8523615002632141
1.0	7000000.0	7010000.0	2.0	1.6572768688201904	0.9174176454544067
1.0	7010000.0	7020000.0	1.0	1.7132259607315063	0.9583123922348022
1.0	7080000.0	7090000.0	2.0	1.6893699169158936	0.9376316070556641
1.0	7200000.0	7210000.0	3.0	1.7246437072753906	0.9644016027450562
1.0	7210000.0	7220000.0	2.0	1.715153694152832	0.9549413919448853
1.0	7240000.0	7250000.0	2.0	1.8087965250015259	1.024930715560913
1.0	7380000.0	7390000.0	1.0	1.8196035623550415	1.0443627834320068
1.0	7400000.0	7410000.0	2.0	1.808319091796875	1.0291316509246826
1.0	7480000.0	7490000.0	2.0	1.7793338298797607	1.0121594667434692
1.0	7530000.0	7540000.0	3.0	2.046609878540039	1.1792904138565063
1.0	7560000.0	7570000.0	1.0	1.857273817062378	1.0661742687225342
1.0	7570000.0	7580000.0	1.0	1.79544198513031	1.0218021869659424
1.0	7670000.0	7680000.0	1.0	1.8893182277679443	1.0905519723892212
1.0	7720000.0	7730000.0	1.0	1.8147642612457275	1.0368300676345825
1.0	7780000.0	7790000.0	4.0	1.7261043787002563	0.9753891825675964
1.0	7810000.0	7820000.0	3.0	1.708648681640625	0.9613661766052246
1.0	7820000.0	7830000.0	0.0	1.7215465307235718	0.9794073104858398
1.0	7860000.0	7870000.0	2.0	1.681616187095642	0.949491024017334
1.0	7920000.0	7930000.0	3.0	1.6203734874725342	0.8847274780273438
1.0	8060000.0	8070000.0	4.0	1.7214946746826172	0.9439128041267395
1.0	8070000.0	8080000.0	0.0	1.766919732093811	0.9992461204528809
1.0	8090000.0	8100000.0	2.0	1.7140674591064453	0.9704279899597168
1.0	8150000.0	8160000.0	1.0	1.9024085998535156	1.0765650272369385
1.0	8170000.0	8180000.0	2.0	1.723794937133789	0.9579889178276062
1.0	8270000.0	8280000.0	3.0	1.6855714321136475	0.9214750528335571
1.0	8320000.0	8330000.0	0.0	1.6651777029037476	0.9185706973075867
1.0	8350000.0	8360000.0	0.0	1.6276676654815674	0.8917797803878784
1.0	8360000.0	8370000.0	1.0	1.6062017679214478	0.8738561868667603
1.0	8400000.0	8410000.0	2.0	1.704219102859497	0.9449073672294617
1.0	8420000.0	8430000.0	1.0	1.801841378211975	1.0321946144104004
1.0	8430000.0	8440000.0	1.0	2.1152377128601074	1.2087211608886719
1.0	8470000.0	8480000.0	6.0	1.792001724243164	1.0068103075027466
1.0	8530000.0	8540000.0	1.0	1.7700986862182617	1.0149896144866943
1.0	8540000.0	8550000.0	1.0	1.7140576839447021	0.9730716943740845
1.0	8550000.0	8560000.0	2.0	1.7228538990020752	0.9802902936935425
1.0	8620000.0	8630000.0	2.0	1.6582190990447998	0.9163945913314819
1.0	8630000.0	8640000.0	1.0	1.5762274265289307	0.8433710932731628
1.0	8650000.0	8660000.0	3.0	1.583949327468872	0.8494125604629517
1.0	8700000.0	8710000.0	1.0	1.643371820449829	0.9064281582832336
1.0	8800000.0	8810000.0	3.0	1.6462637186050415	0.909428596496582
1.0	8830000.0	8840000.0	1.0	1.5899417400360107	0.8639593124389648
1.0	8850000.0	8860000.0	2.0	1.6638368368148804	0.9290612936019897
1.0	8860000.0	8870000.0	0.0	1.630297064781189	0.9006732106208801
1.0	8870000.0	8880000.0	2.0	1.7668250799179077	1.1018365621566772
1.0	9010000.0	9020000.0	1.0	1.5265272855758667	0.8009804487228394
1.0	9020000.0	9030000.0	1.0	1.5638179779052734	0.8329367637634277
1.0	9060000.0	9070000.0	4.0	1.4869569540023804	0.7556907534599304
1.0	9160000.0	9170000.0	3.0	1.8928604125976562	1.1087194681167603
1.0	9210000.0	9220000.0	1.0	1.9343140125274658	1.1356406211853027
1.0	9240000.0	9250000.0	4.0	1.897068738937378	1.1305081844329834
1.0	9380000.0	9390000.0	1.0	1.7360140085220337	0.952798068523407
1.0	9460000.0	9470000.0	1.0	1.5833418369293213	0.8406603932380676
1.0	9500000.0	9510000.0	1.0	1.6158320903778076	0.8578100204467773
1.0	9520000.0	9530000.0	2.0	1.5254626274108887	0.793495237827301
1.0	9550000.0	9560000.0	1.0	1.7151998281478882	0.9619418978691101
1.0	9560000.0	9570000.0	1.0	1.6734097003936768	0.931520938873291
1.0	9610000.0	9620000.0	0.0	1.5892399549484253	0.8609632253646851
1.0	9660000.0	9670000.0	2.0	1.7893054485321045	1.0292377471923828
1.0	9670000.0	9680000.0	2.0	1.8168611526489258	1.05062997341156
1.0	9690000.0	9700000.0	1.0	1.9068492650985718	1.1009855270385742
1.0	9720000.0	9730000.0	4.0	1.7317861318588257	0.9826984405517578
1.0	9750000.0	9760000.0	1.0	1.7251050472259521	0.9607669115066528
1.0	9760000.0	9770000.0	3.0	1.531882643699646	0.8046157956123352
1.0	9780000.0	9790000.0	0.0	1.5417053699493408	0.8116341829299927
1.0	9790000.0	9800000.0	3.0	1.4756587743759155	0.7485211491584778
1.0	9880000.0	9890000.0	0.0	1.7621688842773438	1.0995047092437744
1.0	9990000.0	10000000.0	0.0	1.5925071239471436	0.8661648035049438
1.0	10150000.0	10160000.0	2.0	1.5040702819824219	0.7805798649787903
1.0	10160000.0	10170000.0	1.0	1.5889261960983276	0.8602595329284668
1.0	10170000.0	10180000.0	2.0	1.5056602954864502	0.7823053002357483
1.0	10190000.0	10200000.0	5.0	1.4810575246810913	0.7547532916069031
1.0	10210000.0	10220000.0	0.0	1.5056829452514648	0.7822047472000122
1.0	10280000.0	10290000.0	0.0	1.8803284168243408	1.1045795679092407
1.0	10350000.0	10360000.0	3.0	1.6635715961456299	0.9327715039253235
1.0	10370000.0	10380000.0	0.0	1.7292625904083252	0.9867836833000183
1.0	10380000.0	10390000.0	1.0	1.6747195720672607	0.9438897371292114
1.0	10490000.0	10500000.0	1.0	1.4835582971572876	0.7336754202842712
1.0	10580000.0	10590000.0	1.0	1.6453526020050049	0.9092151522636414
1.0	10670000.0	10680000.0	4.0	1.7604118585586548	1.0073678493499756
1.0	10810000.0	10820000.0	3.0	2.1684658527374268	1.2688381671905518
1.0	10830000.0	10840000.0	3.0	2.020939350128174	1.1832945346832275
1.0	10850000.0	10860000.0	2.0	2.2748847007751465	1.3185911178588867
1.0	10860000.0	10870000.0	3.0	1.9375137090682983	1.1084012985229492
1.0	10890000.0	10900000.0	7.0	1.791123628616333	1.0191154479980469
1.0	11040000.0	11050000.0	0.0	1.5696895122528076	0.8284157514572144
1.0	11090000.0	11100000.0	1.0	1.6927074193954468	0.9543999433517456
1.0	11100000.0	11110000.0	1.0	1.6628122329711914	0.9197893142700195
1.0	11150000.0	11160000.0	1.0	1.798614501953125	1.0946332216262817
1.0	11160000.0	11170000.0	5.0	1.5133006572723389	0.7860684394836426
1.0	11170000.0	11180000.0	1.0	1.5454238653182983	0.8233242034912109
1.0	11270000.0	11280000.0	3.0	1.5573862791061401	0.8353933095932007
1.0	11400000.0	11410000.0	1.0	1.724774956703186	0.9654367566108704
1.0	11440000.0	11450000.0	4.0	1.6744025945663452	0.924189567565918
1.0	11530000.0	11540000.0	1.0	1.827744722366333	1.0479477643966675
1.0	11540000.0	11550000.0	2.0	1.8239200115203857	1.0348703861236572
1.0	11640000.0	11650000.0	2.0	1.6287755966186523	0.8858444094657898
1.0	11720000.0	11730000.0	0.0	1.7426745891571045	0.9814161062240601
1.0	11750000.0	11760000.0	2.0	1.8239338397979736	1.018345832824707
1.0	11790000.0	11800000.0	3.0	1.5076123476028442	0.8752277493476868
1.0	11800000.0	11810000.0	0.0	1.4837169647216797	0.7573174834251404
1.0	11830000.0	11840000.0	1.0	1.5047823190689087	0.7780981063842773
1.0	11880000.0	11890000.0	0.0	1.3777942657470703	0.6404447555541992
1.0	11940000.0	11950000.0	0.0	1.5377697944641113	0.8013534545898438
1.0	11960000.0	11970000.0	3.0	1.8026500940322876	1.0781610012054443
1.0	12000000.0	12010000.0	2.0	1.5371463298797607	0.8049971461296082
1.0	12010000.0	12020000.0	4.0	1.4854549169540405	0.7587274312973022
1.0	12020000.0	12030000.0	2.0	1.567582368850708	0.8347259759902954
1.0	12030000.0	12040000.0	0.0	1.6579927206039429	0.9173687100410461
1.0	12110000.0	12120000.0	0.0	1.5857583284378052	0.8477004766464233
1.0	12140000.0	12150000.0	2.0	1.4586347341537476	0.7271931767463684
1.0	12200000.0	12210000.0	0.0	1.663086175918579	0.8906227350234985
1.0	12260000.0	12270000.0	2.0	1.4884474277496338	0.7588561177253723
1.0	12350000.0	12360000.0	1.0	1.5497493743896484	0.8264561891555786
1.0	12380000.0	12390000.0	1.0	1.6176074743270874	0.8887653350830078
1.0	12430000.0	12440000.0	0.0	1.7295986413955688	0.9875438809394836
1.0	12600000.0	12610000.0	1.0	1.651493787765503	0.8903673887252808
1.0	12660000.0	12670000.0	0.0	1.6268199682235718	0.8551279306411743
1.0	12750000.0	12760000.0	1.0	1.5203025341033936	0.7884660959243774
1.0	12760000.0	12770000.0	3.0	1.547864317893982	0.795501172542572
1.0	13820000.0	13830000.0	1.0	1.5409164428710938	0.7657130360603333
1.0	13840000.0	13850000.0	0.0	1.7712599039077759	0.9440145492553711
1.0	13850000.0	13860000.0	1.0	1.6658515930175781	0.8773091435432434
1.0	13970000.0	13980000.0	1.0	1.6746551990509033	0.914434552192688
1.0	13980000.0	13990000.0	0.0	1.6780519485473633	0.920009970664978
1.0	14050000.0	14060000.0	2.0	1.6891568899154663	0.934280514717102
1.0	14140000.0	14150000.0	4.0	1.6549851894378662	0.9110401272773743
1.0	14180000.0	14190000.0	1.0	2.0622951984405518	1.1735892295837402
1.0	14200000.0	14210000.0	2.0	1.9007041454315186	1.0650595426559448
1.0	14220000.0	14230000.0	2.0	2.010404109954834	1.1318798065185547
1.0	14230000.0	14240000.0	1.0	1.9467344284057617	1.0973296165466309
1.0	14250000.0	14260000.0	1.0	1.814428687095642	0.9988935589790344
1.0	14260000.0	14270000.0	1.0	1.9672737121582031	1.1119656562805176
1.0	14370000.0	14380000.0	1.0	1.8936067819595337	1.0420862436294556
1.0	14410000.0	14420000.0	0.0	1.8093990087509155	0.9924339056015015
1.0	14430000.0	14440000.0	1.0	1.9616492986679077	1.0937014818191528
1.0	14440000.0	14450000.0	0.0	2.010991096496582	1.1244871616363525
1.0	14510000.0	14520000.0	1.0	2.2133514881134033	1.2590463161468506
1.0	14520000.0	14530000.0	7.0	2.0264732837677	1.1431035995483398
1.0	14540000.0	14550000.0	1.0	2.2333548069000244	1.2663847208023071
1.0	14580000.0	14590000.0	2.0	2.3147120475769043	1.3107887506484985
1.0	14620000.0	14630000.0	0.0	2.0906574726104736	1.1862479448318481
1.0	14700000.0	14710000.0	0.0	1.8408349752426147	1.0093685388565063
1.0	14800000.0	14810000.0	1.0	2.018167495727539	1.1536589860916138
1.0	14810000.0	14820000.0	0.0	2.067059278488159	1.1816326379776
1.0	14820000.0	14830000.0	1.0	2.0632638931274414	1.182904839515686
1.0	14830000.0	14840000.0	2.0	1.9969074726104736	1.1424751281738281
1.0	14840000.0	14850000.0	4.0	2.067554235458374	1.1747491359710693
1.0	14910000.0	14920000.0	0.0	2.0375332832336426	1.165594458580017
1.0	14920000.0	14930000.0	4.0	2.1435389518737793	1.2339973449707031
1.0	14960000.0	14970000.0	0.0	1.8316456079483032	1.0301436185836792
1.0	15040000.0	15050000.0	1.0	1.5994532108306885	0.8377528190612793
1.0	15080000.0	15090000.0	3.0	1.695448637008667	0.9240949749946594
1.0	15120000.0	15130000.0	0.0	1.7136461734771729	0.958331286907196
1.0	15180000.0	15190000.0	3.0	1.7256872653961182	0.961987316608429
1.0	15200000.0	15210000.0	0.0	1.7869164943695068	1.0047041177749634
1.0	15230000.0	15240000.0	3.0	1.7936999797821045	1.0249322652816772
1.0	15250000.0	15260000.0	2.0	1.9886366128921509	1.1458044052124023
1.0	15280000.0	15290000.0	2.0	1.7668691873550415	1.0030066967010498
1.0	15290000.0	15300000.0	2.0	1.7601196765899658	0.9889586567878723
1.0	15300000.0	15310000.0	0.0	1.7894055843353271	1.021651029586792
1.0	15320000.0	15330000.0	2.0	1.7951710224151611	1.0172321796417236
1.0	15350000.0	15360000.0	1.0	1.756555199623108	0.9906229972839355
1.0	15490000.0	15500000.0	4.0	1.621541976928711	0.8823816180229187
1.0	15540000.0	15550000.0	1.0	1.6794980764389038	0.923297107219696
1.0	15550000.0	15560000.0	2.0	1.6301027536392212	0.8908640146255493
1.0	15560000.0	15570000.0	0.0	1.622140884399414	0.8855603933334351
1.0	15580000.0	15590000.0	1.0	1.5741567611694336	0.8362740278244019
1.0	15650000.0	15660000.0	2.0	1.7607921361923218	0.9893370866775513
1.0	15720000.0	15730000.0	3.0	1.8127498626708984	1.0442898273468018
1.0	15730000.0	15740000.0	2.0	1.7249177694320679	1.0846235752105713
1.0	15890000.0	15900000.0	0.0	1.7085012197494507	0.9693708419799805
1.0	15970000.0	15980000.0	4.0	1.7605501413345337	1.0142247676849365
1.0	15980000.0	15990000.0	0.0	1.8127548694610596	1.058772087097168
1.0	16050000.0	16060000.0	4.0	1.675543189048767	0.9299402236938477
1.0	16080000.0	16090000.0	2.0	1.6873397827148438	0.9451295733451843
1.0	16150000.0	16160000.0	0.0	1.4801280498504639	0.7528396844863892
1.0	16200000.0	16210000.0	4.0	1.3260753154754639	0.5847278833389282
1.0	16250000.0	16260000.0	0.0	1.369380235671997	0.6309630274772644
1.0	16260000.0	16270000.0	0.0	1.4085922241210938	0.6746150851249695
1.0	16270000.0	16280000.0	0.0	1.628792405128479	0.8645023107528687
1.0	16310000.0	16320000.0	1.0	1.3514049053192139	0.6121267676353455
1.0	16440000.0	16450000.0	3.0	1.7732982635498047	1.0077582597732544
1.0	16550000.0	16560000.0	3.0	2.4147861003875732	1.388718843460083
1.0	16590000.0	16600000.0	1.0	2.044409990310669	1.2173659801483154
1.0	16670000.0	16680000.0	4.0	1.9327932596206665	1.5409505367279053
1.0	16700000.0	16710000.0	6.0	1.8358678817749023	1.0601133108139038
1.0	17010000.0	17020000.0	1.0	2.0863404273986816	1.2271265983581543
1.0	17290000.0	17300000.0	0.0	1.8320338726043701	1.0592600107192993
1.0	17410000.0	17420000.0	1.0	1.6445735692977905	0.895729660987854
1.0	17430000.0	17440000.0	2.0	1.6299244165420532	0.8777326345443726
1.0	17440000.0	17450000.0	3.0	1.7536590099334717	0.9646717309951782
1.0	17450000.0	17460000.0	0.0	1.6413379907608032	0.8974186182022095
1.0	17490000.0	17500000.0	1.0	1.6117032766342163	0.8688468933105469
1.0	17530000.0	17540000.0	0.0	1.779677152633667	1.0090148448944092
1.0	17600000.0	17610000.0	1.0	1.4506558179855347	0.7180629372596741
1.0	17690000.0	17700000.0	1.0	1.5397624969482422	0.8033130764961243
1.0	17840000.0	17850000.0	3.0	1.924625039100647	1.090684175491333
1.0	17860000.0	17870000.0	2.0	1.8868553638458252	1.111912727355957
1.0	17920000.0	17930000.0	3.0	1.9686212539672852	1.1181360483169556
1.0	17930000.0	17940000.0	3.0	1.8098819255828857	1.0448501110076904
1.0	18070000.0	18080000.0	3.0	1.750661849975586	0.9859241247177124
1.0	18100000.0	18110000.0	3.0	1.7542312145233154	0.9829050302505493
1.0	18180000.0	18190000.0	1.0	1.936597228050232	1.1214439868927002
1.0	18240000.0	18250000.0	5.0	1.8955154418945312	1.0611296892166138
1.0	18260000.0	18270000.0	1.0	1.8617868423461914	1.0558655261993408
1.0	18320000.0	18330000.0	2.0	1.9090967178344727	1.0859678983688354
1.0	18410000.0	18420000.0	0.0	1.8184934854507446	1.001051425933838
1.0	18480000.0	18490000.0	2.0	1.7171987295150757	0.9159845113754272
1.0	18530000.0	18540000.0	0.0	1.7990992069244385	0.9775720834732056
1.0	18550000.0	18560000.0	2.0	1.8169758319854736	0.9881953001022339
1.0	18720000.0	18730000.0	2.0	1.66928231716156	0.8760852813720703
1.0	18750000.0	18760000.0	2.0	1.7191963195800781	0.9227479100227356
1.0	18760000.0	18770000.0	1.0	1.8398338556289673	1.0054551362991333
1.0	18820000.0	18830000.0	3.0	1.536300778388977	0.7766370177268982
1.0	18880000.0	18890000.0	0.0	1.6515651941299438	0.8765823245048523
1.0	18990000.0	19000000.0	0.0	1.7250524759292603	0.9607888460159302
1.0	19020000.0	19030000.0	2.0	1.6907832622528076	0.9313494563102722
1.0	19090000.0	19100000.0	6.0	1.6283413171768188	0.8811290860176086
1.0	19210000.0	19220000.0	0.0	1.6159054040908813	0.8779125213623047
1.0	19220000.0	19230000.0	2.0	1.8149547576904297	1.0887582302093506
1.0	19300000.0	19310000.0	0.0	1.504586100578308	0.7736788392066956
1.0	19320000.0	19330000.0	0.0	1.5404870510101318	0.8042996525764465
1.0	19360000.0	19370000.0	2.0	1.5637027025222778	0.8243017196655273
1.0	19380000.0	19390000.0	1.0	1.5803438425064087	0.8398213386535645
1.0	19390000.0	19400000.0	0.0	1.6308075189590454	0.8730244636535645
1.0	19450000.0	19460000.0	1.0	1.500739336013794	0.7767938375473022
1.0	19470000.0	19480000.0	3.0	1.4366494417190552	0.7058436274528503
1.0	19540000.0	19550000.0	2.0	1.5035159587860107	0.7797308564186096
1.0	19610000.0	19620000.0	0.0	1.558416724205017	0.8016204833984375
1.0	19620000.0	19630000.0	0.0	1.5609664916992188	0.8101754188537598
1.0	19630000.0	19640000.0	6.0	1.8491836786270142	1.1508958339691162
1.0	19640000.0	19650000.0	0.0	1.5300226211547852	0.7982091307640076
1.0	19670000.0	19680000.0	0.0	1.7070281505584717	0.9578354954719543
1.0	19820000.0	19830000.0	1.0	1.9979865550994873	1.179865837097168
1.0	19830000.0	19840000.0	5.0	1.9608148336410522	1.144266128540039
1.0	19900000.0	19910000.0	2.0	1.7581422328948975	1.0030800104141235
1.0	19920000.0	19930000.0	0.0	1.9689337015151978	1.5604709386825562
1.0	19950000.0	19960000.0	3.0	1.7140334844589233	0.9697129130363464
1.0	19980000.0	19990000.0	1.0	1.7561769485473633	0.9892879724502563
1.0	20010000.0	20020000.0	3.0	1.6361093521118164	0.9023510813713074
1.0	20090000.0	20100000.0	3.0	1.6322128772735596	0.891689121723175
1.0	20100000.0	20110000.0	5.0	1.5774891376495361	0.8462748527526855
1.0	20120000.0	20130000.0	0.0	1.6281721591949463	0.905682384967804
1.0	20130000.0	20140000.0	2.0	1.541099190711975	0.8063820600509644
1.0	20150000.0	20160000.0	0.0	1.597687005996704	0.8607084155082703
1.0	20260000.0	20270000.0	5.0	1.5812678337097168	0.8458393812179565
1.0	20270000.0	20280000.0	1.0	1.709837555885315	0.9599793553352356
1.0	20400000.0	20410000.0	3.0	1.7405599355697632	0.9705950021743774
1.0	20410000.0	20420000.0	2.0	1.694562554359436	0.9429836273193359
1.0	20430000.0	20440000.0	3.0	1.7235521078109741	0.9646337628364563
1.0	20580000.0	20590000.0	1.0	1.509392499923706	0.7675420045852661
1.0	20680000.0	20690000.0	1.0	1.6265920400619507	0.869584858417511
1.0	20770000.0	20780000.0	0.0	1.5514801740646362	0.8102887272834778
1.0	20790000.0	20800000.0	0.0	1.6460672616958618	0.8972231149673462
1.0	20830000.0	20840000.0	1.0	1.958327293395996	1.369397759437561
1.0	20870000.0	20880000.0	3.0	1.5893213748931885	0.8434470295906067
1.0	20880000.0	20890000.0	3.0	1.5798234939575195	0.8232663869857788
1.0	20920000.0	20930000.0	0.0	1.6206175088882446	0.8808110356330872
1.0	21030000.0	21040000.0	0.0	1.4473865032196045	0.7173992395401001
1.0	21040000.0	21050000.0	1.0	1.4953291416168213	0.7504675984382629
1.0	21120000.0	21130000.0	3.0	1.3384697437286377	0.5978851318359375
1.0	21130000.0	21140000.0	0.0	1.374289870262146	0.6368941068649292
1.0	21160000.0	21170000.0	1.0	1.4440661668777466	0.7142235040664673
1.0	21210000.0	21220000.0	0.0	1.443843960762024	0.7136405110359192
1.0	21390000.0	21400000.0	0.0	1.5414482355117798	0.8174384832382202
1.0	21430000.0	21440000.0	0.0	1.7470585107803345	1.0028949975967407
1.0	21520000.0	21530000.0	3.0	1.7718455791473389	1.014308214187622
1.0	21560000.0	21570000.0	2.0	1.8770837783813477	1.0926604270935059
1.0	21600000.0	21610000.0	6.0	1.7849498987197876	0.9942498207092285
1.0	21610000.0	21620000.0	1.0	1.7374941110610962	0.9941134452819824
1.0	21620000.0	21630000.0	1.0	1.7162635326385498	0.9364982843399048
1.0	21670000.0	21680000.0	1.0	1.6159543991088867	0.8972705006599426
1.0	21720000.0	21730000.0	0.0	1.4445867538452148	0.7147504687309265
1.0	21840000.0	21850000.0	1.0	1.5994453430175781	0.8607665300369263
1.0	21890000.0	21900000.0	2.0	1.6349769830703735	0.8936437368392944
1.0	22130000.0	22140000.0	1.0	2.0231690406799316	1.2015124559402466
1.0	22200000.0	22210000.0	2.0	1.8119977712631226	1.0431724786758423
1.0	22270000.0	22280000.0	4.0	1.7993122339248657	1.0237414836883545
1.0	22350000.0	22360000.0	1.0	1.7939668893814087	1.2547566890716553
1.0	22390000.0	22400000.0	0.0	1.4249016046524048	0.6920055747032166
1.0	22430000.0	22440000.0	1.0	1.4161081314086914	0.6831714510917664
1.0	22510000.0	22520000.0	2.0	1.427268624305725	0.6946888566017151
1.0	22520000.0	22530000.0	2.0	1.433897614479065	0.7029421925544739
1.0	22560000.0	22570000.0	4.0	1.5365525484085083	0.8007307052612305
1.0	22580000.0	22590000.0	1.0	1.6969451904296875	0.9288884997367859
1.0	22650000.0	22660000.0	1.0	1.5842808485031128	0.8473825454711914
1.0	22780000.0	22790000.0	1.0	1.4608885049819946	0.7324859499931335
1.0	22860000.0	22870000.0	1.0	1.4336230754852295	0.7025388479232788
1.0	22950000.0	22960000.0	3.0	1.3514262437820435	0.6109428405761719
1.0	22970000.0	22980000.0	0.0	1.3831984996795654	0.6457094550132751
1.0	22990000.0	23000000.0	0.0	1.3984307050704956	0.6624855995178223
1.0	23020000.0	23030000.0	3.0	1.3642423152923584	0.6259293556213379
1.0	23060000.0	23070000.0	0.0	1.483081579208374	0.7489801049232483
1.0	23100000.0	23110000.0	0.0	1.6155637502670288	0.8670929074287415
1.0	23190000.0	23200000.0	2.0	1.7929185628890991	1.0276108980178833
1.0	23240000.0	23250000.0	6.0	1.7229998111724854	0.9683002233505249
1.0	23260000.0	23270000.0	3.0	1.8007224798202515	1.03097403049469
1.0	23290000.0	23300000.0	4.0	1.7480783462524414	0.9788737297058105
1.0	23380000.0	23390000.0	1.0	1.5232874155044556	0.8038750886917114
1.0	23390000.0	23400000.0	1.0	1.531375765800476	0.8118497729301453
1.0	23450000.0	23460000.0	1.0	1.4593206644058228	0.7305229902267456
1.0	23470000.0	23480000.0	0.0	1.46208918094635	0.7338124513626099
1.0	23530000.0	23540000.0	3.0	1.3986519575119019	0.6638511419296265
1.0	23580000.0	23590000.0	2.0	1.4665818214416504	0.7392325401306152
1.0	23650000.0	23660000.0	1.0	1.542412281036377	0.8213778734207153
1.0	23660000.0	23670000.0	4.0	1.676221251487732	0.9350182414054871
1.0	23670000.0	23680000.0	4.0	1.6721700429916382	0.9590864181518555
1.0	23690000.0	23700000.0	5.0	2.281379222869873	1.66573166847229
1.0	23730000.0	23740000.0	2.0	1.8934533596038818	1.093989610671997
1.0	23750000.0	23760000.0	1.0	2.0436506271362305	1.1912610530853271
1.0	23770000.0	23780000.0	2.0	1.8861650228500366	1.097334623336792
1.0	23870000.0	23880000.0	2.0	1.7931177616119385	1.0220710039138794
1.0	23950000.0	23960000.0	1.0	1.6782554388046265	0.9327635765075684
1.0	24000000.0	24010000.0	1.0	1.6664960384368896	0.9237945675849915
1.0	24090000.0	24100000.0	5.0	1.4981681108474731	0.773799479007721
1.0	24140000.0	24150000.0	1.0	1.5097230672836304	0.7861686944961548
1.0	24290000.0	24300000.0	0.0	1.2741639614105225	0.5321364402770996
1.0	24330000.0	24340000.0	0.0	1.2605496644973755	0.5201601982116699
1.0	24380000.0	24390000.0	1.0	1.2639976739883423	0.5220054388046265
1.0	24390000.0	24400000.0	3.0	1.2418044805526733	0.5016356706619263
1.0	24400000.0	24410000.0	0.0	1.2734699249267578	0.5309842824935913
1.0	24410000.0	24420000.0	2.0	1.2789087295532227	0.5372991561889648
1.0	24560000.0	24570000.0	0.0	1.5004167556762695	0.768349826335907
1.0	24600000.0	24610000.0	2.0	1.55938720703125	0.8246833682060242
1.0	24640000.0	24650000.0	0.0	1.7582862377166748	0.9796077013015747
1.0	24670000.0	24680000.0	0.0	1.6638262271881104	0.9212584495544434
1.0	24690000.0	24700000.0	3.0	1.6678657531738281	0.9232503771781921
1.0	24740000.0	24750000.0	2.0	1.7238495349884033	1.0249544382095337
1.0	24790000.0	24800000.0	5.0	1.6608803272247314	0.920191764831543
1.0	24840000.0	24850000.0	1.0	1.8010454177856445	1.0445137023925781
1.0	24870000.0	24880000.0	1.0	1.6812725067138672	0.9344172477722168
1.0	24920000.0	24930000.0	5.0	1.444634199142456	0.7143853902816772
1.0	24950000.0	24960000.0	0.0	1.5235660076141357	0.7959493398666382
1.0	25000000.0	25010000.0	1.0	1.502240777015686	0.7775670886039734
1.0	25090000.0	25100000.0	2.0	1.6648536920547485	0.9130716323852539
1.0	25120000.0	25130000.0	1.0	1.7148596048355103	0.9718736410140991
1.0	25210000.0	25220000.0	2.0	1.7715044021606445	1.0048733949661255
1.0	25230000.0	25240000.0	1.0	1.6957143545150757	0.944543719291687
1.0	25270000.0	25280000.0	2.0	1.6909945011138916	0.9431535005569458
1.0	25330000.0	25340000.0	2.0	1.5775811672210693	0.8372513651847839
1.0	25340000.0	25350000.0	1.0	1.7672560214996338	0.9958145022392273
1.0	25350000.0	25360000.0	3.0	1.607086181640625	0.8640353083610535
1.0	25370000.0	25380000.0	2.0	1.6864198446273804	0.9373284578323364
1.0	25380000.0	25390000.0	1.0	1.658665418624878	0.918368935585022
1.0	25460000.0	25470000.0	3.0	1.8678977489471436	1.083126187324524
1.0	25480000.0	25490000.0	1.0	1.8684247732162476	1.084176778793335
1.0	25490000.0	25500000.0	3.0	1.8313289880752563	1.045754075050354
1.0	25580000.0	25590000.0	0.0	1.5577284097671509	0.8300838470458984
1.0	25680000.0	25690000.0	2.0	1.4471666812896729	0.7180810570716858
1.0	25770000.0	25780000.0	2.0	1.522172451019287	0.7989534139633179
1.0	25860000.0	25870000.0	2.0	1.5853890180587769	0.8518579602241516
1.0	25890000.0	25900000.0	1.0	1.7213318347930908	0.9292682409286499
1.0	25910000.0	25920000.0	5.0	1.448108434677124	0.7178655862808228
1.0	25980000.0	25990000.0	1.0	1.4643042087554932	0.7345081567764282
1.0	26190000.0	26200000.0	1.0	1.7410608530044556	0.9764229655265808
1.0	26210000.0	26220000.0	3.0	1.657353401184082	0.9057647585868835
1.0	26240000.0	26250000.0	3.0	1.6617826223373413	0.9228010177612305
1.0	26250000.0	26260000.0	0.0	1.6605666875839233	0.9143390655517578
1.0	26440000.0	26450000.0	2.0	1.7052342891693115	0.9615551233291626
1.0	26480000.0	26490000.0	1.0	1.8612124919891357	1.0515968799591064
1.0	26490000.0	26500000.0	1.0	1.602607011795044	0.9524461627006531
1.0	26500000.0	26510000.0	2.0	1.506137490272522	0.7715807557106018
1.0	26620000.0	26630000.0	0.0	1.9661365747451782	1.159597635269165
1.0	26630000.0	26640000.0	6.0	1.8420772552490234	1.0913593769073486
1.0	26840000.0	26850000.0	0.0	1.572848916053772	0.8434221148490906
1.0	26950000.0	26960000.0	0.0	1.6118600368499756	0.8819135427474976
1.0	27050000.0	27060000.0	2.0	1.6669260263442993	0.912366509437561
1.0	27070000.0	27080000.0	1.0	1.616040587425232	0.8807773590087891
1.0	27080000.0	27090000.0	0.0	1.648657202720642	0.9145116806030273
1.0	27150000.0	27160000.0	1.0	1.836957335472107	1.0869476795196533
1.0	27160000.0	27170000.0	0.0	1.6970863342285156	0.955613911151886
1.0	27210000.0	27220000.0	7.0	1.589509129524231	1.0280207395553589
1.0	27220000.0	27230000.0	1.0	1.7788203954696655	1.211082100868225
1.0	27380000.0	27390000.0	0.0	2.056887626647949	1.2101259231567383
1.0	27460000.0	27470000.0	3.0	1.9244365692138672	1.0988385677337646
1.0	27490000.0	27500000.0	1.0	1.7143474817276	0.9709222912788391
1.0	27710000.0	27720000.0	6.0	1.592149257659912	0.8498188257217407
1.0	27810000.0	27820000.0	0.0	1.7042070627212524	1.1454012393951416
1.0	27850000.0	27860000.0	0.0	2.168929100036621	1.255916714668274
1.0	27910000.0	27920000.0	3.0	1.6838632822036743	0.92462557554245
1.0	27960000.0	27970000.0	2.0	1.657820463180542	0.8951919674873352
1.0	27970000.0	27980000.0	0.0	1.5854953527450562	0.8475781679153442
1.0	28150000.0	28160000.0	3.0	1.8771708011627197	1.2234574556350708
1.0	28180000.0	28190000.0	2.0	1.6196300983428955	0.8852680325508118
1.0	28360000.0	28370000.0	0.0	1.3549306392669678	0.6164153814315796
1.0	28380000.0	28390000.0	2.0	1.3220300674438477	0.5806323289871216
1.0	28390000.0	28400000.0	1.0	1.3616681098937988	0.6230534315109253
1.0	28530000.0	28540000.0	0.0	1.4355924129486084	0.7039459347724915
1.0	28580000.0	28590000.0	0.0	1.509524941444397	0.932148814201355
1.0	28590000.0	28600000.0	2.0	1.528206467628479	0.7971081137657166
1.0	28650000.0	28660000.0	2.0	1.3732894659042358	0.7398731112480164
1.0	28810000.0	28820000.0	2.0	1.9503233432769775	1.16072416305542
1.0	28820000.0	28830000.0	3.0	2.012809991836548	1.199568748474121
1.0	28840000.0	28850000.0	5.0	1.8112596273422241	1.1028674840927124
1.0	29010000.0	29020000.0	1.0	1.6396369934082031	0.9104269742965698
1.0	29020000.0	29030000.0	2.0	1.6619848012924194	0.9301224946975708
1.0	29080000.0	29090000.0	0.0	1.7728374004364014	1.0229030847549438
1.0	29230000.0	29240000.0	1.0	1.6572564840316772	0.9242672920227051
1.0	29360000.0	29370000.0	1.0	1.5833297967910767	0.8588894009590149
1.0	29370000.0	29380000.0	2.0	1.6412765979766846	0.9119936227798462
1.0	29450000.0	29460000.0	3.0	1.6592397689819336	0.8973647356033325
1.0	29540000.0	29550000.0	0.0	1.6497182846069336	0.9181060791015625
1.0	29680000.0	29690000.0	0.0	1.7415040731430054	0.9843078851699829
1.0	29780000.0	29790000.0	1.0	1.6814647912979126	0.9249523878097534
1.0	30100000.0	30110000.0	0.0	1.7069244384765625	0.9318212270736694
1.0	30160000.0	30170000.0	0.0	1.9923789501190186	1.1500155925750732
1.0	30270000.0	30280000.0	2.0	2.0496323108673096	1.1784369945526123
1.0	30420000.0	30430000.0	0.0	1.7510793209075928	0.9428257942199707
1.0	30440000.0	30450000.0	0.0	1.8909765481948853	1.0398216247558594
1.0	30540000.0	30550000.0	2.0	1.7207359075546265	0.9326826333999634
1.0	30630000.0	30640000.0	0.0	1.969400405883789	1.1135836839675903
1.0	30640000.0	30650000.0	4.0	1.8329274654388428	1.0215920209884644
1.0	30750000.0	30760000.0	0.0	1.922520399093628	1.0993155241012573
1.0	30770000.0	30780000.0	3.0	1.880525827407837	1.050293207168579
1.0	30800000.0	30810000.0	0.0	1.8114948272705078	1.0170466899871826
1.0	30860000.0	30870000.0	0.0	1.7094682455062866	0.9462882280349731
1.0	30870000.0	30880000.0	0.0	1.8367494344711304	1.0501083135604858
1.0	30950000.0	30960000.0	2.0	2.073543071746826	1.1814788579940796
1.0	30970000.0	30980000.0	7.0	1.661653757095337	0.9151577949523926
1.0	31000000.0	31010000.0	1.0	1.7431080341339111	0.9817087054252625
1.0	31140000.0	31150000.0	1.0	1.4581149816513062	0.7186722755432129
1.0	31170000.0	31180000.0	0.0	1.5606560707092285	0.8221108317375183
1.0	31180000.0	31190000.0	2.0	1.5205466747283936	0.7836138606071472
1.0	31210000.0	31220000.0	3.0	1.655107855796814	0.895688533782959
1.0	31240000.0	31250000.0	1.0	1.6240227222442627	0.8862212300300598
1.0	31280000.0	31290000.0	2.0	1.793039321899414	1.004795789718628
1.0	31310000.0	31320000.0	2.0	1.8078809976577759	1.0328234434127808
1.0	31350000.0	31360000.0	3.0	1.7046737670898438	0.9431346654891968
1.0	31390000.0	31400000.0	3.0	1.585200548171997	0.854657769203186
1.0	31410000.0	31420000.0	4.0	1.5080721378326416	0.784989058971405
1.0	31420000.0	31430000.0	1.0	1.5613816976547241	0.8421707153320312
1.0	31430000.0	31440000.0	0.0	1.5992224216461182	0.8801041841506958
1.0	31450000.0	31460000.0	0.0	1.6239550113677979	0.8936541676521301
1.0	31460000.0	31470000.0	1.0	1.5352566242218018	0.8148528933525085
1.0	31470000.0	31480000.0	4.0	1.4990532398223877	0.7751901745796204
1.0	31620000.0	31630000.0	0.0	1.6867691278457642	0.9309197664260864
1.0	31630000.0	31640000.0	2.0	1.5153449773788452	0.7885514497756958
1.0	31690000.0	31700000.0	0.0	1.6160072088241577	0.87687748670578
1.0	31720000.0	31730000.0	1.0	1.5204951763153076	0.7983311414718628
1.0	31780000.0	31790000.0	1.0	1.5542380809783936	0.8331531286239624
1.0	31790000.0	31800000.0	4.0	1.511315941810608	0.789152204990387
1.0	31870000.0	31880000.0	5.0	1.4713211059570312	0.7444255948066711
1.0	31880000.0	31890000.0	5.0	1.5206701755523682	0.8519085645675659
1.0	31960000.0	31970000.0	1.0	1.5075962543487549	0.7772198915481567
1.0	31990000.0	32000000.0	0.0	1.3958566188812256	0.6607294678688049
1.0	32050000.0	32060000.0	1.0	1.5188933610916138	0.7553698420524597
1.0	32060000.0	32070000.0	1.0	1.3961036205291748	0.6607643365859985
1.0	32150000.0	32160000.0	0.0	1.5066858530044556	0.7712677121162415
1.0	32180000.0	32190000.0	5.0	1.5736175775527954	0.8122223019599915
1.0	32230000.0	32240000.0	1.0	1.7078994512557983	0.9337750673294067
1.0	32240000.0	32250000.0	2.0	1.5871264934539795	0.8432173728942871
1.0	32490000.0	32500000.0	3.0	1.8832151889801025	1.1099976301193237
1.0	32560000.0	32570000.0	1.0	1.5614559650421143	0.8307276964187622
1.0	32610000.0	32620000.0	1.0	1.4755394458770752	0.7488162517547607
1.0	32660000.0	32670000.0	2.0	1.3883544206619263	0.7263649702072144
1.0	32700000.0	32710000.0	2.0	1.3589928150177002	0.6914676427841187
1.0	32740000.0	32750000.0	2.0	1.4376862049102783	0.7033982276916504
1.0	32770000.0	32780000.0	0.0	1.445992350578308	0.7163687944412231
1.0	32790000.0	32800000.0	2.0	1.4218462705612183	0.6895149946212769
1.0	32850000.0	32860000.0	1.0	1.7940123081207275	1.077712893486023
1.0	32860000.0	32870000.0	1.0	1.617199182510376	0.8855963945388794
1.0	32920000.0	32930000.0	6.0	1.761831521987915	0.9998930096626282
1.0	32950000.0	32960000.0	4.0	1.7767374515533447	1.0223522186279297
1.0	32960000.0	32970000.0	1.0	1.889733076095581	1.1062376499176025
1.0	33010000.0	33020000.0	5.0	1.67720627784729	0.941283106803894
1.0	33040000.0	33050000.0	3.0	1.5756205320358276	0.8501735925674438
1.0	33090000.0	33100000.0	1.0	1.6267707347869873	0.8979442715644836
1.0	33170000.0	33180000.0	0.0	1.661424994468689	0.9207087755203247
1.0	33180000.0	33190000.0	1.0	1.7675822973251343	0.9852287173271179
1.0	33400000.0	33410000.0	2.0	1.7922722101211548	1.0205714702606201
1.0	33420000.0	33430000.0	3.0	1.9299545288085938	1.1598457098007202
1.0	33470000.0	33480000.0	3.0	1.7781703472137451	1.0096890926361084
1.0	33480000.0	33490000.0	2.0	1.7309706211090088	0.9870400428771973
1.0	33560000.0	33570000.0	2.0	2.0015408992767334	1.173924446105957
1.0	33630000.0	33640000.0	2.0	1.8404486179351807	1.0627437829971313
1.0	33700000.0	33710000.0	2.0	1.7848589420318604	1.0236561298370361
1.0	33720000.0	33730000.0	0.0	1.6731990575790405	0.9583721160888672
1.0	33760000.0	33770000.0	3.0	1.4371271133422852	0.705687403678894
1.0	33860000.0	33870000.0	5.0	1.4982234239578247	0.7709054946899414
1.0	33870000.0	33880000.0	2.0	1.5724475383758545	0.8420518636703491
1.0	33900000.0	33910000.0	4.0	1.7161363363265991	0.9611049890518188
1.0	33920000.0	33930000.0	2.0	1.7556679248809814	0.9815038442611694
1.0	33940000.0	33950000.0	0.0	1.6160494089126587	0.8868865966796875
1.0	34010000.0	34020000.0	2.0	1.7296898365020752	0.9561504125595093
1.0	34050000.0	34060000.0	1.0	1.6975374221801758	0.9472365379333496
1.0	34110000.0	34120000.0	3.0	1.6025031805038452	0.8551004528999329
1.0	34120000.0	34130000.0	3.0	1.6153571605682373	0.8687105178833008
1.0	34140000.0	34150000.0	1.0	1.6246497631072998	0.8841363191604614
1.0	34170000.0	34180000.0	2.0	1.8266887664794922	1.02996027469635
1.0	34210000.0	34220000.0	0.0	1.82466721534729	1.027829885482788
1.0	34220000.0	34230000.0	3.0	1.8172051906585693	1.0031538009643555
1.0	34250000.0	34260000.0	3.0	1.840824842453003	1.0270192623138428
1.0	34290000.0	34300000.0	1.0	1.9485660791397095	1.096092700958252
1.0	34330000.0	34340000.0	1.0	2.0067028999328613	1.124698281288147
1.0	34350000.0	34360000.0	1.0	2.0490927696228027	1.1661982536315918
1.0	34360000.0	34370000.0	4.0	2.126113176345825	1.1989825963974
1.0	34400000.0	34410000.0	0.0	2.2217376232147217	1.2592681646347046
1.0	34420000.0	34430000.0	1.0	2.243730306625366	1.2708711624145508
1.0	34450000.0	34460000.0	4.0	1.9037272930145264	1.0462309122085571
1.0	34460000.0	34470000.0	2.0	1.895433783531189	1.0454801321029663
1.0	34500000.0	34510000.0	5.0	1.774990439414978	0.9535396695137024
1.0	34520000.0	34530000.0	2.0	2.0318398475646973	1.136903166770935
1.0	34610000.0	34620000.0	1.0	2.008815288543701	1.1226483583450317
1.0	34700000.0	34710000.0	1.0	2.0506584644317627	1.1506054401397705
1.0	34780000.0	34790000.0	4.0	2.258873701095581	1.2764012813568115
1.0	34810000.0	34820000.0	3.0	2.0462489128112793	1.1499013900756836
1.0	34900000.0	34910000.0	0.0	2.349020481109619	1.3337128162384033
1.0	35100000.0	35110000.0	1.0	1.5076658725738525	0.7681035995483398
1.0	35110000.0	35120000.0	2.0	1.5464345216751099	0.7882446050643921
1.0	35130000.0	35140000.0	0.0	1.5850820541381836	0.8269793391227722
1.0	35180000.0	35190000.0	1.0	1.415834665298462	0.6760033369064331
1.0	35260000.0	35270000.0	0.0	1.3928048610687256	0.6573096513748169
1.0	35410000.0	35420000.0	0.0	1.516815185546875	0.7857493162155151
1.0	35430000.0	35440000.0	2.0	1.4487183094024658	0.7188291549682617
1.0	35620000.0	35630000.0	1.0	1.7082265615463257	0.9634451866149902
1.0	35690000.0	35700000.0	0.0	1.5001420974731445	0.7757052183151245
1.0	35760000.0	35770000.0	2.0	1.3948018550872803	0.6595813035964966
1.0	35820000.0	35830000.0	1.0	1.5402767658233643	0.8197466731071472
1.0	35830000.0	35840000.0	4.0	1.5087507963180542	0.7864086031913757
1.0	35880000.0	35890000.0	3.0	1.6045080423355103	0.8841058015823364
1.0	36010000.0	36020000.0	2.0	1.6088638305664062	0.881790280342102
1.0	36130000.0	36140000.0	0.0	1.8987295627593994	1.108233094215393
1.0	36150000.0	36160000.0	3.0	1.9183191061019897	1.1224000453948975
1.0	36210000.0	36220000.0	4.0	1.733787178993225	0.9951898455619812
1.0	36230000.0	36240000.0	5.0	1.6051323413848877	0.9888080358505249
1.0	36310000.0	36320000.0	1.0	1.7158634662628174	0.9746353030204773
1.0	36360000.0	36370000.0	3.0	1.4941209554672241	0.7701417207717896
1.0	36500000.0	36510000.0	0.0	1.5240333080291748	0.8030930757522583
1.0	36540000.0	36550000.0	2.0	1.466414213180542	0.7390637397766113
1.0	36570000.0	36580000.0	5.0	1.4179117679595947	0.6852717995643616
1.0	36590000.0	36600000.0	0.0	1.552654504776001	0.8080161809921265
1.0	36670000.0	36680000.0	0.0	1.4895507097244263	0.761477530002594
1.0	36700000.0	36710000.0	6.0	1.3557084798812866	0.6168290972709656
1.0	36780000.0	36790000.0	1.0	1.8277934789657593	1.0597199201583862
1.0	36830000.0	36840000.0	5.0	1.758878469467163	0.9799960851669312
1.0	36850000.0	36860000.0	2.0	1.8420181274414062	1.2188959121704102
1.0	36870000.0	36880000.0	0.0	1.698042631149292	0.9564509391784668
1.0	36890000.0	36900000.0	3.0	1.6378982067108154	0.9071903228759766
1.0	36930000.0	36940000.0	1.0	1.9410041570663452	1.1244981288909912
1.0	36960000.0	36970000.0	1.0	1.7876174449920654	1.0290242433547974
1.0	37000000.0	37010000.0	6.0	1.878278374671936	1.0931031703948975
1.0	37020000.0	37030000.0	5.0	1.9539358615875244	1.1462585926055908
1.0	37150000.0	37160000.0	0.0	2.0621910095214844	1.2132269144058228
1.0	37160000.0	37170000.0	1.0	2.0065693855285645	1.1775761842727661
1.0	37190000.0	37200000.0	1.0	2.025200843811035	1.1864084005355835
1.0	37490000.0	37500000.0	2.0	1.8424791097640991	1.0206226110458374
1.0	37520000.0	37530000.0	2.0	1.5767853260040283	0.8180273175239563
1.0	37580000.0	37590000.0	2.0	1.6188156604766846	0.8561590909957886
1.0	37590000.0	37600000.0	4.0	1.5820863246917725	0.8222625851631165
1.0	37600000.0	37610000.0	1.0	1.6063754558563232	0.844708263874054
1.0	37610000.0	37620000.0	1.0	1.6259710788726807	0.8632450103759766
1.0	37690000.0	37700000.0	1.0	1.8933950662612915	1.0874621868133545
1.0	37760000.0	37770000.0	5.0	1.7787601947784424	1.0067682266235352
1.0	37810000.0	37820000.0	0.0	1.9768753051757812	1.1621668338775635
1.0	37860000.0	37870000.0	0.0	1.8602550029754639	1.075059175491333
1.0	37890000.0	37900000.0	1.0	1.7194569110870361	0.9665849804878235
1.0	37990000.0	38000000.0	0.0	1.5198918581008911	0.7982723712921143
1.0	38050000.0	38060000.0	0.0	1.5308812856674194	0.8118866086006165
1.0	38170000.0	38180000.0	1.0	1.7288576364517212	0.9870392680168152
1.0	38270000.0	38280000.0	3.0	1.835759162902832	1.290224552154541
1.0	38300000.0	38310000.0	3.0	1.6613538265228271	0.9294034838676453
1.0	38320000.0	38330000.0	0.0	2.1304402351379395	1.3927586078643799
1.0	38340000.0	38350000.0	4.0	1.5278500318527222	0.803625226020813
1.0	38530000.0	38540000.0	0.0	1.574980616569519	0.8370535969734192
1.0	38610000.0	38620000.0	5.0	1.5849748849868774	0.8477926254272461
1.0	38670000.0	38680000.0	3.0	1.775565505027771	1.0095195770263672
1.0	38690000.0	38700000.0	3.0	1.716707468032837	0.9608482122421265
1.0	38720000.0	38730000.0	1.0	1.6949107646942139	0.9334020614624023
1.0	39000000.0	39010000.0	1.0	1.7328319549560547	0.9715330004692078
1.0	39110000.0	39120000.0	3.0	1.724138855934143	0.9655472040176392
1.0	39160000.0	39170000.0	0.0	1.7258840799331665	0.9620906710624695
1.0	39180000.0	39190000.0	2.0	1.615404486656189	0.8731745481491089
1.0	39240000.0	39250000.0	1.0	1.6046415567398071	0.8624166250228882
1.0	39300000.0	39310000.0	0.0	1.8618676662445068	1.0945360660552979
1.0	39320000.0	39330000.0	3.0	1.8517992496490479	1.2012066841125488
1.0	39340000.0	39350000.0	5.0	1.681976318359375	0.9501106142997742
1.0	39380000.0	39390000.0	9.0	1.8354969024658203	1.0723767280578613
1.0	39400000.0	39410000.0	2.0	2.180108070373535	1.2847765684127808
1.0	39570000.0	39580000.0	1.0	1.8277313709259033	1.1512314081192017
1.0	39580000.0	39590000.0	2.0	1.6471630334854126	0.9038009643554688
1.0	39590000.0	39600000.0	6.0	1.586811900138855	0.8274787664413452
1.0	39650000.0	39660000.0	1.0	1.677890419960022	0.9146908521652222
1.0	39670000.0	39680000.0	0.0	1.6649967432022095	0.8999322652816772
1.0	39700000.0	39710000.0	2.0	1.42497980594635	0.6928727030754089
1.0	39800000.0	39810000.0	1.0	1.549209475517273	0.8292646408081055
1.0	39860000.0	39870000.0	2.0	1.8435468673706055	1.0236492156982422
1.0	39890000.0	39900000.0	1.0	1.5247493982315063	0.8038390874862671
1.0	39910000.0	39920000.0	4.0	1.4791791439056396	0.7529365420341492
1.0	40070000.0	40080000.0	0.0	1.3976904153823853	0.6621466875076294
1.0	40110000.0	40120000.0	4.0	1.4351170063018799	0.7009357213973999
1.0	40130000.0	40140000.0	1.0	1.658105492591858	0.8863381147384644
1.0	40170000.0	40180000.0	0.0	1.556903600692749	0.8020712733268738
1.0	40300000.0	40310000.0	2.0	1.5531656742095947	0.8348428606987
1.0	40400000.0	40410000.0	2.0	1.7538845539093018	0.9881812930107117
1.0	40420000.0	40430000.0	3.0	1.7401864528656006	0.9674221277236938
1.0	40460000.0	40470000.0	1.0	1.7173635959625244	0.9731484651565552
1.0	40530000.0	40540000.0	1.0	1.6123723983764648	0.8836156129837036
1.0	40540000.0	40550000.0	5.0	1.6184017658233643	0.8855140805244446
1.0	40550000.0	40560000.0	2.0	1.6854110956192017	0.9496622085571289
1.0	40590000.0	40600000.0	0.0	1.7461931705474854	0.9889339208602905
1.0	40630000.0	40640000.0	2.0	1.4890754222869873	0.7637788653373718
1.0	40680000.0	40690000.0	0.0	1.550366759300232	0.8297119140625
1.0	40820000.0	40830000.0	2.0	1.7064180374145508	0.9577432870864868
1.0	40880000.0	40890000.0	0.0	1.73611581325531	0.9903313517570496
1.0	40890000.0	40900000.0	3.0	1.719382882118225	0.9781017303466797
1.0	40900000.0	40910000.0	2.0	1.7031179666519165	0.9638417959213257
1.0	40940000.0	40950000.0	1.0	1.6830205917358398	0.9811736941337585
1.0	40960000.0	40970000.0	1.0	1.870814323425293	1.072339653968811
1.0	41020000.0	41030000.0	3.0	1.6414941549301147	0.9063262939453125
1.0	41040000.0	41050000.0	0.0	1.605630874633789	0.8742973208427429
1.0	41060000.0	41070000.0	3.0	1.5525081157684326	0.8204261660575867
1.0	41090000.0	41100000.0	0.0	1.566623568534851	0.8338626027107239
1.0	41110000.0	41120000.0	1.0	1.5383102893829346	0.8026446104049683
1.0	41160000.0	41170000.0	1.0	1.4453190565109253	0.7151199579238892
1.0	41180000.0	41190000.0	1.0	1.4222426414489746	0.6894546151161194
1.0	41260000.0	41270000.0	4.0	1.552160620689392	0.7980120778083801
1.0	41310000.0	41320000.0	0.0	1.5414392948150635	0.8117635846138
1.0	41340000.0	41350000.0	1.0	1.5678448677062988	0.8269206881523132
1.0	41350000.0	41360000.0	0.0	1.5533430576324463	0.8153554797172546
1.0	41450000.0	41460000.0	1.0	1.3843544721603394	0.6477101445198059
1.0	41490000.0	41500000.0	2.0	1.3397331237792969	0.5989762544631958
1.0	41500000.0	41510000.0	1.0	1.3411709070205688	0.6004902720451355
1.0	41560000.0	41570000.0	1.0	1.3815698623657227	0.6444315314292908
1.0	41580000.0	41590000.0	1.0	1.340491533279419	0.600153923034668
1.0	41610000.0	41620000.0	0.0	1.3695194721221924	0.6315959692001343
1.0	41650000.0	41660000.0	1.0	1.3919280767440796	0.6564143300056458
1.0	41690000.0	41700000.0	1.0	1.3898234367370605	0.6538368463516235
1.0	41730000.0	41740000.0	1.0	1.428397536277771	0.696935772895813
1.0	41760000.0	41770000.0	0.0	1.509973406791687	0.7819346189498901
1.0	41870000.0	41880000.0	1.0	1.6412500143051147	0.8905269503593445
1.0	42090000.0	42100000.0	5.0	1.6680147647857666	0.923383891582489
1.0	42130000.0	42140000.0	5.0	1.8185815811157227	1.0307821035385132
1.0	42250000.0	42260000.0	2.0	1.5691677331924438	0.8361513018608093
1.0	42310000.0	42320000.0	1.0	1.610268235206604	0.873923659324646
1.0	42370000.0	42380000.0	2.0	1.5156986713409424	0.7891412973403931
1.0	42430000.0	42440000.0	0.0	1.5151363611221313	0.7847655415534973
1.0	42460000.0	42470000.0	1.0	1.5671396255493164	0.8392379879951477
1.0	42500000.0	42510000.0	3.0	1.6443904638290405	0.8936179280281067
1.0	42580000.0	42590000.0	4.0	1.4098869562149048	0.6760722398757935
1.0	42610000.0	42620000.0	0.0	1.4694452285766602	0.7301319241523743
1.0	42640000.0	42650000.0	1.0	1.513413906097412	0.785671591758728
1.0	42650000.0	42660000.0	1.0	1.4674383401870728	0.7400254011154175
1.0	42680000.0	42690000.0	3.0	1.4025710821151733	0.6678436398506165
1.0	42840000.0	42850000.0	3.0	1.8687080144882202	1.0663107633590698
1.0	42860000.0	42870000.0	0.0	1.7055641412734985	0.9608820080757141
1.0	42880000.0	42890000.0	2.0	1.802353858947754	1.02413010597229
1.0	42890000.0	42900000.0	2.0	1.7762701511383057	1.0183382034301758
1.0	42910000.0	42920000.0	5.0	1.684998869895935	0.9472123980522156
1.0	43010000.0	43020000.0	1.0	1.6366188526153564	0.9058815240859985
1.0	43030000.0	43040000.0	2.0	1.561787486076355	0.8391842842102051
1.0	43050000.0	43060000.0	2.0	1.595334768295288	0.8619189262390137
1.0	43070000.0	43080000.0	2.0	1.6013180017471313	0.8731905221939087
1.0	43100000.0	43110000.0	0.0	1.6149158477783203	0.8862675428390503
1.0	43120000.0	43130000.0	3.0	1.8469139337539673	1.2748498916625977
1.0	43180000.0	43190000.0	3.0	1.4772523641586304	0.7505887746810913
1.0	43200000.0	43210000.0	2.0	1.45943021774292	0.7234322428703308
1.0	43210000.0	43220000.0	2.0	1.4304593801498413	0.698571503162384
1.0	43270000.0	43280000.0	0.0	1.4447333812713623	0.7144763469696045
1.0	43280000.0	43290000.0	2.0	1.478030800819397	0.7437347173690796
1.0	43290000.0	43300000.0	1.0	1.3998019695281982	0.6644316911697388
1.0	43300000.0	43310000.0	0.0	1.4376720190048218	0.7068383097648621
1.0	43410000.0	43420000.0	4.0	1.7786931991577148	0.9887833595275879
1.0	43670000.0	43680000.0	2.0	1.9318675994873047	1.0997966527938843
1.0	43680000.0	43690000.0	2.0	1.7616212368011475	1.0054574012756348
1.0	43690000.0	43700000.0	3.0	1.7333717346191406	0.9789279699325562
1.0	43710000.0	43720000.0	1.0	1.788190245628357	1.0203461647033691
1.0	43770000.0	43780000.0	4.0	1.574460744857788	0.8370031118392944
1.0	43790000.0	43800000.0	0.0	1.7005937099456787	0.9483686685562134
1.0	43830000.0	43840000.0	2.0	1.7955753803253174	1.1527410745620728
1.0	43890000.0	43900000.0	3.0	1.4890838861465454	0.7611187696456909
1.0	43900000.0	43910000.0	0.0	1.6067087650299072	0.8703144192695618
1.0	43930000.0	43940000.0	0.0	1.6561992168426514	0.9103115797042847
1.0	43960000.0	43970000.0	2.0	1.5595083236694336	0.8324082493782043
1.0	44050000.0	44060000.0	2.0	1.5596683025360107	0.8244777917861938
1.0	44060000.0	44070000.0	1.0	1.5807158946990967	0.8487069010734558
1.0	44120000.0	44130000.0	2.0	1.56570303440094	0.8391847610473633
1.0	44180000.0	44190000.0	1.0	1.7138160467147827	0.9736822247505188
1.0	44230000.0	44240000.0	0.0	1.584511637687683	0.837917149066925
1.0	44240000.0	44250000.0	5.0	1.458308219909668	0.7299646139144897
1.0	44280000.0	44290000.0	3.0	1.5217831134796143	0.7938565611839294
1.0	44320000.0	44330000.0	1.0	1.55592942237854	0.8251937627792358
1.0	44330000.0	44340000.0	0.0	1.583614706993103	0.8533816337585449
1.0	44370000.0	44380000.0	2.0	1.5190212726593018	0.7934733629226685
1.0	44420000.0	44430000.0	0.0	1.5888776779174805	0.8577933311462402
1.0	44570000.0	44580000.0	1.0	1.3821821212768555	0.6457580327987671
1.0	44580000.0	44590000.0	0.0	1.3527274131774902	0.6138623952865601
1.0	44690000.0	44700000.0	2.0	1.3169543743133545	0.5752497911453247
1.0	44790000.0	44800000.0	2.0	1.448573350906372	0.7157462239265442
1.0	44920000.0	44930000.0	2.0	1.7194141149520874	0.9654667973518372
1.0	44960000.0	44970000.0	2.0	1.7084152698516846	0.9453263282775879
1.0	44970000.0	44980000.0	5.0	1.664656400680542	0.8932256698608398
1.0	44990000.0	45000000.0	1.0	1.690781593322754	0.9303973913192749
1.0	45030000.0	45040000.0	1.0	1.5758030414581299	0.8359041213989258
1.0	45040000.0	45050000.0	1.0	1.601994276046753	0.8579719662666321
1.0	45050000.0	45060000.0	1.0	1.6562614440917969	0.900385856628418
1.0	45160000.0	45170000.0	2.0	1.5263125896453857	0.8003326654434204
1.0	45220000.0	45230000.0	1.0	1.6671257019042969	0.9335266351699829
1.0	45310000.0	45320000.0	0.0	1.668492317199707	0.9315162897109985
1.0	45420000.0	45430000.0	2.0	1.501865029335022	0.7783141136169434
1.0	45510000.0	45520000.0	0.0	1.4817253351211548	0.7560144662857056
1.0	45560000.0	45570000.0	1.0	1.4117599725723267	0.6777369976043701
1.0	45700000.0	45710000.0	1.0	1.4286725521087646	0.6963163018226624
1.0	45800000.0	45810000.0	2.0	1.7977126836776733	1.1510121822357178
1.0	45810000.0	45820000.0	1.0	1.543640375137329	0.8157427906990051
1.0	45840000.0	45850000.0	2.0	1.5257459878921509	0.8021316528320312
1.0	45920000.0	45930000.0	0.0	1.5069127082824707	0.7834728956222534
1.0	45930000.0	45940000.0	1.0	1.4755414724349976	0.7489765882492065
1.0	46050000.0	46060000.0	3.0	1.5460937023162842	0.8042303919792175
1.0	46060000.0	46070000.0	2.0	1.524017095565796	0.8035128712654114
1.0	46140000.0	46150000.0	1.0	1.778716802597046	1.0176386833190918
1.0	46170000.0	46180000.0	3.0	1.6263002157211304	0.8979007601737976
1.0	46420000.0	46430000.0	0.0	1.5623316764831543	0.8338886499404907
1.0	46490000.0	46500000.0	5.0	1.4886572360992432	0.7638002634048462
1.0	46540000.0	46550000.0	3.0	1.5970242023468018	0.8727878332138062
1.0	46630000.0	46640000.0	3.0	1.646759033203125	0.8779622316360474
1.0	46640000.0	46650000.0	0.0	1.7958101034164429	1.0029653310775757
1.0	46820000.0	46830000.0	0.0	1.5511753559112549	0.8279215693473816
1.0	46880000.0	46890000.0	2.0	1.5276445150375366	0.7993932962417603
1.0	46910000.0	46920000.0	1.0	1.753973364830017	0.9482625722885132
1.0	46950000.0	46960000.0	1.0	2.0904431343078613	1.1916004419326782
1.0	47010000.0	47020000.0	2.0	1.6252473592758179	0.866717517375946
1.0	47090000.0	47100000.0	6.0	1.3581479787826538	0.6193174123764038
1.0	47120000.0	47130000.0	1.0	1.4056580066680908	0.6717643141746521
1.0	47130000.0	47140000.0	1.0	1.6247813701629639	0.9107009768486023
1.0	47170000.0	47180000.0	0.0	1.3916748762130737	0.6563166379928589
1.0	47230000.0	47240000.0	0.0	1.5975444316864014	0.829755425453186
1.0	47260000.0	47270000.0	0.0	1.3951308727264404	0.6603442430496216
1.0	47270000.0	47280000.0	1.0	1.4030495882034302	0.6621930003166199
1.0	47460000.0	47470000.0	0.0	1.569493055343628	0.8291260004043579
1.0	47680000.0	47690000.0	0.0	1.6471703052520752	0.8914555311203003
1.0	47750000.0	47760000.0	0.0	1.498069405555725	0.7742621898651123
1.0	47770000.0	47780000.0	0.0	1.6949141025543213	0.9814140200614929
1.0	47810000.0	47820000.0	3.0	1.3538025617599487	0.6144677400588989
1.0	47920000.0	47930000.0	1.0	1.607065200805664	0.8582728505134583
1.0	47940000.0	47950000.0	2.0	1.587544322013855	0.832879900932312
1.0	48080000.0	48090000.0	1.0	1.5636847019195557	0.824271559715271
1.0	48090000.0	48100000.0	1.0	1.6195417642593384	0.8715365529060364
1.0	48190000.0	48200000.0	3.0	1.785758376121521	0.9825869798660278
1.0	48220000.0	48230000.0	2.0	1.6385600566864014	0.8884255290031433
1.0	48340000.0	48350000.0	1.0	1.6461760997772217	0.8971425294876099
1.0	48370000.0	48380000.0	2.0	1.6482620239257812	0.8954402208328247
1.0	48430000.0	48440000.0	2.0	1.6798374652862549	0.9239040613174438
1.0	48500000.0	48510000.0	1.0	1.5954982042312622	0.8284764289855957
1.0	48660000.0	48670000.0	3.0	1.6509205102920532	0.8797219395637512
1.0	48770000.0	48780000.0	5.0	1.7454264163970947	0.9673947095870972
1.0	48880000.0	48890000.0	1.0	1.7167326211929321	0.9390724301338196
1.0	49080000.0	49090000.0	1.0	1.8933225870132446	1.0472240447998047
1.0	49110000.0	49120000.0	0.0	1.86831796169281	1.0204883813858032
1.0	49140000.0	49150000.0	1.0	1.8838224411010742	1.028432846069336
1.0	49200000.0	49210000.0	2.0	1.5080626010894775	0.766684889793396
1.0	49260000.0	49270000.0	2.0	2.071153163909912	1.1637929677963257
1.0	49350000.0	49360000.0	2.0	2.0756659507751465	1.1645687818527222
1.0	49390000.0	49400000.0	0.0	2.2187206745147705	1.2534668445587158
1.0	49410000.0	49420000.0	0.0	2.2345364093780518	1.2618135213851929
1.0	49420000.0	49430000.0	0.0	2.0712952613830566	1.1626472473144531
1.0	49520000.0	49530000.0	0.0	2.631202220916748	1.4540997743606567
1.0	49560000.0	49570000.0	3.0	2.6198456287384033	1.4500372409820557
1.0	49590000.0	49600000.0	4.0	2.555467128753662	1.4222967624664307
1.0	49600000.0	49610000.0	1.0	2.6464929580688477	1.458551049232483
1.0	49620000.0	49630000.0	2.0	2.5399909019470215	1.415155291557312
1.0	49710000.0	49720000.0	2.0	2.7258901596069336	1.490123987197876
1.0	49810000.0	49820000.0	2.0	2.798553943634033	1.5143028497695923
1.0	49830000.0	49840000.0	4.0	2.7340824604034424	1.4910123348236084
1.0	49860000.0	49870000.0	2.0	2.7305285930633545	1.4895967245101929
1.0	49890000.0	49900000.0	3.0	2.657456874847412	1.4632384777069092
1.0	49920000.0	49930000.0	3.0	2.6998400688171387	1.4787147045135498
1.0	49930000.0	49940000.0	3.0	2.7411859035491943	1.4943355321884155
1.0	50270000.0	50280000.0	3.0	2.5084950923919678	1.4012272357940674
1.0	50320000.0	50330000.0	4.0	2.454749584197998	1.377274990081787
1.0	50360000.0	50370000.0	2.0	2.3651797771453857	1.3324968814849854
1.0	50440000.0	50450000.0	1.0	2.2617058753967285	1.2859803438186646
1.0	50560000.0	50570000.0	0.0	2.011801242828369	1.144219994544983
1.0	50650000.0	50660000.0	5.0	2.0444846153259277	1.167370080947876
1.0	50700000.0	50710000.0	0.0	2.23150634765625	1.2854359149932861
1.0	50900000.0	50910000.0	3.0	1.4523087739944458	0.7231032252311707
1.0	50910000.0	50920000.0	2.0	1.4754939079284668	0.7490292191505432
1.0	51040000.0	51050000.0	2.0	1.4671293497085571	0.7396193742752075
1.0	51060000.0	51070000.0	1.0	1.5003927946090698	0.7762226462364197
1.0	51070000.0	51080000.0	2.0	1.5326483249664307	0.8074694871902466
1.0	51110000.0	51120000.0	0.0	1.5242602825164795	0.7956095337867737
1.0	51170000.0	51180000.0	4.0	1.3697398900985718	0.6312679052352905
1.0	51310000.0	51320000.0	1.0	1.4670490026474	0.7399071455001831
1.0	51330000.0	51340000.0	1.0	1.4769824743270874	0.7509884834289551
1.0	51380000.0	51390000.0	1.0	1.5889289379119873	0.8615652918815613
1.0	51400000.0	51410000.0	0.0	1.6761970520019531	0.9431108236312866
1.0	51440000.0	51450000.0	2.0	1.8565692901611328	1.1648415327072144
1.0	51470000.0	51480000.0	5.0	1.5072295665740967	0.7824021577835083
1.0	51510000.0	51520000.0	1.0	1.7650909423828125	1.0115256309509277
1.0	51580000.0	51590000.0	4.0	1.7026786804199219	0.9598109126091003
1.0	51630000.0	51640000.0	5.0	1.548449993133545	0.8211973309516907
1.0	51660000.0	51670000.0	0.0	1.6248096227645874	0.8944178819656372
1.0	51670000.0	51680000.0	1.0	1.6140276193618774	0.8858510851860046
1.0	51720000.0	51730000.0	2.0	1.5576838254928589	0.8311598896980286
1.0	51890000.0	51900000.0	3.0	1.5565354824066162	0.8321934938430786
1.0	51900000.0	51910000.0	3.0	1.5084068775177002	0.7855933904647827
1.0	51920000.0	51930000.0	2.0	1.5243229866027832	0.8032444715499878
1.0	51930000.0	51940000.0	0.0	1.5718321800231934	0.8475291132926941
1.0	52040000.0	52050000.0	0.0	1.6989824771881104	0.9572485685348511
1.0	52050000.0	52060000.0	5.0	1.63361394405365	0.9020156860351562
1.0	52130000.0	52140000.0	2.0	1.6157939434051514	0.8847125768661499
1.0	52160000.0	52170000.0	2.0	1.5512888431549072	0.82728111743927
1.0	52170000.0	52180000.0	0.0	1.5266954898834229	0.8026601672172546
1.0	52270000.0	52280000.0	0.0	1.439422845840454	0.7090685963630676
1.0	52320000.0	52330000.0	2.0	1.4155311584472656	0.6822993159294128
1.0	52370000.0	52380000.0	0.0	1.5116714239120483	0.7781766057014465
1.0	52390000.0	52400000.0	1.0	1.4663496017456055	0.7365205883979797
1.0	52420000.0	52430000.0	2.0	1.5724742412567139	0.8342889547348022
1.0	52600000.0	52610000.0	3.0	2.0174336433410645	1.33523690700531
1.0	52720000.0	52730000.0	4.0	1.8316978216171265	1.070802092552185
1.0	52750000.0	52760000.0	2.0	1.8003160953521729	1.0462297201156616
1.0	52770000.0	52780000.0	3.0	1.7692171335220337	1.0196374654769897
1.0	53000000.0	53010000.0	3.0	1.5526608228683472	0.8226861953735352
1.0	53050000.0	53060000.0	0.0	1.5272347927093506	0.7972185611724854
1.0	53090000.0	53100000.0	3.0	1.6951318979263306	0.943081259727478
1.0	53100000.0	53110000.0	1.0	1.723492980003357	0.9484001994132996
1.0	53120000.0	53130000.0	1.0	1.59568452835083	0.8596407175064087
1.0	53150000.0	53160000.0	1.0	1.4737331867218018	0.7473507523536682
1.0	53160000.0	53170000.0	4.0	1.8121731281280518	1.0996414422988892
1.0	53170000.0	53180000.0	6.0	1.5394253730773926	0.809243381023407
1.0	53260000.0	53270000.0	5.0	1.528463363647461	0.8069661259651184
1.0	53300000.0	53310000.0	0.0	1.6864591836929321	0.9353616833686829
1.0	53410000.0	53420000.0	0.0	1.4564838409423828	0.7275451421737671
1.0	53420000.0	53430000.0	1.0	1.4503743648529053	0.7205492854118347
1.0	53450000.0	53460000.0	1.0	1.4843876361846924	0.7589724659919739
1.0	53510000.0	53520000.0	1.0	1.5020239353179932	0.7769402265548706
1.0	53520000.0	53530000.0	1.0	1.7797462940216064	1.0028495788574219
1.0	53530000.0	53540000.0	2.0	1.5560801029205322	0.8219053149223328
1.0	53560000.0	53570000.0	3.0	1.6595042943954468	0.8903998136520386
1.0	53600000.0	53610000.0	2.0	1.6659762859344482	0.9179738163948059
1.0	53650000.0	53660000.0	1.0	1.7697433233261108	1.0081977844238281
1.0	53850000.0	53860000.0	1.0	1.532565712928772	0.7979007959365845
1.0	53870000.0	53880000.0	1.0	1.6090927124023438	0.8662704229354858
1.0	53930000.0	53940000.0	2.0	1.6938343048095703	0.9439252018928528
1.0	53970000.0	53980000.0	3.0	1.8472524881362915	1.0637623071670532
1.0	54050000.0	54060000.0	2.0	1.8058487176895142	1.0324796438217163
1.0	54080000.0	54090000.0	3.0	1.6571376323699951	0.9121900796890259
1.0	54140000.0	54150000.0	1.0	1.5984588861465454	0.8537461161613464
1.0	54230000.0	54240000.0	0.0	1.3452279567718506	0.6052318215370178
1.0	54280000.0	54290000.0	0.0	1.4079928398132324	0.6746644377708435
1.0	54310000.0	54320000.0	1.0	1.4120490550994873	0.6790097951889038
1.0	54390000.0	54400000.0	1.0	1.478429913520813	0.752129852771759
1.0	54420000.0	54430000.0	0.0	1.562828540802002	0.8364836573600769
1.0	54620000.0	54630000.0	4.0	1.7592664957046509	1.0042359828948975
1.0	54630000.0	54640000.0	0.0	1.7965139150619507	1.0383741855621338
1.0	54660000.0	54670000.0	1.0	1.6813077926635742	1.1041696071624756
1.0	54670000.0	54680000.0	2.0	1.783445954322815	1.0322802066802979
1.0	54680000.0	54690000.0	0.0	1.9463008642196655	1.1411511898040771
1.0	54700000.0	54710000.0	2.0	1.8319870233535767	1.0666966438293457
1.0	54770000.0	54780000.0	1.0	1.8879499435424805	1.0786906480789185
1.0	54850000.0	54860000.0	2.0	1.8116257190704346	1.0423235893249512
1.0	54860000.0	54870000.0	2.0	1.7570960521697998	1.0065324306488037
1.0	54990000.0	55000000.0	1.0	1.7753467559814453	1.0202449560165405
1.0	55070000.0	55080000.0	2.0	1.805005669593811	1.0383316278457642
1.0	55100000.0	55110000.0	1.0	1.9502280950546265	1.1397247314453125
1.0	55170000.0	55180000.0	2.0	1.6620304584503174	0.9200121164321899
1.0	55240000.0	55250000.0	1.0	1.5981647968292236	0.8530839085578918
1.0	55260000.0	55270000.0	1.0	1.8375329971313477	1.0185024738311768
1.0	55280000.0	55290000.0	1.0	1.5277001857757568	0.7910581827163696
1.0	55310000.0	55320000.0	2.0	1.399078369140625	0.6637214422225952
1.0	55330000.0	55340000.0	2.0	1.4060089588165283	0.6710822582244873
1.0	55350000.0	55360000.0	1.0	1.645504355430603	0.9473649263381958
1.0	55440000.0	55450000.0	1.0	1.4726155996322632	0.7237688899040222
1.0	55530000.0	55540000.0	0.0	1.4603761434555054	0.7316993474960327
1.0	55550000.0	55560000.0	3.0	1.4430228471755981	0.7135164737701416
1.0	55680000.0	55690000.0	1.0	1.7007696628570557	1.0351309776306152
1.0	55700000.0	55710000.0	2.0	1.4398434162139893	0.7087126970291138
1.0	55720000.0	55730000.0	0.0	1.4611332416534424	0.732697606086731
1.0	55730000.0	55740000.0	1.0	1.442448616027832	0.7124203443527222
1.0	55760000.0	55770000.0	1.0	1.399427890777588	0.6645011901855469
1.0	55770000.0	55780000.0	1.0	1.4197982549667358	0.685719907283783
1.0	55790000.0	55800000.0	3.0	1.428424596786499	0.6960358619689941
1.0	55800000.0	55810000.0	1.0	1.4550588130950928	0.7237246036529541
1.0	55820000.0	55830000.0	2.0	1.5293291807174683	0.7961868643760681
1.0	55850000.0	55860000.0	0.0	1.603234887123108	0.8634238243103027
1.0	55970000.0	55980000.0	2.0	2.03602933883667	1.1776810884475708
1.0	55980000.0	55990000.0	2.0	1.941407561302185	1.1241899728775024
1.0	56120000.0	56130000.0	1.0	1.9260212182998657	1.1077511310577393
1.0	56190000.0	56200000.0	4.0	1.7386491298675537	0.949847400188446
1.0	56210000.0	56220000.0	0.0	1.8239622116088867	0.9966683387756348
1.0	56240000.0	56250000.0	0.0	1.7811740636825562	0.9709380269050598
1.0	56280000.0	56290000.0	4.0	1.6077673435211182	0.8342337608337402
1.0	56300000.0	56310000.0	1.0	1.5860240459442139	0.8133137822151184
1.0	56400000.0	56410000.0	1.0	1.6645091772079468	0.8807137608528137
1.0	56450000.0	56460000.0	0.0	1.6919571161270142	0.908028781414032
1.0	56480000.0	56490000.0	0.0	1.6326572895050049	0.8688718676567078
1.0	56610000.0	56620000.0	2.0	1.6291290521621704	0.858944296836853
1.0	56650000.0	56660000.0	3.0	1.6017602682113647	0.8440850973129272
1.0	56660000.0	56670000.0	2.0	1.581040382385254	0.8312215805053711
1.0	56820000.0	56830000.0	4.0	1.5217704772949219	0.7857977151870728
1.0	56830000.0	56840000.0	0.0	1.5560810565948486	0.8276397585868835
1.0	56860000.0	56870000.0	2.0	1.5135396718978882	0.7742310762405396
1.0	56880000.0	56890000.0	0.0	1.5693708658218384	0.8209583163261414
1.0	56900000.0	56910000.0	2.0	1.6169923543930054	0.8390819430351257
1.0	56940000.0	56950000.0	1.0	1.564531683921814	0.8024590611457825
1.0	56990000.0	57000000.0	0.0	1.72418212890625	0.9390970468521118
1.0	57010000.0	57020000.0	1.0	1.8817403316497803	1.0366228818893433
1.0	57080000.0	57090000.0	2.0	1.6487830877304077	0.9004070162773132
1.0	57180000.0	57190000.0	3.0	1.5640736818313599	0.8361290097236633
1.0	57200000.0	57210000.0	1.0	1.6828091144561768	0.9284875988960266
1.0	57210000.0	57220000.0	1.0	1.7136017084121704	0.9551601409912109
1.0	57280000.0	57290000.0	3.0	1.800715684890747	0.979915976524353
1.0	57300000.0	57310000.0	1.0	1.8041290044784546	0.9930077791213989
1.0	57370000.0	57380000.0	1.0	1.9264192581176758	1.0717027187347412
1.0	57410000.0	57420000.0	2.0	1.6673023700714111	0.8907705545425415
1.0	57650000.0	57660000.0	6.0	1.7805118560791016	0.9765349626541138
1.0	57670000.0	57680000.0	1.0	2.0193610191345215	1.147534966468811
1.0	57700000.0	57710000.0	3.0	2.032191514968872	1.1563165187835693
1.0	57790000.0	57800000.0	1.0	2.2049334049224854	1.2483723163604736
1.0	58060000.0	58070000.0	1.0	1.965852975845337	1.0918186902999878
1.0	58100000.0	58110000.0	1.0	1.9255459308624268	1.0645822286605835
1.0	58220000.0	58230000.0	3.0	2.0197248458862305	1.1342045068740845
1.0	58230000.0	58240000.0	2.0	2.013047218322754	1.1320030689239502
1.0	58250000.0	58260000.0	1.0	2.0517959594726562	1.164703607559204
1.0	58380000.0	58390000.0	2.0	1.9871594905853271	1.110965371131897
1.0	58400000.0	58410000.0	5.0	1.9261353015899658	1.0630124807357788
1.0	58410000.0	58420000.0	2.0	1.9387325048446655	1.0809853076934814
1.0	58460000.0	58470000.0	3.0	1.8464419841766357	1.0027426481246948
1.0	58490000.0	58500000.0	1.0	1.741361379623413	0.9291618466377258
1.0	58530000.0	58540000.0	1.0	1.477582573890686	0.7094301581382751
1.0	58720000.0	58730000.0	3.0	1.6261873245239258	0.8608353734016418
1.0	58820000.0	58830000.0	0.0	1.4838374853134155	0.7456086874008179
1.0	58830000.0	58840000.0	1.0	1.5208126306533813	0.7701923251152039
1.0	58850000.0	58860000.0	0.0	1.4506773948669434	0.7175002098083496
1.0	58880000.0	58890000.0	1.0	1.4056774377822876	0.6719833612442017
1.0	58960000.0	58970000.0	1.0	1.3512098789215088	0.6114038825035095
1.0	58990000.0	59000000.0	1.0	1.4121143817901611	0.6786808967590332
1.0	59040000.0	59050000.0	1.0	1.705369234085083	0.9157243967056274
1.0	59050000.0	59060000.0	1.0	1.5791652202606201	0.8283022046089172
1.0	59160000.0	59170000.0	1.0	1.767804741859436	1.1417468786239624
1.0	59330000.0	59340000.0	3.0	1.6447932720184326	0.9097737073898315
1.0	59350000.0	59360000.0	1.0	1.789184331893921	0.9967750310897827
1.0	59440000.0	59450000.0	2.0	1.7310279607772827	0.9748947024345398
1.0	59470000.0	59480000.0	3.0	1.9284439086914062	1.1188479661941528
1.0	59500000.0	59510000.0	0.0	1.7480636835098267	0.9942333102226257
1.0	59570000.0	59580000.0	2.0	1.705646276473999	0.9518847465515137
1.0	59610000.0	59620000.0	1.0	1.8440977334976196	1.0202142000198364
1.0	59650000.0	59660000.0	1.0	1.6151930093765259	0.8695490956306458
1.0	59780000.0	59790000.0	3.0	1.643506646156311	0.8872888684272766
1.0	59860000.0	59870000.0	2.0	1.6138763427734375	0.8719960451126099
1.0	59900000.0	59910000.0	0.0	1.6899410486221313	0.9418085813522339
1.0	59990000.0	60000000.0	3.0	1.5502156019210815	0.8183674812316895
1.0	60180000.0	60190000.0	0.0	1.6991163492202759	0.9532702565193176
1.0	60220000.0	60230000.0	1.0	1.68204665184021	0.933178722858429
1.0	60230000.0	60240000.0	2.0	1.657299280166626	0.9155847430229187
1.0	60240000.0	60250000.0	2.0	1.5954067707061768	0.8615950345993042
1.0	60270000.0	60280000.0	8.0	1.4436808824539185	0.712520956993103
1.0	60320000.0	60330000.0	1.0	1.7136790752410889	0.9590798616409302
1.0	60340000.0	60350000.0	2.0	1.7446454763412476	0.9785295724868774
1.0	60370000.0	60380000.0	1.0	1.7304880619049072	0.9756566286087036
1.0	60380000.0	60390000.0	5.0	1.6035343408584595	0.840082049369812
1.0	60470000.0	60480000.0	2.0	1.6009604930877686	0.8505696058273315
1.0	60530000.0	60540000.0	3.0	1.7352021932601929	0.9445127248764038
1.0	60820000.0	60830000.0	2.0	1.8774385452270508	1.033942461013794
1.0	60920000.0	60930000.0	0.0	1.967090368270874	1.0915544033050537
1.0	60960000.0	60970000.0	4.0	1.6702295541763306	0.8651332855224609
1.0	60980000.0	60990000.0	1.0	1.5286985635757446	0.7554628252983093
1.0	60990000.0	61000000.0	2.0	1.486962914466858	0.7158330082893372
1.0	61010000.0	61020000.0	0.0	1.5074042081832886	0.7404033541679382
1.0	61040000.0	61050000.0	1.0	1.6887556314468384	0.8947855234146118
1.0	61210000.0	61220000.0	4.0	1.7101945877075195	0.9385697245597839
1.0	61300000.0	61310000.0	2.0	1.7658621072769165	0.9940764307975769
1.0	61310000.0	61320000.0	0.0	1.803929090499878	1.01082181930542
1.0	61360000.0	61370000.0	3.0	1.6101757287979126	0.8651692271232605
1.0	61440000.0	61450000.0	0.0	1.6666339635849	0.9276658892631531
1.0	61570000.0	61580000.0	0.0	1.8137989044189453	1.046997308731079
1.0	61590000.0	61600000.0	6.0	1.6388027667999268	0.8981377482414246
1.0	61620000.0	61630000.0	2.0	1.7135238647460938	0.9596134424209595
1.0	61680000.0	61690000.0	1.0	1.7719007730484009	1.010451078414917
1.0	61730000.0	61740000.0	4.0	1.5197328329086304	0.7912974953651428
1.0	61770000.0	61780000.0	0.0	1.7049357891082764	0.964642345905304
1.0	61800000.0	61810000.0	1.0	1.9667860269546509	1.1255717277526855
1.0	61910000.0	61920000.0	0.0	2.1212310791015625	1.2319058179855347
1.0	61930000.0	61940000.0	3.0	1.7359020709991455	0.9897379875183105
1.0	62070000.0	62080000.0	1.0	1.6019070148468018	0.857071578502655
1.0	62090000.0	62100000.0	1.0	1.5683372020721436	0.8422137498855591
1.0	62160000.0	62170000.0	1.0	1.4905850887298584	0.7660967111587524
1.0	62170000.0	62180000.0	1.0	1.4982850551605225	0.7743328809738159
1.0	62250000.0	62260000.0	3.0	1.4289424419403076	0.6981805562973022
1.0	62300000.0	62310000.0	2.0	1.4672893285751343	0.7401620745658875
1.0	62330000.0	62340000.0	3.0	1.518109917640686	0.7964113354682922
1.0	62340000.0	62350000.0	2.0	1.5052627325057983	0.7825087308883667
1.0	62370000.0	62380000.0	0.0	1.5599523782730103	0.837506890296936
1.0	62400000.0	62410000.0	2.0	1.5813510417938232	0.8580901026725769
1.0	62520000.0	62530000.0	2.0	1.6007039546966553	0.8693023920059204
1.0	62550000.0	62560000.0	4.0	1.5481377840042114	0.8222540020942688
1.0	62560000.0	62570000.0	0.0	1.6068744659423828	0.8775558471679688
1.0	62600000.0	62610000.0	1.0	1.6691688299179077	0.9339293241500854
1.0	62620000.0	62630000.0	1.0	1.6257327795028687	0.8995677828788757
1.0	62690000.0	62700000.0	4.0	1.6296474933624268	0.884844958782196
1.0	62740000.0	62750000.0	0.0	1.737291693687439	0.9773098230361938
1.0	62770000.0	62780000.0	2.0	1.6370422840118408	0.8942959904670715
1.0	62800000.0	62810000.0	1.0	1.6226072311401367	0.8801220655441284
1.0	62830000.0	62840000.0	3.0	1.4526585340499878	0.7241756319999695
1.0	62860000.0	62870000.0	1.0	1.4923949241638184	0.7636601328849792
1.0	62920000.0	62930000.0	1.0	1.4433748722076416	0.7139555215835571
1.0	62940000.0	62950000.0	1.0	1.5644112825393677	0.8440734148025513
1.0	62990000.0	63000000.0	2.0	1.6225744485855103	0.897169291973114
1.0	63020000.0	63030000.0	0.0	1.5503038167953491	0.8330354690551758
1.0	63090000.0	63100000.0	2.0	1.6356945037841797	0.9095525741577148
1.0	63150000.0	63160000.0	3.0	1.7233152389526367	1.0680992603302002
1.0	63200000.0	63210000.0	0.0	1.4215033054351807	0.6886682510375977
1.0	63210000.0	63220000.0	0.0	1.4097732305526733	0.6755610704421997
1.0	63270000.0	63280000.0	0.0	1.4889812469482422	0.7648844718933105
1.0	63300000.0	63310000.0	2.0	1.4850027561187744	0.7606518864631653
1.0	63310000.0	63320000.0	1.0	1.5148899555206299	0.7936302423477173
1.0	63320000.0	63330000.0	2.0	1.5166552066802979	0.7953033447265625
1.0	63380000.0	63390000.0	1.0	1.7870784997940063	1.016007661819458
1.0	63450000.0	63460000.0	5.0	1.6492817401885986	0.896379828453064
1.0	63460000.0	63470000.0	1.0	1.7368561029434204	0.9686193466186523
1.0	63490000.0	63500000.0	2.0	1.8553129434585571	1.0564053058624268
1.0	63520000.0	63530000.0	3.0	1.707048773765564	0.9475493431091309
1.0	63530000.0	63540000.0	1.0	1.7888519763946533	1.0085408687591553
1.0	63590000.0	63600000.0	4.0	1.7911832332611084	1.0147045850753784
1.0	63620000.0	63630000.0	0.0	1.8232653141021729	1.0371801853179932
1.0	63630000.0	63640000.0	1.0	1.7291206121444702	0.9686871767044067
1.0	63700000.0	63710000.0	1.0	1.6820369958877563	0.9305566549301147
1.0	63780000.0	63790000.0	3.0	2.6074936389923096	1.4635932445526123
1.0	63880000.0	63890000.0	5.0	1.5033859014511108	0.7792483568191528
1.0	63950000.0	63960000.0	1.0	1.396702527999878	0.6609600782394409
1.0	63970000.0	63980000.0	1.0	1.3899506330490112	0.6540172696113586
1.0	64070000.0	64080000.0	0.0	1.4309924840927124	0.6987161636352539
1.0	64120000.0	64130000.0	1.0	1.5640541315078735	0.8297101259231567
1.0	64170000.0	64180000.0	2.0	1.7054615020751953	0.949389636516571
1.0	64220000.0	64230000.0	3.0	1.7938413619995117	1.0273499488830566
1.0	64250000.0	64260000.0	2.0	1.916813611984253	1.0966856479644775
1.0	64270000.0	64280000.0	1.0	1.8546583652496338	1.0557653903961182
1.0	64350000.0	64360000.0	0.0	1.8219788074493408	1.0201923847198486
1.0	64380000.0	64390000.0	0.0	1.8172378540039062	1.000048041343689
1.0	64390000.0	64400000.0	0.0	1.6073925495147705	0.8504759669303894
1.0	64420000.0	64430000.0	2.0	1.5998106002807617	0.833471953868866
1.0	64470000.0	64480000.0	2.0	1.5912306308746338	0.8271636962890625
1.0	64520000.0	64530000.0	3.0	1.5977526903152466	0.8393632173538208
1.0	64710000.0	64720000.0	1.0	1.5940383672714233	0.8384467959403992
1.0	64730000.0	64740000.0	0.0	1.5548412799835205	0.8098431825637817
1.0	64790000.0	64800000.0	3.0	1.5011110305786133	0.7538017630577087
1.0	64820000.0	64830000.0	2.0	1.510288119316101	0.7672234177589417
1.0	64880000.0	64890000.0	2.0	1.6097667217254639	0.8701565861701965
1.0	64940000.0	64950000.0	1.0	1.950378656387329	1.1116349697113037
1.0	65030000.0	65040000.0	6.0	1.8931465148925781	1.090604305267334
1.0	65060000.0	65070000.0	3.0	1.8717111349105835	1.0767900943756104
1.0	65080000.0	65090000.0	3.0	1.7943534851074219	1.033342957496643
1.0	65120000.0	65130000.0	1.0	1.7226121425628662	0.9843950271606445
1.0	65170000.0	65180000.0	3.0	1.5841524600982666	0.8515602350234985
1.0	65180000.0	65190000.0	2.0	1.608902931213379	0.8633922338485718
1.0	65210000.0	65220000.0	3.0	1.5095466375350952	0.7705065011978149
1.0	65230000.0	65240000.0	0.0	1.4359064102172852	0.7046716809272766
1.0	65270000.0	65280000.0	3.0	1.3863673210144043	0.6499673128128052
1.0	65310000.0	65320000.0	1.0	1.4314676523208618	0.6999764442443848
1.0	65350000.0	65360000.0	0.0	1.4292055368423462	0.6974499821662903
1.0	65420000.0	65430000.0	0.0	1.4815343618392944	0.7453978657722473
1.0	65440000.0	65450000.0	0.0	1.4787156581878662	0.752602219581604
1.0	65490000.0	65500000.0	0.0	1.5431873798370361	0.8156455159187317
1.0	65560000.0	65570000.0	4.0	1.5892181396484375	0.8456394076347351
1.0	65580000.0	65590000.0	2.0	1.5294928550720215	0.804356575012207
1.0	65600000.0	65610000.0	1.0	1.5950305461883545	0.8623482584953308
1.0	65760000.0	65770000.0	1.0	1.6561609506607056	0.9148445129394531
1.0	65810000.0	65820000.0	1.0	1.6849820613861084	0.9440949559211731
1.0	65870000.0	65880000.0	1.0	1.7262951135635376	0.9743372201919556
1.0	65950000.0	65960000.0	4.0	1.6455227136611938	0.9090139269828796
1.0	65990000.0	66000000.0	2.0	1.9736192226409912	1.1279041767120361
1.0	66000000.0	66010000.0	3.0	1.7525408267974854	0.9936829805374146
1.0	66100000.0	66110000.0	2.0	1.7349107265472412	0.9844633340835571
1.0	66120000.0	66130000.0	1.0	1.7589292526245117	0.9935684204101562
1.0	66210000.0	66220000.0	4.0	1.9287201166152954	1.096423864364624
1.0	66240000.0	66250000.0	4.0	1.8542273044586182	1.0555827617645264
1.0	66260000.0	66270000.0	2.0	1.9710047245025635	1.1267528533935547
1.0	66520000.0	66530000.0	1.0	2.4951252937316895	1.4224052429199219
1.0	66580000.0	66590000.0	4.0	2.480663776397705	1.4292749166488647
1.0	66600000.0	66610000.0	0.0	2.552677631378174	1.4542068243026733
1.0	66670000.0	66680000.0	1.0	1.9805755615234375	1.1438782215118408
1.0	66690000.0	66700000.0	1.0	1.853393793106079	1.0618925094604492
1.0	66740000.0	66750000.0	0.0	2.092167377471924	1.2093679904937744
1.0	66830000.0	66840000.0	5.0	1.705060362815857	0.9636039733886719
1.0	66950000.0	66960000.0	3.0	1.751651406288147	0.9917291402816772
1.0	67000000.0	67010000.0	1.0	2.154951333999634	1.2407804727554321
1.0	67010000.0	67020000.0	3.0	1.9862064123153687	1.1491981744766235
1.0	67040000.0	67050000.0	3.0	2.1254501342773438	1.236271858215332
1.0	67070000.0	67080000.0	5.0	1.9567840099334717	1.132007122039795
1.0	67120000.0	67130000.0	2.0	1.8739570379257202	1.078490972518921
1.0	67150000.0	67160000.0	1.0	1.7389684915542603	0.9734957814216614
1.0	67310000.0	67320000.0	0.0	1.5356944799423218	0.8041772842407227
1.0	67320000.0	67330000.0	0.0	1.4763129949569702	0.7497969269752502
1.0	67650000.0	67660000.0	2.0	1.7077991962432861	0.962573230266571
1.0	67720000.0	67730000.0	3.0	1.7848427295684814	1.019732117652893
1.0	67740000.0	67750000.0	1.0	1.745301604270935	0.990818202495575
1.0	67790000.0	67800000.0	0.0	1.626422643661499	0.892586886882782
1.0	67810000.0	67820000.0	4.0	1.5592899322509766	0.8267697095870972
1.0	67870000.0	67880000.0	1.0	1.534706950187683	0.8140226602554321
1.0	67900000.0	67910000.0	1.0	1.6661624908447266	0.9270786046981812
1.0	67940000.0	67950000.0	0.0	1.6333160400390625	0.8968016505241394
1.0	67960000.0	67970000.0	2.0	1.6261094808578491	0.8885542154312134
1.0	67980000.0	67990000.0	2.0	1.7063961029052734	0.9412263035774231
1.0	68080000.0	68090000.0	1.0	1.6519889831542969	0.9070764780044556
1.0	68110000.0	68120000.0	1.0	1.7634559869766235	0.9857417345046997
1.0	68150000.0	68160000.0	2.0	1.8403770923614502	1.3107335567474365
1.0	68240000.0	68250000.0	2.0	1.7281469106674194	0.9786311388015747
1.0	68250000.0	68260000.0	0.0	1.8902719020843506	1.0863009691238403
1.0	68350000.0	68360000.0	0.0	1.8755137920379639	1.0737038850784302
1.0	68360000.0	68370000.0	5.0	1.7606834173202515	0.9904094934463501
1.0	68410000.0	68420000.0	3.0	1.7529809474945068	0.9752496480941772
1.0	68470000.0	68480000.0	1.0	1.671972632408142	0.9187886118888855
1.0	68480000.0	68490000.0	3.0	1.6733497381210327	0.9209856986999512
1.0	68510000.0	68520000.0	1.0	1.859275460243225	1.0454556941986084
1.0	68570000.0	68580000.0	1.0	1.6547149419784546	0.8913029432296753
1.0	68580000.0	68590000.0	2.0	1.5894392728805542	0.8350422978401184
1.0	68600000.0	68610000.0	1.0	1.5845224857330322	0.8350488543510437
1.0	68640000.0	68650000.0	1.0	1.69429612159729	0.8989782333374023
1.0	68710000.0	68720000.0	1.0	1.5400025844573975	0.7897213101387024
1.0	68730000.0	68740000.0	2.0	1.4665424823760986	0.7262023687362671
1.0	68760000.0	68770000.0	1.0	1.5333895683288574	0.7789967060089111
1.0	68790000.0	68800000.0	0.0	1.753312349319458	0.9653147459030151
1.0	68810000.0	68820000.0	2.0	1.7186110019683838	0.9469887018203735
1.0	68880000.0	68890000.0	3.0	1.9156306982040405	1.0941942930221558
1.0	68890000.0	68900000.0	5.0	1.7717645168304443	0.9915288090705872
1.0	68900000.0	68910000.0	3.0	1.9489660263061523	1.1121118068695068
1.0	68920000.0	68930000.0	2.0	2.0389211177825928	1.1746171712875366
1.0	68940000.0	68950000.0	1.0	1.8149926662445068	1.0561381578445435
1.0	69070000.0	69080000.0	2.0	2.291189193725586	1.3008893728256226
1.0	69230000.0	69240000.0	3.0	2.5677478313446045	1.4266024827957153
1.0	69240000.0	69250000.0	4.0	2.4202046394348145	1.361111044883728
1.0	69270000.0	69280000.0	2.0	2.6130080223083496	1.4454457759857178
1.0	69330000.0	69340000.0	1.0	2.651240825653076	1.4609429836273193
1.0	69380000.0	69390000.0	3.0	2.537707805633545	1.4140243530273438
1.0	69420000.0	69430000.0	3.0	2.4395129680633545	1.369766116142273
1.0	69460000.0	69470000.0	1.0	2.635427474975586	1.4575526714324951
1.0	69470000.0	69480000.0	1.0	2.8119189739227295	1.5182698965072632
1.0	69520000.0	69530000.0	3.0	2.7849783897399902	1.508607268333435
1.0	69600000.0	69610000.0	4.0	2.436563014984131	1.3686115741729736
1.0	69610000.0	69620000.0	2.0	2.4214720726013184	1.3603588342666626
1.0	69660000.0	69670000.0	2.0	2.27999210357666	1.2870936393737793
1.0	69780000.0	69790000.0	2.0	2.6272082328796387	1.450921893119812
1.0	69840000.0	69850000.0	4.0	2.5055747032165527	1.4006035327911377
1.0	69920000.0	69930000.0	0.0	2.7498276233673096	1.4975258111953735
1.0	69990000.0	70000000.0	1.0	2.6124508380889893	1.4461097717285156
1.0	70030000.0	70040000.0	4.0	2.9642672538757324	1.5738193988800049
1.0	70040000.0	70050000.0	1.0	2.8233234882354736	1.5236480236053467
1.0	70060000.0	70070000.0	6.0	2.6042897701263428	1.4434372186660767
1.0	70090000.0	70100000.0	4.0	2.7108278274536133	1.4881255626678467
1.0	70100000.0	70110000.0	1.0	2.9862520694732666	1.572790503501892
1.0	70130000.0	70140000.0	5.0	2.9692041873931885	1.5646204948425293
1.0	70170000.0	70180000.0	2.0	2.953145742416382	1.564203143119812
1.0	70180000.0	70190000.0	2.0	2.742542266845703	1.511009931564331
1.0	70200000.0	70210000.0	4.0	2.6953561305999756	1.4837753772735596
1.0	70210000.0	70220000.0	2.0	2.6479687690734863	1.4704961776733398
1.0	70300000.0	70310000.0	1.0	2.0196661949157715	1.1532057523727417
1.0	70390000.0	70400000.0	1.0	1.9995105266571045	1.141477346420288
1.0	70410000.0	70420000.0	1.0	2.049398422241211	1.1702730655670166
1.0	70490000.0	70500000.0	3.0	1.8818740844726562	1.0856549739837646
1.0	70510000.0	70520000.0	1.0	1.9048223495483398	1.0991405248641968
1.0	70520000.0	70530000.0	4.0	1.8756275177001953	1.0787242650985718
1.0	70540000.0	70550000.0	1.0	1.8076913356781006	1.0287586450576782
1.0	70680000.0	70690000.0	5.0	1.781888723373413	1.1113227605819702
1.0	70740000.0	70750000.0	4.0	1.425563931465149	0.6935713887214661
1.0	70780000.0	70790000.0	0.0	1.5927693843841553	0.8658806681632996
1.0	70810000.0	70820000.0	1.0	1.7192881107330322	1.0067204236984253
1.0	70850000.0	70860000.0	2.0	1.5017478466033936	0.7774157524108887
1.0	70890000.0	70900000.0	0.0	1.578050971031189	0.8534897565841675
1.0	70900000.0	70910000.0	2.0	1.593458890914917	0.8681244850158691
1.0	70940000.0	70950000.0	2.0	1.711369514465332	0.9679403305053711
1.0	71070000.0	71080000.0	7.0	1.862257719039917	1.0632717609405518
1.0	71140000.0	71150000.0	1.0	2.071913242340088	1.1828064918518066
1.0	71180000.0	71190000.0	1.0	2.0251505374908447	1.1411181688308716
1.0	71250000.0	71260000.0	2.0	2.056112766265869	1.1622258424758911
1.0	71330000.0	71340000.0	2.0	2.263669490814209	1.2784712314605713
1.0	71340000.0	71350000.0	2.0	2.216902017593384	1.2527272701263428
1.0	71360000.0	71370000.0	1.0	2.2298922538757324	1.2611536979675293
1.0	71550000.0	71560000.0	5.0	2.2483770847320557	1.2729709148406982
1.0	71570000.0	71580000.0	2.0	2.071413516998291	1.183074951171875
1.0	71620000.0	71630000.0	2.0	2.5413737297058105	1.4158666133880615
1.0	71660000.0	71670000.0	2.0	2.5051770210266113	1.4007236957550049
1.0	71760000.0	71770000.0	3.0	2.44854998588562	1.3728073835372925
1.0	71780000.0	71790000.0	2.0	2.6590728759765625	1.4633194208145142
1.0	71870000.0	71880000.0	4.0	2.514463424682617	1.4054490327835083
1.0	71920000.0	71930000.0	2.0	2.71195125579834	1.4836807250976562
1.0	71950000.0	71960000.0	2.0	3.0632166862487793	1.5877212285995483
1.0	72110000.0	72120000.0	6.0	3.13667893409729	1.6039893627166748
1.0	72140000.0	72150000.0	3.0	3.130570411682129	1.6030921936035156
1.0	72160000.0	72170000.0	4.0	2.9812493324279785	1.5668166875839233
1.0	72170000.0	72180000.0	2.0	3.1272220611572266	1.6026232242584229
1.0	72220000.0	72230000.0	3.0	2.961304187774658	1.5617940425872803
1.0	72230000.0	72240000.0	0.0	3.1337616443634033	1.6038591861724854
1.0	72410000.0	72420000.0	4.0	2.499567747116089	1.3976051807403564
1.0	72520000.0	72530000.0	1.0	3.0447471141815186	1.5840705633163452
1.0	72550000.0	72560000.0	1.0	2.952864170074463	1.559791088104248
1.0	72570000.0	72580000.0	2.0	2.9386157989501953	1.5568268299102783
1.0	72600000.0	72610000.0	8.0	2.9464621543884277	1.5587244033813477
1.0	72650000.0	72660000.0	1.0	3.331371307373047	1.642897367477417
1.0	72770000.0	72780000.0	2.0	2.3088691234588623	1.3274835348129272
1.0	72810000.0	72820000.0	2.0	2.370882749557495	1.3428990840911865
1.0	72880000.0	72890000.0	3.0	2.3209242820739746	1.3106129169464111
1.0	72930000.0	72940000.0	1.0	2.6630802154541016	1.4704675674438477
1.0	72940000.0	72950000.0	1.0	2.9282822608947754	1.552997350692749
1.0	72990000.0	73000000.0	4.0	2.4151618480682373	1.3584359884262085
1.0	73020000.0	73030000.0	1.0	2.5638365745544434	1.4262357950210571
1.0	73040000.0	73050000.0	3.0	2.517364978790283	1.4063684940338135
1.0	73090000.0	73100000.0	0.0	2.659867763519287	1.464756727218628
1.0	73150000.0	73160000.0	2.0	3.022500514984131	1.5806512832641602
1.0	73270000.0	73280000.0	3.0	3.0235342979431152	1.5806974172592163
1.0	73290000.0	73300000.0	0.0	3.094416856765747	1.5953724384307861
1.0	73410000.0	73420000.0	6.0	2.5707406997680664	1.427700161933899
1.0	73540000.0	73550000.0	3.0	2.626708507537842	1.45109224319458
1.0	73630000.0	73640000.0	4.0	3.0870919227600098	1.5932176113128662
1.0	73640000.0	73650000.0	4.0	3.2685325145721436	1.6305952072143555
1.0	73670000.0	73680000.0	3.0	3.3638057708740234	1.6478698253631592
1.0	73720000.0	73730000.0	4.0	2.970928907394409	1.564310908317566
1.0	73760000.0	73770000.0	2.0	3.1604838371276855	1.6106932163238525
1.0	73770000.0	73780000.0	5.0	2.974548578262329	1.5661076307296753
1.0	73810000.0	73820000.0	2.0	2.915821075439453	1.5501753091812134
1.0	74010000.0	74020000.0	3.0	2.3344733715057373	1.3188568353652954
1.0	74040000.0	74050000.0	0.0	2.517563581466675	1.4071662425994873
1.0	74140000.0	74150000.0	3.0	2.538724660873413	1.414759874343872
1.0	74230000.0	74240000.0	2.0	2.793515682220459	1.5126268863677979
1.0	74240000.0	74250000.0	1.0	2.7999417781829834	1.5137910842895508
1.0	74320000.0	74330000.0	1.0	2.7138633728027344	1.4836657047271729
1.0	74410000.0	74420000.0	2.0	2.6660494804382324	1.4669888019561768
1.0	74480000.0	74490000.0	3.0	2.7434897422790527	1.493887186050415
1.0	74530000.0	74540000.0	1.0	2.448721408843994	1.3733940124511719
1.0	74540000.0	74550000.0	1.0	2.4984874725341797	1.3961548805236816
1.0	74660000.0	74670000.0	0.0	2.070585250854492	1.2994349002838135
1.0	74750000.0	74760000.0	0.0	2.3906898498535156	1.3457776308059692
1.0	74770000.0	74780000.0	1.0	2.4021425247192383	1.350822925567627
1.0	74780000.0	74790000.0	0.0	2.371769666671753	1.335843801498413
1.0	74790000.0	74800000.0	2.0	2.1362521648406982	1.2039459943771362
1.0	74840000.0	74850000.0	2.0	2.061851978302002	1.1575192213058472
1.0	74930000.0	74940000.0	5.0	2.5469048023223877	1.4182250499725342
1.0	74940000.0	74950000.0	2.0	2.7091805934906006	1.483586311340332
1.0	74990000.0	75000000.0	3.0	2.8253509998321533	1.5247516632080078
1.0	75010000.0	75020000.0	3.0	2.8081698417663574	1.516587734222412
1.0	75200000.0	75210000.0	1.0	1.8527135848999023	1.0594977140426636
1.0	75240000.0	75250000.0	3.0	2.1780552864074707	1.2326610088348389
1.0	75300000.0	75310000.0	4.0	2.5835883617401123	1.4364207983016968
1.0	75350000.0	75360000.0	3.0	3.0029613971710205	1.5735909938812256
1.0	75360000.0	75370000.0	1.0	2.8232674598693848	1.5267581939697266
1.0	75390000.0	75400000.0	2.0	3.021716356277466	1.5771398544311523
1.0	75420000.0	75430000.0	2.0	2.7243168354034424	1.4893207550048828
1.0	75470000.0	75480000.0	3.0	3.003291368484497	1.5725562572479248
1.0	75480000.0	75490000.0	1.0	2.8336777687072754	1.5253190994262695
1.0	75530000.0	75540000.0	4.0	2.7755987644195557	1.506744146347046
1.0	75580000.0	75590000.0	2.0	2.456221342086792	1.3780672550201416
1.0	75600000.0	75610000.0	5.0	2.529818296432495	1.4152120351791382
1.0	75700000.0	75710000.0	2.0	1.8887078762054443	1.054459571838379
1.0	75760000.0	75770000.0	0.0	1.8490222692489624	1.0186126232147217
1.0	75790000.0	75800000.0	2.0	1.8595879077911377	1.0227644443511963
1.0	75860000.0	75870000.0	3.0	1.858288049697876	1.0198488235473633
1.0	75890000.0	75900000.0	3.0	1.9098237752914429	1.0558048486709595
1.0	76090000.0	76100000.0	3.0	1.6389923095703125	0.8724988698959351
1.0	76180000.0	76190000.0	3.0	1.6577953100204468	0.89927738904953
1.0	76190000.0	76200000.0	1.0	1.5822501182556152	0.8448082208633423
1.0	76200000.0	76210000.0	2.0	1.4793895483016968	0.7535262107849121
1.0	76270000.0	76280000.0	2.0	1.555595874786377	0.8290091753005981
1.0	76360000.0	76370000.0	1.0	1.7555961608886719	0.9932940602302551
1.0	76380000.0	76390000.0	1.0	1.800376296043396	1.0220696926116943
1.0	76480000.0	76490000.0	1.0	1.875352144241333	1.0632877349853516
1.0	76540000.0	76550000.0	2.0	1.8273563385009766	1.0222233533859253
1.0	76600000.0	76610000.0	0.0	2.098090648651123	1.1992360353469849
1.0	76720000.0	76730000.0	1.0	2.5495691299438477	1.4260444641113281
1.0	76850000.0	76860000.0	2.0	2.532841682434082	1.4165455102920532
1.0	76960000.0	76970000.0	1.0	2.6925206184387207	1.4790232181549072
1.0	77010000.0	77020000.0	1.0	2.34602427482605	1.3263654708862305
1.0	77090000.0	77100000.0	2.0	2.305027484893799	1.3154304027557373
1.0	77130000.0	77140000.0	4.0	2.4635252952575684	1.3875179290771484
1.0	77180000.0	77190000.0	4.0	2.6374974250793457	1.467241883277893
1.0	77190000.0	77200000.0	3.0	2.7236685752868652	1.4960041046142578
1.0	77270000.0	77280000.0	5.0	2.5795998573303223	1.445077657699585
1.0	77340000.0	77350000.0	4.0	2.4044036865234375	1.3747715950012207
1.0	77410000.0	77420000.0	5.0	2.028395175933838	1.1684041023254395
1.0	77530000.0	77540000.0	1.0	1.6791568994522095	0.9205645322799683
1.0	77550000.0	77560000.0	0.0	1.6133267879486084	0.8743578195571899
1.0	77660000.0	77670000.0	2.0	1.4599519968032837	0.7315000891685486
1.0	77700000.0	77710000.0	2.0	1.5073124170303345	0.764724612236023
1.0	77780000.0	77790000.0	0.0	1.5590585470199585	0.8171061277389526
1.0	77810000.0	77820000.0	4.0	1.4191606044769287	0.6848117709159851
1.0	77840000.0	77850000.0	0.0	1.6869661808013916	0.9349573254585266
1.0	77880000.0	77890000.0	1.0	1.7434844970703125	0.9888033866882324
1.0	77940000.0	77950000.0	4.0	1.6135600805282593	0.8788577318191528
1.0	77950000.0	77960000.0	5.0	1.6128101348876953	0.8783577084541321
1.0	77980000.0	77990000.0	1.0	1.829140305519104	1.0333893299102783
1.0	78000000.0	78010000.0	1.0	1.7502727508544922	0.9833807945251465
1.0	78120000.0	78130000.0	1.0	1.5475890636444092	0.8227660059928894
1.0	78140000.0	78150000.0	1.0	1.963242769241333	1.5059404373168945
1.0	78210000.0	78220000.0	1.0	1.5757896900177002	0.8503586053848267
1.0	78300000.0	78310000.0	3.0	1.5150177478790283	0.7905715107917786
1.0	78330000.0	78340000.0	1.0	1.504307508468628	0.7809726595878601
1.0	78350000.0	78360000.0	2.0	1.6624908447265625	1.0221731662750244
1.0	78360000.0	78370000.0	3.0	1.5575603246688843	0.8335638046264648
1.0	78390000.0	78400000.0	1.0	1.6375329494476318	0.9060104489326477
1.0	78420000.0	78430000.0	1.0	1.554891586303711	0.8392070531845093
1.0	78440000.0	78450000.0	2.0	1.249946117401123	2.7024483680725098
1.0	78480000.0	78490000.0	4.0	1.5818183422088623	0.8553386926651001
1.0	78490000.0	78500000.0	2.0	1.5476945638656616	0.8232377171516418
1.0	78500000.0	78510000.0	2.0	1.5876795053482056	0.858066737651825
1.0	78510000.0	78520000.0	5.0	1.6611042022705078	0.8838983774185181
1.0	78540000.0	78550000.0	2.0	1.663651704788208	0.9251748323440552
1.0	78570000.0	78580000.0	1.0	1.5678385496139526	0.8396263122558594
1.0	78820000.0	78830000.0	3.0	1.813470482826233	1.035248041152954
1.0	78890000.0	78900000.0	2.0	2.0019381046295166	1.158786416053772
1.0	78940000.0	78950000.0	2.0	2.101468563079834	1.215895414352417
1.0	78950000.0	78960000.0	5.0	2.1959316730499268	1.2682912349700928
1.0	78970000.0	78980000.0	1.0	2.0414721965789795	1.173415184020996
1.0	79040000.0	79050000.0	1.0	1.6483303308486938	0.8948049545288086
1.0	79060000.0	79070000.0	0.0	1.6735060214996338	0.905820369720459
1.0	79080000.0	79090000.0	1.0	1.7776823043823242	0.9727224111557007
1.0	79160000.0	79170000.0	4.0	1.7981841564178467	0.978509783744812
1.0	79170000.0	79180000.0	0.0	1.8514366149902344	1.0441789627075195
1.0	79250000.0	79260000.0	2.0	1.9667778015136719	1.1215088367462158
1.0	79270000.0	79280000.0	5.0	1.8843097686767578	1.0641849040985107
1.0	79300000.0	79310000.0	2.0	2.0071933269500732	1.146742582321167
1.0	79430000.0	79440000.0	5.0	2.4328017234802246	1.3670098781585693
1.0	79470000.0	79480000.0	4.0	2.3986315727233887	1.353187918663025
1.0	79520000.0	79530000.0	1.0	2.36140513420105	1.3314659595489502
1.0	79560000.0	79570000.0	2.0	2.094398021697998	1.1803698539733887
1.0	79610000.0	79620000.0	3.0	2.042036771774292	1.1471641063690186
1.0	79620000.0	79630000.0	4.0	2.0641703605651855	1.1623599529266357
1.0	79680000.0	79690000.0	4.0	2.3493216037750244	1.3278694152832031
1.0	79700000.0	79710000.0	1.0	2.5194950103759766	1.4098176956176758
1.0	79810000.0	79820000.0	1.0	2.248711347579956	1.2884631156921387
1.0	79840000.0	79850000.0	2.0	2.596785068511963	1.44257390499115
1.0	79860000.0	79870000.0	4.0	2.413564443588257	1.3641948699951172
1.0	79930000.0	79940000.0	3.0	2.2453646659851074	1.269461989402771
1.0	80020000.0	80030000.0	3.0	2.256808042526245	1.2766845226287842
1.0	80050000.0	80060000.0	1.0	2.046546220779419	1.144780158996582
1.0	80090000.0	80100000.0	2.0	2.005709171295166	1.119593858718872
1.0	80140000.0	80150000.0	0.0	2.338292360305786	1.320049524307251
1.0	80150000.0	80160000.0	2.0	2.161497116088867	1.2198524475097656
1.0	80220000.0	80230000.0	2.0	2.0104939937591553	1.1278620958328247
1.0	80240000.0	80250000.0	3.0	2.1061062812805176	1.1861649751663208
1.0	80250000.0	80260000.0	3.0	2.243924379348755	1.2674577236175537
1.0	80260000.0	80270000.0	1.0	2.259887218475342	1.2774471044540405
1.0	80280000.0	80290000.0	1.0	2.273418426513672	1.2848933935165405
1.0	80290000.0	80300000.0	4.0	2.0461556911468506	1.151021957397461
1.0	80310000.0	80320000.0	3.0	2.0910263061523438	1.175133466720581
1.0	80330000.0	80340000.0	6.0	2.001711368560791	1.1150243282318115
1.0	80340000.0	80350000.0	0.0	2.480872392654419	1.3891360759735107
1.0	80370000.0	80380000.0	2.0	2.328650712966919	1.3137776851654053
1.0	80510000.0	80520000.0	0.0	2.625047206878662	1.4519436359405518
1.0	80540000.0	80550000.0	2.0	2.5868568420410156	1.4381916522979736
1.0	80570000.0	80580000.0	5.0	2.6046693325042725	1.4428173303604126
1.0	80680000.0	80690000.0	2.0	2.631702184677124	1.454715609550476
1.0	80700000.0	80710000.0	3.0	2.6635422706604004	1.4654234647750854
1.0	80830000.0	80840000.0	3.0	2.5063984394073486	1.4009060859680176
1.0	80890000.0	80900000.0	2.0	2.641343116760254	1.4589139223098755
1.0	80950000.0	80960000.0	5.0	2.517735481262207	1.4066194295883179
1.0	81000000.0	81010000.0	1.0	2.785738468170166	1.509508490562439
1.0	81010000.0	81020000.0	3.0	2.708484649658203	1.482699990272522
1.0	81040000.0	81050000.0	1.0	3.0333964824676514	1.582820177078247
1.0	81170000.0	81180000.0	4.0	2.732736825942993	1.4922534227371216
1.0	81200000.0	81210000.0	4.0	2.5611250400543213	1.429726481437683
1.0	81220000.0	81230000.0	5.0	2.5080952644348145	1.40260910987854
1.0	81320000.0	81330000.0	2.0	2.0901150703430176	1.17622971534729
1.0	81340000.0	81350000.0	3.0	1.9591964483261108	1.0857833623886108
1.0	81350000.0	81360000.0	1.0	2.033118486404419	1.1383867263793945
1.0	81380000.0	81390000.0	2.0	1.9141101837158203	1.0545220375061035
1.0	81500000.0	81510000.0	4.0	1.7393385171890259	0.9304855465888977
1.0	81550000.0	81560000.0	0.0	1.976980209350586	1.1246974468231201
1.0	81570000.0	81580000.0	0.0	2.1299500465393066	1.2108080387115479
1.0	81650000.0	81660000.0	3.0	2.0608935356140137	1.181069016456604
1.0	81670000.0	81680000.0	3.0	2.092533826828003	1.2021245956420898
1.0	81730000.0	81740000.0	3.0	2.178877592086792	1.253021240234375
1.0	81760000.0	81770000.0	2.0	2.131892681121826	1.216722846031189
1.0	81770000.0	81780000.0	0.0	2.4996588230133057	1.4006973505020142
1.0	81870000.0	81880000.0	1.0	1.980495810508728	1.1037988662719727
1.0	81890000.0	81900000.0	3.0	2.0679759979248047	1.1668708324432373
1.0	82030000.0	82040000.0	2.0	1.8560813665390015	1.0450764894485474
1.0	82080000.0	82090000.0	3.0	1.9990041255950928	1.1326433420181274
1.0	82140000.0	82150000.0	6.0	1.864797592163086	1.0343611240386963
1.0	82210000.0	82220000.0	3.0	1.6942920684814453	0.9214913249015808
1.0	82380000.0	82390000.0	2.0	1.794640302658081	0.9813483953475952
1.0	82390000.0	82400000.0	0.0	1.8642845153808594	1.0393106937408447
1.0	82440000.0	82450000.0	2.0	1.9673115015029907	1.107720136642456
1.0	82480000.0	82490000.0	2.0	2.057126522064209	1.1562303304672241
1.0	82500000.0	82510000.0	4.0	2.063419818878174	1.1659214496612549
1.0	82520000.0	82530000.0	1.0	2.0804028511047363	1.176544189453125
1.0	82580000.0	82590000.0	1.0	2.0840001106262207	1.1863491535186768
1.0	82690000.0	82700000.0	2.0	2.0712881088256836	1.1677100658416748
1.0	82710000.0	82720000.0	0.0	2.0600037574768066	1.1687041521072388
1.0	82740000.0	82750000.0	1.0	2.209652900695801	1.252471923828125
1.0	82900000.0	82910000.0	3.0	2.282958507537842	1.2973194122314453
1.0	83030000.0	83040000.0	3.0	2.3659827709198	1.3337243795394897
1.0	83100000.0	83110000.0	2.0	2.40409517288208	1.3535094261169434
1.0	83110000.0	83120000.0	1.0	2.5136852264404297	1.4060946702957153
1.0	83170000.0	83180000.0	4.0	2.5145609378814697	1.4078198671340942
1.0	83180000.0	83190000.0	3.0	2.462115526199341	1.3813695907592773
1.0	83380000.0	83390000.0	2.0	2.0678439140319824	1.1675041913986206
1.0	83430000.0	83440000.0	2.0	2.055640459060669	1.1587318181991577
1.0	83490000.0	83500000.0	1.0	2.2435832023620605	1.2693535089492798
1.0	83500000.0	83510000.0	1.0	2.106235980987549	1.1884154081344604
1.0	83520000.0	83530000.0	0.0	1.9448953866958618	1.0788977146148682
1.0	83590000.0	83600000.0	0.0	1.6426223516464233	0.8468478918075562
1.0	83870000.0	83880000.0	0.0	1.3251681327819824	0.5755152106285095
1.0	83880000.0	83890000.0	1.0	1.3063949346542358	0.5580409169197083
1.0	83970000.0	83980000.0	3.0	1.8321049213409424	0.9937623739242554
1.0	84000000.0	84010000.0	2.0	1.84674870967865	1.0117614269256592
1.0	84080000.0	84090000.0	3.0	2.0093719959259033	1.1245341300964355
1.0	84120000.0	84130000.0	0.0	1.9168660640716553	1.061117172241211
1.0	84160000.0	84170000.0	4.0	1.8878787755966187	1.0376039743423462
1.0	84180000.0	84190000.0	1.0	1.7651355266571045	0.9540205001831055
1.0	84330000.0	84340000.0	6.0	1.4474611282348633	0.7146859169006348
1.0	84370000.0	84380000.0	1.0	1.4771263599395752	0.7438700199127197
1.0	84410000.0	84420000.0	2.0	1.4693561792373657	0.7352979779243469
1.0	84450000.0	84460000.0	0.0	1.44559907913208	0.6991602778434753
1.0	84500000.0	84510000.0	1.0	1.4679721593856812	0.7249467968940735
1.0	84510000.0	84520000.0	2.0	1.390409231185913	0.6546114683151245
1.0	84530000.0	84540000.0	0.0	1.4568541049957275	0.7113935947418213
1.0	84540000.0	84550000.0	0.0	1.7688090801239014	1.1961476802825928
1.0	84710000.0	84720000.0	2.0	1.4456937313079834	0.6982893943786621
1.0	84740000.0	84750000.0	7.0	1.378111481666565	0.6407364010810852
1.0	84780000.0	84790000.0	1.0	1.4708068370819092	0.7397152185440063
1.0	84790000.0	84800000.0	0.0	1.5166276693344116	0.7858473062515259
1.0	84810000.0	84820000.0	2.0	1.497725486755371	0.7638877034187317
1.0	84890000.0	84900000.0	2.0	1.4639253616333008	0.7295570373535156
1.0	84960000.0	84970000.0	0.0	1.5473639965057373	0.8263949155807495
1.0	85140000.0	85150000.0	3.0	1.6623475551605225	0.9241676330566406
1.0	85220000.0	85230000.0	1.0	1.5292640924453735	0.790129542350769
1.0	85360000.0	85370000.0	0.0	1.7480360269546509	0.9844998121261597
1.0	85390000.0	85400000.0	2.0	1.6527624130249023	0.9097185134887695
1.0	85460000.0	85470000.0	5.0	1.7163963317871094	0.9221721887588501
1.0	85540000.0	85550000.0	2.0	1.5030909776687622	0.7718325853347778
1.0	85550000.0	85560000.0	2.0	1.5060107707977295	0.7743058800697327
1.0	85600000.0	85610000.0	0.0	1.4780197143554688	0.744780421257019
1.0	85640000.0	85650000.0	0.0	1.4860676527023315	0.7609010934829712
1.0	85660000.0	85670000.0	1.0	1.5579159259796143	0.9689033627510071
1.0	85730000.0	85740000.0	3.0	1.4741789102554321	0.7477383017539978
1.0	85760000.0	85770000.0	1.0	1.5810518264770508	0.8257657885551453
1.0	85830000.0	85840000.0	2.0	1.51369047164917	0.7838492393493652
1.0	85860000.0	85870000.0	1.0	1.465363621711731	0.738045871257782
1.0	85910000.0	85920000.0	1.0	1.7967844009399414	1.0247606039047241
1.0	85920000.0	85930000.0	4.0	1.786535620689392	1.0116031169891357
1.0	85950000.0	85960000.0	3.0	1.7056424617767334	0.964038074016571
1.0	85980000.0	85990000.0	3.0	1.9826631546020508	1.1538598537445068
1.0	85990000.0	86000000.0	10.0	1.790647268295288	1.0039669275283813
1.0	86010000.0	86020000.0	3.0	1.843737244606018	1.0638210773468018
1.0	86090000.0	86100000.0	0.0	1.779261827468872	1.0055763721466064
1.0	86130000.0	86140000.0	1.0	1.4441311359405518	0.7138432264328003
1.0	86160000.0	86170000.0	1.0	1.464830756187439	0.7373291254043579
1.0	86190000.0	86200000.0	3.0	1.4178217649459839	0.6849746704101562
1.0	86240000.0	86250000.0	2.0	1.5582447052001953	0.8316022753715515
1.0	86260000.0	86270000.0	3.0	1.5867409706115723	0.851767897605896
1.0	86270000.0	86280000.0	1.0	1.6639442443847656	0.9115996360778809
1.0	86300000.0	86310000.0	0.0	1.610835075378418	0.8724363446235657
1.0	86330000.0	86340000.0	2.0	1.6325492858886719	0.8954015970230103
1.0	86350000.0	86360000.0	1.0	1.6845461130142212	0.9385232925415039
1.0	86370000.0	86380000.0	1.0	1.6843265295028687	0.9399207830429077
1.0	86410000.0	86420000.0	1.0	1.7830902338027954	1.0128166675567627
1.0	86420000.0	86430000.0	4.0	1.6814079284667969	0.928742527961731
1.0	86430000.0	86440000.0	1.0	1.6404508352279663	0.8932181596755981
1.0	86560000.0	86570000.0	0.0	1.7215986251831055	0.9415792226791382
1.0	86570000.0	86580000.0	4.0	1.6905126571655273	0.9040188789367676
1.0	86680000.0	86690000.0	1.0	1.4689083099365234	0.7333765029907227
1.0	86760000.0	86770000.0	2.0	1.5390777587890625	0.7948148846626282
1.0	86790000.0	86800000.0	1.0	1.4703902006149292	0.7435488104820251
1.0	86800000.0	86810000.0	1.0	1.5022506713867188	0.7679145336151123
1.0	86890000.0	86900000.0	3.0	1.5693211555480957	0.8254026174545288
1.0	86960000.0	86970000.0	2.0	1.5422699451446533	0.7993765473365784
1.0	86980000.0	86990000.0	1.0	1.5014171600341797	0.7657021880149841
1.0	86990000.0	87000000.0	4.0	1.4361695051193237	0.7019752860069275
1.0	87110000.0	87120000.0	1.0	1.3304708003997803	0.5888458490371704
1.0	87170000.0	87180000.0	2.0	1.6651004552841187	1.0338677167892456
1.0	87190000.0	87200000.0	0.0	1.334402084350586	0.5949803590774536
1.0	87400000.0	87410000.0	0.0	1.7447974681854248	1.0005089044570923
1.0	87490000.0	87500000.0	4.0	1.5155580043792725	0.7925437688827515
1.0	87500000.0	87510000.0	1.0	1.5225889682769775	0.8003970384597778
1.0	87540000.0	87550000.0	1.0	1.4794700145721436	0.7532213926315308
1.0	87650000.0	87660000.0	6.0	1.5114359855651855	0.7734667062759399
1.0	87910000.0	87920000.0	1.0	1.906174898147583	1.0835180282592773
1.0	87970000.0	87980000.0	4.0	1.817865014076233	1.0161854028701782
1.0	87980000.0	87990000.0	0.0	1.9136158227920532	1.0856045484542847
1.0	88010000.0	88020000.0	1.0	1.8778913021087646	1.0436683893203735
1.0	88080000.0	88090000.0	1.0	1.7645158767700195	0.9522373080253601
1.0	88090000.0	88100000.0	1.0	1.6799228191375732	0.9080716967582703
1.0	88170000.0	88180000.0	1.0	1.7105987071990967	0.9088668823242188
1.0	88240000.0	88250000.0	0.0	1.6206916570663452	0.8472503423690796
1.0	88250000.0	88260000.0	2.0	1.6239864826202393	0.8376312255859375
1.0	88260000.0	88270000.0	2.0	1.6332676410675049	0.8409369587898254
1.0	88270000.0	88280000.0	2.0	1.5591853857040405	0.7811390161514282
1.0	88280000.0	88290000.0	0.0	1.6040802001953125	0.8249499201774597
1.0	88430000.0	88440000.0	1.0	1.6947526931762695	0.8956489562988281
1.0	88490000.0	88500000.0	3.0	1.5807409286499023	0.7980462908744812
1.0	88500000.0	88510000.0	0.0	1.6529247760772705	0.8505390286445618
1.0	88540000.0	88550000.0	2.0	1.5186220407485962	0.7568809390068054
1.0	88550000.0	88560000.0	1.0	1.6564199924468994	0.8640319108963013
1.0	88590000.0	88600000.0	0.0	1.7856838703155518	0.9772626161575317
1.0	88640000.0	88650000.0	0.0	1.725629210472107	0.9210638999938965
1.0	88720000.0	88730000.0	1.0	1.850942611694336	1.0394566059112549
1.0	88760000.0	88770000.0	2.0	1.8308769464492798	1.0097482204437256
1.0	88820000.0	88830000.0	1.0	1.9804556369781494	1.1410751342773438
1.0	88950000.0	88960000.0	1.0	1.7679647207260132	0.9942318201065063
1.0	89010000.0	89020000.0	2.0	1.5894768238067627	0.8539847135543823
1.0	89030000.0	89040000.0	3.0	1.5424553155899048	0.800122857093811
1.0	89200000.0	89210000.0	0.0	1.368935465812683	0.6305840611457825
1.0	89320000.0	89330000.0	2.0	1.4027581214904785	0.6679917573928833
1.0	89480000.0	89490000.0	0.0	1.643151044845581	0.8883554339408875
1.0	89550000.0	89560000.0	2.0	1.5010079145431519	0.7737213969230652
1.0	89570000.0	89580000.0	1.0	1.5539695024490356	0.8278675079345703
1.0	89590000.0	89600000.0	1.0	1.9559156894683838	1.113257646560669
1.0	89630000.0	89640000.0	4.0	1.6603405475616455	0.9150608777999878
1.0	89720000.0	89730000.0	1.0	1.7428032159805298	0.9775644540786743
1.0	89770000.0	89780000.0	1.0	1.671294927597046	0.9052866697311401
1.0	89840000.0	89850000.0	1.0	1.4827684164047241	0.7531653642654419
1.0	89890000.0	89900000.0	2.0	1.456883192062378	0.7283933162689209
1.0	89910000.0	89920000.0	0.0	1.5969324111938477	0.8635646104812622
1.0	89930000.0	89940000.0	1.0	1.5697824954986572	0.8374015092849731
1.0	89980000.0	89990000.0	1.0	1.5442752838134766	0.8087013363838196
1.0	90000000.0	90010000.0	3.0	1.4669315814971924	0.7392393350601196
1.0	90170000.0	90180000.0	2.0	1.5229876041412354	0.7969847917556763
1.0	90270000.0	90280000.0	1.0	1.475211262702942	0.74296635389328
1.0	90340000.0	90350000.0	0.0	1.3327287435531616	0.591476559638977
1.0	90430000.0	90440000.0	0.0	1.3030856847763062	0.5603431463241577
1.0	90480000.0	90490000.0	1.0	1.2903244495391846	0.550051748752594
1.0	90500000.0	90510000.0	0.0	1.3792062997817993	0.6423786282539368
1.0	90540000.0	90550000.0	1.0	1.455096960067749	0.7266742587089539
1.0	90590000.0	90600000.0	5.0	1.4170188903808594	0.6834537386894226
1.0	90620000.0	90630000.0	0.0	1.5666743516921997	0.8258485794067383
1.0	90670000.0	90680000.0	1.0	1.628324270248413	0.8834472894668579
1.0	90740000.0	90750000.0	0.0	1.5779186487197876	0.8261310458183289
1.0	90790000.0	90800000.0	3.0	1.7086588144302368	0.9239718317985535
1.0	90820000.0	90830000.0	1.0	1.7481483221054077	0.9620367288589478
1.0	90940000.0	90950000.0	2.0	1.6876707077026367	0.9169944524765015
1.0	91110000.0	91120000.0	4.0	1.83998703956604	1.0340821743011475
1.0	91130000.0	91140000.0	2.0	2.009639263153076	1.142903208732605
1.0	91270000.0	91280000.0	4.0	1.8247848749160767	1.015612006187439
1.0	91280000.0	91290000.0	0.0	1.8276927471160889	1.0233571529388428
1.0	91340000.0	91350000.0	1.0	1.7693474292755127	0.9531852602958679
1.0	91420000.0	91430000.0	2.0	1.3205353021621704	0.5788565874099731
1.0	91450000.0	91460000.0	1.0	1.4823048114776611	0.7451502680778503
1.0	91560000.0	91570000.0	1.0	1.8332901000976562	1.02279531955719
1.0	91620000.0	91630000.0	1.0	1.8079246282577515	1.0194292068481445
1.0	91660000.0	91670000.0	4.0	1.6056426763534546	0.841643214225769
1.0	91790000.0	91800000.0	1.0	1.5019158124923706	0.759299635887146
1.0	91840000.0	91850000.0	1.0	1.4472674131393433	0.7173426747322083
1.0	91960000.0	91970000.0	0.0	1.5968703031539917	0.994350254535675
1.0	91990000.0	92000000.0	2.0	1.5772539377212524	0.8484513163566589
1.0	92110000.0	92120000.0	0.0	1.7748407125473022	0.9993859529495239
1.0	92200000.0	92210000.0	1.0	1.8808648586273193	1.0576171875
1.0	92210000.0	92220000.0	2.0	1.7967323064804077	1.0033985376358032
1.0	92220000.0	92230000.0	0.0	1.7675235271453857	0.9943292737007141
1.0	92240000.0	92250000.0	3.0	1.8074586391448975	1.0195226669311523
1.0	92320000.0	92330000.0	0.0	1.6400493383407593	0.906122088432312
1.0	92420000.0	92430000.0	2.0	1.5984894037246704	0.867907702922821
1.0	92460000.0	92470000.0	0.0	1.6288206577301025	0.8972519040107727
1.0	92540000.0	92550000.0	2.0	1.4349318742752075	0.832324206829071
1.0	92590000.0	92600000.0	1.0	1.5225518941879272	0.7989976406097412
1.0	92600000.0	92610000.0	1.0	1.4974437952041626	0.7731344699859619
1.0	92630000.0	92640000.0	3.0	1.4176452159881592	0.6842473745346069
1.0	92640000.0	92650000.0	0.0	1.4793144464492798	0.7531929612159729
1.0	92680000.0	92690000.0	2.0	1.5355932712554932	0.802664577960968
1.0	92710000.0	92720000.0	1.0	1.4466215372085571	0.7177316546440125
1.0	92760000.0	92770000.0	2.0	2.077597141265869	1.4033111333847046
1.0	92770000.0	92780000.0	2.0	1.438955545425415	0.7095836400985718
1.0	92800000.0	92810000.0	1.0	1.4826133251190186	0.7579755187034607
1.0	92860000.0	92870000.0	0.0	1.6435292959213257	0.8973658680915833
1.0	92930000.0	92940000.0	1.0	1.604294776916504	0.873923659324646
1.0	92960000.0	92970000.0	2.0	1.618262529373169	0.8869888186454773
1.0	93060000.0	93070000.0	1.0	1.5201184749603271	0.7985755205154419
1.0	93120000.0	93130000.0	2.0	1.6166423559188843	0.8844829797744751
1.0	93140000.0	93150000.0	2.0	1.6930091381072998	0.9583902359008789
1.0	93200000.0	93210000.0	3.0	1.732952356338501	0.9920636415481567
1.0	93230000.0	93240000.0	1.0	1.783718466758728	1.0291988849639893
1.0	93260000.0	93270000.0	0.0	1.7676206827163696	1.0170389413833618
1.0	93290000.0	93300000.0	3.0	1.9808719158172607	1.56975519657135
1.0	93380000.0	93390000.0	2.0	1.5495545864105225	0.8224505186080933
1.0	93460000.0	93470000.0	1.0	1.5817790031433105	0.8448071479797363
1.0	93570000.0	93580000.0	0.0	1.387992262840271	0.6514150500297546
1.0	93590000.0	93600000.0	1.0	1.3137352466583252	0.5719056725502014
1.0	93630000.0	93640000.0	0.0	1.3393861055374146	0.5987086296081543
1.0	93690000.0	93700000.0	0.0	1.436907410621643	0.7069311738014221
1.0	93730000.0	93740000.0	1.0	1.425379991531372	0.6940505504608154
1.0	93760000.0	93770000.0	4.0	1.4225986003875732	0.6900972127914429
1.0	93770000.0	93780000.0	1.0	1.5178921222686768	0.7956860065460205
1.0	93780000.0	93790000.0	3.0	1.5006128549575806	0.7767302989959717
1.0	93840000.0	93850000.0	1.0	1.6085697412490845	0.8712586164474487
1.0	93880000.0	93890000.0	1.0	1.6158393621444702	0.8851129412651062
1.0	93950000.0	93960000.0	1.0	1.5347930192947388	0.8098042607307434
1.0	94040000.0	94050000.0	0.0	1.6456632614135742	0.8848876953125
1.0	94090000.0	94100000.0	1.0	1.4187465906143188	0.6855964064598083
1.0	94110000.0	94120000.0	1.0	1.451026201248169	0.7215830683708191
1.0	94130000.0	94140000.0	0.0	1.5464855432510376	0.7981187105178833
1.0	94160000.0	94170000.0	0.0	1.6269521713256836	0.875217080116272
1.0	94260000.0	94270000.0	2.0	1.4310184717178345	0.6997918486595154
1.0	94300000.0	94310000.0	2.0	1.5178985595703125	0.7909976243972778
1.0	94460000.0	94470000.0	7.0	1.6991636753082275	0.9530370831489563
1.0	94470000.0	94480000.0	2.0	1.8523342609405518	1.0721086263656616
1.0	94520000.0	94530000.0	2.0	1.7741918563842773	1.00588858127594
1.0	94630000.0	94640000.0	0.0	1.7624750137329102	1.0082757472991943
1.0	94640000.0	94650000.0	4.0	1.6484591960906982	0.9145442247390747
1.0	94710000.0	94720000.0	3.0	1.801142692565918	1.0139186382293701
1.0	94730000.0	94740000.0	3.0	1.7002357244491577	0.9499982595443726
1.0	94740000.0	94750000.0	3.0	1.7236871719360352	0.9728811383247375
1.0	94770000.0	94780000.0	2.0	1.6186727285385132	0.8786555528640747
1.0	94880000.0	94890000.0	1.0	1.8843917846679688	1.2816731929779053
1.0	94900000.0	94910000.0	0.0	1.4076683521270752	0.6742035150527954
1.0	94920000.0	94930000.0	0.0	1.3715635538101196	0.6339038014411926
1.0	94930000.0	94940000.0	0.0	1.3337595462799072	0.593223512172699
1.0	94950000.0	94960000.0	1.0	1.3023922443389893	0.5602827072143555
1.0	95010000.0	95020000.0	0.0	1.5600515604019165	0.8231976628303528
1.0	95160000.0	95170000.0	0.0	1.6258550882339478	0.887306809425354
1.0	95180000.0	95190000.0	0.0	1.504889726638794	0.773847758769989
1.0	95280000.0	95290000.0	0.0	1.6063206195831299	0.8800272941589355
1.0	95350000.0	95360000.0	1.0	1.431513786315918	0.6999577879905701
1.0	95460000.0	95470000.0	2.0	1.4315215349197388	0.70022052526474
1.0	95480000.0	95490000.0	1.0	1.4741566181182861	0.7435746192932129
1.0	95490000.0	95500000.0	0.0	1.4508906602859497	0.7221971750259399
1.0	95540000.0	95550000.0	1.0	1.466692566871643	0.7361424565315247
1.0	95660000.0	95670000.0	1.0	1.44973886013031	0.7197681665420532
1.0	95710000.0	95720000.0	2.0	1.5287845134735107	0.8049503564834595
1.0	95750000.0	95760000.0	2.0	1.6568912267684937	0.9099570512771606
1.0	95760000.0	95770000.0	0.0	1.740321397781372	0.9910138845443726
1.0	95810000.0	95820000.0	5.0	1.803179144859314	1.0117051601409912
1.0	95910000.0	95920000.0	3.0	2.0255751609802246	1.1509554386138916
1.0	95960000.0	95970000.0	1.0	2.068122386932373	1.1760728359222412
1.0	95970000.0	95980000.0	1.0	2.098977565765381	1.191284418106079
1.0	95990000.0	96000000.0	2.0	2.1444783210754395	1.221927285194397
1.0	96000000.0	96010000.0	1.0	2.2100367546081543	1.2639501094818115
1.0	96030000.0	96040000.0	5.0	2.0844523906707764	1.1935657262802124
1.0	96110000.0	96120000.0	4.0	2.5318710803985596	1.4166367053985596
1.0	96130000.0	96140000.0	3.0	2.4927427768707275	1.4059786796569824
1.0	96150000.0	96160000.0	1.0	2.461737871170044	1.3961083889007568
1.0	96170000.0	96180000.0	2.0	2.6505656242370605	1.465628981590271
1.0	96180000.0	96190000.0	5.0	2.3866701126098633	1.3503788709640503
1.0	96350000.0	96360000.0	2.0	2.223132610321045	1.2691476345062256
1.0	96360000.0	96370000.0	0.0	2.318880319595337	1.3112887144088745
1.0	96400000.0	96410000.0	5.0	2.1137683391571045	1.199902892112732
1.0	96460000.0	96470000.0	1.0	2.583146333694458	1.4455287456512451
1.0	96470000.0	96480000.0	5.0	2.369225025177002	1.3465559482574463
1.0	96500000.0	96510000.0	2.0	2.5962936878204346	1.449442744255066
1.0	96520000.0	96530000.0	5.0	2.242950916290283	1.2845913171768188
1.0	96700000.0	96710000.0	1.0	1.7813746929168701	0.9896033406257629
1.0	96720000.0	96730000.0	0.0	1.990179419517517	1.137595534324646
1.0	96790000.0	96800000.0	4.0	1.8255668878555298	1.0286153554916382
1.0	96810000.0	96820000.0	4.0	1.736515998840332	0.9654699563980103
1.0	96820000.0	96830000.0	4.0	1.8937956094741821	1.0631904602050781
1.0	96850000.0	96860000.0	0.0	1.984427809715271	1.1367498636245728
1.0	96950000.0	96960000.0	4.0	1.8488590717315674	1.0321331024169922
1.0	97080000.0	97090000.0	1.0	1.7607624530792236	0.9627642631530762
1.0	97090000.0	97100000.0	3.0	1.6114501953125	0.866619884967804
1.0	97140000.0	97150000.0	2.0	1.6690433025360107	0.9140833616256714
1.0	97190000.0	97200000.0	1.0	1.4463926553726196	0.7161828279495239
1.0	97210000.0	97220000.0	2.0	1.4170576333999634	0.6837184429168701
1.0	97250000.0	97260000.0	0.0	1.472177267074585	0.7460637092590332
1.0	97270000.0	97280000.0	0.0	1.486148476600647	0.7611176371574402
1.0	97280000.0	97290000.0	1.0	1.5122629404067993	0.7902885675430298
1.0	97300000.0	97310000.0	0.0	1.694287657737732	0.926875114440918
1.0	97360000.0	97370000.0	2.0	1.7458890676498413	0.9637945890426636
1.0	97370000.0	97380000.0	2.0	1.7097772359848022	0.9426006078720093
1.0	97380000.0	97390000.0	4.0	1.820987343788147	1.0167701244354248
1.0	97440000.0	97450000.0	2.0	1.8940627574920654	1.0848724842071533
1.0	97470000.0	97480000.0	3.0	1.8708893060684204	1.0675678253173828
1.0	97520000.0	97530000.0	1.0	2.096212863922119	1.1893579959869385
1.0	97530000.0	97540000.0	0.0	1.8332515954971313	1.039758563041687
1.0	97540000.0	97550000.0	1.0	1.725671410560608	0.973567008972168
1.0	97580000.0	97590000.0	0.0	1.808755874633789	1.027696967124939
1.0	97680000.0	97690000.0	3.0	1.7273194789886475	0.9565125703811646
1.0	97710000.0	97720000.0	2.0	1.8468563556671143	1.0420129299163818
1.0	97740000.0	97750000.0	4.0	1.9800376892089844	1.1251590251922607
1.0	97840000.0	97850000.0	3.0	2.0571987628936768	1.1766026020050049
1.0	97870000.0	97880000.0	2.0	2.1291918754577637	1.2259708642959595
1.0	97910000.0	97920000.0	4.0	2.069519519805908	1.194278597831726
1.0	97960000.0	97970000.0	2.0	2.307687282562256	1.3285499811172485
1.0	97970000.0	97980000.0	3.0	2.2886874675750732	1.3205667734146118
1.0	98030000.0	98040000.0	4.0	2.075162172317505	1.2018390893936157
1.0	98180000.0	98190000.0	1.0	1.7184940576553345	0.961726188659668
1.0	98210000.0	98220000.0	5.0	1.6760940551757812	0.924252986907959
1.0	98230000.0	98240000.0	3.0	1.8186531066894531	1.0351859331130981
1.0	98240000.0	98250000.0	3.0	1.7309681177139282	0.9736796617507935
1.0	98280000.0	98290000.0	2.0	1.7449719905853271	0.9861333966255188
1.0	98320000.0	98330000.0	6.0	1.5608930587768555	0.8291556239128113
1.0	98330000.0	98340000.0	2.0	1.582895040512085	0.844150722026825
1.0	98360000.0	98370000.0	1.0	1.6362212896347046	0.8829988241195679
1.0	98410000.0	98420000.0	1.0	1.6193535327911377	0.8831316828727722
1.0	98490000.0	98500000.0	1.0	1.6339486837387085	0.8972485661506653
1.0	98570000.0	98580000.0	1.0	2.0100350379943848	1.1420807838439941
1.0	98580000.0	98590000.0	2.0	1.8034021854400635	1.0227611064910889
1.0	98600000.0	98610000.0	4.0	1.7424280643463135	0.9766367077827454
1.0	98650000.0	98660000.0	3.0	1.7083934545516968	0.9423929452896118
1.0	98660000.0	98670000.0	2.0	1.8590724468231201	1.047264814376831
1.0	98790000.0	98800000.0	2.0	2.0801892280578613	1.1881204843521118
1.0	98820000.0	98830000.0	4.0	2.0577707290649414	1.1831581592559814
1.0	98860000.0	98870000.0	1.0	2.1393089294433594	1.2517131567001343
1.0	98870000.0	98880000.0	2.0	2.0617785453796387	1.20406973361969
1.0	98890000.0	98900000.0	1.0	2.1368298530578613	1.2442528009414673
1.0	99030000.0	99040000.0	4.0	1.7740627527236938	0.9866316914558411
1.0	99090000.0	99100000.0	3.0	1.8740098476409912	1.0508173704147339
1.0	99130000.0	99140000.0	2.0	1.7677147388458252	0.9733273386955261
1.0	99200000.0	99210000.0	1.0	1.6266313791275024	0.8654226064682007
1.0	99230000.0	99240000.0	1.0	1.641160011291504	0.8727554082870483
1.0	99380000.0	99390000.0	3.0	1.7333042621612549	0.9420232772827148
1.0	99450000.0	99460000.0	1.0	1.9518753290176392	1.1056410074234009
1.0	99520000.0	99530000.0	1.0	1.6203820705413818	0.8511541485786438
1.0	99530000.0	99540000.0	4.0	1.6169086694717407	0.8374250531196594
1.0	99640000.0	99650000.0	3.0	1.6726596355438232	0.9043390154838562
1.0	99650000.0	99660000.0	3.0	1.72707200050354	0.9496716260910034
1.0	99700000.0	99710000.0	0.0	1.8773828744888306	1.069677710533142
1.0	99710000.0	99720000.0	3.0	1.844731092453003	1.0354666709899902
1.0	99750000.0	99760000.0	5.0	1.8279688358306885	1.034271478652954
1.0	99770000.0	99780000.0	2.0	1.8845850229263306	1.0781134366989136
1.0	99890000.0	99900000.0	1.0	1.6713972091674805	0.9203392267227173
1.0	99910000.0	99920000.0	3.0	1.5551029443740845	0.8252752423286438
1.0	99930000.0	99940000.0	2.0	1.6542415618896484	0.9071046710014343
1.0	99960000.0	99970000.0	0.0	1.4993104934692383	0.7729125022888184
1.0	100010000.0	100020000.0	0.0	1.545263648033142	0.8185101747512817
1.0	100020000.0	100030000.0	2.0	1.5184820890426636	0.7863934636116028
1.0	100030000.0	100040000.0	1.0	1.4371942281723022	0.7064582705497742
1.0	100040000.0	100050000.0	0.0	1.4643232822418213	0.7372457385063171
1.0	100090000.0	100100000.0	0.0	1.4642804861068726	0.7368627190589905
1.0	100100000.0	100110000.0	4.0	1.4075618982315063	0.6733519434928894
1.0	100210000.0	100220000.0	3.0	1.4587942361831665	0.7304689884185791
1.0	100220000.0	100230000.0	3.0	1.47333562374115	0.7408502697944641
1.0	100230000.0	100240000.0	0.0	1.5455305576324463	0.7870661616325378
1.0	100250000.0	100260000.0	1.0	1.450179100036621	0.7210802435874939
1.0	100370000.0	100380000.0	2.0	1.4792052507400513	0.7532760500907898
1.0	100480000.0	100490000.0	2.0	1.4565662145614624	0.7288577556610107
1.0	100520000.0	100530000.0	2.0	1.482722520828247	0.7580000162124634
1.0	100540000.0	100550000.0	0.0	1.5495401620864868	0.8285088539123535
1.0	100550000.0	100560000.0	3.0	1.48785400390625	0.7635510563850403
1.0	100580000.0	100590000.0	2.0	1.4517227411270142	0.7239070534706116
1.0	100600000.0	100610000.0	2.0	1.4350587129592896	0.7055073976516724
1.0	100750000.0	100760000.0	0.0	1.3563663959503174	0.6175832748413086
1.0	100860000.0	100870000.0	2.0	1.4132575988769531	0.6807899475097656
1.0	100980000.0	100990000.0	0.0	1.423081398010254	0.6899513006210327
1.0	100990000.0	101000000.0	1.0	1.4164317846298218	0.6824287176132202
1.0	101010000.0	101020000.0	0.0	1.4828003644943237	0.746610164642334
1.0	101030000.0	101040000.0	1.0	1.3776328563690186	0.6399157047271729
1.0	101120000.0	101130000.0	0.0	1.3210490942001343	0.5790870785713196
1.0	101210000.0	101220000.0	0.0	1.4353218078613281	0.7009286880493164
1.0	101220000.0	101230000.0	1.0	1.42984139919281	0.6958546042442322
1.0	101500000.0	101510000.0	6.0	1.5288875102996826	0.7911115884780884
1.0	101530000.0	101540000.0	1.0	1.6603672504425049	0.9219171404838562
1.0	101540000.0	101550000.0	2.0	1.6147289276123047	0.885345458984375
1.0	101560000.0	101570000.0	1.0	1.7760114669799805	1.0155525207519531
1.0	101590000.0	101600000.0	1.0	1.7892398834228516	1.0240370035171509
1.0	101690000.0	101700000.0	0.0	1.9261322021484375	1.1348555088043213
1.0	101700000.0	101710000.0	1.0	1.8867559432983398	1.3479949235916138
1.0	101800000.0	101810000.0	4.0	2.0490894317626953	1.193466067314148
1.0	101840000.0	101850000.0	1.0	2.1760964393615723	1.2753181457519531
1.0	101850000.0	101860000.0	1.0	2.228705644607544	1.3047126531600952
1.0	101910000.0	101920000.0	2.0	2.1266088485717773	1.224743127822876
1.0	101960000.0	101970000.0	1.0	2.271613359451294	1.3194853067398071
1.0	101970000.0	101980000.0	4.0	2.19640851020813	1.2757554054260254
1.0	101990000.0	102000000.0	2.0	2.4377684593200684	1.3951785564422607
1.0	102070000.0	102080000.0	5.0	2.775704860687256	1.5119143724441528
1.0	102130000.0	102140000.0	2.0	3.0369582176208496	1.5844472646713257
1.0	102230000.0	102240000.0	1.0	2.5544593334198	1.4311155080795288
1.0	102250000.0	102260000.0	1.0	2.92153000831604	1.5554450750350952
1.0	102330000.0	102340000.0	2.0	2.7269763946533203	1.4897176027297974
1.0	102390000.0	102400000.0	5.0	3.1868362426757812	1.6154330968856812
1.0	102500000.0	102510000.0	4.0	2.2653565406799316	1.2793822288513184
1.0	102530000.0	102540000.0	0.0	2.315514087677002	1.3069589138031006
1.0	102600000.0	102610000.0	1.0	2.291252613067627	1.2937300205230713
1.0	102640000.0	102650000.0	0.0	2.3886451721191406	1.3433845043182373
1.0	102690000.0	102700000.0	3.0	2.223844289779663	1.2560794353485107
1.0	102710000.0	102720000.0	2.0	2.4235222339630127	1.3621560335159302
1.0	102880000.0	102890000.0	2.0	2.1445748805999756	1.2071115970611572
1.0	102980000.0	102990000.0	1.0	2.136002779006958	1.2031831741333008
1.0	103030000.0	103040000.0	1.0	2.2438976764678955	1.2673909664154053
1.0	103040000.0	103050000.0	3.0	2.2712581157684326	1.282283902168274
1.0	103060000.0	103070000.0	4.0	2.184138059616089	1.2317317724227905
1.0	103070000.0	103080000.0	4.0	2.272989511489868	1.28419029712677
1.0	103130000.0	103140000.0	3.0	2.4002387523651123	1.3498926162719727
1.0	103190000.0	103200000.0	2.0	2.1223719120025635	1.1937493085861206
1.0	103320000.0	103330000.0	1.0	2.166433572769165	1.221475601196289
1.0	103430000.0	103440000.0	3.0	2.343687057495117	1.3236722946166992
1.0	103520000.0	103530000.0	1.0	2.542620897293091	1.416107416152954
1.0	103540000.0	103550000.0	0.0	2.5434868335723877	1.4170573949813843
1.0	103580000.0	103590000.0	3.0	2.560246229171753	1.423010230064392
1.0	103610000.0	103620000.0	3.0	2.661492109298706	1.4639238119125366
1.0	103620000.0	103630000.0	0.0	2.9301791191101074	1.5527575016021729
1.0	103650000.0	103660000.0	4.0	2.842634439468384	1.5263992547988892
1.0	104000000.0	104010000.0	0.0	1.5646240711212158	0.7819322347640991
1.0	104360000.0	104370000.0	5.0	2.9408533573150635	1.5565515756607056
1.0	104430000.0	104440000.0	2.0	3.2322909832000732	1.6252326965332031
1.0	104440000.0	104450000.0	5.0	3.14751935005188	1.6087976694107056
1.0	104750000.0	104760000.0	4.0	3.7957701683044434	1.689671277999878
1.0	104780000.0	104790000.0	2.0	3.6967320442199707	1.6817556619644165
1.0	104910000.0	104920000.0	2.0	3.1501145362854004	1.607908010482788
1.0	105010000.0	105020000.0	2.0	3.249464750289917	1.6288865804672241
1.0	105020000.0	105030000.0	3.0	3.17325496673584	1.6124489307403564
1.0	105060000.0	105070000.0	2.0	3.2920546531677246	1.6329752206802368
1.0	105140000.0	105150000.0	3.0	3.4361395835876465	1.6581611633300781
1.0	105160000.0	105170000.0	6.0	3.264608860015869	1.6319382190704346
1.0	105220000.0	105230000.0	2.0	3.3303425312042236	1.639594316482544
1.0	105290000.0	105300000.0	8.0	2.978590250015259	1.5670053958892822
1.0	105460000.0	105470000.0	5.0	3.328967332839966	1.639746069908142
1.0	105470000.0	105480000.0	2.0	3.5074076652526855	1.666966199874878
1.0	105490000.0	105500000.0	8.0	3.2055671215057373	1.6188627481460571
1.0	105640000.0	105650000.0	2.0	3.795410633087158	1.6885805130004883
1.0	105730000.0	105740000.0	5.0	3.784393787384033	1.6863629817962646
1.0	105790000.0	105800000.0	2.0	4.077486991882324	1.7026128768920898
1.0	105920000.0	105930000.0	3.0	4.015890598297119	1.69942307472229
1.0	105960000.0	105970000.0	7.0	3.856999158859253	1.6928071975708008
1.0	105970000.0	105980000.0	3.0	3.8493168354034424	1.691192388534546
1.0	106050000.0	106060000.0	6.0	3.4206600189208984	1.6535648107528687
1.0	106060000.0	106070000.0	8.0	3.5263359546661377	1.6688487529754639
1.0	106090000.0	106100000.0	4.0	3.277284622192383	1.6325451135635376
1.0	106110000.0	106120000.0	0.0	3.2928924560546875	1.6350622177124023
1.0	106150000.0	106160000.0	0.0	3.210797071456909	1.6195625066757202
1.0	106160000.0	106170000.0	5.0	3.046489953994751	1.5839145183563232
1.0	106180000.0	106190000.0	4.0	3.0366477966308594	1.5830568075180054
1.0	106290000.0	106300000.0	4.0	3.3588528633117676	1.645485281944275
1.0	106300000.0	106310000.0	1.0	3.5029549598693848	1.6638498306274414
1.0	106430000.0	106440000.0	3.0	3.527358293533325	1.668296456336975
1.0	106440000.0	106450000.0	5.0	3.4595513343811035	1.6607606410980225
1.0	106450000.0	106460000.0	2.0	3.7576394081115723	1.6908155679702759
1.0	106470000.0	106480000.0	3.0	3.6559340953826904	1.6806612014770508
1.0	106510000.0	106520000.0	2.0	3.7508978843688965	1.686571717262268
1.0	106580000.0	106590000.0	5.0	3.4561119079589844	1.6587635278701782
1.0	106600000.0	106610000.0	5.0	3.3518855571746826	1.6441802978515625
1.0	106610000.0	106620000.0	3.0	3.5081257820129395	1.6641275882720947
1.0	106640000.0	106650000.0	2.0	3.5174560546875	1.6653541326522827
1.0	106650000.0	106660000.0	2.0	3.6927623748779297	1.6814829111099243
1.0	106710000.0	106720000.0	7.0	3.061365842819214	1.587722659111023
1.0	106850000.0	106860000.0	5.0	3.3107216358184814	1.6384834051132202
1.0	106930000.0	106940000.0	3.0	3.1835174560546875	1.6140172481536865
1.0	107070000.0	107080000.0	3.0	2.3604092597961426	1.330845832824707
1.0	107110000.0	107120000.0	1.0	2.3126838207244873	1.3046451807022095
1.0	107200000.0	107210000.0	0.0	2.530144453048706	1.4113516807556152
1.0	107230000.0	107240000.0	5.0	2.0771732330322266	1.1651281118392944
1.0	107280000.0	107290000.0	1.0	2.2031424045562744	1.2433801889419556
1.0	107300000.0	107310000.0	5.0	1.981464147567749	1.0992604494094849
1.0	107370000.0	107380000.0	2.0	2.187168598175049	1.2338221073150635
1.0	107460000.0	107470000.0	1.0	2.2487130165100098	1.2752559185028076
1.0	107480000.0	107490000.0	0.0	2.3139495849609375	1.3076589107513428
1.0	107580000.0	107590000.0	0.0	2.02691388130188	1.1369874477386475
1.0	107600000.0	107610000.0	1.0	1.8607409000396729	1.0509556531906128
1.0	107610000.0	107620000.0	1.0	1.9666820764541626	1.1098414659500122
1.0	107670000.0	107680000.0	0.0	1.9096834659576416	1.065578579902649
1.0	107690000.0	107700000.0	2.0	2.0276970863342285	1.1436899900436401
1.0	107710000.0	107720000.0	1.0	1.9754512310028076	1.1121577024459839
1.0	107830000.0	107840000.0	1.0	1.947540521621704	1.1083894968032837
1.0	108040000.0	108050000.0	3.0	1.7406806945800781	0.9815877676010132
1.0	108140000.0	108150000.0	2.0	1.648087501525879	0.9151654243469238
1.0	108150000.0	108160000.0	1.0	1.6631734371185303	0.9282171130180359
1.0	108170000.0	108180000.0	0.0	1.6255404949188232	0.896271824836731
1.0	108320000.0	108330000.0	2.0	1.786092758178711	1.024471402168274
1.0	108390000.0	108400000.0	1.0	1.8141391277313232	1.0362889766693115
1.0	108440000.0	108450000.0	0.0	1.8681809902191162	1.083544373512268
1.0	108580000.0	108590000.0	3.0	1.74960196018219	0.9765384793281555
1.0	108630000.0	108640000.0	1.0	1.57373046875	0.8390787839889526
1.0	108650000.0	108660000.0	1.0	1.6360981464385986	0.8859313726425171
1.0	108710000.0	108720000.0	2.0	1.3503884077072144	0.6098192930221558
1.0	108750000.0	108760000.0	0.0	1.3934390544891357	0.6555315852165222
1.0	109150000.0	109160000.0	0.0	1.4042049646377563	0.6695536375045776
1.0	109230000.0	109240000.0	1.0	1.9078534841537476	2.3936736583709717
1.0	109360000.0	109370000.0	1.0	1.41498601436615	0.6821154356002808
1.0	109410000.0	109420000.0	2.0	1.458195686340332	0.7151092290878296
1.0	109450000.0	109460000.0	2.0	1.3513073921203613	0.6114786863327026
1.0	109490000.0	109500000.0	1.0	1.3902885913848877	0.6534684896469116
1.0	109520000.0	109530000.0	1.0	1.3497059345245361	0.6099154353141785
1.0	109540000.0	109550000.0	0.0	1.37784743309021	0.6408838033676147
1.0	109620000.0	109630000.0	3.0	1.3422203063964844	0.6020458936691284
1.0	109640000.0	109650000.0	2.0	1.662041425704956	0.9908639192581177
1.0	109670000.0	109680000.0	1.0	1.5120971202850342	0.7725750207901001
1.0	109720000.0	109730000.0	0.0	1.5216223001480103	0.7856606841087341
1.0	109730000.0	109740000.0	4.0	1.389112114906311	0.6533800959587097
1.0	109760000.0	109770000.0	1.0	1.3739478588104248	0.6358307600021362
1.0	109780000.0	109790000.0	0.0	1.4775424003601074	0.7327002882957458
1.0	109850000.0	109860000.0	0.0	1.3977384567260742	0.661966860294342
1.0	109870000.0	109880000.0	3.0	1.3743728399276733	0.6369843482971191
1.0	109880000.0	109890000.0	0.0	1.4183127880096436	0.6853998899459839
1.0	109900000.0	109910000.0	1.0	1.4717456102371216	0.7451621294021606
1.0	110010000.0	110020000.0	1.0	1.7404133081436157	0.9795911908149719
1.0	110080000.0	110090000.0	11.0	1.5477615594863892	0.8070826530456543
1.0	110100000.0	110110000.0	2.0	1.6247663497924805	0.8864620923995972
1.0	110190000.0	110200000.0	0.0	1.7679764032363892	1.0337464809417725
1.0	110350000.0	110360000.0	1.0	1.8844671249389648	1.0947192907333374
1.0	110410000.0	110420000.0	1.0	1.757409691810608	0.997076153755188
1.0	110440000.0	110450000.0	3.0	1.7050971984863281	0.9533718228340149
1.0	110550000.0	110560000.0	2.0	1.748818039894104	1.0045750141143799
1.0	110580000.0	110590000.0	1.0	1.7745072841644287	1.0236804485321045
1.0	110690000.0	110700000.0	3.0	1.9471057653427124	1.1010668277740479
1.0	110750000.0	110760000.0	1.0	1.8479127883911133	1.0657970905303955
1.0	110760000.0	110770000.0	2.0	1.6449849605560303	0.9051418304443359
1.0	110800000.0	110810000.0	1.0	1.6685876846313477	0.9252582788467407
1.0	110880000.0	110890000.0	5.0	1.878656029701233	1.4648337364196777
1.0	110890000.0	110900000.0	0.0	1.5583293437957764	0.8359363675117493
1.0	110900000.0	110910000.0	0.0	1.586835503578186	0.8642009496688843
1.0	110970000.0	110980000.0	2.0	1.6139694452285767	0.8715032339096069
1.0	110980000.0	110990000.0	2.0	1.6323343515396118	0.8912675976753235
1.0	111000000.0	111010000.0	2.0	1.5857906341552734	0.8490066528320312
1.0	111030000.0	111040000.0	2.0	1.5436675548553467	0.8063020706176758
1.0	111100000.0	111110000.0	1.0	1.645093321800232	0.8935701251029968
1.0	111110000.0	111120000.0	0.0	1.630903959274292	0.8867298364639282
1.0	111120000.0	111130000.0	1.0	1.6384823322296143	0.8865591287612915
1.0	111150000.0	111160000.0	1.0	1.768721342086792	0.972364604473114
1.0	111170000.0	111180000.0	1.0	1.7786071300506592	0.9899786114692688
1.0	111220000.0	111230000.0	1.0	1.7791881561279297	1.0045194625854492
1.0	111320000.0	111330000.0	1.0	1.7824376821517944	0.9962683916091919
1.0	111430000.0	111440000.0	2.0	1.473819375038147	0.7410057783126831
1.0	111470000.0	111480000.0	1.0	1.6563236713409424	0.8793810606002808
1.0	111510000.0	111520000.0	2.0	1.5981041193008423	0.817267894744873
1.0	111530000.0	111540000.0	3.0	1.5549787282943726	0.8147507905960083
1.0	111690000.0	111700000.0	1.0	1.5726677179336548	0.8538147211074829
1.0	111720000.0	111730000.0	1.0	1.5830055475234985	0.8652344942092896
[truncated: 47,567 more rows]
