# Supplementary material for: Genome-wide mapping of somatic mutation rates uncovers drivers of cancer
Source: Nat Biotechnol. 2022 Jun 20;40(11):1634–43. doi: 10.1038/s41587-022-01353-8 (PMC9646522; doi:10.1038/s41587-022-01353-8)
Supplement: Supplementary file 4 — Regions and model predictions for each fold of each cancer for which a deep learning model was trained. Regions that were filtered are also listed along with their respective model predictions. [file 41587_2022_1353_MOESM4_ESM.zip › kfold_results/Bone-Osteosarc/fold_2.txt]

CHROM	START	END	Y_TRUE	Y_PRED	STD
1.0	890000.0	900000.0	0.0	0.2997000813484192	0.32794374227523804
1.0	910000.0	920000.0	0.0	0.4514066278934479	0.46555203199386597
1.0	940000.0	950000.0	0.0	0.2997000813484192	0.32794374227523804
1.0	1060000.0	1070000.0	0.0	0.6532205939292908	0.5839483737945557
1.0	1080000.0	1090000.0	1.0	0.6234807968139648	0.5698615312576294
1.0	1150000.0	1160000.0	0.0	0.2997000813484192	0.32794374227523804
1.0	1170000.0	1180000.0	1.0	0.38500213623046875	0.4207594394683838
1.0	1200000.0	1210000.0	1.0	0.2997000813484192	0.32794374227523804
1.0	1280000.0	1290000.0	0.0	0.2997000813484192	0.32794374227523804
1.0	1300000.0	1310000.0	1.0	0.2997000813484192	0.32794374227523804
1.0	1340000.0	1350000.0	0.0	0.2997000813484192	0.32794374227523804
1.0	1360000.0	1370000.0	0.0	0.2997000813484192	0.32794374227523804
1.0	1450000.0	1460000.0	1.0	0.2997000813484192	0.32794374227523804
1.0	1460000.0	1470000.0	0.0	0.2997000813484192	0.32794374227523804
1.0	1490000.0	1500000.0	0.0	0.2997000813484192	0.32794374227523804
1.0	1500000.0	1510000.0	0.0	0.2997000813484192	0.32794374227523804
1.0	1510000.0	1520000.0	1.0	0.2997000813484192	0.32794374227523804
1.0	1590000.0	1600000.0	0.0	0.2997000813484192	0.32794374227523804
1.0	1600000.0	1610000.0	0.0	0.2997000813484192	0.32794374227523804
1.0	1730000.0	1740000.0	0.0	0.2997000813484192	0.32794374227523804
1.0	1800000.0	1810000.0	1.0	0.2997000813484192	0.32794374227523804
1.0	1830000.0	1840000.0	0.0	0.2997000813484192	0.32794374227523804
1.0	1970000.0	1980000.0	1.0	0.4203106462955475	0.44496384263038635
1.0	2030000.0	2040000.0	1.0	0.5925245881080627	0.5526490211486816
1.0	2040000.0	2050000.0	0.0	0.47707071900367737	0.4820120930671692
1.0	2120000.0	2130000.0	0.0	0.2997000813484192	0.32794374227523804
1.0	2160000.0	2170000.0	0.0	0.2997000813484192	0.32794374227523804
1.0	2190000.0	2200000.0	2.0	0.2997000813484192	0.32794374227523804
1.0	2200000.0	2210000.0	0.0	0.2997000813484192	0.32794374227523804
1.0	2210000.0	2220000.0	0.0	0.2997000813484192	0.32794374227523804
1.0	2260000.0	2270000.0	2.0	0.34327730536460876	0.3911024332046509
1.0	2270000.0	2280000.0	0.0	0.48690634965896606	0.4881911277770996
1.0	2280000.0	2290000.0	1.0	0.3882852792739868	0.4230457842350006
1.0	2290000.0	2300000.0	1.0	0.2997000813484192	0.32794374227523804
1.0	2340000.0	2350000.0	0.0	0.2997000813484192	0.32794374227523804
1.0	2420000.0	2430000.0	1.0	0.2997000813484192	0.32794374227523804
1.0	2450000.0	2460000.0	0.0	0.2997000813484192	0.32794374227523804
1.0	2480000.0	2490000.0	0.0	0.2997000813484192	0.32794374227523804
1.0	2530000.0	2540000.0	0.0	0.4758933186531067	0.4834586977958679
1.0	2690000.0	2700000.0	1.0	0.4807191491127014	0.4864444136619568
1.0	2710000.0	2720000.0	1.0	0.6112109422683716	0.5620092153549194
1.0	2740000.0	2750000.0	0.0	0.6531445384025574	0.5836933851242065
1.0	2810000.0	2820000.0	0.0	0.8573101162910461	0.6681836843490601
1.0	2950000.0	2960000.0	0.0	0.7550379037857056	0.6290791630744934
1.0	3190000.0	3200000.0	0.0	0.5353142619132996	0.5203359723091125
1.0	3280000.0	3290000.0	0.0	0.34541672468185425	0.3926486372947693
1.0	3340000.0	3350000.0	1.0	0.5267019867897034	0.513719379901886
1.0	3360000.0	3370000.0	0.0	0.5500754714012146	0.5285782217979431
1.0	3410000.0	3420000.0	1.0	0.5053857564926147	0.5018835663795471
1.0	3530000.0	3540000.0	0.0	0.2997000813484192	0.32794374227523804
1.0	3640000.0	3650000.0	0.0	0.4973980784416199	0.49654656648635864
1.0	3650000.0	3660000.0	0.0	0.2997000813484192	0.32794374227523804
1.0	3680000.0	3690000.0	1.0	0.34326449036598206	0.39109304547309875
1.0	3690000.0	3700000.0	0.0	0.2997000813484192	0.32794374227523804
1.0	3720000.0	3730000.0	2.0	0.3298957347869873	0.3813737630844116
1.0	3750000.0	3760000.0	0.0	0.2997000813484192	0.32794374227523804
1.0	3760000.0	3770000.0	0.0	0.2997000813484192	0.32794374227523804
1.0	3770000.0	3780000.0	0.0	0.2997000813484192	0.32794374227523804
1.0	3780000.0	3790000.0	0.0	0.4162270426750183	0.44220876693725586
1.0	3990000.0	4000000.0	1.0	0.4327867031097412	0.4533078074455261
1.0	4030000.0	4040000.0	2.0	0.6562656164169312	0.5861390829086304
1.0	4040000.0	4050000.0	0.0	0.6972413659095764	0.6036149859428406
1.0	4100000.0	4110000.0	0.0	0.7565110921859741	0.6319677829742432
1.0	4110000.0	4120000.0	1.0	0.8704689741134644	0.6725643277168274
1.0	4170000.0	4180000.0	2.0	0.9548996090888977	0.6987634897232056
1.0	4310000.0	4320000.0	0.0	0.9215928316116333	0.6913856863975525
1.0	4430000.0	4440000.0	1.0	1.0422483682632446	0.7230570316314697
1.0	4460000.0	4470000.0	2.0	1.1170530319213867	0.7392347455024719
1.0	4470000.0	4480000.0	2.0	1.129072904586792	0.7414178252220154
1.0	4490000.0	4500000.0	0.0	1.1513335704803467	0.7448104023933411
1.0	4520000.0	4530000.0	1.0	1.2698495388031006	0.7611954808235168
1.0	4590000.0	4600000.0	2.0	1.1224663257598877	0.7399166226387024
1.0	4620000.0	4630000.0	2.0	1.0977050065994263	0.734127402305603
1.0	4650000.0	4660000.0	0.0	1.199499487876892	0.7517753839492798
1.0	4670000.0	4680000.0	2.0	0.9618886113166809	0.7033277750015259
1.0	4770000.0	4780000.0	0.0	0.8463409543037415	0.6676754951477051
1.0	4900000.0	4910000.0	0.0	0.966579794883728	0.7033756971359253
1.0	5070000.0	5080000.0	2.0	1.1241145133972168	0.7413010001182556
1.0	5080000.0	5090000.0	1.0	1.104248285293579	0.7357893586158752
1.0	5150000.0	5160000.0	1.0	1.2159605026245117	0.7547750473022461
1.0	5230000.0	5240000.0	2.0	1.1806427240371704	0.750137209892273
1.0	5250000.0	5260000.0	1.0	1.0967676639556885	0.735480010509491
1.0	5280000.0	5290000.0	2.0	0.8037716746330261	0.6517804861068726
1.0	5310000.0	5320000.0	0.0	1.0552657842636108	0.7262550592422485
1.0	5460000.0	5470000.0	0.0	1.0184295177459717	0.7165905237197876
1.0	5500000.0	5510000.0	1.0	0.9309765100479126	0.6930369138717651
1.0	5630000.0	5640000.0	1.0	0.8928523063659668	0.6799221634864807
1.0	5650000.0	5660000.0	1.0	0.8827289342880249	0.676451563835144
1.0	5740000.0	5750000.0	1.0	0.7945863604545593	0.6450191736221313
1.0	5760000.0	5770000.0	0.0	0.7736519575119019	0.6364441514015198
1.0	5780000.0	5790000.0	0.0	0.7539805173873901	0.6286983489990234
1.0	5850000.0	5860000.0	0.0	0.8449918627738953	0.664667546749115
1.0	5950000.0	5960000.0	1.0	0.3322308659553528	0.3830781877040863
1.0	5970000.0	5980000.0	0.0	0.3526461720466614	0.3978540897369385
1.0	6020000.0	6030000.0	0.0	0.2997000813484192	0.32794374227523804
1.0	6120000.0	6130000.0	0.0	0.5304614305496216	0.5174015760421753
1.0	6240000.0	6250000.0	0.0	0.2997000813484192	0.32794374227523804
1.0	6250000.0	6260000.0	1.0	0.2997000813484192	0.32794374227523804
1.0	6310000.0	6320000.0	0.0	0.2874220907688141	0.3241930305957794
1.0	6320000.0	6330000.0	0.0	0.2997000813484192	0.32794374227523804
1.0	6370000.0	6380000.0	0.0	0.2997000813484192	0.32794374227523804
1.0	6400000.0	6410000.0	0.0	0.2997000813484192	0.32794374227523804
1.0	6530000.0	6540000.0	0.0	0.2997000813484192	0.32794374227523804
1.0	6580000.0	6590000.0	0.0	0.2997000813484192	0.32794374227523804
1.0	6620000.0	6630000.0	0.0	0.2997000813484192	0.32794374227523804
1.0	6680000.0	6690000.0	1.0	0.2997000813484192	0.32794374227523804
1.0	6690000.0	6700000.0	0.0	0.2997000813484192	0.32794374227523804
1.0	6780000.0	6790000.0	0.0	0.2997000813484192	0.32794374227523804
1.0	6810000.0	6820000.0	0.0	0.33231407403945923	0.3783603012561798
1.0	6850000.0	6860000.0	0.0	0.2997000813484192	0.32794374227523804
1.0	6890000.0	6900000.0	0.0	0.2997000813484192	0.32794374227523804
1.0	6930000.0	6940000.0	0.0	0.2997000813484192	0.32794374227523804
1.0	6940000.0	6950000.0	0.0	0.2997000813484192	0.32794374227523804
1.0	6980000.0	6990000.0	1.0	0.2997000813484192	0.32794374227523804
1.0	7010000.0	7020000.0	0.0	0.2997000813484192	0.32794374227523804
1.0	7060000.0	7070000.0	0.0	0.4510119557380676	0.46692976355552673
1.0	7150000.0	7160000.0	0.0	0.47348085045814514	0.48118487000465393
1.0	7170000.0	7180000.0	1.0	0.3836084008216858	0.41978660225868225
1.0	7200000.0	7210000.0	0.0	0.44264960289001465	0.45982488989830017
1.0	7220000.0	7230000.0	1.0	0.48762768507003784	0.4904029965400696
1.0	7230000.0	7240000.0	0.0	0.5886803269386292	0.5508943796157837
1.0	7620000.0	7630000.0	0.0	0.4055350422859192	0.43507665395736694
1.0	7650000.0	7660000.0	0.0	0.4378952085971832	0.4574055075645447
1.0	7680000.0	7690000.0	1.0	0.422332763671875	0.4463239312171936
1.0	7700000.0	7710000.0	0.0	0.4185376763343811	0.44376906752586365
1.0	7810000.0	7820000.0	2.0	0.39264532923698425	0.4260709285736084
1.0	7840000.0	7850000.0	1.0	0.2997000813484192	0.32794374227523804
1.0	7860000.0	7870000.0	0.0	0.2997000813484192	0.32794374227523804
1.0	7990000.0	8000000.0	0.0	0.410898357629776	0.43859586119651794
1.0	8030000.0	8040000.0	1.0	0.2997000813484192	0.32794374227523804
1.0	8130000.0	8140000.0	0.0	0.2997000813484192	0.32794374227523804
1.0	8170000.0	8180000.0	0.0	0.2997000813484192	0.32794374227523804
1.0	8180000.0	8190000.0	0.0	0.4118867814540863	0.4392675459384918
1.0	8190000.0	8200000.0	2.0	0.2997000813484192	0.32794374227523804
1.0	8200000.0	8210000.0	0.0	0.2997000813484192	0.32794374227523804
1.0	8220000.0	8230000.0	0.0	0.2997000813484192	0.32794374227523804
1.0	8230000.0	8240000.0	0.0	0.3184346556663513	0.36233600974082947
1.0	8520000.0	8530000.0	1.0	0.2997000813484192	0.32794374227523804
1.0	8540000.0	8550000.0	0.0	0.2997000813484192	0.32794374227523804
1.0	8590000.0	8600000.0	0.0	0.2997000813484192	0.32794374227523804
1.0	8680000.0	8690000.0	0.0	0.2997000813484192	0.32794374227523804
1.0	8750000.0	8760000.0	0.0	0.2997000813484192	0.32794374227523804
1.0	8790000.0	8800000.0	2.0	0.2997000813484192	0.32794374227523804
1.0	8800000.0	8810000.0	0.0	0.2997000813484192	0.32794374227523804
1.0	8890000.0	8900000.0	0.0	0.2997000813484192	0.32794374227523804
1.0	8900000.0	8910000.0	0.0	0.2997000813484192	0.32794374227523804
1.0	8910000.0	8920000.0	1.0	0.2997000813484192	0.32794374227523804
1.0	8940000.0	8950000.0	0.0	0.2997000813484192	0.32794374227523804
1.0	9170000.0	9180000.0	1.0	0.2997000813484192	0.32794374227523804
1.0	9220000.0	9230000.0	0.0	0.2997000813484192	0.32794374227523804
1.0	9230000.0	9240000.0	0.0	0.2997000813484192	0.32794374227523804
1.0	9270000.0	9280000.0	0.0	0.3728398382663727	0.4122273921966553
1.0	9280000.0	9290000.0	0.0	0.2997000813484192	0.32794374227523804
1.0	9310000.0	9320000.0	0.0	0.2997000813484192	0.32794374227523804
1.0	9330000.0	9340000.0	1.0	0.2997000813484192	0.32794374227523804
1.0	9340000.0	9350000.0	0.0	0.2997000813484192	0.32794374227523804
1.0	9350000.0	9360000.0	0.0	0.2997000813484192	0.32794374227523804
1.0	9450000.0	9460000.0	1.0	0.2997000813484192	0.32794374227523804
1.0	9490000.0	9500000.0	1.0	0.2997000813484192	0.32794374227523804
1.0	9680000.0	9690000.0	0.0	0.4092748761177063	0.43749135732650757
1.0	9770000.0	9780000.0	1.0	0.4161008298397064	0.44212350249290466
1.0	9810000.0	9820000.0	0.0	0.2997000813484192	0.32794374227523804
1.0	9830000.0	9840000.0	1.0	0.2997000813484192	0.32794374227523804
1.0	9960000.0	9970000.0	0.0	0.2997000813484192	0.32794374227523804
1.0	10030000.0	10040000.0	2.0	0.2997000813484192	0.32794374227523804
1.0	10050000.0	10060000.0	0.0	0.33559760451316833	0.385530948638916
1.0	10180000.0	10190000.0	0.0	0.2997000813484192	0.32794374227523804
1.0	10200000.0	10210000.0	0.0	0.2997000813484192	0.32794374227523804
1.0	10230000.0	10240000.0	0.0	0.2997000813484192	0.32794374227523804
1.0	10270000.0	10280000.0	1.0	0.2997000813484192	0.32794374227523804
1.0	10310000.0	10320000.0	0.0	0.2997000813484192	0.32794374227523804
1.0	10350000.0	10360000.0	0.0	0.2997000813484192	0.32794374227523804
1.0	10380000.0	10390000.0	0.0	0.2997000813484192	0.32794374227523804
1.0	10440000.0	10450000.0	0.0	0.2997000813484192	0.32794374227523804
1.0	10480000.0	10490000.0	0.0	0.2997000813484192	0.32794374227523804
1.0	10520000.0	10530000.0	0.0	0.2997000813484192	0.32794374227523804
1.0	10540000.0	10550000.0	0.0	0.2997000813484192	0.32794374227523804
1.0	10620000.0	10630000.0	0.0	0.2997000813484192	0.32794374227523804
1.0	10680000.0	10690000.0	0.0	0.3440006673336029	0.39162546396255493
1.0	10780000.0	10790000.0	0.0	0.2997000813484192	0.32794374227523804
1.0	10800000.0	10810000.0	0.0	0.36691540479660034	0.40803685784339905
1.0	10820000.0	10830000.0	1.0	0.43710416555404663	0.4561693072319031
1.0	10850000.0	10860000.0	0.0	0.5076624155044556	0.5012604594230652
1.0	10860000.0	10870000.0	0.0	0.4102207124233246	0.4381350874900818
1.0	10940000.0	10950000.0	1.0	0.4265756607055664	0.4491678774356842
1.0	10990000.0	11000000.0	0.0	0.4909011423587799	0.490680068731308
1.0	11000000.0	11010000.0	0.0	0.2997000813484192	0.32794374227523804
1.0	11140000.0	11150000.0	0.0	0.2997000813484192	0.32794374227523804
1.0	11170000.0	11180000.0	1.0	0.2997000813484192	0.32794374227523804
1.0	11210000.0	11220000.0	1.0	0.2997000813484192	0.32794374227523804
1.0	11280000.0	11290000.0	0.0	0.2997000813484192	0.32794374227523804
1.0	11300000.0	11310000.0	0.0	0.2997000813484192	0.32794374227523804
1.0	11360000.0	11370000.0	0.0	0.3661918044090271	0.40752333402633667
1.0	11390000.0	11400000.0	1.0	0.46320661902427673	0.4743223786354065
1.0	11430000.0	11440000.0	0.0	0.5377388000488281	0.5214551687240601
1.0	11440000.0	11450000.0	1.0	0.5417623519897461	0.5238871574401855
1.0	11460000.0	11470000.0	0.0	0.6477256417274475	0.5818789005279541
1.0	11470000.0	11480000.0	1.0	0.6230459213256836	0.5693339109420776
1.0	11490000.0	11500000.0	2.0	0.5191311836242676	0.5102946758270264
1.0	11520000.0	11530000.0	0.0	0.6356955766677856	0.575283944606781
1.0	11640000.0	11650000.0	0.0	0.7783498764038086	0.6388944387435913
1.0	11700000.0	11710000.0	2.0	0.38808539509773254	0.4229067862033844
1.0	11720000.0	11730000.0	0.0	0.33070987462997437	0.3819684386253357
1.0	11820000.0	11830000.0	0.0	0.32179832458496094	0.3727003037929535
1.0	11830000.0	11840000.0	0.0	0.3584895730018616	0.4020390510559082
1.0	11880000.0	11890000.0	0.0	0.2997000813484192	0.32794374227523804
1.0	11930000.0	11940000.0	0.0	0.2997000813484192	0.32794374227523804
1.0	11960000.0	11970000.0	0.0	0.2997000813484192	0.32794374227523804
1.0	11980000.0	11990000.0	0.0	0.2997000813484192	0.32794374227523804
1.0	12000000.0	12010000.0	0.0	0.2997000813484192	0.32794374227523804
1.0	12010000.0	12020000.0	0.0	0.2997000813484192	0.32794374227523804
1.0	12140000.0	12150000.0	1.0	0.39969906210899353	0.43093839287757874
1.0	12210000.0	12220000.0	0.0	0.2997000813484192	0.32794374227523804
1.0	12230000.0	12240000.0	2.0	0.2997000813484192	0.32794374227523804
1.0	12330000.0	12340000.0	0.0	0.2997000813484192	0.32794374227523804
1.0	12340000.0	12350000.0	0.0	0.2997000813484192	0.32794374227523804
1.0	12410000.0	12420000.0	1.0	0.2997000813484192	0.32794374227523804
1.0	12570000.0	12580000.0	0.0	0.2997000813484192	0.32794374227523804
1.0	12630000.0	12640000.0	0.0	0.2997000813484192	0.32794374227523804
1.0	12720000.0	12730000.0	0.0	0.3660738468170166	0.4074397087097168
1.0	12730000.0	12740000.0	2.0	0.4016419053077698	0.43227314949035645
1.0	12740000.0	12750000.0	1.0	0.4138983190059662	0.44063234329223633
1.0	13830000.0	13840000.0	1.0	0.4672479033470154	0.47674471139907837
1.0	13840000.0	13850000.0	0.0	0.5518349409103394	0.529173731803894
1.0	13850000.0	13860000.0	1.0	0.5824481248855591	0.5478618144989014
1.0	13930000.0	13940000.0	2.0	0.3757648468017578	0.41428789496421814
1.0	13960000.0	13970000.0	0.0	0.5871205925941467	0.550331711769104
1.0	14020000.0	14030000.0	1.0	0.2997000813484192	0.32794374227523804
1.0	14080000.0	14090000.0	0.0	0.2997000813484192	0.32794374227523804
1.0	14120000.0	14130000.0	0.0	0.31090831756591797	0.34420955181121826
1.0	14190000.0	14200000.0	1.0	0.40633565187454224	0.43526989221572876
1.0	14260000.0	14270000.0	0.0	0.4025877118110657	0.4222055971622467
1.0	14410000.0	14420000.0	1.0	0.5037717819213867	0.49794715642929077
1.0	14450000.0	14460000.0	0.0	0.5492917895317078	0.529042661190033
1.0	14470000.0	14480000.0	0.0	0.5621346235275269	0.5366424918174744
1.0	14620000.0	14630000.0	0.0	0.6754851937294006	0.5956305265426636
1.0	14630000.0	14640000.0	2.0	0.6213401556015015	0.5686079859733582
1.0	14670000.0	14680000.0	1.0	0.6109670400619507	0.5632709860801697
1.0	14690000.0	14700000.0	1.0	0.4472082257270813	0.4631277918815613
1.0	14720000.0	14730000.0	3.0	0.5886048674583435	0.550777018070221
1.0	14740000.0	14750000.0	0.0	0.6362947225570679	0.5764676332473755
1.0	14770000.0	14780000.0	0.0	0.6553992033004761	0.5852680802345276
1.0	14800000.0	14810000.0	3.0	0.5099843740463257	0.5055832266807556
1.0	14810000.0	14820000.0	0.0	0.6078082323074341	0.5615776777267456
1.0	14890000.0	14900000.0	0.0	0.5334087610244751	0.5197442173957825
1.0	14900000.0	14910000.0	1.0	0.5012655258178711	0.49994364380836487
1.0	14910000.0	14920000.0	1.0	0.42798900604248047	0.44668373465538025
1.0	14930000.0	14940000.0	0.0	0.4751732349395752	0.4820548892021179
1.0	15090000.0	15100000.0	0.0	0.48338252305984497	0.48884129524230957
1.0	15180000.0	15190000.0	0.0	0.4429832100868225	0.4612409174442291
1.0	15290000.0	15300000.0	1.0	0.2997000813484192	0.32794374227523804
1.0	15310000.0	15320000.0	1.0	0.32107681035995483	0.3703404366970062
1.0	15390000.0	15400000.0	0.0	0.2997000813484192	0.32794374227523804
1.0	15420000.0	15430000.0	0.0	0.3628561496734619	0.4051527976989746
1.0	15510000.0	15520000.0	0.0	0.2997000813484192	0.32794374227523804
1.0	15540000.0	15550000.0	0.0	0.2997000813484192	0.32794374227523804
1.0	15580000.0	15590000.0	0.0	0.4200581908226013	0.44479402899742126
1.0	15610000.0	15620000.0	0.0	0.4349401593208313	0.4547368586063385
1.0	15620000.0	15630000.0	0.0	0.3804754316806793	0.4175950586795807
1.0	15690000.0	15700000.0	0.0	0.2997000813484192	0.32794374227523804
1.0	15770000.0	15780000.0	0.0	0.3554118275642395	0.39983731508255005
1.0	15790000.0	15800000.0	0.0	0.3767513632774353	0.41498178243637085
1.0	15850000.0	15860000.0	0.0	0.2997000813484192	0.32794374227523804
1.0	15930000.0	15940000.0	0.0	0.2997000813484192	0.32794374227523804
1.0	15980000.0	15990000.0	0.0	0.2997000813484192	0.32794374227523804
1.0	16000000.0	16010000.0	1.0	0.33764371275901794	0.38701847195625305
1.0	16010000.0	16020000.0	1.0	0.2997000813484192	0.32794374227523804
1.0	16070000.0	16080000.0	1.0	0.2997000813484192	0.32794374227523804
1.0	16210000.0	16220000.0	0.0	0.2997000813484192	0.32794374227523804
1.0	16380000.0	16390000.0	0.0	0.2997000813484192	0.32794374227523804
1.0	16400000.0	16410000.0	0.0	0.2997000813484192	0.32794374227523804
1.0	16460000.0	16470000.0	1.0	0.2997000813484192	0.32794374227523804
1.0	16490000.0	16500000.0	0.0	0.2997000813484192	0.32794374227523804
1.0	16520000.0	16530000.0	0.0	0.2997000813484192	0.32794374227523804
1.0	16560000.0	16570000.0	0.0	0.2997000813484192	0.32794374227523804
1.0	16570000.0	16580000.0	1.0	0.2997000813484192	0.32794374227523804
1.0	16640000.0	16650000.0	0.0	0.2997000813484192	0.32794374227523804
1.0	16650000.0	16660000.0	0.0	0.2997000813484192	0.32794374227523804
1.0	16690000.0	16700000.0	1.0	0.2997000813484192	0.32794374227523804
1.0	17020000.0	17030000.0	1.0	0.2997000813484192	0.32794374227523804
1.0	17240000.0	17250000.0	0.0	0.2997000813484192	0.32794374227523804
1.0	17290000.0	17300000.0	0.0	0.2997000813484192	0.32794374227523804
1.0	17300000.0	17310000.0	2.0	0.2997000813484192	0.32794374227523804
1.0	17320000.0	17330000.0	0.0	0.2997000813484192	0.32794374227523804
1.0	17370000.0	17380000.0	2.0	0.2997000813484192	0.32794374227523804
1.0	17380000.0	17390000.0	0.0	0.2997000813484192	0.32794374227523804
1.0	17390000.0	17400000.0	2.0	0.33570942282676697	0.385612428188324
1.0	17500000.0	17510000.0	1.0	0.5391724705696106	0.5225050449371338
1.0	17520000.0	17530000.0	1.0	0.44280916452407837	0.45992976427078247
1.0	17670000.0	17680000.0	2.0	0.4410954415798187	0.45880261063575745
1.0	17730000.0	17740000.0	0.0	0.2997000813484192	0.32794374227523804
1.0	17900000.0	17910000.0	0.0	0.3205684721469879	0.36872389912605286
1.0	17920000.0	17930000.0	0.0	0.37766629457473755	0.41562455892562866
1.0	18010000.0	18020000.0	1.0	0.2997000813484192	0.32794374227523804
1.0	18110000.0	18120000.0	0.0	0.6858423948287964	0.5989550352096558
1.0	18170000.0	18180000.0	1.0	0.6816239356994629	0.5974032282829285
1.0	18240000.0	18250000.0	0.0	0.6844209432601929	0.5974879860877991
1.0	18250000.0	18260000.0	0.0	0.6456044316291809	0.5800512433052063
1.0	18270000.0	18280000.0	1.0	0.6724473237991333	0.592628538608551
1.0	18340000.0	18350000.0	0.0	0.6258488893508911	0.5689910054206848
1.0	18390000.0	18400000.0	1.0	0.6553589701652527	0.5837379693984985
1.0	18420000.0	18430000.0	0.0	0.5915372967720032	0.5521115064620972
1.0	18530000.0	18540000.0	3.0	0.9143640398979187	0.6870365142822266
1.0	18550000.0	18560000.0	1.0	0.9288093447685242	0.6921800971031189
1.0	18580000.0	18590000.0	0.0	1.106064796447754	0.7363168597221375
1.0	18670000.0	18680000.0	2.0	0.8558820486068726	0.6687424182891846
1.0	18690000.0	18700000.0	0.0	0.938062846660614	0.6936110258102417
1.0	18730000.0	18740000.0	0.0	0.9036535024642944	0.68509840965271
1.0	18780000.0	18790000.0	0.0	0.853757381439209	0.6666942834854126
1.0	18860000.0	18870000.0	1.0	0.8027865290641785	0.6474831700325012
1.0	18880000.0	18890000.0	0.0	0.7719452977180481	0.6372079849243164
1.0	18930000.0	18940000.0	1.0	0.7321079969406128	0.6193345785140991
1.0	18990000.0	19000000.0	0.0	0.7113689184188843	0.6111083030700684
1.0	19000000.0	19010000.0	2.0	0.652755081653595	0.5840290784835815
1.0	19080000.0	19090000.0	0.0	0.6415282487869263	0.5772271752357483
1.0	19100000.0	19110000.0	0.0	0.6609520316123962	0.5864002704620361
1.0	19150000.0	19160000.0	1.0	0.5452850461006165	0.5265445113182068
1.0	19290000.0	19300000.0	0.0	0.2997000813484192	0.32794374227523804
1.0	19320000.0	19330000.0	0.0	0.2997000813484192	0.32794374227523804
1.0	19340000.0	19350000.0	0.0	0.33726415038108826	0.3867426812648773
1.0	19420000.0	19430000.0	0.0	0.2997000813484192	0.32794374227523804
1.0	19500000.0	19510000.0	0.0	0.2997000813484192	0.32794374227523804
1.0	19510000.0	19520000.0	0.0	0.2997000813484192	0.32794374227523804
1.0	19590000.0	19600000.0	1.0	0.355943888425827	0.40021848678588867
1.0	19600000.0	19610000.0	0.0	0.2997000813484192	0.32794374227523804
1.0	19610000.0	19620000.0	0.0	0.2997000813484192	0.32794374227523804
1.0	19660000.0	19670000.0	1.0	0.2997000813484192	0.32794374227523804
1.0	19780000.0	19790000.0	0.0	0.2997000813484192	0.32794374227523804
1.0	19800000.0	19810000.0	0.0	0.2997000813484192	0.32794374227523804
1.0	19810000.0	19820000.0	0.0	0.2997000813484192	0.32794374227523804
1.0	19840000.0	19850000.0	0.0	0.2997000813484192	0.32794374227523804
1.0	19850000.0	19860000.0	0.0	0.2997000813484192	0.32794374227523804
1.0	19890000.0	19900000.0	2.0	0.2997000813484192	0.32794374227523804
1.0	20130000.0	20140000.0	0.0	0.3647390604019165	0.40649181604385376
1.0	20180000.0	20190000.0	1.0	0.3816377818584442	0.4184088110923767
1.0	20220000.0	20230000.0	1.0	0.2997000813484192	0.32794374227523804
1.0	20250000.0	20260000.0	0.0	0.4171123504638672	0.44280704855918884
1.0	20270000.0	20280000.0	0.0	0.48437148332595825	0.48744064569473267
1.0	20280000.0	20290000.0	0.0	0.5709537267684937	0.5410019755363464
1.0	20340000.0	20350000.0	0.0	0.6056163907051086	0.5601522326469421
1.0	20420000.0	20430000.0	1.0	0.5408263802528381	0.5228801965713501
1.0	20500000.0	20510000.0	0.0	0.44907355308532715	0.464031457901001
1.0	20550000.0	20560000.0	0.0	0.552473247051239	0.5307358503341675
1.0	20560000.0	20570000.0	0.0	0.5647278428077698	0.537513792514801
1.0	20680000.0	20690000.0	0.0	0.397695928812027	0.4295596182346344
1.0	20710000.0	20720000.0	1.0	0.3735974431037903	0.4127615988254547
1.0	20750000.0	20760000.0	1.0	0.42623552680015564	0.44894036650657654
1.0	20780000.0	20790000.0	0.0	0.37640416622161865	0.41473761200904846
1.0	20920000.0	20930000.0	1.0	0.2997000813484192	0.32794374227523804
1.0	20970000.0	20980000.0	0.0	0.2997000813484192	0.32794374227523804
1.0	20980000.0	20990000.0	0.0	0.2997000813484192	0.32794374227523804
1.0	21020000.0	21030000.0	1.0	0.38883739709854126	0.42342957854270935
1.0	21060000.0	21070000.0	1.0	0.2997000813484192	0.32794374227523804
1.0	21090000.0	21100000.0	0.0	0.2997000813484192	0.32794374227523804
1.0	21150000.0	21160000.0	0.0	0.2997000813484192	0.32794374227523804
1.0	21160000.0	21170000.0	0.0	0.2997000813484192	0.32794374227523804
1.0	21170000.0	21180000.0	0.0	0.2997000813484192	0.32794374227523804
1.0	21260000.0	21270000.0	1.0	0.2997000813484192	0.32794374227523804
1.0	21350000.0	21360000.0	1.0	0.2997000813484192	0.32794374227523804
1.0	21400000.0	21410000.0	0.0	0.2997000813484192	0.32794374227523804
1.0	21490000.0	21500000.0	0.0	0.2997000813484192	0.32794374227523804
1.0	21500000.0	21510000.0	0.0	0.2997000813484192	0.32794374227523804
1.0	21570000.0	21580000.0	0.0	0.2997000813484192	0.32794374227523804
1.0	21680000.0	21690000.0	0.0	0.2997000813484192	0.32794374227523804
1.0	21730000.0	21740000.0	0.0	0.34955599904060364	0.3956328332424164
1.0	21820000.0	21830000.0	0.0	0.2997000813484192	0.32794374227523804
1.0	21920000.0	21930000.0	0.0	0.41586264967918396	0.441962331533432
1.0	21970000.0	21980000.0	0.0	0.2997000813484192	0.32794374227523804
1.0	22000000.0	22010000.0	0.0	0.2997000813484192	0.32794374227523804
1.0	22050000.0	22060000.0	0.0	0.2997000813484192	0.32794374227523804
1.0	22250000.0	22260000.0	0.0	0.2997000813484192	0.32794374227523804
1.0	22260000.0	22270000.0	0.0	0.2997000813484192	0.32794374227523804
1.0	22350000.0	22360000.0	0.0	0.2997000813484192	0.32794374227523804
1.0	22360000.0	22370000.0	0.0	0.2997000813484192	0.32794374227523804
1.0	22370000.0	22380000.0	0.0	0.2997000813484192	0.32794374227523804
1.0	22390000.0	22400000.0	0.0	0.2997000813484192	0.32794374227523804
1.0	22410000.0	22420000.0	1.0	0.2997000813484192	0.32794374227523804
1.0	22430000.0	22440000.0	0.0	0.2997000813484192	0.32794374227523804
1.0	22460000.0	22470000.0	0.0	0.2997000813484192	0.32794374227523804
1.0	22470000.0	22480000.0	0.0	0.2997000813484192	0.32794374227523804
1.0	22540000.0	22550000.0	0.0	0.4905015826225281	0.49065834283828735
1.0	22640000.0	22650000.0	1.0	0.4680614471435547	0.477151483297348
1.0	22650000.0	22660000.0	1.0	0.3357161283493042	0.38561731576919556
1.0	22840000.0	22850000.0	0.0	0.2997000813484192	0.32794374227523804
1.0	22880000.0	22890000.0	1.0	0.337150901556015	0.3812766671180725
1.0	22890000.0	22900000.0	0.0	0.39691248536109924	0.4290195107460022
1.0	22940000.0	22950000.0	0.0	0.5033343434333801	0.5012001395225525
1.0	23010000.0	23020000.0	0.0	0.4068071246147156	0.4358086585998535
1.0	23250000.0	23260000.0	0.0	0.41528210043907166	0.4415694773197174
1.0	23310000.0	23320000.0	2.0	0.36315611004829407	0.40536612272262573
1.0	23330000.0	23340000.0	0.0	0.40308547019958496	0.43326306343078613
1.0	23550000.0	23560000.0	0.0	0.2997000813484192	0.32794374227523804
1.0	23580000.0	23590000.0	0.0	0.2997000813484192	0.32794374227523804
1.0	23610000.0	23620000.0	0.0	0.2997000813484192	0.32794374227523804
1.0	23710000.0	23720000.0	0.0	0.2997000813484192	0.32794374227523804
1.0	23730000.0	23740000.0	0.0	0.2997000813484192	0.32794374227523804
1.0	23740000.0	23750000.0	0.0	0.2997000813484192	0.32794374227523804
1.0	23770000.0	23780000.0	0.0	0.2997000813484192	0.32794374227523804
1.0	23800000.0	23810000.0	0.0	0.2997000813484192	0.32794374227523804
1.0	23810000.0	23820000.0	0.0	0.2997000813484192	0.32794374227523804
1.0	23980000.0	23990000.0	1.0	0.2811223864555359	0.35471317172050476
1.0	24020000.0	24030000.0	0.0	0.2997000813484192	0.32794374227523804
1.0	24070000.0	24080000.0	0.0	0.2997000813484192	0.32794374227523804
1.0	24110000.0	24120000.0	0.0	0.2997000813484192	0.32794374227523804
1.0	24190000.0	24200000.0	0.0	0.2997000813484192	0.32794374227523804
1.0	24230000.0	24240000.0	0.0	0.2997000813484192	0.32794374227523804
1.0	24290000.0	24300000.0	0.0	0.2997000813484192	0.32794374227523804
1.0	24320000.0	24330000.0	0.0	0.2997000813484192	0.32794374227523804
1.0	24330000.0	24340000.0	0.0	0.2997000813484192	0.32794374227523804
1.0	24360000.0	24370000.0	0.0	0.2997000813484192	0.32794374227523804
1.0	24420000.0	24430000.0	1.0	0.2997000813484192	0.32794374227523804
1.0	24430000.0	24440000.0	0.0	0.4081093668937683	0.43669724464416504
1.0	24480000.0	24490000.0	0.0	0.44319552183151245	0.46018368005752563
1.0	24550000.0	24560000.0	0.0	0.4661846160888672	0.4750894010066986
1.0	24650000.0	24660000.0	0.0	0.2997000813484192	0.32794374227523804
1.0	24740000.0	24750000.0	0.0	0.2997000813484192	0.32794374227523804
1.0	24750000.0	24760000.0	1.0	0.2997000813484192	0.32794374227523804
1.0	24860000.0	24870000.0	1.0	0.2997000813484192	0.32794374227523804
1.0	24870000.0	24880000.0	1.0	0.4607214331626892	0.47158223390579224
1.0	25010000.0	25020000.0	0.0	0.2997000813484192	0.32794374227523804
1.0	25080000.0	25090000.0	0.0	0.2997000813484192	0.32794374227523804
1.0	25150000.0	25160000.0	0.0	0.2997000813484192	0.32794374227523804
1.0	25160000.0	25170000.0	0.0	0.2997000813484192	0.32794374227523804
1.0	25170000.0	25180000.0	0.0	0.2997000813484192	0.32794374227523804
1.0	25200000.0	25210000.0	2.0	0.3069537281990051	0.3370322287082672
1.0	25230000.0	25240000.0	0.0	0.36225786805152893	0.40171805024147034
1.0	25250000.0	25260000.0	0.0	0.3260939419269562	0.3785925507545471
1.0	25310000.0	25320000.0	0.0	0.2997000813484192	0.32794374227523804
1.0	25500000.0	25510000.0	0.0	0.34236305952072144	0.39044085144996643
1.0	25530000.0	25540000.0	1.0	0.2997000813484192	0.32794374227523804
1.0	25660000.0	25670000.0	0.0	0.2997000813484192	0.32794374227523804
1.0	25670000.0	25680000.0	0.0	0.2997000813484192	0.32794374227523804
1.0	25800000.0	25810000.0	1.0	0.2997000813484192	0.32794374227523804
1.0	25840000.0	25850000.0	1.0	0.35336142778396606	0.398367315530777
1.0	25940000.0	25950000.0	0.0	0.2997000813484192	0.32794374227523804
1.0	26080000.0	26090000.0	0.0	0.2997000813484192	0.32794374227523804
1.0	26140000.0	26150000.0	0.0	0.2997000813484192	0.32794374227523804
1.0	26160000.0	26170000.0	0.0	0.2997000813484192	0.32794374227523804
1.0	26190000.0	26200000.0	0.0	0.2997000813484192	0.32794374227523804
1.0	26260000.0	26270000.0	1.0	0.2997000813484192	0.32794374227523804
1.0	26400000.0	26410000.0	0.0	0.4271865785121918	0.45032286643981934
1.0	26430000.0	26440000.0	0.0	0.2997000813484192	0.32794374227523804
1.0	26500000.0	26510000.0	0.0	0.3793056905269623	0.4167751371860504
1.0	26520000.0	26530000.0	0.0	0.3254942297935486	0.3781532049179077
1.0	26530000.0	26540000.0	0.0	0.2997000813484192	0.32794374227523804
1.0	26650000.0	26660000.0	0.0	0.3589666783809662	0.4023798406124115
1.0	26880000.0	26890000.0	0.0	0.2997000813484192	0.32794374227523804
1.0	26980000.0	26990000.0	0.0	0.2997000813484192	0.32794374227523804
1.0	27210000.0	27220000.0	0.0	0.2997000813484192	0.32794374227523804
1.0	27260000.0	27270000.0	0.0	0.2997000813484192	0.32794374227523804
1.0	27310000.0	27320000.0	0.0	0.2997000813484192	0.32794374227523804
1.0	27360000.0	27370000.0	0.0	0.2997000813484192	0.32794374227523804
1.0	27430000.0	27440000.0	0.0	0.2997000813484192	0.32794374227523804
1.0	27450000.0	27460000.0	0.0	0.2997000813484192	0.32794374227523804
1.0	27460000.0	27470000.0	0.0	0.2997000813484192	0.32794374227523804
1.0	27520000.0	27530000.0	0.0	0.2997000813484192	0.32794374227523804
1.0	27590000.0	27600000.0	0.0	0.2997000813484192	0.32794374227523804
1.0	27710000.0	27720000.0	0.0	0.2997000813484192	0.32794374227523804
1.0	27750000.0	27760000.0	0.0	0.2997000813484192	0.32794374227523804
1.0	27780000.0	27790000.0	0.0	0.2997000813484192	0.32794374227523804
1.0	27830000.0	27840000.0	0.0	0.2997000813484192	0.32794374227523804
1.0	27950000.0	27960000.0	0.0	0.3342439532279968	0.38454556465148926
1.0	28020000.0	28030000.0	0.0	0.33966439962387085	0.388485312461853
1.0	28100000.0	28110000.0	0.0	0.2997000813484192	0.32794374227523804
1.0	28110000.0	28120000.0	1.0	0.2997000813484192	0.32794374227523804
1.0	28160000.0	28170000.0	0.0	0.2997000813484192	0.32794374227523804
1.0	28230000.0	28240000.0	1.0	0.2997000813484192	0.32794374227523804
1.0	28260000.0	28270000.0	0.0	0.3432835042476654	0.39110681414604187
1.0	28300000.0	28310000.0	0.0	0.2997000813484192	0.32794374227523804
1.0	28320000.0	28330000.0	0.0	0.2997000813484192	0.32794374227523804
1.0	28340000.0	28350000.0	0.0	0.2997000813484192	0.32794374227523804
1.0	28360000.0	28370000.0	0.0	0.2997000813484192	0.32794374227523804
1.0	28380000.0	28390000.0	1.0	0.2997000813484192	0.32794374227523804
1.0	28390000.0	28400000.0	0.0	0.2997000813484192	0.32794374227523804
1.0	28440000.0	28450000.0	1.0	0.359187513589859	0.4025374948978424
1.0	28500000.0	28510000.0	2.0	0.41569533944129944	0.4418492317199707
1.0	28520000.0	28530000.0	0.0	0.2997000813484192	0.32794374227523804
1.0	28620000.0	28630000.0	1.0	0.3862845003604889	0.42165321111679077
1.0	28740000.0	28750000.0	0.0	0.2997000813484192	0.32794374227523804
1.0	28770000.0	28780000.0	0.0	0.2997000813484192	0.32794374227523804
1.0	28790000.0	28800000.0	0.0	0.2997000813484192	0.32794374227523804
1.0	28800000.0	28810000.0	0.0	0.2997000813484192	0.32794374227523804
1.0	28810000.0	28820000.0	0.0	0.2997000813484192	0.32794374227523804
1.0	28840000.0	28850000.0	0.0	0.2997000813484192	0.32794374227523804
1.0	28890000.0	28900000.0	1.0	0.2997000813484192	0.32794374227523804
1.0	29050000.0	29060000.0	0.0	0.35036641359329224	0.39621585607528687
1.0	29120000.0	29130000.0	1.0	0.2997000813484192	0.32794374227523804
1.0	29200000.0	29210000.0	0.0	0.3138168454170227	0.3504785895347595
1.0	29210000.0	29220000.0	0.0	0.2997000813484192	0.32794374227523804
1.0	29340000.0	29350000.0	0.0	0.2997000813484192	0.32794374227523804
1.0	29380000.0	29390000.0	0.0	0.2997000813484192	0.32794374227523804
1.0	29400000.0	29410000.0	0.0	0.2997000813484192	0.32794374227523804
1.0	29410000.0	29420000.0	0.0	0.2997000813484192	0.32794374227523804
1.0	29520000.0	29530000.0	0.0	0.2997000813484192	0.32794374227523804
1.0	29580000.0	29590000.0	0.0	0.2997000813484192	0.32794374227523804
1.0	29610000.0	29620000.0	0.0	0.2997000813484192	0.32794374227523804
1.0	29620000.0	29630000.0	1.0	0.2997000813484192	0.32794374227523804
1.0	29660000.0	29670000.0	0.0	0.5192908644676208	0.5108115077018738
1.0	29670000.0	29680000.0	1.0	0.5374078154563904	0.521945595741272
1.0	29700000.0	29710000.0	3.0	0.5587032437324524	0.5346442461013794
1.0	29730000.0	29740000.0	0.0	0.711149275302887	0.6114980578422546
1.0	29850000.0	29860000.0	1.0	0.6122381091117859	0.5619889497756958
1.0	29860000.0	29870000.0	0.0	0.5908884406089783	0.5514549016952515
1.0	29870000.0	29880000.0	1.0	0.4906145930290222	0.493054062128067
1.0	30040000.0	30050000.0	1.0	0.5387189984321594	0.5201566219329834
1.0	30170000.0	30180000.0	0.0	0.7010544538497925	0.6062920689582825
1.0	30220000.0	30230000.0	2.0	0.6473562121391296	0.5802139043807983
1.0	30260000.0	30270000.0	0.0	0.7887281179428101	0.6427842378616333
1.0	30270000.0	30280000.0	0.0	0.7939273118972778	0.6449857354164124
1.0	30280000.0	30290000.0	0.0	0.8313900828361511	0.6592891216278076
1.0	30340000.0	30350000.0	1.0	0.8500137329101562	0.6660081148147583
1.0	30350000.0	30360000.0	2.0	0.8363198041915894	0.66024249792099
1.0	30370000.0	30380000.0	1.0	0.8377586603164673	0.6617448925971985
1.0	30410000.0	30420000.0	0.0	0.9438856244087219	0.6960384249687195
1.0	30420000.0	30430000.0	2.0	0.9737415313720703	0.7044248580932617
1.0	30460000.0	30470000.0	2.0	0.8676004409790039	0.6718546748161316
1.0	30470000.0	30480000.0	0.0	0.8511966466903687	0.6682697534561157
1.0	30480000.0	30490000.0	1.0	0.8587437868118286	0.6686038374900818
1.0	30490000.0	30500000.0	1.0	0.9251567721366882	0.6908999085426331
1.0	30520000.0	30530000.0	2.0	0.84477698802948	0.6631611585617065
1.0	30530000.0	30540000.0	0.0	0.8160517811775208	0.6538160443305969
1.0	30580000.0	30590000.0	0.0	0.8238855600357056	0.6560442447662354
1.0	30620000.0	30630000.0	1.0	0.8236396908760071	0.6567960977554321
1.0	30660000.0	30670000.0	1.0	0.7783913612365723	0.6395055651664734
1.0	30710000.0	30720000.0	1.0	0.720691978931427	0.6139043569564819
1.0	30720000.0	30730000.0	1.0	0.7102667093276978	0.6093012094497681
1.0	30740000.0	30750000.0	1.0	0.7146339416503906	0.6111897230148315
1.0	30790000.0	30800000.0	0.0	0.755243718624115	0.6293820142745972
1.0	30840000.0	30850000.0	1.0	0.7681699991226196	0.6348554491996765
1.0	30990000.0	31000000.0	0.0	0.64212566614151	0.5789616107940674
1.0	31120000.0	31130000.0	0.0	0.5425831079483032	0.5241066813468933
1.0	31240000.0	31250000.0	0.0	0.2997000813484192	0.32794374227523804
1.0	31270000.0	31280000.0	0.0	0.2997000813484192	0.32794374227523804
1.0	31300000.0	31310000.0	1.0	0.2997000813484192	0.32794374227523804
1.0	31420000.0	31430000.0	0.0	0.2997000813484192	0.32794374227523804
1.0	31440000.0	31450000.0	1.0	0.2997000813484192	0.32794374227523804
1.0	31530000.0	31540000.0	0.0	0.2997000813484192	0.32794374227523804
1.0	31570000.0	31580000.0	0.0	0.2997000813484192	0.32794374227523804
1.0	31690000.0	31700000.0	0.0	0.2997000813484192	0.32794374227523804
1.0	31790000.0	31800000.0	0.0	0.2997000813484192	0.32794374227523804
1.0	31820000.0	31830000.0	0.0	0.2997000813484192	0.32794374227523804
1.0	31850000.0	31860000.0	2.0	0.2997000813484192	0.32794374227523804
1.0	31900000.0	31910000.0	0.0	0.2997000813484192	0.32794374227523804
1.0	31920000.0	31930000.0	0.0	0.5494641065597534	0.5288699865341187
1.0	31950000.0	31960000.0	1.0	0.4101875424385071	0.4381125867366791
1.0	32010000.0	32020000.0	2.0	0.3527032434940338	0.3978950083255768
1.0	32100000.0	32110000.0	0.0	0.2997000813484192	0.32794374227523804
1.0	32120000.0	32130000.0	0.0	0.2997000813484192	0.32794374227523804
1.0	32200000.0	32210000.0	0.0	0.2997000813484192	0.32794374227523804
1.0	32250000.0	32260000.0	1.0	0.2997000813484192	0.32794374227523804
1.0	32270000.0	32280000.0	0.0	0.2997000813484192	0.32794374227523804
1.0	32350000.0	32360000.0	0.0	0.2997000813484192	0.32794374227523804
1.0	32380000.0	32390000.0	1.0	0.2997000813484192	0.32794374227523804
1.0	32440000.0	32450000.0	0.0	0.2997000813484192	0.32794374227523804
1.0	32480000.0	32490000.0	1.0	0.2997000813484192	0.32794374227523804
1.0	32530000.0	32540000.0	0.0	0.2997000813484192	0.32794374227523804
1.0	32560000.0	32570000.0	0.0	0.2997000813484192	0.32794374227523804
1.0	32720000.0	32730000.0	0.0	0.3284352719783783	0.3803061842918396
1.0	32730000.0	32740000.0	0.0	0.34055784344673157	0.3891332745552063
1.0	32790000.0	32800000.0	0.0	0.2997000813484192	0.32794374227523804
1.0	32830000.0	32840000.0	0.0	0.2997000813484192	0.32794374227523804
1.0	32840000.0	32850000.0	0.0	0.2997000813484192	0.32794374227523804
1.0	32940000.0	32950000.0	0.0	0.2997000813484192	0.32794374227523804
1.0	32970000.0	32980000.0	0.0	0.2997000813484192	0.32794374227523804
1.0	33040000.0	33050000.0	0.0	0.2997000813484192	0.32794374227523804
1.0	33130000.0	33140000.0	1.0	0.2997000813484192	0.32794374227523804
1.0	33170000.0	33180000.0	1.0	0.2997000813484192	0.32794374227523804
1.0	33340000.0	33350000.0	0.0	0.2997000813484192	0.32794374227523804
1.0	33380000.0	33390000.0	1.0	0.2997000813484192	0.32794374227523804
1.0	33470000.0	33480000.0	0.0	0.2997000813484192	0.32794374227523804
1.0	33500000.0	33510000.0	0.0	0.2997000813484192	0.32794374227523804
1.0	33520000.0	33530000.0	0.0	0.2997000813484192	0.32794374227523804
1.0	33560000.0	33570000.0	0.0	0.2997000813484192	0.32794374227523804
1.0	33580000.0	33590000.0	1.0	0.2997000813484192	0.32794374227523804
1.0	33630000.0	33640000.0	0.0	0.2997000813484192	0.32794374227523804
1.0	33650000.0	33660000.0	0.0	0.2997000813484192	0.32794374227523804
1.0	33700000.0	33710000.0	0.0	0.2997000813484192	0.32794374227523804
1.0	33810000.0	33820000.0	0.0	0.2997000813484192	0.32794374227523804
1.0	33910000.0	33920000.0	0.0	0.2997000813484192	0.32794374227523804
1.0	33920000.0	33930000.0	0.0	0.2997000813484192	0.32794374227523804
1.0	33950000.0	33960000.0	0.0	0.2997000813484192	0.32794374227523804
1.0	33990000.0	34000000.0	0.0	0.3795138895511627	0.41692107915878296
1.0	34010000.0	34020000.0	1.0	0.4066327214241028	0.43568968772888184
1.0	34070000.0	34080000.0	1.0	0.4576682150363922	0.4696127474308014
1.0	34170000.0	34180000.0	1.0	0.6475387811660767	0.5815564393997192
1.0	34240000.0	34250000.0	0.0	0.6967799663543701	0.6039084792137146
1.0	34270000.0	34280000.0	2.0	0.5845593810081482	0.5480917096138
1.0	34290000.0	34300000.0	0.0	0.45144549012184143	0.46557730436325073
1.0	34370000.0	34380000.0	0.0	0.6523197293281555	0.5837872624397278
1.0	34400000.0	34410000.0	1.0	0.5681437253952026	0.5397353768348694
1.0	34440000.0	34450000.0	0.0	0.6995570063591003	0.6060099601745605
1.0	34460000.0	34470000.0	0.0	0.6548205614089966	0.5851041078567505
1.0	34510000.0	34520000.0	2.0	0.7779041528701782	0.6398392915725708
1.0	34580000.0	34590000.0	1.0	0.8567109107971191	0.6683607697486877
1.0	34640000.0	34650000.0	0.0	0.7553303837776184	0.6314411759376526
1.0	34650000.0	34660000.0	0.0	0.8283519744873047	0.6580896377563477
1.0	34680000.0	34690000.0	4.0	0.8522344827651978	0.6658112406730652
1.0	34750000.0	34760000.0	0.0	0.9870771169662476	0.708390474319458
1.0	34790000.0	34800000.0	1.0	0.8307684063911438	0.6590476036071777
1.0	34830000.0	34840000.0	2.0	0.776526153087616	0.6386941075325012
1.0	34900000.0	34910000.0	0.0	0.8551018834114075	0.6677743196487427
1.0	34950000.0	34960000.0	0.0	0.8999997973442078	0.6823536157608032
1.0	34970000.0	34980000.0	3.0	0.8824052810668945	0.6769686341285706
1.0	34980000.0	34990000.0	0.0	0.9741048812866211	0.7042205929756165
1.0	34990000.0	35000000.0	0.0	0.9585638046264648	0.7001060843467712
1.0	35000000.0	35010000.0	0.0	0.9342905282974243	0.693306565284729
1.0	35050000.0	35060000.0	2.0	0.824203610420227	0.6561368703842163
1.0	35120000.0	35130000.0	0.0	0.8559252023696899	0.6682277917861938
1.0	35140000.0	35150000.0	0.0	0.8489567041397095	0.6659291982650757
1.0	35200000.0	35210000.0	0.0	0.7022086977958679	0.6075924634933472
1.0	35230000.0	35240000.0	0.0	0.7232409715652466	0.6174620985984802
1.0	35250000.0	35260000.0	0.0	0.4063429832458496	0.43549180030822754
1.0	35270000.0	35280000.0	0.0	0.4438103139400482	0.46058720350265503
1.0	35280000.0	35290000.0	0.0	0.413581520318985	0.44041767716407776
1.0	35340000.0	35350000.0	1.0	0.5216827392578125	0.5127274990081787
1.0	35370000.0	35380000.0	0.0	0.5524754524230957	0.5306441187858582
1.0	35390000.0	35400000.0	0.0	0.3690617084503174	0.40955743193626404
1.0	35430000.0	35440000.0	0.0	0.40658465027809143	0.4356567859649658
1.0	35460000.0	35470000.0	0.0	0.2997000813484192	0.32794374227523804
1.0	35500000.0	35510000.0	3.0	0.3387945890426636	0.3878445029258728
1.0	35640000.0	35650000.0	0.0	0.2997000813484192	0.32794374227523804
1.0	35660000.0	35670000.0	0.0	0.2997000813484192	0.32794374227523804
1.0	35710000.0	35720000.0	0.0	0.3530469834804535	0.3981418013572693
1.0	35840000.0	35850000.0	0.0	0.2997000813484192	0.32794374227523804
1.0	35850000.0	35860000.0	0.0	0.2997000813484192	0.32794374227523804
1.0	35880000.0	35890000.0	0.0	0.2997000813484192	0.32794374227523804
1.0	35950000.0	35960000.0	0.0	0.2997000813484192	0.32794374227523804
1.0	36060000.0	36070000.0	0.0	0.2997000813484192	0.32794374227523804
1.0	36090000.0	36100000.0	0.0	0.2997000813484192	0.32794374227523804
1.0	36150000.0	36160000.0	0.0	0.3499956727027893	0.3959493041038513
1.0	36210000.0	36220000.0	0.0	0.2997000813484192	0.32794374227523804
1.0	36220000.0	36230000.0	0.0	0.2997000813484192	0.32794374227523804
1.0	36270000.0	36280000.0	1.0	0.2997000813484192	0.32794374227523804
1.0	36290000.0	36300000.0	0.0	0.2997000813484192	0.32794374227523804
1.0	36320000.0	36330000.0	0.0	0.2997000813484192	0.32794374227523804
1.0	36360000.0	36370000.0	2.0	0.2997000813484192	0.32794374227523804
1.0	36390000.0	36400000.0	0.0	0.2997000813484192	0.32794374227523804
1.0	36420000.0	36430000.0	1.0	0.2997000813484192	0.32794374227523804
1.0	36480000.0	36490000.0	0.0	0.2997000813484192	0.32794374227523804
1.0	36830000.0	36840000.0	0.0	0.2997000813484192	0.32794374227523804
1.0	36840000.0	36850000.0	1.0	0.2997000813484192	0.32794374227523804
1.0	36860000.0	36870000.0	1.0	0.2997000813484192	0.32794374227523804
1.0	36900000.0	36910000.0	1.0	0.2997000813484192	0.32794374227523804
1.0	37060000.0	37070000.0	1.0	0.5362090468406677	0.5213943123817444
1.0	37100000.0	37110000.0	1.0	0.5246985554695129	0.5145236253738403
1.0	37120000.0	37130000.0	1.0	0.47527140378952026	0.48322564363479614
1.0	37150000.0	37160000.0	1.0	0.5203388333320618	0.5117844343185425
1.0	37180000.0	37190000.0	2.0	0.5841132402420044	0.5480438470840454
1.0	37220000.0	37230000.0	0.0	0.658562183380127	0.5857897400856018
1.0	37280000.0	37290000.0	1.0	0.7464145421981812	0.6268951296806335
1.0	37300000.0	37310000.0	1.0	0.8025213479995728	0.6482173204421997
1.0	37310000.0	37320000.0	1.0	0.8165151476860046	0.6532792448997498
1.0	37430000.0	37440000.0	1.0	1.0145479440689087	0.7156161069869995
1.0	37460000.0	37470000.0	2.0	0.9592401385307312	0.699597954750061
1.0	37650000.0	37660000.0	1.0	0.7623203992843628	0.6332484483718872
1.0	37800000.0	37810000.0	1.0	0.7145005464553833	0.6117890477180481
1.0	37810000.0	37820000.0	1.0	0.7281156778335571	0.617811381816864
1.0	37850000.0	37860000.0	0.0	0.6693397760391235	0.5913897156715393
1.0	37880000.0	37890000.0	1.0	0.6427825689315796	0.5797169804573059
1.0	38000000.0	38010000.0	0.0	0.2997000813484192	0.32794374227523804
1.0	38050000.0	38060000.0	1.0	0.2997000813484192	0.32794374227523804
1.0	38090000.0	38100000.0	1.0	0.42214593291282654	0.4461984634399414
1.0	38100000.0	38110000.0	1.0	0.46049508452415466	0.4714365005493164
1.0	38130000.0	38140000.0	2.0	0.3485568165779114	0.3949134647846222
1.0	38150000.0	38160000.0	0.0	0.2997000813484192	0.32794374227523804
1.0	38190000.0	38200000.0	0.0	0.5553457736968994	0.5313984751701355
1.0	38220000.0	38230000.0	1.0	0.4555038511753082	0.468212366104126
1.0	38470000.0	38480000.0	0.0	0.2997000813484192	0.32794374227523804
1.0	38640000.0	38650000.0	0.0	0.5688287019729614	0.5401565432548523
1.0	38660000.0	38670000.0	0.0	0.46045956015586853	0.4716559052467346
1.0	38780000.0	38790000.0	0.0	0.6552306413650513	0.5842520594596863
1.0	38790000.0	38800000.0	0.0	0.6094687581062317	0.5624932050704956
1.0	38860000.0	38870000.0	1.0	0.6359675526618958	0.5745061635971069
1.0	38970000.0	38980000.0	0.0	0.7103099822998047	0.6100820302963257
1.0	38980000.0	38990000.0	0.0	0.6757208704948425	0.5952012538909912
1.0	39010000.0	39020000.0	1.0	0.5441915392875671	0.5242916941642761
1.0	39030000.0	39040000.0	3.0	0.5085809826850891	0.5030023455619812
1.0	39080000.0	39090000.0	0.0	0.7549960613250732	0.6294658184051514
1.0	39110000.0	39120000.0	1.0	0.722394585609436	0.6154239773750305
1.0	39140000.0	39150000.0	0.0	0.6256551146507263	0.5696793794631958
1.0	39190000.0	39200000.0	0.0	0.425021231174469	0.44819751381874084
1.0	39240000.0	39250000.0	0.0	0.45180439949035645	0.4675973057746887
1.0	39270000.0	39280000.0	0.0	0.4029548168182373	0.4331735670566559
1.0	39310000.0	39320000.0	0.0	0.2997000813484192	0.32794374227523804
1.0	39350000.0	39360000.0	1.0	0.2997000813484192	0.32794374227523804
1.0	39400000.0	39410000.0	0.0	0.2997000813484192	0.32794374227523804
1.0	39540000.0	39550000.0	0.0	0.2997000813484192	0.32794374227523804
1.0	39550000.0	39560000.0	0.0	0.2997000813484192	0.32794374227523804
1.0	39600000.0	39610000.0	0.0	0.2997000813484192	0.32794374227523804
1.0	39610000.0	39620000.0	1.0	0.2997000813484192	0.32794374227523804
1.0	39620000.0	39630000.0	0.0	0.2997000813484192	0.32794374227523804
1.0	39640000.0	39650000.0	0.0	0.2997000813484192	0.32794374227523804
1.0	39670000.0	39680000.0	0.0	0.2997000813484192	0.32794374227523804
1.0	39750000.0	39760000.0	0.0	0.2997000813484192	0.32794374227523804
1.0	39770000.0	39780000.0	0.0	0.2997000813484192	0.32794374227523804
1.0	39850000.0	39860000.0	0.0	0.2997000813484192	0.32794374227523804
1.0	39860000.0	39870000.0	0.0	0.2997000813484192	0.32794374227523804
1.0	39950000.0	39960000.0	0.0	0.2997000813484192	0.32794374227523804
1.0	40130000.0	40140000.0	0.0	0.35081997513771057	0.3965420722961426
1.0	40140000.0	40150000.0	1.0	0.3099571764469147	0.3423401415348053
1.0	40160000.0	40170000.0	0.0	0.3630450367927551	0.4052871763706207
1.0	40210000.0	40220000.0	0.0	0.2997000813484192	0.32794374227523804
1.0	40270000.0	40280000.0	0.0	0.29550519585609436	0.31516677141189575
1.0	40300000.0	40310000.0	0.0	0.2997000813484192	0.32794374227523804
1.0	40330000.0	40340000.0	0.0	0.2997000813484192	0.32794374227523804
1.0	40340000.0	40350000.0	0.0	0.2997000813484192	0.32794374227523804
1.0	40360000.0	40370000.0	0.0	0.34530532360076904	0.3860819637775421
1.0	40540000.0	40550000.0	0.0	0.2997000813484192	0.32794374227523804
1.0	40590000.0	40600000.0	0.0	0.2997000813484192	0.32794374227523804
1.0	40620000.0	40630000.0	0.0	0.2997000813484192	0.32794374227523804
1.0	40660000.0	40670000.0	0.0	0.2997000813484192	0.32794374227523804
1.0	40870000.0	40880000.0	1.0	0.2997000813484192	0.32794374227523804
1.0	40880000.0	40890000.0	0.0	0.2997000813484192	0.32794374227523804
1.0	40940000.0	40950000.0	0.0	0.2997000813484192	0.32794374227523804
1.0	40950000.0	40960000.0	0.0	0.2997000813484192	0.32794374227523804
1.0	40980000.0	40990000.0	2.0	0.2997000813484192	0.32794374227523804
1.0	40990000.0	41000000.0	0.0	0.2997000813484192	0.32794374227523804
1.0	41000000.0	41010000.0	0.0	0.2997000813484192	0.32794374227523804
1.0	41090000.0	41100000.0	0.0	0.2997000813484192	0.32794374227523804
1.0	41200000.0	41210000.0	1.0	0.2997000813484192	0.32794374227523804
1.0	41210000.0	41220000.0	0.0	0.2997000813484192	0.32794374227523804
1.0	41250000.0	41260000.0	0.0	0.2997000813484192	0.32794374227523804
1.0	41310000.0	41320000.0	1.0	0.2997000813484192	0.32794374227523804
1.0	41350000.0	41360000.0	0.0	0.2997000813484192	0.32794374227523804
1.0	41400000.0	41410000.0	0.0	0.2997000813484192	0.32794374227523804
1.0	41470000.0	41480000.0	0.0	0.2997000813484192	0.32794374227523804
1.0	41540000.0	41550000.0	0.0	0.2997000813484192	0.32794374227523804
1.0	41660000.0	41670000.0	1.0	0.2997000813484192	0.32794374227523804
1.0	41680000.0	41690000.0	0.0	0.2997000813484192	0.32794374227523804
1.0	41690000.0	41700000.0	0.0	0.2997000813484192	0.32794374227523804
1.0	41740000.0	41750000.0	0.0	0.37146252393722534	0.4112550616264343
1.0	41770000.0	41780000.0	0.0	0.2997000813484192	0.32794374227523804
1.0	41790000.0	41800000.0	1.0	0.37079378962516785	0.41078266501426697
1.0	41810000.0	41820000.0	1.0	0.3495846688747406	0.3956535756587982
1.0	41820000.0	41830000.0	1.0	0.2997000813484192	0.32794374227523804
1.0	41880000.0	41890000.0	0.0	0.45920711755752563	0.4706062376499176
1.0	41930000.0	41940000.0	0.0	0.2997000813484192	0.32794374227523804
1.0	41990000.0	42000000.0	1.0	0.3228457570075989	0.37621068954467773
1.0	42020000.0	42030000.0	0.0	0.2997000813484192	0.32794374227523804
1.0	42040000.0	42050000.0	0.0	0.2997000813484192	0.32794374227523804
1.0	42050000.0	42060000.0	0.0	0.2997000813484192	0.32794374227523804
1.0	42060000.0	42070000.0	0.0	0.2997000813484192	0.32794374227523804
1.0	42070000.0	42080000.0	0.0	0.2997000813484192	0.32794374227523804
1.0	42090000.0	42100000.0	0.0	0.2997000813484192	0.32794374227523804
1.0	42180000.0	42190000.0	0.0	0.2997000813484192	0.32794374227523804
1.0	42260000.0	42270000.0	0.0	0.2997000813484192	0.32794374227523804
1.0	42280000.0	42290000.0	0.0	0.2997000813484192	0.32794374227523804
1.0	42290000.0	42300000.0	0.0	0.2997000813484192	0.32794374227523804
1.0	42360000.0	42370000.0	0.0	0.2997000813484192	0.32794374227523804
1.0	42380000.0	42390000.0	0.0	0.2997000813484192	0.32794374227523804
1.0	42440000.0	42450000.0	0.0	0.2997000813484192	0.32794374227523804
1.0	42530000.0	42540000.0	2.0	0.4010447859764099	0.431891530752182
1.0	42600000.0	42610000.0	0.0	0.43138962984085083	0.4523789882659912
1.0	42610000.0	42620000.0	0.0	0.44672703742980957	0.46249836683273315
1.0	42620000.0	42630000.0	0.0	0.4506499767303467	0.46505919098854065
1.0	42830000.0	42840000.0	0.0	0.40154504776000977	0.43220657110214233
1.0	42870000.0	42880000.0	0.0	0.33563557267189026	0.3802822232246399
1.0	42900000.0	42910000.0	0.0	0.2997000813484192	0.32794374227523804
1.0	42910000.0	42920000.0	0.0	0.2997000813484192	0.32794374227523804
1.0	42920000.0	42930000.0	0.0	0.2997000813484192	0.32794374227523804
1.0	42990000.0	43000000.0	2.0	0.2997000813484192	0.32794374227523804
1.0	43010000.0	43020000.0	1.0	0.30970191955566406	0.34185266494750977
1.0	43070000.0	43080000.0	0.0	0.3736676275730133	0.41281113028526306
1.0	43110000.0	43120000.0	1.0	0.2997000813484192	0.32794374227523804
1.0	43190000.0	43200000.0	1.0	0.2997000813484192	0.32794374227523804
1.0	43220000.0	43230000.0	0.0	0.2997000813484192	0.32794374227523804
1.0	43260000.0	43270000.0	0.0	0.2997000813484192	0.32794374227523804
1.0	43340000.0	43350000.0	0.0	0.3502001166343689	0.39609628915786743
1.0	43470000.0	43480000.0	1.0	0.5419248342514038	0.5247231721878052
1.0	43530000.0	43540000.0	0.0	0.2997000813484192	0.32794374227523804
1.0	43540000.0	43550000.0	1.0	0.3570619523525238	0.40101853013038635
1.0	43700000.0	43710000.0	0.0	0.2997000813484192	0.32794374227523804
1.0	43750000.0	43760000.0	0.0	0.2997000813484192	0.32794374227523804
1.0	43830000.0	43840000.0	0.0	0.2997000813484192	0.32794374227523804
1.0	43910000.0	43920000.0	0.0	0.2997000813484192	0.32794374227523804
1.0	43940000.0	43950000.0	0.0	0.2997000813484192	0.32794374227523804
1.0	44060000.0	44070000.0	1.0	0.34111398458480835	0.3895363211631775
1.0	44070000.0	44080000.0	1.0	0.2997000813484192	0.32794374227523804
1.0	44120000.0	44130000.0	1.0	0.2997000813484192	0.32794374227523804
1.0	44180000.0	44190000.0	0.0	0.2997000813484192	0.32794374227523804
1.0	44210000.0	44220000.0	0.0	0.2997000813484192	0.32794374227523804
1.0	44230000.0	44240000.0	1.0	0.2997000813484192	0.32794374227523804
1.0	44290000.0	44300000.0	0.0	0.2997000813484192	0.32794374227523804
1.0	44330000.0	44340000.0	1.0	0.2997000813484192	0.32794374227523804
1.0	44350000.0	44360000.0	0.0	0.2997000813484192	0.32794374227523804
1.0	44400000.0	44410000.0	1.0	0.2997000813484192	0.32794374227523804
1.0	44500000.0	44510000.0	0.0	0.2997000813484192	0.32794374227523804
1.0	44510000.0	44520000.0	0.0	0.2997000813484192	0.32794374227523804
1.0	44530000.0	44540000.0	1.0	0.2997000813484192	0.32794374227523804
1.0	44570000.0	44580000.0	2.0	0.2997000813484192	0.32794374227523804
1.0	44640000.0	44650000.0	0.0	0.409645140171051	0.4377433657646179
1.0	44660000.0	44670000.0	0.0	0.39309197664260864	0.42638033628463745
1.0	44680000.0	44690000.0	1.0	0.2997000813484192	0.32794374227523804
1.0	44690000.0	44700000.0	1.0	0.2997000813484192	0.32794374227523804
1.0	44820000.0	44830000.0	0.0	0.2997000813484192	0.32794374227523804
1.0	44910000.0	44920000.0	0.0	0.4923679232597351	0.4915909767150879
1.0	44930000.0	44940000.0	0.0	0.49623894691467285	0.49398738145828247
1.0	44940000.0	44950000.0	1.0	0.42805424332618713	0.45015591382980347
1.0	45030000.0	45040000.0	2.0	0.4287053942680359	0.4505905508995056
1.0	45100000.0	45110000.0	0.0	0.2997000813484192	0.32794374227523804
1.0	45180000.0	45190000.0	1.0	0.2997000813484192	0.32794374227523804
1.0	45190000.0	45200000.0	0.0	0.2997000813484192	0.32794374227523804
1.0	45200000.0	45210000.0	0.0	0.2997000813484192	0.32794374227523804
1.0	45290000.0	45300000.0	2.0	0.2997000813484192	0.32794374227523804
1.0	45320000.0	45330000.0	0.0	0.2997000813484192	0.32794374227523804
1.0	45360000.0	45370000.0	0.0	0.2997000813484192	0.32794374227523804
1.0	45370000.0	45380000.0	0.0	0.2997000813484192	0.32794374227523804
1.0	45440000.0	45450000.0	0.0	0.2997000813484192	0.32794374227523804
1.0	45460000.0	45470000.0	0.0	0.2997000813484192	0.32794374227523804
1.0	45580000.0	45590000.0	2.0	0.3570922613143921	0.40104013681411743
1.0	45700000.0	45710000.0	0.0	0.44839388132095337	0.4645799994468689
1.0	45730000.0	45740000.0	0.0	0.2997000813484192	0.32794374227523804
1.0	45740000.0	45750000.0	0.0	0.39045611023902893	0.4245535731315613
1.0	45760000.0	45770000.0	0.0	0.2997000813484192	0.32794374227523804
1.0	45920000.0	45930000.0	0.0	0.2997000813484192	0.32794374227523804
1.0	45960000.0	45970000.0	0.0	0.2997000813484192	0.32794374227523804
1.0	46050000.0	46060000.0	0.0	0.2997000813484192	0.32794374227523804
1.0	46080000.0	46090000.0	0.0	0.2997000813484192	0.32794374227523804
1.0	46140000.0	46150000.0	0.0	0.2997000813484192	0.32794374227523804
1.0	46250000.0	46260000.0	0.0	0.31234925985336304	0.34720882773399353
1.0	46260000.0	46270000.0	0.0	0.2997000813484192	0.32794374227523804
1.0	46430000.0	46440000.0	1.0	0.2997000813484192	0.32794374227523804
1.0	46450000.0	46460000.0	0.0	0.2997000813484192	0.32794374227523804
1.0	46470000.0	46480000.0	0.0	0.2997000813484192	0.32794374227523804
1.0	46520000.0	46530000.0	0.0	0.2997000813484192	0.32794374227523804
1.0	46560000.0	46570000.0	0.0	0.2997000813484192	0.32794374227523804
1.0	46660000.0	46670000.0	0.0	0.2997000813484192	0.32794374227523804
1.0	46880000.0	46890000.0	0.0	0.3747261166572571	0.4135568141937256
1.0	47080000.0	47090000.0	0.0	0.2997000813484192	0.32794374227523804
1.0	47170000.0	47180000.0	0.0	0.2997000813484192	0.32794374227523804
1.0	47180000.0	47190000.0	1.0	0.2997000813484192	0.32794374227523804
1.0	47210000.0	47220000.0	2.0	0.6408111453056335	0.5772910118103027
1.0	47500000.0	47510000.0	0.0	0.6548632383346558	0.5845023989677429
1.0	47650000.0	47660000.0	0.0	0.48081597685813904	0.4843733310699463
1.0	47730000.0	47740000.0	0.0	0.2997000813484192	0.32794374227523804
1.0	47790000.0	47800000.0	1.0	0.2997000813484192	0.32794374227523804
1.0	47810000.0	47820000.0	0.0	0.2997000813484192	0.32794374227523804
1.0	47920000.0	47930000.0	1.0	0.6689027547836304	0.5927129983901978
1.0	47940000.0	47950000.0	1.0	0.708790123462677	0.6108115911483765
1.0	47960000.0	47970000.0	0.0	0.6827901601791382	0.5991539359092712
1.0	47990000.0	48000000.0	0.0	0.4773767590522766	0.48220545053482056
1.0	48030000.0	48040000.0	1.0	0.4595876634120941	0.4708515703678131
1.0	48070000.0	48080000.0	1.0	0.5966488718986511	0.5554448366165161
1.0	48100000.0	48110000.0	0.0	0.6937673687934875	0.6031064987182617
1.0	48150000.0	48160000.0	1.0	0.6594627499580383	0.5879195332527161
1.0	48160000.0	48170000.0	0.0	0.5675626993179321	0.5389664769172668
1.0	48230000.0	48240000.0	1.0	0.4616452157497406	0.47217679023742676
1.0	48280000.0	48290000.0	0.0	0.616610050201416	0.5662884712219238
1.0	48310000.0	48320000.0	0.0	0.5533341765403748	0.5310870409011841
1.0	48320000.0	48330000.0	1.0	0.6239200830459595	0.570207953453064
1.0	48330000.0	48340000.0	1.0	0.4661782681941986	0.4752291738986969
1.0	48360000.0	48370000.0	0.0	0.46105700731277466	0.4717983603477478
1.0	48390000.0	48400000.0	1.0	0.4903375208377838	0.4923887848854065
1.0	48440000.0	48450000.0	0.0	0.5462970733642578	0.527020275592804
1.0	48460000.0	48470000.0	1.0	0.5416738390922546	0.5236514806747437
1.0	48490000.0	48500000.0	1.0	0.612433135509491	0.5634310245513916
1.0	48530000.0	48540000.0	1.0	0.601561963558197	0.5583207011222839
1.0	48570000.0	48580000.0	2.0	0.6746285557746887	0.594883143901825
1.0	48790000.0	48800000.0	0.0	0.37599119544029236	0.4144470691680908
1.0	48870000.0	48880000.0	0.0	0.4292536675930023	0.4509562849998474
1.0	48880000.0	48890000.0	0.0	0.531172513961792	0.5177797079086304
1.0	48890000.0	48900000.0	0.0	0.516093909740448	0.5083427429199219
1.0	48920000.0	48930000.0	0.0	0.4969363808631897	0.49536556005477905
1.0	48930000.0	48940000.0	0.0	0.2997000813484192	0.32794374227523804
1.0	48960000.0	48970000.0	1.0	0.44981661438941956	0.4647766947746277
1.0	49070000.0	49080000.0	1.0	0.591745138168335	0.5523638725280762
1.0	49090000.0	49100000.0	0.0	0.5784711837768555	0.5453376173973083
1.0	49100000.0	49110000.0	1.0	0.5790196061134338	0.5451368093490601
1.0	49130000.0	49140000.0	1.0	0.5974551439285278	0.5553845763206482
1.0	49140000.0	49150000.0	2.0	0.5002635717391968	0.49755364656448364
1.0	49160000.0	49170000.0	0.0	0.6496163606643677	0.582939863204956
1.0	49170000.0	49180000.0	0.0	0.6938109397888184	0.6027783155441284
1.0	49220000.0	49230000.0	1.0	0.35177773237228394	0.3972303867340088
1.0	49300000.0	49310000.0	1.0	0.6963477730751038	0.6037724018096924
1.0	49330000.0	49340000.0	2.0	0.6118453145027161	0.5639622211456299
1.0	49340000.0	49350000.0	0.0	0.4896765649318695	0.4900938868522644
1.0	49350000.0	49360000.0	1.0	0.6433559656143188	0.5784499645233154
1.0	49390000.0	49400000.0	0.0	0.5933600664138794	0.5540187358856201
1.0	49490000.0	49500000.0	0.0	0.8847354650497437	0.6786606907844543
1.0	49500000.0	49510000.0	0.0	0.8002111315727234	0.6485530138015747
1.0	49650000.0	49660000.0	2.0	1.150535225868225	0.7417851686477661
1.0	49660000.0	49670000.0	1.0	1.3338768482208252	0.7657417058944702
1.0	49680000.0	49690000.0	1.0	1.149944543838501	0.7415863275527954
1.0	49770000.0	49780000.0	0.0	0.9685827493667603	0.7051901817321777
1.0	49800000.0	49810000.0	1.0	0.9716614484786987	0.7059522867202759
1.0	49810000.0	49820000.0	0.0	0.906686007976532	0.6865776777267456
1.0	49970000.0	49980000.0	3.0	1.2224735021591187	0.7557497620582581
1.0	50000000.0	50010000.0	3.0	1.1797239780426025	0.7497355937957764
1.0	50050000.0	50060000.0	1.0	1.271132469177246	0.7605423331260681
1.0	50090000.0	50100000.0	0.0	1.3676189184188843	0.7685046195983887
1.0	50130000.0	50140000.0	0.0	1.238141655921936	0.7579200863838196
1.0	50170000.0	50180000.0	2.0	1.3023898601531982	0.7643792629241943
1.0	50210000.0	50220000.0	5.0	1.1837749481201172	0.7500606775283813
1.0	50280000.0	50290000.0	1.0	1.1859495639801025	0.7485339045524597
1.0	50300000.0	50310000.0	0.0	1.227290391921997	0.7560855150222778
1.0	50310000.0	50320000.0	1.0	1.1023286581039429	0.7354583740234375
1.0	50460000.0	50470000.0	0.0	0.8139184713363647	0.6538936495780945
1.0	50480000.0	50490000.0	0.0	0.7582264542579651	0.6310662031173706
1.0	50490000.0	50500000.0	3.0	0.9156692624092102	0.6891404390335083
1.0	50670000.0	50680000.0	1.0	1.0123740434646606	0.708775520324707
1.0	50750000.0	50760000.0	1.0	0.7545214891433716	0.6286161541938782
1.0	50780000.0	50790000.0	1.0	0.6363943219184875	0.5745306015014648
1.0	50830000.0	50840000.0	0.0	0.5851566791534424	0.5490033626556396
1.0	50920000.0	50930000.0	1.0	0.2997000813484192	0.32794374227523804
1.0	50940000.0	50950000.0	0.0	0.2997000813484192	0.32794374227523804
1.0	50970000.0	50980000.0	0.0	0.2997000813484192	0.32794374227523804
1.0	51000000.0	51010000.0	0.0	0.2997000813484192	0.32794374227523804
1.0	51040000.0	51050000.0	0.0	0.2997000813484192	0.32794374227523804
1.0	51070000.0	51080000.0	0.0	0.2997000813484192	0.32794374227523804
1.0	51090000.0	51100000.0	0.0	0.2997000813484192	0.32794374227523804
1.0	51160000.0	51170000.0	0.0	0.2997000813484192	0.32794374227523804
1.0	51170000.0	51180000.0	0.0	0.2997000813484192	0.32794374227523804
1.0	51260000.0	51270000.0	0.0	0.2997000813484192	0.32794374227523804
1.0	51290000.0	51300000.0	0.0	0.2997000813484192	0.32794374227523804
1.0	51440000.0	51450000.0	0.0	0.2997000813484192	0.32794374227523804
1.0	51460000.0	51470000.0	0.0	0.2999602258205414	0.32818394899368286
1.0	51480000.0	51490000.0	1.0	0.32078832387924194	0.3724134564399719
1.0	51510000.0	51520000.0	0.0	0.35672879219055176	0.4007801115512848
1.0	51570000.0	51580000.0	0.0	0.37731295824050903	0.41341066360473633
1.0	51600000.0	51610000.0	1.0	0.3633735775947571	0.39992719888687134
1.0	51700000.0	51710000.0	0.0	0.2997000813484192	0.32794374227523804
1.0	51730000.0	51740000.0	0.0	0.2997000813484192	0.32794374227523804
1.0	51770000.0	51780000.0	1.0	0.2997000813484192	0.32794374227523804
1.0	51900000.0	51910000.0	1.0	0.2997000813484192	0.32794374227523804
1.0	51930000.0	51940000.0	1.0	0.2997000813484192	0.32794374227523804
1.0	51980000.0	51990000.0	0.0	0.2997000813484192	0.32794374227523804
1.0	52010000.0	52020000.0	0.0	0.2997000813484192	0.32794374227523804
1.0	52040000.0	52050000.0	0.0	0.2997000813484192	0.32794374227523804
1.0	52060000.0	52070000.0	0.0	0.2997000813484192	0.32794374227523804
1.0	52070000.0	52080000.0	0.0	0.2997000813484192	0.32794374227523804
1.0	52090000.0	52100000.0	0.0	0.2997000813484192	0.32794374227523804
1.0	52140000.0	52150000.0	0.0	0.2997000813484192	0.32794374227523804
1.0	52180000.0	52190000.0	0.0	0.2997000813484192	0.32794374227523804
1.0	52200000.0	52210000.0	0.0	0.2997000813484192	0.32794374227523804
1.0	52230000.0	52240000.0	0.0	0.2997000813484192	0.32794374227523804
1.0	52250000.0	52260000.0	0.0	0.2997000813484192	0.32794374227523804
1.0	52340000.0	52350000.0	0.0	0.2997000813484192	0.32794374227523804
1.0	52350000.0	52360000.0	1.0	0.4361034333705902	0.45655012130737305
1.0	52390000.0	52400000.0	1.0	0.2997000813484192	0.32794374227523804
1.0	52410000.0	52420000.0	0.0	0.2997000813484192	0.32794374227523804
1.0	52550000.0	52560000.0	1.0	0.2997000813484192	0.32794374227523804
1.0	52560000.0	52570000.0	3.0	0.3603283166885376	0.40335169434547424
1.0	52760000.0	52770000.0	0.0	0.2997000813484192	0.32794374227523804
1.0	52870000.0	52880000.0	0.0	0.2997000813484192	0.32794374227523804
1.0	52900000.0	52910000.0	1.0	0.2997000813484192	0.32794374227523804
1.0	52970000.0	52980000.0	1.0	0.2997000813484192	0.32794374227523804
1.0	53080000.0	53090000.0	1.0	0.2997000813484192	0.32794374227523804
1.0	53090000.0	53100000.0	0.0	0.2997000813484192	0.32794374227523804
1.0	53170000.0	53180000.0	0.0	0.3714037537574768	0.41121357679367065
1.0	53180000.0	53190000.0	1.0	0.41011062264442444	0.4380602240562439
1.0	53190000.0	53200000.0	0.0	0.2997000813484192	0.32794374227523804
1.0	53210000.0	53220000.0	3.0	0.2997000813484192	0.32794374227523804
1.0	53220000.0	53230000.0	1.0	0.2997000813484192	0.32794374227523804
1.0	53230000.0	53240000.0	1.0	0.2997000813484192	0.32794374227523804
1.0	53330000.0	53340000.0	0.0	0.41519516706466675	0.4415106773376465
1.0	53350000.0	53360000.0	0.0	0.35338109731674194	0.3983815610408783
1.0	53370000.0	53380000.0	1.0	0.30623573064804077	0.3359096646308899
1.0	53410000.0	53420000.0	0.0	0.2997000813484192	0.32794374227523804
1.0	53480000.0	53490000.0	1.0	0.2997000813484192	0.32794374227523804
1.0	53500000.0	53510000.0	0.0	0.2997000813484192	0.32794374227523804
1.0	53570000.0	53580000.0	0.0	0.2997000813484192	0.32794374227523804
1.0	53600000.0	53610000.0	0.0	0.2997000813484192	0.32794374227523804
1.0	53630000.0	53640000.0	1.0	0.2997000813484192	0.32794374227523804
1.0	53640000.0	53650000.0	0.0	0.2997000813484192	0.32794374227523804
1.0	53700000.0	53710000.0	0.0	0.2997000813484192	0.32794374227523804
1.0	53720000.0	53730000.0	0.0	0.2997000813484192	0.32794374227523804
1.0	53730000.0	53740000.0	0.0	0.2997000813484192	0.32794374227523804
1.0	53750000.0	53760000.0	1.0	0.2997000813484192	0.32794374227523804
1.0	53830000.0	53840000.0	0.0	0.2997000813484192	0.32794374227523804
1.0	53850000.0	53860000.0	0.0	0.2997000813484192	0.32794374227523804
1.0	53860000.0	53870000.0	0.0	0.2997000813484192	0.32794374227523804
1.0	53880000.0	53890000.0	1.0	0.2997000813484192	0.32794374227523804
1.0	53910000.0	53920000.0	0.0	0.3675522208213806	0.4050218164920807
1.0	54030000.0	54040000.0	0.0	0.2950882017612457	0.3144482970237732
1.0	54170000.0	54180000.0	1.0	0.33182424306869507	0.3827815353870392
1.0	54230000.0	54240000.0	0.0	0.2997000813484192	0.32794374227523804
1.0	54290000.0	54300000.0	0.0	0.2997000813484192	0.32794374227523804
1.0	54390000.0	54400000.0	0.0	0.2997000813484192	0.32794374227523804
1.0	54480000.0	54490000.0	0.0	0.34091073274612427	0.3893888592720032
1.0	54630000.0	54640000.0	0.0	0.2997000813484192	0.32794374227523804
1.0	54680000.0	54690000.0	1.0	0.2997000813484192	0.32794374227523804
1.0	54700000.0	54710000.0	0.0	0.2997000813484192	0.32794374227523804
1.0	54790000.0	54800000.0	0.0	0.2997000813484192	0.32794374227523804
1.0	54810000.0	54820000.0	1.0	0.2997000813484192	0.32794374227523804
1.0	54820000.0	54830000.0	0.0	0.2997000813484192	0.32794374227523804
1.0	54830000.0	54840000.0	0.0	0.2997000813484192	0.32794374227523804
1.0	54890000.0	54900000.0	2.0	0.3547905385494232	0.3993924558162689
1.0	54930000.0	54940000.0	1.0	0.2997000813484192	0.32794374227523804
1.0	54950000.0	54960000.0	0.0	0.2997000813484192	0.32794374227523804
1.0	54970000.0	54980000.0	0.0	0.4689071774482727	0.4768288731575012
1.0	55010000.0	55020000.0	0.0	0.2997000813484192	0.32794374227523804
1.0	55040000.0	55050000.0	1.0	0.2997000813484192	0.32794374227523804
1.0	55080000.0	55090000.0	0.0	0.3756178021430969	0.4141845107078552
1.0	55110000.0	55120000.0	1.0	0.31562185287475586	0.35481709241867065
1.0	55130000.0	55140000.0	0.0	0.4011351466178894	0.4319251477718353
1.0	55220000.0	55230000.0	0.0	0.2997000813484192	0.32794374227523804
1.0	55310000.0	55320000.0	2.0	0.2997000813484192	0.32794374227523804
1.0	55330000.0	55340000.0	1.0	0.2997000813484192	0.32794374227523804
1.0	55350000.0	55360000.0	0.0	0.2997000813484192	0.32794374227523804
1.0	55440000.0	55450000.0	0.0	0.2997000813484192	0.32794374227523804
1.0	55450000.0	55460000.0	0.0	0.2997000813484192	0.32794374227523804
1.0	55520000.0	55530000.0	0.0	0.2997000813484192	0.32794374227523804
1.0	55570000.0	55580000.0	0.0	0.2997000813484192	0.32794374227523804
1.0	55670000.0	55680000.0	0.0	0.2997000813484192	0.32794374227523804
1.0	55780000.0	55790000.0	1.0	0.2997000813484192	0.32794374227523804
1.0	55830000.0	55840000.0	0.0	0.4273551404476166	0.44968900084495544
1.0	55920000.0	55930000.0	0.0	0.38547730445861816	0.421090692281723
1.0	55930000.0	55940000.0	0.0	0.2997000813484192	0.32794374227523804
1.0	55950000.0	55960000.0	0.0	0.4311484694480896	0.45221853256225586
1.0	55970000.0	55980000.0	1.0	0.3666107952594757	0.40782085061073303
1.0	56090000.0	56100000.0	0.0	0.5670661330223083	0.5374165177345276
1.0	56120000.0	56130000.0	2.0	0.5096153020858765	0.5021817684173584
1.0	56150000.0	56160000.0	0.0	0.45828771591186523	0.4700128138065338
1.0	56270000.0	56280000.0	0.0	0.4311712682247162	0.45223355293273926
1.0	56290000.0	56300000.0	0.0	0.433892160654068	0.4540417194366455
1.0	56340000.0	56350000.0	0.0	0.43607378005981445	0.45548754930496216
1.0	56350000.0	56360000.0	0.0	0.49132055044174194	0.4924515187740326
1.0	56400000.0	56410000.0	1.0	0.4386725425720215	0.4572053551673889
1.0	56440000.0	56450000.0	1.0	0.47758764028549194	0.48377639055252075
1.0	56550000.0	56560000.0	2.0	0.3851175904273987	0.4208398461341858
1.0	56560000.0	56570000.0	1.0	0.2997000813484192	0.32794374227523804
1.0	56610000.0	56620000.0	0.0	0.2997000813484192	0.32794374227523804
1.0	56650000.0	56660000.0	0.0	0.4198823869228363	0.44467562437057495
1.0	56690000.0	56700000.0	0.0	0.41096657514572144	0.4386422038078308
1.0	56880000.0	56890000.0	2.0	0.2997000813484192	0.32794374227523804
1.0	56900000.0	56910000.0	0.0	0.3182846009731293	0.3619101643562317
1.0	56910000.0	56920000.0	1.0	0.2997000813484192	0.32794374227523804
1.0	56940000.0	56950000.0	0.0	0.322305291891098	0.374406099319458
1.0	56960000.0	56970000.0	0.0	0.2997000813484192	0.32794374227523804
1.0	57000000.0	57010000.0	0.0	0.2997000813484192	0.32794374227523804
1.0	57030000.0	57040000.0	0.0	0.2997000813484192	0.32794374227523804
1.0	57080000.0	57090000.0	3.0	0.6046425700187683	0.5597734451293945
1.0	57090000.0	57100000.0	0.0	0.483320415019989	0.48602357506752014
1.0	57130000.0	57140000.0	0.0	0.4918544292449951	0.49127230048179626
1.0	57250000.0	57260000.0	2.0	0.6564203500747681	0.586410641670227
1.0	57340000.0	57350000.0	0.0	0.7857469320297241	0.644053041934967
1.0	57350000.0	57360000.0	1.0	0.8169175982475281	0.6544157862663269
1.0	57360000.0	57370000.0	2.0	0.7409318685531616	0.6259773969650269
1.0	57370000.0	57380000.0	1.0	0.6541300415992737	0.5861528515815735
1.0	57390000.0	57400000.0	0.0	0.9082618951797485	0.6856088042259216
1.0	57400000.0	57410000.0	0.0	0.8504582643508911	0.668819785118103
1.0	57470000.0	57480000.0	3.0	0.7795186042785645	0.6397396922111511
1.0	57600000.0	57610000.0	1.0	0.8795796632766724	0.6765621304512024
1.0	57630000.0	57640000.0	1.0	0.8951055407524109	0.6815608143806458
1.0	57840000.0	57850000.0	1.0	0.8792679905891418	0.6757174730300903
1.0	57860000.0	57870000.0	1.0	0.821855902671814	0.6552208065986633
1.0	57880000.0	57890000.0	2.0	0.6336102485656738	0.5743905305862427
1.0	57960000.0	57970000.0	2.0	0.7124183773994446	0.6107805371284485
1.0	58090000.0	58100000.0	1.0	0.6579676270484924	0.5854765176773071
1.0	58180000.0	58190000.0	0.0	0.902859091758728	0.6839266419410706
1.0	58200000.0	58210000.0	1.0	0.9374954104423523	0.6947482824325562
1.0	58210000.0	58220000.0	1.0	0.9138761758804321	0.6879876852035522
1.0	58230000.0	58240000.0	2.0	0.9296309351921082	0.6923271417617798
1.0	58250000.0	58260000.0	1.0	0.9352971911430359	0.6938289403915405
1.0	58300000.0	58310000.0	3.0	1.182041883468628	0.7496511340141296
1.0	58310000.0	58320000.0	2.0	1.1020954847335815	0.7357562184333801
1.0	58390000.0	58400000.0	2.0	1.01596999168396	0.7155739068984985
1.0	58450000.0	58460000.0	0.0	1.0147104263305664	0.7148464322090149
1.0	58520000.0	58530000.0	0.0	1.01771080493927	0.7164238691329956
1.0	58620000.0	58630000.0	0.0	0.8281177282333374	0.6579908132553101
1.0	58660000.0	58670000.0	2.0	0.820804238319397	0.6552351713180542
1.0	58710000.0	58720000.0	0.0	0.6113467216491699	0.5626219511032104
1.0	58770000.0	58780000.0	0.0	0.581076979637146	0.5458756685256958
1.0	59030000.0	59040000.0	1.0	0.4216826856136322	0.44588702917099
1.0	59070000.0	59080000.0	2.0	0.34707099199295044	0.39384257793426514
1.0	59110000.0	59120000.0	0.0	0.2997000813484192	0.32794374227523804
1.0	59220000.0	59230000.0	1.0	0.2997000813484192	0.32794374227523804
1.0	59260000.0	59270000.0	0.0	0.2997000813484192	0.32794374227523804
1.0	59310000.0	59320000.0	0.0	0.3089020848274231	0.3403647541999817
1.0	59380000.0	59390000.0	1.0	0.2997000813484192	0.32794374227523804
1.0	59410000.0	59420000.0	0.0	0.2997000813484192	0.32794374227523804
1.0	59440000.0	59450000.0	0.0	0.3142325282096863	0.3514459729194641
1.0	59450000.0	59460000.0	0.0	0.2997000813484192	0.32794374227523804
1.0	59460000.0	59470000.0	0.0	0.2997000813484192	0.32794374227523804
1.0	59490000.0	59500000.0	1.0	0.2997000813484192	0.32794374227523804
1.0	59540000.0	59550000.0	1.0	0.2997000813484192	0.32794374227523804
1.0	59560000.0	59570000.0	1.0	0.2997000813484192	0.32794374227523804
1.0	59580000.0	59590000.0	0.0	0.2997000813484192	0.32794374227523804
1.0	59630000.0	59640000.0	0.0	0.2997000813484192	0.32794374227523804
1.0	59670000.0	59680000.0	1.0	0.2997000813484192	0.32794374227523804
1.0	59680000.0	59690000.0	0.0	0.2997000813484192	0.32794374227523804
1.0	59690000.0	59700000.0	0.0	0.2997000813484192	0.32794374227523804
1.0	59720000.0	59730000.0	0.0	0.2997000813484192	0.32794374227523804
1.0	59730000.0	59740000.0	0.0	0.2997000813484192	0.32794374227523804
1.0	59740000.0	59750000.0	0.0	0.2997000813484192	0.32794374227523804
1.0	59770000.0	59780000.0	0.0	0.2997000813484192	0.32794374227523804
1.0	59780000.0	59790000.0	0.0	0.2997000813484192	0.32794374227523804
1.0	59810000.0	59820000.0	0.0	0.2997000813484192	0.32794374227523804
1.0	59850000.0	59860000.0	1.0	0.2997000813484192	0.32794374227523804
1.0	59920000.0	59930000.0	0.0	0.2997000813484192	0.32794374227523804
1.0	59980000.0	59990000.0	1.0	0.2997000813484192	0.32794374227523804
1.0	60040000.0	60050000.0	0.0	0.33968955278396606	0.3885035812854767
1.0	60180000.0	60190000.0	0.0	0.2997000813484192	0.32794374227523804
1.0	60190000.0	60200000.0	0.0	0.2997000813484192	0.32794374227523804
1.0	60230000.0	60240000.0	0.0	0.2997000813484192	0.32794374227523804
1.0	60480000.0	60490000.0	0.0	0.6206469535827637	0.5666038393974304
1.0	60590000.0	60600000.0	0.0	0.5870940685272217	0.550170361995697
1.0	60610000.0	60620000.0	0.0	0.6146003007888794	0.5650386214256287
1.0	60650000.0	60660000.0	0.0	0.7394422888755798	0.6233971118927002
1.0	60680000.0	60690000.0	2.0	0.5705445408821106	0.5409327149391174
1.0	60790000.0	60800000.0	2.0	0.6627839803695679	0.5884281992912292
1.0	60830000.0	60840000.0	1.0	0.8012690544128418	0.6479408144950867
1.0	60850000.0	60860000.0	0.0	0.7558044195175171	0.6295076012611389
1.0	60860000.0	60870000.0	0.0	0.726466715335846	0.6171804666519165
1.0	60870000.0	60880000.0	1.0	0.6932559013366699	0.6023575067520142
1.0	60910000.0	60920000.0	0.0	0.6732220649719238	0.5929827094078064
1.0	61040000.0	61050000.0	3.0	0.49735480546951294	0.4972270429134369
1.0	61110000.0	61120000.0	1.0	0.6014410257339478	0.5580207705497742
1.0	61160000.0	61170000.0	1.0	0.5693117380142212	0.5406490564346313
1.0	61180000.0	61190000.0	1.0	0.5301297903060913	0.517314076423645
1.0	61210000.0	61220000.0	0.0	0.3951352834701538	0.42779311537742615
1.0	61230000.0	61240000.0	0.0	0.5575894117355347	0.5338211059570312
1.0	61290000.0	61300000.0	1.0	0.4721505641937256	0.4800102710723877
1.0	61400000.0	61410000.0	0.0	0.41648465394973755	0.44238290190696716
1.0	61430000.0	61440000.0	2.0	0.3233170509338379	0.37655648589134216
1.0	61440000.0	61450000.0	0.0	0.375760555267334	0.41428494453430176
1.0	61480000.0	61490000.0	0.0	0.5262014269828796	0.5153819918632507
1.0	61540000.0	61550000.0	0.0	0.2997000813484192	0.32794374227523804
1.0	61620000.0	61630000.0	0.0	0.2997000813484192	0.32794374227523804
1.0	61810000.0	61820000.0	1.0	0.2997000813484192	0.32794374227523804
1.0	61850000.0	61860000.0	0.0	0.2997000813484192	0.32794374227523804
1.0	61880000.0	61890000.0	0.0	0.2997000813484192	0.32794374227523804
1.0	61890000.0	61900000.0	1.0	0.2997000813484192	0.32794374227523804
1.0	61920000.0	61930000.0	1.0	0.2997000813484192	0.32794374227523804
1.0	61980000.0	61990000.0	0.0	0.6117385625839233	0.5634207129478455
1.0	62020000.0	62030000.0	0.0	0.5549918413162231	0.5320086479187012
1.0	62070000.0	62080000.0	1.0	0.34310072660446167	0.3909747004508972
1.0	62190000.0	62200000.0	0.0	0.2997000813484192	0.32794374227523804
1.0	62220000.0	62230000.0	0.0	0.3955702483654022	0.4280933737754822
1.0	62290000.0	62300000.0	0.0	0.2997000813484192	0.32794374227523804
1.0	62300000.0	62310000.0	0.0	0.3823583722114563	0.41891297698020935
1.0	62350000.0	62360000.0	0.0	0.40472155809402466	0.4343833327293396
1.0	62390000.0	62400000.0	1.0	0.35348352789878845	0.3984549343585968
1.0	62400000.0	62410000.0	0.0	0.4560110569000244	0.468540757894516
1.0	62460000.0	62470000.0	1.0	0.42728009819984436	0.44963890314102173
1.0	62540000.0	62550000.0	0.0	0.4429028630256653	0.4599913954734802
1.0	62550000.0	62560000.0	2.0	0.38863539695739746	0.42328929901123047
1.0	62570000.0	62580000.0	1.0	0.3805689215660095	0.41766053438186646
1.0	62580000.0	62590000.0	0.0	0.3728550374507904	0.4122382700443268
1.0	62690000.0	62700000.0	1.0	0.613996148109436	0.5645037889480591
1.0	62710000.0	62720000.0	1.0	0.47096920013427734	0.4781428873538971
1.0	62810000.0	62820000.0	0.0	0.5510512590408325	0.5294156074523926
1.0	62890000.0	62900000.0	0.0	0.3133803904056549	0.34948283433914185
1.0	62900000.0	62910000.0	0.0	0.2997000813484192	0.32794374227523804
1.0	62930000.0	62940000.0	0.0	0.2997000813484192	0.32794374227523804
1.0	63000000.0	63010000.0	0.0	0.2997000813484192	0.32794374227523804
1.0	63070000.0	63080000.0	0.0	0.2997000813484192	0.32794374227523804
1.0	63110000.0	63120000.0	0.0	0.2997000813484192	0.32794374227523804
1.0	63120000.0	63130000.0	0.0	0.2997000813484192	0.32794374227523804
1.0	63130000.0	63140000.0	0.0	0.2997000813484192	0.32794374227523804
1.0	63280000.0	63290000.0	1.0	0.2997000813484192	0.32794374227523804
1.0	63340000.0	63350000.0	0.0	0.3998364806175232	0.4310327470302582
1.0	63370000.0	63380000.0	2.0	0.5307628512382507	0.5181615948677063
1.0	63570000.0	63580000.0	0.0	0.3983057141304016	0.42997950315475464
1.0	63840000.0	63850000.0	4.0	0.34167900681495667	0.3899455666542053
1.0	63980000.0	63990000.0	0.0	0.2997000813484192	0.32794374227523804
1.0	64000000.0	64010000.0	0.0	0.2997000813484192	0.32794374227523804
1.0	64010000.0	64020000.0	0.0	0.2997000813484192	0.32794374227523804
1.0	64020000.0	64030000.0	1.0	0.2997000813484192	0.32794374227523804
1.0	64090000.0	64100000.0	1.0	0.2997000813484192	0.32794374227523804
1.0	64120000.0	64130000.0	0.0	0.2997000813484192	0.32794374227523804
1.0	64140000.0	64150000.0	0.0	0.3954485356807709	0.4280094504356384
1.0	64150000.0	64160000.0	0.0	0.3081750273704529	0.33906248211860657
1.0	64170000.0	64180000.0	0.0	0.3081095218658447	0.33894750475883484
1.0	64180000.0	64190000.0	2.0	0.3023536801338196	0.33069276809692383
1.0	64250000.0	64260000.0	0.0	0.2997000813484192	0.32794374227523804
1.0	64260000.0	64270000.0	0.0	0.2997000813484192	0.32794374227523804
1.0	64290000.0	64300000.0	0.0	0.2997000813484192	0.32794374227523804
1.0	64310000.0	64320000.0	0.0	0.2997000813484192	0.32794374227523804
1.0	64330000.0	64340000.0	1.0	0.2997000813484192	0.32794374227523804
1.0	64450000.0	64460000.0	0.0	0.2997000813484192	0.32794374227523804
1.0	64490000.0	64500000.0	0.0	0.2997000813484192	0.32794374227523804
1.0	64540000.0	64550000.0	0.0	0.2997000813484192	0.32794374227523804
1.0	64550000.0	64560000.0	0.0	0.2997000813484192	0.32794374227523804
1.0	64630000.0	64640000.0	1.0	0.2997000813484192	0.32794374227523804
1.0	64690000.0	64700000.0	0.0	0.4156542718410492	0.4418213963508606
1.0	64700000.0	64710000.0	1.0	0.3475172519683838	0.39416417479515076
1.0	64720000.0	64730000.0	1.0	0.39429059624671936	0.4272092282772064
1.0	64800000.0	64810000.0	1.0	0.3868696391582489	0.4220607876777649
1.0	64810000.0	64820000.0	0.0	0.3631994128227234	0.40539711713790894
1.0	64850000.0	64860000.0	0.0	0.45627695322036743	0.46893078088760376
1.0	64900000.0	64910000.0	0.0	0.4820632338523865	0.4863717555999756
1.0	65000000.0	65010000.0	0.0	0.33642953634262085	0.3861360549926758
1.0	65030000.0	65040000.0	1.0	0.33300116658210754	0.38364019989967346
1.0	65050000.0	65060000.0	0.0	0.2997000813484192	0.32794374227523804
1.0	65180000.0	65190000.0	2.0	0.42298874258995056	0.44676437973976135
1.0	65230000.0	65240000.0	0.0	0.2997000813484192	0.32794374227523804
1.0	65240000.0	65250000.0	0.0	0.2997000813484192	0.32794374227523804
1.0	65280000.0	65290000.0	0.0	0.2997000813484192	0.32794374227523804
1.0	65300000.0	65310000.0	1.0	0.2997000813484192	0.32794374227523804
1.0	65410000.0	65420000.0	1.0	0.2997000813484192	0.32794374227523804
1.0	65430000.0	65440000.0	0.0	0.2997000813484192	0.32794374227523804
1.0	65440000.0	65450000.0	1.0	0.2997000813484192	0.32794374227523804
1.0	65500000.0	65510000.0	0.0	0.36714059114456177	0.4081965386867523
1.0	65560000.0	65570000.0	0.0	0.7155568599700928	0.6128379702568054
1.0	65570000.0	65580000.0	1.0	0.5240165591239929	0.5124560594558716
1.0	65710000.0	65720000.0	0.0	0.3726523518562317	0.4120951294898987
1.0	65720000.0	65730000.0	0.0	0.2997000813484192	0.32794374227523804
1.0	65800000.0	65810000.0	1.0	0.4526995122432709	0.46659812331199646
1.0	65860000.0	65870000.0	1.0	0.4373670518398285	0.4563431739807129
1.0	65960000.0	65970000.0	2.0	0.43446987867355347	0.4544249475002289
1.0	65980000.0	65990000.0	0.0	0.5894200205802917	0.5510605573654175
1.0	66030000.0	66040000.0	1.0	0.41208916902542114	0.43940502405166626
1.0	66050000.0	66060000.0	1.0	0.43734079599380493	0.4563257694244385
1.0	66060000.0	66070000.0	1.0	0.3302958607673645	0.3816658854484558
1.0	66070000.0	66080000.0	0.0	0.2997000813484192	0.32794374227523804
1.0	66100000.0	66110000.0	0.0	0.44208550453186035	0.4594539999961853
1.0	66120000.0	66130000.0	0.0	0.5797759890556335	0.5460654497146606
1.0	66160000.0	66170000.0	0.0	0.4873514771461487	0.4884689748287201
1.0	66170000.0	66180000.0	1.0	0.5404739379882812	0.5235790014266968
1.0	66270000.0	66280000.0	0.0	0.5654232501983643	0.5349225997924805
1.0	66280000.0	66290000.0	0.0	0.7032246589660645	0.6089025735855103
1.0	66340000.0	66350000.0	1.0	0.550606906414032	0.5264579057693481
1.0	66360000.0	66370000.0	2.0	0.6012194752693176	0.5571826696395874
1.0	66480000.0	66490000.0	2.0	0.4947599470615387	0.4930729866027832
1.0	66490000.0	66500000.0	1.0	0.6568166017532349	0.5865796804428101
1.0	66520000.0	66530000.0	1.0	0.5579403638839722	0.5334195494651794
1.0	66560000.0	66570000.0	1.0	0.4845663905143738	0.4867274761199951
1.0	66590000.0	66600000.0	2.0	0.3438440263271332	0.39151230454444885
1.0	66640000.0	66650000.0	1.0	0.2997000813484192	0.32794374227523804
1.0	66680000.0	66690000.0	1.0	0.4005703330039978	0.4315372407436371
1.0	66710000.0	66720000.0	1.0	0.2997000813484192	0.32794374227523804
1.0	66750000.0	66760000.0	0.0	0.2997000813484192	0.32794374227523804
1.0	66860000.0	66870000.0	1.0	0.2997000813484192	0.32794374227523804
1.0	66950000.0	66960000.0	1.0	0.3370143175125122	0.38656124472618103
1.0	66960000.0	66970000.0	3.0	0.5050854086875916	0.4994215965270996
1.0	67010000.0	67020000.0	1.0	0.4468746781349182	0.46259498596191406
1.0	67020000.0	67030000.0	1.0	0.44404783844947815	0.46074309945106506
1.0	67050000.0	67060000.0	0.0	0.5349985957145691	0.5173628330230713
1.0	67060000.0	67070000.0	0.0	0.5547336935997009	0.5288322567939758
1.0	67070000.0	67080000.0	3.0	0.3918665051460266	0.4255315661430359
1.0	67120000.0	67130000.0	0.0	0.4524633288383484	0.4662392735481262
1.0	67150000.0	67160000.0	1.0	0.2997000813484192	0.32794374227523804
1.0	67180000.0	67190000.0	0.0	0.3682282567024231	0.40896740555763245
1.0	67270000.0	67280000.0	1.0	0.34642547369003296	0.3933767080307007
1.0	67400000.0	67410000.0	0.0	0.2997000813484192	0.32794374227523804
1.0	67450000.0	67460000.0	0.0	0.2997000813484192	0.32794374227523804
1.0	67510000.0	67520000.0	0.0	0.2997000813484192	0.32794374227523804
1.0	67530000.0	67540000.0	0.0	0.6193605661392212	0.5674312114715576
1.0	67550000.0	67560000.0	2.0	0.5796190500259399	0.5460360646247864
1.0	67650000.0	67660000.0	1.0	0.5066384673118591	0.5003695487976074
1.0	67820000.0	67830000.0	0.0	0.36256280541419983	0.4049440026283264
1.0	67900000.0	67910000.0	1.0	0.2997000813484192	0.32794374227523804
1.0	67930000.0	67940000.0	1.0	0.2997000813484192	0.32794374227523804
1.0	67980000.0	67990000.0	0.0	0.3658568263053894	0.4072858393192291
1.0	68000000.0	68010000.0	0.0	0.3724021911621094	0.41191840171813965
1.0	68080000.0	68090000.0	1.0	0.2997000813484192	0.32794374227523804
1.0	68090000.0	68100000.0	1.0	0.3594360053539276	0.4027148187160492
1.0	68180000.0	68190000.0	0.0	0.2997000813484192	0.32794374227523804
1.0	68270000.0	68280000.0	1.0	0.2997000813484192	0.32794374227523804
1.0	68290000.0	68300000.0	1.0	0.2997000813484192	0.32794374227523804
1.0	68300000.0	68310000.0	0.0	0.2997000813484192	0.32794374227523804
1.0	68380000.0	68390000.0	1.0	0.4638333320617676	0.47358259558677673
1.0	68440000.0	68450000.0	0.0	0.40139007568359375	0.4321001470088959
1.0	68450000.0	68460000.0	1.0	0.39375269412994385	0.4268375337123871
1.0	68460000.0	68470000.0	1.0	0.46471866965293884	0.4744997024536133
1.0	68530000.0	68540000.0	1.0	0.35886162519454956	0.40230482816696167
1.0	68600000.0	68610000.0	0.0	0.2997000813484192	0.32794374227523804
1.0	68650000.0	68660000.0	0.0	0.2997000813484192	0.32794374227523804
1.0	68690000.0	68700000.0	0.0	0.2997000813484192	0.32794374227523804
1.0	68740000.0	68750000.0	1.0	0.3419073224067688	0.39011096954345703
1.0	68750000.0	68760000.0	1.0	0.34958991408348083	0.3956572711467743
1.0	68770000.0	68780000.0	0.0	0.3024931252002716	0.33085548877716064
1.0	68790000.0	68800000.0	0.0	0.2997000813484192	0.32794374227523804
1.0	68820000.0	68830000.0	0.0	0.3602745234966278	0.4033132493495941
1.0	68910000.0	68920000.0	1.0	0.39916521310806274	0.43057122826576233
1.0	69000000.0	69010000.0	1.0	0.5204846262931824	0.5108491778373718
1.0	69020000.0	69030000.0	2.0	0.5154100656509399	0.5088626146316528
1.0	69030000.0	69040000.0	0.0	0.44522374868392944	0.4615141451358795
1.0	69040000.0	69050000.0	1.0	0.5912761092185974	0.5518664121627808
1.0	69080000.0	69090000.0	0.0	0.612293004989624	0.5638074278831482
1.0	69180000.0	69190000.0	0.0	0.5920218229293823	0.5518620014190674
1.0	69210000.0	69220000.0	1.0	0.5284388661384583	0.5169993042945862
1.0	69220000.0	69230000.0	0.0	0.5772041082382202	0.5404473543167114
1.0	69360000.0	69370000.0	0.0	0.5234535932540894	0.5095169544219971
1.0	69410000.0	69420000.0	0.0	0.6934844255447388	0.6037887930870056
1.0	69430000.0	69440000.0	1.0	0.6395846009254456	0.5778745412826538
1.0	69470000.0	69480000.0	1.0	0.7861091494560242	0.6443068385124207
1.0	69620000.0	69630000.0	1.0	0.7194472551345825	0.6154820322990417
1.0	69630000.0	69640000.0	2.0	0.6482259035110474	0.5816382169723511
1.0	69720000.0	69730000.0	0.0	0.6596643328666687	0.5879055857658386
1.0	69790000.0	69800000.0	1.0	0.5671928524971008	0.5257840156555176
1.0	69810000.0	69820000.0	1.0	0.5650885701179504	0.5341331958770752
1.0	69840000.0	69850000.0	0.0	0.7134023904800415	0.6123663783073425
1.0	69880000.0	69890000.0	0.0	0.7418641448020935	0.6244049668312073
1.0	69910000.0	69920000.0	0.0	0.7098906636238098	0.6119056344032288
1.0	69920000.0	69930000.0	2.0	0.6959010362625122	0.6051384210586548
1.0	70030000.0	70040000.0	0.0	0.6752883791923523	0.5956777334213257
1.0	70170000.0	70180000.0	2.0	0.6370174288749695	0.5770177245140076
1.0	70340000.0	70350000.0	0.0	0.5062160491943359	0.5028905868530273
1.0	70460000.0	70470000.0	1.0	0.4722924828529358	0.47922366857528687
1.0	70610000.0	70620000.0	1.0	0.2997000813484192	0.32794374227523804
1.0	70650000.0	70660000.0	0.0	0.35718590021133423	0.4011070132255554
1.0	70680000.0	70690000.0	0.0	0.2997000813484192	0.32794374227523804
1.0	70690000.0	70700000.0	0.0	0.2997000813484192	0.32794374227523804
1.0	70860000.0	70870000.0	0.0	0.40846458077430725	0.4369392395019531
1.0	70930000.0	70940000.0	1.0	0.4821040630340576	0.4874695837497711
1.0	70960000.0	70970000.0	1.0	0.40414896607398987	0.4339914917945862
1.0	70980000.0	70990000.0	0.0	0.533620297908783	0.518954873085022
1.0	71070000.0	71080000.0	3.0	0.6076324582099915	0.561355710029602
1.0	71080000.0	71090000.0	1.0	0.6858590245246887	0.599601149559021
1.0	71210000.0	71220000.0	3.0	0.7741039395332336	0.6373399496078491
1.0	71320000.0	71330000.0	2.0	0.7917301654815674	0.6441229581832886
1.0	71340000.0	71350000.0	3.0	1.0149271488189697	0.7172701954841614
1.0	71400000.0	71410000.0	0.0	1.1115329265594482	0.7410629987716675
1.0	71440000.0	71450000.0	2.0	0.9974167943000793	0.7078171372413635
1.0	71530000.0	71540000.0	0.0	0.5135985612869263	0.5045958757400513
1.0	71550000.0	71560000.0	1.0	0.8134034872055054	0.6535862684249878
1.0	71670000.0	71680000.0	1.0	0.6427561044692993	0.5784264802932739
1.0	71830000.0	71840000.0	0.0	0.679071307182312	0.5974899530410767
1.0	71840000.0	71850000.0	0.0	0.7812809944152832	0.6405507922172546
1.0	71890000.0	71900000.0	0.0	0.805493175983429	0.6500316262245178
1.0	71900000.0	71910000.0	2.0	0.7423295378684998	0.6247480511665344
1.0	71920000.0	71930000.0	0.0	0.6891905069351196	0.6014639139175415
1.0	72020000.0	72030000.0	0.0	0.8781647682189941	0.6766175627708435
1.0	72030000.0	72040000.0	1.0	0.8671621084213257	0.6734045147895813
1.0	72040000.0	72050000.0	1.0	0.9234598278999329	0.690438449382782
1.0	72140000.0	72150000.0	1.0	0.9300886392593384	0.6922406554222107
1.0	72190000.0	72200000.0	4.0	0.8672729730606079	0.6714765429496765
1.0	72210000.0	72220000.0	0.0	0.9121309518814087	0.6864050030708313
1.0	72280000.0	72290000.0	0.0	0.9176936149597168	0.6879812479019165
1.0	72290000.0	72300000.0	1.0	0.8760549426078796	0.6744778156280518
1.0	72340000.0	72350000.0	0.0	0.6162079572677612	0.5660290122032166
1.0	72380000.0	72390000.0	2.0	0.7287216782569885	0.6185817122459412
1.0	72440000.0	72450000.0	0.0	0.9268654584884644	0.6916504502296448
1.0	72490000.0	72500000.0	1.0	0.8524840474128723	0.6673259139060974
1.0	72500000.0	72510000.0	3.0	0.9525643587112427	0.6987675428390503
1.0	72570000.0	72580000.0	2.0	0.9470804333686829	0.6976386308670044
1.0	72580000.0	72590000.0	2.0	0.8329680562019348	0.6621948480606079
1.0	72650000.0	72660000.0	1.0	0.7386946678161621	0.6247292160987854
1.0	72730000.0	72740000.0	0.0	0.6522680521011353	0.5846102237701416
1.0	72750000.0	72760000.0	0.0	0.6734117865562439	0.5951794981956482
1.0	72800000.0	72810000.0	0.0	0.6575878858566284	0.5870280265808105
1.0	72840000.0	72850000.0	2.0	0.6863376498222351	0.6012653112411499
1.0	72870000.0	72880000.0	2.0	0.694135844707489	0.6041253805160522
1.0	72890000.0	72900000.0	2.0	0.7537075281143188	0.628849446773529
1.0	72930000.0	72940000.0	3.0	0.673076331615448	0.5947988629341125
1.0	72980000.0	72990000.0	0.0	0.6980475783348083	0.6069294214248657
1.0	72990000.0	73000000.0	0.0	0.8161314129829407	0.6540505886077881
1.0	73010000.0	73020000.0	0.0	0.6663259267807007	0.5916629433631897
1.0	73090000.0	73100000.0	2.0	0.7462853789329529	0.6263678669929504
1.0	73100000.0	73110000.0	0.0	0.7147642374038696	0.6140614748001099
1.0	73130000.0	73140000.0	0.0	0.879422664642334	0.6768654584884644
1.0	73160000.0	73170000.0	2.0	0.8434109687805176	0.6632517576217651
1.0	73180000.0	73190000.0	0.0	0.8835711479187012	0.6785773634910583
1.0	73390000.0	73400000.0	2.0	0.8524096608161926	0.6681174039840698
1.0	73550000.0	73560000.0	0.0	1.235649824142456	0.7573906183242798
1.0	73600000.0	73610000.0	0.0	1.2869290113449097	0.7626169919967651
1.0	73620000.0	73630000.0	1.0	1.2854045629501343	0.7626384496688843
1.0	73650000.0	73660000.0	0.0	1.227010726928711	0.756027102470398
1.0	73660000.0	73670000.0	1.0	1.2521507740020752	0.7595991492271423
1.0	73820000.0	73830000.0	2.0	1.1344059705734253	0.7419984936714172
1.0	73860000.0	73870000.0	0.0	1.0694386959075928	0.7288087010383606
1.0	73930000.0	73940000.0	0.0	0.6893489956855774	0.6018990278244019
1.0	73940000.0	73950000.0	1.0	0.6862710118293762	0.5907679796218872
1.0	74050000.0	74060000.0	1.0	0.8592569231987	0.6714252233505249
1.0	74060000.0	74070000.0	1.0	0.9113863110542297	0.6882572174072266
1.0	74120000.0	74130000.0	2.0	0.9086354374885559	0.6874663233757019
1.0	74130000.0	74140000.0	2.0	0.8244388699531555	0.6581451892852783
1.0	74140000.0	74150000.0	0.0	0.8796526789665222	0.6756688952445984
1.0	74150000.0	74160000.0	1.0	0.9195290803909302	0.6892743110656738
1.0	74220000.0	74230000.0	0.0	0.9099246859550476	0.6864126324653625
1.0	74370000.0	74380000.0	2.0	1.0118454694747925	0.7153346538543701
1.0	74400000.0	74410000.0	1.0	1.0107388496398926	0.7149609327316284
1.0	74420000.0	74430000.0	3.0	0.9649025201797485	0.7031961679458618
1.0	74470000.0	74480000.0	1.0	1.0424734354019165	0.72217857837677
1.0	74580000.0	74590000.0	0.0	0.9460862874984741	0.6970347166061401
1.0	74630000.0	74640000.0	2.0	0.9339183568954468	0.6911035776138306
1.0	74650000.0	74660000.0	0.0	0.8325538635253906	0.6596841812133789
1.0	74660000.0	74670000.0	0.0	0.48244547843933105	0.48539742827415466
1.0	74710000.0	74720000.0	1.0	0.7333922386169434	0.6215864419937134
1.0	74770000.0	74780000.0	1.0	0.6679993867874146	0.5909964442253113
1.0	74800000.0	74810000.0	1.0	0.6462407112121582	0.5816744565963745
1.0	74820000.0	74830000.0	1.0	0.6007550358772278	0.557715117931366
1.0	74900000.0	74910000.0	0.0	0.6892939805984497	0.6004225015640259
1.0	74950000.0	74960000.0	0.0	0.6785627007484436	0.5960692763328552
1.0	74960000.0	74970000.0	1.0	0.6776736974716187	0.595669686794281
1.0	75000000.0	75010000.0	0.0	0.6799107789993286	0.5981079339981079
1.0	75040000.0	75050000.0	0.0	0.8138731122016907	0.6524369120597839
1.0	75100000.0	75110000.0	0.0	0.7195258736610413	0.6141393780708313
1.0	75120000.0	75130000.0	0.0	0.7464293241500854	0.6256258487701416
1.0	75170000.0	75180000.0	0.0	0.2997000813484192	0.32794374227523804
1.0	75190000.0	75200000.0	1.0	0.2997000813484192	0.32794374227523804
1.0	75370000.0	75380000.0	1.0	0.856952965259552	0.6685904860496521
1.0	75550000.0	75560000.0	1.0	1.0417811870574951	0.7226026058197021
1.0	75560000.0	75570000.0	1.0	0.9826990962028503	0.7078936100006104
1.0	75590000.0	75600000.0	1.0	0.5872440934181213	0.5470899939537048
1.0	75740000.0	75750000.0	0.0	0.7605932950973511	0.6318546533584595
1.0	75770000.0	75780000.0	1.0	0.6673509478569031	0.5900672674179077
1.0	75810000.0	75820000.0	1.0	0.6686290502548218	0.5906737446784973
1.0	75820000.0	75830000.0	0.0	0.7267307639122009	0.61711585521698
1.0	75870000.0	75880000.0	1.0	0.6437117457389832	0.5790196657180786
1.0	75920000.0	75930000.0	1.0	0.5430838465690613	0.5178300738334656
1.0	75930000.0	75940000.0	0.0	0.5240988731384277	0.5126721262931824
1.0	76040000.0	76050000.0	2.0	0.5798376798629761	0.5458974838256836
1.0	76050000.0	76060000.0	0.0	0.6050547361373901	0.5594863891601562
1.0	76060000.0	76070000.0	0.0	0.6074374914169312	0.5608850121498108
1.0	76130000.0	76140000.0	4.0	0.5163136124610901	0.5096378326416016
1.0	76220000.0	76230000.0	0.0	0.2997000813484192	0.32794374227523804
1.0	76230000.0	76240000.0	0.0	0.4457516074180603	0.46185988187789917
1.0	76330000.0	76340000.0	0.0	0.7115013003349304	0.6117637753486633
1.0	76350000.0	76360000.0	2.0	0.6071381568908691	0.5604037046432495
1.0	76430000.0	76440000.0	1.0	0.7341345548629761	0.6212032437324524
1.0	76490000.0	76500000.0	1.0	0.6434184312820435	0.5800250172615051
1.0	76510000.0	76520000.0	0.0	0.6434862613677979	0.5789681673049927
1.0	76530000.0	76540000.0	0.0	0.5193377733230591	0.5102908611297607
1.0	76600000.0	76610000.0	1.0	0.5399492979049683	0.5228536128997803
1.0	76610000.0	76620000.0	1.0	0.5714738368988037	0.5410901308059692
1.0	76620000.0	76630000.0	0.0	0.5668346285820007	0.5379951596260071
1.0	76710000.0	76720000.0	0.0	0.6341087222099304	0.5751659870147705
1.0	76720000.0	76730000.0	0.0	0.6141215562820435	0.5653060674667358
1.0	76940000.0	76950000.0	0.0	0.6059800386428833	0.5605925917625427
1.0	76950000.0	76960000.0	2.0	0.5778599977493286	0.5449610948562622
1.0	76960000.0	76970000.0	0.0	0.7948102951049805	0.6485873460769653
1.0	76990000.0	77000000.0	1.0	0.6850289106369019	0.6000251770019531
1.0	77050000.0	77060000.0	1.0	0.6656534671783447	0.590798020362854
1.0	77060000.0	77070000.0	1.0	0.6644911766052246	0.5903281569480896
1.0	77080000.0	77090000.0	1.0	0.6596889495849609	0.5879652500152588
1.0	77090000.0	77100000.0	0.0	0.6576665043830872	0.5873039364814758
1.0	77220000.0	77230000.0	0.0	0.7365962266921997	0.6215588450431824
1.0	77390000.0	77400000.0	2.0	0.6200940012931824	0.5679139494895935
1.0	77410000.0	77420000.0	0.0	0.5919350385665894	0.5520160794258118
1.0	77580000.0	77590000.0	1.0	0.3232038915157318	0.3764735162258148
1.0	77590000.0	77600000.0	0.0	0.36879462003707886	0.4093683660030365
1.0	77680000.0	77690000.0	0.0	0.2997000813484192	0.32794374227523804
1.0	77700000.0	77710000.0	0.0	0.44405198097229004	0.46074581146240234
1.0	77710000.0	77720000.0	3.0	0.40592044591903687	0.4352031350135803
1.0	77780000.0	77790000.0	0.0	0.4073450565338135	0.4361759126186371
1.0	77800000.0	77810000.0	0.0	0.4139976501464844	0.44069957733154297
1.0	77810000.0	77820000.0	0.0	0.4431265890598297	0.4601382613182068
1.0	77830000.0	77840000.0	1.0	0.3592064082622528	0.40255093574523926
1.0	77870000.0	77880000.0	0.0	0.3998144268989563	0.4310177266597748
1.0	77880000.0	77890000.0	1.0	0.3118618428707123	0.34617143869400024
1.0	77950000.0	77960000.0	0.0	0.2997000813484192	0.32794374227523804
1.0	77990000.0	78000000.0	0.0	0.2997000813484192	0.32794374227523804
1.0	78020000.0	78030000.0	0.0	0.2997000813484192	0.32794374227523804
1.0	78080000.0	78090000.0	0.0	0.2997000813484192	0.32794374227523804
1.0	78100000.0	78110000.0	0.0	0.2997000813484192	0.32794374227523804
1.0	78180000.0	78190000.0	0.0	0.2997000813484192	0.32794374227523804
1.0	78280000.0	78290000.0	0.0	0.2997000813484192	0.32794374227523804
1.0	78290000.0	78300000.0	1.0	0.2997000813484192	0.32794374227523804
1.0	78360000.0	78370000.0	0.0	0.2997000813484192	0.32794374227523804
1.0	78440000.0	78450000.0	1.0	0.2997000813484192	0.32794374227523804
1.0	78520000.0	78530000.0	0.0	0.3517352044582367	0.3971998393535614
1.0	78540000.0	78550000.0	0.0	0.2997000813484192	0.32794374227523804
1.0	78580000.0	78590000.0	1.0	0.37780123949050903	0.41571933031082153
1.0	78600000.0	78610000.0	0.0	0.45519059896469116	0.4680093228816986
1.0	78610000.0	78620000.0	0.0	0.38920047879219055	0.42368191480636597
1.0	78760000.0	78770000.0	1.0	0.5109304189682007	0.503828763961792
1.0	78770000.0	78780000.0	1.0	0.47215861082077026	0.4788993299007416
1.0	78780000.0	78790000.0	0.0	0.5011053681373596	0.49766358733177185
1.0	78800000.0	78810000.0	0.0	0.46525001525878906	0.47449102997779846
1.0	78810000.0	78820000.0	0.0	0.5770131349563599	0.5446513891220093
1.0	78890000.0	78900000.0	0.0	0.4790399670600891	0.484346479177475
1.0	78920000.0	78930000.0	1.0	0.5647713541984558	0.5383644104003906
1.0	78980000.0	78990000.0	1.0	0.3397461473941803	0.38854461908340454
1.0	79000000.0	79010000.0	0.0	0.4370768666267395	0.45615124702453613
1.0	79010000.0	79020000.0	0.0	0.6511234045028687	0.5829855799674988
1.0	79020000.0	79030000.0	0.0	0.48210087418556213	0.48748964071273804
1.0	79100000.0	79110000.0	1.0	0.44404077529907227	0.46186256408691406
1.0	79230000.0	79240000.0	1.0	0.5853431224822998	0.5492531061172485
1.0	79290000.0	79300000.0	1.0	0.6012399792671204	0.5572469830513
1.0	79380000.0	79390000.0	2.0	0.6847941279411316	0.6002519726753235
1.0	79400000.0	79410000.0	1.0	0.6889308094978333	0.602230429649353
1.0	79580000.0	79590000.0	0.0	0.7572349309921265	0.6325565576553345
1.0	79590000.0	79600000.0	1.0	0.7325969338417053	0.621377170085907
1.0	79690000.0	79700000.0	0.0	0.7940006256103516	0.6457536816596985
1.0	79710000.0	79720000.0	3.0	0.6927671432495117	0.6040993928909302
1.0	79750000.0	79760000.0	0.0	0.8791910409927368	0.6769512891769409
1.0	79800000.0	79810000.0	0.0	0.8220569491386414	0.6579186320304871
1.0	79850000.0	79860000.0	2.0	0.7743648290634155	0.6380494832992554
1.0	79930000.0	79940000.0	1.0	0.7309056520462036	0.6199398040771484
1.0	79940000.0	79950000.0	0.0	0.8415061831474304	0.6630808115005493
1.0	79970000.0	79980000.0	0.0	0.5799430012702942	0.5458070039749146
1.0	80100000.0	80110000.0	0.0	0.8578460812568665	0.670688271522522
1.0	80120000.0	80130000.0	1.0	0.8566378355026245	0.6692498326301575
1.0	80140000.0	80150000.0	1.0	0.9205280542373657	0.690337061882019
1.0	80330000.0	80340000.0	0.0	0.8930524587631226	0.6815271973609924
1.0	80440000.0	80450000.0	3.0	0.6558287143707275	0.5859785079956055
1.0	80450000.0	80460000.0	0.0	0.8559524416923523	0.667884349822998
1.0	80510000.0	80520000.0	0.0	0.7436710596084595	0.6261082887649536
1.0	80540000.0	80550000.0	0.0	0.6999586820602417	0.6067125797271729
1.0	80600000.0	80610000.0	0.0	0.6391767263412476	0.5780504941940308
1.0	80740000.0	80750000.0	0.0	0.8149663805961609	0.6543675661087036
1.0	80800000.0	80810000.0	0.0	0.8064454197883606	0.6516268849372864
1.0	80830000.0	80840000.0	0.0	0.9527381658554077	0.6995593309402466
1.0	80870000.0	80880000.0	1.0	0.8400298953056335	0.6659793853759766
1.0	80980000.0	80990000.0	0.0	0.9615079164505005	0.701786994934082
1.0	81050000.0	81060000.0	1.0	0.8366221189498901	0.6615826487541199
1.0	81080000.0	81090000.0	2.0	0.7665947079658508	0.6357353925704956
1.0	81110000.0	81120000.0	1.0	0.934984028339386	0.6938586831092834
1.0	81140000.0	81150000.0	0.0	1.036558985710144	0.7221295237541199
1.0	81160000.0	81170000.0	2.0	1.0256608724594116	0.7193769216537476
1.0	81330000.0	81340000.0	0.0	0.8753777742385864	0.6754201650619507
1.0	81530000.0	81540000.0	1.0	0.5527716875076294	0.5301297903060913
1.0	81610000.0	81620000.0	2.0	0.5928791761398315	0.5539390444755554
1.0	81680000.0	81690000.0	1.0	0.6064063906669617	0.5608726739883423
1.0	81750000.0	81760000.0	0.0	0.6219601631164551	0.5689606070518494
1.0	81790000.0	81800000.0	0.0	0.6658142805099487	0.5911879539489746
1.0	81840000.0	81850000.0	0.0	0.6128248572349548	0.5640366077423096
1.0	82100000.0	82110000.0	0.0	0.573937177658081	0.5433890223503113
1.0	82340000.0	82350000.0	0.0	0.2997000813484192	0.32794374227523804
1.0	82360000.0	82370000.0	1.0	0.40154045820236206	0.432203471660614
1.0	82370000.0	82380000.0	0.0	0.31396016478538513	0.350810170173645
1.0	82670000.0	82680000.0	2.0	0.6846963167190552	0.5995808839797974
1.0	82750000.0	82760000.0	0.0	0.7175214886665344	0.6135528683662415
1.0	82780000.0	82790000.0	0.0	0.6733980774879456	0.5939343571662903
1.0	82840000.0	82850000.0	0.0	0.6751004457473755	0.5941159129142761
1.0	82860000.0	82870000.0	0.0	0.7109736204147339	0.6104387640953064
1.0	82870000.0	82880000.0	0.0	0.7168721556663513	0.6130545735359192
1.0	82960000.0	82970000.0	0.0	0.7008728384971619	0.607367992401123
1.0	82980000.0	82990000.0	0.0	0.6777991652488708	0.5955061316490173
1.0	83020000.0	83030000.0	3.0	0.6055944561958313	0.5599096417427063
1.0	83180000.0	83190000.0	3.0	0.8487779498100281	0.6657468676567078
1.0	83210000.0	83220000.0	1.0	0.8700760006904602	0.6731079816818237
1.0	83330000.0	83340000.0	1.0	0.7976740598678589	0.6472829580307007
1.0	83470000.0	83480000.0	0.0	0.7798973917961121	0.639924168586731
1.0	83530000.0	83540000.0	1.0	0.5959080457687378	0.5549335479736328
1.0	83580000.0	83590000.0	0.0	0.5086930990219116	0.5046511888504028
1.0	83790000.0	83800000.0	0.0	0.3902188241481781	0.4243890643119812
1.0	83960000.0	83970000.0	0.0	0.4589596390724182	0.4715893864631653
1.0	84030000.0	84040000.0	0.0	0.5735228061676025	0.5428654551506042
1.0	84070000.0	84080000.0	0.0	0.6949690580368042	0.6051066517829895
1.0	84080000.0	84090000.0	1.0	0.5805323719978333	0.5461385250091553
1.0	84120000.0	84130000.0	1.0	0.5545558929443359	0.5321763753890991
1.0	84160000.0	84170000.0	1.0	0.6892682313919067	0.6017898917198181
1.0	84230000.0	84240000.0	2.0	0.4547080099582672	0.4689764082431793
1.0	84250000.0	84260000.0	0.0	0.3895396590232849	0.42391759157180786
1.0	84290000.0	84300000.0	0.0	0.3817037343978882	0.41734999418258667
1.0	84320000.0	84330000.0	0.0	0.35178980231285095	0.397239089012146
1.0	84440000.0	84450000.0	0.0	0.40547022223472595	0.4348953366279602
1.0	84600000.0	84610000.0	0.0	0.3113895356655121	0.345188707113266
1.0	84680000.0	84690000.0	0.0	0.2997000813484192	0.32794374227523804
1.0	84730000.0	84740000.0	2.0	0.41471609473228455	0.4411863386631012
1.0	84800000.0	84810000.0	2.0	0.3307482600212097	0.38199639320373535
1.0	84850000.0	84860000.0	1.0	0.3892567455768585	0.4237210750579834
1.0	84870000.0	84880000.0	0.0	0.3469730317592621	0.3937718868255615
1.0	84880000.0	84890000.0	0.0	0.3575289249420166	0.40135249495506287
1.0	84890000.0	84900000.0	0.0	0.2997000813484192	0.32794374227523804
1.0	84930000.0	84940000.0	1.0	0.4675885736942291	0.4778404235839844
1.0	84950000.0	84960000.0	0.0	0.2997000813484192	0.32794374227523804
1.0	85000000.0	85010000.0	0.0	0.2997000813484192	0.32794374227523804
1.0	85030000.0	85040000.0	0.0	0.2997000813484192	0.32794374227523804
1.0	85080000.0	85090000.0	0.0	0.2997000813484192	0.32794374227523804
1.0	85120000.0	85130000.0	0.0	0.2997000813484192	0.32794374227523804
1.0	85190000.0	85200000.0	0.0	0.2997000813484192	0.32794374227523804
1.0	85200000.0	85210000.0	0.0	0.4014647603034973	0.4321514666080475
1.0	85360000.0	85370000.0	1.0	0.4521885812282562	0.4663211703300476
1.0	85370000.0	85380000.0	0.0	0.45488691329956055	0.46807748079299927
1.0	85410000.0	85420000.0	1.0	0.430009663105011	0.45146018266677856
1.0	85420000.0	85430000.0	0.0	0.3322581648826599	0.38309821486473083
1.0	85430000.0	85440000.0	0.0	0.3177439570426941	0.3603993356227875
1.0	85450000.0	85460000.0	1.0	0.39851418137550354	0.43012309074401855
1.0	85460000.0	85470000.0	0.0	0.39830929040908813	0.4299820065498352
1.0	85560000.0	85570000.0	0.0	0.2997000813484192	0.32794374227523804
1.0	85600000.0	85610000.0	1.0	0.2997000813484192	0.32794374227523804
1.0	85620000.0	85630000.0	0.0	0.2997000813484192	0.32794374227523804
1.0	85650000.0	85660000.0	0.0	0.2997000813484192	0.32794374227523804
1.0	85690000.0	85700000.0	1.0	0.2997000813484192	0.32794374227523804
1.0	85830000.0	85840000.0	0.0	0.2997000813484192	0.32794374227523804
1.0	85860000.0	85870000.0	0.0	0.2997000813484192	0.32794374227523804
1.0	85960000.0	85970000.0	0.0	0.2997000813484192	0.32794374227523804
1.0	85980000.0	85990000.0	1.0	0.2997000813484192	0.32794374227523804
1.0	86000000.0	86010000.0	0.0	0.2997000813484192	0.32794374227523804
1.0	86040000.0	86050000.0	0.0	0.2997000813484192	0.32794374227523804
1.0	86070000.0	86080000.0	0.0	0.3478337228298187	0.3943924009799957
1.0	86150000.0	86160000.0	0.0	0.2997000813484192	0.32794374227523804
1.0	86200000.0	86210000.0	1.0	0.35026535391807556	0.3961431682109833
1.0	86270000.0	86280000.0	1.0	0.3703438639640808	0.4104645252227783
1.0	86300000.0	86310000.0	0.0	0.410515695810318	0.43833574652671814
1.0	86370000.0	86380000.0	0.0	0.42381224036216736	0.44731712341308594
1.0	86570000.0	86580000.0	0.0	0.3775390684604645	0.411989688873291
1.0	86630000.0	86640000.0	1.0	0.3898179233074188	0.4241107404232025
1.0	86680000.0	86690000.0	0.0	0.3862250745296478	0.4216119349002838
1.0	86810000.0	86820000.0	1.0	0.2997000813484192	0.32794374227523804
1.0	86830000.0	86840000.0	0.0	0.2997000813484192	0.32794374227523804
1.0	86850000.0	86860000.0	1.0	0.2997000813484192	0.32794374227523804
1.0	86950000.0	86960000.0	0.0	0.4324615001678467	0.4530916213989258
1.0	86980000.0	86990000.0	0.0	0.4718450605869293	0.4792100489139557
1.0	87000000.0	87010000.0	1.0	0.5277571678161621	0.5161119699478149
1.0	87040000.0	87050000.0	0.0	0.6052819490432739	0.5600851774215698
1.0	87050000.0	87060000.0	2.0	0.576167643070221	0.5438347458839417
1.0	87080000.0	87090000.0	0.0	0.6654438972473145	0.5901815295219421
1.0	87110000.0	87120000.0	1.0	0.46931686997413635	0.4770902097225189
1.0	87160000.0	87170000.0	2.0	0.41823798418045044	0.4435669779777527
1.0	87320000.0	87330000.0	1.0	0.2997000813484192	0.32794374227523804
1.0	87330000.0	87340000.0	1.0	0.2997000813484192	0.32794374227523804
1.0	87340000.0	87350000.0	0.0	0.2997000813484192	0.32794374227523804
1.0	87440000.0	87450000.0	0.0	0.2997000813484192	0.32794374227523804
1.0	87470000.0	87480000.0	0.0	0.2997000813484192	0.32794374227523804
1.0	87500000.0	87510000.0	0.0	0.34170907735824585	0.3899674117565155
1.0	87630000.0	87640000.0	1.0	0.519411027431488	0.5096613168716431
1.0	87650000.0	87660000.0	1.0	0.6178812384605408	0.566909670829773
1.0	87660000.0	87670000.0	0.0	0.5946837067604065	0.5541799068450928
1.0	87690000.0	87700000.0	2.0	0.5018008947372437	0.4982522130012512
1.0	87770000.0	87780000.0	0.0	0.5123732686042786	0.5045927166938782
1.0	87800000.0	87810000.0	3.0	0.2997000813484192	0.32794374227523804
1.0	87810000.0	87820000.0	0.0	0.3301439881324768	0.38155505061149597
1.0	87840000.0	87850000.0	0.0	0.5429428815841675	0.5250329375267029
1.0	87870000.0	87880000.0	0.0	0.4949360489845276	0.4931820034980774
1.0	88000000.0	88010000.0	0.0	0.6467381119728088	0.5815151929855347
1.0	88110000.0	88120000.0	0.0	0.5832950472831726	0.5474332571029663
1.0	88140000.0	88150000.0	3.0	0.5316041111946106	0.5179755687713623
1.0	88180000.0	88190000.0	1.0	0.5234228372573853	0.5121002197265625
1.0	88220000.0	88230000.0	0.0	0.6052191257476807	0.5589544177055359
1.0	88260000.0	88270000.0	1.0	0.6699817180633545	0.5931058526039124
1.0	88320000.0	88330000.0	1.0	0.6231977939605713	0.5691961050033569
1.0	88380000.0	88390000.0	1.0	0.592786431312561	0.5525155663490295
1.0	88390000.0	88400000.0	0.0	0.7072556614875793	0.6109805107116699
1.0	88410000.0	88420000.0	0.0	0.5354040861129761	0.5192680954933167
1.0	88450000.0	88460000.0	0.0	0.6310268044471741	0.5735881924629211
1.0	88490000.0	88500000.0	0.0	0.6345334649085999	0.5753570795059204
1.0	88510000.0	88520000.0	1.0	0.6500692367553711	0.5837163329124451
1.0	88540000.0	88550000.0	1.0	0.6559985280036926	0.5855819582939148
1.0	88660000.0	88670000.0	2.0	0.7481092810630798	0.6271808743476868
1.0	88680000.0	88690000.0	1.0	0.7230023145675659	0.6166260242462158
1.0	88730000.0	88740000.0	0.0	0.7712661027908325	0.636802077293396
1.0	88740000.0	88750000.0	3.0	0.6566178798675537	0.5863585472106934
1.0	88760000.0	88770000.0	0.0	0.8125888109207153	0.6532989144325256
1.0	88800000.0	88810000.0	1.0	0.732366681098938	0.6217654943466187
1.0	88860000.0	88870000.0	3.0	0.7584083676338196	0.6313410997390747
1.0	88900000.0	88910000.0	0.0	0.844558596611023	0.6638169884681702
1.0	89080000.0	89090000.0	1.0	0.435272753238678	0.4558686316013336
1.0	89310000.0	89320000.0	1.0	0.2997000813484192	0.32794374227523804
1.0	89400000.0	89410000.0	1.0	0.2997000813484192	0.32794374227523804
1.0	89410000.0	89420000.0	0.0	0.2997000813484192	0.32794374227523804
1.0	89460000.0	89470000.0	0.0	0.46709179878234863	0.4756697118282318
1.0	89470000.0	89480000.0	1.0	0.42298197746276855	0.4467599391937256
1.0	89510000.0	89520000.0	0.0	0.4604749083518982	0.471423476934433
1.0	89590000.0	89600000.0	1.0	0.6786394715309143	0.5980018973350525
1.0	89750000.0	89760000.0	0.0	0.7303056120872498	0.6209656596183777
1.0	89820000.0	89830000.0	0.0	0.6735901832580566	0.594638466835022
1.0	89840000.0	89850000.0	1.0	0.7945788502693176	0.6457905173301697
1.0	89850000.0	89860000.0	1.0	0.7115797400474548	0.6134740114212036
1.0	90050000.0	90060000.0	0.0	0.4021647870540619	0.43263188004493713
1.0	90060000.0	90070000.0	2.0	0.36329808831214905	0.4054672122001648
1.0	90120000.0	90130000.0	1.0	0.2997000813484192	0.32794374227523804
1.0	90140000.0	90150000.0	0.0	0.33770832419395447	0.387065589427948
1.0	90220000.0	90230000.0	1.0	0.38573727011680603	0.4212718904018402
1.0	90230000.0	90240000.0	0.0	0.4374721944332123	0.45641255378723145
1.0	90270000.0	90280000.0	0.0	0.2997000813484192	0.32794374227523804
1.0	90380000.0	90390000.0	2.0	0.2997000813484192	0.32794374227523804
1.0	90390000.0	90400000.0	2.0	0.2997000813484192	0.32794374227523804
1.0	90530000.0	90540000.0	1.0	0.5864600539207458	0.549866795539856
1.0	90540000.0	90550000.0	0.0	0.530063271522522	0.5160766839981079
1.0	90570000.0	90580000.0	1.0	0.5889580845832825	0.5506445169448853
1.0	90590000.0	90600000.0	1.0	0.6272280812263489	0.5716868042945862
1.0	90660000.0	90670000.0	0.0	0.7454671263694763	0.6259099245071411
1.0	90760000.0	90770000.0	0.0	0.7701236009597778	0.6346349120140076
1.0	90830000.0	90840000.0	1.0	0.5981884598731995	0.5555166602134705
1.0	90910000.0	90920000.0	0.0	0.8140970468521118	0.6528059840202332
1.0	90940000.0	90950000.0	0.0	0.832278847694397	0.6599158048629761
1.0	91010000.0	91020000.0	3.0	0.8532951474189758	0.6672356724739075
1.0	91020000.0	91030000.0	0.0	0.7963849306106567	0.6496511697769165
1.0	91030000.0	91040000.0	0.0	0.9481013417243958	0.6978462934494019
1.0	91250000.0	91260000.0	1.0	0.5738219022750854	0.5431360006332397
1.0	91320000.0	91330000.0	1.0	0.5123434066772461	0.5058432817459106
1.0	91330000.0	91340000.0	0.0	0.5879152417182922	0.5506338477134705
1.0	91420000.0	91430000.0	0.0	0.2997000813484192	0.32794374227523804
1.0	91440000.0	91450000.0	0.0	0.2997000813484192	0.32794374227523804
1.0	91490000.0	91500000.0	0.0	0.5765250325202942	0.5442473888397217
1.0	91500000.0	91510000.0	1.0	0.5863839387893677	0.5500034093856812
1.0	91600000.0	91610000.0	1.0	0.641490638256073	0.5789560079574585
1.0	91610000.0	91620000.0	0.0	0.6765455007553101	0.5964047312736511
1.0	91630000.0	91640000.0	1.0	0.48973122239112854	0.4902108311653137
1.0	91720000.0	91730000.0	1.0	0.4516817033290863	0.4657309055328369
1.0	91770000.0	91780000.0	0.0	0.4239765703678131	0.44742727279663086
1.0	91820000.0	91830000.0	1.0	0.3504345118999481	0.39626482129096985
1.0	91840000.0	91850000.0	0.0	0.3258368968963623	0.3784043490886688
1.0	91980000.0	91990000.0	0.0	0.2997000813484192	0.32794374227523804
1.0	92010000.0	92020000.0	0.0	0.2997000813484192	0.32794374227523804
1.0	92080000.0	92090000.0	0.0	0.2997000813484192	0.32794374227523804
1.0	92090000.0	92100000.0	0.0	0.3492041528224945	0.39537960290908813
1.0	92110000.0	92120000.0	0.0	0.32714471220970154	0.379362016916275
1.0	92140000.0	92150000.0	0.0	0.2997000813484192	0.32794374227523804
1.0	92330000.0	92340000.0	0.0	0.2997000813484192	0.32794374227523804
1.0	92350000.0	92360000.0	0.0	0.2997000813484192	0.32794374227523804
1.0	92380000.0	92390000.0	1.0	0.36021584272384644	0.40327149629592896
1.0	92420000.0	92430000.0	0.0	0.4015522003173828	0.4322115480899811
1.0	92600000.0	92610000.0	0.0	0.2997000813484192	0.32794374227523804
1.0	92610000.0	92620000.0	0.0	0.2997000813484192	0.32794374227523804
1.0	92660000.0	92670000.0	2.0	0.43098363280296326	0.4521086812019348
1.0	92810000.0	92820000.0	1.0	0.2997000813484192	0.32794374227523804
1.0	92830000.0	92840000.0	0.0	0.2997000813484192	0.32794374227523804
1.0	92840000.0	92850000.0	0.0	0.2997000813484192	0.32794374227523804
1.0	92900000.0	92910000.0	1.0	0.41116756200790405	0.4387788772583008
1.0	92920000.0	92930000.0	0.0	0.3760114312171936	0.4144614338874817
1.0	92930000.0	92940000.0	0.0	0.39315053820610046	0.4264208674430847
1.0	93040000.0	93050000.0	0.0	0.2997000813484192	0.32794374227523804
1.0	93070000.0	93080000.0	0.0	0.2997000813484192	0.32794374227523804
1.0	93080000.0	93090000.0	0.0	0.2997000813484192	0.32794374227523804
1.0	93120000.0	93130000.0	0.0	0.2997000813484192	0.32794374227523804
1.0	93200000.0	93210000.0	2.0	0.2997000813484192	0.32794374227523804
1.0	93310000.0	93320000.0	0.0	0.2997000813484192	0.32794374227523804
1.0	93340000.0	93350000.0	0.0	0.2997000813484192	0.32794374227523804
1.0	93450000.0	93460000.0	0.0	0.2997000813484192	0.32794374227523804
1.0	93530000.0	93540000.0	2.0	0.35675740242004395	0.4008007049560547
1.0	93560000.0	93570000.0	1.0	0.2997000813484192	0.32794374227523804
1.0	93570000.0	93580000.0	1.0	0.2997000813484192	0.32794374227523804
1.0	93590000.0	93600000.0	0.0	0.2997000813484192	0.32794374227523804
1.0	93620000.0	93630000.0	1.0	0.2997000813484192	0.32794374227523804
1.0	93680000.0	93690000.0	0.0	0.2997000813484192	0.32794374227523804
1.0	93790000.0	93800000.0	0.0	0.2997000813484192	0.32794374227523804
1.0	93880000.0	93890000.0	0.0	0.2997000813484192	0.32794374227523804
1.0	94010000.0	94020000.0	0.0	0.2997000813484192	0.32794374227523804
1.0	94020000.0	94030000.0	0.0	0.2997000813484192	0.32794374227523804
1.0	94030000.0	94040000.0	0.0	0.2997000813484192	0.32794374227523804
1.0	94050000.0	94060000.0	1.0	0.2997000813484192	0.32794374227523804
1.0	94060000.0	94070000.0	0.0	0.2997000813484192	0.32794374227523804
1.0	94090000.0	94100000.0	2.0	0.2997000813484192	0.32794374227523804
1.0	94140000.0	94150000.0	0.0	0.2997000813484192	0.32794374227523804
1.0	94220000.0	94230000.0	1.0	0.2997000813484192	0.32794374227523804
1.0	94310000.0	94320000.0	0.0	0.2997000813484192	0.32794374227523804
1.0	94340000.0	94350000.0	0.0	0.2997000813484192	0.32794374227523804
1.0	94480000.0	94490000.0	0.0	0.2997000813484192	0.32794374227523804
1.0	94510000.0	94520000.0	0.0	0.2997000813484192	0.32794374227523804
1.0	94590000.0	94600000.0	0.0	0.2997000813484192	0.32794374227523804
1.0	94640000.0	94650000.0	0.0	0.2997000813484192	0.32794374227523804
1.0	94680000.0	94690000.0	0.0	0.2997000813484192	0.32794374227523804
1.0	94780000.0	94790000.0	1.0	0.3290731906890869	0.38077256083488464
1.0	94850000.0	94860000.0	1.0	0.38576120138168335	0.416665256023407
1.0	94870000.0	94880000.0	0.0	0.3938114047050476	0.42687806487083435
1.0	94920000.0	94930000.0	0.0	0.2997000813484192	0.32794374227523804
1.0	95020000.0	95030000.0	0.0	0.2997000813484192	0.32794374227523804
1.0	95070000.0	95080000.0	1.0	0.3626207709312439	0.404985249042511
1.0	95090000.0	95100000.0	0.0	0.36952775716781616	0.4098874032497406
1.0	95100000.0	95110000.0	0.0	0.3117397427558899	0.34591519832611084
1.0	95110000.0	95120000.0	0.0	0.2997000813484192	0.32794374227523804
1.0	95170000.0	95180000.0	0.0	0.2997000813484192	0.32794374227523804
1.0	95310000.0	95320000.0	0.0	0.3615235686302185	0.4042038023471832
1.0	95350000.0	95360000.0	1.0	0.2997000813484192	0.32794374227523804
1.0	95410000.0	95420000.0	0.0	0.2997000813484192	0.32794374227523804
1.0	95470000.0	95480000.0	0.0	0.2997000813484192	0.32794374227523804
1.0	95490000.0	95500000.0	0.0	0.2997000813484192	0.32794374227523804
1.0	95500000.0	95510000.0	0.0	0.2997000813484192	0.32794374227523804
1.0	95510000.0	95520000.0	1.0	0.2997000813484192	0.32794374227523804
1.0	95540000.0	95550000.0	0.0	0.3165598511695862	0.3572176992893219
1.0	95640000.0	95650000.0	1.0	0.2997000813484192	0.32794374227523804
1.0	95750000.0	95760000.0	0.0	0.5818940997123718	0.5468605756759644
1.0	95770000.0	95780000.0	2.0	0.6450257897377014	0.5809293389320374
1.0	95900000.0	95910000.0	2.0	0.7872918248176575	0.6421789526939392
1.0	95960000.0	95970000.0	0.0	0.7252840995788574	0.6165496110916138
1.0	95970000.0	95980000.0	2.0	0.685081422328949	0.5984116792678833
1.0	96030000.0	96040000.0	1.0	0.7676757574081421	0.6342998743057251
1.0	96100000.0	96110000.0	0.0	0.6836315393447876	0.5973997712135315
1.0	96110000.0	96120000.0	0.0	0.6876751184463501	0.5995308756828308
1.0	96190000.0	96200000.0	0.0	0.8924166560173035	0.6803874969482422
1.0	96220000.0	96230000.0	7.0	0.8157930374145508	0.6539466381072998
1.0	96270000.0	96280000.0	0.0	0.918644905090332	0.6877368092536926
1.0	96280000.0	96290000.0	0.0	0.9368182420730591	0.692803680896759
1.0	96450000.0	96460000.0	0.0	0.6129434704780579	0.5642610788345337
1.0	96520000.0	96530000.0	1.0	0.5339722633361816	0.5191784501075745
1.0	96540000.0	96550000.0	1.0	0.6282633543014526	0.5713828802108765
1.0	96620000.0	96630000.0	0.0	0.649943470954895	0.582208514213562
1.0	96670000.0	96680000.0	1.0	0.5354898571968079	0.5211192965507507
1.0	96680000.0	96690000.0	0.0	0.5781651735305786	0.5455023050308228
1.0	96710000.0	96720000.0	0.0	0.4562746584415436	0.4689037799835205
1.0	96770000.0	96780000.0	0.0	0.4548068046569824	0.4677606225013733
1.0	96780000.0	96790000.0	1.0	0.47610002756118774	0.48262444138526917
1.0	96790000.0	96800000.0	0.0	0.5089383125305176	0.5029001235961914
1.0	96860000.0	96870000.0	1.0	0.45088306069374084	0.46590274572372437
1.0	96870000.0	96880000.0	0.0	0.45335903763771057	0.4674721658229828
1.0	96970000.0	96980000.0	1.0	0.45254310965538025	0.4663163125514984
1.0	97020000.0	97030000.0	1.0	0.46644917130470276	0.4756731390953064
1.0	97040000.0	97050000.0	1.0	0.5743061304092407	0.5429832339286804
1.0	97180000.0	97190000.0	0.0	0.2997000813484192	0.32794374227523804
1.0	97200000.0	97210000.0	1.0	0.2997000813484192	0.32794374227523804
1.0	97230000.0	97240000.0	0.0	0.2997000813484192	0.32794374227523804
1.0	97350000.0	97360000.0	0.0	0.48731112480163574	0.4902769923210144
1.0	97360000.0	97370000.0	2.0	0.4392148554325104	0.4575633108615875
1.0	97380000.0	97390000.0	0.0	0.4226899743080139	0.4465638995170593
1.0	97650000.0	97660000.0	0.0	0.37664270401000977	0.4149053692817688
1.0	97680000.0	97690000.0	1.0	0.45120638608932495	0.465421587228775
1.0	97780000.0	97790000.0	0.0	0.4018094539642334	0.4323880672454834
1.0	97790000.0	97800000.0	0.0	0.38763687014579773	0.4225948452949524
1.0	97940000.0	97950000.0	0.0	0.4289633333683014	0.45076265931129456
1.0	98000000.0	98010000.0	0.0	0.4253011643886566	0.4483150541782379
1.0	98010000.0	98020000.0	1.0	0.37868693470954895	0.41634121537208557
1.0	98070000.0	98080000.0	0.0	0.38637489080429077	0.42171627283096313
1.0	98080000.0	98090000.0	0.0	0.3579731583595276	0.4016699194908142
1.0	98110000.0	98120000.0	0.0	0.35139116644859314	0.39695268869400024
1.0	98140000.0	98150000.0	0.0	0.2997000813484192	0.32794374227523804
1.0	98160000.0	98170000.0	0.0	0.3627277910709381	0.40506142377853394
1.0	98280000.0	98290000.0	0.0	0.2997000813484192	0.32794374227523804
1.0	98290000.0	98300000.0	0.0	0.2997000813484192	0.32794374227523804
1.0	98380000.0	98390000.0	0.0	0.2997000813484192	0.32794374227523804
1.0	98420000.0	98430000.0	0.0	0.3854275047779083	0.42105597257614136
1.0	98460000.0	98470000.0	1.0	0.3287200927734375	0.38051438331604004
1.0	98470000.0	98480000.0	0.0	0.38812294602394104	0.42293286323547363
1.0	98510000.0	98520000.0	0.0	0.375900000333786	0.41438302397727966
1.0	98530000.0	98540000.0	3.0	0.4063512682914734	0.43549734354019165
1.0	98560000.0	98570000.0	1.0	0.4257461428642273	0.4486130177974701
1.0	98720000.0	98730000.0	0.0	0.440756618976593	0.4585795998573303
1.0	98730000.0	98740000.0	0.0	0.44650158286094666	0.4625623822212219
1.0	98760000.0	98770000.0	0.0	0.4564140737056732	0.4688015878200531
1.0	98830000.0	98840000.0	0.0	0.3771713078022003	0.4131680428981781
1.0	99010000.0	99020000.0	0.0	0.4999401569366455	0.4983416199684143
1.0	99020000.0	99030000.0	1.0	0.5173431634902954	0.5091153383255005
1.0	99170000.0	99180000.0	0.0	0.2997000813484192	0.32794374227523804
1.0	99180000.0	99190000.0	1.0	0.47107037901878357	0.47820720076560974
1.0	99220000.0	99230000.0	1.0	0.34199580550193787	0.39017489552497864
1.0	99250000.0	99260000.0	1.0	0.52509605884552	0.5138888955116272
1.0	99280000.0	99290000.0	1.0	0.673858642578125	0.5938965678215027
1.0	99290000.0	99300000.0	0.0	0.7363754510879517	0.6215354204177856
1.0	99320000.0	99330000.0	0.0	0.7283158302307129	0.6182242631912231
1.0	99350000.0	99360000.0	2.0	0.6405375599861145	0.5783424973487854
1.0	99370000.0	99380000.0	2.0	0.7243412733078003	0.6172311305999756
1.0	99400000.0	99410000.0	2.0	0.6904309988021851	0.6031748652458191
1.0	99470000.0	99480000.0	0.0	0.764035165309906	0.6362241506576538
1.0	99480000.0	99490000.0	1.0	0.8072391748428345	0.6499963402748108
1.0	99540000.0	99550000.0	0.0	0.8738316297531128	0.6743414998054504
1.0	99600000.0	99610000.0	3.0	0.7598438262939453	0.6314598917961121
1.0	99630000.0	99640000.0	2.0	0.6530438661575317	0.5835293531417847
1.0	99650000.0	99660000.0	1.0	0.6751625537872314	0.5953141450881958
1.0	99750000.0	99760000.0	0.0	0.5274785757064819	0.5155501365661621
1.0	99790000.0	99800000.0	1.0	0.4891422390937805	0.4923078417778015
1.0	99820000.0	99830000.0	0.0	0.5051130056381226	0.5019556283950806
1.0	99840000.0	99850000.0	1.0	0.4931045174598694	0.49465423822402954
1.0	99850000.0	99860000.0	0.0	0.4552842676639557	0.46958938241004944
1.0	99950000.0	99960000.0	0.0	0.3692757487297058	0.4097091555595398
1.0	99960000.0	99970000.0	0.0	0.3737539052963257	0.4128720164299011
1.0	100080000.0	100090000.0	0.0	0.4405837655067444	0.45846566557884216
1.0	100140000.0	100150000.0	3.0	0.3113645911216736	0.3451378047466278
1.0	100200000.0	100210000.0	0.0	0.2997000813484192	0.32794374227523804
1.0	100220000.0	100230000.0	0.0	0.33742958307266235	0.3868630826473236
1.0	100230000.0	100240000.0	0.0	0.3445168435573578	0.39199864864349365
1.0	100410000.0	100420000.0	0.0	0.34735527634620667	0.3940475583076477
1.0	100510000.0	100520000.0	0.0	0.2997000813484192	0.32794374227523804
1.0	100530000.0	100540000.0	0.0	0.2997000813484192	0.32794374227523804
1.0	100610000.0	100620000.0	0.0	0.2997000813484192	0.32794374227523804
1.0	100620000.0	100630000.0	0.0	0.2997000813484192	0.32794374227523804
1.0	100630000.0	100640000.0	0.0	0.2997000813484192	0.32794374227523804
1.0	100670000.0	100680000.0	0.0	0.2997000813484192	0.32794374227523804
1.0	100710000.0	100720000.0	0.0	0.2997000813484192	0.32794374227523804
1.0	100830000.0	100840000.0	1.0	0.2997000813484192	0.32794374227523804
1.0	100870000.0	100880000.0	0.0	0.2997000813484192	0.32794374227523804
1.0	100890000.0	100900000.0	0.0	0.2997000813484192	0.32794374227523804
1.0	100910000.0	100920000.0	0.0	0.37407222390174866	0.4130963385105133
1.0	100950000.0	100960000.0	3.0	0.35057252645492554	0.39636409282684326
1.0	100970000.0	100980000.0	0.0	0.3234252333641052	0.37663590908050537
1.0	101010000.0	101020000.0	0.0	0.5993975400924683	0.5565157532691956
1.0	101070000.0	101080000.0	2.0	0.41051918268203735	0.43833819031715393
1.0	101110000.0	101120000.0	0.0	0.5958211421966553	0.5549960136413574
1.0	101190000.0	101200000.0	0.0	0.3631742298603058	0.40537911653518677
1.0	101290000.0	101300000.0	0.0	0.5525127053260803	0.5293012857437134
1.0	101300000.0	101310000.0	0.0	0.48147645592689514	0.4847887456417084
1.0	101360000.0	101370000.0	0.0	0.2997000813484192	0.32794374227523804
1.0	101440000.0	101450000.0	0.0	0.2997000813484192	0.32794374227523804
1.0	101450000.0	101460000.0	0.0	0.2997000813484192	0.32794374227523804
1.0	101460000.0	101470000.0	5.0	0.2997000813484192	0.32794374227523804
1.0	101480000.0	101490000.0	0.0	0.2997000813484192	0.32794374227523804
1.0	101520000.0	101530000.0	0.0	0.3577229380607605	0.4014912545681
1.0	101570000.0	101580000.0	2.0	0.4682958722114563	0.47643885016441345
1.0	101580000.0	101590000.0	0.0	0.4871404767036438	0.48833727836608887
1.0	101680000.0	101690000.0	0.0	0.4138874113559723	0.44062480330467224
1.0	101710000.0	101720000.0	0.0	0.3449057638645172	0.39227962493896484
1.0	101780000.0	101790000.0	1.0	0.48877638578414917	0.491323322057724
1.0	101870000.0	101880000.0	0.0	0.6856900453567505	0.6007020473480225
1.0	101930000.0	101940000.0	1.0	0.6323679685592651	0.5744157433509827
1.0	101960000.0	101970000.0	1.0	0.6257516741752625	0.5709781646728516
1.0	102000000.0	102010000.0	0.0	0.6440000534057617	0.5794914364814758
1.0	102110000.0	102120000.0	0.0	0.7668548822402954	0.6343308687210083
1.0	102120000.0	102130000.0	0.0	0.8414167165756226	0.662889838218689
1.0	102160000.0	102170000.0	1.0	0.7763881683349609	0.6401805281639099
1.0	102210000.0	102220000.0	2.0	0.7474758625030518	0.6284803152084351
1.0	102280000.0	102290000.0	0.0	0.8913770914077759	0.6809606552124023
1.0	102300000.0	102310000.0	3.0	0.8975908160209656	0.6819223761558533
1.0	102320000.0	102330000.0	1.0	0.912051796913147	0.6869518160820007
1.0	102370000.0	102380000.0	2.0	0.936700165271759	0.693555474281311
1.0	102400000.0	102410000.0	1.0	1.032639741897583	0.7201553583145142
1.0	102440000.0	102450000.0	3.0	0.945085883140564	0.6966426968574524
1.0	102570000.0	102580000.0	3.0	1.016367793083191	0.7160107493400574
1.0	102580000.0	102590000.0	1.0	1.000344157218933	0.7104252576828003
1.0	102680000.0	102690000.0	0.0	0.8533756136894226	0.6691612005233765
1.0	102700000.0	102710000.0	0.0	0.7489436864852905	0.6280922293663025
1.0	102790000.0	102800000.0	1.0	0.9069427251815796	0.685616135597229
1.0	102810000.0	102820000.0	1.0	0.8455376625061035	0.6666699647903442
1.0	102960000.0	102970000.0	2.0	0.7947966456413269	0.6475597023963928
1.0	103010000.0	103020000.0	1.0	0.8516122102737427	0.6673557162284851
1.0	103020000.0	103030000.0	1.0	0.8724659085273743	0.6760131120681763
1.0	103170000.0	103180000.0	1.0	0.7695232033729553	0.6354544162750244
1.0	103210000.0	103220000.0	1.0	0.7034507393836975	0.6078039407730103
1.0	103270000.0	103280000.0	1.0	0.6075843572616577	0.5616623759269714
1.0	103450000.0	103460000.0	0.0	0.4473990499973297	0.4629378318786621
1.0	103520000.0	103530000.0	0.0	0.5012422800064087	0.49829012155532837
1.0	103580000.0	103590000.0	0.0	0.4895249307155609	0.4744669795036316
1.0	103600000.0	103610000.0	0.0	0.549959123134613	0.5273927450180054
1.0	103630000.0	103640000.0	0.0	0.50111323595047	0.49490341544151306
1.0	103670000.0	103680000.0	0.0	0.4668765068054199	0.47656768560409546
1.0	103680000.0	103690000.0	0.0	0.492803156375885	0.4933660626411438
1.0	103700000.0	103710000.0	2.0	0.4477385878562927	0.4468768239021301
1.0	103720000.0	103730000.0	0.0	0.4405204653739929	0.4562351107597351
1.0	103730000.0	103740000.0	0.0	0.5205446481704712	0.5074681043624878
1.0	103750000.0	103760000.0	1.0	0.4822639524936676	0.48218828439712524
1.0	103910000.0	103920000.0	0.0	0.4240674078464508	0.4431334137916565
1.0	104000000.0	104010000.0	1.0	0.4404699206352234	0.45839065313339233
1.0	104110000.0	104120000.0	0.0	0.5567636489868164	0.5334096550941467
1.0	104400000.0	104410000.0	4.0	1.2699737548828125	0.761789083480835
1.0	104600000.0	104610000.0	0.0	1.0778374671936035	0.7309126853942871
1.0	104620000.0	104630000.0	1.0	1.121912956237793	0.7397254705429077
1.0	104690000.0	104700000.0	1.0	1.1820847988128662	0.7509684562683105
1.0	104720000.0	104730000.0	3.0	1.1680669784545898	0.7481567859649658
1.0	104790000.0	104800000.0	0.0	1.0957883596420288	0.734782874584198
1.0	104800000.0	104810000.0	0.0	1.1824803352355957	0.7504827380180359
1.0	104850000.0	104860000.0	0.0	1.1263504028320312	0.7410184741020203
1.0	104930000.0	104940000.0	0.0	1.1637074947357178	0.7485619187355042
1.0	104940000.0	104950000.0	1.0	1.1413793563842773	0.7444571256637573
1.0	105070000.0	105080000.0	2.0	1.240709900856018	0.7579365968704224
1.0	105090000.0	105100000.0	2.0	1.2330458164215088	0.7573775053024292
1.0	105110000.0	105120000.0	2.0	1.1527286767959595	0.7447570562362671
1.0	105140000.0	105150000.0	0.0	1.095259428024292	0.7356315851211548
1.0	105190000.0	105200000.0	1.0	0.9527602195739746	0.6994210481643677
1.0	105230000.0	105240000.0	1.0	0.9775816202163696	0.7074131965637207
1.0	105240000.0	105250000.0	0.0	0.9721845388412476	0.7050784230232239
1.0	105260000.0	105270000.0	0.0	1.0682566165924072	0.7299041748046875
1.0	105280000.0	105290000.0	1.0	0.9701018333435059	0.7058091163635254
1.0	105290000.0	105300000.0	2.0	0.945509135723114	0.697587251663208
1.0	105370000.0	105380000.0	1.0	1.0335299968719482	0.7210960984230042
1.0	105550000.0	105560000.0	1.0	1.1204249858856201	0.7402182221412659
1.0	105560000.0	105570000.0	2.0	1.1466715335845947	0.7451428174972534
1.0	105570000.0	105580000.0	0.0	1.1128709316253662	0.7389148473739624
1.0	105670000.0	105680000.0	1.0	0.9767969846725464	0.7073138952255249
1.0	105700000.0	105710000.0	0.0	0.934493899345398	0.697041392326355
1.0	105770000.0	105780000.0	1.0	0.8725044131278992	0.6772002577781677
1.0	105780000.0	105790000.0	2.0	0.9959662556648254	0.7129178047180176
1.0	105810000.0	105820000.0	1.0	0.9931865930557251	0.7132234573364258
1.0	105840000.0	105850000.0	1.0	1.0309385061264038	0.7222126126289368
1.0	105870000.0	105880000.0	0.0	0.9899295568466187	0.7108490467071533
1.0	105970000.0	105980000.0	1.0	0.9797037243843079	0.7083886861801147
1.0	106070000.0	106080000.0	1.0	1.067257285118103	0.7290538549423218
1.0	106100000.0	106110000.0	1.0	1.122696876525879	0.7401193976402283
1.0	106260000.0	106270000.0	0.0	0.8997285962104797	0.6834560036659241
1.0	106300000.0	106310000.0	1.0	0.8305022120475769	0.6621534824371338
1.0	106330000.0	106340000.0	2.0	0.9278362989425659	0.6928583383560181
1.0	106360000.0	106370000.0	1.0	0.8996937870979309	0.6857281923294067
1.0	106410000.0	106420000.0	2.0	1.1374199390411377	0.7440260648727417
1.0	106460000.0	106470000.0	2.0	1.079817533493042	0.7322720289230347
1.0	106610000.0	106620000.0	0.0	1.1137648820877075	0.7382551431655884
1.0	106660000.0	106670000.0	0.0	1.0272159576416016	0.7202318906784058
1.0	106680000.0	106690000.0	2.0	0.8676654696464539	0.6742814779281616
1.0	106720000.0	106730000.0	0.0	1.0070574283599854	0.7144802808761597
1.0	106910000.0	106920000.0	0.0	0.7713791728019714	0.6366556882858276
1.0	106920000.0	106930000.0	0.0	0.7176910638809204	0.6155257225036621
1.0	107020000.0	107030000.0	0.0	0.8537036180496216	0.6697851419448853
1.0	107050000.0	107060000.0	2.0	0.7070654630661011	0.6094213128089905
1.0	107090000.0	107100000.0	0.0	0.8487765192985535	0.6667782068252563
1.0	107150000.0	107160000.0	0.0	0.7424832582473755	0.6258779764175415
1.0	107170000.0	107180000.0	0.0	0.742622971534729	0.6259681582450867
1.0	107180000.0	107190000.0	0.0	0.7531247735023499	0.6297044157981873
1.0	107210000.0	107220000.0	1.0	0.7147690057754517	0.6136797666549683
1.0	107240000.0	107250000.0	0.0	0.7441399693489075	0.625881016254425
1.0	107330000.0	107340000.0	1.0	0.9047983288764954	0.6844562292098999
1.0	107360000.0	107370000.0	1.0	0.936384379863739	0.695412278175354
1.0	107410000.0	107420000.0	1.0	0.8829430341720581	0.6774858236312866
1.0	107500000.0	107510000.0	0.0	0.7484886646270752	0.6269481778144836
1.0	107510000.0	107520000.0	2.0	0.7086151838302612	0.6094352006912231
1.0	107540000.0	107550000.0	1.0	0.6028571128845215	0.5591568350791931
1.0	107570000.0	107580000.0	0.0	0.6478472948074341	0.5813645124435425
1.0	107580000.0	107590000.0	1.0	0.5893727540969849	0.5513166785240173
1.0	107590000.0	107600000.0	0.0	0.2997000813484192	0.32794374227523804
1.0	107670000.0	107680000.0	1.0	0.6101268529891968	0.5620782971382141
1.0	107700000.0	107710000.0	0.0	0.6884452700614929	0.6012061834335327
1.0	107750000.0	107760000.0	0.0	0.6809853315353394	0.5969732403755188
1.0	107770000.0	107780000.0	0.0	0.6620684862136841	0.5889207720756531
1.0	107790000.0	107800000.0	1.0	0.6248043179512024	0.5697869658470154
1.0	107800000.0	107810000.0	1.0	0.6527069211006165	0.5833600163459778
1.0	107810000.0	107820000.0	0.0	0.6317146420478821	0.5741719603538513
1.0	107850000.0	107860000.0	0.0	0.6557362675666809	0.584884524345398
1.0	107860000.0	107870000.0	1.0	0.5814267992973328	0.5472285747528076
1.0	107990000.0	108000000.0	0.0	0.7493430972099304	0.6286999583244324
1.0	108080000.0	108090000.0	1.0	0.7611945271492004	0.632358968257904
1.0	108160000.0	108170000.0	0.0	0.6680234670639038	0.5923181772232056
1.0	108270000.0	108280000.0	0.0	0.39015117287635803	0.4162059426307678
1.0	108280000.0	108290000.0	0.0	0.4139325022697449	0.4407643675804138
1.0	108350000.0	108360000.0	0.0	0.4470047056674957	0.45842352509498596
1.0	108390000.0	108400000.0	0.0	0.48501133918762207	0.4897438585758209
1.0	108400000.0	108410000.0	1.0	0.40573039650917053	0.4348728656768799
1.0	108420000.0	108430000.0	0.0	0.4885477125644684	0.49168485403060913
1.0	108460000.0	108470000.0	1.0	0.44136086106300354	0.45905041694641113
1.0	108470000.0	108480000.0	0.0	0.34143519401550293	0.3897688388824463
1.0	108630000.0	108640000.0	0.0	0.4995765686035156	0.4970850944519043
1.0	108640000.0	108650000.0	0.0	0.551618218421936	0.530457079410553
1.0	108670000.0	108680000.0	0.0	0.2997000813484192	0.32794374227523804
1.0	108690000.0	108700000.0	2.0	0.2997000813484192	0.32794374227523804
1.0	108850000.0	108860000.0	0.0	0.3036145567893982	0.3322312831878662
1.0	109020000.0	109030000.0	0.0	0.38144558668136597	0.4082130491733551
1.0	109100000.0	109110000.0	0.0	0.2997000813484192	0.32794374227523804
1.0	109110000.0	109120000.0	0.0	0.2997000813484192	0.32794374227523804
1.0	109140000.0	109150000.0	0.0	0.2997000813484192	0.32794374227523804
1.0	109230000.0	109240000.0	0.0	0.2997000813484192	0.32794374227523804
1.0	109330000.0	109340000.0	0.0	0.2997000813484192	0.32794374227523804
1.0	109340000.0	109350000.0	0.0	0.2997000813484192	0.32794374227523804
1.0	109390000.0	109400000.0	1.0	0.2997000813484192	0.32794374227523804
1.0	109530000.0	109540000.0	0.0	0.2997000813484192	0.32794374227523804
1.0	109610000.0	109620000.0	1.0	0.2997000813484192	0.32794374227523804
1.0	109680000.0	109690000.0	0.0	0.38710352778434753	0.42222365736961365
1.0	109710000.0	109720000.0	0.0	0.3618152141571045	0.4044114947319031
1.0	109730000.0	109740000.0	3.0	0.2997000813484192	0.32794374227523804
1.0	109780000.0	109790000.0	0.0	0.2997000813484192	0.32794374227523804
[truncated: 47,571 more rows]
