# Supplementary material for: Genome-wide mapping of somatic mutation rates uncovers drivers of cancer
Source: Nat Biotechnol. 2022 Jun 20;40(11):1634–43. doi: 10.1038/s41587-022-01353-8 (PMC9646522; doi:10.1038/s41587-022-01353-8)
Supplement: Supplementary file 4 — Regions and model predictions for each fold of each cancer for which a deep learning model was trained. Regions that were filtered are also listed along with their respective model predictions. [file 41587_2022_1353_MOESM4_ESM.zip › kfold_results/Bone-Osteosarc/fold_3.txt]

CHROM	START	END	Y_TRUE	Y_PRED	STD
1.0	770000.0	780000.0	0.0	0.3210342824459076	0.5026081800460815
1.0	880000.0	890000.0	1.0	0.290417343378067	0.48500117659568787
1.0	920000.0	930000.0	0.0	0.5391658544540405	0.7434393167495728
1.0	950000.0	960000.0	0.0	0.3533850312232971	0.5311989784240723
1.0	1010000.0	1020000.0	2.0	0.34342536330223083	0.5166347622871399
1.0	1030000.0	1040000.0	0.0	0.35486525297164917	0.5327296853065491
1.0	1070000.0	1080000.0	2.0	0.41331416368484497	0.6079834699630737
1.0	1090000.0	1100000.0	0.0	0.31775134801864624	0.46304672956466675
1.0	1110000.0	1120000.0	2.0	0.4780123233795166	0.6825953722000122
1.0	1130000.0	1140000.0	1.0	0.4205426275730133	0.6167004108428955
1.0	1240000.0	1250000.0	2.0	0.31775134801864624	0.46304672956466675
1.0	1260000.0	1270000.0	3.0	0.31775134801864624	0.46304672956466675
1.0	1270000.0	1280000.0	2.0	0.3357078433036804	0.5117047429084778
1.0	1370000.0	1380000.0	1.0	0.2944816052913666	0.4872177243232727
1.0	1410000.0	1420000.0	0.0	0.30977559089660645	0.49590057134628296
1.0	1470000.0	1480000.0	2.0	0.2926101088523865	0.48619213700294495
1.0	1480000.0	1490000.0	0.0	0.2902003824710846	0.4848836064338684
1.0	1530000.0	1540000.0	0.0	0.4536697268486023	0.6568536162376404
1.0	1560000.0	1570000.0	1.0	0.29785972833633423	0.4890899062156677
1.0	1790000.0	1800000.0	0.0	0.29758965969085693	0.48893919587135315
1.0	1810000.0	1820000.0	1.0	0.29392802715301514	0.48691326379776
1.0	1880000.0	1890000.0	1.0	0.4452967643737793	0.6448496580123901
1.0	1900000.0	1910000.0	0.0	0.5069159269332886	0.7115195989608765
1.0	1940000.0	1950000.0	0.0	0.4503428041934967	0.6511529088020325
1.0	1950000.0	1960000.0	0.0	0.44677773118019104	0.650469958782196
1.0	2080000.0	2090000.0	0.0	0.3700472414493561	0.5656110048294067
1.0	2140000.0	2150000.0	0.0	0.27405744791030884	0.47650790214538574
1.0	2150000.0	2160000.0	0.0	0.2963557839393616	0.48825326561927795
1.0	2170000.0	2180000.0	1.0	0.3149215281009674	0.4989350736141205
1.0	2310000.0	2320000.0	1.0	0.3218277394771576	0.503090500831604
1.0	2320000.0	2330000.0	1.0	0.31775134801864624	0.46304672956466675
1.0	2350000.0	2360000.0	0.0	0.5710678100585938	0.7743972539901733
1.0	2360000.0	2370000.0	0.0	0.5099766850471497	0.714685320854187
1.0	2390000.0	2400000.0	1.0	0.3966168761253357	0.5926109552383423
1.0	2470000.0	2480000.0	0.0	0.27405744791030884	0.47650790214538574
1.0	2550000.0	2560000.0	0.0	0.4373055398464203	0.6387735605239868
1.0	2770000.0	2780000.0	0.0	0.6793944835662842	0.8566499948501587
1.0	2800000.0	2810000.0	2.0	0.5625818371772766	0.7559707760810852
1.0	2830000.0	2840000.0	2.0	0.6601400375366211	0.8432143926620483
1.0	2840000.0	2850000.0	1.0	0.7451270818710327	0.9120247960090637
1.0	2910000.0	2920000.0	6.0	0.6442453265190125	0.83135986328125
1.0	2960000.0	2970000.0	1.0	0.683651328086853	0.8614548444747925
1.0	3000000.0	3010000.0	0.0	0.7807536721229553	0.9416452646255493
1.0	3030000.0	3040000.0	0.0	0.6345759630203247	0.8265317678451538
1.0	3050000.0	3060000.0	0.0	0.6222978830337524	0.8188315629959106
1.0	3080000.0	3090000.0	1.0	0.3643684387207031	0.5439002513885498
1.0	3090000.0	3100000.0	1.0	0.43877631425857544	0.6410720348358154
1.0	3150000.0	3160000.0	1.0	0.5865042209625244	0.7877922058105469
1.0	3160000.0	3170000.0	1.0	0.5959040522575378	0.796345591545105
1.0	3170000.0	3180000.0	1.0	0.5588282346725464	0.7624248266220093
1.0	3240000.0	3250000.0	1.0	0.46809178590774536	0.6685416102409363
1.0	3330000.0	3340000.0	1.0	0.5650947093963623	0.7683833241462708
1.0	3350000.0	3360000.0	1.0	0.5519960522651672	0.7559654712677002
1.0	3390000.0	3400000.0	1.0	0.5113047957420349	0.715251088142395
1.0	3400000.0	3410000.0	1.0	0.4306607246398926	0.6284685730934143
1.0	3450000.0	3460000.0	0.0	0.41267919540405273	0.6011537313461304
1.0	3470000.0	3480000.0	0.0	0.3897842466831207	0.5819161534309387
1.0	3500000.0	3510000.0	0.0	0.387275755405426	0.5737894773483276
1.0	3590000.0	3600000.0	1.0	0.35776591300964355	0.5425430536270142
1.0	3620000.0	3630000.0	0.0	0.4786493182182312	0.6828229427337646
1.0	3740000.0	3750000.0	0.0	0.2955414652824402	0.4878021776676178
1.0	3820000.0	3830000.0	0.0	0.4213491380214691	0.6178793907165527
1.0	3830000.0	3840000.0	1.0	0.39393314719200134	0.5848535299301147
1.0	3840000.0	3850000.0	1.0	0.32321906089782715	0.5039387941360474
1.0	4020000.0	4030000.0	1.0	0.6193045377731323	0.8101165890693665
1.0	4080000.0	4090000.0	2.0	0.7887312173843384	0.9431461095809937
1.0	4090000.0	4100000.0	1.0	0.7515785098075867	0.9149607419967651
1.0	4130000.0	4140000.0	2.0	0.7859959602355957	0.9425813555717468
1.0	4190000.0	4200000.0	1.0	0.8677798509597778	1.0013142824172974
1.0	4290000.0	4300000.0	1.0	0.9299494624137878	1.0486972332000732
1.0	4320000.0	4330000.0	0.0	0.9213689565658569	1.04269540309906
1.0	4340000.0	4350000.0	1.0	0.9074124097824097	1.0334433317184448
1.0	4400000.0	4410000.0	1.0	0.9948455691337585	1.0943717956542969
1.0	4500000.0	4510000.0	1.0	1.1385202407836914	1.1893396377563477
1.0	4560000.0	4570000.0	1.0	1.1415607929229736	1.1922327280044556
1.0	4610000.0	4620000.0	2.0	1.1685243844985962	1.2106602191925049
1.0	4630000.0	4640000.0	2.0	1.1183875799179077	1.1752713918685913
1.0	4690000.0	4700000.0	2.0	0.8643549084663391	0.9987622499465942
1.0	4720000.0	4730000.0	0.0	0.779756486415863	0.9370841979980469
1.0	4790000.0	4800000.0	0.0	0.7934886813163757	0.9470771551132202
1.0	4800000.0	4810000.0	2.0	0.7728885412216187	0.9310604333877563
1.0	4940000.0	4950000.0	0.0	0.9290501475334167	1.0492889881134033
1.0	4950000.0	4960000.0	1.0	0.9513043165206909	1.0651317834854126
1.0	4960000.0	4970000.0	0.0	0.9640024304389954	1.072819709777832
1.0	4980000.0	4990000.0	1.0	0.9325950741767883	1.0511430501937866
1.0	4990000.0	5000000.0	1.0	0.8572739362716675	0.9934993982315063
1.0	5010000.0	5020000.0	1.0	0.8887571096420288	1.019107460975647
1.0	5040000.0	5050000.0	0.0	1.0480865240097046	1.1311335563659668
1.0	5060000.0	5070000.0	2.0	1.018450379371643	1.112975835800171
1.0	5090000.0	5100000.0	0.0	1.0487310886383057	1.131326675415039
1.0	5190000.0	5200000.0	2.0	1.0957576036453247	1.1625558137893677
1.0	5260000.0	5270000.0	2.0	0.9979896545410156	1.0954850912094116
1.0	5330000.0	5340000.0	0.0	0.9752799272537231	1.0782439708709717
1.0	5380000.0	5390000.0	0.0	0.9605913162231445	1.0711771249771118
1.0	5400000.0	5410000.0	2.0	0.7969115972518921	0.9464033246040344
1.0	5410000.0	5420000.0	1.0	0.8328655958175659	0.9767731428146362
1.0	5440000.0	5450000.0	1.0	0.8044063448905945	0.9565496444702148
1.0	5590000.0	5600000.0	0.0	0.9669931530952454	1.0721057653427124
1.0	5620000.0	5630000.0	1.0	0.8869406580924988	1.0148158073425293
1.0	5670000.0	5680000.0	0.0	0.8315744400024414	0.975836455821991
1.0	5820000.0	5830000.0	1.0	0.6661384701728821	0.8517996072769165
1.0	5880000.0	5890000.0	1.0	0.7229382395744324	0.9034846425056458
1.0	5900000.0	5910000.0	2.0	0.7935620546340942	0.9478250741958618
1.0	5920000.0	5930000.0	1.0	0.4227770268917084	0.6138867735862732
1.0	6010000.0	6020000.0	0.0	0.3254547715187073	0.5053087472915649
1.0	6030000.0	6040000.0	0.0	0.3169310390949249	0.5001344680786133
1.0	6090000.0	6100000.0	0.0	0.46229109168052673	0.6646723747253418
1.0	6100000.0	6110000.0	1.0	0.42068880796432495	0.6191132068634033
1.0	6140000.0	6150000.0	2.0	0.3679257035255432	0.5522712469100952
1.0	6160000.0	6170000.0	0.0	0.5418869256973267	0.7453210353851318
1.0	6230000.0	6240000.0	0.0	0.4973815381526947	0.7009416818618774
1.0	6290000.0	6300000.0	0.0	0.2970985770225525	0.4886655807495117
1.0	6350000.0	6360000.0	0.0	0.2925013601779938	0.4861331582069397
1.0	6390000.0	6400000.0	0.0	0.29176193475723267	0.48573026061058044
1.0	6430000.0	6440000.0	1.0	0.29265445470809937	0.4862164556980133
1.0	6460000.0	6470000.0	1.0	0.33445873856544495	0.514250636100769
1.0	6550000.0	6560000.0	1.0	0.2950865626335144	0.48256272077560425
1.0	6560000.0	6570000.0	0.0	0.2925375998020172	0.4861524701118469
1.0	6590000.0	6600000.0	0.0	0.28464341163635254	0.48192304372787476
1.0	6600000.0	6610000.0	0.0	0.28605565428733826	0.4826680123806
1.0	6610000.0	6620000.0	0.0	0.31775134801864624	0.46304672956466675
1.0	6670000.0	6680000.0	0.0	0.31775134801864624	0.46304672956466675
1.0	6700000.0	6710000.0	0.0	0.2921827435493469	0.4859594404697418
1.0	6760000.0	6770000.0	0.0	0.40506020188331604	1.071392297744751
1.0	6820000.0	6830000.0	0.0	0.3525691628456116	0.5380905866622925
1.0	6900000.0	6910000.0	0.0	0.29243412613868713	0.4860962927341461
1.0	7000000.0	7010000.0	0.0	0.35482412576675415	0.5370363593101501
1.0	7130000.0	7140000.0	1.0	0.43327608704566956	0.6338332891464233
1.0	7270000.0	7280000.0	1.0	0.48100170493125916	0.6849583387374878
1.0	7300000.0	7310000.0	1.0	0.4273802638053894	0.6228269338607788
1.0	7350000.0	7360000.0	0.0	0.3704149127006531	0.5559438467025757
1.0	7370000.0	7380000.0	0.0	0.390707790851593	0.5755394697189331
1.0	7410000.0	7420000.0	1.0	0.3766731321811676	0.5650149583816528
1.0	7430000.0	7440000.0	0.0	0.3935666084289551	0.5824165344238281
1.0	7540000.0	7550000.0	1.0	0.4026997685432434	0.5999628901481628
1.0	7590000.0	7600000.0	0.0	0.44500797986984253	0.6447322368621826
1.0	7610000.0	7620000.0	1.0	0.39700740575790405	0.5921589136123657
1.0	7630000.0	7640000.0	1.0	0.4440566599369049	0.6429871320724487
1.0	7720000.0	7730000.0	0.0	0.5809887647628784	0.7752158045768738
1.0	7730000.0	7740000.0	0.0	0.47441211342811584	0.6773035526275635
1.0	7740000.0	7750000.0	1.0	0.41241225600242615	0.6156283617019653
1.0	7770000.0	7780000.0	1.0	0.519676148891449	0.7243505120277405
1.0	7820000.0	7830000.0	1.0	0.40419235825538635	0.597359299659729
1.0	7900000.0	7910000.0	0.0	0.3114434480667114	0.49687862396240234
1.0	7910000.0	7920000.0	1.0	0.35415321588516235	0.5312739610671997
1.0	7920000.0	7930000.0	0.0	0.3764747083187103	0.5640337467193604
1.0	7950000.0	7960000.0	0.0	0.3407841622829437	0.5156573057174683
1.0	8000000.0	8010000.0	2.0	0.3381189703941345	0.5132344961166382
1.0	8020000.0	8030000.0	0.0	0.41431722044944763	1.0463871955871582
1.0	8070000.0	8080000.0	0.0	0.28741103410720825	0.48338809609413147
1.0	8100000.0	8110000.0	1.0	0.31544774770736694	0.49924832582473755
1.0	8120000.0	8130000.0	0.0	0.33261576294898987	0.5097570419311523
1.0	8210000.0	8220000.0	1.0	0.33735164999961853	0.5127464532852173
1.0	8400000.0	8410000.0	1.0	0.2913137674331665	0.4854869246482849
1.0	8450000.0	8460000.0	0.0	0.2928137183189392	0.4863036274909973
1.0	8460000.0	8470000.0	0.0	0.2931589186191559	0.48649197816848755
1.0	8500000.0	8510000.0	0.0	0.2971987724304199	0.48872143030166626
1.0	8550000.0	8560000.0	0.0	0.29709696769714355	0.4886647164821625
1.0	8600000.0	8610000.0	0.0	0.31034040451049805	0.4962310194969177
1.0	8620000.0	8630000.0	1.0	0.2950553596019745	0.48753389716148376
1.0	8640000.0	8650000.0	1.0	0.29784077405929565	0.4890797734260559
1.0	8860000.0	8870000.0	0.0	0.2904641330242157	0.48502644896507263
1.0	8870000.0	8880000.0	0.0	0.27405744791030884	0.47650790214538574
1.0	8880000.0	8890000.0	0.0	0.3041064441204071	0.49262142181396484
1.0	8980000.0	8990000.0	0.0	0.3314075171947479	0.5090004801750183
1.0	9000000.0	9010000.0	0.0	0.3180881142616272	0.5008288621902466
1.0	9020000.0	9030000.0	1.0	0.337066113948822	0.5125647783279419
1.0	9060000.0	9070000.0	1.0	0.31762200593948364	0.50054931640625
1.0	9090000.0	9100000.0	0.0	0.38713884353637695	0.5815539956092834
1.0	9120000.0	9130000.0	0.0	0.34805557131767273	0.5242522358894348
1.0	9240000.0	9250000.0	1.0	0.31775134801864624	0.46304672956466675
1.0	9260000.0	9270000.0	2.0	0.4216141104698181	0.6185860633850098
1.0	9290000.0	9300000.0	0.0	0.27405744791030884	0.47650790214538574
1.0	9320000.0	9330000.0	0.0	0.28981533646583557	0.4846765995025635
1.0	9360000.0	9370000.0	0.0	0.2897874712944031	0.4846615195274353
1.0	9370000.0	9380000.0	0.0	0.2970881462097168	0.48866042494773865
1.0	9400000.0	9410000.0	0.0	0.3133840262889862	0.49802273511886597
1.0	9410000.0	9420000.0	0.0	0.2994292676448822	0.48996901512145996
1.0	9460000.0	9470000.0	1.0	0.319221556186676	0.5015118718147278
1.0	9480000.0	9490000.0	0.0	0.2867776155471802	0.48305121064186096
1.0	9540000.0	9550000.0	0.0	0.33723941445350647	0.5126751661300659
1.0	9610000.0	9620000.0	1.0	0.30368876457214355	0.49238261580467224
1.0	9640000.0	9650000.0	0.0	0.29311639070510864	0.4864690899848938
1.0	9670000.0	9680000.0	0.0	0.351189523935318	0.5298274755477905
1.0	9700000.0	9710000.0	0.0	0.33949699997901917	0.5143420100212097
1.0	9750000.0	9760000.0	0.0	0.3255999684333801	0.5053979158401489
1.0	9880000.0	9890000.0	0.0	0.31775134801864624	0.46304672956466675
1.0	9900000.0	9910000.0	0.0	0.3119843304157257	0.49719613790512085
1.0	9920000.0	9930000.0	0.0	0.3064402937889099	0.4939633905887604
1.0	9970000.0	9980000.0	0.0	0.31775134801864624	0.46304672956466675
1.0	9980000.0	9990000.0	0.0	0.327953040599823	0.5068508386611938
1.0	10160000.0	10170000.0	0.0	0.2879067361354828	0.48365259170532227
1.0	10210000.0	10220000.0	1.0	0.2930092215538025	0.4864102005958557
1.0	10250000.0	10260000.0	1.0	0.3178492486476898	0.5006861686706543
1.0	10260000.0	10270000.0	0.0	0.3135199546813965	0.49810346961021423
1.0	10290000.0	10300000.0	0.0	0.2949829697608948	0.4874936640262604
1.0	10360000.0	10370000.0	0.0	0.28828439116477966	0.48385435342788696
1.0	10430000.0	10440000.0	0.0	0.2866520285606384	0.48298439383506775
1.0	10530000.0	10540000.0	0.0	0.2949598431587219	0.48748111724853516
1.0	10550000.0	10560000.0	0.0	0.28993290662765503	0.4847395420074463
1.0	10580000.0	10590000.0	0.0	0.2904603183269501	0.48502445220947266
1.0	10710000.0	10720000.0	1.0	0.36909914016723633	0.5532130002975464
1.0	10880000.0	10890000.0	1.0	0.44072628021240234	0.6439399123191833
1.0	10970000.0	10980000.0	2.0	0.5282150506973267	0.7330435514450073
1.0	11020000.0	11030000.0	0.0	0.3443177342414856	0.5172100067138672
1.0	11030000.0	11040000.0	0.0	0.3965167701244354	0.5826236009597778
1.0	11040000.0	11050000.0	2.0	0.3819410502910614	0.5663536787033081
1.0	11050000.0	11060000.0	2.0	0.3552791476249695	0.5325969457626343
1.0	11130000.0	11140000.0	1.0	0.290949285030365	0.48528894782066345
1.0	11160000.0	11170000.0	0.0	0.29025453329086304	0.48491334915161133
1.0	11230000.0	11240000.0	0.0	0.28936630487442017	0.4844341278076172
1.0	11310000.0	11320000.0	0.0	0.289529412984848	0.48452192544937134
1.0	11330000.0	11340000.0	0.0	0.31775134801864624	0.46304672956466675
1.0	11370000.0	11380000.0	1.0	0.381755530834198	0.5710393190383911
1.0	11510000.0	11520000.0	1.0	0.6205683946609497	0.8167728185653687
1.0	11530000.0	11540000.0	1.0	0.6549085378646851	0.8496459126472473
1.0	11550000.0	11560000.0	0.0	0.6400818228721619	0.8340078592300415
1.0	11560000.0	11570000.0	2.0	0.6159570813179016	0.8135282397270203
1.0	11590000.0	11600000.0	1.0	0.7385455369949341	0.9068640470504761
1.0	11600000.0	11610000.0	4.0	0.6256754994392395	0.818031907081604
1.0	11750000.0	11760000.0	1.0	0.4392547011375427	0.6370531916618347
1.0	11760000.0	11770000.0	0.0	0.4193297326564789	0.6165503263473511
1.0	11790000.0	11800000.0	0.0	0.27405744791030884	0.47650790214538574
1.0	11850000.0	11860000.0	0.0	0.294449120759964	0.48719948530197144
1.0	11900000.0	11910000.0	0.0	0.28669336438179016	0.4830067753791809
1.0	11940000.0	11950000.0	1.0	0.3034587800502777	0.4922514855861664
1.0	12070000.0	12080000.0	0.0	0.29912519454956055	0.489798367023468
1.0	12090000.0	12100000.0	1.0	0.31814834475517273	0.5008648633956909
1.0	12130000.0	12140000.0	0.0	0.5042157769203186	0.7084976434707642
1.0	12190000.0	12200000.0	1.0	0.29327651858329773	0.4865565299987793
1.0	12260000.0	12270000.0	0.0	0.31872305274009705	0.5012109875679016
1.0	12280000.0	12290000.0	0.0	0.32769685983657837	0.5066914558410645
1.0	12380000.0	12390000.0	1.0	0.29069751501083374	0.4851527214050293
1.0	12400000.0	12410000.0	1.0	0.2892305850982666	0.4843614995479584
1.0	12430000.0	12440000.0	0.0	0.29001015424728394	0.48478183150291443
1.0	12490000.0	12500000.0	2.0	0.293323814868927	0.4865819811820984
1.0	12520000.0	12530000.0	0.0	0.28852349519729614	0.48398223519325256
1.0	12540000.0	12550000.0	0.0	0.2890145182609558	0.48424601554870605
1.0	12600000.0	12610000.0	0.0	0.3108998239040375	0.4965589642524719
1.0	12680000.0	12690000.0	0.0	0.32461249828338623	0.5047915577888489
1.0	12690000.0	12700000.0	0.0	0.3920423090457916	0.5788902640342712
1.0	12700000.0	12710000.0	0.0	0.4100774824619293	0.6062415838241577
1.0	12770000.0	12780000.0	0.0	0.4040581285953522	0.5983690619468689
1.0	12820000.0	12830000.0	0.0	0.5199922323226929	0.7207369804382324
1.0	12830000.0	12840000.0	1.0	0.5364120006561279	0.7311484217643738
1.0	13940000.0	13950000.0	0.0	0.48135513067245483	0.6853041648864746
1.0	13970000.0	13980000.0	1.0	0.5381335020065308	0.7419286966323853
1.0	13980000.0	13990000.0	1.0	0.44386425614356995	0.6422563195228577
1.0	14000000.0	14010000.0	0.0	0.5596568584442139	0.7626802325248718
1.0	14050000.0	14060000.0	0.0	0.31447476148605347	0.4986695349216461
1.0	14130000.0	14140000.0	1.0	0.3344438672065735	0.5109068155288696
1.0	14160000.0	14170000.0	0.0	0.45415544509887695	0.6548988819122314
1.0	14180000.0	14190000.0	0.0	0.4443068504333496	0.6441790461540222
1.0	14200000.0	14210000.0	1.0	0.40700212121009827	0.6030110716819763
1.0	14210000.0	14220000.0	0.0	0.3920919597148895	0.5853714346885681
1.0	14230000.0	14240000.0	0.0	0.3654536008834839	0.5502896308898926
1.0	14280000.0	14290000.0	0.0	0.36797672510147095	0.5600559115409851
1.0	14310000.0	14320000.0	0.0	0.45073479413986206	0.650221049785614
1.0	14350000.0	14360000.0	1.0	0.45119112730026245	0.6406718492507935
1.0	14380000.0	14390000.0	0.0	0.46868881583213806	0.6657670736312866
1.0	14510000.0	14520000.0	1.0	0.46616944670677185	0.6686192750930786
1.0	14520000.0	14530000.0	1.0	0.468069463968277	0.6644132733345032
1.0	14610000.0	14620000.0	2.0	0.5629305839538574	0.7658361196517944
1.0	14780000.0	14790000.0	0.0	0.5599150061607361	0.7631471157073975
1.0	14840000.0	14850000.0	0.0	0.36456769704818726	0.5484487414360046
1.0	14870000.0	14880000.0	0.0	0.4197004437446594	0.6189877390861511
1.0	14990000.0	15000000.0	1.0	0.3492836654186249	0.5329843759536743
1.0	15120000.0	15130000.0	0.0	0.38813814520835876	0.5823338031768799
1.0	15140000.0	15150000.0	0.0	0.4232498109340668	0.6210371851921082
1.0	15280000.0	15290000.0	0.0	0.31928718090057373	0.5015511512756348
1.0	15350000.0	15360000.0	0.0	0.315972238779068	0.499561607837677
1.0	15370000.0	15380000.0	1.0	0.29288163781166077	0.4863402843475342
1.0	15410000.0	15420000.0	0.0	0.3102007210254669	0.49614953994750977
1.0	15460000.0	15470000.0	0.0	0.3848157823085785	0.5738242864608765
1.0	15570000.0	15580000.0	0.0	0.39436331391334534	0.589855432510376
1.0	15630000.0	15640000.0	0.0	0.3670123815536499	0.5519009828567505
1.0	15740000.0	15750000.0	0.0	0.3422245979309082	0.5491522550582886
1.0	15810000.0	15820000.0	2.0	0.29369282722473145	0.4867841303348541
1.0	15890000.0	15900000.0	0.0	0.29166117310523987	0.4856753349304199
1.0	15990000.0	16000000.0	0.0	0.30361515283584595	0.4923408627510071
1.0	16050000.0	16060000.0	0.0	0.2896532416343689	0.4845886826515198
1.0	16090000.0	16100000.0	0.0	0.32248014211654663	0.503487765789032
1.0	16120000.0	16130000.0	1.0	0.29135581851005554	0.48550939559936523
1.0	16190000.0	16200000.0	0.0	0.29171305894851685	0.4857035279273987
1.0	16200000.0	16210000.0	0.0	0.2893781363964081	0.48444047570228577
1.0	16230000.0	16240000.0	0.0	0.29016953706741333	0.48486748337745667
1.0	16280000.0	16290000.0	0.0	0.28959012031555176	0.4845547080039978
1.0	16290000.0	16300000.0	1.0	0.29064181447029114	0.4851228594779968
1.0	16350000.0	16360000.0	2.0	0.3066346049308777	0.49407535791397095
1.0	16370000.0	16380000.0	0.0	0.32126384973526	0.5027481317520142
1.0	16450000.0	16460000.0	1.0	0.3062666654586792	0.49386292695999146
1.0	16480000.0	16490000.0	0.0	0.4147666096687317	0.7509273886680603
1.0	16550000.0	16560000.0	0.0	0.34751686453819275	0.5308224558830261
1.0	16590000.0	16600000.0	0.0	0.28931453824043274	0.48440665006637573
1.0	16700000.0	16710000.0	0.0	0.29043930768966675	0.4850132465362549
1.0	16710000.0	16720000.0	0.0	0.28884586691856384	0.4841555655002594
1.0	16740000.0	16750000.0	1.0	0.3257433772087097	0.5054866075515747
1.0	16760000.0	16770000.0	0.0	0.27405744791030884	0.47650790214538574
1.0	16780000.0	16790000.0	0.0	0.2892577052116394	0.4843759536743164
1.0	16790000.0	16800000.0	0.0	0.28873735666275024	0.48409661650657654
1.0	17230000.0	17240000.0	0.0	1.1105307340621948	1.76007080078125
1.0	17280000.0	17290000.0	0.0	0.3059331178665161	0.4936709403991699
1.0	17350000.0	17360000.0	0.0	0.2921263575553894	0.4859284460544586
1.0	17410000.0	17420000.0	0.0	0.3552094101905823	0.5310758948326111
1.0	17440000.0	17450000.0	2.0	0.3868289589881897	0.5741901397705078
1.0	17470000.0	17480000.0	0.0	0.559323251247406	0.7628837823867798
1.0	17540000.0	17550000.0	1.0	0.5543944239616394	0.7581375241279602
1.0	17560000.0	17570000.0	1.0	0.36021971702575684	0.5404629707336426
1.0	17650000.0	17660000.0	0.0	0.5457949638366699	0.7489386200904846
1.0	17690000.0	17700000.0	0.0	0.5041086673736572	0.7080726623535156
1.0	17760000.0	17770000.0	1.0	0.27405744791030884	0.47650790214538574
1.0	17840000.0	17850000.0	0.0	0.3430447578430176	0.5207275152206421
1.0	17860000.0	17870000.0	0.0	0.27405744791030884	0.47650790214538574
1.0	17910000.0	17920000.0	0.0	0.2898392379283905	0.48468875885009766
1.0	17960000.0	17970000.0	0.0	0.2930092215538025	0.4864099621772766
1.0	17980000.0	17990000.0	1.0	0.3171362280845642	0.500257134437561
1.0	18030000.0	18040000.0	0.0	0.5533058643341064	0.7569561004638672
1.0	18050000.0	18060000.0	1.0	0.50499427318573	0.7101731300354004
1.0	18120000.0	18130000.0	2.0	0.575502336025238	0.778510570526123
1.0	18220000.0	18230000.0	3.0	0.5653403997421265	0.768212080001831
1.0	18360000.0	18370000.0	2.0	0.5214585065841675	0.7255138158798218
1.0	18380000.0	18390000.0	1.0	0.5612902045249939	0.7540611028671265
1.0	18410000.0	18420000.0	0.0	0.5690935254096985	0.7715327143669128
1.0	18460000.0	18470000.0	0.0	0.6532336473464966	0.8496538996696472
1.0	18480000.0	18490000.0	0.0	0.794411301612854	0.946601390838623
1.0	18590000.0	18600000.0	2.0	0.9905746579170227	1.088160753250122
1.0	18720000.0	18730000.0	2.0	0.7300611734390259	0.8986090421676636
1.0	18750000.0	18760000.0	2.0	0.783213198184967	0.9377332925796509
1.0	18800000.0	18810000.0	0.0	0.7245122194290161	0.8997057676315308
1.0	18810000.0	18820000.0	1.0	0.8153966069221497	0.964038074016571
1.0	18820000.0	18830000.0	2.0	0.7701138854026794	0.9293816685676575
1.0	18870000.0	18880000.0	1.0	0.754515528678894	0.9175828695297241
1.0	18940000.0	18950000.0	3.0	0.6272634863853455	0.8179224133491516
1.0	18950000.0	18960000.0	0.0	0.607705295085907	0.8077502250671387
1.0	19040000.0	19050000.0	1.0	0.5640631914138794	0.7679241895675659
1.0	19050000.0	19060000.0	0.0	0.5479987263679504	0.7522668838500977
1.0	19070000.0	19080000.0	0.0	0.6606172919273376	0.8440784215927124
1.0	19110000.0	19120000.0	0.0	0.5599724650382996	0.762630820274353
1.0	19120000.0	19130000.0	1.0	0.522584855556488	0.7270867228507996
1.0	19130000.0	19140000.0	1.0	0.44141560792922974	0.6433864831924438
1.0	19170000.0	19180000.0	0.0	0.4948844909667969	0.6982356309890747
1.0	19180000.0	19190000.0	0.0	0.5167964696884155	0.7215714454650879
1.0	19210000.0	19220000.0	0.0	0.2868686616420746	0.4830999970436096
1.0	19330000.0	19340000.0	0.0	0.28990522027015686	0.4847245216369629
1.0	19350000.0	19360000.0	1.0	0.37838810682296753	0.5676096677780151
1.0	19390000.0	19400000.0	0.0	0.300287663936615	0.4904521107673645
1.0	19480000.0	19490000.0	0.0	0.2817004919052124	0.48038697242736816
1.0	19640000.0	19650000.0	1.0	0.28786760568618774	0.48363178968429565
1.0	19710000.0	19720000.0	1.0	0.28977519273757935	0.48465481400489807
1.0	19920000.0	19930000.0	0.0	0.31775134801864624	0.46304672956466675
1.0	19960000.0	19970000.0	0.0	0.3193088471889496	0.5015645623207092
1.0	19970000.0	19980000.0	0.0	0.31775134801864624	0.46304672956466675
1.0	20070000.0	20080000.0	0.0	0.3053421974182129	0.4933304786682129
1.0	20100000.0	20110000.0	0.0	0.30040034651756287	0.4905160963535309
1.0	20120000.0	20130000.0	0.0	0.27405744791030884	0.47650790214538574
1.0	20160000.0	20170000.0	0.0	0.3477320969104767	0.528252124786377
1.0	20170000.0	20180000.0	0.0	0.3387124240398407	0.5136128664016724
1.0	20430000.0	20440000.0	1.0	0.5082424283027649	0.7124703526496887
1.0	20440000.0	20450000.0	0.0	0.6250491738319397	0.8192502856254578
1.0	20480000.0	20490000.0	1.0	0.41284117102622986	0.6139427423477173
1.0	20530000.0	20540000.0	0.0	0.4178878366947174	0.6124311685562134
1.0	20570000.0	20580000.0	0.0	0.4983232915401459	0.7023426294326782
1.0	20720000.0	20730000.0	0.0	0.5228078961372375	0.7274664640426636
1.0	20730000.0	20740000.0	0.0	0.4422263503074646	0.6414080858230591
1.0	20820000.0	20830000.0	2.0	0.2923343777656555	0.486041784286499
1.0	20850000.0	20860000.0	0.0	0.47433987259864807	0.6788593530654907
1.0	20940000.0	20950000.0	1.0	0.3158411383628845	0.49948233366012573
1.0	20950000.0	20960000.0	1.0	0.3422102630138397	0.5198044776916504
1.0	20960000.0	20970000.0	0.0	0.31775134801864624	0.46304672956466675
1.0	21080000.0	21090000.0	0.0	0.2900262475013733	0.4847899377346039
1.0	21190000.0	21200000.0	0.0	0.29141348600387573	0.4855407774448395
1.0	21250000.0	21260000.0	1.0	0.28891676664352417	0.48419293761253357
1.0	21360000.0	21370000.0	0.0	0.2891713082790375	0.4843297600746155
1.0	21390000.0	21400000.0	0.0	0.289914608001709	0.4847298562526703
1.0	21440000.0	21450000.0	0.0	0.28917554020881653	0.4843316078186035
1.0	21470000.0	21480000.0	0.0	0.28797033429145813	0.4836869239807129
1.0	21580000.0	21590000.0	0.0	0.28179317712783813	0.48043498396873474
1.0	21960000.0	21970000.0	0.0	0.3423015773296356	0.5162590146064758
1.0	22010000.0	22020000.0	0.0	0.3009113669395447	0.49080437421798706
1.0	22030000.0	22040000.0	0.0	0.2917248606681824	0.48570966720581055
1.0	22040000.0	22050000.0	0.0	0.2911832332611084	0.48541584610939026
1.0	22070000.0	22080000.0	0.0	0.31011757254600525	0.4961010813713074
1.0	22090000.0	22100000.0	1.0	0.2898595929145813	0.48470062017440796
1.0	22130000.0	22140000.0	0.0	0.3344622254371643	0.510918915271759
1.0	22170000.0	22180000.0	0.0	0.2885846495628357	0.48401516675949097
1.0	22220000.0	22230000.0	1.0	0.2835157513618469	0.4813319146633148
1.0	22230000.0	22240000.0	0.0	0.2771401107311249	0.47805309295654297
1.0	22420000.0	22430000.0	2.0	0.28967851400375366	0.4846023619174957
1.0	22490000.0	22500000.0	2.0	0.4192776679992676	0.6176861524581909
1.0	22580000.0	22590000.0	1.0	0.4558905065059662	0.6594609618186951
1.0	22600000.0	22610000.0	0.0	0.42192158102989197	0.6221757531166077
1.0	22670000.0	22680000.0	0.0	0.4881908893585205	0.6923450231552124
1.0	22690000.0	22700000.0	1.0	0.4375806450843811	0.639385461807251
1.0	22700000.0	22710000.0	0.0	0.37770524621009827	0.566450834274292
1.0	22860000.0	22870000.0	0.0	0.30778613686561584	0.4947420060634613
1.0	22900000.0	22910000.0	0.0	0.3727729916572571	0.5613519549369812
1.0	22950000.0	22960000.0	0.0	0.46245378255844116	0.6625794768333435
1.0	23050000.0	23060000.0	0.0	0.33175259828567505	0.5092164874076843
1.0	23080000.0	23090000.0	1.0	0.33755913376808167	0.5143355131149292
1.0	23180000.0	23190000.0	0.0	0.3467949330806732	0.5225930213928223
1.0	23190000.0	23200000.0	0.0	0.37246909737586975	0.5598132014274597
1.0	23210000.0	23220000.0	0.0	0.4000478684902191	0.5902649164199829
1.0	23240000.0	23250000.0	1.0	0.3923047184944153	0.5822664499282837
1.0	23300000.0	23310000.0	0.0	0.37934938073158264	0.5645533800125122
1.0	23470000.0	23480000.0	0.0	0.2987368702888489	0.48958081007003784
1.0	23540000.0	23550000.0	1.0	0.3405880033969879	0.5229548215866089
1.0	23560000.0	23570000.0	1.0	0.31849923729896545	0.5010761618614197
1.0	23600000.0	23610000.0	0.0	0.2905970513820648	0.4850988984107971
1.0	23670000.0	23680000.0	1.0	0.40903720259666443	1.0794713497161865
1.0	23680000.0	23690000.0	0.0	0.2922569513320923	0.4860000014305115
1.0	23700000.0	23710000.0	0.0	0.2943546772003174	0.4871479868888855
1.0	23750000.0	23760000.0	0.0	0.2919337749481201	0.4858236312866211
1.0	23860000.0	23870000.0	0.0	0.29175853729248047	0.48572880029678345
1.0	23890000.0	23900000.0	0.0	0.30038535594940186	0.49050745368003845
1.0	23940000.0	23950000.0	0.0	0.3358136713504791	0.5117720365524292
1.0	23950000.0	23960000.0	1.0	0.3144669830799103	0.4986651539802551
1.0	23970000.0	23980000.0	0.0	0.3089483380317688	0.49541807174682617
1.0	24000000.0	24010000.0	0.0	0.3575594127178192	0.5462217330932617
1.0	24080000.0	24090000.0	0.0	0.28656715154647827	0.48293977975845337
1.0	24150000.0	24160000.0	0.0	0.23207993805408478	1.0042277574539185
1.0	24180000.0	24190000.0	0.0	0.29055359959602356	0.4850749969482422
1.0	24220000.0	24230000.0	0.0	0.3292614221572876	0.5076624751091003
1.0	24300000.0	24310000.0	0.0	0.27405744791030884	0.47650790214538574
1.0	24340000.0	24350000.0	0.0	0.2834782004356384	0.48131290078163147
1.0	24500000.0	24510000.0	0.0	0.4003452658653259	0.5930196642875671
1.0	24600000.0	24610000.0	1.0	0.398379385471344	0.5909730792045593
1.0	24620000.0	24630000.0	1.0	0.34522753953933716	0.5216715931892395
1.0	24630000.0	24640000.0	0.0	0.33299070596694946	0.5104374885559082
1.0	24670000.0	24680000.0	0.0	0.3138055205345154	0.4982732832431793
1.0	24700000.0	24710000.0	0.0	0.29967230558395386	0.49010586738586426
1.0	24800000.0	24810000.0	0.0	0.35143718123435974	0.5258570909500122
1.0	24840000.0	24850000.0	0.0	0.3425886332988739	0.5168648958206177
1.0	24850000.0	24860000.0	1.0	0.35582655668258667	0.5307431817054749
1.0	24880000.0	24890000.0	0.0	0.4337024688720703	0.6340126991271973
1.0	25030000.0	25040000.0	0.0	0.2985340654850006	0.48946666717529297
1.0	25040000.0	25050000.0	1.0	0.30030903220176697	0.49046429991722107
1.0	25070000.0	25080000.0	0.0	0.31775134801864624	0.46304672956466675
1.0	25090000.0	25100000.0	0.0	0.2888123393058777	0.4841369092464447
1.0	25110000.0	25120000.0	0.0	0.2899112403392792	0.48472824692726135
1.0	25120000.0	25130000.0	1.0	0.28618937730789185	0.48273906111717224
1.0	25130000.0	25140000.0	1.0	0.29107049107551575	0.4853552281856537
1.0	25240000.0	25250000.0	0.0	0.34312334656715393	0.5210603475570679
1.0	25280000.0	25290000.0	0.0	0.40714508295059204	0.6027523279190063
1.0	25290000.0	25300000.0	0.0	0.3466748893260956	0.5323854088783264
1.0	25300000.0	25310000.0	1.0	0.41821223497390747	0.6156760454177856
1.0	25360000.0	25370000.0	0.0	0.3670775294303894	0.5589491128921509
1.0	25390000.0	25400000.0	0.0	0.3433278203010559	0.5256252288818359
1.0	25470000.0	25480000.0	0.0	0.4367001950740814	0.6381579637527466
1.0	25560000.0	25570000.0	1.0	0.27405744791030884	0.47650790214538574
1.0	25570000.0	25580000.0	0.0	0.31775134801864624	0.46304672956466675
1.0	25790000.0	25800000.0	1.0	0.29302671551704407	0.48642000555992126
1.0	25850000.0	25860000.0	1.0	0.32770079374313354	0.506694495677948
1.0	25860000.0	25870000.0	0.0	0.3261968195438385	0.5057660341262817
1.0	25870000.0	25880000.0	0.0	0.35850635170936584	0.5471524000167847
1.0	25920000.0	25930000.0	0.0	0.3396480083465576	0.5183958411216736
1.0	25950000.0	25960000.0	1.0	0.32777348160743713	0.5067389011383057
1.0	25990000.0	26000000.0	0.0	0.3306780457496643	0.508543848991394
1.0	26070000.0	26080000.0	0.0	0.31346237659454346	0.49806952476501465
1.0	26170000.0	26180000.0	0.0	0.32432401180267334	0.504614531993866
1.0	26210000.0	26220000.0	0.0	0.2909351885318756	0.48528170585632324
1.0	26250000.0	26260000.0	0.0	0.3184984028339386	0.5010753870010376
1.0	26290000.0	26300000.0	0.0	0.29740187525749207	0.48883509635925293
1.0	26310000.0	26320000.0	0.0	0.2920229434967041	0.485872358083725
1.0	26380000.0	26390000.0	1.0	0.34509310126304626	0.5227651000022888
1.0	26490000.0	26500000.0	0.0	0.27405744791030884	0.47650790214538574
1.0	26600000.0	26610000.0	0.0	0.27405744791030884	0.47650790214538574
1.0	26620000.0	26630000.0	0.0	0.3029031753540039	0.49193429946899414
1.0	26630000.0	26640000.0	0.0	0.31775134801864624	0.46304672956466675
1.0	26640000.0	26650000.0	0.0	0.28609341382980347	0.4826886057853699
1.0	26760000.0	26770000.0	0.0	0.28990861773490906	0.48472660779953003
1.0	26820000.0	26830000.0	0.0	0.27405744791030884	0.47650790214538574
1.0	26840000.0	26850000.0	0.0	0.33294883370399475	0.509966254234314
1.0	26890000.0	26900000.0	0.0	0.35212886333465576	0.5323890447616577
1.0	26930000.0	26940000.0	1.0	0.30330729484558105	0.4921645224094391
1.0	26970000.0	26980000.0	0.0	0.3153172433376312	0.4991701543331146
1.0	26990000.0	27000000.0	0.0	0.3330877423286438	0.5100529789924622
1.0	27010000.0	27020000.0	0.0	0.27534428238868713	0.477149099111557
1.0	27020000.0	27030000.0	1.0	0.31775134801864624	0.46304672956466675
1.0	27050000.0	27060000.0	0.0	0.2905403971672058	0.4850684702396393
1.0	27070000.0	27080000.0	0.0	0.2913820743560791	0.485523521900177
1.0	27270000.0	27280000.0	0.0	0.3023456931114197	0.49161726236343384
1.0	27290000.0	27300000.0	0.0	0.36724328994750977	0.5557711720466614
1.0	27330000.0	27340000.0	0.0	0.32829850912094116	0.5070642828941345
1.0	27390000.0	27400000.0	1.0	0.3256070613861084	0.505402147769928
1.0	27440000.0	27450000.0	0.0	0.2845075726509094	0.4818517565727234
1.0	27550000.0	27560000.0	3.0	0.33328157663345337	0.5101749897003174
1.0	27650000.0	27660000.0	0.0	0.29061073064804077	0.4851062297821045
1.0	27670000.0	27680000.0	1.0	0.31645387411117554	0.49984923005104065
1.0	27680000.0	27690000.0	0.0	0.2929755747318268	0.486392080783844
1.0	27730000.0	27740000.0	0.0	0.28513574600219727	0.4821828007698059
1.0	27760000.0	27770000.0	0.0	0.28837108612060547	0.48390036821365356
1.0	27800000.0	27810000.0	1.0	0.2903277277946472	0.4849531054496765
1.0	27870000.0	27880000.0	0.0	0.28900346159935	0.4842398166656494
1.0	27910000.0	27920000.0	0.0	0.2851458191871643	0.4821876883506775
1.0	27940000.0	27950000.0	1.0	0.29221266508102417	0.48597508668899536
1.0	28140000.0	28150000.0	0.0	0.28901180624961853	0.4842447340488434
1.0	28200000.0	28210000.0	0.0	0.29240724444389343	0.48608168959617615
1.0	28210000.0	28220000.0	0.0	0.2886383533477783	0.4840439260005951
1.0	28220000.0	28230000.0	0.0	0.28935614228248596	0.4844287037849426
1.0	28250000.0	28260000.0	1.0	0.3028948903083801	0.4919296205043793
1.0	28530000.0	28540000.0	0.0	0.29862096905708313	0.489515483379364
1.0	28560000.0	28570000.0	1.0	0.31775134801864624	0.46304672956466675
1.0	28590000.0	28600000.0	0.0	0.28870972990989685	0.4840823709964752
1.0	28610000.0	28620000.0	0.0	0.3142932057380676	0.49856191873550415
1.0	28760000.0	28770000.0	0.0	0.2902728021144867	0.48492366075515747
1.0	28820000.0	28830000.0	0.0	0.2963557541370392	0.48825326561927795
1.0	28860000.0	28870000.0	0.0	0.2913885712623596	0.4855271875858307
1.0	28920000.0	28930000.0	0.0	0.2909473776817322	0.4852883219718933
1.0	28960000.0	28970000.0	1.0	0.27405744791030884	0.47650790214538574
1.0	28990000.0	29000000.0	1.0	0.27405744791030884	0.47650790214538574
1.0	29220000.0	29230000.0	0.0	0.290019690990448	0.4847865700721741
1.0	29280000.0	29290000.0	1.0	0.29495081305503845	0.48747581243515015
1.0	29330000.0	29340000.0	0.0	0.298677533864975	0.4895475506782532
1.0	29370000.0	29380000.0	0.0	0.3047035336494446	0.4929637908935547
1.0	29420000.0	29430000.0	0.0	0.29780784249305725	0.4890613555908203
1.0	29450000.0	29460000.0	1.0	0.31775134801864624	0.46304672956466675
1.0	29530000.0	29540000.0	0.0	0.28839653730392456	0.4839140772819519
1.0	29540000.0	29550000.0	0.0	0.2893125116825104	0.484405517578125
1.0	29720000.0	29730000.0	0.0	0.44037190079689026	0.6421272158622742
1.0	29760000.0	29770000.0	0.0	0.6018363833427429	0.8039264678955078
1.0	29810000.0	29820000.0	1.0	0.5640732645988464	0.7662203311920166
1.0	30080000.0	30090000.0	1.0	0.5189763903617859	0.7205089330673218
1.0	30130000.0	30140000.0	0.0	0.6774770617485046	0.859910786151886
1.0	30150000.0	30160000.0	0.0	0.6415676474571228	0.8388093709945679
1.0	30190000.0	30200000.0	1.0	0.7158096432685852	0.8858290910720825
1.0	30240000.0	30250000.0	0.0	0.642085611820221	0.8379815816879272
1.0	30290000.0	30300000.0	2.0	0.8067352175712585	0.9557763934135437
1.0	30430000.0	30440000.0	1.0	0.9699288606643677	1.0732475519180298
1.0	30510000.0	30520000.0	1.0	0.7478424310684204	0.9130047559738159
1.0	30540000.0	30550000.0	0.0	0.7427750825881958	0.9109088778495789
1.0	30550000.0	30560000.0	1.0	0.6007143259048462	0.8027130961418152
1.0	30560000.0	30570000.0	1.0	0.7664862871170044	0.9293460845947266
1.0	30610000.0	30620000.0	1.0	0.775306224822998	0.9329633712768555
1.0	30690000.0	30700000.0	0.0	0.6480182409286499	0.8358815908432007
1.0	30760000.0	30770000.0	0.0	0.6362020373344421	0.8266171216964722
1.0	30770000.0	30780000.0	0.0	0.6636245846748352	0.8474501371383667
1.0	30830000.0	30840000.0	1.0	0.7016848921775818	0.8806397318840027
1.0	30850000.0	30860000.0	0.0	0.5570096969604492	0.7602980732917786
1.0	30880000.0	30890000.0	2.0	0.6741281747817993	0.8579900860786438
1.0	30890000.0	30900000.0	1.0	0.7494794130325317	0.9179103970527649
1.0	30940000.0	30950000.0	0.0	0.6906598210334778	0.8700112104415894
1.0	30960000.0	30970000.0	0.0	0.5809907913208008	0.7842543721199036
1.0	31030000.0	31040000.0	1.0	0.6629514098167419	0.8490659594535828
1.0	31090000.0	31100000.0	1.0	0.552619457244873	0.7560465931892395
1.0	31130000.0	31140000.0	0.0	0.3976314961910248	0.5849167704582214
1.0	31140000.0	31150000.0	0.0	0.3629162907600403	0.5437085032463074
1.0	31170000.0	31180000.0	0.0	0.3359092175960541	0.5118318200111389
1.0	31210000.0	31220000.0	1.0	0.32267552614212036	0.5036070346832275
1.0	31290000.0	31300000.0	0.0	0.2748120427131653	0.47688427567481995
1.0	31330000.0	31340000.0	1.0	0.2964882254600525	0.4883268475532532
1.0	31370000.0	31380000.0	0.0	0.29019635915756226	0.4848812222480774
1.0	31460000.0	31470000.0	0.0	0.2904242277145386	0.4850051999092102
1.0	31500000.0	31510000.0	1.0	0.2911823093891144	0.48541560769081116
1.0	31540000.0	31550000.0	0.0	0.30166611075401306	0.4912312626838684
1.0	31620000.0	31630000.0	0.0	0.303997665643692	0.4925593435764313
1.0	31670000.0	31680000.0	0.0	0.31287845969200134	0.4977237284183502
1.0	31700000.0	31710000.0	0.0	0.33508938550949097	0.5113142728805542
1.0	31730000.0	31740000.0	0.0	0.2905041575431824	0.48504847288131714
1.0	31740000.0	31750000.0	0.0	0.29023128747940063	0.48490065336227417
1.0	31770000.0	31780000.0	1.0	0.31775134801864624	0.46304672956466675
1.0	31780000.0	31790000.0	1.0	0.28918200731277466	0.48433542251586914
1.0	31890000.0	31900000.0	0.0	0.32693833112716675	0.5062229633331299
1.0	32060000.0	32070000.0	1.0	0.3368711769580841	0.5124415755271912
1.0	32140000.0	32150000.0	1.0	0.2877023220062256	0.48354315757751465
1.0	32170000.0	32180000.0	1.0	0.2901862859725952	0.48487621545791626
1.0	32290000.0	32300000.0	1.0	0.2971859872341156	0.48871392011642456
1.0	32330000.0	32340000.0	1.0	0.32821542024612427	0.5070125460624695
1.0	32370000.0	32380000.0	0.0	0.28702130913734436	0.48318058252334595
1.0	32390000.0	32400000.0	0.0	0.3085406720638275	0.4951804280281067
1.0	32450000.0	32460000.0	0.0	0.2968341112136841	0.48851829767227173
1.0	32490000.0	32500000.0	0.0	0.2876480221748352	0.48351413011550903
1.0	32550000.0	32560000.0	0.0	0.2898778021335602	0.484710156917572
1.0	32620000.0	32630000.0	0.0	0.2855006754398346	0.48237475752830505
1.0	32710000.0	32720000.0	0.0	0.27405744791030884	0.47650790214538574
1.0	32740000.0	32750000.0	1.0	0.3130455017089844	0.4978223741054535
1.0	32760000.0	32770000.0	0.0	0.2951315939426422	0.4875761866569519
1.0	32850000.0	32860000.0	1.0	0.279451847076416	0.4792291522026062
1.0	33020000.0	33030000.0	0.0	0.29017210006713867	0.48486852645874023
1.0	33030000.0	33040000.0	0.0	0.2922709584236145	0.4860075116157532
1.0	33300000.0	33310000.0	0.0	0.29752278327941895	0.4889020323753357
1.0	33360000.0	33370000.0	1.0	0.3213416039943695	0.5027948021888733
1.0	33390000.0	33400000.0	1.0	0.3157595694065094	0.49943429231643677
1.0	33400000.0	33410000.0	0.0	0.2862114906311035	0.48275071382522583
1.0	33440000.0	33450000.0	0.0	0.30795055627822876	0.49483737349510193
1.0	33510000.0	33520000.0	0.0	0.31489449739456177	0.49891915917396545
1.0	33620000.0	33630000.0	1.0	0.29074567556381226	0.4851790964603424
1.0	33730000.0	33740000.0	2.0	0.29335272312164307	0.4865986406803131
1.0	33750000.0	33760000.0	0.0	0.29185619950294495	0.48578137159347534
1.0	33760000.0	33770000.0	0.0	0.312021404504776	0.49721845984458923
1.0	33770000.0	33780000.0	2.0	0.3121257424354553	0.4972797930240631
1.0	33800000.0	33810000.0	0.0	0.2843111753463745	0.48174864053726196
1.0	33820000.0	33830000.0	0.0	0.3066111207008362	0.4940619468688965
1.0	33850000.0	33860000.0	1.0	0.28728601336479187	0.48332157731056213
1.0	33860000.0	33870000.0	0.0	0.29145440459251404	0.48556309938430786
1.0	33880000.0	33890000.0	0.0	0.30957484245300293	0.49578356742858887
1.0	33940000.0	33950000.0	0.0	0.2900703251361847	0.4848140776157379
1.0	33960000.0	33970000.0	0.0	0.3517194390296936	0.5347882509231567
1.0	34040000.0	34050000.0	0.0	0.5362449884414673	0.7403239607810974
1.0	34060000.0	34070000.0	0.0	0.5855497717857361	0.7872721552848816
1.0	34100000.0	34110000.0	1.0	0.5234798192977905	0.7277764081954956
1.0	34110000.0	34120000.0	1.0	0.5475202798843384	0.7510029077529907
1.0	34140000.0	34150000.0	2.0	0.40910592675209045	0.608124852180481
1.0	34200000.0	34210000.0	0.0	0.6849352717399597	0.8645213842391968
1.0	34300000.0	34310000.0	1.0	0.5170159339904785	0.7204169034957886
1.0	34330000.0	34340000.0	1.0	0.5603939294815063	0.7635290026664734
1.0	34360000.0	34370000.0	0.0	0.5209309458732605	0.7252883911132812
1.0	34380000.0	34390000.0	1.0	0.54111647605896	0.7441837191581726
1.0	34410000.0	34420000.0	0.0	0.5641031265258789	0.7671149373054504
1.0	34450000.0	34460000.0	0.0	0.5634719729423523	0.7662419080734253
1.0	34540000.0	34550000.0	0.0	0.7157719731330872	0.8878415822982788
1.0	34700000.0	34710000.0	0.0	0.8688815832138062	1.0026633739471436
1.0	34710000.0	34720000.0	0.0	0.6853024363517761	0.8711726069450378
1.0	34730000.0	34740000.0	1.0	0.8387029767036438	0.980446457862854
1.0	34740000.0	34750000.0	2.0	0.8038995862007141	0.9572420120239258
1.0	34780000.0	34790000.0	1.0	0.8419880867004395	0.982671856880188
1.0	34820000.0	34830000.0	0.0	0.8079977035522461	0.9573279619216919
1.0	34860000.0	34870000.0	0.0	0.8606804013252258	0.9958819150924683
1.0	34960000.0	34970000.0	2.0	0.9142056703567505	1.0352098941802979
1.0	35010000.0	35020000.0	2.0	0.9180906414985657	1.0376412868499756
1.0	35060000.0	35070000.0	2.0	0.7689996361732483	0.9318178296089172
1.0	35090000.0	35100000.0	1.0	0.7598103284835815	0.9240909814834595
1.0	35150000.0	35160000.0	2.0	0.7404482960700989	0.9086689949035645
1.0	35240000.0	35250000.0	1.0	0.5749317407608032	0.7783084511756897
1.0	35290000.0	35300000.0	1.0	0.33304262161254883	0.510025143623352
1.0	35330000.0	35340000.0	1.0	0.43062424659729004	0.9260240793228149
1.0	35380000.0	35390000.0	0.0	0.4949208199977875	0.6956720948219299
1.0	35420000.0	35430000.0	0.0	0.3791333734989166	0.5670627951622009
1.0	35550000.0	35560000.0	0.0	0.3019102215766907	0.49136996269226074
1.0	35620000.0	35630000.0	1.0	0.32070204615592957	0.5024071335792542
1.0	35670000.0	35680000.0	0.0	0.31548619270324707	0.4992710053920746
1.0	35690000.0	35700000.0	2.0	0.32363635301589966	0.5041934251785278
1.0	35730000.0	35740000.0	1.0	0.28387683629989624	0.4815208315849304
1.0	35760000.0	35770000.0	0.0	0.29969969391822815	0.4901213049888611
1.0	35790000.0	35800000.0	1.0	0.2918223440647125	0.4857630133628845
1.0	35860000.0	35870000.0	0.0	0.2904384732246399	0.485012948513031
1.0	35890000.0	35900000.0	1.0	0.29193049669265747	0.4858216643333435
1.0	35900000.0	35910000.0	0.0	0.28899747133255005	0.4842367172241211
1.0	35930000.0	35940000.0	0.0	0.29688385128974915	0.48854655027389526
1.0	35970000.0	35980000.0	0.0	0.3087804317474365	0.4953201413154602
1.0	36020000.0	36030000.0	1.0	0.31775134801864624	0.46304672956466675
1.0	36070000.0	36080000.0	0.0	0.2906592786312103	0.4851321578025818
1.0	36140000.0	36150000.0	0.0	0.34000760316848755	0.5245510339736938
1.0	36160000.0	36170000.0	0.0	0.3715549409389496	0.5641289353370667
1.0	36200000.0	36210000.0	0.0	0.3057243824005127	0.49355044960975647
1.0	36260000.0	36270000.0	0.0	0.31458884477615356	0.4987374246120453
1.0	36300000.0	36310000.0	0.0	0.28990620374679565	0.4847254753112793
1.0	36310000.0	36320000.0	0.0	0.28833553194999695	0.4838811457157135
1.0	36330000.0	36340000.0	0.0	0.3104638159275055	0.49630412459373474
1.0	36380000.0	36390000.0	1.0	0.28976836800575256	0.48465099930763245
1.0	36400000.0	36410000.0	0.0	0.30471071600914	0.4929676949977875
1.0	36640000.0	36650000.0	0.0	0.28904014825820923	0.48425978422164917
1.0	36700000.0	36710000.0	0.0	0.3003382682800293	0.49048107862472534
1.0	36730000.0	36740000.0	0.0	0.28987959027290344	0.484711229801178
1.0	36790000.0	36800000.0	0.0	0.2911689877510071	0.48540836572647095
1.0	36850000.0	36860000.0	0.0	0.46509748697280884	1.2454525232315063
1.0	36870000.0	36880000.0	0.0	0.3006584048271179	0.49066123366355896
1.0	37030000.0	37040000.0	0.0	0.4452550411224365	0.6466099619865417
1.0	37040000.0	37050000.0	0.0	0.43555623292922974	0.635336697101593
1.0	37050000.0	37060000.0	0.0	0.49819859862327576	0.7025625705718994
1.0	37080000.0	37090000.0	0.0	0.5002717971801758	0.7047931551933289
1.0	37090000.0	37100000.0	0.0	0.46710285544395447	0.6705064177513123
1.0	37110000.0	37120000.0	1.0	0.4572926461696625	0.6601893305778503
1.0	37140000.0	37150000.0	0.0	0.4955083727836609	0.6981327533721924
1.0	37170000.0	37180000.0	0.0	0.53523188829422	0.7394455671310425
1.0	37190000.0	37200000.0	0.0	0.5776606798171997	0.779877781867981
1.0	37200000.0	37210000.0	0.0	0.6324256658554077	0.8241422772407532
1.0	37210000.0	37220000.0	0.0	0.6143574118614197	0.8109758496284485
1.0	37260000.0	37270000.0	0.0	0.7302901148796082	0.8999196887016296
1.0	37470000.0	37480000.0	2.0	0.8576400876045227	0.995043933391571
1.0	37500000.0	37510000.0	1.0	0.7795340418815613	0.9431394338607788
1.0	37550000.0	37560000.0	1.0	0.9260656237602234	1.042198896408081
1.0	37570000.0	37580000.0	0.0	0.8501102328300476	0.9882879257202148
1.0	37590000.0	37600000.0	0.0	0.8318161964416504	0.9772205352783203
1.0	37630000.0	37640000.0	2.0	0.7070657014846802	0.8828666806221008
1.0	37710000.0	37720000.0	2.0	0.7284750938415527	0.8994457125663757
1.0	37730000.0	37740000.0	1.0	0.715241014957428	0.8883730173110962
1.0	37740000.0	37750000.0	1.0	0.673926830291748	0.8570113182067871
1.0	37820000.0	37830000.0	1.0	0.599822461605072	0.7996923327445984
1.0	37860000.0	37870000.0	0.0	0.6291610598564148	0.823750376701355
1.0	37890000.0	37900000.0	2.0	0.5270739793777466	0.7316707372665405
1.0	37900000.0	37910000.0	2.0	0.5335203409194946	0.7380999326705933
1.0	37930000.0	37940000.0	0.0	0.2987341284751892	0.4895792603492737
1.0	38170000.0	38180000.0	0.0	0.3435266315937042	0.5166999101638794
1.0	38210000.0	38220000.0	1.0	0.5437853932380676	0.7479060888290405
1.0	38230000.0	38240000.0	0.0	0.5190512537956238	0.7233170866966248
1.0	38300000.0	38310000.0	0.0	0.28894752264022827	0.4842095971107483
1.0	38310000.0	38320000.0	2.0	0.27826637029647827	0.4786244034767151
1.0	38350000.0	38360000.0	1.0	0.28929126262664795	0.48439425230026245
1.0	38400000.0	38410000.0	0.0	0.2917419970035553	0.48571905493736267
1.0	38420000.0	38430000.0	1.0	0.2976207137107849	0.4889562129974365
1.0	38440000.0	38450000.0	0.0	0.2881295084953308	0.4837706685066223
1.0	38480000.0	38490000.0	0.0	0.3193719983100891	0.5016025900840759
1.0	38510000.0	38520000.0	0.0	0.4243176579475403	0.6219605207443237
1.0	38530000.0	38540000.0	0.0	0.41697898507118225	0.6158741116523743
1.0	38540000.0	38550000.0	1.0	0.3691272735595703	0.5538967847824097
1.0	38550000.0	38560000.0	2.0	0.39128443598747253	0.5883981585502625
1.0	38570000.0	38580000.0	2.0	0.3363651633262634	0.5142999887466431
1.0	38580000.0	38590000.0	0.0	0.3331320881843567	0.5100811123847961
1.0	38610000.0	38620000.0	0.0	0.5021587610244751	0.7066939473152161
1.0	38760000.0	38770000.0	2.0	0.5132205486297607	0.7177667021751404
1.0	38770000.0	38780000.0	1.0	0.5615993738174438	0.7647453546524048
1.0	38810000.0	38820000.0	1.0	0.6427720785140991	0.8291516304016113
1.0	38840000.0	38850000.0	1.0	0.5972040891647339	0.7940217852592468
1.0	38940000.0	38950000.0	0.0	0.580363929271698	0.7834880352020264
1.0	39100000.0	39110000.0	1.0	0.7434101700782776	0.9085075259208679
1.0	39170000.0	39180000.0	0.0	0.5397186875343323	0.7426783442497253
1.0	39220000.0	39230000.0	0.0	0.4613904058933258	0.6628820896148682
1.0	39250000.0	39260000.0	0.0	0.49353694915771484	0.6981320977210999
1.0	39320000.0	39330000.0	0.0	0.27405744791030884	0.47650790214538574
1.0	39360000.0	39370000.0	0.0	0.30296146869659424	0.4919677674770355
1.0	39450000.0	39460000.0	0.0	0.27405744791030884	0.47650790214538574
1.0	39470000.0	39480000.0	0.0	0.28880196809768677	0.48413166403770447
1.0	39570000.0	39580000.0	0.0	0.31775134801864624	0.46304672956466675
1.0	39580000.0	39590000.0	2.0	0.28873777389526367	0.4840969145298004
1.0	39660000.0	39670000.0	0.0	0.2891695201396942	0.48432859778404236
1.0	39680000.0	39690000.0	0.0	0.29164960980415344	0.4856693744659424
1.0	39720000.0	39730000.0	1.0	0.2892605662345886	0.4843778610229492
1.0	39740000.0	39750000.0	0.0	0.2906675934791565	0.48513680696487427
1.0	39780000.0	39790000.0	1.0	0.2870345413684845	0.483187735080719
1.0	39800000.0	39810000.0	0.0	0.28940439224243164	0.4844547212123871
1.0	39890000.0	39900000.0	1.0	0.30680617690086365	0.4941750168800354
1.0	39920000.0	39930000.0	1.0	0.2865610122680664	0.48293644189834595
1.0	39930000.0	39940000.0	0.0	0.3020663857460022	0.49145811796188354
1.0	40020000.0	40030000.0	1.0	0.286764919757843	0.4830445647239685
1.0	40040000.0	40050000.0	1.0	0.2354004681110382	1.0313173532485962
1.0	40080000.0	40090000.0	1.0	0.31405144929885864	0.4984188675880432
1.0	40090000.0	40100000.0	1.0	0.334256649017334	0.5107890367507935
1.0	40190000.0	40200000.0	0.0	0.40094900131225586	0.5977810621261597
1.0	40220000.0	40230000.0	0.0	0.2989276647567749	0.48968705534935
1.0	40260000.0	40270000.0	1.0	0.3126852512359619	0.4976099133491516
1.0	40310000.0	40320000.0	1.0	0.28801068663597107	0.4837082028388977
1.0	40350000.0	40360000.0	0.0	0.3418853282928467	0.5156436562538147
1.0	40390000.0	40400000.0	0.0	0.28872478008270264	0.48409032821655273
1.0	40430000.0	40440000.0	0.0	0.2947448790073395	0.4873628616333008
1.0	40450000.0	40460000.0	0.0	0.29685863852500916	0.4885323941707611
1.0	40470000.0	40480000.0	1.0	0.3167871832847595	0.5000486373901367
1.0	40500000.0	40510000.0	0.0	0.27405744791030884	0.47650790214538574
1.0	40520000.0	40530000.0	0.0	0.2888472080230713	0.4841560423374176
1.0	40630000.0	40640000.0	0.0	0.29083922505378723	0.48522940278053284
1.0	40670000.0	40680000.0	0.0	0.2893420159816742	0.48442134261131287
1.0	40690000.0	40700000.0	1.0	0.2910824418067932	0.48536139726638794
1.0	40720000.0	40730000.0	0.0	0.31775134801864624	0.46304672956466675
1.0	40740000.0	40750000.0	0.0	0.3040701746940613	0.49260058999061584
1.0	40790000.0	40800000.0	0.0	0.4425732493400574	0.6410452127456665
1.0	40860000.0	40870000.0	0.0	0.29294243454933167	0.4863743782043457
1.0	40970000.0	40980000.0	0.0	0.28984683752059937	0.4730086326599121
1.0	41010000.0	41020000.0	0.0	0.3187525272369385	0.5012294054031372
1.0	41020000.0	41030000.0	1.0	0.34487634897232056	0.5272018313407898
1.0	41110000.0	41120000.0	1.0	0.34480491280555725	0.5238739252090454
1.0	41120000.0	41130000.0	0.0	0.3219691216945648	0.5031760931015015
1.0	41150000.0	41160000.0	0.0	0.27405744791030884	0.47650790214538574
1.0	41160000.0	41170000.0	3.0	0.28969186544418335	0.484609454870224
1.0	41300000.0	41310000.0	1.0	0.33074378967285156	0.5085854530334473
1.0	41390000.0	41400000.0	0.0	0.3180316388607025	0.500795304775238
1.0	41410000.0	41420000.0	0.0	0.33386293053627014	0.5105409026145935
1.0	41430000.0	41440000.0	0.0	0.32420021295547485	0.504538893699646
1.0	41490000.0	41500000.0	0.0	0.2894841134548187	0.48449769616127014
1.0	41500000.0	41510000.0	0.0	0.2888098359107971	0.48413553833961487
1.0	41650000.0	41660000.0	0.0	0.29157358407974243	0.48562759160995483
1.0	41890000.0	41900000.0	0.0	0.28955715894699097	0.48453712463378906
1.0	42130000.0	42140000.0	0.0	0.33094772696495056	0.50871342420578
1.0	42170000.0	42180000.0	0.0	0.29194939136505127	0.48583197593688965
1.0	42300000.0	42310000.0	0.0	0.2911229431629181	0.4853835701942444
1.0	42310000.0	42320000.0	0.0	0.29277291893959045	0.48628106713294983
1.0	42330000.0	42340000.0	0.0	0.29362237453460693	0.4867452085018158
1.0	42470000.0	42480000.0	0.0	0.32586637139320374	0.5055619478225708
1.0	42510000.0	42520000.0	1.0	0.3814234435558319	0.5710174441337585
1.0	42540000.0	42550000.0	2.0	0.3577234745025635	0.5460889935493469
1.0	42570000.0	42580000.0	0.0	0.43785253167152405	0.6378175020217896
1.0	42590000.0	42600000.0	0.0	0.39984947443008423	0.5932574272155762
1.0	42650000.0	42660000.0	1.0	0.291333943605423	0.48549777269363403
1.0	42680000.0	42690000.0	1.0	0.3078528940677643	0.4947807192802429
1.0	42750000.0	42760000.0	0.0	0.32777509093284607	0.5067398548126221
1.0	42800000.0	42810000.0	0.0	0.6192651987075806	1.5176525115966797
1.0	43000000.0	43010000.0	1.0	0.3290768265724182	0.5075481534004211
1.0	43040000.0	43050000.0	0.0	0.32226890325546265	0.5033591985702515
1.0	43050000.0	43060000.0	0.0	0.33855298161506653	0.5135111212730408
1.0	43080000.0	43090000.0	0.0	0.38661354780197144	0.5731537938117981
1.0	43130000.0	43140000.0	0.0	0.2918100953102112	0.4857567846775055
1.0	43140000.0	43150000.0	0.0	0.27405744791030884	0.47650790214538574
1.0	43150000.0	43160000.0	1.0	0.29808640480041504	0.4892164170742035
1.0	43240000.0	43250000.0	0.0	0.29079464077949524	0.48520565032958984
1.0	43250000.0	43260000.0	0.0	0.31532391905784607	0.49917468428611755
1.0	43320000.0	43330000.0	0.0	0.3635379672050476	0.552558958530426
1.0	43350000.0	43360000.0	0.0	0.37728506326675415	0.5643903613090515
1.0	43450000.0	43460000.0	0.0	0.2912348210811615	0.48544368147850037
1.0	43600000.0	43610000.0	2.0	0.3483077585697174	0.5283607244491577
1.0	43610000.0	43620000.0	0.0	0.3848995268344879	0.5735556483268738
1.0	43620000.0	43630000.0	0.0	0.3214423954486847	0.5028561353683472
1.0	43720000.0	43730000.0	0.0	0.3776784837245941	0.5648091435432434
1.0	43730000.0	43740000.0	0.0	0.3370777666568756	0.515418529510498
1.0	43790000.0	43800000.0	2.0	0.3147663474082947	0.4988420903682709
1.0	43820000.0	43830000.0	0.0	0.31775134801864624	0.46304672956466675
1.0	43840000.0	43850000.0	0.0	0.286972314119339	0.48315492272377014
1.0	43860000.0	43870000.0	0.0	0.2898697555065155	0.4847053587436676
1.0	43890000.0	43900000.0	0.0	0.28663012385368347	0.48297318816185
1.0	43950000.0	43960000.0	1.0	0.32140660285949707	0.5028344988822937
1.0	43960000.0	43970000.0	0.0	0.3115161061286926	0.4969211220741272
1.0	43980000.0	43990000.0	0.0	0.3414825201034546	0.5247377157211304
1.0	44020000.0	44030000.0	0.0	0.3060087561607361	0.49371418356895447
1.0	44030000.0	44040000.0	1.0	0.32107168436050415	0.5026315450668335
1.0	44080000.0	44090000.0	0.0	0.3173178732395172	0.500366747379303
1.0	44090000.0	44100000.0	0.0	0.3276500701904297	0.5066630840301514
1.0	44140000.0	44150000.0	1.0	0.2886900007724762	0.4840712547302246
1.0	44170000.0	44180000.0	0.0	0.31775134801864624	0.46304672956466675
1.0	44270000.0	44280000.0	0.0	0.2918168902397156	0.4857602119445801
1.0	44280000.0	44290000.0	1.0	0.29309356212615967	0.4864563047885895
1.0	44320000.0	44330000.0	0.0	0.29093441367149353	0.4852809011936188
1.0	44370000.0	44380000.0	0.0	0.30010905861854553	0.49035149812698364
1.0	44470000.0	44480000.0	0.0	0.30126577615737915	0.4910048842430115
1.0	44590000.0	44600000.0	0.0	0.407418817281723	0.604358434677124
1.0	44630000.0	44640000.0	0.0	0.503722071647644	0.708013653755188
1.0	44670000.0	44680000.0	1.0	0.28072401881217957	0.47988271713256836
1.0	44730000.0	44740000.0	0.0	0.29124367237091064	0.4854487478733063
1.0	44740000.0	44750000.0	0.0	0.28850871324539185	0.48397430777549744
1.0	44760000.0	44770000.0	0.0	0.2887420654296875	0.48409923911094666
1.0	44770000.0	44780000.0	0.0	0.2899880111217499	0.484769731760025
1.0	44780000.0	44790000.0	0.0	0.2885095477104187	0.48397475481033325
1.0	44810000.0	44820000.0	0.0	0.28932273387908936	0.48441082239151
1.0	44860000.0	44870000.0	1.0	0.5290110111236572	0.7338075637817383
1.0	44880000.0	44890000.0	0.0	0.3506942093372345	0.5338980555534363
1.0	44900000.0	44910000.0	1.0	0.3917620778083801	0.57801353931427
1.0	44950000.0	44960000.0	2.0	0.4122796952724457	0.6106163263320923
1.0	44980000.0	44990000.0	0.0	0.6112047433853149	0.812979519367218
1.0	44990000.0	45000000.0	1.0	0.6166788339614868	0.818194568157196
1.0	45120000.0	45130000.0	1.0	0.2973722815513611	0.4888184666633606
1.0	45140000.0	45150000.0	0.0	0.29131847620010376	0.47577062249183655
1.0	45170000.0	45180000.0	1.0	0.30233344435691833	0.4916098713874817
1.0	45300000.0	45310000.0	0.0	0.29293709993362427	0.48637136816978455
1.0	45340000.0	45350000.0	0.0	0.2901180684566498	0.48483914136886597
1.0	45410000.0	45420000.0	0.0	0.2895270884037018	0.4845203459262848
1.0	45500000.0	45510000.0	0.0	0.31987619400024414	0.5019068717956543
1.0	45510000.0	45520000.0	0.0	0.34489792585372925	0.5188435316085815
1.0	45530000.0	45540000.0	0.0	0.4392167031764984	0.6391709446907043
1.0	45620000.0	45630000.0	1.0	0.4280877113342285	0.6240364909172058
1.0	45660000.0	45670000.0	1.0	0.374904602766037	0.5626003742218018
1.0	45720000.0	45730000.0	0.0	0.4473513662815094	0.6496272087097168
1.0	45800000.0	45810000.0	0.0	0.27405744791030884	0.47650790214538574
1.0	45830000.0	45840000.0	0.0	0.3089805543422699	0.49543723464012146
1.0	45880000.0	45890000.0	0.0	0.3131802976131439	0.4979022145271301
1.0	45910000.0	45920000.0	0.0	0.30710890889167786	0.49434980750083923
1.0	45970000.0	45980000.0	0.0	0.28915277123451233	0.48431986570358276
1.0	46070000.0	46080000.0	1.0	0.2885778844356537	0.48401132225990295
1.0	46120000.0	46130000.0	0.0	0.2893925905227661	0.48444825410842896
1.0	46150000.0	46160000.0	0.0	0.31775134801864624	0.46304672956466675
1.0	46220000.0	46230000.0	0.0	0.31195321679115295	0.49717801809310913
1.0	46370000.0	46380000.0	1.0	0.29549822211265564	0.4877781271934509
1.0	46380000.0	46390000.0	0.0	0.29169613122940063	0.4856942296028137
1.0	46390000.0	46400000.0	0.0	0.299058735370636	0.48976120352745056
1.0	46400000.0	46410000.0	0.0	0.3046289086341858	0.4929208755493164
1.0	46410000.0	46420000.0	0.0	0.29916971921920776	0.48982372879981995
1.0	46510000.0	46520000.0	0.0	0.29176515340805054	0.4857322573661804
1.0	46540000.0	46550000.0	0.0	0.29130294919013977	0.4854810833930969
1.0	46600000.0	46610000.0	0.0	0.29253464937210083	0.4861510694026947
1.0	46650000.0	46660000.0	0.0	0.2857092320919037	0.48248547315597534
1.0	46680000.0	46690000.0	0.0	0.29647788405418396	0.4883210062980652
1.0	46740000.0	46750000.0	0.0	0.28949934244155884	0.4845057427883148
1.0	46760000.0	46770000.0	0.0	0.27405744791030884	0.47650790214538574
1.0	46800000.0	46810000.0	1.0	0.27405744791030884	0.47650790214538574
1.0	46840000.0	46850000.0	1.0	0.3269886374473572	0.506253719329834
1.0	46930000.0	46940000.0	0.0	0.4118322432041168	0.610232949256897
1.0	46980000.0	46990000.0	0.0	0.3543814718723297	0.5342985391616821
1.0	46990000.0	47000000.0	1.0	0.4080297350883484	0.6062610745429993
1.0	47010000.0	47020000.0	0.0	0.3550897538661957	0.54090815782547
1.0	47050000.0	47060000.0	1.0	0.2879455089569092	0.48367342352867126
1.0	47120000.0	47130000.0	0.0	0.3077544569969177	0.4947242736816406
1.0	47150000.0	47160000.0	0.0	0.2991113066673279	0.48979052901268005
1.0	47160000.0	47170000.0	1.0	0.30059128999710083	0.4906235635280609
1.0	47200000.0	47210000.0	0.0	0.5478249788284302	0.752098023891449
1.0	47250000.0	47260000.0	2.0	0.572708249092102	0.7752287983894348
1.0	47400000.0	47410000.0	0.0	0.5426428914070129	0.745509147644043
1.0	47680000.0	47690000.0	0.0	0.5916497707366943	0.7943333387374878
1.0	47700000.0	47710000.0	1.0	0.5006259083747864	0.704909086227417
1.0	47710000.0	47720000.0	1.0	0.3798561096191406	0.5633580088615417
1.0	47720000.0	47730000.0	0.0	0.3330624997615814	0.5100377798080444
1.0	47820000.0	47830000.0	0.0	0.33243703842163086	0.5096451044082642
1.0	47860000.0	47870000.0	1.0	0.5710171461105347	0.7743775248527527
1.0	47890000.0	47900000.0	2.0	0.5279912352561951	0.7329548597335815
1.0	47900000.0	47910000.0	0.0	0.42428985238075256	0.6592546701431274
1.0	47910000.0	47920000.0	1.0	0.5712175965309143	0.7753983736038208
1.0	47930000.0	47940000.0	0.0	0.6145726442337036	0.8159676790237427
1.0	48010000.0	48020000.0	2.0	0.5057153701782227	0.7101314663887024
1.0	48020000.0	48030000.0	1.0	0.416386216878891	0.6143942475318909
1.0	48090000.0	48100000.0	1.0	0.5575675964355469	0.7610244154930115
1.0	48170000.0	48180000.0	0.0	0.6393385529518127	0.8393383026123047
1.0	48180000.0	48190000.0	1.0	0.622948408126831	0.8191474676132202
1.0	48190000.0	48200000.0	0.0	0.6166669726371765	0.8161656260490417
1.0	48350000.0	48360000.0	0.0	0.4165469706058502	0.613537609577179
1.0	48540000.0	48550000.0	1.0	0.44612184166908264	0.6453484892845154
1.0	48560000.0	48570000.0	1.0	0.6219969987869263	0.821719765663147
1.0	48580000.0	48590000.0	1.0	0.588452935218811	0.789421021938324
1.0	48600000.0	48610000.0	0.0	0.7991191148757935	0.9550997614860535
1.0	48730000.0	48740000.0	1.0	0.5661191940307617	0.768880307674408
1.0	48750000.0	48760000.0	0.0	0.501923680305481	0.7041205763816833
1.0	48840000.0	48850000.0	2.0	0.33035388588905334	0.5083418488502502
1.0	48910000.0	48920000.0	1.0	0.36245542764663696	0.5409002304077148
1.0	49040000.0	49050000.0	0.0	0.576769232749939	0.7795604467391968
1.0	49080000.0	49090000.0	0.0	0.4579590857028961	0.6597872376441956
1.0	49150000.0	49160000.0	0.0	0.5645003914833069	0.767770528793335
1.0	49180000.0	49190000.0	0.0	0.5319717526435852	0.7360893487930298
1.0	49250000.0	49260000.0	1.0	0.5794185996055603	0.7804366946220398
1.0	49270000.0	49280000.0	1.0	0.5336108207702637	0.7375130653381348
1.0	49320000.0	49330000.0	0.0	0.709931492805481	0.883548378944397
1.0	49440000.0	49450000.0	0.0	0.5710300207138062	0.7676197290420532
1.0	49520000.0	49530000.0	2.0	0.6558188796043396	0.8410534858703613
1.0	49540000.0	49550000.0	0.0	1.139899730682373	1.18970787525177
1.0	49550000.0	49560000.0	2.0	1.18422532081604	1.2183010578155518
1.0	49590000.0	49600000.0	0.0	1.1250476837158203	1.1814723014831543
1.0	49830000.0	49840000.0	3.0	0.7608925104141235	0.9213100671768188
1.0	49880000.0	49890000.0	0.0	1.0367681980133057	1.1198457479476929
1.0	49910000.0	49920000.0	0.0	1.1231896877288818	1.178100824356079
1.0	50080000.0	50090000.0	2.0	1.095208764076233	1.1584991216659546
1.0	50110000.0	50120000.0	2.0	1.1789524555206299	1.214958906173706
1.0	50190000.0	50200000.0	4.0	1.1735870838165283	1.2120472192764282
1.0	50230000.0	50240000.0	1.0	1.1529899835586548	1.1972283124923706
1.0	50290000.0	50300000.0	1.0	0.9546710848808289	1.064408302307129
1.0	50420000.0	50430000.0	2.0	0.762317419052124	0.9232718348503113
1.0	50430000.0	50440000.0	0.0	0.7290538549423218	0.898276150226593
1.0	50450000.0	50460000.0	2.0	0.7370361685752869	0.9033319354057312
1.0	50500000.0	50510000.0	1.0	1.1280981302261353	1.182717204093933
1.0	50540000.0	50550000.0	1.0	1.0656213760375977	1.1436195373535156
1.0	50610000.0	50620000.0	2.0	1.1023414134979248	1.1653077602386475
1.0	50630000.0	50640000.0	1.0	1.0994247198104858	1.1632329225540161
1.0	50650000.0	50660000.0	1.0	1.0723320245742798	1.1467968225479126
1.0	50660000.0	50670000.0	1.0	1.0755536556243896	1.1491472721099854
1.0	50690000.0	50700000.0	0.0	1.0659778118133545	1.1418492794036865
1.0	50710000.0	50720000.0	0.0	0.7440574765205383	0.9126725196838379
1.0	50730000.0	50740000.0	1.0	0.5614979863166809	0.7647427320480347
1.0	50850000.0	50860000.0	1.0	0.5179342031478882	0.720962643623352
1.0	50880000.0	50890000.0	0.0	0.49164462089538574	0.6971882581710815
1.0	50890000.0	50900000.0	0.0	0.47899681329727173	0.6841839551925659
1.0	51020000.0	51030000.0	0.0	0.32144710421562195	0.5028585195541382
1.0	51050000.0	51060000.0	1.0	0.30488812923431396	0.49306946992874146
1.0	51060000.0	51070000.0	0.0	0.31851139664649963	0.5010839700698853
1.0	51100000.0	51110000.0	1.0	0.31912773847579956	0.5014551877975464
1.0	51130000.0	51140000.0	0.0	0.3143940567970276	0.49862200021743774
1.0	51140000.0	51150000.0	0.0	0.3187423348426819	0.5012226700782776
1.0	51210000.0	51220000.0	0.0	0.31403136253356934	0.49840670824050903
1.0	51270000.0	51280000.0	1.0	0.3272590637207031	0.5064211487770081
1.0	51300000.0	51310000.0	0.0	0.3089486360549927	0.4954182505607605
1.0	51320000.0	51330000.0	1.0	0.32083311676979065	0.5024862885475159
1.0	51400000.0	51410000.0	0.0	0.291491836309433	0.4855831265449524
1.0	51420000.0	51430000.0	0.0	0.27405744791030884	0.47650790214538574
1.0	51550000.0	51560000.0	0.0	0.40059375762939453	0.5963388681411743
1.0	51590000.0	51600000.0	0.0	0.36152854561805725	0.5510507822036743
1.0	51650000.0	51660000.0	0.0	0.3099276125431061	0.4959898889064789
1.0	51660000.0	51670000.0	0.0	0.3162873685359955	0.4997495114803314
1.0	51810000.0	51820000.0	0.0	0.3032218813896179	0.4921162724494934
1.0	51840000.0	51850000.0	0.0	0.29441672563552856	0.48718222975730896
1.0	51890000.0	51900000.0	0.0	0.2907480299472809	0.48517999053001404
1.0	52020000.0	52030000.0	0.0	0.33248403668403625	0.5096741914749146
1.0	52030000.0	52040000.0	1.0	0.28954681754112244	0.4845314025878906
1.0	52120000.0	52130000.0	0.0	0.29041796922683716	0.48500174283981323
1.0	52130000.0	52140000.0	0.0	0.29774579405784607	0.4890264570713043
1.0	52150000.0	52160000.0	0.0	0.32278528809547424	0.5036744475364685
1.0	52190000.0	52200000.0	0.0	0.289346843957901	0.48442402482032776
1.0	52290000.0	52300000.0	1.0	0.3448435962200165	0.5175505876541138
1.0	52320000.0	52330000.0	0.0	0.34585654735565186	0.5182059407234192
1.0	52330000.0	52340000.0	0.0	0.2978576719760895	0.48908862471580505
1.0	52380000.0	52390000.0	0.0	0.5083743333816528	0.7122430801391602
1.0	52400000.0	52410000.0	2.0	0.38878875970840454	0.5811001658439636
1.0	52420000.0	52430000.0	0.0	0.41552990674972534	0.6150258779525757
1.0	52510000.0	52520000.0	0.0	0.3152892589569092	0.4991540312767029
1.0	52540000.0	52550000.0	0.0	0.3277956247329712	0.5067528486251831
1.0	52570000.0	52580000.0	0.0	0.3911627531051636	0.5771430730819702
1.0	52670000.0	52680000.0	1.0	0.3214448392391205	0.502857506275177
1.0	52690000.0	52700000.0	0.0	0.3243700861930847	0.5046428442001343
1.0	52700000.0	52710000.0	0.0	0.3044131398200989	0.49279722571372986
1.0	52730000.0	52740000.0	1.0	0.29157981276512146	0.4856310784816742
1.0	52740000.0	52750000.0	1.0	0.2918300926685333	0.4857674539089203
1.0	52770000.0	52780000.0	0.0	0.2903340458869934	0.4849563241004944
1.0	52820000.0	52830000.0	0.0	0.2893006205558777	0.4843992292881012
1.0	52850000.0	52860000.0	0.0	0.31428518891334534	0.4985572397708893
1.0	52890000.0	52900000.0	1.0	0.3001669645309448	0.4903837740421295
1.0	53110000.0	53120000.0	0.0	0.3713698983192444	0.552929162979126
1.0	53140000.0	53150000.0	0.0	0.36658018827438354	0.5476957559585571
1.0	53150000.0	53160000.0	0.0	0.3001857399940491	0.4903942048549652
1.0	53200000.0	53210000.0	0.0	0.34798258543014526	0.5195881724357605
1.0	53280000.0	53290000.0	1.0	0.31022748351097107	0.49616479873657227
1.0	53310000.0	53320000.0	0.0	0.5500129461288452	0.7538739442825317
1.0	53340000.0	53350000.0	0.0	0.41346415877342224	0.6047600507736206
1.0	53390000.0	53400000.0	2.0	0.31775134801864624	0.46304672956466675
1.0	53400000.0	53410000.0	0.0	0.32008010149002075	0.502029538154602
1.0	53420000.0	53430000.0	1.0	0.2933148741722107	0.4865776598453522
1.0	53430000.0	53440000.0	0.0	0.30946972966194153	0.4957222044467926
1.0	53440000.0	53450000.0	2.0	0.3130505681037903	0.4978253245353699
1.0	53560000.0	53570000.0	0.0	0.3228580951690674	0.5037185549736023
1.0	53610000.0	53620000.0	0.0	0.3010976016521454	0.49090948700904846
1.0	53660000.0	53670000.0	0.0	0.31775134801864624	0.46304672956466675
1.0	53670000.0	53680000.0	0.0	0.2889084815979004	0.4841887354850769
1.0	53710000.0	53720000.0	0.0	0.2985130846500397	0.4894546866416931
1.0	53770000.0	53780000.0	0.0	0.29242223501205444	0.4860896170139313
1.0	53800000.0	53810000.0	0.0	0.3627866208553314	0.5529106855392456
1.0	53810000.0	53820000.0	0.0	0.33251750469207764	0.5096950531005859
1.0	53840000.0	53850000.0	0.0	0.3510827422142029	0.5342820286750793
1.0	53920000.0	53930000.0	0.0	0.3444511890411377	0.5278501510620117
1.0	53950000.0	53960000.0	0.0	0.3848704695701599	0.5788206458091736
1.0	53990000.0	54000000.0	0.0	0.3125903308391571	0.4975535273551941
1.0	54000000.0	54010000.0	0.0	0.3160098195075989	0.49958381056785583
1.0	54090000.0	54100000.0	0.0	0.3462592661380768	0.5258021354675293
1.0	54100000.0	54110000.0	0.0	0.344591349363327	0.5235413908958435
1.0	54180000.0	54190000.0	0.0	0.361061155796051	0.5469915866851807
1.0	54210000.0	54220000.0	1.0	0.3561146855354309	0.5406381487846375
1.0	54220000.0	54230000.0	0.0	0.32793721556663513	0.5068414807319641
1.0	54280000.0	54290000.0	1.0	0.2913656532764435	0.48551473021507263
1.0	54350000.0	54360000.0	0.0	0.27405744791030884	0.47650790214538574
1.0	54380000.0	54390000.0	0.0	0.2908260226249695	0.4852226674556732
1.0	54430000.0	54440000.0	0.0	0.2895434498786926	0.4845294952392578
1.0	54450000.0	54460000.0	0.0	0.34992310404777527	0.5271682739257812
1.0	54520000.0	54530000.0	1.0	0.2913822829723358	0.48552387952804565
1.0	54550000.0	54560000.0	2.0	0.30264243483543396	0.4917861819267273
1.0	54570000.0	54580000.0	0.0	0.2969440221786499	0.4885799288749695
1.0	54620000.0	54630000.0	0.0	0.3198823034763336	0.5019108057022095
1.0	54640000.0	54650000.0	1.0	0.3053225576877594	0.49331921339035034
1.0	54650000.0	54660000.0	1.0	0.30431312322616577	0.4927403926849365
1.0	54710000.0	54720000.0	0.0	0.2963993549346924	0.48827704787254333
1.0	54720000.0	54730000.0	1.0	0.29212063550949097	0.48592543601989746
1.0	54740000.0	54750000.0	0.0	0.29192298650741577	0.4858175218105316
1.0	54800000.0	54810000.0	0.0	0.29345768690109253	0.48153528571128845
1.0	54990000.0	55000000.0	1.0	0.41980844736099243	0.6141012907028198
1.0	55030000.0	55040000.0	0.0	0.3066115975379944	0.4940619468688965
1.0	55050000.0	55060000.0	1.0	0.3330112397670746	0.5100051164627075
1.0	55100000.0	55110000.0	1.0	0.39666423201560974	0.5854238271713257
1.0	55160000.0	55170000.0	0.0	0.3871791362762451	0.5755417943000793
1.0	55180000.0	55190000.0	0.0	0.31775134801864624	0.46304672956466675
1.0	55210000.0	55220000.0	1.0	0.33175012469291687	0.5092146992683411
1.0	55250000.0	55260000.0	0.0	0.49788349866867065	0.7013593912124634
1.0	55270000.0	55280000.0	1.0	0.3453288674354553	0.5196532607078552
1.0	55290000.0	55300000.0	1.0	0.5373815894126892	0.7420669794082642
1.0	55340000.0	55350000.0	0.0	0.3218268156051636	0.503089964389801
1.0	55500000.0	55510000.0	3.0	0.37570804357528687	0.5687508583068848
1.0	55540000.0	55550000.0	0.0	0.2902069687843323	0.4848875403404236
1.0	55790000.0	55800000.0	0.0	0.34399813413619995	0.5170039534568787
1.0	55820000.0	55830000.0	0.0	0.388033002614975	0.5756491422653198
1.0	55880000.0	55890000.0	0.0	0.5261023640632629	0.7309241890907288
1.0	55940000.0	55950000.0	1.0	0.3804096579551697	0.5645114183425903
1.0	55980000.0	55990000.0	1.0	0.5091973543167114	0.7143640518188477
1.0	55990000.0	56000000.0	0.0	0.4594091475009918	0.6630734801292419
1.0	56040000.0	56050000.0	2.0	0.35328975319862366	0.5293311476707458
1.0	56070000.0	56080000.0	1.0	0.42524680495262146	0.6209338307380676
1.0	56190000.0	56200000.0	0.0	0.5534360408782959	0.7564089894294739
1.0	56260000.0	56270000.0	1.0	0.43097835779190063	0.6297010779380798
1.0	56280000.0	56290000.0	0.0	0.3734922707080841	0.5621916055679321
1.0	56320000.0	56330000.0	1.0	0.38512754440307617	0.573989987373352
1.0	56420000.0	56430000.0	2.0	0.3977574408054352	0.591208815574646
1.0	56480000.0	56490000.0	0.0	0.5407685041427612	0.7449232935905457
1.0	56500000.0	56510000.0	0.0	0.49802565574645996	0.7022178769111633
1.0	56580000.0	56590000.0	0.0	0.505779504776001	0.709354043006897
1.0	56590000.0	56600000.0	0.0	0.4690092206001282	0.6700299382209778
1.0	56670000.0	56680000.0	0.0	0.4282335340976715	0.6275730729103088
1.0	56710000.0	56720000.0	0.0	0.3437289595603943	0.5213891863822937
1.0	56740000.0	56750000.0	0.0	0.38404902815818787	0.5725135803222656
1.0	56820000.0	56830000.0	0.0	0.35774558782577515	0.5377415418624878
1.0	56920000.0	56930000.0	0.0	0.3319401741027832	0.5093334317207336
1.0	57020000.0	57030000.0	0.0	0.31893134117126465	0.5013363361358643
1.0	57060000.0	57070000.0	1.0	0.59136962890625	0.7940903902053833
1.0	57100000.0	57110000.0	1.0	0.6210888624191284	0.8181356191635132
1.0	57110000.0	57120000.0	2.0	0.5857088565826416	0.8011727333068848
1.0	57170000.0	57180000.0	0.0	0.535210132598877	0.7397387027740479
1.0	57200000.0	57210000.0	2.0	0.7010477185249329	0.8764511346817017
1.0	57210000.0	57220000.0	0.0	0.7195274829864502	0.8987987637519836
1.0	57290000.0	57300000.0	1.0	0.7418343424797058	0.9096046686172485
1.0	57330000.0	57340000.0	2.0	0.691831648349762	0.8724579811096191
1.0	57440000.0	57450000.0	1.0	0.8272171020507812	0.9718677401542664
1.0	57460000.0	57470000.0	1.0	0.8270840644836426	0.9731701016426086
1.0	57480000.0	57490000.0	2.0	0.7518945932388306	0.9158744812011719
1.0	57510000.0	57520000.0	0.0	0.8975973129272461	1.022742748260498
1.0	57520000.0	57530000.0	1.0	0.8820303082466125	1.0119988918304443
1.0	57560000.0	57570000.0	1.0	0.8060010671615601	0.9576342701911926
1.0	57590000.0	57600000.0	1.0	0.8104190826416016	0.9596924781799316
1.0	57610000.0	57620000.0	2.0	0.8101879954338074	0.9610098600387573
1.0	57650000.0	57660000.0	0.0	0.9549285173416138	1.0674412250518799
1.0	57660000.0	57670000.0	2.0	0.9395996332168579	1.0549962520599365
1.0	57680000.0	57690000.0	2.0	0.9975239634513855	1.0933061838150024
1.0	57700000.0	57710000.0	2.0	1.0224298238754272	1.1103776693344116
1.0	57710000.0	57720000.0	1.0	1.0033986568450928	1.0973361730575562
1.0	57720000.0	57730000.0	1.0	1.0130802392959595	1.1044044494628906
1.0	57780000.0	57790000.0	1.0	1.0495103597640991	1.1272388696670532
1.0	57790000.0	57800000.0	1.0	0.9898711442947388	1.0869042873382568
1.0	57900000.0	57910000.0	1.0	0.7575172185897827	0.9191861152648926
1.0	57910000.0	57920000.0	0.0	0.8406704068183899	0.9807801246643066
1.0	57920000.0	57930000.0	1.0	0.7434974908828735	0.9083167314529419
1.0	57930000.0	57940000.0	0.0	0.6475031971931458	0.8386379480361938
1.0	58000000.0	58010000.0	1.0	0.7596173286437988	0.9202820062637329
1.0	58040000.0	58050000.0	0.0	0.7876955270767212	0.9417356252670288
1.0	58160000.0	58170000.0	0.0	0.8240181803703308	0.9689730405807495
1.0	58220000.0	58230000.0	1.0	0.9309002757072449	1.0464518070220947
1.0	58240000.0	58250000.0	2.0	0.8409069776535034	0.9819133877754211
1.0	58350000.0	58360000.0	1.0	1.0742394924163818	1.1452958583831787
1.0	58490000.0	58500000.0	0.0	0.8688865900039673	1.0032565593719482
1.0	58580000.0	58590000.0	4.0	0.7592407464981079	0.9229314923286438
1.0	58650000.0	58660000.0	2.0	0.7505251169204712	0.9151358604431152
1.0	58670000.0	58680000.0	0.0	0.7625352144241333	0.9258235096931458
1.0	58850000.0	58860000.0	0.0	0.4740132689476013	0.6777976155281067
1.0	58860000.0	58870000.0	1.0	0.4195628762245178	0.6123111248016357
1.0	58900000.0	58910000.0	0.0	0.38075491786003113	0.5632936358451843
1.0	58920000.0	58930000.0	3.0	0.3719862103462219	0.5560358762741089
1.0	59040000.0	59050000.0	1.0	0.34037771821022034	0.5191277861595154
1.0	59080000.0	59090000.0	1.0	0.33198800683021545	0.5093638300895691
1.0	59130000.0	59140000.0	0.0	0.2930600643157959	0.48643797636032104
1.0	59180000.0	59190000.0	0.0	0.3171530067920685	0.5002676844596863
1.0	59210000.0	59220000.0	0.0	0.3161246180534363	0.4996523857116699
1.0	59270000.0	59280000.0	0.0	0.322681725025177	0.5036112070083618
1.0	59290000.0	59300000.0	1.0	0.34690648317337036	0.5257514715194702
1.0	59430000.0	59440000.0	0.0	0.3657270073890686	0.5466374158859253
1.0	59600000.0	59610000.0	0.0	0.35631245374679565	0.5389706492424011
1.0	59620000.0	59630000.0	0.0	0.3157879710197449	0.49945133924484253
1.0	59700000.0	59710000.0	0.0	0.319216787815094	0.5015085935592651
1.0	59760000.0	59770000.0	0.0	0.31775134801864624	0.46304672956466675
1.0	59840000.0	59850000.0	0.0	0.3122660219669342	0.4973618984222412
1.0	59870000.0	59880000.0	0.0	0.29644113779067993	0.48830023407936096
1.0	59880000.0	59890000.0	0.0	0.3131503462791443	0.4978843629360199
1.0	60100000.0	60110000.0	0.0	0.29639989137649536	0.4882775843143463
1.0	60120000.0	60130000.0	0.0	0.3052026331424713	0.4932500720024109
1.0	60130000.0	60140000.0	1.0	0.2992776036262512	0.48988428711891174
1.0	60170000.0	60180000.0	0.0	0.29253292083740234	0.4861500859260559
1.0	60260000.0	60270000.0	2.0	0.37148207426071167	0.5600703358650208
1.0	60550000.0	60560000.0	1.0	0.42702117562294006	0.6235417723655701
1.0	60570000.0	60580000.0	0.0	0.5527529716491699	0.7563474178314209
1.0	60630000.0	60640000.0	0.0	0.5765483975410461	0.7787485718727112
1.0	60640000.0	60650000.0	2.0	0.5902792811393738	0.7893132567405701
1.0	60660000.0	60670000.0	0.0	0.6330150365829468	0.824134349822998
1.0	60810000.0	60820000.0	1.0	0.6341205835342407	0.8273199200630188
1.0	60820000.0	60830000.0	0.0	0.7023463845252991	0.8782453536987305
1.0	60880000.0	60890000.0	1.0	0.6165772676467896	0.8113512992858887
1.0	60920000.0	60930000.0	1.0	0.5989145040512085	0.7941630482673645
1.0	60930000.0	60940000.0	2.0	0.5235621333122253	0.726715087890625
1.0	60940000.0	60950000.0	0.0	0.6874378323554993	0.8653875589370728
1.0	60960000.0	60970000.0	0.0	0.6192420721054077	0.8149124383926392
1.0	60990000.0	61000000.0	1.0	0.5699139833450317	0.7725706696510315
1.0	61000000.0	61010000.0	0.0	0.597274124622345	0.7951094508171082
1.0	61020000.0	61030000.0	1.0	0.523052453994751	0.7266013026237488
1.0	61120000.0	61130000.0	0.0	0.5869193077087402	0.7892376184463501
1.0	61130000.0	61140000.0	1.0	0.5712653398513794	0.7731521725654602
1.0	61150000.0	61160000.0	1.0	0.5535043478012085	0.7560573816299438
1.0	61190000.0	61200000.0	0.0	0.536461353302002	0.740504801273346
1.0	61320000.0	61330000.0	0.0	0.39975348114967346	0.591507613658905
1.0	61350000.0	61360000.0	0.0	0.495638906955719	0.7000209093093872
1.0	61390000.0	61400000.0	2.0	0.3765164017677307	0.5653589367866516
1.0	61450000.0	61460000.0	1.0	0.3175443112850189	0.5005024075508118
1.0	61510000.0	61520000.0	0.0	0.3017454743385315	0.49127650260925293
1.0	61520000.0	61530000.0	0.0	0.31775134801864624	0.46304672956466675
1.0	61530000.0	61540000.0	0.0	0.356804221868515	0.5380363464355469
1.0	61650000.0	61660000.0	0.0	0.3007326126098633	0.4907030165195465
1.0	61680000.0	61690000.0	0.0	0.326241672039032	0.5057934522628784
1.0	61700000.0	61710000.0	0.0	0.31806352734565735	0.5008143782615662
1.0	61730000.0	61740000.0	0.0	0.3168555200099945	0.5000892877578735
1.0	61750000.0	61760000.0	1.0	0.31968703866004944	0.5017926096916199
1.0	61760000.0	61770000.0	2.0	0.31587186455726624	0.49950170516967773
1.0	61790000.0	61800000.0	0.0	0.3229272961616516	0.5037602782249451
1.0	61860000.0	61870000.0	1.0	0.3333216607570648	0.5102008581161499
1.0	61990000.0	62000000.0	1.0	0.4769030511379242	0.6811180114746094
1.0	62050000.0	62060000.0	1.0	0.39015859365463257	0.5768967270851135
1.0	62060000.0	62070000.0	0.0	0.3616722524166107	0.5455614328384399
1.0	62110000.0	62120000.0	0.0	0.3519305884838104	0.5339344143867493
1.0	62150000.0	62160000.0	1.0	0.3129904270172119	0.4977900981903076
1.0	62160000.0	62170000.0	0.0	0.3116479814052582	0.49699845910072327
1.0	62230000.0	62240000.0	1.0	0.3558921217918396	0.5326083302497864
1.0	62280000.0	62290000.0	1.0	0.3535919189453125	0.5300394296646118
1.0	62420000.0	62430000.0	1.0	0.3646555542945862	0.5473294258117676
1.0	62500000.0	62510000.0	0.0	0.36342182755470276	0.5436719059944153
1.0	62560000.0	62570000.0	1.0	0.37517881393432617	0.5634005665779114
1.0	62600000.0	62610000.0	0.0	0.3822849988937378	0.5687459707260132
1.0	62630000.0	62640000.0	0.0	0.5010732412338257	0.7057162523269653
1.0	62760000.0	62770000.0	0.0	0.40451088547706604	0.5901933908462524
1.0	62780000.0	62790000.0	0.0	0.4044114053249359	0.6009958386421204
1.0	62800000.0	62810000.0	0.0	0.392141193151474	0.576626181602478
1.0	62820000.0	62830000.0	0.0	0.4987965524196625	0.7026492357254028
1.0	62860000.0	62870000.0	0.0	0.3265911936759949	0.5060088038444519
1.0	62910000.0	62920000.0	0.0	0.2953651249408722	0.4877047538757324
1.0	62960000.0	62970000.0	0.0	0.2928381562232971	0.48631709814071655
1.0	62970000.0	62980000.0	0.0	0.2910776138305664	0.4853585362434387
1.0	63010000.0	63020000.0	0.0	0.29251769185066223	0.48614197969436646
1.0	63240000.0	63250000.0	1.0	0.2926173806190491	0.4861964285373688
1.0	63260000.0	63270000.0	0.0	0.34316936135292053	0.518842875957489
1.0	63270000.0	63280000.0	1.0	0.33009853959083557	0.5081824660301208
1.0	63300000.0	63310000.0	0.0	0.32655462622642517	0.505986213684082
1.0	63390000.0	63400000.0	0.0	0.5290921926498413	0.7328630685806274
1.0	63490000.0	63500000.0	0.0	0.49165886640548706	0.6931141018867493
1.0	63540000.0	63550000.0	0.0	0.5128341913223267	0.7148271203041077
1.0	63560000.0	63570000.0	0.0	0.4866231083869934	0.6844647526741028
1.0	63590000.0	63600000.0	0.0	0.37406888604164124	0.5695845484733582
1.0	63670000.0	63680000.0	1.0	0.6502017974853516	0.8370562791824341
1.0	63720000.0	63730000.0	0.0	0.5844907760620117	0.7873980402946472
1.0	63770000.0	63780000.0	5.0	0.6245409250259399	0.8178256154060364
1.0	63810000.0	63820000.0	1.0	0.6034698486328125	0.8022623062133789
1.0	63820000.0	63830000.0	1.0	0.6183778047561646	0.8143522143363953
1.0	63860000.0	63870000.0	1.0	0.3615245223045349	0.5370211601257324
1.0	63870000.0	63880000.0	0.0	0.37101322412490845	0.5510643124580383
1.0	63950000.0	63960000.0	0.0	0.3403772711753845	0.514676570892334
1.0	63960000.0	63970000.0	0.0	0.33209842443466187	0.5094329118728638
1.0	64050000.0	64060000.0	1.0	0.2754785716533661	0.47721701860427856
1.0	64320000.0	64330000.0	0.0	0.31359586119651794	0.4981486201286316
1.0	64400000.0	64410000.0	0.0	0.3061717748641968	0.4938081204891205
1.0	64410000.0	64420000.0	1.0	0.29876255989074707	0.4895949363708496
1.0	64420000.0	64430000.0	0.0	0.3339135944843292	0.5105724334716797
1.0	64590000.0	64600000.0	0.0	0.3150516748428345	0.4990125298500061
1.0	64620000.0	64630000.0	1.0	0.3004574179649353	0.4905482232570648
1.0	64650000.0	64660000.0	2.0	0.3518926799297333	0.5343112945556641
1.0	64760000.0	64770000.0	1.0	0.40191927552223206	0.5954548120498657
1.0	65060000.0	65070000.0	0.0	0.332833468914032	0.5098932385444641
1.0	65070000.0	65080000.0	0.0	0.3343144357204437	0.5108249187469482
1.0	65100000.0	65110000.0	1.0	0.32957664132118225	0.507858395576477
1.0	65190000.0	65200000.0	2.0	0.36677995324134827	0.5511946678161621
1.0	65220000.0	65230000.0	0.0	0.36140522360801697	0.541095495223999
1.0	65310000.0	65320000.0	0.0	0.2977917790412903	0.4890519082546234
1.0	65470000.0	65480000.0	0.0	0.3432770371437073	0.5183991193771362
1.0	65590000.0	65600000.0	2.0	0.43088674545288086	0.6295982599258423
1.0	65620000.0	65630000.0	0.0	0.3876965641975403	0.5721889734268188
1.0	65650000.0	65660000.0	1.0	0.3546343743801117	0.5301222801208496
1.0	65670000.0	65680000.0	0.0	0.3470926284790039	0.519008994102478
1.0	65680000.0	65690000.0	0.0	0.3393407464027405	0.5140134692192078
1.0	65730000.0	65740000.0	0.0	0.3665263056755066	0.5507965087890625
1.0	65760000.0	65770000.0	2.0	0.36716970801353455	0.5549582839012146
1.0	65920000.0	65930000.0	0.0	0.4340604245662689	0.6294893026351929
1.0	65970000.0	65980000.0	3.0	0.3841707706451416	0.5735852122306824
1.0	66000000.0	66010000.0	0.0	0.45155850052833557	0.650699257850647
1.0	66080000.0	66090000.0	2.0	0.3310098350048065	0.5087518692016602
1.0	66090000.0	66100000.0	0.0	0.3469790518283844	0.526037871837616
1.0	66190000.0	66200000.0	0.0	0.5471900105476379	0.7513922452926636
1.0	66300000.0	66310000.0	1.0	0.6851075887680054	0.8776460886001587
1.0	66350000.0	66360000.0	0.0	0.6527165770530701	0.850793719291687
1.0	66390000.0	66400000.0	2.0	0.7262588739395142	0.8977986574172974
1.0	66440000.0	66450000.0	1.0	0.5607128739356995	0.7637659907341003
1.0	66460000.0	66470000.0	0.0	0.4256803095340729	0.6205818057060242
1.0	66510000.0	66520000.0	0.0	0.5187775492668152	0.7232815623283386
1.0	66620000.0	66630000.0	0.0	0.6054002642631531	0.8068628311157227
1.0	66630000.0	66640000.0	0.0	0.4733823239803314	0.6748279333114624
1.0	66670000.0	66680000.0	0.0	0.3759014904499054	0.5581631660461426
1.0	66740000.0	66750000.0	2.0	0.395922988653183	0.5802878141403198
1.0	66760000.0	66770000.0	0.0	0.3645898699760437	0.5447662472724915
1.0	66780000.0	66790000.0	1.0	0.3272319734096527	0.5064046382904053
1.0	66810000.0	66820000.0	0.0	0.35313791036605835	0.5254334211349487
1.0	66820000.0	66830000.0	1.0	0.3219089210033417	0.5031397938728333
1.0	66870000.0	66880000.0	0.0	0.38955411314964294	0.5795267820358276
1.0	66970000.0	66980000.0	0.0	0.6145058870315552	0.8158618211746216
1.0	67090000.0	67100000.0	0.0	0.40487250685691833	0.5992954969406128
1.0	67100000.0	67110000.0	1.0	0.416124165058136	0.6097977757453918
1.0	67170000.0	67180000.0	1.0	0.3948853015899658	0.5882301330566406
1.0	67290000.0	67300000.0	0.0	0.3816508650779724	0.5700069665908813
1.0	67310000.0	67320000.0	0.0	0.3868955075740814	0.5814158320426941
1.0	67340000.0	67350000.0	0.0	0.36867421865463257	0.5585379600524902
1.0	67410000.0	67420000.0	0.0	0.3069019913673401	0.4942297339439392
1.0	67420000.0	67430000.0	1.0	0.3158033490180969	0.4994603097438812
1.0	67480000.0	67490000.0	2.0	0.31802862882614136	0.5007935166358948
1.0	67490000.0	67500000.0	0.0	0.3492179811000824	0.5232831239700317
1.0	67580000.0	67590000.0	1.0	0.6309329271316528	0.8300906419754028
1.0	67620000.0	67630000.0	0.0	0.6494809985160828	0.8464500308036804
1.0	67760000.0	67770000.0	0.0	0.6214885711669922	0.8220316171646118
1.0	67920000.0	67930000.0	0.0	0.36378589272499084	0.5482144951820374
1.0	67990000.0	68000000.0	0.0	0.31479865312576294	0.4988616108894348
1.0	68060000.0	68070000.0	1.0	0.33868080377578735	0.5135928392410278
1.0	68100000.0	68110000.0	0.0	0.32187819480895996	0.5031212568283081
1.0	68110000.0	68120000.0	1.0	0.34856978058815	0.5245938897132874
1.0	68140000.0	68150000.0	0.0	0.31491023302078247	0.4989282190799713
1.0	68160000.0	68170000.0	0.0	0.31687384843826294	0.5001009106636047
1.0	68230000.0	68240000.0	1.0	0.2915371358394623	0.48560771346092224
1.0	68240000.0	68250000.0	0.0	0.3030281066894531	0.49200543761253357
1.0	68420000.0	68430000.0	1.0	0.4034229815006256	0.5986913442611694
1.0	68540000.0	68550000.0	1.0	0.41276654601097107	0.6085580587387085
1.0	68570000.0	68580000.0	0.0	0.3204517364501953	0.502254843711853
1.0	68620000.0	68630000.0	1.0	0.33210331201553345	0.5094358325004578
1.0	68660000.0	68670000.0	0.0	0.30002814531326294	0.4903056025505066
1.0	68680000.0	68690000.0	1.0	0.32931140065193176	0.5076934099197388
1.0	68710000.0	68720000.0	0.0	0.4388315677642822	0.639217734336853
1.0	68900000.0	68910000.0	2.0	0.45219236612319946	0.6509612798690796
1.0	68940000.0	68950000.0	0.0	0.37471678853034973	0.5575227737426758
1.0	68950000.0	68960000.0	0.0	0.39638572931289673	0.585066020488739
1.0	69060000.0	69070000.0	1.0	0.5554012060165405	0.7564462423324585
1.0	69070000.0	69080000.0	0.0	0.6373963356018066	0.8260653614997864
1.0	69130000.0	69140000.0	0.0	0.5495346188545227	0.748846173286438
1.0	69300000.0	69310000.0	0.0	0.5324302315711975	0.7142030596733093
1.0	69480000.0	69490000.0	2.0	0.7015218734741211	0.8744264841079712
1.0	69490000.0	69500000.0	2.0	0.7329193949699402	0.9013437032699585
1.0	69590000.0	69600000.0	0.0	0.7331198453903198	0.9011044502258301
1.0	69660000.0	69670000.0	0.0	0.6218450665473938	0.803272545337677
1.0	69890000.0	69900000.0	0.0	0.7689002752304077	0.9272974133491516
1.0	69970000.0	69980000.0	1.0	0.7365401387214661	0.9050895571708679
1.0	70070000.0	70080000.0	3.0	0.6587167978286743	0.8419661521911621
1.0	70100000.0	70110000.0	1.0	0.6590156555175781	0.8432503938674927
1.0	70120000.0	70130000.0	1.0	0.6377986669540405	0.827743649482727
1.0	70130000.0	70140000.0	1.0	0.6300055980682373	0.8208743929862976
1.0	70280000.0	70290000.0	0.0	0.532703697681427	0.7291080355644226
1.0	70290000.0	70300000.0	0.0	0.4816367030143738	0.6844968199729919
1.0	70310000.0	70320000.0	0.0	0.4778415262699127	0.6788440942764282
1.0	70360000.0	70370000.0	1.0	0.5277779698371887	0.7287706732749939
1.0	70420000.0	70430000.0	0.0	0.5677365064620972	0.770586371421814
1.0	70450000.0	70460000.0	1.0	0.4746503233909607	0.6772956848144531
1.0	70480000.0	70490000.0	1.0	0.5435867309570312	0.7473050355911255
1.0	70500000.0	70510000.0	1.0	0.4751680791378021	0.6772888898849487
1.0	70710000.0	70720000.0	0.0	0.2991403043270111	0.48980650305747986
1.0	70790000.0	70800000.0	0.0	0.3225443959236145	0.5035269260406494
1.0	70800000.0	70810000.0	0.0	0.32672974467277527	0.5060938596725464
1.0	70870000.0	70880000.0	0.0	0.27405744791030884	0.47650790214538574
1.0	70880000.0	70890000.0	0.0	0.3228437006473541	0.5037094950675964
1.0	70940000.0	70950000.0	1.0	0.3988451063632965	0.5935646295547485
1.0	71030000.0	71040000.0	1.0	0.611299991607666	0.8048351407051086
1.0	71090000.0	71100000.0	1.0	0.6572730541229248	0.8419286012649536
1.0	71110000.0	71120000.0	0.0	0.6138138771057129	0.8134992718696594
1.0	71270000.0	71280000.0	0.0	0.8180792927742004	0.9654353857040405
1.0	71300000.0	71310000.0	1.0	0.7383182048797607	0.9080298542976379
1.0	71360000.0	71370000.0	0.0	0.9439823031425476	1.0617594718933105
1.0	71390000.0	71400000.0	0.0	1.013246774673462	1.1093504428863525
1.0	71450000.0	71460000.0	2.0	1.0226613283157349	1.1127859354019165
1.0	71470000.0	71480000.0	5.0	1.0033659934997559	1.1005144119262695
1.0	71500000.0	71510000.0	2.0	1.025615930557251	1.1151952743530273
1.0	71570000.0	71580000.0	3.0	0.6267252564430237	0.8259569406509399
1.0	71600000.0	71610000.0	0.0	0.6781837344169617	0.8573209643363953
1.0	71640000.0	71650000.0	1.0	0.6518233418464661	0.836742103099823
1.0	71650000.0	71660000.0	0.0	0.6321418285369873	0.8221929669380188
1.0	71790000.0	71800000.0	0.0	0.7257057428359985	0.8951560258865356
1.0	71870000.0	71880000.0	0.0	0.6635414361953735	0.8499143719673157
1.0	71950000.0	71960000.0	1.0	0.728831946849823	0.9011724591255188
1.0	71960000.0	71970000.0	0.0	0.8046990633010864	0.9545000195503235
1.0	72000000.0	72010000.0	0.0	0.8778643608093262	1.0086848735809326
1.0	72300000.0	72310000.0	1.0	0.6844674348831177	0.8633092641830444
1.0	72330000.0	72340000.0	0.0	0.6429298520088196	0.8297888040542603
1.0	72370000.0	72380000.0	1.0	0.6124506592750549	0.8074668049812317
1.0	72430000.0	72440000.0	2.0	0.7024462223052979	0.8843636512756348
1.0	72460000.0	72470000.0	0.0	0.8252910375595093	0.9710303544998169
1.0	72470000.0	72480000.0	2.0	0.709845244884491	0.8887860178947449
1.0	72510000.0	72520000.0	1.0	0.8921866416931152	1.019452452659607
1.0	72530000.0	72540000.0	1.0	0.8994377255439758	1.0280029773712158
1.0	72550000.0	72560000.0	1.0	0.9794794321060181	1.080471158027649
1.0	72640000.0	72650000.0	2.0	0.635858952999115	0.8354766964912415
1.0	72940000.0	72950000.0	0.0	0.7300731539726257	0.8999118804931641
1.0	73020000.0	73030000.0	0.0	0.6331983804702759	0.8234208822250366
1.0	73030000.0	73040000.0	0.0	0.6226255893707275	0.8206440210342407
1.0	73050000.0	73060000.0	2.0	0.6744376420974731	0.8541938066482544
1.0	73070000.0	73080000.0	0.0	0.7486667633056641	0.9130718111991882
1.0	73080000.0	73090000.0	1.0	0.6330729126930237	0.8203691244125366
1.0	73110000.0	73120000.0	0.0	0.7762430906295776	0.9350557327270508
1.0	73150000.0	73160000.0	2.0	0.8686506152153015	1.0023448467254639
1.0	73210000.0	73220000.0	3.0	0.7059017419815063	0.8755196332931519
1.0	73220000.0	73230000.0	0.0	0.8322556614875793	0.9760009050369263
1.0	73240000.0	73250000.0	1.0	0.7890592217445374	0.9435625076293945
1.0	73310000.0	73320000.0	0.0	0.7898286581039429	0.9444541931152344
1.0	73380000.0	73390000.0	1.0	0.7750204801559448	0.9321416020393372
1.0	73430000.0	73440000.0	1.0	0.8714569211006165	1.0037519931793213
1.0	73440000.0	73450000.0	0.0	0.9432465434074402	1.054910659790039
1.0	73530000.0	73540000.0	2.0	0.977763295173645	1.07956063747406
1.0	73540000.0	73550000.0	3.0	0.9921256899833679	1.0893555879592896
1.0	73560000.0	73570000.0	2.0	1.034730315208435	1.1204278469085693
1.0	73590000.0	73600000.0	5.0	0.9759145975112915	1.0777795314788818
1.0	73610000.0	73620000.0	1.0	1.1821843385696411	1.2176835536956787
1.0	73670000.0	73680000.0	1.0	1.1919968128204346	1.2279590368270874
1.0	73760000.0	73770000.0	1.0	1.1871984004974365	1.220497488975525
1.0	73870000.0	73880000.0	0.0	0.9284753799438477	1.0459682941436768
1.0	73880000.0	73890000.0	0.0	0.9008623361587524	1.0267577171325684
1.0	74000000.0	74010000.0	1.0	0.6903592944145203	0.8603458404541016
1.0	74030000.0	74040000.0	0.0	0.8000550270080566	0.9521106481552124
1.0	74100000.0	74110000.0	1.0	0.8605955243110657	0.9965473413467407
1.0	74260000.0	74270000.0	0.0	0.6861246824264526	0.8654137849807739
1.0	74290000.0	74300000.0	1.0	0.6415680646896362	0.8295787572860718
1.0	74390000.0	74400000.0	0.0	0.9410285949707031	1.0530515909194946
1.0	74440000.0	74450000.0	3.0	0.9874149560928345	1.0859322547912598
1.0	74510000.0	74520000.0	0.0	1.062226414680481	1.1377387046813965
1.0	74520000.0	74530000.0	1.0	1.0623762607574463	1.1376267671585083
1.0	74530000.0	74540000.0	2.0	0.9645969271659851	1.0715261697769165
1.0	74570000.0	74580000.0	0.0	0.9138789176940918	1.033854365348816
1.0	74680000.0	74690000.0	1.0	0.6857115626335144	0.8751031756401062
1.0	74690000.0	74700000.0	0.0	0.8820073008537292	1.0116422176361084
1.0	74700000.0	74710000.0	1.0	0.8076653480529785	0.9597593545913696
1.0	74730000.0	74740000.0	0.0	0.5580326318740845	0.7616418600082397
1.0	74830000.0	74840000.0	0.0	0.5842167139053345	0.7865204811096191
1.0	74970000.0	74980000.0	1.0	0.6774356365203857	0.8570257425308228
1.0	75150000.0	75160000.0	1.0	0.4811290204524994	0.6798169016838074
1.0	75250000.0	75260000.0	0.0	0.6523779630661011	0.8381007313728333
1.0	75260000.0	75270000.0	1.0	0.7074645757675171	0.8802722096443176
1.0	75280000.0	75290000.0	1.0	0.6597349643707275	0.842028796672821
1.0	75310000.0	75320000.0	0.0	0.7515655159950256	0.9148030281066895
1.0	75360000.0	75370000.0	0.0	0.7479378581047058	0.9147706031799316
1.0	75420000.0	75430000.0	1.0	0.8225529789924622	0.9679171442985535
1.0	75430000.0	75440000.0	1.0	0.8076452016830444	0.9578205347061157
1.0	75480000.0	75490000.0	1.0	0.8633473515510559	0.9981003999710083
1.0	75610000.0	75620000.0	3.0	0.7756446003913879	0.9325399398803711
1.0	75650000.0	75660000.0	1.0	0.8226116895675659	0.9679790735244751
1.0	75700000.0	75710000.0	0.0	0.7649139165878296	0.9259902834892273
1.0	75730000.0	75740000.0	1.0	0.6693145036697388	0.8557040095329285
1.0	75750000.0	75760000.0	0.0	0.7233058214187622	0.8927470445632935
1.0	75760000.0	75770000.0	1.0	0.5992270112037659	0.7942568063735962
1.0	75900000.0	75910000.0	0.0	0.5325495004653931	0.7271735668182373
1.0	75910000.0	75920000.0	0.0	0.5915385484695435	0.7758471369743347
1.0	75970000.0	75980000.0	0.0	0.5094712376594543	0.704875111579895
1.0	75980000.0	75990000.0	0.0	0.4171273112297058	0.6121196150779724
1.0	75990000.0	76000000.0	0.0	0.4528457224369049	0.6506296396255493
1.0	76030000.0	76040000.0	0.0	0.5820476412773132	0.7829194068908691
1.0	76080000.0	76090000.0	0.0	0.5447285175323486	0.7484275102615356
1.0	76100000.0	76110000.0	1.0	0.49008864164352417	0.6944218277931213
1.0	76120000.0	76130000.0	2.0	0.5511370897293091	0.7495311498641968
1.0	76170000.0	76180000.0	1.0	0.5140097737312317	0.7181651592254639
1.0	76250000.0	76260000.0	0.0	0.37904781103134155	0.61127769947052
1.0	76410000.0	76420000.0	2.0	0.6247230768203735	0.8218916654586792
1.0	76450000.0	76460000.0	0.0	0.6108708381652832	0.8115409016609192
1.0	76500000.0	76510000.0	0.0	0.5621169805526733	0.7655631303787231
1.0	76560000.0	76570000.0	1.0	0.4082115590572357	0.6050498485565186
1.0	76650000.0	76660000.0	0.0	0.6228948831558228	0.8195899724960327
1.0	76770000.0	76780000.0	0.0	0.5103698372840881	0.7141429781913757
1.0	76790000.0	76800000.0	0.0	0.42130938172340393	0.6187953948974609
1.0	76830000.0	76840000.0	0.0	0.4781060218811035	0.6820014715194702
1.0	76910000.0	76920000.0	2.0	0.5540539622306824	0.7579376697540283
1.0	76980000.0	76990000.0	1.0	0.5856373906135559	0.7880046963691711
1.0	77020000.0	77030000.0	1.0	0.5895318984985352	0.79106205701828
1.0	77240000.0	77250000.0	0.0	0.6612299084663391	0.8539344668388367
1.0	77270000.0	77280000.0	2.0	0.5726650953292847	0.7747894525527954
1.0	77280000.0	77290000.0	0.0	0.6765670776367188	0.8554859161376953
1.0	77310000.0	77320000.0	1.0	0.6088986992835999	0.8057327270507812
1.0	77420000.0	77430000.0	1.0	0.487001895904541	0.6911166906356812
1.0	77450000.0	77460000.0	0.0	0.5200560688972473	0.7253031134605408
1.0	77520000.0	77530000.0	2.0	0.4204082489013672	0.6174188852310181
1.0	77530000.0	77540000.0	1.0	0.5109554529190063	0.7153623700141907
1.0	77540000.0	77550000.0	1.0	0.4798120856285095	0.6839006543159485
1.0	77550000.0	77560000.0	0.0	0.37581485509872437	0.5566078424453735
1.0	77630000.0	77640000.0	0.0	0.3581297993659973	0.5389925241470337
1.0	77640000.0	77650000.0	0.0	0.3773055374622345	0.5664377808570862
1.0	77650000.0	77660000.0	0.0	0.3323814868927002	0.5096100568771362
1.0	77660000.0	77670000.0	0.0	0.33377206325531006	0.5104830265045166
1.0	77760000.0	77770000.0	0.0	0.4208286702632904	0.6198756694793701
1.0	77900000.0	77910000.0	0.0	0.34822550415992737	0.5287502408027649
1.0	77940000.0	77950000.0	0.0	0.3260320723056793	0.5056638717651367
1.0	78060000.0	78070000.0	0.0	0.29247671365737915	0.4861193597316742
1.0	78070000.0	78080000.0	0.0	0.2958984375	0.4879993796348572
1.0	78110000.0	78120000.0	0.0	0.29409337043762207	0.4870041012763977
1.0	78140000.0	78150000.0	0.0	0.27405744791030884	0.47650790214538574
1.0	78160000.0	78170000.0	0.0	0.2923232913017273	0.48603591322898865
1.0	78170000.0	78180000.0	0.0	0.2900012731552124	0.48477640748023987
1.0	78220000.0	78230000.0	0.0	0.27405744791030884	0.47650790214538574
1.0	78310000.0	78320000.0	0.0	0.2965320944786072	0.4883507788181305
1.0	78320000.0	78330000.0	0.0	0.3105379045009613	0.4963468909263611
1.0	78370000.0	78380000.0	0.0	0.3013671338558197	0.4910624623298645
1.0	78410000.0	78420000.0	1.0	0.2902368903160095	0.4849035143852234
1.0	78430000.0	78440000.0	0.0	0.2906423509120941	0.48512324690818787
1.0	78450000.0	78460000.0	0.0	0.29118072986602783	0.4854145646095276
1.0	78470000.0	78480000.0	0.0	0.2975195646286011	0.9549247622489929
1.0	78550000.0	78560000.0	0.0	0.4189855456352234	0.6155086159706116
1.0	78560000.0	78570000.0	0.0	0.4256444573402405	0.6157568097114563
1.0	78570000.0	78580000.0	2.0	0.3334271311759949	0.510266900062561
1.0	78660000.0	78670000.0	0.0	0.5961155295372009	0.7982797622680664
1.0	78680000.0	78690000.0	0.0	0.5183447599411011	0.723950982093811
1.0	78720000.0	78730000.0	1.0	0.5142160654067993	0.7172806859016418
1.0	78730000.0	78740000.0	0.0	0.5670775175094604	0.7701671719551086
1.0	78820000.0	78830000.0	0.0	0.5161004066467285	0.7202702760696411
1.0	78860000.0	78870000.0	0.0	0.5586260557174683	0.7609103322029114
1.0	78870000.0	78880000.0	0.0	0.4938146471977234	0.6921252012252808
1.0	78900000.0	78910000.0	0.0	0.49879249930381775	0.7028616666793823
1.0	78940000.0	78950000.0	1.0	0.41881614923477173	0.6119604706764221
1.0	79040000.0	79050000.0	0.0	0.4459083676338196	0.6433107852935791
1.0	79060000.0	79070000.0	0.0	0.41710203886032104	0.6111149191856384
1.0	79130000.0	79140000.0	0.0	0.4529873728752136	0.6542971730232239
1.0	79200000.0	79210000.0	0.0	0.5918668508529663	0.7893070578575134
1.0	79260000.0	79270000.0	0.0	0.557383120059967	0.7608233690261841
1.0	79320000.0	79330000.0	0.0	0.6598760485649109	0.8473626971244812
1.0	79330000.0	79340000.0	1.0	0.6871343851089478	0.8675867319107056
1.0	79360000.0	79370000.0	1.0	0.6471983194351196	0.8369507789611816
1.0	79420000.0	79430000.0	1.0	0.7709699869155884	0.9326947331428528
1.0	79480000.0	79490000.0	1.0	0.7314066886901855	0.9096413850784302
1.0	79510000.0	79520000.0	0.0	0.6525047421455383	0.8443876504898071
1.0	79530000.0	79540000.0	0.0	0.6271770596504211	0.824284553527832
1.0	79570000.0	79580000.0	1.0	0.7245182394981384	0.8976243734359741
1.0	79680000.0	79690000.0	1.0	0.6831766963005066	0.867082953453064
1.0	79700000.0	79710000.0	0.0	0.6250922083854675	0.8243218660354614
1.0	79770000.0	79780000.0	0.0	0.7449309229850769	0.9152393341064453
1.0	79900000.0	79910000.0	0.0	0.7475703358650208	0.9111550450325012
1.0	79910000.0	79920000.0	1.0	0.6918134093284607	0.871648907661438
1.0	80000000.0	80010000.0	0.0	0.6062567234039307	0.8066586256027222
1.0	80010000.0	80020000.0	2.0	0.6310240030288696	0.8207334280014038
1.0	80040000.0	80050000.0	1.0	0.6623640060424805	0.8474279642105103
1.0	80150000.0	80160000.0	3.0	0.74274742603302	0.9080517888069153
1.0	80170000.0	80180000.0	1.0	0.7426546216011047	0.9108535647392273
1.0	80180000.0	80190000.0	0.0	0.7877344489097595	0.9454910159111023
1.0	80190000.0	80200000.0	1.0	0.6511043310165405	0.8476993441581726
1.0	80290000.0	80300000.0	1.0	0.8500798344612122	0.9907664060592651
1.0	80620000.0	80630000.0	0.0	0.5887370705604553	0.7862333655357361
1.0	80650000.0	80660000.0	1.0	0.6644217371940613	0.8467685580253601
1.0	80670000.0	80680000.0	1.0	0.5622058510780334	0.7642780542373657
1.0	80680000.0	80690000.0	0.0	0.576220691204071	0.7775243520736694
1.0	80730000.0	80740000.0	2.0	0.6387556791305542	0.8240402340888977
1.0	80770000.0	80780000.0	0.0	0.6797181367874146	0.8618770837783813
1.0	80780000.0	80790000.0	1.0	0.690962553024292	0.8682063817977905
1.0	80850000.0	80860000.0	1.0	0.853052020072937	0.9911958575248718
1.0	80890000.0	80900000.0	1.0	0.9099586606025696	1.0331783294677734
1.0	80900000.0	80910000.0	1.0	0.8832747340202332	1.0134992599487305
1.0	80910000.0	80920000.0	1.0	0.8873291015625	1.0174450874328613
1.0	80940000.0	80950000.0	1.0	0.932477593421936	1.0475013256072998
1.0	81090000.0	81100000.0	1.0	0.7897168397903442	0.9431390762329102
1.0	81130000.0	81140000.0	0.0	0.8964071273803711	1.0270097255706787
1.0	81150000.0	81160000.0	1.0	1.040368676185608	1.1223738193511963
1.0	81170000.0	81180000.0	0.0	1.0066416263580322	1.100932002067566
1.0	81200000.0	81210000.0	2.0	0.927595317363739	1.0564649105072021
1.0	81240000.0	81250000.0	1.0	1.0115602016448975	1.1032302379608154
1.0	81260000.0	81270000.0	2.0	1.0368986129760742	1.1193962097167969
1.0	81350000.0	81360000.0	2.0	0.5401453375816345	0.7439217567443848
1.0	81390000.0	81400000.0	1.0	0.6919636726379395	0.8682964444160461
1.0	81470000.0	81480000.0	2.0	0.4844650626182556	0.6857985854148865
1.0	81510000.0	81520000.0	0.0	0.5812041163444519	0.7829419374465942
1.0	81520000.0	81530000.0	0.0	0.5869848728179932	0.7883814573287964
1.0	81560000.0	81570000.0	1.0	0.5551315546035767	0.7578173875808716
1.0	81570000.0	81580000.0	0.0	0.5865188837051392	0.7876027822494507
1.0	81590000.0	81600000.0	0.0	0.4505871832370758	0.6519814133644104
1.0	81630000.0	81640000.0	1.0	0.6188148260116577	0.8158029317855835
1.0	81640000.0	81650000.0	1.0	0.6220257878303528	0.8159363865852356
1.0	81780000.0	81790000.0	1.0	0.5790281295776367	0.7817553877830505
1.0	81800000.0	81810000.0	0.0	0.5654046535491943	0.7682773470878601
1.0	81830000.0	81840000.0	0.0	0.530755341053009	0.7345916628837585
1.0	81860000.0	81870000.0	1.0	0.5419840216636658	0.7454684972763062
1.0	81920000.0	81930000.0	0.0	0.5004636645317078	0.7051464319229126
1.0	82090000.0	82100000.0	1.0	0.49155229330062866	0.6957784295082092
1.0	82150000.0	82160000.0	2.0	0.3994784653186798	0.590389609336853
1.0	82170000.0	82180000.0	0.0	0.3940806984901428	0.5865510702133179
1.0	82220000.0	82230000.0	0.0	0.3730700612068176	0.5570434331893921
1.0	82270000.0	82280000.0	0.0	0.32122692465782166	0.5027258992195129
1.0	82300000.0	82310000.0	0.0	0.35524243116378784	0.5354040861129761
1.0	82310000.0	82320000.0	0.0	0.3724028468132019	0.5610936880111694
1.0	82350000.0	82360000.0	0.0	0.3867860734462738	0.5752518773078918
1.0	82400000.0	82410000.0	0.0	0.3713085949420929	0.5516039133071899
1.0	82420000.0	82430000.0	0.0	0.44788432121276855	0.6485210657119751
1.0	82480000.0	82490000.0	2.0	0.6459004282951355	0.835493266582489
1.0	82510000.0	82520000.0	1.0	0.6100687980651855	0.8109213709831238
1.0	82550000.0	82560000.0	0.0	0.6331080198287964	0.8289746046066284
1.0	82590000.0	82600000.0	0.0	0.5140740871429443	0.7132834196090698
1.0	82730000.0	82740000.0	1.0	0.5665658712387085	0.7699365019798279
1.0	82880000.0	82890000.0	0.0	0.5693877935409546	0.7716266512870789
1.0	82900000.0	82910000.0	0.0	0.5843761563301086	0.785047709941864
1.0	82910000.0	82920000.0	1.0	0.5457233190536499	0.7480042576789856
1.0	82970000.0	82980000.0	0.0	0.5399914383888245	0.7436515092849731
1.0	83090000.0	83100000.0	1.0	0.6990481615066528	0.8771907091140747
1.0	83130000.0	83140000.0	1.0	0.6072019338607788	0.8058432340621948
1.0	83190000.0	83200000.0	1.0	0.7360256314277649	0.9035979509353638
1.0	83340000.0	83350000.0	0.0	0.6408529281616211	0.8398650288581848
1.0	83370000.0	83380000.0	0.0	0.6402239799499512	0.8364981412887573
1.0	83510000.0	83520000.0	1.0	0.6044544577598572	0.79917973279953
1.0	83540000.0	83550000.0	0.0	0.5003288984298706	0.7035256624221802
1.0	83550000.0	83560000.0	0.0	0.49712783098220825	0.7011151313781738
1.0	83590000.0	83600000.0	1.0	0.40455785393714905	0.596000075340271
1.0	83610000.0	83620000.0	0.0	0.3566708266735077	0.5387130975723267
1.0	83620000.0	83630000.0	0.0	0.3500247895717621	0.5300581455230713
1.0	83860000.0	83870000.0	0.0	0.3591398596763611	0.542889416217804
1.0	83870000.0	83880000.0	0.0	0.3227989077568054	0.503682553768158
1.0	83970000.0	83980000.0	0.0	0.37053459882736206	0.5510936975479126
1.0	83980000.0	83990000.0	2.0	0.39444202184677124	0.5889369249343872
1.0	84180000.0	84190000.0	0.0	0.5348859429359436	0.7392300963401794
1.0	84210000.0	84220000.0	0.0	0.47212129831314087	0.6717416644096375
1.0	84270000.0	84280000.0	1.0	0.3489852547645569	0.5302886366844177
1.0	84300000.0	84310000.0	0.0	0.3592783510684967	0.5447438359260559
1.0	84430000.0	84440000.0	1.0	0.4095591604709625	0.606765627861023
1.0	84500000.0	84510000.0	2.0	0.46535080671310425	0.6686125993728638
1.0	84590000.0	84600000.0	1.0	0.3256368041038513	0.5054208040237427
1.0	84720000.0	84730000.0	1.0	0.3289796710014343	0.5074870586395264
1.0	84960000.0	84970000.0	0.0	0.28860336542129517	0.4840257167816162
1.0	84970000.0	84980000.0	0.0	1.07998788356781	1.758922815322876
1.0	84990000.0	85000000.0	0.0	0.31989842653274536	0.5019205808639526
1.0	85010000.0	85020000.0	0.0	0.30225011706352234	0.49156254529953003
1.0	85040000.0	85050000.0	1.0	0.2913687229156494	0.47588855028152466
1.0	85100000.0	85110000.0	0.0	0.394498735666275	0.5852624773979187
1.0	85150000.0	85160000.0	0.0	0.27405744791030884	0.47650790214538574
1.0	85170000.0	85180000.0	1.0	0.3890640139579773	0.5779170989990234
1.0	85230000.0	85240000.0	2.0	0.37861400842666626	0.5678186416625977
1.0	85240000.0	85250000.0	0.0	0.38881582021713257	0.570929765701294
1.0	85250000.0	85260000.0	2.0	0.48604804277420044	0.6899494528770447
1.0	85300000.0	85310000.0	0.0	0.433177649974823	0.6332977414131165
1.0	85390000.0	85400000.0	0.0	0.43238210678100586	0.6333648562431335
1.0	85400000.0	85410000.0	0.0	0.3739936053752899	0.5597331523895264
1.0	85520000.0	85530000.0	0.0	0.29925793409347534	0.48987293243408203
1.0	85530000.0	85540000.0	0.0	0.32865700125694275	0.5072863698005676
1.0	85570000.0	85580000.0	0.0	0.3141062557697296	0.4984511435031891
1.0	85580000.0	85590000.0	0.0	0.31607508659362793	0.499622642993927
1.0	85610000.0	85620000.0	0.0	0.29926854372024536	0.48987874388694763
1.0	85670000.0	85680000.0	0.0	0.3605550527572632	0.5486451983451843
1.0	85680000.0	85690000.0	0.0	0.3343726098537445	0.5154784917831421
1.0	85710000.0	85720000.0	0.0	0.2904112637042999	0.4849979281425476
1.0	85730000.0	85740000.0	0.0	0.2878492474555969	0.4836217761039734
1.0	85740000.0	85750000.0	0.0	0.22981128096580505	1.0088489055633545
1.0	85770000.0	85780000.0	0.0	0.2922831177711487	0.4860139787197113
1.0	85810000.0	85820000.0	1.0	0.2903798520565033	0.4849812388420105
1.0	85900000.0	85910000.0	0.0	0.310555636882782	0.4963572919368744
1.0	85930000.0	85940000.0	1.0	0.31775134801864624	0.46304672956466675
1.0	86010000.0	86020000.0	1.0	0.2890377640724182	0.4842582643032074
1.0	86130000.0	86140000.0	0.0	0.3040366470813751	0.49258169531822205
1.0	86160000.0	86170000.0	0.0	0.3067363202571869	0.4941343367099762
1.0	86180000.0	86190000.0	1.0	0.5029193758964539	0.7073156237602234
1.0	86190000.0	86200000.0	0.0	0.4125407636165619	0.6084992289543152
1.0	86230000.0	86240000.0	0.0	0.33918553590774536	0.518385112285614
1.0	86240000.0	86250000.0	0.0	0.3839644193649292	0.5749980211257935
1.0	86310000.0	86320000.0	0.0	0.37853628396987915	0.5632220506668091
1.0	86400000.0	86410000.0	0.0	0.38764816522598267	0.5771185159683228
1.0	86420000.0	86430000.0	0.0	0.3936002552509308	0.5850256085395813
1.0	86430000.0	86440000.0	1.0	0.38419026136398315	0.575895369052887
1.0	86450000.0	86460000.0	0.0	0.31560951471328735	0.49934452772140503
1.0	86460000.0	86470000.0	0.0	0.36036258935928345	0.5482937097549438
1.0	86620000.0	86630000.0	1.0	0.3892562985420227	0.5851446986198425
1.0	86660000.0	86670000.0	0.0	0.3834371864795685	0.5739439725875854
1.0	86690000.0	86700000.0	0.0	0.41746601462364197	0.6135095357894897
1.0	86700000.0	86710000.0	0.0	0.44146522879600525	0.6407461762428284
1.0	86730000.0	86740000.0	0.0	0.4148089289665222	0.6111282110214233
1.0	86740000.0	86750000.0	1.0	0.42614102363586426	0.6246111392974854
1.0	86820000.0	86830000.0	0.0	0.3297532796859741	0.5079677700996399
1.0	86870000.0	86880000.0	0.0	0.44903701543807983	0.6497738361358643
1.0	86920000.0	86930000.0	1.0	0.4210820198059082	0.6192517876625061
1.0	86970000.0	86980000.0	0.0	0.3968717157840729	0.5870879888534546
1.0	86990000.0	87000000.0	0.0	0.5662379860877991	0.7684307098388672
1.0	87010000.0	87020000.0	1.0	0.532906174659729	0.7363713979721069
1.0	87020000.0	87030000.0	1.0	0.5879148840904236	0.7868841886520386
1.0	87150000.0	87160000.0	1.0	0.3726528584957123	0.5568486452102661
1.0	87180000.0	87190000.0	0.0	0.32329636812210083	0.503986120223999
1.0	87200000.0	87210000.0	0.0	0.29418373107910156	0.48705369234085083
1.0	87250000.0	87260000.0	0.0	0.39108705520629883	0.5726630687713623
1.0	87290000.0	87300000.0	1.0	0.3867255747318268	0.5716824531555176
1.0	87360000.0	87370000.0	0.0	0.3345898985862732	0.5109993815422058
1.0	87400000.0	87410000.0	0.0	0.33839601278305054	0.5134109854698181
1.0	87480000.0	87490000.0	0.0	0.32252246141433716	0.5035138130187988
1.0	87530000.0	87540000.0	0.0	0.3269900381565094	0.5062544941902161
1.0	87620000.0	87630000.0	0.0	0.41877466440200806	0.6172950267791748
1.0	87640000.0	87650000.0	1.0	0.5256564021110535	0.7306731939315796
1.0	87670000.0	87680000.0	0.0	0.44892874360084534	0.6531531810760498
1.0	87700000.0	87710000.0	0.0	0.5683736801147461	0.7722246050834656
1.0	87780000.0	87790000.0	0.0	0.5394407510757446	0.7436025738716125
1.0	87790000.0	87800000.0	3.0	0.27405744791030884	0.47650790214538574
1.0	87820000.0	87830000.0	0.0	0.37961822748184204	0.5643251538276672
1.0	87830000.0	87840000.0	0.0	0.487152099609375	0.6909743547439575
1.0	87890000.0	87900000.0	0.0	0.5339795351028442	0.7377158403396606
1.0	87900000.0	87910000.0	0.0	0.5573376417160034	0.7604171633720398
1.0	87910000.0	87920000.0	2.0	0.3685395121574402	0.5525544881820679
1.0	87970000.0	87980000.0	1.0	0.4866921305656433	0.6910104155540466
1.0	87990000.0	88000000.0	2.0	0.5363770127296448	0.7404893040657043
1.0	88010000.0	88020000.0	0.0	0.6178865432739258	0.8168651461601257
1.0	88020000.0	88030000.0	0.0	0.5399829745292664	0.743687629699707
1.0	88070000.0	88080000.0	1.0	0.5772773027420044	0.7795428037643433
1.0	88120000.0	88130000.0	0.0	0.7010217308998108	0.877463161945343
1.0	88200000.0	88210000.0	1.0	0.615864634513855	0.8140565156936646
1.0	88240000.0	88250000.0	1.0	0.6454296112060547	0.8437871932983398
1.0	88250000.0	88260000.0	0.0	0.6392785906791687	0.8340420722961426
1.0	88280000.0	88290000.0	1.0	0.5501184463500977	0.7538864016532898
1.0	88300000.0	88310000.0	2.0	0.5902013182640076	0.7923081517219543
1.0	88360000.0	88370000.0	1.0	0.5344184041023254	0.7395896911621094
1.0	88500000.0	88510000.0	0.0	0.652224600315094	0.8381358981132507
1.0	88630000.0	88640000.0	2.0	0.6687086820602417	0.8494260907173157
1.0	88640000.0	88650000.0	0.0	0.6068801283836365	0.8086350560188293
1.0	88690000.0	88700000.0	0.0	0.6614341735839844	0.8528918027877808
1.0	88780000.0	88790000.0	1.0	0.6930629014968872	0.8815075159072876
1.0	88930000.0	88940000.0	1.0	0.7110247611999512	0.8873646855354309
1.0	88940000.0	88950000.0	1.0	0.6453380584716797	0.8438298106193542
1.0	88960000.0	88970000.0	0.0	0.5714980363845825	0.7750382423400879
1.0	89010000.0	89020000.0	1.0	0.44626498222351074	0.6455379724502563
1.0	89070000.0	89080000.0	0.0	0.4619085192680359	0.6623210906982422
1.0	89150000.0	89160000.0	0.0	0.4246302545070648	0.8271633386611938
1.0	89270000.0	89280000.0	0.0	0.31018227338790894	0.49613896012306213
1.0	89370000.0	89380000.0	0.0	0.36816248297691345	0.554629921913147
1.0	89520000.0	89530000.0	0.0	0.33651667833328247	0.5122167468070984
1.0	89540000.0	89550000.0	0.0	0.6281062960624695	0.8282580375671387
1.0	89560000.0	89570000.0	2.0	0.5643892884254456	0.7686822414398193
1.0	89570000.0	89580000.0	1.0	0.4285169541835785	0.6195012331008911
1.0	89720000.0	89730000.0	1.0	0.4826206564903259	0.6879894137382507
1.0	89740000.0	89750000.0	1.0	0.5457230806350708	0.750359833240509
1.0	89800000.0	89810000.0	3.0	0.6059597730636597	0.8053833842277527
1.0	89890000.0	89900000.0	0.0	0.5366148352622986	0.741130530834198
1.0	89970000.0	89980000.0	0.0	0.5504182577133179	0.754582941532135
1.0	90000000.0	90010000.0	2.0	0.36553868651390076	0.5430752038955688
1.0	90080000.0	90090000.0	0.0	0.3936639428138733	0.5816958546638489
1.0	90110000.0	90120000.0	2.0	0.35039466619491577	0.5281879305839539
1.0	90130000.0	90140000.0	2.0	0.3287885785102844	0.5073688626289368
1.0	90150000.0	90160000.0	0.0	0.3431294560432434	0.516443133354187
1.0	90190000.0	90200000.0	0.0	0.33780789375305176	0.5130367279052734
1.0	90310000.0	90320000.0	1.0	0.3079969882965088	0.4948643743991852
1.0	90420000.0	90430000.0	1.0	0.31492432951927185	0.49893617630004883
1.0	90440000.0	90450000.0	1.0	0.33083197474479675	0.5086404085159302
1.0	90450000.0	90460000.0	0.0	0.3614492118358612	0.5424324870109558
1.0	90480000.0	90490000.0	1.0	0.32312706112861633	0.5038822889328003
1.0	90560000.0	90570000.0	2.0	0.4411707818508148	0.6382125020027161
1.0	90580000.0	90590000.0	0.0	0.569355309009552	0.7722731828689575
1.0	90610000.0	90620000.0	1.0	0.622134268283844	0.8152103424072266
1.0	90650000.0	90660000.0	1.0	0.725757896900177	0.8969115018844604
1.0	90690000.0	90700000.0	2.0	0.6296654939651489	0.8214472532272339
1.0	90740000.0	90750000.0	1.0	0.6071849465370178	0.803817093372345
1.0	90750000.0	90760000.0	2.0	0.5911974310874939	0.7924291491508484
1.0	90770000.0	90780000.0	1.0	0.637370228767395	0.827431321144104
1.0	90880000.0	90890000.0	2.0	0.6019364595413208	0.7942403554916382
1.0	90890000.0	90900000.0	0.0	0.7034770846366882	0.8783931732177734
1.0	90920000.0	90930000.0	1.0	0.7836868762969971	0.9395062327384949
1.0	90930000.0	90940000.0	2.0	0.745125412940979	0.910283088684082
1.0	90950000.0	90960000.0	1.0	0.7652658820152283	0.9346110224723816
1.0	90990000.0	91000000.0	4.0	0.8170372843742371	0.9639951586723328
1.0	91140000.0	91150000.0	3.0	0.8352676630020142	0.9771022796630859
1.0	91150000.0	91160000.0	1.0	0.7805483937263489	0.9374459385871887
1.0	91190000.0	91200000.0	0.0	0.6253052949905396	0.8250889778137207
1.0	91210000.0	91220000.0	0.0	0.7063106894493103	0.8797217607498169
1.0	91220000.0	91230000.0	0.0	0.6547694206237793	0.8413482904434204
1.0	91230000.0	91240000.0	1.0	0.6351458430290222	0.8265889286994934
1.0	91260000.0	91270000.0	0.0	0.5510801076889038	0.7544708847999573
1.0	91270000.0	91280000.0	0.0	0.5236042737960815	0.7276596426963806
1.0	91380000.0	91390000.0	0.0	0.39514514803886414	0.5855880975723267
1.0	91390000.0	91400000.0	0.0	0.37495118379592896	0.5614790916442871
1.0	91450000.0	91460000.0	0.0	0.3507271707057953	0.531432032585144
1.0	91480000.0	91490000.0	0.0	0.27405744791030884	0.47650790214538574
1.0	91510000.0	91520000.0	1.0	0.5138707160949707	0.7184906005859375
1.0	91520000.0	91530000.0	0.0	0.5535414218902588	0.7566090822219849
1.0	91550000.0	91560000.0	0.0	0.5800241231918335	0.7825791239738464
1.0	91620000.0	91630000.0	0.0	0.5654202699661255	0.7690938711166382
1.0	91660000.0	91670000.0	0.0	0.6489880681037903	0.8384167551994324
1.0	91730000.0	91740000.0	0.0	0.5225241780281067	0.7270954847335815
1.0	91860000.0	91870000.0	1.0	0.38842499256134033	0.5781581997871399
1.0	91880000.0	91890000.0	1.0	0.5037509799003601	0.7075070142745972
1.0	91910000.0	91920000.0	0.0	0.37278351187705994	0.5558686256408691
1.0	91930000.0	91940000.0	1.0	0.4508933126926422	0.6507298946380615
1.0	91940000.0	91950000.0	0.0	0.3836827874183655	0.5758506655693054
1.0	92000000.0	92010000.0	0.0	0.3299822211265564	0.5081108212471008
1.0	92030000.0	92040000.0	0.0	0.3436768054962158	0.5177631378173828
1.0	92060000.0	92070000.0	0.0	0.3339819610118866	0.5106158256530762
1.0	92070000.0	92080000.0	0.0	0.33120766282081604	0.5088749527931213
1.0	92120000.0	92130000.0	1.0	0.4160040318965912	0.6145473122596741
1.0	92170000.0	92180000.0	1.0	0.2904242277145386	0.48500508069992065
1.0	92270000.0	92280000.0	0.0	0.3059156537055969	0.4936605989933014
1.0	92280000.0	92290000.0	1.0	0.3221907317638397	0.5033113360404968
1.0	92320000.0	92330000.0	0.0	0.3203202188014984	0.5021759271621704
1.0	92370000.0	92380000.0	3.0	0.33082836866378784	0.5086381435394287
1.0	92480000.0	92490000.0	1.0	0.45394277572631836	0.6555355787277222
1.0	92530000.0	92540000.0	0.0	0.38164931535720825	0.5703386068344116
1.0	92560000.0	92570000.0	1.0	0.336982786655426	0.5125115513801575
1.0	92580000.0	92590000.0	1.0	0.34760338068008423	0.5247114896774292
1.0	92630000.0	92640000.0	1.0	0.34513893723487854	0.5225706100463867
1.0	92680000.0	92690000.0	1.0	0.4873695969581604	0.6918646097183228
1.0	92710000.0	92720000.0	1.0	0.3246566951274872	0.5048185586929321
1.0	92780000.0	92790000.0	1.0	0.31636175513267517	0.4997941851615906
1.0	92800000.0	92810000.0	0.0	0.30341070890426636	0.49222391843795776
1.0	92820000.0	92830000.0	0.0	0.30614182353019714	0.49379071593284607
1.0	92990000.0	93000000.0	0.0	0.31502196192741394	0.49899429082870483
1.0	93020000.0	93030000.0	0.0	0.3031615614891052	0.49208155274391174
1.0	93160000.0	93170000.0	1.0	0.2914164960384369	0.4855424761772156
1.0	93300000.0	93310000.0	0.0	0.2878420054912567	0.4836179316043854
1.0	93390000.0	93400000.0	0.0	0.2962203621864319	0.4881775975227356
1.0	93580000.0	93590000.0	0.0	0.3166881501674652	0.49998942017555237
1.0	93600000.0	93610000.0	0.0	0.3041369915008545	0.4926387667655945
1.0	93610000.0	93620000.0	0.0	0.3068615794181824	0.49420657753944397
1.0	93640000.0	93650000.0	0.0	0.27405744791030884	0.47650790214538574
1.0	93670000.0	93680000.0	0.0	0.29354074597358704	0.4867006242275238
1.0	93690000.0	93700000.0	0.0	0.31082597374916077	0.49651575088500977
1.0	93860000.0	93870000.0	1.0	0.30529195070266724	0.49330177903175354
1.0	93910000.0	93920000.0	0.0	0.31775134801864624	0.46304672956466675
1.0	93990000.0	94000000.0	0.0	0.30479878187179565	0.49301785230636597
1.0	94160000.0	94170000.0	0.0	0.32993271946907043	0.5080798864364624
1.0	94370000.0	94380000.0	0.0	0.28887587785720825	0.48417097330093384
1.0	94430000.0	94440000.0	0.0	0.3243604898452759	0.5046369433403015
1.0	94490000.0	94500000.0	0.0	0.32377126812934875	0.5042768716812134
1.0	94520000.0	94530000.0	0.0	0.3094465732574463	0.4957086443901062
1.0	94560000.0	94570000.0	1.0	0.28854474425315857	0.4839932918548584
1.0	94610000.0	94620000.0	1.0	0.3937701880931854	0.581455409526825
1.0	94630000.0	94640000.0	3.0	0.34976062178611755	0.5224019289016724
1.0	94670000.0	94680000.0	1.0	0.34720689058303833	0.5218749642372131
1.0	94720000.0	94730000.0	2.0	0.39909476041793823	0.5868574380874634
1.0	94930000.0	94940000.0	0.0	0.28977352380752563	0.48465386033058167
1.0	94980000.0	94990000.0	0.0	0.29014673829078674	0.4848547875881195
1.0	95040000.0	95050000.0	0.0	0.3626614511013031	0.5482831597328186
1.0	95060000.0	95070000.0	0.0	0.32834893465042114	0.5070956945419312
1.0	95080000.0	95090000.0	0.0	0.3211897909641266	0.5027024745941162
1.0	95140000.0	95150000.0	0.0	0.37201929092407227	0.559604287147522
1.0	95150000.0	95160000.0	0.0	0.38556185364723206	0.5755763053894043
1.0	95210000.0	95220000.0	0.0	0.31302526593208313	0.49781036376953125
1.0	95250000.0	95260000.0	1.0	0.29499638080596924	0.48750075697898865
1.0	95260000.0	95270000.0	0.0	0.2895939350128174	0.48455676436424255
1.0	95290000.0	95300000.0	0.0	0.3378418982028961	0.513058066368103
1.0	95300000.0	95310000.0	0.0	0.4111367166042328	0.6067119240760803
1.0	95320000.0	95330000.0	0.0	0.29675936698913574	0.4884769022464752
1.0	95330000.0	95340000.0	0.0	0.2925276756286621	0.48614683747291565
1.0	95360000.0	95370000.0	0.0	0.2871135473251343	0.48322993516921997
1.0	95370000.0	95380000.0	1.0	0.290479451417923	0.48503509163856506
1.0	95520000.0	95530000.0	0.0	0.3126581609249115	0.49759387969970703
1.0	95560000.0	95570000.0	0.0	0.37419670820236206	0.5596672296524048
1.0	95600000.0	95610000.0	2.0	0.3309616446495056	0.5087214708328247
1.0	95610000.0	95620000.0	0.0	0.33365312218666077	0.5104085803031921
1.0	95630000.0	95640000.0	0.0	0.3438549041748047	0.5181939005851746
1.0	95680000.0	95690000.0	0.0	0.40237584710121155	0.5959001779556274
1.0	95720000.0	95730000.0	1.0	0.41282734274864197	0.6073549389839172
1.0	95730000.0	95740000.0	0.0	0.6163883805274963	0.8169482350349426
1.0	95810000.0	95820000.0	1.0	0.7056468725204468	0.8807619214057922
1.0	95820000.0	95830000.0	0.0	0.7770622372627258	0.9368209838867188
1.0	95830000.0	95840000.0	3.0	0.6915351152420044	0.8697983622550964
1.0	95980000.0	95990000.0	1.0	0.76860511302948	0.9284518957138062
1.0	96010000.0	96020000.0	1.0	0.6473707556724548	0.8340884447097778
1.0	96120000.0	96130000.0	0.0	0.7837716341018677	0.9407302737236023
1.0	96130000.0	96140000.0	1.0	0.8245476484298706	0.9708837270736694
1.0	96230000.0	96240000.0	3.0	0.7647067308425903	0.9299439191818237
1.0	96300000.0	96310000.0	1.0	0.8270066976547241	0.9717049598693848
1.0	96340000.0	96350000.0	1.0	0.5654871463775635	0.7673216462135315
1.0	96350000.0	96360000.0	0.0	0.5555750131607056	0.7580346465110779
1.0	96360000.0	96370000.0	0.0	0.5382788181304932	0.7350648045539856
1.0	96390000.0	96400000.0	0.0	0.4942794740200043	0.6955788731575012
1.0	96410000.0	96420000.0	2.0	0.38973236083984375	0.5812060832977295
1.0	96460000.0	96470000.0	0.0	0.5310815572738647	0.734937846660614
1.0	96480000.0	96490000.0	0.0	0.5646682977676392	0.7670605182647705
1.0	96550000.0	96560000.0	0.0	0.5769680142402649	0.7784653902053833
1.0	96580000.0	96590000.0	0.0	0.5638297200202942	0.7666268944740295
1.0	96590000.0	96600000.0	1.0	0.6426979899406433	0.8329342603683472
1.0	96720000.0	96730000.0	0.0	0.4180115759372711	0.6157923340797424
1.0	96760000.0	96770000.0	1.0	0.4546249806880951	0.6541398763656616
1.0	96810000.0	96820000.0	1.0	0.40247297286987305	0.5947070121765137
1.0	96960000.0	96970000.0	1.0	0.506916880607605	0.7113572359085083
1.0	96990000.0	97000000.0	0.0	0.5316629409790039	0.7358668446540833
1.0	97170000.0	97180000.0	1.0	0.3878013789653778	0.5733357667922974
1.0	97250000.0	97260000.0	0.0	0.3420420289039612	0.5157442092895508
1.0	97260000.0	97270000.0	1.0	0.3423570990562439	0.5159466862678528
1.0	97270000.0	97280000.0	0.0	0.33340591192245483	0.5102530717849731
1.0	97280000.0	97290000.0	2.0	0.32993626594543457	0.5080822706222534
1.0	97290000.0	97300000.0	0.0	0.335509717464447	0.5115798711776733
1.0	97310000.0	97320000.0	1.0	0.37723276019096375	0.5649049878120422
1.0	97400000.0	97410000.0	0.0	0.4471825957298279	0.6474076509475708
1.0	97410000.0	97420000.0	1.0	0.4182157516479492	0.6172610521316528
1.0	97430000.0	97440000.0	0.0	0.3786352574825287	0.5617687702178955
1.0	97470000.0	97480000.0	0.0	0.42794090509414673	0.6268724203109741
1.0	97500000.0	97510000.0	1.0	0.6344945430755615	0.8287280201911926
1.0	97510000.0	97520000.0	0.0	0.4113462567329407	0.5972470045089722
1.0	97550000.0	97560000.0	0.0	0.39452770352363586	0.5764198899269104
1.0	97610000.0	97620000.0	0.0	0.36581963300704956	0.5469052195549011
1.0	97690000.0	97700000.0	1.0	0.3800674080848694	0.5657041072845459
1.0	97840000.0	97850000.0	1.0	0.3542045056819916	0.534103274345398
1.0	97870000.0	97880000.0	1.0	0.3661673963069916	0.5502610206604004
1.0	97880000.0	97890000.0	0.0	0.4055701792240143	0.600994348526001
1.0	97900000.0	97910000.0	0.0	0.4492914080619812	0.6514793634414673
1.0	97930000.0	97940000.0	1.0	0.5222101807594299	0.7271479964256287
1.0	97950000.0	97960000.0	1.0	0.46221923828125	0.6652809381484985
1.0	98050000.0	98060000.0	1.0	0.36130374670028687	0.5405438542366028
1.0	98090000.0	98100000.0	0.0	0.37010717391967773	0.5538914799690247
1.0	98200000.0	98210000.0	1.0	0.33905869722366333	0.5138332843780518
1.0	98310000.0	98320000.0	0.0	0.3381185233592987	0.5132344365119934
1.0	98320000.0	98330000.0	0.0	0.33416038751602173	0.5107280611991882
1.0	98330000.0	98340000.0	0.0	0.33331337571144104	0.5101956725120544
1.0	98360000.0	98370000.0	0.0	0.30038172006607056	0.4905053973197937
1.0	98390000.0	98400000.0	1.0	0.336473286151886	0.5148237943649292
1.0	98430000.0	98440000.0	0.0	0.493047297000885	0.6970345377922058
1.0	98440000.0	98450000.0	0.0	0.41325822472572327	0.6078104376792908
1.0	98490000.0	98500000.0	1.0	0.35189205408096313	0.5273417234420776
1.0	98500000.0	98510000.0	0.0	0.48586979508399963	0.6901568174362183
1.0	98550000.0	98560000.0	0.0	0.5495866537094116	0.7535021901130676
1.0	98580000.0	98590000.0	0.0	0.5340662598609924	0.7381911873817444
1.0	98640000.0	98650000.0	0.0	0.5016999244689941	0.7042433023452759
1.0	98780000.0	98790000.0	0.0	0.38618651032447815	0.5774388313293457
1.0	98810000.0	98820000.0	2.0	0.3934584856033325	0.5874699354171753
1.0	98820000.0	98830000.0	0.0	0.44132906198501587	0.6386337876319885
1.0	98860000.0	98870000.0	0.0	0.3305978775024414	0.5084945559501648
1.0	98940000.0	98950000.0	0.0	0.3694080710411072	0.5545873045921326
1.0	98990000.0	99000000.0	1.0	0.5221193432807922	0.7256280779838562
1.0	99030000.0	99040000.0	0.0	0.5328231453895569	0.7370210886001587
1.0	99060000.0	99070000.0	0.0	0.5163270235061646	0.7202531695365906
1.0	99140000.0	99150000.0	0.0	0.3773650527000427	0.562700629234314
1.0	99160000.0	99170000.0	0.0	0.3702754080295563	0.5474691987037659
1.0	99230000.0	99240000.0	0.0	0.4416499733924866	0.6422020196914673
1.0	99240000.0	99250000.0	1.0	0.5197211503982544	0.7235655784606934
1.0	99270000.0	99280000.0	0.0	0.6394268274307251	0.8302837610244751
1.0	99380000.0	99390000.0	0.0	0.6736703515052795	0.8674207925796509
1.0	99450000.0	99460000.0	2.0	0.6487057209014893	0.8448914289474487
1.0	99460000.0	99470000.0	0.0	0.687472939491272	0.870822548866272
1.0	99490000.0	99500000.0	1.0	0.7718219757080078	0.9405817985534668
1.0	99510000.0	99520000.0	1.0	0.7784342169761658	0.9372280836105347
1.0	99520000.0	99530000.0	1.0	0.7901533842086792	0.9462869763374329
1.0	99560000.0	99570000.0	1.0	0.6514275670051575	0.8404309153556824
1.0	99690000.0	99700000.0	1.0	0.5715460777282715	0.7746864557266235
1.0	99720000.0	99730000.0	0.0	0.5399448275566101	0.7440838813781738
1.0	99760000.0	99770000.0	0.0	0.4212559163570404	0.6191185712814331
1.0	99780000.0	99790000.0	1.0	0.4623563289642334	0.6630456447601318
1.0	99810000.0	99820000.0	0.0	0.4147006571292877	0.6100978851318359
1.0	99860000.0	99870000.0	0.0	0.36226144433021545	0.5465787649154663
1.0	100180000.0	100190000.0	0.0	0.33155494928359985	0.5090926885604858
1.0	100250000.0	100260000.0	0.0	0.39331498742103577	0.5868228077888489
1.0	100270000.0	100280000.0	0.0	0.3397550582885742	0.5142785906791687
1.0	100280000.0	100290000.0	2.0	0.324669748544693	0.5048268437385559
1.0	100370000.0	100380000.0	0.0	0.30733346939086914	0.49447956681251526
1.0	100380000.0	100390000.0	0.0	0.30181214213371277	0.49131450057029724
1.0	100390000.0	100400000.0	0.0	0.32962566614151	0.507888913154602
1.0	100480000.0	100490000.0	0.0	0.2953827381134033	0.4877144396305084
1.0	100490000.0	100500000.0	0.0	0.30086368322372437	0.4907773435115814
1.0	100520000.0	100530000.0	0.0	0.2944622039794922	0.4872070252895355
1.0	100580000.0	100590000.0	0.0	0.30412977933883667	0.49263468384742737
1.0	100600000.0	100610000.0	1.0	0.2893187701702118	0.4844088554382324
1.0	100720000.0	100730000.0	0.0	0.3285406231880188	0.5072145462036133
1.0	100790000.0	100800000.0	1.0	0.3526226580142975	0.5329597592353821
1.0	100810000.0	100820000.0	0.0	0.27405744791030884	0.47650790214538574
1.0	100850000.0	100860000.0	0.0	0.3152250647544861	0.4991157650947571
1.0	100920000.0	100930000.0	2.0	0.3053920269012451	0.4933589994907379
1.0	100930000.0	100940000.0	0.0	0.3126704692840576	0.49760112166404724
1.0	100940000.0	100950000.0	0.0	0.3150522708892822	0.49901318550109863
1.0	100990000.0	101000000.0	0.0	0.35499200224876404	0.5263229608535767
1.0	101000000.0	101010000.0	0.0	0.5579100847244263	0.7622140049934387
1.0	101090000.0	101100000.0	1.0	0.48918160796165466	0.6830505728721619
1.0	101260000.0	101270000.0	1.0	0.38152211904525757	0.5702235102653503
1.0	101270000.0	101280000.0	1.0	0.4032403528690338	0.5962294936180115
1.0	101310000.0	101320000.0	0.0	0.4648365080356598	0.6670675873756409
1.0	101320000.0	101330000.0	0.0	0.5891546010971069	0.7899777889251709
1.0	101430000.0	101440000.0	0.0	0.3502342104911804	0.5243170857429504
1.0	101470000.0	101480000.0	0.0	0.37962567806243896	0.5583794713020325
1.0	101530000.0	101540000.0	2.0	0.4220341145992279	0.6182733178138733
1.0	101540000.0	101550000.0	1.0	0.3579656183719635	0.5331824421882629
1.0	101620000.0	101630000.0	0.0	0.551368236541748	0.7551625967025757
1.0	101650000.0	101660000.0	1.0	0.49212580919265747	0.696114182472229
1.0	101660000.0	101670000.0	0.0	0.4918385148048401	0.6959013342857361
1.0	101670000.0	101680000.0	3.0	0.37001195549964905	0.5565246343612671
1.0	101730000.0	101740000.0	0.0	0.4393119215965271	0.6386127471923828
1.0	101760000.0	101770000.0	0.0	0.3866550922393799	0.5783637166023254
1.0	101770000.0	101780000.0	0.0	0.39942193031311035	0.5861069560050964
1.0	101830000.0	101840000.0	0.0	0.38106536865234375	0.5673750042915344
1.0	101910000.0	101920000.0	0.0	0.7063568830490112	0.8820719718933105
1.0	101950000.0	101960000.0	2.0	0.5303067564964294	0.733572781085968
1.0	101980000.0	101990000.0	0.0	0.6338196992874146	0.8242666125297546
1.0	102010000.0	102020000.0	1.0	0.4606534540653229	0.6630425453186035
1.0	102070000.0	102080000.0	1.0	0.6606687307357788	0.8448745608329773
1.0	102350000.0	102360000.0	1.0	0.8110541105270386	0.9614213705062866
1.0	102380000.0	102390000.0	1.0	0.9455558061599731	1.0630642175674438
1.0	102550000.0	102560000.0	3.0	0.959058403968811	1.0677945613861084
1.0	102590000.0	102600000.0	2.0	0.7397885918617249	0.9045732617378235
1.0	102670000.0	102680000.0	0.0	0.7937284708023071	0.9467629194259644
1.0	102710000.0	102720000.0	0.0	0.779279887676239	0.9363223910331726
1.0	102720000.0	102730000.0	1.0	0.7362696528434753	0.9011160135269165
1.0	102740000.0	102750000.0	1.0	0.7242990136146545	0.8923753499984741
1.0	102760000.0	102770000.0	1.0	0.8248758316040039	0.9695366024971008
1.0	102770000.0	102780000.0	0.0	0.7445666790008545	0.9146333932876587
1.0	102820000.0	102830000.0	0.0	0.8675815463066101	1.0013020038604736
1.0	102830000.0	102840000.0	1.0	0.8643520474433899	0.9991897344589233
1.0	102900000.0	102910000.0	0.0	0.8147388696670532	0.9630446434020996
1.0	102920000.0	102930000.0	1.0	0.6967741847038269	0.8738681077957153
1.0	102930000.0	102940000.0	1.0	0.7588320374488831	0.9210230708122253
1.0	102940000.0	102950000.0	0.0	0.7271698117256165	0.897839367389679
1.0	102950000.0	102960000.0	1.0	0.7856945991516113	0.9377247095108032
1.0	102980000.0	102990000.0	0.0	0.8476908802986145	0.9861780405044556
1.0	103000000.0	103010000.0	1.0	0.8111906051635742	0.9602010846138
1.0	103070000.0	103080000.0	3.0	0.7776532173156738	0.9351863861083984
1.0	103100000.0	103110000.0	1.0	0.7979527711868286	0.949903130531311
1.0	103110000.0	103120000.0	0.0	0.8872612118721008	1.0145103931427002
1.0	103130000.0	103140000.0	2.0	0.8020650148391724	0.9538210034370422
1.0	103280000.0	103290000.0	1.0	0.638835072517395	0.8219231367111206
1.0	103360000.0	103370000.0	0.0	0.4496738016605377	0.6514885425567627
1.0	103400000.0	103410000.0	1.0	0.4372384548187256	0.6364332437515259
1.0	103440000.0	103450000.0	1.0	0.3762224614620209	0.5606151223182678
1.0	103710000.0	103720000.0	0.0	0.5155928730964661	0.7079893350601196
1.0	103780000.0	103790000.0	0.0	0.4280582070350647	0.6204976439476013
1.0	104020000.0	104030000.0	1.0	0.5078150033950806	0.7104345560073853
1.0	104040000.0	104050000.0	0.0	0.5296257138252258	0.7331424951553345
1.0	104100000.0	104110000.0	0.0	0.4954898953437805	0.699389636516571
1.0	104360000.0	104370000.0	3.0	1.013901948928833	1.1071038246154785
1.0	104470000.0	104480000.0	2.0	1.0392495393753052	1.1225557327270508
1.0	104520000.0	104530000.0	1.0	0.9900819063186646	1.0896316766738892
1.0	104560000.0	104570000.0	1.0	1.027494192123413	1.1176512241363525
1.0	104590000.0	104600000.0	2.0	0.9923157691955566	1.0935628414154053
1.0	104630000.0	104640000.0	2.0	1.0231554508209229	1.1131272315979004
1.0	104670000.0	104680000.0	1.0	1.0671169757843018	1.1413660049438477
1.0	104830000.0	104840000.0	0.0	1.0282652378082275	1.1167633533477783
1.0	104860000.0	104870000.0	2.0	0.9382091760635376	1.0536590814590454
1.0	104960000.0	104970000.0	0.0	1.1190904378890991	1.1749502420425415
1.0	105010000.0	105020000.0	2.0	1.1418654918670654	1.1927059888839722
1.0	105040000.0	105050000.0	2.0	1.1194136142730713	1.1777853965759277
1.0	105100000.0	105110000.0	0.0	1.1253316402435303	1.181523084640503
1.0	105150000.0	105160000.0	0.0	1.0479625463485718	1.1304166316986084
1.0	105210000.0	105220000.0	1.0	0.8827654123306274	1.0122066736221313
1.0	105220000.0	105230000.0	0.0	0.8779385685920715	1.0082967281341553
1.0	105300000.0	105310000.0	2.0	0.8354314565658569	0.9779431223869324
1.0	105410000.0	105420000.0	2.0	0.8045035600662231	0.9555474519729614
1.0	105540000.0	105550000.0	0.0	1.0573734045028687	1.1359026432037354
1.0	105600000.0	105610000.0	0.0	1.1186211109161377	1.1783710718154907
1.0	105630000.0	105640000.0	0.0	1.059320092201233	1.137269377708435
1.0	105680000.0	105690000.0	1.0	0.9641479253768921	1.0719013214111328
1.0	105750000.0	105760000.0	1.0	0.820068359375	0.9706271290779114
1.0	105800000.0	105810000.0	0.0	0.9300544857978821	1.0492947101593018
1.0	105820000.0	105830000.0	0.0	0.8931926488876343	1.0213451385498047
1.0	105850000.0	105860000.0	0.0	0.8890241384506226	1.0170445442199707
1.0	105890000.0	105900000.0	2.0	0.8348617553710938	0.9781169891357422
1.0	105990000.0	106000000.0	1.0	0.923687756061554	1.0412607192993164
1.0	106030000.0	106040000.0	1.0	0.9338259696960449	1.049101710319519
1.0	106060000.0	106070000.0	0.0	1.0663560628890991	1.1436882019042969
1.0	106110000.0	106120000.0	1.0	0.927351176738739	1.045410394668579
1.0	106140000.0	106150000.0	3.0	0.93116295337677	1.0482152700424194
1.0	106220000.0	106230000.0	0.0	0.9082045555114746	1.0340430736541748
1.0	106230000.0	106240000.0	0.0	0.9421061277389526	1.0564316511154175
1.0	106310000.0	106320000.0	0.0	0.8579140901565552	0.9957396388053894
1.0	106320000.0	106330000.0	3.0	0.8036222457885742	0.9527309536933899
1.0	106390000.0	106400000.0	1.0	0.9870012402534485	1.0905301570892334
1.0	106510000.0	106520000.0	3.0	1.000680685043335	1.1001969575881958
1.0	106530000.0	106540000.0	1.0	1.0640385150909424	1.13982093334198
1.0	106570000.0	106580000.0	1.0	0.9738603830337524	1.080138921737671
1.0	106620000.0	106630000.0	4.0	0.8699247241020203	1.005519151687622
1.0	106670000.0	106680000.0	0.0	0.8492865562438965	0.9879412651062012
1.0	106710000.0	106720000.0	0.0	0.8560091257095337	0.9954270124435425
1.0	106790000.0	106800000.0	2.0	0.6654996275901794	0.8368016481399536
1.0	106820000.0	106830000.0	0.0	0.6543853878974915	0.8309837579727173
1.0	107160000.0	107170000.0	0.0	0.6744877099990845	0.8515433073043823
1.0	107320000.0	107330000.0	0.0	0.8214684724807739	0.9670659899711609
1.0	107390000.0	107400000.0	1.0	0.7727227807044983	0.9306526184082031
1.0	107420000.0	107430000.0	0.0	0.8135063052177429	0.9613164067268372
1.0	107440000.0	107450000.0	1.0	0.7969809174537659	0.9487634897232056
1.0	107450000.0	107460000.0	1.0	0.7973706126213074	0.9494011998176575
1.0	107490000.0	107500000.0	0.0	0.6689516305923462	0.8510874509811401
1.0	107530000.0	107540000.0	0.0	0.7109373211860657	0.8824878931045532
1.0	107630000.0	107640000.0	0.0	0.5749661326408386	0.7763298749923706
1.0	107650000.0	107660000.0	0.0	0.5699464678764343	0.7706842422485352
1.0	107820000.0	107830000.0	0.0	0.5619099736213684	0.765012264251709
1.0	107840000.0	107850000.0	0.0	0.5840091705322266	0.7856907844543457
1.0	107920000.0	107930000.0	1.0	0.517360508441925	0.7177907228469849
1.0	108020000.0	108030000.0	0.0	0.557140588760376	0.760280430316925
1.0	108030000.0	108040000.0	1.0	0.5357930064201355	0.7393093109130859
1.0	108060000.0	108070000.0	0.0	0.6176854968070984	0.8182280659675598
1.0	108090000.0	108100000.0	0.0	0.6714472770690918	0.8587130308151245
1.0	108100000.0	108110000.0	1.0	0.6330373883247375	0.8328337669372559
1.0	108120000.0	108130000.0	1.0	0.6361802816390991	0.8361204862594604
1.0	108130000.0	108140000.0	0.0	0.582182765007019	0.7847561836242676
[truncated: 47,571 more rows]
