# Supplementary material for: Genome-wide mapping of somatic mutation rates uncovers drivers of cancer
Source: Nat Biotechnol. 2022 Jun 20;40(11):1634–43. doi: 10.1038/s41587-022-01353-8 (PMC9646522; doi:10.1038/s41587-022-01353-8)
Supplement: Supplementary file 4 — Regions and model predictions for each fold of each cancer for which a deep learning model was trained. Regions that were filtered are also listed along with their respective model predictions. [file 41587_2022_1353_MOESM4_ESM.zip › kfold_results/Bone-Osteosarc/fold_4.txt]

CHROM	START	END	Y_TRUE	Y_PRED	STD
1.0	790000.0	800000.0	0.0	0.32958653569221497	0.5185241103172302
1.0	830000.0	840000.0	2.0	0.3959237039089203	0.5702973008155823
1.0	870000.0	880000.0	2.0	0.3311106562614441	0.5192659497261047
1.0	970000.0	980000.0	1.0	0.3896773159503937	0.5665678977966309
1.0	1020000.0	1030000.0	2.0	0.34522804617881775	0.530457615852356
1.0	1040000.0	1050000.0	0.0	0.3343321681022644	0.5218232870101929
1.0	1100000.0	1110000.0	0.0	0.40171536803245544	0.5748099088668823
1.0	1190000.0	1200000.0	0.0	0.2894968092441559	0.48608216643333435
1.0	1210000.0	1220000.0	0.0	0.373943030834198	0.5865241289138794
1.0	1220000.0	1230000.0	1.0	0.44159507751464844	0.6056446433067322
1.0	1690000.0	1700000.0	0.0	0.2894968092441559	0.48608216643333435
1.0	1710000.0	1720000.0	0.0	0.2894968092441559	0.48608216643333435
1.0	1740000.0	1750000.0	0.0	0.2894968092441559	0.48608216643333435
1.0	1770000.0	1780000.0	0.0	0.2894968092441559	0.48608216643333435
1.0	1860000.0	1870000.0	0.0	0.3922883868217468	0.5674606561660767
1.0	1870000.0	1880000.0	1.0	0.39776888489723206	0.5717359781265259
1.0	1920000.0	1930000.0	0.0	0.338291734457016	0.5848828554153442
1.0	1980000.0	1990000.0	1.0	0.41145268082618713	0.5823780298233032
1.0	1990000.0	2000000.0	1.0	0.4579583704471588	0.6181705594062805
1.0	2010000.0	2020000.0	0.0	0.4770830273628235	0.6327112913131714
1.0	2050000.0	2060000.0	1.0	0.41270017623901367	0.5833460688591003
1.0	2070000.0	2080000.0	0.0	0.368317574262619	0.5486747622489929
1.0	2100000.0	2110000.0	0.0	0.358268678188324	0.5401034951210022
1.0	2250000.0	2260000.0	2.0	0.3223359286785126	0.5122917890548706
1.0	2380000.0	2390000.0	0.0	0.41688141226768494	0.5865861177444458
1.0	2410000.0	2420000.0	0.0	0.37394022941589355	0.553093671798706
1.0	2440000.0	2450000.0	0.0	0.2894968092441559	0.48608216643333435
1.0	2730000.0	2740000.0	0.0	0.6426659822463989	0.7538737058639526
1.0	2750000.0	2760000.0	1.0	0.6175954937934875	0.7360946536064148
1.0	2920000.0	2930000.0	0.0	0.8100832104682922	0.8672488927841187
1.0	2930000.0	2940000.0	0.0	0.6851065754890442	0.7834981679916382
1.0	3010000.0	3020000.0	1.0	0.7261215448379517	0.811559796333313
1.0	3040000.0	3050000.0	1.0	0.5538400411605835	0.6899591684341431
1.0	3120000.0	3130000.0	1.0	0.5896934270858765	0.7160654067993164
1.0	3210000.0	3220000.0	1.0	0.5199888944625854	0.6649364233016968
1.0	3220000.0	3230000.0	0.0	0.44264426827430725	0.6064502000808716
1.0	3290000.0	3300000.0	0.0	0.5357742309570312	0.6766497492790222
1.0	3310000.0	3320000.0	0.0	0.49641290307044983	0.6472984552383423
1.0	3370000.0	3380000.0	1.0	0.4977928102016449	0.6483356356620789
1.0	3430000.0	3440000.0	0.0	0.3788835108280182	0.5569721460342407
1.0	3490000.0	3500000.0	0.0	0.42456284165382385	0.5925276875495911
1.0	3550000.0	3560000.0	1.0	0.2894968092441559	0.48608216643333435
1.0	3630000.0	3640000.0	0.0	0.4505079388618469	0.6124771237373352
1.0	3670000.0	3680000.0	0.0	0.4755195081233978	0.63152676820755
1.0	3710000.0	3720000.0	1.0	0.35345789790153503	0.5914353132247925
1.0	3790000.0	3800000.0	1.0	0.3175181746482849	0.5084563493728638
1.0	3800000.0	3810000.0	0.0	0.2894968092441559	0.48608216643333435
1.0	3810000.0	3820000.0	0.0	0.3405085504055023	0.5267207622528076
1.0	4000000.0	4010000.0	0.0	0.6065014004707336	0.7281613349914551
1.0	4140000.0	4150000.0	0.0	0.8212350606918335	0.874467670917511
1.0	4150000.0	4160000.0	1.0	0.7995108366012573	0.860366702079773
1.0	4220000.0	4230000.0	2.0	0.8672136068344116	0.9037884473800659
1.0	4230000.0	4240000.0	0.0	0.894544243812561	0.9208795428276062
1.0	4250000.0	4260000.0	0.0	0.9302247762680054	0.9428130388259888
1.0	4260000.0	4270000.0	1.0	1.0375617742538452	1.0061947107315063
1.0	4280000.0	4290000.0	0.0	0.9218441247940063	0.937700092792511
1.0	4330000.0	4340000.0	1.0	0.9340165257453918	0.9451185464859009
1.0	4350000.0	4360000.0	1.0	0.9847325086593628	0.9754883050918579
1.0	4380000.0	4390000.0	0.0	1.041311502456665	1.008338212966919
1.0	4420000.0	4430000.0	3.0	0.9527311325073242	0.9564267992973328
1.0	4450000.0	4460000.0	1.0	1.0867109298706055	1.0339081287384033
1.0	4510000.0	4520000.0	0.0	1.2356078624725342	1.112821340560913
1.0	4570000.0	4580000.0	0.0	1.0583690404891968	1.018027901649475
1.0	4660000.0	4670000.0	0.0	1.0726521015167236	1.0260651111602783
1.0	4700000.0	4710000.0	1.0	0.8303187489509583	0.8803168535232544
1.0	4710000.0	4720000.0	0.0	0.7226861119270325	0.8092306852340698
1.0	4740000.0	4750000.0	1.0	0.8568479418754578	0.8972398638725281
1.0	4820000.0	4830000.0	0.0	0.9517078399658203	0.9558115005493164
1.0	4930000.0	4940000.0	0.0	0.9762805700302124	0.9704874753952026
1.0	5000000.0	5010000.0	0.0	0.8824735879898071	0.9133622050285339
1.0	5030000.0	5040000.0	2.0	0.8732044100761414	0.9075561761856079
1.0	5110000.0	5120000.0	0.0	1.0625756978988647	1.020402193069458
1.0	5130000.0	5140000.0	2.0	1.0496042966842651	1.0130614042282104
1.0	5140000.0	5150000.0	3.0	1.0826189517974854	1.0316325426101685
1.0	5160000.0	5170000.0	0.0	1.1022800207138062	1.0425150394439697
1.0	5220000.0	5230000.0	0.0	1.2239673137664795	1.1069247722625732
1.0	5270000.0	5280000.0	1.0	1.0531848669052124	1.015093445777893
1.0	5290000.0	5300000.0	3.0	1.0599972009658813	1.0189473628997803
1.0	5300000.0	5310000.0	1.0	1.0669060945510864	1.022840142250061
1.0	5430000.0	5440000.0	0.0	0.9082841873168945	0.9293767809867859
1.0	5480000.0	5490000.0	2.0	0.7626565098762512	0.8360824584960938
1.0	5510000.0	5520000.0	2.0	0.7106467485427856	0.8010382652282715
1.0	5520000.0	5530000.0	1.0	0.8535350561141968	0.8951398730278015
1.0	5540000.0	5550000.0	1.0	0.8417828679084778	0.8876590728759766
1.0	5570000.0	5580000.0	0.0	0.7548470497131348	0.8308781385421753
1.0	5610000.0	5620000.0	0.0	0.961950957775116	0.9619539976119995
1.0	5640000.0	5650000.0	2.0	0.8607956767082214	0.8997384905815125
1.0	5700000.0	5710000.0	0.0	0.711513876914978	0.8016297221183777
1.0	5710000.0	5720000.0	0.0	0.7713995575904846	0.8418847918510437
1.0	5750000.0	5760000.0	1.0	0.6957902908325195	0.7908614873886108
1.0	5840000.0	5850000.0	2.0	0.7082399129867554	0.7993949055671692
1.0	5860000.0	5870000.0	1.0	0.7467218041419983	0.8254419565200806
1.0	5940000.0	5950000.0	0.0	0.36821216344833374	0.5485920310020447
1.0	6000000.0	6010000.0	0.0	0.2894968092441559	0.48608216643333435
1.0	6040000.0	6050000.0	0.0	0.3194061517715454	0.5099595785140991
1.0	6050000.0	6060000.0	1.0	0.4093204140663147	0.5807226896286011
1.0	6060000.0	6070000.0	0.0	0.34571799635887146	0.5308451056480408
1.0	6070000.0	6080000.0	1.0	0.41396522521972656	0.5843266248703003
1.0	6150000.0	6160000.0	1.0	0.47474566102027893	0.6309402585029602
1.0	6340000.0	6350000.0	0.0	0.2894968092441559	0.48608216643333435
1.0	6360000.0	6370000.0	0.0	0.29741472005844116	0.4924148619174957
1.0	6480000.0	6490000.0	0.0	0.33683469891548157	0.5230822563171387
1.0	6510000.0	6520000.0	0.0	0.30401521921157837	0.49768775701522827
1.0	6540000.0	6550000.0	0.0	0.2895511984825134	0.4861258566379547
1.0	6630000.0	6640000.0	0.0	0.2894968092441559	0.48608216643333435
1.0	6650000.0	6660000.0	0.0	0.2894968092441559	0.48608216643333435
1.0	6660000.0	6670000.0	0.0	0.2894968092441559	0.48608216643333435
1.0	6710000.0	6720000.0	0.0	0.2894968092441559	0.48608216643333435
1.0	6790000.0	6800000.0	0.0	0.32932108640670776	0.517844557762146
1.0	6830000.0	6840000.0	0.0	0.2894968092441559	0.48608216643333435
1.0	6860000.0	6870000.0	0.0	0.2894968092441559	0.48608216643333435
1.0	6870000.0	6880000.0	0.0	0.2894968092441559	0.48608216643333435
1.0	6910000.0	6920000.0	0.0	0.2894968092441559	0.48608216643333435
1.0	7050000.0	7060000.0	1.0	0.3657129406929016	0.5466259717941284
1.0	7110000.0	7120000.0	0.0	0.44322147965431213	0.6068931818008423
1.0	7160000.0	7170000.0	0.0	0.4728162884712219	0.6294765472412109
1.0	7180000.0	7190000.0	0.0	0.33464521169662476	0.5698676109313965
1.0	7310000.0	7320000.0	2.0	0.49832025170326233	0.6487315893173218
1.0	7330000.0	7340000.0	2.0	0.4378906786441803	0.6027987003326416
1.0	7340000.0	7350000.0	2.0	0.41623201966285706	0.5860831141471863
1.0	7360000.0	7370000.0	0.0	0.4400436282157898	0.6044529676437378
1.0	7380000.0	7390000.0	0.0	0.5102525949478149	0.6576731204986572
1.0	7420000.0	7430000.0	0.0	0.4352644383907318	0.6007786989212036
1.0	7460000.0	7470000.0	0.0	0.29958289861679077	0.4941472113132477
1.0	7550000.0	7560000.0	0.0	0.37934696674346924	0.557335376739502
1.0	7570000.0	7580000.0	0.0	0.4567629396915436	0.617257833480835
1.0	7690000.0	7700000.0	0.0	0.49612003564834595	0.6470780372619629
1.0	7760000.0	7770000.0	0.0	0.5068563222885132	0.655133068561554
1.0	7780000.0	7790000.0	2.0	0.416991651058197	0.5866718292236328
1.0	7830000.0	7840000.0	0.0	0.2894968092441559	0.48608216643333435
1.0	7890000.0	7900000.0	0.0	0.2894968092441559	0.48608216643333435
1.0	7970000.0	7980000.0	1.0	0.3716263175010681	0.5512760281562805
1.0	7980000.0	7990000.0	0.0	0.36284852027893066	0.5443702936172485
1.0	8040000.0	8050000.0	0.0	0.2894968092441559	0.48608216643333435
1.0	8060000.0	8070000.0	0.0	0.30816513299942017	0.5010002851486206
1.0	8110000.0	8120000.0	0.0	0.3536727726459503	0.5912970900535583
1.0	8140000.0	8150000.0	1.0	0.296207994222641	0.49144983291625977
1.0	8240000.0	8250000.0	1.0	0.3717152774333954	0.5513460040092468
1.0	8260000.0	8270000.0	0.0	0.4245600700378418	0.5925255417823792
1.0	8300000.0	8310000.0	0.0	0.3501661419868469	0.5768335461616516
1.0	8320000.0	8330000.0	1.0	0.3190743625164032	0.5096952319145203
1.0	8350000.0	8360000.0	0.0	0.3299490511417389	0.5183433890342712
1.0	8390000.0	8400000.0	0.0	0.3041386902332306	0.49778643250465393
1.0	8420000.0	8430000.0	0.0	0.2894968092441559	0.48608216643333435
1.0	8430000.0	8440000.0	0.0	0.2894968092441559	0.48608216643333435
1.0	8580000.0	8590000.0	1.0	0.2894968092441559	0.48608216643333435
1.0	8630000.0	8640000.0	1.0	0.2894968092441559	0.48608216643333435
1.0	8650000.0	8660000.0	0.0	0.2894968092441559	0.48608216643333435
1.0	8660000.0	8670000.0	0.0	0.2894968092441559	0.48608216643333435
1.0	8690000.0	8700000.0	1.0	0.2894968092441559	0.48608216643333435
1.0	8720000.0	8730000.0	0.0	0.2894968092441559	0.48608216643333435
1.0	8760000.0	8770000.0	0.0	0.2894968092441559	0.48608216643333435
1.0	8770000.0	8780000.0	0.0	0.2894968092441559	0.48608216643333435
1.0	8830000.0	8840000.0	0.0	0.2894968092441559	0.48608216643333435
1.0	8840000.0	8850000.0	0.0	0.2894968092441559	0.48608216643333435
1.0	8920000.0	8930000.0	1.0	0.2894968092441559	0.48608216643333435
1.0	9030000.0	9040000.0	0.0	0.3416743278503418	0.5276440382003784
1.0	9070000.0	9080000.0	0.0	0.3521798253059387	0.5359540581703186
1.0	9100000.0	9110000.0	0.0	0.3045567572116852	0.4981202483177185
1.0	9130000.0	9140000.0	2.0	0.3318493664264679	0.5192814469337463
1.0	9140000.0	9150000.0	0.0	0.3726692199707031	0.5679101943969727
1.0	9210000.0	9220000.0	2.0	0.2894968092441559	0.48608216643333435
1.0	9440000.0	9450000.0	0.0	0.2894968092441559	0.48608216643333435
1.0	9560000.0	9570000.0	0.0	0.341370552778244	0.5274032950401306
1.0	9740000.0	9750000.0	1.0	0.344318151473999	0.5297372937202454
1.0	9780000.0	9790000.0	0.0	0.2894968092441559	0.48608216643333435
1.0	9820000.0	9830000.0	0.0	0.2894968092441559	0.48608216643333435
1.0	9930000.0	9940000.0	1.0	0.2894968092441559	0.48608216643333435
1.0	10320000.0	10330000.0	1.0	0.2894968092441559	0.48608216643333435
1.0	10340000.0	10350000.0	3.0	0.2894968092441559	0.48608216643333435
1.0	10390000.0	10400000.0	0.0	0.2894968092441559	0.48608216643333435
1.0	10410000.0	10420000.0	0.0	0.2894968092441559	0.48608216643333435
1.0	10470000.0	10480000.0	1.0	0.2894968092441559	0.48608216643333435
1.0	10500000.0	10510000.0	0.0	0.2900009751319885	0.4864858090877533
1.0	10560000.0	10570000.0	0.0	0.2894968092441559	0.48608216643333435
1.0	10590000.0	10600000.0	0.0	0.2894968092441559	0.48608216643333435
1.0	10610000.0	10620000.0	0.0	0.2894968092441559	0.48608216643333435
1.0	10640000.0	10650000.0	0.0	0.2894968092441559	0.48608216643333435
1.0	10660000.0	10670000.0	0.0	0.2894968092441559	0.48608216643333435
1.0	10670000.0	10680000.0	0.0	0.2966480851173401	0.4918021559715271
1.0	10720000.0	10730000.0	0.0	0.2894968092441559	0.48608216643333435
1.0	10730000.0	10740000.0	2.0	0.2894968092441559	0.48608216643333435
1.0	10740000.0	10750000.0	0.0	0.35265234112739563	0.5363273620605469
1.0	10770000.0	10780000.0	1.0	0.3541523218154907	0.5375121831893921
1.0	10790000.0	10800000.0	1.0	0.3322819769382477	0.5201958417892456
1.0	10830000.0	10840000.0	0.0	0.4811561107635498	0.6357944011688232
1.0	10870000.0	10880000.0	1.0	0.5159472227096558	0.6619249582290649
1.0	10890000.0	10900000.0	0.0	0.5536614656448364	0.6898282766342163
1.0	10900000.0	10910000.0	2.0	0.5207858681678772	0.665529727935791
1.0	10910000.0	10920000.0	2.0	0.5182183980941772	0.6636179685592651
1.0	10930000.0	10940000.0	0.0	0.5284223556518555	0.6712037324905396
1.0	11110000.0	11120000.0	0.0	0.2894968092441559	0.48608216643333435
1.0	11120000.0	11130000.0	0.0	0.2894968092441559	0.48608216643333435
1.0	11180000.0	11190000.0	0.0	0.2894968092441559	0.48608216643333435
1.0	11270000.0	11280000.0	0.0	0.2894968092441559	0.48608216643333435
1.0	11290000.0	11300000.0	0.0	0.2894968092441559	0.48608216643333435
1.0	11320000.0	11330000.0	0.0	0.33296409249305725	0.5207375288009644
1.0	11380000.0	11390000.0	0.0	0.42823219299316406	0.5953603982925415
1.0	11400000.0	11410000.0	0.0	0.46263647079467773	0.6217374801635742
1.0	11410000.0	11420000.0	2.0	0.45261821150779724	0.6140912771224976
1.0	11610000.0	11620000.0	1.0	0.6935907602310181	0.7893490195274353
1.0	11660000.0	11670000.0	1.0	0.5882423520088196	0.7150170207023621
1.0	11680000.0	11690000.0	0.0	0.6618953943252563	0.7673701643943787
1.0	11770000.0	11780000.0	1.0	0.4132258892059326	0.5837529301643372
1.0	11810000.0	11820000.0	0.0	0.2894968092441559	0.48608216643333435
1.0	11890000.0	11900000.0	0.0	0.2894968092441559	0.48608216643333435
1.0	11920000.0	11930000.0	0.0	0.3510238528251648	0.5350409150123596
1.0	11950000.0	11960000.0	0.0	0.3137717843055725	0.5054712295532227
1.0	11990000.0	12000000.0	0.0	0.2894968092441559	0.48608216643333435
1.0	12080000.0	12090000.0	0.0	0.2894968092441559	0.48608216643333435
1.0	12100000.0	12110000.0	2.0	0.3194914758205414	0.5100275874137878
1.0	12110000.0	12120000.0	0.0	0.36434972286224365	0.5455528497695923
1.0	12180000.0	12190000.0	0.0	0.3144003748893738	0.5059717893600464
1.0	12300000.0	12310000.0	1.0	0.2894968092441559	0.48608216643333435
1.0	12350000.0	12360000.0	0.0	0.2894968092441559	0.48608216643333435
1.0	12470000.0	12480000.0	0.0	0.2894968092441559	0.48608216643333435
1.0	12480000.0	12490000.0	0.0	0.2894968092441559	0.48608216643333435
1.0	12530000.0	12540000.0	0.0	0.2894968092441559	0.48608216643333435
1.0	12650000.0	12660000.0	1.0	0.2894968092441559	0.48608216643333435
1.0	12660000.0	12670000.0	1.0	0.2894968092441559	0.48608216643333435
1.0	12760000.0	12770000.0	0.0	0.4715704917907715	0.6285313367843628
1.0	12860000.0	12870000.0	0.0	0.4289260506629944	0.5958954691886902
1.0	13780000.0	13790000.0	2.0	0.43843525648117065	0.6032171249389648
1.0	13860000.0	13870000.0	0.0	0.5355871915817261	0.6765115857124329
1.0	13900000.0	13910000.0	0.0	0.5677238702774048	0.7001180648803711
1.0	14030000.0	14040000.0	0.0	0.4273480474948883	0.5946782827377319
1.0	14040000.0	14050000.0	0.0	0.4551672339439392	0.6160394549369812
1.0	14090000.0	14100000.0	0.0	0.3478376269340515	0.5325220227241516
1.0	14100000.0	14110000.0	2.0	0.2894968092441559	0.48608216643333435
1.0	14110000.0	14120000.0	0.0	0.30695080757141113	0.500031054019928
1.0	14140000.0	14150000.0	0.0	0.35500001907348633	0.5381816625595093
1.0	14300000.0	14310000.0	0.0	0.4214155673980713	0.5900949239730835
1.0	14330000.0	14340000.0	0.0	0.4462025761604309	0.6091796159744263
1.0	14340000.0	14350000.0	0.0	0.4082390367984772	0.5798829197883606
1.0	14400000.0	14410000.0	1.0	0.42087292671203613	0.5896751284599304
1.0	14460000.0	14470000.0	0.0	0.39045360684394836	0.5660275220870972
1.0	14480000.0	14490000.0	0.0	0.5366419553756714	0.6772916316986084
1.0	14500000.0	14510000.0	0.0	0.446401983499527	0.6093324422836304
1.0	14550000.0	14560000.0	1.0	0.5359009504318237	0.6767432689666748
1.0	14570000.0	14580000.0	0.0	0.5340979099273682	0.6754101514816284
1.0	14750000.0	14760000.0	0.0	0.5851744413375854	0.712797999382019
1.0	14820000.0	14830000.0	0.0	0.4959251880645752	0.646931529045105
1.0	14830000.0	14840000.0	1.0	0.4147522449493408	0.5849366188049316
1.0	14850000.0	14860000.0	0.0	0.44024020433425903	0.604604184627533
1.0	14880000.0	14890000.0	0.0	0.42510977387428284	0.5929507613182068
1.0	14960000.0	14970000.0	0.0	0.44076165556907654	0.6050049066543579
1.0	14970000.0	14980000.0	0.0	0.4162655770778656	0.5861090421676636
1.0	15050000.0	15060000.0	0.0	0.324360191822052	0.5139016509056091
1.0	15070000.0	15080000.0	1.0	0.35860055685043335	0.5410224199295044
1.0	15130000.0	15140000.0	0.0	0.3500913083553314	0.534304141998291
1.0	15170000.0	15180000.0	1.0	0.3927580714225769	0.5678269267082214
1.0	15190000.0	15200000.0	1.0	0.40091174840927124	0.5741842985153198
1.0	15210000.0	15220000.0	0.0	0.40359658002853394	0.576274037361145
1.0	15220000.0	15230000.0	0.0	0.39413490891456604	0.5689021348953247
1.0	15270000.0	15280000.0	0.0	0.2894968092441559	0.48608216643333435
1.0	15400000.0	15410000.0	0.0	0.3543592095375061	0.537675678730011
1.0	15650000.0	15660000.0	3.0	0.3662691116333008	0.5470634698867798
1.0	15660000.0	15670000.0	1.0	0.2894968092441559	0.48608216643333435
1.0	15670000.0	15680000.0	0.0	0.39215272665023804	0.5673545002937317
1.0	15710000.0	15720000.0	0.0	0.40280085802078247	0.5756546854972839
1.0	15760000.0	15770000.0	0.0	0.3463001549243927	0.5851922035217285
1.0	15800000.0	15810000.0	1.0	0.2894968092441559	0.48608216643333435
1.0	15820000.0	15830000.0	1.0	0.2894968092441559	0.48608216643333435
1.0	15830000.0	15840000.0	0.0	0.2894968092441559	0.48608216643333435
1.0	15880000.0	15890000.0	0.0	0.2894968092441559	0.48608216643333435
1.0	15900000.0	15910000.0	1.0	0.2894968092441559	0.48608216643333435
1.0	15950000.0	15960000.0	0.0	0.2894968092441559	0.48608216643333435
1.0	16030000.0	16040000.0	0.0	0.2894968092441559	0.48608216643333435
1.0	16100000.0	16110000.0	0.0	0.2894968092441559	0.48608216643333435
1.0	16160000.0	16170000.0	0.0	0.2894968092441559	0.48608216643333435
1.0	16240000.0	16250000.0	1.0	0.2894968092441559	0.48608216643333435
1.0	16300000.0	16310000.0	0.0	0.34507685899734497	0.530337929725647
1.0	16340000.0	16350000.0	0.0	0.331120103597641	0.5192732810974121
1.0	16720000.0	16730000.0	0.0	0.2894968092441559	0.48608216643333435
1.0	17010000.0	17020000.0	0.0	0.2894968092441559	0.48608216643333435
1.0	17310000.0	17320000.0	0.0	0.3040749430656433	0.4977351129055023
1.0	17430000.0	17440000.0	0.0	0.37061387300491333	0.5493453145027161
1.0	17460000.0	17470000.0	1.0	0.5089479684829712	0.6566981673240662
1.0	17510000.0	17520000.0	0.0	0.48120537400245667	0.6358314752578735
1.0	17550000.0	17560000.0	0.0	0.49844688177108765	0.6488267779350281
1.0	17570000.0	17580000.0	0.0	0.4407176077365875	0.6049709916114807
1.0	17580000.0	17590000.0	2.0	0.47183188796043396	0.6287297606468201
1.0	17600000.0	17610000.0	0.0	0.5433456897735596	0.6822406053543091
1.0	17630000.0	17640000.0	0.0	0.49873656034469604	0.649044394493103
1.0	17680000.0	17690000.0	0.0	0.4605446755886078	0.6201432943344116
1.0	17700000.0	17710000.0	1.0	0.4435938000679016	0.6071792244911194
1.0	17710000.0	17720000.0	0.0	0.4906962513923645	0.6429959535598755
1.0	17740000.0	17750000.0	0.0	0.2894968092441559	0.48608216643333435
1.0	17830000.0	17840000.0	1.0	0.3793547749519348	0.5573410391807556
1.0	17940000.0	17950000.0	2.0	0.2894968092441559	0.48608216643333435
1.0	17950000.0	17960000.0	0.0	0.2894968092441559	0.48608216643333435
1.0	17990000.0	18000000.0	0.0	0.2894968092441559	0.48608216643333435
1.0	18080000.0	18090000.0	1.0	0.6727318167686462	0.7749220728874207
1.0	18150000.0	18160000.0	1.0	0.6454141736030579	0.7558099627494812
1.0	18160000.0	18170000.0	0.0	0.6282752752304077	0.7436937093734741
1.0	18200000.0	18210000.0	1.0	0.551507830619812	0.6882470846176147
1.0	18230000.0	18240000.0	1.0	0.5950396656990051	0.7199230790138245
1.0	18330000.0	18340000.0	1.0	0.5363460779190063	0.6770727038383484
1.0	18350000.0	18360000.0	0.0	0.6063185930252075	0.7280303835868835
1.0	18430000.0	18440000.0	0.0	0.5390318632125854	0.6790574193000793
1.0	18510000.0	18520000.0	1.0	0.755435049533844	0.8312708735466003
1.0	18540000.0	18550000.0	3.0	0.9703556895256042	0.966967761516571
1.0	18650000.0	18660000.0	1.0	0.8467121124267578	0.8908025026321411
1.0	18790000.0	18800000.0	1.0	0.704451858997345	0.7968037724494934
1.0	18850000.0	18860000.0	1.0	0.7937873005867004	0.8566253781318665
1.0	18900000.0	18910000.0	1.0	0.6768514513969421	0.7777829766273499
1.0	18910000.0	18920000.0	1.0	0.6370216608047485	0.7498888969421387
1.0	18920000.0	18930000.0	1.0	0.6411187052726746	0.7527823448181152
1.0	19010000.0	19020000.0	0.0	0.5966914892196655	0.7211129665374756
1.0	19030000.0	19040000.0	1.0	0.5640960931777954	0.6974695324897766
1.0	19090000.0	19100000.0	1.0	0.5405802726745605	0.6802005171775818
1.0	19190000.0	19200000.0	1.0	0.2894968092441559	0.48608216643333435
1.0	19230000.0	19240000.0	0.0	0.2894968092441559	0.48608216643333435
1.0	19250000.0	19260000.0	0.0	0.31275343894958496	0.5046592950820923
1.0	19280000.0	19290000.0	2.0	0.3254334032535553	0.514755129814148
1.0	19310000.0	19320000.0	0.0	0.38762325048446655	0.5638150572776794
1.0	19380000.0	19390000.0	0.0	0.35659605264663696	0.5394418239593506
1.0	19430000.0	19440000.0	0.0	0.2894968092441559	0.48608216643333435
1.0	19440000.0	19450000.0	2.0	0.2894968092441559	0.48608216643333435
1.0	19580000.0	19590000.0	0.0	0.2894968092441559	0.48608216643333435
1.0	19680000.0	19690000.0	0.0	0.2894968092441559	0.48608216643333435
1.0	19720000.0	19730000.0	0.0	0.2894968092441559	0.48608216643333435
1.0	19740000.0	19750000.0	0.0	0.2894968092441559	0.48608216643333435
1.0	19750000.0	19760000.0	0.0	0.2894968092441559	0.48608216643333435
1.0	19760000.0	19770000.0	1.0	0.2894968092441559	0.48608216643333435
1.0	19770000.0	19780000.0	2.0	0.2894968092441559	0.48608216643333435
1.0	19790000.0	19800000.0	0.0	0.2894968092441559	0.48608216643333435
1.0	19900000.0	19910000.0	0.0	0.3671113848686218	0.5477262735366821
1.0	19930000.0	19940000.0	0.0	0.2894968092441559	0.48608216643333435
1.0	19980000.0	19990000.0	0.0	0.2894968092441559	0.48608216643333435
1.0	20020000.0	20030000.0	0.0	0.2894968092441559	0.48608216643333435
1.0	20030000.0	20040000.0	0.0	0.2894968092441559	0.48608216643333435
1.0	20050000.0	20060000.0	0.0	0.2894968092441559	0.48608216643333435
1.0	20060000.0	20070000.0	0.0	0.2894968092441559	0.48608216643333435
1.0	20110000.0	20120000.0	0.0	0.2894968092441559	0.48608216643333435
1.0	20190000.0	20200000.0	1.0	0.37990373373031616	0.5577718615531921
1.0	20230000.0	20240000.0	0.0	0.2894968092441559	0.48608216643333435
1.0	20260000.0	20270000.0	0.0	0.4693688452243805	0.6268593072891235
1.0	20360000.0	20370000.0	0.0	0.5699030160903931	0.7017065286636353
1.0	20460000.0	20470000.0	1.0	0.5484954118728638	0.6860325336456299
1.0	20490000.0	20500000.0	1.0	0.5068345069885254	0.6551163792610168
1.0	20510000.0	20520000.0	0.0	0.5112506151199341	0.6584190130233765
1.0	20540000.0	20550000.0	2.0	0.43177127838134766	0.5980890393257141
1.0	20620000.0	20630000.0	0.0	0.4968172609806061	0.6476022601127625
1.0	20640000.0	20650000.0	0.0	0.5169531106948853	0.662675142288208
1.0	20650000.0	20660000.0	1.0	0.4287845492362976	0.5957863926887512
1.0	20740000.0	20750000.0	1.0	0.4700462222099304	0.6273735165596008
1.0	20760000.0	20770000.0	0.0	0.4847239553928375	0.6384907960891724
1.0	20790000.0	20800000.0	0.0	0.48943477869033813	0.6420454978942871
1.0	20880000.0	20890000.0	0.0	0.42184343934059143	0.5904256701469421
1.0	20910000.0	20920000.0	0.0	0.4402412474155426	0.6046052575111389
1.0	21000000.0	21010000.0	0.0	0.36328259110450745	0.5440734624862671
1.0	21010000.0	21020000.0	0.0	0.2894968092441559	0.48608216643333435
1.0	21050000.0	21060000.0	1.0	0.35724538564682007	0.5399529337882996
1.0	21070000.0	21080000.0	1.0	0.2894968092441559	0.48608216643333435
1.0	21110000.0	21120000.0	1.0	0.2894968092441559	0.48608216643333435
1.0	21140000.0	21150000.0	1.0	0.2894968092441559	0.48608216643333435
1.0	21230000.0	21240000.0	0.0	0.2894968092441559	0.48608216643333435
1.0	21290000.0	21300000.0	0.0	0.2894968092441559	0.48608216643333435
1.0	21310000.0	21320000.0	0.0	0.2894968092441559	0.48608216643333435
1.0	21380000.0	21390000.0	0.0	0.2894968092441559	0.48608216643333435
1.0	21620000.0	21630000.0	0.0	0.2894968092441559	0.48608216643333435
1.0	21670000.0	21680000.0	1.0	0.29642483592033386	0.4916232228279114
1.0	21720000.0	21730000.0	2.0	0.366676390171051	0.5473839044570923
1.0	21830000.0	21840000.0	0.0	0.2894968092441559	0.48608216643333435
1.0	21840000.0	21850000.0	0.0	0.2894968092441559	0.48608216643333435
1.0	21860000.0	21870000.0	0.0	0.33573001623153687	0.5229319334030151
1.0	21900000.0	21910000.0	0.0	0.2894968092441559	0.48608216643333435
1.0	21910000.0	21920000.0	1.0	0.2894968092441559	0.48608216643333435
1.0	21950000.0	21960000.0	1.0	0.3240581750869751	0.5452368855476379
1.0	22080000.0	22090000.0	1.0	0.2894968092441559	0.48608216643333435
1.0	22440000.0	22450000.0	1.0	0.2894968092441559	0.48608216643333435
1.0	22450000.0	22460000.0	0.0	0.2894968092441559	0.48608216643333435
1.0	22510000.0	22520000.0	0.0	0.5632138848304749	0.6968246102333069
1.0	22620000.0	22630000.0	1.0	0.5151368379592896	0.6613205075263977
1.0	22660000.0	22670000.0	0.0	0.49518775939941406	0.6463772058486938
1.0	22710000.0	22720000.0	0.0	0.41480106115341187	0.584974467754364
1.0	22740000.0	22750000.0	0.0	0.2894968092441559	0.48608216643333435
1.0	22820000.0	22830000.0	0.0	0.2894968092441559	0.48608216643333435
1.0	22850000.0	22860000.0	0.0	0.2894968092441559	0.48608216643333435
1.0	22920000.0	22930000.0	0.0	0.4569903314113617	0.6174318194389343
1.0	23040000.0	23050000.0	0.0	0.40156158804893494	0.5746902227401733
1.0	23060000.0	23070000.0	1.0	0.34851735830307007	0.5615043640136719
1.0	23090000.0	23100000.0	0.0	0.33765703439712524	0.5244601964950562
1.0	23100000.0	23110000.0	0.0	0.2997422218322754	0.5625362396240234
1.0	23120000.0	23130000.0	1.0	0.2894968092441559	0.48608216643333435
1.0	23140000.0	23150000.0	0.0	0.2894968092441559	0.48608216643333435
1.0	23160000.0	23170000.0	1.0	0.3039471507072449	0.4976333677768707
1.0	23170000.0	23180000.0	1.0	0.33618876338005066	0.5232963562011719
1.0	23230000.0	23240000.0	2.0	0.3535917401313782	0.5361095070838928
1.0	23280000.0	23290000.0	0.0	0.40217113494873047	0.5751646757125854
1.0	23290000.0	23300000.0	0.0	0.4908749461174011	0.6431307196617126
1.0	23390000.0	23400000.0	3.0	0.2894968092441559	0.48608216643333435
1.0	23400000.0	23410000.0	0.0	0.2894968092441559	0.48608216643333435
1.0	23420000.0	23430000.0	0.0	0.2894968092441559	0.48608216643333435
1.0	23440000.0	23450000.0	0.0	0.2894968092441559	0.48608216643333435
1.0	23520000.0	23530000.0	1.0	0.2894968092441559	0.48608216643333435
1.0	23530000.0	23540000.0	0.0	0.3314023017883301	0.5188106298446655
1.0	23590000.0	23600000.0	0.0	0.35680702328681946	0.5396077036857605
1.0	23620000.0	23630000.0	0.0	0.2894968092441559	0.48608216643333435
1.0	23640000.0	23650000.0	0.0	0.2894968092441559	0.48608216643333435
1.0	23650000.0	23660000.0	0.0	0.2894968092441559	0.48608216643333435
1.0	23690000.0	23700000.0	0.0	0.2894968092441559	0.48608216643333435
1.0	23780000.0	23790000.0	0.0	0.2894968092441559	0.48608216643333435
1.0	23790000.0	23800000.0	1.0	0.2894968092441559	0.48608216643333435
1.0	23820000.0	23830000.0	0.0	0.290644109249115	0.48699983954429626
1.0	23840000.0	23850000.0	0.0	0.2894968092441559	0.48608216643333435
1.0	23850000.0	23860000.0	2.0	0.31714051961898804	0.5081554651260376
1.0	23870000.0	23880000.0	0.0	0.2894968092441559	0.48608216643333435
1.0	23880000.0	23890000.0	0.0	0.29381269216537476	0.4895349144935608
1.0	23930000.0	23940000.0	0.0	0.29727903008461	0.49312981963157654
1.0	24100000.0	24110000.0	0.0	0.2894968092441559	0.48608216643333435
1.0	24270000.0	24280000.0	0.0	0.29996758699417114	0.49445462226867676
1.0	24380000.0	24390000.0	0.0	0.343902051448822	0.5763044357299805
1.0	24440000.0	24450000.0	0.0	0.44228190183639526	0.6061722040176392
1.0	24530000.0	24540000.0	0.0	0.4724251627922058	0.6291797161102295
1.0	24570000.0	24580000.0	0.0	0.3992765545845032	0.5729106664657593
1.0	24660000.0	24670000.0	0.0	0.347684770822525	0.5324012041091919
1.0	24680000.0	24690000.0	1.0	0.2894968092441559	0.48608216643333435
1.0	24710000.0	24720000.0	0.0	0.29223212599754333	0.4882710874080658
1.0	24720000.0	24730000.0	0.0	0.2894968092441559	0.48608216643333435
1.0	24810000.0	24820000.0	1.0	0.40414124727249146	0.5766976475715637
1.0	24910000.0	24920000.0	0.0	0.4649597704410553	0.6235063672065735
1.0	24920000.0	24930000.0	1.0	0.4140010476112366	0.5843541026115417
1.0	24930000.0	24940000.0	0.0	0.4888071119785309	0.6415723562240601
1.0	24940000.0	24950000.0	1.0	0.40681004524230957	0.5787729620933533
1.0	24950000.0	24960000.0	2.0	0.4060446321964264	0.5781774520874023
1.0	25000000.0	25010000.0	1.0	0.2894968092441559	0.48608216643333435
1.0	25180000.0	25190000.0	1.0	0.3305280804634094	0.5284628868103027
1.0	25210000.0	25220000.0	0.0	0.3553863763809204	0.5384862422943115
1.0	25430000.0	25440000.0	0.0	0.3611529767513275	0.543034017086029
1.0	25460000.0	25470000.0	0.0	0.33342108130455017	0.5211003422737122
1.0	25480000.0	25490000.0	0.0	0.4017510414123535	0.5748376250267029
1.0	25490000.0	25500000.0	0.0	0.3446047902107239	0.5299640893936157
1.0	25550000.0	25560000.0	0.0	0.2894968092441559	0.48608216643333435
1.0	25580000.0	25590000.0	0.0	0.2894968092441559	0.48608216643333435
1.0	25750000.0	25760000.0	0.0	0.3204253315925598	0.5107706785202026
1.0	25760000.0	25770000.0	1.0	0.2894968092441559	0.48608216643333435
1.0	25810000.0	25820000.0	0.0	0.2894968092441559	0.48608216643333435
1.0	25880000.0	25890000.0	0.0	0.3763255476951599	0.5940454602241516
1.0	25890000.0	25900000.0	0.0	0.33722251653671265	0.5833207368850708
1.0	25900000.0	25910000.0	1.0	0.3483535647392273	0.5329298973083496
1.0	25910000.0	25920000.0	0.0	0.30086883902549744	0.4951755106449127
1.0	25930000.0	25940000.0	1.0	0.35849425196647644	0.5489045977592468
1.0	25980000.0	25990000.0	0.0	0.3150518834590912	0.5064916014671326
1.0	26020000.0	26030000.0	0.0	0.32006603479385376	0.5104848742485046
1.0	26040000.0	26050000.0	0.0	0.35689646005630493	0.5923358201980591
1.0	26090000.0	26100000.0	1.0	0.2894968092441559	0.48608216643333435
1.0	26110000.0	26120000.0	1.0	0.2894968092441559	0.48608216643333435
1.0	26120000.0	26130000.0	1.0	0.2894968092441559	0.48608216643333435
1.0	26130000.0	26140000.0	0.0	0.2894968092441559	0.48608216643333435
1.0	26180000.0	26190000.0	0.0	0.2894968092441559	0.48608216643333435
1.0	26230000.0	26240000.0	0.0	0.2894968092441559	0.48608216643333435
1.0	26300000.0	26310000.0	0.0	0.2894968092441559	0.48608216643333435
1.0	26320000.0	26330000.0	0.0	0.2894968092441559	0.48608216643333435
1.0	26330000.0	26340000.0	0.0	0.3287028670310974	0.5173536539077759
1.0	26350000.0	26360000.0	0.0	0.31446918845176697	0.5060267448425293
1.0	26360000.0	26370000.0	1.0	0.35602644085884094	0.5389916896820068
1.0	26460000.0	26470000.0	1.0	0.3282952904701233	0.5170294046401978
1.0	26540000.0	26550000.0	0.0	0.34660595655441284	0.5315477252006531
1.0	26570000.0	26580000.0	0.0	0.2894968092441559	0.48608216643333435
1.0	26610000.0	26620000.0	0.0	0.3512778878211975	0.5352416634559631
1.0	26680000.0	26690000.0	1.0	0.3325212001800537	1.226002812385559
1.0	26720000.0	26730000.0	0.0	0.40089207887649536	0.5741691589355469
1.0	26730000.0	26740000.0	0.0	0.2894968092441559	0.48608216643333435
1.0	26740000.0	26750000.0	0.0	0.4089631140232086	0.5804454684257507
1.0	26770000.0	26780000.0	1.0	0.2894968092441559	0.48608216643333435
1.0	26780000.0	26790000.0	0.0	0.2894968092441559	0.48608216643333435
1.0	26810000.0	26820000.0	0.0	0.3097917139530182	0.5022979974746704
1.0	26860000.0	26870000.0	0.0	0.3416502773761749	0.5276249647140503
1.0	26900000.0	26910000.0	0.0	0.2894968092441559	0.48608216643333435
1.0	26910000.0	26920000.0	0.0	0.3118560016155243	0.5039443969726562
1.0	26920000.0	26930000.0	2.0	0.2894968092441559	0.48608216643333435
1.0	26940000.0	26950000.0	0.0	0.2894968092441559	0.48608216643333435
1.0	26950000.0	26960000.0	0.0	0.2894968092441559	0.48608216643333435
1.0	27060000.0	27070000.0	1.0	0.2894968092441559	0.48608216643333435
1.0	27080000.0	27090000.0	1.0	0.2894968092441559	0.48608216643333435
1.0	27090000.0	27100000.0	0.0	0.2894968092441559	0.48608216643333435
1.0	27100000.0	27110000.0	1.0	0.2894968092441559	0.48608216643333435
1.0	27110000.0	27120000.0	0.0	0.2894968092441559	0.48608216643333435
1.0	27170000.0	27180000.0	1.0	0.2894968092441559	0.48608216643333435
1.0	27220000.0	27230000.0	1.0	0.2894968092441559	0.48608216643333435
1.0	27230000.0	27240000.0	0.0	0.33166149258613586	0.5197030305862427
1.0	27240000.0	27250000.0	0.0	0.2894968092441559	0.48608216643333435
1.0	27300000.0	27310000.0	1.0	0.31558308005332947	0.5069145560264587
1.0	27320000.0	27330000.0	1.0	0.2894968092441559	0.48608216643333435
1.0	27370000.0	27380000.0	0.0	0.34002870321273804	0.5263404846191406
1.0	27410000.0	27420000.0	0.0	0.35362306237220764	0.5370941162109375
1.0	27470000.0	27480000.0	0.0	0.3501957952976227	0.5343865156173706
1.0	27530000.0	27540000.0	0.0	0.4008532464504242	0.5741387605667114
1.0	27540000.0	27550000.0	0.0	0.3688896596431732	0.5561807751655579
1.0	27560000.0	27570000.0	0.0	0.2894968092441559	0.48608216643333435
1.0	27580000.0	27590000.0	2.0	0.2894968092441559	0.48608216643333435
1.0	27620000.0	27630000.0	0.0	0.2894968092441559	0.48608216643333435
1.0	27630000.0	27640000.0	0.0	0.29334717988967896	0.4891629219055176
1.0	27640000.0	27650000.0	1.0	0.30992525815963745	0.5024040341377258
1.0	27660000.0	27670000.0	0.0	0.2894968092441559	0.48608216643333435
1.0	27690000.0	27700000.0	0.0	0.2894968092441559	0.48608216643333435
1.0	27720000.0	27730000.0	0.0	0.2894968092441559	0.48608216643333435
1.0	27740000.0	27750000.0	0.0	0.2894968092441559	0.48608216643333435
1.0	27790000.0	27800000.0	0.0	0.2894968092441559	0.48608216643333435
1.0	27890000.0	27900000.0	1.0	0.2894968092441559	0.48608216643333435
1.0	27900000.0	27910000.0	0.0	0.2894968092441559	0.48608216643333435
1.0	27920000.0	27930000.0	2.0	0.2894968092441559	0.48608216643333435
1.0	27960000.0	27970000.0	0.0	0.3465964198112488	0.5315402150154114
1.0	27970000.0	27980000.0	0.0	0.2898640036582947	0.4863756597042084
1.0	27980000.0	27990000.0	0.0	0.2894968092441559	0.48608216643333435
1.0	27990000.0	28000000.0	0.0	0.2894968092441559	0.48608216643333435
1.0	28060000.0	28070000.0	0.0	0.2894968092441559	0.48608216643333435
1.0	28120000.0	28130000.0	1.0	0.2894968092441559	0.48608216643333435
1.0	28180000.0	28190000.0	0.0	0.306884229183197	0.5371443629264832
1.0	28270000.0	28280000.0	0.0	0.33438819646835327	0.521867573261261
1.0	28450000.0	28460000.0	0.0	0.35794496536254883	0.5406175851821899
1.0	28540000.0	28550000.0	0.0	0.2894968092441559	0.48608216643333435
1.0	28550000.0	28560000.0	0.0	0.2894968092441559	0.48608216643333435
1.0	28580000.0	28590000.0	0.0	0.2894968092441559	0.48608216643333435
1.0	28600000.0	28610000.0	0.0	0.2894968092441559	0.48608216643333435
1.0	28650000.0	28660000.0	0.0	0.2894968092441559	0.48608216643333435
1.0	28830000.0	28840000.0	0.0	0.2894968092441559	0.48608216643333435
1.0	28930000.0	28940000.0	0.0	0.2894968092441559	0.48608216643333435
1.0	29040000.0	29050000.0	1.0	0.2894968092441559	0.48608216643333435
1.0	29070000.0	29080000.0	0.0	0.2894968092441559	0.48608216643333435
1.0	29080000.0	29090000.0	0.0	0.2971070408821106	0.4921685755252838
1.0	29100000.0	29110000.0	0.0	0.3230289816856384	0.5128427147865295
1.0	29230000.0	29240000.0	0.0	0.2955721318721771	0.49094218015670776
1.0	29260000.0	29270000.0	0.0	0.2894968092441559	0.48608216643333435
1.0	29300000.0	29310000.0	0.0	0.2894968092441559	0.48608216643333435
1.0	29350000.0	29360000.0	0.0	0.2894968092441559	0.48608216643333435
1.0	29440000.0	29450000.0	0.0	0.2894968092441559	0.48608216643333435
1.0	29460000.0	29470000.0	0.0	0.2894968092441559	0.48608216643333435
1.0	29480000.0	29490000.0	0.0	0.2894968092441559	0.48608216643333435
1.0	29500000.0	29510000.0	0.0	0.2894968092441559	0.48608216643333435
1.0	29690000.0	29700000.0	0.0	0.5609035491943359	0.6951351165771484
1.0	29710000.0	29720000.0	1.0	0.5646103620529175	0.697844922542572
1.0	29780000.0	29790000.0	1.0	0.5971274375915527	0.7214269638061523
1.0	29830000.0	29840000.0	0.0	0.5481756329536438	0.6857974529266357
1.0	30030000.0	30040000.0	0.0	0.6046691536903381	0.7268469333648682
1.0	30060000.0	30070000.0	0.0	0.6031860709190369	0.725782573223114
1.0	30110000.0	30120000.0	2.0	0.5104068517684937	0.6577885150909424
1.0	30120000.0	30130000.0	0.0	0.6382200121879578	0.7507357597351074
1.0	30140000.0	30150000.0	2.0	0.4524986743927002	0.6139997243881226
1.0	30180000.0	30190000.0	1.0	0.40243083238601685	0.5753669738769531
1.0	30230000.0	30240000.0	1.0	0.672307014465332	0.7746267318725586
1.0	30310000.0	30320000.0	1.0	0.7773960828781128	0.8458493947982788
1.0	30320000.0	30330000.0	0.0	0.7842152714729309	0.8503434062004089
1.0	30330000.0	30340000.0	2.0	0.729284942150116	0.8137008547782898
1.0	30380000.0	30390000.0	2.0	0.8579949140548706	0.8979665040969849
1.0	30390000.0	30400000.0	0.0	0.8496097326278687	0.8926464319229126
1.0	30400000.0	30410000.0	2.0	0.7722834944725037	0.8424698710441589
1.0	30440000.0	30450000.0	2.0	0.9278882741928101	0.9413898587226868
1.0	30450000.0	30460000.0	0.0	0.9205317497253418	0.9368971586227417
1.0	30630000.0	30640000.0	1.0	0.6753041744232178	0.7767090797424316
1.0	30670000.0	30680000.0	0.0	0.6726542711257935	0.7748681902885437
1.0	30800000.0	30810000.0	2.0	0.5990961194038391	0.7228435277938843
1.0	30820000.0	30830000.0	1.0	0.6198946237564087	0.7377337217330933
1.0	30980000.0	30990000.0	0.0	0.7104915380477905	0.8009322881698608
1.0	31020000.0	31030000.0	0.0	0.6868097186088562	0.7846747040748596
1.0	31110000.0	31120000.0	0.0	0.5255136489868164	0.6690449714660645
1.0	31160000.0	31170000.0	0.0	0.3727095425128937	0.5521271228790283
1.0	31190000.0	31200000.0	0.0	0.2894968092441559	0.48608216643333435
1.0	31340000.0	31350000.0	0.0	0.2894968092441559	0.48608216643333435
1.0	31350000.0	31360000.0	0.0	0.2894968092441559	0.48608216643333435
1.0	31360000.0	31370000.0	0.0	0.2894968092441559	0.48608216643333435
1.0	31390000.0	31400000.0	0.0	0.33687806129455566	0.5238425731658936
1.0	31400000.0	31410000.0	1.0	0.2894968092441559	0.48608216643333435
1.0	31410000.0	31420000.0	0.0	0.2894968092441559	0.48608216643333435
1.0	31450000.0	31460000.0	0.0	0.2894968092441559	0.48608216643333435
1.0	31470000.0	31480000.0	0.0	0.2894968092441559	0.48608216643333435
1.0	31510000.0	31520000.0	0.0	0.2894968092441559	0.48608216643333435
1.0	31520000.0	31530000.0	1.0	0.2894968092441559	0.48608216643333435
1.0	31580000.0	31590000.0	0.0	0.34522414207458496	0.5304545164108276
1.0	31800000.0	31810000.0	0.0	0.2894968092441559	0.48608216643333435
1.0	31840000.0	31850000.0	0.0	0.2894968092441559	0.48608216643333435
1.0	31930000.0	31940000.0	0.0	0.4276883602142334	0.5949408411979675
1.0	32040000.0	32050000.0	0.0	0.362481951713562	0.5440813302993774
1.0	32130000.0	32140000.0	0.0	0.2894968092441559	0.48608216643333435
1.0	32150000.0	32160000.0	0.0	0.2894968092441559	0.48608216643333435
1.0	32210000.0	32220000.0	0.0	0.2894968092441559	0.48608216643333435
1.0	32240000.0	32250000.0	1.0	0.2894968092441559	0.48608216643333435
1.0	32280000.0	32290000.0	0.0	0.2894968092441559	0.48608216643333435
1.0	32360000.0	32370000.0	0.0	0.30309855937957764	0.4969562590122223
1.0	32400000.0	32410000.0	0.0	0.36641019582748413	0.5471744537353516
1.0	32460000.0	32470000.0	0.0	0.2894968092441559	0.48608216643333435
1.0	32640000.0	32650000.0	0.0	0.2894968092441559	0.48608216643333435
1.0	32660000.0	32670000.0	2.0	0.2894968092441559	0.48608216643333435
1.0	32680000.0	32690000.0	0.0	0.2894968092441559	0.48608216643333435
1.0	32690000.0	32700000.0	0.0	0.2894968092441559	0.48608216643333435
1.0	32750000.0	32760000.0	0.0	0.30070412158966064	0.49504369497299194
1.0	32770000.0	32780000.0	0.0	0.2894968092441559	0.48608216643333435
1.0	32780000.0	32790000.0	1.0	0.2983887791633606	0.49319323897361755
1.0	32890000.0	32900000.0	0.0	0.2907731533050537	0.4871028959751129
1.0	32920000.0	32930000.0	0.0	0.3506898880004883	0.5347771048545837
1.0	32930000.0	32940000.0	0.0	0.3366246819496155	0.5782037973403931
1.0	32990000.0	33000000.0	0.0	0.2894968092441559	0.48608216643333435
1.0	33000000.0	33010000.0	0.0	0.2894968092441559	0.48608216643333435
1.0	33060000.0	33070000.0	0.0	0.2894968092441559	0.48608216643333435
1.0	33120000.0	33130000.0	0.0	0.2894968092441559	0.48608216643333435
1.0	33140000.0	33150000.0	0.0	0.2894968092441559	0.48608216643333435
1.0	33210000.0	33220000.0	0.0	0.3419380486011505	0.5709230303764343
1.0	33240000.0	33250000.0	2.0	0.2894968092441559	0.48608216643333435
1.0	33250000.0	33260000.0	0.0	0.2894968092441559	0.48608216643333435
1.0	33270000.0	33280000.0	0.0	0.2894968092441559	0.48608216643333435
1.0	33280000.0	33290000.0	0.0	0.29406243562698364	0.4897346496582031
1.0	33410000.0	33420000.0	1.0	0.2894968092441559	0.48608216643333435
1.0	33480000.0	33490000.0	1.0	0.2894968092441559	0.48608216643333435
1.0	33530000.0	33540000.0	2.0	0.2894968092441559	0.48608216643333435
1.0	33540000.0	33550000.0	1.0	0.2894968092441559	0.48608216643333435
1.0	33600000.0	33610000.0	1.0	0.2894968092441559	0.48608216643333435
1.0	33640000.0	33650000.0	0.0	0.2894968092441559	0.48608216643333435
1.0	33660000.0	33670000.0	0.0	0.365454763174057	0.546423077583313
1.0	33710000.0	33720000.0	1.0	0.29170840978622437	0.48785170912742615
1.0	33720000.0	33730000.0	0.0	0.2894968092441559	0.48608216643333435
1.0	33790000.0	33800000.0	0.0	0.2894968092441559	0.48608216643333435
1.0	33830000.0	33840000.0	0.0	0.2894968092441559	0.48608216643333435
1.0	33890000.0	33900000.0	0.0	0.2894968092441559	0.48608216643333435
1.0	34000000.0	34010000.0	1.0	0.3888067305088043	0.5647405982017517
1.0	34050000.0	34060000.0	1.0	0.46933141350746155	0.6268308162689209
1.0	34120000.0	34130000.0	0.0	0.4688507616519928	0.6264652013778687
1.0	34150000.0	34160000.0	1.0	0.575419545173645	0.7057215571403503
1.0	34310000.0	34320000.0	0.0	0.5270038843154907	0.6701514720916748
1.0	34320000.0	34330000.0	0.0	0.5944469571113586	0.7194956541061401
1.0	34350000.0	34360000.0	0.0	0.5157349705696106	0.6617665886878967
1.0	34470000.0	34480000.0	2.0	0.5676930546760559	0.7000957727432251
1.0	34520000.0	34530000.0	1.0	0.6362456679344177	0.7493404150009155
1.0	34530000.0	34540000.0	3.0	0.6633976697921753	0.768419623374939
1.0	34550000.0	34560000.0	0.0	0.624876856803894	0.7412794828414917
1.0	34570000.0	34580000.0	0.0	0.8548480868339539	0.8959726095199585
1.0	34690000.0	34700000.0	2.0	0.8527113199234009	0.8946170806884766
1.0	34770000.0	34780000.0	3.0	0.9196834564208984	0.9363778233528137
1.0	34840000.0	34850000.0	0.0	0.8400768041610718	0.8865692019462585
1.0	34850000.0	34860000.0	0.0	0.8145168423652649	0.8701241612434387
1.0	34870000.0	34880000.0	0.0	0.8765323758125305	0.9096440076828003
1.0	34880000.0	34890000.0	0.0	0.7925345301628113	0.8558052182197571
1.0	34940000.0	34950000.0	2.0	0.8492582440376282	0.8924226760864258
1.0	35160000.0	35170000.0	1.0	0.719170093536377	0.8068431615829468
1.0	35260000.0	35270000.0	1.0	0.4538710117340088	0.6150487661361694
1.0	35350000.0	35360000.0	0.0	0.38189560174942017	0.559332549571991
1.0	35360000.0	35370000.0	0.0	0.49611759185791016	0.6470763087272644
1.0	35440000.0	35450000.0	0.0	0.29214248061180115	0.48819953203201294
1.0	35450000.0	35460000.0	1.0	0.2894968092441559	0.48608216643333435
1.0	35510000.0	35520000.0	0.0	0.31751394271850586	0.5084527730941772
1.0	35540000.0	35550000.0	0.0	0.2894968092441559	0.48608216643333435
1.0	35630000.0	35640000.0	0.0	0.3525328040122986	0.5362335443496704
1.0	35650000.0	35660000.0	0.0	0.2894968092441559	0.48608216643333435
1.0	35700000.0	35710000.0	0.0	0.3526715636253357	0.5363425612449646
1.0	35720000.0	35730000.0	0.0	0.33591553568840027	0.523079514503479
1.0	35770000.0	35780000.0	0.0	0.2894968092441559	0.48608216643333435
1.0	35800000.0	35810000.0	0.0	0.2894968092441559	0.48608216643333435
1.0	35910000.0	35920000.0	0.0	0.2894968092441559	0.48608216643333435
1.0	36030000.0	36040000.0	0.0	0.2894968092441559	0.48608216643333435
1.0	36130000.0	36140000.0	2.0	0.3201279938220978	0.5105342864990234
1.0	36340000.0	36350000.0	0.0	0.3232402205467224	0.5130106210708618
1.0	36410000.0	36420000.0	0.0	0.2894968092441559	0.48608216643333435
1.0	36440000.0	36450000.0	1.0	0.2894968092441559	0.48608216643333435
1.0	36520000.0	36530000.0	1.0	0.2894968092441559	0.48608216643333435
1.0	36560000.0	36570000.0	0.0	0.2894968092441559	0.48608216643333435
1.0	36570000.0	36580000.0	0.0	0.2910940945148468	0.4873601794242859
1.0	36590000.0	36600000.0	0.0	0.2894968092441559	0.48608216643333435
1.0	36600000.0	36610000.0	0.0	0.2894968092441559	0.48608216643333435
1.0	36610000.0	36620000.0	1.0	0.2894968092441559	0.48608216643333435
1.0	36630000.0	36640000.0	0.0	0.2894968092441559	0.48608216643333435
1.0	36720000.0	36730000.0	0.0	0.2894968092441559	0.48608216643333435
1.0	36800000.0	36810000.0	0.0	0.2894968092441559	0.48608216643333435
1.0	36810000.0	36820000.0	0.0	0.2894968092441559	0.48608216643333435
1.0	36910000.0	36920000.0	0.0	0.2894968092441559	0.48608216643333435
1.0	36930000.0	36940000.0	0.0	0.351881206035614	0.5357183218002319
1.0	36940000.0	36950000.0	0.0	0.3436407446861267	0.528832197189331
1.0	36960000.0	36970000.0	1.0	0.4071010649204254	0.5789989233016968
1.0	36990000.0	37000000.0	0.0	0.3737303614616394	0.5529287457466125
1.0	37010000.0	37020000.0	1.0	0.372803270816803	0.552200436592102
1.0	37070000.0	37080000.0	0.0	0.47339922189712524	0.6299191117286682
1.0	37330000.0	37340000.0	2.0	0.7269264459609985	0.8121047019958496
1.0	37350000.0	37360000.0	0.0	0.8896864652633667	0.917860209941864
1.0	37360000.0	37370000.0	5.0	0.8339821100234985	0.8826678395271301
1.0	37370000.0	37380000.0	1.0	0.9026409387588501	0.9258942604064941
1.0	37380000.0	37390000.0	1.0	0.9829152226448059	0.9744151830673218
1.0	37490000.0	37500000.0	2.0	0.7203132510185242	0.8076199293136597
1.0	37510000.0	37520000.0	2.0	0.8009764552116394	0.8613231778144836
1.0	37520000.0	37530000.0	1.0	0.7852990031242371	0.8510559797286987
1.0	37540000.0	37550000.0	1.0	0.7539222240447998	0.8302606344223022
1.0	37620000.0	37630000.0	1.0	0.7794949412345886	0.8472345471382141
1.0	37720000.0	37730000.0	0.0	0.8538931012153625	0.8953671455383301
1.0	37760000.0	37770000.0	1.0	0.6239291429519653	0.7406058311462402
1.0	37970000.0	37980000.0	0.0	0.2894968092441559	0.48608216643333435
1.0	38010000.0	38020000.0	0.0	0.2894968092441559	0.48608216643333435
1.0	38040000.0	38050000.0	1.0	0.2894968092441559	0.48608216643333435
1.0	38110000.0	38120000.0	0.0	0.5513419508934021	0.6881253123283386
1.0	38160000.0	38170000.0	0.0	0.2894968092441559	0.48608216643333435
1.0	38180000.0	38190000.0	3.0	0.38805311918258667	0.5641512870788574
1.0	38250000.0	38260000.0	0.0	0.4893485903739929	0.6419805288314819
1.0	38270000.0	38280000.0	0.0	0.2894968092441559	0.48608216643333435
1.0	38290000.0	38300000.0	0.0	0.2894968092441559	0.48608216643333435
1.0	38380000.0	38390000.0	1.0	0.2894968092441559	0.48608216643333435
1.0	38390000.0	38400000.0	0.0	0.2894968092441559	0.48608216643333435
1.0	38410000.0	38420000.0	0.0	0.37737199664115906	0.5941311120986938
1.0	38460000.0	38470000.0	0.0	0.2894968092441559	0.48608216643333435
1.0	38560000.0	38570000.0	0.0	0.4195040762424469	0.5886163115501404
1.0	38590000.0	38600000.0	0.0	0.39791280031204224	0.5718474388122559
1.0	38800000.0	38810000.0	1.0	0.5520662665367126	0.6886571645736694
1.0	38850000.0	38860000.0	1.0	0.6707836389541626	0.7735673189163208
1.0	38880000.0	38890000.0	0.0	0.5497791171073914	0.6869766116142273
1.0	38920000.0	38930000.0	0.0	0.5266546010971069	0.6698926687240601
1.0	39040000.0	39050000.0	1.0	0.565109372138977	0.6982095241546631
1.0	39050000.0	39060000.0	2.0	0.5995770692825317	0.7231894731521606
1.0	39120000.0	39130000.0	0.0	0.7044950723648071	0.7968335747718811
1.0	39130000.0	39140000.0	0.0	0.5988732576370239	0.7226834893226624
1.0	39230000.0	39240000.0	0.0	0.4190734028816223	0.5882834196090698
1.0	39490000.0	39500000.0	0.0	0.2894968092441559	0.48608216643333435
1.0	39560000.0	39570000.0	0.0	0.2894968092441559	0.48608216643333435
1.0	39630000.0	39640000.0	0.0	0.2894968092441559	0.48608216643333435
1.0	39650000.0	39660000.0	0.0	0.3179505467414856	0.5088006258010864
1.0	39820000.0	39830000.0	0.0	0.2894968092441559	0.48608216643333435
1.0	39870000.0	39880000.0	1.0	0.2894968092441559	0.48608216643333435
1.0	39880000.0	39890000.0	2.0	0.2894968092441559	0.48608216643333435
1.0	39910000.0	39920000.0	0.0	0.2894968092441559	0.48608216643333435
1.0	39960000.0	39970000.0	1.0	0.38682520389556885	0.5934480428695679
1.0	39970000.0	39980000.0	1.0	0.34395232796669006	0.5294476747512817
1.0	39990000.0	40000000.0	0.0	0.2894968092441559	0.48608216643333435
1.0	40010000.0	40020000.0	0.0	0.2894968092441559	0.48608216643333435
1.0	40170000.0	40180000.0	0.0	0.3794236183166504	0.5573954582214355
1.0	40200000.0	40210000.0	0.0	0.2894968092441559	0.48608216643333435
1.0	40240000.0	40250000.0	1.0	0.324287474155426	0.5138435363769531
1.0	40410000.0	40420000.0	0.0	0.2894968092441559	0.48608216643333435
1.0	40440000.0	40450000.0	0.0	0.299355685710907	0.4939660131931305
1.0	40480000.0	40490000.0	0.0	0.3144005835056305	0.5059717893600464
1.0	40510000.0	40520000.0	0.0	0.2894968092441559	0.48608216643333435
1.0	40530000.0	40540000.0	0.0	0.2894968092441559	0.48608216643333435
1.0	40570000.0	40580000.0	0.0	0.3395313024520874	0.5259460210800171
1.0	40600000.0	40610000.0	0.0	0.3351130485534668	0.5224430561065674
1.0	40640000.0	40650000.0	0.0	0.2894968092441559	0.48608216643333435
1.0	40680000.0	40690000.0	0.0	0.2894968092441559	0.48608216643333435
1.0	40710000.0	40720000.0	0.0	0.3334750533103943	0.5211431980133057
1.0	40770000.0	40780000.0	1.0	0.2894968092441559	0.48608216643333435
1.0	40800000.0	40810000.0	2.0	0.3869934678077698	0.563322901725769
1.0	40840000.0	40850000.0	0.0	0.3638569712638855	0.5451648831367493
1.0	40890000.0	40900000.0	0.0	0.3308757543563843	0.5190792083740234
1.0	40960000.0	40970000.0	0.0	0.2894968092441559	0.48608216643333435
1.0	41030000.0	41040000.0	0.0	0.364086389541626	0.5453451871871948
1.0	41040000.0	41050000.0	0.0	0.3271898329257965	0.5161512494087219
1.0	41080000.0	41090000.0	0.0	0.4077523648738861	0.5795048475265503
1.0	41100000.0	41110000.0	0.0	0.33974555134773254	0.5335531234741211
1.0	41170000.0	41180000.0	0.0	0.2894968092441559	0.48608216643333435
1.0	41180000.0	41190000.0	0.0	0.2894968092441559	0.48608216643333435
1.0	41190000.0	41200000.0	0.0	0.2894968092441559	0.48608216643333435
1.0	41240000.0	41250000.0	0.0	0.33354297280311584	0.5211969017982483
1.0	41260000.0	41270000.0	0.0	0.38455209136009216	0.5614124536514282
1.0	41270000.0	41280000.0	0.0	0.2894968092441559	0.48608216643333435
1.0	41280000.0	41290000.0	0.0	0.27404454350471497	0.49424928426742554
1.0	41330000.0	41340000.0	0.0	0.35265693068504333	0.5363311767578125
1.0	41370000.0	41380000.0	0.0	0.32976919412612915	0.5182007551193237
1.0	41420000.0	41430000.0	1.0	0.3071904480457306	0.5002220869064331
1.0	41450000.0	41460000.0	0.0	0.2894968092441559	0.48608216643333435
1.0	41480000.0	41490000.0	1.0	0.2894968092441559	0.48608216643333435
1.0	41510000.0	41520000.0	0.0	0.2894968092441559	0.48608216643333435
1.0	41520000.0	41530000.0	0.0	0.2894968092441559	0.48608216643333435
1.0	41530000.0	41540000.0	1.0	0.2894968092441559	0.48608216643333435
1.0	41580000.0	41590000.0	1.0	0.2894968092441559	0.48608216643333435
1.0	41620000.0	41630000.0	0.0	0.2894968092441559	0.48608216643333435
1.0	41700000.0	41710000.0	0.0	0.2894968092441559	0.48608216643333435
1.0	41720000.0	41730000.0	0.0	0.3340006172657013	0.5215601921081543
1.0	41750000.0	41760000.0	1.0	0.3903765082359314	0.5659670233726501
1.0	41760000.0	41770000.0	1.0	0.44821467995643616	0.6107209920883179
1.0	41780000.0	41790000.0	1.0	0.3737879693508148	0.59544837474823
1.0	41840000.0	41850000.0	0.0	0.42013245820999146	0.589103102684021
1.0	41900000.0	41910000.0	0.0	0.2894968092441559	0.48608216643333435
1.0	41940000.0	41950000.0	1.0	0.2894968092441559	0.48608216643333435
1.0	41950000.0	41960000.0	0.0	0.2894968092441559	0.48608216643333435
1.0	41970000.0	41980000.0	1.0	0.2894968092441559	0.48608216643333435
1.0	42000000.0	42010000.0	0.0	0.2894968092441559	0.48608216643333435
1.0	42080000.0	42090000.0	1.0	0.2894968092441559	0.48608216643333435
1.0	42110000.0	42120000.0	0.0	0.2894968092441559	0.48608216643333435
1.0	42160000.0	42170000.0	0.0	0.2894968092441559	0.48608216643333435
1.0	42200000.0	42210000.0	0.0	0.2894968092441559	0.48608216643333435
1.0	42220000.0	42230000.0	0.0	0.2971804440021515	0.4922272264957428
1.0	42250000.0	42260000.0	0.0	0.29454436898231506	0.4901200234889984
1.0	42340000.0	42350000.0	0.0	0.2894968092441559	0.48608216643333435
1.0	42370000.0	42380000.0	0.0	0.2894968092441559	0.48608216643333435
1.0	42400000.0	42410000.0	0.0	0.30768680572509766	0.5006186366081238
1.0	42420000.0	42430000.0	2.0	0.2894968092441559	0.48608216643333435
1.0	42430000.0	42440000.0	0.0	0.3443598747253418	0.5297706723213196
1.0	42550000.0	42560000.0	0.0	0.44779500365257263	0.610399603843689
1.0	42560000.0	42570000.0	1.0	0.4163035452365875	0.5861380696296692
1.0	42640000.0	42650000.0	0.0	0.2894968092441559	0.48608216643333435
1.0	42690000.0	42700000.0	0.0	0.3160472512245178	0.5072845220565796
1.0	42720000.0	42730000.0	1.0	0.2894968092441559	0.48608216643333435
1.0	42730000.0	42740000.0	1.0	0.3221563696861267	0.5121484398841858
1.0	42760000.0	42770000.0	2.0	0.2894968092441559	0.48608216643333435
1.0	42780000.0	42790000.0	0.0	0.2894968092441559	0.48608216643333435
1.0	42790000.0	42800000.0	0.0	0.2894968092441559	0.48608216643333435
1.0	42820000.0	42830000.0	0.0	0.40128058195114136	0.5744717121124268
1.0	42840000.0	42850000.0	0.0	0.3755992352962494	0.5543960928916931
1.0	42950000.0	42960000.0	0.0	0.3124432861804962	0.5323545932769775
1.0	42960000.0	42970000.0	0.0	0.3199501633644104	0.5103924870491028
1.0	43060000.0	43070000.0	1.0	0.41287747025489807	0.5834832191467285
1.0	43100000.0	43110000.0	1.0	0.34446677565574646	0.5327454209327698
1.0	43200000.0	43210000.0	0.0	0.3089514374732971	0.5016276240348816
1.0	43210000.0	43220000.0	0.0	0.2894968092441559	0.48608216643333435
1.0	43370000.0	43380000.0	2.0	0.37142935395240784	0.5511215329170227
1.0	43420000.0	43430000.0	0.0	0.35561543703079224	0.589467465877533
1.0	43510000.0	43520000.0	1.0	0.38999122381210327	0.5950039029121399
1.0	43590000.0	43600000.0	2.0	0.37925487756729126	0.557263195514679
1.0	43690000.0	43700000.0	0.0	0.3462366461753845	0.5331186056137085
1.0	43710000.0	43720000.0	1.0	0.3532312512397766	0.5914424061775208
1.0	43780000.0	43790000.0	0.0	0.2894968092441559	0.48608216643333435
1.0	43800000.0	43810000.0	0.0	0.30158787965774536	0.49574965238571167
1.0	43850000.0	43860000.0	1.0	0.2894968092441559	0.48608216643333435
1.0	43900000.0	43910000.0	0.0	0.2894968092441559	0.48608216643333435
1.0	43920000.0	43930000.0	0.0	0.30335164070129395	0.4971580505371094
1.0	44050000.0	44060000.0	0.0	0.2894968092441559	0.48608216643333435
1.0	44100000.0	44110000.0	0.0	0.35354527831077576	0.5398268699645996
1.0	44150000.0	44160000.0	0.0	0.2894968092441559	0.48608216643333435
1.0	44160000.0	44170000.0	0.0	0.2894968092441559	0.48608216643333435
1.0	44200000.0	44210000.0	1.0	0.2894968092441559	0.48608216643333435
1.0	44220000.0	44230000.0	0.0	0.2894968092441559	0.48608216643333435
1.0	44240000.0	44250000.0	0.0	0.2894968092441559	0.48608216643333435
1.0	44340000.0	44350000.0	0.0	0.2894968092441559	0.48608216643333435
1.0	44380000.0	44390000.0	0.0	0.2894968092441559	0.48608216643333435
1.0	44440000.0	44450000.0	0.0	0.2894968092441559	0.48608216643333435
1.0	44450000.0	44460000.0	1.0	0.2894968092441559	0.48608216643333435
1.0	44480000.0	44490000.0	1.0	0.2894968092441559	0.48608216643333435
1.0	44520000.0	44530000.0	0.0	0.3541039824485779	0.5374738574028015
1.0	44540000.0	44550000.0	0.0	0.3522276282310486	0.5550324320793152
1.0	44560000.0	44570000.0	0.0	0.369041383266449	0.5492441058158875
1.0	44600000.0	44610000.0	0.0	0.4447907507419586	0.6080971956253052
1.0	44650000.0	44660000.0	1.0	0.45231151580810547	0.6138560771942139
1.0	44700000.0	44710000.0	0.0	0.2894968092441559	0.48608216643333435
1.0	44790000.0	44800000.0	0.0	0.2894968092441559	0.48608216643333435
1.0	44800000.0	44810000.0	0.0	0.2894968092441559	0.48608216643333435
1.0	44840000.0	44850000.0	0.0	0.3725171983242035	0.5519758462905884
1.0	44920000.0	44930000.0	0.0	0.5730350017547607	0.7039874792098999
1.0	45020000.0	45030000.0	1.0	0.4795140326023102	0.634552001953125
1.0	45060000.0	45070000.0	1.0	0.5212547183036804	0.665878415107727
1.0	45080000.0	45090000.0	0.0	0.37328147888183594	0.55257648229599
1.0	45110000.0	45120000.0	0.0	0.2894968092441559	0.48608216643333435
1.0	45260000.0	45270000.0	0.0	0.2894968092441559	0.48608216643333435
1.0	45270000.0	45280000.0	0.0	0.2894968092441559	0.48608216643333435
1.0	45310000.0	45320000.0	0.0	0.2894968092441559	0.48608216643333435
1.0	45350000.0	45360000.0	0.0	0.2894968092441559	0.48608216643333435
1.0	45390000.0	45400000.0	0.0	0.2894968092441559	0.48608216643333435
1.0	45490000.0	45500000.0	1.0	0.31988435983657837	0.5103402137756348
1.0	45650000.0	45660000.0	0.0	0.3323493003845215	0.5202494859695435
1.0	45670000.0	45680000.0	0.0	0.39906781911849976	0.5727483034133911
1.0	45690000.0	45700000.0	2.0	0.36084967851638794	0.5427946448326111
1.0	45850000.0	45860000.0	1.0	0.31739234924316406	0.5083560347557068
1.0	45890000.0	45900000.0	0.0	0.3137233853340149	0.5054327845573425
1.0	45900000.0	45910000.0	1.0	0.30489498376846313	0.4983900487422943
1.0	45940000.0	45950000.0	0.0	0.31506410241127014	0.506501317024231
1.0	45950000.0	45960000.0	0.0	0.2894968092441559	0.48608216643333435
1.0	46000000.0	46010000.0	1.0	0.31144949793815613	0.5036199688911438
1.0	46010000.0	46020000.0	0.0	0.2894968092441559	0.48608216643333435
1.0	46160000.0	46170000.0	1.0	0.2894968092441559	0.48608216643333435
1.0	46180000.0	46190000.0	0.0	0.2894968092441559	0.48608216643333435
1.0	46240000.0	46250000.0	0.0	0.3084810674190521	0.5012524724006653
1.0	46280000.0	46290000.0	0.0	0.2894968092441559	0.48608216643333435
1.0	46300000.0	46310000.0	0.0	0.2894968092441559	0.48608216643333435
1.0	46340000.0	46350000.0	0.0	0.2894968092441559	0.48608216643333435
1.0	46350000.0	46360000.0	0.0	0.2894968092441559	0.48608216643333435
1.0	46460000.0	46470000.0	0.0	0.2894968092441559	0.48608216643333435
1.0	46530000.0	46540000.0	0.0	0.2894968092441559	0.48608216643333435
1.0	46570000.0	46580000.0	0.0	0.2894968092441559	0.48608216643333435
1.0	46610000.0	46620000.0	0.0	0.2894968092441559	0.48608216643333435
1.0	46620000.0	46630000.0	0.0	0.2894968092441559	0.48608216643333435
1.0	46690000.0	46700000.0	0.0	0.2894968092441559	0.48608216643333435
1.0	46820000.0	46830000.0	0.0	0.2894968092441559	0.48608216643333435
1.0	46830000.0	46840000.0	0.0	0.2894968092441559	0.48608216643333435
1.0	46870000.0	46880000.0	0.0	0.2894968092441559	0.48608216643333435
1.0	46950000.0	46960000.0	1.0	0.3810575008392334	0.5586758852005005
1.0	47000000.0	47010000.0	0.0	0.3464012145996094	0.5313853025436401
1.0	47030000.0	47040000.0	1.0	0.2894968092441559	0.48608216643333435
1.0	47040000.0	47050000.0	0.0	0.2894968092441559	0.48608216643333435
1.0	47060000.0	47070000.0	0.0	0.30260419845581055	0.49656134843826294
1.0	47100000.0	47110000.0	0.0	0.2894968092441559	0.48608216643333435
1.0	47230000.0	47240000.0	0.0	0.6878303289413452	0.7853792905807495
1.0	47280000.0	47290000.0	1.0	0.6089600324630737	0.7299231290817261
1.0	47300000.0	47310000.0	0.0	0.5957950949668884	0.7204670906066895
1.0	47320000.0	47330000.0	0.0	0.6206747889518738	0.7382897138595581
1.0	47600000.0	47610000.0	1.0	0.569200336933136	0.7011941075325012
1.0	47610000.0	47620000.0	1.0	0.5936375260353088	0.7189121246337891
1.0	47640000.0	47650000.0	1.0	0.5897594690322876	0.716113269329071
1.0	47690000.0	47700000.0	1.0	0.5425973534584045	0.6816886067390442
1.0	47800000.0	47810000.0	0.0	0.3198108673095703	0.5102816820144653
1.0	47830000.0	47840000.0	0.0	0.2895553410053253	0.4861285090446472
1.0	47970000.0	47980000.0	1.0	0.5715115666389465	0.7028785943984985
1.0	48000000.0	48010000.0	0.0	0.4541599154472351	0.6152697205543518
1.0	48040000.0	48050000.0	1.0	0.5252804756164551	0.6688719987869263
1.0	48120000.0	48130000.0	0.0	0.4898511469364166	0.6423590779304504
1.0	48210000.0	48220000.0	0.0	0.5720193982124329	0.7032482028007507
1.0	48300000.0	48310000.0	1.0	0.5844053030014038	0.7122410535812378
1.0	48340000.0	48350000.0	0.0	0.3561718761920929	0.5391066670417786
1.0	48380000.0	48390000.0	0.0	0.4904305934906006	0.6427958011627197
1.0	48510000.0	48520000.0	0.0	0.45510977506637573	0.6159952878952026
1.0	48550000.0	48560000.0	0.0	0.7385585904121399	0.8199578523635864
1.0	48590000.0	48600000.0	0.0	0.743813157081604	0.8234904408454895
1.0	48650000.0	48660000.0	0.0	0.7237633466720581	0.8099613189697266
1.0	48660000.0	48670000.0	0.0	0.5465079545974731	0.6845701336860657
1.0	48690000.0	48700000.0	3.0	0.538460910320282	0.6786354184150696
1.0	48700000.0	48710000.0	1.0	0.5360711812973022	0.6768693923950195
1.0	48770000.0	48780000.0	0.0	0.546180009841919	0.6843286752700806
1.0	48810000.0	48820000.0	0.0	0.4195525646209717	0.5886542201042175
1.0	48970000.0	48980000.0	0.0	0.5127495527267456	0.6595388054847717
1.0	49190000.0	49200000.0	0.0	0.3645262122154236	0.5456913709640503
1.0	49230000.0	49240000.0	2.0	0.3642425537109375	0.5454677939414978
1.0	49260000.0	49270000.0	1.0	0.6032527685165405	0.7258309125900269
1.0	49280000.0	49290000.0	0.0	0.5907344818115234	0.7168169021606445
1.0	49310000.0	49320000.0	1.0	0.6029483079910278	0.7256117463111877
1.0	49360000.0	49370000.0	0.0	0.6378108859062195	0.750446617603302
1.0	49370000.0	49380000.0	0.0	0.5917229056358337	0.7175304889678955
1.0	49430000.0	49440000.0	0.0	0.5188932418823242	0.6641203761100769
1.0	49560000.0	49570000.0	0.0	0.9766284823417664	0.9706940650939941
1.0	49790000.0	49800000.0	0.0	0.9253940582275391	0.9398687481880188
1.0	49840000.0	49850000.0	1.0	0.8850739598274231	0.9149858355522156
1.0	49850000.0	49860000.0	2.0	0.867812991142273	0.9041657447814941
1.0	49860000.0	49870000.0	1.0	1.0136760473251343	0.9924288988113403
1.0	49890000.0	49900000.0	2.0	1.0152878761291504	0.9933639764785767
1.0	49930000.0	49940000.0	1.0	1.206591248512268	1.098037600517273
1.0	49950000.0	49960000.0	1.0	1.1809862852096558	1.0847536325454712
1.0	50070000.0	50080000.0	2.0	1.1336629390716553	1.059611439704895
1.0	50100000.0	50110000.0	1.0	1.2086925506591797	1.0991179943084717
1.0	50180000.0	50190000.0	2.0	1.2069307565689087	1.0982122421264648
1.0	50220000.0	50230000.0	0.0	1.2759802341461182	1.1329182386398315
1.0	50240000.0	50250000.0	2.0	1.2104418277740479	1.1000159978866577
1.0	50250000.0	50260000.0	2.0	1.1092302799224854	1.046330213546753
1.0	50390000.0	50400000.0	0.0	0.9345943331718445	0.9454695582389832
1.0	50410000.0	50420000.0	0.0	0.813300609588623	0.8693361282348633
1.0	50620000.0	50630000.0	2.0	0.9475358724594116	0.953299343585968
1.0	50740000.0	50750000.0	0.0	0.6742254495620728	0.775959849357605
1.0	50820000.0	50830000.0	0.0	0.5601640939712524	0.6945942640304565
1.0	50950000.0	50960000.0	0.0	0.32841452956199646	0.5171240568161011
1.0	50960000.0	50970000.0	1.0	0.3237783908843994	0.5130542516708374
1.0	51010000.0	51020000.0	1.0	0.324246346950531	0.5138107538223267
1.0	51030000.0	51040000.0	0.0	0.2904282510280609	0.486827552318573
1.0	51120000.0	51130000.0	0.0	0.31110626459121704	0.5033464431762695
1.0	51200000.0	51210000.0	2.0	0.2894968092441559	0.48608216643333435
1.0	51230000.0	51240000.0	1.0	0.3097609579563141	0.5022730827331543
1.0	51240000.0	51250000.0	0.0	0.31816068291664124	0.5089680552482605
1.0	51250000.0	51260000.0	0.0	0.2894968092441559	0.48608216643333435
1.0	51280000.0	51290000.0	1.0	0.2998550832271576	0.4943653643131256
1.0	51330000.0	51340000.0	0.0	0.3131018280982971	0.5085731744766235
1.0	51380000.0	51390000.0	0.0	0.29205095767974854	0.4881259500980377
1.0	51390000.0	51400000.0	1.0	0.2894968092441559	0.48608216643333435
1.0	51470000.0	51480000.0	0.0	0.32501813769340515	0.514424741268158
1.0	51630000.0	51640000.0	0.0	0.3519734740257263	0.5357910394668579
1.0	51670000.0	51680000.0	0.0	0.3280968964099884	0.5268282890319824
1.0	51680000.0	51690000.0	0.0	0.37351903319358826	0.5527628660202026
1.0	51720000.0	51730000.0	0.0	0.2894968092441559	0.48608216643333435
1.0	51750000.0	51760000.0	0.0	0.2894968092441559	0.48608216643333435
1.0	51790000.0	51800000.0	0.0	0.3265053331851959	0.5156071186065674
1.0	51880000.0	51890000.0	0.0	0.2894968092441559	0.48608216643333435
1.0	51960000.0	51970000.0	2.0	0.2894968092441559	0.48608216643333435
1.0	51990000.0	52000000.0	0.0	0.29967066645622253	0.49421772360801697
1.0	52100000.0	52110000.0	0.0	0.2894968092441559	0.48608216643333435
1.0	52160000.0	52170000.0	0.0	0.33337169885635376	0.5210613012313843
1.0	52440000.0	52450000.0	1.0	0.38215965032577515	0.5832482576370239
1.0	52600000.0	52610000.0	0.0	0.3496784567832947	0.5339776873588562
1.0	52620000.0	52630000.0	0.0	0.3175331950187683	0.5084682703018188
1.0	52650000.0	52660000.0	0.0	0.34941667318344116	0.5337706804275513
1.0	52660000.0	52670000.0	0.0	0.33888253569602966	0.5254318118095398
1.0	52680000.0	52690000.0	1.0	0.2894968092441559	0.48608216643333435
1.0	52750000.0	52760000.0	0.0	0.2894968092441559	0.48608216643333435
1.0	52840000.0	52850000.0	0.0	0.2894968092441559	0.48608216643333435
1.0	52860000.0	52870000.0	0.0	0.2894968092441559	0.48608216643333435
1.0	52880000.0	52890000.0	1.0	0.2894968092441559	0.48608216643333435
1.0	52940000.0	52950000.0	1.0	0.2894968092441559	0.48608216643333435
1.0	52980000.0	52990000.0	0.0	0.2894968092441559	0.48608216643333435
1.0	52990000.0	53000000.0	0.0	0.2894968092441559	0.48608216643333435
1.0	53000000.0	53010000.0	0.0	0.2894968092441559	0.48608216643333435
1.0	53010000.0	53020000.0	0.0	0.2894968092441559	0.48608216643333435
1.0	53020000.0	53030000.0	0.0	0.30624455213546753	0.5345862507820129
1.0	53030000.0	53040000.0	0.0	0.37425902485847473	0.5533435940742493
1.0	53100000.0	53110000.0	1.0	0.37348586320877075	0.5527371168136597
1.0	53120000.0	53130000.0	2.0	0.36011379957199097	0.5792048573493958
1.0	53130000.0	53140000.0	0.0	0.3797670006752014	0.6014092564582825
1.0	53250000.0	53260000.0	0.0	0.2894968092441559	0.48608216643333435
1.0	53260000.0	53270000.0	0.0	0.2894968092441559	0.48608216643333435
1.0	53300000.0	53310000.0	4.0	0.3508649170398712	0.5349152684211731
1.0	53360000.0	53370000.0	1.0	0.2997839152812958	0.4943084716796875
1.0	53520000.0	53530000.0	1.0	0.2991511821746826	0.49380284547805786
1.0	53550000.0	53560000.0	0.0	0.2894968092441559	0.48608216643333435
1.0	53680000.0	53690000.0	0.0	0.2894968092441559	0.48608216643333435
1.0	53790000.0	53800000.0	0.0	0.32350367307662964	0.5132200717926025
1.0	53820000.0	53830000.0	0.0	0.38799580931663513	0.5641063451766968
1.0	53870000.0	53880000.0	0.0	0.33328813314437866	0.5209951400756836
1.0	53900000.0	53910000.0	1.0	0.2894968092441559	0.48608216643333435
1.0	53970000.0	53980000.0	0.0	0.2894968092441559	0.48608216643333435
1.0	53980000.0	53990000.0	0.0	0.3006499707698822	0.49500030279159546
1.0	54020000.0	54030000.0	0.0	0.3348661959171295	0.5222468972206116
1.0	54070000.0	54080000.0	0.0	0.35756540298461914	0.5402055978775024
1.0	54080000.0	54090000.0	0.0	0.3247550427913666	0.5142157673835754
1.0	54190000.0	54200000.0	0.0	0.3918692469596863	0.5671334862709045
1.0	54240000.0	54250000.0	0.0	0.2894968092441559	0.48608216643333435
1.0	54310000.0	54320000.0	0.0	0.2894968092441559	0.48608216643333435
1.0	54370000.0	54380000.0	0.0	0.2894968092441559	0.48608216643333435
1.0	54470000.0	54480000.0	0.0	0.4196217656135559	0.5887075662612915
1.0	54530000.0	54540000.0	0.0	0.2894968092441559	0.48608216643333435
1.0	54590000.0	54600000.0	0.0	0.3570877015590668	0.5788095593452454
1.0	54610000.0	54620000.0	0.0	0.31497907638549805	0.5064334869384766
1.0	54750000.0	54760000.0	1.0	0.2894968092441559	0.48608216643333435
1.0	54780000.0	54790000.0	0.0	0.2894968092441559	0.48608216643333435
1.0	54840000.0	54850000.0	0.0	0.2894968092441559	0.48608216643333435
1.0	54850000.0	54860000.0	0.0	0.2894968092441559	0.48608216643333435
1.0	54860000.0	54870000.0	0.0	0.2894968092441559	0.48608216643333435
1.0	54940000.0	54950000.0	1.0	0.3295154571533203	0.527266800403595
1.0	54960000.0	54970000.0	0.0	0.42275458574295044	0.591130793094635
1.0	54980000.0	54990000.0	1.0	0.4482406675815582	0.6107413172721863
1.0	55000000.0	55010000.0	0.0	0.36860600113868713	0.5489015579223633
1.0	55140000.0	55150000.0	0.0	0.3573724627494812	0.5468848347663879
1.0	55240000.0	55250000.0	0.0	0.4650118947029114	0.6235455274581909
1.0	55320000.0	55330000.0	0.0	0.2894968092441559	0.48608216643333435
1.0	55420000.0	55430000.0	0.0	0.40573960542678833	0.5779403448104858
1.0	55530000.0	55540000.0	0.0	0.2894968092441559	0.48608216643333435
1.0	55600000.0	55610000.0	0.0	0.2894968092441559	0.48608216643333435
1.0	55650000.0	55660000.0	0.0	0.2894968092441559	0.48608216643333435
1.0	55680000.0	55690000.0	0.0	0.3120306432247162	0.5040833353996277
1.0	55740000.0	55750000.0	0.0	0.3154248595237732	0.5067886710166931
1.0	55750000.0	55760000.0	0.0	0.314141184091568	0.5057653188705444
1.0	55870000.0	55880000.0	0.0	0.5270330309867859	0.6701732873916626
1.0	55900000.0	55910000.0	1.0	0.3887147903442383	0.5646688938140869
1.0	56100000.0	56110000.0	0.0	0.548822283744812	0.6862731575965881
1.0	56110000.0	56120000.0	1.0	0.5279538035392761	0.6708563566207886
1.0	56140000.0	56150000.0	1.0	0.5789262056350708	0.7082690000534058
1.0	56170000.0	56180000.0	0.0	0.4270363748073578	0.5944378972053528
1.0	56200000.0	56210000.0	1.0	0.42343682050704956	0.591658353805542
1.0	56240000.0	56250000.0	0.0	0.4590819478034973	0.6190277338027954
1.0	56380000.0	56390000.0	0.0	0.3839721083641052	0.560958743095398
1.0	56390000.0	56400000.0	0.0	0.37051063776016235	0.5492647886276245
1.0	56410000.0	56420000.0	0.0	0.428153932094574	0.5952998399734497
1.0	56430000.0	56440000.0	0.0	0.35213208198547363	0.5699866414070129
1.0	56450000.0	56460000.0	1.0	0.38723206520080566	0.5635092854499817
1.0	56490000.0	56500000.0	1.0	0.5062772035598755	0.6546992063522339
1.0	56530000.0	56540000.0	0.0	0.4066700041294098	0.5786638855934143
1.0	56630000.0	56640000.0	0.0	0.4248991012573242	0.5927874445915222
1.0	56640000.0	56650000.0	0.0	0.38927388191223145	0.5651060342788696
1.0	56680000.0	56690000.0	1.0	0.3294508457183838	0.5179479122161865
1.0	56700000.0	56710000.0	1.0	0.3402532935142517	0.5265181660652161
1.0	56720000.0	56730000.0	1.0	0.2894968092441559	0.48608216643333435
1.0	56760000.0	56770000.0	1.0	0.31672605872154236	0.5078252553939819
1.0	56790000.0	56800000.0	1.0	0.31984734535217285	0.5129009485244751
1.0	56800000.0	56810000.0	0.0	0.4036053717136383	0.5762810707092285
1.0	56850000.0	56860000.0	0.0	0.3282783627510071	0.5170156359672546
1.0	56930000.0	56940000.0	0.0	0.33009031414985657	0.5575704574584961
1.0	57150000.0	57160000.0	0.0	0.47253069281578064	0.6292599439620972
1.0	57220000.0	57230000.0	1.0	0.5955761671066284	0.7203094363212585
1.0	57230000.0	57240000.0	0.0	0.6732884645462036	0.7753090262413025
1.0	57260000.0	57270000.0	0.0	0.67528235912323	0.7766941785812378
1.0	57380000.0	57390000.0	2.0	0.7814010381698608	0.8484905958175659
1.0	57430000.0	57440000.0	2.0	0.9411104917526245	0.9494190216064453
1.0	57450000.0	57460000.0	1.0	0.7964790463447571	0.8583861589431763
1.0	57530000.0	57540000.0	0.0	0.7890806198120117	0.8535404205322266
1.0	57540000.0	57550000.0	2.0	0.7798757553100586	0.8474854230880737
1.0	57550000.0	57560000.0	1.0	0.7979947328567505	0.8593765497207642
1.0	57620000.0	57630000.0	1.0	0.8286454081535339	0.8792414665222168
1.0	57640000.0	57650000.0	0.0	0.9383184313774109	0.9477284550666809
1.0	57670000.0	57680000.0	2.0	0.8686337471008301	0.9046826362609863
1.0	57870000.0	57880000.0	0.0	0.6444286108016968	0.755115807056427
1.0	57950000.0	57960000.0	0.0	0.6716324090957642	0.7741575837135315
1.0	57990000.0	58000000.0	1.0	0.6793122291564941	0.7794889211654663
1.0	58010000.0	58020000.0	3.0	0.6345756649971008	0.7481588125228882
1.0	58060000.0	58070000.0	0.0	0.6824581027030945	0.7816669344902039
1.0	58100000.0	58110000.0	2.0	0.6900818943977356	0.7869321703910828
1.0	58130000.0	58140000.0	2.0	0.6415969133377075	0.7531197667121887
1.0	58290000.0	58300000.0	0.0	1.1526169776916504	1.069773554801941
1.0	58400000.0	58410000.0	1.0	1.1023293733596802	1.0425420999526978
1.0	58410000.0	58420000.0	0.0	1.0581849813461304	1.0179238319396973
1.0	58470000.0	58480000.0	1.0	0.8920620083808899	0.9193376302719116
1.0	58500000.0	58510000.0	1.0	0.8950992822647095	0.9212242960929871
1.0	58540000.0	58550000.0	1.0	0.84149169921875	0.8874732851982117
1.0	58560000.0	58570000.0	1.0	0.9056180715560913	0.9277331233024597
1.0	58680000.0	58690000.0	1.0	0.7853007316589355	0.851057231426239
1.0	58700000.0	58710000.0	2.0	0.6210627555847168	0.7385658025741577
1.0	58870000.0	58880000.0	1.0	0.40890151262283325	0.5803977847099304
1.0	59020000.0	59030000.0	0.0	0.512163519859314	0.6591010689735413
1.0	59060000.0	59070000.0	0.0	0.3777499794960022	0.5560834407806396
1.0	59200000.0	59210000.0	0.0	0.3211479187011719	0.5362122654914856
1.0	59240000.0	59250000.0	0.0	0.2894968092441559	0.48608216643333435
1.0	59300000.0	59310000.0	0.0	0.33949270844459534	0.5624282956123352
1.0	59350000.0	59360000.0	0.0	0.35717761516571045	0.5398997068405151
1.0	59480000.0	59490000.0	0.0	0.2894968092441559	0.48608216643333435
1.0	59510000.0	59520000.0	0.0	0.3639683127403259	0.5482195019721985
1.0	59520000.0	59530000.0	0.0	0.3819844424724579	0.5952872633934021
1.0	59550000.0	59560000.0	0.0	0.3529704213142395	0.5365788340568542
1.0	59660000.0	59670000.0	0.0	0.3234950602054596	0.5132131576538086
1.0	59710000.0	59720000.0	0.0	0.3230808675289154	0.5128835439682007
1.0	59750000.0	59760000.0	0.0	0.33730021119117737	0.524177610874176
1.0	59800000.0	59810000.0	0.0	0.2894968092441559	0.48608216643333435
1.0	59820000.0	59830000.0	1.0	0.2894968092441559	0.48608216643333435
1.0	59900000.0	59910000.0	0.0	0.2894968092441559	0.48608216643333435
1.0	59960000.0	59970000.0	0.0	0.2894968092441559	0.48608216643333435
1.0	59990000.0	60000000.0	0.0	0.2905506491661072	0.48692551255226135
1.0	60090000.0	60100000.0	0.0	0.2894968092441559	0.48608216643333435
1.0	60140000.0	60150000.0	0.0	0.2894968092441559	0.48608216643333435
1.0	60160000.0	60170000.0	0.0	0.2894968092441559	0.48608216643333435
1.0	60200000.0	60210000.0	0.0	0.2894968092441559	0.48608216643333435
1.0	60210000.0	60220000.0	0.0	0.2894968092441559	0.48608216643333435
1.0	60220000.0	60230000.0	0.0	0.2894968092441559	0.48608216643333435
1.0	60250000.0	60260000.0	1.0	0.3169195353984833	0.507979691028595
1.0	60270000.0	60280000.0	0.0	0.40605777502059937	0.5781878232955933
1.0	60290000.0	60300000.0	0.0	0.40624338388442993	0.5783321261405945
1.0	60310000.0	60320000.0	0.0	0.4077315330505371	0.5794886350631714
1.0	60340000.0	60350000.0	0.0	0.5111557841300964	0.6583482027053833
1.0	60360000.0	60370000.0	1.0	0.41445380449295044	0.5847050547599792
1.0	60440000.0	60450000.0	1.0	0.4529779553413391	0.6143653392791748
1.0	60450000.0	60460000.0	0.0	0.5219079852104187	0.6663645505905151
1.0	60520000.0	60530000.0	0.0	0.5172925591468811	0.6629277467727661
1.0	60670000.0	60680000.0	3.0	0.46905332803726196	0.6266191005706787
1.0	60710000.0	60720000.0	1.0	0.6678904294967651	0.771553099155426
1.0	60760000.0	60770000.0	0.0	0.7499904036521912	0.8276315927505493
1.0	60800000.0	60810000.0	1.0	0.6445181965827942	0.7551790475845337
1.0	60970000.0	60980000.0	0.0	0.5596623420715332	0.6942270994186401
1.0	61010000.0	61020000.0	1.0	0.5210556983947754	0.6657304763793945
1.0	61050000.0	61060000.0	0.0	0.5407271385192871	0.6803093552589417
1.0	61200000.0	61210000.0	0.0	0.4899674355983734	0.6424468755722046
1.0	61220000.0	61230000.0	2.0	0.35989269614219666	0.5420406460762024
1.0	61260000.0	61270000.0	0.0	0.4858672022819519	0.6393541693687439
1.0	61340000.0	61350000.0	1.0	0.4507569372653961	0.6126672625541687
1.0	61360000.0	61370000.0	0.0	0.44940176606178284	0.6116303205490112
1.0	61380000.0	61390000.0	1.0	0.4442954957485199	0.6077169179916382
1.0	61420000.0	61430000.0	0.0	0.44836312532424927	0.6108351349830627
1.0	61460000.0	61470000.0	0.0	0.46302667260169983	0.6220346689224243
1.0	61470000.0	61480000.0	0.0	0.4774138331413269	0.6329616904258728
1.0	61490000.0	61500000.0	0.0	0.4190447926521301	0.5882614254951477
1.0	61550000.0	61560000.0	1.0	0.35679998993873596	0.5396023392677307
1.0	61560000.0	61570000.0	1.0	0.33038491010665894	0.5186895728111267
1.0	61570000.0	61580000.0	0.0	0.34320002794265747	0.5288523435592651
1.0	61590000.0	61600000.0	0.0	0.3342716097831726	0.5217753648757935
1.0	61640000.0	61650000.0	1.0	0.31278520822525024	0.5046846866607666
1.0	61690000.0	61700000.0	0.0	0.35423532128334045	0.5375781059265137
1.0	61740000.0	61750000.0	0.0	0.37865060567855835	0.5567895174026489
1.0	61800000.0	61810000.0	0.0	0.33646249771118164	0.5235129594802856
1.0	61840000.0	61850000.0	0.0	0.3422772288322449	0.5281215906143188
1.0	61870000.0	61880000.0	0.0	0.2894968092441559	0.48608216643333435
1.0	61910000.0	61920000.0	1.0	0.3872852027416229	0.5635503530502319
1.0	62000000.0	62010000.0	2.0	0.5408915877342224	0.6804302334785461
1.0	62030000.0	62040000.0	0.0	0.49781709909439087	0.6483538746833801
1.0	62040000.0	62050000.0	0.0	0.4865473806858063	0.6398675441741943
1.0	62090000.0	62100000.0	0.0	0.4211038053035736	0.5898541212081909
1.0	62100000.0	62110000.0	0.0	0.3910098075866699	0.5664621591567993
1.0	62130000.0	62140000.0	0.0	0.35257333517074585	0.5353079438209534
1.0	62140000.0	62150000.0	0.0	0.3345514237880707	0.5219970941543579
1.0	62250000.0	62260000.0	0.0	0.38048994541168213	0.5569628477096558
1.0	62360000.0	62370000.0	1.0	0.41022825241088867	0.5814271569252014
1.0	62370000.0	62380000.0	0.0	0.48449912667274475	0.6383207440376282
1.0	62430000.0	62440000.0	0.0	0.42234817147254944	0.5908166766166687
1.0	62440000.0	62450000.0	2.0	0.36204302310943604	0.5437361598014832
1.0	62450000.0	62460000.0	0.0	0.38326725363731384	0.5604063272476196
1.0	62470000.0	62480000.0	0.0	0.434749037027359	0.6003826260566711
1.0	62530000.0	62540000.0	0.0	0.495479017496109	0.6465960144996643
1.0	62590000.0	62600000.0	2.0	0.3705265522003174	0.5504119396209717
1.0	62610000.0	62620000.0	0.0	0.4303254187107086	0.59697425365448
1.0	62670000.0	62680000.0	0.0	0.4467466473579407	0.6095964908599854
1.0	62700000.0	62710000.0	1.0	0.4311741292476654	0.5976293683052063
1.0	62720000.0	62730000.0	0.0	0.5311530828475952	0.6732290983200073
1.0	62730000.0	62740000.0	2.0	0.40115728974342346	0.5743755102157593
1.0	62770000.0	62780000.0	2.0	0.49142855405807495	0.6435479521751404
1.0	62790000.0	62800000.0	2.0	0.496767520904541	0.6475647687911987
1.0	62830000.0	62840000.0	1.0	0.4517331123352051	0.6134144067764282
1.0	62870000.0	62880000.0	0.0	0.365730345249176	0.546639084815979
1.0	62950000.0	62960000.0	0.0	0.2894968092441559	0.48608216643333435
1.0	63040000.0	63050000.0	0.0	0.2894968092441559	0.48608216643333435
1.0	63080000.0	63090000.0	1.0	0.2894968092441559	0.48608216643333435
1.0	63090000.0	63100000.0	0.0	0.2894968092441559	0.48608216643333435
1.0	63180000.0	63190000.0	0.0	0.3547475039958954	0.5387130975723267
1.0	63200000.0	63210000.0	0.0	0.34086522459983826	0.5298435091972351
1.0	63210000.0	63220000.0	0.0	0.35678088665008545	0.5897006988525391
1.0	63230000.0	63240000.0	1.0	0.4050297737121582	0.5773888230323792
1.0	63250000.0	63260000.0	0.0	0.2894968092441559	0.48608216643333435
1.0	63380000.0	63390000.0	0.0	0.5336288213729858	0.6750625967979431
1.0	63400000.0	63410000.0	0.0	0.5165702104568481	0.6623892784118652
1.0	63470000.0	63480000.0	1.0	0.4214628338813782	0.5901317596435547
1.0	63510000.0	63520000.0	0.0	0.39618414640426636	0.5705004930496216
1.0	63520000.0	63530000.0	0.0	0.4848065972328186	0.6385529637336731
1.0	63620000.0	63630000.0	1.0	0.4604641795158386	0.6200817823410034
1.0	63640000.0	63650000.0	0.0	0.4856816232204437	0.6392139196395874
1.0	63650000.0	63660000.0	0.0	0.474959135055542	0.6311020255088806
1.0	63680000.0	63690000.0	1.0	0.6155805587768555	0.734656810760498
1.0	63690000.0	63700000.0	2.0	0.5906384587287903	0.7167478203773499
1.0	63700000.0	63710000.0	0.0	0.5221697092056274	0.6665591597557068
1.0	63730000.0	63740000.0	1.0	0.6224390864372253	0.7395456433296204
1.0	63780000.0	63790000.0	0.0	0.4017653465270996	0.5748489499092102
1.0	63850000.0	63860000.0	0.0	0.4700438380241394	0.6273717284202576
1.0	63900000.0	63910000.0	0.0	0.32656750082969666	0.5156568288803101
1.0	63910000.0	63920000.0	0.0	0.34622225165367126	0.5312440395355225
1.0	63920000.0	63930000.0	1.0	0.3572918772697449	0.5399897694587708
1.0	63940000.0	63950000.0	1.0	0.3252236247062683	0.5145878791809082
1.0	64040000.0	64050000.0	1.0	0.3355334401130676	0.5227766036987305
1.0	64160000.0	64170000.0	0.0	0.33717450499534607	0.5428502559661865
1.0	64190000.0	64200000.0	0.0	0.2894968092441559	0.48608216643333435
1.0	64270000.0	64280000.0	0.0	0.32335364818573	0.5131005048751831
1.0	64370000.0	64380000.0	0.0	0.33083292841911316	0.5190454721450806
1.0	64460000.0	64470000.0	1.0	0.2894968092441559	0.48608216643333435
1.0	64500000.0	64510000.0	0.0	0.2894968092441559	0.48608216643333435
1.0	64530000.0	64540000.0	0.0	0.2894968092441559	0.48608216643333435
1.0	64580000.0	64590000.0	0.0	0.3101648688316345	0.5025954842567444
1.0	64680000.0	64690000.0	0.0	0.37141016125679016	0.5511062145233154
1.0	64730000.0	64740000.0	0.0	0.39420920610427856	0.5689603090286255
1.0	64750000.0	64760000.0	0.0	0.4433008134365082	0.6069542765617371
1.0	64780000.0	64790000.0	1.0	0.42497920989990234	0.5928493738174438
1.0	64790000.0	64800000.0	0.0	0.4358740448951721	0.6012483239173889
1.0	64830000.0	64840000.0	0.0	0.41092538833618164	0.5819687843322754
1.0	64860000.0	64870000.0	1.0	0.43520861864089966	0.6007359623908997
1.0	64890000.0	64900000.0	0.0	0.4164780080318451	0.5862737894058228
1.0	64920000.0	64930000.0	0.0	0.41765913367271423	0.5871883630752563
1.0	64960000.0	64970000.0	0.0	0.41428041458129883	0.5845707058906555
1.0	64980000.0	64990000.0	0.0	0.3672330379486084	0.5712725520133972
1.0	65040000.0	65050000.0	1.0	0.3353995382785797	0.5226702690124512
1.0	65090000.0	65100000.0	0.0	0.3135536313056946	0.5052973031997681
1.0	65120000.0	65130000.0	0.0	0.35944119095802307	0.5416848063468933
1.0	65160000.0	65170000.0	1.0	0.34447431564331055	0.5292173624038696
1.0	65210000.0	65220000.0	0.0	0.3718417286872864	0.5506891012191772
1.0	65330000.0	65340000.0	0.0	0.2894968092441559	0.48608216643333435
1.0	65400000.0	65410000.0	0.0	0.2894968092441559	0.48608216643333435
1.0	65490000.0	65500000.0	0.0	0.34005504846572876	0.5584999322891235
1.0	65520000.0	65530000.0	0.0	0.30831414461135864	0.5011193156242371
1.0	65630000.0	65640000.0	1.0	0.3594178557395935	0.5416667461395264
1.0	65660000.0	65670000.0	0.0	0.32755500078201294	0.5164413452148438
1.0	65690000.0	65700000.0	0.0	0.33379215002059937	0.5680402517318726
1.0	65700000.0	65710000.0	0.0	0.4369719624519348	0.6020925045013428
1.0	65810000.0	65820000.0	0.0	0.4658946990966797	0.6242178082466125
1.0	65820000.0	65830000.0	1.0	0.42891040444374084	0.5958834886550903
1.0	65930000.0	65940000.0	0.0	0.46717867255210876	0.6251939535140991
1.0	65940000.0	65950000.0	1.0	0.40640321373939514	0.5784565210342407
1.0	66380000.0	66390000.0	0.0	0.5667339563369751	0.6993956565856934
1.0	66530000.0	66540000.0	1.0	0.4636363983154297	0.6224988698959351
1.0	66580000.0	66590000.0	0.0	0.5002356767654419	0.6501701474189758
1.0	66610000.0	66620000.0	0.0	0.42968612909317017	0.5964819192886353
1.0	66700000.0	66710000.0	1.0	0.2894968092441559	0.48608216643333435
1.0	66800000.0	66810000.0	0.0	0.39065489172935486	0.5661847591400146
1.0	66910000.0	66920000.0	1.0	0.44905075430870056	0.6113615036010742
1.0	66980000.0	66990000.0	2.0	0.543272078037262	0.6821863055229187
1.0	67000000.0	67010000.0	2.0	0.4363265931606293	0.6015960574150085
1.0	67030000.0	67040000.0	2.0	0.4597662389278412	0.6195496320724487
1.0	67080000.0	67090000.0	2.0	0.422319233417511	0.5907942056655884
1.0	67210000.0	67220000.0	1.0	0.3639054596424103	0.5452028512954712
1.0	67250000.0	67260000.0	0.0	0.4138820767402649	0.5842618346214294
1.0	67260000.0	67270000.0	1.0	0.4091644883155823	0.5806015729904175
1.0	67280000.0	67290000.0	1.0	0.33428436517715454	0.5217854380607605
1.0	67320000.0	67330000.0	1.0	0.3362428545951843	0.5233392715454102
1.0	67460000.0	67470000.0	0.0	0.2894968092441559	0.48608216643333435
1.0	67470000.0	67480000.0	0.0	0.3133499324321747	0.5051349997520447
1.0	67660000.0	67670000.0	0.0	0.6262925863265991	0.7422856092453003
1.0	67670000.0	67680000.0	3.0	0.534605860710144	0.6757856607437134
1.0	67700000.0	67710000.0	1.0	0.5223271250724792	0.66667640209198
1.0	67780000.0	67790000.0	0.0	0.5877216458320618	0.7146404981613159
1.0	67790000.0	67800000.0	0.0	0.5347704291343689	0.6759073734283447
1.0	67840000.0	67850000.0	1.0	0.35384801030158997	0.5372721552848816
1.0	67950000.0	67960000.0	0.0	0.35321885347366333	0.5367752313613892
1.0	68040000.0	68050000.0	0.0	0.2894968092441559	0.48608216643333435
1.0	68050000.0	68060000.0	0.0	0.31888478994369507	0.5095447897911072
1.0	68070000.0	68080000.0	0.0	0.2993249297142029	0.4939410090446472
1.0	68170000.0	68180000.0	0.0	0.2894968092441559	0.48608216643333435
1.0	68220000.0	68230000.0	0.0	0.2894968092441559	0.48608216643333435
1.0	68260000.0	68270000.0	0.0	0.2894968092441559	0.48608216643333435
1.0	68280000.0	68290000.0	0.0	0.3802430331707001	0.5580376982688904
1.0	68320000.0	68330000.0	0.0	0.3539695143699646	0.5567854046821594
1.0	68350000.0	68360000.0	0.0	0.42666417360305786	0.5941504240036011
1.0	68370000.0	68380000.0	1.0	0.47068673372268677	0.6278599500656128
1.0	68470000.0	68480000.0	0.0	0.4034973084926605	0.5761967301368713
1.0	68510000.0	68520000.0	0.0	0.34442105889320374	0.5298188328742981
1.0	68580000.0	68590000.0	0.0	0.2894968092441559	0.48608216643333435
1.0	68590000.0	68600000.0	0.0	0.2894968092441559	0.48608216643333435
1.0	68670000.0	68680000.0	0.0	0.2894968092441559	0.48608216643333435
1.0	68700000.0	68710000.0	1.0	0.41035932302474976	0.5815293192863464
1.0	68760000.0	68770000.0	0.0	0.37260228395462036	0.5520427227020264
1.0	68780000.0	68790000.0	1.0	0.2894968092441559	0.48608216643333435
1.0	68890000.0	68900000.0	0.0	0.41473063826560974	0.5849196314811707
1.0	69050000.0	69060000.0	0.0	0.5550785064697266	0.690868079662323
1.0	69090000.0	69100000.0	0.0	0.54276043176651	0.68180912733078
1.0	69100000.0	69110000.0	0.0	0.5241984724998474	0.6680676341056824
1.0	69240000.0	69250000.0	0.0	0.6011807918548584	0.7243422865867615
1.0	69260000.0	69270000.0	0.0	0.4725157618522644	0.629248857498169
1.0	69370000.0	69380000.0	0.0	0.590267539024353	0.7164801359176636
1.0	69510000.0	69520000.0	0.0	0.8023910522460938	0.8622453808784485
1.0	69550000.0	69560000.0	0.0	0.8350868225097656	0.8833759427070618
1.0	69600000.0	69610000.0	1.0	0.7032638788223267	0.7959902286529541
1.0	69640000.0	69650000.0	0.0	0.6595565676689148	0.7657350897789001
1.0	69700000.0	69710000.0	0.0	0.6386498212814331	0.7510392069816589
1.0	69730000.0	69740000.0	0.0	0.6059991121292114	0.7278013229370117
1.0	69760000.0	69770000.0	1.0	0.5582549571990967	0.693196177482605
1.0	69800000.0	69810000.0	0.0	0.610733687877655	0.7311927080154419
1.0	69830000.0	69840000.0	0.0	0.6987910270690918	0.7929233312606812
1.0	69860000.0	69870000.0	0.0	0.7742813229560852	0.843791663646698
1.0	69950000.0	69960000.0	1.0	0.6800836324691772	0.7800232172012329
1.0	69980000.0	69990000.0	0.0	0.743767261505127	0.8234594464302063
1.0	69990000.0	70000000.0	1.0	0.7776728868484497	0.8460319638252258
1.0	70010000.0	70020000.0	0.0	0.8280081748962402	0.878831684589386
1.0	70060000.0	70070000.0	2.0	0.6942078471183777	0.7897736430168152
1.0	70080000.0	70090000.0	1.0	0.7355970144271851	0.817962646484375
1.0	70110000.0	70120000.0	0.0	0.7283529043197632	0.8130701184272766
1.0	70160000.0	70170000.0	0.0	0.821773886680603	0.8748152852058411
1.0	70240000.0	70250000.0	0.0	0.5607240796089172	0.695003867149353
1.0	70270000.0	70280000.0	2.0	0.49813413619995117	0.6485916972160339
1.0	70380000.0	70390000.0	0.0	0.3669978678226471	0.5819956660270691
1.0	70390000.0	70400000.0	1.0	0.4278789162635803	0.5950878858566284
1.0	70510000.0	70520000.0	2.0	0.5437544584274292	0.6825422048568726
1.0	70520000.0	70530000.0	0.0	0.5617037415504456	0.6957205533981323
1.0	70540000.0	70550000.0	0.0	0.6394218802452087	0.7515848278999329
1.0	70590000.0	70600000.0	2.0	0.47876352071762085	0.6339837312698364
1.0	70600000.0	70610000.0	0.0	0.28785187005996704	0.484431654214859
1.0	70630000.0	70640000.0	1.0	0.31206342577934265	0.5041093826293945
1.0	70640000.0	70650000.0	0.0	0.3422675132751465	0.5281137824058533
1.0	70700000.0	70710000.0	1.0	0.2894968092441559	0.48608216643333435
1.0	70720000.0	70730000.0	0.0	0.31407007575035095	0.5057087540626526
1.0	70760000.0	70770000.0	0.0	0.32544413208961487	0.5147634744644165
1.0	70770000.0	70780000.0	0.0	0.313772976398468	0.5054717063903809
1.0	70850000.0	70860000.0	0.0	0.4098359942436218	0.5811231732368469
1.0	70890000.0	70900000.0	0.0	0.2894968092441559	0.48608216643333435
1.0	70910000.0	70920000.0	0.0	0.3931347727775574	0.5681211948394775
1.0	70950000.0	70960000.0	0.0	0.34527063369750977	0.530491292476654
1.0	71000000.0	71010000.0	1.0	0.553581953048706	0.6897698640823364
1.0	71010000.0	71020000.0	1.0	0.5322538614273071	0.6740445494651794
1.0	71020000.0	71030000.0	0.0	0.5855082869529724	0.7130395174026489
1.0	71040000.0	71050000.0	0.0	0.618388831615448	0.7366604804992676
1.0	71160000.0	71170000.0	1.0	0.799242377281189	0.8601915240287781
1.0	71220000.0	71230000.0	0.0	0.7932370901107788	0.8562652468681335
1.0	71250000.0	71260000.0	2.0	0.7932003140449524	0.8562411069869995
1.0	71290000.0	71300000.0	1.0	0.9093626141548157	0.9300410151481628
1.0	71310000.0	71320000.0	0.0	0.8861677050590515	0.9156681299209595
1.0	71510000.0	71520000.0	2.0	0.8299485445022583	0.8800790905952454
1.0	71520000.0	71530000.0	1.0	0.38813257217407227	0.5642133951187134
1.0	71560000.0	71570000.0	1.0	0.6940535306930542	0.7896673679351807
1.0	71660000.0	71670000.0	0.0	0.5959752202033997	0.7205968499183655
1.0	71740000.0	71750000.0	1.0	0.6053591370582581	0.7273421883583069
1.0	71750000.0	71760000.0	1.0	0.643278956413269	0.7543056607246399
1.0	71760000.0	71770000.0	0.0	0.6246679425239563	0.7411314249038696
1.0	71770000.0	71780000.0	0.0	0.6210905313491821	0.738585352897644
1.0	71880000.0	71890000.0	2.0	0.6410670280456543	0.7527458071708679
1.0	71940000.0	71950000.0	1.0	0.7422919273376465	0.8224684596061707
1.0	71970000.0	71980000.0	3.0	0.7372178435325623	0.8190550804138184
1.0	72170000.0	72180000.0	0.0	0.9785265922546387	0.9718189239501953
1.0	72200000.0	72210000.0	2.0	0.8239001035690308	0.8761868476867676
1.0	72230000.0	72240000.0	0.0	0.798949658870697	0.860000491142273
1.0	72270000.0	72280000.0	1.0	0.7914227247238159	0.8550763130187988
1.0	72400000.0	72410000.0	0.0	0.6948930025100708	0.7902445197105408
1.0	72410000.0	72420000.0	0.0	0.7278984189033508	0.812762439250946
1.0	72610000.0	72620000.0	0.0	0.8782048225402832	0.910692036151886
1.0	72670000.0	72680000.0	0.0	0.805210292339325	0.8640815615653992
1.0	72680000.0	72690000.0	1.0	0.7205311059951782	0.8077677488327026
1.0	72710000.0	72720000.0	2.0	0.542445719242096	0.6815769076347351
1.0	72740000.0	72750000.0	0.0	0.5886088609695435	0.7152819633483887
1.0	72760000.0	72770000.0	1.0	0.5617974400520325	0.6957890391349792
1.0	72790000.0	72800000.0	0.0	0.6172019243240356	0.7358137369155884
1.0	72910000.0	72920000.0	0.0	0.847337543964386	0.8912006616592407
1.0	72970000.0	72980000.0	1.0	0.7353334426879883	0.8177847862243652
1.0	73250000.0	73260000.0	0.0	0.9479331970214844	0.9535387754440308
1.0	73340000.0	73350000.0	0.0	0.7753646373748779	0.8445072174072266
1.0	73400000.0	73410000.0	1.0	0.7788411378860474	0.8468030095100403
1.0	73460000.0	73470000.0	1.0	1.006304383277893	0.9881412386894226
1.0	73480000.0	73490000.0	2.0	1.0017454624176025	0.9854806065559387
1.0	73680000.0	73690000.0	1.0	1.24960458278656	1.119850754737854
1.0	73690000.0	73700000.0	2.0	1.206968069076538	1.098231554031372
1.0	73750000.0	73760000.0	3.0	1.179046630859375	1.083738088607788
1.0	73770000.0	73780000.0	1.0	1.1633729934692383	1.0754855871200562
1.0	73890000.0	73900000.0	0.0	0.8910884857177734	0.9187323451042175
1.0	73900000.0	73910000.0	1.0	0.959018886089325	0.9601994752883911
1.0	73910000.0	73920000.0	1.0	0.9148160219192505	0.933393657207489
1.0	74070000.0	74080000.0	0.0	0.8061156272888184	0.8646705746650696
1.0	74080000.0	74090000.0	1.0	0.8786199688911438	0.9109522104263306
1.0	74160000.0	74170000.0	3.0	0.8778947591781616	0.9104980230331421
1.0	74210000.0	74220000.0	0.0	0.9445183873176575	0.9514788389205933
1.0	74340000.0	74350000.0	1.0	0.9538701772689819	0.9571110606193542
1.0	74350000.0	74360000.0	1.0	0.9252153635025024	0.9397595524787903
1.0	74430000.0	74440000.0	0.0	1.04893958568573	1.012683629989624
1.0	74480000.0	74490000.0	1.0	1.026627540588379	0.9999173283576965
1.0	74540000.0	74550000.0	4.0	0.9931392669677734	0.9804381132125854
1.0	74590000.0	74600000.0	0.0	0.9718140363693237	0.9678352475166321
1.0	74610000.0	74620000.0	3.0	0.861117959022522	0.8999420404434204
1.0	74620000.0	74630000.0	1.0	0.889686107635498	0.9178600311279297
1.0	74670000.0	74680000.0	0.0	0.5055440664291382	0.6541498899459839
1.0	74760000.0	74770000.0	1.0	0.5835625529289246	0.7116307020187378
1.0	74850000.0	74860000.0	0.0	0.5985827445983887	0.7224743366241455
1.0	74870000.0	74880000.0	1.0	0.6378296613693237	0.7504597902297974
1.0	74990000.0	75000000.0	0.0	0.6048170328140259	0.7269530892372131
1.0	75060000.0	75070000.0	1.0	0.7926701307296753	0.8558937311172485
1.0	75090000.0	75100000.0	1.0	0.6923168301582336	0.7884721159934998
1.0	75130000.0	75140000.0	0.0	0.6504758596420288	0.7593694925308228
1.0	75180000.0	75190000.0	0.0	0.2943049669265747	0.48992833495140076
1.0	75210000.0	75220000.0	0.0	0.2894968092441559	0.48608216643333435
1.0	75220000.0	75230000.0	1.0	0.3123547434806824	0.5043419599533081
1.0	75230000.0	75240000.0	0.0	0.46441563963890076	0.623091995716095
1.0	75350000.0	75360000.0	2.0	0.893764853477478	0.9203956723213196
1.0	75390000.0	75400000.0	0.0	0.9828603863716125	0.9743825793266296
1.0	75400000.0	75410000.0	1.0	0.9708895683288574	0.9672853350639343
1.0	75470000.0	75480000.0	1.0	0.9730010032653809	0.9685406684875488
1.0	75510000.0	75520000.0	1.0	1.0607062578201294	1.019347906112671
1.0	75540000.0	75550000.0	1.0	0.9170063138008118	0.9347372055053711
1.0	75580000.0	75590000.0	1.0	0.9052984118461609	0.9275357127189636
1.0	75600000.0	75610000.0	1.0	0.6307631731033325	0.745458722114563
1.0	75620000.0	75630000.0	1.0	0.9446837306022644	0.9515787959098816
1.0	75660000.0	75670000.0	1.0	0.8036524057388306	0.8630673289299011
1.0	75680000.0	75690000.0	0.0	0.8528350591659546	0.8946955800056458
1.0	75780000.0	75790000.0	0.0	0.7166551351547241	0.8051327466964722
1.0	75830000.0	75840000.0	2.0	0.6789593696594238	0.7792442440986633
1.0	75860000.0	75870000.0	0.0	0.7442818284034729	0.823805034160614
1.0	75880000.0	75890000.0	0.0	0.6660714745521545	0.7702852487564087
1.0	76000000.0	76010000.0	0.0	0.43797245621681213	0.6028617024421692
1.0	76070000.0	76080000.0	0.0	0.5550094842910767	0.6908172369003296
1.0	76150000.0	76160000.0	0.0	0.5736039876937866	0.7044013142585754
1.0	76180000.0	76190000.0	0.0	0.5290608406066895	0.6716776490211487
1.0	76190000.0	76200000.0	0.0	0.307936429977417	0.5008177161216736
1.0	76200000.0	76210000.0	0.0	0.2894968092441559	0.48608216643333435
1.0	76260000.0	76270000.0	0.0	0.2894968092441559	0.48608216643333435
1.0	76300000.0	76310000.0	2.0	0.4909462332725525	0.6431846022605896
1.0	76310000.0	76320000.0	0.0	0.5896672010421753	0.7160463929176331
1.0	76370000.0	76380000.0	1.0	0.6676107048988342	0.7713581323623657
1.0	76380000.0	76390000.0	1.0	0.6670883893966675	0.7709939479827881
1.0	76420000.0	76430000.0	0.0	0.6742021441459656	0.7759438753128052
1.0	76460000.0	76470000.0	1.0	0.634739875793457	0.7482749223709106
1.0	76480000.0	76490000.0	1.0	0.5795484185218811	0.7087207436561584
1.0	76520000.0	76530000.0	0.0	0.49453744292259216	0.6458878517150879
1.0	76590000.0	76600000.0	0.0	0.49526962637901306	0.6464385390281677
1.0	76640000.0	76650000.0	2.0	0.5440122485160828	0.6827320456504822
1.0	76800000.0	76810000.0	0.0	0.412041574716568	0.58283531665802
1.0	76810000.0	76820000.0	0.0	0.47933894395828247	0.6344195604324341
1.0	76840000.0	76850000.0	0.0	0.47748813033103943	0.6330180168151855
1.0	76850000.0	76860000.0	0.0	0.4600912034511566	0.6197973489761353
1.0	76860000.0	76870000.0	0.0	0.5307888984680176	0.67295902967453
1.0	76880000.0	76890000.0	0.0	0.46875447034835815	0.6263920068740845
1.0	76930000.0	76940000.0	2.0	0.5083667039871216	0.6562632322311401
1.0	77010000.0	77020000.0	1.0	0.6952980160713196	0.7905231714248657
1.0	77100000.0	77110000.0	1.0	0.5979524850845337	0.7220211625099182
1.0	77120000.0	77130000.0	0.0	0.6106753945350647	0.7311508059501648
1.0	77130000.0	77140000.0	0.0	0.5617121458053589	0.6957266926765442
1.0	77140000.0	77150000.0	0.0	0.6515580415725708	0.7601295709609985
1.0	77180000.0	77190000.0	0.0	0.6134464740753174	0.7331323027610779
1.0	77210000.0	77220000.0	0.0	0.7103782892227173	0.8008549809455872
1.0	77260000.0	77270000.0	0.0	0.5995522141456604	0.7231715321540833
1.0	77320000.0	77330000.0	2.0	0.5769214630126953	0.7068130373954773
1.0	77350000.0	77360000.0	0.0	0.5852127075195312	0.71282559633255
1.0	77370000.0	77380000.0	0.0	0.5775483250617981	0.7072684168815613
1.0	77380000.0	77390000.0	1.0	0.5478308796882629	0.6855440139770508
1.0	77440000.0	77450000.0	1.0	0.5439808368682861	0.6827087998390198
1.0	77500000.0	77510000.0	1.0	0.45473986864089966	0.6157128214836121
1.0	77560000.0	77570000.0	0.0	0.41038426756858826	0.5815489888191223
1.0	77720000.0	77730000.0	0.0	0.5119510293006897	0.6589423418045044
1.0	77740000.0	77750000.0	0.0	0.32942748069763184	0.517928957939148
1.0	77750000.0	77760000.0	1.0	0.3602238595485687	0.5423023104667664
1.0	77770000.0	77780000.0	0.0	0.43740034103393555	0.6024218797683716
1.0	77860000.0	77870000.0	1.0	0.2894968092441559	0.48608216643333435
1.0	77910000.0	77920000.0	0.0	0.381951242685318	0.5593759417533875
1.0	77930000.0	77940000.0	0.0	0.3109584450721741	0.5032287836074829
1.0	78000000.0	78010000.0	0.0	0.3246409595012665	0.5141248106956482
1.0	78040000.0	78050000.0	0.0	0.2894968092441559	0.48608216643333435
1.0	78090000.0	78100000.0	1.0	0.2894968092441559	0.48608216643333435
1.0	78190000.0	78200000.0	0.0	0.2894968092441559	0.48608216643333435
1.0	78210000.0	78220000.0	0.0	0.2894968092441559	0.48608216643333435
1.0	78240000.0	78250000.0	0.0	0.2894968092441559	0.48608216643333435
1.0	78260000.0	78270000.0	0.0	0.2894968092441559	0.48608216643333435
1.0	78270000.0	78280000.0	1.0	0.2894968092441559	0.48608216643333435
1.0	78300000.0	78310000.0	0.0	0.2894968092441559	0.48608216643333435
1.0	78340000.0	78350000.0	0.0	0.2894968092441559	0.48608216643333435
1.0	78380000.0	78390000.0	1.0	0.2894968092441559	0.48608216643333435
1.0	78390000.0	78400000.0	0.0	0.2894968092441559	0.48608216643333435
1.0	78460000.0	78470000.0	0.0	0.2894968092441559	0.48608216643333435
1.0	78480000.0	78490000.0	0.0	0.2894968092441559	0.48608216643333435
1.0	78510000.0	78520000.0	1.0	0.3191574215888977	0.5097616910934448
1.0	78590000.0	78600000.0	0.0	0.38487163186073303	0.5616627931594849
1.0	78630000.0	78640000.0	0.0	0.3674754798412323	0.5480126142501831
1.0	78640000.0	78650000.0	1.0	0.3390541672706604	0.5255681276321411
1.0	78850000.0	78860000.0	2.0	0.45444267988204956	0.6154853701591492
1.0	78930000.0	78940000.0	2.0	0.39003831148147583	0.5657027363777161
1.0	78990000.0	79000000.0	0.0	0.4352573752403259	0.6007735133171082
1.0	79110000.0	79120000.0	1.0	0.36543840169906616	0.546410083770752
1.0	79160000.0	79170000.0	0.0	0.5528550148010254	0.6892363429069519
1.0	79210000.0	79220000.0	1.0	0.511530876159668	0.6586286425590515
1.0	79450000.0	79460000.0	0.0	0.7511439919471741	0.8284034729003906
1.0	79500000.0	79510000.0	0.0	0.7056071758270264	0.7975945472717285
1.0	79520000.0	79530000.0	3.0	0.6897233128547668	0.7866853475570679
1.0	79540000.0	79550000.0	1.0	0.6923214197158813	0.7884753346443176
1.0	79560000.0	79570000.0	1.0	0.7425023913383484	0.8226099014282227
1.0	79640000.0	79650000.0	2.0	0.7498080134391785	0.8275094032287598
1.0	79660000.0	79670000.0	1.0	0.635513961315155	0.7488226294517517
1.0	79760000.0	79770000.0	0.0	0.6822636127471924	0.7815326452255249
1.0	79790000.0	79800000.0	0.0	0.828781247138977	0.879328727722168
1.0	79860000.0	79870000.0	0.0	0.7931182980537415	0.8561872243881226
1.0	80030000.0	80040000.0	0.0	0.6148378849029541	0.7341266870498657
1.0	80050000.0	80060000.0	1.0	0.7923969030380249	0.8557149171829224
1.0	80060000.0	80070000.0	0.0	0.9270623922348022	0.9408861994743347
1.0	80070000.0	80080000.0	1.0	0.8574590682983398	0.8976273536682129
1.0	80080000.0	80090000.0	2.0	0.8460044860839844	0.8903515934944153
1.0	80220000.0	80230000.0	0.0	0.8223171234130859	0.8751657605171204
1.0	80260000.0	80270000.0	1.0	0.8097015619277954	0.8670012354850769
1.0	80270000.0	80280000.0	0.0	0.7416607141494751	0.8220441937446594
1.0	80280000.0	80290000.0	1.0	0.7634710073471069	0.8366241455078125
1.0	80300000.0	80310000.0	2.0	0.7742583751678467	0.8437764048576355
1.0	80310000.0	80320000.0	1.0	0.7682698965072632	0.839810848236084
1.0	80340000.0	80350000.0	3.0	0.9668557047843933	0.9648828506469727
1.0	80360000.0	80370000.0	1.0	0.942905604839325	0.9505044221878052
1.0	80410000.0	80420000.0	0.0	0.9309204816818237	0.9432365298271179
1.0	80500000.0	80510000.0	0.0	0.7066022753715515	0.7982752919197083
1.0	80550000.0	80560000.0	1.0	0.6235437393188477	0.7403317093849182
1.0	80560000.0	80570000.0	1.0	0.7911229133605957	0.8548800349235535
1.0	80570000.0	80580000.0	0.0	0.8461213111877441	0.8904261589050293
1.0	80630000.0	80640000.0	1.0	0.6723025441169739	0.7746236324310303
1.0	80660000.0	80670000.0	1.0	0.6912705302238464	0.7877512574195862
1.0	80690000.0	80700000.0	1.0	0.6894174814224243	0.7864740490913391
1.0	80710000.0	80720000.0	1.0	0.641993522644043	0.7533996105194092
1.0	80720000.0	80730000.0	0.0	0.8391952514648438	0.886005699634552
1.0	80750000.0	80760000.0	0.0	0.7376123666763306	0.8193206787109375
1.0	80760000.0	80770000.0	0.0	0.7720168828964233	0.8422935605049133
1.0	80810000.0	80820000.0	0.0	0.8212858438491821	0.8745006322860718
1.0	80820000.0	80830000.0	1.0	0.7897936105728149	0.8540078997612
1.0	80920000.0	80930000.0	1.0	0.930547833442688	0.9430095553398132
1.0	81120000.0	81130000.0	1.0	1.0073381662368774	0.9887436628341675
1.0	81180000.0	81190000.0	1.0	1.0279557704925537	1.0006821155548096
1.0	81190000.0	81200000.0	1.0	1.058671236038208	1.0181987285614014
1.0	81210000.0	81220000.0	2.0	1.072651982307434	1.0260651111602783
1.0	81220000.0	81230000.0	7.0	0.9313751459121704	0.9435130953788757
1.0	81230000.0	81240000.0	3.0	0.9810774922370911	0.9733285903930664
1.0	81270000.0	81280000.0	0.0	0.9865444898605347	0.9765572547912598
1.0	81300000.0	81310000.0	1.0	0.9907081723213196	0.9790091514587402
1.0	81360000.0	81370000.0	1.0	0.7536680102348328	0.8300907015800476
1.0	81370000.0	81380000.0	0.0	0.7353924512863159	0.8178245425224304
1.0	81420000.0	81430000.0	1.0	0.6191442608833313	0.7371991276741028
1.0	81460000.0	81470000.0	0.0	0.6126786470413208	0.7325837016105652
1.0	81540000.0	81550000.0	1.0	0.6094328165054321	0.7302613854408264
1.0	81580000.0	81590000.0	1.0	0.5805724263191223	0.7094635367393494
1.0	81600000.0	81610000.0	0.0	0.49954789876937866	0.6496536135673523
1.0	81690000.0	81700000.0	1.0	0.437225341796875	0.6022869944572449
1.0	81820000.0	81830000.0	0.0	0.5563830733299255	0.6918249130249023
1.0	81880000.0	81890000.0	2.0	0.43628770112991333	0.6015661954879761
1.0	81930000.0	81940000.0	0.0	0.5935219526290894	0.7188288569450378
1.0	81940000.0	81950000.0	1.0	0.5947887301445007	0.7197422385215759
1.0	81990000.0	82000000.0	2.0	0.43540626764297485	0.6008880138397217
1.0	82000000.0	82010000.0	0.0	0.5085797309875488	0.65642249584198
1.0	82030000.0	82040000.0	1.0	0.48558729887008667	0.6391424536705017
1.0	82050000.0	82060000.0	1.0	0.5121243596076965	0.6590718030929565
1.0	82060000.0	82070000.0	0.0	0.49627184867858887	0.6471923589706421
1.0	82080000.0	82090000.0	0.0	0.4319492280483246	0.5982262492179871
1.0	82160000.0	82170000.0	0.0	0.46024689078330994	0.619915783405304
1.0	82180000.0	82190000.0	0.0	0.40757885575294495	0.5793701410293579
1.0	82240000.0	82250000.0	0.0	0.4590744972229004	0.619022011756897
1.0	82290000.0	82300000.0	0.0	0.29614847898483276	0.49140244722366333
1.0	82320000.0	82330000.0	0.0	0.3492700755596161	0.5336549282073975
1.0	82430000.0	82440000.0	1.0	0.3519538342952728	0.5357758402824402
1.0	82450000.0	82460000.0	0.0	0.35775095224380493	0.577930748462677
1.0	82460000.0	82470000.0	1.0	0.5702021718025208	0.7019244432449341
1.0	82540000.0	82550000.0	1.0	0.6788208484649658	0.779148280620575
1.0	82600000.0	82610000.0	1.0	0.5961549878120422	0.7207264304161072
1.0	82610000.0	82620000.0	1.0	0.5283498167991638	0.6711502075195312
1.0	82650000.0	82660000.0	0.0	0.6421428918838501	0.7535049915313721
1.0	82690000.0	82700000.0	0.0	0.46265092492103577	0.6217482686042786
1.0	82700000.0	82710000.0	0.0	0.7241082191467285	0.8101951479911804
1.0	82760000.0	82770000.0	1.0	0.692773699760437	0.7887865900993347
1.0	82800000.0	82810000.0	1.0	0.5601555109024048	0.6945882439613342
1.0	82830000.0	82840000.0	2.0	0.6359912753105164	0.7491605281829834
1.0	82850000.0	82860000.0	1.0	0.6150903701782227	0.7343065142631531
1.0	82930000.0	82940000.0	2.0	0.5678205490112305	0.7001885771751404
1.0	82940000.0	82950000.0	0.0	0.6304715871810913	0.7452517747879028
1.0	83040000.0	83050000.0	0.0	0.6717337369918823	0.7742281556129456
1.0	83080000.0	83090000.0	1.0	0.763795018196106	0.8368395566940308
1.0	83140000.0	83150000.0	2.0	0.7103818655014038	0.800857424736023
1.0	83160000.0	83170000.0	1.0	0.6903528571128845	0.7871190309524536
1.0	83200000.0	83210000.0	0.0	0.7984930872917175	0.8597021102905273
1.0	83220000.0	83230000.0	0.0	0.8615695238113403	0.9002276659011841
1.0	83270000.0	83280000.0	0.0	0.7149952054023743	0.804002583026886
1.0	83350000.0	83360000.0	0.0	0.7896890640258789	0.8539395332336426
1.0	83410000.0	83420000.0	1.0	0.4517579674720764	0.613433837890625
1.0	83440000.0	83450000.0	0.0	0.6399046778678894	0.7519255876541138
1.0	83460000.0	83470000.0	2.0	0.533143162727356	0.6747031211853027
1.0	83520000.0	83530000.0	1.0	0.563546359539032	0.6970678567886353
1.0	83680000.0	83690000.0	0.0	0.3244067132472992	0.5139381885528564
1.0	83890000.0	83900000.0	1.0	0.37157779932022095	0.5512380003929138
1.0	84000000.0	84010000.0	0.0	0.47062379121780396	0.6278123259544373
1.0	84010000.0	84020000.0	0.0	0.4960877001285553	0.6470538377761841
1.0	84040000.0	84050000.0	1.0	0.5038361549377441	0.6528705358505249
1.0	84060000.0	84070000.0	1.0	0.6102958917617798	0.7308794856071472
1.0	84110000.0	84120000.0	2.0	0.48003944754600525	0.6349498629570007
1.0	84150000.0	84160000.0	2.0	0.4375271201133728	0.6025193333625793
1.0	84220000.0	84230000.0	0.0	0.3964278995990753	0.5706908106803894
1.0	84370000.0	84380000.0	0.0	0.3263935148715973	0.515518307685852
1.0	84400000.0	84410000.0	0.0	0.3564491868019104	0.5393256545066833
1.0	84470000.0	84480000.0	1.0	0.49721759557724	0.6479032039642334
1.0	84490000.0	84500000.0	0.0	0.5502138137817383	0.6872962713241577
1.0	84550000.0	84560000.0	0.0	0.3822406232357025	0.5946615934371948
1.0	84560000.0	84570000.0	2.0	0.29374128580093384	0.4894777238368988
1.0	84640000.0	84650000.0	0.0	0.3014787435531616	0.49566221237182617
1.0	84650000.0	84660000.0	0.0	0.3016209006309509	0.4957759380340576
1.0	84770000.0	84780000.0	0.0	0.3874433636665344	0.5636743903160095
1.0	84810000.0	84820000.0	1.0	0.3357446789741516	0.5229435563087463
1.0	84840000.0	84850000.0	1.0	0.3551425337791443	0.5382939577102661
1.0	84860000.0	84870000.0	0.0	0.3936815857887268	0.5685482025146484
1.0	84900000.0	84910000.0	1.0	0.4291244149208069	0.5960484743118286
1.0	84920000.0	84930000.0	1.0	0.4050590395927429	0.5774117708206177
1.0	84980000.0	84990000.0	0.0	0.30134937167167664	0.4955591559410095
1.0	85060000.0	85070000.0	0.0	0.3305254578590393	0.5188016295433044
1.0	85160000.0	85170000.0	0.0	0.4220391809940338	0.5905777215957642
1.0	85510000.0	85520000.0	1.0	0.361807256937027	0.5435501337051392
1.0	85540000.0	85550000.0	0.0	0.3636201024055481	0.5449780225753784
1.0	85590000.0	85600000.0	0.0	0.3303414583206177	0.5186548233032227
1.0	85790000.0	85800000.0	0.0	0.2894968092441559	0.48608216643333435
1.0	85800000.0	85810000.0	0.0	0.2894968092441559	0.48608216643333435
1.0	85850000.0	85860000.0	0.0	0.2894968092441559	0.48608216643333435
1.0	85920000.0	85930000.0	0.0	0.2894968092441559	0.48608216643333435
1.0	85940000.0	85950000.0	1.0	0.3073420524597168	0.5003437995910645
1.0	86020000.0	86030000.0	0.0	0.2894968092441559	0.48608216643333435
1.0	86050000.0	86060000.0	0.0	0.35153722763061523	0.5354467034339905
1.0	86100000.0	86110000.0	0.0	0.2894968092441559	0.48608216643333435
1.0	86120000.0	86130000.0	0.0	0.2894968092441559	0.48608216643333435
1.0	86140000.0	86150000.0	2.0	0.2894968092441559	0.48608216643333435
1.0	86260000.0	86270000.0	0.0	0.35342931747436523	0.5570257902145386
1.0	86440000.0	86450000.0	0.0	0.3850778639316559	0.5618244409561157
1.0	86470000.0	86480000.0	0.0	0.33601340651512146	0.5231571793556213
1.0	86490000.0	86500000.0	0.0	0.3341118097305298	0.5216482877731323
1.0	86500000.0	86510000.0	0.0	0.3361181616783142	0.5232401490211487
1.0	86600000.0	86610000.0	1.0	0.34369924664497375	0.529247522354126
1.0	86610000.0	86620000.0	0.0	0.3684428036212921	0.5487731695175171
1.0	86670000.0	86680000.0	0.0	0.33761271834373474	0.5244252681732178
1.0	86720000.0	86730000.0	0.0	0.4455104470252991	0.6086491346359253
1.0	86750000.0	86760000.0	0.0	0.41181254386901855	0.5826572179794312
1.0	86760000.0	86770000.0	0.0	0.43441343307495117	0.6001236438751221
1.0	86770000.0	86780000.0	1.0	0.39689645171165466	0.5710557699203491
1.0	86780000.0	86790000.0	0.0	0.422921746969223	0.591259777545929
1.0	86800000.0	86810000.0	1.0	0.404680073261261	0.5771166086196899
1.0	87100000.0	87110000.0	0.0	0.552636981010437	0.6890764832496643
1.0	87190000.0	87200000.0	0.0	0.2894968092441559	0.48608216643333435
1.0	87240000.0	87250000.0	1.0	0.35221630334854126	0.5803812742233276
1.0	87350000.0	87360000.0	6.0	0.2894968092441559	0.48608216643333435
1.0	87410000.0	87420000.0	0.0	0.34013426303863525	0.5264238715171814
1.0	87430000.0	87440000.0	0.0	0.3502499461174011	0.5344789624214172
1.0	87460000.0	87470000.0	0.0	0.2936197817325592	0.48938092589378357
1.0	87510000.0	87520000.0	0.0	0.32361355423927307	0.5133075714111328
1.0	87680000.0	87690000.0	0.0	0.5509766340255737	0.6878565549850464
1.0	87730000.0	87740000.0	2.0	0.5750539898872375	0.7054560780525208
1.0	87740000.0	87750000.0	0.0	0.5901055335998535	0.7163628339767456
1.0	87860000.0	87870000.0	0.0	0.38361820578575134	0.5593608617782593
1.0	87920000.0	87930000.0	0.0	0.49344468116760254	0.6450656652450562
1.0	88030000.0	88040000.0	1.0	0.5228232145309448	0.6670451164245605
1.0	88040000.0	88050000.0	0.0	0.5379928350448608	0.6782900094985962
1.0	88130000.0	88140000.0	0.0	0.5733230113983154	0.7041972279548645
1.0	88150000.0	88160000.0	1.0	0.4621197581291199	0.6213434338569641
1.0	88170000.0	88180000.0	2.0	0.44367122650146484	0.6072385907173157
1.0	88210000.0	88220000.0	0.0	0.5924668908119202	0.7180677652359009
1.0	88310000.0	88320000.0	1.0	0.5692495107650757	0.7012299299240112
1.0	88330000.0	88340000.0	0.0	0.6079601645469666	0.7292070388793945
1.0	88340000.0	88350000.0	0.0	0.6525777578353882	0.7608455419540405
1.0	88400000.0	88410000.0	1.0	0.5428047180175781	0.6818417906761169
1.0	88420000.0	88430000.0	0.0	0.4185640811920166	0.5878891944885254
1.0	88480000.0	88490000.0	1.0	0.5603243112564087	0.6947116851806641
1.0	88530000.0	88540000.0	0.0	0.6780524849891663	0.7786158323287964
1.0	88670000.0	88680000.0	0.0	0.6946374177932739	0.7900689840316772
1.0	88790000.0	88800000.0	1.0	0.5663307905197144	0.6991013288497925
1.0	88810000.0	88820000.0	0.0	0.6206042170524597	0.7382393479347229
1.0	88820000.0	88830000.0	1.0	0.7929528951644897	0.8560789823532104
1.0	88850000.0	88860000.0	3.0	0.7566012740135193	0.8320490717887878
1.0	88870000.0	88880000.0	0.0	0.8862997889518738	0.9157503247261047
1.0	88950000.0	88960000.0	0.0	0.7131251096725464	0.802728533744812
1.0	89100000.0	89110000.0	0.0	0.510974109172821	0.6582123637199402
1.0	89110000.0	89120000.0	0.0	0.4791709780693054	0.6342920660972595
1.0	89120000.0	89130000.0	2.0	0.38144055008888245	0.558975875377655
1.0	89210000.0	89220000.0	0.0	0.2894968092441559	0.48608216643333435
1.0	89230000.0	89240000.0	0.0	0.326252281665802	0.5154058337211609
1.0	89250000.0	89260000.0	0.0	0.2894968092441559	0.48608216643333435
1.0	89260000.0	89270000.0	0.0	0.30916619300842285	0.5017992258071899
1.0	89290000.0	89300000.0	0.0	0.2894968092441559	0.48608216643333435
1.0	89300000.0	89310000.0	0.0	0.2894968092441559	0.48608216643333435
1.0	89330000.0	89340000.0	1.0	0.2894968092441559	0.48608216643333435
1.0	89430000.0	89440000.0	0.0	0.2894968092441559	0.48608216643333435
1.0	89440000.0	89450000.0	1.0	0.30666428804397583	0.49980273842811584
1.0	89450000.0	89460000.0	0.0	0.2894968092441559	0.48608216643333435
1.0	89610000.0	89620000.0	0.0	0.5647186040878296	0.6979243159294128
1.0	89700000.0	89710000.0	0.0	0.7438662648200989	0.8235260248184204
1.0	89730000.0	89740000.0	0.0	0.7454217672348022	0.8245698809623718
1.0	89770000.0	89780000.0	0.0	0.6290068030357361	0.7442129254341125
1.0	89830000.0	89840000.0	0.0	0.563981831073761	0.6973861455917358
1.0	89990000.0	90000000.0	0.0	0.3943067491054535	0.5690360069274902
1.0	90010000.0	90020000.0	0.0	0.44337543845176697	0.6070115566253662
1.0	90020000.0	90030000.0	1.0	0.38601016998291016	0.5920565724372864
1.0	90040000.0	90050000.0	0.0	0.4117071032524109	0.580804705619812
1.0	90070000.0	90080000.0	0.0	0.48794490098953247	0.6409222483634949
1.0	90100000.0	90110000.0	0.0	0.421173095703125	0.5899073481559753
1.0	90240000.0	90250000.0	1.0	0.34640708565711975	0.5313898324966431
1.0	90260000.0	90270000.0	0.0	0.35305505990982056	0.5366459488868713
1.0	90280000.0	90290000.0	0.0	0.3973553776741028	0.5714133977890015
1.0	90300000.0	90310000.0	1.0	0.2894968092441559	0.48608216643333435
1.0	90360000.0	90370000.0	0.0	0.36394259333610535	0.5452321171760559
1.0	90430000.0	90440000.0	1.0	0.33917492628097534	0.5256639719009399
1.0	90470000.0	90480000.0	0.0	0.2894968092441559	0.48608216643333435
1.0	90640000.0	90650000.0	1.0	0.5850073099136353	0.7126767635345459
1.0	90730000.0	90740000.0	2.0	0.6011717319488525	0.724335789680481
1.0	90870000.0	90880000.0	0.0	0.6244641542434692	0.7409864068031311
1.0	90900000.0	90910000.0	0.0	0.6545469760894775	0.7622268795967102
1.0	90960000.0	90970000.0	0.0	0.8897384405136108	0.917892336845398
1.0	91050000.0	91060000.0	3.0	1.0830309391021729	1.0318619012832642
1.0	91060000.0	91070000.0	0.0	0.9974994659423828	0.982995867729187
1.0	91070000.0	91080000.0	2.0	0.9526842832565308	0.9563984870910645
1.0	91100000.0	91110000.0	0.0	0.8920503854751587	0.9193302989006042
1.0	91110000.0	91120000.0	2.0	0.8551324009895325	0.8961529731750488
1.0	91120000.0	91130000.0	1.0	0.8885434865951538	0.9171487092971802
1.0	91180000.0	91190000.0	0.0	0.5909929871559143	0.7170038819313049
1.0	91280000.0	91290000.0	1.0	0.4859023094177246	0.6393805742263794
1.0	91360000.0	91370000.0	1.0	0.3441348671913147	0.5295922160148621
1.0	91560000.0	91570000.0	3.0	0.4590773582458496	0.6190243363380432
1.0	91690000.0	91700000.0	2.0	0.5238257646560669	0.6677907705307007
1.0	91710000.0	91720000.0	0.0	0.42718949913978577	0.5945559740066528
1.0	91800000.0	91810000.0	1.0	0.37017765641212463	0.5501375794410706
1.0	91850000.0	91860000.0	1.0	0.38145002722740173	0.5944744348526001
1.0	91900000.0	91910000.0	0.0	0.4616939127445221	0.6210188269615173
1.0	92040000.0	92050000.0	0.0	0.30451714992523193	0.49760693311691284
1.0	92100000.0	92110000.0	0.0	0.2910390794277191	0.4873162806034088
1.0	92200000.0	92210000.0	1.0	0.30097517371177673	0.4952603280544281
1.0	92220000.0	92230000.0	1.0	0.2991599440574646	0.49380961060523987
1.0	92310000.0	92320000.0	0.0	0.3190349340438843	0.5096638202667236
1.0	92430000.0	92440000.0	0.0	0.4011298716068268	0.5743541121482849
1.0	92460000.0	92470000.0	2.0	0.4113902151584625	0.5823291540145874
1.0	92500000.0	92510000.0	0.0	0.4372525215148926	0.6023080348968506
1.0	92650000.0	92660000.0	1.0	0.35419991612434387	0.5917859077453613
1.0	92700000.0	92710000.0	0.0	0.3446524739265442	0.5607172250747681
1.0	92760000.0	92770000.0	0.0	0.2894968092441559	0.48608216643333435
1.0	92770000.0	92780000.0	0.0	0.2894968092441559	0.48608216643333435
1.0	92870000.0	92880000.0	0.0	0.34945017099380493	0.5346347689628601
1.0	92960000.0	92970000.0	1.0	0.3057042062282562	0.4990360140800476
1.0	92980000.0	92990000.0	0.0	0.2934243083000183	0.48922425508499146
1.0	93150000.0	93160000.0	0.0	0.2894968092441559	0.48608216643333435
1.0	93170000.0	93180000.0	0.0	0.3040998876094818	0.49775534868240356
1.0	93190000.0	93200000.0	0.0	0.2963978350162506	0.49160128831863403
1.0	93250000.0	93260000.0	1.0	0.3735726773738861	0.5528051853179932
1.0	93270000.0	93280000.0	0.0	0.34417009353637695	0.5296201705932617
1.0	93320000.0	93330000.0	0.0	0.3260346055030823	0.5152329802513123
1.0	93330000.0	93340000.0	2.0	0.2894968092441559	0.48608216643333435
1.0	93380000.0	93390000.0	0.0	0.2894968092441559	0.48608216643333435
1.0	93410000.0	93420000.0	0.0	0.2894968092441559	0.48608216643333435
1.0	93460000.0	93470000.0	0.0	0.34141725301742554	0.5453211665153503
1.0	93490000.0	93500000.0	1.0	0.3861899971961975	0.5626941919326782
1.0	93550000.0	93560000.0	0.0	0.2894968092441559	0.48608216643333435
1.0	93630000.0	93640000.0	0.0	0.2894968092441559	0.48608216643333435
1.0	93720000.0	93730000.0	0.0	0.2894968092441559	0.48608216643333435
1.0	93760000.0	93770000.0	0.0	0.2894968092441559	0.48608216643333435
1.0	93770000.0	93780000.0	0.0	0.2894968092441559	0.48608216643333435
1.0	93820000.0	93830000.0	1.0	0.2894968092441559	0.48608216643333435
1.0	93890000.0	93900000.0	0.0	0.3124067187309265	0.5043829083442688
1.0	93920000.0	93930000.0	1.0	0.2894968092441559	0.48608216643333435
1.0	94070000.0	94080000.0	0.0	0.2894968092441559	0.48608216643333435
1.0	94080000.0	94090000.0	0.0	0.2894968092441559	0.48608216643333435
1.0	94100000.0	94110000.0	1.0	0.2894968092441559	0.48608216643333435
1.0	94110000.0	94120000.0	1.0	0.2894968092441559	0.48608216643333435
1.0	94210000.0	94220000.0	0.0	0.2894968092441559	0.48608216643333435
1.0	94260000.0	94270000.0	0.0	0.2894968092441559	0.48608216643333435
1.0	94290000.0	94300000.0	0.0	0.2894968092441559	0.48608216643333435
1.0	94350000.0	94360000.0	0.0	0.2894968092441559	0.48608216643333435
1.0	94440000.0	94450000.0	1.0	0.32240089774131775	0.5123425126075745
1.0	94450000.0	94460000.0	0.0	0.3294529318809509	0.5179492235183716
1.0	94460000.0	94470000.0	1.0	0.33452939987182617	0.5563386678695679
1.0	94530000.0	94540000.0	0.0	0.3420858383178711	0.5279697775840759
1.0	94540000.0	94550000.0	1.0	0.298423707485199	0.49322134256362915
1.0	94620000.0	94630000.0	1.0	0.404672771692276	0.5771109461784363
1.0	94660000.0	94670000.0	1.0	0.2894968092441559	0.48608216643333435
1.0	94690000.0	94700000.0	1.0	0.3627326488494873	0.5442792177200317
1.0	94760000.0	94770000.0	0.0	0.36124736070632935	0.5934944152832031
1.0	94890000.0	94900000.0	0.0	0.2894968092441559	0.48608216643333435
1.0	94900000.0	94910000.0	0.0	0.2894968092441559	0.48608216643333435
1.0	94940000.0	94950000.0	0.0	0.2894968092441559	0.48608216643333435
1.0	94960000.0	94970000.0	0.0	0.2894968092441559	0.48608216643333435
1.0	95120000.0	95130000.0	3.0	0.2894968092441559	0.48608216643333435
1.0	95190000.0	95200000.0	1.0	0.30304503440856934	0.49691349267959595
1.0	95230000.0	95240000.0	0.0	0.2894968092441559	0.48608216643333435
1.0	95280000.0	95290000.0	0.0	0.3696247339248657	0.5497031211853027
1.0	95340000.0	95350000.0	0.0	0.2894968092441559	0.48608216643333435
1.0	95380000.0	95390000.0	2.0	0.2894968092441559	0.48608216643333435
1.0	95390000.0	95400000.0	1.0	0.2894968092441559	0.48608216643333435
1.0	95430000.0	95440000.0	1.0	0.2894968092441559	0.48608216643333435
1.0	95550000.0	95560000.0	1.0	0.2894968092441559	0.48608216643333435
1.0	95570000.0	95580000.0	0.0	0.3676029145717621	0.548113226890564
1.0	95590000.0	95600000.0	1.0	0.2954915761947632	0.49087753891944885
1.0	95690000.0	95700000.0	0.0	0.37997153401374817	0.6014330387115479
1.0	95760000.0	95770000.0	0.0	0.43489518761634827	0.6004948616027832
1.0	95850000.0	95860000.0	0.0	0.8263079524040222	0.8777376413345337
1.0	95890000.0	95900000.0	0.0	0.8064562082290649	0.8648921251296997
1.0	95920000.0	95930000.0	0.0	0.7483922243118286	0.8265611529350281
1.0	95940000.0	95950000.0	0.0	0.8042758703231812	0.8634734153747559
1.0	95950000.0	95960000.0	2.0	0.6242772340774536	0.7408531904220581
1.0	96000000.0	96010000.0	0.0	0.7509626150131226	0.8282819986343384
1.0	96070000.0	96080000.0	1.0	0.563052237033844	0.6967064142227173
1.0	96160000.0	96170000.0	2.0	0.896904468536377	0.9223438501358032
1.0	96240000.0	96250000.0	1.0	0.8600068092346191	0.8992395401000977
1.0	96380000.0	96390000.0	0.0	0.48283523321151733	0.6370636224746704
1.0	96470000.0	96480000.0	0.0	0.6072213053703308	0.7286776304244995
1.0	96500000.0	96510000.0	3.0	0.5432509183883667	0.6821707487106323
1.0	96560000.0	96570000.0	0.0	0.5715730786323547	0.7029232382774353
1.0	96600000.0	96610000.0	1.0	0.6000086069107056	0.7234998941421509
1.0	96650000.0	96660000.0	0.0	0.5493355989456177	0.6866507530212402
1.0	96750000.0	96760000.0	1.0	0.4944644868373871	0.6458331942558289
1.0	96820000.0	96830000.0	0.0	0.3255400061607361	0.514839768409729
1.0	96830000.0	96840000.0	0.0	0.3731366693973541	0.596946120262146
1.0	96950000.0	96960000.0	0.0	0.5201494097709656	0.6650558710098267
1.0	97000000.0	97010000.0	2.0	0.40473422408103943	0.5771585702896118
1.0	97120000.0	97130000.0	1.0	0.5752884149551392	0.7056261897087097
1.0	97130000.0	97140000.0	1.0	0.6157305240631104	0.7347636222839355
1.0	97140000.0	97150000.0	1.0	0.5246385931968689	0.668394923210144
1.0	97210000.0	97220000.0	0.0	0.2894968092441559	0.48608216643333435
1.0	97340000.0	97350000.0	0.0	0.5012961626052856	0.6509658098220825
1.0	97440000.0	97450000.0	1.0	0.47317734360694885	0.6297507286071777
1.0	97480000.0	97490000.0	1.0	0.46487778425216675	0.6234437227249146
1.0	97490000.0	97500000.0	3.0	0.5343272089958191	0.6755796670913696
1.0	97520000.0	97530000.0	2.0	0.5694615244865417	0.7013846635818481
1.0	97540000.0	97550000.0	2.0	0.36557045578956604	0.5661693811416626
1.0	97560000.0	97570000.0	1.0	0.3721640706062317	0.5692907571792603
1.0	97590000.0	97600000.0	1.0	0.39821338653564453	0.5724650621414185
1.0	97620000.0	97630000.0	2.0	0.3942803740501404	0.569015622138977
1.0	97630000.0	97640000.0	0.0	0.4309939742088318	0.5974900722503662
1.0	97660000.0	97670000.0	0.0	0.38385486602783203	0.5599141120910645
1.0	97730000.0	97740000.0	0.0	0.40332046151161194	0.5760591626167297
1.0	97760000.0	97770000.0	2.0	0.34945589303970337	0.5338017344474792
1.0	97850000.0	97860000.0	0.0	0.4141105115413666	0.5844390392303467
1.0	97910000.0	97920000.0	0.0	0.39756572246551514	0.5715776085853577
1.0	97960000.0	97970000.0	1.0	0.42599812150001526	0.5936359167098999
1.0	98060000.0	98070000.0	0.0	0.3796328008174896	0.557559609413147
1.0	98100000.0	98110000.0	0.0	0.35781583189964294	0.5404034852981567
1.0	98120000.0	98130000.0	1.0	0.33841127157211304	0.5250584483146667
1.0	98210000.0	98220000.0	0.0	0.3390837609767914	0.5319954752922058
1.0	98230000.0	98240000.0	1.0	0.3105778098106384	0.5029247999191284
1.0	98620000.0	98630000.0	1.0	0.5410712957382202	0.6805630922317505
1.0	98790000.0	98800000.0	0.0	0.3386303782463074	0.5636099576950073
1.0	98800000.0	98810000.0	0.0	0.4371485710144043	0.6022281646728516
1.0	98840000.0	98850000.0	1.0	0.32821911573410034	0.516968846321106
1.0	98850000.0	98860000.0	0.0	0.3531256914138794	0.543603241443634
1.0	98870000.0	98880000.0	0.0	0.3270230293273926	0.5160185694694519
1.0	98920000.0	98930000.0	1.0	0.3825879693031311	0.5598747730255127
1.0	98970000.0	98980000.0	0.0	0.4121468663215637	0.5829166173934937
1.0	99000000.0	99010000.0	0.0	0.42662349343299866	0.5941190719604492
1.0	99120000.0	99130000.0	1.0	0.35843148827552795	0.5408889651298523
1.0	99150000.0	99160000.0	0.0	0.33033281564712524	0.518648087978363
1.0	99210000.0	99220000.0	0.0	0.39417392015457153	0.5689326524734497
1.0	99260000.0	99270000.0	1.0	0.5231255292892456	0.6672700047492981
1.0	99300000.0	99310000.0	0.0	0.6360839009284973	0.7492257952690125
1.0	99310000.0	99320000.0	1.0	0.6349058747291565	0.7483924627304077
1.0	99330000.0	99340000.0	0.0	0.7615343332290649	0.835335910320282
1.0	99360000.0	99370000.0	0.0	0.570102334022522	0.7018517255783081
1.0	99420000.0	99430000.0	0.0	0.6976447701454163	0.7921360731124878
1.0	99580000.0	99590000.0	0.0	0.7440341711044312	0.8236387968063354
1.0	99670000.0	99680000.0	2.0	0.5843099355697632	0.7121719121932983
1.0	99830000.0	99840000.0	1.0	0.41210174560546875	0.5828813314437866
1.0	99930000.0	99940000.0	0.0	0.36267727613449097	0.5463551878929138
1.0	99940000.0	99950000.0	0.0	0.3619040846824646	0.5436263084411621
1.0	100000000.0	100010000.0	0.0	0.32803115248680115	0.5168197751045227
1.0	100010000.0	100020000.0	0.0	0.31523171067237854	0.5066347718238831
1.0	100090000.0	100100000.0	0.0	0.42845502495765686	0.5955320596694946
1.0	100100000.0	100110000.0	0.0	0.35878536105155945	0.540140688419342
1.0	100120000.0	100130000.0	1.0	0.4449990689754486	0.6082570552825928
1.0	100160000.0	100170000.0	0.0	0.3598261773586273	0.5419880747795105
1.0	100170000.0	100180000.0	1.0	0.2894968092441559	0.48608216643333435
1.0	100340000.0	100350000.0	1.0	0.2894968092441559	0.48608216643333435
1.0	100350000.0	100360000.0	0.0	0.2894968092441559	0.48608216643333435
1.0	100420000.0	100430000.0	0.0	0.31713324785232544	0.5081496238708496
1.0	100430000.0	100440000.0	1.0	0.33325666189193726	0.5202957987785339
1.0	100540000.0	100550000.0	0.0	0.2894968092441559	0.48608216643333435
1.0	100550000.0	100560000.0	1.0	0.2894968092441559	0.48608216643333435
1.0	100640000.0	100650000.0	0.0	0.37232381105422974	0.5518243908882141
1.0	100690000.0	100700000.0	0.0	0.2894968092441559	0.48608216643333435
1.0	100840000.0	100850000.0	0.0	0.3153633177280426	0.5067393779754639
1.0	100860000.0	100870000.0	0.0	0.34041619300842285	0.5266476273536682
1.0	101040000.0	101050000.0	2.0	0.39603522419929504	0.5703843832015991
1.0	101250000.0	101260000.0	1.0	0.39003294706344604	0.5656987428665161
1.0	101330000.0	101340000.0	0.0	0.35047993063926697	0.5346113443374634
1.0	101420000.0	101430000.0	0.0	0.2894968092441559	0.48608216643333435
1.0	101550000.0	101560000.0	1.0	0.3789607286453247	0.5947562456130981
1.0	101560000.0	101570000.0	1.0	0.4574165344238281	0.6177567839622498
1.0	101590000.0	101600000.0	0.0	0.521035373210907	0.6657155156135559
1.0	101700000.0	101710000.0	0.0	0.3075394034385681	0.5005008578300476
1.0	101790000.0	101800000.0	0.0	0.49524396657943726	0.6464192271232605
1.0	101840000.0	101850000.0	0.0	0.5134384036064148	0.6600529551506042
1.0	101860000.0	101870000.0	1.0	0.5871810913085938	0.7142499089241028
1.0	101920000.0	101930000.0	0.0	0.6640030145645142	0.7688422203063965
1.0	101970000.0	101980000.0	0.0	0.5760915875434875	0.7062103748321533
1.0	101990000.0	102000000.0	0.0	0.6631019711494446	0.7682127952575684
1.0	102100000.0	102110000.0	0.0	0.7653154134750366	0.8378499150276184
1.0	102170000.0	102180000.0	2.0	0.7605352401733398	0.8346713185310364
1.0	102250000.0	102260000.0	0.0	0.9677092432975769	0.9653915166854858
1.0	102270000.0	102280000.0	0.0	0.9322344660758972	0.944035530090332
1.0	102310000.0	102320000.0	0.0	0.9611893892288208	0.9614986181259155
1.0	102360000.0	102370000.0	0.0	0.9156320691108704	0.9338946342468262
1.0	102410000.0	102420000.0	1.0	0.9804325103759766	0.9729470014572144
1.0	102450000.0	102460000.0	0.0	1.0263808965682983	0.999775230884552
1.0	102480000.0	102490000.0	6.0	0.9558889269828796	0.9583231806755066
1.0	102540000.0	102550000.0	2.0	1.1423946619033813	1.0643082857131958
1.0	102600000.0	102610000.0	0.0	0.8869053721427917	0.9161279797554016
1.0	102610000.0	102620000.0	0.0	0.9206269979476929	0.9369552731513977
1.0	102650000.0	102660000.0	0.0	0.926404595375061	0.9404851198196411
1.0	102690000.0	102700000.0	0.0	0.8170067071914673	0.8717353940010071
1.0	102800000.0	102810000.0	1.0	0.7457618117332458	0.8247981071472168
1.0	102850000.0	102860000.0	2.0	0.8734948039054871	0.9077385067939758
1.0	102880000.0	102890000.0	1.0	0.8374388813972473	0.8848820924758911
1.0	102890000.0	102900000.0	0.0	0.8544453382492065	0.8957172632217407
1.0	103060000.0	103070000.0	3.0	0.8214238882064819	0.8745896220207214
1.0	103090000.0	103100000.0	1.0	0.8240318298339844	0.8762718439102173
1.0	103120000.0	103130000.0	0.0	0.9020403027534485	0.9255231618881226
1.0	103140000.0	103150000.0	1.0	0.8159996867179871	0.8710839152336121
1.0	103190000.0	103200000.0	2.0	0.7167046666145325	0.8051664233207703
1.0	103220000.0	103230000.0	1.0	0.7410162091255188	0.8216109275817871
1.0	103240000.0	103250000.0	0.0	0.6972330808639526	0.7918530702590942
1.0	103300000.0	103310000.0	0.0	0.6729222536087036	0.7750545740127563
1.0	103330000.0	103340000.0	0.0	0.7607709765434265	0.8348281979560852
1.0	103430000.0	103440000.0	1.0	0.3907894492149353	0.5662898421287537
1.0	103470000.0	103480000.0	2.0	0.3778786063194275	0.555721640586853
1.0	103480000.0	103490000.0	0.0	0.4261367917060852	0.5937434434890747
1.0	103500000.0	103510000.0	0.0	0.6191207766532898	0.7371821999549866
1.0	103530000.0	103540000.0	1.0	0.3617877662181854	0.5435343980789185
1.0	103550000.0	103560000.0	1.0	0.42219582200050354	0.5906987190246582
1.0	103570000.0	103580000.0	1.0	0.32546523213386536	0.5468570590019226
1.0	103650000.0	103660000.0	0.0	0.5214143395423889	0.6659973859786987
1.0	103660000.0	103670000.0	0.0	0.455565869808197	0.6163436770439148
1.0	103760000.0	103770000.0	1.0	0.45457759499549866	0.615588903427124
1.0	104030000.0	104040000.0	0.0	0.5717533826828003	0.7030546069145203
1.0	104050000.0	104060000.0	1.0	0.39338940382003784	0.5683199763298035
1.0	104080000.0	104090000.0	1.0	0.2894968092441559	0.48608216643333435
1.0	104410000.0	104420000.0	2.0	1.2869611978530884	1.1382904052734375
1.0	104430000.0	104440000.0	0.0	1.2502024173736572	1.1201496124267578
1.0	104440000.0	104450000.0	2.0	1.1838828325271606	1.0862675905227661
1.0	104450000.0	104460000.0	3.0	1.16923987865448	1.0785846710205078
1.0	104490000.0	104500000.0	1.0	1.1395679712295532	1.0627902746200562
1.0	104660000.0	104670000.0	0.0	1.0896484851837158	1.035538673400879
1.0	104730000.0	104740000.0	0.0	1.1456514596939087	1.0660532712936401
1.0	104750000.0	104760000.0	1.0	1.0404692888259888	1.0078572034835815
1.0	104820000.0	104830000.0	3.0	1.1111676692962646	1.0473909378051758
1.0	104840000.0	104850000.0	0.0	1.157422661781311	1.0723305940628052
1.0	104880000.0	104890000.0	1.0	1.0445820093154907	1.0102035999298096
1.0	104980000.0	104990000.0	2.0	1.199397325515747	1.0943279266357422
1.0	105060000.0	105070000.0	1.0	1.1176049709320068	1.050905704498291
1.0	105080000.0	105090000.0	3.0	1.113158941268921	1.048479676246643
1.0	105130000.0	105140000.0	1.0	1.11397385597229	1.0489248037338257
1.0	105330000.0	105340000.0	1.0	0.9970719218254089	0.9827455282211304
1.0	105340000.0	105350000.0	1.0	0.9930934906005859	0.980411171913147
1.0	105350000.0	105360000.0	2.0	1.0736135244369507	1.0266035795211792
1.0	105360000.0	105370000.0	0.0	0.9697539210319519	0.9666095972061157
1.0	105380000.0	105390000.0	0.0	0.8843891024589539	0.9145585298538208
1.0	105420000.0	105430000.0	1.0	1.0288276672363281	1.0011837482452393
1.0	105440000.0	105450000.0	2.0	1.1313306093215942	1.0583527088165283
1.0	105460000.0	105470000.0	1.0	1.0362706184387207	1.005455493927002
1.0	105510000.0	105520000.0	1.0	1.0869508981704712	1.0340416431427002
1.0	105520000.0	105530000.0	3.0	1.0833162069320679	1.0320208072662354
1.0	105530000.0	105540000.0	5.0	0.9940006136894226	0.9809437990188599
1.0	105580000.0	105590000.0	0.0	1.2039554119110107	1.0966804027557373
1.0	105640000.0	105650000.0	1.0	0.9962849617004395	0.9822839498519897
1.0	105720000.0	105730000.0	0.0	0.9799882173538208	0.9726842641830444
1.0	105860000.0	105870000.0	1.0	1.0379152297973633	1.006397008895874
1.0	105910000.0	105920000.0	0.0	0.971437931060791	0.9676116108894348
1.0	105920000.0	105930000.0	1.0	1.0652271509170532	1.0218956470489502
1.0	105930000.0	105940000.0	0.0	1.1005345582962036	1.0415542125701904
1.0	105960000.0	105970000.0	0.0	0.9669912457466125	0.9649635553359985
1.0	106050000.0	106060000.0	1.0	0.9393684267997742	0.9483646154403687
1.0	106180000.0	106190000.0	3.0	0.9969251751899719	0.9826595187187195
1.0	106280000.0	106290000.0	0.0	0.9528385400772095	0.9564911723136902
1.0	106290000.0	106300000.0	0.0	0.9044197201728821	0.9269932508468628
1.0	106380000.0	106390000.0	1.0	1.0640510320663452	1.0212334394454956
1.0	106490000.0	106500000.0	0.0	1.0638142824172974	1.0211002826690674
1.0	106500000.0	106510000.0	0.0	1.1151069402694702	1.0495433807373047
1.0	106600000.0	106610000.0	2.0	1.0579240322113037	1.0177762508392334
1.0	106810000.0	106820000.0	0.0	0.7901413440704346	0.8542362451553345
1.0	106860000.0	106870000.0	0.0	0.7665907144546509	0.8386965990066528
1.0	106880000.0	106890000.0	1.0	0.7167905569076538	0.8052250146865845
1.0	106970000.0	106980000.0	0.0	0.8609046936035156	0.8998071551322937
1.0	107000000.0	107010000.0	1.0	0.7994118928909302	0.8603021502494812
1.0	107030000.0	107040000.0	2.0	0.8066390156745911	0.8650110960006714
1.0	107040000.0	107050000.0	0.0	0.8620746731758118	0.900546669960022
1.0	107060000.0	107070000.0	0.0	0.7976037263870239	0.8591211438179016
1.0	107080000.0	107090000.0	0.0	0.8332334756851196	0.8821878433227539
1.0	107110000.0	107120000.0	1.0	0.827928900718689	0.8787803649902344
1.0	107290000.0	107300000.0	1.0	0.8801847696304321	0.9119313955307007
1.0	107300000.0	107310000.0	0.0	0.8520253300666809	0.8941815495491028
1.0	107380000.0	107390000.0	1.0	0.892133355140686	0.9193817973136902
1.0	107430000.0	107440000.0	3.0	0.7738920450210571	0.8435342907905579
1.0	107520000.0	107530000.0	0.0	0.6308678388595581	0.7455328702926636
1.0	107640000.0	107650000.0	0.0	0.6368783712387085	0.7497872114181519
1.0	107710000.0	107720000.0	1.0	0.57147216796875	0.7028496861457825
1.0	107740000.0	107750000.0	2.0	0.6228120923042297	0.7398110628128052
1.0	107830000.0	107840000.0	1.0	0.5922518968582153	0.7179127335548401
1.0	107880000.0	107890000.0	0.0	0.5983487367630005	0.7223057746887207
1.0	107890000.0	107900000.0	2.0	0.5398992300033569	0.6796979904174805
1.0	107900000.0	107910000.0	0.0	0.5226974487304688	0.6669518947601318
1.0	107910000.0	107920000.0	1.0	0.5347311496734619	0.6758782267570496
1.0	107930000.0	107940000.0	1.0	0.5557801723480225	0.691382646560669
1.0	108050000.0	108060000.0	1.0	0.7198947668075562	0.8073354959487915
1.0	108070000.0	108080000.0	2.0	0.5608386993408203	0.6950876712799072
1.0	108220000.0	108230000.0	0.0	0.5861221551895142	0.7134836316108704
1.0	108260000.0	108270000.0	0.0	0.3847740590572357	0.5615865588188171
1.0	108370000.0	108380000.0	0.0	0.382457435131073	0.5597723126411438
1.0	108450000.0	108460000.0	0.0	0.4646236300468445	0.6232503652572632
1.0	108490000.0	108500000.0	1.0	0.4646013677120209	0.6232336163520813
1.0	108540000.0	108550000.0	0.0	0.4537695050239563	0.614970862865448
1.0	108550000.0	108560000.0	2.0	0.5253350734710693	0.6689124703407288
1.0	108560000.0	108570000.0	2.0	0.49267473816871643	0.6444861888885498
1.0	108570000.0	108580000.0	0.0	0.4555709958076477	0.6163477897644043
1.0	108580000.0	108590000.0	0.0	0.5520754456520081	0.6886640191078186
1.0	108600000.0	108610000.0	1.0	0.5232529640197754	0.6673648357391357
1.0	108660000.0	108670000.0	0.0	0.4113505482673645	0.5822986364364624
1.0	108880000.0	108890000.0	0.0	0.33964794874191284	0.5260385274887085
1.0	109160000.0	109170000.0	0.0	0.2894968092441559	0.48608216643333435
1.0	109170000.0	109180000.0	1.0	0.2894968092441559	0.48608216643333435
1.0	109180000.0	109190000.0	1.0	0.32443103194236755	0.5202870965003967
1.0	109220000.0	109230000.0	1.0	0.3248792588710785	0.5143144130706787
1.0	109240000.0	109250000.0	1.0	0.2894968092441559	0.48608216643333435
1.0	109250000.0	109260000.0	0.0	0.31458792090415955	0.5061212778091431
1.0	109380000.0	109390000.0	0.0	0.31225961446762085	0.5042659044265747
1.0	109410000.0	109420000.0	1.0	0.34088289737701416	0.5270172953605652
1.0	109450000.0	109460000.0	0.0	0.2894968092441559	0.48608216643333435
1.0	109460000.0	109470000.0	0.0	0.2894968092441559	0.48608216643333435
1.0	109470000.0	109480000.0	0.0	0.2894968092441559	0.48608216643333435
1.0	109500000.0	109510000.0	0.0	0.2894968092441559	0.48608216643333435
1.0	109660000.0	109670000.0	0.0	0.3917182385921478	0.5670149922370911
1.0	109750000.0	109760000.0	0.0	0.2894968092441559	0.48608216643333435
1.0	109800000.0	109810000.0	0.0	0.2927056550979614	0.4886494576931
[truncated: 47,571 more rows]
