# Supplementary material for: Genome-wide mapping of somatic mutation rates uncovers drivers of cancer
Source: Nat Biotechnol. 2022 Jun 20;40(11):1634–43. doi: 10.1038/s41587-022-01353-8 (PMC9646522; doi:10.1038/s41587-022-01353-8)
Supplement: Supplementary file 4 — Regions and model predictions for each fold of each cancer for which a deep learning model was trained. Regions that were filtered are also listed along with their respective model predictions. [file 41587_2022_1353_MOESM4_ESM.zip › kfold_results/Bone-Osteosarc/fold_0.txt]

CHROM	START	END	Y_TRUE	Y_PRED	STD
1.0	840000.0	850000.0	0.0	0.36667925119400024	0.6202567219734192
1.0	850000.0	860000.0	1.0	0.3693510591983795	0.6229573488235474
1.0	1050000.0	1060000.0	0.0	0.31451135873794556	0.440692663192749
1.0	1160000.0	1170000.0	0.0	0.523417592048645	1.32992684841156
1.0	1230000.0	1240000.0	1.0	0.40547412633895874	0.6634505987167358
1.0	1290000.0	1300000.0	0.0	0.3354600667953491	0.5930576324462891
1.0	1310000.0	1320000.0	0.0	0.49329882860183716	1.307952880859375
1.0	1540000.0	1550000.0	0.0	0.3340841829776764	0.5581462383270264
1.0	1610000.0	1620000.0	1.0	0.29070383310317993	0.4923611581325531
1.0	1680000.0	1690000.0	0.0	0.2839846909046173	0.4854332506656647
1.0	1700000.0	1710000.0	0.0	0.29997482895851135	0.45115700364112854
1.0	1780000.0	1790000.0	0.0	0.28764837980270386	0.4892082214355469
1.0	1820000.0	1830000.0	0.0	0.523414671421051	1.32992684841156
1.0	1850000.0	1860000.0	0.0	0.3629378378391266	0.6213971972465515
1.0	1890000.0	1900000.0	1.0	0.4208984375	0.6622855067253113
1.0	1910000.0	1920000.0	0.0	0.443307101726532	0.6807140111923218
1.0	1930000.0	1940000.0	0.0	0.42086297273635864	0.6613947153091431
1.0	1960000.0	1970000.0	2.0	0.43680697679519653	0.6754657626152039
1.0	2020000.0	2030000.0	1.0	0.42647337913513184	0.665499210357666
1.0	2090000.0	2100000.0	3.0	0.38747501373291016	0.6364206671714783
1.0	2130000.0	2140000.0	0.0	0.4003995954990387	0.6451693177223206
1.0	2180000.0	2190000.0	1.0	0.38298627734184265	0.6280028223991394
1.0	2220000.0	2230000.0	1.0	0.3565915524959564	0.6117693185806274
1.0	2230000.0	2240000.0	1.0	0.3450036942958832	0.5983574390411377
1.0	2240000.0	2250000.0	0.0	0.37990716099739075	0.6265298128128052
1.0	2330000.0	2340000.0	0.0	0.3632968068122864	0.6311456561088562
1.0	2370000.0	2380000.0	1.0	0.3923909366130829	0.6406161189079285
1.0	2400000.0	2410000.0	0.0	0.3759092688560486	0.6280614137649536
1.0	2430000.0	2440000.0	2.0	0.31170788407325745	0.5489510893821716
1.0	2460000.0	2470000.0	0.0	0.354564368724823	0.611828088760376
1.0	2510000.0	2520000.0	1.0	0.26858144998550415	0.48184409737586975
1.0	2520000.0	2530000.0	0.0	0.37219148874282837	0.6256289482116699
1.0	2540000.0	2550000.0	0.0	0.37350812554359436	0.6273107528686523
1.0	2560000.0	2570000.0	0.0	0.3477632999420166	0.6071489453315735
1.0	2700000.0	2710000.0	0.0	0.45945677161216736	0.6931822299957275
1.0	2760000.0	2770000.0	0.0	0.5364115834236145	0.74968421459198
1.0	2780000.0	2790000.0	0.0	0.5086789727210999	0.7289403676986694
1.0	2850000.0	2860000.0	1.0	0.6241785287857056	0.8050328493118286
1.0	2880000.0	2890000.0	0.0	0.663004994392395	0.8260107040405273
1.0	2900000.0	2910000.0	0.0	0.6638396978378296	0.8269346356391907
1.0	2940000.0	2950000.0	1.0	0.5800653696060181	0.7751184701919556
1.0	3070000.0	3080000.0	3.0	0.4882861077785492	0.7112420797348022
1.0	3110000.0	3120000.0	1.0	0.6314931511878967	0.8098220825195312
1.0	3200000.0	3210000.0	2.0	0.4305915832519531	0.6707289814949036
1.0	3230000.0	3240000.0	0.0	0.4765703082084656	0.7048219442367554
1.0	3250000.0	3260000.0	0.0	0.5008280277252197	0.7224839329719543
1.0	3260000.0	3270000.0	0.0	0.4967361390590668	0.7196036577224731
1.0	3300000.0	3310000.0	1.0	0.45518621802330017	0.6872760057449341
1.0	3380000.0	3390000.0	1.0	0.39833587408065796	0.6444515585899353
1.0	3420000.0	3430000.0	1.0	0.39199569821357727	0.6399661898612976
1.0	3480000.0	3490000.0	0.0	0.3981790244579315	0.6451287269592285
1.0	3520000.0	3530000.0	0.0	0.36556702852249146	0.6219896078109741
1.0	3540000.0	3550000.0	1.0	0.5234203934669495	1.32992684841156
1.0	3560000.0	3570000.0	0.0	0.5181871652603149	1.329164981842041
1.0	3580000.0	3590000.0	0.0	0.3684321641921997	0.6240867376327515
1.0	3610000.0	3620000.0	0.0	0.3981221616268158	0.6452571153640747
1.0	3660000.0	3670000.0	1.0	0.2462645024061203	0.4733765721321106
1.0	3700000.0	3710000.0	2.0	0.2930550277233124	0.4947909414768219
1.0	4050000.0	4060000.0	0.0	0.6033780574798584	0.7944119572639465
1.0	4070000.0	4080000.0	1.0	0.6045666337013245	0.7922635078430176
1.0	4120000.0	4130000.0	0.0	0.7742933034896851	0.888839066028595
1.0	4160000.0	4170000.0	1.0	0.6487458944320679	0.8167051076889038
1.0	4210000.0	4220000.0	3.0	0.7310224771499634	0.8683120012283325
1.0	4270000.0	4280000.0	2.0	0.7910387516021729	0.9017416834831238
1.0	4530000.0	4540000.0	2.0	1.0537221431732178	1.0225141048431396
1.0	4540000.0	4550000.0	3.0	0.9826102256774902	0.9910871386528015
1.0	4550000.0	4560000.0	3.0	0.9505964517593384	0.9765690565109253
1.0	4600000.0	4610000.0	1.0	1.1001200675964355	1.0416768789291382
1.0	4640000.0	4650000.0	2.0	0.8823834657669067	0.9425299763679504
1.0	4730000.0	4740000.0	1.0	0.7277190089225769	0.8674548864364624
1.0	4750000.0	4760000.0	0.0	0.6891769170761108	0.8453847169876099
1.0	4840000.0	4850000.0	1.0	0.7148226499557495	0.8632907867431641
1.0	4860000.0	4870000.0	2.0	0.7186349034309387	0.8665065765380859
1.0	4870000.0	4880000.0	2.0	0.7284485697746277	0.8733240962028503
1.0	4910000.0	4920000.0	1.0	0.7781376838684082	0.8999696969985962
1.0	5050000.0	5060000.0	3.0	0.8871874809265137	0.9537988901138306
1.0	5120000.0	5130000.0	2.0	0.9733712077140808	0.9929269552230835
1.0	5170000.0	5180000.0	0.0	0.911392331123352	0.9606227874755859
1.0	5210000.0	5220000.0	2.0	0.9921187162399292	0.9975837469100952
1.0	5240000.0	5250000.0	1.0	0.9953016042709351	0.9999699592590332
1.0	5320000.0	5330000.0	1.0	0.8831044435501099	0.9495296478271484
1.0	5360000.0	5370000.0	0.0	0.8475868105888367	0.9315873980522156
1.0	5370000.0	5380000.0	1.0	0.7467283606529236	0.8788090944290161
1.0	5390000.0	5400000.0	1.0	0.735547661781311	0.8747450709342957
1.0	5420000.0	5430000.0	1.0	0.7268729209899902	0.8692375421524048
1.0	5470000.0	5480000.0	0.0	0.7754815816879272	0.8921311497688293
1.0	5490000.0	5500000.0	0.0	0.8284781575202942	0.9204820394515991
1.0	5530000.0	5540000.0	1.0	0.6897393465042114	0.8445419073104858
1.0	5560000.0	5570000.0	4.0	0.5920103788375854	0.7829560041427612
1.0	5580000.0	5590000.0	2.0	0.765393853187561	0.8856083750724792
1.0	5680000.0	5690000.0	3.0	0.5700150728225708	0.7727016806602478
1.0	5690000.0	5700000.0	2.0	0.5801955461502075	0.7796527147293091
1.0	5720000.0	5730000.0	1.0	0.6701436638832092	0.8346723318099976
1.0	5770000.0	5780000.0	0.0	0.6116815209388733	0.7981134653091431
1.0	5790000.0	5800000.0	1.0	0.5822829008102417	0.7803179621696472
1.0	5810000.0	5820000.0	1.0	0.5798320174217224	0.7761600613594055
1.0	5930000.0	5940000.0	3.0	0.38137027621269226	0.6515978574752808
1.0	5960000.0	5970000.0	1.0	0.3667176365852356	0.6490668058395386
1.0	6080000.0	6090000.0	0.0	0.43667489290237427	0.6733936071395874
1.0	6130000.0	6140000.0	1.0	0.3854667544364929	0.6353002786636353
1.0	6200000.0	6210000.0	0.0	0.4319089353084564	0.6713070273399353
1.0	6210000.0	6220000.0	0.0	0.4206792712211609	0.6627503037452698
1.0	6220000.0	6230000.0	0.0	0.4273257851600647	0.6684475541114807
1.0	6270000.0	6280000.0	0.0	0.2868584990501404	0.48839372396469116
1.0	6280000.0	6290000.0	0.0	0.2728258967399597	0.4745008945465088
1.0	6330000.0	6340000.0	0.0	0.286957323551178	0.48849573731422424
1.0	6440000.0	6450000.0	0.0	0.28861182928085327	0.49020203948020935
1.0	6470000.0	6480000.0	0.0	0.3266042172908783	0.5832470059394836
1.0	6500000.0	6510000.0	0.0	0.3184855878353119	0.5655983686447144
1.0	6570000.0	6580000.0	0.0	0.2632449269294739	0.47227126359939575
1.0	6720000.0	6730000.0	0.0	0.2753444314002991	0.47657790780067444
1.0	6730000.0	6740000.0	0.0	0.2652287483215332	0.47183099389076233
1.0	6750000.0	6760000.0	0.0	0.27707600593566895	0.4783422350883484
1.0	6800000.0	6810000.0	0.0	0.2895258069038391	0.4961544871330261
1.0	6840000.0	6850000.0	1.0	0.2707371115684509	0.7274665832519531
1.0	6950000.0	6960000.0	0.0	0.27703842520713806	0.47830334305763245
1.0	6960000.0	6970000.0	0.0	0.2922564148902893	0.4939654469490051
1.0	6970000.0	6980000.0	1.0	0.27689918875694275	0.47816139459609985
1.0	7030000.0	7040000.0	0.0	0.35000744462013245	0.608291506767273
1.0	7040000.0	7050000.0	0.0	0.3670320510864258	0.6217857599258423
1.0	7070000.0	7080000.0	0.0	0.3910125195980072	0.6396470069885254
1.0	7080000.0	7090000.0	0.0	0.39066654443740845	0.6407514810562134
1.0	7090000.0	7100000.0	1.0	0.36354780197143555	0.6206096410751343
1.0	7120000.0	7130000.0	0.0	0.3857983648777008	0.636067271232605
1.0	7190000.0	7200000.0	1.0	0.4042557179927826	0.6494244337081909
1.0	7210000.0	7220000.0	1.0	0.39096230268478394	0.6392841339111328
1.0	7240000.0	7250000.0	0.0	0.5361195802688599	0.7469082474708557
1.0	7260000.0	7270000.0	0.0	0.5202894806861877	0.7363420128822327
1.0	7390000.0	7400000.0	0.0	0.4156871438026428	0.6564081311225891
1.0	7400000.0	7410000.0	0.0	0.4089607298374176	0.6526991724967957
1.0	7440000.0	7450000.0	0.0	0.3209667205810547	0.5613062977790833
1.0	7490000.0	7500000.0	0.0	0.36472225189208984	0.6202834844589233
1.0	7500000.0	7510000.0	0.0	0.369870662689209	0.6239549517631531
1.0	7560000.0	7570000.0	0.0	0.3796886205673218	0.6312218308448792
1.0	7670000.0	7680000.0	0.0	0.48334211111068726	0.7117146253585815
1.0	7710000.0	7720000.0	0.0	0.4162457585334778	0.6573366522789001
1.0	7750000.0	7760000.0	1.0	0.40074339509010315	0.6461992263793945
1.0	7870000.0	7880000.0	0.0	0.3386773467063904	0.5798517465591431
1.0	7880000.0	7890000.0	0.0	0.3252940773963928	0.5594326257705688
1.0	7930000.0	7940000.0	0.0	0.4234597086906433	0.66508948802948
1.0	7940000.0	7950000.0	0.0	0.4055376946926117	0.6510213017463684
1.0	8050000.0	8060000.0	0.0	0.3205416798591614	0.537334144115448
1.0	8080000.0	8090000.0	0.0	0.5234203934669495	1.32992684841156
1.0	8160000.0	8170000.0	2.0	0.3580474257469177	0.6138573884963989
1.0	8270000.0	8280000.0	0.0	0.3147573471069336	0.5198012590408325
1.0	8340000.0	8350000.0	0.0	0.33622637391090393	0.5951906442642212
1.0	8360000.0	8370000.0	0.0	0.29357078671455383	0.4953242242336273
1.0	8440000.0	8450000.0	0.0	0.2884933054447174	0.4900795817375183
1.0	8480000.0	8490000.0	0.0	0.2462645024061203	0.4733765721321106
1.0	8490000.0	8500000.0	0.0	0.28685030341148376	0.4883851408958435
1.0	8560000.0	8570000.0	0.0	0.29473334550857544	0.495584100484848
1.0	8610000.0	8620000.0	0.0	0.30816197395324707	0.5066628456115723
1.0	8710000.0	8720000.0	1.0	0.2908746600151062	0.49253788590431213
1.0	8820000.0	8830000.0	0.0	0.2872007489204407	0.4887465536594391
1.0	8850000.0	8860000.0	0.0	0.2798483967781067	0.4811834394931793
1.0	9040000.0	9050000.0	0.0	0.30287283658981323	0.5011672973632812
1.0	9050000.0	9060000.0	0.0	0.3234269917011261	0.5769659280776978
1.0	9080000.0	9090000.0	0.0	0.3563779294490814	0.6135305166244507
1.0	9250000.0	9260000.0	0.0	0.3557928502559662	0.6034485697746277
1.0	9300000.0	9310000.0	0.0	0.3209444284439087	0.5386021733283997
1.0	9380000.0	9390000.0	1.0	0.3054279685020447	0.5238370895385742
1.0	9390000.0	9400000.0	1.0	0.31909024715423584	0.5371983647346497
1.0	9420000.0	9430000.0	0.0	0.321561336517334	0.5343457460403442
1.0	9430000.0	9440000.0	0.0	0.37916964292526245	0.6300574541091919
1.0	9510000.0	9520000.0	0.0	0.34241145849227905	0.5787323117256165
1.0	9590000.0	9600000.0	0.0	0.34960636496543884	0.6071974039077759
1.0	9650000.0	9660000.0	0.0	0.29296645522117615	0.4946993291378021
1.0	9710000.0	9720000.0	1.0	0.3131175935268402	0.6200985312461853
1.0	9720000.0	9730000.0	1.0	0.3374486565589905	0.6009897589683533
1.0	9760000.0	9770000.0	0.0	0.3354663848876953	0.5781413316726685
1.0	9800000.0	9810000.0	0.0	0.31273484230041504	0.5151181221008301
1.0	9850000.0	9860000.0	0.0	0.30686625838279724	0.5047478675842285
1.0	9870000.0	9880000.0	1.0	0.30160972476005554	0.49892646074295044
1.0	9890000.0	9900000.0	0.0	0.3319177031517029	0.5516381859779358
1.0	9940000.0	9950000.0	0.0	0.34127333760261536	0.5927721261978149
1.0	9950000.0	9960000.0	0.0	0.3505485951900482	0.5912234783172607
1.0	10000000.0	10010000.0	1.0	0.2462645024061203	0.4733765721321106
1.0	10020000.0	10030000.0	0.0	0.32284799218177795	0.5467374920845032
1.0	10100000.0	10110000.0	0.0	0.28897911310195923	0.49058085680007935
1.0	10110000.0	10120000.0	0.0	0.29305559396743774	0.4947914183139801
1.0	10130000.0	10140000.0	0.0	0.28181663155555725	0.483204185962677
1.0	10150000.0	10160000.0	0.0	0.2744515538215637	0.47578468918800354
1.0	10170000.0	10180000.0	0.0	0.2781924605369568	0.47948557138442993
1.0	10490000.0	10500000.0	0.0	0.5225508213043213	1.3299047946929932
1.0	10570000.0	10580000.0	1.0	0.2724854052066803	0.47425922751426697
1.0	10600000.0	10610000.0	0.0	0.28408557176589966	0.4855373799800873
1.0	10630000.0	10640000.0	0.0	0.29227203130722046	0.49398165941238403
1.0	10650000.0	10660000.0	0.0	0.28957805037498474	0.49119919538497925
1.0	10700000.0	10710000.0	1.0	0.31879353523254395	0.5274919271469116
1.0	10760000.0	10770000.0	0.0	0.3581588566303253	0.6107543706893921
1.0	10840000.0	10850000.0	0.0	0.4334191381931305	0.669958233833313
1.0	10960000.0	10970000.0	0.0	0.47811174392700195	0.7010151147842407
1.0	10980000.0	10990000.0	2.0	0.5279842019081116	0.7406176328659058
1.0	11080000.0	11090000.0	0.0	0.3259773850440979	0.5638425946235657
1.0	11090000.0	11100000.0	0.0	0.3391394019126892	0.5982235670089722
1.0	11100000.0	11110000.0	1.0	0.36944136023521423	0.6229516863822937
1.0	11150000.0	11160000.0	0.0	0.47969016432762146	1.2861334085464478
1.0	11240000.0	11250000.0	0.0	0.2911147475242615	0.4927855134010315
1.0	11250000.0	11260000.0	2.0	0.27992525696754456	0.48126220703125
1.0	11260000.0	11270000.0	0.0	0.28714269399642944	0.4886866509914398
1.0	11340000.0	11350000.0	0.0	0.3114120066165924	0.512383222579956
1.0	11420000.0	11430000.0	0.0	0.4597393572330475	0.6919674277305603
1.0	11480000.0	11490000.0	0.0	0.5078331828117371	0.7280763387680054
1.0	11570000.0	11580000.0	0.0	0.6822748184204102	0.8385170102119446
1.0	11650000.0	11660000.0	0.0	0.6674685478210449	0.8286062479019165
1.0	11690000.0	11700000.0	1.0	0.6099054217338562	0.7937632203102112
1.0	11730000.0	11740000.0	0.0	0.32991844415664673	0.5747072696685791
1.0	11780000.0	11790000.0	0.0	0.3607735335826874	0.6152554750442505
1.0	11800000.0	11810000.0	0.0	0.3196106553077698	0.5340080857276917
1.0	11840000.0	11850000.0	0.0	0.3474704623222351	0.6041735410690308
1.0	11870000.0	11880000.0	0.0	0.28395068645477295	0.4853983521461487
1.0	11970000.0	11980000.0	0.0	0.31429824233055115	0.5186824798583984
1.0	12030000.0	12040000.0	2.0	0.30736759305000305	0.5054649710655212
1.0	12050000.0	12060000.0	0.0	0.3267629146575928	0.5697811841964722
1.0	12060000.0	12070000.0	3.0	0.3001537322998047	0.49783188104629517
1.0	12170000.0	12180000.0	0.0	0.37097445130348206	0.6203482747077942
1.0	12240000.0	12250000.0	0.0	0.343580424785614	0.6029098629951477
1.0	12250000.0	12260000.0	0.0	0.32440757751464844	0.5785287618637085
1.0	12310000.0	12320000.0	0.0	0.29472821950912476	0.4955831468105316
1.0	12360000.0	12370000.0	1.0	0.2873459756374359	0.48889604210853577
1.0	12370000.0	12380000.0	0.0	0.2928013205528259	0.49452853202819824
1.0	12420000.0	12430000.0	0.0	0.2973795533180237	0.49632930755615234
1.0	12440000.0	12450000.0	1.0	0.3062167763710022	0.5038628578186035
1.0	12450000.0	12460000.0	0.0	0.3092639148235321	0.5084508657455444
1.0	12460000.0	12470000.0	0.0	0.3123546540737152	0.5143071413040161
1.0	12510000.0	12520000.0	0.0	0.28473275899887085	0.486203670501709
1.0	12580000.0	12590000.0	0.0	0.32522448897361755	0.5799047946929932
1.0	12610000.0	12620000.0	0.0	0.29881685972213745	0.5109416246414185
1.0	12620000.0	12630000.0	2.0	0.2797172963619232	0.48040851950645447
1.0	12710000.0	12720000.0	0.0	0.36658117175102234	0.6201374530792236
1.0	12810000.0	12820000.0	0.0	0.47516965866088867	0.7062310576438904
1.0	13790000.0	13800000.0	0.0	0.500827431678772	0.7255692481994629
1.0	13800000.0	13810000.0	0.0	0.5142612457275391	0.7356489896774292
1.0	13810000.0	13820000.0	2.0	0.4484121799468994	0.6862761378288269
1.0	13870000.0	13880000.0	2.0	0.4943498969078064	0.7192084789276123
1.0	13910000.0	13920000.0	0.0	0.5155863165855408	0.731048583984375
1.0	13920000.0	13930000.0	0.0	0.5145335793495178	0.7315608859062195
1.0	13950000.0	13960000.0	0.0	0.5474605560302734	0.7583938837051392
1.0	14060000.0	14070000.0	0.0	0.35424917936325073	0.6045053005218506
1.0	14070000.0	14080000.0	1.0	0.5234203934669495	1.32992684841156
1.0	14170000.0	14180000.0	0.0	0.4238147735595703	0.667678952217102
1.0	14220000.0	14230000.0	0.0	0.3370245695114136	0.6042962074279785
1.0	14240000.0	14250000.0	0.0	0.3464405834674835	0.6185716390609741
1.0	14250000.0	14260000.0	0.0	0.35420551896095276	0.6204904317855835
1.0	14360000.0	14370000.0	0.0	0.4271154999732971	0.6777251958847046
1.0	14370000.0	14380000.0	1.0	0.39883852005004883	0.6578201055526733
1.0	14440000.0	14450000.0	0.0	0.4203951954841614	0.6639600992202759
1.0	14490000.0	14500000.0	0.0	0.477857768535614	0.7094968557357788
1.0	14580000.0	14590000.0	0.0	0.4893028736114502	0.7146674394607544
1.0	14590000.0	14600000.0	0.0	0.5511992573738098	0.7590425610542297
1.0	14640000.0	14650000.0	0.0	0.6303380727767944	0.8110599517822266
1.0	14860000.0	14870000.0	1.0	0.43252936005592346	0.6753731966018677
1.0	14920000.0	14930000.0	0.0	0.33268946409225464	0.5898959040641785
1.0	14940000.0	14950000.0	0.0	0.39153194427490234	0.6449233293533325
1.0	14980000.0	14990000.0	0.0	0.37311041355133057	0.627832293510437
1.0	15060000.0	15070000.0	0.0	0.34558725357055664	0.6102248430252075
1.0	15080000.0	15090000.0	0.0	0.38368409872055054	0.6365303993225098
1.0	15160000.0	15170000.0	0.0	0.3851899206638336	0.6355513334274292
1.0	15200000.0	15210000.0	0.0	0.383523553609848	0.6341812014579773
1.0	15230000.0	15240000.0	1.0	0.32199937105178833	0.5594148635864258
1.0	15240000.0	15250000.0	0.0	0.3270408511161804	0.5779590606689453
1.0	15250000.0	15260000.0	0.0	0.270626962184906	0.7164873480796814
1.0	15260000.0	15270000.0	2.0	0.3151509761810303	0.5321906805038452
1.0	15300000.0	15310000.0	0.0	0.3235444128513336	0.5351375341415405
1.0	15320000.0	15330000.0	0.0	0.31066983938217163	0.5198823809623718
1.0	15330000.0	15340000.0	0.0	0.33315226435661316	0.558759331703186
1.0	15340000.0	15350000.0	0.0	0.32765454053878784	0.5477153062820435
1.0	15360000.0	15370000.0	1.0	0.30793285369873047	0.5063092708587646
1.0	15480000.0	15490000.0	1.0	0.27116647362709045	0.7377876043319702
1.0	15490000.0	15500000.0	0.0	0.30657464265823364	0.5379739999771118
1.0	15500000.0	15510000.0	0.0	0.34146398305892944	0.6021966338157654
1.0	15520000.0	15530000.0	0.0	0.33994826674461365	0.6011039018630981
1.0	15640000.0	15650000.0	2.0	0.35035866498947144	0.6085331439971924
1.0	15700000.0	15710000.0	0.0	0.3304591178894043	0.5492601990699768
1.0	15730000.0	15740000.0	0.0	0.5234201550483704	1.32992684841156
1.0	15870000.0	15880000.0	1.0	0.29405221343040466	0.495497465133667
1.0	16020000.0	16030000.0	0.0	0.3152221441268921	0.5209697484970093
1.0	16040000.0	16050000.0	1.0	0.30215248465538025	0.4993898868560791
1.0	16080000.0	16090000.0	1.0	0.3044378161430359	0.4192308485507965
1.0	16150000.0	16160000.0	0.0	0.30730536580085754	0.5053738355636597
1.0	16220000.0	16230000.0	1.0	0.2818092703819275	0.483196496963501
1.0	16250000.0	16260000.0	0.0	0.2920466363430023	0.49374881386756897
1.0	16320000.0	16330000.0	0.0	0.34847408533096313	0.6065195202827454
1.0	16330000.0	16340000.0	1.0	0.34557944536209106	0.6046738624572754
1.0	16470000.0	16480000.0	1.0	0.3517964482307434	0.608883798122406
1.0	16510000.0	16520000.0	0.0	0.3177510201931	0.5280025005340576
1.0	16530000.0	16540000.0	1.0	0.2906729578971863	0.4923294186592102
1.0	16580000.0	16590000.0	0.0	0.27481985092163086	0.4761043190956116
1.0	16610000.0	16620000.0	0.0	0.27804112434387207	0.479330450296402
1.0	16620000.0	16630000.0	0.0	0.27804750204086304	0.4793369770050049
1.0	16630000.0	16640000.0	0.0	0.27754563093185425	0.4788232445716858
1.0	16730000.0	16740000.0	0.0	0.3007531762123108	0.5133098363876343
1.0	17040000.0	17050000.0	2.0	0.3005158007144928	0.5165897607803345
1.0	17250000.0	17260000.0	2.0	0.29148000478744507	0.4931626319885254
1.0	17400000.0	17410000.0	0.0	0.4300021529197693	0.667979896068573
1.0	17420000.0	17430000.0	0.0	0.41912078857421875	0.6602565050125122
1.0	17490000.0	17500000.0	0.0	0.4662758708000183	0.6942167282104492
1.0	17530000.0	17540000.0	0.0	0.4398810863494873	0.674816906452179
1.0	17590000.0	17600000.0	1.0	0.4154186248779297	0.6574597358703613
1.0	17620000.0	17630000.0	1.0	0.4916136860847473	0.7170618772506714
1.0	17660000.0	17670000.0	0.0	0.47076931595802307	0.7003447413444519
1.0	17750000.0	17760000.0	1.0	0.3279497027397156	0.5480610728263855
1.0	17850000.0	17860000.0	0.0	0.3710457384586334	0.6239246129989624
1.0	17870000.0	17880000.0	0.0	0.3162052631378174	0.523563027381897
1.0	17890000.0	17900000.0	0.0	0.36203256249427795	0.6167029142379761
1.0	18040000.0	18050000.0	1.0	0.47738996148109436	0.7047032117843628
1.0	18060000.0	18070000.0	1.0	0.4207400381565094	0.6615684628486633
1.0	18090000.0	18100000.0	0.0	0.48898249864578247	0.7129049301147461
1.0	18100000.0	18110000.0	2.0	0.5096052289009094	0.7297242879867554
1.0	18130000.0	18140000.0	1.0	0.6341075301170349	0.8115894198417664
1.0	18180000.0	18190000.0	0.0	0.5742630958557129	0.7729729413986206
1.0	18190000.0	18200000.0	0.0	0.5044500827789307	0.7217235565185547
1.0	18210000.0	18220000.0	0.0	0.5433162450790405	0.7519923448562622
1.0	18260000.0	18270000.0	1.0	0.5150044560432434	0.7332318425178528
1.0	18290000.0	18300000.0	0.0	0.5873335599899292	0.7817366123199463
1.0	18300000.0	18310000.0	0.0	0.604345440864563	0.7933807373046875
1.0	18310000.0	18320000.0	2.0	0.5508512258529663	0.761035144329071
1.0	18320000.0	18330000.0	0.0	0.5817340016365051	0.7793504595756531
1.0	18400000.0	18410000.0	0.0	0.5156900882720947	0.7342196106910706
1.0	18520000.0	18530000.0	0.0	0.7132154703140259	0.8529927134513855
1.0	18560000.0	18570000.0	2.0	0.8121921420097351	0.9102556109428406
1.0	18600000.0	18610000.0	2.0	0.7934291958808899	0.8985108137130737
1.0	18610000.0	18620000.0	2.0	0.7526586651802063	0.8745384216308594
1.0	18640000.0	18650000.0	2.0	0.810207724571228	0.9084047079086304
1.0	18660000.0	18670000.0	1.0	0.8242856860160828	0.918169379234314
1.0	18760000.0	18770000.0	0.0	0.7707659006118774	0.8908106684684753
1.0	18770000.0	18780000.0	2.0	0.7114884257316589	0.8585583567619324
1.0	18830000.0	18840000.0	1.0	0.7086851000785828	0.8572969436645508
1.0	18840000.0	18850000.0	1.0	0.7848976850509644	0.8971851468086243
1.0	18960000.0	18970000.0	0.0	0.45504626631736755	0.6845037341117859
1.0	18970000.0	18980000.0	1.0	0.4523324966430664	0.6830927133560181
1.0	18980000.0	18990000.0	0.0	0.49614065885543823	0.7162958383560181
1.0	19020000.0	19030000.0	0.0	0.5412511825561523	0.7506943941116333
1.0	19060000.0	19070000.0	2.0	0.4893959164619446	0.7155517339706421
1.0	19140000.0	19150000.0	0.0	0.42716366052627563	0.6658235788345337
1.0	19370000.0	19380000.0	0.0	0.3564923405647278	0.6122554540634155
1.0	19400000.0	19410000.0	0.0	0.2909105718135834	0.4925748407840729
1.0	19410000.0	19420000.0	0.0	0.2912651002407074	0.4929409921169281
1.0	19450000.0	19460000.0	0.0	0.29014381766319275	0.4917832016944885
1.0	19540000.0	19550000.0	0.0	0.2854014039039612	0.48689237236976624
1.0	19570000.0	19580000.0	0.0	0.2987436354160309	0.5939240455627441
1.0	19650000.0	19660000.0	0.0	0.2951647639274597	0.49566131830215454
1.0	19670000.0	19680000.0	1.0	0.31208115816116333	0.5137356519699097
1.0	19690000.0	19700000.0	1.0	0.2986072897911072	0.4969020485877991
1.0	19700000.0	19710000.0	0.0	0.2920990586280823	0.4938027262687683
1.0	19730000.0	19740000.0	0.0	0.32787591218948364	0.5822274088859558
1.0	19820000.0	19830000.0	2.0	0.3173683285713196	0.5268595218658447
1.0	19830000.0	19840000.0	1.0	0.3654530644416809	0.6200864911079407
1.0	19910000.0	19920000.0	0.0	0.3675048351287842	0.6212639808654785
1.0	19990000.0	20000000.0	0.0	0.327583372592926	0.5909062623977661
1.0	20010000.0	20020000.0	0.0	0.2780108153820038	0.4792996346950531
1.0	20090000.0	20100000.0	0.0	0.28512516617774963	0.48660778999328613
1.0	20150000.0	20160000.0	0.0	0.3525060713291168	0.6108114123344421
1.0	20200000.0	20210000.0	0.0	0.45364469289779663	1.2295582294464111
1.0	20240000.0	20250000.0	0.0	0.33715564012527466	0.5978151559829712
1.0	20290000.0	20300000.0	2.0	0.47820839285850525	0.7069871425628662
1.0	20380000.0	20390000.0	2.0	0.44896507263183594	0.6810162663459778
1.0	20390000.0	20400000.0	1.0	0.4680298864841461	0.6945237517356873
1.0	20450000.0	20460000.0	0.0	0.5509492754936218	0.7559808492660522
1.0	20470000.0	20480000.0	1.0	0.4555303156375885	0.6867868304252625
1.0	20520000.0	20530000.0	0.0	0.4216175675392151	0.6618728637695312
1.0	20670000.0	20680000.0	1.0	0.4328309893608093	0.6710898280143738
1.0	20690000.0	20700000.0	1.0	0.40095004439353943	0.6464003324508667
1.0	20770000.0	20780000.0	1.0	0.40386518836021423	0.6490380167961121
1.0	20890000.0	20900000.0	1.0	0.3842931389808655	0.6348611116409302
1.0	20990000.0	21000000.0	0.0	0.4059423506259918	0.6502252817153931
1.0	21040000.0	21050000.0	0.0	0.38423189520835876	0.6334012746810913
1.0	21100000.0	21110000.0	0.0	0.31781116127967834	0.5281838178634644
1.0	21120000.0	21130000.0	1.0	0.3053801655769348	0.5027931928634644
1.0	21130000.0	21140000.0	0.0	0.3077259063720703	0.5059955716133118
1.0	21180000.0	21190000.0	0.0	0.2847190797328949	0.48618975281715393
1.0	21270000.0	21280000.0	0.0	0.2871705889701843	0.4887155592441559
1.0	21320000.0	21330000.0	0.0	0.28558146953582764	0.4870777130126953
1.0	21330000.0	21340000.0	0.0	0.29591530561447144	0.49583595991134644
1.0	21340000.0	21350000.0	0.0	0.31602752208709717	0.5230819582939148
1.0	21410000.0	21420000.0	0.0	0.28564929962158203	0.48714765906333923
1.0	21430000.0	21440000.0	1.0	0.27943795919418335	0.4807624816894531
1.0	21460000.0	21470000.0	0.0	0.276530385017395	0.47778424620628357
1.0	21540000.0	21550000.0	0.0	0.27931326627731323	0.4806346893310547
1.0	21610000.0	21620000.0	0.0	0.2741571068763733	0.7500614523887634
1.0	21810000.0	21820000.0	0.0	0.31887659430503845	0.5660196542739868
1.0	21850000.0	21860000.0	1.0	0.28926220536231995	0.4891282916069031
1.0	21880000.0	21890000.0	1.0	0.2984827160835266	0.5078469514846802
1.0	21890000.0	21900000.0	0.0	0.3151078224182129	0.5206786394119263
1.0	21930000.0	21940000.0	0.0	0.3956955373287201	0.6432899236679077
1.0	21940000.0	21950000.0	0.0	0.3642839193344116	0.6188974976539612
1.0	22020000.0	22030000.0	0.0	0.32261165976524353	0.5456843376159668
1.0	22140000.0	22150000.0	0.0	0.3466019034385681	0.5834101438522339
1.0	22180000.0	22190000.0	0.0	0.32670271396636963	0.5692789554595947
1.0	22240000.0	22250000.0	0.0	0.31669217348098755	0.5249115228652954
1.0	22270000.0	22280000.0	0.0	0.3106551766395569	0.5109283924102783
1.0	22500000.0	22510000.0	1.0	0.46192875504493713	0.691864013671875
1.0	22550000.0	22560000.0	0.0	0.49214521050453186	0.7147988080978394
1.0	22560000.0	22570000.0	1.0	0.4174012243747711	0.6583987474441528
1.0	22590000.0	22600000.0	2.0	0.4347708821296692	0.6714317202568054
1.0	22610000.0	22620000.0	1.0	0.35407063364982605	0.5970594882965088
1.0	22680000.0	22690000.0	0.0	0.42977842688560486	0.6702263355255127
1.0	22720000.0	22730000.0	0.0	0.3686724603176117	0.623711884021759
1.0	22780000.0	22790000.0	0.0	0.2827058434486389	0.4841179847717285
1.0	22800000.0	22810000.0	0.0	0.28158384561538696	0.4829651415348053
1.0	22810000.0	22820000.0	0.0	0.28007474541664124	0.48141568899154663
1.0	22870000.0	22880000.0	0.0	0.31388595700263977	0.5602027773857117
1.0	22930000.0	22940000.0	1.0	0.4452337622642517	0.6841048002243042
1.0	22960000.0	22970000.0	0.0	0.4017640948295593	0.6477348208427429
1.0	22980000.0	22990000.0	2.0	0.4139338433742523	0.6589862108230591
1.0	23030000.0	23040000.0	1.0	0.3631773591041565	0.6178065538406372
1.0	23200000.0	23210000.0	0.0	0.3732829988002777	0.6261669397354126
1.0	23270000.0	23280000.0	1.0	0.38288289308547974	0.6339552402496338
1.0	23340000.0	23350000.0	1.0	0.5234203934669495	1.32992684841156
1.0	23360000.0	23370000.0	0.0	0.3067585825920105	0.5045977830886841
1.0	23370000.0	23380000.0	0.0	0.2922567129135132	0.4939657151699066
1.0	23430000.0	23440000.0	0.0	0.29050329327583313	0.49215397238731384
1.0	23450000.0	23460000.0	0.0	0.29252201318740845	0.494239866733551
1.0	23460000.0	23470000.0	0.0	0.30451130867004395	0.5017662048339844
1.0	23490000.0	23500000.0	0.0	0.2462645024061203	0.4733765721321106
1.0	23500000.0	23510000.0	1.0	0.27862176299095154	0.4799255430698395
1.0	23660000.0	23670000.0	0.0	0.2866053283214569	0.4881325662136078
1.0	23760000.0	23770000.0	0.0	0.2785995304584503	0.47990259528160095
1.0	23830000.0	23840000.0	0.0	0.2825468182563782	0.48395437002182007
1.0	23900000.0	23910000.0	0.0	0.2922304570674896	0.49393850564956665
1.0	23910000.0	23920000.0	0.0	0.2854827046394348	0.48697614669799805
1.0	23960000.0	23970000.0	0.0	0.2787012457847595	0.479839950799942
1.0	24050000.0	24060000.0	0.0	0.2823074758052826	0.4837084710597992
1.0	24060000.0	24070000.0	0.0	0.3213841915130615	0.6192961931228638
1.0	24200000.0	24210000.0	0.0	0.31025704741477966	0.5487097501754761
1.0	24210000.0	24220000.0	0.0	0.29143857955932617	0.5007326006889343
1.0	24240000.0	24250000.0	0.0	0.2809736728668213	0.480281263589859
1.0	24250000.0	24260000.0	1.0	0.2715526223182678	0.47364920377731323
1.0	24280000.0	24290000.0	0.0	0.5234181880950928	1.32992684841156
1.0	24450000.0	24460000.0	2.0	0.38443341851234436	0.6349603533744812
1.0	24490000.0	24500000.0	1.0	0.40701013803482056	0.6506983637809753
1.0	24560000.0	24570000.0	3.0	0.3636391758918762	0.618531346321106
1.0	24610000.0	24620000.0	0.0	0.3449816107749939	0.6039613485336304
1.0	24640000.0	24650000.0	0.0	0.3660929799079895	0.6197896003723145
1.0	24690000.0	24700000.0	1.0	0.2981358766555786	0.4966648519039154
1.0	24830000.0	24840000.0	3.0	0.3798035681247711	0.6316885948181152
1.0	24890000.0	24900000.0	0.0	0.4128442704677582	0.6547237038612366
1.0	24900000.0	24910000.0	0.0	0.43720555305480957	0.6725277900695801
1.0	24960000.0	24970000.0	0.0	0.2792406678199768	0.722430408000946
1.0	25020000.0	25030000.0	0.0	0.3107690215110779	0.5268408060073853
1.0	25050000.0	25060000.0	0.0	0.30247408151626587	0.49967899918556213
1.0	25220000.0	25230000.0	0.0	0.3422451615333557	0.6020722389221191
1.0	25260000.0	25270000.0	0.0	0.31393033266067505	0.5473924279212952
1.0	25340000.0	25350000.0	0.0	0.30454304814338684	0.531673789024353
1.0	25350000.0	25360000.0	0.0	0.31203556060791016	0.5529463887214661
1.0	25370000.0	25380000.0	1.0	0.2917017340660095	0.5014292001724243
1.0	25380000.0	25390000.0	1.0	0.29545044898986816	0.5120531320571899
1.0	25400000.0	25410000.0	0.0	0.3274936079978943	0.5933164954185486
1.0	25410000.0	25420000.0	0.0	0.2950877547264099	0.5103198289871216
1.0	25420000.0	25430000.0	0.0	0.3146985173225403	0.5666784644126892
1.0	25450000.0	25460000.0	0.0	0.32376059889793396	0.5796158313751221
1.0	25770000.0	25780000.0	0.0	0.3148513734340668	0.5200344324111938
1.0	25780000.0	25790000.0	0.0	0.30730047821998596	0.5053671002388
1.0	25820000.0	25830000.0	1.0	0.31502214074134827	0.5204620957374573
1.0	25960000.0	25970000.0	0.0	0.3245045244693756	0.5654555559158325
1.0	26000000.0	26010000.0	0.0	0.3852309584617615	0.6347379088401794
1.0	26010000.0	26020000.0	0.0	0.3172418773174286	0.5264877080917358
1.0	26030000.0	26040000.0	3.0	0.30038633942604065	0.49799245595932007
1.0	26050000.0	26060000.0	0.0	0.33751702308654785	0.5631086826324463
1.0	26100000.0	26110000.0	0.0	0.3082192540168762	0.5078381299972534
1.0	26220000.0	26230000.0	0.0	0.28224071860313416	0.4836397171020508
1.0	26240000.0	26250000.0	2.0	0.3205436170101166	0.5373414754867554
1.0	26340000.0	26350000.0	0.0	0.3255169987678528	0.5608118176460266
1.0	26450000.0	26460000.0	0.0	0.33378177881240845	0.5905635952949524
1.0	26510000.0	26520000.0	0.0	0.317422479391098	0.5622531771659851
1.0	26550000.0	26560000.0	1.0	0.2841889262199402	0.48698607087135315
1.0	26560000.0	26570000.0	0.0	0.5234203934669495	1.32992684841156
1.0	26670000.0	26680000.0	2.0	0.3191983103752136	0.5664123296737671
1.0	26700000.0	26710000.0	0.0	0.3458281457424164	0.6046289205551147
1.0	26750000.0	26760000.0	2.0	0.2702488303184509	0.7017303109169006
1.0	26800000.0	26810000.0	0.0	0.28898829221725464	0.49059009552001953
1.0	26850000.0	26860000.0	0.0	0.33589380979537964	0.6760275363922119
1.0	26870000.0	26880000.0	0.0	0.33803749084472656	0.5721340179443359
1.0	27000000.0	27010000.0	0.0	0.3324008882045746	0.580265998840332
1.0	27030000.0	27040000.0	0.0	0.2890831232070923	0.49068817496299744
1.0	27040000.0	27050000.0	0.0	0.29167670011520386	0.4933660626411438
1.0	27120000.0	27130000.0	0.0	0.30782657861709595	0.5061475038528442
1.0	27160000.0	27170000.0	0.0	0.29275447130203247	0.49448028206825256
1.0	27180000.0	27190000.0	0.0	0.29869920015335083	0.4969501495361328
1.0	27250000.0	27260000.0	0.0	0.287078857421875	0.48862114548683167
1.0	27340000.0	27350000.0	1.0	0.293832004070282	0.495920330286026
1.0	27350000.0	27360000.0	0.0	0.31614452600479126	0.5220440626144409
1.0	27380000.0	27390000.0	0.0	0.31254449486732483	0.5147094130516052
1.0	27400000.0	27410000.0	0.0	0.37574899196624756	0.6277155876159668
1.0	27480000.0	27490000.0	2.0	0.32346871495246887	0.5290188193321228
1.0	27570000.0	27580000.0	2.0	0.3455795347690582	0.583063006401062
1.0	27600000.0	27610000.0	0.0	0.3173690438270569	0.5268619656562805
1.0	27610000.0	27620000.0	0.0	0.314714252948761	0.5196948647499084
1.0	27700000.0	27710000.0	0.0	0.2916679382324219	0.4933573603630066
1.0	27810000.0	27820000.0	0.0	0.5234203934669495	1.32992684841156
1.0	27880000.0	27890000.0	0.0	0.28774914145469666	0.48931217193603516
1.0	28090000.0	28100000.0	0.0	0.3276820182800293	0.5792773962020874
1.0	28130000.0	28140000.0	0.0	0.28357934951782227	0.48501643538475037
1.0	28150000.0	28160000.0	0.0	0.28390198945999146	0.4853483736515045
1.0	28190000.0	28200000.0	0.0	0.305264949798584	0.4161985516548157
1.0	28240000.0	28250000.0	0.0	0.5220069885253906	1.329869031906128
1.0	28280000.0	28290000.0	0.0	0.5209746956825256	1.3297559022903442
1.0	28290000.0	28300000.0	0.0	0.2780616879463196	0.47935158014297485
1.0	28310000.0	28320000.0	0.0	0.2848479449748993	0.4863223135471344
1.0	28350000.0	28360000.0	0.0	0.28396084904670715	0.4854086935520172
1.0	28370000.0	28380000.0	0.0	0.2837147116661072	0.4851559102535248
1.0	28420000.0	28430000.0	0.0	0.3638758063316345	0.6178916692733765
1.0	28430000.0	28440000.0	0.0	0.38516122102737427	0.6346133947372437
1.0	28480000.0	28490000.0	1.0	0.3641665279865265	0.6187215447425842
1.0	28490000.0	28500000.0	1.0	0.3534434735774994	0.6107313632965088
1.0	28510000.0	28520000.0	1.0	0.34513798356056213	0.6037227511405945
1.0	28570000.0	28580000.0	0.0	0.32214298844337463	0.5332947969436646
1.0	28690000.0	28700000.0	1.0	0.5234203934669495	1.32992684841156
1.0	28720000.0	28730000.0	0.0	0.31828656792640686	0.5296517610549927
1.0	28750000.0	28760000.0	0.0	0.3064124882221222	0.5041240453720093
1.0	28780000.0	28790000.0	3.0	0.28318729996681213	0.4846127927303314
1.0	29020000.0	29030000.0	0.0	0.30117571353912354	0.4985778331756592
1.0	29030000.0	29040000.0	0.0	0.30570563673973083	0.503200113773346
1.0	29090000.0	29100000.0	0.0	0.29892292618751526	0.4970725178718567
1.0	29150000.0	29160000.0	1.0	0.33371078968048096	0.5963407754898071
1.0	29170000.0	29180000.0	0.0	0.35736528038978577	0.6140377521514893
1.0	29180000.0	29190000.0	0.0	0.360110342502594	0.6157754063606262
1.0	29190000.0	29200000.0	0.0	0.35364753007888794	0.6110821962356567
1.0	29240000.0	29250000.0	0.0	0.41126927733421326	1.1262181997299194
1.0	29250000.0	29260000.0	0.0	0.2888481318950653	0.4904457628726959
1.0	29270000.0	29280000.0	0.0	0.2893904745578766	0.4910052418708801
1.0	29290000.0	29300000.0	0.0	0.2828925848007202	0.4843101501464844
1.0	29310000.0	29320000.0	0.0	0.28746727108955383	0.4890211224555969
1.0	29320000.0	29330000.0	1.0	0.2795228362083435	0.48084965348243713
1.0	29390000.0	29400000.0	0.0	0.28464454412460327	0.48611268401145935
1.0	29550000.0	29560000.0	0.0	0.2781790792942047	0.7310581207275391
1.0	29600000.0	29610000.0	0.0	0.3273143172264099	0.5597767233848572
1.0	29630000.0	29640000.0	0.0	0.31570759415626526	0.5222291350364685
1.0	29650000.0	29660000.0	0.0	0.3694639801979065	0.6194422841072083
1.0	29680000.0	29690000.0	1.0	0.475322961807251	0.7048085927963257
1.0	29770000.0	29780000.0	1.0	0.5334051847457886	0.7439187169075012
1.0	29790000.0	29800000.0	1.0	0.5528437495231628	0.7592827677726746
1.0	29840000.0	29850000.0	0.0	0.4941020905971527	0.7186156511306763
1.0	30050000.0	30060000.0	0.0	0.46061596274375916	0.6963483095169067
1.0	30160000.0	30170000.0	0.0	0.5298452973365784	0.7422118186950684
1.0	30360000.0	30370000.0	1.0	0.7519563436508179	0.8785265684127808
1.0	30570000.0	30580000.0	2.0	0.6138742566108704	0.7978267669677734
1.0	30640000.0	30650000.0	1.0	0.6443077921867371	0.8184758424758911
1.0	30680000.0	30690000.0	1.0	0.5518093109130859	0.7599533796310425
1.0	30700000.0	30710000.0	1.0	0.5966066122055054	0.789435863494873
1.0	30730000.0	30740000.0	0.0	0.5929815173149109	0.7852222323417664
1.0	30750000.0	30760000.0	1.0	0.5458312034606934	0.755913257598877
1.0	30780000.0	30790000.0	0.0	0.6173574328422546	0.7995703220367432
1.0	30900000.0	30910000.0	0.0	0.7945913076400757	0.902328372001648
1.0	30920000.0	30930000.0	1.0	0.5625960230827332	0.7627764344215393
1.0	30950000.0	30960000.0	0.0	0.719639778137207	0.859525203704834
1.0	30970000.0	30980000.0	1.0	0.6027358770370483	0.78960120677948
1.0	31000000.0	31010000.0	2.0	0.6343240141868591	0.8097814321517944
1.0	31100000.0	31110000.0	1.0	0.5165961980819702	0.7347592115402222
1.0	31150000.0	31160000.0	0.0	0.43158403038978577	0.6685309410095215
1.0	31250000.0	31260000.0	0.0	0.31367096304893494	0.5493656396865845
1.0	31260000.0	31270000.0	0.0	0.29321661591529846	0.4949580729007721
1.0	31280000.0	31290000.0	0.0	0.32315415143966675	0.53994220495224
1.0	31310000.0	31320000.0	0.0	0.3083091974258423	0.5068924427032471
1.0	31320000.0	31330000.0	0.0	0.30913856625556946	0.5082834959030151
1.0	31480000.0	31490000.0	0.0	0.29030996561050415	0.49195489287376404
1.0	31600000.0	31610000.0	0.0	0.29237428307533264	0.4965021014213562
1.0	31630000.0	31640000.0	0.0	0.2840585708618164	0.48550939559936523
1.0	31650000.0	31660000.0	0.0	0.29163193702697754	0.5085710287094116
1.0	31760000.0	31770000.0	0.0	0.47572341561317444	1.2786357402801514
1.0	31830000.0	31840000.0	0.0	0.28383082151412964	0.4852752685546875
1.0	31860000.0	31870000.0	1.0	0.31773272156715393	0.5589984059333801
1.0	31910000.0	31920000.0	0.0	0.38228899240493774	0.6324435472488403
1.0	31960000.0	31970000.0	0.0	0.3731849789619446	0.6256353259086609
1.0	31970000.0	31980000.0	0.0	0.3533448576927185	0.5955690145492554
1.0	31980000.0	31990000.0	2.0	0.376823365688324	0.6282309293746948
1.0	31990000.0	32000000.0	1.0	0.3970643877983093	0.6430438756942749
1.0	32000000.0	32010000.0	0.0	0.4212445318698883	0.6613959074020386
1.0	32020000.0	32030000.0	1.0	0.4025142192840576	0.647840678691864
1.0	32070000.0	32080000.0	1.0	0.4004940986633301	0.6456437110900879
1.0	32160000.0	32170000.0	1.0	0.3263623118400574	0.5434242486953735
1.0	32180000.0	32190000.0	0.0	0.32961058616638184	0.5731044411659241
1.0	32230000.0	32240000.0	0.0	0.3351302742958069	0.5730491280555725
1.0	32260000.0	32270000.0	0.0	0.301386296749115	0.49874481558799744
1.0	32310000.0	32320000.0	0.0	0.3082943856716156	0.5338224172592163
1.0	32510000.0	32520000.0	0.0	0.28034472465515137	0.48169296979904175
1.0	32520000.0	32530000.0	0.0	0.28384459018707275	0.48528948426246643
1.0	32590000.0	32600000.0	0.0	0.28781116008758545	0.48937588930130005
1.0	32600000.0	32610000.0	0.0	0.2910226881504059	0.49269071221351624
1.0	32610000.0	32620000.0	0.0	0.2896438539028168	0.4912666380405426
1.0	32630000.0	32640000.0	0.0	0.2799953520298004	0.48133406043052673
1.0	32800000.0	32810000.0	0.0	0.3838326930999756	1.0463130474090576
1.0	32810000.0	32820000.0	0.0	0.3124116361141205	0.5144268274307251
1.0	32950000.0	32960000.0	0.0	0.2915875315666199	0.4932743012905121
1.0	32960000.0	32970000.0	0.0	0.2919364273548126	0.6115931868553162
1.0	33050000.0	33060000.0	0.0	0.2737223505973816	0.4751822352409363
1.0	33070000.0	33080000.0	0.0	0.290606290102005	0.49226099252700806
1.0	33080000.0	33090000.0	1.0	0.2659493088722229	0.4718053340911865
1.0	33150000.0	33160000.0	0.0	0.31693053245544434	0.5255881547927856
1.0	33160000.0	33170000.0	0.0	0.2878696918487549	0.4904930591583252
1.0	33180000.0	33190000.0	0.0	0.3578532934188843	0.605742335319519
1.0	33200000.0	33210000.0	0.0	0.31120505928993225	0.5119779706001282
1.0	33220000.0	33230000.0	0.0	0.3538622260093689	0.6073792576789856
1.0	33230000.0	33240000.0	1.0	0.3231635093688965	0.5481817722320557
1.0	33310000.0	33320000.0	0.0	0.3156226873397827	0.5220052599906921
1.0	33420000.0	33430000.0	1.0	0.32379665970802307	0.5327780246734619
1.0	33460000.0	33470000.0	0.0	0.3227900564670563	0.546475887298584
1.0	33550000.0	33560000.0	1.0	0.30657023191452026	0.504338264465332
1.0	33570000.0	33580000.0	0.0	0.32428234815597534	0.5363982915878296
1.0	33590000.0	33600000.0	0.0	0.31325897574424744	0.620145320892334
1.0	33610000.0	33620000.0	0.0	0.3076149821281433	0.5058296918869019
1.0	33680000.0	33690000.0	0.0	0.3509841859340668	0.6004795432090759
1.0	33690000.0	33700000.0	0.0	0.3262098729610443	0.5411251783370972
1.0	33900000.0	33910000.0	0.0	0.27390992641448975	0.4753333032131195
1.0	33930000.0	33940000.0	0.0	0.29695913195610046	0.588864266872406
1.0	34090000.0	34100000.0	0.0	0.4597683548927307	0.6902750730514526
1.0	34130000.0	34140000.0	1.0	0.44338899850845337	0.6803711652755737
1.0	34210000.0	34220000.0	0.0	0.6036608815193176	0.7932162284851074
1.0	34250000.0	34260000.0	2.0	0.5144798159599304	0.7347496151924133
1.0	34260000.0	34270000.0	0.0	0.5577832460403442	0.7658045887947083
1.0	34340000.0	34350000.0	1.0	0.5080380439758301	0.728507399559021
1.0	34480000.0	34490000.0	0.0	0.6355853080749512	0.8144378662109375
1.0	34490000.0	34500000.0	0.0	0.6584845781326294	0.8276157379150391
1.0	34500000.0	34510000.0	1.0	0.635041356086731	0.8128513097763062
1.0	34560000.0	34570000.0	0.0	0.5725771188735962	0.7705106139183044
1.0	34600000.0	34610000.0	1.0	0.7477148175239563	0.8754006624221802
1.0	34610000.0	34620000.0	1.0	0.7412592172622681	0.8730432391166687
1.0	34620000.0	34630000.0	1.0	0.6274992227554321	0.8043884038925171
1.0	34720000.0	34730000.0	0.0	0.7296140193939209	0.8659831881523132
1.0	34760000.0	34770000.0	0.0	0.8325625658035278	0.922913670539856
1.0	34800000.0	34810000.0	0.0	0.6608670949935913	0.8289879560470581
1.0	34890000.0	34900000.0	2.0	0.6761543154716492	0.838117241859436
1.0	34910000.0	34920000.0	0.0	0.7711109519004822	0.8910276293754578
1.0	35020000.0	35030000.0	0.0	0.8405401110649109	0.9251653552055359
1.0	35040000.0	35050000.0	2.0	0.7661823630332947	0.887697696685791
1.0	35080000.0	35090000.0	0.0	0.7431435585021973	0.8741307258605957
1.0	35110000.0	35120000.0	1.0	0.7590218782424927	0.8802134394645691
1.0	35130000.0	35140000.0	2.0	0.7654322385787964	0.88584965467453
1.0	35180000.0	35190000.0	0.0	0.6554805040359497	0.8241141438484192
1.0	35190000.0	35200000.0	4.0	0.589565634727478	0.7845273613929749
1.0	35210000.0	35220000.0	0.0	0.6575506329536438	0.8234158754348755
1.0	35220000.0	35230000.0	1.0	0.5828667879104614	0.7770233154296875
1.0	35320000.0	35330000.0	1.0	0.4655604362487793	1.257412314414978
1.0	35400000.0	35410000.0	1.0	0.4750729501247406	0.7054489850997925
1.0	35480000.0	35490000.0	0.0	0.28978127241134644	0.49140864610671997
1.0	35490000.0	35500000.0	0.0	0.5044304728507996	1.320725679397583
1.0	35570000.0	35580000.0	0.0	0.28223028779029846	0.48362916707992554
1.0	35740000.0	35750000.0	0.0	0.28709733486175537	0.4886399209499359
1.0	35750000.0	35760000.0	0.0	0.28374579548835754	0.485187828540802
1.0	35780000.0	35790000.0	0.0	0.28984588384628296	0.49147549271583557
1.0	35830000.0	35840000.0	0.0	0.2846687436103821	0.4861380159854889
1.0	35870000.0	35880000.0	0.0	0.28211790323257446	0.483513742685318
1.0	35920000.0	35930000.0	1.0	0.28138718008995056	0.4827629029750824
1.0	35940000.0	35950000.0	0.0	0.3055507242679596	0.5030048489570618
1.0	35960000.0	35970000.0	1.0	0.30444759130477905	0.5016939043998718
1.0	35990000.0	36000000.0	2.0	0.2908976078033447	0.4925614893436432
1.0	36000000.0	36010000.0	1.0	0.28710946440696716	0.48865246772766113
1.0	36010000.0	36020000.0	0.0	0.2937662601470947	0.4954736828804016
1.0	36050000.0	36060000.0	1.0	0.3125602602958679	0.5147431492805481
1.0	36080000.0	36090000.0	0.0	0.2933608591556549	0.49510708451271057
1.0	36110000.0	36120000.0	0.0	0.34117475152015686	0.602957010269165
1.0	36170000.0	36180000.0	0.0	0.2914242148399353	0.4931054711341858
1.0	36180000.0	36190000.0	0.0	0.2462645024061203	0.4733765721321106
1.0	36190000.0	36200000.0	0.0	0.2875800132751465	0.48913758993148804
1.0	36230000.0	36240000.0	0.0	0.4722900986671448	1.271774411201477
1.0	36350000.0	36360000.0	0.0	0.32620301842689514	0.5401596426963806
1.0	36370000.0	36380000.0	1.0	0.2949572205543518	0.49562177062034607
1.0	36490000.0	36500000.0	0.0	0.28416144847869873	0.48561540246009827
1.0	36500000.0	36510000.0	0.0	0.28164249658584595	0.4830251634120941
1.0	36510000.0	36520000.0	1.0	0.28747183084487915	0.48902615904808044
1.0	36540000.0	36550000.0	0.0	0.3679388165473938	0.621393084526062
1.0	36550000.0	36560000.0	0.0	0.28365546464920044	0.48509517312049866
1.0	36580000.0	36590000.0	0.0	0.33525532484054565	0.5820120573043823
1.0	36620000.0	36630000.0	3.0	0.5234203934669495	1.32992684841156
1.0	36670000.0	36680000.0	0.0	0.3162197172641754	0.5236028432846069
1.0	36740000.0	36750000.0	0.0	0.2851099967956543	0.4865919053554535
1.0	36750000.0	36760000.0	0.0	0.27948758006095886	0.480813592672348
1.0	36880000.0	36890000.0	1.0	0.28573179244995117	0.487232506275177
1.0	36890000.0	36900000.0	0.0	0.2883664667606354	0.4899483621120453
1.0	36920000.0	36930000.0	0.0	0.45446673035621643	1.2315584421157837
1.0	36970000.0	36980000.0	0.0	0.37210988998413086	0.6255750060081482
1.0	37000000.0	37010000.0	0.0	0.3794125020503998	0.6314188838005066
1.0	37130000.0	37140000.0	0.0	0.43050092458724976	0.6718010902404785
1.0	37160000.0	37170000.0	1.0	0.4303443431854248	0.6708046793937683
1.0	37240000.0	37250000.0	1.0	0.4649113714694977	0.6935609579086304
1.0	37250000.0	37260000.0	0.0	0.5604998469352722	0.7646377682685852
1.0	37270000.0	37280000.0	2.0	0.6082512736320496	0.7950466871261597
1.0	37340000.0	37350000.0	0.0	0.8122075796127319	0.9095158576965332
1.0	37400000.0	37410000.0	2.0	0.8293980360031128	0.9160652160644531
1.0	37410000.0	37420000.0	1.0	0.8639023900032043	0.9326415061950684
1.0	37560000.0	37570000.0	0.0	0.8437178730964661	0.9269131422042847
1.0	37600000.0	37610000.0	1.0	0.7450870275497437	0.8752932548522949
1.0	37610000.0	37620000.0	2.0	0.7409141063690186	0.8729955554008484
1.0	37640000.0	37650000.0	0.0	0.7625471353530884	0.8856233358383179
1.0	37660000.0	37670000.0	0.0	0.7723605036735535	0.8931387662887573
1.0	37690000.0	37700000.0	3.0	0.6547982692718506	0.82502681016922
1.0	37750000.0	37760000.0	0.0	0.6775513887405396	0.8390449285507202
1.0	37790000.0	37800000.0	0.0	0.6534358859062195	0.8224385976791382
1.0	37910000.0	37920000.0	1.0	0.41350215673446655	0.6556473970413208
1.0	37950000.0	37960000.0	0.0	0.3426482677459717	0.597213089466095
1.0	37960000.0	37970000.0	2.0	0.3225157856941223	0.5452625155448914
1.0	37990000.0	38000000.0	0.0	0.35758981108665466	0.6066579818725586
1.0	38030000.0	38040000.0	0.0	0.29364973306655884	0.49540576338768005
1.0	38070000.0	38080000.0	0.0	0.3770377039909363	0.6290217638015747
1.0	38140000.0	38150000.0	1.0	0.3686167299747467	0.6328941583633423
1.0	38320000.0	38330000.0	0.0	0.5234203934669495	1.32992684841156
1.0	38450000.0	38460000.0	0.0	0.5234203934669495	1.32992684841156
1.0	38490000.0	38500000.0	1.0	0.31326761841773987	0.5158389806747437
1.0	38500000.0	38510000.0	0.0	0.38847246766090393	0.6369515657424927
1.0	38600000.0	38610000.0	1.0	0.3830651044845581	0.6331655979156494
1.0	38650000.0	38660000.0	0.0	0.4718514084815979	0.7017351984977722
1.0	38700000.0	38710000.0	0.0	0.4702187180519104	0.7007060050964355
1.0	38710000.0	38720000.0	0.0	0.47191524505615234	0.7020203471183777
1.0	38720000.0	38730000.0	0.0	0.4956611692905426	0.7205151319503784
1.0	38730000.0	38740000.0	0.0	0.415093332529068	0.6583214998245239
1.0	38740000.0	38750000.0	1.0	0.4391959607601166	0.6785625219345093
1.0	38750000.0	38760000.0	1.0	0.40141862630844116	0.6468189358711243
1.0	38820000.0	38830000.0	0.0	0.5810988545417786	0.7784885764122009
1.0	38830000.0	38840000.0	0.0	0.5807866454124451	0.7788826823234558
1.0	38900000.0	38910000.0	0.0	0.5525384545326233	0.762030839920044
1.0	38910000.0	38920000.0	1.0	0.41774100065231323	0.658610463142395
1.0	38930000.0	38940000.0	0.0	0.5667877793312073	0.7699723243713379
1.0	38950000.0	38960000.0	0.0	0.5973841547966003	0.7876038551330566
1.0	38960000.0	38970000.0	0.0	0.5334600210189819	0.7439352869987488
1.0	39060000.0	39070000.0	0.0	0.6665009260177612	0.830613911151886
1.0	39160000.0	39170000.0	1.0	0.4861668646335602	0.7148582935333252
1.0	39180000.0	39190000.0	1.0	0.4263772964477539	0.6708025932312012
1.0	39200000.0	39210000.0	1.0	0.39508873224258423	0.6426869630813599
1.0	39290000.0	39300000.0	0.0	0.34504491090774536	0.6048990488052368
1.0	39330000.0	39340000.0	1.0	0.3412247598171234	0.575473964214325
1.0	39390000.0	39400000.0	0.0	0.2829761803150177	0.48439615964889526
1.0	39460000.0	39470000.0	0.0	0.2649662494659424	0.4718574583530426
1.0	39510000.0	39520000.0	1.0	0.2876167893409729	0.48917585611343384
1.0	39590000.0	39600000.0	0.0	0.2919653058052063	0.49366483092308044
1.0	39690000.0	39700000.0	0.0	0.2700018286705017	0.47281163930892944
1.0	39730000.0	39740000.0	0.0	0.2919211685657501	0.4936187267303467
1.0	39940000.0	39950000.0	1.0	0.3172592520713806	0.5265387296676636
1.0	40030000.0	40040000.0	0.0	0.29583972692489624	0.49581608176231384
1.0	40050000.0	40060000.0	1.0	0.34642294049263	0.5991619825363159
1.0	40060000.0	40070000.0	0.0	0.3838701844215393	0.6342111229896545
1.0	40100000.0	40110000.0	0.0	0.3344402313232422	0.5957499742507935
1.0	40110000.0	40120000.0	0.0	0.305859237909317	0.5033960938453674
1.0	40120000.0	40130000.0	0.0	0.3191367983818054	0.5538243055343628
1.0	40290000.0	40300000.0	0.0	0.3196888566017151	0.5763263702392578
1.0	40320000.0	40330000.0	0.0	0.2824789583683014	0.48388463258743286
1.0	40400000.0	40410000.0	1.0	0.28300005197525024	0.48482435941696167
1.0	40460000.0	40470000.0	0.0	0.29166778922080994	0.5031265020370483
1.0	40490000.0	40500000.0	0.0	0.28801923990249634	0.4873189330101013
1.0	40560000.0	40570000.0	0.0	0.30826887488365173	0.5068289637565613
1.0	40580000.0	40590000.0	0.0	0.3183676302433014	0.581572413444519
1.0	40610000.0	40620000.0	1.0	0.29594945907592773	0.5123268365859985
1.0	40700000.0	40710000.0	0.0	0.31982117891311646	0.5347396731376648
1.0	40750000.0	40760000.0	1.0	0.31503546237945557	0.5204957723617554
1.0	40780000.0	40790000.0	0.0	0.39608973264694214	0.6426841020584106
1.0	40810000.0	40820000.0	1.0	0.4091915190219879	0.6528522372245789
1.0	40850000.0	40860000.0	0.0	0.3218819200992584	0.5425695180892944
1.0	40920000.0	40930000.0	0.0	0.32414692640304565	0.5369499921798706
1.0	40930000.0	40940000.0	0.0	0.34907007217407227	0.6120188236236572
1.0	41050000.0	41060000.0	0.0	0.32414209842681885	0.5802359580993652
1.0	41060000.0	41070000.0	0.0	0.4242302477359772	0.6666878461837769
1.0	41130000.0	41140000.0	1.0	0.33144432306289673	0.5596498250961304
1.0	41220000.0	41230000.0	0.0	0.3189770579338074	0.531872034072876
1.0	41320000.0	41330000.0	0.0	0.28624120354652405	0.48775714635849
1.0	41360000.0	41370000.0	1.0	0.30430060625076294	0.5015295743942261
1.0	41380000.0	41390000.0	0.0	0.3208521008491516	0.5587196350097656
1.0	41440000.0	41450000.0	1.0	0.4664546549320221	1.259385347366333
1.0	41460000.0	41470000.0	0.0	0.29259592294692993	0.494316041469574
1.0	41560000.0	41570000.0	0.0	0.2867504060268402	0.48828238248825073
1.0	41590000.0	41600000.0	0.0	0.285879909992218	0.4873851239681244
1.0	41610000.0	41620000.0	0.0	0.28049057722091675	0.4818423390388489
1.0	41630000.0	41640000.0	0.0	0.287949800491333	0.4895189702510834
1.0	41710000.0	41720000.0	0.0	0.3493731617927551	0.6075741648674011
1.0	41730000.0	41740000.0	0.0	0.3611520230770111	0.6163060665130615
1.0	41830000.0	41840000.0	0.0	0.33132416009902954	0.5774841904640198
1.0	41870000.0	41880000.0	1.0	0.36331406235694885	0.6178633570671082
1.0	41910000.0	41920000.0	1.0	0.32909950613975525	0.5737851858139038
1.0	41920000.0	41930000.0	0.0	0.342739462852478	0.5766667127609253
1.0	41960000.0	41970000.0	0.0	0.317312091588974	0.5256364941596985
1.0	41980000.0	41990000.0	0.0	0.31080394983291626	0.5112084150314331
1.0	42120000.0	42130000.0	0.0	0.27624449133872986	0.477491557598114
1.0	42230000.0	42240000.0	0.0	0.2822766900062561	0.48208364844322205
1.0	42350000.0	42360000.0	1.0	0.2858033776283264	0.48730605840682983
1.0	42490000.0	42500000.0	0.0	0.37024256587028503	0.6234925985336304
1.0	42630000.0	42640000.0	0.0	0.3880252242088318	0.6361947655677795
1.0	42700000.0	42710000.0	0.0	0.3350929915904999	0.5600511431694031
1.0	42740000.0	42750000.0	0.0	0.3000238537788391	0.497744619846344
1.0	42770000.0	42780000.0	0.0	0.315979540348053	0.5229530930519104
1.0	42850000.0	42860000.0	1.0	0.3373852074146271	0.6034698486328125
1.0	42860000.0	42870000.0	1.0	0.34132155776023865	0.6084373593330383
1.0	42880000.0	42890000.0	0.0	0.2811139225959778	0.48068928718566895
1.0	42940000.0	42950000.0	0.0	0.30247294902801514	0.5041199922561646
1.0	42970000.0	42980000.0	0.0	0.3542717397212982	0.614719569683075
1.0	42980000.0	42990000.0	0.0	0.38549020886421204	0.6408717036247253
1.0	43120000.0	43130000.0	0.0	0.2462645024061203	0.4733765721321106
1.0	43160000.0	43170000.0	1.0	0.29046398401260376	0.4921135902404785
1.0	43170000.0	43180000.0	0.0	0.2979806363582611	0.4965912699699402
1.0	43230000.0	43240000.0	1.0	0.27075642347335815	0.7058522701263428
1.0	43280000.0	43290000.0	0.0	0.3278443515300751	0.6000053882598877
1.0	43300000.0	43310000.0	1.0	0.27610450983047485	0.4773481786251068
1.0	43380000.0	43390000.0	0.0	0.35522061586380005	0.6118547320365906
1.0	43400000.0	43410000.0	0.0	0.31205782294273376	0.5136877298355103
1.0	43430000.0	43440000.0	2.0	0.3010351061820984	0.4984690546989441
1.0	43440000.0	43450000.0	0.0	0.3347057104110718	0.5576264262199402
1.0	43460000.0	43470000.0	0.0	0.37608617544174194	0.6276880502700806
1.0	43480000.0	43490000.0	0.0	0.32833176851272583	0.578838050365448
1.0	43500000.0	43510000.0	1.0	0.3582872152328491	0.6141833662986755
1.0	43520000.0	43530000.0	0.0	0.36815309524536133	0.6177598237991333
1.0	43630000.0	43640000.0	0.0	0.2462645024061203	0.4733765721321106
1.0	43650000.0	43660000.0	0.0	0.3792606294155121	0.6311973929405212
1.0	43660000.0	43670000.0	1.0	0.35169047117233276	0.609372079372406
1.0	43680000.0	43690000.0	0.0	0.3685879111289978	0.6221605539321899
1.0	43770000.0	43780000.0	1.0	0.3330509662628174	0.5950575470924377
1.0	44000000.0	44010000.0	0.0	0.3367059826850891	0.5977903604507446
1.0	44010000.0	44020000.0	0.0	0.33301350474357605	0.5901421308517456
1.0	44110000.0	44120000.0	0.0	0.5234203934669495	1.32992684841156
1.0	44390000.0	44400000.0	0.0	0.3103031516075134	0.510277509689331
1.0	44430000.0	44440000.0	1.0	0.5234196186065674	1.32992684841156
1.0	44460000.0	44470000.0	0.0	0.3190840780735016	0.5322257280349731
1.0	44550000.0	44560000.0	2.0	0.3623439073562622	0.6176684498786926
1.0	44580000.0	44590000.0	0.0	0.4026217460632324	0.6479371190071106
1.0	44870000.0	44880000.0	1.0	0.4127863347530365	0.6554072499275208
1.0	44960000.0	44970000.0	2.0	0.5380428433418274	0.7454559206962585
1.0	45050000.0	45060000.0	1.0	0.5029586553573608	0.7198177576065063
1.0	45090000.0	45100000.0	0.0	0.32744187116622925	0.576313853263855
1.0	45150000.0	45160000.0	1.0	0.3081720173358917	0.5066781640052795
1.0	45160000.0	45170000.0	0.0	0.321948766708374	0.5640678405761719
1.0	45210000.0	45220000.0	0.0	0.3150741755962372	0.5205938220024109
1.0	45220000.0	45230000.0	0.0	0.3114863932132721	0.5125312209129333
1.0	45280000.0	45290000.0	1.0	0.29282838106155396	0.4945564866065979
1.0	45420000.0	45430000.0	0.0	0.2837052643299103	0.48514604568481445
1.0	45450000.0	45460000.0	1.0	0.5038036704063416	1.3201395273208618
1.0	45470000.0	45480000.0	0.0	0.5234203934669495	1.32992684841156
1.0	45480000.0	45490000.0	0.0	0.3559029698371887	0.6041702032089233
1.0	45550000.0	45560000.0	0.0	0.39102691411972046	0.6384207010269165
1.0	45560000.0	45570000.0	1.0	0.36613571643829346	0.6196143627166748
1.0	45600000.0	45610000.0	1.0	0.40412601828575134	0.6480327844619751
1.0	45680000.0	45690000.0	0.0	0.3797871172428131	0.630402684211731
1.0	45710000.0	45720000.0	0.0	0.38936981558799744	0.6386889219284058
1.0	45820000.0	45830000.0	0.0	0.3047824501991272	0.5020777583122253
1.0	45870000.0	45880000.0	1.0	0.3240382671356201	0.5702089071273804
1.0	45930000.0	45940000.0	0.0	0.2999338209629059	0.5012831687927246
1.0	45980000.0	45990000.0	0.0	0.5227615237236023	1.3299140930175781
1.0	46020000.0	46030000.0	0.0	0.28053897619247437	0.48189210891723633
1.0	46030000.0	46040000.0	1.0	0.2812603712081909	0.4826323091983795
1.0	46060000.0	46070000.0	0.0	0.28744953870773315	0.4890030026435852
1.0	46130000.0	46140000.0	1.0	0.2821345925331116	0.48353061079978943
1.0	46190000.0	46200000.0	0.0	0.2883746027946472	0.4899572432041168
1.0	46230000.0	46240000.0	1.0	0.2912994921207428	0.49297666549682617
1.0	46270000.0	46280000.0	1.0	0.27905911207199097	0.48037394881248474
1.0	46290000.0	46300000.0	0.0	0.2761557400226593	0.47740083932876587
1.0	46310000.0	46320000.0	0.0	0.2850138545036316	0.48649317026138306
1.0	46320000.0	46330000.0	0.0	0.277179092168808	0.4784475266933441
1.0	46330000.0	46340000.0	0.0	0.2951524555683136	0.49565887451171875
1.0	46360000.0	46370000.0	0.0	0.2838754951953888	0.4853211045265198
1.0	46420000.0	46430000.0	0.0	0.2847222685813904	0.48619288206100464
1.0	46580000.0	46590000.0	0.0	0.2664588391780853	0.4718279242515564
1.0	46590000.0	46600000.0	0.0	0.2735103666782379	0.4716130197048187
1.0	46720000.0	46730000.0	0.0	0.2871115207672119	0.48865437507629395
1.0	46730000.0	46740000.0	0.0	0.28779396414756775	0.4893580973148346
1.0	46750000.0	46760000.0	0.0	0.2871986925601959	0.48874449729919434
1.0	46810000.0	46820000.0	2.0	0.29065632820129395	0.4923122525215149
1.0	46860000.0	46870000.0	0.0	0.3677663207054138	0.620874285697937
1.0	47020000.0	47030000.0	0.0	0.2866303324699402	0.4881584644317627
1.0	47070000.0	47080000.0	1.0	0.3007727563381195	0.49827075004577637
1.0	47110000.0	47120000.0	0.0	0.3229818344116211	0.5473440885543823
1.0	47130000.0	47140000.0	0.0	0.2462645024061203	0.4733765721321106
1.0	47140000.0	47150000.0	0.0	0.3088621497154236	0.5077810287475586
1.0	47220000.0	47230000.0	1.0	0.5207024216651917	0.7351298332214355
1.0	47260000.0	47270000.0	1.0	0.49859386682510376	0.7195844650268555
1.0	47270000.0	47280000.0	1.0	0.5371097326278687	0.7477162480354309
1.0	47370000.0	47380000.0	1.0	0.5168623328208923	0.7374725937843323
1.0	47430000.0	47440000.0	1.0	0.5104172229766846	0.7334686517715454
1.0	47480000.0	47490000.0	2.0	0.4951004087924957	0.719658374786377
1.0	47490000.0	47500000.0	1.0	0.499173641204834	0.7207514643669128
1.0	47510000.0	47520000.0	0.0	0.5666745901107788	0.7692313194274902
1.0	47670000.0	47680000.0	1.0	0.5224357843399048	0.7347983121871948
1.0	47950000.0	47960000.0	2.0	0.5831766724586487	0.77716463804245
1.0	47980000.0	47990000.0	0.0	0.5691438913345337	0.7662280797958374
1.0	48060000.0	48070000.0	0.0	0.5224761366844177	0.7386165857315063
1.0	48080000.0	48090000.0	1.0	0.46574607491493225	0.6958996653556824
1.0	48110000.0	48120000.0	1.0	0.503534197807312	0.7228608131408691
1.0	48130000.0	48140000.0	0.0	0.6149405837059021	0.800973117351532
1.0	48240000.0	48250000.0	0.0	0.44354143738746643	0.6733789443969727
1.0	48250000.0	48260000.0	2.0	0.41375264525413513	0.6516839265823364
1.0	48260000.0	48270000.0	0.0	0.44819408655166626	0.680145263671875
1.0	48270000.0	48280000.0	3.0	0.4014710783958435	0.6470917463302612
1.0	48370000.0	48380000.0	0.0	0.5050227046012878	0.7240738272666931
1.0	48400000.0	48410000.0	0.0	0.44535112380981445	0.6788228750228882
1.0	48410000.0	48420000.0	0.0	0.4411157965660095	0.6774457097053528
1.0	48430000.0	48440000.0	0.0	0.4334076941013336	0.6709460616111755
1.0	48500000.0	48510000.0	1.0	0.4811666011810303	0.705589771270752
1.0	48520000.0	48530000.0	1.0	0.5334449410438538	0.744773805141449
1.0	48620000.0	48630000.0	0.0	0.6396872997283936	0.8144628405570984
1.0	48680000.0	48690000.0	0.0	0.5293270945549011	0.7424910068511963
1.0	48710000.0	48720000.0	1.0	0.5253118276596069	0.7418673634529114
1.0	48760000.0	48770000.0	0.0	0.4606930613517761	0.6899179220199585
1.0	48800000.0	48810000.0	0.0	0.4210115373134613	0.6613551378250122
1.0	48860000.0	48870000.0	2.0	0.3548610806465149	0.6118987798690796
1.0	48940000.0	48950000.0	0.0	0.46792736649513245	0.6996495127677917
1.0	48950000.0	48960000.0	0.0	0.3974551260471344	0.6442090272903442
1.0	49000000.0	49010000.0	1.0	0.48848018050193787	0.7167393565177917
1.0	49010000.0	49020000.0	0.0	0.4162541329860687	0.6580745577812195
1.0	49030000.0	49040000.0	0.0	0.49664396047592163	0.720831036567688
1.0	49120000.0	49130000.0	1.0	0.47712260484695435	0.7077301740646362
1.0	49200000.0	49210000.0	0.0	0.3958292603492737	0.6350753307342529
1.0	49210000.0	49220000.0	0.0	0.4188336730003357	0.6588802337646484
1.0	49380000.0	49390000.0	0.0	0.5165326595306396	0.7344837784767151
1.0	49400000.0	49410000.0	0.0	0.5225728750228882	0.7411199808120728
1.0	49420000.0	49430000.0	0.0	0.54680335521698	0.7598326206207275
1.0	49460000.0	49470000.0	1.0	0.5697544813156128	0.7778350114822388
1.0	49480000.0	49490000.0	0.0	0.676932692527771	0.8413801193237305
1.0	49570000.0	49580000.0	2.0	0.9856939315795898	0.991653561592102
1.0	49600000.0	49610000.0	0.0	1.101455807685852	1.040669322013855
1.0	49620000.0	49630000.0	0.0	1.065841794013977	1.0236033201217651
1.0	49690000.0	49700000.0	0.0	1.0427137613296509	1.016477346420288
1.0	49700000.0	49710000.0	1.0	1.0972038507461548	1.039124608039856
1.0	49710000.0	49720000.0	0.0	1.1412631273269653	1.0562942028045654
1.0	49740000.0	49750000.0	1.0	1.0268385410308838	1.0131715536117554
1.0	49750000.0	49760000.0	0.0	0.7730671167373657	0.891802966594696
1.0	49760000.0	49770000.0	1.0	0.8105799555778503	0.9163112640380859
1.0	49780000.0	49790000.0	1.0	0.7478510737419128	0.8818336725234985
1.0	49820000.0	49830000.0	1.0	0.8093796968460083	0.9142659306526184
1.0	49870000.0	49880000.0	1.0	0.9658918380737305	0.9892839193344116
1.0	49900000.0	49910000.0	1.0	1.1024566888809204	1.0451738834381104
1.0	49920000.0	49930000.0	1.0	1.1289023160934448	1.0533510446548462
1.0	49940000.0	49950000.0	0.0	1.1613655090332031	1.0673527717590332
1.0	49980000.0	49990000.0	1.0	1.0883904695510864	1.0370596647262573
1.0	49990000.0	50000000.0	1.0	1.0753835439682007	1.0312154293060303
1.0	50160000.0	50170000.0	1.0	1.1448252201080322	1.0595682859420776
1.0	50260000.0	50270000.0	2.0	1.0585020780563354	1.023465871810913
1.0	50270000.0	50280000.0	4.0	1.0338894128799438	1.0164927244186401
1.0	50330000.0	50340000.0	0.0	0.9164333343505859	0.965083122253418
1.0	50360000.0	50370000.0	0.0	0.866749107837677	0.9430340528488159
1.0	50370000.0	50380000.0	0.0	0.8601213693618774	0.9415801763534546
1.0	50470000.0	50480000.0	0.0	0.7587845325469971	0.8896688222885132
1.0	50680000.0	50690000.0	1.0	1.0345118045806885	1.007315993309021
1.0	50760000.0	50770000.0	1.0	0.5985887050628662	0.7925015687942505
1.0	50770000.0	50780000.0	1.0	0.5884331464767456	0.7875183820724487
1.0	50790000.0	50800000.0	0.0	0.4606392979621887	0.6930105090141296
1.0	50860000.0	50870000.0	0.0	0.520077109336853	0.7388148307800293
1.0	50870000.0	50880000.0	0.0	0.45248955488204956	0.6878436803817749
1.0	50900000.0	50910000.0	1.0	0.30904141068458557	0.5080771446228027
1.0	50910000.0	50920000.0	0.0	0.3216586410999298	0.5416572690010071
1.0	50930000.0	50940000.0	1.0	0.2991858124732971	0.49722209572792053
1.0	50990000.0	51000000.0	0.0	0.3314571976661682	0.5540607571601868
1.0	51110000.0	51120000.0	0.0	0.30598685145378113	0.5035611987113953
1.0	51150000.0	51160000.0	0.0	0.3065992593765259	0.5043779611587524
1.0	51310000.0	51320000.0	0.0	0.3002373278141022	0.5124672651290894
1.0	51340000.0	51350000.0	0.0	0.2970495820045471	0.4962002635002136
1.0	51450000.0	51460000.0	0.0	0.3067687153816223	0.5431386828422546
1.0	51490000.0	51500000.0	0.0	0.32147568464279175	0.580801784992218
1.0	51520000.0	51530000.0	0.0	0.34414947032928467	0.6084697246551514
1.0	51530000.0	51540000.0	0.0	0.34283486008644104	0.6070449948310852
1.0	51540000.0	51550000.0	0.0	0.357382595539093	0.6175820231437683
1.0	51560000.0	51570000.0	0.0	0.34032776951789856	0.6050480604171753
1.0	51610000.0	51620000.0	0.0	0.34920698404312134	0.6111656427383423
1.0	51710000.0	51720000.0	1.0	0.28502389788627625	0.4865033030509949
1.0	51830000.0	51840000.0	0.0	0.28474655747413635	0.48621806502342224
1.0	51860000.0	51870000.0	0.0	0.2962222695350647	0.4959224760532379
1.0	51870000.0	51880000.0	1.0	0.293762743473053	0.495473712682724
1.0	51970000.0	51980000.0	1.0	0.30028989911079407	0.497925341129303
1.0	52000000.0	52010000.0	0.0	0.30357542634010315	0.501334547996521
1.0	52080000.0	52090000.0	0.0	0.2462645024061203	0.4733765721321106
1.0	52170000.0	52180000.0	0.0	0.39992472529411316	0.6401565670967102
1.0	52210000.0	52220000.0	2.0	0.34258103370666504	0.6053845882415771
1.0	52240000.0	52250000.0	1.0	0.36211419105529785	0.6574457883834839
1.0	52430000.0	52440000.0	0.0	0.39680689573287964	0.6428951025009155
1.0	52450000.0	52460000.0	0.0	0.43795204162597656	0.6727756261825562
1.0	52580000.0	52590000.0	0.0	0.4113399386405945	0.6532106995582581
1.0	52590000.0	52600000.0	1.0	0.39516735076904297	0.6415952444076538
1.0	52610000.0	52620000.0	3.0	0.3072300851345062	0.5052651762962341
1.0	52630000.0	52640000.0	0.0	0.36791157722473145	0.6280611753463745
1.0	52720000.0	52730000.0	0.0	0.3045406937599182	0.5017993450164795
1.0	52780000.0	52790000.0	0.0	0.30425748229026794	0.5014817714691162
1.0	52800000.0	52810000.0	1.0	0.2981249690055847	0.49665936827659607
1.0	52810000.0	52820000.0	0.0	0.3071095943450928	0.5050922632217407
1.0	52910000.0	52920000.0	0.0	0.28998154401779175	0.4916154444217682
1.0	52920000.0	52930000.0	0.0	0.2900224030017853	0.4916577935218811
1.0	52930000.0	52940000.0	0.0	0.2912083566188812	0.4928824007511139
1.0	52950000.0	52960000.0	0.0	0.2913265824317932	0.49300462007522583
1.0	53050000.0	53060000.0	0.0	0.3278622031211853	0.5776299238204956
1.0	53240000.0	53250000.0	0.0	0.3279196619987488	0.6095934510231018
1.0	53320000.0	53330000.0	0.0	0.4303362965583801	0.667112410068512
1.0	53450000.0	53460000.0	0.0	0.31691545248031616	0.5255455374717712
1.0	53490000.0	53500000.0	0.0	0.3004079759120941	0.49800753593444824
1.0	53580000.0	53590000.0	0.0	0.2984737157821655	0.5087162256240845
1.0	53650000.0	53660000.0	0.0	0.2815007269382477	0.4828794598579407
1.0	53690000.0	53700000.0	0.0	0.27886277437210083	0.48017215728759766
1.0	53760000.0	53770000.0	1.0	0.26478323340415955	0.4718810021877289
1.0	53940000.0	53950000.0	0.0	0.3251047134399414	0.5831316113471985
1.0	53960000.0	53970000.0	0.0	0.31773173809051514	0.5576609373092651
1.0	54040000.0	54050000.0	1.0	0.28879696130752563	0.49861589074134827
1.0	54060000.0	54070000.0	0.0	0.29291048645973206	0.49423032999038696
1.0	54150000.0	54160000.0	0.0	0.33344024419784546	0.5967203378677368
1.0	54160000.0	54170000.0	0.0	0.31180256605148315	0.5293515920639038
1.0	54200000.0	54210000.0	0.0	0.3418291509151459	0.6016251444816589
1.0	54250000.0	54260000.0	0.0	0.2834233343601227	0.484855979681015
1.0	54260000.0	54270000.0	1.0	0.2807789742946625	0.4821385443210602
1.0	54320000.0	54330000.0	0.0	0.28018617630004883	0.48152995109558105
1.0	54330000.0	54340000.0	0.0	0.28296512365341187	0.48438483476638794
1.0	54360000.0	54370000.0	1.0	0.2816506624221802	0.48303335905075073
1.0	54400000.0	54410000.0	0.0	0.28739607334136963	0.48894819617271423
1.0	54410000.0	54420000.0	2.0	0.5234203934669495	1.32992684841156
1.0	54460000.0	54470000.0	1.0	0.38156935572624207	0.6319976449012756
1.0	54490000.0	54500000.0	0.0	0.3214455246925354	0.5408018231391907
1.0	54510000.0	54520000.0	1.0	0.3749504089355469	1.023988962173462
1.0	54560000.0	54570000.0	1.0	0.31742414832115173	0.5270244479179382
1.0	54580000.0	54590000.0	0.0	0.34870296716690063	0.5876210927963257
1.0	54600000.0	54610000.0	0.0	0.3665439486503601	0.6125220060348511
1.0	54660000.0	54670000.0	0.0	0.5234203934669495	1.32992684841156
1.0	54690000.0	54700000.0	0.0	0.29012662172317505	0.49176540970802307
1.0	54760000.0	54770000.0	0.0	0.2846556007862091	0.486124187707901
1.0	54770000.0	54780000.0	0.0	0.2862173616886139	0.4877326488494873
1.0	54880000.0	54890000.0	0.0	0.3515791594982147	0.6008481979370117
1.0	54920000.0	54930000.0	1.0	0.3521246910095215	0.6012909412384033
1.0	55060000.0	55070000.0	1.0	0.3486121594905853	0.5914778709411621
1.0	55190000.0	55200000.0	0.0	0.31914886832237244	0.5324410200119019
1.0	55200000.0	55210000.0	1.0	0.3208605647087097	0.5385280847549438
1.0	55230000.0	55240000.0	0.0	0.40133076906204224	0.6467396020889282
1.0	55300000.0	55310000.0	1.0	0.4230256974697113	0.6628412008285522
1.0	55390000.0	55400000.0	1.0	0.3498630225658417	0.5882636308670044
1.0	55510000.0	55520000.0	1.0	0.2915520668029785	0.4932376742362976
1.0	55550000.0	55560000.0	0.0	0.2935795187950134	0.49533310532569885
1.0	55580000.0	55590000.0	0.0	0.2893308699131012	0.4909435212612152
1.0	55660000.0	55670000.0	0.0	0.28595834970474243	0.4874657690525055
1.0	55690000.0	55700000.0	1.0	0.3135090470314026	0.549096941947937
1.0	55700000.0	55710000.0	0.0	0.3095880448818207	0.5350561141967773
1.0	55720000.0	55730000.0	0.0	0.3507736027240753	0.6088127493858337
1.0	55800000.0	55810000.0	1.0	0.3679339289665222	0.6216918230056763
1.0	55890000.0	55900000.0	0.0	0.4228464961051941	0.6619650721549988
1.0	55910000.0	55920000.0	1.0	0.38387569785118103	0.6335350871086121
1.0	55960000.0	55970000.0	0.0	0.3984183669090271	0.6439881324768066
1.0	56060000.0	56070000.0	2.0	0.41580629348754883	0.6569585800170898
1.0	56080000.0	56090000.0	1.0	0.47335681319236755	0.6976116895675659
1.0	56130000.0	56140000.0	0.0	0.4880383014678955	0.7055988907814026
1.0	56160000.0	56170000.0	1.0	0.402122437953949	0.645128607749939
1.0	56180000.0	56190000.0	2.0	0.3546874523162842	0.6018806099891663
1.0	56210000.0	56220000.0	1.0	0.4448115825653076	0.6777974367141724
1.0	56220000.0	56230000.0	0.0	0.5835413336753845	0.7816670536994934
1.0	56250000.0	56260000.0	0.0	0.4219866693019867	0.6621956825256348
1.0	56300000.0	56310000.0	1.0	0.3888910412788391	0.6381820440292358
1.0	56330000.0	56340000.0	0.0	0.3698677718639374	0.6165093183517456
1.0	56360000.0	56370000.0	1.0	0.449047714471817	0.6851946115493774
1.0	56510000.0	56520000.0	0.0	0.51722651720047	0.7343114614486694
1.0	56540000.0	56550000.0	2.0	0.3757062554359436	0.6274799108505249
1.0	56620000.0	56630000.0	0.0	0.40121763944625854	0.6463538408279419
1.0	56730000.0	56740000.0	0.0	0.36984166502952576	0.6238067746162415
1.0	56750000.0	56760000.0	0.0	0.31395602226257324	0.5409113764762878
1.0	56770000.0	56780000.0	0.0	0.37931758165359497	0.6311820149421692
1.0	56830000.0	56840000.0	0.0	0.33673933148384094	0.5666689872741699
1.0	56860000.0	56870000.0	0.0	0.365451842546463	0.6200632452964783
1.0	56870000.0	56880000.0	0.0	0.3344707190990448	0.595686137676239
1.0	56980000.0	56990000.0	1.0	0.3251144587993622	0.5583562850952148
1.0	56990000.0	57000000.0	0.0	0.3169846534729004	0.5257428884506226
1.0	57050000.0	57060000.0	0.0	0.4600868225097656	0.6898277997970581
1.0	57160000.0	57170000.0	2.0	0.5664324164390564	0.7652726173400879
1.0	57190000.0	57200000.0	0.0	0.6304779648780823	0.8101293444633484
1.0	57270000.0	57280000.0	1.0	0.525584876537323	0.7339690923690796
1.0	57280000.0	57290000.0	0.0	0.7729546427726746	0.8906509280204773
1.0	57310000.0	57320000.0	1.0	0.6878946423530579	0.842949390411377
1.0	57490000.0	57500000.0	1.0	0.6859599351882935	0.8406344652175903
1.0	57570000.0	57580000.0	0.0	0.7772263288497925	0.8900308609008789
1.0	57690000.0	57700000.0	2.0	0.9381750226020813	0.9704805612564087
1.0	57770000.0	57780000.0	0.0	0.9306635856628418	0.9661217927932739
1.0	57820000.0	57830000.0	1.0	0.8763020634651184	0.9440556764602661
1.0	57830000.0	57840000.0	0.0	0.7987578511238098	0.9021662473678589
1.0	57850000.0	57860000.0	1.0	0.748172402381897	0.8787172436714172
1.0	57940000.0	57950000.0	2.0	0.6266492009162903	0.8084322214126587
1.0	57970000.0	57980000.0	0.0	0.6719959378242493	0.8384126424789429
1.0	57980000.0	57990000.0	0.0	0.6871625781059265	0.8460372090339661
1.0	58050000.0	58060000.0	1.0	0.6546763181686401	0.8287277221679688
1.0	58070000.0	58080000.0	0.0	0.6119731068611145	0.801904559135437
1.0	58080000.0	58090000.0	1.0	0.5536705255508423	0.7601359486579895
1.0	58140000.0	58150000.0	0.0	0.6698899865150452	0.837059497833252
1.0	58190000.0	58200000.0	0.0	0.8077630996704102	0.9119634628295898
1.0	58280000.0	58290000.0	1.0	0.9745578765869141	0.9882911443710327
1.0	58320000.0	58330000.0	0.0	1.0260894298553467	1.0079809427261353
1.0	58330000.0	58340000.0	1.0	1.1032326221466064	1.0420126914978027
1.0	58370000.0	58380000.0	1.0	0.9421483874320984	0.9725239872932434
1.0	58460000.0	58470000.0	3.0	0.85419100522995	0.9315053224563599
1.0	58480000.0	58490000.0	1.0	0.8943243026733398	0.9498453140258789
1.0	58510000.0	58520000.0	2.0	0.8161612749099731	0.9110970497131348
1.0	58530000.0	58540000.0	0.0	0.8624858856201172	0.9363833665847778
1.0	58550000.0	58560000.0	1.0	0.7931286692619324	0.9007173776626587
1.0	58570000.0	58580000.0	0.0	0.8261102437973022	0.919044017791748
1.0	58600000.0	58610000.0	2.0	0.7838176488876343	0.8990588188171387
1.0	58640000.0	58650000.0	0.0	0.8063007593154907	0.9076653718948364
1.0	58690000.0	58700000.0	0.0	0.5658897161483765	0.7663260698318481
1.0	58750000.0	58760000.0	0.0	0.6664737462997437	0.8291614651679993
1.0	58760000.0	58770000.0	1.0	0.6206458806991577	0.8016926050186157
1.0	58790000.0	58800000.0	0.0	0.6000618934631348	0.7882067561149597
1.0	58800000.0	58810000.0	1.0	0.5415129661560059	0.750251054763794
1.0	58810000.0	58820000.0	0.0	0.5456959009170532	0.753966212272644
1.0	58820000.0	58830000.0	5.0	0.43392863869667053	0.6703442335128784
1.0	58880000.0	58890000.0	0.0	0.45484477281570435	0.6845482587814331
1.0	58910000.0	58920000.0	0.0	0.4289688467979431	0.6630135178565979
1.0	58930000.0	58940000.0	0.0	0.3483482301235199	0.5853204131126404
1.0	59000000.0	59010000.0	0.0	0.38294368982315063	0.6272386312484741
1.0	59090000.0	59100000.0	1.0	0.37038272619247437	0.6236444115638733
1.0	59140000.0	59150000.0	0.0	0.3162361979484558	0.5236474275588989
1.0	59150000.0	59160000.0	0.0	0.3158837556838989	0.5226967334747314
1.0	59190000.0	59200000.0	1.0	0.29768624901771545	0.49645891785621643
1.0	59230000.0	59240000.0	1.0	0.2895109951496124	0.49112972617149353
1.0	59250000.0	59260000.0	1.0	0.5214315056800842	1.3298132419586182
1.0	59320000.0	59330000.0	0.0	0.3342127203941345	0.59056556224823
1.0	59340000.0	59350000.0	0.0	0.33743709325790405	0.5916867852210999
1.0	59370000.0	59380000.0	0.0	0.33767256140708923	0.5981793403625488
1.0	59390000.0	59400000.0	1.0	0.3322991728782654	0.5891627073287964
1.0	59470000.0	59480000.0	1.0	0.3277125060558319	0.5517252087593079
1.0	59500000.0	59510000.0	0.0	0.3234688341617584	0.5359965562820435
1.0	59530000.0	59540000.0	1.0	0.3373163342475891	0.5980688333511353
1.0	59570000.0	59580000.0	0.0	0.3510243594646454	0.5948535203933716
1.0	59590000.0	59600000.0	1.0	0.3297509551048279	0.5850930213928223
1.0	59610000.0	59620000.0	1.0	0.3142034411430359	0.5448326468467712
1.0	59640000.0	59650000.0	0.0	0.30492907762527466	0.5180419683456421
1.0	59650000.0	59660000.0	0.0	0.3250002861022949	0.5870723128318787
1.0	59790000.0	59800000.0	0.0	0.2775653004646301	0.47884321212768555
1.0	59940000.0	59950000.0	0.0	0.28311821818351746	0.48454228043556213
1.0	60000000.0	60010000.0	0.0	0.2880208492279053	0.4883570671081543
1.0	60010000.0	60020000.0	0.0	0.2773199677467346	0.47859230637550354
1.0	60020000.0	60030000.0	1.0	0.2760051190853119	0.47576776146888733
1.0	60030000.0	60040000.0	0.0	0.29454290866851807	0.4955558776855469
1.0	60080000.0	60090000.0	0.0	0.2901981770992279	0.4916740357875824
1.0	60150000.0	60160000.0	0.0	0.2848089337348938	0.48854485154151917
1.0	60240000.0	60250000.0	0.0	0.3211883008480072	0.5708020925521851
1.0	60300000.0	60310000.0	0.0	0.389155775308609	0.6385588645935059
1.0	60320000.0	60330000.0	0.0	0.4143706262111664	0.6575644612312317
1.0	60370000.0	60380000.0	1.0	0.5035382509231567	0.725983202457428
1.0	60400000.0	60410000.0	0.0	0.5183216333389282	0.7359916567802429
1.0	60410000.0	60420000.0	0.0	0.4741673469543457	0.7023720741271973
1.0	60460000.0	60470000.0	0.0	0.48618125915527344	0.7106384038925171
1.0	60500000.0	60510000.0	0.0	0.4198880195617676	0.6606644988059998
1.0	60510000.0	60520000.0	1.0	0.46620187163352966	0.6985315084457397
1.0	60540000.0	60550000.0	0.0	0.4807671904563904	0.7098162770271301
1.0	60580000.0	60590000.0	0.0	0.5270528793334961	0.7415900230407715
1.0	60620000.0	60630000.0	1.0	0.46924132108688354	0.6992673873901367
1.0	60690000.0	60700000.0	1.0	0.59788978099823	0.7877625226974487
1.0	60700000.0	60710000.0	0.0	0.6469209790229797	0.8172990679740906
1.0	60730000.0	60740000.0	0.0	0.6747576594352722	0.8337006568908691
1.0	60740000.0	60750000.0	2.0	0.5331109166145325	0.7413389086723328
1.0	60750000.0	60760000.0	1.0	0.6139692068099976	0.7969512939453125
1.0	60770000.0	60780000.0	0.0	0.7317932844161987	0.8686597943305969
1.0	60780000.0	60790000.0	1.0	0.6375529766082764	0.8141300082206726
1.0	60980000.0	60990000.0	0.0	0.5765666961669922	0.7774358987808228
1.0	61030000.0	61040000.0	0.0	0.40903013944625854	0.6528216600418091
1.0	61080000.0	61090000.0	0.0	0.5072919130325317	0.7252588868141174
1.0	61090000.0	61100000.0	1.0	0.5811294913291931	0.7807003259658813
1.0	61250000.0	61260000.0	0.0	0.4989573359489441	0.7229903936386108
1.0	61410000.0	61420000.0	0.0	0.3870701193809509	0.6364960074424744
1.0	61580000.0	61590000.0	0.0	0.2936452627182007	0.4954012334346771
1.0	61630000.0	61640000.0	0.0	0.29176613688468933	0.49345874786376953
1.0	61670000.0	61680000.0	0.0	0.3127365708351135	0.5196318626403809
1.0	61710000.0	61720000.0	0.0	0.3310927450656891	0.5894271731376648
1.0	61770000.0	61780000.0	0.0	0.3046877384185791	0.5019677877426147
1.0	61780000.0	61790000.0	0.0	0.31038299202919006	0.539766252040863
1.0	61900000.0	61910000.0	1.0	0.3883693218231201	0.6357625722885132
1.0	61930000.0	61940000.0	0.0	0.42478594183921814	0.6641429662704468
1.0	61950000.0	61960000.0	3.0	0.4603584408760071	0.6925133466720581
1.0	62120000.0	62130000.0	0.0	0.3666497766971588	0.6229389905929565
1.0	62180000.0	62190000.0	0.0	0.3091107904911041	0.5081930160522461
1.0	62200000.0	62210000.0	1.0	0.32827359437942505	0.5736842155456543
1.0	62240000.0	62250000.0	1.0	0.3719838261604309	0.6240659952163696
1.0	62270000.0	62280000.0	1.0	0.35835570096969604	0.6062116026878357
1.0	62310000.0	62320000.0	2.0	0.32905903458595276	0.5458654165267944
1.0	62320000.0	62330000.0	1.0	0.3765644431114197	0.6203694343566895
1.0	62330000.0	62340000.0	1.0	0.36660459637641907	0.6124426126480103
1.0	62380000.0	62390000.0	1.0	0.3957049548625946	0.641770601272583
1.0	62480000.0	62490000.0	0.0	0.4054221510887146	0.6494447588920593
1.0	62510000.0	62520000.0	0.0	0.36877790093421936	0.6163812279701233
1.0	62620000.0	62630000.0	0.0	0.3861845135688782	0.6289543509483337
1.0	62660000.0	62670000.0	0.0	0.42687177658081055	0.6643231511116028
1.0	62840000.0	62850000.0	1.0	0.36412543058395386	0.6188029050827026
1.0	62940000.0	62950000.0	0.0	0.2732071578502655	0.47478222846984863
1.0	63050000.0	63060000.0	0.0	0.2779010832309723	0.4791871905326843
1.0	63100000.0	63110000.0	0.0	0.28767576813697815	0.489236444234848
1.0	63290000.0	63300000.0	0.0	0.3371312916278839	0.5622785687446594
1.0	63320000.0	63330000.0	1.0	0.32128921151161194	0.5393128991127014
1.0	63350000.0	63360000.0	2.0	0.4324904978275299	0.6738059520721436
1.0	63420000.0	63430000.0	0.0	0.5313860177993774	0.7479041218757629
1.0	63430000.0	63440000.0	1.0	0.483652263879776	0.7120368480682373
1.0	63440000.0	63450000.0	1.0	0.488661527633667	0.7154461145401001
1.0	63460000.0	63470000.0	0.0	0.4696115553379059	0.702085554599762
1.0	63480000.0	63490000.0	1.0	0.415601909160614	0.6667460203170776
1.0	63550000.0	63560000.0	0.0	0.4585953652858734	0.6988087296485901
1.0	63600000.0	63610000.0	0.0	0.5062130093574524	0.7291721105575562
1.0	63630000.0	63640000.0	1.0	0.4805232584476471	0.7103118896484375
1.0	63660000.0	63670000.0	1.0	0.47865748405456543	0.7082167267799377
1.0	63750000.0	63760000.0	1.0	0.7207654714584351	0.8634144067764282
1.0	63760000.0	63770000.0	1.0	0.5948888659477234	0.7854820489883423
1.0	63880000.0	63890000.0	0.0	0.3526779115200043	0.6016801595687866
1.0	63890000.0	63900000.0	0.0	0.37312906980514526	0.6254530549049377
1.0	63930000.0	63940000.0	0.0	0.38736075162887573	0.636393666267395
1.0	63990000.0	64000000.0	0.0	0.305620014667511	0.5030919909477234
1.0	64100000.0	64110000.0	2.0	0.31569308042526245	0.5221911072731018
1.0	64200000.0	64210000.0	0.0	0.3607935607433319	0.6203547716140747
1.0	64230000.0	64240000.0	0.0	0.34772682189941406	0.6066089868545532
1.0	64280000.0	64290000.0	0.0	0.29894351959228516	0.4970840513706207
1.0	64430000.0	64440000.0	0.0	0.30667242407798767	0.5079166889190674
1.0	64480000.0	64490000.0	0.0	0.28967148065567017	0.4912950396537781
1.0	64520000.0	64530000.0	0.0	0.3025512099266052	0.5252207517623901
1.0	64560000.0	64570000.0	0.0	0.33229559659957886	0.5534018278121948
1.0	64570000.0	64580000.0	1.0	0.3277765214443207	0.5632122159004211
1.0	64640000.0	64650000.0	0.0	0.3345804214477539	0.5590388774871826
1.0	64660000.0	64670000.0	0.0	0.40326133370399475	0.6485158205032349
1.0	64670000.0	64680000.0	0.0	0.4791814386844635	0.7069417238235474
1.0	64770000.0	64780000.0	0.0	0.39406338334083557	0.64219069480896
1.0	64880000.0	64890000.0	1.0	0.4394790232181549	0.6769005656242371
1.0	64910000.0	64920000.0	1.0	0.4626898765563965	0.6965574026107788
1.0	65010000.0	65020000.0	1.0	0.3419184982776642	0.6013522148132324
1.0	65020000.0	65030000.0	0.0	0.37187129259109497	0.6241700053215027
1.0	65110000.0	65120000.0	0.0	0.3474525511264801	0.5906875729560852
1.0	65140000.0	65150000.0	1.0	0.3147948384284973	0.5198935270309448
1.0	65150000.0	65160000.0	0.0	0.34232550859451294	0.5768946409225464
1.0	65340000.0	65350000.0	0.0	0.2891586422920227	0.49076613783836365
1.0	65360000.0	65370000.0	0.0	0.29218563437461853	0.4938923716545105
1.0	65370000.0	65380000.0	0.0	0.2924971580505371	0.4942142367362976
1.0	65380000.0	65390000.0	1.0	0.28599053621292114	0.48749881982803345
1.0	65390000.0	65400000.0	0.0	0.29240137338638306	0.4941152036190033
1.0	65450000.0	65460000.0	0.0	0.33692556619644165	0.5972811579704285
1.0	65480000.0	65490000.0	1.0	0.39068347215652466	0.6381968855857849
1.0	65530000.0	65540000.0	1.0	0.2462645024061203	0.4733765721321106
1.0	65540000.0	65550000.0	2.0	0.44760093092918396	0.680133044719696
1.0	65580000.0	65590000.0	2.0	0.4250265657901764	0.663931667804718
1.0	65600000.0	65610000.0	1.0	0.47644177079200745	0.7015283107757568
1.0	65640000.0	65650000.0	0.0	0.40126028656959534	0.639417827129364
1.0	65750000.0	65760000.0	0.0	0.4262055456638336	0.6671962738037109
1.0	65870000.0	65880000.0	0.0	0.5546023845672607	0.7578700184822083
1.0	65880000.0	65890000.0	1.0	0.5234203934669495	1.32992684841156
1.0	65890000.0	65900000.0	0.0	0.33518528938293457	0.6156575083732605
1.0	65950000.0	65960000.0	0.0	0.4662938117980957	0.6924359202384949
1.0	65990000.0	66000000.0	0.0	0.455784410238266	0.6854068040847778
1.0	66040000.0	66050000.0	0.0	0.4553554952144623	0.685621440410614
1.0	66130000.0	66140000.0	0.0	0.5047630667686462	0.725523054599762
1.0	66140000.0	66150000.0	0.0	0.4308084547519684	0.6686838865280151
1.0	66220000.0	66230000.0	1.0	0.4967692792415619	0.7163464426994324
1.0	66260000.0	66270000.0	1.0	0.5925772786140442	0.7831494212150574
1.0	66330000.0	66340000.0	2.0	0.5409655570983887	0.7462019324302673
1.0	66370000.0	66380000.0	1.0	0.5221750140190125	0.7341846823692322
1.0	66400000.0	66410000.0	1.0	0.6599486470222473	0.8241307139396667
1.0	66410000.0	66420000.0	0.0	0.5023880004882812	0.7168983221054077
1.0	66420000.0	66430000.0	1.0	0.44001150131225586	0.6741288900375366
1.0	66430000.0	66440000.0	0.0	0.5729554891586304	0.7697874903678894
1.0	66450000.0	66460000.0	0.0	0.4402054250240326	0.6738108992576599
1.0	66470000.0	66480000.0	0.0	0.446657657623291	0.6790742874145508
1.0	66540000.0	66550000.0	0.0	0.5332518219947815	0.7452737092971802
1.0	66550000.0	66560000.0	2.0	0.48039230704307556	0.7070502042770386
1.0	66570000.0	66580000.0	0.0	0.49117302894592285	0.7135677337646484
1.0	66690000.0	66700000.0	0.0	0.4555124342441559	0.6847162842750549
1.0	66720000.0	66730000.0	3.0	0.3764902949333191	0.6259800791740417
1.0	66770000.0	66780000.0	1.0	0.4048781394958496	0.6484304070472717
1.0	66840000.0	66850000.0	0.0	0.42157092690467834	0.6617872714996338
1.0	66920000.0	66930000.0	0.0	0.6275161504745483	0.8055419921875
1.0	66930000.0	66940000.0	0.0	0.5817141532897949	0.7743114233016968
1.0	66940000.0	66950000.0	1.0	0.5107816457748413	0.7239710092544556
1.0	66990000.0	67000000.0	1.0	0.596471905708313	0.7813166379928589
1.0	67160000.0	67170000.0	0.0	0.4577973783016205	0.6887181997299194
1.0	67220000.0	67230000.0	0.0	0.3718172609806061	0.624186635017395
1.0	67240000.0	67250000.0	0.0	0.3678745925426483	0.6210622787475586
1.0	67300000.0	67310000.0	0.0	0.3787514567375183	0.630040168762207
1.0	67330000.0	67340000.0	0.0	0.3665960431098938	0.6208043098449707
1.0	67350000.0	67360000.0	1.0	0.32462048530578613	0.570915699005127
1.0	67360000.0	67370000.0	0.0	0.3108065128326416	0.5129449963569641
1.0	67370000.0	67380000.0	0.0	0.2987024188041687	0.4969521462917328
1.0	67380000.0	67390000.0	0.0	0.3181210160255432	0.5246775150299072
1.0	67390000.0	67400000.0	0.0	0.5234203934669495	1.32992684841156
1.0	67500000.0	67510000.0	2.0	0.32815009355545044	0.5923729538917542
1.0	67570000.0	67580000.0	2.0	0.5873109102249146	0.7809861898422241
1.0	67590000.0	67600000.0	0.0	0.515837550163269	0.7281438708305359
1.0	67610000.0	67620000.0	0.0	0.5635037422180176	0.7621572017669678
1.0	67690000.0	67700000.0	0.0	0.5237575769424438	0.7377465963363647
1.0	67730000.0	67740000.0	2.0	0.537646472454071	0.7485743761062622
1.0	67750000.0	67760000.0	0.0	0.6184725761413574	0.7988783717155457
1.0	67770000.0	67780000.0	1.0	0.6295183897018433	0.8066762089729309
1.0	67800000.0	67810000.0	0.0	0.45752888917922974	0.6869133114814758
1.0	67810000.0	67820000.0	2.0	0.38536837697029114	0.6309577226638794
1.0	67850000.0	67860000.0	0.0	0.36890244483947754	0.6145574450492859
1.0	67880000.0	67890000.0	0.0	0.32081717252731323	0.5383654832839966
1.0	67960000.0	67970000.0	0.0	0.37249118089675903	0.6251050233840942
1.0	67970000.0	67980000.0	0.0	0.3546620011329651	0.6115430593490601
1.0	68120000.0	68130000.0	1.0	0.365673691034317	0.620151162147522
1.0	68150000.0	68160000.0	0.0	0.5234203934669495	1.32992684841156
1.0	68190000.0	68200000.0	1.0	0.29243531823158264	0.49415016174316406
1.0	68360000.0	68370000.0	1.0	0.5217150449752808	0.7376814484596252
1.0	68390000.0	68400000.0	0.0	0.48815709352493286	0.7119253873825073
1.0	68400000.0	68410000.0	1.0	0.3773196339607239	0.6230480074882507
1.0	68480000.0	68490000.0	0.0	0.3955993950366974	0.6425462961196899
1.0	68490000.0	68500000.0	0.0	0.43579214811325073	0.675919234752655
1.0	68520000.0	68530000.0	0.0	0.4442480504512787	0.6818936467170715
1.0	68560000.0	68570000.0	0.0	0.3170047700405121	0.528586208820343
1.0	68610000.0	68620000.0	2.0	0.2882390320301056	0.48981723189353943
1.0	68800000.0	68810000.0	0.0	0.3763430118560791	0.6283529996871948
1.0	68830000.0	68840000.0	0.0	0.39306706190109253	0.6415022611618042
1.0	68860000.0	68870000.0	1.0	0.36881908774375916	0.6302434206008911
1.0	68870000.0	68880000.0	0.0	0.39577263593673706	0.6465401649475098
1.0	68880000.0	68890000.0	0.0	0.42410770058631897	0.6701788306236267
1.0	68980000.0	68990000.0	0.0	0.5218002796173096	0.7385983467102051
1.0	68990000.0	69000000.0	1.0	0.5025187730789185	0.7242128252983093
1.0	69010000.0	69020000.0	1.0	0.5333649516105652	0.7484662532806396
1.0	69110000.0	69120000.0	1.0	0.5124616622924805	0.7348951697349548
1.0	69120000.0	69130000.0	0.0	0.48670563101768494	0.7146211862564087
1.0	69160000.0	69170000.0	0.0	0.4931851327419281	0.7239267230033875
1.0	69190000.0	69200000.0	0.0	0.4939005374908447	0.7243764996528625
1.0	69280000.0	69290000.0	0.0	0.412909597158432	0.6688711047172546
1.0	69310000.0	69320000.0	0.0	0.45563727617263794	0.7025758028030396
1.0	69390000.0	69400000.0	1.0	0.4866257607936859	0.7139191627502441
1.0	69570000.0	69580000.0	0.0	0.6998372077941895	0.8533088564872742
1.0	69610000.0	69620000.0	0.0	0.597751259803772	0.794001579284668
1.0	69670000.0	69680000.0	1.0	0.5431360006332397	0.7681209444999695
1.0	69690000.0	69700000.0	0.0	0.5572226643562317	0.7666413187980652
1.0	69710000.0	69720000.0	0.0	0.5444694757461548	0.7550399303436279
1.0	69750000.0	69760000.0	0.0	0.5146461129188538	0.7377658486366272
1.0	69870000.0	69880000.0	1.0	0.6457962989807129	0.8247098922729492
1.0	69900000.0	69910000.0	1.0	0.6578079462051392	0.8329378962516785
1.0	69930000.0	69940000.0	1.0	0.548987627029419	0.761111319065094
1.0	70000000.0	70010000.0	0.0	0.7226976156234741	0.8647869229316711
1.0	70040000.0	70050000.0	1.0	0.6553269624710083	0.8262342214584351
1.0	70050000.0	70060000.0	0.0	0.6838389039039612	0.8427313566207886
1.0	70140000.0	70150000.0	1.0	0.6310250163078308	0.8123494982719421
1.0	70150000.0	70160000.0	0.0	0.671625554561615	0.8376007080078125
1.0	70220000.0	70230000.0	0.0	0.5448078513145447	0.7576323747634888
1.0	70230000.0	70240000.0	0.0	0.5243574380874634	0.7411004304885864
1.0	70330000.0	70340000.0	1.0	0.44606342911720276	0.687830924987793
1.0	70410000.0	70420000.0	0.0	0.5739461779594421	0.7773205041885376
1.0	70470000.0	70480000.0	1.0	0.45935821533203125	0.6920125484466553
1.0	70490000.0	70500000.0	0.0	0.560897946357727	0.7641798257827759
1.0	70550000.0	70560000.0	1.0	0.5788905024528503	0.7769438624382019
1.0	70570000.0	70580000.0	1.0	0.4975194036960602	0.7204359769821167
1.0	70580000.0	70590000.0	1.0	0.48624658584594727	0.712673544883728
1.0	70740000.0	70750000.0	0.0	0.298098087310791	0.4966466426849365
1.0	70780000.0	70790000.0	1.0	0.30622783303260803	0.5038771629333496
1.0	70840000.0	70850000.0	1.0	0.3816750645637512	0.6330050230026245
1.0	71100000.0	71110000.0	0.0	0.6312369108200073	0.8115903735160828
1.0	71120000.0	71130000.0	0.0	0.6413780450820923	0.8172154426574707
1.0	71130000.0	71140000.0	2.0	0.595395028591156	0.7869764566421509
1.0	71140000.0	71150000.0	1.0	0.6672064065933228	0.8340128064155579
1.0	71150000.0	71160000.0	1.0	0.6905790567398071	0.8450092077255249
1.0	71170000.0	71180000.0	0.0	0.7768387198448181	0.8924039602279663
1.0	71190000.0	71200000.0	0.0	0.7315713167190552	0.8700897097587585
1.0	71200000.0	71210000.0	0.0	0.7299244403839111	0.8694972991943359
1.0	71240000.0	71250000.0	0.0	0.791488766670227	0.8995569944381714
1.0	71330000.0	71340000.0	1.0	0.9488846659660339	0.9724203944206238
1.0	71380000.0	71390000.0	1.0	1.0305085182189941	1.0075494050979614
1.0	71410000.0	71420000.0	2.0	1.074509859085083	1.0247855186462402
1.0	71420000.0	71430000.0	1.0	1.0524276494979858	1.0145263671875
1.0	71460000.0	71470000.0	1.0	0.9725691080093384	0.9792583584785461
1.0	71480000.0	71490000.0	0.0	1.050206184387207	1.0119774341583252
1.0	71630000.0	71640000.0	0.0	0.5787886381149292	0.7809093594551086
1.0	71720000.0	71730000.0	1.0	0.531208336353302	0.7478150129318237
1.0	71800000.0	71810000.0	1.0	0.7296244502067566	0.873694121837616
1.0	71820000.0	71830000.0	0.0	0.6663334369659424	0.83495032787323
1.0	71850000.0	71860000.0	1.0	0.7490211725234985	0.8858435750007629
1.0	71910000.0	71920000.0	0.0	0.6951450109481812	0.8499600291252136
1.0	71930000.0	71940000.0	2.0	0.6141090393066406	0.8003242611885071
1.0	71990000.0	72000000.0	1.0	0.7503496408462524	0.8785662651062012
1.0	72150000.0	72160000.0	0.0	0.8510478138923645	0.9299834966659546
1.0	72320000.0	72330000.0	0.0	0.5946981906890869	0.7877163290977478
1.0	72360000.0	72370000.0	1.0	0.6022173762321472	0.7951106429100037
1.0	72390000.0	72400000.0	0.0	0.6739205121994019	0.837413489818573
1.0	72420000.0	72430000.0	0.0	0.7252910733222961	0.8654690980911255
1.0	72480000.0	72490000.0	2.0	0.7811527252197266	0.8952094912528992
1.0	72590000.0	72600000.0	0.0	0.8569524884223938	0.9314433932304382
1.0	72620000.0	72630000.0	2.0	0.8011776804924011	0.9052231907844543
1.0	72660000.0	72670000.0	0.0	0.7554609179496765	0.8797093629837036
1.0	72780000.0	72790000.0	0.0	0.6636414527893066	0.8281590342521667
1.0	72830000.0	72840000.0	2.0	0.6231527328491211	0.8067916631698608
1.0	72860000.0	72870000.0	0.0	0.6717413663864136	0.8347741961479187
1.0	72960000.0	72970000.0	0.0	0.6563311815261841	0.8246383666992188
1.0	73040000.0	73050000.0	0.0	0.5988311767578125	0.7939079999923706
1.0	73060000.0	73070000.0	2.0	0.6204339861869812	0.804711639881134
1.0	73120000.0	73130000.0	0.0	0.7437347769737244	0.8779598474502563
1.0	73140000.0	73150000.0	2.0	0.7501484155654907	0.8820772171020508
1.0	73170000.0	73180000.0	0.0	0.7428128123283386	0.8797243237495422
1.0	73260000.0	73270000.0	0.0	0.7384775280952454	0.8816186785697937
1.0	73300000.0	73310000.0	0.0	0.7918128967285156	0.9105039834976196
1.0	73500000.0	73510000.0	1.0	1.044165849685669	1.0232654809951782
1.0	73510000.0	73520000.0	0.0	1.0918363332748413	1.0433992147445679
1.0	73570000.0	73580000.0	1.0	1.027052879333496	1.0157783031463623
1.0	73580000.0	73590000.0	0.0	1.090598225593567	1.040927767753601
1.0	73630000.0	73640000.0	1.0	1.1154495477676392	1.049446940422058
1.0	73640000.0	73650000.0	1.0	1.1102735996246338	1.0487921237945557
1.0	73710000.0	73720000.0	0.0	1.1481224298477173	1.0613590478897095
1.0	73730000.0	73740000.0	1.0	1.2258352041244507	1.0892868041992188
1.0	73740000.0	73750000.0	1.0	1.2005715370178223	1.0803513526916504
1.0	73780000.0	73790000.0	1.0	1.1079497337341309	1.045703649520874
1.0	73840000.0	73850000.0	0.0	0.9690247774124146	0.9913703203201294
1.0	73850000.0	73860000.0	1.0	0.9369967579841614	0.9758874177932739
1.0	73960000.0	73970000.0	1.0	0.5434356331825256	0.7662762403488159
1.0	73970000.0	73980000.0	0.0	0.5882218480110168	0.7965806722640991
1.0	73990000.0	74000000.0	0.0	0.6168228387832642	0.8095645904541016
1.0	74010000.0	74020000.0	0.0	0.6636773347854614	0.8359094858169556
1.0	74020000.0	74030000.0	0.0	0.7281860113143921	0.8750331997871399
1.0	74040000.0	74050000.0	0.0	0.7749845385551453	0.9013517498970032
1.0	74180000.0	74190000.0	1.0	0.7978037595748901	0.9083844423294067
1.0	74200000.0	74210000.0	0.0	0.829177975654602	0.9245506525039673
1.0	74230000.0	74240000.0	0.0	0.7088258862495422	0.8591653108596802
1.0	74270000.0	74280000.0	1.0	0.6116579174995422	0.8020173907279968
1.0	74300000.0	74310000.0	1.0	0.6451157331466675	0.8231266140937805
1.0	74310000.0	74320000.0	1.0	0.6687241792678833	0.8381961584091187
1.0	74320000.0	74330000.0	0.0	0.7494962811470032	0.8814312219619751
1.0	74330000.0	74340000.0	1.0	0.738245964050293	0.8768734931945801
1.0	74450000.0	74460000.0	3.0	0.9850292205810547	0.9961997270584106
1.0	74500000.0	74510000.0	1.0	1.0670816898345947	1.0307676792144775
1.0	74640000.0	74650000.0	1.0	0.7999307513237	0.9051024317741394
1.0	74740000.0	74750000.0	1.0	0.5544109344482422	0.7636182904243469
1.0	74750000.0	74760000.0	2.0	0.5262561440467834	0.7438646554946899
1.0	74790000.0	74800000.0	0.0	0.6063624024391174	0.7949637174606323
1.0	74840000.0	74850000.0	0.0	0.566442608833313	0.7679508924484253
1.0	74880000.0	74890000.0	0.0	0.6514223217964172	0.8270910382270813
1.0	75050000.0	75060000.0	1.0	0.6992951035499573	0.8521175384521484
1.0	75070000.0	75080000.0	1.0	0.667613685131073	0.8335442543029785
1.0	75110000.0	75120000.0	2.0	0.5551628470420837	0.761804461479187
1.0	75140000.0	75150000.0	3.0	0.5446648001670837	0.757911741733551
1.0	75300000.0	75310000.0	2.0	0.5735427141189575	0.7786192893981934
1.0	75330000.0	75340000.0	0.0	0.812852680683136	0.9227482080459595
1.0	75440000.0	75450000.0	0.0	0.8146356344223022	0.9172709584236145
1.0	75520000.0	75530000.0	1.0	0.9447504281997681	0.9835249185562134
1.0	75630000.0	75640000.0	2.0	0.7673746347427368	0.8903369903564453
1.0	75670000.0	75680000.0	0.0	0.7511151432991028	0.8799799680709839
1.0	75690000.0	75700000.0	1.0	0.7407656908035278	0.8740256428718567
1.0	75890000.0	75900000.0	0.0	0.568987250328064	0.7754093408584595
1.0	75950000.0	75960000.0	0.0	0.4698306918144226	0.7094707489013672
1.0	75960000.0	75970000.0	1.0	0.4379810392856598	0.6874049305915833
1.0	76020000.0	76030000.0	0.0	0.4867470860481262	0.7154040932655334
1.0	76270000.0	76280000.0	0.0	0.42041102051734924	0.6607505083084106
1.0	76280000.0	76290000.0	1.0	0.43029579520225525	0.6682891845703125
1.0	76400000.0	76410000.0	2.0	0.6444810628890991	0.8157558441162109
1.0	76440000.0	76450000.0	2.0	0.6300711631774902	0.8099813461303711
1.0	76570000.0	76580000.0	0.0	0.45484286546707153	0.6876137852668762
1.0	76680000.0	76690000.0	1.0	0.5739130973815918	0.7753297090530396
1.0	76690000.0	76700000.0	2.0	0.501035749912262	0.722138524055481
1.0	76740000.0	76750000.0	2.0	0.49141445755958557	0.7173792123794556
1.0	76750000.0	76760000.0	0.0	0.5359652042388916	0.7517459988594055
1.0	76820000.0	76830000.0	1.0	0.4172752797603607	0.6683807373046875
1.0	76900000.0	76910000.0	0.0	0.545101523399353	0.7555163502693176
1.0	77030000.0	77040000.0	0.0	0.619777262210846	0.8032432794570923
1.0	77040000.0	77050000.0	0.0	0.5804741382598877	0.7798154354095459
1.0	77110000.0	77120000.0	0.0	0.6408109664916992	0.8211438059806824
1.0	77150000.0	77160000.0	3.0	0.5356573462486267	0.7508612871170044
1.0	77160000.0	77170000.0	1.0	0.5615295767784119	0.7682808041572571
1.0	77230000.0	77240000.0	2.0	0.6494277715682983	0.82182377576828
1.0	77250000.0	77260000.0	1.0	0.6806157827377319	0.8401601910591125
1.0	77300000.0	77310000.0	1.0	0.5455917716026306	0.754539966583252
1.0	77330000.0	77340000.0	2.0	0.46767258644104004	0.6979725956916809
1.0	77340000.0	77350000.0	0.0	0.5744848847389221	0.7729946374893188
1.0	77400000.0	77410000.0	0.0	0.5379235744476318	0.7450248599052429
1.0	77470000.0	77480000.0	1.0	0.5152896046638489	0.7319744825363159
1.0	77490000.0	77500000.0	1.0	0.5229668617248535	0.7375590205192566
1.0	77510000.0	77520000.0	0.0	0.457694947719574	0.6885486841201782
1.0	77670000.0	77680000.0	0.0	0.34173208475112915	0.6010620594024658
1.0	77690000.0	77700000.0	0.0	0.3983989953994751	0.6452686190605164
1.0	77730000.0	77740000.0	0.0	0.38834264874458313	0.6370972394943237
1.0	77790000.0	77800000.0	2.0	0.4523751139640808	0.6873892545700073
1.0	77840000.0	77850000.0	0.0	0.44292181730270386	0.6780047416687012
1.0	77850000.0	77860000.0	0.0	0.38179367780685425	0.632088303565979
1.0	77890000.0	77900000.0	1.0	0.3941589295864105	0.6418856382369995
1.0	77960000.0	77970000.0	0.0	0.3098578453063965	0.5393012166023254
1.0	77980000.0	77990000.0	0.0	0.33667904138565063	0.5985648036003113
1.0	78010000.0	78020000.0	0.0	0.29096996784210205	0.49691280722618103
1.0	78030000.0	78040000.0	0.0	0.27543720602989197	0.4766661524772644
1.0	78050000.0	78060000.0	0.0	0.28084832429885864	0.48220986127853394
1.0	78120000.0	78130000.0	2.0	0.27666395902633667	0.4779205322265625
1.0	78130000.0	78140000.0	0.0	0.2835925221443176	0.4850301146507263
1.0	78330000.0	78340000.0	0.0	0.2808184027671814	0.48217907547950745
1.0	78690000.0	78700000.0	1.0	0.3662101626396179	0.6197013258934021
1.0	78700000.0	78710000.0	1.0	0.35699328780174255	0.6044090986251831
1.0	78840000.0	78850000.0	0.0	0.4883621335029602	0.7113053798675537
1.0	78910000.0	78920000.0	1.0	0.4691642224788666	0.7013508081436157
1.0	78950000.0	78960000.0	0.0	0.3960312306880951	0.643439531326294
1.0	79030000.0	79040000.0	0.0	0.4037401080131531	0.6502381563186646
1.0	79050000.0	79060000.0	0.0	0.3512284755706787	0.610309898853302
1.0	79080000.0	79090000.0	0.0	0.3864258825778961	0.6399279832839966
1.0	79170000.0	79180000.0	0.0	0.4351447522640228	0.6738334894180298
1.0	79190000.0	79200000.0	2.0	0.5041382908821106	0.727619469165802
1.0	79240000.0	79250000.0	0.0	0.532049298286438	0.746001124382019
1.0	79250000.0	79260000.0	0.0	0.5322757363319397	0.7463265061378479
1.0	79270000.0	79280000.0	0.0	0.5482888221740723	0.7576518654823303
1.0	79300000.0	79310000.0	1.0	0.38993483781814575	0.6376668214797974
1.0	79350000.0	79360000.0	0.0	0.5101225972175598	0.726087212562561
1.0	79370000.0	79380000.0	1.0	0.6440061330795288	0.8170491456985474
1.0	79390000.0	79400000.0	0.0	0.738741934299469	0.8719171285629272
1.0	79430000.0	79440000.0	0.0	0.648750901222229	0.8155385851860046
1.0	79440000.0	79450000.0	2.0	0.6676090955734253	0.828570544719696
1.0	79460000.0	79470000.0	0.0	0.7888703346252441	0.897839367389679
1.0	79470000.0	79480000.0	1.0	0.772371768951416	0.889973521232605
1.0	79600000.0	79610000.0	0.0	0.6651648283004761	0.8328046798706055
1.0	79620000.0	79630000.0	0.0	0.6901199221611023	0.8440631031990051
1.0	79630000.0	79640000.0	2.0	0.6045544743537903	0.7944707870483398
1.0	79650000.0	79660000.0	1.0	0.5712743997573853	0.7698671221733093
1.0	79730000.0	79740000.0	1.0	0.6185325980186462	0.8001521825790405
1.0	79780000.0	79790000.0	4.0	0.6018139719963074	0.7901568412780762
1.0	79810000.0	79820000.0	3.0	0.6724212765693665	0.8327212333679199
1.0	79820000.0	79830000.0	0.0	0.7256187200546265	0.8637283444404602
1.0	79830000.0	79840000.0	0.0	0.7211157083511353	0.861120343208313
1.0	79840000.0	79850000.0	3.0	0.6772502064704895	0.8383451700210571
1.0	79870000.0	79880000.0	1.0	0.7110745310783386	0.8571680188179016
1.0	79890000.0	79900000.0	2.0	0.6138685941696167	0.8009670972824097
1.0	79980000.0	79990000.0	0.0	0.6232013702392578	0.8058091998100281
1.0	79990000.0	80000000.0	1.0	0.6179184317588806	0.8028984069824219
1.0	80130000.0	80140000.0	3.0	0.6943129301071167	0.8477336168289185
1.0	80240000.0	80250000.0	0.0	0.8193440437316895	0.9152182340621948
1.0	80370000.0	80380000.0	1.0	0.8160432577133179	0.9120817184448242
1.0	80380000.0	80390000.0	3.0	0.8036931157112122	0.9054321050643921
1.0	80420000.0	80430000.0	0.0	0.8484981656074524	0.9303988218307495
1.0	80430000.0	80440000.0	1.0	0.7640708684921265	0.886086106300354
1.0	80470000.0	80480000.0	0.0	0.6874776482582092	0.8424345254898071
1.0	80480000.0	80490000.0	2.0	0.6412550806999207	0.8173710107803345
1.0	80520000.0	80530000.0	1.0	0.5162742137908936	0.7350689768791199
1.0	80580000.0	80590000.0	0.0	0.6346737146377563	0.8179987072944641
1.0	80610000.0	80620000.0	0.0	0.69820636510849	0.8586094975471497
1.0	80840000.0	80850000.0	2.0	0.7075686454772949	0.8572704195976257
1.0	80960000.0	80970000.0	3.0	0.7660448551177979	0.8872167468070984
1.0	80970000.0	80980000.0	0.0	0.8563774228096008	0.9346101880073547
1.0	80990000.0	81000000.0	1.0	0.7723641991615295	0.8903841972351074
1.0	81010000.0	81020000.0	2.0	0.7933527231216431	0.90382319688797
1.0	81020000.0	81030000.0	1.0	0.8223528861999512	0.9180151224136353
1.0	81040000.0	81050000.0	0.0	0.7741764187812805	0.8949713706970215
1.0	81060000.0	81070000.0	0.0	0.8160478472709656	0.9189173579216003
1.0	81100000.0	81110000.0	1.0	0.7189299464225769	0.8627635836601257
1.0	81310000.0	81320000.0	1.0	0.9293177723884583	0.9684377908706665
1.0	81320000.0	81330000.0	0.0	0.9160976409912109	0.9616165161132812
1.0	81340000.0	81350000.0	1.0	0.657431960105896	0.8286776542663574
1.0	81380000.0	81390000.0	0.0	0.6670660972595215	0.8337669372558594
1.0	81440000.0	81450000.0	0.0	0.657397985458374	0.830985426902771
1.0	81480000.0	81490000.0	0.0	0.49548688530921936	0.7173045873641968
1.0	81490000.0	81500000.0	1.0	0.5745059847831726	0.7776880264282227
1.0	81550000.0	81560000.0	0.0	0.5980619788169861	0.7921773195266724
1.0	81620000.0	81630000.0	0.0	0.5687423348426819	0.7716731429100037
1.0	81650000.0	81660000.0	0.0	0.5861031413078308	0.7826305627822876
1.0	81730000.0	81740000.0	1.0	0.5611792802810669	0.7660257816314697
1.0	81740000.0	81750000.0	2.0	0.5850045084953308	0.7862538695335388
1.0	81760000.0	81770000.0	0.0	0.5412064790725708	0.7495403289794922
1.0	81770000.0	81780000.0	1.0	0.5136258006095886	0.7307820916175842
1.0	81850000.0	81860000.0	2.0	0.5098093152046204	0.7313719987869263
1.0	81910000.0	81920000.0	0.0	0.5808218121528625	0.7815742492675781
1.0	81950000.0	81960000.0	1.0	0.520524799823761	0.7375434041023254
1.0	81960000.0	81970000.0	0.0	0.48780936002731323	0.7133712768554688
1.0	82110000.0	82120000.0	1.0	0.4660395681858063	0.6977366805076599
1.0	82140000.0	82150000.0	0.0	0.395439475774765	0.6422053575515747
1.0	82190000.0	82200000.0	0.0	0.5153651833534241	0.7356604337692261
1.0	82200000.0	82210000.0	1.0	0.3684696555137634	0.6229656934738159
1.0	82250000.0	82260000.0	1.0	0.40589824318885803	0.6548961400985718
1.0	82260000.0	82270000.0	1.0	0.29528623819351196	0.5076559782028198
1.0	82380000.0	82390000.0	0.0	0.41409048438072205	0.6558988690376282
1.0	82410000.0	82420000.0	1.0	0.38176172971725464	0.6242573857307434
1.0	82440000.0	82450000.0	1.0	0.4100201725959778	0.6469923257827759
1.0	82470000.0	82480000.0	1.0	0.6131843328475952	0.7994869351387024
1.0	82490000.0	82500000.0	0.0	0.6958109140396118	0.8497829437255859
1.0	82570000.0	82580000.0	0.0	0.677494466304779	0.8369035720825195
1.0	82630000.0	82640000.0	1.0	0.6041450500488281	0.7950453758239746
1.0	82660000.0	82670000.0	0.0	0.6323761940002441	0.8122461438179016
1.0	82680000.0	82690000.0	1.0	0.5128347277641296	0.7299334406852722
1.0	82710000.0	82720000.0	2.0	0.5146529078483582	0.7327654361724854
1.0	82770000.0	82780000.0	0.0	0.6062608957290649	0.7959200739860535
1.0	82810000.0	82820000.0	0.0	0.5777291059494019	0.7781844735145569
1.0	82820000.0	82830000.0	1.0	0.5258461236953735	0.7442505359649658
1.0	82990000.0	83000000.0	1.0	0.6152902245521545	0.804155707359314
1.0	83030000.0	83040000.0	1.0	0.5335210561752319	0.7454584240913391
1.0	83060000.0	83070000.0	0.0	0.5939749479293823	0.7894931435585022
1.0	83070000.0	83080000.0	0.0	0.6188010573387146	0.8049246668815613
1.0	83100000.0	83110000.0	0.0	0.6794857382774353	0.8399778604507446
1.0	83110000.0	83120000.0	0.0	0.6893521547317505	0.844774067401886
1.0	83170000.0	83180000.0	1.0	0.6429620981216431	0.8162707090377808
1.0	83240000.0	83250000.0	1.0	0.7027302384376526	0.8523972630500793
1.0	83250000.0	83260000.0	0.0	0.6839876770973206	0.8424166440963745
1.0	83280000.0	83290000.0	1.0	0.666908860206604	0.8318964242935181
1.0	83290000.0	83300000.0	0.0	0.6517137289047241	0.8235737085342407
1.0	83300000.0	83310000.0	1.0	0.4858952462673187	0.7065128087997437
1.0	83390000.0	83400000.0	1.0	0.599263072013855	0.7899551391601562
1.0	83400000.0	83410000.0	1.0	0.6108720302581787	0.7996559739112854
1.0	83490000.0	83500000.0	0.0	0.5445848703384399	0.7528400421142578
1.0	83560000.0	83570000.0	1.0	0.41647353768348694	0.660485565662384
1.0	83780000.0	83790000.0	0.0	0.36341753602027893	0.6247276067733765
1.0	83880000.0	83890000.0	0.0	0.39011433720588684	0.6402112245559692
1.0	83920000.0	83930000.0	0.0	0.4040165841579437	0.6493636965751648
1.0	83930000.0	83940000.0	0.0	0.4156826138496399	0.6593466997146606
1.0	83990000.0	84000000.0	3.0	0.40409159660339355	0.6525178551673889
1.0	84100000.0	84110000.0	0.0	0.4647741913795471	0.6954904794692993
1.0	84140000.0	84150000.0	0.0	0.5382016897201538	0.7494757175445557
1.0	84190000.0	84200000.0	0.0	0.5133801698684692	0.7323623299598694
1.0	84260000.0	84270000.0	1.0	0.35309815406799316	0.6122874021530151
1.0	84280000.0	84290000.0	0.0	0.3580471873283386	0.615368664264679
1.0	84310000.0	84320000.0	0.0	0.3514687120914459	0.6156587600708008
1.0	84330000.0	84340000.0	0.0	0.393942654132843	0.6472218632698059
1.0	84350000.0	84360000.0	0.0	0.30736416578292847	0.5433452725410461
1.0	84390000.0	84400000.0	0.0	0.32887569069862366	0.5680942535400391
1.0	84410000.0	84420000.0	0.0	0.45371943712234497	0.6884294748306274
1.0	84420000.0	84430000.0	0.0	0.40302103757858276	0.6483955383300781
1.0	84480000.0	84490000.0	4.0	0.4358435571193695	0.6753940582275391
1.0	84510000.0	84520000.0	0.0	0.468330442905426	0.6966260671615601
1.0	84540000.0	84550000.0	0.0	0.2462645024061203	0.4733765721321106
1.0	84620000.0	84630000.0	0.0	0.32149529457092285	0.5649929642677307
1.0	84630000.0	84640000.0	0.0	0.38778185844421387	0.6375834941864014
1.0	84660000.0	84670000.0	0.0	0.3246884047985077	0.5405380725860596
1.0	84670000.0	84680000.0	0.0	0.3175659775733948	0.536869466304779
1.0	84700000.0	84710000.0	0.0	0.3572932779788971	0.6136121153831482
1.0	84780000.0	84790000.0	0.0	0.40078574419021606	0.6462453007698059
1.0	84940000.0	84950000.0	1.0	0.5234203338623047	1.32992684841156
1.0	85020000.0	85030000.0	0.0	0.2916054427623749	0.4932924807071686
1.0	85050000.0	85060000.0	1.0	0.3311954438686371	0.5982843637466431
1.0	85090000.0	85100000.0	0.0	0.3567947447299957	0.6138817071914673
1.0	85110000.0	85120000.0	0.0	0.29826435446739197	0.4967272877693176
1.0	85130000.0	85140000.0	0.0	0.3576314151287079	0.6045495867729187
1.0	85140000.0	85150000.0	1.0	0.35020989179611206	0.6036897301673889
1.0	85180000.0	85190000.0	1.0	0.3643421232700348	0.6187944412231445
1.0	85270000.0	85280000.0	0.0	0.5440303087234497	0.7524086236953735
1.0	85280000.0	85290000.0	1.0	0.4480110704898834	0.6809396743774414
1.0	85290000.0	85300000.0	0.0	0.43372097611427307	0.6704115867614746
1.0	85320000.0	85330000.0	0.0	0.44163447618484497	0.6756044626235962
1.0	85330000.0	85340000.0	0.0	0.4188292622566223	0.6593784093856812
1.0	85340000.0	85350000.0	1.0	0.39799362421035767	0.6450014710426331
1.0	85500000.0	85510000.0	1.0	0.360016405582428	0.617545485496521
1.0	85630000.0	85640000.0	0.0	0.2821580767631531	0.4835551679134369
1.0	85660000.0	85670000.0	0.0	0.5234203934669495	1.32992684841156
1.0	85750000.0	85760000.0	0.0	0.28591838479042053	0.48742467164993286
1.0	85780000.0	85790000.0	0.0	0.2908326983451843	0.4924944043159485
1.0	85820000.0	85830000.0	0.0	0.27320095896720886	0.47477787733078003
1.0	85880000.0	85890000.0	0.0	0.2992837429046631	0.49727946519851685
1.0	85950000.0	85960000.0	1.0	0.2924838960170746	0.4942006468772888
1.0	85990000.0	86000000.0	1.0	0.3421650826931	0.572483241558075
1.0	86060000.0	86070000.0	0.0	0.3351718783378601	0.5596050024032593
1.0	86080000.0	86090000.0	3.0	0.3243226408958435	0.5434091687202454
1.0	86170000.0	86180000.0	0.0	0.2462645024061203	0.4733765721321106
1.0	86250000.0	86260000.0	0.0	0.3798733651638031	0.6316865682601929
1.0	86330000.0	86340000.0	0.0	0.3687184751033783	0.6222389340400696
1.0	86350000.0	86360000.0	1.0	0.38475242257118225	0.6352084279060364
1.0	86380000.0	86390000.0	1.0	0.3822999894618988	0.6335455179214478
1.0	86410000.0	86420000.0	1.0	0.35092300176620483	0.6106282472610474
1.0	86480000.0	86490000.0	0.0	0.3261076509952545	0.5876122117042542
1.0	86520000.0	86530000.0	0.0	0.2949053943157196	0.49825507402420044
1.0	86560000.0	86570000.0	0.0	0.3715875744819641	0.6331537365913391
1.0	86640000.0	86650000.0	1.0	0.3687766492366791	0.6232415437698364
1.0	86650000.0	86660000.0	0.0	0.39715084433555603	0.6459712982177734
1.0	86860000.0	86870000.0	0.0	0.5234203934669495	1.32992684841156
1.0	86930000.0	86940000.0	0.0	0.45781755447387695	0.6905249357223511
1.0	86940000.0	86950000.0	2.0	0.3964127004146576	0.6433566808700562
1.0	86960000.0	86970000.0	0.0	0.41176313161849976	0.6545445322990417
1.0	87060000.0	87070000.0	0.0	0.618504524230957	0.8044649362564087
1.0	87170000.0	87180000.0	0.0	0.5234203934669495	1.32992684841156
1.0	87210000.0	87220000.0	0.0	0.3374980390071869	0.583090603351593
1.0	87220000.0	87230000.0	0.0	0.4382390081882477	0.6746794581413269
1.0	87260000.0	87270000.0	0.0	0.4510495662689209	0.682466983795166
1.0	87300000.0	87310000.0	0.0	0.4305802285671234	0.667786717414856
1.0	87310000.0	87320000.0	1.0	0.4292061924934387	0.666874349117279
1.0	87420000.0	87430000.0	0.0	0.3749370872974396	0.621299147605896
1.0	87450000.0	87460000.0	1.0	0.3147823214530945	0.5198627710342407
1.0	87490000.0	87500000.0	0.0	0.298500120639801	0.5063095092773438
1.0	87520000.0	87530000.0	0.0	0.3030299246311188	0.5002045631408691
1.0	87540000.0	87550000.0	0.0	0.306436687707901	0.5041567087173462
1.0	87560000.0	87570000.0	0.0	0.31869861483573914	0.5559753179550171
1.0	87570000.0	87580000.0	2.0	0.29242876172065735	0.4941435754299164
1.0	87580000.0	87590000.0	0.0	0.3431224822998047	0.6020517349243164
1.0	87590000.0	87600000.0	1.0	0.39662662148475647	0.6438708901405334
1.0	87600000.0	87610000.0	1.0	0.35635119676589966	0.6055102348327637
1.0	87710000.0	87720000.0	1.0	0.5746079087257385	0.7732804417610168
1.0	87720000.0	87730000.0	1.0	0.6128965616226196	0.7993890047073364
1.0	87760000.0	87770000.0	0.0	0.5457462072372437	0.7540821433067322
1.0	87850000.0	87860000.0	1.0	0.40399807691574097	0.6484616994857788
1.0	87960000.0	87970000.0	0.0	0.5012789964675903	0.7220041751861572
1.0	88100000.0	88110000.0	0.0	0.4241408407688141	0.6632262468338013
1.0	88160000.0	88170000.0	0.0	0.5850385427474976	0.7833856344223022
1.0	88190000.0	88200000.0	0.0	0.5651856064796448	0.7671710848808289
1.0	88270000.0	88280000.0	1.0	0.6431812047958374	0.8167845010757446
1.0	88290000.0	88300000.0	2.0	0.5028718709945679	0.7227868437767029
1.0	88370000.0	88380000.0	1.0	0.6488620638847351	0.8203712701797485
1.0	88430000.0	88440000.0	2.0	0.4133818745613098	0.6560441255569458
1.0	88440000.0	88450000.0	1.0	0.5198757648468018	0.7371150851249695
1.0	88520000.0	88530000.0	0.0	0.48935413360595703	0.7119754552841187
1.0	88550000.0	88560000.0	0.0	0.585628092288971	0.7843054533004761
1.0	88560000.0	88570000.0	1.0	0.5768476128578186	0.7764447927474976
1.0	88610000.0	88620000.0	0.0	0.62165367603302	0.8047865629196167
1.0	88650000.0	88660000.0	0.0	0.649528980255127	0.8187661170959473
1.0	88700000.0	88710000.0	1.0	0.6031442880630493	0.7909013032913208
1.0	88710000.0	88720000.0	0.0	0.6380892992019653	0.8142509460449219
1.0	88750000.0	88760000.0	1.0	0.7056827545166016	0.8525696992874146
1.0	88830000.0	88840000.0	1.0	0.7834121584892273	0.8939968347549438
1.0	88840000.0	88850000.0	1.0	0.762355387210846	0.881081759929657
1.0	88880000.0	88890000.0	1.0	0.8519180417060852	0.9345105886459351
1.0	88910000.0	88920000.0	2.0	0.7271351218223572	0.8661614656448364
1.0	88970000.0	88980000.0	1.0	0.5115023851394653	0.730720043182373
1.0	88980000.0	88990000.0	0.0	0.49227768182754517	0.7141765356063843
1.0	89030000.0	89040000.0	0.0	0.5211132764816284	0.7392691373825073
1.0	89090000.0	89100000.0	0.0	0.4615761637687683	0.6963784098625183
1.0	89140000.0	89150000.0	0.0	0.27106815576553345	0.7361446619033813
1.0	89190000.0	89200000.0	0.0	0.3014492094516754	0.4987955689430237
1.0	89200000.0	89210000.0	2.0	0.28750914335250854	0.4886743426322937
1.0	89220000.0	89230000.0	0.0	0.30780214071273804	0.5061105489730835
1.0	89350000.0	89360000.0	0.0	0.5233418345451355	1.3299267292022705
1.0	89420000.0	89430000.0	0.0	0.318019300699234	0.528820812702179
1.0	89530000.0	89540000.0	2.0	0.5141328573226929	0.7266684770584106
1.0	89580000.0	89590000.0	1.0	0.45410218834877014	0.6772271990776062
1.0	89650000.0	89660000.0	0.0	0.532941997051239	0.7428046464920044
1.0	89660000.0	89670000.0	1.0	0.28346267342567444	0.48489636182785034
1.0	89670000.0	89680000.0	1.0	0.6650354862213135	0.8304654955863953
1.0	89680000.0	89690000.0	0.0	0.6877145767211914	0.8419110178947449
1.0	89780000.0	89790000.0	2.0	0.6721868515014648	0.8348419070243835
1.0	89910000.0	89920000.0	0.0	0.4967535138130188	0.7176772952079773
1.0	89920000.0	89930000.0	2.0	0.48971080780029297	0.7136511206626892
1.0	89930000.0	89940000.0	0.0	0.5263711810112	0.7392332553863525
1.0	89980000.0	89990000.0	1.0	0.4455607831478119	0.6787571907043457
1.0	90030000.0	90040000.0	0.0	0.4690759778022766	0.6944094896316528
1.0	90160000.0	90170000.0	0.0	0.37366408109664917	0.6430917382240295
1.0	90170000.0	90180000.0	0.0	0.34096816182136536	0.5930878520011902
1.0	90180000.0	90190000.0	1.0	0.3293243944644928	0.5474770665168762
1.0	90320000.0	90330000.0	1.0	0.3428608179092407	0.5790845155715942
1.0	90330000.0	90340000.0	0.0	0.34375789761543274	0.5876713395118713
1.0	90370000.0	90380000.0	0.0	0.3474550247192383	0.5926423668861389
1.0	90410000.0	90420000.0	0.0	0.3739212453365326	0.6254736185073853
1.0	90500000.0	90510000.0	1.0	0.38229790329933167	0.6321026682853699
1.0	90550000.0	90560000.0	0.0	0.5624067187309265	0.7677226662635803
1.0	90700000.0	90710000.0	1.0	0.6309719085693359	0.8113118410110474
1.0	90800000.0	90810000.0	0.0	0.6089698076248169	0.7950747013092041
1.0	90810000.0	90820000.0	0.0	0.6613879799842834	0.8314598202705383
1.0	90820000.0	90830000.0	0.0	0.6356691718101501	0.814304530620575
1.0	90840000.0	90850000.0	0.0	0.6083205938339233	0.7966576218605042
1.0	90850000.0	90860000.0	2.0	0.4793396592140198	0.7043816447257996
1.0	90970000.0	90980000.0	1.0	0.8175989389419556	0.9145501852035522
1.0	90980000.0	90990000.0	0.0	0.8972833752632141	0.9556328058242798
1.0	91000000.0	91010000.0	0.0	0.8642654418945312	0.9384905099868774
1.0	91080000.0	91090000.0	1.0	0.9608424305915833	0.9821572303771973
1.0	91160000.0	91170000.0	1.0	0.7155600190162659	0.8616946935653687
1.0	91240000.0	91250000.0	1.0	0.5703603625297546	0.7745149731636047
1.0	91290000.0	91300000.0	1.0	0.3731192648410797	0.6254106163978577
1.0	91310000.0	91320000.0	1.0	0.35532787442207336	0.8734914064407349
1.0	91340000.0	91350000.0	0.0	0.605503261089325	0.7982238531112671
1.0	91430000.0	91440000.0	1.0	0.31708449125289917	0.5260308384895325
1.0	91540000.0	91550000.0	0.0	0.5086879134178162	0.7298864722251892
1.0	91580000.0	91590000.0	1.0	0.44097933173179626	0.6757622361183167
1.0	91590000.0	91600000.0	1.0	0.5714551210403442	0.7716302275657654
1.0	91810000.0	91820000.0	0.0	0.41675645112991333	0.658685564994812
1.0	91920000.0	91930000.0	0.0	0.43700385093688965	0.6760358214378357
1.0	91950000.0	91960000.0	1.0	0.37079980969429016	0.6277685761451721
1.0	91990000.0	92000000.0	1.0	0.2802181839942932	0.48156309127807617
1.0	92050000.0	92060000.0	0.0	0.28989920020103455	0.49138426780700684
1.0	92150000.0	92160000.0	0.0	0.3146575093269348	0.5195547342300415
1.0	92160000.0	92170000.0	2.0	0.292587548494339	0.4943074584007263
1.0	92230000.0	92240000.0	0.0	0.32042235136032104	0.5368953347206116
1.0	92290000.0	92300000.0	0.0	0.3399377763271332	0.5709490776062012
1.0	92300000.0	92310000.0	1.0	0.31777244806289673	0.5280662775039673
1.0	92360000.0	92370000.0	0.0	0.3418406546115875	0.5744338035583496
1.0	92450000.0	92460000.0	0.0	0.39342620968818665	0.6411172747612
1.0	92470000.0	92480000.0	0.0	0.4574056565761566	0.6905608773231506
1.0	92490000.0	92500000.0	0.0	0.40255099534988403	0.6484187841415405
1.0	92510000.0	92520000.0	0.0	0.3996124863624573	0.6463553309440613
1.0	92570000.0	92580000.0	0.0	0.360413134098053	0.6087299585342407
1.0	92590000.0	92600000.0	0.0	0.36123034358024597	0.6112345457077026
1.0	92620000.0	92630000.0	0.0	0.41190481185913086	0.6542109251022339
1.0	92640000.0	92650000.0	0.0	0.367321640253067	0.6139963865280151
1.0	92690000.0	92700000.0	0.0	0.39026975631713867	0.6387119889259338
1.0	92790000.0	92800000.0	0.0	0.2953408658504486	0.4956974983215332
1.0	92880000.0	92890000.0	0.0	0.39261922240257263	0.6409661769866943
1.0	92910000.0	92920000.0	2.0	0.36962834000587463	0.6278355121612549
1.0	92940000.0	92950000.0	0.0	0.3484414219856262	0.6066997051239014
1.0	93000000.0	93010000.0	0.0	0.2886658012866974	0.4902575612068176
1.0	93100000.0	93110000.0	0.0	0.29796838760375977	0.49658551812171936
1.0	93110000.0	93120000.0	0.0	0.29349595308303833	0.49524664878845215
1.0	93210000.0	93220000.0	0.0	0.308657169342041	0.5074473023414612
1.0	93230000.0	93240000.0	0.0	0.3325370252132416	0.5556374788284302
1.0	93240000.0	93250000.0	0.0	0.3332976698875427	0.55450040102005
1.0	93420000.0	93430000.0	0.0	0.5028682351112366	1.3192341327667236
1.0	93440000.0	93450000.0	0.0	0.34063097834587097	0.6001197099685669
1.0	93500000.0	93510000.0	0.0	0.38516050577163696	0.6345037221908569
1.0	93510000.0	93520000.0	0.0	0.3821865916252136	0.6328282356262207
1.0	93540000.0	93550000.0	2.0	0.5216439962387085	1.3298358917236328
1.0	93650000.0	93660000.0	2.0	0.2813023328781128	0.4826756417751312
1.0	93660000.0	93670000.0	0.0	0.2847808003425598	0.48625317215919495
1.0	93740000.0	93750000.0	0.0	0.2891612648963928	0.49076899886131287
1.0	93780000.0	93790000.0	1.0	0.2773878872394562	0.47866153717041016
1.0	93800000.0	93810000.0	0.0	0.2811617851257324	0.4825313091278076
1.0	93830000.0	93840000.0	0.0	0.2882903218269348	0.4898703694343567
1.0	93930000.0	93940000.0	1.0	0.2887097895145416	0.4903026223182678
1.0	93940000.0	93950000.0	0.0	0.30512458086013794	0.5125216245651245
1.0	94040000.0	94050000.0	0.0	0.31931406259536743	0.5329962968826294
1.0	94130000.0	94140000.0	1.0	0.2988662123680115	0.4970410466194153
1.0	94150000.0	94160000.0	0.0	0.32071009278297424	0.5379613041877747
1.0	94180000.0	94190000.0	0.0	0.36360979080200195	0.6180721521377563
1.0	94190000.0	94200000.0	0.0	0.31900468468666077	0.5319631099700928
1.0	94240000.0	94250000.0	0.0	0.28295937180519104	0.4843789041042328
1.0	94300000.0	94310000.0	0.0	0.2804652750492096	0.48181623220443726
1.0	94360000.0	94370000.0	0.0	0.28623247146606445	0.4877484440803528
1.0	94380000.0	94390000.0	1.0	0.31549352407455444	0.5599299669265747
1.0	94400000.0	94410000.0	1.0	0.33467134833335876	0.6009047627449036
1.0	94420000.0	94430000.0	0.0	0.298395574092865	0.4967927932739258
1.0	94470000.0	94480000.0	0.0	0.31907176971435547	0.5472742319107056
1.0	94500000.0	94510000.0	0.0	0.33280450105667114	0.5552207231521606
1.0	94550000.0	94560000.0	0.0	0.35059571266174316	0.5978201627731323
1.0	94570000.0	94580000.0	0.0	0.3330857753753662	0.5636943578720093
1.0	94580000.0	94590000.0	1.0	0.3551305830478668	0.5995677709579468
1.0	94650000.0	94660000.0	0.0	0.38960784673690796	0.6641436815261841
1.0	94740000.0	94750000.0	0.0	0.394045352935791	0.6342900395393372
1.0	94790000.0	94800000.0	1.0	0.40169158577919006	0.6466841101646423
1.0	94800000.0	94810000.0	1.0	0.3617895841598511	0.6160814762115479
1.0	94820000.0	94830000.0	0.0	0.41912752389907837	0.6619702577590942
1.0	94990000.0	95000000.0	0.0	0.27839159965515137	0.4796895980834961
1.0	95000000.0	95010000.0	1.0	0.38485509157180786	1.0503405332565308
1.0	95010000.0	95020000.0	0.0	0.27997857332229614	0.48131686449050903
1.0	95050000.0	95060000.0	0.0	0.322472482919693	0.5718892216682434
1.0	95130000.0	95140000.0	0.0	0.31995198130607605	0.5558799505233765
1.0	95400000.0	95410000.0	0.0	0.3172912001609802	0.5250803828239441
1.0	95450000.0	95460000.0	1.0	0.3148918151855469	0.5201354622840881
1.0	95460000.0	95470000.0	0.0	0.3209661543369293	0.5389305353164673
1.0	95480000.0	95490000.0	1.0	0.31014662981033325	0.5099940896034241
1.0	95650000.0	95660000.0	0.0	0.4066128134727478	0.6509078741073608
1.0	95670000.0	95680000.0	0.0	0.4023023247718811	0.6471415758132935
1.0	95700000.0	95710000.0	1.0	0.35465407371520996	0.6157410740852356
1.0	95710000.0	95720000.0	1.0	0.3359980881214142	0.5648654699325562
1.0	95740000.0	95750000.0	2.0	0.5458597540855408	0.752743124961853
1.0	95790000.0	95800000.0	1.0	0.6625328063964844	0.8273607492446899
1.0	95800000.0	95810000.0	2.0	0.6487610936164856	0.8182924389839172
1.0	95860000.0	95870000.0	1.0	0.7394837141036987	0.8731309771537781
1.0	95870000.0	95880000.0	0.0	0.7232199907302856	0.8591157793998718
1.0	95880000.0	95890000.0	1.0	0.7509936094284058	0.8788469433784485
1.0	95930000.0	95940000.0	2.0	0.7066525220870972	0.8563724756240845
1.0	96020000.0	96030000.0	0.0	0.7084664106369019	0.8596013784408569
1.0	96040000.0	96050000.0	1.0	0.6309939622879028	0.8139532208442688
1.0	96080000.0	96090000.0	3.0	0.5217572450637817	0.7430607676506042
1.0	96140000.0	96150000.0	0.0	0.7779875993728638	0.8940552473068237
1.0	96200000.0	96210000.0	1.0	0.6552383303642273	0.8231297731399536
1.0	96210000.0	96220000.0	0.0	0.7841629385948181	0.8977775573730469
1.0	96290000.0	96300000.0	1.0	0.7808794975280762	0.8954822421073914
1.0	96310000.0	96320000.0	0.0	0.8304616808891296	0.9204511642456055
1.0	96320000.0	96330000.0	1.0	0.7994802594184875	0.9044719934463501
1.0	96330000.0	96340000.0	0.0	0.645735502243042	0.8210345506668091
1.0	96400000.0	96410000.0	0.0	0.5053645372390747	0.7286712527275085
1.0	96420000.0	96430000.0	0.0	0.5409198999404907	0.7540106773376465
1.0	96430000.0	96440000.0	0.0	0.5674707889556885	0.7731047868728638
1.0	96440000.0	96450000.0	0.0	0.5698954463005066	0.7729921340942383
1.0	96510000.0	96520000.0	1.0	0.4965892732143402	0.7194451093673706
1.0	96530000.0	96540000.0	2.0	0.4850643277168274	0.7132810354232788
1.0	96570000.0	96580000.0	0.0	0.5811039209365845	0.7808831334114075
1.0	96800000.0	96810000.0	0.0	0.5028762817382812	0.7268322110176086
1.0	96890000.0	96900000.0	2.0	0.390870064496994	0.6418495774269104
1.0	96910000.0	96920000.0	0.0	0.5045869946479797	0.7264772653579712
1.0	96920000.0	96930000.0	0.0	0.4725925028324127	0.702812671661377
1.0	96930000.0	96940000.0	0.0	0.37820082902908325	0.6294538378715515
1.0	96980000.0	96990000.0	0.0	0.3991304337978363	0.6445971727371216
1.0	97030000.0	97040000.0	1.0	0.5079455375671387	0.7280011177062988
1.0	97060000.0	97070000.0	1.0	0.45703285932540894	0.6866043210029602
1.0	97080000.0	97090000.0	0.0	0.5790534019470215	0.7778007388114929
1.0	97150000.0	97160000.0	1.0	0.5193047523498535	0.7365365028381348
1.0	97160000.0	97170000.0	1.0	0.5019389390945435	0.723039448261261
1.0	97220000.0	97230000.0	1.0	0.40927332639694214	0.6450942754745483
1.0	97240000.0	97250000.0	1.0	0.3360329568386078	0.5904091596603394
1.0	97300000.0	97310000.0	0.0	0.37272530794143677	0.6246873736381531
1.0	97330000.0	97340000.0	0.0	0.4630041718482971	0.6948527693748474
1.0	97420000.0	97430000.0	0.0	0.4015217423439026	0.646368145942688
1.0	97450000.0	97460000.0	0.0	0.49252477288246155	0.7151271104812622
1.0	97530000.0	97540000.0	0.0	0.5401872992515564	0.748420000076294
1.0	97570000.0	97580000.0	0.0	0.48661795258522034	0.7062647342681885
1.0	97640000.0	97650000.0	1.0	0.4210755228996277	0.6606841683387756
1.0	97700000.0	97710000.0	0.0	0.4127156138420105	0.6554299592971802
1.0	97770000.0	97780000.0	1.0	0.4280397295951843	0.6674784421920776
1.0	97800000.0	97810000.0	0.0	0.3695501387119293	0.6230341792106628
1.0	97890000.0	97900000.0	0.0	0.398019015789032	0.6442656517028809
1.0	97920000.0	97930000.0	1.0	0.43801116943359375	0.6744581460952759
1.0	97970000.0	97980000.0	0.0	0.4713461399078369	0.698607325553894
1.0	98020000.0	98030000.0	1.0	0.41272926330566406	0.6552026867866516
1.0	98030000.0	98040000.0	1.0	0.3869199752807617	0.6355419158935547
1.0	98040000.0	98050000.0	0.0	0.4213046133518219	0.6616109013557434
1.0	98150000.0	98160000.0	1.0	0.3253275752067566	0.5713235139846802
1.0	98170000.0	98180000.0	0.0	0.4066075384616852	0.6527778506278992
1.0	98180000.0	98190000.0	0.0	0.37614190578460693	0.628340482711792
1.0	98220000.0	98230000.0	1.0	0.35219353437423706	0.6094138622283936
1.0	98250000.0	98260000.0	0.0	0.34463074803352356	0.5848054885864258
1.0	98270000.0	98280000.0	1.0	0.29646915197372437	0.5016844272613525
1.0	98300000.0	98310000.0	0.0	0.3603244125843048	0.6155902743339539
1.0	98340000.0	98350000.0	0.0	0.30860117077827454	0.5073572397232056
1.0	98350000.0	98360000.0	1.0	0.30397501587867737	0.5281937718391418
1.0	98400000.0	98410000.0	1.0	0.3187214732170105	0.5486928820610046
1.0	98410000.0	98420000.0	0.0	0.38030195236206055	0.6324352025985718
1.0	98450000.0	98460000.0	1.0	0.4389567971229553	0.6766375303268433
1.0	98480000.0	98490000.0	0.0	0.47662869095802307	0.7045037150382996
1.0	98520000.0	98530000.0	0.0	0.5131915211677551	0.7321045398712158
1.0	98600000.0	98610000.0	1.0	0.4923427999019623	0.717133641242981
1.0	98670000.0	98680000.0	0.0	0.47348299622535706	0.7020477056503296
1.0	98700000.0	98710000.0	0.0	0.5250024199485779	0.7426944971084595
1.0	98710000.0	98720000.0	3.0	0.4639403223991394	0.6983792781829834
1.0	98880000.0	98890000.0	0.0	0.390591025352478	0.6445037126541138
1.0	98890000.0	98900000.0	0.0	0.42275771498680115	0.6680523157119751
1.0	98900000.0	98910000.0	0.0	0.4379783570766449	0.6807897090911865
1.0	98930000.0	98940000.0	0.0	0.35738620162010193	0.6154033541679382
1.0	99100000.0	99110000.0	0.0	0.5841119289398193	0.7831645607948303
1.0	99130000.0	99140000.0	1.0	0.3700113892555237	0.6153071522712708
1.0	99200000.0	99210000.0	1.0	0.39558690786361694	0.6422141194343567
1.0	99410000.0	99420000.0	0.0	0.696392297744751	0.846152663230896
1.0	99440000.0	99450000.0	4.0	0.6319857239723206	0.8083979487419128
1.0	99530000.0	99540000.0	1.0	0.780544638633728	0.89214026927948
1.0	99570000.0	99580000.0	3.0	0.6464990973472595	0.8189496994018555
1.0	99590000.0	99600000.0	1.0	0.6792894601821899	0.8378041386604309
1.0	99660000.0	99670000.0	0.0	0.6470247507095337	0.8181368708610535
1.0	99680000.0	99690000.0	0.0	0.5889780521392822	0.7824188470840454
1.0	99880000.0	99890000.0	0.0	0.45185035467147827	0.6888518333435059
1.0	99890000.0	99900000.0	1.0	0.40864792466163635	0.6558416485786438
1.0	99900000.0	99910000.0	0.0	0.3540264964103699	0.6109921932220459
1.0	99980000.0	99990000.0	1.0	0.3357098698616028	0.5975766181945801
1.0	100020000.0	100030000.0	0.0	0.36950165033340454	0.623757541179657
1.0	100050000.0	100060000.0	1.0	0.3703421652317047	0.6231684684753418
1.0	100060000.0	100070000.0	0.0	0.39462509751319885	0.6417232751846313
1.0	100110000.0	100120000.0	1.0	0.47060251235961914	0.7017536163330078
1.0	100130000.0	100140000.0	0.0	0.40473461151123047	0.6489375829696655
1.0	100190000.0	100200000.0	1.0	0.349491685628891	0.5879513621330261
1.0	100240000.0	100250000.0	0.0	0.43185749650001526	0.6696038842201233
1.0	100290000.0	100300000.0	0.0	0.3644717335700989	0.6198275089263916
1.0	100300000.0	100310000.0	0.0	0.3449056148529053	0.6041749715805054
1.0	100360000.0	100370000.0	0.0	0.31323784589767456	0.5162242650985718
1.0	100400000.0	100410000.0	1.0	0.28600043058395386	0.48750901222229004
1.0	100440000.0	100450000.0	0.0	0.2886326014995575	0.49022331833839417
1.0	100460000.0	100470000.0	0.0	0.2848924994468689	0.4863680899143219
1.0	100470000.0	100480000.0	0.0	0.2834825813770294	0.48491716384887695
1.0	100500000.0	100510000.0	0.0	0.2462645024061203	0.4733765721321106
1.0	100570000.0	100580000.0	0.0	0.2868419885635376	0.48837676644325256
1.0	100650000.0	100660000.0	1.0	0.2820812463760376	0.4834759831428528
1.0	100680000.0	100690000.0	0.0	0.2817229628562927	0.4831080436706543
1.0	100700000.0	100710000.0	0.0	0.29244545102119446	0.49416089057922363
1.0	100730000.0	100740000.0	0.0	0.5234203934669495	1.32992684841156
1.0	100780000.0	100790000.0	0.0	0.3484664559364319	0.6071941256523132
1.0	100800000.0	100810000.0	2.0	0.33795252442359924	0.6017182469367981
1.0	100820000.0	100830000.0	1.0	0.3202364444732666	0.5362175107002258
1.0	101020000.0	101030000.0	0.0	0.592680037021637	0.7855275273323059
1.0	101030000.0	101040000.0	1.0	0.4726150631904602	0.701981246471405
1.0	101050000.0	101060000.0	0.0	0.4730534553527832	0.6984760165214539
1.0	101100000.0	101110000.0	0.0	0.42238497734069824	0.6625176668167114
1.0	101120000.0	101130000.0	1.0	0.44599995017051697	0.6804899573326111
1.0	101160000.0	101170000.0	0.0	0.46005019545555115	0.6897554397583008
1.0	101170000.0	101180000.0	0.0	0.44962063431739807	0.6750640869140625
1.0	101180000.0	101190000.0	1.0	0.403430700302124	0.6477792859077454
1.0	101240000.0	101250000.0	2.0	0.45285946130752563	0.6887468099594116
1.0	101350000.0	101360000.0	0.0	0.3235555589199066	0.5500441789627075
1.0	101370000.0	101380000.0	0.0	0.3281065821647644	0.5877373814582825
1.0	101380000.0	101390000.0	2.0	0.31831759214401245	0.5297499299049377
1.0	101390000.0	101400000.0	4.0	0.30930066108703613	0.5085130333900452
1.0	101400000.0	101410000.0	0.0	0.3453996181488037	0.5963319540023804
1.0	101410000.0	101420000.0	0.0	0.3938257694244385	0.640480637550354
1.0	101490000.0	101500000.0	0.0	0.5234203934669495	1.32992684841156
1.0	101600000.0	101610000.0	0.0	0.44848179817199707	0.6743288040161133
1.0	101640000.0	101650000.0	0.0	0.43005403876304626	0.6683655977249146
1.0	101690000.0	101700000.0	1.0	0.3519569933414459	0.6099128127098083
1.0	101810000.0	101820000.0	0.0	0.40980347990989685	0.6537691354751587
1.0	101820000.0	101830000.0	2.0	0.3798534870147705	0.6316404938697815
1.0	101880000.0	101890000.0	3.0	0.5486223697662354	0.757621705532074
1.0	101890000.0	101900000.0	1.0	0.5640067458152771	0.7671547532081604
1.0	102030000.0	102040000.0	0.0	0.6177506446838379	0.8021590113639832
1.0	102050000.0	102060000.0	0.0	0.5683144330978394	0.7704602479934692
1.0	102080000.0	102090000.0	1.0	0.5967114567756653	0.7905443906784058
1.0	102090000.0	102100000.0	2.0	0.5475583672523499	0.7566763162612915
1.0	102130000.0	102140000.0	2.0	0.7545292377471924	0.8826157450675964
1.0	102140000.0	102150000.0	1.0	0.739585280418396	0.872414231300354
1.0	102150000.0	102160000.0	1.0	0.7338396906852722	0.8688197135925293
1.0	102180000.0	102190000.0	1.0	0.713032603263855	0.8585795164108276
1.0	102200000.0	102210000.0	0.0	0.7474823594093323	0.8756237030029297
1.0	102220000.0	102230000.0	2.0	0.7461298108100891	0.875665545463562
1.0	102230000.0	102240000.0	3.0	0.7796047925949097	0.8923662304878235
1.0	102260000.0	102270000.0	0.0	0.8360792994499207	0.9212435483932495
1.0	102330000.0	102340000.0	3.0	0.7350760698318481	0.8706163167953491
1.0	102340000.0	102350000.0	3.0	0.7223184704780579	0.8628873825073242
1.0	102390000.0	102400000.0	0.0	0.9454242587089539	0.9729534387588501
1.0	102430000.0	102440000.0	0.0	0.9059658050537109	0.9567444920539856
1.0	102460000.0	102470000.0	1.0	0.8931635022163391	0.9528149366378784
1.0	102490000.0	102500000.0	0.0	0.9680941700935364	0.9853721857070923
1.0	102510000.0	102520000.0	1.0	0.9366675615310669	0.9724254608154297
1.0	102520000.0	102530000.0	1.0	1.0287774801254272	1.0154218673706055
1.0	102630000.0	102640000.0	1.0	0.7147730588912964	0.8617408871650696
1.0	102640000.0	102650000.0	0.0	0.7973037958145142	0.9061754941940308
1.0	102910000.0	102920000.0	0.0	0.6384662389755249	0.8160369992256165
1.0	103040000.0	103050000.0	0.0	0.7926478385925293	0.9037333726882935
1.0	103050000.0	103060000.0	0.0	0.7880321741104126	0.9004758596420288
1.0	103150000.0	103160000.0	0.0	0.7527947425842285	0.8825547099113464
1.0	103200000.0	103210000.0	0.0	0.6619001030921936	0.8315607309341431
1.0	103250000.0	103260000.0	0.0	0.6324725151062012	0.8140841722488403
1.0	103260000.0	103270000.0	1.0	0.586861252784729	0.7846317887306213
1.0	103310000.0	103320000.0	0.0	0.5387864112854004	0.7498968839645386
1.0	103350000.0	103360000.0	0.0	0.4005451202392578	0.6382017731666565
1.0	103380000.0	103390000.0	0.0	0.4436061978340149	0.676896333694458
1.0	103410000.0	103420000.0	1.0	0.46087414026260376	0.6924960017204285
1.0	103420000.0	103430000.0	2.0	0.3735913634300232	0.6252102255821228
1.0	103460000.0	103470000.0	1.0	0.35532087087631226	0.6077438592910767
1.0	103490000.0	103500000.0	0.0	0.4559090733528137	0.6861613988876343
1.0	103560000.0	103570000.0	0.0	0.347162127494812	0.6056011915206909
1.0	103610000.0	103620000.0	0.0	0.4591149389743805	0.6930466890335083
1.0	103640000.0	103650000.0	0.0	0.44654592871665955	0.6884301900863647
1.0	103690000.0	103700000.0	0.0	0.461482435464859	0.7039692997932434
1.0	104090000.0	104100000.0	1.0	0.33831602334976196	0.5672300457954407
1.0	104130000.0	104140000.0	0.0	0.46051254868507385	0.7039194703102112
1.0	104310000.0	104320000.0	5.0	0.7465161085128784	0.8839112520217896
1.0	104340000.0	104350000.0	0.0	0.8763468861579895	0.9477235078811646
1.0	104350000.0	104360000.0	1.0	0.9589640498161316	0.9868481755256653
1.0	104420000.0	104430000.0	0.0	0.9850445985794067	0.9961562156677246
1.0	104480000.0	104490000.0	1.0	1.0054404735565186	1.004587173461914
1.0	104500000.0	104510000.0	1.0	1.0363237857818604	1.0195528268814087
1.0	104570000.0	104580000.0	0.0	0.903235912322998	0.9580918550491333
1.0	104610000.0	104620000.0	0.0	0.9599335789680481	0.9882431030273438
1.0	104640000.0	104650000.0	3.0	0.8501682281494141	0.9354889988899231
1.0	104650000.0	104660000.0	1.0	0.9241569638252258	0.9701825976371765
1.0	104710000.0	104720000.0	2.0	0.990245521068573	1.0019991397857666
1.0	104900000.0	104910000.0	4.0	0.8783420324325562	0.9515382051467896
1.0	104910000.0	104920000.0	2.0	0.9133129119873047	0.9633576273918152
1.0	104950000.0	104960000.0	1.0	1.0208861827850342	1.010943055152893
1.0	105050000.0	105060000.0	1.0	1.060774564743042	1.0272278785705566
1.0	105120000.0	105130000.0	1.0	1.030177116394043	1.020391821861267
1.0	105160000.0	105170000.0	1.0	0.9319776296615601	0.9751031994819641
1.0	105170000.0	105180000.0	2.0	0.8419588804244995	0.9305132627487183
1.0	105250000.0	105260000.0	2.0	0.8502388000488281	0.9361802339553833
1.0	105270000.0	105280000.0	0.0	0.9347387552261353	0.9760655164718628
1.0	105320000.0	105330000.0	2.0	0.741249680519104	0.876379668712616
1.0	105390000.0	105400000.0	0.0	0.855406641960144	0.9350409507751465
1.0	105480000.0	105490000.0	0.0	0.9086246490478516	0.9619626998901367
1.0	105490000.0	105500000.0	1.0	0.9434303045272827	0.9772907495498657
1.0	105500000.0	105510000.0	0.0	1.0110712051391602	1.0092558860778809
1.0	105590000.0	105600000.0	3.0	0.9480845332145691	0.9797368049621582
1.0	105660000.0	105670000.0	3.0	0.8207347989082336	0.9223068952560425
[truncated: 47,570 more rows]
