# Supplementary material for: Genome-wide mapping of somatic mutation rates uncovers drivers of cancer
Source: Nat Biotechnol. 2022 Jun 20;40(11):1634–43. doi: 10.1038/s41587-022-01353-8 (PMC9646522; doi:10.1038/s41587-022-01353-8)
Supplement: Supplementary file 4 — Regions and model predictions for each fold of each cancer for which a deep learning model was trained. Regions that were filtered are also listed along with their respective model predictions. [file 41587_2022_1353_MOESM4_ESM.zip › kfold_results/Bone-Osteosarc/fold_1.txt]

CHROM	START	END	Y_TRUE	Y_PRED	STD
1.0	860000.0	870000.0	0.0	0.5057182908058167	0.6936638355255127
1.0	900000.0	910000.0	0.0	0.5183559656143188	0.7020456194877625
1.0	930000.0	940000.0	0.0	0.3252066969871521	0.5013280510902405
1.0	960000.0	970000.0	0.0	0.43963003158569336	0.6489956974983215
1.0	980000.0	990000.0	2.0	0.5190854072570801	0.7025278210639954
1.0	990000.0	1000000.0	0.0	0.45609599351882935	0.6602590680122375
1.0	1000000.0	1010000.0	0.0	0.5013718605041504	0.690769374370575
1.0	1120000.0	1130000.0	0.0	0.46661248803138733	0.6674051284790039
1.0	1140000.0	1150000.0	0.0	0.31280404329299927	0.5095925331115723
1.0	1180000.0	1190000.0	1.0	0.44035544991493225	0.6494936347007751
1.0	1250000.0	1260000.0	0.0	0.3534127175807953	0.5664099454879761
1.0	1320000.0	1330000.0	2.0	0.2989739775657654	0.49273282289505005
1.0	1330000.0	1340000.0	1.0	0.26714807748794556	0.36397048830986023
1.0	1350000.0	1360000.0	0.0	0.36851412057876587	0.590679407119751
1.0	1550000.0	1560000.0	0.0	0.3481820225715637	0.5306600332260132
1.0	1720000.0	1730000.0	0.0	0.2715616822242737	0.39526844024658203
1.0	1750000.0	1760000.0	0.0	0.276585191488266	0.41209954023361206
1.0	1760000.0	1770000.0	1.0	0.26860371232032776	0.3846491575241089
1.0	1840000.0	1850000.0	0.0	0.350035697221756	0.5759174227714539
1.0	2000000.0	2010000.0	0.0	0.6178138256072998	0.7663401365280151
1.0	2060000.0	2070000.0	0.0	0.30273371934890747	0.4984135627746582
1.0	2110000.0	2120000.0	1.0	0.46576881408691406	0.666833221912384
1.0	2300000.0	2310000.0	0.0	0.38694000244140625	0.6095191836357117
1.0	2490000.0	2500000.0	0.0	0.5221551656723022	0.7045555710792542
1.0	2500000.0	2510000.0	0.0	0.32356008887290955	0.5470512509346008
1.0	2570000.0	2580000.0	1.0	0.3481820225715637	0.5306600332260132
1.0	2720000.0	2730000.0	0.0	0.7113991975784302	0.8244071006774902
1.0	2790000.0	2800000.0	1.0	0.6729904413223267	0.8008354306221008
1.0	2820000.0	2830000.0	1.0	0.7799704074859619	0.8656824231147766
1.0	2860000.0	2870000.0	0.0	0.7756839990615845	0.8631304502487183
1.0	2870000.0	2880000.0	0.0	0.8019930124282837	0.878740668296814
1.0	2890000.0	2900000.0	0.0	0.7846643924713135	0.8684736490249634
1.0	2970000.0	2980000.0	2.0	0.6988484859466553	0.8167427778244019
1.0	2980000.0	2990000.0	0.0	0.7400982975959778	0.8418015241622925
1.0	2990000.0	3000000.0	1.0	0.741431713104248	0.8426054120063782
1.0	3020000.0	3030000.0	1.0	0.6863444447517395	0.8090699315071106
1.0	3060000.0	3070000.0	0.0	0.7691337466239929	0.859223484992981
1.0	3100000.0	3110000.0	0.0	0.5300295948982239	0.7097432017326355
1.0	3130000.0	3140000.0	0.0	0.67838454246521	0.8041670918464661
1.0	3140000.0	3150000.0	0.0	0.6794887781143188	0.8048480749130249
1.0	3180000.0	3190000.0	0.0	0.6310821771621704	0.7747072577476501
1.0	3270000.0	3280000.0	1.0	0.6569114327430725	0.7908633947372437
1.0	3320000.0	3330000.0	0.0	0.6222068071365356	0.769115686416626
1.0	3440000.0	3450000.0	1.0	0.5217165946960449	0.7042659521102905
1.0	3460000.0	3470000.0	0.0	0.4907591938972473	0.683677613735199
1.0	3510000.0	3520000.0	0.0	0.4210129380226135	0.6361507177352905
1.0	3570000.0	3580000.0	0.0	0.37402790784835815	0.5819513201713562
1.0	3600000.0	3610000.0	0.0	0.48621368408203125	0.6806282997131348
1.0	3730000.0	3740000.0	0.0	0.32039204239845276	0.521720826625824
1.0	4010000.0	4020000.0	1.0	0.6339243650436401	0.7764931917190552
1.0	4060000.0	4070000.0	0.0	0.549903392791748	0.7227529287338257
1.0	4180000.0	4190000.0	0.0	0.9885048866271973	0.9864307641983032
1.0	4200000.0	4210000.0	2.0	0.9847076535224915	0.984276294708252
1.0	4300000.0	4310000.0	2.0	0.897879421710968	0.9346551895141602
1.0	4360000.0	4370000.0	1.0	1.0327526330947876	1.0114810466766357
1.0	4370000.0	4380000.0	1.0	1.0550997257232666	1.0241053104400635
1.0	4390000.0	4400000.0	0.0	1.032749891281128	1.011479377746582
1.0	4410000.0	4420000.0	1.0	1.01338529586792	1.0005282163619995
1.0	4440000.0	4450000.0	1.0	1.1427221298217773	1.0736669301986694
1.0	4480000.0	4490000.0	2.0	1.0960686206817627	1.0472443103790283
1.0	4580000.0	4590000.0	2.0	1.1642063856124878	1.0858949422836304
1.0	4680000.0	4690000.0	2.0	0.967154860496521	0.9743016958236694
1.0	4760000.0	4770000.0	1.0	0.8063618540763855	0.881320595741272
1.0	4780000.0	4790000.0	0.0	0.8291419148445129	0.8947192430496216
1.0	4810000.0	4820000.0	0.0	0.7886847257614136	0.8708603978157043
1.0	4830000.0	4840000.0	2.0	0.8004738092422485	0.8778427243232727
1.0	4850000.0	4860000.0	1.0	0.7758514285087585	0.8632300496101379
1.0	4880000.0	4890000.0	0.0	0.8715760111808777	0.9194540977478027
1.0	4890000.0	4900000.0	2.0	0.8236960172653198	0.8915240168571472
1.0	4970000.0	4980000.0	1.0	1.0286413431167603	1.0091569423675537
1.0	5020000.0	5030000.0	0.0	0.9526896476745605	0.9660628437995911
1.0	5180000.0	5190000.0	1.0	1.1392933130264282	1.071719765663147
1.0	5200000.0	5210000.0	2.0	1.1225465536117554	1.0622235536575317
1.0	5340000.0	5350000.0	1.0	1.0291169881820679	1.0094258785247803
1.0	5350000.0	5360000.0	1.0	0.9657241106033325	0.9734877347946167
1.0	5450000.0	5460000.0	1.0	0.9567683935165405	0.9683880805969238
1.0	5550000.0	5560000.0	0.0	0.8272477388381958	0.8936083912849426
1.0	5600000.0	5610000.0	0.0	1.013321876525879	1.0004923343658447
1.0	5660000.0	5670000.0	0.0	0.888187050819397	0.9290643930435181
1.0	5730000.0	5740000.0	0.0	0.896236777305603	0.9337083697319031
1.0	5800000.0	5810000.0	0.0	0.6949812769889832	0.8143733143806458
1.0	5830000.0	5840000.0	0.0	0.8639957308769226	0.9150553941726685
1.0	5870000.0	5880000.0	0.0	0.9132509231567383	0.943497359752655
1.0	5890000.0	5900000.0	2.0	0.8543394207954407	0.9094396829605103
1.0	5910000.0	5920000.0	2.0	0.743333637714386	0.8437517285346985
1.0	5980000.0	5990000.0	0.0	0.40922507643699646	0.6279574036598206
1.0	5990000.0	6000000.0	1.0	0.29473721981048584	0.4915143549442291
1.0	6110000.0	6120000.0	0.0	0.5030967593193054	0.6919184923171997
1.0	6170000.0	6180000.0	2.0	0.5035333633422852	0.6922093629837036
1.0	6180000.0	6190000.0	0.0	0.5096955299377441	0.6963073015213013
1.0	6190000.0	6200000.0	1.0	0.4825625419616699	0.6781750917434692
1.0	6260000.0	6270000.0	0.0	0.3216140866279602	0.49125784635543823
1.0	6300000.0	6310000.0	0.0	0.31466144323349	0.47311753034591675
1.0	6380000.0	6390000.0	0.0	0.27344051003456116	0.40310436487197876
1.0	6410000.0	6420000.0	0.0	0.30527016520500183	0.43669772148132324
1.0	6420000.0	6430000.0	1.0	0.26935815811157227	0.4034798741340637
1.0	6450000.0	6460000.0	0.0	0.3481820225715637	0.5306600332260132
1.0	6490000.0	6500000.0	0.0	0.3543950617313385	0.5385055541992188
1.0	6520000.0	6530000.0	0.0	0.26891958713531494	0.36872678995132446
1.0	6640000.0	6650000.0	0.0	0.3481820225715637	0.5306600332260132
1.0	6740000.0	6750000.0	1.0	0.2677830159664154	0.38395780324935913
1.0	6880000.0	6890000.0	0.0	0.27170878648757935	0.4046599864959717
1.0	6920000.0	6930000.0	0.0	0.27056628465652466	0.4180096685886383
1.0	6990000.0	7000000.0	0.0	0.38283929228782654	0.5951231718063354
1.0	7020000.0	7030000.0	0.0	0.3531664311885834	0.5412715673446655
1.0	7100000.0	7110000.0	1.0	0.42197751998901367	0.6368191838264465
1.0	7140000.0	7150000.0	0.0	0.515166163444519	0.6999345421791077
1.0	7250000.0	7260000.0	0.0	0.6094545125961304	0.7610446214675903
1.0	7280000.0	7290000.0	0.0	0.6409057974815369	0.7808720469474792
1.0	7290000.0	7300000.0	1.0	0.5928829908370972	0.7504898905754089
1.0	7320000.0	7330000.0	0.0	0.6520925760269165	0.7878621816635132
1.0	7450000.0	7460000.0	0.0	0.35061198472976685	0.5327346920967102
1.0	7480000.0	7490000.0	1.0	0.41488757729530334	0.6318991184234619
1.0	7510000.0	7520000.0	0.0	0.46086063981056213	0.6635016202926636
1.0	7520000.0	7530000.0	0.0	0.41564589738845825	0.6324265003204346
1.0	7530000.0	7540000.0	0.0	0.34905222058296204	0.5835533142089844
1.0	7580000.0	7590000.0	1.0	0.4661913812160492	0.6671196818351746
1.0	7600000.0	7610000.0	1.0	0.4200596213340759	0.635489821434021
1.0	7640000.0	7650000.0	1.0	0.5037411451339722	0.6923478245735168
1.0	7790000.0	7800000.0	1.0	0.5611348748207092	0.7300533056259155
1.0	7800000.0	7810000.0	0.0	0.41817742586135864	0.6341845393180847
1.0	7850000.0	7860000.0	1.0	0.2771509289741516	0.41597503423690796
1.0	7960000.0	7970000.0	1.0	0.3532637357711792	0.5311776995658875
1.0	8010000.0	8020000.0	0.0	0.3481820225715637	0.5306600332260132
1.0	8090000.0	8100000.0	1.0	0.35342472791671753	0.556004524230957
1.0	8150000.0	8160000.0	0.0	0.31937459111213684	0.4746062159538269
1.0	8250000.0	8260000.0	1.0	0.35655561089515686	0.5635411143302917
1.0	8280000.0	8290000.0	1.0	0.40606918931007385	0.6257566213607788
1.0	8290000.0	8300000.0	0.0	0.3777756094932556	0.6030160188674927
1.0	8310000.0	8320000.0	0.0	0.36812624335289	0.5541664958000183
1.0	8330000.0	8340000.0	0.0	0.38379114866256714	0.5931539535522461
1.0	8370000.0	8380000.0	0.0	0.3266849219799042	0.4937516748905182
1.0	8380000.0	8390000.0	2.0	0.2815007269382477	0.4213026165962219
1.0	8410000.0	8420000.0	0.0	0.2718183398246765	0.3984281122684479
1.0	8470000.0	8480000.0	0.0	0.27376604080200195	0.39333486557006836
1.0	8510000.0	8520000.0	0.0	0.2742275893688202	0.39624500274658203
1.0	8530000.0	8540000.0	1.0	0.2746378183364868	0.3988878130912781
1.0	8570000.0	8580000.0	0.0	0.2819257080554962	0.45189690589904785
1.0	8700000.0	8710000.0	0.0	0.2787770926952362	0.4255043566226959
1.0	8730000.0	8740000.0	0.0	0.2749955654144287	0.4012332558631897
1.0	8740000.0	8750000.0	0.0	0.2781432867050171	0.42330288887023926
1.0	8780000.0	8790000.0	0.0	0.2734277844429016	0.4022645056247711
1.0	8810000.0	8820000.0	0.0	0.2677708566188812	0.39397546648979187
1.0	8930000.0	8940000.0	0.0	0.2562280595302582	1.1868813037872314
1.0	8960000.0	8970000.0	0.0	0.28355932235717773	0.42417365312576294
1.0	8970000.0	8980000.0	0.0	0.3293852210044861	0.5176728367805481
1.0	8990000.0	9000000.0	0.0	0.2801942825317383	0.4386374056339264
1.0	9010000.0	9020000.0	1.0	0.3383901119232178	0.5037665367126465
1.0	9110000.0	9120000.0	0.0	0.3963853418827057	0.6114064455032349
1.0	9150000.0	9160000.0	0.0	0.3882489502429962	0.6090680360794067
1.0	9160000.0	9170000.0	0.0	0.3365965485572815	0.5449802875518799
1.0	9180000.0	9190000.0	0.0	0.36410027742385864	0.5725035667419434
1.0	9190000.0	9200000.0	2.0	0.3572455048561096	0.551797091960907
1.0	9200000.0	9210000.0	0.0	0.32416364550590515	0.5279075503349304
1.0	9470000.0	9480000.0	1.0	0.43158015608787537	0.6981093287467957
1.0	9500000.0	9510000.0	1.0	0.2776951193809509	0.42003169655799866
1.0	9520000.0	9530000.0	0.0	0.3859701156616211	0.5916351079940796
1.0	9530000.0	9540000.0	2.0	0.3517581820487976	0.5491012334823608
1.0	9550000.0	9560000.0	1.0	0.37239784002304077	0.5699350833892822
1.0	9600000.0	9610000.0	0.0	0.3196140229701996	0.505901038646698
1.0	9620000.0	9630000.0	0.0	0.2941652238368988	0.4868019223213196
1.0	9630000.0	9640000.0	0.0	0.29187852144241333	0.47912269830703735
1.0	9660000.0	9670000.0	0.0	0.27864131331443787	0.4289359152317047
1.0	9690000.0	9700000.0	1.0	0.3481820225715637	0.5306600332260132
1.0	9730000.0	9740000.0	0.0	0.3723161220550537	0.5698419809341431
1.0	9790000.0	9800000.0	0.0	0.2949133515357971	0.48728838562965393
1.0	9840000.0	9850000.0	1.0	0.3046969771385193	0.48814088106155396
1.0	9860000.0	9870000.0	1.0	0.30535492300987244	0.502037525177002
1.0	9910000.0	9920000.0	1.0	0.2909300923347473	0.4807679057121277
1.0	9990000.0	10000000.0	2.0	0.2931766211986542	0.47307872772216797
1.0	10090000.0	10100000.0	0.0	0.4799416959285736	0.9106435775756836
1.0	10120000.0	10130000.0	0.0	0.272970587015152	0.3885131776332855
1.0	10140000.0	10150000.0	0.0	0.27228406071662903	0.38818174600601196
1.0	10190000.0	10200000.0	0.0	0.2747163474559784	0.39939412474632263
1.0	10220000.0	10230000.0	0.0	0.27545031905174255	0.4042748510837555
1.0	10240000.0	10250000.0	0.0	0.3095336854457855	0.4976714253425598
1.0	10280000.0	10290000.0	0.0	0.2749418616294861	0.40087634325027466
1.0	10300000.0	10310000.0	0.0	0.27617573738098145	0.4092347025871277
1.0	10330000.0	10340000.0	0.0	0.2729701101779938	0.38851040601730347
1.0	10370000.0	10380000.0	0.0	0.2923991084098816	0.4696224331855774
1.0	10400000.0	10410000.0	0.0	0.2732594907283783	0.3902340531349182
1.0	10420000.0	10430000.0	0.0	0.2763776481151581	0.4106459617614746
1.0	10450000.0	10460000.0	0.0	0.3559412956237793	0.5576104521751404
1.0	10460000.0	10470000.0	0.0	0.2745252251625061	0.4046498239040375
1.0	10510000.0	10520000.0	2.0	0.2700780928134918	0.402229368686676
1.0	10690000.0	10700000.0	0.0	0.3503206968307495	0.5305261611938477
1.0	10750000.0	10760000.0	1.0	0.3559482991695404	0.5697985887527466
1.0	10810000.0	10820000.0	1.0	0.5061459541320801	0.6939477324485779
1.0	10920000.0	10930000.0	0.0	0.47502461075782776	0.6730955839157104
1.0	10950000.0	10960000.0	1.0	0.5083975791931152	0.6954448223114014
1.0	11010000.0	11020000.0	0.0	0.553101122379303	0.7248353958129883
1.0	11070000.0	11080000.0	1.0	0.3481820225715637	0.5306600332260132
1.0	11190000.0	11200000.0	1.0	0.27369269728660583	0.39287930727005005
1.0	11200000.0	11210000.0	0.0	0.27351003885269165	0.39175498485565186
1.0	11350000.0	11360000.0	1.0	0.30831143260002136	0.4932563900947571
1.0	11450000.0	11460000.0	0.0	0.6561513543128967	0.7903903126716614
1.0	11500000.0	11510000.0	0.0	0.7232317924499512	0.8316004872322083
1.0	11540000.0	11550000.0	1.0	0.8632311820983887	0.9146111607551575
1.0	11580000.0	11590000.0	0.0	0.8633971214294434	0.9147075414657593
1.0	11620000.0	11630000.0	1.0	0.7817085981369019	0.8667163848876953
1.0	11630000.0	11640000.0	1.0	0.7862378358840942	0.8694079518318176
1.0	11670000.0	11680000.0	1.0	0.7442392110824585	0.8442965745925903
1.0	11710000.0	11720000.0	0.0	0.42401617765426636	0.6382311582565308
1.0	11740000.0	11750000.0	2.0	0.3285025358200073	0.55048668384552
1.0	11860000.0	11870000.0	2.0	0.17781472206115723	0.7010209560394287
1.0	11910000.0	11920000.0	0.0	0.3561384975910187	0.5482550263404846
1.0	12020000.0	12030000.0	0.0	0.2903846502304077	0.4603455066680908
1.0	12040000.0	12050000.0	0.0	0.3481820225715637	0.5306600332260132
1.0	12120000.0	12130000.0	0.0	0.4156716763973236	0.6324445009231567
1.0	12150000.0	12160000.0	1.0	0.5080461502075195	0.6952111721038818
1.0	12160000.0	12170000.0	0.0	0.5413150787353516	0.7171453833580017
1.0	12200000.0	12210000.0	0.0	0.33730369806289673	0.544326901435852
1.0	12220000.0	12230000.0	0.0	0.28969627618789673	0.4969924986362457
1.0	12270000.0	12280000.0	0.0	0.37051457166671753	0.5714777708053589
1.0	12290000.0	12300000.0	0.0	0.3481820225715637	0.5306600332260132
1.0	12320000.0	12330000.0	0.0	0.2749074697494507	0.4006505608558655
1.0	12390000.0	12400000.0	1.0	0.2763751149177551	0.4106270372867584
1.0	12500000.0	12510000.0	0.0	0.30192628502845764	0.4536442756652832
1.0	12550000.0	12560000.0	0.0	0.2768216133117676	0.41376614570617676
1.0	12560000.0	12570000.0	0.0	0.2902742326259613	0.46365880966186523
1.0	12590000.0	12600000.0	0.0	0.3454968333244324	0.5298325419425964
1.0	12640000.0	12650000.0	0.0	0.3157590329647064	0.5015215873718262
1.0	12670000.0	12680000.0	0.0	0.1764809787273407	0.8729432225227356
1.0	12750000.0	12760000.0	0.0	0.5254533886909485	0.7067305445671082
1.0	12780000.0	12790000.0	2.0	0.5836836695671082	0.744597852230072
1.0	12790000.0	12800000.0	0.0	0.6251639127731323	0.7709808945655823
1.0	12800000.0	12810000.0	0.0	0.5425841212272644	0.7179759740829468
1.0	13820000.0	13830000.0	1.0	0.5445975065231323	0.7192915678024292
1.0	13990000.0	14000000.0	2.0	0.4581936001777649	0.6616870760917664
1.0	14010000.0	14020000.0	1.0	0.610079824924469	0.7614419460296631
1.0	14150000.0	14160000.0	0.0	0.39557433128356934	0.6184104681015015
1.0	14270000.0	14280000.0	0.0	0.351402223110199	0.5271449089050293
1.0	14290000.0	14300000.0	0.0	0.5065456032752991	0.6942139863967896
1.0	14390000.0	14400000.0	1.0	0.4323105812072754	0.6439595222473145
1.0	14420000.0	14430000.0	0.0	0.5271512269973755	0.7078489065170288
1.0	14430000.0	14440000.0	0.0	0.48402929306030273	0.6791614294052124
1.0	14530000.0	14540000.0	0.0	0.5468085408210754	0.720734715461731
1.0	14540000.0	14550000.0	0.0	0.557278037071228	0.7275508642196655
1.0	14560000.0	14570000.0	1.0	0.5150928497314453	0.6998859643936157
1.0	14600000.0	14610000.0	0.0	0.6180164813995361	0.766468346118927
1.0	14650000.0	14660000.0	1.0	0.6709342002868652	0.7995638251304626
1.0	14660000.0	14670000.0	0.0	0.6529397964477539	0.7883896827697754
1.0	14700000.0	14710000.0	0.0	0.6901665925979614	0.8114193081855774
1.0	14730000.0	14740000.0	0.0	0.6753446459770203	0.8022902607917786
1.0	14760000.0	14770000.0	0.0	0.6386778950691223	0.77947598695755
1.0	14790000.0	14800000.0	0.0	0.5703057050704956	0.735986590385437
1.0	14950000.0	14960000.0	0.0	0.4055386483669281	0.6253856420516968
1.0	15000000.0	15010000.0	0.0	0.41364365816116333	0.6310344934463501
1.0	15010000.0	15020000.0	0.0	0.4632461667060852	0.6651219725608826
1.0	15020000.0	15030000.0	0.0	0.39240625500679016	0.6161850094795227
1.0	15030000.0	15040000.0	0.0	0.38083112239837646	0.5922306776046753
1.0	15040000.0	15050000.0	1.0	0.37637078762054443	0.587803304195404
1.0	15100000.0	15110000.0	0.0	0.3725714087486267	0.5705908536911011
1.0	15110000.0	15120000.0	1.0	0.3947235643863678	0.6178131103515625
1.0	15150000.0	15160000.0	0.0	0.42062491178512573	0.6358817219734192
1.0	15380000.0	15390000.0	0.0	0.29004940390586853	0.47315993905067444
1.0	15430000.0	15440000.0	1.0	0.33606114983558655	0.5126588344573975
1.0	15440000.0	15450000.0	0.0	0.3413674235343933	0.5125178694725037
1.0	15450000.0	15460000.0	0.0	0.37494444847106934	0.5819023847579956
1.0	15470000.0	15480000.0	0.0	0.39532381296157837	0.6182346940040588
1.0	15530000.0	15540000.0	0.0	0.36287909746170044	0.5480996370315552
1.0	15550000.0	15560000.0	0.0	0.39714914560317993	0.6195146441459656
1.0	15560000.0	15570000.0	1.0	0.46819251775741577	0.6684759855270386
1.0	15590000.0	15600000.0	1.0	0.4343714714050293	0.6453796029090881
1.0	15600000.0	15610000.0	0.0	0.4911164343357086	0.6839166879653931
1.0	15680000.0	15690000.0	0.0	0.35856080055236816	0.5397802591323853
1.0	15720000.0	15730000.0	0.0	0.41399937868118286	0.6312821507453918
1.0	15750000.0	15760000.0	0.0	0.4277566373348236	0.6408169269561768
1.0	15780000.0	15790000.0	0.0	0.4063740372657776	0.6259688138961792
1.0	15840000.0	15850000.0	1.0	0.27664241194725037	0.4125010073184967
1.0	15860000.0	15870000.0	0.0	0.2753453850746155	0.40356335043907166
1.0	15910000.0	15920000.0	0.0	0.43922004103660583	0.6487141847610474
1.0	15920000.0	15930000.0	0.0	0.3259509205818176	0.5235310196876526
1.0	15940000.0	15950000.0	0.0	0.3481820225715637	0.5306600332260132
1.0	15960000.0	15970000.0	0.0	0.27573952078819275	0.4062347412109375
1.0	15970000.0	15980000.0	1.0	0.28907305002212524	0.4642332196235657
1.0	16060000.0	16070000.0	1.0	0.35080981254577637	0.5292264223098755
1.0	16170000.0	16180000.0	0.0	0.5299502611160278	1.5774486064910889
1.0	16180000.0	16190000.0	0.0	0.2747799754142761	0.4050382971763611
1.0	16260000.0	16270000.0	0.0	0.29315271973609924	0.47712963819503784
1.0	16270000.0	16280000.0	1.0	0.19763238728046417	0.3967612385749817
1.0	16310000.0	16320000.0	0.0	0.3455272614955902	0.5235506892204285
1.0	16360000.0	16370000.0	0.0	0.3547491133213043	0.5419031381607056
1.0	16390000.0	16400000.0	0.0	0.34509894251823425	0.5217812657356262
1.0	16410000.0	16420000.0	0.0	0.33506089448928833	0.5236020088195801
1.0	16420000.0	16430000.0	0.0	0.37178224325180054	0.5665426254272461
1.0	16440000.0	16450000.0	0.0	0.38435736298561096	0.6105176210403442
1.0	16500000.0	16510000.0	1.0	0.3063494563102722	0.46809321641921997
1.0	16540000.0	16550000.0	1.0	0.35793980956077576	0.5495480895042419
1.0	16600000.0	16610000.0	0.0	0.2761839032173157	0.40929412841796875
1.0	16660000.0	16670000.0	0.0	0.27591055631637573	0.40740546584129333
1.0	16670000.0	16680000.0	0.0	0.30193838477134705	0.515551745891571
1.0	16750000.0	16760000.0	1.0	0.3175280690193176	0.4795050621032715
1.0	16770000.0	16780000.0	0.0	0.2744470536708832	0.39764922857284546
1.0	16940000.0	16950000.0	0.0	0.28230345249176025	0.43398961424827576
1.0	17030000.0	17040000.0	1.0	0.360306054353714	0.5475687384605408
1.0	17330000.0	17340000.0	0.0	0.37409406900405884	0.5637384653091431
1.0	17340000.0	17350000.0	0.0	0.2915300726890564	0.48193421959877014
1.0	17360000.0	17370000.0	0.0	0.32553738355636597	0.5273853540420532
1.0	17450000.0	17460000.0	1.0	0.4498610496520996	0.6560048460960388
1.0	17480000.0	17490000.0	0.0	0.5336715579032898	0.7121361494064331
1.0	17610000.0	17620000.0	1.0	0.5849510431289673	0.7454110383987427
1.0	17640000.0	17650000.0	0.0	0.5950931906700134	0.7519022226333618
1.0	17720000.0	17730000.0	0.0	0.49447759985923767	0.6861662268638611
1.0	17770000.0	17780000.0	0.0	0.38468289375305176	0.5937690138816833
1.0	17880000.0	17890000.0	1.0	0.329357773065567	0.5184888243675232
1.0	17930000.0	17940000.0	0.0	0.3357892632484436	0.5336138010025024
1.0	17970000.0	17980000.0	0.0	0.3991829752922058	0.6209403276443481
1.0	18000000.0	18010000.0	0.0	0.40524736046791077	0.6251824498176575
1.0	18020000.0	18030000.0	0.0	0.42170506715774536	0.6366305351257324
1.0	18070000.0	18080000.0	0.0	0.6979113817214966	0.8161693811416626
1.0	18140000.0	18150000.0	0.0	0.7606931924819946	0.8541765213012695
1.0	18280000.0	18290000.0	0.0	0.7060449719429016	0.8211416006088257
1.0	18370000.0	18380000.0	0.0	0.6902387142181396	0.8114638328552246
1.0	18440000.0	18450000.0	0.0	0.7209330797195435	0.8302053213119507
1.0	18450000.0	18460000.0	2.0	0.7837480306625366	0.8679288029670715
1.0	18470000.0	18480000.0	0.0	0.8513537645339966	0.9077010154724121
1.0	18490000.0	18500000.0	2.0	0.8488561511039734	0.9062449336051941
1.0	18500000.0	18510000.0	0.0	0.8056753277778625	0.8809153437614441
1.0	18570000.0	18580000.0	2.0	1.120740532875061	1.061200499534607
1.0	18620000.0	18630000.0	0.0	1.0081431865692139	0.9975606203079224
1.0	18630000.0	18640000.0	0.0	1.0768849849700928	1.036407232284546
1.0	18680000.0	18690000.0	1.0	0.9774746894836426	0.9801687002182007
1.0	18700000.0	18710000.0	0.0	1.0433704853057861	1.0174806118011475
1.0	18710000.0	18720000.0	0.0	0.6604987382888794	0.7930935621261597
1.0	18740000.0	18750000.0	1.0	0.8280494809150696	0.8940785527229309
1.0	18890000.0	18900000.0	0.0	0.8158643841743469	0.8869205713272095
1.0	19160000.0	19170000.0	1.0	0.5728391408920288	0.7376211881637573
1.0	19200000.0	19210000.0	0.0	0.34369057416915894	0.5536471605300903
1.0	19220000.0	19230000.0	1.0	0.3348831236362457	0.5047364234924316
1.0	19240000.0	19250000.0	1.0	0.30060887336730957	0.46542826294898987
1.0	19260000.0	19270000.0	0.0	0.29649585485458374	0.47296810150146484
1.0	19270000.0	19280000.0	1.0	0.42401352524757385	1.5164098739624023
1.0	19300000.0	19310000.0	0.0	0.37855443358421326	0.5840383172035217
1.0	19360000.0	19370000.0	2.0	0.35119327902793884	0.5374667644500732
1.0	19460000.0	19470000.0	0.0	0.275543212890625	0.40490275621414185
1.0	19470000.0	19480000.0	1.0	0.2709464430809021	0.3774777054786682
1.0	19490000.0	19500000.0	0.0	0.27268627285957336	0.38684672117233276
1.0	19520000.0	19530000.0	0.0	0.2724834680557251	0.38568419218063354
1.0	19530000.0	19540000.0	0.0	0.2519630491733551	1.1741812229156494
1.0	19550000.0	19560000.0	0.0	0.2724878787994385	0.3935043215751648
1.0	19560000.0	19570000.0	0.0	0.27374380826950073	0.3991648554801941
1.0	19620000.0	19630000.0	0.0	0.27687665820121765	0.4141612648963928
1.0	19630000.0	19640000.0	0.0	0.2988891005516052	0.4708443582057953
1.0	19880000.0	19890000.0	1.0	0.35355478525161743	0.5574958920478821
1.0	19940000.0	19950000.0	1.0	0.2703361511230469	0.3745601773262024
1.0	19950000.0	19960000.0	0.0	0.276138037443161	0.40904101729393005
1.0	20000000.0	20010000.0	0.0	0.31667080521583557	0.49468618631362915
1.0	20040000.0	20050000.0	0.0	0.2750852108001709	0.41805019974708557
1.0	20080000.0	20090000.0	1.0	0.27129068970680237	0.42665594816207886
1.0	20140000.0	20150000.0	0.0	0.3871843218803406	0.6045446395874023
1.0	20210000.0	20220000.0	1.0	0.2746701240539551	0.39909452199935913
1.0	20300000.0	20310000.0	0.0	0.561753511428833	0.7304543256759644
1.0	20400000.0	20410000.0	1.0	0.5160875916481018	0.7005450129508972
1.0	20410000.0	20420000.0	0.0	0.6079177260398865	0.7600688338279724
1.0	20580000.0	20590000.0	0.0	0.5158430933952332	0.7003827691078186
1.0	20590000.0	20600000.0	1.0	0.48434725403785706	0.6793748736381531
1.0	20600000.0	20610000.0	0.0	0.5288762450218201	0.7089844942092896
1.0	20610000.0	20620000.0	2.0	0.4782639443874359	0.6752803921699524
1.0	20630000.0	20640000.0	0.0	0.5564256906509399	0.7269975543022156
1.0	20660000.0	20670000.0	0.0	0.5363212823867798	0.7138749361038208
1.0	20700000.0	20710000.0	1.0	0.46885067224502563	0.6689215898513794
1.0	20800000.0	20810000.0	0.0	0.4796070158481598	0.6761854887008667
1.0	20810000.0	20820000.0	0.0	0.46768927574157715	0.6681352853775024
1.0	20830000.0	20840000.0	0.0	0.28224417567253113	0.4531066417694092
1.0	20860000.0	20870000.0	1.0	0.44048023223876953	0.6495793461799622
1.0	20870000.0	20880000.0	0.0	0.4717162251472473	0.6708604693412781
1.0	20900000.0	20910000.0	1.0	0.4368070065975189	0.6470553278923035
1.0	20930000.0	20940000.0	0.0	0.3716643452644348	0.5687952041625977
1.0	21030000.0	21040000.0	2.0	0.4299636483192444	0.6423406600952148
1.0	21200000.0	21210000.0	0.0	0.2775290012359619	0.41835322976112366
1.0	21210000.0	21220000.0	0.0	0.27793753147125244	0.42179861664772034
1.0	21220000.0	21230000.0	0.0	0.27286672592163086	0.40027347207069397
1.0	21240000.0	21250000.0	0.0	0.27623167634010315	0.4195343852043152
1.0	21280000.0	21290000.0	0.0	0.28091365098953247	0.43320780992507935
1.0	21300000.0	21310000.0	1.0	0.27414363622665405	0.3957066833972931
1.0	21370000.0	21380000.0	1.0	0.2680692970752716	0.3827721178531647
1.0	21420000.0	21430000.0	0.0	0.2757421135902405	0.4062522053718567
1.0	21450000.0	21460000.0	0.0	0.2731491029262543	0.40297994017601013
1.0	21480000.0	21490000.0	0.0	0.272985577583313	0.39321666955947876
1.0	21510000.0	21520000.0	1.0	0.27110767364501953	0.42934855818748474
1.0	21520000.0	21530000.0	0.0	0.31339842081069946	0.4835756719112396
1.0	21530000.0	21540000.0	0.0	0.30739855766296387	0.474806547164917
1.0	21550000.0	21560000.0	0.0	0.26836150884628296	0.384621798992157
1.0	21560000.0	21570000.0	0.0	0.2772453725337982	0.4167860150337219
1.0	21590000.0	21600000.0	0.0	0.2714567482471466	0.3800707459449768
1.0	21600000.0	21610000.0	0.0	0.34283700585365295	0.51446932554245
1.0	21630000.0	21640000.0	1.0	0.27172431349754333	0.3814854621887207
1.0	21640000.0	21650000.0	1.0	0.2768913209438324	0.41426339745521545
1.0	21650000.0	21660000.0	0.0	0.3481820225715637	0.5306600332260132
1.0	21660000.0	21670000.0	0.0	0.3481820225715637	0.5306600332260132
1.0	21690000.0	21700000.0	1.0	0.320401132106781	0.4914914071559906
1.0	21700000.0	21710000.0	0.0	0.36147966980934143	0.5489202737808228
1.0	21870000.0	21880000.0	0.0	0.2934316396713257	0.45739835500717163
1.0	21980000.0	21990000.0	1.0	0.3457093834877014	0.5193358659744263
1.0	21990000.0	22000000.0	2.0	0.3310386538505554	0.5377224683761597
1.0	22060000.0	22070000.0	0.0	0.2914489805698395	0.4818122386932373
1.0	22100000.0	22110000.0	2.0	0.21128825843334198	0.38303741812705994
1.0	22150000.0	22160000.0	0.0	0.2875942289829254	0.45937061309814453
1.0	22160000.0	22170000.0	0.0	0.2743986248970032	0.3973386585712433
1.0	22190000.0	22200000.0	0.0	0.3095768392086029	0.5064038038253784
1.0	22200000.0	22210000.0	0.0	0.27806293964385986	0.41897326707839966
1.0	22210000.0	22220000.0	1.0	0.276290625333786	0.4100341796875
1.0	22280000.0	22290000.0	2.0	0.2718525826931	0.40051788091659546
1.0	22380000.0	22390000.0	0.0	0.3481820225715637	0.5306600332260132
1.0	22400000.0	22410000.0	0.0	0.27545273303985596	0.4042882025241852
1.0	22480000.0	22490000.0	0.0	0.48778772354125977	0.6816847920417786
1.0	22520000.0	22530000.0	0.0	0.6459307074546814	0.7840156555175781
1.0	22530000.0	22540000.0	1.0	0.5400499701499939	0.7163174748420715
1.0	22570000.0	22580000.0	1.0	0.49448901414871216	0.6861738562583923
1.0	22630000.0	22640000.0	0.0	0.5972508192062378	0.7532793283462524
1.0	22730000.0	22740000.0	0.0	0.38827571272850037	0.6088210344314575
1.0	22750000.0	22760000.0	1.0	0.34953397512435913	0.5324435234069824
1.0	22760000.0	22770000.0	0.0	0.37667059898376465	0.5824033617973328
1.0	22770000.0	22780000.0	0.0	0.3409894108772278	0.5686876177787781
1.0	22790000.0	22800000.0	0.0	0.2769865095615387	0.4149390161037445
1.0	22830000.0	22840000.0	1.0	0.2680351138114929	0.3807623088359833
1.0	22910000.0	22920000.0	0.0	0.45246386528015137	0.6577820777893066
1.0	22970000.0	22980000.0	0.0	0.4985913634300232	0.6889153122901917
1.0	22990000.0	23000000.0	1.0	0.47015395760536194	0.6698035001754761
1.0	23000000.0	23010000.0	0.0	0.5111976861953735	0.6973040699958801
1.0	23020000.0	23030000.0	1.0	0.5032569766044617	0.692025363445282
1.0	23070000.0	23080000.0	0.0	0.48155444860458374	0.6774967312812805
1.0	23110000.0	23120000.0	0.0	0.3620251715183258	0.5720815062522888
1.0	23130000.0	23140000.0	0.0	0.3767206072807312	0.5578101873397827
1.0	23150000.0	23160000.0	0.0	0.30945444107055664	0.5061177611351013
1.0	23220000.0	23230000.0	0.0	0.56182861328125	0.7305032014846802
1.0	23260000.0	23270000.0	0.0	0.4801420569419861	0.676546037197113
1.0	23350000.0	23360000.0	0.0	0.2783467173576355	0.4228838384151459
1.0	23380000.0	23390000.0	0.0	0.2733461260795593	0.39075809717178345
1.0	23410000.0	23420000.0	0.0	0.27989548444747925	0.43089237809181213
1.0	23480000.0	23490000.0	0.0	0.29249632358551025	0.4781258702278137
1.0	23510000.0	23520000.0	0.0	0.3378443419933319	0.5087997317314148
1.0	23570000.0	23580000.0	0.0	0.3752693831920624	0.578480064868927
1.0	23630000.0	23640000.0	0.0	0.2713141441345215	0.37933436036109924
1.0	23720000.0	23730000.0	0.0	0.2754433751106262	0.4042244851589203
1.0	23920000.0	23930000.0	0.0	0.2909289002418518	0.4821200966835022
1.0	23990000.0	24000000.0	0.0	0.3141884207725525	0.4753416180610657
1.0	24030000.0	24040000.0	0.0	0.2751835882663727	0.40248093008995056
1.0	24040000.0	24050000.0	0.0	0.26784616708755493	0.3825167119503021
1.0	24090000.0	24100000.0	0.0	0.2664106488227844	0.37583446502685547
1.0	24120000.0	24130000.0	1.0	0.35555559396743774	0.5554874539375305
1.0	24130000.0	24140000.0	0.0	0.26846715807914734	0.3844934105873108
1.0	24140000.0	24150000.0	0.0	0.26660674810409546	0.37575167417526245
1.0	24170000.0	24180000.0	0.0	0.27083835005760193	0.3960948884487152
1.0	24370000.0	24380000.0	1.0	0.2986309230327606	0.487623393535614
1.0	24390000.0	24400000.0	0.0	0.46405500173568726	0.66567063331604
1.0	24400000.0	24410000.0	0.0	0.4358365535736084	0.6463874578475952
1.0	24410000.0	24420000.0	0.0	0.47857409715652466	0.6754893064498901
1.0	24460000.0	24470000.0	2.0	0.5665925145149231	0.733586847782135
1.0	24470000.0	24480000.0	1.0	0.5100610852241516	0.696549654006958
1.0	24510000.0	24520000.0	0.0	0.5200595855712891	0.7031716108322144
1.0	24520000.0	24530000.0	0.0	0.4698365330696106	0.6695894002914429
1.0	24540000.0	24550000.0	1.0	0.5630151629447937	0.7312720417976379
1.0	24580000.0	24590000.0	0.0	0.4741000235080719	0.6724713444709778
1.0	24730000.0	24740000.0	0.0	0.3381655812263489	0.5332690477371216
1.0	24760000.0	24770000.0	0.0	0.3214401304721832	0.5224881172180176
1.0	24770000.0	24780000.0	0.0	0.3147762417793274	0.5133970379829407
1.0	24780000.0	24790000.0	1.0	0.347231924533844	0.5580213069915771
1.0	24790000.0	24800000.0	0.0	0.32962822914123535	0.5340564846992493
1.0	24820000.0	24830000.0	0.0	0.3548336625099182	0.5519805550575256
1.0	24970000.0	24980000.0	0.0	0.3049473762512207	0.5025926828384399
1.0	24980000.0	24990000.0	0.0	0.2730885148048401	0.38921594619750977
1.0	24990000.0	25000000.0	0.0	0.27372053265571594	0.3930515944957733
1.0	25060000.0	25070000.0	0.0	0.276305615901947	0.4101411700248718
1.0	25100000.0	25110000.0	0.0	0.27496337890625	0.4010203778743744
1.0	25140000.0	25150000.0	0.0	0.2733438313007355	0.39074498414993286
1.0	25190000.0	25200000.0	0.0	0.3795068860054016	0.5863995552062988
1.0	25270000.0	25280000.0	0.0	0.3743237853050232	0.572090744972229
1.0	25320000.0	25330000.0	0.0	0.3627203702926636	0.5435473322868347
1.0	25330000.0	25340000.0	0.0	0.3612184524536133	0.5563806295394897
1.0	25440000.0	25450000.0	0.0	0.41676029562950134	0.6332007646560669
1.0	25510000.0	25520000.0	1.0	0.36411580443382263	0.5573991537094116
1.0	25520000.0	25530000.0	0.0	0.3527033030986786	0.5258756875991821
1.0	25540000.0	25550000.0	1.0	0.27247077226638794	0.40892037749290466
1.0	25680000.0	25690000.0	0.0	0.2721654772758484	0.38389840722084045
1.0	25970000.0	25980000.0	1.0	0.33672934770584106	0.5214279890060425
1.0	26060000.0	26070000.0	0.0	0.3090062141418457	0.504277765750885
1.0	26150000.0	26160000.0	0.0	0.26864826679229736	0.36773422360420227
1.0	26200000.0	26210000.0	0.0	0.32346218824386597	0.5325332880020142
1.0	26270000.0	26280000.0	1.0	0.31942933797836304	0.4953535199165344
1.0	26280000.0	26290000.0	0.0	0.27701535820961	0.4151439070701599
1.0	26370000.0	26380000.0	0.0	0.39615824818611145	0.6188198924064636
1.0	26390000.0	26400000.0	1.0	0.4463292956352234	0.653588593006134
1.0	26410000.0	26420000.0	0.0	0.44219326972961426	0.6507549285888672
1.0	26420000.0	26430000.0	0.0	0.3319375514984131	0.5101209878921509
1.0	26440000.0	26450000.0	1.0	0.27648940682411194	0.4114281237125397
1.0	26470000.0	26480000.0	0.0	0.36871689558029175	0.568337619304657
1.0	26480000.0	26490000.0	1.0	0.3437982499599457	0.5291985273361206
1.0	26580000.0	26590000.0	0.0	0.27621328830718994	0.40949973464012146
1.0	26590000.0	26600000.0	0.0	0.2727185785770416	0.3928382098674774
1.0	26660000.0	26670000.0	0.0	0.3640313148498535	0.5449227094650269
1.0	26690000.0	26700000.0	0.0	0.4302694797515869	0.6425517797470093
1.0	26710000.0	26720000.0	0.0	0.4053489565849304	0.6252527236938477
1.0	26790000.0	26800000.0	1.0	0.34226423501968384	1.3306422233581543
1.0	27130000.0	27140000.0	0.0	0.30366477370262146	0.4828113913536072
1.0	27150000.0	27160000.0	0.0	0.3238910734653473	0.5166364908218384
1.0	27190000.0	27200000.0	0.0	0.3481820225715637	0.5306600332260132
1.0	27200000.0	27210000.0	0.0	0.27820146083831787	0.4237329363822937
1.0	27280000.0	27290000.0	0.0	0.3633294701576233	0.5584251284599304
1.0	27420000.0	27430000.0	1.0	0.34613722562789917	0.5583707690238953
1.0	27490000.0	27500000.0	1.0	0.4145227372646332	0.6316457986831665
1.0	27770000.0	27780000.0	0.0	0.27180933952331543	0.3819405734539032
1.0	27840000.0	27850000.0	0.0	0.30569833517074585	0.46812281012535095
1.0	27850000.0	27860000.0	0.0	0.27949535846710205	0.4333523213863373
1.0	27860000.0	27870000.0	0.0	0.26777249574661255	0.36510714888572693
1.0	27930000.0	27940000.0	0.0	0.3582029640674591	0.5485634803771973
1.0	28010000.0	28020000.0	0.0	0.3450675308704376	0.5235639810562134
1.0	28040000.0	28050000.0	0.0	0.3305726945400238	0.5073001980781555
1.0	28050000.0	28060000.0	0.0	0.3481820225715637	0.5306600332260132
1.0	28070000.0	28080000.0	0.0	0.27266669273376465	0.386735737323761
1.0	28080000.0	28090000.0	0.0	0.2731351852416992	0.3894915282726288
1.0	28170000.0	28180000.0	1.0	0.27551451325416565	0.40470924973487854
1.0	28330000.0	28340000.0	1.0	0.2748086154460907	0.399996817111969
1.0	28400000.0	28410000.0	0.0	0.294025719165802	0.4758981168270111
1.0	28410000.0	28420000.0	1.0	0.26715391874313354	0.3639647662639618
1.0	28460000.0	28470000.0	0.0	0.38785240054130554	0.5850076079368591
1.0	28470000.0	28480000.0	0.0	0.42103418707847595	0.63616544008255
1.0	28640000.0	28650000.0	0.0	0.3689255118370056	0.569839358329773
1.0	28660000.0	28670000.0	0.0	0.29871678352355957	0.4841042459011078
1.0	28680000.0	28690000.0	1.0	0.35734716057777405	0.5516196489334106
1.0	28730000.0	28740000.0	0.0	0.29177147150039673	0.48315683007240295
1.0	28850000.0	28860000.0	0.0	0.2701852321624756	0.3911244869232178
1.0	28900000.0	28910000.0	0.0	0.3501625657081604	0.5347243547439575
1.0	28940000.0	28950000.0	0.0	0.2765052020549774	0.4115354120731354
1.0	29010000.0	29020000.0	0.0	0.275456964969635	0.4043188989162445
1.0	29060000.0	29070000.0	0.0	0.3481820225715637	0.5306600332260132
1.0	29110000.0	29120000.0	1.0	0.35052165389060974	0.523861825466156
1.0	29130000.0	29140000.0	1.0	0.39052659273147583	0.6139975190162659
1.0	29140000.0	29150000.0	1.0	0.40912848711013794	0.6278899312019348
1.0	29160000.0	29170000.0	0.0	0.38684412837028503	0.607913613319397
1.0	29360000.0	29370000.0	1.0	0.26871681213378906	0.3966333270072937
1.0	29430000.0	29440000.0	0.0	0.26951202750205994	0.40782442688941956
1.0	29470000.0	29480000.0	0.0	0.2724698483943939	0.3856075406074524
1.0	29490000.0	29500000.0	0.0	0.27275797724723816	0.3872646391391754
1.0	29510000.0	29520000.0	0.0	0.2676999866962433	0.3879740834236145
1.0	29560000.0	29570000.0	1.0	0.2857467234134674	0.42515644431114197
1.0	29570000.0	29580000.0	0.0	0.2879692316055298	0.4485238194465637
1.0	29590000.0	29600000.0	0.0	0.33696407079696655	0.520418643951416
1.0	29640000.0	29650000.0	1.0	0.33816084265708923	0.5415040254592896
1.0	29740000.0	29750000.0	1.0	0.678085446357727	0.8039829134941101
1.0	29750000.0	29760000.0	0.0	0.8338674306869507	0.8974878191947937
1.0	29800000.0	29810000.0	0.0	0.685228705406189	0.808384120464325
1.0	29820000.0	29830000.0	3.0	0.5625366568565369	0.730961799621582
1.0	30020000.0	30030000.0	0.0	0.3269338607788086	0.494877427816391
1.0	30070000.0	30080000.0	0.0	0.5857061147689819	0.745895504951477
1.0	30090000.0	30100000.0	0.0	0.5771740078926086	0.7404140830039978
1.0	30100000.0	30110000.0	1.0	0.605439305305481	0.7584940791130066
1.0	30200000.0	30210000.0	1.0	0.6648728847503662	0.7958090901374817
1.0	30210000.0	30220000.0	2.0	0.7586904168128967	0.85297691822052
1.0	30250000.0	30260000.0	0.0	0.8590661883354187	0.9121906161308289
1.0	30300000.0	30310000.0	0.0	0.956693172454834	0.9683452844619751
1.0	30500000.0	30510000.0	1.0	0.882642388343811	0.9258605241775513
1.0	30590000.0	30600000.0	1.0	0.7713422775268555	0.8605419397354126
1.0	30600000.0	30610000.0	0.0	0.842745304107666	0.9026789665222168
1.0	30650000.0	30660000.0	1.0	0.7873689532279968	0.8700792193412781
1.0	30810000.0	30820000.0	0.0	0.7275645136833191	0.8342267870903015
1.0	30860000.0	30870000.0	1.0	0.7276285886764526	0.8342657089233398
1.0	30870000.0	30880000.0	2.0	0.7256878614425659	0.8330892324447632
1.0	30930000.0	30940000.0	4.0	0.8020280599594116	0.8787614107131958
1.0	31010000.0	31020000.0	0.0	0.7614858746528625	0.8546512722969055
1.0	31040000.0	31050000.0	0.0	0.66710364818573	0.7971919775009155
1.0	31060000.0	31070000.0	0.0	0.7214953899383545	0.8305467367172241
1.0	31070000.0	31080000.0	2.0	0.6260751485824585	0.7715556025505066
1.0	31080000.0	31090000.0	2.0	0.6136784553527832	0.7637228965759277
1.0	31180000.0	31190000.0	0.0	0.38143110275268555	0.5818695425987244
1.0	31200000.0	31210000.0	0.0	0.3544120788574219	0.5297968983650208
1.0	31220000.0	31230000.0	1.0	0.267658531665802	0.3648281693458557
1.0	31230000.0	31240000.0	1.0	0.3481820225715637	0.5306600332260132
1.0	31380000.0	31390000.0	1.0	0.3296418786048889	0.4961281716823578
1.0	31430000.0	31440000.0	1.0	0.27363961935043335	0.39255091547966003
1.0	31490000.0	31500000.0	0.0	0.2741329073905945	0.39563924074172974
1.0	31560000.0	31570000.0	0.0	0.32324713468551636	0.4932670593261719
1.0	31590000.0	31600000.0	0.0	0.3172922730445862	0.48528093099594116
1.0	31660000.0	31670000.0	2.0	0.31374043226242065	0.4702296257019043
1.0	31680000.0	31690000.0	0.0	0.3622719645500183	0.5618447065353394
1.0	31710000.0	31720000.0	0.0	0.331188827753067	0.5112863779067993
1.0	31720000.0	31730000.0	0.0	0.3038255274295807	0.4745379090309143
1.0	31750000.0	31760000.0	0.0	0.2761819362640381	0.4092828631401062
1.0	31810000.0	31820000.0	0.0	0.2756170630455017	0.40540242195129395
1.0	31870000.0	31880000.0	0.0	0.3746216297149658	0.5739430785179138
1.0	31880000.0	31890000.0	0.0	0.3726522624492645	0.5803565979003906
1.0	32030000.0	32040000.0	1.0	0.3256370425224304	0.5287127494812012
1.0	32050000.0	32060000.0	0.0	0.3952508866786957	0.6181834936141968
1.0	32080000.0	32090000.0	1.0	0.3986249566078186	0.6205494403839111
1.0	32090000.0	32100000.0	0.0	0.2721950113773346	0.3840603232383728
1.0	32110000.0	32120000.0	0.0	0.3481820225715637	0.5306600332260132
1.0	32190000.0	32200000.0	0.0	0.34684184193611145	0.5286459922790527
1.0	32220000.0	32230000.0	0.0	0.29510241746902466	0.4745241701602936
1.0	32300000.0	32310000.0	0.0	0.31642478704452515	0.5010949373245239
1.0	32320000.0	32330000.0	0.0	0.37753361463546753	0.5747082829475403
1.0	32340000.0	32350000.0	0.0	0.35115671157836914	0.5435770750045776
1.0	32410000.0	32420000.0	0.0	0.3481820225715637	0.5306600332260132
1.0	32420000.0	32430000.0	1.0	0.3481820225715637	0.5306600332260132
1.0	32430000.0	32440000.0	0.0	0.32583487033843994	0.4923593997955322
1.0	32470000.0	32480000.0	0.0	0.24395397305488586	0.971899151802063
1.0	32500000.0	32510000.0	0.0	0.27320486307144165	0.38990694284439087
1.0	32540000.0	32550000.0	1.0	0.27375587821006775	0.3932722210884094
1.0	32570000.0	32580000.0	1.0	0.3481820225715637	0.5306600332260132
1.0	32650000.0	32660000.0	1.0	0.2730681300163269	0.3890935778617859
1.0	32670000.0	32680000.0	0.0	0.3180268108844757	0.49393415451049805
1.0	32700000.0	32710000.0	0.0	0.301180362701416	0.49119749665260315
1.0	32820000.0	32830000.0	0.0	0.2770440876483917	0.4153495728969574
1.0	32860000.0	32870000.0	1.0	0.3481820225715637	0.5306600332260132
1.0	32870000.0	32880000.0	1.0	0.3149079382419586	0.48283815383911133
1.0	33010000.0	33020000.0	0.0	0.27131134271621704	0.4274454116821289
1.0	33090000.0	33100000.0	0.0	0.27667850255966187	0.4127592444419861
1.0	33110000.0	33120000.0	0.0	0.45478352904319763	1.5465335845947266
1.0	33190000.0	33200000.0	3.0	0.29705992341041565	0.4724074900150299
1.0	33290000.0	33300000.0	0.0	0.2750609517097473	0.4016665816307068
1.0	33320000.0	33330000.0	0.0	0.2747374176979065	0.39953404664993286
1.0	33330000.0	33340000.0	1.0	0.2908376455307007	0.4809363782405853
1.0	33350000.0	33360000.0	0.0	0.39403632283210754	0.6112013459205627
1.0	33370000.0	33380000.0	0.0	0.3855466842651367	0.5999436378479004
1.0	33430000.0	33440000.0	0.0	0.38499313592910767	0.5886003375053406
1.0	33450000.0	33460000.0	0.0	0.3012274503707886	0.4690439701080322
1.0	33490000.0	33500000.0	0.0	0.272510826587677	0.38584059476852417
1.0	33740000.0	33750000.0	0.0	0.2758447229862213	0.4157803952693939
1.0	33780000.0	33790000.0	0.0	0.30070382356643677	0.4967370927333832
1.0	33840000.0	33850000.0	0.0	0.2717863619327545	0.38181808590888977
1.0	33870000.0	33880000.0	0.0	0.3126087188720703	0.47978273034095764
1.0	33970000.0	33980000.0	0.0	0.3633100092411041	0.5464812517166138
1.0	33980000.0	33990000.0	1.0	0.39250674843788147	0.6157137751579285
1.0	34020000.0	34030000.0	0.0	0.5014761686325073	0.6908389329910278
1.0	34030000.0	34040000.0	0.0	0.5303105711936951	0.7099278569221497
1.0	34080000.0	34090000.0	0.0	0.6931906938552856	0.8132752180099487
1.0	34160000.0	34170000.0	1.0	0.7389596104621887	0.8411146402359009
1.0	34180000.0	34190000.0	0.0	0.7378872632980347	0.8404675722122192
1.0	34190000.0	34200000.0	0.0	0.7794746160507202	0.8653873205184937
1.0	34220000.0	34230000.0	1.0	0.6401935815811157	0.780426025390625
1.0	34230000.0	34240000.0	0.0	0.7611945867538452	0.8544765710830688
1.0	34280000.0	34290000.0	1.0	0.6411319971084595	0.7810136675834656
1.0	34390000.0	34400000.0	0.0	0.6219022870063782	0.7689236402511597
1.0	34420000.0	34430000.0	1.0	0.6638054847717285	0.7951469421386719
1.0	34430000.0	34440000.0	1.0	0.6491909027099609	0.786051869392395
1.0	34590000.0	34600000.0	2.0	0.9403083920478821	0.9589961171150208
1.0	34630000.0	34640000.0	0.0	0.6565317511558533	0.7906271815299988
1.0	34660000.0	34670000.0	0.0	0.9000546336174011	0.9359081983566284
1.0	34670000.0	34680000.0	2.0	0.9001750946044922	0.9359776377677917
1.0	34810000.0	34820000.0	3.0	0.7878848910331726	0.8703859448432922
1.0	34920000.0	34930000.0	0.0	0.9339860081672668	0.9553815722465515
1.0	34930000.0	34940000.0	3.0	0.8567145466804504	0.9108222723007202
1.0	35070000.0	35080000.0	1.0	0.9560396075248718	0.9679726362228394
1.0	35100000.0	35110000.0	0.0	0.8794242739677429	0.9239991903305054
1.0	35170000.0	35180000.0	2.0	0.7323188781738281	0.8371040225028992
1.0	35300000.0	35310000.0	0.0	0.37731999158859253	0.5783149003982544
1.0	35310000.0	35320000.0	1.0	0.33187487721443176	0.5357404351234436
1.0	35410000.0	35420000.0	1.0	0.5477862358093262	0.7213727235794067
1.0	35470000.0	35480000.0	0.0	0.2783506512641907	0.4248254895210266
1.0	35530000.0	35540000.0	0.0	0.39825448393821716	0.6202901601791382
1.0	35560000.0	35570000.0	0.0	0.275221049785614	0.4073421359062195
1.0	35580000.0	35590000.0	0.0	0.3205230236053467	0.4852018356323242
1.0	35680000.0	35690000.0	0.0	0.29018574953079224	0.4711363911628723
1.0	35810000.0	35820000.0	0.0	0.27173367142677307	0.4100596308708191
1.0	35820000.0	35830000.0	0.0	0.2772102355957031	0.41653475165367126
1.0	36040000.0	36050000.0	0.0	0.3894446790218353	0.6052650213241577
1.0	36100000.0	36110000.0	0.0	0.3283180594444275	0.5534728169441223
1.0	36120000.0	36130000.0	0.0	0.35133686661720276	0.5332684516906738
1.0	36240000.0	36250000.0	0.0	0.30901899933815	0.4686815142631531
1.0	36250000.0	36260000.0	1.0	0.3061653971672058	0.4684501588344574
1.0	36280000.0	36290000.0	0.0	0.2799678146839142	0.43460923433303833
1.0	36430000.0	36440000.0	0.0	0.28908637166023254	0.46811947226524353
1.0	36450000.0	36460000.0	1.0	0.2783244252204895	0.42332810163497925
1.0	36460000.0	36470000.0	0.0	0.3227699398994446	0.5241861939430237
1.0	36470000.0	36480000.0	0.0	0.27544528245925903	0.40423956513404846
1.0	36530000.0	36540000.0	0.0	0.30575910210609436	0.5018350481987
1.0	36680000.0	36690000.0	1.0	0.5259681940078735	1.5774058103561401
1.0	36690000.0	36700000.0	1.0	0.3481820225715637	0.5306600332260132
1.0	36710000.0	36720000.0	0.0	0.2758215367794037	0.40679916739463806
1.0	36760000.0	36770000.0	0.0	0.2736727297306061	0.39275503158569336
1.0	36770000.0	36780000.0	1.0	0.30505210161209106	0.47821244597435
1.0	36780000.0	36790000.0	0.0	0.30091410875320435	0.4695470929145813
1.0	36820000.0	36830000.0	0.0	0.274476021528244	0.39783769845962524
1.0	36950000.0	36960000.0	0.0	0.3649340569972992	0.5570463538169861
1.0	36980000.0	36990000.0	1.0	0.4187428057193756	0.6345764994621277
1.0	37020000.0	37030000.0	0.0	0.5025796890258789	0.6915745735168457
1.0	37230000.0	37240000.0	0.0	0.6469236612319946	0.7846363186836243
1.0	37290000.0	37300000.0	1.0	0.8598451614379883	0.912643313407898
1.0	37320000.0	37330000.0	0.0	0.9659247398376465	0.9736018180847168
1.0	37390000.0	37400000.0	2.0	1.162982702255249	1.0851967334747314
1.0	37420000.0	37430000.0	0.0	1.1910431385040283	1.1012535095214844
1.0	37440000.0	37450000.0	1.0	1.0910122394561768	1.0443867444992065
1.0	37450000.0	37460000.0	2.0	0.9986492395401001	0.9921833872795105
1.0	37480000.0	37490000.0	1.0	1.0814244747161865	1.038970708847046
1.0	37530000.0	37540000.0	1.0	1.0048859119415283	0.9957159757614136
1.0	37580000.0	37590000.0	1.0	0.9141058921813965	0.9439885020256042
1.0	37680000.0	37690000.0	2.0	0.8939722180366516	0.9324029088020325
1.0	37700000.0	37710000.0	0.0	0.9118365049362183	0.9426852464675903
1.0	37770000.0	37780000.0	0.0	0.7663658857345581	0.8575698137283325
1.0	37780000.0	37790000.0	1.0	0.7362799644470215	0.8394972085952759
1.0	37870000.0	37880000.0	1.0	0.7561162114143372	0.8514338731765747
1.0	37920000.0	37930000.0	1.0	0.39536136388778687	0.6182610392570496
1.0	37940000.0	37950000.0	0.0	0.3481820225715637	0.5306600332260132
1.0	37980000.0	37990000.0	0.0	0.3481820225715637	0.5306600332260132
1.0	38020000.0	38030000.0	0.0	0.30524253845214844	0.5014082193374634
1.0	38060000.0	38070000.0	0.0	0.35437145829200745	0.5892082452774048
1.0	38080000.0	38090000.0	0.0	0.5511820912361145	0.7235862016677856
1.0	38120000.0	38130000.0	0.0	0.49394235014915466	0.6858082413673401
1.0	38200000.0	38210000.0	2.0	0.5488867163658142	0.7220905423164368
1.0	38240000.0	38250000.0	0.0	0.5777598023414612	0.7407914400100708
1.0	38260000.0	38270000.0	0.0	0.3539011776447296	0.5697610974311829
1.0	38280000.0	38290000.0	0.0	0.3092961609363556	0.5053385496139526
1.0	38330000.0	38340000.0	0.0	0.27744799852371216	0.4182465672492981
1.0	38340000.0	38350000.0	0.0	0.2769842743873596	0.4149226248264313
1.0	38520000.0	38530000.0	0.0	0.4350394308567047	0.6458392143249512
1.0	38620000.0	38630000.0	1.0	0.429006427526474	0.641679584980011
1.0	38630000.0	38640000.0	1.0	0.45676547288894653	0.6607152819633484
1.0	38670000.0	38680000.0	0.0	0.5841752886772156	0.7449132800102234
1.0	38680000.0	38690000.0	1.0	0.4260485768318176	0.6396368145942688
1.0	38690000.0	38700000.0	0.0	0.5378606915473938	0.7148839831352234
1.0	38870000.0	38880000.0	1.0	0.6176198720932007	0.7662177085876465
1.0	38990000.0	39000000.0	1.0	0.6863230466842651	0.8090568780899048
1.0	39000000.0	39010000.0	2.0	0.6137019395828247	0.7637379169464111
1.0	39020000.0	39030000.0	0.0	0.6820350289344788	0.8064174652099609
1.0	39070000.0	39080000.0	2.0	0.698017954826355	0.816234290599823
1.0	39150000.0	39160000.0	1.0	0.6190285086631775	0.7671080827713013
1.0	39210000.0	39220000.0	0.0	0.5351725816726685	0.7131214141845703
1.0	39260000.0	39270000.0	1.0	0.4482726454734802	0.6549187898635864
1.0	39280000.0	39290000.0	0.0	0.40139898657798767	0.6224918961524963
1.0	39300000.0	39310000.0	1.0	0.2721075117588043	0.3974267542362213
1.0	39340000.0	39350000.0	0.0	0.3050883412361145	0.4746040403842926
1.0	39370000.0	39380000.0	0.0	0.29113277792930603	0.44252529740333557
1.0	39380000.0	39390000.0	0.0	0.2673346996307373	0.3914813697338104
1.0	39420000.0	39430000.0	0.0	0.30525004863739014	0.49759641289711
1.0	39700000.0	39710000.0	0.0	0.27345210313796997	0.3940456509590149
1.0	39710000.0	39720000.0	0.0	0.274696409702301	0.39926519989967346
1.0	39760000.0	39770000.0	0.0	0.27525725960731506	0.4029746949672699
1.0	39790000.0	39800000.0	0.0	0.27478256821632385	0.3998292088508606
1.0	39810000.0	39820000.0	0.0	0.29246392846107483	0.4781762659549713
1.0	39830000.0	39840000.0	4.0	0.2801882028579712	0.4260915219783783
1.0	39840000.0	39850000.0	0.0	0.3172838091850281	0.5161560773849487
1.0	39900000.0	39910000.0	1.0	0.2755635678768158	0.40504106879234314
1.0	39980000.0	39990000.0	0.0	0.37173208594322205	0.5908339023590088
1.0	40000000.0	40010000.0	0.0	0.2771976590156555	0.40883317589759827
1.0	40070000.0	40080000.0	0.0	0.3580496311187744	0.5587697625160217
1.0	40150000.0	40160000.0	0.0	0.4158167839050293	0.632544755935669
1.0	40180000.0	40190000.0	0.0	0.3579520583152771	0.5435587763786316
1.0	40250000.0	40260000.0	0.0	0.32326990365982056	0.49192434549331665
1.0	40280000.0	40290000.0	0.0	0.34959542751312256	0.5356404185295105
1.0	40370000.0	40380000.0	0.0	0.3245620131492615	0.49090152978897095
1.0	40380000.0	40390000.0	0.0	0.34116607904434204	0.5142967104911804
1.0	40420000.0	40430000.0	0.0	0.2896006107330322	0.4301818013191223
1.0	40550000.0	40560000.0	0.0	0.2713409960269928	0.39238443970680237
1.0	40650000.0	40660000.0	1.0	0.27475830912590027	0.3996708393096924
1.0	40730000.0	40740000.0	0.0	0.27589136362075806	0.40727415680885315
1.0	40760000.0	40770000.0	1.0	0.34028106927871704	0.5300201177597046
1.0	40820000.0	40830000.0	3.0	0.3879663944244385	0.607192873954773
1.0	40900000.0	40910000.0	0.0	0.38553959131240845	0.5952086448669434
1.0	40910000.0	40920000.0	0.0	0.3298524022102356	0.5277436375617981
1.0	41070000.0	41080000.0	0.0	0.3961735963821411	0.617476224899292
1.0	41140000.0	41150000.0	0.0	0.35381895303726196	0.5501673221588135
1.0	41230000.0	41240000.0	1.0	0.2795891761779785	0.43099546432495117
1.0	41290000.0	41300000.0	1.0	0.4101715087890625	0.6827061176300049
1.0	41340000.0	41350000.0	0.0	0.3386384844779968	0.5121184587478638
1.0	41550000.0	41560000.0	1.0	0.2691982388496399	0.4065501093864441
1.0	41570000.0	41580000.0	0.0	0.26800304651260376	0.3657188415527344
1.0	41600000.0	41610000.0	0.0	0.2756058871746063	0.40532374382019043
1.0	41800000.0	41810000.0	1.0	0.4972289502620697	0.688005268573761
1.0	41850000.0	41860000.0	0.0	0.41054487228393555	0.6288771629333496
1.0	41860000.0	41870000.0	2.0	0.4071137309074402	0.6264853477478027
1.0	42030000.0	42040000.0	0.0	0.30582180619239807	0.48888325691223145
1.0	42100000.0	42110000.0	0.0	0.3030930459499359	0.46862563490867615
1.0	42140000.0	42150000.0	0.0	0.2829017639160156	0.41862553358078003
1.0	42150000.0	42160000.0	1.0	0.3068256378173828	0.45482999086380005
1.0	42190000.0	42200000.0	0.0	0.29324963688850403	0.44856953620910645
1.0	42210000.0	42220000.0	0.0	0.30756574869155884	0.47071853280067444
1.0	42240000.0	42250000.0	0.0	0.28562483191490173	0.43318620324134827
1.0	42270000.0	42280000.0	0.0	0.32035937905311584	0.4763685166835785
1.0	42320000.0	42330000.0	1.0	0.2715977430343628	0.40416502952575684
1.0	42390000.0	42400000.0	0.0	0.3850017786026001	0.5984967947006226
1.0	42460000.0	42470000.0	0.0	0.4398042559623718	0.6491152048110962
1.0	42480000.0	42490000.0	0.0	0.4228900372982025	0.6374517679214478
1.0	42500000.0	42510000.0	0.0	0.4165944457054138	0.6330853700637817
1.0	42580000.0	42590000.0	0.0	0.5237554311752319	0.7056112885475159
1.0	42660000.0	42670000.0	1.0	0.29769086837768555	0.4915836751461029
1.0	42670000.0	42680000.0	0.0	0.2928747832775116	0.4775431752204895
1.0	42710000.0	42720000.0	1.0	0.2915709614753723	0.47963985800743103
1.0	42810000.0	42820000.0	0.0	0.4524853825569153	0.657796323299408
1.0	42890000.0	42900000.0	0.0	0.3324405550956726	0.4982992112636566
1.0	42930000.0	42940000.0	0.0	0.3305734694004059	0.5134385228157043
1.0	43030000.0	43040000.0	0.0	0.36760950088500977	0.5572579503059387
1.0	43180000.0	43190000.0	0.0	0.31066203117370605	0.48330527544021606
1.0	43270000.0	43280000.0	0.0	0.2765998840332031	0.41220369935035706
1.0	43290000.0	43300000.0	0.0	0.29328033328056335	0.47694188356399536
1.0	43310000.0	43320000.0	0.0	0.29564592242240906	0.48963966965675354
1.0	43390000.0	43400000.0	0.0	0.33631205558776855	0.5630769729614258
1.0	43410000.0	43420000.0	0.0	0.29209303855895996	0.4587406516075134
1.0	43490000.0	43500000.0	0.0	0.4145800471305847	0.6316853761672974
1.0	43560000.0	43570000.0	0.0	0.4626798629760742	0.6647368669509888
1.0	43640000.0	43650000.0	0.0	0.40481656789779663	0.6248814463615417
1.0	43670000.0	43680000.0	0.0	0.48204803466796875	0.8180584907531738
1.0	43740000.0	43750000.0	0.0	0.40384072065353394	0.6241995096206665
1.0	43760000.0	43770000.0	1.0	0.29902562499046326	0.4707423746585846
1.0	43810000.0	43820000.0	0.0	0.2761189341545105	0.4088415205478668
1.0	43870000.0	43880000.0	0.0	0.2747201919555664	0.39942291378974915
1.0	43880000.0	43890000.0	0.0	0.27520328760147095	0.4026145339012146
1.0	43930000.0	43940000.0	2.0	0.3047139644622803	0.47857484221458435
1.0	43970000.0	43980000.0	0.0	0.4167416989803314	0.6331880688667297
1.0	43990000.0	44000000.0	0.0	0.3634529113769531	0.5357747673988342
1.0	44040000.0	44050000.0	0.0	0.3616364598274231	0.5581592321395874
1.0	44130000.0	44140000.0	1.0	0.2746369242668152	0.3988816440105438
1.0	44190000.0	44200000.0	0.0	0.2842015326023102	0.441885769367218
1.0	44250000.0	44260000.0	0.0	0.2743002772331238	0.3967064321041107
1.0	44260000.0	44270000.0	0.0	0.273211807012558	0.38994812965393066
1.0	44300000.0	44310000.0	0.0	0.2774476408958435	0.4182465672492981
1.0	44310000.0	44320000.0	0.0	0.275932252407074	0.4166952073574066
1.0	44360000.0	44370000.0	0.0	0.27567195892333984	0.40577641129493713
1.0	44410000.0	44420000.0	1.0	0.3481820225715637	0.5306600332260132
1.0	44420000.0	44430000.0	0.0	0.27527278661727905	0.4030784070491791
1.0	44490000.0	44500000.0	0.0	0.30374354124069214	0.46844005584716797
1.0	44610000.0	44620000.0	0.0	0.4811645448207855	0.6772347688674927
1.0	44620000.0	44630000.0	1.0	0.4879985451698303	0.6818264126777649
1.0	44710000.0	44720000.0	0.0	0.29270416498184204	0.47780269384384155
1.0	44720000.0	44730000.0	1.0	0.30322131514549255	0.471383661031723
1.0	44750000.0	44760000.0	0.0	0.2764311730861664	0.41101759672164917
1.0	44830000.0	44840000.0	2.0	0.347935289144516	0.5232980251312256
1.0	44850000.0	44860000.0	0.0	0.4897579252719879	0.6830061078071594
1.0	44890000.0	44900000.0	1.0	0.48695507645606995	0.6811259388923645
1.0	44970000.0	44980000.0	0.0	0.6586804389953613	0.7919636964797974
1.0	45000000.0	45010000.0	1.0	0.5790829658508301	0.7416419982910156
1.0	45010000.0	45020000.0	1.0	0.5613963007926941	0.730222761631012
1.0	45040000.0	45050000.0	2.0	0.5345954895019531	0.7127429246902466
1.0	45070000.0	45080000.0	0.0	0.5032612085342407	0.692028284072876
1.0	45130000.0	45140000.0	1.0	0.29062414169311523	0.4813297390937805
1.0	45240000.0	45250000.0	0.0	0.3481820225715637	0.5306600332260132
1.0	45250000.0	45260000.0	0.0	0.33941805362701416	0.5221830010414124
1.0	45330000.0	45340000.0	0.0	0.2736354470252991	0.3925268054008484
1.0	45400000.0	45410000.0	0.0	0.2665611505508423	0.38605326414108276
1.0	45430000.0	45440000.0	0.0	0.2751455307006836	0.40222978591918945
1.0	45520000.0	45530000.0	2.0	0.3569349944591522	0.5515081882476807
1.0	45570000.0	45580000.0	1.0	0.4839087128639221	0.6790800094604492
1.0	45590000.0	45600000.0	0.0	0.4901675581932068	0.6832809448242188
1.0	45610000.0	45620000.0	0.0	0.4233236312866211	0.6377518177032471
1.0	45630000.0	45640000.0	0.0	0.3745096027851105	0.5917017459869385
1.0	45790000.0	45800000.0	1.0	0.3168184161186218	0.5128711462020874
1.0	45810000.0	45820000.0	0.0	0.2922370433807373	0.47853708267211914
1.0	45840000.0	45850000.0	0.0	0.307251900434494	0.4919525682926178
1.0	45860000.0	45870000.0	0.0	0.3126351833343506	0.49347296357154846
1.0	46090000.0	46100000.0	0.0	0.27505967020988464	0.4016595482826233
1.0	46100000.0	46110000.0	0.0	0.2749128043651581	0.40068525075912476
1.0	46110000.0	46120000.0	0.0	0.2746930420398712	0.39924708008766174
1.0	46170000.0	46180000.0	0.0	0.27618005871772766	0.40926700830459595
1.0	46200000.0	46210000.0	0.0	0.27691274881362915	0.41441482305526733
1.0	46210000.0	46220000.0	0.0	0.1490178257226944	0.6034454703330994
1.0	46440000.0	46450000.0	0.0	0.3095417618751526	0.4897175431251526
1.0	46480000.0	46490000.0	0.0	0.26639026403427124	0.381112277507782
1.0	46490000.0	46500000.0	0.0	0.26736512780189514	0.4025246500968933
1.0	46500000.0	46510000.0	0.0	0.27455657720565796	0.40010327100753784
1.0	46550000.0	46560000.0	0.0	0.272750586271286	0.43568286299705505
1.0	46630000.0	46640000.0	0.0	0.2702319025993347	0.4131835997104645
1.0	46640000.0	46650000.0	0.0	0.27869153022766113	0.4266855716705322
1.0	46670000.0	46680000.0	0.0	0.26517340540885925	0.37572795152664185
1.0	46710000.0	46720000.0	0.0	0.34713345766067505	0.5327244997024536
1.0	46770000.0	46780000.0	2.0	0.2770032286643982	0.4150618612766266
1.0	46890000.0	46900000.0	1.0	0.46029677987098694	0.6631182432174683
1.0	46900000.0	46910000.0	0.0	0.40984755754470825	0.6283910274505615
1.0	46910000.0	46920000.0	0.0	0.40868887305259705	0.6275837421417236
1.0	46920000.0	46930000.0	0.0	0.3634975850582123	0.5564451217651367
1.0	46940000.0	46950000.0	0.0	0.3842783272266388	0.5947214365005493
1.0	46960000.0	46970000.0	0.0	0.39864665269851685	0.620564341545105
1.0	46970000.0	46980000.0	0.0	0.3656542897224426	0.5621581077575684
1.0	47090000.0	47100000.0	0.0	0.2818518280982971	0.4430851340293884
1.0	47390000.0	47400000.0	0.0	0.6625692844390869	0.7943795323371887
1.0	47460000.0	47470000.0	1.0	0.6759239435195923	0.8026481866836548
1.0	47570000.0	47580000.0	2.0	0.6371227502822876	0.7785007357597351
1.0	47660000.0	47670000.0	0.0	0.6915953159332275	0.8122968673706055
1.0	47740000.0	47750000.0	0.0	0.29968151450157166	0.49420976638793945
1.0	47750000.0	47760000.0	1.0	0.3095746338367462	0.5083984136581421
1.0	47760000.0	47770000.0	1.0	0.3001531660556793	0.4949108064174652
1.0	47770000.0	47780000.0	0.0	0.3849025368690491	0.5963700413703918
1.0	47780000.0	47790000.0	1.0	0.3329351544380188	0.5576351284980774
1.0	47840000.0	47850000.0	0.0	0.30562278628349304	0.5013754963874817
1.0	47850000.0	47860000.0	1.0	0.41614407300949097	0.6327730417251587
1.0	47870000.0	47880000.0	1.0	0.5995324850082397	0.7547341585159302
1.0	47880000.0	47890000.0	1.0	0.5868361592292786	0.7466198205947876
1.0	48050000.0	48060000.0	0.0	0.6153138875961304	0.7647586464881897
1.0	48140000.0	48150000.0	1.0	0.6519424319267273	0.7877686619758606
1.0	48200000.0	48210000.0	3.0	0.6164725422859192	0.7654918432235718
1.0	48220000.0	48230000.0	1.0	0.6565926671028137	0.7906650304794312
1.0	48290000.0	48300000.0	0.0	0.6480972170829773	0.7853692770004272
1.0	48450000.0	48460000.0	1.0	0.5063607096672058	0.6940907835960388
1.0	48470000.0	48480000.0	2.0	0.6092594265937805	0.7609210014343262
1.0	48480000.0	48490000.0	0.0	0.6074596643447876	0.7597782015800476
1.0	48640000.0	48650000.0	2.0	0.7048612833023071	0.820418655872345
1.0	48720000.0	48730000.0	0.0	0.5654077529907227	0.7328208684921265
1.0	48820000.0	48830000.0	2.0	0.34376639127731323	0.5105899572372437
1.0	48850000.0	48860000.0	0.0	0.35035768151283264	0.532272219657898
1.0	48990000.0	49000000.0	0.0	0.5069954991340637	0.6945130228996277
1.0	49020000.0	49030000.0	0.0	0.5515172481536865	0.7238045930862427
1.0	49050000.0	49060000.0	2.0	0.5638505816459656	0.7318127155303955
1.0	49060000.0	49070000.0	0.0	0.6004682779312134	0.7553303241729736
1.0	49110000.0	49120000.0	0.0	0.5872412919998169	0.7468794584274292
1.0	49240000.0	49250000.0	1.0	0.5256537199020386	0.7068628072738647
1.0	49290000.0	49300000.0	1.0	0.6029282808303833	0.7568971514701843
1.0	49410000.0	49420000.0	1.0	0.5691407918930054	0.735233724117279
1.0	49450000.0	49460000.0	2.0	0.7312295436859131	0.836445152759552
1.0	49510000.0	49520000.0	0.0	0.8175004124641418	0.8878830671310425
1.0	49610000.0	49620000.0	1.0	1.228729248046875	1.1230465173721313
1.0	49670000.0	49680000.0	1.0	1.2512027025222778	1.1362125873565674
1.0	49730000.0	49740000.0	0.0	1.2581826448440552	1.140333890914917
1.0	49960000.0	49970000.0	4.0	1.1612168550491333	1.084190011024475
1.0	50040000.0	50050000.0	2.0	1.2642589807510376	1.1439359188079834
1.0	50140000.0	50150000.0	1.0	1.2751505374908447	1.1504271030426025
1.0	50150000.0	50160000.0	1.0	1.2676149606704712	1.1459310054779053
1.0	50320000.0	50330000.0	2.0	1.0688961744308472	1.0318958759307861
1.0	50350000.0	50360000.0	1.0	1.081662893295288	1.0391056537628174
1.0	50440000.0	50450000.0	1.0	0.8657335042953491	0.9160646200180054
1.0	50510000.0	50520000.0	1.0	1.1605921983718872	1.083834171295166
1.0	50520000.0	50530000.0	1.0	1.2269370555877686	1.1220028400421143
1.0	50530000.0	50540000.0	0.0	1.3007259368896484	1.1658737659454346
1.0	50550000.0	50560000.0	0.0	1.339560627937317	1.1900330781936646
1.0	50560000.0	50570000.0	0.0	1.2425460815429688	1.1311231851577759
1.0	50570000.0	50580000.0	0.0	1.241651177406311	1.1305984258651733
1.0	50580000.0	50590000.0	1.0	1.3218281269073486	1.178878903388977
1.0	50640000.0	50650000.0	1.0	1.1742199659347534	1.0916131734848022
1.0	50700000.0	50710000.0	1.0	0.995618462562561	0.9904648065567017
1.0	50720000.0	50730000.0	1.0	0.8580271601676941	0.9115861654281616
1.0	50800000.0	50810000.0	0.0	0.7087026238441467	0.8227631449699402
1.0	50810000.0	50820000.0	1.0	0.5771225690841675	0.7403812408447266
1.0	50840000.0	50850000.0	1.0	0.5026286244392395	0.6916066408157349
1.0	50980000.0	50990000.0	1.0	0.3194800317287445	0.5076867341995239
1.0	51080000.0	51090000.0	1.0	0.3146723806858063	0.48445743322372437
1.0	51180000.0	51190000.0	0.0	0.35458463430404663	0.54230797290802
1.0	51190000.0	51200000.0	0.0	0.3016946315765381	0.4787742495536804
1.0	51360000.0	51370000.0	0.0	0.32189399003982544	0.4901408553123474
1.0	51410000.0	51420000.0	0.0	0.28000813722610474	0.4254375994205475
1.0	51430000.0	51440000.0	0.0	0.31002911925315857	0.5411500930786133
1.0	51500000.0	51510000.0	1.0	0.3689907491207123	0.5714043378829956
1.0	51580000.0	51590000.0	0.0	0.42042025923728943	0.6357399225234985
1.0	51620000.0	51630000.0	1.0	0.35262441635131836	0.538092315196991
1.0	51640000.0	51650000.0	0.0	0.4347645342350006	0.6456500291824341
1.0	51690000.0	51700000.0	1.0	0.35319817066192627	0.5319875478744507
1.0	51740000.0	51750000.0	0.0	0.27753448486328125	0.41692447662353516
1.0	51760000.0	51770000.0	0.0	0.3343009352684021	0.5042625069618225
1.0	51780000.0	51790000.0	1.0	0.3361271023750305	0.5057410001754761
1.0	51800000.0	51810000.0	0.0	0.39508289098739624	0.6180654764175415
1.0	51820000.0	51830000.0	0.0	0.2762937545776367	0.4100557267665863
1.0	51910000.0	51920000.0	0.0	0.27587586641311646	0.4071674346923828
1.0	51920000.0	51930000.0	0.0	0.2766250967979431	0.4123811721801758
1.0	51950000.0	51960000.0	0.0	0.2914882004261017	0.47978243231773376
1.0	52050000.0	52060000.0	0.0	0.325614333152771	0.4978797435760498
1.0	52110000.0	52120000.0	0.0	0.271677166223526	0.3812344968318939
1.0	52260000.0	52270000.0	0.0	0.32787665724754333	0.5309504270553589
1.0	52270000.0	52280000.0	0.0	0.33631521463394165	0.5422459840774536
1.0	52280000.0	52290000.0	0.0	0.32802683115005493	0.531272292137146
1.0	52300000.0	52310000.0	0.0	0.41570496559143066	0.6324674487113953
1.0	52310000.0	52320000.0	1.0	0.4025329649448395	0.6232849359512329
1.0	52360000.0	52370000.0	0.0	0.5160647630691528	0.7005295157432556
1.0	52370000.0	52380000.0	0.0	0.5911027789115906	0.7493516802787781
1.0	52460000.0	52470000.0	2.0	0.5500632524490356	0.7228574156761169
1.0	52480000.0	52490000.0	0.0	0.36580538749694824	0.5839129090309143
1.0	52490000.0	52500000.0	0.0	0.2902761399745941	0.4978737235069275
1.0	52500000.0	52510000.0	1.0	0.33373457193374634	0.5383281707763672
1.0	52520000.0	52530000.0	0.0	0.3481820225715637	0.5306600332260132
1.0	52530000.0	52540000.0	1.0	0.3099651634693146	0.5068620443344116
1.0	52710000.0	52720000.0	0.0	0.31410497426986694	0.5133030414581299
1.0	52790000.0	52800000.0	2.0	0.2872906029224396	0.4485904276371002
1.0	52830000.0	52840000.0	0.0	0.3488580286502838	0.5869913697242737
1.0	52960000.0	52970000.0	1.0	0.28794509172439575	0.448970228433609
1.0	53040000.0	53050000.0	0.0	0.35725709795951843	0.5313917994499207
1.0	53060000.0	53070000.0	0.0	0.37855324149131775	0.6014581918716431
1.0	53070000.0	53080000.0	0.0	0.29172879457473755	0.4793732166290283
1.0	53160000.0	53170000.0	3.0	0.31864914298057556	0.5341570973396301
1.0	53270000.0	53280000.0	0.0	0.31073489785194397	0.5075031518936157
1.0	53290000.0	53300000.0	0.0	0.3857674300670624	0.6115121245384216
1.0	53380000.0	53390000.0	0.0	0.35372987389564514	0.5599850416183472
1.0	53460000.0	53470000.0	0.0	0.32421988248825073	0.5281022787094116
1.0	53510000.0	53520000.0	0.0	0.273033082485199	0.3888837993144989
1.0	53530000.0	53540000.0	0.0	0.30404597520828247	0.4864481985569
1.0	53540000.0	53550000.0	0.0	0.295428991317749	0.4749686121940613
1.0	53590000.0	53600000.0	0.0	0.2673628330230713	0.3892197012901306
1.0	53620000.0	53630000.0	0.0	0.313037246465683	0.47198647260665894
1.0	53740000.0	53750000.0	0.0	0.2740652859210968	0.41952651739120483
1.0	53780000.0	53790000.0	0.0	0.3043439984321594	0.46919727325439453
1.0	53930000.0	53940000.0	0.0	0.3253425359725952	0.49262332916259766
1.0	54010000.0	54020000.0	0.0	0.3206149637699127	0.476693332195282
1.0	54050000.0	54060000.0	0.0	0.3254466652870178	0.5072282552719116
1.0	54110000.0	54120000.0	0.0	0.3949553370475769	0.6179758906364441
1.0	54120000.0	54130000.0	1.0	0.37583866715431213	0.5832103490829468
1.0	54130000.0	54140000.0	0.0	0.40605640411376953	0.6257475018501282
1.0	54140000.0	54150000.0	1.0	0.35379117727279663	0.5388210415840149
1.0	54270000.0	54280000.0	0.0	0.27180156111717224	0.39630722999572754
1.0	54300000.0	54310000.0	0.0	0.3481820225715637	0.5306600332260132
1.0	54340000.0	54350000.0	0.0	0.2753015160560608	0.40326958894729614
1.0	54420000.0	54430000.0	0.0	0.2729448676109314	0.3883610665798187
1.0	54440000.0	54450000.0	0.0	0.32156187295913696	0.5124226212501526
1.0	54500000.0	54510000.0	1.0	0.2738921046257019	0.39412158727645874
1.0	54540000.0	54550000.0	0.0	0.2933083772659302	0.47592687606811523
1.0	54670000.0	54680000.0	0.0	0.2743777632713318	0.3972054421901703
1.0	54730000.0	54740000.0	0.0	0.3264065682888031	0.4830188751220703
1.0	54870000.0	54880000.0	0.0	0.3887891471385956	0.6220568418502808
1.0	55020000.0	55030000.0	2.0	0.34774506092071533	0.5579310655593872
1.0	55070000.0	55080000.0	0.0	0.43933144211769104	0.6487908959388733
1.0	55120000.0	55130000.0	2.0	0.3889887034893036	0.5986416935920715
1.0	55150000.0	55160000.0	0.0	0.4064585566520691	0.6260278820991516
1.0	55170000.0	55180000.0	1.0	0.3736571669578552	0.5850180387496948
1.0	55260000.0	55270000.0	1.0	0.51235431432724	0.6980712413787842
1.0	55280000.0	55290000.0	0.0	0.5034445524215698	0.6921505331993103
1.0	55400000.0	55410000.0	0.0	0.4295130670070648	0.6420297622680664
1.0	55410000.0	55420000.0	0.0	0.3817031979560852	0.605419397354126
1.0	55430000.0	55440000.0	0.0	0.3701106309890747	0.5932044982910156
1.0	55460000.0	55470000.0	0.0	0.40072956681251526	0.6220225691795349
1.0	55470000.0	55480000.0	1.0	0.44633370637893677	0.6535919904708862
1.0	55480000.0	55490000.0	0.0	0.3827444016933441	0.6020033359527588
1.0	55560000.0	55570000.0	0.0	0.2754393517971039	0.4041994512081146
1.0	55590000.0	55600000.0	1.0	0.27172723412513733	0.38150155544281006
1.0	55610000.0	55620000.0	0.0	0.27487656474113464	0.4004475176334381
1.0	55620000.0	55630000.0	0.0	0.2680218815803528	0.3806684613227844
1.0	55630000.0	55640000.0	0.0	0.2765999436378479	0.41220274567604065
1.0	55640000.0	55650000.0	1.0	0.26836642622947693	0.38789796829223633
1.0	55710000.0	55720000.0	0.0	0.3287787437438965	0.5190393328666687
1.0	55730000.0	55740000.0	2.0	0.3801077604293823	0.5977343916893005
1.0	55760000.0	55770000.0	0.0	0.3925175666809082	0.6162630915641785
1.0	55770000.0	55780000.0	0.0	0.4279136657714844	0.6409255266189575
1.0	55810000.0	55820000.0	1.0	0.38754990696907043	0.6127685308456421
1.0	55840000.0	55850000.0	1.0	0.3496721684932709	0.5453462600708008
1.0	55850000.0	55860000.0	1.0	0.47464123368263245	0.6728364825248718
1.0	55860000.0	55870000.0	2.0	0.39514556527137756	0.6079531311988831
1.0	56000000.0	56010000.0	0.0	0.5055967569351196	0.69358229637146
1.0	56010000.0	56020000.0	0.0	0.6053714752197266	0.7584513425827026
1.0	56020000.0	56030000.0	1.0	0.45096468925476074	0.6567582488059998
1.0	56030000.0	56040000.0	1.0	0.5280645489692688	0.7084502577781677
1.0	56050000.0	56060000.0	0.0	0.4292871952056885	0.641873836517334
1.0	56230000.0	56240000.0	2.0	0.500868022441864	0.6904338002204895
1.0	56310000.0	56320000.0	0.0	0.4755467474460602	0.6734479665756226
1.0	56370000.0	56380000.0	0.0	0.4806351065635681	0.6768779158592224
1.0	56460000.0	56470000.0	1.0	0.5842359662055969	0.7449521422386169
1.0	56470000.0	56480000.0	0.0	0.6093555688858032	0.7609818577766418
1.0	56520000.0	56530000.0	0.0	0.45942163467407227	0.6625221967697144
1.0	56570000.0	56580000.0	0.0	0.5206724405288696	0.7035761475563049
1.0	56600000.0	56610000.0	1.0	0.39178258180618286	0.5970368385314941
1.0	56660000.0	56670000.0	0.0	0.31910809874534607	0.5084558725357056
1.0	56780000.0	56790000.0	0.0	0.3635943531990051	0.5613520741462708
1.0	56810000.0	56820000.0	1.0	0.42673152685165405	0.6401094198226929
1.0	56840000.0	56850000.0	0.0	0.3003784120082855	0.47666803002357483
1.0	56890000.0	56900000.0	1.0	0.336736261844635	0.5273173451423645
1.0	56950000.0	56960000.0	0.0	0.32904261350631714	0.535072922706604
1.0	56970000.0	56980000.0	0.0	0.27287355065345764	0.38794273138046265
1.0	57010000.0	57020000.0	1.0	0.28932684659957886	0.4730435013771057
1.0	57040000.0	57050000.0	1.0	0.4471488893032074	0.6541497111320496
1.0	57120000.0	57130000.0	1.0	0.5859667062759399	0.7460626363754272
1.0	57140000.0	57150000.0	1.0	0.5241696238517761	0.7058841586112976
1.0	57180000.0	57190000.0	0.0	0.6514379382133484	0.7874539494514465
1.0	57240000.0	57250000.0	1.0	0.6779747605323792	0.8039140701293945
1.0	57300000.0	57310000.0	3.0	0.750995934009552	0.8483606576919556
1.0	57320000.0	57330000.0	0.0	0.8906484842300415	0.9304853677749634
1.0	57410000.0	57420000.0	0.0	0.8938403129577637	0.9323269724845886
1.0	57420000.0	57430000.0	1.0	0.8893803358078003	0.929753303527832
1.0	57500000.0	57510000.0	1.0	0.8239908218383789	0.8916972279548645
1.0	57580000.0	57590000.0	0.0	0.8418089151382446	0.9021320343017578
1.0	57730000.0	57740000.0	2.0	1.0409801006317139	1.0161302089691162
1.0	57740000.0	57750000.0	3.0	1.0155889987945557	1.0017751455307007
1.0	57750000.0	57760000.0	3.0	1.0325965881347656	1.0113928318023682
1.0	57760000.0	57770000.0	2.0	1.071648359298706	1.0334497690200806
1.0	57800000.0	57810000.0	1.0	1.0049314498901367	0.9957419633865356
1.0	57810000.0	57820000.0	1.0	0.930509090423584	0.9533920288085938
1.0	57890000.0	57900000.0	0.0	0.7577548623085022	0.8524162173271179
1.0	58110000.0	58120000.0	0.0	0.783591628074646	0.8678361177444458
1.0	58120000.0	58130000.0	0.0	0.7180870771408081	0.8284762501716614
1.0	58170000.0	58180000.0	0.0	0.9027277827262878	0.9374469518661499
1.0	58260000.0	58270000.0	4.0	0.874595046043396	0.9212033152580261
1.0	58270000.0	58280000.0	1.0	1.00809907913208	0.9975355863571167
1.0	58340000.0	58350000.0	0.0	1.1690489053726196	1.088658332824707
1.0	58360000.0	58370000.0	3.0	1.1473500728607178	1.0762965679168701
1.0	58380000.0	58390000.0	4.0	1.0634196996688843	1.0288037061691284
1.0	58420000.0	58430000.0	2.0	1.0078052282333374	0.9973694086074829
1.0	58430000.0	58440000.0	1.0	1.1119178533554077	1.0562067031860352
1.0	58440000.0	58450000.0	2.0	0.9995672106742859	0.9927031397819519
1.0	58610000.0	58620000.0	3.0	0.7808113098144531	0.8661831617355347
1.0	58720000.0	58730000.0	0.0	0.7526868581771851	0.84937584400177
1.0	58740000.0	58750000.0	1.0	0.7023760080337524	0.8189001083374023
1.0	58780000.0	58790000.0	1.0	0.6319834589958191	0.7752740979194641
1.0	58830000.0	58840000.0	0.0	0.6497472524642944	0.786399245262146
1.0	58890000.0	58900000.0	0.0	0.46849384903907776	0.6686800718307495
1.0	58940000.0	58950000.0	0.0	0.38323163986206055	0.6044435501098633
1.0	58960000.0	58970000.0	0.0	0.35604462027549744	0.571124255657196
1.0	58970000.0	58980000.0	1.0	0.33631616830825806	0.5443282127380371
1.0	58980000.0	58990000.0	0.0	0.3339698314666748	0.5405476093292236
1.0	58990000.0	59000000.0	0.0	0.3826245069503784	0.6023707985877991
1.0	59010000.0	59020000.0	0.0	0.3481820225715637	0.5306600332260132
1.0	59050000.0	59060000.0	1.0	0.368499755859375	0.5836060643196106
1.0	59100000.0	59110000.0	0.0	0.4576541781425476	0.6613198518753052
1.0	59120000.0	59130000.0	0.0	0.2911199927330017	0.4804273247718811
1.0	59160000.0	59170000.0	0.0	0.30404457449913025	0.5142665505409241
1.0	59170000.0	59180000.0	0.0	0.38596731424331665	0.591718316078186
1.0	59280000.0	59290000.0	0.0	0.3481820225715637	0.5306600332260132
1.0	59330000.0	59340000.0	0.0	0.35602810978889465	0.554149866104126
1.0	59360000.0	59370000.0	1.0	0.31689348816871643	0.43723854422569275
1.0	59400000.0	59410000.0	0.0	0.35433727502822876	0.5448480248451233
1.0	59860000.0	59870000.0	0.0	0.27325594425201416	0.41921353340148926
1.0	59890000.0	59900000.0	0.0	0.3293604254722595	0.4935714602470398
1.0	59910000.0	59920000.0	0.0	0.26896029710769653	0.40157350897789
1.0	59950000.0	59960000.0	0.0	0.27690476179122925	0.4178563058376312
1.0	59970000.0	59980000.0	0.0	0.272463858127594	0.3926624655723572
1.0	60060000.0	60070000.0	0.0	0.3092981278896332	0.4783211350440979
1.0	60070000.0	60080000.0	0.0	0.3078591525554657	0.47730302810668945
1.0	60280000.0	60290000.0	0.0	0.4760965406894684	0.673819363117218
1.0	60330000.0	60340000.0	1.0	0.5484854578971863	0.7218290567398071
1.0	60350000.0	60360000.0	0.0	0.5717095136642456	0.7368924617767334
1.0	60380000.0	60390000.0	1.0	0.4957125782966614	0.6869919300079346
1.0	60390000.0	60400000.0	0.0	0.6097648739814758	0.7612416744232178
1.0	60420000.0	60430000.0	2.0	0.49896326661109924	0.6891635060310364
1.0	60430000.0	60440000.0	1.0	0.5016376376152039	0.6909465789794922
1.0	60470000.0	60480000.0	1.0	0.6023036241531372	0.7564995288848877
1.0	60490000.0	60500000.0	1.0	0.4715057909488678	0.6707183718681335
1.0	60530000.0	60540000.0	1.0	0.4203060269355774	0.6356607675552368
1.0	60560000.0	60570000.0	0.0	0.4868714213371277	0.6810697913169861
1.0	60600000.0	60610000.0	0.0	0.5582102537155151	0.728156328201294
1.0	60720000.0	60730000.0	0.0	0.7374601364135742	0.8402096033096313
1.0	60840000.0	60850000.0	1.0	0.6498329639434814	0.7864530682563782
1.0	60890000.0	60900000.0	0.0	0.6892048120498657	0.8108285665512085
1.0	61060000.0	61070000.0	0.0	0.6371133923530579	0.7784947752952576
1.0	61070000.0	61080000.0	0.0	0.5723239183425903	0.7372891306877136
1.0	61100000.0	61110000.0	0.0	0.4627287983894348	0.6647703051567078
1.0	61140000.0	61150000.0	0.0	0.7073475122451782	0.8219364285469055
1.0	61170000.0	61180000.0	1.0	0.573334813117981	0.737940788269043
1.0	61270000.0	61280000.0	0.0	0.5039349794387817	0.6924770474433899
1.0	61280000.0	61290000.0	0.0	0.48704275488853455	0.6811851263046265
1.0	61300000.0	61310000.0	0.0	0.5446435213088989	0.7193218469619751
1.0	61310000.0	61320000.0	0.0	0.4928855895996094	0.6851012706756592
1.0	61330000.0	61340000.0	0.0	0.46260780096054077	0.664687991142273
1.0	61370000.0	61380000.0	1.0	0.39032837748527527	0.6072832942008972
1.0	61500000.0	61510000.0	0.0	0.3923521935939789	0.6155040264129639
1.0	61600000.0	61610000.0	0.0	0.3215489983558655	0.492112398147583
1.0	61610000.0	61620000.0	1.0	0.2759869694709778	0.41835203766822815
1.0	61660000.0	61670000.0	1.0	0.3384309709072113	0.5294607877731323
1.0	61720000.0	61730000.0	0.0	0.3122784495353699	0.4958745539188385
1.0	61820000.0	61830000.0	0.0	0.32706910371780396	0.5300682187080383
1.0	61830000.0	61840000.0	0.0	0.35060352087020874	0.5604273676872253
1.0	61940000.0	61950000.0	0.0	0.4374859929084778	0.6475224494934082
1.0	61960000.0	61970000.0	0.0	0.6099065542221069	0.7613317966461182
1.0	61970000.0	61980000.0	1.0	0.6102529764175415	0.7615513801574707
1.0	62080000.0	62090000.0	0.0	0.4475959837436676	0.6544557213783264
1.0	62170000.0	62180000.0	1.0	0.2941165864467621	0.4757760167121887
1.0	62210000.0	62220000.0	0.0	0.37963104248046875	0.5884262323379517
1.0	62260000.0	62270000.0	0.0	0.41629481315612793	0.6328772306442261
1.0	62340000.0	62350000.0	0.0	0.5260829329490662	0.7071452140808105
1.0	62490000.0	62500000.0	0.0	0.5177711248397827	0.7016588449478149
1.0	62520000.0	62530000.0	0.0	0.43530160188674927	0.6460195779800415
1.0	62740000.0	62750000.0	1.0	0.5431273579597473	0.718330442905426
1.0	62750000.0	62760000.0	1.0	0.6013412475585938	0.7558866739273071
1.0	62850000.0	62860000.0	0.0	0.38352078199386597	0.605451226234436
1.0	62880000.0	62890000.0	0.0	0.3521764278411865	0.5342850089073181
1.0	62920000.0	62930000.0	0.0	0.2693048119544983	0.3892020881175995
1.0	62980000.0	62990000.0	0.0	0.27330002188682556	0.4193607270717621
1.0	62990000.0	63000000.0	1.0	0.2679540514945984	0.38105708360671997
1.0	63020000.0	63030000.0	0.0	0.26612943410873413	0.386392205953598
1.0	63060000.0	63070000.0	0.0	0.2794369161128998	0.4274136424064636
1.0	63140000.0	63150000.0	1.0	0.27732065320014954	0.4173276424407959
1.0	63150000.0	63160000.0	0.0	0.3481820225715637	0.5306600332260132
1.0	63170000.0	63180000.0	1.0	0.38905325531959534	0.613405168056488
1.0	63190000.0	63200000.0	0.0	0.31891530752182007	0.5198050737380981
1.0	63310000.0	63320000.0	0.0	0.3174586594104767	0.5187767744064331
1.0	63330000.0	63340000.0	0.0	0.3636019825935364	0.5770241022109985
1.0	63360000.0	63370000.0	0.0	0.5414327383041382	0.7172223329544067
1.0	63410000.0	63420000.0	0.0	0.626630961894989	0.7719053626060486
1.0	63450000.0	63460000.0	0.0	0.6373385787010193	0.7786362767219543
1.0	63500000.0	63510000.0	1.0	0.46181899309158325	0.6641521453857422
1.0	63530000.0	63540000.0	1.0	0.5067827105522156	0.6943720579147339
1.0	63580000.0	63590000.0	0.0	0.4697961211204529	0.6695617437362671
1.0	63610000.0	63620000.0	0.0	0.5326852202415466	0.7114882469177246
1.0	63710000.0	63720000.0	0.0	0.7643581628799438	0.85636967420578
1.0	63740000.0	63750000.0	0.0	0.777097761631012	0.863972544670105
1.0	63790000.0	63800000.0	0.0	0.6680963635444641	0.7978070378303528
1.0	63800000.0	63810000.0	0.0	0.6821942925453186	0.8065155148506165
1.0	63830000.0	63840000.0	0.0	0.4989432394504547	0.6891496777534485
1.0	63970000.0	63980000.0	0.0	0.3295350968837738	0.5131102204322815
1.0	64030000.0	64040000.0	1.0	0.3330506384372711	0.5231740474700928
1.0	64060000.0	64070000.0	1.0	0.30772656202316284	0.5042213201522827
1.0	64070000.0	64080000.0	0.0	0.2701849937438965	0.3738687038421631
1.0	64080000.0	64090000.0	0.0	0.34446418285369873	0.5545377731323242
1.0	64110000.0	64120000.0	0.0	0.33529701828956604	0.5416312217712402
1.0	64130000.0	64140000.0	0.0	0.38782361149787903	0.5991253852844238
1.0	64210000.0	64220000.0	0.0	0.33913496136665344	0.5168557167053223
1.0	64220000.0	64230000.0	1.0	0.3272593319416046	0.4913572371006012
1.0	64240000.0	64250000.0	0.0	0.3298232853412628	0.49838876724243164
1.0	64300000.0	64310000.0	0.0	0.3150225877761841	0.4808593690395355
1.0	64340000.0	64350000.0	0.0	0.268096387386322	0.40029969811439514
1.0	64350000.0	64360000.0	1.0	0.26840442419052124	0.3969874978065491
1.0	64360000.0	64370000.0	0.0	0.31913691759109497	0.4873735010623932
1.0	64380000.0	64390000.0	0.0	0.32584118843078613	0.492816686630249
1.0	64390000.0	64400000.0	0.0	0.30176976323127747	0.4691285490989685
1.0	64440000.0	64450000.0	0.0	0.30423983931541443	0.48341065645217896
1.0	64470000.0	64480000.0	0.0	0.2994897961616516	0.4677278399467468
1.0	64510000.0	64520000.0	0.0	0.3305355906486511	0.5054527521133423
1.0	64600000.0	64610000.0	0.0	0.3133484423160553	0.5063234567642212
1.0	64610000.0	64620000.0	2.0	0.31968387961387634	0.5006290674209595
1.0	64710000.0	64720000.0	0.0	0.5194143056869507	0.7027451395988464
1.0	64820000.0	64830000.0	0.0	0.45558199286460876	0.6599084138870239
1.0	64840000.0	64850000.0	1.0	0.5697401762008667	0.7356212735176086
1.0	64870000.0	64880000.0	0.0	0.575985848903656	0.7396493554115295
1.0	64930000.0	64940000.0	2.0	0.5177396535873413	0.7016378045082092
1.0	64940000.0	64950000.0	1.0	0.28049197793006897	0.44089841842651367
1.0	64950000.0	64960000.0	0.0	0.43005433678627014	0.6424035429954529
1.0	64970000.0	64980000.0	1.0	0.40137165784835815	0.6224724054336548
1.0	64990000.0	65000000.0	0.0	0.37674251198768616	0.5865454077720642
1.0	65080000.0	65090000.0	0.0	0.38706356287002563	0.6040619015693665
1.0	65130000.0	65140000.0	0.0	0.36965736746788025	0.5880615711212158
1.0	65170000.0	65180000.0	0.0	0.509178638458252	0.6959637403488159
1.0	65200000.0	65210000.0	2.0	0.49092817306518555	0.6837906837463379
1.0	65250000.0	65260000.0	1.0	0.35686519742012024	0.5567262172698975
1.0	65260000.0	65270000.0	0.0	0.39406290650367737	0.6125266551971436
1.0	65270000.0	65280000.0	0.0	0.3474125862121582	0.543813169002533
1.0	65290000.0	65300000.0	0.0	0.2787070870399475	0.4274619221687317
1.0	65320000.0	65330000.0	0.0	0.26827216148376465	0.39346471428871155
1.0	65350000.0	65360000.0	0.0	0.274710476398468	0.4106554090976715
1.0	65420000.0	65430000.0	0.0	0.27390730381011963	0.39421364665031433
1.0	65460000.0	65470000.0	0.0	0.33259353041648865	0.4929282069206238
1.0	65510000.0	65520000.0	1.0	0.3962569832801819	0.6188888549804688
1.0	65550000.0	65560000.0	1.0	0.6551140546798706	0.7897445559501648
1.0	65610000.0	65620000.0	1.0	0.6150734424591064	0.7646065950393677
1.0	65740000.0	65750000.0	0.0	0.41550031304359436	0.6323255300521851
1.0	65770000.0	65780000.0	1.0	0.4862852990627289	0.6806763410568237
1.0	65780000.0	65790000.0	0.0	0.5106925368309021	0.6969689130783081
1.0	65790000.0	65800000.0	0.0	0.5009983777999878	0.6905206441879272
1.0	65830000.0	65840000.0	0.0	0.39262133836746216	0.6163359880447388
1.0	65840000.0	65850000.0	0.0	0.5961490869522095	0.7525759935379028
1.0	65850000.0	65860000.0	3.0	0.4512123465538025	0.6569275259971619
1.0	65900000.0	65910000.0	0.0	0.40433579683303833	0.6245453953742981
1.0	66150000.0	66160000.0	0.0	0.42780250310897827	0.6408482789993286
1.0	66180000.0	66190000.0	0.0	0.5348349809646606	0.7129002809524536
1.0	66210000.0	66220000.0	1.0	0.7129758596420288	0.8253673315048218
1.0	66230000.0	66240000.0	0.0	0.7749077677726746	0.8626680374145508
1.0	66240000.0	66250000.0	1.0	0.7152861952781677	0.8267733454704285
1.0	66250000.0	66260000.0	1.0	0.721126914024353	0.8303230404853821
1.0	66290000.0	66300000.0	2.0	0.43136653304100037	0.643308699131012
1.0	66310000.0	66320000.0	3.0	0.6995528340339661	0.8171737790107727
1.0	66320000.0	66330000.0	0.0	0.7633044123649597	0.8557392954826355
1.0	66500000.0	66510000.0	1.0	0.6473000049591064	0.7848713994026184
1.0	66600000.0	66610000.0	0.0	0.4535765051841736	0.658541202545166
1.0	66730000.0	66740000.0	0.0	0.31267768144607544	0.4696583151817322
1.0	66790000.0	66800000.0	1.0	0.17851907014846802	0.8844451904296875
1.0	66830000.0	66840000.0	1.0	0.2767341136932373	0.4131487011909485
1.0	66850000.0	66860000.0	0.0	0.5083041787147522	0.6953827142715454
1.0	66900000.0	66910000.0	0.0	0.4358830451965332	0.6464197635650635
1.0	67040000.0	67050000.0	1.0	0.570921778678894	0.7363842129707336
1.0	67110000.0	67120000.0	0.0	0.6657554507255554	0.7963563203811646
1.0	67130000.0	67140000.0	0.0	0.5495791435241699	0.7225416302680969
1.0	67140000.0	67150000.0	0.0	0.4184533953666687	0.6736486554145813
1.0	67190000.0	67200000.0	0.0	0.2970483899116516	0.4938734471797943
1.0	67200000.0	67210000.0	1.0	0.39012956619262695	0.5934935212135315
1.0	67230000.0	67240000.0	1.0	0.4423251152038574	0.6508449912071228
1.0	67430000.0	67440000.0	0.0	0.29512184858322144	0.48817354440689087
1.0	67440000.0	67450000.0	0.0	0.2894313335418701	0.47651487588882446
1.0	67520000.0	67530000.0	1.0	0.4558408856391907	0.6600850224494934
1.0	67560000.0	67570000.0	2.0	0.6299626231193542	0.774003267288208
1.0	67600000.0	67610000.0	1.0	0.5397905707359314	0.7161477208137512
1.0	67630000.0	67640000.0	0.0	0.7734695672988892	0.8618105053901672
1.0	67680000.0	67690000.0	2.0	0.5377684831619263	0.7148232460021973
1.0	67720000.0	67730000.0	0.0	0.6196531057357788	0.7675027847290039
1.0	67740000.0	67750000.0	1.0	0.7087463140487671	0.8227896690368652
1.0	67830000.0	67840000.0	1.0	0.4623250961303711	0.6644960045814514
1.0	67860000.0	67870000.0	1.0	0.375845730304718	0.5742427110671997
1.0	67870000.0	67880000.0	1.0	0.327732115983963	0.531459629535675
1.0	67890000.0	67900000.0	0.0	0.14878365397453308	0.5867872834205627
1.0	67910000.0	67920000.0	0.0	0.4081188142299652	0.6271861791610718
1.0	67940000.0	67950000.0	1.0	0.3706929087638855	0.5515760183334351
1.0	68010000.0	68020000.0	1.0	0.38731274008750916	0.5833771228790283
1.0	68020000.0	68030000.0	0.0	0.37597304582595825	0.5737825036048889
1.0	68030000.0	68040000.0	1.0	0.3948383927345276	0.6155251264572144
1.0	68130000.0	68140000.0	1.0	0.4344974160194397	0.6454662084579468
1.0	68200000.0	68210000.0	0.0	0.3538725972175598	0.5752706527709961
1.0	68210000.0	68220000.0	0.0	0.303251713514328	0.4685773253440857
1.0	68250000.0	68260000.0	0.0	0.31320759654045105	0.4699319899082184
1.0	68310000.0	68320000.0	1.0	0.4154210090637207	0.6322704553604126
1.0	68330000.0	68340000.0	1.0	0.550023078918457	0.7228312492370605
1.0	68340000.0	68350000.0	1.0	0.5329087972640991	0.7116352319717407
1.0	68410000.0	68420000.0	1.0	0.4159775376319885	0.6326569318771362
1.0	68430000.0	68440000.0	0.0	0.6017457842826843	0.7561441659927368
1.0	68500000.0	68510000.0	0.0	0.5112255811691284	0.697322428226471
1.0	68630000.0	68640000.0	1.0	0.30831819772720337	0.49515676498413086
1.0	68640000.0	68650000.0	0.0	0.31865423917770386	0.5098870396614075
1.0	68720000.0	68730000.0	0.0	0.5107163190841675	0.6969844102859497
1.0	68730000.0	68740000.0	0.0	0.44611629843711853	0.6534428596496582
1.0	68810000.0	68820000.0	0.0	0.4675675928592682	0.6680524349212646
1.0	68840000.0	68850000.0	0.0	0.46457529067993164	0.6660242080688477
1.0	68920000.0	68930000.0	0.0	0.5837174654006958	0.7446194887161255
1.0	68930000.0	68940000.0	0.0	0.543737530708313	0.7187294960021973
1.0	68960000.0	68970000.0	0.0	0.6592130661010742	0.7922942042350769
1.0	68970000.0	68980000.0	1.0	0.5929546356201172	0.7505356073379517
1.0	69140000.0	69150000.0	0.0	0.5902466773986816	0.7488035559654236
1.0	69150000.0	69160000.0	1.0	0.5177152752876282	0.7016215920448303
1.0	69170000.0	69180000.0	1.0	0.5734564065933228	0.7380194664001465
1.0	69230000.0	69240000.0	2.0	0.524347186088562	0.7060015201568604
1.0	69250000.0	69260000.0	0.0	0.5837047696113586	0.744611382484436
1.0	69270000.0	69280000.0	1.0	0.43320274353027344	0.6445740461349487
1.0	69290000.0	69300000.0	0.0	0.6372755765914917	0.7785967588424683
1.0	69320000.0	69330000.0	0.0	0.5738507509231567	0.7382733821868896
1.0	69330000.0	69340000.0	0.0	0.5601255893707275	0.7293987274169922
1.0	69350000.0	69360000.0	0.0	0.566771388053894	0.7337028384208679
1.0	69380000.0	69390000.0	0.0	0.4843238890171051	0.679359495639801
1.0	69400000.0	69410000.0	0.0	0.723028838634491	0.8314773440361023
1.0	69420000.0	69430000.0	0.0	0.6411459445953369	0.7810226082801819
1.0	69440000.0	69450000.0	1.0	0.8018816113471985	0.8786746263504028
1.0	69460000.0	69470000.0	0.0	0.7259671688079834	0.8332586288452148
1.0	69520000.0	69530000.0	0.0	0.8531014323234558	0.9087189435958862
1.0	69540000.0	69550000.0	2.0	0.7839458584785461	0.8680466413497925
1.0	69650000.0	69660000.0	1.0	0.5689417123794556	0.7351053953170776
1.0	69680000.0	69690000.0	1.0	0.6289423704147339	0.7733612060546875
1.0	69740000.0	69750000.0	0.0	0.5774033665657043	0.7405614256858826
1.0	69780000.0	69790000.0	0.0	0.5652316808700562	0.7327069044113159
1.0	69820000.0	69830000.0	1.0	0.682477593421936	0.8066899180412292
1.0	69940000.0	69950000.0	0.0	0.7433959245681763	0.8437889814376831
1.0	69960000.0	69970000.0	2.0	0.6476366519927979	0.7850813865661621
1.0	70020000.0	70030000.0	0.0	0.8693264126777649	0.9181493520736694
1.0	70090000.0	70100000.0	0.0	0.7754237055778503	0.8629752397537231
1.0	70180000.0	70190000.0	0.0	0.6627899408340454	0.7945166826248169
1.0	70190000.0	70200000.0	0.0	0.5890105962753296	0.7480127811431885
1.0	70200000.0	70210000.0	0.0	0.6046074628829956	0.7579652667045593
1.0	70210000.0	70220000.0	1.0	0.5906080007553101	0.7490350604057312
1.0	70250000.0	70260000.0	1.0	0.5754408836364746	0.7392980456352234
1.0	70260000.0	70270000.0	0.0	0.6069585680961609	0.759459912776947
1.0	70300000.0	70310000.0	1.0	0.5386313796043396	0.7153887748718262
1.0	70320000.0	70330000.0	0.0	0.47008663415908813	0.6697584390640259
1.0	70400000.0	70410000.0	0.0	0.6369861364364624	0.7784153819084167
1.0	70440000.0	70450000.0	1.0	0.5798766016960144	0.7421523928642273
1.0	70530000.0	70540000.0	0.0	0.6054108142852783	0.7584760785102844
1.0	70560000.0	70570000.0	0.0	0.5711513757705688	0.7365323305130005
1.0	70620000.0	70630000.0	0.0	0.3286140561103821	0.52969890832901
1.0	70660000.0	70670000.0	0.0	0.387834370136261	0.6086711883544922
1.0	70670000.0	70680000.0	0.0	0.3481820225715637	0.5306600332260132
1.0	70730000.0	70740000.0	1.0	0.2976886034011841	0.4666597247123718
1.0	70750000.0	70760000.0	2.0	0.2802067995071411	0.43229302763938904
1.0	70810000.0	70820000.0	0.0	0.327493280172348	0.5153756141662598
1.0	70820000.0	70830000.0	0.0	0.3481820225715637	0.5306600332260132
1.0	70900000.0	70910000.0	1.0	0.27647972106933594	0.4174489974975586
1.0	70920000.0	70930000.0	0.0	0.45498570799827576	0.6595020890235901
1.0	70970000.0	70980000.0	0.0	0.4763112962245941	0.6739639043807983
1.0	70990000.0	71000000.0	0.0	0.6317204236984253	0.7751085162162781
1.0	71180000.0	71190000.0	1.0	0.7352984547615051	0.8389045596122742
1.0	71230000.0	71240000.0	2.0	0.7492606043815613	0.8473178148269653
1.0	71280000.0	71290000.0	0.0	0.7333000898361206	0.8376972079277039
1.0	71350000.0	71360000.0	0.0	1.1552129983901978	1.0807698965072632
1.0	71370000.0	71380000.0	1.0	1.2376353740692139	1.1282463073730469
1.0	71490000.0	71500000.0	1.0	1.2333439588546753	1.1257383823394775
1.0	71540000.0	71550000.0	0.0	0.2639477849006653	0.45882272720336914
1.0	71580000.0	71590000.0	0.0	0.7061748504638672	0.8212209939956665
1.0	71590000.0	71600000.0	0.0	0.9022714495658875	0.9371846318244934
1.0	71620000.0	71630000.0	0.0	0.6512179970741272	0.7873164415359497
1.0	71690000.0	71700000.0	0.0	0.6174968481063843	0.766139805316925
1.0	71700000.0	71710000.0	0.0	0.5943411588668823	0.7514214515686035
1.0	71710000.0	71720000.0	1.0	0.6228771209716797	0.7695385217666626
1.0	71730000.0	71740000.0	1.0	0.5798991918563843	0.7421668171882629
1.0	71780000.0	71790000.0	2.0	0.8024433255195618	0.8790070414543152
1.0	71810000.0	71820000.0	1.0	0.7877181172370911	0.8702869415283203
1.0	71860000.0	71870000.0	1.0	0.7481027841567993	0.8466218113899231
1.0	72010000.0	72020000.0	0.0	0.8597599864006042	0.9125940203666687
1.0	72050000.0	72060000.0	1.0	0.7972713708877563	0.8759485483169556
1.0	72060000.0	72070000.0	1.0	0.8721693158149719	0.9197977781295776
1.0	72070000.0	72080000.0	2.0	0.80408775806427	0.8799781799316406
1.0	72080000.0	72090000.0	2.0	0.6662589311599731	0.7966687083244324
1.0	72090000.0	72100000.0	1.0	0.8448202013969421	0.9038904309272766
1.0	72100000.0	72110000.0	2.0	0.8365873098373413	0.8990793228149414
1.0	72110000.0	72120000.0	2.0	0.7427700757980347	0.8434120416641235
1.0	72120000.0	72130000.0	0.0	0.8921844363212585	0.9313716888427734
1.0	72130000.0	72140000.0	1.0	0.7353734970092773	0.8389497995376587
1.0	72160000.0	72170000.0	0.0	0.9454382061958313	0.9619258642196655
1.0	72180000.0	72190000.0	1.0	0.8414718508720398	0.9019352793693542
1.0	72220000.0	72230000.0	2.0	0.7154247760772705	0.8268574476242065
1.0	72240000.0	72250000.0	0.0	0.6684485673904419	0.7980251312255859
1.0	72250000.0	72260000.0	1.0	0.5557414293289185	0.7265528440475464
1.0	72260000.0	72270000.0	2.0	0.752217173576355	0.8490939140319824
1.0	72310000.0	72320000.0	0.0	0.6077038049697876	0.7599331736564636
1.0	72450000.0	72460000.0	1.0	0.7998758554458618	0.8774895668029785
1.0	72520000.0	72530000.0	1.0	0.9708768725395203	0.9764190912246704
1.0	72540000.0	72550000.0	1.0	0.9776938557624817	0.9802934527397156
1.0	72560000.0	72570000.0	0.0	0.9828085899353027	0.983198344707489
1.0	72600000.0	72610000.0	4.0	0.8772531747817993	0.922743022441864
1.0	72630000.0	72640000.0	0.0	0.8842818140983582	0.9268083572387695
1.0	72690000.0	72700000.0	2.0	0.6885578632354736	0.810431182384491
1.0	72700000.0	72710000.0	1.0	0.7526623606681824	0.8493611216545105
1.0	72720000.0	72730000.0	0.0	0.651447594165802	0.7874600291252136
1.0	72770000.0	72780000.0	0.0	0.6508064270019531	0.787060022354126
1.0	72810000.0	72820000.0	0.0	0.7145726680755615	0.8263392448425293
1.0	72820000.0	72830000.0	1.0	0.7332341074943542	0.8376571536064148
1.0	72880000.0	72890000.0	2.0	0.8525066375732422	0.9083728790283203
1.0	72900000.0	72910000.0	0.0	0.920819103717804	0.947840690612793
1.0	72920000.0	72930000.0	0.0	0.9061195254325867	0.9393987655639648
1.0	72950000.0	72960000.0	0.0	0.7504556775093079	0.8480358123779297
1.0	73000000.0	73010000.0	2.0	0.8043044209480286	0.8801060914993286
1.0	73190000.0	73200000.0	1.0	0.9310370683670044	0.9536944627761841
1.0	73200000.0	73210000.0	0.0	0.8963526487350464	0.9337755441665649
1.0	73230000.0	73240000.0	1.0	0.8486748933792114	0.9061392545700073
1.0	73270000.0	73280000.0	0.0	0.8216406106948853	0.8903167843818665
1.0	73280000.0	73290000.0	1.0	0.8399346470832825	0.9010367393493652
1.0	73290000.0	73300000.0	1.0	0.8370423316955566	0.8993455171585083
1.0	73320000.0	73330000.0	2.0	0.8184208869934082	0.8884243965148926
1.0	73330000.0	73340000.0	0.0	0.8738950490951538	0.9207980036735535
1.0	73350000.0	73360000.0	1.0	0.8011573553085327	0.8782469034194946
1.0	73370000.0	73380000.0	1.0	0.8211461305618286	0.8900263905525208
1.0	73410000.0	73420000.0	0.0	0.8645747900009155	0.915391743183136
1.0	73420000.0	73430000.0	2.0	0.9666571617126465	0.9740186929702759
1.0	73470000.0	73480000.0	0.0	1.141556739807129	1.0730050802230835
1.0	73490000.0	73500000.0	0.0	1.1800827980041504	1.0949677228927612
1.0	73520000.0	73530000.0	4.0	1.1040575504302979	1.0517605543136597
1.0	73700000.0	73710000.0	5.0	1.0450189113616943	1.0184117555618286
1.0	73720000.0	73730000.0	2.0	1.2176681756973267	1.1166175603866577
1.0	73790000.0	73800000.0	1.0	1.1967629194259644	1.1045420169830322
1.0	73800000.0	73810000.0	0.0	1.2021361589431763	1.1076372861862183
1.0	73810000.0	73820000.0	6.0	0.9896920919418335	0.9871047139167786
1.0	73830000.0	73840000.0	2.0	1.0566952228546143	1.0250061750411987
1.0	73920000.0	73930000.0	0.0	0.8123999834060669	0.884880542755127
1.0	73980000.0	73990000.0	0.0	0.6855611801147461	0.8085886240005493
1.0	74090000.0	74100000.0	1.0	0.9714391827583313	0.9767381548881531
1.0	74110000.0	74120000.0	2.0	0.9040993452072144	0.9382364153862
1.0	74170000.0	74180000.0	0.0	1.0005810260772705	0.9932777285575867
1.0	74190000.0	74200000.0	1.0	0.9284455180168152	0.9522107839584351
1.0	74240000.0	74250000.0	1.0	0.7435586452484131	0.8438871502876282
1.0	74250000.0	74260000.0	1.0	0.8711142539978027	0.9191864728927612
1.0	74280000.0	74290000.0	0.0	0.824273943901062	0.8918636441230774
1.0	74360000.0	74370000.0	0.0	0.9965780377388	0.9910090565681458
1.0	74380000.0	74390000.0	1.0	1.0068637132644653	0.9968363046646118
1.0	74410000.0	74420000.0	1.0	0.9854515790939331	0.9846982955932617
1.0	74460000.0	74470000.0	1.0	0.977362334728241	0.980104923248291
1.0	74490000.0	74500000.0	0.0	1.025486707687378	1.007373571395874
1.0	74550000.0	74560000.0	2.0	1.1304324865341187	1.066692590713501
1.0	74600000.0	74610000.0	4.0	0.8700506091117859	0.9185696840286255
1.0	74720000.0	74730000.0	0.0	0.6200590133666992	0.7677592039108276
1.0	74780000.0	74790000.0	1.0	0.5890506505966187	0.7480385303497314
1.0	74860000.0	74870000.0	1.0	0.4771033823490143	0.6744979619979858
1.0	74890000.0	74900000.0	2.0	0.5139482617378235	0.699128270149231
1.0	74920000.0	74930000.0	0.0	0.6630731225013733	0.7946925163269043
1.0	74930000.0	74940000.0	0.0	0.5340989828109741	0.71241694688797
1.0	74940000.0	74950000.0	0.0	0.6563929319381714	0.7905408143997192
1.0	74980000.0	74990000.0	2.0	0.6845337152481079	0.8079559206962585
1.0	75010000.0	75020000.0	1.0	0.7494565844535828	0.8474359512329102
1.0	75020000.0	75030000.0	1.0	0.6540786027908325	0.7890999913215637
1.0	75030000.0	75040000.0	0.0	0.7214638590812683	0.8305274844169617
1.0	75080000.0	75090000.0	1.0	0.6919119954109192	0.8124908208847046
1.0	75160000.0	75170000.0	0.0	0.4051629900932312	0.625123143196106
1.0	75200000.0	75210000.0	0.0	0.3729928433895111	0.594125509262085
1.0	75240000.0	75250000.0	0.0	0.7453881502151489	0.8449886441230774
1.0	75270000.0	75280000.0	0.0	0.7231890559196472	0.8315746188163757
1.0	75290000.0	75300000.0	1.0	0.7013788223266602	0.8182908296585083
1.0	75320000.0	75330000.0	2.0	0.9183551073074341	0.9464276432991028
1.0	75410000.0	75420000.0	2.0	0.9155821800231934	0.9448360204696655
1.0	75460000.0	75470000.0	1.0	0.9776291847229004	0.9802563786506653
1.0	75490000.0	75500000.0	2.0	0.9887281656265259	0.9865574836730957
1.0	75530000.0	75540000.0	1.0	1.0850677490234375	1.0410289764404297
1.0	75710000.0	75720000.0	0.0	0.9917084574699402	0.9882481694221497
1.0	75790000.0	75800000.0	2.0	0.7026421427726746	0.8190630078315735
1.0	75800000.0	75810000.0	0.0	0.6731287837028503	0.8009209632873535
1.0	76010000.0	76020000.0	0.0	0.5820449590682983	0.7435458302497864
1.0	76090000.0	76100000.0	0.0	0.6163787245750427	0.7654323577880859
1.0	76110000.0	76120000.0	0.0	0.5836662650108337	0.744586706161499
1.0	76210000.0	76220000.0	1.0	0.3587929308414459	0.5744905471801758
1.0	76340000.0	76350000.0	0.0	0.7687778472900391	0.859011173248291
1.0	76360000.0	76370000.0	1.0	0.7609227299690247	0.854313850402832
1.0	76390000.0	76400000.0	1.0	0.8173431158065796	0.8877906799316406
1.0	76470000.0	76480000.0	0.0	0.5556358695030212	0.7264838814735413
1.0	76540000.0	76550000.0	0.0	0.5136721730232239	0.6989452242851257
1.0	76550000.0	76560000.0	1.0	0.45839858055114746	0.6618269681930542
1.0	76580000.0	76590000.0	0.0	0.4853324294090271	0.6800369024276733
1.0	76660000.0	76670000.0	1.0	0.6443997621536255	0.7830585241317749
1.0	76670000.0	76680000.0	1.0	0.6039124727249146	0.7575231790542603
1.0	76700000.0	76710000.0	1.0	0.5890480279922485	0.7480369806289673
1.0	76730000.0	76740000.0	0.0	0.5662282705307007	0.7333513498306274
1.0	76760000.0	76770000.0	0.0	0.5113216638565063	0.6973862648010254
1.0	76780000.0	76790000.0	0.0	0.47521519660949707	0.6732243299484253
1.0	76870000.0	76880000.0	1.0	0.4792352616786957	0.6759352684020996
1.0	76890000.0	76900000.0	0.0	0.5164901614189148	0.7008111476898193
1.0	76920000.0	76930000.0	0.0	0.5543088912963867	0.7256211042404175
1.0	76970000.0	76980000.0	0.0	0.6235033273696899	0.769933819770813
1.0	77000000.0	77010000.0	2.0	0.6948224306106567	0.8142760992050171
1.0	77070000.0	77080000.0	0.0	0.6621302962303162	0.7941071391105652
1.0	77170000.0	77180000.0	1.0	0.70502108335495	0.8205164074897766
1.0	77190000.0	77200000.0	1.0	0.6334437131881714	0.7761915326118469
1.0	77290000.0	77300000.0	0.0	0.6326419115066528	0.7756881713867188
1.0	77480000.0	77490000.0	0.0	0.6647427082061768	0.7957283854484558
1.0	77600000.0	77610000.0	0.0	0.363720566034317	0.5629791021347046
1.0	77610000.0	77620000.0	0.0	0.4203799366950989	0.6357121467590332
1.0	77620000.0	77630000.0	2.0	0.3719685673713684	0.5816918015480042
1.0	77820000.0	77830000.0	1.0	0.49480190873146057	0.6863828897476196
1.0	77920000.0	77930000.0	1.0	0.41644781827926636	0.6329836845397949
1.0	77970000.0	77980000.0	0.0	0.3401492238044739	0.5053918957710266
1.0	78150000.0	78160000.0	0.0	0.2737695574760437	0.40431904792785645
1.0	78200000.0	78210000.0	1.0	0.26992395520210266	0.38923877477645874
1.0	78230000.0	78240000.0	0.0	0.33806270360946655	0.5036236047744751
1.0	78350000.0	78360000.0	0.0	0.3481820225715637	0.5306600332260132
1.0	78400000.0	78410000.0	0.0	0.2715752422809601	0.3806944489479065
1.0	78420000.0	78430000.0	0.0	0.2728487551212311	0.3877963423728943
1.0	78490000.0	78500000.0	1.0	0.35242828726768494	0.5407827496528625
1.0	78500000.0	78510000.0	0.0	0.35921165347099304	0.5513863563537598
1.0	78530000.0	78540000.0	0.0	0.3582649827003479	0.5574336051940918
1.0	78710000.0	78720000.0	2.0	0.4859759211540222	0.6804688572883606
1.0	78740000.0	78750000.0	1.0	0.34151187539100647	0.5451695322990417
1.0	78750000.0	78760000.0	1.0	0.6214821934700012	0.7686581611633301
1.0	78790000.0	78800000.0	0.0	0.6773943305015564	0.8035558462142944
1.0	78830000.0	78840000.0	1.0	0.4383211135864258	0.6480964422225952
1.0	78880000.0	78890000.0	0.0	0.4672016203403473	0.6678041219711304
1.0	78960000.0	78970000.0	0.0	0.46653181314468384	0.667350172996521
1.0	78970000.0	78980000.0	0.0	0.538232147693634	0.7151272892951965
1.0	79090000.0	79100000.0	1.0	0.4397605061531067	0.6490851640701294
1.0	79120000.0	79130000.0	0.0	0.3338886797428131	0.5279493927955627
1.0	79140000.0	79150000.0	1.0	0.46503686904907227	0.6663373708724976
1.0	79150000.0	79160000.0	0.0	0.5074166059494019	0.6947931051254272
1.0	79180000.0	79190000.0	1.0	0.6043060421943665	0.757773756980896
1.0	79220000.0	79230000.0	0.0	0.6283130049705505	0.7729648947715759
1.0	79280000.0	79290000.0	1.0	0.7592321634292603	0.8533014059066772
1.0	79410000.0	79420000.0	3.0	0.7540889978408813	0.8502175211906433
1.0	79490000.0	79500000.0	2.0	0.8826709985733032	0.9258769750595093
1.0	79550000.0	79560000.0	1.0	0.8536124229431152	0.9090166091918945
1.0	79610000.0	79620000.0	0.0	0.8785484433174133	0.9234923124313354
1.0	79670000.0	79680000.0	0.0	0.7217645645141602	0.8307101130485535
1.0	79720000.0	79730000.0	0.0	0.6858516931533813	0.8087674379348755
1.0	79740000.0	79750000.0	1.0	0.9909856915473938	0.9878379702568054
1.0	79920000.0	79930000.0	1.0	0.8814446330070496	0.9251679182052612
1.0	79960000.0	79970000.0	0.0	0.6953326463699341	0.8145889043807983
1.0	80020000.0	80030000.0	2.0	0.7949003577232361	0.8745452761650085
1.0	80090000.0	80100000.0	0.0	1.0038630962371826	0.9951368570327759
1.0	80110000.0	80120000.0	0.0	0.980230450630188	0.9817343950271606
1.0	80200000.0	80210000.0	1.0	0.995761513710022	0.9905462265014648
1.0	80210000.0	80220000.0	0.0	0.9975444674491882	0.9915569424629211
1.0	80230000.0	80240000.0	1.0	0.943229079246521	0.9606645703315735
1.0	80250000.0	80260000.0	0.0	0.9698858261108398	0.9758549928665161
1.0	80320000.0	80330000.0	1.0	0.9337468147277832	0.9552447199821472
1.0	80460000.0	80470000.0	0.0	0.8860923051834106	0.9278545379638672
1.0	80490000.0	80500000.0	0.0	0.9131022691726685	0.9434119462966919
1.0	80530000.0	80540000.0	0.0	0.7098879814147949	0.8234860301017761
1.0	80590000.0	80600000.0	2.0	0.638443112373352	0.7793286442756653
1.0	80640000.0	80650000.0	1.0	0.7281771898269653	0.8345977067947388
1.0	80700000.0	80710000.0	0.0	0.7613939046859741	0.8545963168144226
1.0	80790000.0	80800000.0	1.0	0.8304151296615601	0.8954654932022095
1.0	80880000.0	80890000.0	2.0	0.9578179121017456	0.9689858555793762
1.0	80930000.0	80940000.0	3.0	1.0266122817993164	1.0080100297927856
1.0	80950000.0	80960000.0	1.0	1.0368967056274414	1.0138227939605713
1.0	81000000.0	81010000.0	0.0	0.9198163747787476	0.9472657442092896
1.0	81030000.0	81040000.0	0.0	0.9306570291519165	0.9534770250320435
1.0	81070000.0	81080000.0	1.0	0.8573917150497437	0.9112163782119751
1.0	81280000.0	81290000.0	1.0	1.1108224391937256	1.0555870532989502
1.0	81290000.0	81300000.0	2.0	1.040379524230957	1.0157907009124756
1.0	81430000.0	81440000.0	1.0	0.7580176591873169	0.8525736927986145
1.0	81450000.0	81460000.0	0.0	0.7220702171325684	0.8308956027030945
1.0	81500000.0	81510000.0	1.0	0.6520190238952637	0.7878164052963257
1.0	81660000.0	81670000.0	0.0	0.7811676263809204	0.8663948178291321
1.0	81670000.0	81680000.0	1.0	0.6473464965820312	0.784900426864624
1.0	81700000.0	81710000.0	0.0	0.6623265147209167	0.7942292094230652
1.0	81720000.0	81730000.0	0.0	0.7441867589950562	0.8442651629447937
1.0	81810000.0	81820000.0	2.0	0.5806548595428467	0.7426526546478271
1.0	81870000.0	81880000.0	0.0	0.5563302636146545	0.7269355654716492
1.0	81890000.0	81900000.0	0.0	0.5225368142127991	0.7048075199127197
1.0	81900000.0	81910000.0	0.0	0.5023425817489624	0.6914162039756775
1.0	81970000.0	81980000.0	0.0	0.5076954960823059	0.6949783563613892
1.0	81980000.0	81990000.0	0.0	0.6045611500740051	0.7579357624053955
1.0	82010000.0	82020000.0	0.0	0.4876083731651306	0.6815645098686218
1.0	82020000.0	82030000.0	1.0	0.509782075881958	0.6963648796081543
1.0	82040000.0	82050000.0	0.0	0.5117298364639282	0.697656512260437
1.0	82070000.0	82080000.0	1.0	0.5422996282577515	0.7177897691726685
1.0	82120000.0	82130000.0	0.0	0.5593879818916321	0.7289204001426697
1.0	82130000.0	82140000.0	0.0	0.4864591658115387	0.6807931661605835
1.0	82210000.0	82220000.0	1.0	0.5015856027603149	0.6909118294715881
1.0	82230000.0	82240000.0	1.0	0.45122313499450684	0.656934916973114
1.0	82280000.0	82290000.0	0.0	0.36516791582107544	0.5544337034225464
1.0	82330000.0	82340000.0	0.0	0.3560795187950134	0.5497147440910339
1.0	82390000.0	82400000.0	2.0	0.46198368072509766	0.6642642021179199
1.0	82500000.0	82510000.0	1.0	0.748404860496521	0.8468033671379089
1.0	82520000.0	82530000.0	2.0	0.7010645866394043	0.8180986642837524
1.0	82560000.0	82570000.0	0.0	0.748104989528656	0.8466232419013977
1.0	82580000.0	82590000.0	1.0	0.7812623977661133	0.8664511442184448
1.0	82620000.0	82630000.0	1.0	0.5577125549316406	0.7278329730033875
1.0	82640000.0	82650000.0	1.0	0.6100672483444214	0.7614337205886841
1.0	82720000.0	82730000.0	0.0	0.5613430142402649	0.7301884293556213
1.0	82740000.0	82750000.0	1.0	0.748062789440155	0.8465977907180786
1.0	82790000.0	82800000.0	0.0	0.6157234311103821	0.7650177478790283
1.0	82890000.0	82900000.0	1.0	0.669826328754425	0.7988783121109009
1.0	82920000.0	82930000.0	0.0	0.7218109369277954	0.8307384252548218
1.0	82950000.0	82960000.0	2.0	0.5906054377555847	0.7490333318710327
1.0	83000000.0	83010000.0	0.0	0.7049247026443481	0.8204577565193176
1.0	83010000.0	83020000.0	0.0	0.7260221242904663	0.8332921266555786
1.0	83050000.0	83060000.0	0.0	0.6090437173843384	0.7607839703559875
1.0	83120000.0	83130000.0	1.0	0.7241941690444946	0.8321844339370728
1.0	83150000.0	83160000.0	0.0	0.8015447854995728	0.8784756660461426
1.0	83230000.0	83240000.0	1.0	0.8615257143974304	0.9136203527450562
1.0	83260000.0	83270000.0	2.0	0.7144252061843872	0.8262493014335632
1.0	83310000.0	83320000.0	2.0	0.7862665057182312	0.8694249391555786
1.0	83320000.0	83330000.0	0.0	0.7392237782478333	0.8412741422653198
1.0	83360000.0	83370000.0	0.0	0.7837666869163513	0.8679399490356445
1.0	83380000.0	83390000.0	3.0	0.6181473731994629	0.7665513753890991
1.0	83430000.0	83440000.0	2.0	0.6827744841575623	0.8068731427192688
1.0	83450000.0	83460000.0	0.0	0.7626559138298035	0.855351448059082
1.0	83480000.0	83490000.0	0.0	0.7837478518486023	0.867928683757782
1.0	83500000.0	83510000.0	0.0	0.6470993161201477	0.7847461700439453
1.0	83570000.0	83580000.0	1.0	0.4626186490058899	0.6646952033042908
1.0	83950000.0	83960000.0	0.0	0.3783263564109802	0.571316123008728
1.0	84020000.0	84030000.0	0.0	0.5050301551818848	0.6932056546211243
1.0	84050000.0	84060000.0	0.0	0.6277083158493042	0.7725842595100403
1.0	84090000.0	84100000.0	0.0	0.5702409744262695	0.7359446287155151
1.0	84130000.0	84140000.0	0.0	0.5191831588745117	0.7025924921035767
1.0	84170000.0	84180000.0	1.0	0.5620339512825012	0.7306358218193054
1.0	84200000.0	84210000.0	0.0	0.6300737261772156	0.7740731239318848
1.0	84240000.0	84250000.0	0.0	0.5099351406097412	0.6964660882949829
1.0	84340000.0	84350000.0	0.0	0.34277376532554626	0.5233519077301025
1.0	84360000.0	84370000.0	0.0	0.3438950181007385	0.5269981622695923
1.0	84380000.0	84390000.0	0.0	0.3773946464061737	0.5753386616706848
1.0	84450000.0	84460000.0	0.0	0.5242515206336975	0.7059383392333984
1.0	84460000.0	84470000.0	1.0	0.5354076623916626	0.7132757306098938
1.0	84530000.0	84540000.0	1.0	0.5769782066345215	0.7402877807617188
1.0	84570000.0	84580000.0	0.0	0.400270938873291	0.6217018365859985
1.0	84580000.0	84590000.0	0.0	0.416633665561676	0.6331125497817993
1.0	84610000.0	84620000.0	0.0	0.3481820225715637	0.5306600332260132
1.0	84710000.0	84720000.0	0.0	0.43277913331985474	0.6442826986312866
1.0	84740000.0	84750000.0	1.0	0.5000629425048828	0.6898971796035767
1.0	84750000.0	84760000.0	0.0	0.5169323682785034	0.7011039853096008
1.0	84760000.0	84770000.0	1.0	0.41868433356285095	0.6345362663269043
1.0	84790000.0	84800000.0	0.0	0.47966256737709045	0.67622309923172
1.0	84820000.0	84830000.0	0.0	0.4680491089820862	0.6683786511421204
1.0	84830000.0	84840000.0	0.0	0.37935584783554077	0.6027700901031494
1.0	85070000.0	85080000.0	1.0	0.3037211298942566	0.4684457778930664
1.0	85210000.0	85220000.0	0.0	0.5313949584960938	0.710641086101532
1.0	85220000.0	85230000.0	2.0	0.4802396297454834	0.6766117215156555
1.0	85260000.0	85270000.0	0.0	0.6813187599182129	0.8059760332107544
1.0	85310000.0	85320000.0	1.0	0.4321466088294983	0.6438468098640442
1.0	85350000.0	85360000.0	2.0	0.47048091888427734	0.6700248718261719
1.0	85380000.0	85390000.0	0.0	0.5416980981826782	0.7173964381217957
1.0	85480000.0	85490000.0	0.0	0.45285338163375854	0.658047616481781
1.0	85490000.0	85500000.0	0.0	0.35487765073776245	0.5528939366340637
1.0	85550000.0	85560000.0	0.0	0.3507607579231262	0.5420604348182678
1.0	85640000.0	85650000.0	0.0	0.2691989541053772	0.3996643126010895
1.0	85700000.0	85710000.0	0.0	0.2965537905693054	0.4883697032928467
1.0	85720000.0	85730000.0	1.0	0.2681044042110443	0.36671870946884155
1.0	85760000.0	85770000.0	0.0	0.3704822063446045	0.6758943796157837
1.0	85840000.0	85850000.0	0.0	0.2740035653114319	0.3948201537132263
1.0	85870000.0	85880000.0	0.0	0.28144654631614685	0.4482080042362213
1.0	85890000.0	85900000.0	1.0	0.28094276785850525	0.4366687834262848
1.0	85910000.0	85920000.0	0.0	0.2715049386024475	0.3803218901157379
1.0	86030000.0	86040000.0	0.0	0.29115527868270874	0.48036473989486694
1.0	86090000.0	86100000.0	1.0	0.27823254466056824	0.4239599108695984
1.0	86110000.0	86120000.0	0.0	0.32366496324539185	0.5276623964309692
1.0	86220000.0	86230000.0	0.0	0.4433257579803467	0.6515316963195801
1.0	86280000.0	86290000.0	1.0	0.40618962049484253	0.625840425491333
1.0	86320000.0	86330000.0	0.0	0.46318531036376953	0.6650804281234741
1.0	86340000.0	86350000.0	1.0	0.4732242226600647	0.6718800663948059
1.0	86360000.0	86370000.0	1.0	0.4490903913974762	0.6554781794548035
1.0	86510000.0	86520000.0	0.0	0.3585929274559021	0.5468103885650635
1.0	86530000.0	86540000.0	0.0	0.39394745230674744	0.6172680854797363
1.0	86550000.0	86560000.0	0.0	0.35266613960266113	0.535636305809021
1.0	86580000.0	86590000.0	0.0	0.3448244035243988	0.5225067138671875
1.0	86590000.0	86600000.0	0.0	0.35681819915771484	0.5470849871635437
1.0	86710000.0	86720000.0	1.0	0.42108073830604553	0.6361978650093079
1.0	86790000.0	86800000.0	0.0	0.3784705102443695	0.5903936624526978
1.0	86840000.0	86850000.0	1.0	0.3325901925563812	0.5367128252983093
1.0	86880000.0	86890000.0	0.0	0.3919511139392853	0.6016029119491577
1.0	86890000.0	86900000.0	0.0	0.3768058717250824	0.5923475027084351
1.0	86900000.0	86910000.0	0.0	0.5195307731628418	0.7028218507766724
1.0	86910000.0	86920000.0	1.0	0.4523161053657532	0.6576812863349915
1.0	87030000.0	87040000.0	1.0	0.6511831283569336	0.787294864654541
1.0	87230000.0	87240000.0	1.0	0.41940099000930786	0.6350330114364624
1.0	87370000.0	87380000.0	0.0	0.15825438499450684	0.5129526257514954
1.0	87380000.0	87390000.0	1.0	0.3481820225715637	0.5306600332260132
1.0	87390000.0	87400000.0	0.0	0.3537776470184326	0.5691651105880737
1.0	87550000.0	87560000.0	0.0	0.34980612993240356	0.5453964471817017
1.0	87610000.0	87620000.0	0.0	0.4279489517211914	0.6409498453140259
1.0	87750000.0	87760000.0	0.0	0.624745786190033	0.770717203617096
1.0	87930000.0	87940000.0	1.0	0.4996403157711029	0.6896150708198547
1.0	87980000.0	87990000.0	0.0	0.6481835842132568	0.785423219203949
1.0	88050000.0	88060000.0	2.0	0.5099126100540161	0.6964511871337891
1.0	88060000.0	88070000.0	1.0	0.4235641360282898	0.6379182934761047
1.0	88080000.0	88090000.0	0.0	0.6064764857292175	0.7591534852981567
1.0	88090000.0	88100000.0	0.0	0.7078256011009216	0.822227954864502
1.0	88230000.0	88240000.0	0.0	0.7635699510574341	0.8558980226516724
1.0	88350000.0	88360000.0	1.0	0.6854585409164429	0.8085256814956665
1.0	88460000.0	88470000.0	1.0	0.6100887060165405	0.7614473104476929
1.0	88470000.0	88480000.0	0.0	0.7259734869003296	0.8332624435424805
1.0	88570000.0	88580000.0	1.0	0.6375195980072021	0.7787498235702515
1.0	88580000.0	88590000.0	1.0	0.7542088627815247	0.8502892255783081
1.0	88590000.0	88600000.0	1.0	0.7374894618988037	0.840227484703064
1.0	88600000.0	88610000.0	2.0	0.6288887858390808	0.7733274698257446
1.0	88620000.0	88630000.0	0.0	0.7560182213783264	0.8513747453689575
1.0	88720000.0	88730000.0	2.0	0.7563710808753967	0.8515864610671997
1.0	88770000.0	88780000.0	0.0	0.8359262347221375	0.8986926078796387
1.0	88890000.0	88900000.0	2.0	0.9360302090644836	0.9565509557723999
1.0	88920000.0	88930000.0	1.0	0.6371313333511353	0.7785061001777649
1.0	88990000.0	89000000.0	0.0	0.6078099012374878	0.7600005269050598
1.0	89000000.0	89010000.0	0.0	0.49267420172691345	0.684959888458252
1.0	89020000.0	89030000.0	1.0	0.5640566945075989	0.7319462895393372
1.0	89040000.0	89050000.0	1.0	0.592079222202301	0.749975860118866
1.0	89130000.0	89140000.0	0.0	0.4237959384918213	0.6380786299705505
1.0	89160000.0	89170000.0	0.0	0.29687801003456116	0.48071470856666565
1.0	89170000.0	89180000.0	0.0	0.3287120461463928	0.5071793794631958
1.0	89240000.0	89250000.0	0.0	0.3088778555393219	0.49734434485435486
1.0	89280000.0	89290000.0	0.0	0.29656296968460083	0.4789982736110687
1.0	89320000.0	89330000.0	1.0	0.2762164771556854	0.41773390769958496
1.0	89340000.0	89350000.0	0.0	0.27714720368385315	0.41608482599258423
1.0	89380000.0	89390000.0	0.0	0.3514820337295532	0.552268385887146
1.0	89480000.0	89490000.0	2.0	0.3569524884223938	0.5699475407600403
1.0	89500000.0	89510000.0	2.0	0.562006413936615	0.7306185960769653
1.0	89550000.0	89560000.0	0.0	0.6912285089492798	0.8120713233947754
1.0	89600000.0	89610000.0	1.0	0.7111013531684875	0.8242249488830566
1.0	89630000.0	89640000.0	3.0	0.5885974168777466	0.7477484941482544
1.0	89640000.0	89650000.0	0.0	0.6986462473869324	0.816618800163269
1.0	89760000.0	89770000.0	4.0	0.6362544298171997	0.777955949306488
1.0	89810000.0	89820000.0	0.0	0.7034058570861816	0.8195298910140991
1.0	89940000.0	89950000.0	2.0	0.5324782133102417	0.7113523483276367
1.0	89950000.0	89960000.0	0.0	0.44069939851760864	0.6497296094894409
1.0	89960000.0	89970000.0	1.0	0.4841836094856262	0.679265022277832
1.0	90090000.0	90100000.0	2.0	0.264117032289505	0.4590623378753662
1.0	90200000.0	90210000.0	0.0	0.3804699182510376	0.5929086208343506
1.0	90250000.0	90260000.0	0.0	0.4713777005672455	0.6706315875053406
1.0	90290000.0	90300000.0	2.0	0.3021133840084076	0.4975462853908539
1.0	90340000.0	90350000.0	0.0	0.3229067921638489	0.5242338180541992
1.0	90350000.0	90360000.0	0.0	0.30921489000320435	0.5066985487937927
1.0	90400000.0	90410000.0	0.0	0.2770233452320099	0.41520094871520996
1.0	90460000.0	90470000.0	0.0	0.3481820225715637	0.5306600332260132
1.0	90490000.0	90500000.0	0.0	0.3165256381034851	0.5153208374977112
1.0	90510000.0	90520000.0	1.0	0.5789474248886108	0.7415549159049988
1.0	90600000.0	90610000.0	0.0	0.7096160054206848	0.8233200311660767
1.0	90620000.0	90630000.0	0.0	0.7795036435127258	0.865404486656189
1.0	90670000.0	90680000.0	0.0	0.7975515127182007	0.8761140704154968
1.0	90720000.0	90730000.0	0.0	0.7599857449531555	0.8537529110908508
1.0	90780000.0	90790000.0	1.0	0.7681418657302856	0.8586309552192688
1.0	90790000.0	90800000.0	0.0	0.8514720797538757	0.9077699780464172
1.0	90860000.0	90870000.0	1.0	0.6899275779724121	0.8112725019454956
1.0	91040000.0	91050000.0	3.0	0.9413790702819824	0.9596076011657715
1.0	91090000.0	91100000.0	1.0	1.1500147581100464	1.0778119564056396
1.0	91130000.0	91140000.0	2.0	1.0235702991485596	1.0062899589538574
1.0	91170000.0	91180000.0	0.0	0.6880390048027039	0.8101118206977844
1.0	91200000.0	91210000.0	0.0	0.7381336092948914	0.8406162261962891
1.0	91300000.0	91310000.0	0.0	0.5263347029685974	0.7073112726211548
1.0	91350000.0	91360000.0	1.0	0.47783035039901733	0.6749880909919739
1.0	91370000.0	91380000.0	0.0	0.35541200637817383	0.557655930519104
1.0	91400000.0	91410000.0	2.0	0.3032814860343933	0.4836527705192566
1.0	91410000.0	91420000.0	0.0	0.3325175642967224	0.5398067235946655
1.0	91470000.0	91480000.0	0.0	0.33410850167274475	0.5334737300872803
1.0	91530000.0	91540000.0	1.0	0.5992010235786438	0.7545226812362671
1.0	91640000.0	91650000.0	0.0	0.7076461315155029	0.8221190571784973
1.0	91650000.0	91660000.0	2.0	0.7131014466285706	0.8254435658454895
1.0	91700000.0	91710000.0	0.0	0.6180666089057922	0.7665001749992371
1.0	91740000.0	91750000.0	0.0	0.5148297548294067	0.6997120380401611
1.0	91780000.0	91790000.0	0.0	0.5709494352340698	0.7364017367362976
1.0	91790000.0	91800000.0	1.0	0.5351163148880005	0.7130848169326782
1.0	91870000.0	91880000.0	0.0	0.5218954086303711	0.7043836712837219
1.0	91960000.0	91970000.0	0.0	0.19691883027553558	0.3966536819934845
1.0	91970000.0	91980000.0	0.0	0.2728414833545685	0.4087941646575928
1.0	92020000.0	92030000.0	0.0	0.34642234444618225	0.5793365240097046
1.0	92180000.0	92190000.0	1.0	0.2858181595802307	0.4511353373527527
1.0	92190000.0	92200000.0	1.0	0.38973718881607056	0.612038254737854
1.0	92210000.0	92220000.0	0.0	0.29869455099105835	0.4709913730621338
1.0	92240000.0	92250000.0	0.0	0.27428099513053894	0.3965856432914734
1.0	92250000.0	92260000.0	0.0	0.27962416410446167	0.4301401674747467
1.0	92260000.0	92270000.0	0.0	0.3208882212638855	0.4761507511138916
1.0	92340000.0	92350000.0	1.0	0.3063528537750244	0.48816314339637756
1.0	92390000.0	92400000.0	0.0	0.37573543190956116	0.5750056505203247
1.0	92400000.0	92410000.0	0.0	0.505814790725708	0.6937278509140015
1.0	92410000.0	92420000.0	0.0	0.44349536299705505	0.6516480445861816
1.0	92440000.0	92450000.0	0.0	0.506585955619812	0.6942407488822937
1.0	92520000.0	92530000.0	0.0	0.4421910345554352	0.650753378868103
1.0	92540000.0	92550000.0	1.0	0.4256734848022461	0.639377772808075
1.0	92550000.0	92560000.0	1.0	0.329807847738266	0.53144371509552
1.0	92670000.0	92680000.0	1.0	0.4986744523048401	0.688970148563385
1.0	92730000.0	92740000.0	0.0	0.3214295506477356	0.522628664970398
1.0	92750000.0	92760000.0	1.0	0.33023306727409363	0.5333396792411804
1.0	92860000.0	92870000.0	0.0	0.3911002278327942	0.6152676343917847
1.0	92950000.0	92960000.0	0.0	0.4473429322242737	0.6542827486991882
1.0	92970000.0	92980000.0	0.0	0.352510929107666	0.5335727334022522
1.0	93030000.0	93040000.0	1.0	0.2819827198982239	0.42013826966285706
1.0	93060000.0	93070000.0	0.0	0.2961418032646179	0.463538259267807
1.0	93130000.0	93140000.0	1.0	0.2845919728279114	0.4369048476219177
1.0	93140000.0	93150000.0	0.0	0.2728099524974823	0.4023648202419281
1.0	93220000.0	93230000.0	0.0	0.3247582018375397	0.5139011144638062
1.0	93260000.0	93270000.0	0.0	0.3729420304298401	0.5752531290054321
1.0	93280000.0	93290000.0	2.0	0.36649829149246216	0.5535517930984497
1.0	93290000.0	93300000.0	0.0	0.20802661776542664	0.40024298429489136
1.0	93360000.0	93370000.0	0.0	0.30278077721595764	0.5008765459060669
1.0	93370000.0	93380000.0	0.0	0.30464377999305725	0.47946232557296753
1.0	93400000.0	93410000.0	1.0	0.27370885014533997	0.39297863841056824
1.0	93430000.0	93440000.0	1.0	0.31762391328811646	0.5031326413154602
1.0	93470000.0	93480000.0	0.0	0.4238017499446869	0.6380826234817505
1.0	93480000.0	93490000.0	0.0	0.39204809069633484	0.6146979331970215
1.0	93520000.0	93530000.0	0.0	0.47755712270736694	0.6748038530349731
1.0	93700000.0	93710000.0	0.0	0.2732938826084137	0.4010179042816162
1.0	93710000.0	93720000.0	0.0	0.28550004959106445	0.44279760122299194
1.0	93730000.0	93740000.0	0.0	0.27508485317230225	0.41911378502845764
1.0	93750000.0	93760000.0	0.0	0.29366594552993774	0.4506855905056
1.0	93810000.0	93820000.0	0.0	0.3481820225715637	0.5306600332260132
1.0	93840000.0	93850000.0	0.0	0.37945932149887085	0.591248631477356
1.0	93900000.0	93910000.0	0.0	0.37724724411964417	0.5755560994148254
1.0	93950000.0	93960000.0	0.0	0.3208463788032532	0.49803224205970764
1.0	93960000.0	93970000.0	0.0	0.3156876266002655	0.49774909019470215
1.0	93980000.0	93990000.0	1.0	0.29964274168014526	0.470309317111969
1.0	94000000.0	94010000.0	0.0	0.33835387229919434	0.5313969254493713
1.0	94120000.0	94130000.0	0.0	0.2765161395072937	0.411612331867218
1.0	94170000.0	94180000.0	1.0	0.2848767638206482	0.4517482817173004
1.0	94200000.0	94210000.0	0.0	0.2995685040950775	0.49278682470321655
1.0	94230000.0	94240000.0	0.0	0.3045038878917694	0.47543612122535706
1.0	94270000.0	94280000.0	0.0	0.2731601595878601	0.401189386844635
1.0	94280000.0	94290000.0	0.0	0.2715771794319153	0.3944910168647766
1.0	94330000.0	94340000.0	0.0	0.27465662360191345	0.39901143312454224
1.0	94700000.0	94710000.0	1.0	0.5748211145401001	0.7388985753059387
1.0	94710000.0	94720000.0	2.0	0.5311130285263062	0.7104558944702148
1.0	94730000.0	94740000.0	0.0	0.4432235658168793	0.6514615416526794
1.0	94770000.0	94780000.0	1.0	0.40573740005493164	0.6255239844322205
1.0	94810000.0	94820000.0	0.0	0.466172993183136	0.6671072244644165
1.0	94860000.0	94870000.0	0.0	0.38308408856391907	0.5963501930236816
1.0	94880000.0	94890000.0	1.0	0.3481820225715637	0.5306600332260132
1.0	94950000.0	94960000.0	0.0	0.27263355255126953	0.3865432143211365
1.0	95160000.0	95170000.0	0.0	0.3626650869846344	0.5657974481582642
1.0	95180000.0	95190000.0	0.0	0.3724246919155121	0.5738792419433594
1.0	95200000.0	95210000.0	0.0	0.29845982789993286	0.49000293016433716
1.0	95220000.0	95230000.0	0.0	0.30650898814201355	0.4952896535396576
1.0	95240000.0	95250000.0	1.0	0.32329118251800537	0.5002568364143372
1.0	95270000.0	95280000.0	1.0	0.30648887157440186	0.4774990677833557
1.0	95420000.0	95430000.0	0.0	0.29241490364074707	0.4782537817955017
1.0	95440000.0	95450000.0	0.0	0.2741023898124695	0.39544573426246643
1.0	95530000.0	95540000.0	0.0	0.3164237439632416	0.4720371663570404
1.0	95580000.0	95590000.0	0.0	0.37083855271339417	0.5628656148910522
1.0	95660000.0	95670000.0	0.0	0.3917645514011383	0.6048072576522827
1.0	95780000.0	95790000.0	0.0	0.7686194181442261	0.8589164018630981
1.0	95840000.0	95850000.0	2.0	0.8276413083076477	0.8938390612602234
1.0	95910000.0	95920000.0	0.0	0.8840907216072083	0.9266980290412903
1.0	95990000.0	96000000.0	0.0	0.8477203249931335	0.9055825471878052
1.0	96050000.0	96060000.0	0.0	0.777306318283081	0.8640971183776855
1.0	96060000.0	96070000.0	0.0	0.8057851791381836	0.8809800148010254
1.0	96090000.0	96100000.0	0.0	0.646716296672821	0.7845068573951721
1.0	96150000.0	96160000.0	0.0	0.9514197111129761	0.9653388857841492
1.0	96170000.0	96180000.0	0.0	1.0065410137176514	0.9966533780097961
1.0	96180000.0	96190000.0	0.0	0.9969584345817566	0.9912246465682983
1.0	96250000.0	96260000.0	2.0	0.8837310075759888	0.9264900088310242
1.0	96370000.0	96380000.0	1.0	0.6086430549621582	0.7605295777320862
1.0	96490000.0	96500000.0	0.0	0.6757093667984009	0.8025158643722534
1.0	96630000.0	96640000.0	0.0	0.6806946992874146	0.8055917620658875
1.0	96640000.0	96650000.0	1.0	0.5687621235847473	0.7349893450737
1.0	96660000.0	96670000.0	0.0	0.6057197451591492	0.7586722373962402
1.0	96690000.0	96700000.0	2.0	0.5495961904525757	0.7225529551506042
1.0	96700000.0	96710000.0	0.0	0.4145577847957611	0.6316701769828796
1.0	96730000.0	96740000.0	1.0	0.5450376272201538	0.7195791006088257
1.0	96740000.0	96750000.0	0.0	0.6328631639480591	0.7758272290229797
1.0	96850000.0	96860000.0	0.0	0.6019769906997681	0.7562911510467529
1.0	96880000.0	96890000.0	0.0	0.4933001399040222	0.6853784322738647
1.0	96940000.0	96950000.0	1.0	0.434105783700943	0.6451965570449829
1.0	97010000.0	97020000.0	0.0	0.5045850872993469	0.692909836769104
1.0	97050000.0	97060000.0	0.0	0.5923079252243042	0.7501223683357239
1.0	97090000.0	97100000.0	1.0	0.6534143686294556	0.7886857986450195
1.0	97100000.0	97110000.0	0.0	0.5609358549118042	0.7299243211746216
1.0	97110000.0	97120000.0	0.0	0.6243640184402466	0.7704763412475586
1.0	97190000.0	97200000.0	1.0	0.36159318685531616	0.5779923796653748
1.0	97370000.0	97380000.0	0.0	0.5361783504486084	0.7137810587882996
1.0	97390000.0	97400000.0	0.0	0.6350213289260864	0.7771822214126587
1.0	97460000.0	97470000.0	0.0	0.5572908520698547	0.7275590896606445
1.0	97580000.0	97590000.0	1.0	0.5608456134796143	0.7298656702041626
1.0	97600000.0	97610000.0	0.0	0.4269842207431793	0.6402833461761475
1.0	97670000.0	97680000.0	2.0	0.42299288511276245	0.6375230550765991
1.0	97710000.0	97720000.0	0.0	0.3903067409992218	0.6147092580795288
1.0	97720000.0	97730000.0	0.0	0.49282366037368774	0.6850594282150269
1.0	97740000.0	97750000.0	0.0	0.4370676577091217	0.6472347974777222
1.0	97810000.0	97820000.0	1.0	0.3906063437461853	0.5997639894485474
1.0	97830000.0	97840000.0	1.0	0.4128033220767975	0.630449652671814
1.0	97860000.0	97870000.0	0.0	0.5379205942153931	0.7149226069450378
1.0	97980000.0	97990000.0	2.0	0.47014227509498596	0.6697953939437866
1.0	97990000.0	98000000.0	1.0	0.44386306405067444	0.6518994569778442
1.0	98130000.0	98140000.0	0.0	0.422974169254303	0.6375102996826172
1.0	98190000.0	98200000.0	0.0	0.40991029143333435	0.6284351348876953
1.0	98240000.0	98250000.0	1.0	0.3353087306022644	0.5203795433044434
1.0	98260000.0	98270000.0	0.0	0.37243685126304626	0.5626291036605835
1.0	98370000.0	98380000.0	0.0	0.28583914041519165	0.4538722634315491
1.0	98540000.0	98550000.0	1.0	0.6125513315200806	0.7630085945129395
1.0	98570000.0	98580000.0	1.0	0.6150661110877991	0.7646017670631409
1.0	98590000.0	98600000.0	0.0	0.6544482111930847	0.789330005645752
1.0	98610000.0	98620000.0	1.0	0.7601871490478516	0.8538734316825867
1.0	98630000.0	98640000.0	0.0	0.6947094798088074	0.8142069578170776
1.0	98650000.0	98660000.0	0.0	0.6392040252685547	0.7798058986663818
1.0	98660000.0	98670000.0	1.0	0.6484554409980774	0.7855931520462036
1.0	98680000.0	98690000.0	0.0	0.6005885601043701	0.7554072141647339
1.0	98690000.0	98700000.0	1.0	0.6037425994873047	0.7574154734611511
1.0	98740000.0	98750000.0	1.0	0.5529834032058716	0.7247591018676758
1.0	98750000.0	98760000.0	0.0	0.5843002200126648	0.7449934482574463
1.0	98770000.0	98780000.0	0.0	0.5753232836723328	0.7392222285270691
1.0	98910000.0	98920000.0	0.0	0.4805411696434021	0.6768150925636292
1.0	98950000.0	98960000.0	1.0	0.43648743629455566	0.646835207939148
1.0	98960000.0	98970000.0	0.0	0.4926315248012543	0.6849311590194702
1.0	98980000.0	98990000.0	0.0	0.6539134383201599	0.7889968156814575
1.0	99040000.0	99050000.0	0.0	0.628884494304657	0.7733246088027954
1.0	99070000.0	99080000.0	1.0	0.5867089033126831	0.7465381622314453
1.0	99090000.0	99100000.0	2.0	0.6418290138244629	0.7814499735832214
1.0	99110000.0	99120000.0	0.0	0.7006440162658691	0.8178412318229675
1.0	99190000.0	99200000.0	1.0	0.47698062658309937	0.6744154095649719
1.0	99390000.0	99400000.0	1.0	0.7388638257980347	0.8410571217536926
1.0	99430000.0	99440000.0	1.0	0.8560009002685547	0.9104071855545044
1.0	99550000.0	99560000.0	0.0	0.934055507183075	0.9554213285446167
1.0	99610000.0	99620000.0	0.0	0.7982677817344666	0.876538097858429
1.0	99640000.0	99650000.0	0.0	0.574679970741272	0.738807737827301
1.0	99700000.0	99710000.0	0.0	0.7241901159286499	0.8321821093559265
1.0	99710000.0	99720000.0	0.0	0.6281374096870422	0.7728544473648071
1.0	99730000.0	99740000.0	0.0	0.5242328643798828	0.7059260010719299
1.0	99740000.0	99750000.0	1.0	0.5433984994888306	0.7185081243515015
1.0	99770000.0	99780000.0	1.0	0.5063961744308472	0.6941143870353699
1.0	99870000.0	99880000.0	0.0	0.47215113043785095	0.6711546182632446
1.0	99910000.0	99920000.0	0.0	0.37037768959999084	0.5652991533279419
1.0	99920000.0	99930000.0	1.0	0.41053247451782227	0.6288684606552124
1.0	99990000.0	100000000.0	1.0	0.37106022238731384	0.5695085525512695
1.0	100030000.0	100040000.0	0.0	0.360039621591568	0.5527219176292419
1.0	100040000.0	100050000.0	0.0	0.38852256536483765	0.580729067325592
1.0	100070000.0	100080000.0	0.0	0.4832013249397278	0.678604781627655
1.0	100150000.0	100160000.0	1.0	0.3863188624382019	0.5787254571914673
1.0	100210000.0	100220000.0	0.0	0.369080513715744	0.5885152220726013
1.0	100310000.0	100320000.0	1.0	0.3037833869457245	0.4684298634529114
1.0	100320000.0	100330000.0	0.0	0.30288100242614746	0.49548768997192383
1.0	100330000.0	100340000.0	0.0	0.2908862233161926	0.48084717988967896
1.0	100450000.0	100460000.0	0.0	0.27491363883018494	0.4173295497894287
1.0	100560000.0	100570000.0	0.0	0.2826758325099945	0.4374938905239105
1.0	100590000.0	100600000.0	1.0	0.3115883469581604	0.4691607356071472
1.0	100740000.0	100750000.0	0.0	0.2765774726867676	0.412045419216156
1.0	100750000.0	100760000.0	0.0	0.2792094349861145	0.42790618538856506
1.0	100760000.0	100770000.0	1.0	0.3284052908420563	0.5039139986038208
1.0	100770000.0	100780000.0	0.0	0.426489919424057	0.6399423480033875
1.0	100880000.0	100890000.0	0.0	0.3201674818992615	0.520211398601532
1.0	100900000.0	100910000.0	0.0	0.35120224952697754	0.5647978186607361
1.0	100960000.0	100970000.0	1.0	0.3080987334251404	0.5056101083755493
1.0	100980000.0	100990000.0	0.0	0.38074004650115967	0.6006287336349487
1.0	101080000.0	101090000.0	1.0	0.2994403839111328	0.48441949486732483
1.0	101130000.0	101140000.0	0.0	0.5187249183654785	0.7022894620895386
1.0	101200000.0	101210000.0	0.0	0.37858742475509644	0.583642840385437
1.0	101210000.0	101220000.0	0.0	0.6282246112823486	0.7729092240333557
1.0	101220000.0	101230000.0	1.0	0.6098862886428833	0.7613188028335571
1.0	101230000.0	101240000.0	1.0	0.47790879011154175	0.6750411987304688
1.0	101340000.0	101350000.0	0.0	0.29774945974349976	0.49082016944885254
1.0	101500000.0	101510000.0	0.0	0.3672735095024109	0.5833956599235535
1.0	101510000.0	101520000.0	1.0	0.4095870852470398	0.6282098293304443
1.0	101610000.0	101620000.0	0.0	0.5968242883682251	0.7530070543289185
1.0	101630000.0	101640000.0	1.0	0.5327584147453308	0.7115365266799927
1.0	101720000.0	101730000.0	0.0	0.34453654289245605	0.5543074607849121
1.0	101740000.0	101750000.0	0.0	0.41102948784828186	0.6292149424552917
1.0	101750000.0	101760000.0	0.0	0.3649211823940277	0.5816919803619385
1.0	101800000.0	101810000.0	0.0	0.597893238067627	0.7536889314651489
1.0	101850000.0	101860000.0	1.0	0.6198784112930298	0.767645001411438
1.0	101900000.0	101910000.0	0.0	0.6676209568977356	0.7975125908851624
1.0	101940000.0	101950000.0	2.0	0.5597593188285828	0.7291614413261414
1.0	102020000.0	102030000.0	0.0	0.8024775385856628	0.8790270090103149
1.0	102040000.0	102050000.0	0.0	0.8119977116584778	0.8846436738967896
1.0	102190000.0	102200000.0	0.0	0.9182726740837097	0.9463802576065063
1.0	102240000.0	102250000.0	0.0	1.043829321861267	1.0177398920059204
1.0	102290000.0	102300000.0	2.0	0.9901921153068542	0.9873882532119751
1.0	102420000.0	102430000.0	0.0	1.0832828283309937	1.0400207042694092
1.0	102470000.0	102480000.0	1.0	1.1434509754180908	1.0740809440612793
1.0	102500000.0	102510000.0	0.0	1.172062635421753	1.0903799533843994
1.0	102530000.0	102540000.0	0.0	1.139538049697876	1.0718588829040527
1.0	102560000.0	102570000.0	1.0	1.1234086751937866	1.0627119541168213
1.0	102620000.0	102630000.0	1.0	0.8665246963500977	0.9165236353874207
1.0	102660000.0	102670000.0	0.0	0.8609751462936401	0.9133003950119019
1.0	102730000.0	102740000.0	2.0	0.7927939295768738	0.8732972145080566
1.0	102750000.0	102760000.0	1.0	0.9051421284675598	0.9388366937637329
1.0	102780000.0	102790000.0	2.0	0.9433493614196777	0.9607331156730652
1.0	102840000.0	102850000.0	1.0	0.9387533068656921	0.9581074714660645
1.0	102860000.0	102870000.0	0.0	0.986625075340271	0.9853642582893372
1.0	102870000.0	102880000.0	1.0	0.9250555038452148	0.9502690434455872
1.0	102990000.0	103000000.0	0.0	0.9780676960945129	0.980505645275116
1.0	103030000.0	103040000.0	2.0	0.8754714727401733	0.9217110872268677
1.0	103080000.0	103090000.0	0.0	0.9388429522514343	0.9581588506698608
1.0	103160000.0	103170000.0	1.0	0.8891159892082214	0.929600715637207
1.0	103180000.0	103190000.0	0.0	0.7592107653617859	0.8532885313034058
1.0	103230000.0	103240000.0	0.0	0.8582668304443359	0.9117255210876465
1.0	103320000.0	103330000.0	3.0	0.6911025643348694	0.8119943737983704
1.0	103340000.0	103350000.0	0.0	0.5864220261573792	0.7463545203208923
1.0	103370000.0	103380000.0	0.0	0.5574068427085876	0.7276344299316406
1.0	103540000.0	103550000.0	0.0	0.39351409673690796	0.6101056337356567
1.0	103590000.0	103600000.0	1.0	0.4394332766532898	0.6488606333732605
1.0	103620000.0	103630000.0	0.0	0.5331835150718689	0.7118158340454102
1.0	103740000.0	103750000.0	1.0	0.4284280836582184	0.6412807106971741
1.0	103770000.0	103780000.0	0.0	0.4976423382759094	0.6882814764976501
1.0	104010000.0	104020000.0	2.0	0.5007222890853882	0.6903365850448608
1.0	104060000.0	104070000.0	0.0	0.21474619209766388	0.40414994955062866
1.0	104070000.0	104080000.0	1.0	0.338095486164093	0.5392627716064453
1.0	104120000.0	104130000.0	1.0	0.4464239180088043	0.6536535620689392
1.0	104320000.0	104330000.0	0.0	0.9166863560676575	0.9454697370529175
1.0	104330000.0	104340000.0	1.0	0.9432665109634399	0.9606860280036926
1.0	104370000.0	104380000.0	1.0	1.1940218210220337	1.1029655933380127
1.0	104380000.0	104390000.0	1.0	1.2165542840957642	1.115971565246582
1.0	104390000.0	104400000.0	0.0	1.2260957956314087	1.1215131282806396
1.0	104460000.0	104470000.0	1.0	1.1033456325531006	1.0513578653335571
1.0	104510000.0	104520000.0	0.0	1.1271178722381592	1.0648136138916016
1.0	104530000.0	104540000.0	4.0	1.0982112884521484	1.0484555959701538
1.0	104540000.0	104550000.0	1.0	1.1891142129898071	1.100145936012268
1.0	104580000.0	104590000.0	1.0	1.122667908668518	1.0622923374176025
1.0	104680000.0	104690000.0	1.0	1.1686935424804688	1.088455319404602
1.0	104700000.0	104710000.0	0.0	1.1647297143936157	1.0861930847167969
1.0	104740000.0	104750000.0	2.0	1.1456005573272705	1.0753023624420166
1.0	104770000.0	104780000.0	0.0	1.1664639711380005	1.0871827602386475
1.0	104780000.0	104790000.0	1.0	1.0592626333236694	1.0264562368392944
1.0	104810000.0	104820000.0	0.0	1.2183383703231812	1.1170060634613037
1.0	104890000.0	104900000.0	1.0	1.0734906196594238	1.0344903469085693
1.0	104970000.0	104980000.0	2.0	1.1624176502227783	1.0848747491836548
1.0	104990000.0	105000000.0	2.0	1.3036009073257446	1.1676304340362549
1.0	105000000.0	105010000.0	2.0	1.2958396673202515	1.162898302078247
1.0	105020000.0	105030000.0	1.0	1.155639410018921	1.0810128450393677
1.0	105030000.0	105040000.0	1.0	1.1437467336654663	1.074249029159546
1.0	105180000.0	105190000.0	1.0	1.0176594257354736	1.0029466152191162
1.0	105400000.0	105410000.0	1.0	0.9919899702072144	0.9884076118469238
1.0	105430000.0	105440000.0	0.0	1.1461083889007568	1.075590968132019
1.0	105450000.0	105460000.0	2.0	1.091756820678711	1.0448077917099
1.0	105470000.0	105480000.0	0.0	1.0400832891464233	1.0156234502792358
1.0	105610000.0	105620000.0	1.0	1.1731945276260376	1.0910269021987915
1.0	105620000.0	105630000.0	1.0	1.1325162649154663	1.0678744316101074
1.0	105690000.0	105700000.0	0.0	1.0889374017715454	1.0432149171829224
1.0	105830000.0	105840000.0	3.0	0.9105746150016785	0.9419598579406738
1.0	105880000.0	105890000.0	1.0	0.9584065675735474	0.9693208932876587
1.0	105980000.0	105990000.0	1.0	1.1226590871810913	1.0622870922088623
1.0	106000000.0	106010000.0	1.0	1.0256381034851074	1.007459044456482
1.0	106090000.0	106100000.0	1.0	1.097410798072815	1.04800283908844
1.0	106150000.0	106160000.0	1.0	1.0022914409637451	0.994246780872345
1.0	106160000.0	106170000.0	1.0	0.9976810216903687	0.9916342496871948
[truncated: 47,571 more rows]
