# Supplementary material for: Genome-wide mapping of somatic mutation rates uncovers drivers of cancer
Source: Nat Biotechnol. 2022 Jun 20;40(11):1634–43. doi: 10.1038/s41587-022-01353-8 (PMC9646522; doi:10.1038/s41587-022-01353-8)
Supplement: Supplementary file 4 — Regions and model predictions for each fold of each cancer for which a deep learning model was trained. Regions that were filtered are also listed along with their respective model predictions. [file 41587_2022_1353_MOESM4_ESM.zip › kfold_results/Breast-AdenoCa/fold_0.txt]

CHROM	START	END	Y_TRUE	Y_PRED	STD
1.0	840000.0	850000.0	2.0	3.740689516067505	1.4090750217437744
1.0	1020000.0	1030000.0	3.0	4.141310691833496	1.5867408514022827
1.0	1090000.0	1100000.0	3.0	4.772073268890381	1.840245008468628
1.0	1120000.0	1130000.0	4.0	4.607583522796631	1.7773290872573853
1.0	1300000.0	1310000.0	3.0	4.184446811676025	1.6051032543182373
1.0	1350000.0	1360000.0	3.0	3.8203155994415283	1.445399284362793
1.0	1360000.0	1370000.0	3.0	4.274386882781982	1.642914056777954
1.0	1450000.0	1460000.0	2.0	3.2793807983398438	1.188254952430725
1.0	1530000.0	1540000.0	3.0	3.617511034011841	1.3519251346588135
1.0	1560000.0	1570000.0	2.0	3.278888702392578	1.1891889572143555
1.0	1610000.0	1620000.0	0.0	3.3657562732696533	1.231658935546875
1.0	1720000.0	1730000.0	1.0	4.004439353942871	1.5274807214736938
1.0	1740000.0	1750000.0	3.0	3.8498337268829346	1.4587388038635254
1.0	1750000.0	1760000.0	2.0	3.798546552658081	1.4355210065841675
1.0	1760000.0	1770000.0	2.0	4.162120819091797	1.5956141948699951
1.0	1840000.0	1850000.0	4.0	5.792105674743652	2.1850335597991943
1.0	1850000.0	1860000.0	4.0	5.9651594161987305	2.2357311248779297
1.0	1900000.0	1910000.0	4.0	6.270899295806885	2.3199265003204346
1.0	1920000.0	1930000.0	8.0	5.166633605957031	1.983146071434021
1.0	2030000.0	2040000.0	7.0	3.8724288940429688	1.4689029455184937
1.0	2120000.0	2130000.0	5.0	4.309332847595215	1.657428503036499
1.0	2150000.0	2160000.0	6.0	4.119245529174805	1.5772866010665894
1.0	2170000.0	2180000.0	1.0	3.592254638671875	1.340062141418457
1.0	2200000.0	2210000.0	3.0	3.8857836723327637	1.4748938083648682
1.0	2260000.0	2270000.0	3.0	3.880850315093994	1.4726804494857788
1.0	2340000.0	2350000.0	8.0	4.0514373779296875	1.5479989051818848
1.0	2400000.0	2410000.0	6.0	3.9225432872772217	1.4913045167922974
1.0	2410000.0	2420000.0	3.0	3.7781310081481934	1.426220417022705
1.0	2530000.0	2540000.0	6.0	4.456787586212158	1.7175945043563843
1.0	2820000.0	2830000.0	2.0	6.1839375495910645	2.296673536300659
1.0	2830000.0	2840000.0	5.0	6.130026817321777	2.281981945037842
1.0	2850000.0	2860000.0	4.0	6.375479221343994	2.3471615314483643
1.0	2870000.0	2880000.0	10.0	6.038853645324707	2.2566514015197754
1.0	2890000.0	2900000.0	3.0	6.248013973236084	2.3138601779937744
1.0	2940000.0	2950000.0	7.0	6.795800685882568	2.4486236572265625
1.0	3000000.0	3010000.0	9.0	6.448530673980713	2.365713119506836
1.0	3020000.0	3030000.0	4.0	7.922165870666504	2.654503583908081
1.0	3050000.0	3060000.0	5.0	7.146737575531006	2.523552417755127
1.0	3060000.0	3070000.0	5.0	6.931100368499756	2.4785637855529785
1.0	3070000.0	3080000.0	10.0	6.060696601867676	2.2627761363983154
1.0	3090000.0	3100000.0	8.0	6.942085266113281	2.4809377193450928
1.0	3120000.0	3130000.0	9.0	6.382893085479736	2.349060535430908
1.0	3190000.0	3200000.0	9.0	5.819306373596191	2.193148374557495
1.0	3290000.0	3300000.0	6.0	5.277867794036865	2.0212113857269287
1.0	3300000.0	3310000.0	7.0	5.533952713012695	2.1052749156951904
1.0	3350000.0	3360000.0	4.0	5.346171855926514	2.0441179275512695
1.0	3410000.0	3420000.0	0.0	4.402099132537842	1.6954829692840576
1.0	3430000.0	3440000.0	3.0	4.469572067260742	1.7227318286895752
1.0	3510000.0	3520000.0	5.0	4.369494915008545	1.6821844577789307
1.0	3560000.0	3570000.0	2.0	3.6556835174560547	1.3697561025619507
1.0	3750000.0	3760000.0	5.0	3.3783016204833984	1.237757921218872
1.0	3760000.0	3770000.0	4.0	3.3115715980529785	1.2052208185195923
1.0	3800000.0	3810000.0	1.0	2.924168348312378	1.0040247440338135
1.0	3990000.0	4000000.0	2.0	2.6896016597747803	0.8554145693778992
1.0	4040000.0	4050000.0	9.0	5.093447685241699	1.9575878381729126
1.0	4140000.0	4150000.0	6.0	6.3189697265625	2.332545518875122
1.0	4300000.0	4310000.0	7.0	5.074985504150391	1.9510717391967773
1.0	4320000.0	4330000.0	8.0	6.8586225509643555	2.462690830230713
1.0	4390000.0	4400000.0	8.0	6.559950351715088	2.393266201019287
1.0	4400000.0	4410000.0	5.0	6.604803562164307	2.404102087020874
1.0	4500000.0	4510000.0	5.0	7.631124019622803	2.5820446014404297
1.0	4530000.0	4540000.0	6.0	7.1107635498046875	2.516279935836792
1.0	4540000.0	4550000.0	12.0	7.621006965637207	2.610640287399292
1.0	4710000.0	4720000.0	3.0	5.78007173538208	2.1814239025115967
1.0	4720000.0	4730000.0	6.0	6.0878825187683105	2.2703495025634766
1.0	4770000.0	4780000.0	3.0	6.147889137268066	2.286875009536743
1.0	4800000.0	4810000.0	3.0	6.5944504737854	2.401613235473633
1.0	4840000.0	4850000.0	3.0	6.70517110824585	2.427825450897217
1.0	4910000.0	4920000.0	7.0	6.953256130218506	2.4770302772521973
1.0	4930000.0	4940000.0	14.0	6.922123908996582	2.476619005203247
1.0	4940000.0	4950000.0	3.0	7.569435119628906	2.6018319129943848
1.0	5000000.0	5010000.0	8.0	7.281887054443359	2.550034999847412
1.0	5110000.0	5120000.0	1.0	6.52599573135376	2.3849644660949707
1.0	5200000.0	5210000.0	10.0	5.524759769439697	2.1023433208465576
1.0	5210000.0	5220000.0	5.0	5.673713207244873	2.1490702629089355
1.0	5260000.0	5270000.0	6.0	6.097005367279053	2.2728774547576904
1.0	5280000.0	5290000.0	4.0	6.214041709899902	2.3047842979431152
1.0	5290000.0	5300000.0	4.0	6.286057472229004	2.323922872543335
1.0	5300000.0	5310000.0	7.0	6.334395408630371	2.3365578651428223
1.0	5420000.0	5430000.0	7.0	6.26251220703125	2.317707061767578
1.0	5460000.0	5470000.0	4.0	6.158337116241455	2.2897233963012695
1.0	5500000.0	5510000.0	5.0	5.278904914855957	2.021564245223999
1.0	5530000.0	5540000.0	5.0	5.009490013122559	1.9277540445327759
1.0	5550000.0	5560000.0	5.0	4.864952087402344	1.875115990638733
1.0	5560000.0	5570000.0	7.0	4.595395565032959	1.772570252418518
1.0	5610000.0	5620000.0	4.0	5.341948509216309	2.042714834213257
1.0	5620000.0	5630000.0	4.0	5.17208194732666	1.9850343465805054
1.0	5680000.0	5690000.0	6.0	4.882606506347656	1.8816295862197876
1.0	5690000.0	5700000.0	4.0	4.970282554626465	1.9136333465576172
1.0	5700000.0	5710000.0	6.0	5.158598899841309	1.9803593158721924
1.0	5710000.0	5720000.0	8.0	4.836299419403076	1.8644851446151733
1.0	5720000.0	5730000.0	1.0	5.526403903961182	2.1028685569763184
1.0	5810000.0	5820000.0	8.0	4.935275077819824	1.9009284973144531
1.0	5860000.0	5870000.0	7.0	4.9469709396362305	1.9051845073699951
1.0	5910000.0	5920000.0	2.0	5.14005184173584	1.9739137887954712
1.0	5920000.0	5930000.0	6.0	3.7056846618652344	1.3929531574249268
1.0	5950000.0	5960000.0	6.0	3.430014133453369	1.2627769708633423
1.0	5990000.0	6000000.0	3.0	3.4476447105407715	1.2712677717208862
1.0	6010000.0	6020000.0	5.0	3.403404951095581	1.2499206066131592
1.0	6030000.0	6040000.0	1.0	3.393146514892578	1.244959831237793
1.0	6100000.0	6110000.0	7.0	4.184621810913086	1.6051771640777588
1.0	6130000.0	6140000.0	2.0	3.9932990074157715	1.5225895643234253
1.0	6140000.0	6150000.0	4.0	4.305049896240234	1.6556587219238281
1.0	6220000.0	6230000.0	2.0	4.520898342132568	1.7432177066802979
1.0	6340000.0	6350000.0	2.0	3.642590284347534	1.3636534214019775
1.0	6400000.0	6410000.0	5.0	3.2000720500946045	1.1467506885528564
1.0	6420000.0	6430000.0	3.0	3.8794517517089844	1.472055196762085
1.0	6540000.0	6550000.0	0.0	3.9045727252960205	1.4832923412322998
1.0	6600000.0	6610000.0	1.0	3.901538133621216	1.481939673423767
1.0	6740000.0	6750000.0	3.0	3.32597017288208	1.212262511253357
1.0	6750000.0	6760000.0	3.0	3.368927478790283	1.233201026916504
1.0	6810000.0	6820000.0	6.0	3.694161891937256	1.3876267671585083
1.0	6870000.0	6880000.0	0.0	3.051616907119751	1.074295997619629
1.0	7070000.0	7080000.0	9.0	3.8073132038116455	1.4395015239715576
1.0	7280000.0	7290000.0	8.0	3.7226996421813965	1.4008030891418457
1.0	7370000.0	7380000.0	13.0	3.448751926422119	1.2717987298965454
1.0	7380000.0	7390000.0	3.0	4.049417972564697	1.5471214056015015
1.0	7400000.0	7410000.0	3.0	3.8047237396240234	1.438326120376587
1.0	7440000.0	7450000.0	2.0	3.871526002883911	1.4684998989105225
1.0	7450000.0	7460000.0	2.0	3.7457759380340576	1.4114116430282593
1.0	7500000.0	7510000.0	1.0	3.897451400756836	1.480115532875061
1.0	7590000.0	7600000.0	2.0	4.777577877044678	1.8425023555755615
1.0	7700000.0	7710000.0	3.0	3.987757444381714	1.5201547145843506
1.0	7740000.0	7750000.0	0.0	3.684025526046753	1.3829290866851807
1.0	7750000.0	7760000.0	6.0	3.8165664672851562	1.4436993598937988
1.0	7810000.0	7820000.0	3.0	3.2617478370666504	1.180743932723999
1.0	7820000.0	7830000.0	2.0	3.394294261932373	1.2455151081085205
1.0	7970000.0	7980000.0	8.0	4.284266471862793	1.6470218896865845
1.0	7990000.0	8000000.0	4.0	4.371945381164551	1.683189034461975
1.0	8070000.0	8080000.0	3.0	3.539281129837036	1.315036416053772
1.0	8080000.0	8090000.0	5.0	3.234231948852539	1.1548815965652466
1.0	8190000.0	8200000.0	2.0	4.483830451965332	1.7284443378448486
1.0	8210000.0	8220000.0	4.0	4.4644880294799805	1.720690131187439
1.0	8260000.0	8270000.0	3.0	4.684237480163574	1.8069969415664673
1.0	8310000.0	8320000.0	1.0	4.309487819671631	1.657491683959961
1.0	8320000.0	8330000.0	1.0	4.47593879699707	1.7252813577651978
1.0	8340000.0	8350000.0	4.0	4.309274673461914	1.657403588294983
1.0	8400000.0	8410000.0	5.0	3.3129329681396484	1.2027605772018433
1.0	8420000.0	8430000.0	1.0	3.4881770610809326	1.2906999588012695
1.0	8440000.0	8450000.0	3.0	3.2846245765686035	1.1920034885406494
1.0	8490000.0	8500000.0	3.0	3.2661194801330566	1.182900309562683
1.0	8510000.0	8520000.0	3.0	3.2598838806152344	1.1798287630081177
1.0	8540000.0	8550000.0	1.0	3.4647889137268066	1.2794979810714722
1.0	8680000.0	8690000.0	0.0	3.6692352294921875	1.3760628700256348
1.0	8720000.0	8730000.0	3.0	3.5672881603240967	1.328292965888977
1.0	8800000.0	8810000.0	0.0	3.6376566886901855	1.3613483905792236
1.0	8930000.0	8940000.0	1.0	4.422795295715332	1.6909652948379517
1.0	8980000.0	8990000.0	6.0	4.836990833282471	1.8647409677505493
1.0	8990000.0	9000000.0	7.0	4.636623382568359	1.7886228561401367
1.0	9040000.0	9050000.0	5.0	4.711228847503662	1.8173364400863647
1.0	9090000.0	9100000.0	5.0	4.446671009063721	1.713521957397461
1.0	9270000.0	9280000.0	0.0	4.2572503089904785	1.635761022567749
1.0	9300000.0	9310000.0	5.0	3.3724570274353027	1.2349193096160889
1.0	9310000.0	9320000.0	4.0	3.3602547645568848	1.2289817333221436
1.0	9340000.0	9350000.0	2.0	3.903083086013794	1.4826279878616333
1.0	9370000.0	9380000.0	1.0	3.5309348106384277	1.311072587966919
1.0	9400000.0	9410000.0	2.0	3.633450746536255	1.359387755393982
1.0	9430000.0	9440000.0	4.0	4.168438911437988	1.5983072519302368
1.0	9470000.0	9480000.0	9.0	4.0169997215271	1.5329792499542236
1.0	9480000.0	9490000.0	6.0	4.404843330383301	1.6965980529785156
1.0	9510000.0	9520000.0	6.0	3.8864357471466064	1.4751839637756348
1.0	9520000.0	9530000.0	4.0	4.395247936248779	1.6926968097686768
1.0	9630000.0	9640000.0	3.0	3.443779468536377	1.2694110870361328
1.0	9760000.0	9770000.0	4.0	4.476977825164795	1.7256982326507568
1.0	9810000.0	9820000.0	4.0	3.4782090187072754	1.2859293222427368
1.0	9890000.0	9900000.0	2.0	3.6488099098205566	1.366554856300354
1.0	9930000.0	9940000.0	1.0	3.5052006244659424	1.2988296747207642
1.0	9950000.0	9960000.0	1.0	4.039775371551514	1.5429255962371826
1.0	9970000.0	9980000.0	6.0	4.075140476226807	1.5582783222198486
1.0	9980000.0	9990000.0	9.0	3.7455742359161377	1.4113190174102783
1.0	10000000.0	10010000.0	4.0	3.494309186935425	1.274656891822815
1.0	10020000.0	10030000.0	3.0	3.691812038421631	1.3865362405776978
1.0	10090000.0	10100000.0	5.0	3.3729488849639893	1.2128174304962158
1.0	10160000.0	10170000.0	0.0	3.3026325702667236	1.200843095779419
1.0	10180000.0	10190000.0	0.0	2.9668426513671875	1.0288493633270264
1.0	10200000.0	10210000.0	4.0	2.9191319942474365	0.9998151659965515
1.0	10250000.0	10260000.0	3.0	3.789989471435547	1.4316246509552002
1.0	10260000.0	10270000.0	1.0	3.8996219635009766	1.4810841083526611
1.0	10340000.0	10350000.0	3.0	3.3363964557647705	1.2173579931259155
1.0	10350000.0	10360000.0	6.0	3.295078754425049	1.1971349716186523
1.0	10450000.0	10460000.0	4.0	4.182967185974121	1.5890783071517944
1.0	10460000.0	10470000.0	2.0	3.6188626289367676	1.3525564670562744
1.0	10480000.0	10490000.0	4.0	3.7461135387420654	1.411567211151123
1.0	10500000.0	10510000.0	4.0	3.449554443359375	1.2721843719482422
1.0	10520000.0	10530000.0	4.0	3.366136074066162	1.2318446636199951
1.0	10570000.0	10580000.0	2.0	3.333268404006958	1.2158280611038208
1.0	10600000.0	10610000.0	1.0	3.171675443649292	1.1361671686172485
1.0	10610000.0	10620000.0	5.0	3.159681797027588	1.1290541887283325
1.0	10680000.0	10690000.0	3.0	3.406947612762451	1.2516331672668457
1.0	10720000.0	10730000.0	10.0	2.6962554454803467	0.8849562406539917
1.0	10740000.0	10750000.0	3.0	3.2870712280273438	1.1700453758239746
1.0	10850000.0	10860000.0	4.0	3.943643093109131	1.500678300857544
1.0	10900000.0	10910000.0	2.0	4.571507453918457	1.7632014751434326
1.0	10980000.0	10990000.0	4.0	4.4602251052856445	1.7189724445343018
1.0	10990000.0	11000000.0	4.0	4.3525919914245605	1.6752586364746094
1.0	11030000.0	11040000.0	2.0	4.437078952789307	1.7096564769744873
1.0	11080000.0	11090000.0	4.0	3.669248104095459	1.3760706186294556
1.0	11270000.0	11280000.0	3.0	3.6036598682403564	1.3454235792160034
1.0	11400000.0	11410000.0	2.0	4.505610466003418	1.7371352910995483
1.0	11440000.0	11450000.0	2.0	4.282097816467285	1.6461246013641357
1.0	11490000.0	11500000.0	1.0	4.457087993621826	1.7177183628082275
1.0	11500000.0	11510000.0	5.0	4.391875743865967	1.6913232803344727
1.0	11550000.0	11560000.0	3.0	5.04050874710083	1.9388405084609985
1.0	11670000.0	11680000.0	4.0	5.29504919052124	2.027007579803467
1.0	11730000.0	11740000.0	4.0	4.1424689292907715	1.5872373580932617
1.0	11800000.0	11810000.0	1.0	3.9201138019561768	1.4902236461639404
1.0	11830000.0	11840000.0	8.0	4.561199188232422	1.7591501474380493
1.0	11840000.0	11850000.0	4.0	4.420805931091309	1.7030727863311768
1.0	11860000.0	11870000.0	2.0	4.200174331665039	1.5995891094207764
1.0	11880000.0	11890000.0	3.0	3.864316463470459	1.4652597904205322
1.0	11940000.0	11950000.0	1.0	4.1733622550964355	1.6003974676132202
1.0	11990000.0	12000000.0	5.0	3.9300765991210938	1.4946529865264893
1.0	12020000.0	12030000.0	4.0	3.8527328968048096	1.4600422382354736
1.0	12070000.0	12080000.0	3.0	4.129935264587402	1.5818676948547363
1.0	12100000.0	12110000.0	2.0	4.106314659118652	1.5717315673828125
1.0	12110000.0	12120000.0	5.0	4.163215637207031	1.5960807800292969
1.0	12140000.0	12150000.0	3.0	4.507226943969727	1.7377761602401733
1.0	12210000.0	12220000.0	2.0	3.7002434730529785	1.390432596206665
1.0	12270000.0	12280000.0	4.0	4.007582187652588	1.5288580656051636
1.0	12320000.0	12330000.0	1.0	3.191202402114868	1.1458677053451538
1.0	12430000.0	12440000.0	3.0	3.2810702323913574	1.1902546882629395
1.0	12450000.0	12460000.0	3.0	3.312657117843628	1.2057527303695679
1.0	12480000.0	12490000.0	3.0	3.3212063312530518	1.2099356651306152
1.0	12490000.0	12500000.0	2.0	3.391204833984375	1.244011640548706
1.0	12590000.0	12600000.0	5.0	4.0613579750061035	1.5523091554641724
1.0	12660000.0	12670000.0	4.0	3.386847734451294	1.24190354347229
1.0	12720000.0	12730000.0	4.0	4.3616743087768555	1.6789824962615967
1.0	12740000.0	12750000.0	3.0	4.103369235992432	1.570462942123413
1.0	12760000.0	12770000.0	2.0	4.457385540008545	1.7178335189819336
1.0	12770000.0	12780000.0	2.0	4.586529731750488	1.7690956592559814
1.0	13820000.0	13830000.0	3.0	4.382732391357422	1.6875938177108765
1.0	13850000.0	13860000.0	1.0	4.422078609466553	1.7035865783691406
1.0	13940000.0	13950000.0	3.0	4.138550281524658	1.585559606552124
1.0	13950000.0	13960000.0	6.0	4.2091474533081055	1.6155574321746826
1.0	13990000.0	14000000.0	7.0	4.023379325866699	1.5357669591903687
1.0	14000000.0	14010000.0	7.0	4.148530960083008	1.589823842048645
1.0	14040000.0	14050000.0	3.0	4.060065269470215	1.5517473220825195
1.0	14080000.0	14090000.0	2.0	3.438499927520752	1.2668665647506714
1.0	14160000.0	14170000.0	4.0	3.8597023487091064	1.4631826877593994
1.0	14170000.0	14180000.0	4.0	3.8209128379821777	1.4456713199615479
1.0	14200000.0	14210000.0	1.0	4.241766452789307	1.6292756795883179
1.0	14280000.0	14290000.0	4.0	3.9750895500183105	1.5145775079727173
1.0	14370000.0	14380000.0	3.0	4.291356086730957	1.6499725580215454
1.0	14390000.0	14400000.0	3.0	4.1753411293029785	1.6012394428253174
1.0	14430000.0	14440000.0	5.0	4.018660545349121	1.533703088760376
1.0	14470000.0	14480000.0	8.0	3.9036223888397217	1.4828649759292603
1.0	14520000.0	14530000.0	4.0	3.995542526245117	1.5235720872879028
1.0	14580000.0	14590000.0	4.0	4.060072898864746	1.551749348640442
1.0	14600000.0	14610000.0	2.0	4.074154853820801	1.55785071849823
1.0	14640000.0	14650000.0	2.0	4.002255439758301	1.5265252590179443
1.0	14700000.0	14710000.0	3.0	3.5629360675811768	1.3262383937835693
1.0	14740000.0	14750000.0	5.0	4.137180328369141	1.5849738121032715
1.0	14770000.0	14780000.0	4.0	3.9542930126190186	1.50538969039917
1.0	14790000.0	14800000.0	3.0	3.838846206665039	1.4537829160690308
1.0	14910000.0	14920000.0	2.0	4.108225345611572	1.5725561380386353
1.0	14940000.0	14950000.0	6.0	3.9517619609832764	1.5042721033096313
1.0	14950000.0	14960000.0	4.0	4.184073448181152	1.6049420833587646
1.0	15060000.0	15070000.0	3.0	4.038791179656982	1.5424964427947998
1.0	15140000.0	15150000.0	5.0	3.495929002761841	1.294403314590454
1.0	15180000.0	15190000.0	3.0	3.716531276702881	1.3979604244232178
1.0	15240000.0	15250000.0	2.0	3.846637010574341	1.4572995901107788
1.0	15250000.0	15260000.0	7.0	3.3924813270568848	1.2446362972259521
1.0	15270000.0	15280000.0	5.0	3.5025131702423096	1.297544240951538
1.0	15350000.0	15360000.0	0.0	3.570220947265625	1.32968008518219
1.0	15390000.0	15400000.0	6.0	3.464634656906128	1.2794253826141357
1.0	15400000.0	15410000.0	4.0	3.539027690887451	1.314919114112854
1.0	15520000.0	15530000.0	2.0	3.8890998363494873	1.476373314857483
1.0	15570000.0	15580000.0	5.0	4.065434455871582	1.5540739297866821
1.0	15640000.0	15650000.0	5.0	4.306439399719238	1.6562321186065674
1.0	15810000.0	15820000.0	1.0	3.28570556640625	1.1925327777862549
1.0	16060000.0	16070000.0	2.0	4.102841377258301	1.570235252380371
1.0	16100000.0	16110000.0	4.0	3.7538094520568848	1.4150973558425903
1.0	16350000.0	16360000.0	8.0	4.475156307220459	1.7249689102172852
1.0	16360000.0	16370000.0	0.0	5.028981685638428	1.934727430343628
1.0	16380000.0	16390000.0	4.0	4.2986741065979	1.6530120372772217
1.0	16400000.0	16410000.0	7.0	3.8661885261535645	1.466099500656128
1.0	16410000.0	16420000.0	3.0	4.212031841278076	1.6167691946029663
1.0	16420000.0	16430000.0	5.0	4.682066440582275	1.806166648864746
1.0	16540000.0	16550000.0	9.0	4.6474504470825195	1.7928146123886108
1.0	16590000.0	16600000.0	6.0	3.5907745361328125	1.3393691778182983
1.0	16600000.0	16610000.0	3.0	3.9117774963378906	1.486513376235962
1.0	16670000.0	16680000.0	2.0	3.3028290271759033	1.1773732900619507
1.0	16760000.0	16770000.0	2.0	4.145437717437744	1.578745722770691
1.0	17320000.0	17330000.0	3.0	3.5183308124542236	1.3050791025161743
1.0	17360000.0	17370000.0	1.0	3.1165072917938232	1.1086599826812744
1.0	17590000.0	17600000.0	4.0	3.8095946311950684	1.440540075302124
1.0	17610000.0	17620000.0	3.0	3.7785491943359375	1.4264122247695923
1.0	17630000.0	17640000.0	5.0	4.259457588195801	1.6366841793060303
1.0	17910000.0	17920000.0	10.0	3.4883389472961426	1.290776014328003
1.0	17950000.0	17960000.0	3.0	3.442399501800537	1.2687432765960693
1.0	18030000.0	18040000.0	0.0	4.153046131134033	1.5917505025863647
1.0	18070000.0	18080000.0	7.0	3.8427252769470215	1.455533742904663
1.0	18130000.0	18140000.0	4.0	4.048271179199219	1.546621561050415
1.0	18160000.0	18170000.0	3.0	4.003686904907227	1.5271499156951904
1.0	18280000.0	18290000.0	2.0	4.041334629058838	1.543600082397461
1.0	18330000.0	18340000.0	4.0	4.218838691711426	1.6196390390396118
1.0	18350000.0	18360000.0	4.0	4.5996012687683105	1.7742124795913696
1.0	18360000.0	18370000.0	3.0	4.392726898193359	1.6916701793670654
1.0	18470000.0	18480000.0	3.0	4.403489589691162	1.6960461139678955
1.0	18540000.0	18550000.0	3.0	4.707746982574463	1.8160059452056885
1.0	18590000.0	18600000.0	3.0	4.762681007385254	1.8368825912475586
1.0	18630000.0	18640000.0	4.0	4.854824066162109	1.8713657855987549
1.0	18640000.0	18650000.0	5.0	4.759385585784912	1.835636854171753
1.0	18670000.0	18680000.0	4.0	4.886044502258301	1.8828964233398438
1.0	18680000.0	18690000.0	3.0	5.0689005851745605	1.948919653892517
1.0	18770000.0	18780000.0	5.0	4.678249359130859	1.804700255393982
1.0	18810000.0	18820000.0	2.0	4.410756587982178	1.698996901512146
1.0	18820000.0	18830000.0	7.0	4.0282673835754395	1.5379047393798828
1.0	18890000.0	18900000.0	5.0	4.071913719177246	1.556878924369812
1.0	18930000.0	18940000.0	9.0	4.024718284606934	1.5363529920578003
1.0	18950000.0	18960000.0	6.0	4.626101493835449	1.7845379114151
1.0	18980000.0	18990000.0	2.0	4.254951477050781	1.634798288345337
1.0	18990000.0	19000000.0	3.0	4.149332523345947	1.5901670455932617
1.0	19020000.0	19030000.0	8.0	4.587987422943115	1.7696716785430908
1.0	19030000.0	19040000.0	2.0	4.5727858543396	1.7637050151824951
1.0	19070000.0	19080000.0	4.0	4.656876087188721	1.7964632511138916
1.0	19110000.0	19120000.0	3.0	4.747435569763184	1.8311131000518799
1.0	19260000.0	19270000.0	1.0	3.5781311988830566	1.3334070444107056
1.0	19280000.0	19290000.0	1.0	3.5771403312683105	1.3204470872879028
1.0	19310000.0	19320000.0	1.0	4.089512825012207	1.5644922256469727
1.0	19330000.0	19340000.0	7.0	3.880568742752075	1.4725569486618042
1.0	19350000.0	19360000.0	2.0	4.08686637878418	1.5633509159088135
1.0	19370000.0	19380000.0	2.0	4.17278528213501	1.6001533269882202
1.0	19390000.0	19400000.0	1.0	3.950772523880005	1.5038371086120605
1.0	19470000.0	19480000.0	1.0	3.664233684539795	1.3737361431121826
1.0	19500000.0	19510000.0	2.0	3.4661643505096436	1.2801575660705566
1.0	19530000.0	19540000.0	3.0	3.617767333984375	1.3328361511230469
1.0	19560000.0	19570000.0	4.0	3.3276047706604004	1.2130616903305054
1.0	19580000.0	19590000.0	3.0	3.254042387008667	1.17694890499115
1.0	19590000.0	19600000.0	4.0	3.425546169281006	1.2606217861175537
1.0	19620000.0	19630000.0	1.0	3.7133896350860596	1.3965089321136475
1.0	19660000.0	19670000.0	1.0	3.4610602855682373	1.2777103185653687
1.0	19700000.0	19710000.0	3.0	3.4892876148223877	1.291227102279663
1.0	19720000.0	19730000.0	3.0	3.4913108348846436	1.2921985387802124
1.0	19730000.0	19740000.0	3.0	3.4988625049591064	1.2958052158355713
1.0	19810000.0	19820000.0	5.0	4.7294697761535645	1.814429521560669
1.0	19880000.0	19890000.0	3.0	4.194098472595215	1.6091924905776978
1.0	19970000.0	19980000.0	4.0	3.7267870903015137	1.4026817083358765
1.0	19990000.0	20000000.0	1.0	4.061079502105713	1.5521881580352783
1.0	20000000.0	20010000.0	0.0	3.7960879802703857	1.4344009160995483
1.0	20030000.0	20040000.0	3.0	3.2735443115234375	1.1865555047988892
1.0	20080000.0	20090000.0	2.0	3.6748263835906982	1.3786615133285522
1.0	20100000.0	20110000.0	1.0	3.609400987625122	1.3481180667877197
1.0	20110000.0	20120000.0	6.0	3.6497085094451904	1.3669757843017578
1.0	20120000.0	20130000.0	5.0	4.027928829193115	1.537758469581604
1.0	20210000.0	20220000.0	4.0	3.489017963409424	1.291098952293396
1.0	20250000.0	20260000.0	3.0	4.504158020019531	1.7365570068359375
1.0	20290000.0	20300000.0	3.0	4.197334289550781	1.6105598211288452
1.0	20300000.0	20310000.0	3.0	4.308413982391357	1.6570494174957275
1.0	20360000.0	20370000.0	1.0	4.362584114074707	1.6793562173843384
1.0	20420000.0	20430000.0	4.0	4.224979400634766	1.6222273111343384
1.0	20450000.0	20460000.0	6.0	4.246633052825928	1.6313155889511108
1.0	20470000.0	20480000.0	5.0	4.279428005218506	1.6450128555297852
1.0	20500000.0	20510000.0	4.0	4.3152360916137695	1.6598724126815796
1.0	20560000.0	20570000.0	1.0	4.2381672859191895	1.627767562866211
1.0	20600000.0	20610000.0	5.0	3.9933574199676514	1.5226171016693115
1.0	20610000.0	20620000.0	4.0	3.8198840618133545	1.4452003240585327
1.0	20650000.0	20660000.0	3.0	3.982081890106201	1.5176551342010498
1.0	20730000.0	20740000.0	7.0	4.127018928527832	1.5806207656860352
1.0	20780000.0	20790000.0	3.0	4.2626633644104	1.638024091720581
1.0	20820000.0	20830000.0	3.0	3.7908434867858887	1.4320175647735596
1.0	20890000.0	20900000.0	3.0	4.850522041320801	1.8697715997695923
1.0	21070000.0	21080000.0	3.0	3.6127572059631348	1.349695086479187
1.0	21100000.0	21110000.0	3.0	3.261322021484375	1.1805331707000732
1.0	21190000.0	21200000.0	2.0	3.395742893218994	1.2462193965911865
1.0	21250000.0	21260000.0	4.0	3.281106472015381	1.1902722120285034
1.0	21280000.0	21290000.0	3.0	3.271221160888672	1.1854119300842285
1.0	21340000.0	21350000.0	0.0	3.6531646251678467	1.3685890436172485
1.0	21430000.0	21440000.0	2.0	3.4109320640563965	1.253562331199646
1.0	21470000.0	21480000.0	3.0	3.609705686569214	1.348262071609497
1.0	21520000.0	21530000.0	9.0	4.111157417297363	1.5738136768341064
1.0	21540000.0	21550000.0	6.0	3.801778793334961	1.4369878768920898
1.0	21570000.0	21580000.0	2.0	3.5135657787323	1.3028148412704468
1.0	21810000.0	21820000.0	4.0	3.170687675476074	1.121514081954956
1.0	21840000.0	21850000.0	3.0	3.8274662494659424	1.448636770248413
1.0	21910000.0	21920000.0	2.0	3.8836398124694824	1.4739305973052979
1.0	21920000.0	21930000.0	3.0	3.403524398803711	1.2499794960021973
1.0	21940000.0	21950000.0	2.0	3.432548999786377	1.264000654220581
1.0	21980000.0	21990000.0	3.0	3.3745129108428955	1.2359123229980469
1.0	22020000.0	22030000.0	3.0	3.3328216075897217	1.215611457824707
1.0	22090000.0	22100000.0	5.0	3.3773281574249268	1.2372853755950928
1.0	22130000.0	22140000.0	7.0	4.415419101715088	1.7008912563323975
1.0	22160000.0	22170000.0	2.0	4.236820697784424	1.6271991729736328
1.0	22190000.0	22200000.0	5.0	4.0813069343566895	1.5609471797943115
1.0	22210000.0	22220000.0	5.0	4.093892574310303	1.5663803815841675
1.0	22220000.0	22230000.0	6.0	4.195883750915527	1.609948754310608
1.0	22270000.0	22280000.0	1.0	4.159755229949951	1.5946069955825806
1.0	22370000.0	22380000.0	3.0	3.7967238426208496	1.4346922636032104
1.0	22470000.0	22480000.0	2.0	3.5286026000976562	1.3099676370620728
1.0	22480000.0	22490000.0	7.0	3.5852935314178467	1.3367846012115479
1.0	22540000.0	22550000.0	2.0	4.084222316741943	1.5622072219848633
1.0	22590000.0	22600000.0	4.0	4.299325942993164	1.6532833576202393
1.0	22610000.0	22620000.0	2.0	4.417347431182861	1.7016708850860596
1.0	22640000.0	22650000.0	5.0	4.222806453704834	1.6213064193725586
1.0	22680000.0	22690000.0	5.0	4.0897908210754395	1.5646114349365234
1.0	22710000.0	22720000.0	5.0	3.824181318283081	1.4471521377563477
1.0	22770000.0	22780000.0	5.0	3.1594557762145996	1.1114915609359741
1.0	22890000.0	22900000.0	0.0	3.6550445556640625	1.3694591522216797
1.0	22960000.0	22970000.0	3.0	3.8392608165740967	1.4539687633514404
1.0	22980000.0	22990000.0	1.0	3.9905943870544434	1.5214009284973145
1.0	23010000.0	23020000.0	4.0	3.9693102836608887	1.5120275020599365
1.0	23020000.0	23030000.0	2.0	4.222196578979492	1.621050477027893
1.0	23070000.0	23080000.0	3.0	3.4917244911193848	1.2923967838287354
1.0	23090000.0	23100000.0	2.0	3.6475930213928223	1.3659887313842773
1.0	23170000.0	23180000.0	0.0	3.702454090118408	1.3914587497711182
1.0	23290000.0	23300000.0	3.0	3.8870277404785156	1.475449562072754
1.0	23300000.0	23310000.0	1.0	4.227136135101318	1.6231305599212646
1.0	23310000.0	23320000.0	4.0	4.142641544342041	1.587307333946228
1.0	23400000.0	23410000.0	4.0	3.035332202911377	1.0615772008895874
1.0	23460000.0	23470000.0	4.0	3.3269667625427246	1.21274733543396
1.0	23500000.0	23510000.0	2.0	4.221101760864258	1.6205894947052002
1.0	23520000.0	23530000.0	7.0	3.6610169410705566	1.372236967086792
1.0	23530000.0	23540000.0	4.0	4.407225131988525	1.6975679397583008
1.0	23580000.0	23590000.0	4.0	4.65856409072876	1.7971153259277344
1.0	23620000.0	23630000.0	4.0	3.9308598041534424	1.4950014352798462
1.0	23630000.0	23640000.0	1.0	3.7601444721221924	1.4180008172988892
1.0	23700000.0	23710000.0	0.0	3.534755229949951	1.3128925561904907
1.0	23790000.0	23800000.0	0.0	3.538867235183716	1.3148436546325684
1.0	23860000.0	23870000.0	5.0	4.292496681213379	1.650447130203247
1.0	23900000.0	23910000.0	2.0	4.30191707611084	1.6543575525283813
1.0	23910000.0	23920000.0	1.0	4.425417900085449	1.7049415111541748
1.0	23920000.0	23930000.0	5.0	4.605607032775879	1.776557207107544
1.0	24050000.0	24060000.0	3.0	3.332176685333252	1.2152962684631348
1.0	24070000.0	24080000.0	0.0	3.6386992931365967	1.3460551500320435
1.0	24080000.0	24090000.0	2.0	3.5983169078826904	1.3429152965545654
1.0	24110000.0	24120000.0	2.0	3.497598171234131	1.2918376922607422
1.0	24250000.0	24260000.0	3.0	3.5271334648132324	1.304663896560669
1.0	24320000.0	24330000.0	0.0	2.892287254333496	0.9776923060417175
1.0	24390000.0	24400000.0	4.0	3.3133034706115723	1.2060680389404297
1.0	24410000.0	24420000.0	4.0	3.1991095542907715	1.149786353111267
1.0	24420000.0	24430000.0	6.0	3.2852962017059326	1.1883689165115356
1.0	24440000.0	24450000.0	5.0	3.833482027053833	1.451355218887329
1.0	24510000.0	24520000.0	0.0	4.552666187286377	1.7557857036590576
1.0	24570000.0	24580000.0	1.0	4.470820426940918	1.7232286930084229
1.0	24600000.0	24610000.0	3.0	4.192086696624756	1.6083424091339111
1.0	24610000.0	24620000.0	3.0	4.099456787109375	1.5687777996063232
1.0	24630000.0	24640000.0	4.0	4.21566104888916	1.6183013916015625
1.0	24660000.0	24670000.0	3.0	3.6535847187042236	1.3687779903411865
1.0	24730000.0	24740000.0	3.0	3.6421732902526855	1.3634593486785889
1.0	24770000.0	24780000.0	4.0	3.3025169372558594	1.2007859945297241
1.0	24830000.0	24840000.0	1.0	3.1000161170959473	1.100409984588623
1.0	24880000.0	24890000.0	4.0	3.7789149284362793	1.4265753030776978
1.0	24890000.0	24900000.0	4.0	4.032203674316406	1.5396203994750977
1.0	25080000.0	25090000.0	2.0	3.91692852973938	1.4888029098510742
1.0	25140000.0	25150000.0	2.0	4.219956398010254	1.6201074123382568
1.0	25150000.0	25160000.0	2.0	4.107541084289551	1.5722577571868896
1.0	25180000.0	25190000.0	4.0	5.085660457611084	1.9548428058624268
1.0	25220000.0	25230000.0	4.0	4.678922176361084	1.8049592971801758
1.0	25380000.0	25390000.0	1.0	3.463773250579834	1.279014229774475
1.0	25420000.0	25430000.0	1.0	4.571094036102295	1.7630398273468018
1.0	25450000.0	25460000.0	2.0	4.24670934677124	1.6313483715057373
1.0	25490000.0	25500000.0	3.0	4.303048610687256	1.6548265218734741
1.0	25520000.0	25530000.0	3.0	4.107836723327637	1.572387456893921
1.0	25570000.0	25580000.0	7.0	3.759183406829834	1.4218072891235352
1.0	25780000.0	25790000.0	0.0	3.2828056812286377	1.1911096572875977
1.0	25840000.0	25850000.0	3.0	4.206553936004639	1.6144599914550781
1.0	25870000.0	25880000.0	1.0	3.3788599967956543	1.2309844493865967
1.0	25910000.0	25920000.0	2.0	3.9373011589050293	1.4978628158569336
1.0	26010000.0	26020000.0	5.0	3.464466094970703	1.279343843460083
1.0	26070000.0	26080000.0	1.0	3.546070098876953	1.3182541131973267
1.0	26090000.0	26100000.0	2.0	3.2597548961639404	1.1759434938430786
1.0	26150000.0	26160000.0	2.0	3.519287109375	1.3055375814437866
1.0	26160000.0	26170000.0	3.0	3.222266674041748	1.161254644393921
1.0	26180000.0	26190000.0	1.0	3.454425096511841	1.2745246887207031
1.0	26200000.0	26210000.0	4.0	3.519021987915039	1.3054107427597046
1.0	26230000.0	26240000.0	4.0	4.0495381355285645	1.5471733808517456
1.0	26270000.0	26280000.0	3.0	4.211164951324463	1.6164028644561768
1.0	26350000.0	26360000.0	2.0	3.7778944969177246	1.4261138439178467
1.0	26440000.0	26450000.0	2.0	3.562502384185791	1.3260375261306763
1.0	26460000.0	26470000.0	1.0	4.149107933044434	1.5900706052780151
1.0	26590000.0	26600000.0	1.0	3.9263343811035156	1.492987871170044
1.0	26740000.0	26750000.0	6.0	4.571206092834473	1.7630836963653564
1.0	26750000.0	26760000.0	2.0	4.853943824768066	1.8710377216339111
1.0	26760000.0	26770000.0	2.0	4.148000717163086	1.5895987749099731
1.0	26770000.0	26780000.0	5.0	4.084403038024902	1.5622833967208862
1.0	26780000.0	26790000.0	1.0	4.134565353393555	1.5838522911071777
1.0	26820000.0	26830000.0	5.0	4.343750476837158	1.6716302633285522
1.0	26870000.0	26880000.0	2.0	3.4263126850128174	1.2393138408660889
1.0	26880000.0	26890000.0	4.0	3.7338709831237793	1.405946969985962
1.0	27090000.0	27100000.0	6.0	3.6220803260803223	1.3540667295455933
1.0	27290000.0	27300000.0	5.0	4.768614292144775	1.839123010635376
1.0	27320000.0	27330000.0	5.0	4.689971923828125	1.8091981410980225
1.0	27340000.0	27350000.0	3.0	4.7725605964660645	1.8406126499176025
1.0	27360000.0	27370000.0	3.0	4.683538436889648	1.806730031967163
1.0	27380000.0	27390000.0	4.0	4.416994571685791	1.7015281915664673
1.0	27440000.0	27450000.0	0.0	3.90409517288208	1.4830780029296875
1.0	27450000.0	27460000.0	3.0	3.644627332687378	1.3646025657653809
1.0	27490000.0	27500000.0	4.0	4.219443321228027	1.6198924779891968
1.0	27600000.0	27610000.0	4.0	3.453354597091675	1.2740085124969482
1.0	27610000.0	27620000.0	4.0	3.419487714767456	1.2576944828033447
1.0	27620000.0	27630000.0	2.0	3.9300696849823	1.4946508407592773
1.0	27690000.0	27700000.0	3.0	3.79780650138855	1.4351820945739746
1.0	27750000.0	27760000.0	6.0	3.3986878395080566	1.2476402521133423
1.0	27770000.0	27780000.0	2.0	3.414976119995117	1.2555205821990967
1.0	27840000.0	27850000.0	7.0	3.972316265106201	1.5133534669876099
1.0	27900000.0	27910000.0	3.0	3.9158520698547363	1.4883240461349487
1.0	27930000.0	27940000.0	7.0	5.776599884033203	2.180382251739502
1.0	27950000.0	27960000.0	5.0	4.253932952880859	1.6343705654144287
1.0	28010000.0	28020000.0	10.0	5.130491733551025	1.9705784320831299
1.0	28220000.0	28230000.0	4.0	3.2146553993225098	1.157493233680725
1.0	28240000.0	28250000.0	3.0	4.1683149337768555	1.5836490392684937
1.0	28300000.0	28310000.0	5.0	3.065908432006836	1.0833224058151245
1.0	28440000.0	28450000.0	8.0	4.373154163360596	1.6836856603622437
1.0	28580000.0	28590000.0	8.0	4.271764278411865	1.6307655572891235
1.0	28600000.0	28610000.0	6.0	4.087965965270996	1.5638248920440674
1.0	28680000.0	28690000.0	6.0	4.3468828201293945	1.672912836074829
1.0	28750000.0	28760000.0	1.0	3.7303287982940674	1.4043174982070923
1.0	28780000.0	28790000.0	5.0	3.649702548980713	1.3669732809066772
1.0	28800000.0	28810000.0	5.0	3.5724971294403076	1.3307514190673828
1.0	28810000.0	28820000.0	6.0	3.705021619796753	1.3926457166671753
1.0	28830000.0	28840000.0	12.0	4.181532859802246	1.5871073007583618
1.0	29040000.0	29050000.0	1.0	3.889770984649658	1.4766769409179688
1.0	29080000.0	29090000.0	3.0	3.235386610031128	1.1650056838989258
1.0	29120000.0	29130000.0	3.0	4.304581642150879	1.65546452999115
1.0	29130000.0	29140000.0	5.0	4.405179023742676	1.6967356204986572
1.0	29160000.0	29170000.0	4.0	4.3812384605407715	1.6869863271713257
1.0	29170000.0	29180000.0	3.0	4.578433036804199	1.765920877456665
1.0	29260000.0	29270000.0	3.0	4.208024024963379	1.6150789260864258
1.0	29270000.0	29280000.0	5.0	3.8236477375030518	1.446908712387085
1.0	29280000.0	29290000.0	4.0	3.6848063468933105	1.3832892179489136
1.0	29410000.0	29420000.0	0.0	3.5993542671203613	1.3434041738510132
1.0	29420000.0	29430000.0	2.0	3.1772284507751465	1.1389200687408447
1.0	29440000.0	29450000.0	1.0	3.524937391281128	1.3082249164581299
1.0	29480000.0	29490000.0	3.0	3.729597568511963	1.4039809703826904
1.0	29530000.0	29540000.0	2.0	3.704010486602783	1.3921802043914795
1.0	29540000.0	29550000.0	4.0	3.57830810546875	1.3334925174713135
1.0	29590000.0	29600000.0	3.0	3.9751319885253906	1.5145950317382812
1.0	29670000.0	29680000.0	5.0	4.784862995147705	1.8452472686767578
1.0	29710000.0	29720000.0	4.0	4.796760559082031	1.8497130870819092
1.0	29750000.0	29760000.0	6.0	5.019842624664307	1.931463599205017
1.0	29770000.0	29780000.0	6.0	5.023595333099365	1.9328054189682007
1.0	29800000.0	29810000.0	4.0	4.793813228607178	1.8486087322235107
1.0	29810000.0	29820000.0	5.0	4.503626823425293	1.7363431453704834
1.0	30100000.0	30110000.0	2.0	4.584534645080566	1.7683120965957642
1.0	30130000.0	30140000.0	7.0	4.747124671936035	1.8309961557388306
1.0	30220000.0	30230000.0	6.0	5.2081170082092285	1.9974521398544312
1.0	30250000.0	30260000.0	1.0	5.577926158905029	2.1192123889923096
1.0	30260000.0	30270000.0	6.0	4.934947967529297	1.9008089303970337
1.0	30290000.0	30300000.0	3.0	5.5886335372924805	2.122584104537964
1.0	30320000.0	30330000.0	5.0	5.429812431335449	2.0716891288757324
1.0	30480000.0	30490000.0	8.0	5.12257719039917	1.9678122997283936
1.0	30540000.0	30550000.0	6.0	4.992186546325684	1.9215381145477295
1.0	30600000.0	30610000.0	9.0	5.107733249664307	1.9626076221466064
1.0	30610000.0	30620000.0	9.0	5.1552839279174805	1.9792089462280273
1.0	30640000.0	30650000.0	7.0	5.118416786193848	1.9663559198379517
1.0	30700000.0	30710000.0	4.0	5.012040138244629	1.9286677837371826
1.0	30730000.0	30740000.0	2.0	4.694628715515137	1.8109838962554932
1.0	30760000.0	30770000.0	1.0	4.324923038482666	1.663874864578247
1.0	30770000.0	30780000.0	4.0	4.604523658752441	1.7761344909667969
1.0	30800000.0	30810000.0	6.0	4.377039909362793	1.6852734088897705
1.0	30820000.0	30830000.0	5.0	4.357572078704834	1.677302360534668
1.0	30920000.0	30930000.0	1.0	3.9657649993896484	1.5104633569717407
1.0	30930000.0	30940000.0	8.0	4.6109490394592285	1.7786433696746826
1.0	30950000.0	30960000.0	6.0	5.166947364807129	1.983258605003357
1.0	30970000.0	30980000.0	5.0	3.9393973350524902	1.4987943172454834
1.0	31020000.0	31030000.0	4.0	4.940351963043213	1.9027760028839111
1.0	31040000.0	31050000.0	6.0	4.239256381988525	1.6282222270965576
1.0	31110000.0	31120000.0	7.0	4.776987552642822	1.8422813415527344
1.0	31160000.0	31170000.0	4.0	4.989804744720459	1.9206806421279907
1.0	31180000.0	31190000.0	1.0	5.053048133850098	1.9433006048202515
1.0	31200000.0	31210000.0	5.0	5.240968227386475	2.0086894035339355
1.0	31320000.0	31330000.0	3.0	4.481188774108887	1.727383017539978
1.0	31450000.0	31460000.0	5.0	3.804766893386841	1.4383432865142822
1.0	31480000.0	31490000.0	4.0	3.7619221210479736	1.4188079833984375
1.0	31590000.0	31600000.0	2.0	4.470685958862305	1.7231733798980713
1.0	31630000.0	31640000.0	5.0	4.773282051086426	1.840884804725647
1.0	31700000.0	31710000.0	6.0	4.405696868896484	1.6969468593597412
1.0	31780000.0	31790000.0	3.0	3.3691132068634033	1.2332911491394043
1.0	31800000.0	31810000.0	4.0	3.5875022411346436	1.3378307819366455
1.0	31850000.0	31860000.0	3.0	4.09012508392334	1.5647575855255127
1.0	31860000.0	31870000.0	2.0	4.175967693328857	1.6015081405639648
1.0	31890000.0	31900000.0	1.0	3.764826536178589	1.420138955116272
1.0	32050000.0	32060000.0	4.0	3.7224724292755127	1.4006954431533813
1.0	32070000.0	32080000.0	2.0	4.416088104248047	1.7011616230010986
1.0	32180000.0	32190000.0	4.0	3.721564769744873	1.4002795219421387
1.0	32320000.0	32330000.0	5.0	4.505720615386963	1.7371771335601807
1.0	32350000.0	32360000.0	3.0	4.509453296661377	1.7386623620986938
1.0	32410000.0	32420000.0	4.0	4.717646598815918	1.8197848796844482
1.0	32450000.0	32460000.0	6.0	4.534482002258301	1.7485984563827515
1.0	32570000.0	32580000.0	4.0	3.415186643600464	1.233841896057129
1.0	32720000.0	32730000.0	3.0	4.237954616546631	1.627676248550415
1.0	32810000.0	32820000.0	3.0	4.048007965087891	1.5465083122253418
1.0	32820000.0	32830000.0	5.0	3.7248661518096924	1.4018032550811768
1.0	33020000.0	33030000.0	0.0	4.020995140075684	1.5347251892089844
1.0	33050000.0	33060000.0	5.0	4.328864097595215	1.6654999256134033
1.0	33180000.0	33190000.0	8.0	4.708460807800293	1.816279411315918
1.0	33310000.0	33320000.0	2.0	3.8387019634246826	1.4537146091461182
1.0	33380000.0	33390000.0	3.0	4.455469608306885	1.717061996459961
1.0	33480000.0	33490000.0	3.0	3.4653401374816895	1.2797629833221436
1.0	33530000.0	33540000.0	3.0	4.181992530822754	1.6040594577789307
1.0	33570000.0	33580000.0	7.0	3.4160499572753906	1.2560431957244873
1.0	33580000.0	33590000.0	2.0	3.562732696533203	1.326143741607666
1.0	33620000.0	33630000.0	0.0	3.2673306465148926	1.1834971904754639
1.0	33710000.0	33720000.0	4.0	3.7896504402160645	1.4314731359481812
1.0	33730000.0	33740000.0	3.0	3.343043088912964	1.2205994129180908
1.0	33770000.0	33780000.0	5.0	3.494443893432617	1.2936949729919434
1.0	33780000.0	33790000.0	5.0	3.662583827972412	1.3729660511016846
1.0	33820000.0	33830000.0	3.0	3.623556613922119	1.354758381843567
1.0	33840000.0	33850000.0	5.0	3.535111665725708	1.313058614730835
1.0	33900000.0	33910000.0	1.0	3.8341121673583984	1.4516417980194092
1.0	33970000.0	33980000.0	3.0	3.765660047531128	1.4205172061920166
1.0	34000000.0	34010000.0	5.0	5.260422706604004	2.0153074264526367
1.0	34300000.0	34310000.0	5.0	4.318281650543213	1.6611289978027344
1.0	34330000.0	34340000.0	0.0	5.1204423904418945	1.9670629501342773
1.0	34360000.0	34370000.0	3.0	5.019155502319336	1.9312185049057007
1.0	34460000.0	34470000.0	5.0	5.136263370513916	1.9725933074951172
1.0	34550000.0	34560000.0	3.0	5.037604331970215	1.937803864479065
1.0	34640000.0	34650000.0	11.0	5.274171352386475	2.0199642181396484
1.0	34710000.0	34720000.0	0.0	4.965446949005127	1.9118835926055908
1.0	34730000.0	34740000.0	5.0	6.242953300476074	2.3125157356262207
1.0	34800000.0	34810000.0	9.0	5.35605001449585	2.0474019050598145
1.0	34840000.0	34850000.0	8.0	6.285828590393066	2.3238630294799805
1.0	34870000.0	34880000.0	5.0	5.943079471588135	2.2293877601623535
1.0	34900000.0	34910000.0	6.0	6.229227542877197	2.308851718902588
1.0	35050000.0	35060000.0	6.0	5.421830654144287	2.069079875946045
1.0	35060000.0	35070000.0	3.0	5.252543926239014	2.012631893157959
1.0	35070000.0	35080000.0	6.0	5.366013050079346	2.050710916519165
1.0	35220000.0	35230000.0	3.0	4.237881660461426	1.6276448965072632
1.0	35270000.0	35280000.0	4.0	4.6180739402771	1.7814127206802368
1.0	35280000.0	35290000.0	4.0	4.459525108337402	1.7186912298202515
1.0	35290000.0	35300000.0	0.0	4.004556655883789	1.5275295972824097
1.0	35330000.0	35340000.0	5.0	4.3241119384765625	1.663538932800293
1.0	35390000.0	35400000.0	3.0	4.524788856506348	1.7447561025619507
1.0	35430000.0	35440000.0	2.0	4.361814022064209	1.6790406703948975
1.0	35740000.0	35750000.0	3.0	4.215857028961182	1.6183855533599854
1.0	35790000.0	35800000.0	0.0	3.858166456222534	1.462490439414978
1.0	35850000.0	35860000.0	3.0	3.5808472633361816	1.3346903324127197
1.0	35880000.0	35890000.0	0.0	3.4810893535614014	1.287308931350708
1.0	35920000.0	35930000.0	2.0	3.479407787322998	1.2865054607391357
1.0	35930000.0	35940000.0	1.0	3.6547000408172607	1.3692961931228638
1.0	35990000.0	36000000.0	6.0	3.53694224357605	1.3139241933822632
1.0	36100000.0	36110000.0	2.0	4.401031970977783	1.6787344217300415
1.0	36230000.0	36240000.0	2.0	4.237439155578613	1.6274598836898804
1.0	36340000.0	36350000.0	7.0	3.9889817237854004	1.5035192966461182
1.0	36400000.0	36410000.0	2.0	3.3241591453552246	1.2113745212554932
1.0	36410000.0	36420000.0	3.0	3.1735496520996094	1.1370993852615356
1.0	36530000.0	36540000.0	5.0	3.806628465652466	1.4391924142837524
1.0	36620000.0	36630000.0	2.0	4.351263523101807	1.6585848331451416
1.0	36670000.0	36680000.0	7.0	4.520820140838623	1.7431846857070923
1.0	36740000.0	36750000.0	5.0	3.5678582191467285	1.328562617301941
1.0	36760000.0	36770000.0	4.0	3.688145399093628	1.3848398923873901
1.0	36800000.0	36810000.0	1.0	3.9979844093322754	1.5246469974517822
1.0	36820000.0	36830000.0	3.0	3.9567413330078125	1.506471872329712
1.0	37010000.0	37020000.0	4.0	4.0272536277771	1.5374635457992554
1.0	37040000.0	37050000.0	2.0	4.432628154754639	1.7078605890274048
1.0	37110000.0	37120000.0	4.0	4.204285621643066	1.6135003566741943
1.0	37120000.0	37130000.0	7.0	4.124702453613281	1.5796271562576294
1.0	37160000.0	37170000.0	1.0	4.351098537445068	1.674647569656372
1.0	37180000.0	37190000.0	2.0	4.496124267578125	1.733354926109314
1.0	37190000.0	37200000.0	4.0	4.389768600463867	1.6904621124267578
1.0	37300000.0	37310000.0	4.0	5.414735317230225	2.066758871078491
1.0	37340000.0	37350000.0	8.0	5.820565700531006	2.1935219764709473
1.0	37380000.0	37390000.0	9.0	5.165489673614502	1.9827522039413452
1.0	37530000.0	37540000.0	11.0	5.0480499267578125	1.9415251016616821
1.0	37570000.0	37580000.0	4.0	5.258369445800781	2.014608860015869
1.0	37610000.0	37620000.0	5.0	5.503575801849365	2.0955629348754883
1.0	37680000.0	37690000.0	5.0	4.726422309875488	1.8231281042099
1.0	37690000.0	37700000.0	5.0	4.95086145401001	1.906598687171936
1.0	37720000.0	37730000.0	1.0	5.3076605796813965	2.031247615814209
1.0	37810000.0	37820000.0	9.0	4.81965970993042	1.8582818508148193
1.0	37850000.0	37860000.0	3.0	4.86356258392334	1.8746006488800049
1.0	37930000.0	37940000.0	3.0	3.804035186767578	1.438010573387146
1.0	37950000.0	37960000.0	6.0	3.5278918743133545	1.3096308708190918
1.0	37980000.0	37990000.0	3.0	4.470005989074707	1.7229042053222656
1.0	37990000.0	38000000.0	4.0	4.225301265716553	1.622359037399292
1.0	38020000.0	38030000.0	3.0	4.021414279937744	1.5349072217941284
1.0	38030000.0	38040000.0	1.0	4.093621730804443	1.566263198852539
1.0	38170000.0	38180000.0	4.0	4.222843647003174	1.6213223934173584
1.0	38220000.0	38230000.0	4.0	5.150429725646973	1.9775207042694092
1.0	38230000.0	38240000.0	2.0	4.856472969055176	1.8719762563705444
1.0	38330000.0	38340000.0	1.0	3.4582602977752686	1.276358962059021
1.0	38350000.0	38360000.0	1.0	3.4501564502716064	1.2724730968475342
1.0	38390000.0	38400000.0	3.0	3.3871257305145264	1.2420375347137451
1.0	38420000.0	38430000.0	3.0	3.301790952682495	1.2004271745681763
1.0	38460000.0	38470000.0	3.0	4.245491027832031	1.6308386325836182
1.0	38620000.0	38630000.0	7.0	4.968944072723389	1.9131505489349365
1.0	38630000.0	38640000.0	1.0	5.2644782066345215	2.0166823863983154
1.0	38690000.0	38700000.0	5.0	4.579690456390381	1.766412377357483
1.0	38750000.0	38760000.0	6.0	4.780672073364258	1.8436721563339233
1.0	38840000.0	38850000.0	5.0	4.850645542144775	1.8698174953460693
1.0	38850000.0	38860000.0	7.0	4.5872955322265625	1.7693973779678345
1.0	38870000.0	38880000.0	6.0	4.5839667320251465	1.768092155456543
1.0	38880000.0	38890000.0	3.0	4.635519981384277	1.7881946563720703
1.0	38900000.0	38910000.0	1.0	4.613681316375732	1.7797075510025024
1.0	38930000.0	38940000.0	6.0	4.667848110198975	1.8006963729858398
1.0	38950000.0	38960000.0	4.0	5.051229000091553	1.9426567554473877
1.0	38970000.0	38980000.0	7.0	4.595863342285156	1.772752046585083
1.0	39010000.0	39020000.0	5.0	5.098635673522949	1.9594142436981201
1.0	39020000.0	39030000.0	3.0	5.277473449707031	2.0210795402526855
1.0	39070000.0	39080000.0	7.0	5.08378791809082	1.9541826248168945
1.0	39080000.0	39090000.0	7.0	5.155232906341553	1.9791901111602783
1.0	39100000.0	39110000.0	4.0	5.568865776062012	2.1163532733917236
1.0	39150000.0	39160000.0	9.0	4.930574417114258	1.8992153406143188
1.0	39170000.0	39180000.0	6.0	5.296628475189209	2.027538776397705
1.0	39210000.0	39220000.0	4.0	4.9242048263549805	1.8968909978866577
1.0	39230000.0	39240000.0	1.0	4.173447608947754	1.60043466091156
1.0	39250000.0	39260000.0	6.0	4.698662757873535	1.8125327825546265
1.0	39300000.0	39310000.0	3.0	3.6461544036865234	1.3653135299682617
1.0	39310000.0	39320000.0	4.0	3.5460777282714844	1.3182576894760132
1.0	39320000.0	39330000.0	2.0	4.198301792144775	1.6109704971313477
1.0	39380000.0	39390000.0	4.0	3.7398037910461426	1.408670425415039
1.0	39610000.0	39620000.0	1.0	3.556149959564209	1.3230303525924683
1.0	39680000.0	39690000.0	1.0	3.659142255783081	1.371366262435913
1.0	39740000.0	39750000.0	4.0	3.560863494873047	1.325256109237671
1.0	39820000.0	39830000.0	4.0	3.4405670166015625	1.267863392829895
1.0	39880000.0	39890000.0	2.0	3.402700424194336	1.2495834827423096
1.0	39970000.0	39980000.0	1.0	3.6426968574523926	1.3637049198150635
1.0	39980000.0	39990000.0	1.0	2.462484359741211	0.7853853106498718
1.0	40030000.0	40040000.0	3.0	4.019740104675293	1.5341750383377075
1.0	40120000.0	40130000.0	1.0	3.837345838546753	1.4531035423278809
1.0	40130000.0	40140000.0	4.0	4.021267414093018	1.5348436832427979
1.0	40200000.0	40210000.0	1.0	4.169393539428711	1.5987141132354736
1.0	40270000.0	40280000.0	8.0	3.9890236854553223	1.520714521408081
1.0	40320000.0	40330000.0	6.0	3.542144775390625	1.3163950443267822
1.0	40380000.0	40390000.0	3.0	4.484607696533203	1.7287538051605225
1.0	40400000.0	40410000.0	3.0	4.33578634262085	1.6683509349822998
1.0	40450000.0	40460000.0	6.0	3.9320216178894043	1.4955179691314697
1.0	40490000.0	40500000.0	7.0	4.053674221038818	1.548969030380249
1.0	40570000.0	40580000.0	7.0	4.501303195953369	1.7354170083999634
1.0	40610000.0	40620000.0	5.0	4.046120643615723	1.5456883907318115
1.0	40790000.0	40800000.0	3.0	5.057000160217285	1.9447036981582642
1.0	40890000.0	40900000.0	0.0	4.220808982849121	1.620465874671936
1.0	41050000.0	41060000.0	5.0	3.614081621170044	1.3503165245056152
1.0	41140000.0	41150000.0	1.0	3.708555221557617	1.394279956817627
1.0	41200000.0	41210000.0	2.0	3.1786234378814697	1.139613389968872
1.0	41280000.0	41290000.0	6.0	3.725032329559326	1.4018781185150146
1.0	41310000.0	41320000.0	2.0	4.050718784332275	1.5476852655410767
1.0	41520000.0	41530000.0	4.0	3.583282947540283	1.3358396291732788
1.0	41680000.0	41690000.0	8.0	3.410996913909912	1.253592848777771
1.0	41710000.0	41720000.0	2.0	3.904747724533081	1.483372449874878
1.0	41720000.0	41730000.0	3.0	4.130554676055908	1.5821325778961182
1.0	41730000.0	41740000.0	3.0	4.042411804199219	1.5440704822540283
1.0	41740000.0	41750000.0	8.0	3.7021515369415283	1.3913190364837646
1.0	41790000.0	41800000.0	2.0	4.699275970458984	1.8127635717391968
1.0	41930000.0	41940000.0	3.0	4.213120460510254	1.6172294616699219
1.0	41960000.0	41970000.0	3.0	2.7027900218963623	0.9008098840713501
1.0	41990000.0	42000000.0	3.0	3.4602999687194824	1.2773431539535522
1.0	42030000.0	42040000.0	1.0	3.5012881755828857	1.2969598770141602
1.0	42040000.0	42050000.0	3.0	3.4352309703826904	1.26529061794281
1.0	42120000.0	42130000.0	1.0	3.5912022590637207	1.3395711183547974
1.0	42130000.0	42140000.0	6.0	3.850715160369873	1.459130048751831
1.0	42170000.0	42180000.0	5.0	3.6345996856689453	1.359919786453247
1.0	42240000.0	42250000.0	7.0	3.8659908771514893	1.4660069942474365
1.0	42260000.0	42270000.0	1.0	3.9685635566711426	1.5116996765136719
1.0	42350000.0	42360000.0	1.0	3.8143832683563232	1.442711591720581
1.0	42400000.0	42410000.0	2.0	3.860128879547119	1.4633753299713135
1.0	42460000.0	42470000.0	0.0	3.7531661987304688	1.414802074432373
1.0	42530000.0	42540000.0	7.0	3.8692078590393066	1.467459797859192
1.0	42640000.0	42650000.0	1.0	3.830125331878662	1.4498405456542969
1.0	42680000.0	42690000.0	3.0	3.568312168121338	1.3287750482559204
1.0	42690000.0	42700000.0	4.0	3.1095709800720215	1.10519278049469
1.0	42860000.0	42870000.0	3.0	4.4115400314331055	1.6993134021759033
1.0	42910000.0	42920000.0	2.0	3.947484254837036	1.5023821592330933
1.0	42940000.0	42950000.0	8.0	3.558126449584961	1.3239632844924927
1.0	42950000.0	42960000.0	1.0	3.9745724201202393	1.514348030090332
1.0	42960000.0	42970000.0	4.0	3.4408411979675293	1.2679935693740845
1.0	43000000.0	43010000.0	2.0	4.088136672973633	1.5638988018035889
1.0	43040000.0	43050000.0	6.0	3.6432743072509766	1.3639692068099976
1.0	43070000.0	43080000.0	4.0	4.262898921966553	1.6381237506866455
1.0	43130000.0	43140000.0	5.0	4.0499725341796875	1.5473616123199463
1.0	43150000.0	43160000.0	5.0	3.6417477130889893	1.3632584810256958
1.0	43200000.0	43210000.0	7.0	3.920459747314453	1.4903795719146729
1.0	43210000.0	43220000.0	0.0	4.137974739074707	1.5853122472763062
1.0	43240000.0	43250000.0	1.0	3.714245557785034	1.3969049453735352
1.0	43290000.0	43300000.0	3.0	4.038322448730469	1.542288899421692
1.0	43400000.0	43410000.0	6.0	3.992314577102661	1.5221574306488037
1.0	43410000.0	43420000.0	3.0	3.9983725547790527	1.5248188972473145
1.0	43450000.0	43460000.0	10.0	4.24699592590332	1.6314685344696045
1.0	43480000.0	43490000.0	3.0	4.621841907501221	1.782880425453186
1.0	43600000.0	43610000.0	3.0	4.339301109313965	1.6697971820831299
1.0	43710000.0	43720000.0	1.0	4.325383186340332	1.6640632152557373
1.0	43750000.0	43760000.0	5.0	4.393366813659668	1.6919307708740234
1.0	43770000.0	43780000.0	2.0	3.9140045642852783	1.487501859664917
1.0	43850000.0	43860000.0	5.0	4.443833351135254	1.7123820781707764
1.0	43860000.0	43870000.0	3.0	3.971778392791748	1.513115644454956
1.0	43870000.0	43880000.0	4.0	3.9601783752441406	1.5079944133758545
1.0	43880000.0	43890000.0	3.0	4.084701061248779	1.562412977218628
1.0	43900000.0	43910000.0	2.0	4.09622859954834	1.5673882961273193
1.0	43940000.0	43950000.0	5.0	4.707952499389648	1.8160842657089233
1.0	43970000.0	43980000.0	5.0	4.728673934936523	1.8239866495132446
1.0	44000000.0	44010000.0	5.0	4.339925289154053	1.6700547933578491
1.0	44010000.0	44020000.0	9.0	4.587110996246338	1.769325613975525
1.0	44310000.0	44320000.0	3.0	3.501774311065674	1.297194242477417
1.0	44450000.0	44460000.0	4.0	4.45061731338501	1.715112328529358
1.0	44470000.0	44480000.0	1.0	3.951695203781128	1.5042413473129272
1.0	44560000.0	44570000.0	7.0	4.7456817626953125	1.8304469585418701
1.0	44630000.0	44640000.0	7.0	4.381899833679199	1.6872562170028687
1.0	44790000.0	44800000.0	6.0	3.6691925525665283	1.3760426044464111
1.0	44980000.0	44990000.0	7.0	4.9419660568237305	1.9033660888671875
1.0	44990000.0	45000000.0	7.0	4.941048622131348	1.9030311107635498
1.0	45010000.0	45020000.0	2.0	4.886606693267822	1.8831037282943726
1.0	45040000.0	45050000.0	4.0	4.826582908630371	1.8608649969100952
1.0	45120000.0	45130000.0	2.0	3.7601113319396973	1.4179834127426147
1.0	45200000.0	45210000.0	3.0	4.523520469665527	1.744253158569336
1.0	45300000.0	45310000.0	6.0	3.8369574546813965	1.4529308080673218
1.0	45340000.0	45350000.0	4.0	3.0188357830047607	1.0403547286987305
1.0	45490000.0	45500000.0	4.0	3.1925978660583496	1.1458395719528198
1.0	45560000.0	45570000.0	2.0	3.3667426109313965	1.2321377992630005
1.0	45600000.0	45610000.0	2.0	4.053699493408203	1.5489797592163086
1.0	45650000.0	45660000.0	5.0	3.3852996826171875	1.2339873313903809
1.0	45670000.0	45680000.0	1.0	3.979271650314331	1.5164194107055664
1.0	45680000.0	45690000.0	5.0	4.2203240394592285	1.620262861251831
1.0	45740000.0	45750000.0	3.0	4.454266548156738	1.7165775299072266
1.0	45810000.0	45820000.0	4.0	3.490962266921997	1.2920334339141846
1.0	45900000.0	45910000.0	1.0	4.058347225189209	1.5509984493255615
1.0	45910000.0	45920000.0	5.0	3.9580395221710205	1.5070523023605347
1.0	45930000.0	45940000.0	3.0	3.893723726272583	1.4784437417984009
1.0	45970000.0	45980000.0	6.0	3.734903335571289	1.4064198732376099
1.0	46020000.0	46030000.0	4.0	3.6768157482147217	1.3795859813690186
1.0	46050000.0	46060000.0	4.0	4.116678714752197	1.5686181783676147
1.0	46090000.0	46100000.0	3.0	4.333728313446045	1.667502760887146
1.0	46210000.0	46220000.0	5.0	4.500396728515625	1.7320270538330078
1.0	46280000.0	46290000.0	1.0	4.087440490722656	1.5636012554168701
1.0	46330000.0	46340000.0	2.0	4.044569492340088	1.5450103282928467
1.0	46390000.0	46400000.0	2.0	3.3773841857910156	1.2373119592666626
1.0	46550000.0	46560000.0	4.0	4.065728664398193	1.5542008876800537
1.0	46590000.0	46600000.0	2.0	4.2585248947143555	1.6246780157089233
1.0	46600000.0	46610000.0	7.0	4.5822296142578125	1.767412781715393
1.0	46620000.0	46630000.0	7.0	4.863345146179199	1.874521255493164
1.0	46630000.0	46640000.0	2.0	4.656645774841309	1.796373724937439
1.0	46670000.0	46680000.0	4.0	4.403914451599121	1.6962223052978516
1.0	46720000.0	46730000.0	6.0	3.953634262084961	1.5050984621047974
1.0	46800000.0	46810000.0	6.0	4.656527519226074	1.780909538269043
1.0	46840000.0	46850000.0	4.0	4.344334125518799	1.6718661785125732
1.0	46860000.0	46870000.0	5.0	4.257935047149658	1.636047124862671
1.0	46940000.0	46950000.0	5.0	5.031014442443848	1.935453176498413
1.0	46950000.0	46960000.0	7.0	5.396536827087402	2.060784101486206
1.0	47040000.0	47050000.0	3.0	4.013885498046875	1.5316137075424194
1.0	47120000.0	47130000.0	4.0	3.5891385078430176	1.3385978937149048
1.0	47180000.0	47190000.0	4.0	3.995997667312622	1.523773431777954
1.0	47280000.0	47290000.0	7.0	3.8808586597442627	1.4726861715316772
1.0	47390000.0	47400000.0	3.0	4.307289123535156	1.6565847396850586
1.0	47500000.0	47510000.0	3.0	4.616763114929199	1.7809035778045654
1.0	47510000.0	47520000.0	6.0	4.1374101638793945	1.5850709676742554
1.0	47600000.0	47610000.0	5.0	4.347911834716797	1.6733348369598389
1.0	47710000.0	47720000.0	4.0	4.11624002456665	1.5759985446929932
1.0	47750000.0	47760000.0	1.0	3.5778465270996094	1.3332805633544922
1.0	47780000.0	47790000.0	3.0	4.658110618591309	1.796937346458435
1.0	47800000.0	47810000.0	4.0	4.118850231170654	1.5771172046661377
1.0	47830000.0	47840000.0	4.0	3.7098770141601562	1.3948886394500732
1.0	47900000.0	47910000.0	6.0	4.643101692199707	1.7911323308944702
1.0	47920000.0	47930000.0	5.0	4.4944562911987305	1.7326862812042236
1.0	47940000.0	47950000.0	2.0	4.612107276916504	1.7790954113006592
1.0	47950000.0	47960000.0	7.0	4.65952205657959	1.7974841594696045
1.0	47980000.0	47990000.0	4.0	4.722568511962891	1.8216625452041626
1.0	48000000.0	48010000.0	4.0	4.423873424530029	1.7043170928955078
1.0	48050000.0	48060000.0	2.0	4.805389404296875	1.852948784828186
1.0	48060000.0	48070000.0	7.0	4.500767230987549	1.7352046966552734
1.0	48170000.0	48180000.0	7.0	4.9229350090026855	1.8964259624481201
1.0	48220000.0	48230000.0	2.0	4.7021355628967285	1.8138597011566162
1.0	48260000.0	48270000.0	8.0	3.993166446685791	1.522531270980835
1.0	48290000.0	48300000.0	2.0	4.462228298187256	1.7197784185409546
1.0	48440000.0	48450000.0	1.0	4.462279319763184	1.7197986841201782
1.0	48450000.0	48460000.0	7.0	4.181783199310303	1.603973388671875
1.0	48470000.0	48480000.0	6.0	4.74267053604126	1.829308271408081
1.0	48540000.0	48550000.0	4.0	4.386728763580322	1.689225196838379
1.0	48560000.0	48570000.0	3.0	4.330060005187988	1.6659908294677734
1.0	48580000.0	48590000.0	1.0	3.6307873725891113	1.3581420183181763
1.0	48690000.0	48700000.0	4.0	4.78458309173584	1.8451416492462158
1.0	48730000.0	48740000.0	2.0	4.672030448913574	1.8023078441619873
1.0	48760000.0	48770000.0	6.0	4.1398091316223145	1.5860965251922607
1.0	48770000.0	48780000.0	3.0	4.201775550842285	1.6124393939971924
1.0	48840000.0	48850000.0	0.0	3.447915554046631	1.2713994979858398
1.0	48880000.0	48890000.0	6.0	4.157842636108398	1.5937907695770264
1.0	48890000.0	48900000.0	2.0	4.175961494445801	1.6015046834945679
1.0	48970000.0	48980000.0	5.0	4.2986626625061035	1.6530077457427979
1.0	49020000.0	49030000.0	2.0	4.252711296081543	1.6338586807250977
1.0	49180000.0	49190000.0	4.0	4.649045944213867	1.793432593345642
1.0	49210000.0	49220000.0	6.0	4.061964988708496	1.5525697469711304
1.0	49240000.0	49250000.0	4.0	4.194530487060547	1.6093769073486328
1.0	49330000.0	49340000.0	4.0	4.5492424964904785	1.7544326782226562
1.0	49370000.0	49380000.0	6.0	4.8150224685668945	1.8565536737442017
1.0	49450000.0	49460000.0	7.0	5.407739162445068	2.064466953277588
1.0	49570000.0	49580000.0	7.0	5.62721061706543	2.1346595287323
1.0	49630000.0	49640000.0	3.0	5.377921104431152	2.0546462535858154
1.0	49740000.0	49750000.0	4.0	5.777423858642578	2.180628776550293
1.0	49750000.0	49760000.0	4.0	4.153151512145996	1.581970453262329
1.0	49820000.0	49830000.0	7.0	6.102303504943848	2.274343490600586
1.0	49860000.0	49870000.0	4.0	6.421147346496582	2.358804225921631
1.0	49960000.0	49970000.0	4.0	5.683849334716797	2.152191162109375
1.0	50050000.0	50060000.0	6.0	5.2744574546813965	2.020059108734131
1.0	50130000.0	50140000.0	5.0	5.827546119689941	2.195596933364868
1.0	50390000.0	50400000.0	3.0	5.08805513381958	1.955686330795288
1.0	50510000.0	50520000.0	7.0	4.591523170471191	1.771052360534668
1.0	50570000.0	50580000.0	2.0	5.602049827575684	2.1267952919006348
1.0	50590000.0	50600000.0	1.0	5.033034324645996	1.9361730813980103
1.0	50670000.0	50680000.0	5.0	5.113137245178223	1.9645042419433594
1.0	50840000.0	50850000.0	5.0	5.05991792678833	1.9457414150238037
1.0	50870000.0	50880000.0	2.0	5.318231105804443	2.0347933769226074
1.0	50880000.0	50890000.0	8.0	5.538180828094482	2.1066203117370605
1.0	50900000.0	50910000.0	9.0	4.030777454376221	1.53900146484375
1.0	50940000.0	50950000.0	4.0	3.6698951721191406	1.3763701915740967
1.0	50960000.0	50970000.0	0.0	3.815549373626709	1.443239450454712
1.0	51040000.0	51050000.0	1.0	3.316547393798828	1.2076585292816162
1.0	51070000.0	51080000.0	6.0	3.327854871749878	1.2131843566894531
1.0	51090000.0	51100000.0	7.0	3.373883008956909	1.2356113195419312
1.0	51100000.0	51110000.0	4.0	3.5422985553741455	1.316467046737671
1.0	51110000.0	51120000.0	2.0	3.8786473274230957	1.4716953039169312
1.0	51270000.0	51280000.0	5.0	4.157248497009277	1.5935434103012085
1.0	51380000.0	51390000.0	2.0	4.032467365264893	1.5397377014160156
1.0	51410000.0	51420000.0	1.0	3.890481948852539	1.4769937992095947
1.0	51440000.0	51450000.0	5.0	4.7848944664001465	1.8452593088150024
1.0	51540000.0	51550000.0	5.0	4.964056968688965	1.911383032798767
1.0	51560000.0	51570000.0	7.0	4.908465385437012	1.8911333084106445
1.0	51590000.0	51600000.0	3.0	4.72420597076416	1.822282075881958
1.0	51610000.0	51620000.0	7.0	4.577908039093018	1.7657150030136108
1.0	51710000.0	51720000.0	2.0	4.014133930206299	1.5317246913909912
1.0	51720000.0	51730000.0	5.0	3.803584575653076	1.437807559967041
1.0	51740000.0	51750000.0	4.0	3.968170166015625	1.511526346206665
1.0	51870000.0	51880000.0	5.0	3.84257435798645	1.4554650783538818
1.0	51920000.0	51930000.0	2.0	3.8537158966064453	1.4604864120483398
1.0	51950000.0	51960000.0	6.0	3.623626708984375	1.3547910451889038
1.0	51960000.0	51970000.0	4.0	3.572648525238037	1.330824375152588
1.0	52220000.0	52230000.0	1.0	2.974808931350708	1.0279964208602905
1.0	52240000.0	52250000.0	0.0	3.1567904949188232	1.1287544965744019
1.0	52340000.0	52350000.0	3.0	4.677316665649414	1.793386459350586
1.0	52440000.0	52450000.0	4.0	4.692720890045166	1.8102538585662842
1.0	52450000.0	52460000.0	6.0	4.956643104553223	1.908694863319397
1.0	52460000.0	52470000.0	7.0	5.079919338226318	1.9528182744979858
1.0	52550000.0	52560000.0	4.0	3.9463038444519043	1.5018587112426758
1.0	52620000.0	52630000.0	4.0	3.7449843883514404	1.411046028137207
1.0	52730000.0	52740000.0	3.0	3.292804718017578	1.1960194110870361
1.0	52760000.0	52770000.0	1.0	3.6488444805145264	1.3665720224380493
1.0	52780000.0	52790000.0	3.0	3.677777051925659	1.380029320716858
1.0	52970000.0	52980000.0	7.0	3.215229034423828	1.1577789783477783
1.0	52990000.0	53000000.0	2.0	3.3848934173583984	1.2409616708755493
1.0	53040000.0	53050000.0	6.0	4.270263671875	1.6411914825439453
1.0	53070000.0	53080000.0	3.0	3.912754774093628	1.4869450330734253
1.0	53090000.0	53100000.0	1.0	4.430640697479248	1.7070550918579102
1.0	53170000.0	53180000.0	5.0	4.546337127685547	1.7532879114151
1.0	53280000.0	53290000.0	1.0	3.6093742847442627	1.348106026649475
1.0	53300000.0	53310000.0	3.0	4.2683305740356445	1.6403888463974
1.0	53330000.0	53340000.0	1.0	4.11588191986084	1.5758450031280518
1.0	53360000.0	53370000.0	2.0	3.7596516609191895	1.417772650718689
1.0	53380000.0	53390000.0	7.0	4.005173683166504	1.5277999639511108
1.0	53390000.0	53400000.0	4.0	3.9183928966522217	1.4813432693481445
1.0	53400000.0	53410000.0	5.0	3.8598105907440186	1.4632302522659302
1.0	53440000.0	53450000.0	4.0	4.180666923522949	1.6034982204437256
1.0	53450000.0	53460000.0	5.0	3.9155914783477783	1.4882102012634277
1.0	53500000.0	53510000.0	4.0	3.921372652053833	1.4907835721969604
1.0	53610000.0	53620000.0	6.0	4.518653392791748	1.7423232793807983
1.0	53630000.0	53640000.0	2.0	4.7694549560546875	1.8394386768341064
1.0	53660000.0	53670000.0	4.0	4.088181972503662	1.5522329807281494
1.0	53700000.0	53710000.0	4.0	4.066716194152832	1.5373027324676514
1.0	53770000.0	53780000.0	2.0	4.564801216125488	1.7605661153793335
1.0	53800000.0	53810000.0	13.0	5.444378852844238	2.0764355659484863
1.0	53820000.0	53830000.0	7.0	6.125567436218262	2.2807564735412598
1.0	53840000.0	53850000.0	5.0	6.251778602600098	2.3148601055145264
1.0	53920000.0	53930000.0	7.0	5.7828779220581055	2.1822690963745117
1.0	53930000.0	53940000.0	5.0	5.258627891540527	2.0146965980529785
1.0	53970000.0	53980000.0	7.0	5.304596900939941	2.0302188396453857
1.0	53990000.0	54000000.0	5.0	5.083215236663818	1.9539804458618164
1.0	54100000.0	54110000.0	4.0	4.601450443267822	1.7749354839324951
1.0	54130000.0	54140000.0	4.0	4.920062065124512	1.8953790664672852
1.0	54150000.0	54160000.0	1.0	5.107436180114746	1.9625027179718018
1.0	54160000.0	54170000.0	9.0	4.378904819488525	1.6860355138778687
1.0	54220000.0	54230000.0	8.0	3.993485927581787	1.5226727724075317
1.0	54240000.0	54250000.0	1.0	3.6258060932159424	1.355810523033142
1.0	54250000.0	54260000.0	3.0	3.4751486778259277	1.2844698429107666
1.0	54280000.0	54290000.0	5.0	3.391334056854248	1.2440721988677979
1.0	54320000.0	54330000.0	2.0	3.4333128929138184	1.2643699645996094
1.0	54350000.0	54360000.0	1.0	4.081800937652588	1.5611590147018433
1.0	54430000.0	54440000.0	6.0	3.6883671283721924	1.3849425315856934
1.0	54620000.0	54630000.0	0.0	4.184532165527344	1.6051393747329712
1.0	54660000.0	54670000.0	3.0	3.3975346088409424	1.2410666942596436
1.0	54670000.0	54680000.0	4.0	3.526806592941284	1.3091108798980713
1.0	54680000.0	54690000.0	9.0	3.5542969703674316	1.3221523761749268
1.0	54710000.0	54720000.0	2.0	3.452693462371826	1.2736930847167969
1.0	54820000.0	54830000.0	0.0	3.5320191383361816	1.311586856842041
1.0	54870000.0	54880000.0	5.0	4.302011013031006	1.6477962732315063
1.0	54890000.0	54900000.0	3.0	4.230452060699463	1.624525785446167
1.0	54930000.0	54940000.0	2.0	4.4985809326171875	1.7343337535858154
1.0	54980000.0	54990000.0	4.0	4.77871036529541	1.8429311513900757
1.0	55000000.0	55010000.0	5.0	4.571795463562012	1.7633155584335327
1.0	55020000.0	55030000.0	2.0	3.588953733444214	1.3385088443756104
1.0	55040000.0	55050000.0	5.0	3.213646411895752	1.1569925546646118
1.0	55120000.0	55130000.0	6.0	4.144012928009033	1.587894082069397
1.0	55220000.0	55230000.0	2.0	3.654686450958252	1.3692890405654907
1.0	55270000.0	55280000.0	4.0	4.061104774475098	1.5521994829177856
1.0	55290000.0	55300000.0	3.0	4.131697654724121	1.5826244354248047
1.0	55400000.0	55410000.0	4.0	3.860275983810425	1.463441252708435
1.0	55410000.0	55420000.0	6.0	3.7365927696228027	1.407192349433899
1.0	55440000.0	55450000.0	2.0	3.90388560295105	1.4829822778701782
1.0	55480000.0	55490000.0	1.0	3.776895046234131	1.4256534576416016
1.0	55520000.0	55530000.0	1.0	3.1980180740356445	1.1492458581924438
1.0	55550000.0	55560000.0	2.0	3.612736225128174	1.3496849536895752
1.0	55570000.0	55580000.0	4.0	3.439181089401245	1.2671983242034912
1.0	55580000.0	55590000.0	4.0	3.481077194213867	1.287302017211914
1.0	55670000.0	55680000.0	5.0	3.9288036823272705	1.4940859079360962
1.0	55790000.0	55800000.0	2.0	4.705523490905762	1.815155029296875
1.0	55800000.0	55810000.0	2.0	4.409367561340332	1.6984338760375977
1.0	55860000.0	55870000.0	4.0	4.29683780670166	1.6522514820098877
1.0	55880000.0	55890000.0	6.0	3.901979446411133	1.4821357727050781
1.0	55980000.0	55990000.0	3.0	4.51979923248291	1.7427799701690674
1.0	56000000.0	56010000.0	2.0	4.024615287780762	1.5363035202026367
1.0	56040000.0	56050000.0	1.0	4.198703765869141	1.6111423969268799
1.0	56080000.0	56090000.0	5.0	4.578254699707031	1.7658512592315674
1.0	56180000.0	56190000.0	4.0	4.653290748596191	1.7950748205184937
1.0	56210000.0	56220000.0	5.0	5.032656669616699	1.9360393285751343
1.0	56280000.0	56290000.0	6.0	5.540465354919434	2.107348680496216
1.0	56320000.0	56330000.0	3.0	5.653242588043213	2.1427512168884277
1.0	56350000.0	56360000.0	2.0	5.837725639343262	2.1986138820648193
1.0	56400000.0	56410000.0	4.0	5.333604335784912	2.039930582046509
1.0	56410000.0	56420000.0	3.0	6.139340877532959	2.2845354080200195
1.0	56420000.0	56430000.0	1.0	5.7290849685668945	2.166020154953003
1.0	56460000.0	56470000.0	2.0	6.264868259429932	2.318331718444824
1.0	56480000.0	56490000.0	6.0	5.031488418579102	1.9356228113174438
1.0	56530000.0	56540000.0	0.0	4.455968856811523	1.717266321182251
1.0	56560000.0	56570000.0	3.0	4.586419105529785	1.7690509557724
1.0	56570000.0	56580000.0	4.0	4.805799961090088	1.8531029224395752
1.0	56620000.0	56630000.0	3.0	4.326422214508057	1.664491891860962
1.0	56640000.0	56650000.0	5.0	4.36142110824585	1.6788809299468994
1.0	56690000.0	56700000.0	3.0	4.587841987609863	1.76961350440979
1.0	56740000.0	56750000.0	5.0	4.394526481628418	1.6924049854278564
1.0	56750000.0	56760000.0	2.0	4.437719821929932	1.7099136114120483
1.0	56820000.0	56830000.0	6.0	3.723116636276245	1.4009953737258911
1.0	56830000.0	56840000.0	3.0	2.776378870010376	0.8977103233337402
1.0	56840000.0	56850000.0	3.0	4.216853141784668	1.618805170059204
1.0	56850000.0	56860000.0	3.0	4.055138111114502	1.5496091842651367
1.0	56890000.0	56900000.0	3.0	4.128498077392578	1.5812519788742065
1.0	56980000.0	56990000.0	3.0	4.160835266113281	1.595070242881775
1.0	57020000.0	57030000.0	5.0	3.779831647872925	1.4269945621490479
1.0	57040000.0	57050000.0	4.0	4.4575419425964355	1.717897653579712
1.0	57130000.0	57140000.0	6.0	4.242131233215332	1.629428505897522
1.0	57200000.0	57210000.0	4.0	4.559841632843018	1.7586147785186768
1.0	57220000.0	57230000.0	1.0	4.52909517288208	1.746466875076294
1.0	57260000.0	57270000.0	4.0	4.207771301269531	1.614971399307251
1.0	57310000.0	57320000.0	5.0	4.565101623535156	1.7606852054595947
1.0	57320000.0	57330000.0	2.0	4.153435707092285	1.5919132232666016
1.0	57350000.0	57360000.0	7.0	4.642972946166992	1.7910829782485962
1.0	57530000.0	57540000.0	5.0	5.205774307250977	1.9966468811035156
1.0	57540000.0	57550000.0	7.0	5.427887916564941	2.0710604190826416
1.0	57590000.0	57600000.0	6.0	5.132167816162109	1.971161127090454
1.0	57620000.0	57630000.0	5.0	5.272011756896973	2.0192322731018066
1.0	57640000.0	57650000.0	8.0	4.9596052169799805	1.9097707271575928
1.0	57660000.0	57670000.0	2.0	5.12612247467041	1.9690515995025635
1.0	57680000.0	57690000.0	7.0	5.118104457855225	1.96624755859375
1.0	57690000.0	57700000.0	5.0	5.132553577423096	1.9712982177734375
1.0	57710000.0	57720000.0	1.0	4.96230936050415	1.9107511043548584
1.0	57770000.0	57780000.0	8.0	5.042263984680176	1.9394649267196655
1.0	57780000.0	57790000.0	6.0	5.331147193908691	2.039111375808716
1.0	57800000.0	57810000.0	5.0	5.257269859313965	2.0142345428466797
1.0	57870000.0	57880000.0	4.0	5.328585624694824	2.038257122039795
1.0	57880000.0	57890000.0	7.0	5.135337829589844	1.972269058227539
1.0	57920000.0	57930000.0	5.0	5.539905071258545	2.1071712970733643
1.0	57950000.0	57960000.0	4.0	5.652987480163574	2.1426706314086914
1.0	58000000.0	58010000.0	10.0	5.314487457275391	2.033538579940796
1.0	58120000.0	58130000.0	2.0	6.769165992736816	2.4425735473632812
1.0	58200000.0	58210000.0	8.0	6.291233539581299	2.3252830505371094
1.0	58250000.0	58260000.0	4.0	6.830488681793213	2.456427812576294
1.0	58390000.0	58400000.0	1.0	5.683970928192139	2.152228832244873
1.0	58470000.0	58480000.0	6.0	5.050045967102051	1.9422338008880615
1.0	58520000.0	58530000.0	3.0	5.626141548156738	2.134326696395874
1.0	58530000.0	58540000.0	2.0	5.485809326171875	2.0898497104644775
1.0	58580000.0	58590000.0	4.0	4.6819939613342285	1.8061373233795166
1.0	58680000.0	58690000.0	5.0	5.339080333709717	2.0417580604553223
1.0	58690000.0	58700000.0	2.0	4.78764009475708	1.8462883234024048
1.0	58750000.0	58760000.0	10.0	4.616931915283203	1.780968427658081
1.0	58760000.0	58770000.0	3.0	5.25190544128418	2.0124125480651855
1.0	58770000.0	58780000.0	3.0	4.576359748840332	1.7651102542877197
1.0	58850000.0	58860000.0	8.0	4.5134124755859375	1.7402362823486328
1.0	58960000.0	58970000.0	4.0	3.648134708404541	1.366239309310913
1.0	59030000.0	59040000.0	4.0	4.464555263519287	1.7207164764404297
1.0	59050000.0	59060000.0	5.0	4.114579200744629	1.5752851963043213
1.0	59110000.0	59120000.0	2.0	3.837292194366455	1.453080177307129
1.0	59310000.0	59320000.0	3.0	4.0810136795043945	1.5608196258544922
1.0	59530000.0	59540000.0	2.0	4.344804763793945	1.6720607280731201
1.0	59540000.0	59550000.0	4.0	4.349371910095215	1.6739380359649658
1.0	59700000.0	59710000.0	3.0	3.9708895683288574	1.51272714138031
1.0	59720000.0	59730000.0	2.0	3.4795639514923096	1.2810508012771606
1.0	59730000.0	59740000.0	3.0	4.0117716789245605	1.5306899547576904
1.0	59770000.0	59780000.0	0.0	3.5121848583221436	1.3021575212478638
1.0	59820000.0	59830000.0	8.0	3.5694007873535156	1.3292900323867798
1.0	59910000.0	59920000.0	10.0	4.3233537673950195	1.6632249355316162
1.0	59940000.0	59950000.0	6.0	3.894989013671875	1.4790122509002686
1.0	59970000.0	59980000.0	6.0	4.29199743270874	1.6502399444580078
1.0	60130000.0	60140000.0	3.0	3.856656551361084	1.4618098735809326
1.0	60140000.0	60150000.0	4.0	3.8139476776123047	1.4425151348114014
1.0	60160000.0	60170000.0	3.0	3.7004332542419434	1.3905202150344849
1.0	60180000.0	60190000.0	6.0	3.537252902984619	1.3140718936920166
1.0	60250000.0	60260000.0	7.0	3.690772294998169	1.386054277420044
1.0	60310000.0	60320000.0	4.0	3.362849712371826	1.230252981185913
1.0	60380000.0	60390000.0	3.0	4.064394950866699	1.5536258220672607
1.0	60430000.0	60440000.0	5.0	3.8916923999786377	1.4775350093841553
1.0	60480000.0	60490000.0	2.0	4.63033390045166	1.7861820459365845
1.0	60490000.0	60500000.0	4.0	4.6502366065979	1.7938945293426514
1.0	60580000.0	60590000.0	4.0	4.375568389892578	1.684671401977539
1.0	60620000.0	60630000.0	5.0	4.24786901473999	1.6318353414535522
1.0	60630000.0	60640000.0	4.0	4.598143577575684	1.773644208908081
1.0	60640000.0	60650000.0	5.0	4.920614719390869	1.8955808877944946
1.0	60710000.0	60720000.0	6.0	4.708657264709473	1.8163572549819946
1.0	60760000.0	60770000.0	1.0	4.687251091003418	1.8081533908843994
1.0	60800000.0	60810000.0	4.0	4.685629367828369	1.807530164718628
1.0	60870000.0	60880000.0	7.0	4.557072639465332	1.757523775100708
1.0	60920000.0	60930000.0	6.0	4.982516288757324	1.9180532693862915
1.0	61030000.0	61040000.0	3.0	4.557814598083496	1.7578147649765015
1.0	61070000.0	61080000.0	6.0	4.562557220458984	1.75968337059021
1.0	61130000.0	61140000.0	11.0	4.765954494476318	1.838118553161621
1.0	61160000.0	61170000.0	5.0	4.5549726486206055	1.7566947937011719
1.0	61190000.0	61200000.0	0.0	4.6818695068359375	1.8060909509658813
1.0	61210000.0	61220000.0	6.0	4.759002208709717	1.8354921340942383
1.0	61350000.0	61360000.0	6.0	4.5830302238464355	1.7677249908447266
1.0	61400000.0	61410000.0	6.0	4.155970096588135	1.5929951667785645
1.0	61430000.0	61440000.0	1.0	3.978327989578247	1.5160048007965088
1.0	61470000.0	61480000.0	3.0	3.8287925720214844	1.4492385387420654
1.0	61500000.0	61510000.0	1.0	3.9005496501922607	1.4814972877502441
1.0	61530000.0	61540000.0	1.0	4.11310338973999	1.5746512413024902
1.0	61620000.0	61630000.0	1.0	3.2460784912109375	1.1684582233428955
1.0	61640000.0	61650000.0	4.0	3.274418354034424	1.1860377788543701
1.0	61680000.0	61690000.0	2.0	3.616076946258545	1.3512513637542725
1.0	61720000.0	61730000.0	1.0	3.6738178730010986	1.378190279006958
1.0	61740000.0	61750000.0	2.0	3.7086124420166016	1.3943077325820923
1.0	61760000.0	61770000.0	1.0	3.4995834827423096	1.2961466312408447
1.0	61800000.0	61810000.0	7.0	3.6119518280029297	1.3493160009384155
1.0	61830000.0	61840000.0	3.0	3.7680423259735107	1.4216071367263794
1.0	61850000.0	61860000.0	2.0	3.8621151447296143	1.4642658233642578
1.0	61860000.0	61870000.0	8.0	4.0184125900268555	1.533595323562622
1.0	62050000.0	62060000.0	1.0	4.2695112228393555	1.6408827304840088
1.0	62150000.0	62160000.0	5.0	3.7186057567596436	1.3989152908325195
1.0	62180000.0	62190000.0	0.0	3.5715270042419434	1.3302950859069824
1.0	62190000.0	62200000.0	4.0	4.6113996505737305	1.7634267807006836
1.0	62210000.0	62220000.0	4.0	3.383208751678467	1.240142583847046
1.0	62250000.0	62260000.0	6.0	3.318462371826172	1.2085940837860107
1.0	62260000.0	62270000.0	2.0	3.446908473968506	1.2709121704101562
1.0	62310000.0	62320000.0	3.0	3.1508822441101074	1.1237242221832275
1.0	62330000.0	62340000.0	2.0	3.1526284217834473	1.1195132732391357
1.0	62400000.0	62410000.0	2.0	3.622227430343628	1.3541359901428223
1.0	62450000.0	62460000.0	12.0	3.7251174449920654	1.401916265487671
1.0	62460000.0	62470000.0	4.0	3.6543617248535156	1.369140863418579
1.0	62550000.0	62560000.0	7.0	3.497530460357666	1.295167088508606
1.0	62580000.0	62590000.0	0.0	4.161227703094482	1.5952351093292236
1.0	62660000.0	62670000.0	4.0	5.9864349365234375	2.2418107986450195
1.0	62780000.0	62790000.0	2.0	5.9375128746032715	2.22778058052063
1.0	62800000.0	62810000.0	6.0	4.772742748260498	1.8406814336776733
1.0	62910000.0	62920000.0	4.0	3.766841411590576	1.4210598468780518
1.0	63090000.0	63100000.0	5.0	3.5644001960754395	1.3269280195236206
1.0	63120000.0	63130000.0	2.0	3.7440357208251953	1.4106149673461914
1.0	63170000.0	63180000.0	3.0	4.226036071777344	1.6226675510406494
1.0	63230000.0	63240000.0	5.0	4.1855597496032715	1.6055761575698853
1.0	63270000.0	63280000.0	4.0	3.748216152191162	1.412527084350586
1.0	63310000.0	63320000.0	5.0	3.9557442665100098	1.5060334205627441
1.0	63320000.0	63330000.0	2.0	4.161513328552246	1.5953584909439087
1.0	63340000.0	63350000.0	3.0	4.922453880310059	1.8962504863739014
1.0	63350000.0	63360000.0	6.0	4.983860015869141	1.9185386896133423
1.0	63370000.0	63380000.0	5.0	5.021951675415039	1.932215929031372
1.0	63460000.0	63470000.0	6.0	5.04661226272583	1.9410114288330078
1.0	63490000.0	63500000.0	4.0	5.215653419494629	2.000039577484131
1.0	63570000.0	63580000.0	5.0	4.412747383117676	1.6998058557510376
1.0	63630000.0	63640000.0	3.0	4.568299770355225	1.7619409561157227
1.0	63640000.0	63650000.0	5.0	4.561415195465088	1.7592353820800781
1.0	63740000.0	63750000.0	1.0	4.608388900756836	1.777642011642456
1.0	63790000.0	63800000.0	7.0	4.702387809753418	1.8139568567276
1.0	63910000.0	63920000.0	3.0	3.201472520828247	1.1505801677703857
1.0	63970000.0	63980000.0	1.0	3.061964511871338	1.0593587160110474
1.0	63980000.0	63990000.0	3.0	3.4182960987091064	1.2445570230484009
1.0	63990000.0	64000000.0	1.0	3.379410982131958	1.2382962703704834
1.0	64030000.0	64040000.0	8.0	3.091495990753174	1.0858345031738281
1.0	64160000.0	64170000.0	6.0	4.316287994384766	1.6603071689605713
1.0	64190000.0	64200000.0	4.0	4.465376853942871	1.7210464477539062
1.0	64340000.0	64350000.0	3.0	4.034698486328125	1.540711760520935
1.0	64410000.0	64420000.0	7.0	3.7337265014648438	1.4058780670166016
1.0	64420000.0	64430000.0	6.0	3.9709954261779785	1.5127702951431274
1.0	64490000.0	64500000.0	6.0	3.9077510833740234	1.48471200466156
1.0	64510000.0	64520000.0	3.0	4.164867401123047	1.596782922744751
1.0	64540000.0	64550000.0	3.0	3.8002750873565674	1.436306357383728
1.0	64570000.0	64580000.0	2.0	4.003268718719482	1.5269657373428345
1.0	64610000.0	64620000.0	9.0	4.044328212738037	1.5449059009552002
1.0	64700000.0	64710000.0	14.0	4.111551761627197	1.5739822387695312
1.0	64730000.0	64740000.0	5.0	4.277207851409912	1.6440868377685547
1.0	64750000.0	64760000.0	4.0	4.380928993225098	1.686859130859375
1.0	64790000.0	64800000.0	2.0	4.841346740722656	1.8663599491119385
1.0	64810000.0	64820000.0	2.0	3.437117099761963	1.2662029266357422
1.0	64900000.0	64910000.0	7.0	4.244281768798828	1.6303313970565796
1.0	64930000.0	64940000.0	2.0	3.988372325897217	1.5204262733459473
1.0	65090000.0	65100000.0	4.0	3.7489421367645264	1.4128632545471191
1.0	65140000.0	65150000.0	2.0	3.616670608520508	1.3515300750732422
1.0	65280000.0	65290000.0	2.0	3.436203718185425	1.2657597064971924
1.0	65310000.0	65320000.0	3.0	3.5357537269592285	1.3133630752563477
1.0	65430000.0	65440000.0	6.0	4.732361316680908	1.815977692604065
1.0	65470000.0	65480000.0	1.0	3.9999592304229736	1.5255149602890015
1.0	65510000.0	65520000.0	5.0	4.032303810119629	1.539668321609497
1.0	65570000.0	65580000.0	9.0	4.3939924240112305	1.6921848058700562
1.0	65710000.0	65720000.0	2.0	4.249721527099609	1.6326087713241577
1.0	65810000.0	65820000.0	6.0	3.5660152435302734	1.3276913166046143
1.0	65850000.0	65860000.0	2.0	3.6058928966522217	1.3464748859405518
1.0	65960000.0	65970000.0	3.0	3.9663898944854736	1.5107409954071045
1.0	65980000.0	65990000.0	4.0	3.983842372894287	1.518433690071106
1.0	65990000.0	66000000.0	4.0	3.9177558422088623	1.4891737699508667
1.0	66090000.0	66100000.0	5.0	4.558239459991455	1.7579820156097412
1.0	66140000.0	66150000.0	1.0	4.641085147857666	1.7903515100479126
1.0	66160000.0	66170000.0	7.0	5.089827537536621	1.9563090801239014
1.0	66210000.0	66220000.0	7.0	5.4207377433776855	2.068723201751709
1.0	66300000.0	66310000.0	2.0	5.079733848571777	1.9527523517608643
1.0	66340000.0	66350000.0	5.0	3.80554461479187	1.438697099685669
1.0	66370000.0	66380000.0	4.0	5.230480670928955	2.0051121711730957
1.0	66400000.0	66410000.0	3.0	4.856767654418945	1.8720861673355103
1.0	66470000.0	66480000.0	5.0	4.675722599029541	1.803727388381958
1.0	66580000.0	66590000.0	2.0	4.62004280090332	1.7821834087371826
1.0	66590000.0	66600000.0	3.0	4.481689453125	1.7275851964950562
1.0	66610000.0	66620000.0	3.0	4.493876934051514	1.732455849647522
1.0	66620000.0	66630000.0	1.0	4.692902565002441	1.8103246688842773
1.0	66640000.0	66650000.0	4.0	4.418637275695801	1.7021934986114502
1.0	66700000.0	66710000.0	2.0	3.6414902210235596	1.363138198852539
1.0	66750000.0	66760000.0	3.0	4.006600379943848	1.5284278392791748
1.0	66830000.0	66840000.0	4.0	4.769885540008545	1.8396037817001343
1.0	66870000.0	66880000.0	7.0	4.7629899978637695	1.8369996547698975
1.0	66960000.0	66970000.0	2.0	4.8178300857543945	1.857601523399353
1.0	67270000.0	67280000.0	2.0	4.346384048461914	1.6727088689804077
1.0	67330000.0	67340000.0	7.0	3.761322021484375	1.4185354709625244
1.0	67410000.0	67420000.0	0.0	3.394252061843872	1.2454967498779297
1.0	67460000.0	67470000.0	3.0	3.1805672645568848	1.1405842304229736
1.0	67510000.0	67520000.0	5.0	3.3807804584503174	1.2153105735778809
1.0	67560000.0	67570000.0	3.0	4.199246883392334	1.6113700866699219
1.0	67590000.0	67600000.0	2.0	4.20632266998291	1.6143615245819092
1.0	67620000.0	67630000.0	8.0	4.0380144119262695	1.5421559810638428
1.0	67650000.0	67660000.0	3.0	4.414065837860107	1.7003402709960938
1.0	67740000.0	67750000.0	7.0	4.148758411407471	1.5899211168289185
1.0	67820000.0	67830000.0	3.0	3.8374838829040527	1.4531667232513428
1.0	67860000.0	67870000.0	4.0	3.7090492248535156	1.3945058584213257
1.0	67880000.0	67890000.0	1.0	4.214022159576416	1.6176109313964844
1.0	67940000.0	67950000.0	5.0	4.528846740722656	1.7463659048080444
1.0	67960000.0	67970000.0	5.0	4.784915447235107	1.8452680110931396
1.0	68040000.0	68050000.0	6.0	4.039593696594238	1.5428434610366821
1.0	68050000.0	68060000.0	2.0	4.419512748718262	1.7025493383407593
1.0	68070000.0	68080000.0	4.0	4.4932451248168945	1.732204794883728
1.0	68090000.0	68100000.0	3.0	4.325887680053711	1.6642671823501587
1.0	68130000.0	68140000.0	5.0	3.7052416801452637	1.392744779586792
1.0	68140000.0	68150000.0	8.0	3.582284450531006	1.335370421409607
1.0	68190000.0	68200000.0	1.0	3.5011703968048096	1.2969070672988892
1.0	68210000.0	68220000.0	2.0	3.332357883453369	1.2153863906860352
1.0	68220000.0	68230000.0	5.0	3.501885175704956	1.2972480058670044
1.0	68260000.0	68270000.0	2.0	3.5040931701660156	1.298298954963684
1.0	68270000.0	68280000.0	4.0	3.6444191932678223	1.3645057678222656
1.0	68290000.0	68300000.0	3.0	3.5604043006896973	1.3250408172607422
1.0	68320000.0	68330000.0	5.0	4.462628364562988	1.719940185546875
1.0	68350000.0	68360000.0	5.0	4.504884243011475	1.7368463277816772
1.0	68540000.0	68550000.0	1.0	4.716304302215576	1.8192743062973022
1.0	68570000.0	68580000.0	4.0	4.109617710113525	1.5731536149978638
1.0	68600000.0	68610000.0	4.0	3.8168647289276123	1.4438339471817017
1.0	68620000.0	68630000.0	4.0	3.8555004596710205	1.4612897634506226
1.0	68640000.0	68650000.0	6.0	4.038308620452881	1.5422829389572144
1.0	68670000.0	68680000.0	3.0	3.973933696746826	1.5140674114227295
1.0	68750000.0	68760000.0	4.0	3.9002175331115723	1.4813483953475952
1.0	68860000.0	68870000.0	8.0	4.422295570373535	1.7036765813827515
1.0	68900000.0	68910000.0	3.0	4.906876087188721	1.8905518054962158
1.0	68920000.0	68930000.0	4.0	5.1923418045043945	1.9920294284820557
1.0	68930000.0	68940000.0	2.0	5.193019866943359	1.9922634363174438
1.0	68950000.0	68960000.0	4.0	4.458582878112793	1.7183135747909546
1.0	68970000.0	68980000.0	4.0	5.553059101104736	2.111347198486328
1.0	68990000.0	69000000.0	9.0	5.317318439483643	2.0344839096069336
1.0	69030000.0	69040000.0	4.0	5.54445743560791	2.1086177825927734
1.0	69080000.0	69090000.0	9.0	6.434060096740723	2.362067699432373
1.0	69160000.0	69170000.0	11.0	6.614189147949219	2.4063518047332764
1.0	69240000.0	69250000.0	7.0	6.699291229248047	2.4264559745788574
1.0	69260000.0	69270000.0	3.0	6.907268524169922	2.473386526107788
1.0	69360000.0	69370000.0	7.0	5.691922187805176	2.154670000076294
1.0	69370000.0	69380000.0	13.0	6.177044868469238	2.2948079109191895
1.0	69400000.0	69410000.0	5.0	6.886761665344238	2.4688973426818848
1.0	69430000.0	69440000.0	6.0	6.459265232086182	2.3684041500091553
1.0	69540000.0	69550000.0	4.0	6.603515625	2.4037930965423584
1.0	69590000.0	69600000.0	8.0	7.282040596008301	2.540722608566284
1.0	69660000.0	69670000.0	11.0	6.990270137786865	2.4912450313568115
1.0	69670000.0	69680000.0	8.0	6.8740997314453125	2.4661107063293457
1.0	69760000.0	69770000.0	6.0	7.506804466247559	2.56254243850708
1.0	69810000.0	69820000.0	8.0	6.974325656890869	2.4878506660461426
1.0	69830000.0	69840000.0	12.0	6.714926719665527	2.430054187774658
1.0	69860000.0	69870000.0	6.0	7.286462306976318	2.539151668548584
1.0	69880000.0	69890000.0	6.0	6.535059928894043	2.3871889114379883
1.0	70110000.0	70120000.0	5.0	5.30371618270874	2.0299229621887207
1.0	70170000.0	70180000.0	7.0	5.801723480224609	2.1879093647003174
1.0	70230000.0	70240000.0	3.0	6.593440055847168	2.4013712406158447
1.0	70260000.0	70270000.0	8.0	6.510973930358887	2.38126540184021
1.0	70280000.0	70290000.0	6.0	6.64028263092041	2.412571907043457
1.0	70330000.0	70340000.0	9.0	6.370858669281006	2.345975160598755
1.0	70380000.0	70390000.0	7.0	6.080506324768066	2.2682995796203613
1.0	70440000.0	70450000.0	6.0	6.190717697143555	2.2985081672668457
1.0	70450000.0	70460000.0	10.0	5.82033634185791	2.1934523582458496
1.0	70460000.0	70470000.0	5.0	4.8087286949157715	1.854198694229126
1.0	70600000.0	70610000.0	4.0	5.129534721374512	1.9702434539794922
1.0	70660000.0	70670000.0	8.0	3.8441543579101562	1.4561779499053955
1.0	70670000.0	70680000.0	7.0	4.585280418395996	1.7532707452774048
1.0	70720000.0	70730000.0	3.0	4.035138130187988	1.5409036874771118
1.0	70750000.0	70760000.0	6.0	3.6469063758850098	1.3656684160232544
1.0	70760000.0	70770000.0	3.0	3.6802926063537598	1.381197214126587
1.0	70770000.0	70780000.0	5.0	3.501451015472412	1.2970410585403442
1.0	70790000.0	70800000.0	4.0	3.505908489227295	1.299164891242981
1.0	70870000.0	70880000.0	2.0	4.37587308883667	1.669663667678833
1.0	70900000.0	70910000.0	3.0	3.717430830001831	1.3983728885650635
1.0	71030000.0	71040000.0	3.0	4.9945878982543945	1.922402024269104
1.0	71040000.0	71050000.0	2.0	5.114056587219238	1.9648281335830688
1.0	71120000.0	71130000.0	4.0	4.968039512634277	1.912824034690857
1.0	71130000.0	71140000.0	6.0	4.890315055847168	1.8844654560089111
1.0	71160000.0	71170000.0	2.0	5.164794921875	1.9825092554092407
1.0	71200000.0	71210000.0	3.0	4.738055229187012	1.827553391456604
1.0	71410000.0	71420000.0	4.0	5.380220413208008	2.055408239364624
1.0	71690000.0	71700000.0	2.0	5.2616777420043945	2.0157341957092285
1.0	71700000.0	71710000.0	5.0	4.712015151977539	1.8176380395889282
1.0	71760000.0	71770000.0	5.0	5.188532829284668	1.9907188415527344
1.0	71830000.0	71840000.0	6.0	4.5546464920043945	1.7565670013427734
1.0	72020000.0	72030000.0	5.0	5.585668563842773	2.1216492652893066
1.0	72040000.0	72050000.0	8.0	5.693123817443848	2.155038595199585
1.0	72090000.0	72100000.0	8.0	5.660377025604248	2.144956111907959
1.0	72250000.0	72260000.0	3.0	5.3769145011901855	2.054312229156494
1.0	72260000.0	72270000.0	13.0	5.280174255371094	2.0219931602478027
1.0	72270000.0	72280000.0	2.0	5.218092918395996	2.0008740425109863
1.0	72310000.0	72320000.0	3.0	5.517294883728027	2.099957227706909
1.0	72520000.0	72530000.0	5.0	5.326581001281738	2.037585735321045
1.0	72540000.0	72550000.0	3.0	5.553177833557129	2.1113858222961426
1.0	72550000.0	72560000.0	6.0	5.455517768859863	2.080054759979248
1.0	72640000.0	72650000.0	5.0	5.985955715179443	2.2416749000549316
1.0	72710000.0	72720000.0	7.0	5.644314765930176	2.1399810314178467
1.0	72760000.0	72770000.0	3.0	5.240850448608398	2.00864839553833
1.0	72810000.0	72820000.0	2.0	5.367063522338867	2.0510573387145996
1.0	72840000.0	72850000.0	7.0	5.581297874450684	2.1202759742736816
1.0	72870000.0	72880000.0	6.0	6.060124397277832	2.2626161575317383
1.0	72920000.0	72930000.0	7.0	6.944613456726074	2.4814817905426025
1.0	73100000.0	73110000.0	6.0	6.136166572570801	2.283665180206299
1.0	73180000.0	73190000.0	6.0	6.1792802810668945	2.295412302017212
1.0	73280000.0	73290000.0	8.0	6.743780612945557	2.4367570877075195
1.0	73310000.0	73320000.0	8.0	7.215543270111084	2.537046432495117
1.0	73370000.0	73380000.0	9.0	7.319521427154541	2.5571720600128174
1.0	73380000.0	73390000.0	4.0	7.7634453773498535	2.633594274520874
1.0	73420000.0	73430000.0	6.0	7.5474534034729	2.5982062816619873
1.0	73460000.0	73470000.0	13.0	6.861760139465332	2.463383913040161
1.0	73480000.0	73490000.0	7.0	7.347809791564941	2.562472343444824
1.0	73520000.0	73530000.0	8.0	7.486307621002197	2.587569236755371
1.0	73550000.0	73560000.0	8.0	7.680117130279541	2.6123623847961426
1.0	73570000.0	73580000.0	9.0	7.432933807373047	2.578061580657959
1.0	73590000.0	73600000.0	8.0	7.6981353759765625	2.6232540607452393
1.0	73680000.0	73690000.0	6.0	7.501289367675781	2.590200901031494
1.0	73740000.0	73750000.0	10.0	6.810160160064697	2.4518628120422363
1.0	73770000.0	73780000.0	2.0	6.8160552978515625	2.4531896114349365
1.0	73860000.0	73870000.0	4.0	6.384330749511719	2.34942889213562
1.0	73880000.0	73890000.0	8.0	6.478334903717041	2.373171806335449
1.0	73910000.0	73920000.0	6.0	6.385448455810547	2.349714994430542
1.0	73980000.0	73990000.0	7.0	5.757124423980713	2.174515962600708
1.0	74090000.0	74100000.0	8.0	6.756130218505859	2.4395906925201416
1.0	74180000.0	74190000.0	8.0	6.918708801269531	2.4758782386779785
1.0	74220000.0	74230000.0	7.0	6.745352745056152	2.4371190071105957
1.0	74230000.0	74240000.0	3.0	6.612313270568848	2.4059033393859863
1.0	74250000.0	74260000.0	7.0	6.85421895980835	2.4617133140563965
1.0	74280000.0	74290000.0	7.0	6.368119716644287	2.3452694416046143
1.0	74300000.0	74310000.0	5.0	6.193507194519043	2.299262523651123
1.0	74310000.0	74320000.0	8.0	6.354878902435303	2.3418593406677246
1.0	74350000.0	74360000.0	7.0	6.630190849304199	2.4101719856262207
1.0	74360000.0	74370000.0	7.0	6.767080783843994	2.4418082237243652
1.0	74390000.0	74400000.0	9.0	6.4428253173828125	2.3642773628234863
1.0	74440000.0	74450000.0	5.0	6.781325340270996	2.4453413486480713
1.0	74460000.0	74470000.0	4.0	6.2547807693481445	2.315657138824463
1.0	74600000.0	74610000.0	1.0	5.752413272857666	2.173090696334839
1.0	74640000.0	74650000.0	5.0	5.367123603820801	2.051076650619507
1.0	74660000.0	74670000.0	3.0	4.5445027351379395	1.752563238143921
1.0	74680000.0	74690000.0	1.0	5.191562175750732	1.9917640686035156
1.0	74720000.0	74730000.0	3.0	5.240883827209473	2.0086607933044434
1.0	74730000.0	74740000.0	9.0	4.953213691711426	1.907451868057251
1.0	74780000.0	74790000.0	3.0	5.84720516204834	2.201417922973633
1.0	74790000.0	74800000.0	7.0	5.281497001647949	2.0224392414093018
1.0	74890000.0	74900000.0	6.0	5.665398597717285	2.1465086936950684
1.0	74920000.0	74930000.0	9.0	5.936601638793945	2.227517604827881
1.0	74930000.0	74940000.0	1.0	5.922750949859619	2.2235107421875
1.0	74980000.0	74990000.0	7.0	5.668827056884766	2.1475653648376465
1.0	75090000.0	75100000.0	8.0	5.88941764831543	2.213815450668335
1.0	75120000.0	75130000.0	8.0	5.402162551879883	2.062634229660034
1.0	75130000.0	75140000.0	5.0	5.258656024932861	2.0147042274475098
1.0	75150000.0	75160000.0	5.0	5.129793643951416	1.9703330993652344
1.0	75170000.0	75180000.0	6.0	4.664767742156982	1.799506425857544
1.0	75180000.0	75190000.0	7.0	4.525328159332275	1.7449676990509033
1.0	75240000.0	75250000.0	8.0	5.345827579498291	2.04400634765625
1.0	75280000.0	75290000.0	7.0	6.205230236053467	2.302417278289795
1.0	75290000.0	75300000.0	10.0	6.109837532043457	2.27642560005188
1.0	75310000.0	75320000.0	7.0	6.642193794250488	2.413026809692383
1.0	75370000.0	75380000.0	9.0	6.621394157409668	2.4080731868743896
1.0	75620000.0	75630000.0	5.0	5.443138122558594	2.0760319232940674
1.0	75630000.0	75640000.0	1.0	5.720678806304932	2.163461446762085
1.0	75670000.0	75680000.0	4.0	5.565465927124023	2.115278482437134
1.0	75680000.0	75690000.0	6.0	5.458856582641602	2.081138849258423
1.0	75690000.0	75700000.0	4.0	5.56833028793335	2.1161837577819824
1.0	75750000.0	75760000.0	7.0	5.046153545379639	1.9408495426177979
1.0	75790000.0	75800000.0	7.0	5.485302448272705	2.0896854400634766
1.0	76000000.0	76010000.0	5.0	5.104428291320801	1.9614490270614624
1.0	76020000.0	76030000.0	6.0	5.149298667907715	1.9771289825439453
1.0	76070000.0	76080000.0	5.0	5.36276388168335	2.049630641937256
1.0	76190000.0	76200000.0	2.0	3.9067859649658203	1.4660394191741943
1.0	76250000.0	76260000.0	7.0	4.270627498626709	1.6298907995224
1.0	76360000.0	76370000.0	6.0	4.996717929840088	1.9231681823730469
1.0	76410000.0	76420000.0	3.0	5.133781433105469	1.971726655960083
1.0	76440000.0	76450000.0	3.0	5.901028633117676	2.2172017097473145
1.0	76460000.0	76470000.0	3.0	5.2284979820251465	2.0044336318969727
1.0	76510000.0	76520000.0	7.0	5.330202579498291	2.0387961864471436
1.0	76610000.0	76620000.0	4.0	5.327462196350098	2.037879705429077
1.0	76660000.0	76670000.0	6.0	5.164450168609619	1.9823929071426392
1.0	76680000.0	76690000.0	4.0	5.359066486358643	2.0484042167663574
1.0	76750000.0	76760000.0	5.0	4.369690418243408	1.6822643280029297
1.0	76850000.0	76860000.0	3.0	4.479485034942627	1.7267024517059326
1.0	76860000.0	76870000.0	1.0	4.795430660247803	1.849217414855957
1.0	76900000.0	76910000.0	6.0	4.323938369750977	1.6634671688079834
1.0	76960000.0	76970000.0	5.0	4.9534759521484375	1.9075472354888916
1.0	76980000.0	76990000.0	6.0	4.706168174743652	1.8154035806655884
1.0	77020000.0	77030000.0	5.0	4.663124084472656	1.7988744974136353
1.0	77030000.0	77040000.0	8.0	4.496584892272949	1.7335370779037476
1.0	77070000.0	77080000.0	5.0	4.698492527008057	1.8124666213989258
1.0	77080000.0	77090000.0	5.0	4.657426357269287	1.796675443649292
1.0	77110000.0	77120000.0	4.0	5.002104759216309	1.9251047372817993
1.0	77140000.0	77150000.0	6.0	4.612266540527344	1.7791579961776733
1.0	77190000.0	77200000.0	2.0	4.137908935546875	1.58528470993042
1.0	77210000.0	77220000.0	6.0	4.424307823181152	1.7044912576675415
1.0	77280000.0	77290000.0	2.0	4.418886661529541	1.7022936344146729
1.0	77370000.0	77380000.0	1.0	3.3384575843811035	1.2183640003204346
1.0	77410000.0	77420000.0	2.0	3.9211277961730957	1.490675687789917
1.0	77420000.0	77430000.0	4.0	4.160649299621582	1.5949894189834595
1.0	77510000.0	77520000.0	1.0	3.7458083629608154	1.4114242792129517
1.0	77620000.0	77630000.0	1.0	3.568424940109253	1.3288252353668213
1.0	77630000.0	77640000.0	0.0	3.5381221771240234	1.3144876956939697
1.0	77690000.0	77700000.0	5.0	4.143886089324951	1.587841510772705
1.0	77760000.0	77770000.0	5.0	4.4767680168151855	1.7256135940551758
1.0	77810000.0	77820000.0	5.0	4.552769660949707	1.7558262348175049
1.0	78050000.0	78060000.0	3.0	3.7278804779052734	1.4031858444213867
1.0	78060000.0	78070000.0	5.0	3.621565580368042	1.3538239002227783
1.0	78080000.0	78090000.0	5.0	3.532794237136841	1.3119561672210693
1.0	78110000.0	78120000.0	3.0	3.725928544998169	1.4022901058197021
1.0	78140000.0	78150000.0	3.0	3.6078648567199707	1.3368147611618042
1.0	78190000.0	78200000.0	5.0	3.7108473777770996	1.395339012145996
1.0	78200000.0	78210000.0	4.0	3.690094470977783	1.3857425451278687
1.0	78280000.0	78290000.0	5.0	3.635998487472534	1.3605719804763794
1.0	78330000.0	78340000.0	2.0	3.1189088821411133	1.1098601818084717
1.0	78420000.0	78430000.0	3.0	3.815265655517578	1.443111777305603
1.0	78470000.0	78480000.0	4.0	4.143963813781738	1.5878735780715942
1.0	78530000.0	78540000.0	4.0	3.9837169647216797	1.5183757543563843
1.0	78550000.0	78560000.0	3.0	4.094027519226074	1.5664395093917847
1.0	78700000.0	78710000.0	4.0	5.0948028564453125	1.9580625295639038
1.0	78780000.0	78790000.0	6.0	4.757851600646973	1.8350598812103271
1.0	78850000.0	78860000.0	4.0	4.722402572631836	1.821599006652832
1.0	78970000.0	78980000.0	2.0	5.149222373962402	1.9771032333374023
1.0	78990000.0	79000000.0	7.0	5.246182918548584	2.010467290878296
1.0	79000000.0	79010000.0	7.0	5.035564422607422	1.9370782375335693
1.0	79020000.0	79030000.0	3.0	5.189080238342285	1.990907073020935
1.0	79080000.0	79090000.0	9.0	4.586703300476074	1.769163727760315
1.0	79120000.0	79130000.0	3.0	4.275385856628418	1.6433274745941162
1.0	79200000.0	79210000.0	7.0	5.732012748718262	2.1669111251831055
1.0	79230000.0	79240000.0	8.0	5.715750217437744	2.1619598865509033
1.0	79240000.0	79250000.0	6.0	6.067440032958984	2.264657974243164
1.0	79270000.0	79280000.0	2.0	6.183163642883301	2.296463966369629
1.0	79300000.0	79310000.0	8.0	5.248885154724121	2.0113894939422607
1.0	79330000.0	79340000.0	7.0	5.867641925811768	2.20743465423584
1.0	79380000.0	79390000.0	4.0	5.7224860191345215	2.1640117168426514
1.0	79390000.0	79400000.0	3.0	5.8455023765563965	2.200913190841675
1.0	79410000.0	79420000.0	1.0	5.616255283355713	2.1312410831451416
1.0	79470000.0	79480000.0	2.0	6.018857479095459	2.2510135173797607
1.0	79490000.0	79500000.0	5.0	5.43096923828125	2.072067975997925
1.0	79520000.0	79530000.0	7.0	5.150880336761475	1.977678894996643
1.0	79560000.0	79570000.0	10.0	5.040898323059082	1.938978910446167
1.0	79600000.0	79610000.0	1.0	5.55731725692749	2.112696886062622
1.0	79630000.0	79640000.0	6.0	4.509311676025391	1.7386071681976318
1.0	79760000.0	79770000.0	4.0	4.724030494689941	1.8222191333770752
1.0	79770000.0	79780000.0	3.0	4.6297101974487305	1.7859413623809814
1.0	79840000.0	79850000.0	2.0	5.149113178253174	1.977064847946167
1.0	79850000.0	79860000.0	3.0	5.048205852508545	1.9415794610977173
1.0	79860000.0	79870000.0	3.0	4.826779842376709	1.8609405755996704
1.0	79890000.0	79900000.0	8.0	4.776597023010254	1.84213387966156
1.0	79920000.0	79930000.0	5.0	5.114459037780762	1.9649683237075806
1.0	79980000.0	79990000.0	6.0	4.542175769805908	1.7516424655914307
1.0	79990000.0	80000000.0	4.0	4.9772186279296875	1.916142225265503
1.0	80050000.0	80060000.0	4.0	4.6135783195495605	1.7796661853790283
1.0	80140000.0	80150000.0	7.0	5.173015594482422	1.985356330871582
1.0	80280000.0	80290000.0	7.0	5.479691982269287	2.0878772735595703
1.0	80410000.0	80420000.0	6.0	4.96718168258667	1.9125150442123413
1.0	80540000.0	80550000.0	4.0	5.2698187828063965	2.0184903144836426
1.0	80560000.0	80570000.0	4.0	5.376006603240967	2.054013252258301
1.0	80570000.0	80580000.0	7.0	5.480997562408447	2.0882983207702637
1.0	80590000.0	80600000.0	5.0	5.01114559173584	1.9283475875854492
1.0	80670000.0	80680000.0	7.0	5.295962333679199	2.0273146629333496
1.0	80750000.0	80760000.0	8.0	4.819209098815918	1.8581136465072632
1.0	80840000.0	80850000.0	6.0	5.50974178314209	2.097539186477661
1.0	80880000.0	80890000.0	4.0	5.333584308624268	2.0399234294891357
1.0	80920000.0	80930000.0	3.0	5.326472282409668	2.0375494956970215
1.0	81100000.0	81110000.0	5.0	4.933601379394531	1.9003181457519531
1.0	81110000.0	81120000.0	3.0	5.059907913208008	1.9457387924194336
1.0	81130000.0	81140000.0	5.0	4.773007392883301	1.8407790660858154
1.0	81180000.0	81190000.0	7.0	4.9235711097717285	1.8966591358184814
1.0	81190000.0	81200000.0	4.0	4.844328880310059	1.8674681186676025
1.0	81300000.0	81310000.0	8.0	4.633957862854004	1.7875871658325195
1.0	81470000.0	81480000.0	4.0	4.602694034576416	1.7754186391830444
1.0	81500000.0	81510000.0	2.0	4.703843116760254	1.8145134449005127
1.0	81540000.0	81550000.0	1.0	5.0975341796875	1.9590238332748413
1.0	81550000.0	81560000.0	4.0	4.862442970275879	1.87418532371521
1.0	81680000.0	81690000.0	5.0	5.2601141929626465	2.015202760696411
1.0	81750000.0	81760000.0	6.0	5.003032207489014	1.925436019897461
1.0	81810000.0	81820000.0	6.0	4.598814964294434	1.7739042043685913
1.0	81830000.0	81840000.0	2.0	5.08463191986084	1.9544798135757446
1.0	81940000.0	81950000.0	3.0	4.762747764587402	1.8369083404541016
1.0	81960000.0	81970000.0	6.0	4.864091873168945	1.8747961521148682
1.0	81970000.0	81980000.0	5.0	4.548087120056152	1.753976821899414
1.0	81980000.0	81990000.0	3.0	5.108834743499756	1.962993860244751
1.0	82050000.0	82060000.0	5.0	5.239266872406006	2.008110523223877
1.0	82110000.0	82120000.0	5.0	5.44662618637085	2.077165126800537
1.0	82160000.0	82170000.0	8.0	4.995640277862549	1.922782301902771
1.0	82190000.0	82200000.0	6.0	5.320414066314697	2.0355238914489746
1.0	82200000.0	82210000.0	4.0	4.913290500640869	1.8929017782211304
1.0	82220000.0	82230000.0	3.0	5.225403785705566	2.0033771991729736
1.0	82320000.0	82330000.0	6.0	4.549877166748047	1.7546875476837158
1.0	82330000.0	82340000.0	1.0	4.3756585121154785	1.6847060918807983
1.0	82650000.0	82660000.0	3.0	4.608773231506348	1.7777912616729736
1.0	82870000.0	82880000.0	4.0	4.509371280670166	1.7386300563812256
1.0	82910000.0	82920000.0	5.0	4.438529014587402	1.710243821144104
1.0	82920000.0	82930000.0	4.0	4.400670051574707	1.6949020624160767
1.0	82980000.0	82990000.0	5.0	4.4137797355651855	1.700223684310913
1.0	83060000.0	83070000.0	5.0	4.6169657707214355	1.7809826135635376
1.0	83230000.0	83240000.0	8.0	4.677082061767578	1.8042513132095337
1.0	83290000.0	83300000.0	8.0	4.5271992683410645	1.7457128763198853
1.0	83300000.0	83310000.0	8.0	4.4848809242248535	1.7288633584976196
1.0	83330000.0	83340000.0	2.0	4.646328449249268	1.7923847436904907
1.0	83390000.0	83400000.0	4.0	4.578526496887207	1.7659568786621094
1.0	83430000.0	83440000.0	4.0	4.177886962890625	1.6023200750350952
1.0	83510000.0	83520000.0	2.0	3.894357204437256	1.4787323474884033
1.0	83520000.0	83530000.0	5.0	3.76948618888855	1.422271490097046
1.0	83620000.0	83630000.0	0.0	1.9611313343048096	0.6128907203674316
1.0	83680000.0	83690000.0	1.0	2.1421353816986084	0.5808466672897339
1.0	83780000.0	83790000.0	3.0	2.202639579772949	0.624189019203186
1.0	83790000.0	83800000.0	0.0	1.909772515296936	0.5132368803024292
1.0	83870000.0	83880000.0	4.0	2.461927890777588	0.7354968190193176
1.0	84030000.0	84040000.0	4.0	4.454760551452637	1.7167783975601196
1.0	84080000.0	84090000.0	8.0	4.607145309448242	1.777156114578247
1.0	84110000.0	84120000.0	2.0	4.700119972229004	1.8130881786346436
1.0	84150000.0	84160000.0	1.0	3.262054920196533	1.1570848226547241
1.0	84170000.0	84180000.0	0.0	4.371486663818359	1.6829979419708252
1.0	84220000.0	84230000.0	2.0	3.7575843334198	1.4168273210525513
1.0	84230000.0	84240000.0	1.0	3.7531814575195312	1.4148082733154297
1.0	84310000.0	84320000.0	2.0	3.704918384552002	1.3925966024398804
1.0	84320000.0	84330000.0	5.0	3.3520286083221436	1.2249829769134521
1.0	84330000.0	84340000.0	7.0	3.4542746543884277	1.2744519710540771
1.0	84440000.0	84450000.0	2.0	3.477354049682617	1.2855236530303955
1.0	84470000.0	84480000.0	9.0	3.4567177295684814	1.2756245136260986
1.0	84510000.0	84520000.0	4.0	3.3415184020996094	1.2198572158813477
1.0	84600000.0	84610000.0	2.0	3.8530383110046387	1.4601809978485107
1.0	84640000.0	84650000.0	1.0	3.8418564796447754	1.4551390409469604
1.0	84650000.0	84660000.0	8.0	3.7506866455078125	1.413666009902954
1.0	84820000.0	84830000.0	5.0	3.8895187377929688	1.4765645265579224
1.0	84870000.0	84880000.0	3.0	3.7607147693634033	1.418258547782898
1.0	84980000.0	84990000.0	3.0	3.732661008834839	1.4053865671157837
1.0	85050000.0	85060000.0	2.0	3.791149139404297	1.4321563243865967
1.0	85070000.0	85080000.0	10.0	3.6345832347869873	1.3599098920822144
1.0	85100000.0	85110000.0	3.0	3.7170424461364746	1.3981941938400269
1.0	85150000.0	85160000.0	0.0	3.915396213531494	1.488121747970581
1.0	85250000.0	85260000.0	4.0	3.723421573638916	1.401135802268982
1.0	85420000.0	85430000.0	5.0	3.6703877449035645	1.3766005039215088
1.0	85430000.0	85440000.0	4.0	3.9068305492401123	1.4843041896820068
1.0	85460000.0	85470000.0	2.0	4.223389625549316	1.6215531826019287
1.0	85500000.0	85510000.0	5.0	3.938739776611328	1.4985020160675049
1.0	85530000.0	85540000.0	5.0	4.292331695556641	1.6503794193267822
1.0	85540000.0	85550000.0	8.0	4.0841522216796875	1.5621750354766846
1.0	85550000.0	85560000.0	4.0	4.177099704742432	1.6019847393035889
1.0	85680000.0	85690000.0	2.0	4.460911750793457	1.7192485332489014
1.0	85690000.0	85700000.0	3.0	4.25778865814209	1.635986328125
1.0	85710000.0	85720000.0	3.0	3.6370081901550293	1.3610436916351318
1.0	85750000.0	85760000.0	3.0	4.162478446960449	1.5957683324813843
1.0	85980000.0	85990000.0	7.0	4.360800266265869	1.6786272525787354
1.0	86100000.0	86110000.0	6.0	3.4412264823913574	1.2681822776794434
1.0	86350000.0	86360000.0	3.0	4.59241247177124	1.7714016437530518
1.0	86420000.0	86430000.0	6.0	5.147946357727051	1.9766582250595093
1.0	86450000.0	86460000.0	7.0	4.772353649139404	1.8405348062515259
1.0	86740000.0	86750000.0	1.0	4.871268272399902	1.8774486780166626
1.0	86800000.0	86810000.0	6.0	4.573049068450928	1.7638088464736938
1.0	86880000.0	86890000.0	4.0	3.7835376262664795	1.4286853075027466
1.0	86950000.0	86960000.0	3.0	4.087677478790283	1.5637011528015137
1.0	87160000.0	87170000.0	1.0	3.979381561279297	1.516465187072754
1.0	87210000.0	87220000.0	4.0	3.3174052238464355	1.2080785036087036
1.0	87240000.0	87250000.0	3.0	4.000944137573242	1.5259490013122559
1.0	87300000.0	87310000.0	3.0	4.177820682525635	1.602291464805603
1.0	87320000.0	87330000.0	3.0	3.6041386127471924	1.3456474542617798
1.0	87490000.0	87500000.0	3.0	3.3658759593963623	1.2317192554473877
1.0	87510000.0	87520000.0	7.0	3.3132100105285645	1.2060225009918213
1.0	87530000.0	87540000.0	1.0	3.247803211212158	1.1591227054595947
1.0	87590000.0	87600000.0	5.0	3.9601263999938965	1.507973313331604
1.0	87640000.0	87650000.0	5.0	4.215414524078369	1.6181976795196533
1.0	87670000.0	87680000.0	5.0	4.632230281829834	1.7869184017181396
1.0	87680000.0	87690000.0	2.0	4.43486213684082	1.7087604999542236
1.0	87720000.0	87730000.0	1.0	4.532125949859619	1.7476673126220703
1.0	87730000.0	87740000.0	7.0	4.467800140380859	1.7220184803009033
1.0	87760000.0	87770000.0	3.0	4.284783840179443	1.6472387313842773
1.0	87770000.0	87780000.0	1.0	4.166134834289551	1.597324013710022
1.0	87850000.0	87860000.0	5.0	3.8895657062530518	1.4765856266021729
1.0	87860000.0	87870000.0	4.0	3.583895206451416	1.336127519607544
1.0	87890000.0	87900000.0	1.0	4.206009864807129	1.61422860622406
1.0	88050000.0	88060000.0	4.0	4.390153884887695	1.690619707107544
1.0	88070000.0	88080000.0	5.0	4.5198845863342285	1.7428125143051147
1.0	88090000.0	88100000.0	5.0	4.713580131530762	1.818233847618103
1.0	88100000.0	88110000.0	5.0	4.734444618225098	1.8261826038360596
1.0	88230000.0	88240000.0	2.0	4.0441789627075195	1.5448405742645264
1.0	88260000.0	88270000.0	5.0	3.810075283050537	1.4407579898834229
1.0	88310000.0	88320000.0	7.0	4.008634090423584	1.529319167137146
1.0	88320000.0	88330000.0	4.0	3.9348323345184326	1.496765375137329
1.0	88330000.0	88340000.0	0.0	3.9540352821350098	1.505277395248413
1.0	88360000.0	88370000.0	0.0	4.499241828918457	1.734595537185669
1.0	88470000.0	88480000.0	6.0	4.737883567810059	1.8274883031845093
1.0	88530000.0	88540000.0	3.0	5.187880039215088	1.9904921054840088
1.0	88560000.0	88570000.0	2.0	4.953012466430664	1.907378911972046
1.0	88630000.0	88640000.0	9.0	4.485548973083496	1.7291275262832642
1.0	88730000.0	88740000.0	5.0	4.7856292724609375	1.845534324645996
1.0	88760000.0	88770000.0	6.0	4.264528751373291	1.6388013362884521
1.0	88770000.0	88780000.0	0.0	4.526496887207031	1.7454326152801514
1.0	88820000.0	88830000.0	4.0	4.617651462554932	1.781250238418579
1.0	88870000.0	88880000.0	5.0	4.318630218505859	1.6612730026245117
1.0	89000000.0	89010000.0	3.0	4.009136199951172	1.5295372009277344
1.0	89090000.0	89100000.0	7.0	4.64401912689209	1.7914870977401733
1.0	89130000.0	89140000.0	8.0	4.312835216522217	1.6588802337646484
1.0	89150000.0	89160000.0	5.0	3.980015516281128	1.506976842880249
1.0	89210000.0	89220000.0	4.0	3.729473114013672	1.4039208889007568
1.0	89240000.0	89250000.0	5.0	3.7373709678649902	1.4075508117675781
1.0	89250000.0	89260000.0	4.0	3.554074764251709	1.3220487833023071
1.0	89280000.0	89290000.0	3.0	3.6531951427459717	1.3686000108718872
1.0	89310000.0	89320000.0	7.0	3.67299222946167	1.3778082132339478
1.0	89330000.0	89340000.0	0.0	3.60583758354187	1.346448302268982
1.0	89410000.0	89420000.0	1.0	3.622069835662842	1.3540596961975098
1.0	89510000.0	89520000.0	2.0	3.705570697784424	1.3928985595703125
1.0	89700000.0	89710000.0	8.0	4.789528846740723	1.846999168395996
1.0	89730000.0	89740000.0	4.0	4.896490097045898	1.8867378234863281
1.0	89770000.0	89780000.0	3.0	4.897400856018066	1.887072205543518
1.0	89800000.0	89810000.0	3.0	5.181910037994385	1.9884332418441772
1.0	89850000.0	89860000.0	4.0	3.681182384490967	1.381608247756958
1.0	89910000.0	89920000.0	4.0	4.248522758483887	1.6321089267730713
1.0	90080000.0	90090000.0	2.0	4.017035007476807	1.5329936742782593
1.0	90150000.0	90160000.0	3.0	4.197726249694824	1.6107261180877686
1.0	90200000.0	90210000.0	4.0	4.403286457061768	1.6959635019302368
1.0	90260000.0	90270000.0	2.0	4.167706489562988	1.597993016242981
1.0	90330000.0	90340000.0	2.0	3.648660182952881	1.36648428440094
1.0	90410000.0	90420000.0	1.0	3.8338122367858887	1.4515082836151123
1.0	90440000.0	90450000.0	4.0	3.896036148071289	1.4794824123382568
1.0	90470000.0	90480000.0	0.0	3.2336182594299316	1.1668670177459717
1.0	90560000.0	90570000.0	2.0	3.742274045944214	1.4019744396209717
1.0	90580000.0	90590000.0	5.0	4.149465084075928	1.5902235507965088
1.0	90650000.0	90660000.0	5.0	4.228213310241699	1.623582124710083
1.0	90740000.0	90750000.0	4.0	4.356682300567627	1.6769368648529053
1.0	90790000.0	90800000.0	4.0	4.809090614318848	1.8543354272842407
1.0	90830000.0	90840000.0	5.0	4.528529167175293	1.7462399005889893
1.0	90840000.0	90850000.0	9.0	4.277706146240234	1.644294023513794
1.0	90880000.0	90890000.0	3.0	4.514725685119629	1.7407585382461548
1.0	90900000.0	90910000.0	3.0	4.983278274536133	1.9183309078216553
1.0	90930000.0	90940000.0	5.0	4.784911155700684	1.8452670574188232
1.0	90940000.0	90950000.0	2.0	4.93958044052124	1.9024966955184937
1.0	90950000.0	90960000.0	8.0	4.714358806610107	1.8185298442840576
1.0	91020000.0	91030000.0	3.0	4.2358503341674805	1.6267932653427124
1.0	91070000.0	91080000.0	4.0	5.127935886383057	1.9696834087371826
1.0	91310000.0	91320000.0	2.0	4.412909030914307	1.6998684406280518
1.0	91400000.0	91410000.0	7.0	3.7286159992218018	1.4035297632217407
1.0	91520000.0	91530000.0	3.0	4.468235969543457	1.7221930027008057
1.0	91540000.0	91550000.0	7.0	4.608179569244385	1.7775623798370361
1.0	91690000.0	91700000.0	8.0	4.178483486175537	1.6025758981704712
1.0	91880000.0	91890000.0	6.0	4.5920023918151855	1.7712386846542358
1.0	91930000.0	91940000.0	11.0	4.85754919052124	1.8723760843276978
1.0	91940000.0	91950000.0	10.0	4.6131181716918945	1.779486894607544
1.0	91950000.0	91960000.0	5.0	4.990292549133301	1.9208552837371826
1.0	91980000.0	91990000.0	8.0	3.9408583641052246	1.4994418621063232
1.0	92050000.0	92060000.0	3.0	4.651920318603516	1.7945455312728882
1.0	92160000.0	92170000.0	6.0	4.126369476318359	1.5803399085998535
1.0	92220000.0	92230000.0	6.0	4.473555088043213	1.724326729774475
1.0	92230000.0	92240000.0	5.0	4.4070868492126465	1.6975094079971313
1.0	92260000.0	92270000.0	4.0	4.267754077911377	1.6401487588882446
1.0	92290000.0	92300000.0	6.0	4.406872272491455	1.6974213123321533
1.0	92320000.0	92330000.0	3.0	3.8956081867218018	1.479293704032898
1.0	92400000.0	92410000.0	4.0	4.539077281951904	1.7504161596298218
1.0	92530000.0	92540000.0	6.0	4.113579750061035	1.5748586654663086
1.0	92590000.0	92600000.0	1.0	3.939716339111328	1.4989360570907593
1.0	92650000.0	92660000.0	13.0	4.090940952301025	1.5651081800460815
1.0	92810000.0	92820000.0	2.0	3.677628993988037	1.3799594640731812
1.0	92870000.0	92880000.0	6.0	4.268346309661865	1.6403961181640625
1.0	92950000.0	92960000.0	4.0	4.2213239669799805	1.6206836700439453
1.0	93080000.0	93090000.0	1.0	3.4601097106933594	1.2772531509399414
1.0	93100000.0	93110000.0	3.0	3.505286455154419	1.2988688945770264
1.0	93140000.0	93150000.0	5.0	3.527463436126709	1.3094236850738525
1.0	93190000.0	93200000.0	5.0	3.43103289604187	1.2632696628570557
1.0	93220000.0	93230000.0	2.0	3.912227153778076	1.4867112636566162
1.0	93370000.0	93380000.0	3.0	3.7355315685272217	1.4067071676254272
1.0	93420000.0	93430000.0	2.0	4.142541885375977	1.5778491497039795
1.0	93430000.0	93440000.0	8.0	3.500088930130005	1.2963922023773193
1.0	93460000.0	93470000.0	1.0	4.2101149559021	1.6159614324569702
1.0	93500000.0	93510000.0	4.0	4.5098371505737305	1.7388156652450562
1.0	93540000.0	93550000.0	7.0	4.557757377624512	1.7577950954437256
1.0	93600000.0	93610000.0	2.0	3.3268344402313232	1.2126837968826294
1.0	93680000.0	93690000.0	3.0	3.222301483154297	1.161270260810852
1.0	93690000.0	93700000.0	1.0	3.099074602127075	1.099940538406372
1.0	93830000.0	93840000.0	2.0	3.2906761169433594	1.1949727535247803
1.0	93840000.0	93850000.0	3.0	3.9228641986846924	1.4914486408233643
1.0	93860000.0	93870000.0	0.0	3.5781090259552	1.3333979845046997
1.0	93880000.0	93890000.0	3.0	4.080392837524414	1.560551404953003
1.0	93950000.0	93960000.0	3.0	3.6358532905578613	1.3605046272277832
1.0	94000000.0	94010000.0	1.0	3.5769965648651123	1.332877516746521
1.0	94040000.0	94050000.0	2.0	3.4983601570129395	1.2955635786056519
1.0	94070000.0	94080000.0	6.0	3.173649787902832	1.1371489763259888
1.0	94090000.0	94100000.0	2.0	3.4809577465057373	1.2872463464736938
1.0	94110000.0	94120000.0	2.0	3.4810595512390137	1.2872951030731201
1.0	94130000.0	94140000.0	5.0	3.8631553649902344	1.4647331237792969
1.0	94150000.0	94160000.0	1.0	4.09787654876709	1.5680980682373047
1.0	94170000.0	94180000.0	5.0	3.902446746826172	1.4823442697525024
1.0	94260000.0	94270000.0	4.0	3.3318419456481934	1.215132474899292
1.0	94310000.0	94320000.0	2.0	4.229873180389404	1.6076161861419678
1.0	94350000.0	94360000.0	3.0	3.4088187217712402	1.2525395154953003
1.0	94400000.0	94410000.0	3.0	3.886061191558838	1.4750159978866577
1.0	94430000.0	94440000.0	6.0	4.4247541427612305	1.7046735286712646
1.0	94490000.0	94500000.0	4.0	4.327629566192627	1.6649919748306274
1.0	94520000.0	94530000.0	10.0	4.392309188842773	1.691501259803772
1.0	94540000.0	94550000.0	1.0	4.352208614349365	1.6750990152359009
1.0	94570000.0	94580000.0	3.0	3.906421661376953	1.4841228723526
1.0	94730000.0	94740000.0	5.0	3.7828879356384277	1.4283894300460815
1.0	94790000.0	94800000.0	3.0	3.8934288024902344	1.4783138036727905
1.0	95130000.0	95140000.0	4.0	3.681804656982422	1.3818986415863037
1.0	95150000.0	95160000.0	0.0	4.085111141204834	1.562591552734375
1.0	95190000.0	95200000.0	4.0	3.726039409637451	1.4023404121398926
1.0	95220000.0	95230000.0	4.0	3.361872434616089	1.2297741174697876
1.0	95250000.0	95260000.0	3.0	3.8110451698303223	1.4411996603012085
1.0	95280000.0	95290000.0	1.0	3.448777437210083	1.271811604499817
1.0	95340000.0	95350000.0	8.0	3.2031161785125732	1.1457840204238892
1.0	95350000.0	95360000.0	0.0	3.485647678375244	1.2894880771636963
1.0	95370000.0	95380000.0	2.0	3.328326463699341	1.2134168148040771
1.0	95390000.0	95400000.0	1.0	3.851858139038086	1.4439479112625122
1.0	95400000.0	95410000.0	6.0	3.4857420921325684	1.2895338535308838
1.0	95420000.0	95430000.0	4.0	3.662562608718872	1.3729575872421265
1.0	95450000.0	95460000.0	3.0	3.113459825515747	1.1039648056030273
1.0	95460000.0	95470000.0	4.0	3.199213743209839	1.149837613105774
1.0	95470000.0	95480000.0	1.0	3.7120068073272705	1.3958747386932373
1.0	95680000.0	95690000.0	5.0	3.2303061485290527	1.1644788980484009
1.0	95860000.0	95870000.0	5.0	4.0650129318237305	1.5538904666900635
1.0	95880000.0	95890000.0	3.0	4.440120697021484	1.71088445186615
1.0	95950000.0	95960000.0	2.0	4.310451030731201	1.6578943729400635
1.0	95990000.0	96000000.0	1.0	4.711033821105957	1.8172613382339478
1.0	96060000.0	96070000.0	2.0	4.6245269775390625	1.7839248180389404
1.0	96090000.0	96100000.0	6.0	4.691952705383301	1.80995774269104
1.0	96120000.0	96130000.0	6.0	4.832577705383301	1.8631023168563843
1.0	96250000.0	96260000.0	3.0	4.517248630523682	1.7417652606964111
1.0	96290000.0	96300000.0	7.0	4.524718284606934	1.7447303533554077
1.0	96370000.0	96380000.0	4.0	4.742182731628418	1.8291232585906982
1.0	96500000.0	96510000.0	4.0	5.338435173034668	2.041541337966919
1.0	96580000.0	96590000.0	5.0	4.601204872131348	1.7748394012451172
1.0	96600000.0	96610000.0	5.0	4.693006992340088	1.8103621006011963
1.0	96640000.0	96650000.0	4.0	5.18515682220459	1.9895565509796143
1.0	96750000.0	96760000.0	3.0	4.823375701904297	1.859670639038086
1.0	96850000.0	96860000.0	6.0	4.7621049880981445	1.8366661071777344
1.0	96990000.0	97000000.0	1.0	5.058155059814453	1.945113182067871
1.0	97050000.0	97060000.0	6.0	4.683222770690918	1.8066089153289795
1.0	97160000.0	97170000.0	6.0	4.114247798919678	1.575141429901123
1.0	97240000.0	97250000.0	3.0	3.5248780250549316	1.3081963062286377
1.0	97280000.0	97290000.0	1.0	3.48652982711792	1.289913535118103
1.0	97330000.0	97340000.0	4.0	4.4777421951293945	1.726003646850586
1.0	97340000.0	97350000.0	6.0	4.787661552429199	1.8462955951690674
1.0	97420000.0	97430000.0	5.0	4.936040878295898	1.9012088775634766
1.0	97430000.0	97440000.0	9.0	4.6013641357421875	1.7749016284942627
1.0	97640000.0	97650000.0	4.0	3.829460620880127	1.4495376348495483
1.0	97660000.0	97670000.0	5.0	3.938952922821045	1.4985973834991455
1.0	97710000.0	97720000.0	1.0	4.042025566101074	1.543901801109314
1.0	97720000.0	97730000.0	3.0	4.013229846954346	1.5313307046890259
1.0	97770000.0	97780000.0	3.0	4.1353044509887695	1.5841684341430664
1.0	97790000.0	97800000.0	1.0	4.382255554199219	1.6874011754989624
1.0	97850000.0	97860000.0	3.0	4.467698574066162	1.7219762802124023
1.0	97940000.0	97950000.0	7.0	4.236695289611816	1.627147912979126
1.0	98000000.0	98010000.0	2.0	4.271894931793213	1.6418752670288086
1.0	98030000.0	98040000.0	5.0	3.8488802909851074	1.4583094120025635
1.0	98040000.0	98050000.0	4.0	4.0168867111206055	1.5329279899597168
1.0	98070000.0	98080000.0	0.0	3.91581654548645	1.4883086681365967
1.0	98220000.0	98230000.0	9.0	4.398352146148682	1.6939592361450195
1.0	98270000.0	98280000.0	3.0	4.545488357543945	1.7529493570327759
1.0	98290000.0	98300000.0	3.0	4.578588962554932	1.7659800052642822
1.0	98360000.0	98370000.0	7.0	4.235962867736816	1.6268424987792969
1.0	98370000.0	98380000.0	7.0	4.36422061920166	1.680026650428772
1.0	98440000.0	98450000.0	6.0	5.282407283782959	2.02274489402771
1.0	98450000.0	98460000.0	11.0	5.077725410461426	1.9520397186279297
1.0	98460000.0	98470000.0	5.0	4.700576305389404	1.81326162815094
1.0	98470000.0	98480000.0	4.0	5.060235977172852	1.945853590965271
1.0	98510000.0	98520000.0	4.0	4.938845157623291	1.9022276401519775
1.0	98670000.0	98680000.0	4.0	4.927683353424072	1.8981599807739258
1.0	98690000.0	98700000.0	8.0	5.349207878112793	2.0451300144195557
1.0	98750000.0	98760000.0	1.0	5.214633941650391	1.9996898174285889
1.0	98760000.0	98770000.0	6.0	5.180716037750244	1.9880197048187256
1.0	98840000.0	98850000.0	5.0	5.421270847320557	2.0688974857330322
1.0	98850000.0	98860000.0	3.0	5.110243320465088	1.9634889364242554
1.0	98880000.0	98890000.0	7.0	5.627133846282959	2.134636163711548
1.0	98920000.0	98930000.0	7.0	5.650938987731934	2.1420340538024902
1.0	98970000.0	98980000.0	6.0	5.051745414733887	1.9428373575210571
1.0	99090000.0	99100000.0	16.0	4.67208194732666	1.8023271560668945
1.0	99100000.0	99110000.0	8.0	5.112484931945801	1.9642757177352905
1.0	99120000.0	99130000.0	6.0	4.79660177230835	1.8496532440185547
1.0	99130000.0	99140000.0	5.0	4.496962547302246	1.7336877584457397
1.0	99150000.0	99160000.0	4.0	4.271286964416504	1.6416164636611938
1.0	99190000.0	99200000.0	0.0	4.730963706970215	1.8248573541641235
1.0	99220000.0	99230000.0	1.0	4.207531929016113	1.614871621131897
1.0	99240000.0	99250000.0	3.0	4.9860734939575195	1.9193370342254639
1.0	99310000.0	99320000.0	6.0	5.47031307220459	2.084848403930664
1.0	99540000.0	99550000.0	4.0	5.7709550857543945	2.178684711456299
1.0	99550000.0	99560000.0	8.0	5.660400390625	2.1449625492095947
1.0	99600000.0	99610000.0	5.0	5.165856838226318	1.9828803539276123
1.0	99660000.0	99670000.0	1.0	4.737617015838623	1.8273859024047852
1.0	99670000.0	99680000.0	3.0	4.23816442489624	1.6277663707733154
1.0	99750000.0	99760000.0	1.0	4.47280216217041	1.724023461341858
1.0	99850000.0	99860000.0	2.0	3.331463575363159	1.2149461507797241
1.0	99870000.0	99880000.0	3.0	4.210465908050537	1.6161096096038818
1.0	99920000.0	99930000.0	4.0	3.925323963165283	1.4925408363342285
1.0	100000000.0	100010000.0	2.0	4.191867351531982	1.6082473993301392
1.0	100010000.0	100020000.0	1.0	3.823636293411255	1.4469044208526611
1.0	100090000.0	100100000.0	3.0	4.382267951965332	1.6874058246612549
1.0	100120000.0	100130000.0	3.0	4.2296247482299805	1.6241753101348877
1.0	100160000.0	100170000.0	9.0	3.6861984729766846	1.3839354515075684
1.0	100180000.0	100190000.0	3.0	3.471823215484619	1.2828726768493652
1.0	100270000.0	100280000.0	3.0	4.226161956787109	1.6227214336395264
1.0	100300000.0	100310000.0	4.0	4.214420795440674	1.61777663230896
1.0	100330000.0	100340000.0	3.0	3.769301176071167	1.4221872091293335
1.0	100340000.0	100350000.0	3.0	3.81766939163208	1.4441969394683838
1.0	100440000.0	100450000.0	4.0	3.475980281829834	1.2848666906356812
1.0	100490000.0	100500000.0	1.0	3.2675328254699707	1.1835947036743164
1.0	100510000.0	100520000.0	4.0	2.913736581802368	0.9898666143417358
1.0	100550000.0	100560000.0	5.0	3.2052369117736816	1.1528230905532837
1.0	100570000.0	100580000.0	1.0	3.175255537033081	1.137946367263794
1.0	100600000.0	100610000.0	4.0	3.1914238929748535	1.1459746360778809
1.0	100610000.0	100620000.0	2.0	3.4639809131622314	1.2791123390197754
1.0	100620000.0	100630000.0	5.0	3.3779282569885254	1.2375743389129639
1.0	100640000.0	100650000.0	6.0	3.835341691970825	1.4521961212158203
1.0	100650000.0	100660000.0	3.0	3.478638172149658	1.2861377000808716
1.0	100670000.0	100680000.0	2.0	3.6261088848114014	1.3559544086456299
1.0	100680000.0	100690000.0	3.0	3.635005235671997	1.3601124286651611
1.0	100730000.0	100740000.0	2.0	4.170938968658447	1.5826212167739868
1.0	100750000.0	100760000.0	2.0	4.038119316101074	1.542199730873108
1.0	100780000.0	100790000.0	6.0	4.636530876159668	1.7885881662368774
1.0	100810000.0	100820000.0	5.0	4.318417549133301	1.6466926336288452
1.0	100830000.0	100840000.0	2.0	3.7430922985076904	1.4101762771606445
1.0	100860000.0	100870000.0	3.0	4.139626502990723	1.5860185623168945
1.0	100910000.0	100920000.0	0.0	3.793504238128662	1.4332282543182373
1.0	100920000.0	100930000.0	3.0	3.270453691482544	1.1850364208221436
1.0	100940000.0	100950000.0	3.0	3.3426907062530518	1.2204265594482422
1.0	101130000.0	101140000.0	2.0	3.3752026557922363	1.215032935142517
1.0	101250000.0	101260000.0	4.0	4.720531463623047	1.8208858966827393
1.0	101290000.0	101300000.0	2.0	4.464240074157715	1.7205874919891357
1.0	101340000.0	101350000.0	3.0	3.4877943992614746	1.2905195951461792
1.0	101350000.0	101360000.0	2.0	3.5033650398254395	1.2979466915130615
1.0	101360000.0	101370000.0	0.0	4.889673709869385	1.868721604347229
1.0	101430000.0	101440000.0	2.0	3.491921901702881	1.2924907207489014
1.0	101540000.0	101550000.0	6.0	3.948437213897705	1.5028040409088135
1.0	101570000.0	101580000.0	3.0	4.234217643737793	1.6261069774627686
1.0	101660000.0	101670000.0	2.0	4.4120774269104	1.6995328664779663
1.0	101670000.0	101680000.0	6.0	4.4152374267578125	1.7008183002471924
1.0	101690000.0	101700000.0	6.0	4.31968879699707	1.6617100238800049
1.0	101720000.0	101730000.0	4.0	4.58878755569458	1.7699848413467407
1.0	101780000.0	101790000.0	5.0	4.929085731506348	1.898673415184021
1.0	101810000.0	101820000.0	5.0	4.875151634216309	1.8788820505142212
1.0	101820000.0	101830000.0	4.0	5.061361312866211	1.9462531805038452
1.0	101840000.0	101850000.0	4.0	5.18325662612915	1.9888982772827148
1.0	101970000.0	101980000.0	6.0	5.165065288543701	1.9826040267944336
1.0	102100000.0	102110000.0	6.0	5.952547550201416	2.232112407684326
1.0	102150000.0	102160000.0	4.0	6.1480302810668945	2.2869133949279785
1.0	102230000.0	102240000.0	7.0	5.98972225189209	2.2427453994750977
1.0	102240000.0	102250000.0	4.0	6.008540153503418	2.2480924129486084
1.0	102280000.0	102290000.0	8.0	5.854078769683838	2.2034435272216797
1.0	102290000.0	102300000.0	6.0	6.147972106933594	2.286898374557495
1.0	102330000.0	102340000.0	5.0	6.237910270690918	2.311169385910034
1.0	102400000.0	102410000.0	6.0	6.261476993560791	2.317434787750244
1.0	102430000.0	102440000.0	7.0	5.801843643188477	2.1879448890686035
1.0	102490000.0	102500000.0	7.0	6.034586429595947	2.2554519176483154
1.0	102520000.0	102530000.0	5.0	6.073750972747803	2.2664170265197754
1.0	102560000.0	102570000.0	8.0	5.548320770263672	2.1098427772521973
1.0	102590000.0	102600000.0	11.0	5.430598258972168	2.0719451904296875
1.0	102620000.0	102630000.0	6.0	5.740651607513428	2.169530153274536
1.0	102750000.0	102760000.0	4.0	6.036685943603516	2.2560439109802246
1.0	102760000.0	102770000.0	5.0	6.216203212738037	2.3053653240203857
1.0	102850000.0	102860000.0	5.0	5.4156365394592285	2.0670526027679443
1.0	102890000.0	102900000.0	7.0	5.372135162353516	2.052734851837158
1.0	102910000.0	102920000.0	1.0	4.782203197479248	1.8442432880401611
1.0	102930000.0	102940000.0	4.0	6.0150322914123535	2.2499330043792725
1.0	103030000.0	103040000.0	10.0	5.853695869445801	2.203331470489502
1.0	103150000.0	103160000.0	3.0	6.142195701599121	2.2853169441223145
1.0	103190000.0	103200000.0	7.0	5.68248987197876	2.1517748832702637
1.0	103210000.0	103220000.0	5.0	6.041633129119873	2.257432460784912
1.0	103230000.0	103240000.0	7.0	6.018224239349365	2.2508347034454346
1.0	103260000.0	103270000.0	7.0	5.781870365142822	2.1819677352905273
1.0	103280000.0	103290000.0	7.0	6.130980491638184	2.282243490219116
1.0	103410000.0	103420000.0	3.0	5.733881950378418	2.1674766540527344
1.0	103430000.0	103440000.0	7.0	5.173020839691162	1.985357642173767
1.0	103440000.0	103450000.0	4.0	4.9863386154174805	1.919431447982788
1.0	103520000.0	103530000.0	4.0	5.320496559143066	2.0355513095855713
1.0	103530000.0	103540000.0	5.0	5.174856185913086	1.985996961593628
1.0	103570000.0	103580000.0	6.0	4.599081993103027	1.7740100622177124
1.0	103630000.0	103640000.0	6.0	5.535732269287109	2.105844497680664
1.0	103660000.0	103670000.0	5.0	5.702213764190674	2.157822847366333
1.0	103690000.0	103700000.0	3.0	5.192763328552246	1.992175817489624
1.0	103770000.0	103780000.0	3.0	3.8486275672912598	1.4581960439682007
1.0	104340000.0	104350000.0	2.0	5.461090564727783	2.0818605422973633
1.0	104350000.0	104360000.0	6.0	5.69484281539917	2.155564546585083
1.0	104400000.0	104410000.0	8.0	7.359236240386963	2.564594268798828
1.0	104440000.0	104450000.0	3.0	7.0325446128845215	2.5001473426818848
1.0	104450000.0	104460000.0	7.0	7.222323417663574	2.538527011871338
1.0	104460000.0	104470000.0	6.0	5.81319522857666	2.191330909729004
1.0	104520000.0	104530000.0	4.0	6.99541711807251	2.492335557937622
1.0	104580000.0	104590000.0	5.0	7.560400485992432	2.60042405128479
1.0	104630000.0	104640000.0	7.0	7.268446445465088	2.540278911590576
1.0	104650000.0	104660000.0	10.0	6.984951019287109	2.490114688873291
1.0	104710000.0	104720000.0	5.0	7.803479194641113	2.6397769451141357
1.0	104790000.0	104800000.0	9.0	6.9142746925354	2.4749131202697754
1.0	104810000.0	104820000.0	3.0	7.096887111663818	2.5134499073028564
1.0	104830000.0	104840000.0	8.0	7.0799994468688965	2.509988307952881
1.0	104880000.0	104890000.0	9.0	6.845358848571777	2.4597437381744385
1.0	104890000.0	104900000.0	6.0	6.547818660736084	2.390307903289795
1.0	104930000.0	104940000.0	6.0	6.17273473739624	2.293639659881592
1.0	104950000.0	104960000.0	8.0	6.3135881423950195	2.3311409950256348
1.0	105040000.0	105050000.0	7.0	6.201537132263184	2.3014254570007324
1.0	105050000.0	105060000.0	8.0	6.139421463012695	2.284557342529297
1.0	105090000.0	105100000.0	3.0	6.071921348571777	2.265909433364868
1.0	105100000.0	105110000.0	3.0	6.058647155761719	2.2622017860412598
1.0	105190000.0	105200000.0	5.0	5.29437255859375	2.0267786979675293
1.0	105230000.0	105240000.0	6.0	5.652602195739746	2.1425507068634033
1.0	105270000.0	105280000.0	3.0	6.109564304351807	2.2763500213623047
1.0	105340000.0	105350000.0	10.0	6.030269145965576	2.254235029220581
1.0	105400000.0	105410000.0	7.0	6.27474308013916	2.3209407329559326
1.0	105440000.0	105450000.0	5.0	6.297898769378662	2.3270325660705566
1.0	105500000.0	105510000.0	5.0	6.088889122009277	2.270627975463867
1.0	105510000.0	105520000.0	0.0	6.013576984405518	2.249518632888794
1.0	105550000.0	105560000.0	7.0	6.053170680999756	2.260669708251953
1.0	105590000.0	105600000.0	5.0	5.871954441070557	2.208700656890869
1.0	105730000.0	105740000.0	4.0	4.9955315589904785	1.9227421283721924
1.0	105830000.0	105840000.0	3.0	5.8103766441345215	2.1904919147491455
1.0	105850000.0	105860000.0	5.0	5.454217433929443	2.0796329975128174
1.0	105870000.0	105880000.0	4.0	5.808732986450195	2.1900010108947754
1.0	105880000.0	105890000.0	5.0	5.636081695556641	2.137423038482666
1.0	105900000.0	105910000.0	4.0	5.8894362449646	2.2138211727142334
1.0	105920000.0	105930000.0	6.0	6.176494598388672	2.2946581840515137
1.0	106030000.0	106040000.0	13.0	6.289132595062256	2.3247323036193848
1.0	106050000.0	106060000.0	5.0	5.997969627380371	2.2450947761535645
1.0	106090000.0	106100000.0	5.0	6.4539475440979	2.3670709133148193
1.0	106100000.0	106110000.0	5.0	6.3923444747924805	2.3514809608459473
1.0	106140000.0	106150000.0	10.0	6.074877738952637	2.266732692718506
1.0	106180000.0	106190000.0	9.0	5.803376197814941	2.1884007453918457
1.0	106240000.0	106250000.0	7.0	6.178158760070801	2.295109987258911
1.0	106260000.0	106270000.0	4.0	5.522398471832275	2.101588010787964
1.0	106270000.0	106280000.0	4.0	5.735423564910889	2.1679441928863525
1.0	106340000.0	106350000.0	6.0	6.383116245269775	2.3491177558898926
1.0	106350000.0	106360000.0	3.0	6.1578168869018555	2.2895824909210205
1.0	106380000.0	106390000.0	6.0	6.29587984085083	2.3265039920806885
1.0	106430000.0	106440000.0	4.0	6.3450188636779785	2.339312791824341
1.0	106450000.0	106460000.0	6.0	6.162415981292725	2.290834426879883
1.0	106540000.0	106550000.0	6.0	6.539278507232666	2.388221502304077
1.0	106570000.0	106580000.0	5.0	6.401932716369629	2.3539233207702637
1.0	106650000.0	106660000.0	11.0	7.003897666931152	2.494127035140991
1.0	106690000.0	106700000.0	6.0	7.361979007720947	2.565103530883789
1.0	106710000.0	106720000.0	7.0	6.039823055267334	2.2569258213043213
1.0	106720000.0	106730000.0	10.0	6.849828243255615	2.460737705230713
1.0	106750000.0	106760000.0	8.0	6.520393371582031	2.3835864067077637
1.0	106760000.0	106770000.0	4.0	6.24058198928833	2.3118832111358643
1.0	106780000.0	106790000.0	7.0	5.330284118652344	2.038822889328003
1.0	106820000.0	106830000.0	3.0	5.912182807922363	2.2204480171203613
1.0	106840000.0	106850000.0	10.0	5.501108646392822	2.094769239425659
1.0	106960000.0	106970000.0	3.0	5.404718399047852	2.063472270965576
1.0	107010000.0	107020000.0	3.0	5.559024810791016	2.1132373809814453
1.0	107150000.0	107160000.0	2.0	5.562869071960449	2.1144561767578125
1.0	107170000.0	107180000.0	6.0	5.560873508453369	2.1138241291046143
1.0	107190000.0	107200000.0	12.0	5.24147891998291	2.0088648796081543
1.0	107220000.0	107230000.0	3.0	5.755990505218506	2.1741747856140137
1.0	107230000.0	107240000.0	3.0	5.778982162475586	2.1810989379882812
1.0	107260000.0	107270000.0	3.0	6.451146125793457	2.366368532180786
1.0	107350000.0	107360000.0	16.0	5.74439001083374	2.1706626415252686
1.0	107400000.0	107410000.0	6.0	6.03787899017334	2.256378650665283
1.0	107410000.0	107420000.0	4.0	6.051226615905762	2.260124683380127
1.0	107440000.0	107450000.0	3.0	6.20634126663208	2.3027162551879883
1.0	107450000.0	107460000.0	8.0	5.78777551651001	2.1837363243103027
1.0	107580000.0	107590000.0	9.0	5.337944507598877	2.041377544403076
1.0	107650000.0	107660000.0	3.0	5.620108127593994	2.1324450969696045
1.0	107670000.0	107680000.0	4.0	5.311196804046631	2.0324347019195557
1.0	107750000.0	107760000.0	5.0	5.310947895050049	2.032352924346924
1.0	107800000.0	107810000.0	3.0	5.217713356018066	2.0007448196411133
1.0	107860000.0	107870000.0	2.0	4.487845420837402	1.7300488948822021
1.0	107910000.0	107920000.0	4.0	3.878139019012451	1.4714640378952026
1.0	107940000.0	107950000.0	5.0	3.8810057640075684	1.4727510213851929
1.0	107950000.0	107960000.0	1.0	3.9761016368865967	1.515024185180664
1.0	107960000.0	107970000.0	3.0	3.7734177112579346	1.424065113067627
1.0	108090000.0	108100000.0	3.0	4.112525939941406	1.5744024515151978
1.0	108100000.0	108110000.0	3.0	4.120584487915039	1.5778608322143555
1.0	108120000.0	108130000.0	5.0	3.4184155464172363	1.257179617881775
1.0	108180000.0	108190000.0	7.0	3.708256483078003	1.3941433429718018
1.0	108190000.0	108200000.0	3.0	3.908146619796753	1.484891414642334
1.0	108220000.0	108230000.0	1.0	4.269684314727783	1.6409552097320557
1.0	108240000.0	108250000.0	6.0	4.170047283172607	1.5989865064620972
1.0	108260000.0	108270000.0	7.0	3.8387558460235596	1.453741431236267
1.0	108280000.0	108290000.0	4.0	4.276503086090088	1.6437959671020508
1.0	108300000.0	108310000.0	4.0	4.212996006011963	1.6171772480010986
1.0	108380000.0	108390000.0	4.0	3.7010531425476074	1.390809416770935
1.0	108430000.0	108440000.0	1.0	3.8890457153320312	1.4763494729995728
1.0	108470000.0	108480000.0	1.0	3.733748197555542	1.405889630317688
1.0	108500000.0	108510000.0	4.0	3.739492893218994	1.4010848999023438
1.0	108560000.0	108570000.0	5.0	4.428142070770264	1.7060441970825195
1.0	108570000.0	108580000.0	3.0	4.201826095581055	1.6124601364135742
1.0	108610000.0	108620000.0	5.0	4.172364234924316	1.599975347518921
1.0	108620000.0	108630000.0	3.0	4.317037105560303	1.660616159439087
1.0	108660000.0	108670000.0	5.0	3.6930229663848877	1.387100100517273
1.0	108670000.0	108680000.0	3.0	3.3062024116516113	1.2025821208953857
1.0	108690000.0	108700000.0	2.0	3.198014259338379	1.1492438316345215
1.0	108850000.0	108860000.0	2.0	2.2257473468780518	0.6159611940383911
1.0	108870000.0	108880000.0	2.0	2.9889400005340576	1.0328733921051025
1.0	109120000.0	109130000.0	3.0	3.6321449279785156	1.3587756156921387
1.0	109200000.0	109210000.0	1.0	3.9449989795684814	1.5012791156768799
1.0	109220000.0	109230000.0	7.0	4.102072715759277	1.5699042081832886
1.0	109230000.0	109240000.0	4.0	4.408104419708252	1.6979223489761353
1.0	109250000.0	109260000.0	3.0	3.992408275604248	1.5222004652023315
1.0	109280000.0	109290000.0	7.0	4.036686897277832	1.5337798595428467
1.0	109300000.0	109310000.0	3.0	3.439270496368408	1.267237663269043
1.0	109340000.0	109350000.0	6.0	3.5282256603240967	1.3097889423370361
1.0	109360000.0	109370000.0	2.0	4.2131667137146	1.617250680923462
[truncated: 47,567 more rows]
