# Supplementary material for: Genome-wide mapping of somatic mutation rates uncovers drivers of cancer
Source: Nat Biotechnol. 2022 Jun 20;40(11):1634–43. doi: 10.1038/s41587-022-01353-8 (PMC9646522; doi:10.1038/s41587-022-01353-8)
Supplement: Supplementary file 4 — Regions and model predictions for each fold of each cancer for which a deep learning model was trained. Regions that were filtered are also listed along with their respective model predictions. [file 41587_2022_1353_MOESM4_ESM.zip › kfold_results/Breast-AdenoCa/fold_1.txt]

CHROM	START	END	Y_TRUE	Y_PRED	STD
1.0	770000.0	780000.0	1.0	2.9598617553710938	0.530487596988678
1.0	790000.0	800000.0	6.0	3.0641040802001953	0.5249960422515869
1.0	900000.0	910000.0	4.0	4.5055646896362305	1.504078984260559
1.0	930000.0	940000.0	8.0	4.259696006774902	1.318885087966919
1.0	940000.0	950000.0	2.0	4.4722466468811035	1.4766775369644165
1.0	980000.0	990000.0	7.0	3.712750196456909	0.8728374242782593
1.0	1010000.0	1020000.0	3.0	3.735856294631958	0.8900362253189087
1.0	1040000.0	1050000.0	3.0	3.9310431480407715	1.0648322105407715
1.0	1140000.0	1150000.0	3.0	4.045229434967041	1.1388479471206665
1.0	1150000.0	1160000.0	4.0	3.7908148765563965	0.9443933367729187
1.0	1210000.0	1220000.0	3.0	4.287841796875	1.3438348770141602
1.0	1290000.0	1300000.0	10.0	4.6044602394104	1.543529748916626
1.0	1470000.0	1480000.0	4.0	3.4203617572784424	0.6288105845451355
1.0	1500000.0	1510000.0	4.0	3.2961723804473877	0.6067437529563904
1.0	1590000.0	1600000.0	1.0	3.1915159225463867	0.5458928942680359
1.0	1830000.0	1840000.0	4.0	5.277642250061035	2.093709707260132
1.0	1960000.0	1970000.0	2.0	5.917732238769531	2.3637070655822754
1.0	2050000.0	2060000.0	2.0	3.990323543548584	1.121311902999878
1.0	2070000.0	2080000.0	1.0	3.8315269947052	0.9729269742965698
1.0	2100000.0	2110000.0	6.0	3.6376125812530518	0.8008937835693359
1.0	2160000.0	2170000.0	3.0	3.88051176071167	1.368666648864746
1.0	2190000.0	2200000.0	1.0	3.675004243850708	0.8358708620071411
1.0	2210000.0	2220000.0	3.0	3.58647084236145	0.7612106204032898
1.0	2220000.0	2230000.0	0.0	4.013251304626465	1.1473493576049805
1.0	2230000.0	2240000.0	2.0	3.820943832397461	0.9725101590156555
1.0	2290000.0	2300000.0	3.0	3.4727931022644043	0.6526468992233276
1.0	2310000.0	2320000.0	7.0	3.8346469402313232	0.957166850566864
1.0	2330000.0	2340000.0	2.0	3.877007246017456	1.0272645950317383
1.0	2390000.0	2400000.0	3.0	4.198484897613525	1.2643024921417236
1.0	2420000.0	2430000.0	4.0	4.029331207275391	1.1184301376342773
1.0	2450000.0	2460000.0	5.0	3.689288377761841	1.068267583847046
1.0	2480000.0	2490000.0	0.0	4.205060005187988	1.6704349517822266
1.0	2490000.0	2500000.0	5.0	3.7105793952941895	0.8686151504516602
1.0	2700000.0	2710000.0	5.0	5.170165061950684	1.9231956005096436
1.0	2710000.0	2720000.0	8.0	5.097189903259277	1.8786373138427734
1.0	2720000.0	2730000.0	7.0	5.468807697296143	2.117478847503662
1.0	2800000.0	2810000.0	9.0	6.025728702545166	2.41023588180542
1.0	2880000.0	2890000.0	4.0	6.765450477600098	2.703399181365967
1.0	2900000.0	2910000.0	8.0	6.77954626083374	2.711019992828369
1.0	2920000.0	2930000.0	3.0	6.981006622314453	2.7662315368652344
1.0	2930000.0	2940000.0	17.0	6.984429359436035	2.7593514919281006
1.0	3010000.0	3020000.0	9.0	7.275086879730225	2.847289800643921
1.0	3040000.0	3050000.0	4.0	6.712282657623291	2.7119574546813965
1.0	3130000.0	3140000.0	8.0	6.495095729827881	2.6361095905303955
1.0	3150000.0	3160000.0	7.0	6.873077392578125	2.7365851402282715
1.0	3170000.0	3180000.0	3.0	5.972476005554199	2.455371379852295
1.0	3210000.0	3220000.0	5.0	6.082889556884766	2.4705920219421387
1.0	3230000.0	3240000.0	7.0	6.42624568939209	2.5982213020324707
1.0	3240000.0	3250000.0	6.0	6.228211402893066	2.5316290855407715
1.0	3270000.0	3280000.0	6.0	5.705460548400879	2.301217794418335
1.0	3280000.0	3290000.0	5.0	5.600573539733887	2.25715970993042
1.0	3370000.0	3380000.0	2.0	4.7362565994262695	1.7093620300292969
1.0	3450000.0	3460000.0	4.0	4.0617218017578125	1.1181938648223877
1.0	3460000.0	3470000.0	3.0	4.349231719970703	1.307326078414917
1.0	3500000.0	3510000.0	4.0	4.0790510177612305	1.1221650838851929
1.0	3520000.0	3530000.0	4.0	4.489640712738037	1.4114106893539429
1.0	3610000.0	3620000.0	5.0	3.775066375732422	0.8836852312088013
1.0	3710000.0	3720000.0	5.0	3.2126827239990234	0.9852956533432007
1.0	3780000.0	3790000.0	0.0	3.2065329551696777	0.5380266904830933
1.0	3840000.0	3850000.0	6.0	1.6213607788085938	0.7393721342086792
1.0	4000000.0	4010000.0	6.0	4.834166526794434	1.6724895238876343
1.0	4010000.0	4020000.0	7.0	5.001447677612305	1.7937119007110596
1.0	4020000.0	4030000.0	9.0	4.955910682678223	1.776432991027832
1.0	4130000.0	4140000.0	2.0	6.43039083480835	2.593661069869995
1.0	4180000.0	4190000.0	10.0	6.794594764709473	2.7008821964263916
1.0	4280000.0	4290000.0	8.0	7.037445068359375	2.774953603744507
1.0	4290000.0	4300000.0	7.0	6.852336883544922	2.722468852996826
1.0	4310000.0	4320000.0	2.0	6.912661075592041	2.7484447956085205
1.0	4330000.0	4340000.0	2.0	7.054884910583496	2.7832446098327637
1.0	4340000.0	4350000.0	7.0	7.024588108062744	2.774820566177368
1.0	4360000.0	4370000.0	5.0	7.34008264541626	2.854368209838867
1.0	4410000.0	4420000.0	14.0	6.645451545715332	2.6540706157684326
1.0	4420000.0	4430000.0	5.0	7.3149285316467285	2.847834348678589
1.0	4520000.0	4530000.0	9.0	7.59271240234375	2.91110897064209
1.0	4570000.0	4580000.0	7.0	7.206475734710693	2.829728603363037
1.0	4590000.0	4600000.0	12.0	6.814012050628662	2.713653326034546
1.0	4600000.0	4610000.0	8.0	7.283750057220459	2.8407375812530518
1.0	4620000.0	4630000.0	2.0	7.384535312652588	2.864577054977417
1.0	4630000.0	4640000.0	3.0	7.074597358703613	2.7889842987060547
1.0	4650000.0	4660000.0	5.0	7.056567192077637	2.7827513217926025
1.0	4680000.0	4690000.0	3.0	7.23464822769165	2.8295929431915283
1.0	4740000.0	4750000.0	8.0	5.828817844390869	2.3694350719451904
1.0	4760000.0	4770000.0	8.0	5.84262752532959	2.366912364959717
1.0	4810000.0	4820000.0	8.0	6.147622108459473	2.4972128868103027
1.0	4850000.0	4860000.0	5.0	7.064929008483887	2.7872958183288574
1.0	4970000.0	4980000.0	4.0	8.333399772644043	3.048382520675659
1.0	5010000.0	5020000.0	10.0	7.242070198059082	2.8298702239990234
1.0	5020000.0	5030000.0	6.0	7.588822841644287	2.909268856048584
1.0	5040000.0	5050000.0	13.0	6.740692138671875	2.687030076980591
1.0	5190000.0	5200000.0	6.0	5.5244245529174805	2.1465938091278076
1.0	5220000.0	5230000.0	2.0	6.123639106750488	2.455559730529785
1.0	5230000.0	5240000.0	5.0	5.792668342590332	2.295295000076294
1.0	5270000.0	5280000.0	5.0	6.151466369628906	2.4805290699005127
1.0	5340000.0	5350000.0	5.0	6.765206336975098	2.692749261856079
1.0	5390000.0	5400000.0	9.0	6.171785831451416	2.4800779819488525
1.0	5480000.0	5490000.0	3.0	5.414503574371338	2.1047463417053223
1.0	5520000.0	5530000.0	4.0	5.200642108917236	1.9585208892822266
1.0	5540000.0	5550000.0	6.0	5.036093711853027	1.8529001474380493
1.0	5600000.0	5610000.0	5.0	5.09300422668457	1.915437936782837
1.0	5650000.0	5660000.0	5.0	5.228446006774902	1.991304636001587
1.0	5760000.0	5770000.0	3.0	5.5514936447143555	2.183469533920288
1.0	5780000.0	5790000.0	2.0	5.170430660247803	1.958794355392456
1.0	5790000.0	5800000.0	3.0	5.062421798706055	1.8872381448745728
1.0	5930000.0	5940000.0	3.0	3.650048017501831	0.8150644302368164
1.0	6020000.0	6030000.0	2.0	3.4832472801208496	0.6726066470146179
1.0	6070000.0	6080000.0	4.0	3.9529075622558594	1.0200649499893188
1.0	6120000.0	6130000.0	1.0	4.146395206451416	1.1734791994094849
1.0	6230000.0	6240000.0	4.0	4.320086479187012	1.2924573421478271
1.0	6240000.0	6250000.0	5.0	3.600482225418091	0.7675110101699829
1.0	6280000.0	6290000.0	3.0	3.4142956733703613	0.6202028393745422
1.0	6350000.0	6360000.0	0.0	3.334550380706787	0.5728187561035156
1.0	6410000.0	6420000.0	3.0	3.5469532012939453	0.7232542037963867
1.0	6430000.0	6440000.0	2.0	3.3907604217529297	0.6068194508552551
1.0	6470000.0	6480000.0	3.0	3.844578981399536	0.9248859286308289
1.0	6480000.0	6490000.0	2.0	3.9602904319763184	1.009339451789856
1.0	6530000.0	6540000.0	3.0	3.811605930328369	0.9530940055847168
1.0	6590000.0	6600000.0	4.0	3.6723875999450684	0.8352566957473755
1.0	6640000.0	6650000.0	2.0	4.020187854766846	1.4525763988494873
1.0	6690000.0	6700000.0	5.0	3.592156171798706	0.7656841278076172
1.0	6760000.0	6770000.0	4.0	3.629058837890625	1.1437275409698486
1.0	6830000.0	6840000.0	4.0	3.3240883350372314	0.5740158557891846
1.0	6890000.0	6900000.0	6.0	2.9464776515960693	0.5353496670722961
1.0	7020000.0	7030000.0	7.0	4.067773342132568	1.1011836528778076
1.0	7060000.0	7070000.0	5.0	4.264270782470703	1.2667860984802246
1.0	7100000.0	7110000.0	1.0	4.190712928771973	1.217715859413147
1.0	7110000.0	7120000.0	4.0	4.109378337860107	1.1170220375061035
1.0	7130000.0	7140000.0	9.0	3.4888100624084473	0.6501260995864868
1.0	7190000.0	7200000.0	3.0	3.442171812057495	0.6313504576683044
1.0	7230000.0	7240000.0	4.0	3.691551923751831	0.7806581258773804
1.0	7300000.0	7310000.0	3.0	3.677293062210083	0.8278675079345703
1.0	7350000.0	7360000.0	3.0	3.8238024711608887	0.9272960424423218
1.0	7420000.0	7430000.0	3.0	4.121584415435791	1.1484266519546509
1.0	7510000.0	7520000.0	6.0	3.9535396099090576	1.012528657913208
1.0	7520000.0	7530000.0	8.0	3.9948723316192627	1.0420467853546143
1.0	7550000.0	7560000.0	4.0	4.415345191955566	1.3917165994644165
1.0	7570000.0	7580000.0	5.0	4.322691440582275	1.3113508224487305
1.0	7600000.0	7610000.0	5.0	4.416548252105713	1.4244563579559326
1.0	7680000.0	7690000.0	7.0	4.059080600738525	1.1132667064666748
1.0	7720000.0	7730000.0	3.0	4.4712300300598145	1.4358327388763428
1.0	7780000.0	7790000.0	4.0	3.5738987922668457	0.7377429604530334
1.0	7800000.0	7810000.0	3.0	3.3118960857391357	0.5662044286727905
1.0	7860000.0	7870000.0	3.0	3.2287120819091797	0.5429673790931702
1.0	7890000.0	7900000.0	4.0	3.3019332885742188	0.560724675655365
1.0	7900000.0	7910000.0	6.0	3.385784864425659	0.6000935435295105
1.0	7940000.0	7950000.0	3.0	4.067006587982178	1.1071877479553223
1.0	7950000.0	7960000.0	3.0	3.847094774246216	0.9449016451835632
1.0	7980000.0	7990000.0	1.0	4.260597229003906	1.2797191143035889
1.0	8030000.0	8040000.0	2.0	3.4158530235290527	0.6203919053077698
1.0	8040000.0	8050000.0	4.0	3.429894208908081	0.6300768852233887
1.0	8050000.0	8060000.0	2.0	3.5288214683532715	0.7075386643409729
1.0	8090000.0	8100000.0	4.0	3.713265895843506	0.8641034364700317
1.0	8140000.0	8150000.0	6.0	3.7663581371307373	0.9035091400146484
1.0	8230000.0	8240000.0	2.0	3.899784564971924	1.003840446472168
1.0	8300000.0	8310000.0	4.0	4.084704399108887	1.1448849439620972
1.0	8360000.0	8370000.0	5.0	3.255823850631714	0.5579172372817993
1.0	8410000.0	8420000.0	3.0	3.096055507659912	0.529816746711731
1.0	8470000.0	8480000.0	1.0	3.1171507835388184	0.5297390222549438
1.0	8480000.0	8490000.0	2.0	3.0757899284362793	0.9044092893600464
1.0	8520000.0	8530000.0	4.0	3.3439781665802	0.5910091400146484
1.0	8530000.0	8540000.0	6.0	3.1831297874450684	0.5292452573776245
1.0	8550000.0	8560000.0	1.0	3.396130323410034	0.6055647730827332
1.0	8590000.0	8600000.0	5.0	3.433520555496216	0.633198082447052
1.0	8610000.0	8620000.0	7.0	3.55053448677063	0.7256442308425903
1.0	8630000.0	8640000.0	3.0	3.6877739429473877	0.8444803357124329
1.0	8700000.0	8710000.0	4.0	3.5402915477752686	0.7194398641586304
1.0	8710000.0	8720000.0	4.0	3.546938419342041	0.7243289351463318
1.0	8730000.0	8740000.0	3.0	3.452622175216675	0.6472647786140442
1.0	8760000.0	8770000.0	1.0	3.90362286567688	0.9976693987846375
1.0	8850000.0	8860000.0	2.0	3.443159818649292	0.6425010561943054
1.0	8900000.0	8910000.0	3.0	4.063899040222168	1.1380574703216553
1.0	8920000.0	8930000.0	4.0	3.9512863159179688	1.0925931930541992
1.0	8960000.0	8970000.0	6.0	4.045997619628906	1.1705273389816284
1.0	9010000.0	9020000.0	4.0	4.535182952880859	1.5344886779785156
1.0	9030000.0	9040000.0	3.0	4.397995948791504	1.4239344596862793
1.0	9080000.0	9090000.0	6.0	4.526027679443359	1.4491771459579468
1.0	9120000.0	9130000.0	2.0	3.7946739196777344	0.9374306797981262
1.0	9200000.0	9210000.0	0.0	3.51493763923645	0.6787002086639404
1.0	9230000.0	9240000.0	3.0	3.373053789138794	0.6022764444351196
1.0	9260000.0	9270000.0	2.0	3.8161957263946533	0.8811841011047363
1.0	9330000.0	9340000.0	2.0	3.4485602378845215	0.643844485282898
1.0	9360000.0	9370000.0	3.0	3.3423855304718018	0.5821047425270081
1.0	9390000.0	9400000.0	2.0	3.7878432273864746	0.9071601629257202
1.0	9530000.0	9540000.0	4.0	4.083804130554199	1.1361334323883057
1.0	9550000.0	9560000.0	5.0	4.0411529541015625	1.097108006477356
1.0	9700000.0	9710000.0	1.0	4.227296352386475	1.2478898763656616
1.0	9800000.0	9810000.0	2.0	3.473332166671753	0.6646901369094849
1.0	9820000.0	9830000.0	3.0	3.643242597579956	0.8095439672470093
1.0	9840000.0	9850000.0	4.0	3.4392313957214355	0.6382879018783569
1.0	9870000.0	9880000.0	4.0	3.1444413661956787	0.5379791259765625
1.0	9940000.0	9950000.0	1.0	3.457643508911133	0.6519878506660461
1.0	9990000.0	10000000.0	4.0	3.403332471847534	0.610352098941803
1.0	10030000.0	10040000.0	4.0	3.283720016479492	0.5572308301925659
1.0	10240000.0	10250000.0	1.0	3.1003193855285645	0.5268348455429077
1.0	10270000.0	10280000.0	3.0	3.33551287651062	0.5859674215316772
1.0	10280000.0	10290000.0	2.0	3.162748336791992	0.5257450342178345
1.0	10300000.0	10310000.0	4.0	3.173948287963867	0.5282119512557983
1.0	10360000.0	10370000.0	4.0	3.1943612098693848	0.5325052738189697
1.0	10370000.0	10380000.0	4.0	3.361302137374878	0.5856833457946777
1.0	10380000.0	10390000.0	4.0	3.3166089057922363	0.5675114393234253
1.0	10390000.0	10400000.0	5.0	3.292567729949951	0.5587407350540161
1.0	10400000.0	10410000.0	3.0	3.330263137817383	0.5740988850593567
1.0	10410000.0	10420000.0	0.0	3.395357608795166	0.608185887336731
1.0	10490000.0	10500000.0	2.0	3.4257864952087402	1.144068717956543
1.0	10550000.0	10560000.0	4.0	3.1418662071228027	0.529328465461731
1.0	10580000.0	10590000.0	2.0	3.1796631813049316	0.5358755588531494
1.0	10710000.0	10720000.0	6.0	3.486365795135498	0.6707547307014465
1.0	10750000.0	10760000.0	3.0	4.0463128089904785	1.1184208393096924
1.0	10810000.0	10820000.0	1.0	4.300439357757568	1.3597149848937988
1.0	10870000.0	10880000.0	8.0	4.255182266235352	1.2690328359603882
1.0	10880000.0	10890000.0	2.0	4.342310905456543	1.3586561679840088
1.0	10910000.0	10920000.0	5.0	4.333393573760986	1.340593934059143
1.0	10920000.0	10930000.0	3.0	4.363602638244629	1.3836456537246704
1.0	10930000.0	10940000.0	3.0	4.71315860748291	1.6010549068450928
1.0	10960000.0	10970000.0	3.0	4.240904808044434	1.2661311626434326
1.0	10970000.0	10980000.0	2.0	4.367570877075195	1.3413443565368652
1.0	11040000.0	11050000.0	5.0	3.9682412147521973	1.0190942287445068
1.0	11070000.0	11080000.0	3.0	3.8133673667907715	1.3246877193450928
1.0	11120000.0	11130000.0	3.0	3.3951847553253174	0.7491925954818726
1.0	11130000.0	11140000.0	5.0	3.243128538131714	0.5381150245666504
1.0	11150000.0	11160000.0	4.0	3.5589020252227783	0.9444019198417664
1.0	11190000.0	11200000.0	4.0	3.3352432250976562	0.5712915658950806
1.0	11280000.0	11290000.0	3.0	3.4707419872283936	0.6622211933135986
1.0	11320000.0	11330000.0	6.0	3.651432514190674	1.415389895439148
1.0	11390000.0	11400000.0	8.0	4.1482696533203125	1.164269208908081
1.0	11480000.0	11490000.0	5.0	4.485260963439941	1.4426168203353882
1.0	11520000.0	11530000.0	2.0	4.57150936126709	1.5385057926177979
1.0	11530000.0	11540000.0	2.0	4.649608135223389	1.59364914894104
1.0	11630000.0	11640000.0	4.0	5.384971618652344	2.0719799995422363
1.0	11820000.0	11830000.0	4.0	4.2493743896484375	1.245130181312561
1.0	11870000.0	11880000.0	3.0	3.609354019165039	0.7799663543701172
1.0	11900000.0	11910000.0	2.0	3.851881742477417	1.001280426979065
1.0	11970000.0	11980000.0	4.0	3.790743350982666	0.9172296524047852
1.0	12010000.0	12020000.0	3.0	3.7033963203430176	0.86236572265625
1.0	12050000.0	12060000.0	2.0	3.784109115600586	0.940499484539032
1.0	12250000.0	12260000.0	2.0	3.814694881439209	0.8539808392524719
1.0	12260000.0	12270000.0	2.0	3.455502986907959	0.6242518424987793
1.0	12350000.0	12360000.0	1.0	2.9756033420562744	0.531679093837738
1.0	12360000.0	12370000.0	4.0	2.9794249534606934	0.5258734822273254
1.0	12370000.0	12380000.0	5.0	2.9127564430236816	0.5366162061691284
1.0	12400000.0	12410000.0	2.0	2.967355728149414	0.528901219367981
1.0	12410000.0	12420000.0	2.0	3.091515064239502	0.5226241946220398
1.0	12440000.0	12450000.0	7.0	3.0512707233428955	0.5253868103027344
1.0	12470000.0	12480000.0	1.0	3.3588600158691406	0.5864977240562439
1.0	12650000.0	12660000.0	4.0	3.5439651012420654	0.7223106026649475
1.0	12690000.0	12700000.0	4.0	4.203481197357178	1.1856790781021118
1.0	12790000.0	12800000.0	8.0	4.073931694030762	1.1207606792449951
1.0	12810000.0	12820000.0	4.0	4.301386833190918	1.2850990295410156
1.0	13790000.0	13800000.0	5.0	3.987091541290283	0.9852015376091003
1.0	13900000.0	13910000.0	4.0	5.043475151062012	1.8567613363265991
1.0	13980000.0	13990000.0	7.0	3.861691951751709	0.9657194018363953
1.0	14010000.0	14020000.0	3.0	4.2852325439453125	1.265199065208435
1.0	14030000.0	14040000.0	4.0	3.9270622730255127	1.0596204996109009
1.0	14050000.0	14060000.0	0.0	3.7924816608428955	0.9339628219604492
1.0	14070000.0	14080000.0	3.0	3.710597515106201	1.06194007396698
1.0	14190000.0	14200000.0	4.0	4.110764503479004	1.1282329559326172
1.0	14230000.0	14240000.0	2.0	3.939852476119995	0.9887996912002563
1.0	14240000.0	14250000.0	4.0	3.977900743484497	1.0086143016815186
1.0	14260000.0	14270000.0	2.0	4.209941387176514	1.2072643041610718
1.0	14290000.0	14300000.0	2.0	4.086197853088379	1.1143138408660889
1.0	14360000.0	14370000.0	5.0	4.174774169921875	1.1602221727371216
1.0	14440000.0	14450000.0	1.0	4.335834980010986	1.321190595626831
1.0	14500000.0	14510000.0	6.0	4.112177848815918	1.1298980712890625
1.0	14540000.0	14550000.0	2.0	3.8655178546905518	0.9243249893188477
1.0	14550000.0	14560000.0	1.0	4.090437412261963	1.0996513366699219
1.0	14650000.0	14660000.0	4.0	4.10080623626709	1.1183786392211914
1.0	14760000.0	14770000.0	5.0	4.058788299560547	1.0795631408691406
1.0	14810000.0	14820000.0	2.0	4.0329060554504395	1.071468472480774
1.0	14820000.0	14830000.0	5.0	3.9208145141601562	0.9863286018371582
1.0	14830000.0	14840000.0	0.0	4.100439071655273	1.1331502199172974
1.0	14930000.0	14940000.0	4.0	3.9006106853485107	0.9730361104011536
1.0	14970000.0	14980000.0	0.0	3.9698314666748047	1.0574712753295898
1.0	14980000.0	14990000.0	4.0	4.089254856109619	1.1199095249176025
1.0	15030000.0	15040000.0	2.0	3.773120164871216	0.8757945895195007
1.0	15040000.0	15050000.0	2.0	4.095703125	1.0986019372940063
1.0	15050000.0	15060000.0	5.0	3.7928378582000732	0.8632834553718567
1.0	15070000.0	15080000.0	1.0	3.642728090286255	0.7581703066825867
1.0	15090000.0	15100000.0	4.0	3.6555867195129395	0.7564131021499634
1.0	15100000.0	15110000.0	4.0	3.696786403656006	0.7910698652267456
1.0	15110000.0	15120000.0	1.0	3.6858344078063965	0.793685793876648
1.0	15130000.0	15140000.0	4.0	3.5295166969299316	0.694412112236023
1.0	15170000.0	15180000.0	4.0	3.844135284423828	0.9069650769233704
1.0	15190000.0	15200000.0	0.0	4.221470832824707	1.23210608959198
1.0	15370000.0	15380000.0	2.0	3.4961605072021484	0.6829530596733093
1.0	15380000.0	15390000.0	0.0	3.5198986530303955	0.7016819715499878
1.0	15420000.0	15430000.0	2.0	3.5726523399353027	0.6958889365196228
1.0	15470000.0	15480000.0	4.0	3.8599350452423096	0.9382177591323853
1.0	15560000.0	15570000.0	2.0	4.048708915710449	1.0822862386703491
1.0	15670000.0	15680000.0	5.0	4.083313941955566	1.1312611103057861
1.0	15740000.0	15750000.0	4.0	3.627391815185547	0.7914795279502869
1.0	15780000.0	15790000.0	6.0	4.015509605407715	1.0430220365524292
1.0	15830000.0	15840000.0	1.0	3.2111237049102783	0.5413720607757568
1.0	15870000.0	15880000.0	2.0	3.1753225326538086	0.5320257544517517
1.0	15930000.0	15940000.0	3.0	3.361112594604492	0.5935157537460327
1.0	15970000.0	15980000.0	4.0	3.203760862350464	0.5343754291534424
1.0	15990000.0	16000000.0	1.0	3.4154903888702393	0.6208797693252563
1.0	16050000.0	16060000.0	4.0	3.4646732807159424	0.6578982472419739
1.0	16120000.0	16130000.0	1.0	4.0811309814453125	1.1405556201934814
1.0	16190000.0	16200000.0	2.0	3.6673827171325684	0.8271498680114746
1.0	16200000.0	16210000.0	3.0	3.6458792686462402	0.8120371699333191
1.0	16240000.0	16250000.0	2.0	3.6954452991485596	0.8538012504577637
1.0	16260000.0	16270000.0	15.0	3.3766040802001953	0.5924819707870483
1.0	16270000.0	16280000.0	4.0	3.787938356399536	0.9481611251831055
1.0	16310000.0	16320000.0	6.0	4.469618797302246	1.45046865940094
1.0	16390000.0	16400000.0	4.0	4.033959865570068	1.109344482421875
1.0	16530000.0	16540000.0	2.0	4.252209186553955	1.3206846714019775
1.0	16550000.0	16560000.0	6.0	4.1932501792907715	1.2422486543655396
1.0	16610000.0	16620000.0	0.0	3.8028149604797363	0.9541888236999512
1.0	16620000.0	16630000.0	3.0	3.617471218109131	0.786894679069519
1.0	16700000.0	16710000.0	6.0	3.242668867111206	0.5507597923278809
1.0	16710000.0	16720000.0	2.0	3.1440157890319824	0.5307849645614624
1.0	16750000.0	16760000.0	2.0	3.765890598297119	0.8623268008232117
1.0	16940000.0	16950000.0	9.0	3.4005446434020996	0.6536250114440918
1.0	17280000.0	17290000.0	4.0	3.5377357006073	0.7213720083236694
1.0	17370000.0	17380000.0	2.0	3.094529151916504	0.5259421467781067
1.0	17420000.0	17430000.0	5.0	3.22456431388855	0.5386434197425842
1.0	17430000.0	17440000.0	2.0	3.403686046600342	0.6268516778945923
1.0	17480000.0	17490000.0	5.0	3.633683443069458	0.7547358274459839
1.0	17500000.0	17510000.0	2.0	3.6201274394989014	0.7497575879096985
1.0	17540000.0	17550000.0	3.0	3.7844138145446777	0.8652676343917847
1.0	17570000.0	17580000.0	1.0	4.205901145935059	1.233729600906372
1.0	17920000.0	17930000.0	0.0	3.7797980308532715	0.9140483140945435
1.0	17940000.0	17950000.0	3.0	3.4381937980651855	0.641486644744873
1.0	17980000.0	17990000.0	3.0	3.6378161907196045	0.8050248026847839
1.0	18000000.0	18010000.0	1.0	3.6667308807373047	0.8298114538192749
1.0	18020000.0	18030000.0	3.0	3.670152187347412	0.8211312294006348
1.0	18050000.0	18060000.0	3.0	4.215008735656738	1.2255374193191528
1.0	18080000.0	18090000.0	7.0	3.9771556854248047	1.0414232015609741
1.0	18210000.0	18220000.0	1.0	3.983555316925049	1.0187132358551025
1.0	18260000.0	18270000.0	5.0	3.7962841987609863	0.8832798004150391
1.0	18300000.0	18310000.0	4.0	4.209989070892334	1.216747522354126
1.0	18320000.0	18330000.0	5.0	4.227032661437988	1.233522653579712
1.0	18420000.0	18430000.0	2.0	4.199858665466309	1.2154347896575928
1.0	18500000.0	18510000.0	1.0	4.249783515930176	1.2477424144744873
1.0	18550000.0	18560000.0	7.0	4.642293453216553	1.5504028797149658
1.0	18580000.0	18590000.0	4.0	4.799450874328613	1.6583662033081055
1.0	18700000.0	18710000.0	6.0	5.066535949707031	1.8566783666610718
1.0	18750000.0	18760000.0	5.0	4.295143127441406	1.2944302558898926
1.0	18760000.0	18770000.0	4.0	4.5830979347229	1.4990100860595703
1.0	18790000.0	18800000.0	2.0	4.5512590408325195	1.489495038986206
1.0	18830000.0	18840000.0	0.0	4.5113115310668945	1.4602034091949463
1.0	18880000.0	18890000.0	0.0	4.370177745819092	1.3239641189575195
1.0	18910000.0	18920000.0	3.0	4.014151573181152	1.0689992904663086
1.0	18940000.0	18950000.0	2.0	4.244305610656738	1.2427784204483032
1.0	19060000.0	19070000.0	5.0	4.6338396072387695	1.516005277633667
1.0	19080000.0	19090000.0	3.0	4.3153181076049805	1.3087303638458252
1.0	19100000.0	19110000.0	4.0	4.588284492492676	1.503104567527771
1.0	19150000.0	19160000.0	1.0	4.285228252410889	1.2772581577301025
1.0	19250000.0	19260000.0	3.0	3.5591347217559814	0.7327903509140015
1.0	19360000.0	19370000.0	4.0	3.962862014770508	1.0316311120986938
1.0	19410000.0	19420000.0	2.0	3.293675184249878	0.5522874593734741
1.0	19420000.0	19430000.0	2.0	3.386307954788208	0.6008877754211426
1.0	19440000.0	19450000.0	5.0	3.1542301177978516	0.5117226839065552
1.0	19460000.0	19470000.0	6.0	3.008873462677002	0.5197299122810364
1.0	19520000.0	19530000.0	4.0	3.1791605949401855	0.5266816020011902
1.0	19540000.0	19550000.0	2.0	3.2844364643096924	0.5529589653015137
1.0	19550000.0	19560000.0	1.0	3.27759051322937	0.5470668077468872
1.0	19610000.0	19620000.0	7.0	3.1621885299682617	0.5432303547859192
1.0	19690000.0	19700000.0	2.0	3.289158344268799	0.5604959726333618
1.0	19710000.0	19720000.0	0.0	3.567103147506714	0.7421528100967407
1.0	19840000.0	19850000.0	4.0	3.803295612335205	0.8903723955154419
1.0	19910000.0	19920000.0	3.0	3.7859935760498047	0.8609450459480286
1.0	19960000.0	19970000.0	6.0	3.2104649543762207	0.5505793690681458
1.0	19980000.0	19990000.0	3.0	3.172492504119873	0.5403881669044495
1.0	20050000.0	20060000.0	2.0	3.318584442138672	0.5650941133499146
1.0	20140000.0	20150000.0	4.0	4.609997272491455	1.5714049339294434
1.0	20170000.0	20180000.0	4.0	4.3392109870910645	1.3561886548995972
1.0	20230000.0	20240000.0	7.0	3.5551745891571045	0.7330945134162903
1.0	20380000.0	20390000.0	6.0	4.433898448944092	1.4468997716903687
1.0	20430000.0	20440000.0	4.0	4.743157386779785	1.6816507577896118
1.0	20490000.0	20500000.0	4.0	4.406722545623779	1.422592043876648
1.0	20510000.0	20520000.0	4.0	4.599989891052246	1.5751672983169556
1.0	20540000.0	20550000.0	5.0	4.330309867858887	1.3753167390823364
1.0	20550000.0	20560000.0	3.0	4.411015510559082	1.4192005395889282
1.0	20710000.0	20720000.0	1.0	4.376354217529297	1.3803212642669678
1.0	20720000.0	20730000.0	4.0	4.233731269836426	1.2595698833465576
1.0	20740000.0	20750000.0	2.0	4.111551761627197	1.1621198654174805
1.0	20810000.0	20820000.0	5.0	3.968331813812256	1.1325095891952515
1.0	20920000.0	20930000.0	5.0	4.398768424987793	1.4094862937927246
1.0	20950000.0	20960000.0	8.0	4.684848308563232	1.6093791723251343
1.0	21040000.0	21050000.0	2.0	4.0527777671813965	1.1194181442260742
1.0	21110000.0	21120000.0	5.0	3.499492645263672	1.3017572164535522
1.0	21120000.0	21130000.0	5.0	3.217775821685791	0.5493139624595642
1.0	21130000.0	21140000.0	2.0	3.1074256896972656	0.523975133895874
1.0	21170000.0	21180000.0	5.0	3.222566604614258	0.5371605157852173
1.0	21180000.0	21190000.0	3.0	3.2851624488830566	0.5529578924179077
1.0	21240000.0	21250000.0	5.0	3.172746181488037	0.539002001285553
1.0	21290000.0	21300000.0	3.0	3.142552137374878	0.5273370742797852
1.0	21320000.0	21330000.0	1.0	3.2588226795196533	0.5500510931015015
1.0	21380000.0	21390000.0	3.0	3.061556339263916	0.5335758328437805
1.0	21530000.0	21540000.0	4.0	3.721500873565674	0.8680117726325989
1.0	21630000.0	21640000.0	3.0	3.4419503211975098	0.6490786671638489
1.0	21650000.0	21660000.0	3.0	3.422837495803833	0.6358751058578491
1.0	21670000.0	21680000.0	1.0	3.4044289588928223	0.6243926286697388
1.0	21820000.0	21830000.0	3.0	3.3230838775634766	0.6282199621200562
1.0	21860000.0	21870000.0	5.0	3.7056267261505127	0.7845165133476257
1.0	21870000.0	21880000.0	5.0	3.4483039379119873	0.634839653968811
1.0	21900000.0	21910000.0	4.0	3.6835834980010986	0.7767285108566284
1.0	21930000.0	21940000.0	2.0	3.411909580230713	0.6186245679855347
1.0	21990000.0	22000000.0	1.0	3.1969797611236572	0.5632405281066895
1.0	22000000.0	22010000.0	2.0	3.0398478507995605	0.5282696485519409
1.0	22060000.0	22070000.0	3.0	3.3446991443634033	0.574146568775177
1.0	22170000.0	22180000.0	5.0	3.7042593955993652	0.8636905550956726
1.0	22250000.0	22260000.0	2.0	4.094435691833496	1.1476469039916992
1.0	22260000.0	22270000.0	4.0	4.143033504486084	1.1878535747528076
1.0	22360000.0	22370000.0	1.0	3.1326332092285156	0.5285686254501343
1.0	22410000.0	22420000.0	1.0	2.843186378479004	0.5600777864456177
1.0	22440000.0	22450000.0	1.0	3.0309340953826904	0.520452082157135
1.0	22460000.0	22470000.0	2.0	3.2779147624969482	0.5793211460113525
1.0	22520000.0	22530000.0	4.0	3.6639552116394043	0.7510026693344116
1.0	22580000.0	22590000.0	3.0	4.191865921020508	1.2131863832473755
1.0	22650000.0	22660000.0	6.0	3.9817605018615723	1.0250886678695679
1.0	22670000.0	22680000.0	1.0	4.360773086547852	1.3440139293670654
1.0	22700000.0	22710000.0	2.0	4.2936272621154785	1.2714993953704834
1.0	22750000.0	22760000.0	5.0	3.636615753173828	0.7702702879905701
1.0	22790000.0	22800000.0	0.0	3.1616427898406982	0.5347768068313599
1.0	22810000.0	22820000.0	2.0	3.263914108276367	0.5621708631515503
1.0	22920000.0	22930000.0	3.0	4.1536149978637695	1.1256228685379028
1.0	22950000.0	22960000.0	1.0	4.014651775360107	1.0242712497711182
1.0	23050000.0	23060000.0	3.0	3.470867872238159	0.651302695274353
1.0	23140000.0	23150000.0	1.0	3.5674145221710205	0.7272576689720154
1.0	23220000.0	23230000.0	6.0	3.3991382122039795	0.6054848432540894
1.0	23380000.0	23390000.0	3.0	2.8459994792938232	0.5535785555839539
1.0	23420000.0	23430000.0	2.0	3.0383152961730957	0.5220766663551331
1.0	23450000.0	23460000.0	4.0	3.000385046005249	0.5301893353462219
1.0	23470000.0	23480000.0	0.0	3.4155144691467285	0.6182804107666016
1.0	23540000.0	23550000.0	2.0	4.311404228210449	1.3007361888885498
1.0	23550000.0	23560000.0	2.0	4.169969081878662	1.1977026462554932
1.0	23560000.0	23570000.0	15.0	3.8153891563415527	0.8822363018989563
1.0	23640000.0	23650000.0	4.0	3.6923611164093018	0.853629469871521
1.0	23720000.0	23730000.0	2.0	3.601771593093872	0.7686976790428162
1.0	23730000.0	23740000.0	3.0	3.552649736404419	0.7312301993370056
1.0	23740000.0	23750000.0	7.0	3.5404789447784424	0.7193139791488647
1.0	23770000.0	23780000.0	7.0	3.6784491539001465	0.8368390798568726
1.0	23800000.0	23810000.0	1.0	3.4627742767333984	0.6563188433647156
1.0	23810000.0	23820000.0	5.0	3.587930202484131	0.7323408722877502
1.0	23830000.0	23840000.0	5.0	3.6821951866149902	0.8064361810684204
1.0	23850000.0	23860000.0	2.0	4.019486427307129	1.0653693675994873
1.0	23890000.0	23900000.0	0.0	4.271241664886475	1.2788259983062744
1.0	23970000.0	23980000.0	5.0	3.8008503913879395	0.8863643407821655
1.0	24090000.0	24100000.0	5.0	3.309032917022705	0.5661109685897827
1.0	24180000.0	24190000.0	5.0	3.3075308799743652	0.5706887245178223
1.0	24200000.0	24210000.0	6.0	3.7335479259490967	0.8236624002456665
1.0	24240000.0	24250000.0	7.0	3.1474881172180176	0.5520796775817871
1.0	24330000.0	24340000.0	0.0	3.074294090270996	0.546217143535614
1.0	24360000.0	24370000.0	3.0	2.943148136138916	0.5554231405258179
1.0	24370000.0	24380000.0	3.0	2.962355136871338	0.5535009503364563
1.0	24380000.0	24390000.0	2.0	3.381718397140503	0.5695561766624451
1.0	24430000.0	24440000.0	2.0	3.867918014526367	0.9279419779777527
1.0	24460000.0	24470000.0	1.0	4.166001796722412	1.2250659465789795
1.0	24470000.0	24480000.0	5.0	4.2399210929870605	1.2566170692443848
1.0	24500000.0	24510000.0	3.0	3.752354383468628	0.9033194780349731
1.0	24560000.0	24570000.0	9.0	3.8829994201660156	0.9558180570602417
1.0	24640000.0	24650000.0	3.0	4.274204254150391	1.304125428199768
1.0	24650000.0	24660000.0	3.0	3.9624226093292236	1.0790009498596191
1.0	24670000.0	24680000.0	2.0	3.8610024452209473	0.957314670085907
1.0	24710000.0	24720000.0	5.0	3.405750274658203	0.6141131520271301
1.0	24720000.0	24730000.0	1.0	3.460566759109497	0.6551241874694824
1.0	24750000.0	24760000.0	5.0	3.392956256866455	0.6059257388114929
1.0	24780000.0	24790000.0	1.0	3.365138292312622	0.5919011235237122
1.0	24840000.0	24850000.0	3.0	3.3249287605285645	0.5743071436882019
1.0	24940000.0	24950000.0	4.0	3.9433579444885254	1.0127407312393188
1.0	24950000.0	24960000.0	3.0	4.051335334777832	1.0944445133209229
1.0	25040000.0	25050000.0	6.0	3.9671542644500732	1.0880719423294067
1.0	25090000.0	25100000.0	5.0	4.049187660217285	1.154066801071167
1.0	25160000.0	25170000.0	3.0	3.6254966259002686	0.798585057258606
1.0	25240000.0	25250000.0	4.0	4.094116687774658	1.1759779453277588
1.0	25300000.0	25310000.0	4.0	4.546107292175293	1.482539415359497
1.0	25320000.0	25330000.0	2.0	4.248416900634766	1.274124264717102
1.0	25330000.0	25340000.0	7.0	4.270072937011719	1.2734050750732422
1.0	25340000.0	25350000.0	3.0	4.639369010925293	1.5397425889968872
1.0	25410000.0	25420000.0	6.0	4.0685625076293945	1.0997077226638794
1.0	25430000.0	25440000.0	4.0	4.294201850891113	1.294064998626709
1.0	25440000.0	25450000.0	4.0	4.122925758361816	1.1498903036117554
1.0	25460000.0	25470000.0	3.0	4.232659339904785	1.243972897529602
1.0	25470000.0	25480000.0	0.0	4.281374931335449	1.2838975191116333
1.0	25670000.0	25680000.0	6.0	3.121691942214966	0.5201948881149292
1.0	25810000.0	25820000.0	3.0	3.3481128215789795	0.5779974460601807
1.0	25920000.0	25930000.0	3.0	3.9017391204833984	0.9745732545852661
1.0	25930000.0	25940000.0	4.0	3.6356518268585205	0.7995856404304504
1.0	25940000.0	25950000.0	2.0	4.30036735534668	1.3313859701156616
1.0	25950000.0	25960000.0	3.0	4.056262969970703	1.1258137226104736
1.0	25970000.0	25980000.0	5.0	3.9490623474121094	1.0441534519195557
1.0	26020000.0	26030000.0	2.0	3.714960813522339	0.8555558919906616
1.0	26030000.0	26040000.0	3.0	3.7359681129455566	0.8464523553848267
1.0	26060000.0	26070000.0	5.0	3.511110782623291	0.6880539059638977
1.0	26260000.0	26270000.0	3.0	3.5289859771728516	0.7030731439590454
1.0	26320000.0	26330000.0	6.0	3.6804146766662598	0.8294816017150879
1.0	26340000.0	26350000.0	4.0	3.7117743492126465	0.8302139043807983
1.0	26380000.0	26390000.0	0.0	4.282286643981934	1.261589765548706
1.0	26470000.0	26480000.0	9.0	3.7587952613830566	0.8638224601745605
1.0	26490000.0	26500000.0	2.0	3.7390990257263184	1.1841357946395874
1.0	26500000.0	26510000.0	5.0	3.504624843597412	0.6891313791275024
1.0	26570000.0	26580000.0	1.0	3.6918766498565674	0.853080153465271
1.0	26580000.0	26590000.0	3.0	3.569718599319458	0.7431644201278687
1.0	26670000.0	26680000.0	5.0	4.467123985290527	1.4512382745742798
1.0	26800000.0	26810000.0	8.0	3.6936583518981934	0.8615102767944336
1.0	26900000.0	26910000.0	2.0	4.360440731048584	1.4012748003005981
1.0	26980000.0	26990000.0	9.0	3.959425687789917	1.0360382795333862
1.0	27030000.0	27040000.0	3.0	3.722301959991455	0.8811928629875183
1.0	27040000.0	27050000.0	4.0	3.7451393604278564	0.9035704731941223
1.0	27060000.0	27070000.0	3.0	3.5833535194396973	0.7578500509262085
1.0	27110000.0	27120000.0	3.0	4.133501052856445	1.4041779041290283
1.0	27120000.0	27130000.0	3.0	3.3550994396209717	0.5880386233329773
1.0	27190000.0	27200000.0	5.0	3.796670436859131	0.9701265096664429
1.0	27230000.0	27240000.0	5.0	4.275844573974609	1.3316515684127808
1.0	27310000.0	27320000.0	6.0	3.9756534099578857	1.075797438621521
1.0	27470000.0	27480000.0	6.0	3.4928805828094482	0.6798094511032104
1.0	27520000.0	27530000.0	6.0	3.5927836894989014	0.753963828086853
1.0	27540000.0	27550000.0	6.0	3.5692138671875	0.7315429449081421
1.0	27640000.0	27650000.0	7.0	4.089874744415283	1.445497751235962
1.0	27650000.0	27660000.0	4.0	3.4551784992218018	0.6488460302352905
1.0	27670000.0	27680000.0	1.0	3.7338385581970215	0.8783650398254395
1.0	27680000.0	27690000.0	5.0	3.455542802810669	0.6527405977249146
1.0	27710000.0	27720000.0	2.0	3.9610443115234375	1.0270482301712036
1.0	27720000.0	27730000.0	4.0	3.5615944862365723	0.7361036539077759
1.0	27910000.0	27920000.0	6.0	3.9180023670196533	1.0605299472808838
1.0	27960000.0	27970000.0	1.0	5.293337821960449	2.084249973297119
1.0	28060000.0	28070000.0	1.0	4.0312910079956055	1.2208737134933472
1.0	28070000.0	28080000.0	4.0	3.9981369972229004	1.1972460746765137
1.0	28090000.0	28100000.0	5.0	4.307854175567627	1.404843807220459
1.0	28140000.0	28150000.0	1.0	3.2831778526306152	0.5676649808883667
1.0	28150000.0	28160000.0	4.0	3.8399510383605957	1.5299564599990845
1.0	28190000.0	28200000.0	2.0	3.562584638595581	0.9354828596115112
1.0	28250000.0	28260000.0	2.0	3.5791831016540527	0.7253566980361938
1.0	28270000.0	28280000.0	2.0	3.4630908966064453	0.6544249653816223
1.0	28290000.0	28300000.0	0.0	3.1959950923919678	0.5328706502914429
1.0	28310000.0	28320000.0	2.0	3.122279644012451	0.5241434574127197
1.0	28380000.0	28390000.0	3.0	3.5863029956817627	0.7576247453689575
1.0	28400000.0	28410000.0	1.0	3.6203548908233643	0.7875377535820007
1.0	28410000.0	28420000.0	0.0	3.991608142852783	1.3720861673355103
1.0	28590000.0	28600000.0	2.0	3.7990546226501465	0.9507209658622742
1.0	28640000.0	28650000.0	5.0	4.402556419372559	1.3901532888412476
1.0	28740000.0	28750000.0	1.0	3.7031149864196777	0.8633455038070679
1.0	28860000.0	28870000.0	2.0	4.044791221618652	1.1793572902679443
1.0	28900000.0	28910000.0	5.0	4.551687240600586	2.0175347328186035
1.0	28940000.0	28950000.0	5.0	3.5680222511291504	0.7440632581710815
1.0	29010000.0	29020000.0	3.0	3.5880539417266846	0.7614953517913818
1.0	29090000.0	29100000.0	5.0	3.1432528495788574	0.5252451300621033
1.0	29150000.0	29160000.0	2.0	4.201912879943848	1.2112438678741455
1.0	29220000.0	29230000.0	6.0	3.5486228466033936	0.72452312707901
1.0	29250000.0	29260000.0	3.0	3.839573621749878	0.9331124424934387
1.0	29310000.0	29320000.0	6.0	3.187714099884033	0.5393176078796387
1.0	29320000.0	29330000.0	3.0	3.211474895477295	0.5425611734390259
1.0	29330000.0	29340000.0	1.0	3.268280029296875	0.5538967847824097
1.0	29350000.0	29360000.0	3.0	3.0584847927093506	0.5400657653808594
1.0	29380000.0	29390000.0	1.0	3.1229095458984375	0.5260395407676697
1.0	29390000.0	29400000.0	2.0	3.124279260635376	0.5324131846427917
1.0	29400000.0	29410000.0	2.0	3.346381664276123	0.5815313458442688
1.0	29430000.0	29440000.0	5.0	2.982543468475342	0.5310343503952026
1.0	29500000.0	29510000.0	2.0	3.8048148155212402	1.4102026224136353
1.0	29550000.0	29560000.0	3.0	3.679577350616455	1.1216776371002197
1.0	29620000.0	29630000.0	4.0	3.9025073051452637	1.0339781045913696
1.0	29700000.0	29710000.0	5.0	4.617641448974609	1.5519987344741821
1.0	29720000.0	29730000.0	5.0	4.071238040924072	1.1730519533157349
1.0	29740000.0	29750000.0	2.0	5.071573734283447	1.8939151763916016
1.0	29830000.0	29840000.0	4.0	4.185199737548828	1.1865274906158447
1.0	29840000.0	29850000.0	4.0	4.10703182220459	1.0846452713012695
1.0	29850000.0	29860000.0	5.0	3.976632595062256	0.9802335500717163
1.0	29860000.0	29870000.0	5.0	3.6456661224365234	0.7305679321289062
1.0	30150000.0	30160000.0	5.0	5.224759578704834	2.000117778778076
1.0	30180000.0	30190000.0	6.0	5.30422306060791	2.060537815093994
1.0	30230000.0	30240000.0	9.0	5.227733135223389	1.994402289390564
1.0	30240000.0	30250000.0	8.0	4.803903102874756	1.7570106983184814
1.0	30280000.0	30290000.0	4.0	5.442335605621338	2.122364044189453
1.0	30300000.0	30310000.0	0.0	6.18581485748291	2.480485200881958
1.0	30340000.0	30350000.0	3.0	5.439285755157471	2.1228466033935547
1.0	30380000.0	30390000.0	7.0	5.587561130523682	2.198233127593994
1.0	30410000.0	30420000.0	7.0	5.736305236816406	2.279567241668701
1.0	30450000.0	30460000.0	6.0	5.375813007354736	2.0792887210845947
1.0	30710000.0	30720000.0	1.0	5.389439582824707	2.0892317295074463
1.0	30780000.0	30790000.0	6.0	4.233565330505371	1.248448133468628
1.0	30830000.0	30840000.0	3.0	4.9197258949279785	1.7743065357208252
1.0	30880000.0	30890000.0	4.0	5.236151695251465	1.984301209449768
1.0	30890000.0	30900000.0	5.0	4.807198524475098	1.7163598537445068
1.0	30900000.0	30910000.0	6.0	4.671962261199951	1.6218029260635376
1.0	30940000.0	30950000.0	4.0	4.945860862731934	1.8005311489105225
1.0	30960000.0	30970000.0	5.0	4.2600884437561035	1.3433959484100342
1.0	30990000.0	31000000.0	2.0	5.198305130004883	1.9813894033432007
1.0	31000000.0	31010000.0	6.0	4.95542049407959	1.816767930984497
1.0	31120000.0	31130000.0	6.0	5.171685218811035	1.9692655801773071
1.0	31130000.0	31140000.0	3.0	5.2154436111450195	2.0163772106170654
1.0	31140000.0	31150000.0	3.0	5.026980400085449	1.9034817218780518
1.0	31220000.0	31230000.0	3.0	4.786861419677734	1.786500334739685
1.0	31240000.0	31250000.0	4.0	4.747369289398193	1.6691293716430664
1.0	31270000.0	31280000.0	3.0	4.389927864074707	1.4268567562103271
1.0	31280000.0	31290000.0	8.0	4.151280403137207	1.2339942455291748
1.0	31340000.0	31350000.0	0.0	3.9870827198028564	1.1198713779449463
1.0	31400000.0	31410000.0	5.0	3.7338931560516357	0.8891410827636719
1.0	31420000.0	31430000.0	5.0	3.702414035797119	0.8639082908630371
1.0	31490000.0	31500000.0	4.0	3.906055450439453	1.0501312017440796
1.0	31520000.0	31530000.0	4.0	3.8984692096710205	1.0434142351150513
1.0	31580000.0	31590000.0	6.0	4.381491661071777	1.371813416481018
1.0	31620000.0	31630000.0	9.0	4.15117883682251	1.2342848777770996
1.0	31660000.0	31670000.0	4.0	4.245011329650879	1.2687976360321045
1.0	31790000.0	31800000.0	5.0	3.1907124519348145	0.5329278707504272
1.0	31870000.0	31880000.0	2.0	3.9059219360351562	0.984331488609314
1.0	31920000.0	31930000.0	5.0	3.973140239715576	1.0294239521026611
1.0	31950000.0	31960000.0	5.0	4.005666255950928	1.081647276878357
1.0	31980000.0	31990000.0	3.0	4.2968316078186035	1.2963756322860718
1.0	32010000.0	32020000.0	3.0	4.064792633056641	1.0773415565490723
1.0	32030000.0	32040000.0	6.0	3.4510178565979004	0.6419228315353394
1.0	32210000.0	32220000.0	6.0	3.7344555854797363	0.8546715974807739
1.0	32220000.0	32230000.0	3.0	3.7898240089416504	0.9149075746536255
1.0	32230000.0	32240000.0	4.0	4.113382339477539	1.17745041847229
1.0	32250000.0	32260000.0	4.0	4.31427526473999	1.3256912231445312
1.0	32260000.0	32270000.0	1.0	4.238333702087402	1.2549442052841187
1.0	32340000.0	32350000.0	3.0	3.8435301780700684	0.9652830958366394
1.0	32360000.0	32370000.0	2.0	3.9735538959503174	1.08740234375
1.0	32540000.0	32550000.0	1.0	3.602097988128662	0.7728999257087708
1.0	32600000.0	32610000.0	5.0	3.2283332347869873	0.5430977940559387
1.0	32610000.0	32620000.0	3.0	3.1366076469421387	0.5326641798019409
1.0	32620000.0	32630000.0	6.0	3.009398937225342	0.521827757358551
1.0	32640000.0	32650000.0	1.0	3.3228671550750732	0.6985728144645691
1.0	32650000.0	32660000.0	0.0	3.3742892742156982	0.5917221307754517
1.0	32690000.0	32700000.0	1.0	3.2700839042663574	0.5459233522415161
1.0	32770000.0	32780000.0	1.0	3.339486598968506	0.5754099488258362
1.0	32780000.0	32790000.0	3.0	3.5300052165985107	0.7088017463684082
1.0	32790000.0	32800000.0	4.0	3.4783527851104736	0.6688945889472961
1.0	32800000.0	32810000.0	8.0	3.6018357276916504	0.7863413691520691
1.0	32830000.0	32840000.0	1.0	3.637540817260742	0.8045486211776733
1.0	32950000.0	32960000.0	4.0	3.8248302936553955	0.9548028707504272
1.0	32960000.0	32970000.0	11.0	3.9404358863830566	1.0363317728042603
1.0	32970000.0	32980000.0	5.0	4.466439247131348	1.4501370191574097
1.0	33000000.0	33010000.0	3.0	3.999453067779541	1.1209888458251953
1.0	33040000.0	33050000.0	5.0	3.843698501586914	0.9884527921676636
1.0	33070000.0	33080000.0	7.0	3.718925952911377	0.8760684728622437
1.0	33150000.0	33160000.0	4.0	4.049980163574219	1.1829278469085693
1.0	33190000.0	33200000.0	8.0	3.999201536178589	1.1045693159103394
1.0	33210000.0	33220000.0	7.0	3.662442684173584	0.8278358578681946
1.0	33250000.0	33260000.0	3.0	3.916484832763672	1.0607447624206543
1.0	33320000.0	33330000.0	8.0	3.5102295875549316	0.6932852864265442
1.0	33350000.0	33360000.0	3.0	4.176357269287109	1.221012830734253
1.0	33360000.0	33370000.0	4.0	4.061193943023682	1.176055908203125
1.0	33430000.0	33440000.0	2.0	4.2422308921813965	1.2979395389556885
1.0	33450000.0	33460000.0	2.0	3.8202919960021973	0.962452232837677
1.0	33470000.0	33480000.0	1.0	3.6770477294921875	0.8403647541999817
1.0	33590000.0	33600000.0	1.0	3.2434048652648926	0.7036930918693542
1.0	33760000.0	33770000.0	3.0	3.4811043739318848	0.6689015626907349
1.0	33810000.0	33820000.0	4.0	3.865647077560425	1.0086116790771484
1.0	33940000.0	33950000.0	1.0	3.7972302436828613	0.9480144381523132
1.0	34030000.0	34040000.0	6.0	4.778569221496582	1.7017179727554321
1.0	34120000.0	34130000.0	3.0	5.372477054595947	2.118344783782959
1.0	34130000.0	34140000.0	5.0	5.0167436599731445	1.8954102993011475
1.0	34140000.0	34150000.0	10.0	3.853982448577881	0.9876825213432312
1.0	34150000.0	34160000.0	5.0	5.499685764312744	2.1765873432159424
1.0	34190000.0	34200000.0	12.0	5.29412317276001	2.0414206981658936
1.0	34290000.0	34300000.0	8.0	3.5744194984436035	0.752582311630249
1.0	34310000.0	34320000.0	5.0	4.76889181137085	1.6633306741714478
1.0	34340000.0	34350000.0	4.0	4.877206802368164	1.757314682006836
1.0	34370000.0	34380000.0	3.0	5.163221836090088	1.9452641010284424
1.0	34380000.0	34390000.0	6.0	5.024876594543457	1.8524086475372314
1.0	34420000.0	34430000.0	4.0	5.039172172546387	1.8474382162094116
1.0	34450000.0	34460000.0	5.0	5.120508193969727	1.9214513301849365
1.0	34480000.0	34490000.0	5.0	5.380430221557617	2.0883140563964844
1.0	34490000.0	34500000.0	3.0	5.273812294006348	2.03804349899292
1.0	34500000.0	34510000.0	6.0	5.238234043121338	2.0031700134277344
1.0	34520000.0	34530000.0	6.0	5.160397052764893	1.9569870233535767
1.0	34530000.0	34540000.0	6.0	5.271185874938965	2.0214359760284424
1.0	34610000.0	34620000.0	9.0	5.504946708679199	2.1473662853240967
1.0	34650000.0	34660000.0	4.0	5.681550025939941	2.23923659324646
1.0	34690000.0	34700000.0	8.0	5.991703510284424	2.3925235271453857
1.0	34720000.0	34730000.0	3.0	5.082610607147217	1.958091378211975
1.0	34760000.0	34770000.0	12.0	5.568927764892578	2.193655014038086
1.0	34820000.0	34830000.0	4.0	6.398204803466797	2.5703284740448
1.0	34880000.0	34890000.0	8.0	6.195564270019531	2.499260425567627
1.0	34890000.0	34900000.0	6.0	6.3982954025268555	2.577481985092163
1.0	34980000.0	34990000.0	5.0	6.317312717437744	2.550549268722534
1.0	35040000.0	35050000.0	7.0	5.584845066070557	2.1960597038269043
1.0	35150000.0	35160000.0	3.0	5.256661415100098	2.0054917335510254
1.0	35310000.0	35320000.0	9.0	4.048747539520264	1.168269395828247
1.0	35350000.0	35360000.0	6.0	4.247401714324951	1.2690026760101318
1.0	35380000.0	35390000.0	2.0	4.597517967224121	1.5328092575073242
1.0	35400000.0	35410000.0	6.0	4.504015922546387	1.4846274852752686
1.0	35440000.0	35450000.0	1.0	3.9805259704589844	1.1059625148773193
1.0	35470000.0	35480000.0	8.0	3.3231940269470215	0.5704684853553772
1.0	35570000.0	35580000.0	0.0	3.817241668701172	0.966352641582489
1.0	35580000.0	35590000.0	4.0	4.03116512298584	1.1281366348266602
1.0	35630000.0	35640000.0	4.0	4.416296005249023	1.4231059551239014
1.0	35660000.0	35670000.0	2.0	4.366082191467285	1.4124701023101807
1.0	35670000.0	35680000.0	9.0	4.385128974914551	1.4089757204055786
1.0	35720000.0	35730000.0	4.0	4.336821556091309	1.3654249906539917
1.0	35750000.0	35760000.0	6.0	3.803551435470581	0.9557216763496399
1.0	35780000.0	35790000.0	2.0	3.737764358520508	0.8957355618476868
1.0	35810000.0	35820000.0	5.0	3.5976173877716064	0.768139660358429
1.0	35840000.0	35850000.0	6.0	3.385951280593872	0.6108354330062866
1.0	35860000.0	35870000.0	5.0	3.301736354827881	0.5661332011222839
1.0	35890000.0	35900000.0	4.0	3.424586057662964	0.6282634139060974
1.0	36000000.0	36010000.0	3.0	3.5075976848602295	0.6915482878684998
1.0	36060000.0	36070000.0	4.0	3.857672929763794	1.0026775598526
1.0	36120000.0	36130000.0	4.0	4.483956336975098	1.4699864387512207
1.0	36190000.0	36200000.0	6.0	3.712789535522461	0.8655896186828613
1.0	36210000.0	36220000.0	1.0	3.7939248085021973	0.9467662572860718
1.0	36250000.0	36260000.0	4.0	3.962218761444092	1.0555179119110107
1.0	36260000.0	36270000.0	4.0	4.0830278396606445	1.1378345489501953
1.0	36270000.0	36280000.0	4.0	3.848170757293701	1.2624768018722534
1.0	36310000.0	36320000.0	1.0	3.4269871711730957	0.6284521818161011
1.0	36390000.0	36400000.0	3.0	3.4242935180664062	0.993106484413147
1.0	36420000.0	36430000.0	2.0	3.099302291870117	0.5303909182548523
1.0	36460000.0	36470000.0	1.0	3.113860607147217	0.5353677272796631
1.0	36500000.0	36510000.0	5.0	3.280663013458252	0.5529908537864685
1.0	36510000.0	36520000.0	1.0	3.4973747730255127	0.6818345189094543
1.0	36550000.0	36560000.0	2.0	4.054229259490967	1.3927514553070068
1.0	36570000.0	36580000.0	7.0	3.8047587871551514	0.9508835673332214
1.0	36580000.0	36590000.0	8.0	3.915571689605713	1.0241892337799072
1.0	36720000.0	36730000.0	2.0	3.414780855178833	0.6211442351341248
1.0	36790000.0	36800000.0	3.0	3.9879164695739746	1.0698175430297852
1.0	36810000.0	36820000.0	3.0	3.7236149311065674	0.8859170079231262
1.0	36830000.0	36840000.0	5.0	3.7407760620117188	0.8972574472427368
1.0	36870000.0	36880000.0	5.0	3.9738059043884277	1.0379939079284668
1.0	37000000.0	37010000.0	2.0	4.224308013916016	1.221542477607727
1.0	37100000.0	37110000.0	2.0	4.323359966278076	1.2941672801971436
1.0	37200000.0	37210000.0	1.0	4.666112899780273	1.5791300535202026
1.0	37210000.0	37220000.0	5.0	4.63087797164917	1.562408208847046
1.0	37240000.0	37250000.0	3.0	5.0173444747924805	1.865350365638733
1.0	37250000.0	37260000.0	10.0	5.117684364318848	1.9087473154067993
1.0	37260000.0	37270000.0	8.0	5.172251224517822	1.9549314975738525
1.0	37270000.0	37280000.0	6.0	5.262852668762207	2.0262441635131836
1.0	37390000.0	37400000.0	5.0	5.2993574142456055	2.038851499557495
1.0	37400000.0	37410000.0	4.0	5.5192484855651855	2.1688168048858643
1.0	37410000.0	37420000.0	2.0	5.477317810058594	2.1583046913146973
1.0	37420000.0	37430000.0	5.0	5.678475856781006	2.2463810443878174
1.0	37470000.0	37480000.0	1.0	5.2998366355896	2.058218479156494
1.0	37500000.0	37510000.0	10.0	5.043609142303467	1.8768634796142578
1.0	37510000.0	37520000.0	5.0	5.368736743927002	2.0839040279388428
1.0	37520000.0	37530000.0	7.0	5.215525150299072	2.0051870346069336
1.0	37580000.0	37590000.0	2.0	5.386206150054932	2.1043813228607178
1.0	37600000.0	37610000.0	6.0	5.450760364532471	2.1385912895202637
1.0	37700000.0	37710000.0	6.0	4.465297222137451	1.4597969055175781
1.0	37780000.0	37790000.0	7.0	4.7089009284973145	1.616853952407837
1.0	37910000.0	37920000.0	5.0	4.2454833984375	1.263322114944458
1.0	37970000.0	37980000.0	3.0	3.636232852935791	0.8024188876152039
1.0	38070000.0	38080000.0	7.0	4.752322196960449	1.673332929611206
1.0	38160000.0	38170000.0	4.0	3.9988842010498047	1.1380395889282227
1.0	38180000.0	38190000.0	5.0	4.624719142913818	1.5859038829803467
1.0	38240000.0	38250000.0	9.0	4.586682319641113	1.5094516277313232
1.0	38250000.0	38260000.0	4.0	4.452691078186035	1.4224460124969482
1.0	38260000.0	38270000.0	4.0	3.4129319190979004	0.622123122215271
1.0	38280000.0	38290000.0	5.0	3.240018129348755	0.5407382249832153
1.0	38290000.0	38300000.0	1.0	3.28869366645813	0.5598883628845215
1.0	38310000.0	38320000.0	3.0	3.214667558670044	0.5414162278175354
1.0	38380000.0	38390000.0	1.0	3.0716331005096436	0.5285418033599854
1.0	38410000.0	38420000.0	0.0	3.3624489307403564	0.734314501285553
1.0	38520000.0	38530000.0	4.0	4.428214073181152	1.4457257986068726
1.0	38560000.0	38570000.0	1.0	4.746574878692627	1.6680129766464233
1.0	38600000.0	38610000.0	4.0	4.682600975036621	1.6509053707122803
1.0	38680000.0	38690000.0	3.0	4.498497009277344	1.4726630449295044
1.0	38800000.0	38810000.0	4.0	4.786516189575195	1.679835557937622
1.0	38810000.0	38820000.0	4.0	4.816993713378906	1.6978003978729248
1.0	38830000.0	38840000.0	8.0	4.813928127288818	1.6959072351455688
1.0	38940000.0	38950000.0	4.0	5.367830276489258	2.062532901763916
1.0	38960000.0	38970000.0	6.0	4.738266944885254	1.654595136642456
1.0	39000000.0	39010000.0	5.0	4.8791985511779785	1.773327112197876
1.0	39110000.0	39120000.0	7.0	5.319658279418945	2.079460620880127
1.0	39200000.0	39210000.0	7.0	4.851116180419922	1.7411043643951416
1.0	39220000.0	39230000.0	1.0	4.971888542175293	1.8135610818862915
1.0	39350000.0	39360000.0	0.0	3.880997896194458	1.0234289169311523
1.0	39360000.0	39370000.0	4.0	3.6560657024383545	0.8136733174324036
1.0	39370000.0	39380000.0	4.0	3.7415194511413574	0.8939774632453918
1.0	39390000.0	39400000.0	5.0	3.839015483856201	0.9846758842468262
1.0	39420000.0	39430000.0	7.0	4.0853705406188965	1.1239492893218994
1.0	39470000.0	39480000.0	8.0	3.655426025390625	0.8216192126274109
1.0	39510000.0	39520000.0	1.0	3.8476364612579346	0.976099967956543
1.0	39600000.0	39610000.0	4.0	3.7942700386047363	0.9275145530700684
1.0	39640000.0	39650000.0	6.0	3.6138694286346436	0.7805824279785156
1.0	39660000.0	39670000.0	5.0	3.7798168659210205	0.927261233329773
1.0	39730000.0	39740000.0	2.0	3.6279144287109375	0.7944543361663818
1.0	39760000.0	39770000.0	2.0	3.425307035446167	0.6275975704193115
1.0	39770000.0	39780000.0	3.0	3.3338253498077393	0.5713087320327759
1.0	39790000.0	39800000.0	5.0	3.3021748065948486	0.5586298108100891
1.0	39800000.0	39810000.0	3.0	3.354106903076172	0.5816987156867981
1.0	39840000.0	39850000.0	5.0	3.266120433807373	0.5495503544807434
1.0	40000000.0	40010000.0	3.0	3.5344643592834473	0.7133749723434448
1.0	40040000.0	40050000.0	3.0	3.912024974822998	1.503875732421875
1.0	40060000.0	40070000.0	3.0	4.173578262329102	1.1890804767608643
1.0	40100000.0	40110000.0	5.0	3.9931728839874268	1.0663425922393799
1.0	40160000.0	40170000.0	3.0	4.026151180267334	1.0967833995819092
1.0	40170000.0	40180000.0	4.0	4.2366838455200195	1.2563817501068115
1.0	40220000.0	40230000.0	2.0	3.664365291595459	0.8279775381088257
1.0	40260000.0	40270000.0	3.0	4.0304460525512695	1.1140670776367188
1.0	40360000.0	40370000.0	4.0	4.1567840576171875	1.2911278009414673
1.0	40370000.0	40380000.0	3.0	3.8770644664764404	0.9838058352470398
1.0	40410000.0	40420000.0	3.0	4.087852478027344	1.147922396659851
1.0	40420000.0	40430000.0	2.0	3.596963405609131	0.8558389544487
1.0	40460000.0	40470000.0	3.0	3.548788070678711	0.7092020511627197
1.0	40470000.0	40480000.0	5.0	3.7667911052703857	0.9025813937187195
1.0	40510000.0	40520000.0	1.0	3.7126564979553223	0.8716257214546204
1.0	40620000.0	40630000.0	3.0	5.022530555725098	2.0824975967407227
1.0	40630000.0	40640000.0	4.0	3.8080825805664062	0.9620267152786255
1.0	40640000.0	40650000.0	0.0	3.9697265625	1.10831618309021
1.0	40720000.0	40730000.0	5.0	3.985417604446411	1.528038501739502
1.0	40870000.0	40880000.0	4.0	3.7152905464172363	0.876118004322052
1.0	40980000.0	40990000.0	2.0	3.5414414405822754	0.7068355083465576
1.0	40990000.0	41000000.0	0.0	3.5376765727996826	1.062669277191162
1.0	41020000.0	41030000.0	2.0	3.7419705390930176	0.8236157298088074
1.0	41090000.0	41100000.0	2.0	3.574817657470703	0.729589581489563
1.0	41130000.0	41140000.0	5.0	3.4895122051239014	0.6553624272346497
1.0	41150000.0	41160000.0	4.0	3.494227886199951	1.0136271715164185
1.0	41160000.0	41170000.0	3.0	2.9357595443725586	0.5403428077697754
1.0	41170000.0	41180000.0	1.0	3.3664562702178955	0.5912429690361023
1.0	41240000.0	41250000.0	2.0	3.3704257011413574	0.590927004814148
1.0	41250000.0	41260000.0	2.0	3.7965195178985596	0.881534218788147
1.0	41260000.0	41270000.0	1.0	3.786050319671631	0.8903833627700806
1.0	41290000.0	41300000.0	3.0	4.167142868041992	1.174096941947937
1.0	41330000.0	41340000.0	8.0	3.988668918609619	1.0437089204788208
1.0	41350000.0	41360000.0	5.0	4.075657844543457	1.1295607089996338
1.0	41380000.0	41390000.0	4.0	4.129446506500244	1.2146135568618774
1.0	41420000.0	41430000.0	4.0	4.218629360198975	1.2811652421951294
1.0	41430000.0	41440000.0	2.0	4.302673816680908	1.3447279930114746
1.0	41440000.0	41450000.0	3.0	4.232364654541016	1.3448288440704346
1.0	41560000.0	41570000.0	6.0	3.370189666748047	0.5935622453689575
1.0	41590000.0	41600000.0	5.0	3.3495802879333496	0.5903003811836243
1.0	41620000.0	41630000.0	2.0	3.5419697761535645	0.7196571230888367
1.0	41630000.0	41640000.0	3.0	3.384629011154175	0.6056841015815735
1.0	41660000.0	41670000.0	5.0	3.4999656677246094	0.6841047406196594
1.0	41700000.0	41710000.0	7.0	3.464611053466797	0.6680666208267212
1.0	41810000.0	41820000.0	4.0	4.479913234710693	1.4794479608535767
1.0	41820000.0	41830000.0	5.0	4.41256856918335	1.469731330871582
1.0	41850000.0	41860000.0	3.0	4.590932369232178	1.5705326795578003
1.0	41880000.0	41890000.0	18.0	3.917038679122925	1.0271127223968506
1.0	41950000.0	41960000.0	2.0	4.5221967697143555	1.506616234779358
1.0	41970000.0	41980000.0	3.0	4.239995002746582	1.3029606342315674
1.0	42060000.0	42070000.0	4.0	3.4002552032470703	0.6115126609802246
1.0	42090000.0	42100000.0	3.0	3.354621410369873	0.5915752649307251
1.0	42100000.0	42110000.0	5.0	3.3899497985839844	0.6115332841873169
1.0	42160000.0	42170000.0	2.0	3.9914023876190186	1.0683501958847046
1.0	42220000.0	42230000.0	8.0	3.8190245628356934	0.9524116516113281
1.0	42230000.0	42240000.0	6.0	3.8117713928222656	0.9607588052749634
1.0	42270000.0	42280000.0	2.0	4.177768707275391	1.2395254373550415
1.0	42280000.0	42290000.0	2.0	4.076184272766113	1.1530287265777588
1.0	42290000.0	42300000.0	3.0	3.9515998363494873	1.0660462379455566
1.0	42300000.0	42310000.0	5.0	3.9618148803710938	1.055389165878296
1.0	42360000.0	42370000.0	1.0	3.878751754760742	0.968372642993927
1.0	42480000.0	42490000.0	2.0	4.144329071044922	1.2165594100952148
1.0	42490000.0	42500000.0	4.0	4.229519844055176	1.265974998474121
1.0	42600000.0	42610000.0	4.0	4.48917818069458	1.4676587581634521
1.0	42670000.0	42680000.0	6.0	3.4866061210632324	0.6745905876159668
1.0	42730000.0	42740000.0	3.0	3.7103590965270996	0.8702455759048462
1.0	42820000.0	42830000.0	7.0	4.232448101043701	1.251294732093811
1.0	42880000.0	42890000.0	3.0	4.3861284255981445	1.4239015579223633
1.0	42890000.0	42900000.0	5.0	4.043583869934082	1.1637866497039795
1.0	42970000.0	42980000.0	5.0	3.70811128616333	0.8652167320251465
1.0	42980000.0	42990000.0	2.0	3.9286227226257324	1.0600885152816772
1.0	43030000.0	43040000.0	3.0	3.869417190551758	1.0088863372802734
1.0	43080000.0	43090000.0	4.0	4.084728240966797	1.1809186935424805
1.0	43100000.0	43110000.0	12.0	4.023281574249268	1.1514089107513428
1.0	43110000.0	43120000.0	3.0	4.2283830642700195	1.329715371131897
1.0	43140000.0	43150000.0	5.0	4.27975606918335	1.5358463525772095
1.0	43180000.0	43190000.0	6.0	4.033453464508057	1.1631362438201904
1.0	43350000.0	43360000.0	2.0	4.417910575866699	1.3983726501464844
1.0	43380000.0	43390000.0	4.0	4.406095504760742	1.447045087814331
1.0	43500000.0	43510000.0	4.0	4.770479679107666	1.6872915029525757
1.0	43510000.0	43520000.0	3.0	4.773262023925781	1.6960586309432983
1.0	43520000.0	43530000.0	4.0	4.673366069793701	1.6338409185409546
1.0	43630000.0	43640000.0	3.0	4.042204856872559	1.6803840398788452
1.0	43680000.0	43690000.0	3.0	4.1138596534729	1.1912897825241089
1.0	43690000.0	43700000.0	3.0	4.014464378356934	1.1256471872329712
1.0	43720000.0	43730000.0	2.0	3.9966769218444824	1.119979739189148
1.0	43740000.0	43750000.0	5.0	3.898308515548706	1.0242457389831543
1.0	43840000.0	43850000.0	5.0	3.891660213470459	1.0355647802352905
1.0	43960000.0	43970000.0	4.0	3.9082589149475098	1.0364444255828857
1.0	43990000.0	44000000.0	3.0	4.506264686584473	1.523935317993164
1.0	44090000.0	44100000.0	9.0	3.901890993118286	1.0423606634140015
1.0	44150000.0	44160000.0	1.0	3.9622178077697754	1.1095435619354248
1.0	44190000.0	44200000.0	11.0	3.5574088096618652	0.7336500883102417
1.0	44220000.0	44230000.0	4.0	3.4376018047332764	0.642765998840332
1.0	44230000.0	44240000.0	3.0	3.4148478507995605	0.626907467842102
1.0	44250000.0	44260000.0	3.0	3.334925889968872	0.5801569223403931
1.0	44260000.0	44270000.0	2.0	3.443446397781372	0.6413649320602417
1.0	44280000.0	44290000.0	0.0	3.506279468536377	0.6905025839805603
1.0	44300000.0	44310000.0	1.0	3.3929615020751953	0.6091941595077515
1.0	44430000.0	44440000.0	8.0	3.7561886310577393	1.1809675693511963
1.0	44530000.0	44540000.0	5.0	4.364430904388428	1.3766237497329712
1.0	44590000.0	44600000.0	1.0	4.609246253967285	1.530759572982788
1.0	44600000.0	44610000.0	3.0	4.256368160247803	1.2648648023605347
1.0	44640000.0	44650000.0	6.0	3.6193199157714844	0.7761871218681335
1.0	44670000.0	44680000.0	3.0	3.804323196411133	1.2472740411758423
1.0	44800000.0	44810000.0	2.0	3.7282519340515137	0.8854514956474304
1.0	44810000.0	44820000.0	4.0	3.6754355430603027	0.8366162180900574
1.0	44840000.0	44850000.0	4.0	4.2994842529296875	1.3356618881225586
1.0	44880000.0	44890000.0	6.0	4.784958839416504	1.7031104564666748
1.0	44940000.0	44950000.0	5.0	4.683098793029785	1.6159887313842773
1.0	44970000.0	44980000.0	9.0	4.3547210693359375	1.3805525302886963
1.0	45050000.0	45060000.0	4.0	4.140857696533203	1.2201894521713257
1.0	45060000.0	45070000.0	5.0	4.312287330627441	1.3431806564331055
1.0	45080000.0	45090000.0	3.0	4.18684196472168	1.2613332271575928
1.0	45240000.0	45250000.0	1.0	3.9763522148132324	1.7681070566177368
1.0	45270000.0	45280000.0	6.0	4.287998676300049	1.3605577945709229
1.0	45320000.0	45330000.0	1.0	3.3275694847106934	0.5728480219841003
1.0	45390000.0	45400000.0	1.0	3.0980613231658936	0.5331510305404663
1.0	45410000.0	45420000.0	0.0	3.184603214263916	0.5354624390602112
1.0	45430000.0	45440000.0	2.0	3.1215200424194336	0.5250402688980103
1.0	45460000.0	45470000.0	2.0	3.0902395248413086	0.5370001196861267
1.0	45500000.0	45510000.0	2.0	3.088266372680664	0.5287010073661804
1.0	45590000.0	45600000.0	4.0	3.4173316955566406	0.6663384437561035
1.0	45700000.0	45710000.0	2.0	4.2151079177856445	1.2399717569351196
1.0	45720000.0	45730000.0	4.0	4.148045063018799	1.1959441900253296
1.0	45850000.0	45860000.0	1.0	3.4477646350860596	0.6467902064323425
1.0	45870000.0	45880000.0	4.0	3.404238224029541	0.6181054711341858
1.0	45950000.0	45960000.0	3.0	3.632366180419922	0.990500807762146
1.0	45980000.0	45990000.0	3.0	4.183689117431641	1.7720226049423218
1.0	46080000.0	46090000.0	8.0	3.9708328247070312	1.111485242843628
1.0	46150000.0	46160000.0	6.0	4.083629608154297	1.6931736469268799
1.0	46180000.0	46190000.0	7.0	3.963625431060791	1.103269338607788
1.0	46350000.0	46360000.0	5.0	3.7009551525115967	0.852796196937561
1.0	46370000.0	46380000.0	4.0	3.358431577682495	0.5872899293899536
1.0	46460000.0	46470000.0	2.0	3.266282320022583	0.5499446988105774
1.0	46660000.0	46670000.0	4.0	4.216469764709473	1.4567869901657104
1.0	46740000.0	46750000.0	2.0	3.9101366996765137	1.0555610656738281
1.0	46900000.0	46910000.0	6.0	4.746651649475098	1.6666224002838135
1.0	46910000.0	46920000.0	5.0	4.840310096740723	1.732097864151001
1.0	46960000.0	46970000.0	4.0	4.949593544006348	1.8296191692352295
1.0	46970000.0	46980000.0	1.0	4.664524078369141	1.6454817056655884
1.0	47010000.0	47020000.0	9.0	4.458693504333496	1.4463952779769897
1.0	47020000.0	47030000.0	4.0	4.00309944152832	1.1361364126205444
1.0	47030000.0	47040000.0	3.0	3.897975206375122	1.04328191280365
1.0	47100000.0	47110000.0	2.0	3.861149311065674	1.0076261758804321
1.0	47170000.0	47180000.0	1.0	3.6963870525360107	0.8558232188224792
1.0	47270000.0	47280000.0	7.0	3.9557385444641113	1.0656598806381226
1.0	47400000.0	47410000.0	4.0	3.7097086906433105	0.8274596929550171
1.0	47430000.0	47440000.0	3.0	4.339838027954102	1.3011150360107422
1.0	47650000.0	47660000.0	4.0	4.116480350494385	1.1887016296386719
1.0	47670000.0	47680000.0	5.0	4.235016822814941	1.2551971673965454
1.0	47680000.0	47690000.0	2.0	4.349649429321289	1.344681978225708
1.0	47790000.0	47800000.0	10.0	3.776916980743408	0.9284257888793945
1.0	47850000.0	47860000.0	2.0	4.125781059265137	1.2016375064849854
1.0	47860000.0	47870000.0	3.0	4.507480144500732	1.4618406295776367
1.0	47880000.0	47890000.0	6.0	4.247143268585205	1.2571995258331299
1.0	48040000.0	48050000.0	8.0	4.446676731109619	1.4233379364013672
1.0	48130000.0	48140000.0	5.0	5.07659912109375	1.8957700729370117
1.0	48230000.0	48240000.0	4.0	4.993109226226807	1.8546165227890015
1.0	48270000.0	48280000.0	4.0	4.60317325592041	1.579340934753418
1.0	48280000.0	48290000.0	4.0	4.5275678634643555	1.5054712295532227
1.0	48360000.0	48370000.0	0.0	4.489850044250488	1.515367865562439
1.0	48410000.0	48420000.0	5.0	4.247982978820801	1.3106769323349
1.0	48430000.0	48440000.0	5.0	4.317727088928223	1.3624382019042969
1.0	48480000.0	48490000.0	1.0	4.580086708068848	1.5527608394622803
1.0	48550000.0	48560000.0	4.0	4.808709144592285	1.6936496496200562
1.0	48600000.0	48610000.0	3.0	4.763567924499512	1.6936746835708618
1.0	48660000.0	48670000.0	8.0	4.389106750488281	1.394519567489624
1.0	48710000.0	48720000.0	5.0	4.621466159820557	1.5952097177505493
1.0	48800000.0	48810000.0	4.0	3.896092653274536	1.0375759601593018
1.0	48810000.0	48820000.0	3.0	3.7020950317382812	0.8602920770645142
1.0	48870000.0	48880000.0	2.0	3.7540335655212402	0.9029402732849121
1.0	48930000.0	48940000.0	3.0	3.7852096557617188	0.9496645927429199
1.0	48940000.0	48950000.0	5.0	3.452500820159912	0.6664660573005676
1.0	48990000.0	49000000.0	2.0	4.478189468383789	1.4645295143127441
1.0	49010000.0	49020000.0	7.0	4.287222862243652	1.3182637691497803
1.0	49060000.0	49070000.0	2.0	4.497836112976074	1.4910305738449097
1.0	49090000.0	49100000.0	6.0	4.547520637512207	1.5038187503814697
1.0	49150000.0	49160000.0	2.0	4.456755638122559	1.46579110622406
1.0	49190000.0	49200000.0	5.0	3.8276515007019043	0.9694031476974487
1.0	49300000.0	49310000.0	5.0	4.593900203704834	1.5268908739089966
1.0	49360000.0	49370000.0	3.0	4.894679069519043	1.7717548608779907
1.0	49400000.0	49410000.0	5.0	4.917276859283447	1.792287826538086
1.0	49440000.0	49450000.0	4.0	5.086012840270996	1.8906633853912354
1.0	49560000.0	49570000.0	4.0	4.618760585784912	1.6268812417984009
1.0	49610000.0	49620000.0	6.0	5.382806777954102	2.0803542137145996
1.0	49640000.0	49650000.0	7.0	5.031713962554932	1.8539024591445923
1.0	49870000.0	49880000.0	12.0	6.135080814361572	2.4629738330841064
1.0	49940000.0	49950000.0	5.0	5.475100040435791	2.1257030963897705
1.0	49990000.0	50000000.0	6.0	5.110177040100098	1.90077805519104
1.0	50040000.0	50050000.0	4.0	5.192526340484619	1.93524169921875
1.0	50090000.0	50100000.0	2.0	5.3694987297058105	2.0560224056243896
1.0	50140000.0	50150000.0	2.0	5.911523818969727	2.359198808670044
1.0	50180000.0	50190000.0	7.0	5.539924621582031	2.1744179725646973
1.0	50220000.0	50230000.0	8.0	5.7747979164123535	2.287391185760498
1.0	50270000.0	50280000.0	5.0	5.621601581573486	2.219494342803955
1.0	50280000.0	50290000.0	6.0	5.425290584564209	2.1097538471221924
1.0	50290000.0	50300000.0	2.0	4.5840840339660645	1.5845041275024414
1.0	50300000.0	50310000.0	4.0	5.440528869628906	2.113111972808838
1.0	50350000.0	50360000.0	8.0	4.845754146575928	1.6910884380340576
1.0	50360000.0	50370000.0	2.0	4.612690448760986	1.5322710275650024
1.0	50450000.0	50460000.0	3.0	5.051241874694824	1.858290672302246
1.0	50470000.0	50480000.0	4.0	5.1095356941223145	1.8958677053451538
1.0	50520000.0	50530000.0	7.0	4.485041618347168	1.4462077617645264
1.0	50530000.0	50540000.0	7.0	4.690393447875977	1.5786000490188599
1.0	50540000.0	50550000.0	5.0	4.392868995666504	1.3844263553619385
1.0	50620000.0	50630000.0	6.0	4.913654804229736	1.7755959033966064
1.0	50630000.0	50640000.0	5.0	4.939843654632568	1.7976665496826172
1.0	50700000.0	50710000.0	3.0	5.0062642097473145	1.8844554424285889
1.0	50720000.0	50730000.0	8.0	5.440505027770996	2.116367816925049
1.0	50730000.0	50740000.0	8.0	5.221053123474121	1.9795948266983032
1.0	50760000.0	50770000.0	5.0	5.6402459144592285	2.2328402996063232
1.0	50820000.0	50830000.0	4.0	5.584592342376709	2.209824800491333
1.0	50860000.0	50870000.0	9.0	5.0327887535095215	1.8490543365478516
1.0	50890000.0	50900000.0	8.0	4.968769073486328	1.7912918329238892
1.0	50910000.0	50920000.0	4.0	3.9281468391418457	1.0780905485153198
1.0	51020000.0	51030000.0	1.0	3.3900768756866455	0.6078526377677917
1.0	51140000.0	51150000.0	3.0	3.830273389816284	0.9767484664916992
1.0	51160000.0	51170000.0	3.0	4.280318260192871	1.3731811046600342
1.0	51170000.0	51180000.0	0.0	4.401432037353516	1.482550024986267
1.0	51180000.0	51190000.0	9.0	4.155645847320557	1.2556766271591187
1.0	51400000.0	51410000.0	2.0	4.045705795288086	1.1768677234649658
1.0	51420000.0	51430000.0	8.0	4.328654766082764	1.499500036239624
1.0	51470000.0	51480000.0	8.0	4.5849809646606445	1.5895546674728394
1.0	51520000.0	51530000.0	6.0	5.2958173751831055	2.048166275024414
1.0	51600000.0	51610000.0	3.0	4.496834754943848	1.4884865283966064
1.0	51620000.0	51630000.0	5.0	4.419477939605713	1.3969913721084595
1.0	51650000.0	51660000.0	4.0	3.9759109020233154	1.07961106300354
1.0	51670000.0	51680000.0	4.0	3.9713313579559326	1.0704998970031738
1.0	51800000.0	51810000.0	2.0	4.643728256225586	1.5947335958480835
1.0	51830000.0	51840000.0	1.0	3.8286118507385254	0.9779152870178223
1.0	51860000.0	51870000.0	3.0	3.85746693611145	1.0042718648910522
1.0	51890000.0	51900000.0	2.0	3.918761730194092	1.0611540079116821
1.0	51980000.0	51990000.0	10.0	3.812955379486084	1.057288646697998
1.0	52000000.0	52010000.0	1.0	3.837402820587158	0.9857112169265747
1.0	52100000.0	52110000.0	3.0	3.216731309890747	0.5421381592750549
1.0	52140000.0	52150000.0	3.0	2.9605419635772705	0.5428439974784851
1.0	52180000.0	52190000.0	2.0	3.122541904449463	0.5271169543266296
1.0	52210000.0	52220000.0	2.0	2.9789791107177734	0.5314518809318542
1.0	52360000.0	52370000.0	4.0	4.8058180809021	1.7291910648345947
1.0	52370000.0	52380000.0	2.0	5.012845993041992	1.8588676452636719
1.0	52430000.0	52440000.0	3.0	4.584839820861816	1.5840153694152832
1.0	52490000.0	52500000.0	3.0	4.655339241027832	1.8989331722259521
1.0	52520000.0	52530000.0	5.0	4.406919002532959	1.8626277446746826
1.0	52590000.0	52600000.0	10.0	3.6508922576904297	0.8094022870063782
1.0	52610000.0	52620000.0	0.0	3.6357874870300293	0.8037640452384949
1.0	52680000.0	52690000.0	7.0	3.3292479515075684	0.5753074288368225
1.0	52690000.0	52700000.0	6.0	3.2379698753356934	0.5544951558113098
1.0	52710000.0	52720000.0	4.0	2.989198684692383	0.537954568862915
1.0	52770000.0	52780000.0	5.0	3.3822829723358154	0.6010602116584778
1.0	52790000.0	52800000.0	0.0	3.6136651039123535	0.7801594138145447
1.0	52830000.0	52840000.0	7.0	3.189678907394409	0.7503405809402466
1.0	52850000.0	52860000.0	3.0	3.1999289989471436	0.5498560667037964
1.0	52860000.0	52870000.0	4.0	3.2550511360168457	0.5406933426856995
1.0	52900000.0	52910000.0	2.0	3.4970269203186035	0.6834994554519653
1.0	52930000.0	52940000.0	3.0	3.401365280151367	0.6133817434310913
1.0	53030000.0	53040000.0	2.0	4.043403625488281	1.0897457599639893
1.0	53050000.0	53060000.0	3.0	4.073450565338135	1.1212483644485474
1.0	53250000.0	53260000.0	5.0	3.3608946800231934	0.5899156332015991
1.0	53270000.0	53280000.0	0.0	3.3993561267852783	0.6125307679176331
1.0	53310000.0	53320000.0	2.0	4.068483829498291	1.0883355140686035
1.0	53350000.0	53360000.0	5.0	3.7722249031066895	0.9179508090019226
1.0	53420000.0	53430000.0	4.0	3.7641520500183105	0.9190241098403931
1.0	53460000.0	53470000.0	4.0	4.049106121063232	1.1819396018981934
1.0	53570000.0	53580000.0	2.0	4.626610279083252	1.6027597188949585
1.0	53680000.0	53690000.0	0.0	4.058470249176025	1.2469621896743774
1.0	53720000.0	53730000.0	5.0	4.127516746520996	1.247429609298706
1.0	53730000.0	53740000.0	1.0	4.177186965942383	1.2945661544799805
1.0	53760000.0	53770000.0	11.0	4.494093418121338	1.5321511030197144
1.0	53810000.0	53820000.0	6.0	5.7630791664123535	2.322183132171631
1.0	53830000.0	53840000.0	5.0	6.152431964874268	2.491328001022339
1.0	53860000.0	53870000.0	11.0	6.207436561584473	2.5169215202331543
1.0	53900000.0	53910000.0	5.0	5.781355381011963	2.341167688369751
1.0	54070000.0	54080000.0	5.0	4.5459184646606445	1.5256729125976562
1.0	54190000.0	54200000.0	8.0	3.6188900470733643	0.7837303280830383
1.0	54210000.0	54220000.0	5.0	4.077181339263916	1.1126768589019775
1.0	54340000.0	54350000.0	3.0	3.330620288848877	0.5715714693069458
1.0	54440000.0	54450000.0	3.0	3.9033923149108887	1.0385410785675049
1.0	54450000.0	54460000.0	2.0	4.088514804840088	1.1817824840545654
1.0	54460000.0	54470000.0	5.0	4.038801670074463	1.1348626613616943
1.0	54550000.0	54560000.0	2.0	3.397597074508667	0.6159026026725769
1.0	54580000.0	54590000.0	6.0	3.894160509109497	0.9876006841659546
1.0	54600000.0	54610000.0	3.0	4.257204055786133	1.252711534500122
1.0	54700000.0	54710000.0	4.0	3.2982916831970215	0.5576905608177185
1.0	54720000.0	54730000.0	3.0	3.3928894996643066	0.6110095977783203
1.0	54730000.0	54740000.0	6.0	3.4579758644104004	0.6520639657974243
1.0	54740000.0	54750000.0	3.0	3.6286730766296387	0.7874139547348022
1.0	54760000.0	54770000.0	2.0	3.477431058883667	0.6696344017982483
1.0	54770000.0	54780000.0	5.0	3.577434539794922	0.7487092018127441
1.0	54790000.0	54800000.0	2.0	3.4874279499053955	0.6805086135864258
1.0	54840000.0	54850000.0	1.0	3.587686061859131	0.7466418147087097
1.0	54850000.0	54860000.0	2.0	3.2890408039093018	0.5569711923599243
1.0	54920000.0	54930000.0	4.0	4.145631313323975	1.1623557806015015
1.0	54950000.0	54960000.0	4.0	4.599894046783447	1.5646283626556396
1.0	55010000.0	55020000.0	3.0	3.958340883255005	1.0819823741912842
1.0	55030000.0	55040000.0	9.0	3.787121534347534	0.9357196688652039
1.0	55140000.0	55150000.0	3.0	3.9347596168518066	1.0281316041946411
1.0	55190000.0	55200000.0	0.0	3.515308380126953	0.70109623670578
1.0	55230000.0	55240000.0	2.0	3.9829928874969482	1.0637575387954712
1.0	55260000.0	55270000.0	1.0	3.995077133178711	1.0884480476379395
1.0	55300000.0	55310000.0	4.0	3.536684513092041	0.7111722230911255
1.0	55450000.0	55460000.0	4.0	3.8384578227996826	0.9172205924987793
1.0	55470000.0	55480000.0	3.0	4.006909370422363	1.0393166542053223
1.0	55500000.0	55510000.0	5.0	3.7150745391845703	0.8243765830993652
1.0	55530000.0	55540000.0	4.0	3.393711566925049	0.6035126447677612
1.0	55600000.0	55610000.0	3.0	3.530820846557617	0.7110549807548523
1.0	55630000.0	55640000.0	6.0	3.6456165313720703	0.8097646832466125
1.0	55730000.0	55740000.0	4.0	4.292010307312012	1.3287550210952759
1.0	55760000.0	55770000.0	7.0	4.220522880554199	1.2711122035980225
1.0	55780000.0	55790000.0	2.0	4.415069580078125	1.4193556308746338
1.0	55820000.0	55830000.0	1.0	4.257420063018799	1.3038195371627808
1.0	55840000.0	55850000.0	4.0	4.128169059753418	1.1894738674163818
1.0	55850000.0	55860000.0	3.0	4.28030252456665	1.2961045503616333
1.0	55890000.0	55900000.0	8.0	3.9312033653259277	0.9883822202682495
1.0	55970000.0	55980000.0	2.0	4.0484185218811035	1.1076933145523071
1.0	55990000.0	56000000.0	5.0	4.06589412689209	1.107762098312378
1.0	56010000.0	56020000.0	3.0	4.176568031311035	1.1934130191802979
1.0	56030000.0	56040000.0	7.0	3.446265697479248	0.6678063869476318
1.0	56070000.0	56080000.0	0.0	4.683346271514893	1.6244871616363525
1.0	56160000.0	56170000.0	8.0	4.610523223876953	1.6042072772979736
1.0	56260000.0	56270000.0	8.0	4.839727878570557	1.7328145503997803
1.0	56290000.0	56300000.0	6.0	5.9304986000061035	2.408076047897339
1.0	56370000.0	56380000.0	19.0	5.3720784187316895	2.091552257537842
1.0	56390000.0	56400000.0	4.0	5.735353946685791	2.3161165714263916
1.0	56430000.0	56440000.0	4.0	5.41805362701416	2.1529433727264404
1.0	56450000.0	56460000.0	6.0	5.607937812805176	2.2466835975646973
1.0	56510000.0	56520000.0	4.0	4.176182746887207	1.2204056978225708
1.0	56610000.0	56620000.0	5.0	4.143933296203613	1.1818515062332153
1.0	56680000.0	56690000.0	4.0	4.212279319763184	1.2433998584747314
1.0	56710000.0	56720000.0	4.0	4.187588691711426	1.259902834892273
1.0	56770000.0	56780000.0	3.0	4.17375373840332	1.2091481685638428
1.0	56790000.0	56800000.0	1.0	4.1862874031066895	1.2378387451171875
1.0	56800000.0	56810000.0	5.0	4.344799995422363	1.3115832805633545
1.0	56810000.0	56820000.0	3.0	3.968647003173828	1.05696702003479
1.0	56870000.0	56880000.0	2.0	3.98289155960083	1.0748668909072876
1.0	56930000.0	56940000.0	6.0	3.8049590587615967	0.9257975816726685
1.0	57010000.0	57020000.0	4.0	3.5843398571014404	0.7562487721443176
1.0	57120000.0	57130000.0	2.0	4.059146404266357	1.1305460929870605
1.0	57150000.0	57160000.0	7.0	3.675332546234131	0.8305138349533081
1.0	57210000.0	57220000.0	3.0	4.4796462059021	1.441110372543335
1.0	57230000.0	57240000.0	5.0	4.370287895202637	1.348769187927246
1.0	57330000.0	57340000.0	1.0	4.39670467376709	1.3783537149429321
1.0	57360000.0	57370000.0	3.0	4.672467231750488	1.6211490631103516
1.0	57380000.0	57390000.0	4.0	4.654689311981201	1.608041763305664
1.0	57390000.0	57400000.0	7.0	4.840226173400879	1.713045358657837
1.0	57400000.0	57410000.0	9.0	4.792787551879883	1.678603172302246
1.0	57430000.0	57440000.0	1.0	5.091134071350098	1.9153594970703125
1.0	57460000.0	57470000.0	8.0	4.74515962600708	1.7049452066421509
1.0	57510000.0	57520000.0	5.0	5.092827796936035	1.8917129039764404
1.0	57550000.0	57560000.0	4.0	5.27752161026001	2.0377819538116455
1.0	57600000.0	57610000.0	6.0	5.029389381408691	1.852984070777893
1.0	57730000.0	57740000.0	1.0	5.269472599029541	2.004350185394287
1.0	57750000.0	57760000.0	6.0	4.723612308502197	1.6298322677612305
1.0	57850000.0	57860000.0	3.0	5.591030120849609	2.198885679244995
1.0	57910000.0	57920000.0	9.0	5.24765682220459	1.9853309392929077
1.0	57940000.0	57950000.0	4.0	5.28438663482666	2.0246803760528564
1.0	58040000.0	58050000.0	4.0	5.076886177062988	1.8937740325927734
1.0	58090000.0	58100000.0	7.0	5.282466888427734	2.0167946815490723
1.0	58140000.0	58150000.0	6.0	6.363015174865723	2.5606794357299805
1.0	58270000.0	58280000.0	8.0	7.013678550720215	2.7753586769104004
1.0	58310000.0	58320000.0	2.0	6.425779819488525	2.5945308208465576
1.0	58420000.0	58430000.0	6.0	5.815520286560059	2.317195415496826
1.0	58510000.0	58520000.0	4.0	4.906184196472168	1.8172826766967773
1.0	58600000.0	58610000.0	5.0	4.870063304901123	1.7330243587493896
1.0	58610000.0	58620000.0	6.0	4.4926533699035645	1.462282419204712
1.0	58650000.0	58660000.0	5.0	5.285860061645508	2.020392656326294
1.0	58780000.0	58790000.0	6.0	4.204293251037598	1.299399495124817
1.0	58930000.0	58940000.0	7.0	3.7855448722839355	0.931247353553772
1.0	58990000.0	59000000.0	6.0	3.854854106903076	1.0018786191940308
1.0	59100000.0	59110000.0	4.0	4.012829780578613	1.096011996269226
1.0	59150000.0	59160000.0	2.0	3.475613832473755	0.6661876440048218
1.0	59160000.0	59170000.0	6.0	4.125298500061035	1.6092793941497803
1.0	59180000.0	59190000.0	3.0	3.846564531326294	0.9814208745956421
1.0	59220000.0	59230000.0	1.0	3.788127899169922	0.9289697408676147
1.0	59270000.0	59280000.0	5.0	3.805546283721924	0.919854998588562
1.0	59290000.0	59300000.0	1.0	3.8541183471679688	0.9793112874031067
1.0	59390000.0	59400000.0	2.0	4.048743724822998	1.1225684881210327
1.0	59430000.0	59440000.0	4.0	3.6053175926208496	0.7706984281539917
1.0	59550000.0	59560000.0	7.0	3.8606295585632324	0.9900194406509399
1.0	59580000.0	59590000.0	5.0	3.7910854816436768	0.9248534440994263
1.0	59590000.0	59600000.0	5.0	3.9060654640197754	1.0172500610351562
1.0	59650000.0	59660000.0	3.0	3.990731716156006	1.0937716960906982
1.0	59780000.0	59790000.0	4.0	3.3113837242126465	0.5777522325515747
1.0	59990000.0	60000000.0	4.0	3.9485092163085938	1.0825989246368408
1.0	60020000.0	60030000.0	2.0	3.6471619606018066	0.8091341853141785
1.0	60070000.0	60080000.0	5.0	3.1556589603424072	0.5871669054031372
1.0	60090000.0	60100000.0	2.0	3.6400146484375	0.8036140203475952
1.0	60200000.0	60210000.0	3.0	3.895110607147217	1.0308300256729126
1.0	60300000.0	60310000.0	4.0	3.4088339805603027	0.6224817633628845
1.0	60340000.0	60350000.0	2.0	3.960768938064575	1.093886137008667
1.0	60400000.0	60410000.0	3.0	3.9440178871154785	1.030609369277954
1.0	60440000.0	60450000.0	7.0	3.9073710441589355	0.9923667907714844
1.0	60470000.0	60480000.0	5.0	4.375885963439941	1.36765456199646
1.0	60500000.0	60510000.0	0.0	4.379088401794434	1.3942606449127197
1.0	60530000.0	60540000.0	1.0	4.194896221160889	1.2535275220870972
1.0	60550000.0	60560000.0	4.0	4.1002888679504395	1.1512786149978638
1.0	60560000.0	60570000.0	8.0	3.9990897178649902	1.0581544637680054
1.0	60600000.0	60610000.0	0.0	4.428605079650879	1.4260599613189697
1.0	60700000.0	60710000.0	2.0	3.976377487182617	1.0522511005401611
1.0	60720000.0	60730000.0	2.0	4.548731803894043	1.49495530128479
1.0	60730000.0	60740000.0	3.0	4.247669219970703	1.2865148782730103
1.0	60820000.0	60830000.0	3.0	4.397083759307861	1.3878241777420044
1.0	60860000.0	60870000.0	5.0	4.46307897567749	1.4315483570098877
1.0	60990000.0	61000000.0	3.0	4.616241455078125	1.5601269006729126
1.0	61080000.0	61090000.0	2.0	5.097426414489746	1.9357306957244873
1.0	61090000.0	61100000.0	2.0	5.082387447357178	1.9059293270111084
1.0	61200000.0	61210000.0	2.0	4.16647481918335	1.269339919090271
1.0	61220000.0	61230000.0	3.0	4.310965538024902	1.3461803197860718
1.0	61250000.0	61260000.0	3.0	4.2774152755737305	1.265960931777954
1.0	61260000.0	61270000.0	3.0	4.109170913696289	1.1222574710845947
1.0	61330000.0	61340000.0	3.0	4.0715789794921875	1.1387412548065186
1.0	61460000.0	61470000.0	8.0	3.5956826210021973	0.7166073322296143
1.0	61550000.0	61560000.0	2.0	3.4681365489959717	0.6589190363883972
1.0	61580000.0	61590000.0	5.0	3.1596856117248535	0.5240417718887329
1.0	61600000.0	61610000.0	5.0	3.2178807258605957	0.5364871025085449
1.0	61730000.0	61740000.0	2.0	3.447699785232544	0.6439237594604492
1.0	61820000.0	61830000.0	2.0	3.5159294605255127	0.6984500885009766
1.0	62020000.0	62030000.0	5.0	4.135615825653076	1.182004690170288
1.0	62030000.0	62040000.0	2.0	3.83915376663208	0.9612329602241516
1.0	62070000.0	62080000.0	6.0	3.8272082805633545	0.9305639266967773
1.0	62130000.0	62140000.0	2.0	3.743359088897705	0.896155059337616
1.0	62200000.0	62210000.0	13.0	3.5673153400421143	0.7471966743469238
1.0	62230000.0	62240000.0	4.0	3.4130280017852783	0.6269497871398926
1.0	62340000.0	62350000.0	5.0	3.2340705394744873	0.5484321713447571
1.0	62360000.0	62370000.0	5.0	3.4655704498291016	0.6578408479690552
1.0	62370000.0	62380000.0	2.0	3.5892295837402344	0.758133590221405
1.0	62630000.0	62640000.0	2.0	5.370612144470215	2.103198289871216
1.0	62690000.0	62700000.0	7.0	5.059487819671631	1.93855881690979
1.0	62700000.0	62710000.0	1.0	5.446994304656982	2.1620984077453613
1.0	62740000.0	62750000.0	5.0	5.587715148925781	2.2581229209899902
1.0	62820000.0	62830000.0	10.0	4.7281084060668945	1.6921532154083252
1.0	62830000.0	62840000.0	2.0	4.622194766998291	1.626102089881897
1.0	62890000.0	62900000.0	2.0	4.368142127990723	1.4323642253875732
1.0	62900000.0	62910000.0	3.0	4.055188179016113	1.7123003005981445
1.0	62930000.0	62940000.0	1.0	3.640474796295166	0.8065468072891235
1.0	62950000.0	62960000.0	6.0	3.438429355621338	0.6388942003250122
1.0	62990000.0	63000000.0	1.0	3.566563844680786	0.7399683594703674
1.0	63000000.0	63010000.0	6.0	3.523650646209717	0.7038772106170654
1.0	63040000.0	63050000.0	1.0	3.5523998737335205	0.7286648750305176
1.0	63240000.0	63250000.0	5.0	4.23795747756958	1.2641894817352295
1.0	63300000.0	63310000.0	6.0	3.7906227111816406	0.9434827566146851
1.0	63400000.0	63410000.0	10.0	4.879177570343018	1.7275009155273438
1.0	63410000.0	63420000.0	6.0	4.983025550842285	1.8009332418441772
1.0	63420000.0	63430000.0	7.0	4.900688171386719	1.7535121440887451
1.0	63430000.0	63440000.0	5.0	5.092292308807373	1.8828052282333374
1.0	63440000.0	63450000.0	8.0	4.78127384185791	1.6763975620269775
1.0	63450000.0	63460000.0	3.0	5.233910083770752	1.9713054895401
1.0	63480000.0	63490000.0	4.0	4.939146995544434	1.7830431461334229
1.0	63520000.0	63530000.0	6.0	4.883159160614014	1.751400351524353
1.0	63600000.0	63610000.0	2.0	4.384280204772949	1.3623334169387817
1.0	63650000.0	63660000.0	1.0	4.402927875518799	1.3980603218078613
1.0	63660000.0	63670000.0	1.0	4.441008567810059	1.4255763292312622
1.0	63690000.0	63700000.0	2.0	4.839227199554443	1.7055833339691162
1.0	63820000.0	63830000.0	3.0	4.356808185577393	1.312781572341919
1.0	63830000.0	63840000.0	2.0	3.4299964904785156	0.9359742999076843
1.0	63920000.0	63930000.0	2.0	3.0889878273010254	0.5379030704498291
1.0	63960000.0	63970000.0	2.0	3.0116019248962402	0.59029620885849
1.0	64020000.0	64030000.0	1.0	3.226627826690674	0.5527642965316772
1.0	64170000.0	64180000.0	6.0	3.9254531860351562	1.0118988752365112
1.0	64210000.0	64220000.0	7.0	4.200265407562256	1.2216660976409912
1.0	64230000.0	64240000.0	4.0	4.476107120513916	1.431109070777893
1.0	64240000.0	64250000.0	2.0	4.2452192306518555	1.3177062273025513
1.0	64270000.0	64280000.0	2.0	3.815241575241089	0.9576960802078247
1.0	64380000.0	64390000.0	3.0	4.1597819328308105	1.230370283126831
1.0	64520000.0	64530000.0	5.0	4.049099922180176	1.1398906707763672
1.0	64550000.0	64560000.0	3.0	3.8755745887756348	1.009591817855835
1.0	64650000.0	64660000.0	5.0	4.439786434173584	1.4144184589385986
1.0	64680000.0	64690000.0	5.0	4.527342319488525	1.5070449113845825
1.0	64690000.0	64700000.0	4.0	4.706693172454834	1.6425511837005615
1.0	64780000.0	64790000.0	5.0	4.886837005615234	1.7793388366699219
1.0	64840000.0	64850000.0	2.0	4.4034528732299805	1.3993843793869019
1.0	64890000.0	64900000.0	2.0	4.141680717468262	1.207482099533081
1.0	64950000.0	64960000.0	2.0	4.515794277191162	1.519860029220581
1.0	64980000.0	64990000.0	3.0	3.8021011352539062	0.9515218734741211
1.0	65080000.0	65090000.0	3.0	3.851262331008911	0.9762989282608032
1.0	65260000.0	65270000.0	4.0	3.5102100372314453	0.6957368850708008
1.0	65290000.0	65300000.0	2.0	3.2945358753204346	0.5672247409820557
1.0	65320000.0	65330000.0	2.0	3.512144088745117	0.6964275240898132
1.0	65330000.0	65340000.0	1.0	3.428795576095581	0.6274941563606262
1.0	65390000.0	65400000.0	2.0	3.574509382247925	0.7464184761047363
1.0	65400000.0	65410000.0	6.0	3.550607204437256	0.7255662083625793
1.0	65410000.0	65420000.0	1.0	3.659109115600586	0.8205503225326538
1.0	65420000.0	65430000.0	7.0	3.4696693420410156	0.6592052578926086
1.0	65450000.0	65460000.0	6.0	3.752025604248047	0.9026805758476257
1.0	65500000.0	65510000.0	4.0	3.847865581512451	0.9945166707038879
1.0	65560000.0	65570000.0	2.0	4.809943199157715	1.687199354171753
1.0	65590000.0	65600000.0	5.0	4.205803871154785	1.2675052881240845
1.0	65620000.0	65630000.0	5.0	3.682788372039795	0.8418451547622681
1.0	65690000.0	65700000.0	2.0	3.32616925239563	0.59529709815979
1.0	65720000.0	65730000.0	1.0	3.8199527263641357	0.9731561541557312
1.0	65770000.0	65780000.0	3.0	3.8471901416778564	0.9392266273498535
1.0	65780000.0	65790000.0	6.0	3.4828414916992188	0.6685894131660461
1.0	65870000.0	65880000.0	6.0	3.728989839553833	0.8639501333236694
1.0	65950000.0	65960000.0	4.0	3.5992419719696045	0.7593159675598145
1.0	66230000.0	66240000.0	6.0	5.101706504821777	1.912710428237915
1.0	66290000.0	66300000.0	5.0	4.660044193267822	1.626003623008728
1.0	66430000.0	66440000.0	2.0	4.35397481918335	1.3722927570343018
1.0	66480000.0	66490000.0	7.0	3.8820908069610596	0.9998488426208496
1.0	66550000.0	66560000.0	6.0	4.101293087005615	1.1440439224243164
1.0	66560000.0	66570000.0	7.0	3.9174721240997314	0.9921194911003113
1.0	66570000.0	66580000.0	3.0	3.3439133167266846	0.6543118953704834
1.0	66810000.0	66820000.0	4.0	4.18275785446167	1.2646044492721558
1.0	66850000.0	66860000.0	4.0	4.68613338470459	1.6105802059173584
1.0	66930000.0	66940000.0	5.0	4.63469934463501	1.5868934392929077
1.0	66940000.0	66950000.0	1.0	3.9635448455810547	1.0882556438446045
1.0	66950000.0	66960000.0	0.0	3.747525691986084	0.9109895825386047
1.0	66980000.0	66990000.0	3.0	4.866776466369629	1.7069225311279297
1.0	66990000.0	67000000.0	2.0	4.590622901916504	1.5305469036102295
1.0	67040000.0	67050000.0	8.0	4.175457000732422	1.184067964553833
1.0	67060000.0	67070000.0	5.0	4.727766513824463	1.6297872066497803
1.0	67070000.0	67080000.0	6.0	4.741257667541504	1.6451492309570312
1.0	67090000.0	67100000.0	5.0	4.934750556945801	1.8059947490692139
1.0	67140000.0	67150000.0	4.0	4.396012306213379	1.4183671474456787
1.0	67150000.0	67160000.0	7.0	4.931468486785889	1.8117364645004272
1.0	67230000.0	67240000.0	4.0	4.724351406097412	1.7042100429534912
1.0	67240000.0	67250000.0	5.0	4.104766845703125	1.1961339712142944
1.0	67250000.0	67260000.0	4.0	4.224656105041504	1.3283288478851318
1.0	67310000.0	67320000.0	1.0	4.025328636169434	1.1011872291564941
1.0	67320000.0	67330000.0	2.0	3.612823486328125	0.7801501154899597
1.0	67400000.0	67410000.0	5.0	3.089855909347534	0.5280493497848511
1.0	67470000.0	67480000.0	3.0	3.248307704925537	0.5447469353675842
1.0	67530000.0	67540000.0	3.0	4.288488864898682	1.268754005432129
1.0	67600000.0	67610000.0	7.0	3.722241163253784	0.8726787567138672
1.0	67790000.0	67800000.0	3.0	3.652275800704956	0.7730875015258789
1.0	67800000.0	67810000.0	3.0	3.605093479156494	0.7541234493255615
1.0	67830000.0	67840000.0	2.0	3.8427460193634033	0.9694031476974487
1.0	67930000.0	67940000.0	8.0	4.210285186767578	1.2523502111434937
1.0	67950000.0	67960000.0	5.0	4.553972244262695	1.515230655670166
1.0	68110000.0	68120000.0	4.0	4.073862552642822	1.1253362894058228
1.0	68160000.0	68170000.0	1.0	3.5972766876220703	0.7622480988502502
1.0	68170000.0	68180000.0	6.0	3.326763153076172	0.5730257630348206
1.0	68370000.0	68380000.0	6.0	4.395295143127441	1.409491777420044
1.0	68480000.0	68490000.0	5.0	4.286940574645996	1.319981336593628
1.0	68500000.0	68510000.0	2.0	4.549783229827881	1.5103309154510498
1.0	68580000.0	68590000.0	3.0	4.0309157371521	1.1261659860610962
1.0	68810000.0	68820000.0	8.0	4.387412071228027	1.390028715133667
1.0	68880000.0	68890000.0	8.0	4.6000165939331055	1.5246765613555908
1.0	68910000.0	68920000.0	7.0	5.1061835289001465	1.9212392568588257
1.0	69070000.0	69080000.0	7.0	6.151156425476074	2.4857888221740723
1.0	69090000.0	69100000.0	4.0	6.759603023529053	2.700692653656006
1.0	69120000.0	69130000.0	3.0	6.04885196685791	2.4636764526367188
1.0	69190000.0	69200000.0	9.0	6.255749702453613	2.5314598083496094
1.0	69220000.0	69230000.0	6.0	6.69852352142334	2.68464994430542
1.0	69250000.0	69260000.0	9.0	6.547823905944824	2.632723331451416
1.0	69300000.0	69310000.0	8.0	6.573168754577637	2.6381444931030273
1.0	69380000.0	69390000.0	8.0	5.997108459472656	2.427290439605713
1.0	69460000.0	69470000.0	6.0	4.906425952911377	1.830301284790039
1.0	69570000.0	69580000.0	6.0	7.153016567230225	2.815885066986084
1.0	69610000.0	69620000.0	3.0	7.217601776123047	2.8355002403259277
1.0	69780000.0	69790000.0	5.0	7.705975532531738	2.937528133392334
1.0	69900000.0	69910000.0	9.0	7.07940673828125	2.7888343334198
1.0	69920000.0	69930000.0	4.0	6.480081081390381	2.613571882247925
1.0	69950000.0	69960000.0	9.0	5.786647796630859	2.3289363384246826
1.0	70080000.0	70090000.0	5.0	5.27487325668335	2.0115513801574707
1.0	70130000.0	70140000.0	4.0	5.426464557647705	2.122631072998047
1.0	70190000.0	70200000.0	9.0	6.014222621917725	2.428896427154541
1.0	70250000.0	70260000.0	6.0	6.640923976898193	2.66823148727417
1.0	70390000.0	70400000.0	3.0	4.511256694793701	1.5486786365509033
1.0	70410000.0	70420000.0	5.0	5.7906904220581055	2.3236842155456543
1.0	70420000.0	70430000.0	8.0	5.727939605712891	2.2857115268707275
1.0	70480000.0	70490000.0	7.0	5.596225738525391	2.236722230911255
1.0	70510000.0	70520000.0	4.0	5.378205299377441	2.1106865406036377
1.0	70520000.0	70530000.0	5.0	5.529304504394531	2.1842567920684814
1.0	70550000.0	70560000.0	8.0	5.138983726501465	1.9417016506195068
1.0	70610000.0	70620000.0	3.0	4.208332061767578	1.3282936811447144
1.0	70700000.0	70710000.0	4.0	3.6771092414855957	0.8409813642501831
1.0	70800000.0	70810000.0	2.0	3.4620251655578613	0.6556682586669922
1.0	70820000.0	70830000.0	4.0	4.062642574310303	1.447666049003601
1.0	70840000.0	70850000.0	6.0	3.7289938926696777	0.8551872372627258
1.0	70890000.0	70900000.0	5.0	3.7036259174346924	0.8602323532104492
1.0	70920000.0	70930000.0	4.0	4.380206108093262	1.3773958683013916
1.0	70930000.0	70940000.0	4.0	4.473219394683838	1.440686821937561
1.0	70960000.0	70970000.0	6.0	4.043866157531738	1.1003726720809937
1.0	71010000.0	71020000.0	1.0	4.749040126800537	1.6406246423721313
1.0	71070000.0	71080000.0	7.0	4.7172651290893555	1.612976312637329
1.0	71140000.0	71150000.0	7.0	4.91749382019043	1.7704092264175415
1.0	71190000.0	71200000.0	3.0	5.136143207550049	1.9203962087631226
1.0	71220000.0	71230000.0	8.0	4.98007345199585	1.8117587566375732
1.0	71230000.0	71240000.0	7.0	5.154452323913574	1.9251902103424072
1.0	71240000.0	71250000.0	1.0	5.343409538269043	2.0438499450683594
1.0	71250000.0	71260000.0	1.0	5.336384296417236	2.0506036281585693
1.0	71300000.0	71310000.0	6.0	5.08614444732666	1.8856652975082397
1.0	71310000.0	71320000.0	7.0	5.269496917724609	1.9938827753067017
1.0	71330000.0	71340000.0	5.0	4.964165687561035	1.7997748851776123
1.0	71360000.0	71370000.0	5.0	5.282410621643066	2.0159401893615723
1.0	71370000.0	71380000.0	6.0	5.2390851974487305	2.0015368461608887
1.0	71380000.0	71390000.0	5.0	5.325051307678223	2.0447402000427246
1.0	71400000.0	71410000.0	6.0	5.466898441314697	2.1240875720977783
1.0	71440000.0	71450000.0	4.0	4.904144287109375	1.77567458152771
1.0	71500000.0	71510000.0	4.0	4.707061767578125	1.591119408607483
1.0	71540000.0	71550000.0	4.0	4.157090187072754	1.7480030059814453
1.0	71550000.0	71560000.0	4.0	4.267495632171631	1.2743582725524902
1.0	71570000.0	71580000.0	3.0	3.200298309326172	0.511833906173706
1.0	71650000.0	71660000.0	3.0	4.7469940185546875	1.6313365697860718
1.0	71670000.0	71680000.0	7.0	4.938586235046387	1.7486690282821655
1.0	71740000.0	71750000.0	4.0	4.764734745025635	1.6527096033096313
1.0	71820000.0	71830000.0	4.0	4.9443817138671875	1.7725015878677368
1.0	71850000.0	71860000.0	5.0	4.792984962463379	1.6372153759002686
1.0	71860000.0	71870000.0	2.0	4.623958110809326	1.5223188400268555
1.0	71890000.0	71900000.0	4.0	4.558956146240234	1.4769489765167236
1.0	71920000.0	71930000.0	2.0	4.887205600738525	1.7273609638214111
1.0	71930000.0	71940000.0	2.0	4.881433963775635	1.7343000173568726
1.0	72110000.0	72120000.0	4.0	5.783611297607422	2.3325958251953125
1.0	72180000.0	72190000.0	9.0	5.714276313781738	2.2798728942871094
1.0	72290000.0	72300000.0	6.0	5.113339424133301	1.908369779586792
1.0	72300000.0	72310000.0	7.0	5.175201416015625	1.9589366912841797
1.0	72320000.0	72330000.0	3.0	5.026653289794922	1.8570334911346436
1.0	72330000.0	72340000.0	7.0	4.9909868240356445	1.8313353061676025
1.0	72340000.0	72350000.0	3.0	4.976102352142334	1.8781265020370483
1.0	72400000.0	72410000.0	10.0	4.777261734008789	1.7064460515975952
1.0	72460000.0	72470000.0	7.0	5.144581317901611	1.9323198795318604
1.0	72560000.0	72570000.0	6.0	5.010356903076172	1.8550761938095093
1.0	72600000.0	72610000.0	2.0	5.348074436187744	2.079899787902832
1.0	72610000.0	72620000.0	9.0	5.357298851013184	2.0680015087127686
1.0	72620000.0	72630000.0	6.0	5.439023017883301	2.118579387664795
1.0	72680000.0	72690000.0	3.0	5.346726417541504	2.089305877685547
1.0	72690000.0	72700000.0	7.0	5.3337907791137695	2.0645172595977783
1.0	72740000.0	72750000.0	8.0	5.249581336975098	2.06977915763855
1.0	72750000.0	72760000.0	3.0	4.965806484222412	1.8666400909423828
1.0	72790000.0	72800000.0	3.0	4.497227668762207	1.5748531818389893
1.0	72860000.0	72870000.0	9.0	5.606937885284424	2.2240302562713623
1.0	72940000.0	72950000.0	5.0	6.919468879699707	2.746612310409546
1.0	72950000.0	72960000.0	9.0	6.379210948944092	2.587998151779175
1.0	72960000.0	72970000.0	7.0	7.042418479919434	2.784534215927124
1.0	72980000.0	72990000.0	7.0	6.520711421966553	2.6333370208740234
1.0	73000000.0	73010000.0	6.0	7.031781196594238	2.7769577503204346
1.0	73010000.0	73020000.0	8.0	6.098154067993164	2.47829270362854
1.0	73110000.0	73120000.0	4.0	6.154258728027344	2.4775338172912598
1.0	73130000.0	73140000.0	5.0	6.31534481048584	2.531926393508911
1.0	73190000.0	73200000.0	6.0	6.629122734069824	2.646733522415161
1.0	73250000.0	73260000.0	12.0	6.979182243347168	2.7624971866607666
1.0	73260000.0	73270000.0	2.0	7.034930229187012	2.7770934104919434
1.0	73350000.0	73360000.0	12.0	7.142122745513916	2.8036649227142334
1.0	73400000.0	73410000.0	10.0	7.721273899078369	2.937912702560425
1.0	73500000.0	73510000.0	8.0	7.578309059143066	2.9093501567840576
1.0	73540000.0	73550000.0	6.0	7.591307163238525	2.9145827293395996
1.0	73580000.0	73590000.0	9.0	7.623918056488037	2.9178221225738525
1.0	73660000.0	73670000.0	4.0	7.8174848556518555	2.959721088409424
1.0	73670000.0	73680000.0	11.0	7.230165004730225	2.8258068561553955
1.0	73700000.0	73710000.0	3.0	6.578342437744141	2.6569435596466064
1.0	73710000.0	73720000.0	3.0	7.177753448486328	2.8140292167663574
1.0	73900000.0	73910000.0	5.0	6.4383745193481445	2.5839169025421143
1.0	73990000.0	74000000.0	6.0	5.872689247131348	2.3480465412139893
1.0	74030000.0	74040000.0	5.0	6.403769493103027	2.576906681060791
1.0	74120000.0	74130000.0	11.0	6.418255805969238	2.579362392425537
1.0	74260000.0	74270000.0	6.0	6.2536187171936035	2.5262482166290283
1.0	74320000.0	74330000.0	9.0	6.36945104598999	2.563560962677002
1.0	74400000.0	74410000.0	5.0	6.9970903396606445	2.7665891647338867
1.0	74420000.0	74430000.0	7.0	6.733605861663818	2.684600830078125
1.0	74510000.0	74520000.0	5.0	6.146174430847168	2.477632761001587
1.0	74530000.0	74540000.0	6.0	5.781590461730957	2.324634552001953
1.0	74590000.0	74600000.0	7.0	4.873972415924072	1.8016116619110107
1.0	74630000.0	74640000.0	8.0	5.353869438171387	2.0638129711151123
1.0	74670000.0	74680000.0	4.0	4.593036651611328	1.6161028146743774
1.0	74740000.0	74750000.0	4.0	4.99173641204834	1.8335628509521484
1.0	74750000.0	74760000.0	4.0	4.8621978759765625	1.7545751333236694
1.0	74770000.0	74780000.0	6.0	5.099514007568359	1.908098816871643
1.0	74850000.0	74860000.0	3.0	5.229686260223389	1.995849370956421
1.0	74880000.0	74890000.0	9.0	5.299528121948242	2.019679546356201
1.0	75010000.0	75020000.0	3.0	6.06654691696167	2.4274842739105225
1.0	75030000.0	75040000.0	6.0	5.807384967803955	2.3148844242095947
1.0	75040000.0	75050000.0	4.0	5.703575134277344	2.2690091133117676
1.0	75070000.0	75080000.0	5.0	5.46840238571167	2.13761568069458
1.0	75190000.0	75200000.0	2.0	5.182913303375244	2.189507246017456
1.0	75260000.0	75270000.0	5.0	5.812239170074463	2.312678575515747
1.0	75350000.0	75360000.0	9.0	6.780725955963135	2.698338747024536
1.0	75360000.0	75370000.0	2.0	5.709558963775635	2.322005271911621
1.0	75470000.0	75480000.0	5.0	6.839627265930176	2.717195749282837
1.0	75520000.0	75530000.0	5.0	6.297423362731934	2.531707763671875
1.0	75550000.0	75560000.0	2.0	6.146257400512695	2.463325023651123
1.0	75660000.0	75670000.0	6.0	5.25177526473999	1.9883711338043213
1.0	75760000.0	75770000.0	6.0	4.979691505432129	1.8143104314804077
1.0	75780000.0	75790000.0	6.0	5.1842827796936035	1.9427576065063477
1.0	75830000.0	75840000.0	2.0	5.4722394943237305	2.1450657844543457
1.0	75900000.0	75910000.0	5.0	5.018858909606934	1.8425909280776978
1.0	75960000.0	75970000.0	1.0	5.621600151062012	2.2270829677581787
1.0	76010000.0	76020000.0	3.0	5.4301042556762695	2.09496808052063
1.0	76110000.0	76120000.0	4.0	4.054842472076416	1.142112374305725
1.0	76180000.0	76190000.0	7.0	4.182892799377441	1.227924108505249
1.0	76200000.0	76210000.0	2.0	3.6738312244415283	0.8370314836502075
1.0	76210000.0	76220000.0	0.0	3.7155094146728516	0.8728402853012085
1.0	76220000.0	76230000.0	4.0	3.4582607746124268	0.6644347906112671
1.0	76310000.0	76320000.0	3.0	4.3606767654418945	1.4022246599197388
1.0	76330000.0	76340000.0	2.0	4.936025142669678	1.8019216060638428
1.0	76430000.0	76440000.0	3.0	5.1976847648620605	1.9701706171035767
1.0	76490000.0	76500000.0	2.0	5.4015703201293945	2.1038031578063965
1.0	76530000.0	76540000.0	5.0	5.050863265991211	1.8927571773529053
1.0	76580000.0	76590000.0	8.0	4.829837799072266	1.7542915344238281
1.0	76650000.0	76660000.0	5.0	5.10217809677124	1.901094675064087
1.0	76720000.0	76730000.0	2.0	4.195862293243408	1.2390843629837036
1.0	76790000.0	76800000.0	2.0	3.8440539836883545	0.9714709520339966
1.0	76830000.0	76840000.0	3.0	4.240431785583496	1.2534096240997314
1.0	76910000.0	76920000.0	5.0	4.0467119216918945	1.0887629985809326
1.0	76950000.0	76960000.0	1.0	3.725252866744995	0.869114100933075
1.0	77000000.0	77010000.0	3.0	4.59906530380249	1.5442113876342773
1.0	77040000.0	77050000.0	3.0	4.5378193855285645	1.4957609176635742
1.0	77050000.0	77060000.0	5.0	4.498109817504883	1.4539668560028076
1.0	77240000.0	77250000.0	1.0	4.023629665374756	1.0728473663330078
1.0	77250000.0	77260000.0	3.0	4.128945350646973	1.1215770244598389
1.0	77290000.0	77300000.0	6.0	3.7928707599639893	0.8750056028366089
1.0	77340000.0	77350000.0	3.0	3.9191207885742188	0.9586830139160156
1.0	77390000.0	77400000.0	5.0	4.050622940063477	1.075931191444397
1.0	77400000.0	77410000.0	3.0	3.9869837760925293	1.0290592908859253
1.0	77470000.0	77480000.0	0.0	3.8382415771484375	0.9398300051689148
1.0	77500000.0	77510000.0	3.0	3.7565009593963623	0.8494821786880493
1.0	77580000.0	77590000.0	1.0	3.565941572189331	0.7396135330200195
1.0	77710000.0	77720000.0	1.0	4.356571674346924	1.3402414321899414
1.0	77750000.0	77760000.0	6.0	4.271337985992432	1.277477741241455
1.0	77880000.0	77890000.0	4.0	4.049443244934082	1.1000759601593018
1.0	77910000.0	77920000.0	1.0	4.228042125701904	1.2658867835998535
1.0	77950000.0	77960000.0	4.0	3.8072707653045654	0.9177581071853638
1.0	77980000.0	77990000.0	1.0	4.103410720825195	1.1532398462295532
1.0	78020000.0	78030000.0	4.0	3.573350429534912	0.7460651397705078
1.0	78030000.0	78040000.0	3.0	3.456331968307495	0.6502219438552856
1.0	78070000.0	78080000.0	2.0	3.5766825675964355	0.7502304315567017
1.0	78120000.0	78130000.0	3.0	3.609938859939575	0.7769892811775208
1.0	78340000.0	78350000.0	1.0	3.405895948410034	0.6143170595169067
1.0	78350000.0	78360000.0	1.0	4.007850646972656	1.0601691007614136
1.0	78400000.0	78410000.0	1.0	3.490224838256836	0.6802932024002075
1.0	78410000.0	78420000.0	2.0	3.2668280601501465	0.5482565760612488
1.0	78560000.0	78570000.0	6.0	3.567861557006836	0.7392071485519409
1.0	78590000.0	78600000.0	3.0	3.8609840869903564	1.0004321336746216
1.0	78630000.0	78640000.0	2.0	4.684561729431152	1.6060491800308228
1.0	78750000.0	78760000.0	3.0	5.067683696746826	1.8857580423355103
1.0	78900000.0	78910000.0	3.0	5.123165130615234	1.9028211832046509
1.0	79040000.0	79050000.0	4.0	4.697559833526611	1.6419938802719116
1.0	79050000.0	79060000.0	4.0	4.815203666687012	1.693436861038208
1.0	79090000.0	79100000.0	4.0	4.626572608947754	1.617208480834961
1.0	79100000.0	79110000.0	4.0	4.776220321655273	1.6984142065048218
1.0	79130000.0	79140000.0	2.0	5.068838596343994	1.9070799350738525
1.0	79160000.0	79170000.0	8.0	5.317047119140625	2.032555103302002
1.0	79220000.0	79230000.0	7.0	5.326685905456543	2.040544271469116
1.0	79250000.0	79260000.0	3.0	5.702746868133545	2.2767443656921387
1.0	79260000.0	79270000.0	6.0	6.029939651489258	2.42521333694458
1.0	79290000.0	79300000.0	5.0	5.3875837326049805	2.1388585567474365
1.0	79360000.0	79370000.0	10.0	5.285990238189697	2.013148784637451
1.0	79370000.0	79380000.0	9.0	5.048652172088623	1.866564393043518
1.0	79420000.0	79430000.0	6.0	5.340109348297119	2.052438497543335
1.0	79440000.0	79450000.0	4.0	5.307194709777832	2.033198833465576
1.0	79530000.0	79540000.0	5.0	4.871879577636719	1.7194664478302002
1.0	79550000.0	79560000.0	4.0	4.820136547088623	1.692193627357483
1.0	79620000.0	79630000.0	1.0	4.99477481842041	1.8073232173919678
1.0	79670000.0	79680000.0	5.0	4.471169471740723	1.4013240337371826
1.0	79750000.0	79760000.0	9.0	4.434822082519531	1.3537495136260986
1.0	79790000.0	79800000.0	3.0	4.662663459777832	1.5560455322265625
1.0	79800000.0	79810000.0	1.0	4.788741111755371	1.6521728038787842
1.0	79940000.0	79950000.0	5.0	4.712870121002197	1.5916064977645874
1.0	79960000.0	79970000.0	1.0	4.901628494262695	1.760803461074829
1.0	80080000.0	80090000.0	7.0	4.9667181968688965	1.7808010578155518
1.0	80290000.0	80300000.0	5.0	4.9821014404296875	1.8245279788970947
1.0	80380000.0	80390000.0	10.0	4.604119777679443	1.5269668102264404
1.0	80470000.0	80480000.0	3.0	5.006848335266113	1.865606665611267
1.0	80500000.0	80510000.0	11.0	4.812042713165283	1.6928989887237549
1.0	80660000.0	80670000.0	2.0	5.350571632385254	2.074741840362549
1.0	80680000.0	80690000.0	3.0	5.214978218078613	2.0064053535461426
1.0	80710000.0	80720000.0	4.0	5.4756574630737305	2.150786876678467
1.0	80730000.0	80740000.0	4.0	5.614936828613281	2.228621006011963
1.0	80770000.0	80780000.0	6.0	5.403678894042969	2.1063778400421143
1.0	80780000.0	80790000.0	6.0	5.242596626281738	2.0123209953308105
1.0	81050000.0	81060000.0	4.0	4.841078758239746	1.7109086513519287
1.0	81090000.0	81100000.0	5.0	4.949240684509277	1.7865711450576782
1.0	81140000.0	81150000.0	5.0	4.770766258239746	1.6503320932388306
1.0	81200000.0	81210000.0	3.0	4.390830039978027	1.4336602687835693
1.0	81210000.0	81220000.0	8.0	4.97848653793335	1.817004919052124
1.0	81320000.0	81330000.0	6.0	4.283970355987549	1.2708128690719604
1.0	81420000.0	81430000.0	5.0	4.413609504699707	1.3692872524261475
1.0	81440000.0	81450000.0	6.0	4.282402038574219	1.256606101989746
1.0	81460000.0	81470000.0	7.0	4.460821628570557	1.3953169584274292
1.0	81490000.0	81500000.0	3.0	4.678267478942871	1.5727747678756714
1.0	81530000.0	81540000.0	3.0	4.800555229187012	1.6931781768798828
1.0	81560000.0	81570000.0	4.0	4.819647789001465	1.6971166133880615
1.0	81590000.0	81600000.0	5.0	4.636235237121582	1.573894739151001
1.0	81630000.0	81640000.0	5.0	4.602672576904297	1.5418404340744019
1.0	81660000.0	81670000.0	6.0	5.011256694793701	1.8381061553955078
1.0	81670000.0	81680000.0	8.0	4.866684913635254	1.729778528213501
1.0	81800000.0	81810000.0	6.0	4.568676948547363	1.5056438446044922
1.0	81820000.0	81830000.0	2.0	4.60207986831665	1.5361095666885376
1.0	81870000.0	81880000.0	1.0	4.5370988845825195	1.4893375635147095
1.0	81900000.0	81910000.0	5.0	4.548662185668945	1.4742076396942139
1.0	81920000.0	81930000.0	3.0	4.592648506164551	1.4908487796783447
1.0	81950000.0	81960000.0	6.0	4.424700736999512	1.376356840133667
1.0	81990000.0	82000000.0	3.0	4.575606346130371	1.5023530721664429
1.0	82140000.0	82150000.0	4.0	4.881308078765869	1.7774543762207031
1.0	82150000.0	82160000.0	7.0	4.799164295196533	1.7420107126235962
1.0	82180000.0	82190000.0	2.0	5.079970359802246	1.8992557525634766
1.0	82230000.0	82240000.0	3.0	4.704971790313721	1.6527401208877563
1.0	82340000.0	82350000.0	2.0	4.338929653167725	1.3618069887161255
1.0	82380000.0	82390000.0	4.0	4.221907615661621	1.2489546537399292
1.0	82390000.0	82400000.0	7.0	4.109921932220459	1.155534267425537
1.0	82460000.0	82470000.0	8.0	3.873648166656494	0.9254843592643738
1.0	82500000.0	82510000.0	4.0	4.182961940765381	1.1487164497375488
1.0	82620000.0	82630000.0	3.0	4.2653703689575195	1.2481530904769897
1.0	82880000.0	82890000.0	6.0	4.278048038482666	1.2818682193756104
1.0	82930000.0	82940000.0	2.0	4.289826393127441	1.3012993335723877
1.0	83010000.0	83020000.0	4.0	4.553261756896973	1.4770159721374512
1.0	83050000.0	83060000.0	3.0	4.044522285461426	1.1312180757522583
1.0	83090000.0	83100000.0	0.0	4.842922687530518	1.7057470083236694
1.0	83150000.0	83160000.0	6.0	4.558037757873535	1.4780076742172241
1.0	83180000.0	83190000.0	4.0	4.370342254638672	1.335631012916565
1.0	83210000.0	83220000.0	4.0	4.606453895568848	1.5407259464263916
1.0	83220000.0	83230000.0	3.0	4.524641990661621	1.4757837057113647
1.0	83240000.0	83250000.0	4.0	4.832764148712158	1.6793171167373657
1.0	83280000.0	83290000.0	3.0	4.63060998916626	1.5611155033111572
1.0	83440000.0	83450000.0	1.0	4.3195905685424805	1.3045260906219482
1.0	83920000.0	83930000.0	0.0	3.186861515045166	0.5595930814743042
1.0	83970000.0	83980000.0	3.0	3.767007827758789	0.8748513460159302
1.0	84000000.0	84010000.0	7.0	4.128671646118164	1.1488332748413086
1.0	84060000.0	84070000.0	3.0	4.86431360244751	1.7210643291473389
1.0	84070000.0	84080000.0	4.0	4.567709922790527	1.5188970565795898
1.0	84160000.0	84170000.0	5.0	4.220330715179443	1.223689079284668
1.0	84180000.0	84190000.0	4.0	4.203789234161377	1.2096309661865234
1.0	84250000.0	84260000.0	5.0	3.7109577655792236	0.8366193771362305
1.0	84270000.0	84280000.0	4.0	3.9832603931427	1.029096245765686
1.0	84350000.0	84360000.0	4.0	3.5206985473632812	0.704872727394104
1.0	84370000.0	84380000.0	1.0	3.542634963989258	0.7188804745674133
1.0	84380000.0	84390000.0	2.0	3.311906337738037	0.5808435678482056
1.0	84390000.0	84400000.0	3.0	3.4781250953674316	0.6665337681770325
1.0	84400000.0	84410000.0	1.0	3.545405626296997	0.7209102511405945
1.0	84450000.0	84460000.0	4.0	3.460172653198242	0.6535462141036987
1.0	84530000.0	84540000.0	4.0	3.8319122791290283	0.908209502696991
1.0	84550000.0	84560000.0	4.0	3.618401288986206	0.7833181619644165
1.0	84620000.0	84630000.0	7.0	3.5944485664367676	0.7631335258483887
1.0	84630000.0	84640000.0	1.0	3.874441623687744	1.0179908275604248
1.0	84720000.0	84730000.0	6.0	4.249104022979736	1.2973506450653076
1.0	84730000.0	84740000.0	3.0	4.422135353088379	1.426064133644104
1.0	84830000.0	84840000.0	3.0	3.86431884765625	0.9637356996536255
1.0	84850000.0	84860000.0	0.0	4.045945167541504	1.1104028224945068
1.0	84860000.0	84870000.0	0.0	3.8014817237854004	0.9259679913520813
1.0	84900000.0	84910000.0	3.0	3.8262710571289062	0.9361360669136047
1.0	84920000.0	84930000.0	2.0	4.077601909637451	1.1078588962554932
1.0	84930000.0	84940000.0	4.0	3.8865323066711426	0.9495347738265991
1.0	84940000.0	84950000.0	4.0	3.9118714332580566	1.4115318059921265
1.0	84950000.0	84960000.0	3.0	3.2915279865264893	0.5576073527336121
1.0	85030000.0	85040000.0	2.0	3.5283265113830566	0.7092174291610718
1.0	85090000.0	85100000.0	6.0	3.842569351196289	0.9091213345527649
1.0	85190000.0	85200000.0	1.0	3.8684139251708984	0.9334943890571594
1.0	85200000.0	85210000.0	3.0	3.56135892868042	0.7035780549049377
1.0	85220000.0	85230000.0	5.0	3.654200792312622	0.7740155458450317
1.0	85360000.0	85370000.0	4.0	3.909421443939209	0.9644488096237183
1.0	85450000.0	85460000.0	5.0	4.156080722808838	1.1866037845611572
1.0	85480000.0	85490000.0	4.0	4.118441104888916	1.2000296115875244
1.0	85520000.0	85530000.0	5.0	4.2736358642578125	1.3019659519195557
1.0	85570000.0	85580000.0	8.0	3.871983289718628	1.0098251104354858
1.0	85610000.0	85620000.0	3.0	3.827291965484619	0.9599131345748901
1.0	85620000.0	85630000.0	4.0	3.7435429096221924	0.8978889584541321
1.0	85640000.0	85650000.0	2.0	3.7970967292785645	0.9458662867546082
1.0	85810000.0	85820000.0	6.0	3.483349323272705	0.6746245622634888
1.0	85840000.0	85850000.0	5.0	3.3891613483428955	0.613045334815979
1.0	85880000.0	85890000.0	2.0	3.707667589187622	0.8575064539909363
1.0	85890000.0	85900000.0	1.0	3.8301749229431152	0.9760753512382507
1.0	85960000.0	85970000.0	3.0	4.038032054901123	1.156945824623108
1.0	85990000.0	86000000.0	13.0	4.295185089111328	1.2803599834442139
1.0	86070000.0	86080000.0	3.0	3.622903347015381	0.7970953583717346
1.0	86080000.0	86090000.0	2.0	3.888906478881836	1.0201976299285889
1.0	86130000.0	86140000.0	1.0	3.3181793689727783	0.565631628036499
1.0	86180000.0	86190000.0	1.0	4.210309028625488	1.1957374811172485
1.0	86230000.0	86240000.0	5.0	3.441869020462036	0.6585748195648193
1.0	86330000.0	86340000.0	3.0	3.710890531539917	0.8482390642166138
1.0	86410000.0	86420000.0	8.0	4.856841087341309	1.776664137840271
1.0	86430000.0	86440000.0	4.0	5.18453311920166	1.9787346124649048
1.0	86490000.0	86500000.0	5.0	5.3279709815979	2.0425403118133545
1.0	86520000.0	86530000.0	3.0	4.846819877624512	1.7433691024780273
1.0	86530000.0	86540000.0	6.0	5.082144260406494	1.8681377172470093
1.0	86560000.0	86570000.0	2.0	4.855849266052246	1.7246627807617188
1.0	86570000.0	86580000.0	8.0	4.631901741027832	1.5351603031158447
1.0	86590000.0	86600000.0	3.0	3.894735813140869	1.0142391920089722
1.0	86600000.0	86610000.0	3.0	4.604870796203613	1.5530582666397095
1.0	86670000.0	86680000.0	1.0	4.946023941040039	1.7871208190917969
1.0	86680000.0	86690000.0	6.0	3.5602774620056152	0.7425800561904907
1.0	86700000.0	86710000.0	8.0	4.052128791809082	1.112829327583313
1.0	86710000.0	86720000.0	5.0	4.340683937072754	1.3822158575057983
1.0	86720000.0	86730000.0	5.0	4.798675060272217	1.685713529586792
1.0	86750000.0	86760000.0	10.0	4.34895133972168	1.3542410135269165
1.0	86760000.0	86770000.0	7.0	4.425052642822266	1.4223650693893433
1.0	86830000.0	86840000.0	5.0	3.6326968669891357	0.7973650097846985
1.0	86900000.0	86910000.0	2.0	3.8257362842559814	0.9266988039016724
1.0	86920000.0	86930000.0	5.0	3.9218215942382812	0.9984329342842102
1.0	86930000.0	86940000.0	2.0	3.9844555854797363	1.0544880628585815
1.0	86940000.0	86950000.0	4.0	3.8518989086151123	0.950341522693634
1.0	87010000.0	87020000.0	5.0	4.326072692871094	1.3344876766204834
1.0	87020000.0	87030000.0	4.0	4.289350986480713	1.291925072669983
1.0	87060000.0	87070000.0	5.0	4.061854362487793	1.0960557460784912
1.0	87170000.0	87180000.0	3.0	3.5313544273376465	1.0587836503982544
1.0	87190000.0	87200000.0	1.0	3.096034288406372	0.524748682975769
1.0	87230000.0	87240000.0	8.0	3.3601715564727783	0.5825910568237305
1.0	87250000.0	87260000.0	5.0	3.529792308807373	0.6706976890563965
1.0	87260000.0	87270000.0	1.0	3.439345598220825	0.6413586735725403
1.0	87330000.0	87340000.0	1.0	3.3836669921875	0.6039121747016907
1.0	87360000.0	87370000.0	5.0	2.7468788623809814	0.584023118019104
1.0	87380000.0	87390000.0	1.0	3.773796796798706	1.167268991470337
1.0	87400000.0	87410000.0	5.0	3.1647086143493652	0.5375815033912659
1.0	87470000.0	87480000.0	2.0	3.0565361976623535	0.5382708311080933
1.0	87520000.0	87530000.0	1.0	3.338409423828125	0.586950421333313
1.0	87610000.0	87620000.0	3.0	4.363320350646973	1.3615796566009521
1.0	87710000.0	87720000.0	5.0	4.47721529006958	1.4300920963287354
1.0	87780000.0	87790000.0	0.0	4.431458473205566	1.4133306741714478
1.0	87820000.0	87830000.0	2.0	3.9419662952423096	1.0184054374694824
1.0	87920000.0	87930000.0	4.0	4.187371253967285	1.2066391706466675
1.0	87990000.0	88000000.0	5.0	4.458341121673584	1.4257581233978271
1.0	88010000.0	88020000.0	5.0	4.613220691680908	1.548883318901062
1.0	88120000.0	88130000.0	7.0	4.447669982910156	1.376180648803711
1.0	88220000.0	88230000.0	1.0	4.089310646057129	1.1208741664886475
1.0	88340000.0	88350000.0	2.0	4.296388149261475	1.2770346403121948
1.0	88390000.0	88400000.0	5.0	4.358569145202637	1.3551623821258545
1.0	88440000.0	88450000.0	3.0	4.48649263381958	1.4491360187530518
1.0	88600000.0	88610000.0	5.0	4.646003723144531	1.5847275257110596
1.0	88780000.0	88790000.0	7.0	4.296389102935791	1.2972790002822876
1.0	88790000.0	88800000.0	4.0	4.314855098724365	1.3196736574172974
1.0	88930000.0	88940000.0	7.0	4.03640079498291	1.0567678213119507
1.0	88980000.0	88990000.0	3.0	4.091099739074707	1.1256577968597412
1.0	88990000.0	89000000.0	1.0	4.26680850982666	1.2568047046661377
1.0	89080000.0	89090000.0	6.0	4.478940963745117	1.425278902053833
1.0	89230000.0	89240000.0	2.0	3.6503219604492188	0.8155209422111511
1.0	89290000.0	89300000.0	3.0	3.5167343616485596	0.6973710060119629
1.0	89350000.0	89360000.0	4.0	3.761683225631714	1.337108850479126
1.0	89380000.0	89390000.0	2.0	3.6230990886688232	0.7862653732299805
1.0	89420000.0	89430000.0	2.0	3.440864086151123	0.6384229063987732
1.0	89430000.0	89440000.0	4.0	3.313077926635742	0.5710660219192505
1.0	89500000.0	89510000.0	4.0	4.096800804138184	1.1297423839569092
1.0	89560000.0	89570000.0	5.0	4.081841468811035	1.1151323318481445
1.0	89610000.0	89620000.0	2.0	4.27358865737915	1.3156089782714844
1.0	89640000.0	89650000.0	8.0	4.248043060302734	1.2817238569259644
1.0	89650000.0	89660000.0	2.0	4.339036464691162	1.3721134662628174
1.0	89720000.0	89730000.0	4.0	4.73349142074585	1.677039384841919
1.0	89740000.0	89750000.0	8.0	4.836775779724121	1.7746350765228271
1.0	89750000.0	89760000.0	7.0	4.889001846313477	1.7818931341171265
1.0	89780000.0	89790000.0	5.0	5.346050262451172	2.0607619285583496
1.0	89940000.0	89950000.0	2.0	3.886571168899536	1.0005098581314087
1.0	90000000.0	90010000.0	1.0	3.7108352184295654	0.8584445714950562
1.0	90020000.0	90030000.0	2.0	3.573458194732666	0.7378928661346436
1.0	90050000.0	90060000.0	3.0	3.667734146118164	0.8297805786132812
1.0	90060000.0	90070000.0	4.0	3.6141529083251953	0.7817749977111816
1.0	90070000.0	90080000.0	3.0	3.8100502490997314	0.9520370364189148
1.0	90120000.0	90130000.0	10.0	3.6062026023864746	0.7733527421951294
1.0	90140000.0	90150000.0	4.0	4.214970588684082	1.2975592613220215
1.0	90160000.0	90170000.0	5.0	4.07205057144165	1.1761524677276611
1.0	90190000.0	90200000.0	4.0	4.263383388519287	1.3234723806381226
1.0	90230000.0	90240000.0	5.0	4.412168025970459	1.3860852718353271
1.0	90270000.0	90280000.0	3.0	4.0858154296875	1.1874366998672485
1.0	90340000.0	90350000.0	3.0	3.6018776893615723	0.7728373408317566
1.0	90350000.0	90360000.0	5.0	3.434495449066162	0.6350423097610474
1.0	90380000.0	90390000.0	3.0	3.355205535888672	0.5859124064445496
1.0	90420000.0	90430000.0	4.0	3.3080432415008545	0.5671345591545105
1.0	90480000.0	90490000.0	2.0	3.199099063873291	0.5286648869514465
1.0	90490000.0	90500000.0	5.0	3.150099277496338	0.5242749452590942
1.0	90570000.0	90580000.0	6.0	4.082699298858643	1.0902535915374756
1.0	90640000.0	90650000.0	3.0	3.888352155685425	0.9531734585762024
1.0	90670000.0	90680000.0	1.0	4.41837215423584	1.3778752088546753
1.0	90760000.0	90770000.0	5.0	4.6873650550842285	1.5594568252563477
1.0	90800000.0	90810000.0	5.0	4.282858371734619	1.2991323471069336
1.0	91010000.0	91020000.0	3.0	4.969014644622803	1.795996069908142
1.0	91040000.0	91050000.0	7.0	4.813697814941406	1.6837751865386963
1.0	91090000.0	91100000.0	6.0	5.513909816741943	2.147066831588745
1.0	91120000.0	91130000.0	2.0	5.713896751403809	2.2541072368621826
1.0	91140000.0	91150000.0	5.0	5.2288498878479	1.9879907369613647
1.0	91240000.0	91250000.0	4.0	5.099273681640625	1.8974926471710205
1.0	91250000.0	91260000.0	7.0	5.0915961265563965	1.877497911453247
1.0	91290000.0	91300000.0	2.0	4.6528730392456055	1.5878793001174927
1.0	91340000.0	91350000.0	3.0	4.360825538635254	1.3492391109466553
1.0	91450000.0	91460000.0	6.0	3.497098445892334	0.6853180527687073
1.0	91510000.0	91520000.0	2.0	4.283873558044434	1.2973593473434448
1.0	91610000.0	91620000.0	2.0	4.458949565887451	1.4088928699493408
1.0	91620000.0	91630000.0	4.0	4.447454929351807	1.3915787935256958
1.0	91640000.0	91650000.0	4.0	4.435444355010986	1.379508376121521
1.0	91660000.0	91670000.0	4.0	4.335816383361816	1.2716045379638672
1.0	91700000.0	91710000.0	4.0	4.131407737731934	1.1194034814834595
1.0	91710000.0	91720000.0	3.0	2.974822521209717	0.59535813331604
1.0	91850000.0	91860000.0	5.0	2.918031930923462	0.6108181476593018
1.0	91970000.0	91980000.0	3.0	4.0163068771362305	1.150923252105713
1.0	92000000.0	92010000.0	3.0	4.558770656585693	1.5257090330123901
1.0	92040000.0	92050000.0	8.0	4.281319618225098	1.3180217742919922
1.0	92070000.0	92080000.0	0.0	4.809439659118652	1.6955134868621826
1.0	92190000.0	92200000.0	7.0	4.662053108215332	1.6217567920684814
1.0	92210000.0	92220000.0	9.0	4.2657341957092285	1.3276206254959106
1.0	92250000.0	92260000.0	3.0	4.578053951263428	1.5581433773040771
1.0	92270000.0	92280000.0	5.0	4.400546073913574	1.4177497625350952
1.0	92340000.0	92350000.0	3.0	4.139705181121826	1.1899319887161255
1.0	92360000.0	92370000.0	3.0	4.275403022766113	1.2818890810012817
1.0	92430000.0	92440000.0	1.0	4.294863700866699	1.313355565071106
1.0	92480000.0	92490000.0	4.0	4.133341312408447	1.1539430618286133
1.0	92550000.0	92560000.0	3.0	3.799297332763672	0.9458253979682922
1.0	92570000.0	92580000.0	3.0	3.867220401763916	1.0097306966781616
1.0	92580000.0	92590000.0	2.0	3.9124932289123535	1.0485769510269165
1.0	92620000.0	92630000.0	5.0	3.7827255725860596	0.9285678863525391
1.0	92640000.0	92650000.0	6.0	3.6347622871398926	0.7973970770835876
1.0	92790000.0	92800000.0	5.0	3.482220411300659	0.671340823173523
1.0	92800000.0	92810000.0	3.0	3.5076606273651123	0.6913248300552368
1.0	92830000.0	92840000.0	3.0	3.6642234325408936	0.8245976567268372
1.0	92860000.0	92870000.0	3.0	4.209808349609375	1.244664192199707
1.0	93020000.0	93030000.0	3.0	3.440150737762451	0.6388048529624939
1.0	93040000.0	93050000.0	9.0	3.2158043384552	0.545414388179779
1.0	93110000.0	93120000.0	1.0	3.467857837677002	0.65980064868927
1.0	93120000.0	93130000.0	2.0	3.431220293045044	0.6321317553520203
1.0	93150000.0	93160000.0	2.0	3.1937777996063232	0.555336594581604
1.0	93170000.0	93180000.0	6.0	3.4265735149383545	0.6301895976066589
1.0	93200000.0	93210000.0	1.0	3.509298801422119	0.6923898458480835
1.0	93260000.0	93270000.0	2.0	3.8227450847625732	0.9445095062255859
1.0	93280000.0	93290000.0	2.0	3.7101669311523438	0.8512770533561707
1.0	93290000.0	93300000.0	5.0	5.5160722732543945	1.9880211353302002
1.0	93440000.0	93450000.0	6.0	3.780569076538086	0.9042453765869141
1.0	93450000.0	93460000.0	6.0	3.763823986053467	0.9039297103881836
1.0	93480000.0	93490000.0	3.0	4.217507839202881	1.254760980606079
1.0	93490000.0	93500000.0	5.0	4.526597499847412	1.47234046459198
1.0	93520000.0	93530000.0	1.0	4.500797748565674	1.4803369045257568
1.0	93530000.0	93540000.0	2.0	4.389549255371094	1.40205979347229
1.0	93710000.0	93720000.0	2.0	2.8368237018585205	0.5596078634262085
1.0	93730000.0	93740000.0	1.0	2.551158905029297	0.622165322303772
1.0	93750000.0	93760000.0	4.0	2.8525571823120117	0.5508383512496948
1.0	93790000.0	93800000.0	0.0	3.0804338455200195	0.5366921424865723
1.0	93820000.0	93830000.0	5.0	3.014556407928467	0.5266342163085938
1.0	93930000.0	93940000.0	6.0	3.239384889602661	0.5637577176094055
1.0	94030000.0	94040000.0	5.0	3.472790241241455	0.6649495959281921
1.0	94060000.0	94070000.0	2.0	3.325148105621338	0.573456883430481
1.0	94120000.0	94130000.0	2.0	3.7266011238098145	0.8817704319953918
1.0	94160000.0	94170000.0	4.0	3.8779830932617188	0.9832359552383423
1.0	94280000.0	94290000.0	1.0	3.9059200286865234	1.0188177824020386
1.0	94420000.0	94430000.0	5.0	3.7644245624542236	0.8822649717330933
1.0	94450000.0	94460000.0	4.0	4.321393013000488	1.3436000347137451
1.0	94470000.0	94480000.0	0.0	4.642975807189941	1.5874590873718262
1.0	94610000.0	94620000.0	4.0	4.04514741897583	1.157915711402893
1.0	94640000.0	94650000.0	3.0	3.4290459156036377	0.6301884651184082
1.0	94680000.0	94690000.0	1.0	3.6020214557647705	0.7692103981971741
1.0	94710000.0	94720000.0	3.0	3.8440616130828857	0.9301190376281738
1.0	94740000.0	94750000.0	3.0	3.7285971641540527	0.8500450253486633
1.0	94760000.0	94770000.0	4.0	3.869553327560425	0.9659997820854187
1.0	94770000.0	94780000.0	6.0	3.644876480102539	0.8035691976547241
1.0	94880000.0	94890000.0	3.0	3.686426877975464	1.217932105064392
1.0	94920000.0	94930000.0	3.0	3.2274765968322754	0.5581064224243164
1.0	94940000.0	94950000.0	3.0	3.174164295196533	0.5601421594619751
1.0	95010000.0	95020000.0	3.0	3.589186906814575	0.7496813535690308
1.0	95060000.0	95070000.0	2.0	3.8922011852264404	0.9916990995407104
1.0	95180000.0	95190000.0	4.0	3.7701644897460938	0.8805047869682312
1.0	95240000.0	95250000.0	0.0	3.718698024749756	0.8630692362785339
1.0	95260000.0	95270000.0	2.0	3.439640760421753	0.6413061022758484
1.0	95270000.0	95280000.0	5.0	3.32177472114563	0.5791178941726685
1.0	95360000.0	95370000.0	2.0	3.3021934032440186	0.5597866177558899
1.0	95410000.0	95420000.0	3.0	3.3577396869659424	0.5879281759262085
1.0	95530000.0	95540000.0	2.0	3.4033102989196777	0.9379197359085083
1.0	95540000.0	95550000.0	5.0	3.392111301422119	0.6123017072677612
1.0	95570000.0	95580000.0	1.0	3.2487831115722656	0.5655182600021362
1.0	95690000.0	95700000.0	2.0	3.0417988300323486	0.5392465591430664
1.0	95710000.0	95720000.0	2.0	2.860234022140503	0.5543670058250427
1.0	95730000.0	95740000.0	0.0	3.5718321800231934	0.6859225630760193
1.0	95830000.0	95840000.0	4.0	3.9271063804626465	0.9469547271728516
1.0	95900000.0	95910000.0	4.0	3.9678573608398438	1.0159332752227783
1.0	96010000.0	96020000.0	6.0	4.198799133300781	1.218890905380249
1.0	96150000.0	96160000.0	3.0	4.616711616516113	1.5450371503829956
1.0	96160000.0	96170000.0	4.0	4.584006309509277	1.5128393173217773
1.0	96180000.0	96190000.0	7.0	4.549939155578613	1.485150933265686
1.0	96190000.0	96200000.0	5.0	4.529479026794434	1.4866487979888916
1.0	96230000.0	96240000.0	4.0	4.522364139556885	1.4883759021759033
1.0	96280000.0	96290000.0	3.0	4.595472812652588	1.5410172939300537
1.0	96300000.0	96310000.0	0.0	4.418756008148193	1.4018230438232422
1.0	96330000.0	96340000.0	9.0	4.212889671325684	1.2375208139419556
1.0	96430000.0	96440000.0	6.0	4.759847164154053	1.6746553182601929
1.0	96460000.0	96470000.0	3.0	5.025557518005371	1.8717529773712158
1.0	96510000.0	96520000.0	6.0	4.257870197296143	1.3351161479949951
1.0	96550000.0	96560000.0	5.0	4.830924034118652	1.7237231731414795
1.0	96650000.0	96660000.0	4.0	4.8191237449646	1.7125389575958252
1.0	96700000.0	96710000.0	6.0	3.658748149871826	0.8235551714897156
1.0	96810000.0	96820000.0	3.0	4.533225059509277	1.5420109033584595
1.0	96830000.0	96840000.0	1.0	4.869538307189941	1.75686776638031
1.0	97090000.0	97100000.0	4.0	4.413775444030762	1.4268107414245605
1.0	97110000.0	97120000.0	4.0	4.330195426940918	1.3642377853393555
1.0	97170000.0	97180000.0	5.0	3.8232643604278564	0.9132420420646667
1.0	97180000.0	97190000.0	3.0	3.9603729248046875	1.4861505031585693
1.0	97200000.0	97210000.0	2.0	3.3457648754119873	0.5841220617294312
1.0	97290000.0	97300000.0	1.0	3.6076998710632324	0.7693102955818176
1.0	97310000.0	97320000.0	3.0	3.748195171356201	0.8694698214530945
1.0	97360000.0	97370000.0	2.0	4.415538787841797	1.44217050075531
1.0	97370000.0	97380000.0	5.0	4.854325771331787	1.7292178869247437
1.0	97390000.0	97400000.0	8.0	4.989136219024658	1.8305628299713135
1.0	97410000.0	97420000.0	5.0	5.142637729644775	1.946969985961914
1.0	97450000.0	97460000.0	2.0	5.178464889526367	1.9630908966064453
1.0	97490000.0	97500000.0	8.0	4.746702671051025	1.670161485671997
1.0	97530000.0	97540000.0	6.0	4.4286675453186035	1.434596061706543
1.0	97570000.0	97580000.0	3.0	4.322303771972656	1.3648422956466675
1.0	97650000.0	97660000.0	2.0	3.81898832321167	0.9558547139167786
1.0	97730000.0	97740000.0	4.0	3.7267870903015137	0.8513115048408508
1.0	97900000.0	97910000.0	5.0	4.232379913330078	1.2655887603759766
1.0	97920000.0	97930000.0	4.0	4.18057107925415	1.2405534982681274
1.0	97960000.0	97970000.0	4.0	4.294489860534668	1.3420294523239136
1.0	98050000.0	98060000.0	5.0	3.68632435798645	0.8072770237922668
1.0	98120000.0	98130000.0	3.0	4.482584476470947	1.4915962219238281
1.0	98140000.0	98150000.0	4.0	4.284286975860596	1.3202425241470337
1.0	98180000.0	98190000.0	4.0	4.357163429260254	1.381591558456421
1.0	98210000.0	98220000.0	9.0	4.127506732940674	1.2245150804519653
1.0	98230000.0	98240000.0	2.0	4.273828983306885	1.3627115488052368
1.0	98300000.0	98310000.0	6.0	4.368910789489746	1.4496041536331177
1.0	98310000.0	98320000.0	5.0	4.265579700469971	1.364039659500122
1.0	98340000.0	98350000.0	5.0	4.1600141525268555	1.2547600269317627
1.0	98420000.0	98430000.0	4.0	5.14211368560791	1.9821780920028687
1.0	98430000.0	98440000.0	4.0	5.1960296630859375	1.9913158416748047
1.0	98480000.0	98490000.0	4.0	5.002591609954834	1.841499924659729
1.0	98490000.0	98500000.0	6.0	4.4608154296875	1.5089799165725708
1.0	98500000.0	98510000.0	10.0	4.58402681350708	1.5791239738464355
1.0	98550000.0	98560000.0	2.0	5.188915729522705	1.9802742004394531
1.0	98560000.0	98570000.0	2.0	4.955212593078613	1.8125654458999634
1.0	98570000.0	98580000.0	8.0	4.368719577789307	1.4146747589111328
1.0	98640000.0	98650000.0	7.0	4.930339336395264	1.826346755027771
1.0	98660000.0	98670000.0	5.0	5.457455635070801	2.1193530559539795
1.0	98710000.0	98720000.0	10.0	4.896393775939941	1.796316146850586
1.0	98720000.0	98730000.0	4.0	5.25850248336792	2.038823366165161
1.0	98740000.0	98750000.0	8.0	4.922064781188965	1.8368446826934814
1.0	98770000.0	98780000.0	6.0	5.303335189819336	2.0346405506134033
1.0	98890000.0	98900000.0	4.0	5.4013566970825195	2.131985902786255
1.0	98910000.0	98920000.0	7.0	4.972684383392334	1.8687841892242432
1.0	98930000.0	98940000.0	2.0	5.141605377197266	1.996360421180725
1.0	98960000.0	98970000.0	9.0	5.323848724365234	2.0657589435577393
1.0	98980000.0	98990000.0	4.0	5.526744842529297	2.1710104942321777
1.0	99060000.0	99070000.0	7.0	5.145789623260498	1.9563493728637695
1.0	99110000.0	99120000.0	4.0	5.137603759765625	1.9254693984985352
1.0	99260000.0	99270000.0	5.0	4.587952613830566	1.5750007629394531
1.0	99280000.0	99290000.0	5.0	4.7588958740234375	1.6638187170028687
1.0	99300000.0	99310000.0	8.0	5.008608818054199	1.8441007137298584
1.0	99460000.0	99470000.0	11.0	5.062152862548828	1.9140729904174805
1.0	99580000.0	99590000.0	5.0	5.040982246398926	1.8749358654022217
1.0	99630000.0	99640000.0	3.0	4.586487770080566	1.5535404682159424
1.0	99650000.0	99660000.0	3.0	4.567026138305664	1.5343000888824463
1.0	99680000.0	99690000.0	4.0	4.1550493240356445	1.2122409343719482
1.0	99730000.0	99740000.0	6.0	4.168553352355957	1.206665277481079
1.0	99760000.0	99770000.0	5.0	4.044013023376465	1.1040527820587158
1.0	99810000.0	99820000.0	6.0	3.9405200481414795	1.0081264972686768
1.0	99830000.0	99840000.0	5.0	3.9038376808166504	0.9841205477714539
1.0	99860000.0	99870000.0	0.0	2.847033739089966	0.5381163358688354
1.0	99880000.0	99890000.0	2.0	4.339460849761963	1.3154634237289429
1.0	99900000.0	99910000.0	3.0	3.8843605518341064	0.9687983393669128
1.0	99950000.0	99960000.0	4.0	3.8951492309570312	0.9644151926040649
1.0	99960000.0	99970000.0	4.0	3.9043097496032715	0.9859628677368164
1.0	100020000.0	100030000.0	3.0	3.820025682449341	0.9267007112503052
1.0	100060000.0	100070000.0	4.0	4.0886077880859375	1.1391645669937134
1.0	100080000.0	100090000.0	4.0	3.9219086170196533	0.9936784505844116
1.0	100110000.0	100120000.0	1.0	4.261382102966309	1.2870337963104248
1.0	100140000.0	100150000.0	5.0	3.969449996948242	1.0621817111968994
1.0	100190000.0	100200000.0	4.0	3.6389243602752686	0.8033912777900696
1.0	100250000.0	100260000.0	2.0	4.313488960266113	1.3236472606658936
1.0	100370000.0	100380000.0	6.0	3.6165614128112793	0.7851632833480835
1.0	100380000.0	100390000.0	7.0	3.588139295578003	0.7606134414672852
1.0	100390000.0	100400000.0	5.0	3.9598164558410645	1.0515639781951904
1.0	100470000.0	100480000.0	2.0	3.214017391204834	0.5441582202911377
1.0	100540000.0	100550000.0	4.0	3.113551139831543	0.5212912559509277
1.0	100560000.0	100570000.0	2.0	3.178328275680542	0.5325123071670532
1.0	100580000.0	100590000.0	2.0	3.111757278442383	0.5323485732078552
1.0	100690000.0	100700000.0	2.0	3.579317569732666	0.7524082660675049
1.0	100710000.0	100720000.0	3.0	4.133046627044678	1.4659759998321533
1.0	100740000.0	100750000.0	3.0	3.8349692821502686	0.9851397275924683
1.0	100760000.0	100770000.0	7.0	3.9720523357391357	1.0905683040618896
1.0	100790000.0	100800000.0	3.0	4.2970170974731445	1.32038414478302
1.0	100800000.0	100810000.0	9.0	4.352231025695801	1.33744215965271
1.0	100870000.0	100880000.0	4.0	3.6157772541046143	0.784697413444519
1.0	100960000.0	100970000.0	2.0	3.2920870780944824	0.5552733540534973
1.0	101010000.0	101020000.0	3.0	3.8441920280456543	0.9006201028823853
1.0	101070000.0	101080000.0	2.0	4.056578636169434	1.1154546737670898
1.0	101100000.0	101110000.0	4.0	3.4566028118133545	0.6905343532562256
1.0	101420000.0	101430000.0	3.0	3.3854286670684814	0.6070587038993835
1.0	101480000.0	101490000.0	3.0	3.672173023223877	0.8303429484367371
1.0	101490000.0	101500000.0	4.0	3.628695011138916	1.08840012550354
1.0	101500000.0	101510000.0	6.0	3.530397415161133	0.7098482847213745
1.0	101520000.0	101530000.0	7.0	3.7885632514953613	0.9176403880119324
1.0	101530000.0	101540000.0	1.0	4.363299369812012	1.3680675029754639
1.0	101600000.0	101610000.0	2.0	4.550987243652344	1.5350849628448486
1.0	101620000.0	101630000.0	6.0	4.595555305480957	1.51335871219635
1.0	101640000.0	101650000.0	2.0	4.646042823791504	1.5442142486572266
1.0	101680000.0	101690000.0	3.0	4.483823299407959	1.4401177167892456
1.0	101850000.0	101860000.0	5.0	5.350743293762207	2.056666612625122
1.0	101940000.0	101950000.0	7.0	5.325012683868408	2.0489678382873535
1.0	101980000.0	101990000.0	4.0	5.572150230407715	2.1921546459198
1.0	101990000.0	102000000.0	5.0	5.720635890960693	2.269583225250244
1.0	102250000.0	102260000.0	4.0	5.709733486175537	2.269286632537842
1.0	102300000.0	102310000.0	4.0	6.486689567565918	2.6008338928222656
1.0	102370000.0	102380000.0	11.0	5.9508490562438965	2.3838934898376465
1.0	102410000.0	102420000.0	10.0	5.7548346519470215	2.3028674125671387
1.0	102510000.0	102520000.0	7.0	5.948155403137207	2.3795361518859863
1.0	102570000.0	102580000.0	3.0	5.7724714279174805	2.2869648933410645
1.0	102630000.0	102640000.0	3.0	5.630868434906006	2.2511677742004395
1.0	102640000.0	102650000.0	5.0	6.108381748199463	2.450836420059204
1.0	102670000.0	102680000.0	6.0	6.055258750915527	2.42414927482605
1.0	102690000.0	102700000.0	5.0	5.6575117111206055	2.2426841259002686
1.0	102720000.0	102730000.0	6.0	5.4745683670043945	2.1305463314056396
1.0	102730000.0	102740000.0	12.0	5.215785026550293	1.9694359302520752
1.0	102800000.0	102810000.0	4.0	5.116254806518555	1.9723272323608398
1.0	102810000.0	102820000.0	4.0	5.7802734375	2.300367832183838
1.0	102840000.0	102850000.0	5.0	5.58420467376709	2.1826908588409424
1.0	102870000.0	102880000.0	10.0	5.308423042297363	2.0173754692077637
1.0	102950000.0	102960000.0	4.0	6.188450813293457	2.4805049896240234
1.0	102960000.0	102970000.0	6.0	6.0494771003723145	2.428992509841919
1.0	102980000.0	102990000.0	3.0	5.930497646331787	2.371324062347412
1.0	102990000.0	103000000.0	6.0	6.2154741287231445	2.4934237003326416
1.0	103000000.0	103010000.0	8.0	5.659317970275879	2.2557225227355957
1.0	103020000.0	103030000.0	6.0	6.34583044052124	2.54465913772583
1.0	103060000.0	103070000.0	8.0	5.9008402824401855	2.3614556789398193
1.0	103120000.0	103130000.0	7.0	6.170693874359131	2.4913299083709717
1.0	103200000.0	103210000.0	4.0	5.538425922393799	2.165194034576416
1.0	103300000.0	103310000.0	4.0	5.551794528961182	2.1922292709350586
1.0	103320000.0	103330000.0	6.0	5.505345821380615	2.1493277549743652
1.0	103350000.0	103360000.0	3.0	5.529956817626953	2.1746432781219482
1.0	103450000.0	103460000.0	9.0	4.868628025054932	1.7308498620986938
1.0	103650000.0	103660000.0	8.0	5.497073173522949	2.137943744659424
1.0	103670000.0	103680000.0	7.0	5.022193431854248	1.8626768589019775
1.0	103680000.0	103690000.0	4.0	5.032472610473633	1.868456482887268
1.0	103760000.0	103770000.0	2.0	3.960688829421997	0.9675433039665222
1.0	103780000.0	103790000.0	2.0	1.7639024257659912	0.7139571309089661
1.0	104000000.0	104010000.0	5.0	1.8747453689575195	0.7428827881813049
1.0	104020000.0	104030000.0	3.0	3.2012362480163574	0.5951995849609375
1.0	104070000.0	104080000.0	4.0	3.2848961353302	0.5618653297424316
1.0	104110000.0	104120000.0	3.0	3.5722274780273438	0.7285614609718323
1.0	104360000.0	104370000.0	9.0	5.578083515167236	2.179239273071289
1.0	104370000.0	104380000.0	4.0	5.986708164215088	2.4022183418273926
1.0	104380000.0	104390000.0	7.0	6.019242286682129	2.421952486038208
1.0	104390000.0	104400000.0	4.0	6.588130950927734	2.6440632343292236
1.0	104410000.0	104420000.0	10.0	7.10678243637085	2.7918920516967773
1.0	104420000.0	104430000.0	5.0	6.350205421447754	2.5889828205108643
1.0	104430000.0	104440000.0	12.0	6.694981575012207	2.6711418628692627
1.0	104490000.0	104500000.0	9.0	6.816712379455566	2.71494722366333
1.0	104500000.0	104510000.0	14.0	6.889871120452881	2.7375941276550293
1.0	104540000.0	104550000.0	6.0	6.667883396148682	2.667100191116333
1.0	104570000.0	104580000.0	4.0	6.570639133453369	2.6639957427978516
1.0	104600000.0	104610000.0	4.0	7.2701005935668945	2.8383941650390625
1.0	104610000.0	104620000.0	7.0	7.120170593261719	2.797132730484009
1.0	104640000.0	104650000.0	6.0	7.222765922546387	2.825981616973877
1.0	104660000.0	104670000.0	12.0	7.028484344482422	2.779120922088623
1.0	104690000.0	104700000.0	5.0	7.9915666580200195	2.9920220375061035
1.0	104730000.0	104740000.0	7.0	7.703305244445801	2.935922622680664
1.0	104740000.0	104750000.0	5.0	7.965837001800537	2.98557448387146
1.0	104800000.0	104810000.0	7.0	7.036778450012207	2.7751755714416504
1.0	104820000.0	104830000.0	10.0	6.852384090423584	2.723900079727173
1.0	104860000.0	104870000.0	5.0	6.840264797210693	2.718689441680908
1.0	105070000.0	105080000.0	5.0	5.758245468139648	2.288217067718506
[truncated: 47,568 more rows]
