# Supplementary material for: Genome-wide mapping of somatic mutation rates uncovers drivers of cancer
Source: Nat Biotechnol. 2022 Jun 20;40(11):1634–43. doi: 10.1038/s41587-022-01353-8 (PMC9646522; doi:10.1038/s41587-022-01353-8)
Supplement: Supplementary file 4 — Regions and model predictions for each fold of each cancer for which a deep learning model was trained. Regions that were filtered are also listed along with their respective model predictions. [file 41587_2022_1353_MOESM4_ESM.zip › kfold_results/Breast-AdenoCa/fold_2.txt]

CHROM	START	END	Y_TRUE	Y_PRED	STD
1.0	910000.0	920000.0	6.0	4.395140647888184	1.2938121557235718
1.0	950000.0	960000.0	6.0	4.2435503005981445	1.181505799293518
1.0	990000.0	1000000.0	3.0	4.224449157714844	1.1687934398651123
1.0	1050000.0	1060000.0	4.0	4.7197370529174805	1.5219630002975464
1.0	1070000.0	1080000.0	5.0	4.403202533721924	1.3141710758209229
1.0	1080000.0	1090000.0	2.0	4.5338850021362305	1.4023380279541016
1.0	1130000.0	1140000.0	7.0	4.411745071411133	1.327067494392395
1.0	1160000.0	1170000.0	3.0	3.634108304977417	0.958949089050293
1.0	1180000.0	1190000.0	3.0	4.036835670471191	1.0440034866333008
1.0	1190000.0	1200000.0	9.0	3.7952651977539062	0.9272818565368652
1.0	1230000.0	1240000.0	6.0	3.9998035430908203	1.002100944519043
1.0	1260000.0	1270000.0	3.0	3.6148364543914795	0.9656903147697449
1.0	1280000.0	1290000.0	3.0	4.3408050537109375	1.3124308586120605
1.0	1310000.0	1320000.0	6.0	3.662820816040039	1.0006635189056396
1.0	1370000.0	1380000.0	3.0	4.003765106201172	1.0285557508468628
1.0	1460000.0	1470000.0	4.0	3.4403324127197266	0.680612325668335
1.0	1480000.0	1490000.0	5.0	3.4784653186798096	0.6892493963241577
1.0	1510000.0	1520000.0	7.0	3.641159772872925	0.930876612663269
1.0	1690000.0	1700000.0	6.0	3.166973114013672	0.5221849679946899
1.0	1700000.0	1710000.0	2.0	3.3645782470703125	0.6559042930603027
1.0	1800000.0	1810000.0	4.0	4.522244930267334	1.3733370304107666
1.0	1860000.0	1870000.0	13.0	5.617014408111572	2.0209689140319824
1.0	1880000.0	1890000.0	4.0	6.058489799499512	2.1907074451446533
1.0	1910000.0	1920000.0	4.0	6.552992343902588	2.365522861480713
1.0	1930000.0	1940000.0	5.0	5.591331481933594	1.9991718530654907
1.0	1940000.0	1950000.0	5.0	5.506453037261963	1.9435828924179077
1.0	1950000.0	1960000.0	6.0	5.517631530761719	1.9510999917984009
1.0	1970000.0	1980000.0	2.0	4.971519947052002	1.6481174230575562
1.0	2000000.0	2010000.0	5.0	4.205148220062256	1.1584886312484741
1.0	2010000.0	2020000.0	6.0	4.164478302001953	1.1321120262145996
1.0	2020000.0	2030000.0	2.0	4.443793296813965	1.3160324096679688
1.0	2080000.0	2090000.0	3.0	4.011241912841797	1.0227227210998535
1.0	2130000.0	2140000.0	6.0	3.869093656539917	0.9500226974487305
1.0	2140000.0	2150000.0	7.0	3.9892704486846924	1.0451626777648926
1.0	2250000.0	2260000.0	9.0	4.24753475189209	1.1962764263153076
1.0	2300000.0	2310000.0	5.0	4.0029120445251465	1.0405927896499634
1.0	2350000.0	2360000.0	1.0	4.860232353210449	1.6026113033294678
1.0	2360000.0	2370000.0	2.0	4.534199237823486	1.3773137331008911
1.0	2370000.0	2380000.0	2.0	4.512526035308838	1.3563928604125977
1.0	2440000.0	2450000.0	3.0	3.7295098304748535	0.9803805351257324
1.0	2460000.0	2470000.0	6.0	4.044492244720459	1.065429925918579
1.0	2470000.0	2480000.0	7.0	4.290586471557617	1.384459376335144
1.0	2500000.0	2510000.0	2.0	4.2689361572265625	1.1919078826904297
1.0	2520000.0	2530000.0	3.0	4.122241020202637	1.1197235584259033
1.0	2560000.0	2570000.0	2.0	3.953002452850342	0.990381121635437
1.0	2690000.0	2700000.0	4.0	4.012513160705566	1.0573313236236572
1.0	2730000.0	2740000.0	7.0	5.2321014404296875	1.8269151449203491
1.0	2770000.0	2780000.0	8.0	6.065548896789551	2.2196078300476074
1.0	3030000.0	3040000.0	9.0	7.293531894683838	2.5718038082122803
1.0	3140000.0	3150000.0	6.0	6.468808650970459	2.3518269062042236
1.0	3200000.0	3210000.0	7.0	6.399484157562256	2.3281877040863037
1.0	3310000.0	3320000.0	4.0	5.3291916847229	1.8647578954696655
1.0	3320000.0	3330000.0	11.0	5.163599491119385	1.766002893447876
1.0	3340000.0	3350000.0	8.0	4.574032783508301	1.3947222232818604
1.0	3360000.0	3370000.0	5.0	4.7372727394104	1.5076427459716797
1.0	3490000.0	3500000.0	6.0	4.336376190185547	1.2643744945526123
1.0	3530000.0	3540000.0	3.0	3.9036242961883545	0.9432708621025085
1.0	3570000.0	3580000.0	3.0	4.129444599151611	1.1125291585922241
1.0	3580000.0	3590000.0	1.0	4.145393371582031	1.1127879619598389
1.0	3600000.0	3610000.0	1.0	3.993053436279297	1.0071924924850464
1.0	3630000.0	3640000.0	4.0	3.769444227218628	0.8557800054550171
1.0	3680000.0	3690000.0	5.0	3.9873764514923096	1.0135161876678467
1.0	3700000.0	3710000.0	4.0	3.2761244773864746	0.6052298545837402
1.0	3720000.0	3730000.0	4.0	3.809459686279297	0.8913609385490417
1.0	3730000.0	3740000.0	1.0	3.5828468799591064	0.7693478465080261
1.0	4060000.0	4070000.0	10.0	5.45473575592041	1.934025764465332
1.0	4070000.0	4080000.0	3.0	5.613593101501465	2.00164794921875
1.0	4080000.0	4090000.0	6.0	6.022183418273926	2.180708408355713
1.0	4090000.0	4100000.0	14.0	5.956524848937988	2.154266834259033
1.0	4100000.0	4110000.0	1.0	5.847851276397705	2.0962281227111816
1.0	4110000.0	4120000.0	8.0	6.419520378112793	2.350008010864258
1.0	4220000.0	4230000.0	10.0	6.5970611572265625	2.4010848999023438
1.0	4260000.0	4270000.0	8.0	6.936368465423584	2.4902446269989014
1.0	4370000.0	4380000.0	5.0	7.133776664733887	2.5355117321014404
1.0	4380000.0	4390000.0	8.0	7.109631538391113	2.528259754180908
1.0	4470000.0	4480000.0	9.0	7.724771022796631	2.6402604579925537
1.0	4490000.0	4500000.0	6.0	7.961292266845703	2.680053234100342
1.0	4560000.0	4570000.0	4.0	7.880406856536865	2.665851593017578
1.0	4610000.0	4620000.0	6.0	7.5572099685668945	2.61039137840271
1.0	4640000.0	4650000.0	12.0	6.872735500335693	2.476382255554199
1.0	4660000.0	4670000.0	5.0	6.952890872955322	2.5012049674987793
1.0	4730000.0	4740000.0	6.0	6.347207069396973	2.339893341064453
1.0	4790000.0	4800000.0	5.0	6.4266839027404785	2.368356227874756
1.0	4820000.0	4830000.0	10.0	6.462118625640869	2.3646912574768066
1.0	4870000.0	4880000.0	10.0	6.6273345947265625	2.423776149749756
1.0	4900000.0	4910000.0	9.0	6.694699764251709	2.4365265369415283
1.0	4950000.0	4960000.0	11.0	7.7348527908325195	2.645876407623291
1.0	4980000.0	4990000.0	3.0	7.929149627685547	2.6765928268432617
1.0	5060000.0	5070000.0	9.0	7.007696628570557	2.5010340213775635
1.0	5120000.0	5130000.0	7.0	6.38994836807251	2.3414835929870605
1.0	5130000.0	5140000.0	3.0	6.433443546295166	2.3580331802368164
1.0	5140000.0	5150000.0	7.0	6.3100905418396	2.311906576156616
1.0	5250000.0	5260000.0	6.0	6.059451103210449	2.213752031326294
1.0	5330000.0	5340000.0	5.0	6.4001970291137695	2.3548381328582764
1.0	5410000.0	5420000.0	6.0	6.116843223571777	2.2427988052368164
1.0	5430000.0	5440000.0	4.0	6.495993137359619	2.377476930618286
1.0	5440000.0	5450000.0	6.0	6.2545576095581055	2.2679736614227295
1.0	5470000.0	5480000.0	4.0	5.841771125793457	2.1068763732910156
1.0	5490000.0	5500000.0	4.0	5.663089752197266	2.048079252243042
1.0	5570000.0	5580000.0	4.0	5.0282440185546875	1.6806360483169556
1.0	5590000.0	5600000.0	4.0	5.273081302642822	1.8316482305526733
1.0	5670000.0	5680000.0	9.0	5.229897499084473	1.8189189434051514
1.0	5850000.0	5860000.0	4.0	5.095816612243652	1.7350441217422485
1.0	5870000.0	5880000.0	2.0	5.333215713500977	1.8590924739837646
1.0	5890000.0	5900000.0	4.0	4.8644819259643555	1.610591173171997
1.0	5940000.0	5950000.0	2.0	3.766139268875122	0.8606380224227905
1.0	6060000.0	6070000.0	3.0	3.9067139625549316	0.9539452791213989
1.0	6080000.0	6090000.0	4.0	3.947716474533081	1.1017639636993408
1.0	6090000.0	6100000.0	7.0	3.8263039588928223	0.9118946194648743
1.0	6150000.0	6160000.0	5.0	4.085604667663574	1.0810120105743408
1.0	6160000.0	6170000.0	5.0	4.568006992340088	1.4200483560562134
1.0	6200000.0	6210000.0	7.0	4.137630462646484	1.1204431056976318
1.0	6250000.0	6260000.0	4.0	3.8087706565856934	1.0687954425811768
1.0	6260000.0	6270000.0	0.0	4.181448459625244	1.1531778573989868
1.0	6270000.0	6280000.0	5.0	3.64422345161438	0.7739976644515991
1.0	6290000.0	6300000.0	2.0	3.7783634662628174	0.9156317710876465
1.0	6330000.0	6340000.0	3.0	3.6487128734588623	0.7885128855705261
1.0	6370000.0	6380000.0	4.0	3.487927198410034	0.6889467239379883
1.0	6390000.0	6400000.0	1.0	3.405217409133911	0.6557586789131165
1.0	6440000.0	6450000.0	1.0	3.731524705886841	0.8379582166671753
1.0	6570000.0	6580000.0	3.0	4.0587968826293945	1.0738054513931274
1.0	6650000.0	6660000.0	3.0	3.745124101638794	0.953877329826355
1.0	6660000.0	6670000.0	3.0	5.468453884124756	1.9811903238296509
1.0	6670000.0	6680000.0	6.0	4.15142297744751	1.2966601848602295
1.0	6720000.0	6730000.0	2.0	3.9544920921325684	0.9860777854919434
1.0	6880000.0	6890000.0	2.0	3.3065452575683594	0.5791536569595337
1.0	6910000.0	6920000.0	1.0	3.5046839714050293	0.6931113600730896
1.0	6930000.0	6940000.0	0.0	3.6064372062683105	0.7623035311698914
1.0	6940000.0	6950000.0	3.0	3.4758121967315674	0.663953423500061
1.0	7090000.0	7100000.0	5.0	4.1474714279174805	1.1139028072357178
1.0	7200000.0	7210000.0	2.0	3.537179946899414	0.6913615465164185
1.0	7220000.0	7230000.0	1.0	3.674280881881714	0.7877029180526733
1.0	7260000.0	7270000.0	2.0	3.692007064819336	0.8009142875671387
1.0	7270000.0	7280000.0	1.0	4.002341270446777	1.0184699296951294
1.0	7290000.0	7300000.0	4.0	3.996898651123047	1.0201637744903564
1.0	7340000.0	7350000.0	3.0	3.951002836227417	0.9792025685310364
1.0	7360000.0	7370000.0	3.0	3.955247163772583	0.981846809387207
1.0	7390000.0	7400000.0	2.0	3.9680981636047363	0.9863648414611816
1.0	7430000.0	7440000.0	2.0	4.102828025817871	1.088614821434021
1.0	7540000.0	7550000.0	4.0	4.340664386749268	1.2529561519622803
1.0	7670000.0	7680000.0	3.0	4.3168463706970215	1.2380998134613037
1.0	7690000.0	7700000.0	6.0	4.092321395874023	1.0812045335769653
1.0	7710000.0	7720000.0	2.0	4.1676836013793945	1.1335668563842773
1.0	7760000.0	7770000.0	2.0	3.6524715423583984	0.779362678527832
1.0	7850000.0	7860000.0	2.0	3.6269888877868652	0.7713430523872375
1.0	7880000.0	7890000.0	5.0	3.527728319168091	0.7193487882614136
1.0	7910000.0	7920000.0	2.0	4.168261528015137	1.1418958902359009
1.0	8010000.0	8020000.0	3.0	4.122642517089844	1.1351487636566162
1.0	8100000.0	8110000.0	5.0	4.044796466827393	1.0437123775482178
1.0	8110000.0	8120000.0	5.0	4.007058143615723	1.027119755744934
1.0	8150000.0	8160000.0	2.0	4.413391590118408	1.299919843673706
1.0	8180000.0	8190000.0	10.0	4.376917839050293	1.2894115447998047
1.0	8200000.0	8210000.0	3.0	4.405170440673828	1.2946908473968506
1.0	8270000.0	8280000.0	3.0	4.176605701446533	1.1387401819229126
1.0	8380000.0	8390000.0	3.0	3.454407215118408	0.6524202227592468
1.0	8460000.0	8470000.0	0.0	3.443878173828125	0.6386623382568359
1.0	8560000.0	8570000.0	1.0	3.227086305618286	0.5384234189987183
1.0	8570000.0	8580000.0	6.0	3.6254076957702637	0.76292884349823
1.0	8620000.0	8630000.0	3.0	3.9059982299804688	0.9585890769958496
1.0	8640000.0	8650000.0	3.0	3.744114398956299	0.8413196802139282
1.0	8740000.0	8750000.0	1.0	3.6906661987304688	0.8078053593635559
1.0	8750000.0	8760000.0	3.0	3.650897979736328	0.774715781211853
1.0	8780000.0	8790000.0	7.0	3.5541205406188965	0.7108047008514404
1.0	8970000.0	8980000.0	10.0	4.486541271209717	1.349703311920166
1.0	9050000.0	9060000.0	4.0	4.614295959472656	1.4375413656234741
1.0	9110000.0	9120000.0	3.0	3.9372901916503906	0.9768680334091187
1.0	9210000.0	9220000.0	10.0	3.308081865310669	0.5568135380744934
1.0	9220000.0	9230000.0	5.0	3.575200319290161	0.7263617515563965
1.0	9280000.0	9290000.0	5.0	3.8592476844787598	0.9335514903068542
1.0	9290000.0	9300000.0	0.0	4.1407976150512695	1.1617963314056396
1.0	9350000.0	9360000.0	3.0	3.556872606277466	0.7907478213310242
1.0	9410000.0	9420000.0	2.0	3.881258726119995	0.9462416768074036
1.0	9440000.0	9450000.0	4.0	4.051165580749512	1.053131341934204
1.0	9450000.0	9460000.0	4.0	4.225058555603027	1.176222324371338
1.0	9500000.0	9510000.0	3.0	4.309438228607178	1.2484995126724243
1.0	9560000.0	9570000.0	2.0	4.284701347351074	1.2211211919784546
1.0	9610000.0	9620000.0	1.0	3.6702754497528076	0.804844856262207
1.0	9620000.0	9630000.0	3.0	3.7253334522247314	0.8323055505752563
1.0	9660000.0	9670000.0	3.0	3.687730312347412	0.8563421368598938
1.0	9670000.0	9680000.0	5.0	3.9663608074188232	1.0015456676483154
1.0	9690000.0	9700000.0	6.0	4.007761478424072	1.0346791744232178
1.0	9830000.0	9840000.0	1.0	3.6532607078552246	0.7737470865249634
1.0	9850000.0	9860000.0	6.0	3.316847324371338	0.5684149861335754
1.0	9880000.0	9890000.0	4.0	3.677346706390381	0.9472853541374207
1.0	9900000.0	9910000.0	2.0	3.709433078765869	0.8177768588066101
1.0	10140000.0	10150000.0	3.0	3.332944869995117	0.5861567854881287
1.0	10150000.0	10160000.0	3.0	3.2892067432403564	0.5657035112380981
1.0	10170000.0	10180000.0	4.0	3.039675235748291	0.44485196471214294
1.0	10220000.0	10230000.0	1.0	3.1941936016082764	0.5173000693321228
1.0	10330000.0	10340000.0	2.0	3.516766309738159	0.685020387172699
1.0	10470000.0	10480000.0	5.0	3.381483554840088	0.6589798331260681
1.0	10510000.0	10520000.0	3.0	3.618431806564331	0.7464668154716492
1.0	10560000.0	10570000.0	1.0	3.455096483230591	0.6616522669792175
1.0	10590000.0	10600000.0	4.0	3.4054927825927734	0.6230393052101135
1.0	10620000.0	10630000.0	2.0	3.6845154762268066	0.7957886457443237
1.0	10630000.0	10640000.0	1.0	3.4911575317382812	0.6794244050979614
1.0	10640000.0	10650000.0	1.0	3.5559463500976562	0.7116736173629761
1.0	10670000.0	10680000.0	0.0	3.5211944580078125	0.698614239692688
1.0	10790000.0	10800000.0	2.0	4.424123287200928	1.290816068649292
1.0	10830000.0	10840000.0	6.0	4.04978084564209	1.050973653793335
1.0	10950000.0	10960000.0	7.0	4.249112129211426	1.190508484840393
1.0	11010000.0	11020000.0	7.0	4.070956230163574	1.0710607767105103
1.0	11020000.0	11030000.0	3.0	4.033766746520996	1.0398719310760498
1.0	11090000.0	11100000.0	4.0	3.7012248039245605	0.8156309127807617
1.0	11110000.0	11120000.0	2.0	3.883382797241211	0.9311200976371765
1.0	11160000.0	11170000.0	1.0	3.8217949867248535	0.9061815142631531
1.0	11170000.0	11180000.0	4.0	3.517338991165161	0.7486717104911804
1.0	11180000.0	11190000.0	4.0	3.4643261432647705	0.7476495504379272
1.0	11230000.0	11240000.0	4.0	3.6455492973327637	0.7717235088348389
1.0	11240000.0	11250000.0	4.0	3.6506361961364746	0.7714051008224487
1.0	11250000.0	11260000.0	5.0	3.5193800926208496	0.7273201942443848
1.0	11260000.0	11270000.0	4.0	3.484936475753784	0.7045616507530212
1.0	11290000.0	11300000.0	3.0	3.620267391204834	0.8516075015068054
1.0	11350000.0	11360000.0	0.0	3.875241756439209	0.9377304315567017
1.0	11380000.0	11390000.0	8.0	4.149542808532715	1.1303226947784424
1.0	11410000.0	11420000.0	3.0	4.352291584014893	1.2701025009155273
1.0	11420000.0	11430000.0	2.0	4.289601802825928	1.2245185375213623
1.0	11460000.0	11470000.0	3.0	4.329388618469238	1.2536914348602295
1.0	11560000.0	11570000.0	5.0	4.990328788757324	1.6543153524398804
1.0	11570000.0	11580000.0	7.0	4.675231456756592	1.462268352508545
1.0	11580000.0	11590000.0	7.0	4.693916320800781	1.4764829874038696
1.0	11600000.0	11610000.0	7.0	5.034935474395752	1.7062276601791382
1.0	11650000.0	11660000.0	7.0	5.125970363616943	1.7510970830917358
1.0	11680000.0	11690000.0	5.0	5.226894378662109	1.8087905645370483
1.0	11710000.0	11720000.0	5.0	4.389739036560059	1.2682825326919556
1.0	11720000.0	11730000.0	2.0	4.421698570251465	1.2964996099472046
1.0	11770000.0	11780000.0	4.0	4.594223499298096	1.4283974170684814
1.0	11790000.0	11800000.0	3.0	3.6111972332000732	0.9811087846755981
1.0	11810000.0	11820000.0	7.0	3.9713406562805176	1.0213457345962524
1.0	11850000.0	11860000.0	3.0	3.7367095947265625	0.8733536005020142
1.0	11960000.0	11970000.0	7.0	4.246460914611816	1.4390052556991577
1.0	12030000.0	12040000.0	2.0	4.0315046310424805	1.0281119346618652
1.0	12120000.0	12130000.0	2.0	4.233319282531738	1.1921801567077637
1.0	12150000.0	12160000.0	5.0	4.10833740234375	1.0974942445755005
1.0	12200000.0	12210000.0	2.0	4.120757579803467	1.117357611656189
1.0	12280000.0	12290000.0	0.0	3.800441026687622	0.889937698841095
1.0	12310000.0	12320000.0	2.0	3.077068328857422	0.4608994424343109
1.0	12330000.0	12340000.0	2.0	3.10658597946167	0.4771249294281006
1.0	12380000.0	12390000.0	3.0	3.1736912727355957	0.5131567716598511
1.0	12420000.0	12430000.0	5.0	3.250131607055664	0.56392502784729
1.0	12510000.0	12520000.0	4.0	3.6335387229919434	0.7685315608978271
1.0	12520000.0	12530000.0	4.0	3.7077674865722656	0.8141204118728638
1.0	12570000.0	12580000.0	4.0	3.6780502796173096	0.79947829246521
1.0	12580000.0	12590000.0	1.0	3.959282398223877	0.9929735064506531
1.0	12610000.0	12620000.0	3.0	4.23487663269043	1.1902228593826294
1.0	12620000.0	12630000.0	6.0	3.765432834625244	0.8577995300292969
1.0	12680000.0	12690000.0	1.0	3.8540825843811035	0.9267803430557251
1.0	12700000.0	12710000.0	4.0	4.136290550231934	1.1252530813217163
1.0	12750000.0	12760000.0	4.0	4.188208103179932	1.155348539352417
1.0	12800000.0	12810000.0	5.0	4.439564228057861	1.3333544731140137
1.0	12820000.0	12830000.0	5.0	4.655339241027832	1.4819679260253906
1.0	13780000.0	13790000.0	7.0	3.3951656818389893	0.623642086982727
1.0	13810000.0	13820000.0	5.0	4.009777069091797	1.03126859664917
1.0	13830000.0	13840000.0	8.0	4.035456657409668	1.047295093536377
1.0	13920000.0	13930000.0	3.0	4.599236011505127	1.4022587537765503
1.0	13930000.0	13940000.0	3.0	4.625759601593018	1.4273203611373901
1.0	13960000.0	13970000.0	8.0	4.29415225982666	1.229164481163025
1.0	14060000.0	14070000.0	0.0	3.968292713165283	0.9840866327285767
1.0	14110000.0	14120000.0	2.0	3.3556370735168457	0.6316449046134949
1.0	14420000.0	14430000.0	1.0	4.389761924743652	1.2831588983535767
1.0	14450000.0	14460000.0	2.0	4.277417182922363	1.2262309789657593
1.0	14490000.0	14500000.0	2.0	4.3595075607299805	1.2690476179122925
1.0	14570000.0	14580000.0	4.0	3.9747824668884277	1.0059914588928223
1.0	14610000.0	14620000.0	1.0	4.051362991333008	1.0672907829284668
1.0	14620000.0	14630000.0	2.0	4.079940319061279	1.073693037033081
1.0	14720000.0	14730000.0	4.0	4.0855607986450195	1.086293339729309
1.0	14900000.0	14910000.0	5.0	4.1416707038879395	1.123198390007019
1.0	14920000.0	14930000.0	4.0	4.004971504211426	1.00742506980896
1.0	14990000.0	15000000.0	4.0	4.0546064376831055	1.0522778034210205
1.0	15150000.0	15160000.0	2.0	3.956655979156494	0.9873664975166321
1.0	15280000.0	15290000.0	6.0	3.5445716381073	0.7038387060165405
1.0	15310000.0	15320000.0	7.0	3.535466432571411	0.6944149732589722
1.0	15320000.0	15330000.0	1.0	3.8235080242156982	0.8986250758171082
1.0	15430000.0	15440000.0	4.0	3.73274302482605	0.8267631530761719
1.0	15450000.0	15460000.0	1.0	3.7657458782196045	0.8520768284797668
1.0	15490000.0	15500000.0	3.0	3.941269636154175	0.9738801717758179
1.0	15500000.0	15510000.0	2.0	3.979452610015869	1.0110410451889038
1.0	15510000.0	15520000.0	3.0	3.8369007110595703	0.9028350710868835
1.0	15580000.0	15590000.0	4.0	3.9739418029785156	1.0017127990722656
1.0	15600000.0	15610000.0	2.0	4.121359348297119	1.1001689434051514
1.0	15620000.0	15630000.0	2.0	4.345433235168457	1.2554038763046265
1.0	15660000.0	15670000.0	1.0	4.149349212646484	1.1170884370803833
1.0	15730000.0	15740000.0	2.0	3.6142005920410156	0.987454891204834
1.0	15800000.0	15810000.0	5.0	3.7873282432556152	0.8700678944587708
1.0	15900000.0	15910000.0	3.0	3.3024191856384277	0.5891459584236145
1.0	15910000.0	15920000.0	2.0	3.652698516845703	0.799974799156189
1.0	15920000.0	15930000.0	6.0	3.6063499450683594	0.7412794828414917
1.0	15960000.0	15970000.0	2.0	3.406947374343872	0.6687904000282288
1.0	16010000.0	16020000.0	4.0	3.7577881813049316	0.9802008867263794
1.0	16080000.0	16090000.0	4.0	3.9798927307128906	1.0035737752914429
1.0	16090000.0	16100000.0	2.0	3.9349048137664795	0.9732174873352051
1.0	16150000.0	16160000.0	7.0	3.5991032123565674	0.7408324480056763
1.0	16160000.0	16170000.0	3.0	5.64129638671875	2.032968044281006
1.0	16180000.0	16190000.0	2.0	3.944423198699951	0.9841654896736145
1.0	16210000.0	16220000.0	3.0	4.203775882720947	1.1726248264312744
1.0	16220000.0	16230000.0	4.0	3.9808998107910156	0.9965746998786926
1.0	16320000.0	16330000.0	4.0	4.691802978515625	1.4846223592758179
1.0	16580000.0	16590000.0	6.0	3.858444929122925	0.9471220970153809
1.0	16640000.0	16650000.0	8.0	3.557720184326172	0.7324594259262085
1.0	16660000.0	16670000.0	1.0	3.4567742347717285	0.6665987372398376
1.0	16690000.0	16700000.0	3.0	4.142424583435059	1.2266685962677002
1.0	16770000.0	16780000.0	2.0	3.374156951904297	0.6546085476875305
1.0	16780000.0	16790000.0	3.0	3.4490115642547607	0.6637584567070007
1.0	16790000.0	16800000.0	3.0	3.4855449199676514	0.6807478666305542
1.0	17010000.0	17020000.0	3.0	3.823113203048706	0.8979740142822266
1.0	17020000.0	17030000.0	7.0	4.325451850891113	1.2594753503799438
1.0	17030000.0	17040000.0	5.0	3.9081459045410156	0.9583306312561035
1.0	17300000.0	17310000.0	3.0	3.742018222808838	0.8511592149734497
1.0	17350000.0	17360000.0	2.0	3.2184627056121826	0.5564678907394409
1.0	17530000.0	17540000.0	2.0	3.6567130088806152	0.7757073640823364
1.0	17550000.0	17560000.0	4.0	3.844172954559326	0.9031378030776978
1.0	17600000.0	17610000.0	1.0	4.086963176727295	1.082537055015564
1.0	17650000.0	17660000.0	6.0	4.096345901489258	1.0907652378082275
1.0	17670000.0	17680000.0	4.0	3.9332618713378906	0.9732279777526855
1.0	17700000.0	17710000.0	4.0	4.200186252593994	1.162219762802124
1.0	17740000.0	17750000.0	2.0	3.5106360912323	0.7509886026382446
1.0	17760000.0	17770000.0	1.0	4.085005283355713	1.2946112155914307
1.0	17840000.0	17850000.0	5.0	3.960294246673584	0.9956942796707153
1.0	17870000.0	17880000.0	2.0	3.8142762184143066	0.8827991485595703
1.0	17970000.0	17980000.0	5.0	3.6830055713653564	0.7991081476211548
1.0	18100000.0	18110000.0	2.0	4.360673427581787	1.2794424295425415
1.0	18110000.0	18120000.0	3.0	4.241961479187012	1.1891207695007324
1.0	18120000.0	18130000.0	2.0	4.2696990966796875	1.2131315469741821
1.0	18150000.0	18160000.0	1.0	4.2995123863220215	1.233350396156311
1.0	18190000.0	18200000.0	4.0	3.815152406692505	0.886959433555603
1.0	18200000.0	18210000.0	3.0	3.8309485912323	0.902530312538147
1.0	18230000.0	18240000.0	0.0	4.06852388381958	1.0657744407653809
1.0	18270000.0	18280000.0	5.0	4.027859210968018	1.0420339107513428
1.0	18290000.0	18300000.0	5.0	4.205301761627197	1.1681039333343506
1.0	18340000.0	18350000.0	3.0	4.313225269317627	1.243828535079956
1.0	18380000.0	18390000.0	3.0	4.622744560241699	1.457458734512329
1.0	18390000.0	18400000.0	9.0	4.226389408111572	1.1857010126113892
1.0	18400000.0	18410000.0	3.0	4.182689189910889	1.1415126323699951
1.0	18450000.0	18460000.0	7.0	4.29019832611084	1.2155581712722778
1.0	18460000.0	18470000.0	3.0	4.1878204345703125	1.1515777111053467
1.0	18480000.0	18490000.0	4.0	4.2705078125	1.209743857383728
1.0	18510000.0	18520000.0	3.0	4.324970245361328	1.2446922063827515
1.0	18530000.0	18540000.0	9.0	4.252936363220215	1.2034920454025269
1.0	18560000.0	18570000.0	3.0	4.607405185699463	1.4426462650299072
1.0	18600000.0	18610000.0	6.0	4.720683574676514	1.5050914287567139
1.0	18610000.0	18620000.0	8.0	4.717043399810791	1.5023311376571655
1.0	18660000.0	18670000.0	3.0	4.794997215270996	1.5620521306991577
1.0	18720000.0	18730000.0	4.0	4.6581807136535645	1.4587786197662354
1.0	18730000.0	18740000.0	4.0	4.757742404937744	1.5286182165145874
1.0	18780000.0	18790000.0	5.0	4.356978416442871	1.2781779766082764
1.0	18800000.0	18810000.0	3.0	4.466826438903809	1.3432960510253906
1.0	18840000.0	18850000.0	1.0	4.365833282470703	1.2665894031524658
1.0	18850000.0	18860000.0	3.0	4.3050971031188965	1.2345927953720093
1.0	18860000.0	18870000.0	7.0	4.269786834716797	1.217106819152832
1.0	19010000.0	19020000.0	5.0	4.430699825286865	1.3270561695098877
1.0	19050000.0	19060000.0	7.0	4.501593589782715	1.3823868036270142
1.0	19160000.0	19170000.0	3.0	4.1783447265625	1.1540656089782715
1.0	19290000.0	19300000.0	8.0	3.9337096214294434	0.9734899401664734
1.0	19320000.0	19330000.0	5.0	3.802124500274658	0.8814932107925415
1.0	19400000.0	19410000.0	4.0	3.38958477973938	0.6870272755622864
1.0	19430000.0	19440000.0	4.0	3.2892189025878906	0.613032341003418
1.0	19450000.0	19460000.0	1.0	3.1712279319763184	0.5161972045898438
1.0	19480000.0	19490000.0	6.0	3.1153016090393066	0.5001012086868286
1.0	19510000.0	19520000.0	2.0	3.276840925216675	0.596864640712738
1.0	19570000.0	19580000.0	3.0	3.591728925704956	0.8290260434150696
1.0	19680000.0	19690000.0	3.0	3.3834331035614014	0.6382352113723755
1.0	19740000.0	19750000.0	2.0	3.6061058044433594	0.746941089630127
1.0	19770000.0	19780000.0	3.0	3.827260971069336	0.9024678468704224
1.0	19780000.0	19790000.0	4.0	3.5235679149627686	0.7171100974082947
1.0	19850000.0	19860000.0	6.0	3.7060844898223877	0.8269898295402527
1.0	19900000.0	19910000.0	3.0	3.889634609222412	0.9433220028877258
1.0	19920000.0	19930000.0	5.0	3.960949659347534	1.0640418529510498
1.0	20010000.0	20020000.0	2.0	3.4479827880859375	0.6788314580917358
1.0	20090000.0	20100000.0	12.0	3.5160470008850098	0.7110503911972046
1.0	20150000.0	20160000.0	3.0	4.559022903442383	1.4028990268707275
1.0	20190000.0	20200000.0	3.0	4.638427734375	1.4483767747879028
1.0	20220000.0	20230000.0	5.0	3.7327346801757812	0.8780691027641296
1.0	20270000.0	20280000.0	3.0	4.383262634277344	1.2786868810653687
1.0	20440000.0	20450000.0	7.0	4.683403968811035	1.4737879037857056
1.0	20530000.0	20540000.0	2.0	4.665748596191406	1.4502695798873901
1.0	20580000.0	20590000.0	4.0	4.371206760406494	1.2660071849822998
1.0	20670000.0	20680000.0	3.0	4.677145004272461	1.4675843715667725
1.0	20680000.0	20690000.0	2.0	4.495174407958984	1.3427226543426514
1.0	20690000.0	20700000.0	8.0	4.387081623077393	1.2794328927993774
1.0	20750000.0	20760000.0	6.0	4.133779048919678	1.1017457246780396
1.0	20760000.0	20770000.0	8.0	4.20263147354126	1.1536451578140259
1.0	20790000.0	20800000.0	2.0	4.33957052230835	1.2477481365203857
1.0	20880000.0	20890000.0	4.0	4.469376564025879	1.343867301940918
1.0	20940000.0	20950000.0	7.0	4.628439903259277	1.4412281513214111
1.0	20960000.0	20970000.0	3.0	3.8400237560272217	1.1497019529342651
1.0	20980000.0	20990000.0	3.0	3.854246139526367	1.0660581588745117
1.0	21000000.0	21010000.0	3.0	4.325929164886475	1.2340540885925293
1.0	21030000.0	21040000.0	6.0	4.25823974609375	1.2075029611587524
1.0	21270000.0	21280000.0	7.0	3.2996745109558105	0.5770021677017212
1.0	21300000.0	21310000.0	1.0	3.5208911895751953	0.7103065252304077
1.0	21310000.0	21320000.0	4.0	3.464148759841919	0.6737090349197388
1.0	21370000.0	21380000.0	3.0	3.458718776702881	0.6766848564147949
1.0	21390000.0	21400000.0	3.0	3.279135227203369	0.5493969321250916
1.0	21420000.0	21430000.0	1.0	3.427060604095459	0.6663232445716858
1.0	21440000.0	21450000.0	5.0	3.603255033493042	0.7484870553016663
1.0	21450000.0	21460000.0	6.0	3.6068484783172607	0.7525190711021423
1.0	21500000.0	21510000.0	3.0	4.062593936920166	1.1848933696746826
1.0	21510000.0	21520000.0	3.0	3.7936224937438965	0.8815716505050659
1.0	21560000.0	21570000.0	4.0	3.573899507522583	0.7658774256706238
1.0	21590000.0	21600000.0	3.0	3.603839874267578	0.7407660484313965
1.0	21610000.0	21620000.0	2.0	3.5361454486846924	0.7781826853752136
1.0	21950000.0	21960000.0	3.0	3.667813777923584	0.7886189222335815
1.0	22040000.0	22050000.0	2.0	3.518317461013794	0.7480279803276062
1.0	22100000.0	22110000.0	4.0	3.91410756111145	1.1480076313018799
1.0	22150000.0	22160000.0	1.0	3.9221339225769043	0.9659357070922852
1.0	22200000.0	22210000.0	5.0	4.086203575134277	1.0888187885284424
1.0	22230000.0	22240000.0	3.0	4.236570358276367	1.1825875043869019
1.0	22380000.0	22390000.0	3.0	3.1988461017608643	0.5469385385513306
1.0	22420000.0	22430000.0	0.0	3.087240695953369	0.4658326506614685
1.0	22430000.0	22440000.0	3.0	3.106349468231201	0.4806175231933594
1.0	22510000.0	22520000.0	3.0	3.725510835647583	0.8339292407035828
1.0	22530000.0	22540000.0	6.0	3.8117713928222656	0.8938655853271484
1.0	22550000.0	22560000.0	2.0	3.9959347248077393	1.0195701122283936
1.0	22620000.0	22630000.0	3.0	4.1208038330078125	1.0985971689224243
1.0	22630000.0	22640000.0	5.0	4.1168036460876465	1.1064510345458984
1.0	22660000.0	22670000.0	5.0	4.139830112457275	1.1197221279144287
1.0	22800000.0	22810000.0	1.0	3.4252212047576904	0.634148895740509
1.0	22850000.0	22860000.0	3.0	3.3473823070526123	0.6030808687210083
1.0	22900000.0	22910000.0	4.0	3.6459929943084717	0.7886049151420593
1.0	23100000.0	23110000.0	2.0	3.8017947673797607	0.8796128034591675
1.0	23120000.0	23130000.0	0.0	3.867262601852417	0.924205482006073
1.0	23190000.0	23200000.0	3.0	3.6777122020721436	0.7939788103103638
1.0	23250000.0	23260000.0	3.0	4.031811237335205	1.0555393695831299
1.0	23370000.0	23380000.0	2.0	3.193662643432617	0.5280343890190125
1.0	23390000.0	23400000.0	2.0	3.0827674865722656	0.46211084723472595
1.0	23480000.0	23490000.0	2.0	3.628544569015503	0.7651796936988831
1.0	23600000.0	23610000.0	3.0	4.191748142242432	1.1571341753005981
1.0	23690000.0	23700000.0	2.0	4.824761390686035	1.7904484272003174
1.0	23710000.0	23720000.0	4.0	3.499805450439453	0.6980675458908081
1.0	23780000.0	23790000.0	0.0	3.923469066619873	0.9560794830322266
1.0	23840000.0	23850000.0	1.0	3.971315860748291	0.994662880897522
1.0	23990000.0	24000000.0	6.0	3.917745590209961	0.9682426452636719
1.0	24030000.0	24040000.0	0.0	3.654740810394287	0.7933708429336548
1.0	24130000.0	24140000.0	3.0	3.518813371658325	0.7222113609313965
1.0	24140000.0	24150000.0	3.0	3.634678602218628	0.7881938219070435
1.0	24170000.0	24180000.0	4.0	3.4963810443878174	0.7569764852523804
1.0	24190000.0	24200000.0	4.0	3.8618252277374268	0.9371786117553711
1.0	24280000.0	24290000.0	0.0	3.2200889587402344	0.6305093765258789
1.0	24290000.0	24300000.0	0.0	3.019902467727661	0.4421148896217346
1.0	24450000.0	24460000.0	5.0	3.605419635772705	0.7374573945999146
1.0	24620000.0	24630000.0	2.0	4.492544651031494	1.3557941913604736
1.0	24760000.0	24770000.0	3.0	3.566535234451294	0.7501406073570251
1.0	24870000.0	24880000.0	0.0	3.9814453125	1.0097466707229614
1.0	24920000.0	24930000.0	4.0	3.930931806564331	0.9788324236869812
1.0	24930000.0	24940000.0	3.0	4.1378045082092285	1.1290303468704224
1.0	25020000.0	25030000.0	4.0	4.345883369445801	1.2480207681655884
1.0	25060000.0	25070000.0	5.0	4.343630790710449	1.2582991123199463
1.0	25100000.0	25110000.0	7.0	4.127337455749512	1.112182855606079
1.0	25110000.0	25120000.0	2.0	4.289608955383301	1.2296249866485596
1.0	25130000.0	25140000.0	8.0	4.2804765701293945	1.2091964483261108
1.0	25250000.0	25260000.0	4.0	4.287106513977051	1.2417166233062744
1.0	25500000.0	25510000.0	8.0	3.883509874343872	0.9388847351074219
1.0	25510000.0	25520000.0	7.0	4.0256452560424805	1.0401397943496704
1.0	25530000.0	25540000.0	6.0	3.8095016479492188	0.887234091758728
1.0	25550000.0	25560000.0	5.0	3.7294280529022217	0.9423343539237976
1.0	25560000.0	25570000.0	4.0	3.4625556468963623	0.7206634879112244
1.0	25580000.0	25590000.0	1.0	3.849346160888672	0.9106777310371399
1.0	25660000.0	25670000.0	6.0	3.8554325103759766	1.0961943864822388
1.0	25680000.0	25690000.0	1.0	3.2452473640441895	0.5532904863357544
1.0	25750000.0	25760000.0	6.0	3.3461265563964844	0.7238278985023499
1.0	25760000.0	25770000.0	1.0	3.5826172828674316	0.7532998919487
1.0	25880000.0	25890000.0	7.0	3.328817844390869	0.6390988230705261
1.0	25890000.0	25900000.0	5.0	3.640990734100342	0.7693655490875244
1.0	25900000.0	25910000.0	10.0	3.7428181171417236	0.8379114866256714
1.0	26040000.0	26050000.0	7.0	3.6037299633026123	0.7411180734634399
1.0	26050000.0	26060000.0	4.0	3.6583094596862793	0.7879823446273804
1.0	26170000.0	26180000.0	2.0	3.5797972679138184	0.7331556677818298
1.0	26240000.0	26250000.0	0.0	4.03693151473999	1.0361027717590332
1.0	26250000.0	26260000.0	6.0	3.896152973175049	0.9523763656616211
1.0	26310000.0	26320000.0	4.0	3.766061782836914	0.8318912386894226
1.0	26360000.0	26370000.0	1.0	4.141319274902344	1.1814872026443481
1.0	26390000.0	26400000.0	6.0	4.0199737548828125	1.0356580018997192
1.0	26410000.0	26420000.0	2.0	4.358604431152344	1.2668511867523193
1.0	26480000.0	26490000.0	4.0	4.1011433601379395	1.0910885334014893
1.0	26510000.0	26520000.0	5.0	3.838238477706909	0.9098320007324219
1.0	26560000.0	26570000.0	3.0	3.923321485519409	1.0834071636199951
1.0	26610000.0	26620000.0	9.0	4.051181316375732	1.0306892395019531
1.0	26620000.0	26630000.0	1.0	4.303967475891113	1.2093216180801392
1.0	26720000.0	26730000.0	8.0	4.417147159576416	1.3236407041549683
1.0	26920000.0	26930000.0	4.0	3.8427765369415283	0.9061772227287292
1.0	26990000.0	27000000.0	4.0	4.366280555725098	1.2830935716629028
1.0	27050000.0	27060000.0	2.0	3.9137167930603027	1.0285813808441162
1.0	27070000.0	27080000.0	1.0	3.935349702835083	0.975973904132843
1.0	27080000.0	27090000.0	3.0	3.6530444622039795	0.8040567636489868
1.0	27160000.0	27170000.0	2.0	3.54693603515625	0.8090917468070984
1.0	27170000.0	27180000.0	4.0	3.579735517501831	0.7579494714736938
1.0	27180000.0	27190000.0	0.0	4.017303943634033	1.0390870571136475
1.0	27210000.0	27220000.0	3.0	3.666463851928711	0.9936144948005676
1.0	27240000.0	27250000.0	3.0	4.042065620422363	1.3127542734146118
1.0	27280000.0	27290000.0	7.0	3.991230010986328	1.0766725540161133
1.0	27370000.0	27380000.0	1.0	4.304715633392334	1.2239058017730713
1.0	27460000.0	27470000.0	3.0	3.760499954223633	0.8520327806472778
1.0	27530000.0	27540000.0	0.0	4.0268754959106445	1.0518280267715454
1.0	27570000.0	27580000.0	3.0	3.6153385639190674	0.7767075300216675
1.0	27590000.0	27600000.0	3.0	3.5681605339050293	0.7371177077293396
1.0	27630000.0	27640000.0	1.0	3.7641777992248535	0.8549430966377258
1.0	27660000.0	27670000.0	4.0	3.520336151123047	0.7693110704421997
1.0	27700000.0	27710000.0	6.0	3.8348910808563232	0.9070080518722534
1.0	27730000.0	27740000.0	4.0	3.5650317668914795	0.7496625185012817
1.0	27740000.0	27750000.0	4.0	3.671975612640381	0.8257244229316711
1.0	27810000.0	27820000.0	4.0	3.5628437995910645	0.906303882598877
1.0	27870000.0	27880000.0	4.0	3.851133346557617	0.9507336616516113
1.0	27880000.0	27890000.0	1.0	4.133234977722168	1.106011152267456
1.0	27920000.0	27930000.0	3.0	4.2547078132629395	1.2482608556747437
1.0	27970000.0	27980000.0	7.0	5.445508003234863	1.9234180450439453
1.0	27980000.0	27990000.0	5.0	5.488137245178223	1.9352585077285767
1.0	28040000.0	28050000.0	6.0	5.199637413024902	1.7753368616104126
1.0	28120000.0	28130000.0	4.0	4.01041841506958	1.0197919607162476
1.0	28130000.0	28140000.0	3.0	3.931103467941284	0.9847466349601746
1.0	28170000.0	28180000.0	5.0	3.127155303955078	0.49017447233200073
1.0	28210000.0	28220000.0	4.0	3.31352162361145	0.6035786271095276
1.0	28320000.0	28330000.0	2.0	3.264284610748291	0.5760679244995117
1.0	28350000.0	28360000.0	4.0	3.536513566970825	0.7457745671272278
1.0	28390000.0	28400000.0	2.0	3.8190112113952637	0.8919168710708618
1.0	28500000.0	28510000.0	1.0	4.50595760345459	1.3638838529586792
1.0	28890000.0	28900000.0	4.0	4.209216117858887	1.1952407360076904
1.0	28930000.0	28940000.0	3.0	4.053950309753418	1.078879714012146
1.0	29020000.0	29030000.0	2.0	3.584897994995117	0.7713719606399536
1.0	29050000.0	29060000.0	3.0	4.162159442901611	1.1477447748184204
1.0	29060000.0	29070000.0	3.0	4.206015110015869	1.2820218801498413
1.0	29070000.0	29080000.0	2.0	3.474888324737549	0.6741012334823608
1.0	29110000.0	29120000.0	2.0	4.100942134857178	1.1033060550689697
1.0	29180000.0	29190000.0	4.0	4.331563949584961	1.261082649230957
1.0	29190000.0	29200000.0	4.0	4.4291181564331055	1.3254990577697754
1.0	29240000.0	29250000.0	3.0	4.08467960357666	1.1196225881576538
1.0	29290000.0	29300000.0	1.0	3.775472640991211	0.8714402318000793
1.0	29360000.0	29370000.0	4.0	3.2029330730438232	0.5343295335769653
1.0	29510000.0	29520000.0	4.0	3.8538436889648438	0.9341882467269897
1.0	29580000.0	29590000.0	6.0	3.9979000091552734	1.0024001598358154
1.0	29600000.0	29610000.0	1.0	4.248931407928467	1.1908138990402222
1.0	29610000.0	29620000.0	3.0	4.132895469665527	1.1189711093902588
1.0	29660000.0	29670000.0	3.0	4.746159076690674	1.5113656520843506
1.0	29760000.0	29770000.0	4.0	5.022034645080566	1.6728824377059937
1.0	30040000.0	30050000.0	5.0	3.511662244796753	0.6923917531967163
1.0	30090000.0	30100000.0	5.0	4.585740089416504	1.4270431995391846
1.0	30200000.0	30210000.0	5.0	4.959361553192139	1.657371163368225
1.0	30310000.0	30320000.0	5.0	6.035258769989014	2.2192769050598145
1.0	30430000.0	30440000.0	3.0	5.881729602813721	2.153803586959839
1.0	30520000.0	30530000.0	2.0	5.452824592590332	1.9047962427139282
1.0	30530000.0	30540000.0	2.0	5.496457099914551	1.939578652381897
1.0	30550000.0	30560000.0	3.0	5.684690952301025	2.069258213043213
1.0	30630000.0	30640000.0	8.0	5.049111366271973	1.6918885707855225
1.0	30720000.0	30730000.0	5.0	5.236794471740723	1.8136301040649414
1.0	30790000.0	30800000.0	6.0	4.561694622039795	1.4100474119186401
1.0	30810000.0	30820000.0	6.0	4.679865837097168	1.4783594608306885
1.0	30860000.0	30870000.0	6.0	4.7916059494018555	1.5351665019989014
1.0	30980000.0	30990000.0	4.0	4.860823631286621	1.5841619968414307
1.0	31060000.0	31070000.0	8.0	4.791780948638916	1.5369985103607178
1.0	31150000.0	31160000.0	7.0	5.168851852416992	1.7707198858261108
1.0	31230000.0	31240000.0	9.0	4.157282829284668	1.2339823246002197
1.0	31350000.0	31360000.0	2.0	4.140537261962891	1.1284496784210205
1.0	31370000.0	31380000.0	2.0	4.200016975402832	1.1457116603851318
1.0	31540000.0	31550000.0	4.0	4.558218479156494	1.4003612995147705
1.0	31600000.0	31610000.0	3.0	4.591349124908447	1.4363853931427002
1.0	31650000.0	31660000.0	5.0	4.316915512084961	1.2429605722427368
1.0	31720000.0	31730000.0	5.0	3.942143201828003	0.9818243980407715
1.0	31740000.0	31750000.0	1.0	3.491856813430786	0.7282882928848267
1.0	31770000.0	31780000.0	2.0	3.4695987701416016	0.7898038625717163
1.0	31810000.0	31820000.0	4.0	3.5745511054992676	0.7545371651649475
1.0	31820000.0	31830000.0	1.0	3.60417103767395	0.8007237315177917
1.0	31840000.0	31850000.0	2.0	3.7140889167785645	0.8213092684745789
1.0	31990000.0	32000000.0	6.0	4.241084575653076	1.1966845989227295
1.0	32040000.0	32050000.0	3.0	3.7582740783691406	0.9230638742446899
1.0	32060000.0	32070000.0	2.0	3.9789836406707764	1.0079643726348877
1.0	32090000.0	32100000.0	2.0	3.7091286182403564	0.8641707301139832
1.0	32110000.0	32120000.0	4.0	3.7906246185302734	1.114989995956421
1.0	32140000.0	32150000.0	4.0	3.7730789184570312	0.8578850030899048
1.0	32280000.0	32290000.0	1.0	4.1498003005981445	1.1262989044189453
1.0	32290000.0	32300000.0	3.0	3.8819243907928467	0.9463281631469727
1.0	32300000.0	32310000.0	4.0	4.134137153625488	1.1042722463607788
1.0	32370000.0	32380000.0	1.0	4.049617290496826	1.042677402496338
1.0	32420000.0	32430000.0	5.0	4.3721604347229	1.2708494663238525
1.0	32440000.0	32450000.0	3.0	4.120726585388184	1.118579626083374
1.0	32500000.0	32510000.0	5.0	3.704047441482544	0.8721078038215637
1.0	32510000.0	32520000.0	5.0	3.735642910003662	0.8640993237495422
1.0	32520000.0	32530000.0	5.0	4.041382789611816	1.0582854747772217
1.0	32530000.0	32540000.0	3.0	4.017457008361816	1.1959128379821777
1.0	32680000.0	32690000.0	4.0	3.4524383544921875	0.7400203943252563
1.0	32850000.0	32860000.0	3.0	3.674595594406128	0.8652912974357605
1.0	32930000.0	32940000.0	4.0	3.9811415672302246	1.0440412759780884
1.0	33080000.0	33090000.0	2.0	4.002585411071777	1.0111989974975586
1.0	33110000.0	33120000.0	4.0	3.86287260055542	1.1898601055145264
1.0	33120000.0	33130000.0	6.0	3.983552932739258	1.046520709991455
1.0	33240000.0	33250000.0	4.0	4.044060707092285	1.1166586875915527
1.0	33300000.0	33310000.0	1.0	4.03125524520874	1.0541424751281738
1.0	33330000.0	33340000.0	7.0	4.12418270111084	1.115823745727539
1.0	33370000.0	33380000.0	9.0	4.335674285888672	1.2617162466049194
1.0	33390000.0	33400000.0	4.0	4.240429878234863	1.2018100023269653
1.0	33410000.0	33420000.0	3.0	3.9858155250549316	1.0209333896636963
1.0	33420000.0	33430000.0	3.0	4.163699150085449	1.154904842376709
1.0	33460000.0	33470000.0	8.0	3.6922614574432373	0.8258146047592163
1.0	33510000.0	33520000.0	3.0	3.613313674926758	0.7572599053382874
1.0	33630000.0	33640000.0	4.0	3.33552885055542	0.5880346298217773
1.0	33660000.0	33670000.0	5.0	3.5203349590301514	0.6903055906295776
1.0	33740000.0	33750000.0	0.0	3.6146507263183594	0.7912284135818481
1.0	33750000.0	33760000.0	2.0	3.6403441429138184	0.7870793342590332
1.0	33800000.0	33810000.0	4.0	3.674884796142578	0.8214551210403442
1.0	33850000.0	33860000.0	5.0	3.778235673904419	0.8627834320068359
1.0	33860000.0	33870000.0	2.0	4.05136251449585	1.0558886528015137
1.0	33870000.0	33880000.0	3.0	4.156793594360352	1.1198374032974243
1.0	33920000.0	33930000.0	5.0	4.067135334014893	1.0588743686676025
1.0	33930000.0	33940000.0	8.0	4.0817413330078125	1.1038455963134766
1.0	33960000.0	33970000.0	4.0	4.253798484802246	1.1797780990600586
1.0	33980000.0	33990000.0	5.0	4.54703426361084	1.3850438594818115
1.0	34010000.0	34020000.0	6.0	4.926634788513184	1.6332581043243408
1.0	34040000.0	34050000.0	6.0	4.993056297302246	1.6587162017822266
1.0	34070000.0	34080000.0	4.0	5.425047874450684	1.8938188552856445
1.0	34110000.0	34120000.0	3.0	5.865745544433594	2.1186561584472656
1.0	34160000.0	34170000.0	7.0	5.538440227508545	1.9639842510223389
1.0	34170000.0	34180000.0	6.0	5.822146415710449	2.1399810314178467
1.0	34200000.0	34210000.0	3.0	5.7412543296813965	2.095221757888794
1.0	34230000.0	34240000.0	4.0	5.656965732574463	2.044663667678833
1.0	34260000.0	34270000.0	1.0	5.2212748527526855	1.8187501430511475
1.0	34320000.0	34330000.0	4.0	4.8931379318237305	1.6222689151763916
1.0	34410000.0	34420000.0	7.0	4.979426383972168	1.6731284856796265
1.0	34440000.0	34450000.0	7.0	4.991598606109619	1.6672121286392212
1.0	34510000.0	34520000.0	3.0	5.439098358154297	1.9053910970687866
1.0	34540000.0	34550000.0	6.0	5.613607883453369	1.984450340270996
1.0	34600000.0	34610000.0	6.0	5.541810989379883	1.9552217721939087
1.0	34630000.0	34640000.0	5.0	5.469947814941406	1.9254283905029297
1.0	34770000.0	34780000.0	6.0	5.8769941329956055	2.146078586578369
1.0	34790000.0	34800000.0	4.0	5.793564796447754	2.087294340133667
1.0	34830000.0	34840000.0	6.0	6.222036838531494	2.2883827686309814
1.0	34860000.0	34870000.0	2.0	6.381777286529541	2.3453121185302734
1.0	34910000.0	34920000.0	6.0	6.533759117126465	2.3839151859283447
1.0	34990000.0	35000000.0	8.0	6.62252950668335	2.4124443531036377
1.0	35010000.0	35020000.0	3.0	6.440705299377441	2.354853868484497
1.0	35100000.0	35110000.0	1.0	5.014946937561035	1.6804797649383545
1.0	35120000.0	35130000.0	4.0	5.06915283203125	1.6988493204116821
1.0	35160000.0	35170000.0	4.0	5.16057014465332	1.7536735534667969
1.0	35170000.0	35180000.0	7.0	4.967555046081543	1.6516891717910767
1.0	35180000.0	35190000.0	7.0	4.8874616622924805	1.6022605895996094
1.0	35320000.0	35330000.0	0.0	4.735688209533691	1.638077735900879
1.0	35360000.0	35370000.0	7.0	4.303505897521973	1.234553575515747
1.0	35500000.0	35510000.0	5.0	4.176396369934082	1.1468738317489624
1.0	35540000.0	35550000.0	4.0	4.428835868835449	1.3512258529663086
1.0	35560000.0	35570000.0	4.0	3.799119472503662	0.9161616563796997
1.0	35620000.0	35630000.0	2.0	4.741950988769531	1.5255590677261353
1.0	35710000.0	35720000.0	6.0	4.56619930267334	1.4198639392852783
1.0	35730000.0	35740000.0	3.0	4.792290687561035	1.545106053352356
1.0	35800000.0	35810000.0	5.0	3.89434814453125	0.9338828325271606
1.0	35960000.0	35970000.0	4.0	3.7949728965759277	0.873491108417511
1.0	35970000.0	35980000.0	5.0	3.598306179046631	0.7778244018554688
1.0	36010000.0	36020000.0	4.0	3.827590227127075	0.9460846781730652
1.0	36050000.0	36060000.0	7.0	4.021371364593506	1.030784249305725
1.0	36070000.0	36080000.0	4.0	3.8883728981018066	0.9648869633674622
1.0	36080000.0	36090000.0	2.0	3.941542148590088	1.0101323127746582
1.0	36110000.0	36120000.0	10.0	4.399714469909668	1.2998974323272705
1.0	36240000.0	36250000.0	4.0	4.261100769042969	1.2097867727279663
1.0	36280000.0	36290000.0	1.0	3.883042812347412	0.9370170831680298
1.0	36320000.0	36330000.0	3.0	3.6494057178497314	0.7709292769432068
1.0	36330000.0	36340000.0	3.0	4.024161338806152	1.0439261198043823
1.0	36370000.0	36380000.0	4.0	3.2228341102600098	0.5537000894546509
1.0	36380000.0	36390000.0	4.0	3.197690010070801	0.5329981446266174
1.0	36450000.0	36460000.0	3.0	3.290897846221924	0.576904296875
1.0	36470000.0	36480000.0	0.0	3.4972527027130127	0.6911742091178894
1.0	36560000.0	36570000.0	2.0	3.7949111461639404	0.877689003944397
1.0	36610000.0	36620000.0	5.0	4.039843559265137	1.1709973812103271
1.0	36680000.0	36690000.0	2.0	4.534849643707275	1.341739535331726
1.0	36690000.0	36700000.0	0.0	3.6910011768341064	1.0544966459274292
1.0	36700000.0	36710000.0	3.0	3.6906917095184326	0.8272665739059448
1.0	36710000.0	36720000.0	2.0	3.7028675079345703	0.8232427835464478
1.0	36770000.0	36780000.0	7.0	3.7980246543884277	0.9130897521972656
1.0	36890000.0	36900000.0	3.0	3.682682752609253	0.7904272675514221
1.0	36930000.0	36940000.0	2.0	4.12893009185791	1.1538541316986084
1.0	36960000.0	36970000.0	3.0	4.543952941894531	1.4040744304656982
1.0	36990000.0	37000000.0	2.0	4.399113655090332	1.305428147315979
1.0	37060000.0	37070000.0	6.0	4.17427921295166	1.1533619165420532
1.0	37090000.0	37100000.0	2.0	4.366410732269287	1.2819790840148926
1.0	37170000.0	37180000.0	5.0	4.439693450927734	1.331936001777649
1.0	37220000.0	37230000.0	3.0	4.895634651184082	1.6216351985931396
1.0	37230000.0	37240000.0	4.0	4.706242561340332	1.488210678100586
1.0	37290000.0	37300000.0	6.0	5.569569110870361	1.9695972204208374
1.0	37360000.0	37370000.0	7.0	5.657277584075928	2.026749610900879
1.0	37430000.0	37440000.0	6.0	5.513411998748779	1.9432159662246704
1.0	37440000.0	37450000.0	3.0	5.490664482116699	1.9355242252349854
1.0	37460000.0	37470000.0	5.0	5.329032897949219	1.8425973653793335
1.0	37540000.0	37550000.0	2.0	5.143410682678223	1.7319895029067993
1.0	37590000.0	37600000.0	10.0	5.243027687072754	1.8130470514297485
1.0	37630000.0	37640000.0	4.0	5.087450981140137	1.713395118713379
1.0	37650000.0	37660000.0	5.0	4.901333808898926	1.611823320388794
1.0	37730000.0	37740000.0	3.0	4.931826114654541	1.637316107749939
1.0	37750000.0	37760000.0	4.0	4.770933151245117	1.5443845987319946
1.0	37770000.0	37780000.0	7.0	4.714964389801025	1.4986904859542847
1.0	37820000.0	37830000.0	3.0	4.645642280578613	1.4609160423278809
1.0	37860000.0	37870000.0	7.0	4.5103960037231445	1.3861374855041504
1.0	37870000.0	37880000.0	1.0	4.718249797821045	1.5061533451080322
1.0	37880000.0	37890000.0	2.0	4.602619171142578	1.4396919012069702
1.0	37960000.0	37970000.0	1.0	3.8526298999786377	0.9497177004814148
1.0	38010000.0	38020000.0	5.0	4.012190818786621	1.1515883207321167
1.0	38090000.0	38100000.0	4.0	5.473300933837891	1.9462333917617798
1.0	38100000.0	38110000.0	3.0	5.160078525543213	1.762230634689331
1.0	38120000.0	38130000.0	6.0	4.985363960266113	1.6754543781280518
1.0	38130000.0	38140000.0	1.0	5.110579490661621	1.736986756324768
1.0	38210000.0	38220000.0	1.0	5.084227561950684	1.7199596166610718
1.0	38270000.0	38280000.0	4.0	3.900179624557495	1.061086893081665
1.0	38300000.0	38310000.0	5.0	3.3274319171905518	0.6305551528930664
1.0	38340000.0	38350000.0	2.0	3.4370269775390625	0.6817030310630798
1.0	38480000.0	38490000.0	3.0	3.8695132732391357	0.9455863833427429
1.0	38530000.0	38540000.0	9.0	4.409048080444336	1.2990778684616089
1.0	38570000.0	38580000.0	6.0	4.549696445465088	1.3797372579574585
1.0	38580000.0	38590000.0	2.0	4.5507283210754395	1.381764531135559
1.0	38640000.0	38650000.0	6.0	4.707459449768066	1.497136116027832
1.0	38670000.0	38680000.0	4.0	4.444005966186523	1.3183404207229614
1.0	38700000.0	38710000.0	5.0	4.7253031730651855	1.5154105424880981
1.0	38730000.0	38740000.0	5.0	4.659634113311768	1.4665294885635376
1.0	38770000.0	38780000.0	0.0	5.03542947769165	1.68988037109375
1.0	38820000.0	38830000.0	5.0	4.902568340301514	1.615216612815857
1.0	38980000.0	38990000.0	1.0	5.0720415115356445	1.7171474695205688
1.0	39030000.0	39040000.0	6.0	5.076098918914795	1.7069356441497803
1.0	39130000.0	39140000.0	5.0	5.30673885345459	1.8338673114776611
1.0	39140000.0	39150000.0	4.0	5.379040718078613	1.8794523477554321
1.0	39240000.0	39250000.0	6.0	4.721879482269287	1.5111629962921143
1.0	39260000.0	39270000.0	4.0	4.47159481048584	1.3437687158584595
1.0	39270000.0	39280000.0	5.0	4.310225009918213	1.2372170686721802
1.0	39280000.0	39290000.0	4.0	4.30908203125	1.2473787069320679
1.0	39330000.0	39340000.0	6.0	3.8068594932556152	1.0896196365356445
1.0	39400000.0	39410000.0	1.0	4.271569728851318	1.2139910459518433
1.0	39450000.0	39460000.0	1.0	3.6287407875061035	1.002246379852295
1.0	39460000.0	39470000.0	2.0	3.8704495429992676	0.9761945605278015
1.0	39490000.0	39500000.0	8.0	4.413666725158691	1.2857334613800049
1.0	39620000.0	39630000.0	13.0	3.8535351753234863	0.9284555315971375
1.0	39630000.0	39640000.0	3.0	4.189679145812988	1.1472915410995483
1.0	39650000.0	39660000.0	6.0	4.033969402313232	1.0499577522277832
1.0	39710000.0	39720000.0	3.0	3.941967487335205	0.9792405962944031
1.0	39780000.0	39790000.0	1.0	3.4160475730895996	0.7030946016311646
1.0	39830000.0	39840000.0	3.0	3.5195953845977783	0.7101303339004517
1.0	39850000.0	39860000.0	4.0	3.5986342430114746	0.7542217373847961
1.0	39930000.0	39940000.0	5.0	3.4696121215820312	0.6993046998977661
1.0	40010000.0	40020000.0	4.0	3.8106071949005127	0.8861309885978699
1.0	40090000.0	40100000.0	4.0	4.18146276473999	1.1408307552337646
1.0	40150000.0	40160000.0	5.0	4.244460105895996	1.197475790977478
1.0	40180000.0	40190000.0	3.0	4.301142692565918	1.227278470993042
1.0	40210000.0	40220000.0	3.0	3.5671451091766357	0.8468115925788879
1.0	40310000.0	40320000.0	7.0	3.711203098297119	0.8509718775749207
1.0	40390000.0	40400000.0	5.0	4.372215747833252	1.268117904663086
1.0	40440000.0	40450000.0	2.0	4.180877208709717	1.1518837213516235
1.0	40530000.0	40540000.0	3.0	3.792236328125	0.9564840197563171
1.0	40560000.0	40570000.0	1.0	4.230232238769531	1.2519294023513794
1.0	40580000.0	40590000.0	8.0	4.3305768966674805	1.248950719833374
1.0	40710000.0	40720000.0	4.0	4.838830471038818	1.5600887537002563
1.0	40730000.0	40740000.0	5.0	4.428884983062744	1.3009096384048462
1.0	40750000.0	40760000.0	4.0	4.428675651550293	1.3077269792556763
1.0	40810000.0	40820000.0	5.0	4.6175947189331055	1.43910813331604
1.0	40850000.0	40860000.0	2.0	3.9655048847198486	1.1442674398422241
1.0	40910000.0	40920000.0	3.0	3.854689359664917	0.9323867559432983
1.0	40930000.0	40940000.0	2.0	3.959313154220581	0.9958730936050415
1.0	41030000.0	41040000.0	4.0	3.9358458518981934	0.9765927195549011
1.0	41080000.0	41090000.0	4.0	3.649195909500122	0.7717269659042358
1.0	41210000.0	41220000.0	5.0	3.2507240772247314	0.5661373734474182
1.0	41230000.0	41240000.0	0.0	3.420114040374756	0.6915494799613953
1.0	41390000.0	41400000.0	3.0	4.414898872375488	1.3053264617919922
1.0	41450000.0	41460000.0	4.0	3.8501930236816406	0.9514013528823853
1.0	41460000.0	41470000.0	3.0	3.816648483276367	0.9557675123214722
1.0	41540000.0	41550000.0	4.0	3.5139904022216797	0.7140302658081055
1.0	41550000.0	41560000.0	3.0	3.5410144329071045	0.7376095056533813
1.0	41570000.0	41580000.0	3.0	3.59529185295105	0.7365677952766418
1.0	41580000.0	41590000.0	2.0	3.6613597869873047	0.7881923317909241
1.0	41750000.0	41760000.0	1.0	4.268860816955566	1.1947050094604492
1.0	41780000.0	41790000.0	3.0	4.893143653869629	1.5894848108291626
1.0	41890000.0	41900000.0	4.0	4.588334560394287	1.4031736850738525
1.0	41920000.0	41930000.0	5.0	4.462876319885254	1.3192098140716553
1.0	41980000.0	41990000.0	3.0	4.085086822509766	1.0642977952957153
1.0	42110000.0	42120000.0	4.0	3.6008033752441406	0.7354952692985535
1.0	42150000.0	42160000.0	3.0	4.114179611206055	1.090223789215088
1.0	42180000.0	42190000.0	3.0	3.8844921588897705	0.937714695930481
1.0	42430000.0	42440000.0	5.0	3.958763837814331	0.9814563989639282
1.0	42590000.0	42600000.0	3.0	4.58942174911499	1.4122613668441772
1.0	42700000.0	42710000.0	4.0	3.908613920211792	0.9573466181755066
1.0	42750000.0	42760000.0	2.0	4.138831615447998	1.1014419794082642
1.0	42770000.0	42780000.0	6.0	3.8915133476257324	0.9719012975692749
1.0	42790000.0	42800000.0	4.0	4.109187126159668	1.1169859170913696
1.0	42800000.0	42810000.0	9.0	4.110146522521973	1.2904322147369385
1.0	42810000.0	42820000.0	6.0	4.274471759796143	1.210453987121582
1.0	42900000.0	42910000.0	3.0	4.293302536010742	1.2049349546432495
1.0	42990000.0	43000000.0	0.0	4.168449401855469	1.1350834369659424
1.0	43010000.0	43020000.0	1.0	4.259403705596924	1.2138828039169312
1.0	43120000.0	43130000.0	3.0	4.859311103820801	1.6509021520614624
1.0	43170000.0	43180000.0	2.0	4.220555305480957	1.1592350006103516
1.0	43220000.0	43230000.0	4.0	3.865866184234619	0.9169022440910339
1.0	43270000.0	43280000.0	0.0	3.9112935066223145	0.9606224894523621
1.0	43310000.0	43320000.0	4.0	3.8802828788757324	1.0156574249267578
1.0	43430000.0	43440000.0	2.0	4.456950664520264	1.3542375564575195
1.0	43590000.0	43600000.0	6.0	4.089029312133789	1.075531244277954
1.0	43650000.0	43660000.0	1.0	4.395134925842285	1.301379680633545
1.0	43700000.0	43710000.0	7.0	3.962751865386963	0.9977065920829773
1.0	43730000.0	43740000.0	3.0	4.181468963623047	1.1414679288864136
1.0	43780000.0	43790000.0	8.0	3.949810743331909	0.9926754236221313
1.0	43820000.0	43830000.0	3.0	4.2080607414245605	1.1991121768951416
1.0	44030000.0	44040000.0	0.0	4.58628511428833	1.416267991065979
1.0	44050000.0	44060000.0	1.0	4.134104251861572	1.1100140810012817
1.0	44070000.0	44080000.0	3.0	3.9159932136535645	0.9768482446670532
1.0	44120000.0	44130000.0	10.0	3.6404712200164795	0.8676042556762695
1.0	44140000.0	44150000.0	2.0	4.0256218910217285	1.055763602256775
1.0	44340000.0	44350000.0	4.0	3.732542037963867	0.8297489285469055
1.0	44370000.0	44380000.0	3.0	3.819852352142334	0.8952974081039429
1.0	44420000.0	44430000.0	5.0	3.890375852584839	0.9750957489013672
1.0	44440000.0	44450000.0	4.0	4.243338584899902	1.3804080486297607
1.0	44460000.0	44470000.0	3.0	4.264584541320801	1.2148281335830688
1.0	44480000.0	44490000.0	6.0	4.234991073608398	1.1897088289260864
1.0	44500000.0	44510000.0	5.0	4.467038154602051	1.3282792568206787
1.0	44510000.0	44520000.0	3.0	4.390471458435059	1.2765601873397827
1.0	44610000.0	44620000.0	4.0	4.306059837341309	1.240071415901184
1.0	44620000.0	44630000.0	4.0	4.232719421386719	1.1887526512145996
1.0	44690000.0	44700000.0	3.0	3.616499662399292	0.7486811876296997
1.0	44720000.0	44730000.0	1.0	3.6946723461151123	0.8012312054634094
1.0	44760000.0	44770000.0	1.0	3.6454079151153564	0.7968404293060303
1.0	44780000.0	44790000.0	6.0	3.6072680950164795	0.7888765335083008
1.0	44950000.0	44960000.0	4.0	4.805200099945068	1.5555158853530884
1.0	45030000.0	45040000.0	1.0	4.426888465881348	1.298235297203064
1.0	45100000.0	45110000.0	3.0	3.8683676719665527	0.9590646624565125
1.0	45130000.0	45140000.0	3.0	4.0838942527771	1.0802360773086548
1.0	45140000.0	45150000.0	7.0	3.8149025440216064	0.9374699592590332
1.0	45160000.0	45170000.0	5.0	4.0630574226379395	1.0706411600112915
1.0	45180000.0	45190000.0	3.0	3.995182752609253	1.0218061208724976
1.0	45190000.0	45200000.0	6.0	4.004604339599609	1.115056037902832
1.0	45210000.0	45220000.0	1.0	3.9052650928497314	0.9676076173782349
1.0	45250000.0	45260000.0	3.0	4.233137607574463	1.1877278089523315
1.0	45260000.0	45270000.0	2.0	3.5399422645568848	0.9102897644042969
1.0	45280000.0	45290000.0	4.0	3.8633549213409424	1.033681869506836
1.0	45310000.0	45320000.0	3.0	3.6240932941436768	0.755524754524231
1.0	45350000.0	45360000.0	1.0	3.3912830352783203	0.6301214694976807
1.0	45360000.0	45370000.0	2.0	3.4228904247283936	0.6279582381248474
1.0	45440000.0	45450000.0	3.0	3.2719738483428955	0.5608075261116028
1.0	45450000.0	45460000.0	2.0	3.761298418045044	0.8955626487731934
1.0	45480000.0	45490000.0	2.0	3.182720184326172	0.5171490907669067
1.0	45520000.0	45530000.0	1.0	3.57088041305542	0.7223703265190125
1.0	45530000.0	45540000.0	5.0	3.840473175048828	0.9082655906677246
1.0	45710000.0	45720000.0	5.0	4.3041253089904785	1.2451026439666748
1.0	45800000.0	45810000.0	3.0	3.713672161102295	1.077363133430481
1.0	45820000.0	45830000.0	5.0	3.5686898231506348	0.7218680381774902
1.0	45880000.0	45890000.0	2.0	3.6927337646484375	0.8127266764640808
1.0	45920000.0	45930000.0	2.0	3.572237491607666	0.7323766350746155
1.0	45960000.0	45970000.0	2.0	3.8283088207244873	0.9312633275985718
1.0	46190000.0	46200000.0	3.0	3.9751555919647217	1.0247271060943604
1.0	46250000.0	46260000.0	10.0	4.479086875915527	1.350682258605957
1.0	46260000.0	46270000.0	8.0	4.472955226898193	1.3466107845306396
1.0	46310000.0	46320000.0	2.0	4.096707820892334	1.0891364812850952
1.0	46400000.0	46410000.0	2.0	3.4461467266082764	0.6393377780914307
1.0	46640000.0	46650000.0	2.0	4.652712821960449	1.4507828950881958
1.0	46730000.0	46740000.0	6.0	3.957423448562622	0.9915651082992554
1.0	46750000.0	46760000.0	4.0	4.128093719482422	1.1011097431182861
1.0	46870000.0	46880000.0	2.0	4.198609352111816	1.1359035968780518
1.0	46890000.0	46900000.0	4.0	4.876237392425537	1.6079928874969482
1.0	46980000.0	46990000.0	5.0	4.812151908874512	1.5346766710281372
1.0	46990000.0	47000000.0	7.0	4.7424421310424805	1.4904954433441162
1.0	47080000.0	47090000.0	3.0	4.3750176429748535	1.3326364755630493
1.0	47140000.0	47150000.0	8.0	3.6858813762664795	0.8356457948684692
1.0	47160000.0	47170000.0	2.0	3.7718727588653564	0.9470399618148804
1.0	47570000.0	47580000.0	3.0	4.354343891143799	1.273424506187439
1.0	47640000.0	47650000.0	3.0	4.3164167404174805	1.2431410551071167
1.0	47730000.0	47740000.0	3.0	3.849689483642578	0.9334617853164673
1.0	47770000.0	47780000.0	2.0	3.9535956382751465	1.0292391777038574
1.0	47810000.0	47820000.0	3.0	3.710721492767334	0.8553063273429871
1.0	47870000.0	47880000.0	6.0	4.213387489318848	1.1779067516326904
1.0	47890000.0	47900000.0	3.0	4.423043251037598	1.3052209615707397
1.0	48020000.0	48030000.0	4.0	4.410325050354004	1.287998914718628
1.0	48030000.0	48040000.0	6.0	4.369137763977051	1.2659765481948853
1.0	48090000.0	48100000.0	4.0	5.069241523742676	1.7244741916656494
1.0	48140000.0	48150000.0	6.0	4.903016090393066	1.6176588535308838
1.0	48160000.0	48170000.0	2.0	5.081274509429932	1.6984500885009766
1.0	48190000.0	48200000.0	4.0	4.6536149978637695	1.445265769958496
1.0	48200000.0	48210000.0	9.0	4.48125696182251	1.335100531578064
1.0	48240000.0	48250000.0	1.0	5.070812225341797	1.6965593099594116
1.0	48310000.0	48320000.0	5.0	4.301219940185547	1.2184168100357056
1.0	48320000.0	48330000.0	10.0	4.08421516418457	1.0775288343429565
1.0	48370000.0	48380000.0	7.0	4.379079818725586	1.2707997560501099
1.0	48490000.0	48500000.0	4.0	4.475520133972168	1.3345071077346802
1.0	48530000.0	48540000.0	8.0	4.320600986480713	1.235877275466919
1.0	48640000.0	48650000.0	4.0	4.4583282470703125	1.3281008005142212
1.0	48680000.0	48690000.0	2.0	4.3456525802612305	1.2910659313201904
1.0	48700000.0	48710000.0	13.0	4.328586578369141	1.2442306280136108
1.0	48790000.0	48800000.0	6.0	4.342641353607178	1.2564879655838013
1.0	48820000.0	48830000.0	4.0	4.069645881652832	1.0623244047164917
1.0	48910000.0	48920000.0	4.0	3.996215343475342	1.0264294147491455
1.0	48960000.0	48970000.0	7.0	4.0479607582092285	1.04690420627594
1.0	49040000.0	49050000.0	4.0	4.720076084136963	1.4949901103973389
1.0	49110000.0	49120000.0	6.0	4.854337215423584	1.5737934112548828
1.0	49230000.0	49240000.0	5.0	4.230044364929199	1.1771626472473145
1.0	49250000.0	49260000.0	2.0	4.547445297241211	1.3789241313934326
1.0	49280000.0	49290000.0	3.0	4.4774580001831055	1.3320155143737793
1.0	49430000.0	49440000.0	4.0	5.0790934562683105	1.7196524143218994
1.0	49520000.0	49530000.0	8.0	5.769242763519287	2.097933530807495
1.0	49550000.0	49560000.0	5.0	6.175734043121338	2.2591261863708496
1.0	49590000.0	49600000.0	7.0	5.762130260467529	2.069962978363037
1.0	49600000.0	49610000.0	6.0	5.678169250488281	2.045902729034424
1.0	49650000.0	49660000.0	7.0	5.242590427398682	1.8213011026382446
1.0	49670000.0	49680000.0	6.0	5.584706783294678	2.000218152999878
1.0	49680000.0	49690000.0	5.0	5.564385414123535	2.0150628089904785
1.0	49770000.0	49780000.0	10.0	5.798558235168457	2.1213412284851074
1.0	49780000.0	49790000.0	8.0	5.46713399887085	1.9649250507354736
1.0	49810000.0	49820000.0	10.0	5.90319299697876	2.1545608043670654
1.0	49830000.0	49840000.0	4.0	6.357114791870117	2.3357059955596924
1.0	49880000.0	49890000.0	1.0	6.419873237609863	2.354375123977661
1.0	49920000.0	49930000.0	7.0	5.593125343322754	2.021604537963867
1.0	49930000.0	49940000.0	3.0	5.654111385345459	2.045015811920166
1.0	49970000.0	49980000.0	3.0	5.758620738983154	2.0624818801879883
1.0	49980000.0	49990000.0	7.0	4.856223106384277	1.6575847864151
1.0	50110000.0	50120000.0	6.0	5.480601787567139	1.949745535850525
1.0	50150000.0	50160000.0	8.0	6.122146129608154	2.250661611557007
1.0	50160000.0	50170000.0	2.0	6.179100036621094	2.2657785415649414
1.0	50170000.0	50180000.0	5.0	5.647205352783203	2.0524964332580566
1.0	50330000.0	50340000.0	5.0	5.168124198913574	1.764885663986206
1.0	50370000.0	50380000.0	8.0	4.8982110023498535	1.6320345401763916
1.0	50410000.0	50420000.0	7.0	4.746615409851074	1.526127576828003
1.0	50440000.0	50450000.0	4.0	5.340468406677246	1.8883962631225586
1.0	50480000.0	50490000.0	6.0	4.714577674865723	1.499682068824768
1.0	50560000.0	50570000.0	9.0	4.716937065124512	1.4940588474273682
1.0	50580000.0	50590000.0	3.0	5.273046970367432	1.8343031406402588
1.0	50600000.0	50610000.0	3.0	5.375821590423584	1.8803411722183228
1.0	50610000.0	50620000.0	1.0	5.132865905761719	1.7425616979599
1.0	50640000.0	50650000.0	2.0	4.97648286819458	1.644268274307251
1.0	50810000.0	50820000.0	7.0	5.516058444976807	1.955280065536499
1.0	50830000.0	50840000.0	2.0	5.444969654083252	1.9102882146835327
1.0	50920000.0	50930000.0	2.0	4.070980548858643	1.0670616626739502
1.0	50950000.0	50960000.0	3.0	3.9688880443573	1.000569224357605
1.0	50970000.0	50980000.0	7.0	3.8762035369873047	0.9334390759468079
1.0	50980000.0	50990000.0	1.0	3.9477767944335938	0.9625898599624634
1.0	50990000.0	51000000.0	4.0	3.931082248687744	0.9744183421134949
1.0	51000000.0	51010000.0	3.0	3.7838587760925293	0.8589645624160767
1.0	51010000.0	51020000.0	2.0	3.795327663421631	0.8755730390548706
1.0	51210000.0	51220000.0	4.0	4.593491554260254	1.425058126449585
1.0	51240000.0	51250000.0	8.0	4.3058342933654785	1.2362821102142334
1.0	51290000.0	51300000.0	6.0	4.296079158782959	1.2317832708358765
1.0	51340000.0	51350000.0	2.0	4.424759864807129	1.321549892425537
1.0	51460000.0	51470000.0	6.0	4.899618625640869	1.608221411705017
1.0	51480000.0	51490000.0	12.0	4.705380439758301	1.4897277355194092
1.0	51490000.0	51500000.0	3.0	5.138981819152832	1.7587406635284424
1.0	51570000.0	51580000.0	5.0	4.927532196044922	1.6308339834213257
1.0	51680000.0	51690000.0	2.0	4.495896339416504	1.365962028503418
1.0	51690000.0	51700000.0	4.0	4.526534080505371	1.386932134628296
1.0	51730000.0	51740000.0	4.0	4.1476335525512695	1.1273726224899292
1.0	51760000.0	51770000.0	6.0	4.201176643371582	1.1657118797302246
1.0	51780000.0	51790000.0	11.0	4.338351249694824	1.24187171459198
1.0	51840000.0	51850000.0	4.0	3.8809902667999268	0.9625598788261414
1.0	51880000.0	51890000.0	5.0	4.28973388671875	1.2167508602142334
1.0	51930000.0	51940000.0	1.0	3.9293391704559326	0.9631662368774414
1.0	52010000.0	52020000.0	8.0	4.093588352203369	1.097618818283081
1.0	52110000.0	52120000.0	4.0	3.462259292602539	0.6819912791252136
1.0	52150000.0	52160000.0	2.0	3.2696499824523926	0.5479370355606079
1.0	52200000.0	52210000.0	1.0	3.2933907508850098	0.5610504150390625
1.0	52270000.0	52280000.0	6.0	3.2190330028533936	0.562505841255188
1.0	52310000.0	52320000.0	5.0	3.6664650440216064	0.7798715233802795
1.0	52380000.0	52390000.0	4.0	4.864917755126953	1.587597131729126
1.0	52390000.0	52400000.0	6.0	4.6456170082092285	1.4410139322280884
1.0	52410000.0	52420000.0	1.0	4.801372528076172	1.537473440170288
1.0	52500000.0	52510000.0	5.0	4.451109409332275	1.3094203472137451
1.0	52540000.0	52550000.0	4.0	3.9131083488464355	0.972995936870575
1.0	52600000.0	52610000.0	6.0	3.856931209564209	1.1359671354293823
1.0	52700000.0	52710000.0	2.0	3.2762951850891113	0.6047782301902771
1.0	52740000.0	52750000.0	2.0	3.6365966796875	0.7928239107131958
1.0	52750000.0	52760000.0	4.0	3.7496654987335205	0.8470795750617981
1.0	52800000.0	52810000.0	2.0	3.6017861366271973	0.76778244972229
1.0	52840000.0	52850000.0	7.0	3.3327388763427734	0.6124807596206665
1.0	52890000.0	52900000.0	6.0	3.6184184551239014	0.7722793817520142
1.0	52910000.0	52920000.0	1.0	3.6969313621520996	0.832811713218689
1.0	52980000.0	52990000.0	6.0	3.4385790824890137	0.6724061965942383
1.0	53000000.0	53010000.0	3.0	3.5501365661621094	0.7040513157844543
1.0	53100000.0	53110000.0	6.0	3.986332416534424	1.0231010913848877
1.0	53130000.0	53140000.0	3.0	4.026668548583984	1.0448051691055298
1.0	53180000.0	53190000.0	8.0	4.13246488571167	1.1231563091278076
1.0	53200000.0	53210000.0	5.0	3.8225619792938232	0.9102354049682617
1.0	53230000.0	53240000.0	2.0	3.687004804611206	0.81782466173172
1.0	53370000.0	53380000.0	7.0	3.763214111328125	0.8647556304931641
1.0	53480000.0	53490000.0	3.0	4.215584754943848	1.1773154735565186
1.0	53520000.0	53530000.0	3.0	5.213658332824707	1.8305925130844116
1.0	53540000.0	53550000.0	5.0	4.814277648925781	1.559395432472229
1.0	53560000.0	53570000.0	10.0	4.396347999572754	1.3164749145507812
1.0	53640000.0	53650000.0	5.0	4.439797878265381	1.3074305057525635
1.0	53710000.0	53720000.0	4.0	4.356921195983887	1.2664783000946045
1.0	53780000.0	53790000.0	1.0	4.851885795593262	1.5766472816467285
1.0	53870000.0	53880000.0	9.0	5.847773551940918	2.082667827606201
1.0	53980000.0	53990000.0	3.0	5.577850818634033	1.9752038717269897
1.0	54020000.0	54030000.0	5.0	5.033541679382324	1.679490089416504
1.0	54050000.0	54060000.0	8.0	4.422623634338379	1.30032217502594
1.0	54110000.0	54120000.0	1.0	5.025637626647949	1.6862051486968994
1.0	54120000.0	54130000.0	2.0	5.0285444259643555	1.686948537826538
1.0	54170000.0	54180000.0	6.0	4.339183807373047	1.260690689086914
1.0	54270000.0	54280000.0	2.0	3.709763765335083	0.8474728465080261
1.0	54310000.0	54320000.0	1.0	3.840841770172119	0.9127900004386902
1.0	54330000.0	54340000.0	0.0	3.4583396911621094	0.7093892097473145
1.0	54360000.0	54370000.0	5.0	3.900904893875122	0.9517233967781067
1.0	54410000.0	54420000.0	0.0	4.138678550720215	1.1839101314544678
1.0	54420000.0	54430000.0	3.0	3.6099867820739746	0.8210681676864624
1.0	54530000.0	54540000.0	6.0	3.678027391433716	0.8334710001945496
1.0	54570000.0	54580000.0	3.0	3.8348121643066406	0.9161261320114136
1.0	54640000.0	54650000.0	3.0	3.665210247039795	0.7771683931350708
1.0	54650000.0	54660000.0	1.0	3.6916041374206543	0.8131644129753113
1.0	54780000.0	54790000.0	3.0	3.748936891555786	0.8484594225883484
1.0	54800000.0	54810000.0	3.0	3.7126717567443848	0.8205467462539673
1.0	54830000.0	54840000.0	4.0	3.59244966506958	0.727976381778717
1.0	54990000.0	55000000.0	5.0	4.616689205169678	1.4511207342147827
1.0	55050000.0	55060000.0	3.0	4.22009801864624	1.1766191720962524
1.0	55060000.0	55070000.0	4.0	4.2941813468933105	1.2191705703735352
1.0	55080000.0	55090000.0	2.0	4.664044380187988	1.4603683948516846
1.0	55160000.0	55170000.0	6.0	4.005212783813477	1.0155861377716064
1.0	55170000.0	55180000.0	5.0	4.0095720291137695	1.01779043674469
1.0	55180000.0	55190000.0	4.0	3.951882839202881	1.0689733028411865
1.0	55200000.0	55210000.0	4.0	3.6345901489257812	0.8373993635177612
1.0	55310000.0	55320000.0	3.0	3.5942511558532715	0.7830201387405396
1.0	55320000.0	55330000.0	5.0	3.4037704467773438	0.6707690954208374
1.0	55350000.0	55360000.0	3.0	3.9112720489501953	1.044968605041504
1.0	55390000.0	55400000.0	2.0	3.880753993988037	0.9384190440177917
1.0	55430000.0	55440000.0	3.0	3.928874969482422	0.9665786027908325
1.0	55460000.0	55470000.0	5.0	3.858356475830078	0.9208508729934692
1.0	55540000.0	55550000.0	5.0	3.4174129962921143	0.687312126159668
1.0	55640000.0	55650000.0	3.0	3.946293592453003	0.9928618669509888
1.0	55650000.0	55660000.0	2.0	3.98371958732605	1.01947021484375
1.0	55740000.0	55750000.0	4.0	4.419426918029785	1.3081157207489014
1.0	55750000.0	55760000.0	5.0	4.4941534996032715	1.3522998094558716
1.0	55930000.0	55940000.0	2.0	4.32499361038208	1.2379577159881592
1.0	55950000.0	55960000.0	5.0	4.296034812927246	1.2317750453948975
1.0	56090000.0	56100000.0	6.0	4.71022891998291	1.4877774715423584
1.0	56110000.0	56120000.0	5.0	4.907872676849365	1.6130638122558594
1.0	56120000.0	56130000.0	7.0	4.9352617263793945	1.6384334564208984
1.0	56130000.0	56140000.0	2.0	4.735767364501953	1.5366625785827637
1.0	56140000.0	56150000.0	8.0	4.759372234344482	1.5274288654327393
1.0	56170000.0	56180000.0	7.0	5.063571453094482	1.7068824768066406
1.0	56190000.0	56200000.0	5.0	5.436522960662842	1.9159185886383057
1.0	56200000.0	56210000.0	5.0	5.198321342468262	1.788330316543579
1.0	56250000.0	56260000.0	6.0	5.332611560821533	1.8727152347564697
1.0	56330000.0	56340000.0	3.0	6.309592247009277	2.321904182434082
1.0	56490000.0	56500000.0	5.0	4.682084560394287	1.4912185668945312
1.0	56500000.0	56510000.0	4.0	4.379586219787598	1.2986652851104736
1.0	56520000.0	56530000.0	4.0	4.416903018951416	1.3159761428833008
1.0	56600000.0	56610000.0	0.0	4.544375419616699	1.3956471681594849
1.0	56630000.0	56640000.0	7.0	4.304834842681885	1.2438716888427734
1.0	56670000.0	56680000.0	3.0	4.5603227615356445	1.410531997680664
1.0	56880000.0	56890000.0	5.0	4.205081939697266	1.1761152744293213
1.0	56900000.0	56910000.0	2.0	4.32394552230835	1.2311228513717651
1.0	56970000.0	56980000.0	5.0	4.06603479385376	1.0626410245895386
1.0	57060000.0	57070000.0	2.0	4.688464164733887	1.4981274604797363
1.0	57090000.0	57100000.0	1.0	4.7105207443237305	1.503355622291565
1.0	57140000.0	57150000.0	5.0	4.071270942687988	1.0633881092071533
1.0	57190000.0	57200000.0	4.0	4.211822509765625	1.1799262762069702
1.0	57240000.0	57250000.0	3.0	4.33032751083374	1.2578699588775635
1.0	57410000.0	57420000.0	4.0	5.288666725158691	1.8454627990722656
1.0	57440000.0	57450000.0	7.0	5.901302337646484	2.141197919845581
1.0	57450000.0	57460000.0	9.0	5.44307804107666	1.9240138530731201
1.0	57470000.0	57480000.0	2.0	5.479996681213379	1.9513142108917236
1.0	57480000.0	57490000.0	6.0	5.640888214111328	2.019580364227295
1.0	57580000.0	57590000.0	7.0	5.023160934448242	1.6906763315200806
1.0	57650000.0	57660000.0	2.0	5.083325386047363	1.7220194339752197
1.0	57700000.0	57710000.0	7.0	4.860621452331543	1.5951637029647827
1.0	57740000.0	57750000.0	4.0	4.789123058319092	1.5448203086853027
1.0	57830000.0	57840000.0	6.0	5.311697959899902	1.8314082622528076
1.0	57930000.0	57940000.0	5.0	5.25136661529541	1.7957738637924194
1.0	57960000.0	57970000.0	5.0	5.724883079528809	2.0549540519714355
1.0	57970000.0	57980000.0	6.0	5.591259956359863	2.0141208171844482
1.0	57990000.0	58000000.0	2.0	5.729392051696777	2.091428279876709
1.0	58080000.0	58090000.0	4.0	5.171561241149902	1.768714189529419
1.0	58180000.0	58190000.0	4.0	6.489556789398193	2.3790743350982666
1.0	58220000.0	58230000.0	7.0	6.33542537689209	2.322877883911133
1.0	58260000.0	58270000.0	4.0	7.029085636138916	2.5267937183380127
1.0	58300000.0	58310000.0	9.0	6.517820835113525	2.3816142082214355
1.0	58330000.0	58340000.0	6.0	5.222102642059326	1.7970234155654907
1.0	58370000.0	58380000.0	5.0	5.58933162689209	1.939088225364685
1.0	58380000.0	58390000.0	4.0	6.026006698608398	2.2122535705566406
1.0	58450000.0	58460000.0	8.0	5.055715084075928	1.7074295282363892
1.0	58490000.0	58500000.0	5.0	4.934075355529785	1.6238645315170288
1.0	58550000.0	58560000.0	6.0	5.242741107940674	1.8115339279174805
1.0	58560000.0	58570000.0	1.0	5.388362884521484	1.9061533212661743
1.0	58790000.0	58800000.0	5.0	4.995981216430664	1.6715717315673828
1.0	58830000.0	58840000.0	2.0	5.0367913246154785	1.6721700429916382
1.0	58870000.0	58880000.0	3.0	4.809119701385498	1.5533215999603271
1.0	58880000.0	58890000.0	3.0	4.661031246185303	1.459719181060791
1.0	58900000.0	58910000.0	3.0	4.447213172912598	1.3275527954101562
1.0	58940000.0	58950000.0	3.0	4.463850975036621	1.3317677974700928
1.0	59000000.0	59010000.0	3.0	4.207894325256348	1.1518754959106445
1.0	59060000.0	59070000.0	0.0	4.663825511932373	1.4593608379364014
1.0	59070000.0	59080000.0	2.0	4.5953264236450195	1.4137890338897705
1.0	59090000.0	59100000.0	9.0	4.284265041351318	1.2118151187896729
1.0	59170000.0	59180000.0	4.0	4.1772260665893555	1.1448005437850952
1.0	59190000.0	59200000.0	4.0	4.1063032150268555	1.102434515953064
1.0	59200000.0	59210000.0	2.0	4.186131477355957	1.1556134223937988
1.0	59240000.0	59250000.0	4.0	4.553335666656494	1.4885051250457764
1.0	59300000.0	59310000.0	7.0	3.831035614013672	0.9016954302787781
1.0	59320000.0	59330000.0	2.0	3.8506598472595215	0.9234352111816406
1.0	59340000.0	59350000.0	1.0	4.1880388259887695	1.1758378744125366
1.0	59410000.0	59420000.0	1.0	4.026625633239746	1.0526502132415771
1.0	59440000.0	59450000.0	5.0	3.7732481956481934	0.8667768239974976
1.0	59460000.0	59470000.0	5.0	4.145853519439697	1.1244523525238037
1.0	59480000.0	59490000.0	6.0	3.868966579437256	0.9302582740783691
1.0	59510000.0	59520000.0	2.0	4.097681999206543	1.0964986085891724
1.0	59520000.0	59530000.0	0.0	4.234025001525879	1.191766381263733
1.0	59610000.0	59620000.0	4.0	4.157713890075684	1.1353681087493896
1.0	59630000.0	59640000.0	2.0	4.423859596252441	1.3069472312927246
1.0	59640000.0	59650000.0	9.0	4.147897243499756	1.1279408931732178
1.0	59670000.0	59680000.0	1.0	4.083137512207031	1.0877901315689087
1.0	59710000.0	59720000.0	2.0	3.669951915740967	0.7844564318656921
1.0	59800000.0	59810000.0	2.0	3.7202274799346924	0.8229163885116577
1.0	59810000.0	59820000.0	2.0	3.817409038543701	0.8943127393722534
1.0	59860000.0	59870000.0	3.0	4.194238185882568	1.1658098697662354
1.0	59870000.0	59880000.0	5.0	4.093039512634277	1.0792560577392578
1.0	59880000.0	59890000.0	7.0	4.085538387298584	1.0874360799789429
1.0	59900000.0	59910000.0	4.0	4.336802005767822	1.246204137802124
1.0	59950000.0	59960000.0	4.0	4.489176273345947	1.3546154499053955
1.0	59960000.0	59970000.0	1.0	4.5540008544921875	1.3780237436294556
1.0	60170000.0	60180000.0	4.0	4.112003803253174	1.0961759090423584
1.0	60190000.0	60200000.0	4.0	4.218046188354492	1.169185757637024
1.0	60230000.0	60240000.0	1.0	3.975341796875	1.0099470615386963
1.0	60240000.0	60250000.0	3.0	4.303233623504639	1.2315893173217773
1.0	60280000.0	60290000.0	3.0	3.7505943775177	0.8748394846916199
1.0	60290000.0	60300000.0	8.0	3.6714751720428467	0.8060509562492371
1.0	60390000.0	60400000.0	4.0	4.427206516265869	1.3176515102386475
1.0	60510000.0	60520000.0	1.0	4.818058013916016	1.571437120437622
1.0	60570000.0	60580000.0	6.0	4.484696388244629	1.3708813190460205
1.0	60610000.0	60620000.0	4.0	4.594241619110107	1.4227575063705444
1.0	60670000.0	60680000.0	5.0	4.134360313415527	1.0849955081939697
1.0	60680000.0	60690000.0	4.0	3.839510440826416	0.8738635182380676
1.0	60740000.0	60750000.0	3.0	4.315877437591553	1.2502870559692383
1.0	60750000.0	60760000.0	3.0	4.659574031829834	1.4661414623260498
1.0	60930000.0	60940000.0	3.0	4.381533145904541	1.3035271167755127
1.0	60980000.0	60990000.0	7.0	4.952487468719482	1.645904779434204
1.0	61000000.0	61010000.0	7.0	4.833330154418945	1.5869592428207397
1.0	61020000.0	61030000.0	8.0	5.136938095092773	1.7421013116836548
1.0	61040000.0	61050000.0	9.0	5.439957618713379	1.9400265216827393
1.0	61050000.0	61060000.0	5.0	5.509381294250488	1.9414161443710327
1.0	61100000.0	61110000.0	6.0	4.197500228881836	1.0373324155807495
1.0	61110000.0	61120000.0	6.0	4.333135604858398	1.3470573425292969
1.0	61120000.0	61130000.0	6.0	5.042267322540283	1.7028707265853882
1.0	61150000.0	61160000.0	3.0	4.9219231605529785	1.6463429927825928
1.0	61290000.0	61300000.0	1.0	4.234855651855469	1.1919225454330444
1.0	61380000.0	61390000.0	4.0	4.314511775970459	1.2372889518737793
1.0	61410000.0	61420000.0	5.0	4.00280237197876	1.0253525972366333
1.0	61420000.0	61430000.0	3.0	4.087393760681152	1.0836657285690308
1.0	61440000.0	61450000.0	2.0	4.051168918609619	1.0602672100067139
1.0	61510000.0	61520000.0	4.0	3.6272289752960205	0.8780182003974915
1.0	61520000.0	61530000.0	2.0	3.8489341735839844	0.9536513090133667
1.0	61570000.0	61580000.0	2.0	3.5015358924865723	0.6848480105400085
1.0	61630000.0	61640000.0	6.0	3.399221420288086	0.6077629327774048
1.0	61670000.0	61680000.0	2.0	3.6452364921569824	0.7698571085929871
1.0	61750000.0	61760000.0	3.0	3.6855578422546387	0.8043957948684692
1.0	61770000.0	61780000.0	5.0	3.5886223316192627	0.7418506145477295
1.0	61780000.0	61790000.0	1.0	3.9806389808654785	1.0162055492401123
1.0	61840000.0	61850000.0	7.0	3.921596050262451	0.9641159772872925
1.0	61870000.0	61880000.0	2.0	4.289925575256348	1.2241005897521973
1.0	61900000.0	61910000.0	2.0	4.4019670486450195	1.2868999242782593
1.0	61970000.0	61980000.0	7.0	4.16355037689209	1.11996591091156
1.0	61980000.0	61990000.0	1.0	4.309385776519775	1.2260600328445435
1.0	62000000.0	62010000.0	2.0	4.228508949279785	1.1673710346221924
1.0	62090000.0	62100000.0	5.0	3.872509002685547	0.9302199482917786
1.0	62120000.0	62130000.0	4.0	4.391268253326416	1.2952592372894287
1.0	62280000.0	62290000.0	2.0	3.5464730262756348	0.8088212013244629
1.0	62290000.0	62300000.0	3.0	3.552351474761963	0.8256500959396362
1.0	62350000.0	62360000.0	3.0	3.6993508338928223	0.8838436007499695
1.0	62380000.0	62390000.0	5.0	3.8797340393066406	0.9712390899658203
1.0	62390000.0	62400000.0	4.0	3.8261170387268066	0.9549026489257812
1.0	62490000.0	62500000.0	3.0	4.0434465408325195	1.031221628189087
1.0	62590000.0	62600000.0	4.0	4.433051109313965	1.35154128074646
1.0	62620000.0	62630000.0	1.0	4.4678239822387695	1.377637505531311
1.0	62670000.0	62680000.0	4.0	5.228304862976074	1.796746850013733
1.0	62710000.0	62720000.0	2.0	5.488034725189209	1.9242130517959595
1.0	62810000.0	62820000.0	7.0	4.844967842102051	1.5827078819274902
1.0	62870000.0	62880000.0	3.0	4.899100303649902	1.6076732873916626
1.0	62880000.0	62890000.0	10.0	4.589984893798828	1.4139785766601562
1.0	62960000.0	62970000.0	2.0	3.818772792816162	0.8937314748764038
1.0	62970000.0	62980000.0	3.0	3.80851411819458	0.9093133211135864
1.0	63020000.0	63030000.0	6.0	3.79194974899292	0.8872140645980835
1.0	63100000.0	63110000.0	5.0	3.740293025970459	0.8466317057609558
1.0	63110000.0	63120000.0	4.0	3.6129817962646484	0.8099479675292969
1.0	63140000.0	63150000.0	3.0	3.9433014392852783	0.9789173007011414
1.0	63210000.0	63220000.0	4.0	4.272489070892334	1.2082512378692627
1.0	63250000.0	63260000.0	2.0	4.132308483123779	1.1259002685546875
1.0	63280000.0	63290000.0	2.0	4.124749660491943	1.0915147066116333
1.0	63470000.0	63480000.0	3.0	5.0457587242126465	1.7040115594863892
1.0	63500000.0	63510000.0	3.0	4.984893321990967	1.678818941116333
1.0	63610000.0	63620000.0	8.0	4.464122772216797	1.3499929904937744
1.0	63680000.0	63690000.0	1.0	4.700921058654785	1.5103652477264404
1.0	63720000.0	63730000.0	5.0	4.461756706237793	1.3356891870498657
1.0	63760000.0	63770000.0	4.0	4.371916770935059	1.2926313877105713
1.0	63800000.0	63810000.0	3.0	4.510059833526611	1.380045771598816
1.0	63850000.0	63860000.0	1.0	3.7662253379821777	0.8495761156082153
1.0	63870000.0	63880000.0	1.0	3.4621357917785645	0.6764052510261536
1.0	63900000.0	63910000.0	4.0	3.257869243621826	0.5553792119026184
1.0	63950000.0	63960000.0	2.0	3.544105052947998	0.7130674719810486
1.0	64010000.0	64020000.0	6.0	3.4855575561523438	0.6893492937088013
1.0	64100000.0	64110000.0	5.0	3.780898332595825	0.9198089838027954
1.0	64130000.0	64140000.0	3.0	4.198910713195801	1.1591471433639526
1.0	64150000.0	64160000.0	3.0	4.140033721923828	1.133726716041565
1.0	64200000.0	64210000.0	7.0	4.375572681427002	1.293336033821106
1.0	64320000.0	64330000.0	1.0	3.9940109252929688	1.0218950510025024
1.0	64330000.0	64340000.0	4.0	4.082490921020508	1.082992672920227
1.0	64390000.0	64400000.0	2.0	3.7330081462860107	0.8320234417915344
1.0	64400000.0	64410000.0	8.0	4.111766338348389	1.1067769527435303
1.0	64430000.0	64440000.0	5.0	4.464904308319092	1.3272970914840698
1.0	64480000.0	64490000.0	4.0	4.4123759269714355	1.2907230854034424
1.0	64600000.0	64610000.0	3.0	4.3920416831970215	1.280911922454834
1.0	64640000.0	64650000.0	2.0	4.419144153594971	1.3041692972183228
1.0	64670000.0	64680000.0	4.0	4.718089580535889	1.5051982402801514
1.0	64720000.0	64730000.0	3.0	4.436692237854004	1.323357343673706
1.0	64850000.0	64860000.0	3.0	4.439349174499512	1.318795084953308
1.0	64860000.0	64870000.0	10.0	4.302338600158691	1.2272411584854126
1.0	64910000.0	64920000.0	4.0	4.377606391906738	1.2860443592071533
1.0	65000000.0	65010000.0	3.0	4.189484596252441	1.1455713510513306
1.0	65010000.0	65020000.0	3.0	4.076258659362793	1.061436653137207
1.0	65030000.0	65040000.0	6.0	3.9491775035858154	0.9761582612991333
1.0	65050000.0	65060000.0	1.0	3.939720869064331	0.9804586172103882
1.0	65070000.0	65080000.0	5.0	4.068112373352051	1.0552443265914917
1.0	65100000.0	65110000.0	6.0	3.6798031330108643	0.8107790946960449
1.0	65130000.0	65140000.0	0.0	4.301246643066406	1.2285683155059814
1.0	65160000.0	65170000.0	7.0	4.007923126220703	1.0219959020614624
1.0	65200000.0	65210000.0	2.0	4.181049346923828	1.148621678352356
1.0	65210000.0	65220000.0	2.0	3.7476229667663574	0.9395512342453003
1.0	65220000.0	65230000.0	10.0	3.5207622051239014	0.6883883476257324
1.0	65230000.0	65240000.0	2.0	3.622469425201416	0.7634084820747375
1.0	65250000.0	65260000.0	2.0	3.7552742958068848	0.8584526181221008
1.0	65300000.0	65310000.0	3.0	3.4790501594543457	0.7215126156806946
1.0	65460000.0	65470000.0	3.0	3.9101009368896484	1.0347155332565308
1.0	65530000.0	65540000.0	3.0	4.973703861236572	1.6942670345306396
1.0	65600000.0	65610000.0	5.0	4.364513397216797	1.2682427167892456
1.0	65630000.0	65640000.0	0.0	4.055527210235596	1.0468641519546509
1.0	65640000.0	65650000.0	4.0	4.151898384094238	1.1232514381408691
1.0	65650000.0	65660000.0	10.0	4.019098281860352	1.0485022068023682
1.0	65700000.0	65710000.0	3.0	4.4401021003723145	1.3163800239562988
1.0	65820000.0	65830000.0	3.0	3.9224953651428223	0.9628162384033203
1.0	65890000.0	65900000.0	2.0	3.7608261108398438	0.8692697286605835
1.0	65900000.0	65910000.0	3.0	3.9168198108673096	0.9624592661857605
1.0	65930000.0	65940000.0	6.0	3.794649124145508	0.8796482086181641
1.0	65940000.0	65950000.0	2.0	3.9957687854766846	1.0192320346832275
1.0	65970000.0	65980000.0	7.0	3.954542636871338	0.9899562001228333
1.0	66050000.0	66060000.0	3.0	4.617733478546143	1.4352384805679321
1.0	66080000.0	66090000.0	4.0	4.9315290451049805	1.6248810291290283
1.0	66150000.0	66160000.0	6.0	5.056717872619629	1.6949383020401
1.0	66170000.0	66180000.0	11.0	5.47767972946167	1.955755591392517
1.0	66180000.0	66190000.0	4.0	5.551159858703613	1.9869979619979858
1.0	66220000.0	66230000.0	4.0	5.42838716506958	1.9354461431503296
1.0	66250000.0	66260000.0	5.0	5.661728382110596	2.055529832839966
1.0	66320000.0	66330000.0	4.0	5.250488758087158	1.8251667022705078
1.0	66360000.0	66370000.0	5.0	4.897618293762207	1.6244217157363892
1.0	66380000.0	66390000.0	3.0	4.826254844665527	1.561672329902649
1.0	66440000.0	66450000.0	6.0	4.724917411804199	1.5087146759033203
1.0	66500000.0	66510000.0	2.0	4.6444597244262695	1.462030053138733
1.0	66520000.0	66530000.0	3.0	4.641948223114014	1.4673585891723633
1.0	66530000.0	66540000.0	2.0	4.528457164764404	1.390066385269165
1.0	66540000.0	66550000.0	5.0	4.588319301605225	1.4244791269302368
1.0	66600000.0	66610000.0	6.0	4.101968288421631	1.0872724056243896
1.0	66680000.0	66690000.0	5.0	3.8856778144836426	0.9396253824234009
1.0	66720000.0	66730000.0	3.0	3.8820602893829346	0.9280668497085571
1.0	66730000.0	66740000.0	3.0	3.9659438133239746	0.9876075983047485
1.0	66740000.0	66750000.0	2.0	3.862828016281128	0.920854389667511
1.0	66780000.0	66790000.0	2.0	4.480405330657959	1.339669942855835
1.0	66840000.0	66850000.0	7.0	4.602444171905518	1.4486067295074463
1.0	66900000.0	66910000.0	6.0	4.636142730712891	1.436625599861145
1.0	66920000.0	66930000.0	8.0	4.828936576843262	1.5722768306732178
1.0	67010000.0	67020000.0	0.0	4.641120910644531	1.4520394802093506
1.0	67030000.0	67040000.0	6.0	4.438164710998535	1.3276628255844116
1.0	67110000.0	67120000.0	8.0	5.418829441070557	1.9338127374649048
1.0	67160000.0	67170000.0	7.0	5.255439758300781	1.8441994190216064
1.0	67180000.0	67190000.0	6.0	5.2696356773376465	1.8608958721160889
1.0	67220000.0	67230000.0	7.0	4.726082801818848	1.4991836547851562
1.0	67280000.0	67290000.0	1.0	4.566765308380127	1.3736809492111206
1.0	67300000.0	67310000.0	5.0	4.293337345123291	1.2184926271438599
1.0	67340000.0	67350000.0	2.0	3.950810194015503	0.984044075012207
1.0	67360000.0	67370000.0	2.0	3.8159828186035156	0.8910859823226929
1.0	67390000.0	67400000.0	1.0	4.0152268409729	1.1318038702011108
1.0	67430000.0	67440000.0	1.0	3.5496292114257812	0.7482976913452148
1.0	67440000.0	67450000.0	2.0	3.3041319847106934	0.6120290756225586
1.0	67450000.0	67460000.0	6.0	3.286609172821045	0.5863564014434814
1.0	67520000.0	67530000.0	6.0	4.00777530670166	1.034231424331665
1.0	67680000.0	67690000.0	5.0	4.134546279907227	1.114203691482544
1.0	67700000.0	67710000.0	3.0	4.247618675231934	1.1818151473999023
1.0	67730000.0	67740000.0	6.0	3.9159188270568848	0.9604835510253906
1.0	67750000.0	67760000.0	3.0	4.122750282287598	1.1093547344207764
1.0	67780000.0	67790000.0	2.0	3.825011730194092	0.8932279348373413
1.0	67840000.0	67850000.0	4.0	3.745013475418091	0.8492630124092102
1.0	67850000.0	67860000.0	0.0	3.819950819015503	0.9004565477371216
1.0	67910000.0	67920000.0	6.0	4.442002296447754	1.325164556503296
1.0	67970000.0	67980000.0	8.0	4.56343412399292	1.3990620374679565
1.0	67980000.0	67990000.0	2.0	4.7927165031433105	1.5416940450668335
1.0	68000000.0	68010000.0	4.0	4.6630449295043945	1.448286771774292
1.0	68010000.0	68020000.0	7.0	4.132483005523682	1.0859335660934448
1.0	68020000.0	68030000.0	6.0	4.538631439208984	1.3740772008895874
1.0	68060000.0	68070000.0	4.0	4.388086795806885	1.2853829860687256
1.0	68080000.0	68090000.0	5.0	4.296979904174805	1.2289135456085205
1.0	68120000.0	68130000.0	2.0	4.275527000427246	1.2195639610290527
1.0	68240000.0	68250000.0	3.0	3.699833631515503	0.7988980412483215
1.0	68250000.0	68260000.0	3.0	3.629364490509033	0.7589759230613708
1.0	68440000.0	68450000.0	3.0	4.692715644836426	1.5003637075424194
1.0	68520000.0	68530000.0	3.0	4.562045097351074	1.4003336429595947
1.0	68560000.0	68570000.0	4.0	4.479561805725098	1.3383327722549438
1.0	68680000.0	68690000.0	0.0	4.465329647064209	1.3290414810180664
1.0	68690000.0	68700000.0	1.0	3.7603602409362793	1.1081348657608032
1.0	68730000.0	68740000.0	5.0	4.125211238861084	1.1111843585968018
1.0	68740000.0	68750000.0	4.0	4.209237098693848	1.1718848943710327
1.0	68790000.0	68800000.0	3.0	4.549988746643066	1.3947468996047974
1.0	68820000.0	68830000.0	3.0	4.667464256286621	1.470528244972229
1.0	68940000.0	68950000.0	3.0	4.620616912841797	1.4259910583496094
1.0	68960000.0	68970000.0	3.0	5.373639106750488	1.9510886669158936
1.0	69010000.0	69020000.0	8.0	5.900784492492676	2.168224811553955
1.0	69060000.0	69070000.0	6.0	6.551187992095947	2.392617702484131
1.0	69100000.0	69110000.0	6.0	6.544207572937012	2.378488302230835
1.0	69130000.0	69140000.0	6.0	6.6124444007873535	2.4096405506134033
1.0	69140000.0	69150000.0	9.0	5.637902736663818	1.9965534210205078
1.0	69170000.0	69180000.0	4.0	6.831242561340332	2.4689559936523438
1.0	69180000.0	69190000.0	9.0	6.760237216949463	2.4464612007141113
1.0	69270000.0	69280000.0	8.0	6.966688632965088	2.497519016265869
1.0	69320000.0	69330000.0	4.0	7.215856075286865	2.5469703674316406
1.0	69440000.0	69450000.0	4.0	6.915335178375244	2.4846439361572266
1.0	69480000.0	69490000.0	6.0	6.465270042419434	2.3668484687805176
1.0	69550000.0	69560000.0	11.0	6.477574825286865	2.3632383346557617
1.0	69630000.0	69640000.0	8.0	7.137889862060547	2.5427279472351074
1.0	69650000.0	69660000.0	10.0	6.919946193695068	2.489086627960205
1.0	69680000.0	69690000.0	10.0	7.115065097808838	2.5301003456115723
1.0	69740000.0	69750000.0	5.0	7.501744747161865	2.6086840629577637
1.0	69750000.0	69760000.0	11.0	7.66283655166626	2.6376421451568604
1.0	69790000.0	69800000.0	14.0	7.216494083404541	2.5559122562408447
1.0	69930000.0	69940000.0	6.0	6.736260414123535	2.4442458152770996
1.0	69980000.0	69990000.0	6.0	6.188380241394043	2.2679522037506104
1.0	70000000.0	70010000.0	6.0	5.7216339111328125	2.0681262016296387
1.0	70030000.0	70040000.0	7.0	5.786340713500977	2.1186797618865967
1.0	70040000.0	70050000.0	4.0	5.586638450622559	1.9930843114852905
1.0	70050000.0	70060000.0	5.0	5.84049129486084	2.1352105140686035
1.0	70240000.0	70250000.0	11.0	6.650331020355225	2.4219863414764404
1.0	70300000.0	70310000.0	9.0	6.589540004730225	2.4087798595428467
1.0	70310000.0	70320000.0	6.0	6.839315891265869	2.4662837982177734
1.0	70320000.0	70330000.0	2.0	6.221733093261719	2.25095796585083
1.0	70490000.0	70500000.0	3.0	5.818547248840332	2.1321494579315186
1.0	70560000.0	70570000.0	5.0	5.072665691375732	1.7439625263214111
1.0	70640000.0	70650000.0	4.0	4.219083786010742	1.193820834159851
1.0	70740000.0	70750000.0	1.0	4.0535688400268555	1.044994592666626
1.0	70780000.0	70790000.0	1.0	3.763317823410034	0.8579792976379395
1.0	70850000.0	70860000.0	3.0	4.479091644287109	1.361297369003296
1.0	70950000.0	70960000.0	5.0	4.447896957397461	1.3343960046768188
1.0	71000000.0	71010000.0	3.0	4.631383895874023	1.4587849378585815
1.0	71090000.0	71100000.0	2.0	4.982873916625977	1.677646279335022
1.0	71110000.0	71120000.0	5.0	4.417131423950195	1.336478590965271
1.0	71180000.0	71190000.0	8.0	4.893671989440918	1.6073598861694336
1.0	71290000.0	71300000.0	7.0	5.557437419891357	1.9913581609725952
1.0	71340000.0	71350000.0	3.0	5.188554286956787	1.80617356300354
1.0	71390000.0	71400000.0	2.0	5.77957820892334	2.099623441696167
1.0	71430000.0	71440000.0	6.0	5.214349746704102	1.7979854345321655
1.0	71450000.0	71460000.0	8.0	5.138243198394775	1.7538553476333618
1.0	71480000.0	71490000.0	1.0	4.803476333618164	1.5683537721633911
1.0	71520000.0	71530000.0	2.0	4.140355110168457	1.126300573348999
1.0	71530000.0	71540000.0	4.0	3.7622482776641846	0.9845697283744812
1.0	71590000.0	71600000.0	5.0	4.620407581329346	1.4625866413116455
1.0	71620000.0	71630000.0	3.0	4.9009928703308105	1.6392099857330322
1.0	71720000.0	71730000.0	8.0	4.831671714782715	1.585352897644043
1.0	71730000.0	71740000.0	6.0	4.933791160583496	1.6424793004989624
1.0	71770000.0	71780000.0	3.0	4.841892242431641	1.5764745473861694
1.0	71790000.0	71800000.0	2.0	5.455206394195557	1.9375126361846924
1.0	71800000.0	71810000.0	3.0	5.550858497619629	1.9812829494476318
1.0	71870000.0	71880000.0	2.0	4.74201774597168	1.5333201885223389
1.0	71900000.0	71910000.0	6.0	4.887495040893555	1.6271312236785889
1.0	71970000.0	71980000.0	4.0	5.597777843475342	2.0046916007995605
1.0	72010000.0	72020000.0	2.0	5.6805877685546875	2.027848482131958
1.0	72050000.0	72060000.0	9.0	5.567904472351074	1.9759471416473389
1.0	72070000.0	72080000.0	6.0	6.291501522064209	2.3077502250671387
1.0	72120000.0	72130000.0	4.0	6.37212610244751	2.341561794281006
1.0	72130000.0	72140000.0	9.0	6.091390609741211	2.2394556999206543
1.0	72200000.0	72210000.0	7.0	5.997769355773926	2.206434726715088
1.0	72230000.0	72240000.0	4.0	6.153658866882324	2.2584989070892334
1.0	72240000.0	72250000.0	4.0	5.653866291046143	2.04437255859375
1.0	72360000.0	72370000.0	4.0	5.893080711364746	2.1393866539001465
1.0	72420000.0	72430000.0	3.0	5.352809429168701	1.8795760869979858
1.0	72430000.0	72440000.0	6.0	5.241290092468262	1.8290151357650757
1.0	72440000.0	72450000.0	10.0	5.034466743469238	1.706289529800415
1.0	72500000.0	72510000.0	6.0	5.291874408721924	1.8498929738998413
1.0	72510000.0	72520000.0	3.0	5.326772212982178	1.8775513172149658
1.0	72570000.0	72580000.0	4.0	5.395360469818115	1.9202048778533936
1.0	72670000.0	72680000.0	10.0	5.484177589416504	1.957018494606018
1.0	72720000.0	72730000.0	4.0	5.454969882965088	1.953253984451294
1.0	72770000.0	72780000.0	1.0	5.288633823394775	1.8320839405059814
1.0	72820000.0	72830000.0	3.0	5.820677280426025	2.09531831741333
1.0	72830000.0	72840000.0	8.0	5.573281288146973	2.0000672340393066
1.0	72890000.0	72900000.0	4.0	6.679663181304932	2.4309144020080566
1.0	73040000.0	73050000.0	6.0	6.512734889984131	2.379950761795044
1.0	73050000.0	73060000.0	8.0	6.666316032409668	2.421621799468994
1.0	73090000.0	73100000.0	7.0	6.100663185119629	2.2465054988861084
1.0	73230000.0	73240000.0	5.0	7.055882453918457	2.514495611190796
1.0	73290000.0	73300000.0	6.0	7.0503668785095215	2.520174503326416
1.0	73330000.0	73340000.0	5.0	7.435297966003418	2.5938899517059326
1.0	73340000.0	73350000.0	8.0	7.3718366622924805	2.579368829727173
1.0	73410000.0	73420000.0	6.0	7.407983303070068	2.5918331146240234
1.0	73430000.0	73440000.0	10.0	7.011147975921631	2.5123066902160645
1.0	73440000.0	73450000.0	5.0	6.3120269775390625	2.269007444381714
1.0	73530000.0	73540000.0	7.0	7.577431678771973	2.6199662685394287
1.0	73620000.0	73630000.0	9.0	7.672612190246582	2.631523609161377
1.0	73760000.0	73770000.0	9.0	6.8823981285095215	2.4756226539611816
1.0	73840000.0	73850000.0	4.0	6.6283674240112305	2.4091079235076904
1.0	73850000.0	73860000.0	9.0	6.206376552581787	2.265465259552002
1.0	73890000.0	73900000.0	6.0	6.320441246032715	2.288639545440674
1.0	74020000.0	74030000.0	8.0	6.411982536315918	2.345491647720337
1.0	74060000.0	74070000.0	6.0	7.178497314453125	2.5431442260742188
1.0	74110000.0	74120000.0	8.0	6.563452243804932	2.3956809043884277
1.0	74200000.0	74210000.0	4.0	6.918144226074219	2.483800172805786
1.0	74210000.0	74220000.0	4.0	6.812654972076416	2.4581522941589355
1.0	74240000.0	74250000.0	6.0	6.581140995025635	2.3996834754943848
1.0	74430000.0	74440000.0	4.0	6.709970951080322	2.4263908863067627
1.0	74490000.0	74500000.0	4.0	6.540271759033203	2.3596482276916504
1.0	74580000.0	74590000.0	6.0	5.673483848571777	2.0479156970977783
1.0	74610000.0	74620000.0	7.0	5.677117347717285	2.053840160369873
1.0	74760000.0	74770000.0	4.0	5.414737224578857	1.9293549060821533
1.0	74840000.0	74850000.0	8.0	5.050772666931152	1.6875547170639038
1.0	74870000.0	74880000.0	5.0	5.590973854064941	2.0056207180023193
1.0	74950000.0	74960000.0	7.0	5.624200820922852	2.0341415405273438
1.0	74990000.0	75000000.0	5.0	5.208531379699707	1.7686576843261719
1.0	75000000.0	75010000.0	11.0	5.474961757659912	1.9602781534194946
1.0	75020000.0	75030000.0	6.0	5.831488609313965	2.113434314727783
1.0	75050000.0	75060000.0	2.0	6.008077621459961	2.205017566680908
1.0	75060000.0	75070000.0	3.0	5.951796054840088	2.1807029247283936
1.0	75210000.0	75220000.0	7.0	4.7818498611450195	1.5159473419189453
1.0	75220000.0	75230000.0	0.0	4.795296669006348	1.548797607421875
1.0	75270000.0	75280000.0	8.0	6.186485767364502	2.251847505569458
1.0	75300000.0	75310000.0	6.0	6.473365783691406	2.3615787029266357
1.0	75320000.0	75330000.0	7.0	6.800604343414307	2.4530303478240967
1.0	75390000.0	75400000.0	10.0	7.009970188140869	2.5035414695739746
1.0	75430000.0	75440000.0	7.0	6.5924835205078125	2.4064574241638184
1.0	75440000.0	75450000.0	7.0	6.811739921569824	2.4572720527648926
1.0	75590000.0	75600000.0	7.0	5.8241729736328125	2.1152758598327637
1.0	75610000.0	75620000.0	6.0	5.578827381134033	1.9991512298583984
1.0	75730000.0	75740000.0	3.0	5.085211277008057	1.7336580753326416
1.0	75770000.0	75780000.0	7.0	5.269777774810791	1.8303722143173218
1.0	75800000.0	75810000.0	3.0	5.474011421203613	1.9155391454696655
1.0	75820000.0	75830000.0	3.0	5.836855411529541	2.1240074634552
1.0	75920000.0	75930000.0	5.0	5.698303699493408	2.051569938659668
1.0	75970000.0	75980000.0	5.0	5.924961566925049	2.1530442237854004
1.0	76040000.0	76050000.0	7.0	5.166553497314453	1.7744191884994507
1.0	76060000.0	76070000.0	4.0	4.996706962585449	1.6783065795898438
1.0	76100000.0	76110000.0	4.0	4.380434989929199	1.3399163484573364
1.0	76130000.0	76140000.0	4.0	4.892826557159424	1.613741159439087
1.0	76230000.0	76240000.0	6.0	4.158255577087402	1.131462812423706
1.0	76270000.0	76280000.0	5.0	4.3164825439453125	1.2572964429855347
1.0	76340000.0	76350000.0	8.0	4.805575370788574	1.5692979097366333
1.0	76370000.0	76380000.0	3.0	5.125954627990723	1.7622406482696533
1.0	76380000.0	76390000.0	8.0	5.012110233306885	1.6808621883392334
1.0	76420000.0	76430000.0	7.0	4.987452030181885	1.660356879234314
1.0	76470000.0	76480000.0	4.0	5.279670238494873	1.8503007888793945
1.0	76520000.0	76530000.0	8.0	5.302604675292969	1.8386949300765991
1.0	76550000.0	76560000.0	5.0	5.120280742645264	1.725245475769043
1.0	76570000.0	76580000.0	8.0	4.833755970001221	1.563201904296875
1.0	76780000.0	76790000.0	5.0	4.243647575378418	1.1872919797897339
1.0	76810000.0	76820000.0	1.0	4.399676322937012	1.3125675916671753
1.0	76870000.0	76880000.0	7.0	4.333728790283203	1.2589952945709229
1.0	76890000.0	76900000.0	3.0	4.333869457244873	1.2501628398895264
1.0	76970000.0	76980000.0	3.0	4.737133026123047	1.5094869136810303
1.0	77090000.0	77100000.0	2.0	4.625199317932129	1.4239566326141357
1.0	77100000.0	77110000.0	3.0	4.663390159606934	1.4718549251556396
1.0	77130000.0	77140000.0	4.0	4.349117755889893	1.2729442119598389
1.0	77150000.0	77160000.0	3.0	4.524524688720703	1.393357515335083
1.0	77170000.0	77180000.0	4.0	4.379286766052246	1.3036258220672607
1.0	77330000.0	77340000.0	9.0	3.8612656593322754	0.9318609237670898
1.0	77350000.0	77360000.0	3.0	3.9900193214416504	1.020369291305542
1.0	77440000.0	77450000.0	2.0	3.9372787475585938	0.9785873293876648
1.0	77490000.0	77500000.0	2.0	4.304928779602051	1.2419039011001587
1.0	77540000.0	77550000.0	3.0	3.864377975463867	0.93293696641922
1.0	77550000.0	77560000.0	5.0	3.7073585987091064	0.8359225988388062
1.0	77590000.0	77600000.0	8.0	3.650993824005127	0.7756971716880798
1.0	77600000.0	77610000.0	1.0	3.685826063156128	0.8014262318611145
1.0	77650000.0	77660000.0	1.0	3.8700294494628906	0.9289532899856567
1.0	77660000.0	77670000.0	5.0	3.7922637462615967	0.8814224004745483
1.0	77730000.0	77740000.0	3.0	4.522732734680176	1.3869330883026123
1.0	77740000.0	77750000.0	5.0	4.302760124206543	1.3407762050628662
1.0	77770000.0	77780000.0	6.0	4.516146183013916	1.3821775913238525
1.0	77780000.0	77790000.0	3.0	4.553009033203125	1.3956230878829956
1.0	77820000.0	77830000.0	4.0	4.8627519607543945	1.593573808670044
1.0	77830000.0	77840000.0	5.0	4.571006774902344	1.4158575534820557
1.0	77840000.0	77850000.0	5.0	4.443362236022949	1.3405733108520508
1.0	77850000.0	77860000.0	1.0	4.580954551696777	1.4062811136245728
1.0	77860000.0	77870000.0	3.0	4.150153636932373	1.0889610052108765
1.0	77870000.0	77880000.0	7.0	4.387357711791992	1.2938730716705322
1.0	77920000.0	77930000.0	8.0	4.3739495277404785	1.2911487817764282
1.0	77940000.0	77950000.0	1.0	4.380955696105957	1.2934627532958984
1.0	77990000.0	78000000.0	6.0	4.057938098907471	1.0630147457122803
1.0	78000000.0	78010000.0	7.0	3.671351909637451	0.8050097227096558
1.0	78040000.0	78050000.0	2.0	3.729174852371216	0.8780563473701477
1.0	78090000.0	78100000.0	4.0	3.769193649291992	0.917580246925354
1.0	78100000.0	78110000.0	3.0	3.8236262798309326	0.9102239608764648
1.0	78180000.0	78190000.0	2.0	3.7905113697052	0.9082147479057312
1.0	78230000.0	78240000.0	6.0	4.475193500518799	1.3646782636642456
1.0	78260000.0	78270000.0	5.0	3.5517349243164062	0.7577479481697083
1.0	78310000.0	78320000.0	5.0	3.6022047996520996	0.7447493672370911
1.0	78480000.0	78490000.0	3.0	3.960798740386963	1.0019944906234741
1.0	78500000.0	78510000.0	8.0	3.866295576095581	0.9355108141899109
1.0	78660000.0	78670000.0	11.0	4.747381210327148	1.5421756505966187
1.0	78800000.0	78810000.0	7.0	4.766049861907959	1.5449885129928589
1.0	78810000.0	78820000.0	5.0	4.946396827697754	1.6531842947006226
1.0	78820000.0	78830000.0	2.0	5.167807579040527	1.7704803943634033
1.0	78860000.0	78870000.0	9.0	4.92114782333374	1.6384706497192383
1.0	78880000.0	78890000.0	4.0	5.016461372375488	1.6893031597137451
1.0	78890000.0	78900000.0	5.0	5.064455986022949	1.7180893421173096
1.0	78910000.0	78920000.0	2.0	5.25969123840332	1.8332672119140625
1.0	79030000.0	79040000.0	6.0	4.945245742797852	1.6616742610931396
1.0	79110000.0	79120000.0	4.0	4.732355117797852	1.5084728002548218
1.0	79140000.0	79150000.0	4.0	5.187676429748535	1.7728487253189087
1.0	79150000.0	79160000.0	3.0	5.397593975067139	1.9163576364517212
1.0	79400000.0	79410000.0	3.0	5.905101299285889	2.154228687286377
1.0	79500000.0	79510000.0	6.0	4.8719892501831055	1.6050153970718384
1.0	79540000.0	79550000.0	7.0	4.896041393280029	1.630125641822815
1.0	79580000.0	79590000.0	5.0	5.06229305267334	1.7082723379135132
1.0	79590000.0	79600000.0	3.0	5.2836737632751465	1.8443771600723267
1.0	79640000.0	79650000.0	5.0	4.779376983642578	1.5636632442474365
1.0	79660000.0	79670000.0	4.0	4.993012428283691	1.674009919166565
1.0	79700000.0	79710000.0	3.0	4.303232669830322	1.2453340291976929
1.0	79720000.0	79730000.0	5.0	4.145500659942627	1.1131671667099
1.0	79730000.0	79740000.0	4.0	4.892169952392578	1.6237337589263916
1.0	79740000.0	79750000.0	2.0	5.009100914001465	1.7036272287368774
1.0	79780000.0	79790000.0	4.0	4.3088884353637695	1.2532316446304321
1.0	79820000.0	79830000.0	2.0	5.097729682922363	1.7465664148330688
1.0	79830000.0	79840000.0	7.0	4.744737148284912	1.537155032157898
1.0	79900000.0	79910000.0	6.0	4.870385646820068	1.6198921203613281
1.0	79910000.0	79920000.0	7.0	4.759612560272217	1.5376627445220947
1.0	79930000.0	79940000.0	4.0	5.100247383117676	1.7425243854522705
1.0	80010000.0	80020000.0	5.0	4.697213649749756	1.510327696800232
1.0	80020000.0	80030000.0	2.0	5.105360984802246	1.7582051753997803
1.0	80060000.0	80070000.0	8.0	4.827237129211426	1.5883855819702148
1.0	80210000.0	80220000.0	8.0	5.411253929138184	1.9265477657318115
1.0	80240000.0	80250000.0	9.0	5.282085418701172	1.8397630453109741
1.0	80270000.0	80280000.0	6.0	5.280356407165527	1.847201943397522
1.0	80330000.0	80340000.0	2.0	5.379697322845459	1.8896230459213257
1.0	80450000.0	80460000.0	6.0	5.127604961395264	1.7517013549804688
1.0	80460000.0	80470000.0	4.0	5.157993316650391	1.7729991674423218
1.0	80640000.0	80650000.0	6.0	5.155417442321777	1.7653465270996094
1.0	80650000.0	80660000.0	5.0	5.354850769042969	1.876050353050232
1.0	80690000.0	80700000.0	5.0	5.656190395355225	2.049398899078369
1.0	80830000.0	80840000.0	8.0	5.448983192443848	1.9347938299179077
1.0	80890000.0	80900000.0	4.0	5.398014545440674	1.9189424514770508
1.0	80940000.0	80950000.0	5.0	5.041023254394531	1.7094173431396484
1.0	80980000.0	80990000.0	4.0	4.9530534744262695	1.6611862182617188
1.0	80990000.0	81000000.0	3.0	4.829852104187012	1.5594298839569092
1.0	81080000.0	81090000.0	1.0	5.2097649574279785	1.8105865716934204
1.0	81240000.0	81250000.0	2.0	5.3731279373168945	1.8970972299575806
1.0	81270000.0	81280000.0	7.0	4.700786590576172	1.496213674545288
1.0	81280000.0	81290000.0	7.0	4.637339115142822	1.4528014659881592
1.0	81290000.0	81300000.0	5.0	4.454867362976074	1.3367494344711304
1.0	81340000.0	81350000.0	2.0	4.757905960083008	1.526606559753418
1.0	81350000.0	81360000.0	2.0	4.681208610534668	1.474968433380127
1.0	81360000.0	81370000.0	2.0	4.873854160308838	1.6019952297210693
1.0	81390000.0	81400000.0	5.0	4.645717620849609	1.4624536037445068
1.0	81430000.0	81440000.0	7.0	4.374689102172852	1.2883487939834595
1.0	81610000.0	81620000.0	4.0	4.8016037940979	1.5541329383850098
1.0	81620000.0	81630000.0	9.0	4.562315464019775	1.399814486503601
1.0	81740000.0	81750000.0	5.0	4.770025730133057	1.5436320304870605
1.0	81760000.0	81770000.0	6.0	4.663046360015869	1.4614683389663696
1.0	81770000.0	81780000.0	2.0	4.420516014099121	1.3054019212722778
1.0	81790000.0	81800000.0	4.0	4.585165977478027	1.411216378211975
1.0	81890000.0	81900000.0	4.0	4.643209934234619	1.4488615989685059
1.0	81910000.0	81920000.0	1.0	4.428269863128662	1.3159253597259521
1.0	82010000.0	82020000.0	3.0	4.615134239196777	1.4526569843292236
1.0	82030000.0	82040000.0	6.0	4.995843887329102	1.6720857620239258
1.0	82040000.0	82050000.0	1.0	5.022152900695801	1.6713905334472656
1.0	82100000.0	82110000.0	11.0	4.945725440979004	1.6475871801376343
1.0	82240000.0	82250000.0	3.0	4.798826694488525	1.5493935346603394
1.0	82280000.0	82290000.0	3.0	4.408984184265137	1.294862985610962
1.0	82400000.0	82410000.0	1.0	4.421942710876465	1.3020862340927124
1.0	82450000.0	82460000.0	2.0	4.135648727416992	1.1105631589889526
1.0	82470000.0	82480000.0	3.0	4.261160373687744	1.2119864225387573
1.0	82600000.0	82610000.0	3.0	3.6058807373046875	0.7585245966911316
1.0	82630000.0	82640000.0	4.0	4.457308292388916	1.3434141874313354
1.0	82680000.0	82690000.0	3.0	4.492698669433594	1.35482919216156
1.0	82690000.0	82700000.0	4.0	4.303934574127197	1.2281630039215088
1.0	82740000.0	82750000.0	2.0	5.007475852966309	1.6987043619155884
1.0	82750000.0	82760000.0	2.0	4.72603702545166	1.5063321590423584
1.0	82810000.0	82820000.0	6.0	4.573968410491943	1.4132964611053467
1.0	82890000.0	82900000.0	2.0	4.4913530349731445	1.3572696447372437
1.0	82940000.0	82950000.0	3.0	4.262986183166504	1.2082488536834717
1.0	82950000.0	82960000.0	3.0	4.274582862854004	1.2220146656036377
1.0	82960000.0	82970000.0	2.0	4.538431167602539	1.3856478929519653
1.0	83080000.0	83090000.0	4.0	4.839695930480957	1.5854909420013428
1.0	83110000.0	83120000.0	4.0	4.434787273406982	1.3203212022781372
1.0	83130000.0	83140000.0	6.0	4.4532318115234375	1.3381885290145874
1.0	83160000.0	83170000.0	3.0	4.696730613708496	1.4972422122955322
1.0	83190000.0	83200000.0	4.0	4.54095458984375	1.3929252624511719
1.0	83250000.0	83260000.0	2.0	4.569672107696533	1.4078969955444336
1.0	83370000.0	83380000.0	7.0	4.404913425445557	1.303365707397461
1.0	83400000.0	83410000.0	4.0	4.199796199798584	1.1661484241485596
1.0	83450000.0	83460000.0	5.0	4.0259599685668945	1.0473592281341553
1.0	83530000.0	83540000.0	3.0	3.800762176513672	0.8854638338088989
1.0	83540000.0	83550000.0	6.0	3.545117139816284	0.7090986371040344
1.0	83550000.0	83560000.0	0.0	3.7721152305603027	0.8573583364486694
1.0	83590000.0	83600000.0	6.0	3.172396421432495	0.48412027955055237
1.0	84040000.0	84050000.0	6.0	4.8140482902526855	1.5664814710617065
1.0	84190000.0	84200000.0	5.0	4.092128753662109	1.0884296894073486
1.0	84340000.0	84350000.0	3.0	3.8468527793884277	0.91962069272995
1.0	84420000.0	84430000.0	1.0	3.8512744903564453	0.9061613082885742
1.0	84460000.0	84470000.0	0.0	4.040300369262695	1.028586506843567
1.0	84480000.0	84490000.0	3.0	3.8181419372558594	0.8880084753036499
1.0	84590000.0	84600000.0	3.0	3.9188156127929688	0.9608781933784485
1.0	84750000.0	84760000.0	7.0	4.275815963745117	1.2009727954864502
1.0	84800000.0	84810000.0	6.0	3.9761462211608887	0.9903386831283569
1.0	84880000.0	84890000.0	7.0	3.939049482345581	0.978408932685852
1.0	84960000.0	84970000.0	3.0	3.5298829078674316	0.7611616253852844
1.0	84970000.0	84980000.0	5.0	4.7924628257751465	1.5341993570327759
1.0	85060000.0	85070000.0	4.0	3.8216030597686768	0.9001972079277039
1.0	85120000.0	85130000.0	3.0	3.3847625255584717	0.6543699502944946
1.0	85180000.0	85190000.0	7.0	3.5638976097106934	0.7129735350608826
1.0	85210000.0	85220000.0	3.0	3.7656192779541016	0.8520946502685547
1.0	85260000.0	85270000.0	3.0	4.001771450042725	1.0155192613601685
1.0	85280000.0	85290000.0	2.0	4.03781795501709	1.0379184484481812
1.0	85330000.0	85340000.0	2.0	3.883237838745117	0.9349862933158875
1.0	85350000.0	85360000.0	2.0	4.045146465301514	1.0463969707489014
1.0	85370000.0	85380000.0	3.0	4.048311233520508	1.0515092611312866
1.0	85400000.0	85410000.0	4.0	3.9976112842559814	1.0104868412017822
1.0	85580000.0	85590000.0	4.0	4.386206150054932	1.2774584293365479
1.0	85590000.0	85600000.0	3.0	4.34018611907959	1.2406553030014038
1.0	85630000.0	85640000.0	4.0	4.025155544281006	1.0452628135681152
1.0	85650000.0	85660000.0	4.0	3.5028653144836426	0.6909484267234802
1.0	85720000.0	85730000.0	6.0	3.9311320781707764	1.1415503025054932
1.0	85780000.0	85790000.0	3.0	3.8838863372802734	0.9432049989700317
1.0	85830000.0	85840000.0	1.0	3.8306052684783936	0.8993782997131348
1.0	85900000.0	85910000.0	5.0	4.262311935424805	1.1818859577178955
1.0	85910000.0	85920000.0	3.0	4.365713596343994	1.2627966403961182
1.0	85930000.0	85940000.0	3.0	4.253570556640625	1.360377550125122
1.0	86040000.0	86050000.0	1.0	4.226858615875244	1.2987014055252075
1.0	86090000.0	86100000.0	2.0	3.9642250537872314	1.0019139051437378
1.0	86120000.0	86130000.0	3.0	3.5362391471862793	0.7228258848190308
1.0	86510000.0	86520000.0	4.0	5.277079105377197	1.8440351486206055
1.0	86630000.0	86640000.0	6.0	4.161839008331299	1.1693004369735718
1.0	86640000.0	86650000.0	5.0	4.385606288909912	1.3069846630096436
1.0	86650000.0	86660000.0	3.0	4.811489582061768	1.560401201248169
1.0	86690000.0	86700000.0	9.0	4.806938648223877	1.5680450201034546
1.0	86770000.0	86780000.0	3.0	4.936326026916504	1.6281400918960571
1.0	86820000.0	86830000.0	4.0	3.899359941482544	0.951835036277771
1.0	86860000.0	86870000.0	3.0	4.4762773513793945	1.4129685163497925
1.0	86960000.0	86970000.0	3.0	4.309996604919434	1.2410415410995483
1.0	86990000.0	87000000.0	2.0	4.571502685546875	1.417358636856079
1.0	87050000.0	87060000.0	5.0	4.420819282531738	1.3236606121063232
1.0	87100000.0	87110000.0	5.0	4.0207014083862305	1.0347328186035156
1.0	87110000.0	87120000.0	2.0	4.0995073318481445	1.0931041240692139
1.0	87150000.0	87160000.0	2.0	3.6880924701690674	0.8203071355819702
1.0	87310000.0	87320000.0	6.0	3.9096932411193848	0.957678496837616
1.0	87450000.0	87460000.0	1.0	3.424877166748047	0.644578754901886
1.0	87480000.0	87490000.0	6.0	3.4183051586151123	0.627964973449707
1.0	87560000.0	87570000.0	2.0	3.700687885284424	0.8140060305595398
1.0	87570000.0	87580000.0	2.0	3.9378864765167236	0.9939853549003601
1.0	87840000.0	87850000.0	3.0	4.227480888366699	1.1817541122436523
1.0	87900000.0	87910000.0	3.0	4.434479713439941	1.3188530206680298
1.0	87930000.0	87940000.0	5.0	4.27043342590332	1.2073945999145508
1.0	87970000.0	87980000.0	1.0	4.54500150680542	1.3954477310180664
1.0	88020000.0	88030000.0	6.0	4.781102180480957	1.5496752262115479
1.0	88030000.0	88040000.0	4.0	4.892741680145264	1.613325834274292
1.0	88040000.0	88050000.0	3.0	4.930654048919678	1.6438312530517578
1.0	88130000.0	88140000.0	2.0	4.550522804260254	1.3957655429840088
1.0	88160000.0	88170000.0	4.0	4.5445475578308105	1.4053868055343628
1.0	88270000.0	88280000.0	3.0	4.042356967926025	1.0615522861480713
1.0	88280000.0	88290000.0	3.0	4.221555233001709	1.1833925247192383
1.0	88290000.0	88300000.0	7.0	4.0717620849609375	1.0773030519485474
1.0	88300000.0	88310000.0	4.0	4.280740261077881	1.2357690334320068
1.0	88370000.0	88380000.0	7.0	4.568089485168457	1.4183686971664429
1.0	88450000.0	88460000.0	3.0	4.879028797149658	1.6183468103408813
1.0	88460000.0	88470000.0	4.0	4.681632041931152	1.4977025985717773
1.0	88480000.0	88490000.0	6.0	4.529613971710205	1.3935223817825317
1.0	88510000.0	88520000.0	6.0	4.659384250640869	1.4812288284301758
1.0	88520000.0	88530000.0	2.0	4.706324100494385	1.4977045059204102
1.0	88540000.0	88550000.0	5.0	4.930495262145996	1.638742446899414
1.0	88590000.0	88600000.0	7.0	5.187917709350586	1.783402681350708
1.0	88640000.0	88650000.0	2.0	4.527240753173828	1.3670557737350464
1.0	88660000.0	88670000.0	5.0	4.753695487976074	1.5294287204742432
1.0	88700000.0	88710000.0	2.0	4.842905521392822	1.5730998516082764
1.0	88800000.0	88810000.0	2.0	4.092593669891357	1.068877935409546
1.0	88850000.0	88860000.0	4.0	4.850821018218994	1.5899717807769775
1.0	88880000.0	88890000.0	7.0	4.787210941314697	1.5644879341125488
1.0	88970000.0	88980000.0	1.0	4.294198036193848	1.2301993370056152
1.0	89030000.0	89040000.0	2.0	4.435774803161621	1.32699716091156
1.0	89070000.0	89080000.0	2.0	4.5017595291137695	1.3647937774658203
1.0	89110000.0	89120000.0	3.0	4.610652923583984	1.4367988109588623
1.0	89260000.0	89270000.0	2.0	3.7599174976348877	0.8654537200927734
1.0	89300000.0	89310000.0	7.0	3.7237536907196045	0.8315891027450562
1.0	89400000.0	89410000.0	3.0	3.7229690551757812	0.8648871183395386
1.0	89470000.0	89480000.0	2.0	3.6942431926727295	0.8489718437194824
1.0	89520000.0	89530000.0	5.0	3.761864423751831	0.8612641096115112
1.0	89600000.0	89610000.0	5.0	4.250748157501221	1.2040950059890747
1.0	89680000.0	89690000.0	4.0	4.878204822540283	1.607081413269043
1.0	89810000.0	89820000.0	6.0	4.964565753936768	1.6280536651611328
1.0	89890000.0	89900000.0	6.0	4.587960720062256	1.411204218864441
1.0	89930000.0	89940000.0	4.0	4.354313850402832	1.2651760578155518
1.0	89960000.0	89970000.0	3.0	3.5067200660705566	0.6999496221542358
1.0	89970000.0	89980000.0	3.0	4.102361679077148	1.0947134494781494
1.0	90030000.0	90040000.0	1.0	4.0835280418396	1.0805752277374268
1.0	90090000.0	90100000.0	10.0	3.8201966285705566	1.0909676551818848
1.0	90110000.0	90120000.0	3.0	4.0314178466796875	1.0349576473236084
1.0	90180000.0	90190000.0	2.0	4.294795036315918	1.2146629095077515
1.0	90280000.0	90290000.0	5.0	3.7189242839813232	1.1026480197906494
1.0	90360000.0	90370000.0	5.0	3.4935460090637207	0.731087327003479
1.0	90430000.0	90440000.0	2.0	3.7948479652404785	0.875971794128418
1.0	90500000.0	90510000.0	5.0	3.6190967559814453	0.7687274813652039
1.0	90510000.0	90520000.0	4.0	4.062695503234863	1.0776807069778442
1.0	90540000.0	90550000.0	1.0	4.24366569519043	1.198483943939209
1.0	90550000.0	90560000.0	4.0	4.32714319229126	1.269599199295044
1.0	90600000.0	90610000.0	5.0	4.060263633728027	1.0754746198654175
1.0	90620000.0	90630000.0	1.0	4.142521858215332	1.128515362739563
1.0	90700000.0	90710000.0	2.0	4.371665954589844	1.2862597703933716
1.0	90720000.0	90730000.0	2.0	4.491358280181885	1.3732311725616455
1.0	90750000.0	90760000.0	8.0	4.534270286560059	1.396484613418579
1.0	90780000.0	90790000.0	3.0	4.73654842376709	1.5233654975891113
1.0	90820000.0	90830000.0	2.0	4.820306301116943	1.5702682733535767
1.0	90870000.0	90880000.0	4.0	4.679050445556641	1.4831750392913818
1.0	90970000.0	90980000.0	4.0	4.765082836151123	1.5327448844909668
1.0	91000000.0	91010000.0	4.0	5.150493144989014	1.765809416770935
1.0	91050000.0	91060000.0	5.0	5.435933589935303	1.9310588836669922
1.0	91110000.0	91120000.0	5.0	5.357324600219727	1.888763189315796
1.0	91190000.0	91200000.0	7.0	5.456249237060547	1.9329197406768799
1.0	91230000.0	91240000.0	5.0	5.133633613586426	1.7538923025131226
1.0	91260000.0	91270000.0	2.0	5.1032280921936035	1.7327649593353271
1.0	91390000.0	91400000.0	4.0	3.9214274883270264	0.9535220265388489
1.0	91420000.0	91430000.0	2.0	3.597278118133545	0.850048840045929
1.0	91440000.0	91450000.0	3.0	3.811464786529541	0.95960932970047
1.0	91470000.0	91480000.0	3.0	3.975801944732666	1.036873459815979
1.0	91480000.0	91490000.0	3.0	3.8051819801330566	1.0659475326538086
1.0	91550000.0	91560000.0	4.0	4.7876176834106445	1.5484064817428589
1.0	91600000.0	91610000.0	2.0	4.489890098571777	1.3600224256515503
1.0	91780000.0	91790000.0	5.0	4.072571754455566	1.0735139846801758
1.0	91840000.0	91850000.0	2.0	4.333003044128418	1.233478307723999
1.0	91860000.0	91870000.0	2.0	4.485760688781738	1.3564656972885132
1.0	91870000.0	91880000.0	3.0	4.540527820587158	1.411841630935669
1.0	91900000.0	91910000.0	1.0	4.7404279708862305	1.5294055938720703
1.0	91910000.0	91920000.0	2.0	3.8698811531066895	0.9502555727958679
1.0	92010000.0	92020000.0	8.0	4.755719184875488	1.5325368642807007
1.0	92060000.0	92070000.0	5.0	4.616625785827637	1.4399521350860596
1.0	92080000.0	92090000.0	4.0	4.7022199630737305	1.4968332052230835
1.0	92090000.0	92100000.0	3.0	4.777020454406738	1.5470798015594482
1.0	92150000.0	92160000.0	5.0	4.494633674621582	1.3453235626220703
1.0	92330000.0	92340000.0	1.0	4.086666584014893	1.0712617635726929
1.0	92350000.0	92360000.0	6.0	4.31114387512207	1.289578914642334
1.0	92370000.0	92380000.0	6.0	4.436896324157715	1.3318958282470703
1.0	92420000.0	92430000.0	4.0	4.539093017578125	1.4038360118865967
1.0	92450000.0	92460000.0	4.0	4.576018333435059	1.4249109029769897
1.0	92460000.0	92470000.0	2.0	4.326107978820801	1.25809645652771
1.0	92510000.0	92520000.0	4.0	4.110483646392822	1.100639820098877
1.0	92600000.0	92610000.0	3.0	4.192919731140137	1.157768964767456
1.0	92670000.0	92680000.0	5.0	4.4045305252075195	1.2970964908599854
1.0	92680000.0	92690000.0	4.0	4.664161682128906	1.4771102666854858
1.0	92700000.0	92710000.0	3.0	4.01217794418335	1.0349862575531006
1.0	92730000.0	92740000.0	1.0	4.054972171783447	1.0689756870269775
1.0	92780000.0	92790000.0	5.0	3.6427040100097656	0.8347609639167786
1.0	92920000.0	92930000.0	5.0	4.0792036056518555	1.0807570219039917
1.0	92970000.0	92980000.0	1.0	4.352736473083496	1.246990442276001
1.0	92980000.0	92990000.0	2.0	4.079577445983887	1.0776493549346924
1.0	93030000.0	93040000.0	3.0	3.667027711868286	0.7869666218757629
1.0	93160000.0	93170000.0	3.0	3.515878677368164	0.7026320695877075
1.0	93230000.0	93240000.0	6.0	3.9369163513183594	0.9764721989631653
1.0	93570000.0	93580000.0	3.0	3.6975693702697754	0.8211531639099121
1.0	93590000.0	93600000.0	6.0	3.3075454235076904	0.61063152551651
1.0	93610000.0	93620000.0	5.0	3.386085033416748	0.6129340529441833
1.0	93640000.0	93650000.0	3.0	3.9041924476623535	1.1658365726470947
1.0	93650000.0	93660000.0	0.0	3.339824676513672	0.6116412878036499
1.0	93670000.0	93680000.0	1.0	3.429682493209839	0.66232830286026
1.0	93740000.0	93750000.0	3.0	2.962026357650757	0.398990660905838
1.0	93780000.0	93790000.0	3.0	3.2857253551483154	0.5438505411148071
1.0	93960000.0	93970000.0	2.0	3.7021172046661377	0.8111349940299988
1.0	94020000.0	94030000.0	3.0	3.7001254558563232	0.8104111552238464
1.0	94100000.0	94110000.0	4.0	3.6895527839660645	0.8011957406997681
1.0	94180000.0	94190000.0	6.0	4.5900774002075195	1.4488134384155273
1.0	94210000.0	94220000.0	2.0	3.9181430339813232	0.9517930746078491
1.0	94270000.0	94280000.0	7.0	3.8138580322265625	0.8788563013076782
1.0	94290000.0	94300000.0	4.0	3.795274257659912	0.885410487651825
1.0	94550000.0	94560000.0	3.0	4.52351188659668	1.3726463317871094
1.0	94580000.0	94590000.0	2.0	4.207954406738281	1.1822288036346436
1.0	94650000.0	94660000.0	4.0	3.766106367111206	0.8553891181945801
1.0	94690000.0	94700000.0	3.0	3.7531509399414062	0.852634072303772
1.0	94720000.0	94730000.0	6.0	3.7570502758026123	0.8475597500801086
1.0	94780000.0	94790000.0	2.0	3.8829092979431152	0.9415125846862793
1.0	94860000.0	94870000.0	5.0	3.7887001037597656	0.870905876159668
1.0	94890000.0	94900000.0	4.0	3.3999183177948	0.6782736778259277
1.0	94980000.0	94990000.0	7.0	3.3605446815490723	0.6240725517272949
1.0	94990000.0	95000000.0	5.0	3.508668899536133	0.6824528574943542
1.0	95070000.0	95080000.0	2.0	4.090541362762451	1.083903431892395
1.0	95110000.0	95120000.0	6.0	3.7427897453308105	0.8358659744262695
1.0	95160000.0	95170000.0	5.0	3.7115135192871094	0.8296343088150024
1.0	95210000.0	95220000.0	5.0	3.6989312171936035	0.8218963742256165
1.0	95290000.0	95300000.0	2.0	3.4456400871276855	0.6795653700828552
1.0	95480000.0	95490000.0	3.0	3.4327521324157715	0.6393917798995972
1.0	95520000.0	95530000.0	2.0	3.351808547973633	0.598486602306366
1.0	95580000.0	95590000.0	6.0	3.231886386871338	0.5635362863540649
1.0	95600000.0	95610000.0	1.0	3.363917827606201	0.590274453163147
1.0	95610000.0	95620000.0	1.0	3.3083152770996094	0.5698202848434448
1.0	95660000.0	95670000.0	2.0	3.2953217029571533	0.5496197938919067
1.0	95720000.0	95730000.0	3.0	3.3773512840270996	0.6088988184928894
1.0	95750000.0	95760000.0	3.0	3.367455244064331	0.595885694026947
1.0	95770000.0	95780000.0	4.0	3.6860649585723877	0.8004674911499023
1.0	95840000.0	95850000.0	4.0	3.9991466999053955	1.0348715782165527
1.0	95920000.0	95930000.0	3.0	3.9115524291992188	0.98101407289505
1.0	95930000.0	95940000.0	2.0	4.222529411315918	1.1781349182128906
1.0	95970000.0	95980000.0	2.0	4.139414310455322	1.1149356365203857
1.0	96030000.0	96040000.0	3.0	4.797684669494629	1.5441539287567139
1.0	96040000.0	96050000.0	9.0	4.440033912658691	1.3397941589355469
1.0	96210000.0	96220000.0	9.0	4.614865779876709	1.4360145330429077
1.0	96390000.0	96400000.0	1.0	4.948115348815918	1.6379592418670654
1.0	96400000.0	96410000.0	3.0	4.7273359298706055	1.5060102939605713
1.0	96420000.0	96430000.0	2.0	5.034489631652832	1.680593490600586
1.0	96490000.0	96500000.0	2.0	5.2041120529174805	1.78032648563385
1.0	96590000.0	96600000.0	4.0	4.793656349182129	1.5440242290496826
1.0	96630000.0	96640000.0	5.0	4.725924015045166	1.4871149063110352
1.0	96690000.0	96700000.0	4.0	4.697234153747559	1.4853101968765259
1.0	96720000.0	96730000.0	8.0	4.528241157531738	1.3828389644622803
1.0	96820000.0	96830000.0	6.0	4.745729923248291	1.5115939378738403
1.0	96880000.0	96890000.0	3.0	5.0305070877075195	1.6781975030899048
1.0	96890000.0	96900000.0	5.0	4.6428351402282715	1.4451502561569214
1.0	96940000.0	96950000.0	5.0	5.044156074523926	1.689495325088501
1.0	96980000.0	96990000.0	1.0	4.851882457733154	1.5682703256607056
1.0	97030000.0	97040000.0	4.0	4.8868842124938965	1.5990346670150757
1.0	97040000.0	97050000.0	4.0	4.755553245544434	1.5239808559417725
1.0	97060000.0	97070000.0	3.0	4.917588233947754	1.6220486164093018
1.0	97100000.0	97110000.0	3.0	4.69785213470459	1.4793884754180908
1.0	97130000.0	97140000.0	5.0	4.216208457946777	1.1725292205810547
1.0	97140000.0	97150000.0	5.0	4.149324417114258	1.1384499073028564
1.0	97250000.0	97260000.0	2.0	3.5690505504608154	0.7644369006156921
1.0	97300000.0	97310000.0	6.0	3.994192600250244	1.0123337507247925
1.0	97380000.0	97390000.0	2.0	4.994229316711426	1.6734607219696045
1.0	97470000.0	97480000.0	10.0	4.8550639152526855	1.582970380783081
1.0	97520000.0	97530000.0	3.0	5.197434425354004	1.8056995868682861
1.0	97560000.0	97570000.0	1.0	4.412385940551758	1.3026955127716064
1.0	97620000.0	97630000.0	5.0	3.9288482666015625	0.9715642929077148
1.0	97740000.0	97750000.0	4.0	4.139779567718506	1.1191160678863525
1.0	97800000.0	97810000.0	3.0	4.363722324371338	1.2707223892211914
1.0	97830000.0	97840000.0	1.0	4.495543479919434	1.3520861864089966
1.0	97860000.0	97870000.0	6.0	4.217397212982178	1.1910635232925415
1.0	97930000.0	97940000.0	4.0	4.6112775802612305	1.431032419204712
1.0	97990000.0	98000000.0	1.0	4.368689060211182	1.280511498451233
1.0	98060000.0	98070000.0	4.0	3.9661998748779297	0.9931953549385071
1.0	98130000.0	98140000.0	3.0	4.624819755554199	1.4397119283676147
1.0	98260000.0	98270000.0	6.0	4.759642601013184	1.5232750177383423
1.0	98350000.0	98360000.0	7.0	4.697347640991211	1.474558711051941
1.0	98380000.0	98390000.0	3.0	4.275272846221924	1.4331246614456177
1.0	98390000.0	98400000.0	2.0	5.24224853515625	1.808279275894165
1.0	98410000.0	98420000.0	3.0	5.446606159210205	1.920662522315979
1.0	98520000.0	98530000.0	6.0	5.103219032287598	1.7369177341461182
1.0	98590000.0	98600000.0	4.0	5.19013786315918	1.7838608026504517
1.0	98610000.0	98620000.0	3.0	5.039595127105713	1.6772792339324951
1.0	98700000.0	98710000.0	8.0	5.294534683227539	1.8468074798583984
1.0	98780000.0	98790000.0	6.0	5.350842475891113	1.8541805744171143
1.0	98820000.0	98830000.0	5.0	5.551671028137207	1.9977468252182007
1.0	98830000.0	98840000.0	4.0	5.312644004821777	1.8417326211929321
1.0	98860000.0	98870000.0	5.0	5.755258560180664	2.0651516914367676
1.0	98990000.0	99000000.0	3.0	5.885422706604004	2.122431516647339
1.0	99070000.0	99080000.0	3.0	5.197407245635986	1.763843297958374
1.0	99160000.0	99170000.0	9.0	4.476451396942139	1.3267825841903687
1.0	99290000.0	99300000.0	11.0	4.867542743682861	1.6078428030014038
1.0	99320000.0	99330000.0	6.0	5.24699592590332	1.81465744972229
1.0	99350000.0	99360000.0	3.0	5.53929328918457	1.9508116245269775
1.0	99360000.0	99370000.0	4.0	5.678528785705566	2.029858350753784
1.0	99370000.0	99380000.0	5.0	5.755753993988037	2.0988285541534424
1.0	99420000.0	99430000.0	2.0	5.614846229553223	2.0172929763793945
1.0	99430000.0	99440000.0	7.0	5.3288421630859375	1.8468587398529053
1.0	99470000.0	99480000.0	0.0	5.852697849273682	2.127255916595459
1.0	99560000.0	99570000.0	6.0	5.398993492126465	1.9011666774749756
1.0	99590000.0	99600000.0	4.0	5.249159812927246	1.8064817190170288
1.0	99690000.0	99700000.0	1.0	4.6836466789245605	1.4827462434768677
1.0	99710000.0	99720000.0	4.0	4.66295862197876	1.4738516807556152
1.0	99720000.0	99730000.0	8.0	4.49899959564209	1.362273097038269
1.0	99770000.0	99780000.0	3.0	4.5038347244262695	1.371443510055542
1.0	99780000.0	99790000.0	5.0	4.256256103515625	1.2122775316238403
1.0	99890000.0	99900000.0	4.0	4.249637603759766	1.2085130214691162
1.0	99980000.0	99990000.0	3.0	4.053660869598389	1.0659220218658447
1.0	100050000.0	100060000.0	3.0	4.0829057693481445	1.0779095888137817
1.0	100130000.0	100140000.0	1.0	4.263625144958496	1.1920548677444458
1.0	100150000.0	100160000.0	6.0	3.9145431518554688	0.9580297470092773
1.0	100200000.0	100210000.0	4.0	3.7220358848571777	0.871819794178009
1.0	100220000.0	100230000.0	4.0	4.012532711029053	1.0310477018356323
1.0	100240000.0	100250000.0	4.0	4.479277610778809	1.3475961685180664
1.0	100280000.0	100290000.0	5.0	4.206303119659424	1.1380714178085327
1.0	100290000.0	100300000.0	8.0	4.403742790222168	1.2860053777694702
1.0	100320000.0	100330000.0	1.0	3.9418959617614746	1.0096865892410278
1.0	100420000.0	100430000.0	3.0	3.9800734519958496	1.004278540611267
1.0	100430000.0	100440000.0	1.0	3.8580009937286377	1.030804991722107
1.0	100450000.0	100460000.0	2.0	3.7550017833709717	0.8405058979988098
1.0	100480000.0	100490000.0	2.0	3.349820375442505	0.6249011754989624
1.0	100500000.0	100510000.0	1.0	4.2410736083984375	1.2496639490127563
1.0	100590000.0	100600000.0	5.0	3.509056806564331	0.822898268699646
1.0	100840000.0	100850000.0	7.0	3.8348495960235596	0.9318788647651672
1.0	100890000.0	100900000.0	3.0	3.712062120437622	0.8208958506584167
1.0	100970000.0	100980000.0	3.0	3.4348349571228027	0.6584060192108154
1.0	100990000.0	101000000.0	4.0	3.71049165725708	0.8246553540229797
1.0	101000000.0	101010000.0	4.0	3.7981009483337402	0.8879866600036621
1.0	101050000.0	101060000.0	6.0	4.137764930725098	1.1225121021270752
1.0	101080000.0	101090000.0	3.0	4.073014259338379	1.0770288705825806
1.0	101090000.0	101100000.0	0.0	3.938103199005127	0.9639342427253723
1.0	101120000.0	101130000.0	6.0	4.317099094390869	1.2336393594741821
1.0	101180000.0	101190000.0	2.0	4.609690189361572	1.4273931980133057
1.0	101200000.0	101210000.0	6.0	4.6680006980896	1.4780876636505127
1.0	101230000.0	101240000.0	2.0	4.475111484527588	1.3493010997772217
1.0	101240000.0	101250000.0	5.0	4.651646137237549	1.4676475524902344
1.0	101320000.0	101330000.0	3.0	4.175230979919434	1.1540313959121704
1.0	101460000.0	101470000.0	3.0	3.7376036643981934	0.8447592854499817
1.0	101470000.0	101480000.0	1.0	3.8992905616760254	0.9430486559867859
1.0	101510000.0	101520000.0	5.0	4.1164655685424805	1.0944843292236328
1.0	101590000.0	101600000.0	2.0	4.530431747436523	1.3893896341323853
1.0	101610000.0	101620000.0	2.0	4.673985958099365	1.4730829000473022
1.0	101710000.0	101720000.0	4.0	4.65291690826416	1.4613730907440186
1.0	101750000.0	101760000.0	1.0	4.495901584625244	1.3622844219207764
1.0	101770000.0	101780000.0	5.0	4.896791934967041	1.6274359226226807
1.0	101830000.0	101840000.0	7.0	5.033409118652344	1.6986150741577148
1.0	101870000.0	101880000.0	4.0	5.889029502868652	2.157350540161133
1.0	101930000.0	101940000.0	5.0	6.028702735900879	2.2008872032165527
1.0	101950000.0	101960000.0	2.0	5.866833686828613	2.155466318130493
1.0	101960000.0	101970000.0	10.0	5.3677873611450195	1.885202169418335
1.0	102080000.0	102090000.0	9.0	5.736032009124756	2.072996139526367
1.0	102190000.0	102200000.0	3.0	6.211335182189941	2.2849409580230713
1.0	102340000.0	102350000.0	1.0	6.180839538574219	2.2725682258605957
1.0	102420000.0	102430000.0	5.0	6.102146148681641	2.2436633110046387
1.0	102450000.0	102460000.0	8.0	5.591230392456055	1.9899307489395142
1.0	102460000.0	102470000.0	4.0	6.231982231140137	2.2908363342285156
1.0	102580000.0	102590000.0	10.0	5.552539348602295	2.006706953048706
1.0	102600000.0	102610000.0	3.0	5.844020366668701	2.143312931060791
1.0	102610000.0	102620000.0	6.0	5.619025707244873	2.0170440673828125
1.0	102660000.0	102670000.0	1.0	6.468216896057129	2.366450786590576
1.0	102700000.0	102710000.0	10.0	5.421690940856934	1.9126627445220947
1.0	102710000.0	102720000.0	5.0	6.014064311981201	2.196765899658203
1.0	102770000.0	102780000.0	1.0	5.843494415283203	2.114652156829834
1.0	102820000.0	102830000.0	6.0	6.102051734924316	2.2364625930786133
1.0	102900000.0	102910000.0	7.0	6.100517749786377	2.230421543121338
1.0	102940000.0	102950000.0	2.0	5.8475494384765625	2.1122310161590576
1.0	103010000.0	103020000.0	6.0	6.183391094207764	2.2650954723358154
1.0	103070000.0	103080000.0	7.0	6.2127685546875	2.2815263271331787
1.0	103170000.0	103180000.0	5.0	6.0475850105285645	2.213698625564575
1.0	103340000.0	103350000.0	3.0	5.573489189147949	2.0057499408721924
1.0	103400000.0	103410000.0	5.0	5.695921421051025	2.064634084701538
1.0	103500000.0	103510000.0	7.0	5.07108211517334	1.7093918323516846
1.0	103720000.0	103730000.0	4.0	4.383640766143799	1.2768418788909912
1.0	103730000.0	103740000.0	11.0	4.295065879821777	1.2385427951812744
1.0	104050000.0	104060000.0	4.0	3.7875561714172363	0.8920095562934875
1.0	104120000.0	104130000.0	3.0	3.7939445972442627	0.8758493661880493
1.0	104130000.0	104140000.0	10.0	3.2646896839141846	0.5464844703674316
1.0	104470000.0	104480000.0	8.0	7.147458076477051	2.5342154502868652
1.0	104510000.0	104520000.0	5.0	7.435361385345459	2.5882577896118164
1.0	104770000.0	104780000.0	6.0	7.445028781890869	2.5915687084198
1.0	104780000.0	104790000.0	9.0	7.024982452392578	2.507765531539917
1.0	104910000.0	104920000.0	7.0	6.203022003173828	2.239320755004883
1.0	104940000.0	104950000.0	9.0	6.43230676651001	2.3485918045043945
1.0	104960000.0	104970000.0	5.0	6.7024827003479	2.4304370880126953
1.0	105120000.0	105130000.0	4.0	6.16590690612793	2.2574498653411865
1.0	105210000.0	105220000.0	6.0	5.7508392333984375	2.0804600715637207
1.0	105250000.0	105260000.0	3.0	5.833044052124023	2.120746612548828
1.0	105260000.0	105270000.0	4.0	6.189576148986816	2.2686409950256348
1.0	105280000.0	105290000.0	10.0	5.844085216522217	2.1220250129699707
1.0	105350000.0	105360000.0	3.0	6.7020583152771	2.4291229248046875
1.0	105360000.0	105370000.0	10.0	5.54543924331665	1.9950119256973267
1.0	105390000.0	105400000.0	10.0	5.430345058441162	2.043398380279541
1.0	105530000.0	105540000.0	5.0	5.897872447967529	2.1444661617279053
1.0	105540000.0	105550000.0	10.0	5.955287933349609	2.1872522830963135
1.0	105600000.0	105610000.0	3.0	6.379874229431152	2.3320257663726807
1.0	105620000.0	105630000.0	5.0	6.39304256439209	2.3400487899780273
1.0	105670000.0	105680000.0	3.0	5.925477981567383	2.144693374633789
1.0	105710000.0	105720000.0	8.0	5.791576385498047	2.0934817790985107
1.0	105770000.0	105780000.0	5.0	5.788961410522461	2.0914151668548584
1.0	105800000.0	105810000.0	6.0	5.804891109466553	2.1216683387756348
1.0	105890000.0	105900000.0	8.0	5.90533447265625	2.1488733291625977
1.0	105930000.0	105940000.0	8.0	6.421194553375244	2.3488595485687256
1.0	105980000.0	105990000.0	5.0	7.026357173919678	2.508484363555908
1.0	105990000.0	106000000.0	5.0	6.604410648345947	2.404877185821533
1.0	106010000.0	106020000.0	4.0	6.576713562011719	2.3879120349884033
1.0	106120000.0	106130000.0	4.0	5.790949821472168	2.1908493041992188
1.0	106130000.0	106140000.0	6.0	6.605393409729004	2.4024899005889893
1.0	106210000.0	106220000.0	5.0	6.147824287414551	2.2505123615264893
1.0	106220000.0	106230000.0	7.0	6.015264987945557	2.1958014965057373
1.0	106290000.0	106300000.0	8.0	6.218903064727783	2.28853178024292
1.0	106320000.0	106330000.0	6.0	6.393726348876953	2.3303816318511963
1.0	106490000.0	106500000.0	5.0	5.512307167053223	2.0480422973632812
1.0	106510000.0	106520000.0	3.0	6.578713417053223	2.397773265838623
1.0	106520000.0	106530000.0	5.0	6.574765682220459	2.395869016647339
1.0	106530000.0	106540000.0	6.0	6.445152282714844	2.3580424785614014
1.0	106580000.0	106590000.0	7.0	6.684349060058594	2.4248623847961426
1.0	106600000.0	106610000.0	11.0	6.616208076477051	2.409273624420166
1.0	106660000.0	106670000.0	5.0	7.544868469238281	2.6095430850982666
1.0	106680000.0	106690000.0	9.0	7.228517055511475	2.55381178855896
1.0	106730000.0	106740000.0	8.0	7.056013584136963	2.5132038593292236
1.0	106770000.0	106780000.0	8.0	6.64395809173584	2.4161014556884766
1.0	106790000.0	106800000.0	9.0	6.631218910217285	2.4097840785980225
1.0	106850000.0	106860000.0	4.0	5.584144592285156	1.985263466835022
1.0	106890000.0	106900000.0	5.0	5.800076961517334	2.0988340377807617
1.0	107110000.0	107120000.0	5.0	5.772738456726074	2.09512996673584
1.0	107120000.0	107130000.0	2.0	5.793639659881592	2.10642147064209
1.0	107130000.0	107140000.0	7.0	5.538746356964111	1.9811336994171143
1.0	107160000.0	107170000.0	4.0	5.615165710449219	2.013389825820923
1.0	107250000.0	107260000.0	9.0	6.330657005310059	2.327744960784912
1.0	107280000.0	107290000.0	1.0	6.823943138122559	2.4595580101013184
1.0	107300000.0	107310000.0	7.0	6.043982028961182	2.1944193840026855
1.0	107370000.0	107380000.0	5.0	6.393946170806885	2.3362929821014404
1.0	107380000.0	107390000.0	6.0	6.352848529815674	2.3314621448516846
1.0	107390000.0	107400000.0	4.0	6.488086700439453	2.368854522705078
1.0	107420000.0	107430000.0	6.0	6.093456745147705	2.2380526065826416
1.0	107460000.0	107470000.0	7.0	5.471267223358154	1.96266770362854
1.0	107520000.0	107530000.0	2.0	5.592909812927246	2.022331714630127
1.0	107550000.0	107560000.0	4.0	5.668529510498047	2.0475683212280273
1.0	107560000.0	107570000.0	10.0	5.30747127532959	1.8498804569244385
1.0	107600000.0	107610000.0	3.0	4.833166599273682	1.5925441980361938
1.0	107610000.0	107620000.0	9.0	5.026752471923828	1.684256911277771
1.0	107640000.0	107650000.0	3.0	5.506723403930664	1.9393123388290405
1.0	107660000.0	107670000.0	4.0	5.847409248352051	2.12864351272583
1.0	107760000.0	107770000.0	4.0	5.511771202087402	1.9644607305526733
1.0	107850000.0	107860000.0	2.0	4.580499172210693	1.42009699344635
1.0	107870000.0	107880000.0	1.0	4.44011926651001	1.3220794200897217
1.0	107970000.0	107980000.0	1.0	3.997567653656006	1.0216103792190552
1.0	107980000.0	107990000.0	2.0	4.153144359588623	1.123892068862915
1.0	108150000.0	108160000.0	1.0	3.8244926929473877	0.8803547024726868
1.0	108200000.0	108210000.0	1.0	4.101546764373779	1.1053287982940674
1.0	108310000.0	108320000.0	2.0	4.3200531005859375	1.2337205410003662
1.0	108330000.0	108340000.0	5.0	4.066885948181152	1.0560696125030518
1.0	108350000.0	108360000.0	2.0	4.012384414672852	1.018599510192871
1.0	108360000.0	108370000.0	4.0	4.01556396484375	1.020885705947876
1.0	108410000.0	108420000.0	6.0	3.702956438064575	0.8182418942451477
1.0	108440000.0	108450000.0	2.0	3.6359691619873047	0.7743832468986511
1.0	108460000.0	108470000.0	8.0	3.8259193897247314	0.8934465646743774
1.0	108510000.0	108520000.0	8.0	4.050710201263428	1.0541250705718994
1.0	108580000.0	108590000.0	5.0	4.1946563720703125	1.144269585609436
1.0	108640000.0	108650000.0	4.0	4.035667419433594	1.0360193252563477
1.0	108750000.0	108760000.0	1.0	3.0458645820617676	0.43367892503738403
1.0	109160000.0	109170000.0	4.0	3.810307025909424	0.8820884823799133
[truncated: 47,567 more rows]
