# Supplementary material for: Genome-wide mapping of somatic mutation rates uncovers drivers of cancer
Source: Nat Biotechnol. 2022 Jun 20;40(11):1634–43. doi: 10.1038/s41587-022-01353-8 (PMC9646522; doi:10.1038/s41587-022-01353-8)
Supplement: Supplementary file 4 — Regions and model predictions for each fold of each cancer for which a deep learning model was trained. Regions that were filtered are also listed along with their respective model predictions. [file 41587_2022_1353_MOESM4_ESM.zip › kfold_results/Breast-AdenoCa/fold_4.txt]

CHROM	START	END	Y_TRUE	Y_PRED	STD
1.0	860000.0	870000.0	4.0	4.895662307739258	0.3578435480594635
1.0	870000.0	880000.0	4.0	4.81901741027832	0.34900009632110596
1.0	920000.0	930000.0	6.0	4.8985724449157715	0.3581758737564087
1.0	1000000.0	1010000.0	3.0	4.739093780517578	0.33961039781570435
1.0	1030000.0	1040000.0	6.0	3.958350658416748	0.2392471581697464
1.0	1060000.0	1070000.0	5.0	5.044943809509277	0.374613881111145
1.0	1100000.0	1110000.0	7.0	4.158927917480469	0.26646557450294495
1.0	1200000.0	1210000.0	2.0	4.260551452636719	0.2798961400985718
1.0	1220000.0	1230000.0	1.0	4.1525750160217285	0.26561588048934937
1.0	1250000.0	1260000.0	5.0	3.592191696166992	0.18759505450725555
1.0	1270000.0	1280000.0	4.0	3.542254686355591	0.18042711913585663
1.0	1320000.0	1330000.0	2.0	3.4767508506774902	0.17102542519569397
1.0	1330000.0	1340000.0	5.0	4.124706745147705	0.26188310980796814
1.0	1600000.0	1610000.0	3.0	3.020423173904419	0.10941119492053986
1.0	1680000.0	1690000.0	1.0	2.7842249870300293	0.09087587893009186
1.0	1710000.0	1720000.0	2.0	4.022650241851807	0.24807114899158478
1.0	1790000.0	1800000.0	5.0	4.3675737380981445	0.2937634587287903
1.0	1820000.0	1830000.0	1.0	5.053234100341797	0.3755261301994324
1.0	1870000.0	1880000.0	19.0	5.373627662658691	0.4094202518463135
1.0	1990000.0	2000000.0	2.0	3.6200592517852783	0.19158335030078888
1.0	2040000.0	2050000.0	3.0	3.9892189502716064	0.24349531531333923
1.0	2060000.0	2070000.0	4.0	4.362894535064697	0.2931627035140991
1.0	2110000.0	2120000.0	3.0	3.4991698265075684	0.17423924803733826
1.0	2270000.0	2280000.0	4.0	4.569089412689209	0.31907930970191956
1.0	2320000.0	2330000.0	8.0	3.5822913646698	0.18617187440395355
1.0	2380000.0	2390000.0	4.0	3.944002628326416	0.23726971447467804
1.0	2430000.0	2440000.0	3.0	3.6884872913360596	0.2013588696718216
1.0	2540000.0	2550000.0	8.0	4.111858367919922	0.2601563334465027
1.0	2550000.0	2560000.0	3.0	4.047450065612793	0.25145047903060913
1.0	2740000.0	2750000.0	5.0	6.14704704284668	0.4798506200313568
1.0	2750000.0	2760000.0	6.0	5.445741176605225	0.4166683256626129
1.0	2760000.0	2770000.0	3.0	5.917337894439697	0.46061357855796814
1.0	2780000.0	2790000.0	4.0	6.184483528137207	0.4828539490699768
1.0	2860000.0	2870000.0	3.0	6.975069999694824	0.5375374555587769
1.0	2910000.0	2920000.0	7.0	6.511467933654785	0.5074829459190369
1.0	2950000.0	2960000.0	9.0	6.2485575675964355	0.4879024028778076
1.0	2960000.0	2970000.0	12.0	6.721399784088135	0.5217958688735962
1.0	2970000.0	2980000.0	6.0	7.075481414794922	0.5432990193367004
1.0	2980000.0	2990000.0	5.0	7.47705602645874	0.563719630241394
1.0	2990000.0	3000000.0	9.0	6.754576683044434	0.523950457572937
1.0	3110000.0	3120000.0	6.0	6.515658378601074	0.5077804327011108
1.0	3160000.0	3170000.0	7.0	6.348519325256348	0.49556392431259155
1.0	3250000.0	3260000.0	6.0	6.096769332885742	0.47576022148132324
1.0	3260000.0	3270000.0	5.0	5.717543601989746	0.44272541999816895
1.0	3400000.0	3410000.0	3.0	4.417805194854736	0.30017074942588806
1.0	3420000.0	3430000.0	5.0	4.861475944519043	0.35391584038734436
1.0	3470000.0	3480000.0	5.0	4.269832134246826	0.2811080515384674
1.0	3620000.0	3630000.0	1.0	3.904693603515625	0.2318182736635208
1.0	3640000.0	3650000.0	3.0	3.8411598205566406	0.2229488641023636
1.0	3650000.0	3660000.0	1.0	3.4829163551330566	0.1719036102294922
1.0	3670000.0	3680000.0	5.0	4.478978157043457	0.3078879415988922
1.0	3740000.0	3750000.0	5.0	3.2740180492401123	0.14222772419452667
1.0	3770000.0	3780000.0	3.0	3.5697834491729736	0.1843763291835785
1.0	3820000.0	3830000.0	4.0	3.1953349113464355	0.13143165409564972
1.0	4030000.0	4040000.0	7.0	5.460418224334717	0.4181254804134369
1.0	4050000.0	4060000.0	9.0	5.473073482513428	0.41937774419784546
1.0	4120000.0	4130000.0	3.0	7.043603420257568	0.5415008664131165
1.0	4190000.0	4200000.0	10.0	6.864130973815918	0.5308613181114197
1.0	4270000.0	4280000.0	8.0	7.138514518737793	0.5467813014984131
1.0	4350000.0	4360000.0	5.0	7.168324947357178	0.5483936667442322
1.0	4440000.0	4450000.0	9.0	7.363368034362793	0.5583652257919312
1.0	4550000.0	4560000.0	7.0	7.637136936187744	0.5707007646560669
1.0	4670000.0	4680000.0	10.0	6.262044429779053	0.48895448446273804
1.0	4700000.0	4710000.0	10.0	5.826490879058838	0.45260995626449585
1.0	4750000.0	4760000.0	8.0	5.913194179534912	0.460252046585083
1.0	4830000.0	4840000.0	6.0	6.869460105895996	0.5311893224716187
1.0	4860000.0	4870000.0	9.0	7.046216011047363	0.541648268699646
1.0	5050000.0	5060000.0	9.0	6.853017330169678	0.5301735401153564
1.0	5090000.0	5100000.0	4.0	6.863267421722412	0.530807614326477
1.0	5170000.0	5180000.0	6.0	4.672116279602051	0.331616073846817
1.0	5180000.0	5190000.0	3.0	5.665238857269287	0.4378630220890045
1.0	5360000.0	5370000.0	10.0	6.374772071838379	0.49753227829933167
1.0	5370000.0	5380000.0	16.0	6.061727046966553	0.47287026047706604
1.0	5630000.0	5640000.0	5.0	5.3290276527404785	0.40486812591552734
1.0	5640000.0	5650000.0	5.0	5.642380237579346	0.4357181191444397
1.0	5660000.0	5670000.0	3.0	5.209761619567871	0.39242953062057495
1.0	5730000.0	5740000.0	5.0	5.635318756103516	0.4350549578666687
1.0	5740000.0	5750000.0	7.0	5.162071228027344	0.38735201954841614
1.0	5820000.0	5830000.0	6.0	5.089791774749756	0.37953686714172363
1.0	5960000.0	5970000.0	3.0	3.3687655925750732	0.15558680891990662
1.0	5980000.0	5990000.0	4.0	3.5711212158203125	0.18456855416297913
1.0	6000000.0	6010000.0	3.0	3.5282275676727295	0.1784101277589798
1.0	6040000.0	6050000.0	2.0	3.333233594894409	0.15054097771644592
1.0	6180000.0	6190000.0	4.0	4.807430744171143	0.34765058755874634
1.0	6190000.0	6200000.0	3.0	4.742735862731934	0.34004515409469604
1.0	6300000.0	6310000.0	2.0	4.522667407989502	0.31333959102630615
1.0	6320000.0	6330000.0	5.0	3.56480073928833	0.1836608350276947
1.0	6360000.0	6370000.0	5.0	2.9539260864257812	0.10237137973308563
1.0	6490000.0	6500000.0	2.0	3.9745402336120605	0.2414802610874176
1.0	6500000.0	6510000.0	5.0	4.153986930847168	0.26580387353897095
1.0	6550000.0	6560000.0	3.0	4.122467041015625	0.2615841031074524
1.0	6560000.0	6570000.0	4.0	4.193517208099365	0.27106422185897827
1.0	6610000.0	6620000.0	4.0	4.517917633056641	0.3127484917640686
1.0	6620000.0	6630000.0	6.0	4.545102119445801	0.31611761450767517
1.0	6710000.0	6720000.0	6.0	3.4934592247009277	0.17342184484004974
1.0	6800000.0	6810000.0	2.0	3.6942684650421143	0.20218448340892792
1.0	6820000.0	6830000.0	3.0	3.7018699645996094	0.20326730608940125
1.0	6840000.0	6850000.0	1.0	3.7759041786193848	0.2137639969587326
1.0	6860000.0	6870000.0	3.0	2.9071271419525146	0.09809759259223938
1.0	6970000.0	6980000.0	7.0	3.553014039993286	0.18196845054626465
1.0	6990000.0	7000000.0	3.0	4.101108551025391	0.2587127983570099
1.0	7030000.0	7040000.0	3.0	4.25960111618042	0.27977651357650757
1.0	7080000.0	7090000.0	2.0	4.07024621963501	0.25454181432724
1.0	7120000.0	7130000.0	1.0	3.942054271697998	0.23699864745140076
1.0	7140000.0	7150000.0	1.0	3.6567962169647217	0.1968393474817276
1.0	7170000.0	7180000.0	3.0	3.561506748199463	0.18319416046142578
1.0	7180000.0	7190000.0	2.0	3.3130931854248047	0.14769437909126282
1.0	7310000.0	7320000.0	4.0	3.9047024250030518	0.231820747256279
1.0	7320000.0	7330000.0	4.0	3.719961643218994	0.20584222674369812
1.0	7410000.0	7420000.0	2.0	4.066252708435059	0.2540026605129242
1.0	7460000.0	7470000.0	4.0	4.224551200866699	0.2751648724079132
1.0	7480000.0	7490000.0	4.0	3.9844613075256348	0.24284450709819794
1.0	7490000.0	7500000.0	3.0	4.036988258361816	0.25002533197402954
1.0	7560000.0	7570000.0	6.0	4.27639627456665	0.2819654941558838
1.0	7580000.0	7590000.0	6.0	4.352500915527344	0.2918270230293274
1.0	7620000.0	7630000.0	4.0	4.445401191711426	0.3036649525165558
1.0	7630000.0	7640000.0	8.0	4.177487373352051	0.2689351737499237
1.0	7650000.0	7660000.0	4.0	3.954451322555542	0.23870964348316193
1.0	7770000.0	7780000.0	3.0	3.609973907470703	0.19013731181621552
1.0	7790000.0	7800000.0	1.0	3.3723080158233643	0.15608066320419312
1.0	7930000.0	7940000.0	5.0	4.094331741333008	0.25779980421066284
1.0	8000000.0	8010000.0	4.0	4.236945152282715	0.27679917216300964
1.0	8020000.0	8030000.0	4.0	3.3488776683807373	0.15274980664253235
1.0	8120000.0	8130000.0	1.0	4.314461708068848	0.28691837191581726
1.0	8160000.0	8170000.0	5.0	4.575970649719238	0.31992393732070923
1.0	8280000.0	8290000.0	4.0	4.418381214141846	0.3002418577671051
1.0	8330000.0	8340000.0	2.0	4.282595634460449	0.2827773690223694
1.0	8350000.0	8360000.0	4.0	4.1099138259887695	0.25989478826522827
1.0	8370000.0	8380000.0	4.0	3.5587806701660156	0.18279550969600677
1.0	8430000.0	8440000.0	1.0	3.5101478099823	0.1758192926645279
1.0	8500000.0	8510000.0	2.0	3.166317939758301	0.12754642963409424
1.0	8580000.0	8590000.0	4.0	3.360111951828003	0.15434876084327698
1.0	8660000.0	8670000.0	3.0	3.646789073944092	0.19541296362876892
1.0	8690000.0	8700000.0	6.0	3.597405195236206	0.18833725154399872
1.0	8790000.0	8800000.0	8.0	3.3413424491882324	0.15168361365795135
1.0	8810000.0	8820000.0	4.0	3.2783706188201904	0.14283889532089233
1.0	8830000.0	8840000.0	4.0	3.605032444000244	0.18943063914775848
1.0	8840000.0	8850000.0	3.0	3.362273693084717	0.15465697646141052
1.0	8870000.0	8880000.0	6.0	3.4024131298065186	0.16037115454673767
1.0	8880000.0	8890000.0	2.0	4.480248928070068	0.3080487847328186
1.0	8890000.0	8900000.0	3.0	4.565135955810547	0.3185925781726837
1.0	9020000.0	9030000.0	8.0	4.414467811584473	0.2997463047504425
1.0	9070000.0	9080000.0	4.0	4.891186714172363	0.3573337197303772
1.0	9130000.0	9140000.0	1.0	4.143634796142578	0.2644200623035431
1.0	9180000.0	9190000.0	1.0	3.762688159942627	0.21189634501934052
1.0	9240000.0	9250000.0	3.0	3.672531843185425	0.19908855855464935
1.0	9320000.0	9330000.0	3.0	3.2127156257629395	0.13378402590751648
1.0	9540000.0	9550000.0	2.0	4.6078596115112305	0.32383018732070923
1.0	9600000.0	9610000.0	1.0	3.7868664264678955	0.21531061828136444
1.0	9680000.0	9690000.0	8.0	4.307211875915527	0.28597673773765564
1.0	9730000.0	9740000.0	3.0	4.612444877624512	0.32438597083091736
1.0	9740000.0	9750000.0	8.0	3.8208892345428467	0.2201075553894043
1.0	9790000.0	9800000.0	3.0	3.4994003772735596	0.1742801070213318
1.0	9910000.0	9920000.0	2.0	3.315239667892456	0.1480046659708023
1.0	10100000.0	10110000.0	1.0	3.191957950592041	0.13096952438354492
1.0	10110000.0	10120000.0	2.0	3.152839422225952	0.12576833367347717
1.0	10120000.0	10130000.0	1.0	3.2050788402557373	0.13274914026260376
1.0	10130000.0	10140000.0	0.0	3.2677650451660156	0.14135418832302094
1.0	10190000.0	10200000.0	5.0	2.8507862091064453	0.09397611021995544
1.0	10230000.0	10240000.0	5.0	2.85768985748291	0.0944099873304367
1.0	10290000.0	10300000.0	4.0	3.1962156295776367	0.13154762983322144
1.0	10310000.0	10320000.0	0.0	3.3863701820373535	0.15808464586734772
1.0	10420000.0	10430000.0	5.0	3.2542901039123535	0.13949353992938995
1.0	10430000.0	10440000.0	1.0	3.3865952491760254	0.15811993181705475
1.0	10440000.0	10450000.0	4.0	3.5323429107666016	0.17899921536445618
1.0	10530000.0	10540000.0	5.0	3.515843629837036	0.17663177847862244
1.0	10650000.0	10660000.0	3.0	3.161191701889038	0.126870796084404
1.0	10730000.0	10740000.0	1.0	3.8929061889648438	0.2301815003156662
1.0	10770000.0	10780000.0	3.0	3.961263656616211	0.23965200781822205
1.0	10800000.0	10810000.0	6.0	3.826636552810669	0.22091229259967804
1.0	10820000.0	10830000.0	3.0	4.041574954986572	0.25065121054649353
1.0	10860000.0	10870000.0	5.0	4.249085903167725	0.27839237451553345
1.0	10890000.0	10900000.0	5.0	4.192254066467285	0.27089980244636536
1.0	10940000.0	10950000.0	1.0	4.496224403381348	0.3100462555885315
1.0	11050000.0	11060000.0	2.0	4.376497745513916	0.2949051260948181
1.0	11100000.0	11110000.0	4.0	4.278900623321533	0.28229284286499023
1.0	11140000.0	11150000.0	0.0	2.870659112930298	0.09529043734073639
1.0	11200000.0	11210000.0	3.0	3.3719019889831543	0.15601864457130432
1.0	11210000.0	11220000.0	2.0	3.401740312576294	0.16027845442295074
1.0	11300000.0	11310000.0	3.0	3.4884109497070312	0.17269214987754822
1.0	11310000.0	11320000.0	3.0	3.4851596355438232	0.1722281277179718
1.0	11340000.0	11350000.0	4.0	3.4777615070343018	0.17116180062294006
1.0	11430000.0	11440000.0	6.0	3.8247618675231934	0.22065219283103943
1.0	11450000.0	11460000.0	4.0	4.127377033233643	0.26224440336227417
1.0	11470000.0	11480000.0	4.0	4.4014811515808105	0.2980915904045105
1.0	11510000.0	11520000.0	2.0	4.343945503234863	0.29072311520576477
1.0	11590000.0	11600000.0	4.0	5.521878719329834	0.4241672158241272
1.0	11620000.0	11630000.0	8.0	4.932957649230957	0.3620895445346832
1.0	11640000.0	11650000.0	4.0	5.345088005065918	0.4065106511116028
1.0	11700000.0	11710000.0	3.0	4.532971382141113	0.31461694836616516
1.0	11760000.0	11770000.0	3.0	4.7942585945129395	0.3461107313632965
1.0	11780000.0	11790000.0	7.0	4.30364990234375	0.28551337122917175
1.0	11910000.0	11920000.0	3.0	4.888160705566406	0.3569859564304352
1.0	11920000.0	11930000.0	3.0	4.706031799316406	0.33567890524864197
1.0	11930000.0	11940000.0	3.0	4.564815998077393	0.3185531198978424
1.0	12000000.0	12010000.0	7.0	3.580040693283081	0.18584927916526794
1.0	12040000.0	12050000.0	4.0	3.2729790210723877	0.1420791745185852
1.0	12090000.0	12100000.0	7.0	3.7588095664978027	0.21134857833385468
1.0	12160000.0	12170000.0	5.0	4.042551040649414	0.25078266859054565
1.0	12190000.0	12200000.0	5.0	4.0728654861450195	0.25490114092826843
1.0	12290000.0	12300000.0	1.0	3.209331512451172	0.13332121074199677
1.0	12300000.0	12310000.0	0.0	2.926769733428955	0.09980931133031845
1.0	12460000.0	12470000.0	4.0	3.345940351486206	0.15233895182609558
1.0	12560000.0	12570000.0	5.0	3.3393452167510986	0.1513991802930832
1.0	12600000.0	12610000.0	4.0	4.1686248779296875	0.26775720715522766
1.0	12710000.0	12720000.0	2.0	4.0805253982543945	0.25593289732933044
1.0	12730000.0	12740000.0	1.0	4.139972686767578	0.2639272212982178
1.0	12860000.0	12870000.0	4.0	4.199227333068848	0.27181941270828247
1.0	13870000.0	13880000.0	7.0	4.544806957244873	0.31608471274375916
1.0	14090000.0	14100000.0	5.0	3.6302330493927	0.1930428445339203
1.0	14100000.0	14110000.0	2.0	3.343947172164917	0.15205350518226624
1.0	14130000.0	14140000.0	3.0	3.551610231399536	0.1817668080329895
1.0	14180000.0	14190000.0	3.0	4.085975646972656	0.25666743516921997
1.0	14220000.0	14230000.0	3.0	4.217625617980957	0.2742552161216736
1.0	14270000.0	14280000.0	3.0	4.118714332580566	0.2610810399055481
1.0	14300000.0	14310000.0	3.0	4.128246307373047	0.2623586058616638
1.0	14330000.0	14340000.0	1.0	4.3482561111450195	0.29127952456474304
1.0	14340000.0	14350000.0	4.0	4.212384223937988	0.27355891466140747
1.0	14380000.0	14390000.0	4.0	4.254612922668457	0.2791220247745514
1.0	14400000.0	14410000.0	7.0	4.21100378036499	0.27337703108787537
1.0	14410000.0	14420000.0	4.0	4.247386932373047	0.27817246317863464
1.0	14530000.0	14540000.0	4.0	3.9027493000030518	0.23155105113983154
1.0	14560000.0	14570000.0	5.0	3.9816863536834717	0.24245937168598175
1.0	14590000.0	14600000.0	6.0	3.91389536857605	0.2331024408340454
1.0	14630000.0	14640000.0	1.0	4.062779426574707	0.25353285670280457
1.0	14660000.0	14670000.0	6.0	4.169669151306152	0.26789912581443787
1.0	14670000.0	14680000.0	3.0	4.34616231918335	0.2910086214542389
1.0	14730000.0	14740000.0	3.0	3.990473985671997	0.2436695396900177
1.0	14750000.0	14760000.0	5.0	4.033263206481934	0.2495192587375641
1.0	14780000.0	14790000.0	1.0	4.1129584312438965	0.2603018879890442
1.0	14800000.0	14810000.0	1.0	4.160866737365723	0.2667229473590851
1.0	14840000.0	14850000.0	2.0	3.98598051071167	0.24305155873298645
1.0	14870000.0	14880000.0	3.0	3.932231903076172	0.23564210534095764
1.0	14880000.0	14890000.0	6.0	3.8850181102752686	0.22907774150371552
1.0	15010000.0	15020000.0	2.0	3.9119606018066406	0.23283067345619202
1.0	15120000.0	15130000.0	2.0	3.735135316848755	0.2079962193965912
1.0	15200000.0	15210000.0	8.0	3.726248264312744	0.2067338228225708
1.0	15210000.0	15220000.0	4.0	3.975767135620117	0.24164751172065735
1.0	15220000.0	15230000.0	0.0	4.101534843444824	0.2587731182575226
1.0	15230000.0	15240000.0	4.0	3.894570827484131	0.2304118424654007
1.0	15290000.0	15300000.0	8.0	3.406231641769409	0.16091805696487427
1.0	15360000.0	15370000.0	1.0	3.3979649543762207	0.15973502397537231
1.0	15480000.0	15490000.0	5.0	3.5142147541046143	0.17639566957950592
1.0	15530000.0	15540000.0	8.0	3.3624508380889893	0.15468445420265198
1.0	15550000.0	15560000.0	3.0	3.934056520462036	0.2358914315700531
1.0	15590000.0	15600000.0	5.0	3.6002025604248047	0.18874530494213104
1.0	15610000.0	15620000.0	2.0	4.246777534484863	0.2780930995941162
1.0	15630000.0	15640000.0	3.0	4.145112037658691	0.26461753249168396
1.0	15680000.0	15690000.0	3.0	4.411375045776367	0.2993527948856354
1.0	15700000.0	15710000.0	5.0	4.170555591583252	0.2680118680000305
1.0	15750000.0	15760000.0	4.0	3.756864070892334	0.21107730269432068
1.0	15770000.0	15780000.0	4.0	4.209109306335449	0.27312666177749634
1.0	15820000.0	15830000.0	2.0	3.163130283355713	0.12712636590003967
1.0	15840000.0	15850000.0	1.0	3.121392011642456	0.12168481200933456
1.0	15880000.0	15890000.0	2.0	3.1684885025024414	0.12782974541187286
1.0	15890000.0	15900000.0	1.0	3.0435702800750732	0.11208678781986237
1.0	15940000.0	15950000.0	4.0	4.066152572631836	0.2539864480495453
1.0	15980000.0	15990000.0	2.0	3.2221717834472656	0.135067418217659
1.0	16000000.0	16010000.0	5.0	4.0320000648498535	0.24934732913970947
1.0	16230000.0	16240000.0	1.0	3.630078077316284	0.19302524626255035
1.0	16470000.0	16480000.0	2.0	4.675560474395752	0.3320264518260956
1.0	16520000.0	16530000.0	9.0	3.9291489124298096	0.2352115362882614
1.0	16560000.0	16570000.0	3.0	4.1494269371032715	0.2651936411857605
1.0	16740000.0	16750000.0	2.0	4.373354911804199	0.29450398683547974
1.0	17040000.0	17050000.0	6.0	3.7952370643615723	0.2164972573518753
1.0	17240000.0	17250000.0	1.0	3.5234036445617676	0.17771095037460327
1.0	17330000.0	17340000.0	1.0	3.204664945602417	0.13269571959972382
1.0	17340000.0	17350000.0	2.0	3.2663567066192627	0.14115752279758453
1.0	17410000.0	17420000.0	6.0	3.454455852508545	0.16782429814338684
1.0	17440000.0	17450000.0	1.0	3.853276491165161	0.22464653849601746
1.0	17510000.0	17520000.0	3.0	3.5498759746551514	0.18152205646038055
1.0	17520000.0	17530000.0	0.0	3.959367036819458	0.2393890917301178
1.0	17560000.0	17570000.0	2.0	4.0631818771362305	0.2535839378833771
1.0	17580000.0	17590000.0	4.0	3.929198741912842	0.2352207601070404
1.0	17620000.0	17630000.0	6.0	3.8599534034729004	0.22558355331420898
1.0	17660000.0	17670000.0	8.0	4.168914794921875	0.26779356598854065
1.0	17680000.0	17690000.0	2.0	4.240684986114502	0.27728646993637085
1.0	17690000.0	17700000.0	3.0	3.885230302810669	0.22910992801189423
1.0	17710000.0	17720000.0	1.0	4.332162380218506	0.2892075181007385
1.0	17750000.0	17760000.0	2.0	3.4205899238586426	0.16297052800655365
1.0	17830000.0	17840000.0	2.0	4.117002010345459	0.26085129380226135
1.0	17990000.0	18000000.0	2.0	3.750570774078369	0.21018579602241516
1.0	18040000.0	18050000.0	4.0	4.181478500366211	0.26946669816970825
1.0	18060000.0	18070000.0	6.0	4.002480506896973	0.2453102171421051
1.0	18140000.0	18150000.0	6.0	4.101924419403076	0.2588282525539398
1.0	18170000.0	18180000.0	2.0	4.122282981872559	0.2615581154823303
1.0	18180000.0	18190000.0	5.0	3.939239025115967	0.2366088330745697
1.0	18220000.0	18230000.0	4.0	3.947052001953125	0.2376929521560669
1.0	18240000.0	18250000.0	2.0	4.035923004150391	0.24987657368183136
1.0	18310000.0	18320000.0	3.0	4.159768104553223	0.26657819747924805
1.0	18410000.0	18420000.0	4.0	4.069361209869385	0.25442177057266235
1.0	18430000.0	18440000.0	0.0	4.630420207977295	0.3265755772590637
1.0	18440000.0	18450000.0	2.0	4.188906192779541	0.27045315504074097
1.0	18570000.0	18580000.0	2.0	4.810154914855957	0.34796687960624695
1.0	18650000.0	18660000.0	5.0	4.782229423522949	0.3447028398513794
1.0	18690000.0	18700000.0	6.0	4.955267906188965	0.36461251974105835
1.0	18740000.0	18750000.0	7.0	4.382643699645996	0.29569220542907715
1.0	18870000.0	18880000.0	4.0	4.1917643547058105	0.27083179354667664
1.0	19090000.0	19100000.0	6.0	4.361496925354004	0.2929843068122864
1.0	19130000.0	19140000.0	6.0	4.456794738769531	0.3051013648509979
1.0	19140000.0	19150000.0	1.0	4.448672294616699	0.30407634377479553
1.0	19190000.0	19200000.0	3.0	3.775012969970703	0.21363970637321472
1.0	19200000.0	19210000.0	6.0	3.3838939666748047	0.15773113071918488
1.0	19210000.0	19220000.0	1.0	3.560655117034912	0.18307068943977356
1.0	19300000.0	19310000.0	7.0	3.745579242706299	0.2094714194536209
1.0	19340000.0	19350000.0	5.0	4.1713457107543945	0.268116295337677
1.0	19650000.0	19660000.0	2.0	3.1960930824279785	0.131537064909935
1.0	19750000.0	19760000.0	4.0	3.1408352851867676	0.12419719994068146
1.0	19760000.0	19770000.0	2.0	3.2179596424102783	0.1344970166683197
1.0	19890000.0	19900000.0	2.0	4.080966949462891	0.2559955418109894
1.0	19930000.0	19940000.0	0.0	3.2250709533691406	0.1354663223028183
1.0	19950000.0	19960000.0	0.0	3.202786922454834	0.1324339061975479
1.0	20020000.0	20030000.0	1.0	3.3274312019348145	0.1497218757867813
1.0	20060000.0	20070000.0	4.0	3.572985887527466	0.1848408281803131
1.0	20070000.0	20080000.0	0.0	3.612161159515381	0.19045287370681763
1.0	20130000.0	20140000.0	3.0	4.85518741607666	0.35319197177886963
1.0	20180000.0	20190000.0	6.0	4.574525833129883	0.3197484016418457
1.0	20200000.0	20210000.0	2.0	4.616246700286865	0.32484903931617737
1.0	20390000.0	20400000.0	3.0	4.92171573638916	0.3608124852180481
1.0	20400000.0	20410000.0	3.0	4.642712116241455	0.32806462049484253
1.0	20410000.0	20420000.0	5.0	4.635071754455566	0.3271403908729553
1.0	20460000.0	20470000.0	3.0	4.409832954406738	0.2991575300693512
1.0	20480000.0	20490000.0	7.0	4.183103561401367	0.2696828246116638
1.0	20570000.0	20580000.0	6.0	4.336358070373535	0.28974610567092896
1.0	20630000.0	20640000.0	5.0	4.194707870483398	0.2712227702140808
1.0	20660000.0	20670000.0	5.0	4.337803840637207	0.2899336516857147
1.0	20800000.0	20810000.0	3.0	4.208919048309326	0.2731042802333832
1.0	20860000.0	20870000.0	5.0	4.594090461730957	0.3221486806869507
1.0	20910000.0	20920000.0	6.0	4.825808525085449	0.349789559841156
1.0	20990000.0	21000000.0	6.0	4.14195442199707	0.2641928195953369
1.0	21020000.0	21030000.0	5.0	4.359026908874512	0.29266637563705444
1.0	21060000.0	21070000.0	1.0	3.462531328201294	0.1689801663160324
1.0	21080000.0	21090000.0	1.0	3.3017334938049316	0.14610281586647034
1.0	21090000.0	21100000.0	0.0	3.299722194671631	0.1458171010017395
1.0	21150000.0	21160000.0	3.0	2.8025197982788086	0.09151332080364227
1.0	21220000.0	21230000.0	2.0	3.3240954875946045	0.1492527425289154
1.0	21230000.0	21240000.0	2.0	3.220214366912842	0.13480794429779053
1.0	21360000.0	21370000.0	1.0	3.2868258953094482	0.14402034878730774
1.0	21410000.0	21420000.0	2.0	3.1294941902160645	0.12273059040307999
1.0	21460000.0	21470000.0	5.0	3.3203506469726562	0.14872252941131592
1.0	21490000.0	21500000.0	1.0	3.505661725997925	0.17517445981502533
1.0	21550000.0	21560000.0	2.0	3.5146915912628174	0.17647023499011993
1.0	21640000.0	21650000.0	3.0	3.4004993438720703	0.16010037064552307
1.0	21660000.0	21670000.0	4.0	3.302633285522461	0.1462268829345703
1.0	21720000.0	21730000.0	3.0	3.580268144607544	0.18588057160377502
1.0	21850000.0	21860000.0	3.0	3.5710220336914062	0.1845587193965912
1.0	21880000.0	21890000.0	4.0	3.976423978805542	0.2417396754026413
1.0	21890000.0	21900000.0	0.0	4.062335968017578	0.25347256660461426
1.0	21960000.0	21970000.0	2.0	3.4564895629882812	0.1681143343448639
1.0	22010000.0	22020000.0	3.0	3.0115461349487305	0.10841254144906998
1.0	22030000.0	22040000.0	2.0	3.3090908527374268	0.14712999761104584
1.0	22050000.0	22060000.0	0.0	3.3536810874938965	0.15343165397644043
1.0	22080000.0	22090000.0	0.0	3.2771193981170654	0.142665296792984
1.0	22180000.0	22190000.0	1.0	3.6581108570098877	0.19702550768852234
1.0	22240000.0	22250000.0	4.0	3.6840004920959473	0.2007201611995697
1.0	22280000.0	22290000.0	1.0	3.813845157623291	0.21911752223968506
1.0	22390000.0	22400000.0	3.0	2.908754587173462	0.09823235124349594
1.0	22450000.0	22460000.0	2.0	3.148250102996826	0.12516134977340698
1.0	22490000.0	22500000.0	0.0	3.5302300453186035	0.17869725823402405
1.0	22560000.0	22570000.0	3.0	3.9039993286132812	0.23172156512737274
1.0	22740000.0	22750000.0	1.0	3.841897487640381	0.22305560111999512
1.0	22760000.0	22770000.0	6.0	3.4707889556884766	0.17015966773033142
1.0	22830000.0	22840000.0	2.0	3.1438305377960205	0.12458714097738266
1.0	22860000.0	22870000.0	1.0	3.4591383934020996	0.16849377751350403
1.0	22870000.0	22880000.0	2.0	3.87538480758667	0.22774145007133484
1.0	22910000.0	22920000.0	4.0	3.825700044631958	0.22078068554401398
1.0	22930000.0	22940000.0	4.0	3.909677028656006	0.23251202702522278
1.0	23000000.0	23010000.0	5.0	4.042208671569824	0.2507379651069641
1.0	23030000.0	23040000.0	3.0	3.8419671058654785	0.2230638563632965
1.0	23040000.0	23050000.0	3.0	3.849351406097412	0.22410082817077637
1.0	23060000.0	23070000.0	4.0	3.938782215118408	0.23654215037822723
1.0	23150000.0	23160000.0	2.0	3.3723912239074707	0.15609170496463776
1.0	23160000.0	23170000.0	5.0	3.558866024017334	0.18281498551368713
1.0	23200000.0	23210000.0	2.0	3.8309082984924316	0.22151534259319305
1.0	23240000.0	23250000.0	3.0	3.7647545337677	0.21218843758106232
1.0	23260000.0	23270000.0	3.0	3.471416473388672	0.17025382816791534
1.0	23270000.0	23280000.0	5.0	3.829197645187378	0.22127461433410645
1.0	23330000.0	23340000.0	2.0	3.9326183795928955	0.23569293320178986
1.0	23340000.0	23350000.0	3.0	3.4753754138946533	0.17082275450229645
1.0	23360000.0	23370000.0	0.0	3.0757834911346436	0.11595747619867325
1.0	23410000.0	23420000.0	2.0	2.874295949935913	0.09554342925548553
1.0	23440000.0	23450000.0	3.0	3.0369105339050293	0.11131428182125092
1.0	23590000.0	23600000.0	8.0	4.778489589691162	0.34426236152648926
1.0	23650000.0	23660000.0	2.0	3.6862118244171143	0.20103636384010315
1.0	23750000.0	23760000.0	4.0	3.4690346717834473	0.16991230845451355
1.0	23760000.0	23770000.0	2.0	3.743607997894287	0.2091972529888153
1.0	23820000.0	23830000.0	5.0	4.0019145011901855	0.24523524940013885
1.0	23870000.0	23880000.0	5.0	3.900329113006592	0.23121313750743866
1.0	23930000.0	23940000.0	7.0	4.216763496398926	0.2741397023200989
1.0	24060000.0	24070000.0	1.0	3.5219547748565674	0.17750650644302368
1.0	24100000.0	24110000.0	2.0	3.775526523590088	0.21371693909168243
1.0	24150000.0	24160000.0	7.0	3.7234280109405518	0.20633172988891602
1.0	24220000.0	24230000.0	2.0	3.5788204669952393	0.1856715977191925
1.0	24300000.0	24310000.0	0.0	3.0778939723968506	0.11621879041194916
1.0	24400000.0	24410000.0	2.0	3.6864254474639893	0.20106501877307892
1.0	24480000.0	24490000.0	4.0	3.5895450115203857	0.18721356987953186
1.0	24490000.0	24500000.0	2.0	3.7709293365478516	0.2130652368068695
1.0	24520000.0	24530000.0	1.0	4.24794864654541	0.2782425880432129
1.0	24530000.0	24540000.0	5.0	4.201685905456543	0.27214616537094116
1.0	24680000.0	24690000.0	5.0	3.374171495437622	0.15633998811244965
1.0	24690000.0	24700000.0	4.0	3.4937801361083984	0.1734677255153656
1.0	24740000.0	24750000.0	3.0	3.4666290283203125	0.1695692092180252
1.0	24790000.0	24800000.0	3.0	3.3216934204101562	0.14891400933265686
1.0	24800000.0	24810000.0	5.0	3.471383571624756	0.17024853825569153
1.0	24810000.0	24820000.0	3.0	3.904804229736328	0.2318345308303833
1.0	24860000.0	24870000.0	0.0	3.266658067703247	0.14120163023471832
1.0	24900000.0	24910000.0	2.0	3.8281753063201904	0.22113177180290222
1.0	24960000.0	24970000.0	5.0	4.412737846374512	0.2995256185531616
1.0	25000000.0	25010000.0	2.0	3.8791747093200684	0.22826513648033142
1.0	25030000.0	25040000.0	5.0	4.48856258392334	0.30908656120300293
1.0	25120000.0	25130000.0	2.0	3.9799797534942627	0.242227703332901
1.0	25170000.0	25180000.0	7.0	4.283304691314697	0.28286778926849365
1.0	25190000.0	25200000.0	5.0	4.344963073730469	0.2908547520637512
1.0	25210000.0	25220000.0	5.0	4.4813971519470215	0.30819040536880493
1.0	25230000.0	25240000.0	7.0	4.521119117736816	0.3131449818611145
1.0	25260000.0	25270000.0	4.0	4.879044055938721	0.3559409976005554
1.0	25270000.0	25280000.0	7.0	4.747537612915039	0.340612530708313
1.0	25350000.0	25360000.0	3.0	4.076067924499512	0.25533342361450195
1.0	25400000.0	25410000.0	2.0	3.9226582050323486	0.23431456089019775
1.0	25480000.0	25490000.0	4.0	4.070218086242676	0.2545378804206848
1.0	25790000.0	25800000.0	6.0	3.1850693225860596	0.1300514191389084
1.0	25820000.0	25830000.0	1.0	3.3494114875793457	0.1528274565935135
1.0	25960000.0	25970000.0	2.0	3.8479270935058594	0.22389964759349823
1.0	25980000.0	25990000.0	1.0	3.931548595428467	0.23554539680480957
1.0	26080000.0	26090000.0	3.0	3.5104477405548096	0.17586210370063782
1.0	26110000.0	26120000.0	6.0	3.4153971672058105	0.16222426295280457
1.0	26140000.0	26150000.0	2.0	3.2238242626190186	0.1352904736995697
1.0	26220000.0	26230000.0	4.0	3.1444859504699707	0.12467525154352188
1.0	26280000.0	26290000.0	2.0	3.4357075691223145	0.16512922942638397
1.0	26290000.0	26300000.0	1.0	3.427985668182373	0.16402705013751984
1.0	26300000.0	26310000.0	3.0	3.3994503021240234	0.15995290875434875
1.0	26420000.0	26430000.0	2.0	4.334362983703613	0.28949064016342163
1.0	26450000.0	26460000.0	2.0	4.386312484741211	0.29615890979766846
1.0	26540000.0	26550000.0	6.0	4.2291998863220215	0.27577823400497437
1.0	26550000.0	26560000.0	3.0	4.083501815795898	0.2563372850418091
1.0	26690000.0	26700000.0	6.0	4.493166446685791	0.3096625506877899
1.0	26700000.0	26710000.0	4.0	5.135143280029297	0.38445499539375305
1.0	26790000.0	26800000.0	2.0	4.165958404541016	0.26740044355392456
1.0	26810000.0	26820000.0	1.0	4.677059173583984	0.3322073519229889
1.0	26850000.0	26860000.0	7.0	4.022404670715332	0.24803948402404785
1.0	26940000.0	26950000.0	5.0	3.669217586517334	0.19861237704753876
1.0	26970000.0	26980000.0	3.0	4.327600002288818	0.2886166572570801
1.0	27010000.0	27020000.0	2.0	4.777297019958496	0.3441227078437805
1.0	27020000.0	27030000.0	3.0	4.117133617401123	0.260868638753891
1.0	27100000.0	27110000.0	4.0	3.363011598587036	0.1547575145959854
1.0	27220000.0	27230000.0	2.0	3.8228869438171387	0.220387265086174
1.0	27260000.0	27270000.0	5.0	3.5916504859924316	0.18751677870750427
1.0	27300000.0	27310000.0	8.0	4.357190132141113	0.2924302816390991
1.0	27330000.0	27340000.0	2.0	4.531915187835693	0.31448501348495483
1.0	27350000.0	27360000.0	6.0	4.446859836578369	0.30384716391563416
1.0	27420000.0	27430000.0	5.0	3.544214963912964	0.18070581555366516
1.0	27430000.0	27440000.0	4.0	3.3511109352111816	0.15306825935840607
1.0	27560000.0	27570000.0	2.0	3.5162339210510254	0.17669424414634705
1.0	27580000.0	27590000.0	1.0	3.3712356090545654	0.1559268981218338
1.0	27780000.0	27790000.0	1.0	3.3856797218322754	0.15799212455749512
1.0	27790000.0	27800000.0	3.0	3.2854361534118652	0.14382138848304749
1.0	27830000.0	27840000.0	4.0	3.956451416015625	0.2389855831861496
1.0	27860000.0	27870000.0	2.0	3.667973279953003	0.1984361708164215
1.0	27890000.0	27900000.0	3.0	4.581256866455078	0.3205755352973938
1.0	27940000.0	27950000.0	4.0	5.477634429931641	0.4198274612426758
1.0	27990000.0	28000000.0	10.0	5.025341987609863	0.3724421560764313
1.0	28050000.0	28060000.0	3.0	4.501636505126953	0.3107193410396576
1.0	28080000.0	28090000.0	3.0	4.064395904541016	0.2537497580051422
1.0	28160000.0	28170000.0	1.0	3.000217914581299	0.1071666032075882
1.0	28230000.0	28240000.0	4.0	2.967245578765869	0.10369311273097992
1.0	28260000.0	28270000.0	1.0	3.750086545944214	0.210117906332016
1.0	28370000.0	28380000.0	1.0	3.4862732887268066	0.1723906397819519
1.0	28450000.0	28460000.0	8.0	4.383855819702148	0.2958458364009857
1.0	28470000.0	28480000.0	4.0	4.151341438293457	0.2654511332511902
1.0	28490000.0	28500000.0	3.0	4.193043231964111	0.2709997296333313
1.0	28520000.0	28530000.0	7.0	3.75333833694458	0.2105771005153656
1.0	28530000.0	28540000.0	5.0	3.850615978240967	0.22427800297737122
1.0	28560000.0	28570000.0	2.0	3.884831190109253	0.22905206680297852
1.0	28570000.0	28580000.0	3.0	4.52407169342041	0.3135133981704712
1.0	28610000.0	28620000.0	5.0	4.631484031677246	0.3267025351524353
1.0	28650000.0	28660000.0	3.0	3.9747345447540283	0.24150481820106506
1.0	28660000.0	28670000.0	5.0	3.750213623046875	0.21013355255126953
1.0	28720000.0	28730000.0	2.0	3.443653106689453	0.16627323627471924
1.0	28730000.0	28740000.0	5.0	3.5645527839660645	0.18362870812416077
1.0	28790000.0	28800000.0	4.0	3.377915859222412	0.15687981247901917
1.0	28820000.0	28830000.0	0.0	3.8681817054748535	0.22672919929027557
1.0	28840000.0	28850000.0	3.0	4.000104904174805	0.2449866533279419
1.0	28920000.0	28930000.0	6.0	3.9639079570770264	0.2400134801864624
1.0	28960000.0	28970000.0	6.0	4.314797878265381	0.28695839643478394
1.0	29030000.0	29040000.0	2.0	3.322397232055664	0.14901363849639893
1.0	29100000.0	29110000.0	3.0	3.800675868988037	0.21726277470588684
1.0	29140000.0	29150000.0	5.0	4.220877647399902	0.2746812403202057
1.0	29230000.0	29240000.0	4.0	3.8345627784729004	0.22202607989311218
1.0	29300000.0	29310000.0	5.0	3.3088040351867676	0.1470947563648224
1.0	29450000.0	29460000.0	2.0	3.992027759552002	0.24388130009174347
1.0	29490000.0	29500000.0	8.0	3.196836471557617	0.13163016736507416
1.0	29560000.0	29570000.0	7.0	4.159076690673828	0.26648423075675964
1.0	29650000.0	29660000.0	5.0	4.278316497802734	0.2822180390357971
1.0	29680000.0	29690000.0	3.0	4.488124370574951	0.3090321719646454
1.0	29730000.0	29740000.0	9.0	4.858675479888916	0.3535979390144348
1.0	30030000.0	30040000.0	4.0	3.5396220684051514	0.18004457652568817
1.0	30070000.0	30080000.0	4.0	4.227129936218262	0.2755059599876404
1.0	30110000.0	30120000.0	3.0	4.77249813079834	0.3435578942298889
1.0	30140000.0	30150000.0	4.0	5.551362037658691	0.42702895402908325
1.0	30170000.0	30180000.0	6.0	5.556578636169434	0.4275321364402771
1.0	30190000.0	30200000.0	7.0	5.646175861358643	0.43607252836227417
1.0	30270000.0	30280000.0	6.0	5.1827616691589355	0.38956204056739807
1.0	30350000.0	30360000.0	7.0	5.288848400115967	0.40072187781333923
1.0	30390000.0	30400000.0	8.0	5.383406639099121	0.410409152507782
1.0	30400000.0	30410000.0	9.0	5.425210952758789	0.4146166741847992
1.0	30420000.0	30430000.0	5.0	5.839282989501953	0.45375174283981323
1.0	30440000.0	30450000.0	5.0	5.6027374267578125	0.4319606423377991
1.0	30470000.0	30480000.0	5.0	4.964972496032715	0.36570194363594055
1.0	30500000.0	30510000.0	4.0	5.299920082092285	0.40186840295791626
1.0	30570000.0	30580000.0	6.0	5.468234062194824	0.4188973009586334
1.0	30580000.0	30590000.0	3.0	5.516935348510742	0.42368459701538086
1.0	30620000.0	30630000.0	8.0	5.109330654144287	0.38166189193725586
1.0	30670000.0	30680000.0	6.0	4.894161701202393	0.35767340660095215
1.0	30690000.0	30700000.0	4.0	5.151524066925049	0.38621991872787476
1.0	30840000.0	30850000.0	3.0	4.928674221038818	0.3616049587726593
1.0	30850000.0	30860000.0	3.0	4.954488277435303	0.3645199239253998
1.0	30870000.0	30880000.0	6.0	4.864530086517334	0.3542693257331848
1.0	31070000.0	31080000.0	5.0	5.1000237464904785	0.38065168261528015
1.0	31080000.0	31090000.0	3.0	4.786805152893066	0.34523627161979675
1.0	31100000.0	31110000.0	3.0	5.149462699890137	0.38599729537963867
1.0	31170000.0	31180000.0	7.0	4.6346001625061035	0.3270801901817322
1.0	31210000.0	31220000.0	7.0	4.911622524261475	0.3596656620502472
1.0	31290000.0	31300000.0	2.0	4.817070960998535	0.3487752079963684
1.0	31330000.0	31340000.0	4.0	4.324751377105713	0.28824934363365173
1.0	31380000.0	31390000.0	3.0	4.508327484130859	0.31155604124069214
1.0	31460000.0	31470000.0	5.0	3.716958522796631	0.20541279017925262
1.0	31530000.0	31540000.0	5.0	3.717207431793213	0.20545227825641632
1.0	31560000.0	31570000.0	7.0	4.81944465637207	0.3490504324436188
1.0	31690000.0	31700000.0	3.0	4.209219932556152	0.27314093708992004
1.0	31730000.0	31740000.0	3.0	3.282268524169922	0.14337779581546783
1.0	31750000.0	31760000.0	2.0	3.2482590675354004	0.13865867257118225
1.0	31830000.0	31840000.0	4.0	3.2570652961730957	0.13988059759140015
1.0	31900000.0	31910000.0	13.0	3.2307960987091064	0.13626021146774292
1.0	31930000.0	31940000.0	2.0	3.818920612335205	0.21982932090759277
1.0	31970000.0	31980000.0	3.0	5.506544589996338	0.42267045378685
1.0	32000000.0	32010000.0	1.0	4.2072553634643555	0.2728816866874695
1.0	32020000.0	32030000.0	7.0	4.028326988220215	0.24884626269340515
1.0	32100000.0	32110000.0	2.0	3.3269028663635254	0.14964629709720612
1.0	32120000.0	32130000.0	0.0	3.7505154609680176	0.21017973124980927
1.0	32160000.0	32170000.0	7.0	3.777993679046631	0.2140602171421051
1.0	32200000.0	32210000.0	4.0	3.6344962120056152	0.19365374743938446
1.0	32240000.0	32250000.0	3.0	4.435580253601074	0.302423894405365
1.0	32330000.0	32340000.0	6.0	4.262495517730713	0.28015023469924927
1.0	32400000.0	32410000.0	4.0	3.970494508743286	0.2409229576587677
1.0	32430000.0	32440000.0	4.0	4.75865364074707	0.3419256806373596
1.0	32470000.0	32480000.0	3.0	4.555009365081787	0.3173404932022095
1.0	32550000.0	32560000.0	1.0	3.4568309783935547	0.16816666722297668
1.0	32560000.0	32570000.0	6.0	3.262010097503662	0.14055831730365753
1.0	32590000.0	32600000.0	3.0	3.3009421825408936	0.14598800241947174
1.0	32630000.0	32640000.0	3.0	3.0666861534118652	0.1148432120680809
1.0	32700000.0	32710000.0	1.0	3.676295518875122	0.19962315261363983
1.0	32890000.0	32900000.0	6.0	4.538459777832031	0.315296471118927
1.0	32940000.0	32950000.0	1.0	4.222273826599121	0.2748640179634094
1.0	33010000.0	33020000.0	4.0	4.165565013885498	0.26734688878059387
1.0	33030000.0	33040000.0	1.0	4.043593406677246	0.25092393159866333
1.0	33090000.0	33100000.0	4.0	3.6711654663085938	0.1988919973373413
1.0	33140000.0	33150000.0	5.0	3.8289151191711426	0.22123241424560547
1.0	33200000.0	33210000.0	6.0	4.381886959075928	0.29559358954429626
1.0	33220000.0	33230000.0	1.0	4.883654594421387	0.35646986961364746
1.0	33270000.0	33280000.0	1.0	3.8536453247070312	0.2246977537870407
1.0	33290000.0	33300000.0	2.0	3.798992872238159	0.21702614426612854
1.0	33490000.0	33500000.0	4.0	3.1907994747161865	0.13081514835357666
1.0	33520000.0	33530000.0	4.0	3.724932909011841	0.20654499530792236
1.0	33540000.0	33550000.0	3.0	3.612804412841797	0.1905466765165329
1.0	33560000.0	33570000.0	1.0	3.3440024852752686	0.15205879509449005
1.0	33640000.0	33650000.0	4.0	3.0949127674102783	0.11832673847675323
1.0	33680000.0	33690000.0	5.0	3.2908637523651123	0.1445849984884262
1.0	33700000.0	33710000.0	1.0	3.7556605339050293	0.21090272068977356
1.0	33720000.0	33730000.0	3.0	3.1796467304229736	0.12932108342647552
1.0	33880000.0	33890000.0	2.0	3.687546968460083	0.20122560858726501
1.0	33910000.0	33920000.0	3.0	4.180333137512207	0.2693113088607788
1.0	34050000.0	34060000.0	4.0	5.486676216125488	0.42071980237960815
1.0	34060000.0	34070000.0	7.0	5.313164710998535	0.40323543548583984
1.0	34080000.0	34090000.0	5.0	5.8488993644714355	0.4546045660972595
1.0	34090000.0	34100000.0	8.0	5.684771537780762	0.43969088792800903
1.0	34240000.0	34250000.0	6.0	5.472078323364258	0.4192799925804138
1.0	34350000.0	34360000.0	1.0	4.526834964752197	0.3138568103313446
1.0	34390000.0	34400000.0	6.0	5.066751956939697	0.377010703086853
1.0	34430000.0	34440000.0	4.0	5.071928024291992	0.3775811791419983
1.0	34470000.0	34480000.0	9.0	5.38106632232666	0.4101739823818207
1.0	34560000.0	34570000.0	3.0	4.368362903594971	0.2938637435436249
1.0	34620000.0	34630000.0	4.0	5.753759860992432	0.4460456371307373
1.0	34680000.0	34690000.0	5.0	6.258441925048828	0.4886731505393982
1.0	34700000.0	34710000.0	2.0	6.096465110778809	0.4757380485534668
1.0	34740000.0	34750000.0	5.0	6.465476036071777	0.5041900277137756
1.0	34750000.0	34760000.0	4.0	6.0934038162231445	0.4754851460456848
1.0	34810000.0	34820000.0	10.0	5.676207542419434	0.4388895034790039
1.0	34930000.0	34940000.0	5.0	6.361658573150635	0.49655213952064514
1.0	34940000.0	34950000.0	4.0	6.506361961364746	0.5071218013763428
1.0	34960000.0	34970000.0	5.0	6.365179538726807	0.4968157410621643
1.0	35000000.0	35010000.0	7.0	6.307894229888916	0.49248427152633667
1.0	35110000.0	35120000.0	1.0	5.171950817108154	0.38840600848197937
1.0	35140000.0	35150000.0	3.0	4.948663711547852	0.36386656761169434
1.0	35250000.0	35260000.0	6.0	4.3807148933410645	0.29544612765312195
1.0	35300000.0	35310000.0	2.0	4.311850070953369	0.28657859563827515
1.0	35340000.0	35350000.0	8.0	4.279324054718018	0.28234824538230896
1.0	35370000.0	35380000.0	6.0	4.548081398010254	0.3164888620376587
1.0	35420000.0	35430000.0	1.0	3.697667360305786	0.20267288386821747
1.0	35480000.0	35490000.0	3.0	3.383835554122925	0.15771934390068054
1.0	35490000.0	35500000.0	4.0	3.4347758293151855	0.1650032252073288
1.0	35510000.0	35520000.0	1.0	4.29770565032959	0.28473925590515137
1.0	35530000.0	35540000.0	3.0	4.467721462249756	0.3064771294593811
1.0	35550000.0	35560000.0	4.0	3.692225694656372	0.2018917053937912
1.0	35640000.0	35650000.0	7.0	3.6259758472442627	0.19243189692497253
1.0	35650000.0	35660000.0	4.0	4.050372123718262	0.25184592604637146
1.0	35830000.0	35840000.0	8.0	3.311948299407959	0.14753830432891846
1.0	35900000.0	35910000.0	1.0	3.4174671173095703	0.16252557933330536
1.0	35910000.0	35920000.0	6.0	3.303138017654419	0.14629915356636047
1.0	35950000.0	35960000.0	1.0	3.4767234325408936	0.17101682722568512
1.0	36020000.0	36030000.0	3.0	3.490870952606201	0.17304521799087524
1.0	36030000.0	36040000.0	6.0	3.9529876708984375	0.2385115623474121
1.0	36040000.0	36050000.0	6.0	4.379232883453369	0.29525893926620483
1.0	36130000.0	36140000.0	2.0	4.922250270843506	0.3608713746070862
1.0	36170000.0	36180000.0	3.0	4.124134540557861	0.2618073523044586
1.0	36200000.0	36210000.0	6.0	3.472311496734619	0.17038317024707794
1.0	36290000.0	36300000.0	7.0	3.352278470993042	0.15323671698570251
1.0	36360000.0	36370000.0	1.0	3.1861391067504883	0.13018842041492462
1.0	36430000.0	36440000.0	4.0	3.1042609214782715	0.11950109899044037
1.0	36600000.0	36610000.0	5.0	3.678887128829956	0.19999168813228607
1.0	36630000.0	36640000.0	2.0	3.6425442695617676	0.19479940831661224
1.0	36640000.0	36650000.0	4.0	3.7987968921661377	0.21699485182762146
1.0	36730000.0	36740000.0	6.0	3.3115222454071045	0.14747914671897888
1.0	36780000.0	36790000.0	2.0	3.8467605113983154	0.22373147308826447
1.0	36840000.0	36850000.0	3.0	3.743478298187256	0.20918288826942444
1.0	36850000.0	36860000.0	4.0	3.586334705352783	0.1867515742778778
1.0	36880000.0	36890000.0	6.0	3.5331687927246094	0.1791209727525711
1.0	36940000.0	36950000.0	7.0	4.089850425720215	0.2571945786476135
1.0	36950000.0	36960000.0	1.0	5.07067346572876	0.3774409294128418
1.0	37050000.0	37060000.0	3.0	4.145163059234619	0.2646264433860779
1.0	37080000.0	37090000.0	4.0	4.045324802398682	0.25115737318992615
1.0	37140000.0	37150000.0	3.0	3.9552714824676514	0.23882468044757843
1.0	37150000.0	37160000.0	4.0	4.339858055114746	0.29019907116889954
1.0	37320000.0	37330000.0	8.0	5.345192909240723	0.4065245985984802
1.0	37370000.0	37380000.0	4.0	5.595450401306152	0.4312678873538971
1.0	37450000.0	37460000.0	6.0	5.146954536437988	0.3857266306877136
1.0	37490000.0	37500000.0	3.0	5.397845268249512	0.4118700623512268
1.0	37550000.0	37560000.0	9.0	5.205049991607666	0.39192965626716614
1.0	37560000.0	37570000.0	6.0	5.2090744972229	0.3923571705818176
1.0	37640000.0	37650000.0	3.0	4.8543620109558105	0.35309725999832153
1.0	37660000.0	37670000.0	3.0	4.686707496643066	0.3333689272403717
1.0	37790000.0	37800000.0	3.0	4.807668209075928	0.347676157951355
1.0	37890000.0	37900000.0	2.0	4.373038291931152	0.29446104168891907
1.0	37920000.0	37930000.0	1.0	3.8304951190948486	0.22145721316337585
1.0	37940000.0	37950000.0	5.0	3.641686201095581	0.19467607140541077
1.0	38000000.0	38010000.0	2.0	3.680271863937378	0.20018768310546875
1.0	38040000.0	38050000.0	11.0	3.5254898071289062	0.17801322042942047
1.0	38060000.0	38070000.0	3.0	4.292022705078125	0.2840025722980499
1.0	38140000.0	38150000.0	5.0	4.346953392028809	0.29111042618751526
1.0	38450000.0	38460000.0	5.0	3.882349729537964	0.22870631515979767
1.0	38470000.0	38480000.0	2.0	5.032489776611328	0.3732354938983917
1.0	38490000.0	38500000.0	3.0	3.9761757850646973	0.24170753359794617
1.0	38500000.0	38510000.0	5.0	4.395303726196289	0.29730603098869324
1.0	38540000.0	38550000.0	7.0	4.320328712463379	0.28767701983451843
1.0	38550000.0	38560000.0	7.0	4.343145847320557	0.290623277425766
1.0	38590000.0	38600000.0	4.0	4.621964454650879	0.32554787397384644
1.0	38610000.0	38620000.0	8.0	4.611694812774658	0.3242946267127991
1.0	38660000.0	38670000.0	5.0	4.421928882598877	0.3006921708583832
1.0	38720000.0	38730000.0	7.0	4.3919854164123535	0.2968839406967163
1.0	38740000.0	38750000.0	3.0	4.643623352050781	0.3281734585762024
1.0	38760000.0	38770000.0	2.0	4.748791217803955	0.340758740901947
1.0	38910000.0	38920000.0	6.0	4.843318939208984	0.3518202602863312
1.0	39040000.0	39050000.0	11.0	4.86102819442749	0.3538665771484375
1.0	39050000.0	39060000.0	1.0	5.212704658508301	0.392742782831192
1.0	39160000.0	39170000.0	7.0	5.268416404724121	0.3985947370529175
1.0	39180000.0	39190000.0	2.0	5.065252780914307	0.3768466114997864
1.0	39340000.0	39350000.0	3.0	3.9800407886505127	0.24223771691322327
1.0	39570000.0	39580000.0	3.0	4.061022758483887	0.25329411029815674
1.0	39690000.0	39700000.0	2.0	3.588843584060669	0.18711444735527039
1.0	39720000.0	39730000.0	6.0	3.608548402786255	0.18993499875068665
1.0	39750000.0	39760000.0	5.0	3.3380370140075684	0.1512177288532257
1.0	39810000.0	39820000.0	3.0	3.242642879486084	0.13787992298603058
1.0	39900000.0	39910000.0	2.0	3.2196547985076904	0.13472911715507507
1.0	39910000.0	39920000.0	4.0	3.2317802906036377	0.13639071583747864
1.0	39920000.0	39930000.0	4.0	3.2971458435058594	0.14546145498752594
1.0	39960000.0	39970000.0	6.0	3.7044777870178223	0.20364117622375488
1.0	39990000.0	40000000.0	2.0	3.411959171295166	0.16173133254051208
1.0	40020000.0	40030000.0	5.0	3.4781699180603027	0.17122921347618103
1.0	40050000.0	40060000.0	1.0	4.473779201507568	0.3072320818901062
1.0	40080000.0	40090000.0	5.0	4.062893867492676	0.2535466253757477
1.0	40290000.0	40300000.0	2.0	4.311636924743652	0.2865510880947113
1.0	40300000.0	40310000.0	5.0	3.432255268096924	0.164637953042984
1.0	40480000.0	40490000.0	5.0	4.191562175750732	0.2708054184913635
1.0	40500000.0	40510000.0	2.0	3.806426525115967	0.21807017922401428
1.0	40590000.0	40600000.0	6.0	4.4928107261657715	0.30961817502975464
1.0	40600000.0	40610000.0	3.0	4.423125267028809	0.30084604024887085
1.0	40680000.0	40690000.0	6.0	3.8546996116638184	0.22484567761421204
1.0	40690000.0	40700000.0	4.0	3.841712236404419	0.22302916646003723
1.0	40740000.0	40750000.0	3.0	4.046136379241943	0.25126880407333374
1.0	40770000.0	40780000.0	6.0	4.449334621429443	0.30416005849838257
1.0	40800000.0	40810000.0	16.0	4.431000709533691	0.30184322595596313
1.0	40880000.0	40890000.0	6.0	3.5500710010528564	0.1815476417541504
1.0	40900000.0	40910000.0	4.0	4.0423407554626465	0.25075244903564453
1.0	40940000.0	40950000.0	3.0	3.347353458404541	0.1525362879037857
1.0	40950000.0	40960000.0	5.0	3.203482151031494	0.1325291246175766
1.0	41000000.0	41010000.0	4.0	3.1373744010925293	0.12374867498874664
1.0	41010000.0	41020000.0	4.0	3.4285964965820312	0.164112389087677
1.0	41060000.0	41070000.0	2.0	3.943434953689575	0.23718754947185516
1.0	41070000.0	41080000.0	2.0	3.564051389694214	0.18355529010295868
1.0	41120000.0	41130000.0	3.0	3.4574272632598877	0.16824927926063538
1.0	41300000.0	41310000.0	4.0	4.044095993041992	0.25099000334739685
1.0	41360000.0	41370000.0	5.0	3.9364399909973145	0.23622222244739532
1.0	41490000.0	41500000.0	3.0	3.6114025115966797	0.190347358584404
1.0	41500000.0	41510000.0	5.0	3.463520050048828	0.16911916434764862
1.0	41530000.0	41540000.0	2.0	3.4017586708068848	0.16027988493442535
1.0	41600000.0	41610000.0	2.0	3.462648868560791	0.16899777948856354
1.0	41690000.0	41700000.0	4.0	3.38450288772583	0.15781791508197784
1.0	41830000.0	41840000.0	4.0	4.537268161773682	0.3151474595069885
1.0	41860000.0	41870000.0	4.0	4.737090587615967	0.3393719494342804
1.0	41900000.0	41910000.0	3.0	4.4227614402771	0.3007967472076416
1.0	42050000.0	42060000.0	4.0	3.5200321674346924	0.17723268270492554
1.0	42080000.0	42090000.0	0.0	3.4380431175231934	0.16546964645385742
1.0	42140000.0	42150000.0	3.0	3.801492691040039	0.21737973392009735
1.0	42190000.0	42200000.0	1.0	4.21735143661499	0.27421969175338745
1.0	42210000.0	42220000.0	4.0	4.070864200592041	0.2546270489692688
1.0	42250000.0	42260000.0	3.0	4.253040790557861	0.27891096472740173
1.0	42330000.0	42340000.0	6.0	3.8441226482391357	0.22337035834789276
1.0	42340000.0	42350000.0	7.0	3.6781044006347656	0.19988101720809937
1.0	42420000.0	42430000.0	3.0	3.8040642738342285	0.21774232387542725
1.0	42510000.0	42520000.0	3.0	4.376280784606934	0.2948801517486572
1.0	42550000.0	42560000.0	7.0	3.9852046966552734	0.24294812977313995
1.0	42560000.0	42570000.0	4.0	4.0289411544799805	0.2489309012889862
1.0	42570000.0	42580000.0	4.0	4.520590305328369	0.3130801022052765
1.0	42620000.0	42630000.0	3.0	4.3063483238220215	0.28586843609809875
1.0	42630000.0	42640000.0	2.0	4.311665058135986	0.28655511140823364
1.0	42650000.0	42660000.0	5.0	3.3658549785614014	0.15516160428524017
1.0	42710000.0	42720000.0	4.0	3.1967482566833496	0.13162276148796082
1.0	42740000.0	42750000.0	2.0	3.6521213054656982	0.1961701214313507
1.0	42830000.0	42840000.0	4.0	4.429004669189453	0.30159151554107666
1.0	42850000.0	42860000.0	5.0	4.419826984405518	0.3004264831542969
1.0	42870000.0	42880000.0	4.0	4.524611949920654	0.3135804533958435
1.0	42920000.0	42930000.0	6.0	3.587005615234375	0.18685172498226166
1.0	42930000.0	42940000.0	6.0	3.600949764251709	0.18884709477424622
1.0	43050000.0	43060000.0	5.0	3.8779754638671875	0.22809509932994843
1.0	43160000.0	43170000.0	4.0	3.8569862842559814	0.2251657247543335
1.0	43190000.0	43200000.0	7.0	4.351693630218506	0.29172375798225403
1.0	43260000.0	43270000.0	8.0	4.0390143394470215	0.2503020167350769
1.0	43280000.0	43290000.0	3.0	3.482574939727783	0.17185328900814056
1.0	43320000.0	43330000.0	0.0	4.288668632507324	0.28356611728668213
1.0	43370000.0	43380000.0	5.0	4.246018409729004	0.27798977494239807
1.0	43390000.0	43400000.0	6.0	4.406604766845703	0.2987467348575592
1.0	43420000.0	43430000.0	3.0	4.658982753753662	0.3300289511680603
1.0	43460000.0	43470000.0	17.0	4.996472358703613	0.3692353367805481
1.0	43470000.0	43480000.0	4.0	5.658475875854492	0.43723195791244507
1.0	43490000.0	43500000.0	5.0	5.056396484375	0.37587326765060425
1.0	43540000.0	43550000.0	4.0	4.650182247161865	0.3289676308631897
1.0	43640000.0	43650000.0	6.0	4.130189418792725	0.2626183032989502
1.0	43660000.0	43670000.0	5.0	4.007092475891113	0.24594363570213318
1.0	43670000.0	43680000.0	4.0	4.24506139755249	0.2778661251068115
1.0	43760000.0	43770000.0	6.0	3.7583930492401123	0.2112869918346405
1.0	43790000.0	43800000.0	4.0	4.047324180603027	0.2514352798461914
1.0	43810000.0	43820000.0	2.0	4.005465507507324	0.24572233855724335
1.0	43910000.0	43920000.0	5.0	3.847820997238159	0.2238841950893402
1.0	43920000.0	43930000.0	7.0	4.467102527618408	0.30639663338661194
1.0	43950000.0	43960000.0	5.0	4.026950359344482	0.24865873157978058
1.0	43980000.0	43990000.0	4.0	4.529745101928711	0.31421583890914917
1.0	44020000.0	44030000.0	2.0	4.195446968078613	0.27131980657577515
1.0	44060000.0	44070000.0	5.0	3.635542631149292	0.19380336999893188
1.0	44100000.0	44110000.0	3.0	4.622651100158691	0.3256312906742096
1.0	44110000.0	44120000.0	2.0	4.56264591217041	0.3182864189147949
1.0	44130000.0	44140000.0	8.0	3.560973644256592	0.1831146776676178
1.0	44160000.0	44170000.0	3.0	3.7579567432403564	0.21122553944587708
1.0	44200000.0	44210000.0	2.0	3.499892473220825	0.1743454784154892
1.0	44240000.0	44250000.0	2.0	3.258359909057617	0.14005881547927856
1.0	44290000.0	44300000.0	3.0	3.440044403076172	0.1657545268535614
1.0	44350000.0	44360000.0	7.0	3.603288173675537	0.18918286263942719
1.0	44390000.0	44400000.0	5.0	4.038218975067139	0.2501904368400574
1.0	44410000.0	44420000.0	4.0	3.8000502586364746	0.21717286109924316
1.0	44490000.0	44500000.0	6.0	3.9516139030456543	0.23832187056541443
1.0	44520000.0	44530000.0	3.0	4.651131629943848	0.32908517122268677
1.0	44570000.0	44580000.0	1.0	4.8316330909729	0.3504692316055298
1.0	44580000.0	44590000.0	5.0	4.835075378417969	0.35086309909820557
1.0	44660000.0	44670000.0	2.0	4.301692962646484	0.28525951504707336
1.0	44700000.0	44710000.0	2.0	3.3984782695770264	0.15981431305408478
1.0	44710000.0	44720000.0	3.0	3.436300277709961	0.16521304845809937
1.0	44730000.0	44740000.0	2.0	3.556704044342041	0.18250319361686707
1.0	44740000.0	44750000.0	1.0	3.3708534240722656	0.1558731347322464
1.0	44830000.0	44840000.0	8.0	4.318817138671875	0.28747841715812683
1.0	44850000.0	44860000.0	7.0	4.592884540557861	0.32199764251708984
1.0	44910000.0	44920000.0	3.0	4.9370012283325195	0.362547904253006
1.0	44920000.0	44930000.0	2.0	4.812662601470947	0.34826087951660156
1.0	44930000.0	44940000.0	3.0	4.535250186920166	0.3149004876613617
1.0	45020000.0	45030000.0	6.0	4.050388336181641	0.2518489956855774
1.0	45090000.0	45100000.0	3.0	3.8882880210876465	0.2295364886522293
1.0	45110000.0	45120000.0	2.0	3.6211466789245605	0.1917436271905899
1.0	45290000.0	45300000.0	3.0	3.8969192504882812	0.2307378500699997
1.0	45370000.0	45380000.0	6.0	3.083468198776245	0.11690054833889008
1.0	45400000.0	45410000.0	3.0	3.0966742038726807	0.11855238676071167
1.0	45510000.0	45520000.0	8.0	3.42042875289917	0.16294512152671814
1.0	45570000.0	45580000.0	6.0	3.8829166889190674	0.2287885695695877
1.0	45610000.0	45620000.0	5.0	3.725175380706787	0.20658142864704132
1.0	45660000.0	45670000.0	2.0	3.9608821868896484	0.23959758877754211
1.0	45690000.0	45700000.0	9.0	4.197183132171631	0.2715488076210022
1.0	45730000.0	45740000.0	5.0	4.1955084800720215	0.2713262140750885
1.0	45860000.0	45870000.0	5.0	3.4021289348602295	0.16033399105072021
1.0	45940000.0	45950000.0	3.0	3.675384044647217	0.1994943469762802
1.0	46010000.0	46020000.0	2.0	4.149260520935059	0.26517254114151
1.0	46030000.0	46040000.0	7.0	3.4419219493865967	0.16603036224842072
1.0	46060000.0	46070000.0	3.0	3.718787670135498	0.20567286014556885
1.0	46100000.0	46110000.0	6.0	3.737826108932495	0.20837748050689697
1.0	46120000.0	46130000.0	1.0	3.9854984283447266	0.24298718571662903
1.0	46130000.0	46140000.0	2.0	3.8199493885040283	0.21997389197349548
1.0	46140000.0	46150000.0	8.0	3.5330162048339844	0.17910122871398926
1.0	46200000.0	46210000.0	5.0	3.99776029586792	0.2446657419204712
1.0	46220000.0	46230000.0	4.0	4.6271071434021	0.32617372274398804
1.0	46240000.0	46250000.0	4.0	5.114019870758057	0.3821694254875183
1.0	46270000.0	46280000.0	5.0	3.8256847858428955	0.22077953815460205
1.0	46290000.0	46300000.0	4.0	3.5875000953674316	0.18692204356193542
1.0	46300000.0	46310000.0	5.0	3.668674945831299	0.19853703677654266
1.0	46320000.0	46330000.0	1.0	3.6561241149902344	0.19674159586429596
1.0	46340000.0	46350000.0	6.0	3.6381828784942627	0.19417688250541687
1.0	46360000.0	46370000.0	4.0	3.404052734375	0.16060662269592285
1.0	46380000.0	46390000.0	3.0	3.149475336074829	0.12533614039421082
1.0	46410000.0	46420000.0	3.0	3.1646080017089844	0.12732116878032684
1.0	46420000.0	46430000.0	2.0	2.9849002361297607	0.10551813989877701
1.0	46440000.0	46450000.0	3.0	3.630314588546753	0.19305458664894104
1.0	46500000.0	46510000.0	2.0	3.2990989685058594	0.14573213458061218
1.0	46510000.0	46520000.0	7.0	3.4069666862487793	0.16102570295333862
1.0	46520000.0	46530000.0	1.0	3.5755972862243652	0.1852152794599533
1.0	46560000.0	46570000.0	8.0	3.7502150535583496	0.21013517677783966
1.0	46580000.0	46590000.0	2.0	3.9516353607177734	0.23832404613494873
1.0	46610000.0	46620000.0	7.0	4.770177364349365	0.3432847857475281
1.0	46650000.0	46660000.0	5.0	3.9005534648895264	0.23124459385871887
1.0	46680000.0	46690000.0	4.0	4.186913967132568	0.27018362283706665
1.0	46690000.0	46700000.0	2.0	4.683850288391113	0.3330218195915222
1.0	46710000.0	46720000.0	6.0	4.192628860473633	0.27094560861587524
1.0	46760000.0	46770000.0	6.0	4.133153438568115	0.26301953196525574
1.0	46770000.0	46780000.0	7.0	3.7387290000915527	0.20850351452827454
1.0	46810000.0	46820000.0	3.0	3.9606189727783203	0.23956318199634552
1.0	46830000.0	46840000.0	6.0	3.843571901321411	0.22329190373420715
1.0	46880000.0	46890000.0	6.0	4.2847723960876465	0.28305938839912415
1.0	46930000.0	46940000.0	4.0	4.902533531188965	0.35862594842910767
1.0	47050000.0	47060000.0	3.0	3.8266894817352295	0.22092261910438538
1.0	47060000.0	47070000.0	8.0	3.6769423484802246	0.1997140347957611
1.0	47110000.0	47120000.0	1.0	3.6727192401885986	0.19911333918571472
1.0	47130000.0	47140000.0	3.0	3.9249184131622314	0.23463089764118195
1.0	47210000.0	47220000.0	5.0	4.383412837982178	0.29578888416290283
1.0	47230000.0	47240000.0	7.0	4.436450958251953	0.3025323450565338
1.0	47300000.0	47310000.0	2.0	4.113293170928955	0.2603491246700287
1.0	47320000.0	47330000.0	2.0	4.159331798553467	0.26651880145072937
1.0	47370000.0	47380000.0	2.0	4.285092830657959	0.2831002175807953
1.0	47480000.0	47490000.0	4.0	4.3668413162231445	0.29366856813430786
1.0	47490000.0	47500000.0	3.0	4.486737251281738	0.30886024236679077
1.0	47660000.0	47670000.0	2.0	4.5625715255737305	0.31827980279922485
1.0	47700000.0	47710000.0	8.0	4.310370445251465	0.2863861322402954
1.0	47720000.0	47730000.0	3.0	3.4485065937042236	0.16696789860725403
1.0	47760000.0	47770000.0	4.0	3.3633008003234863	0.15479975938796997
1.0	47840000.0	47850000.0	4.0	3.4490745067596436	0.16705331206321716
1.0	47930000.0	47940000.0	4.0	4.53685998916626	0.31509846448898315
1.0	47990000.0	48000000.0	3.0	4.498671531677246	0.3103505074977875
1.0	48010000.0	48020000.0	3.0	4.261495113372803	0.28002220392227173
1.0	48070000.0	48080000.0	5.0	4.606259346008301	0.32363361120224
1.0	48080000.0	48090000.0	5.0	5.042737007141113	0.3743704855442047
1.0	48110000.0	48120000.0	3.0	5.10274076461792	0.38094520568847656
1.0	48120000.0	48130000.0	6.0	4.855039119720459	0.3531729578971863
1.0	48150000.0	48160000.0	9.0	4.566141605377197	0.31871432065963745
1.0	48180000.0	48190000.0	5.0	4.701323509216309	0.3351164758205414
1.0	48210000.0	48220000.0	5.0	4.565653324127197	0.31865471601486206
1.0	48300000.0	48310000.0	4.0	4.332391262054443	0.2892356514930725
1.0	48330000.0	48340000.0	6.0	4.372159957885742	0.2943483591079712
1.0	48340000.0	48350000.0	4.0	4.203457355499268	0.2723776698112488
1.0	48350000.0	48360000.0	2.0	4.478081703186035	0.30777421593666077
1.0	48380000.0	48390000.0	3.0	4.255311012268066	0.2792099416255951
1.0	48460000.0	48470000.0	4.0	4.663736343383789	0.33060285449028015
1.0	48500000.0	48510000.0	7.0	4.345458030700684	0.2909185588359833
1.0	48520000.0	48530000.0	9.0	4.261015892028809	0.279958039522171
1.0	48620000.0	48630000.0	3.0	4.0842790603637695	0.2564460039138794
1.0	48650000.0	48660000.0	6.0	4.1513872146606445	0.26545605063438416
1.0	48720000.0	48730000.0	2.0	4.57119607925415	0.31933921575546265
1.0	48860000.0	48870000.0	3.0	3.6773338317871094	0.19977259635925293
1.0	49030000.0	49040000.0	5.0	4.476709842681885	0.30760258436203003
1.0	49050000.0	49060000.0	7.0	4.275712013244629	0.2818773090839386
1.0	49100000.0	49110000.0	3.0	4.688542366027832	0.33358922600746155
1.0	49140000.0	49150000.0	4.0	4.516849040985107	0.31261736154556274
1.0	49160000.0	49170000.0	5.0	4.345086097717285	0.2908727526664734
1.0	49200000.0	49210000.0	2.0	3.684330463409424	0.20076966285705566
1.0	49270000.0	49280000.0	3.0	4.489384651184082	0.3091927170753479
1.0	49380000.0	49390000.0	5.0	4.755338668823242	0.3415340185165405
1.0	49390000.0	49400000.0	7.0	4.830599784851074	0.3503446877002716
1.0	49420000.0	49430000.0	6.0	4.951160430908203	0.36414846777915955
1.0	49460000.0	49470000.0	6.0	5.459779262542725	0.41806238889694214
1.0	49480000.0	49490000.0	6.0	5.584427356719971	0.43021076917648315
1.0	49540000.0	49550000.0	4.0	5.939189910888672	0.4625021815299988
1.0	49620000.0	49630000.0	4.0	5.371265411376953	0.4091801047325134
1.0	49660000.0	49670000.0	5.0	5.509058475494385	0.4229141175746918
1.0	49700000.0	49710000.0	4.0	5.579277515411377	0.42971882224082947
1.0	49710000.0	49720000.0	3.0	5.767937183380127	0.4473384916782379
1.0	49790000.0	49800000.0	9.0	5.785104274749756	0.4488949775695801
1.0	49900000.0	49910000.0	9.0	6.111384391784668	0.47695642709732056
1.0	50000000.0	50010000.0	6.0	5.424550533294678	0.4145525097846985
1.0	50070000.0	50080000.0	4.0	5.084546089172363	0.3789587616920471
1.0	50100000.0	50110000.0	4.0	5.220457077026367	0.3935624957084656
1.0	50210000.0	50220000.0	10.0	5.665877342224121	0.43792232871055603
1.0	50240000.0	50250000.0	6.0	5.557024955749512	0.42757540941238403
1.0	50250000.0	50260000.0	9.0	5.611614227294922	0.4328075349330902
1.0	50260000.0	50270000.0	3.0	5.639762878417969	0.43547171354293823
1.0	50320000.0	50330000.0	3.0	5.442253589630127	0.4163215160369873
1.0	50430000.0	50440000.0	6.0	4.801077365875244	0.3469086289405823
1.0	50490000.0	50500000.0	4.0	4.578139305114746	0.32018911838531494
1.0	50500000.0	50510000.0	3.0	4.94598388671875	0.36356180906295776
1.0	50690000.0	50700000.0	8.0	4.982946395874023	0.3677175045013428
1.0	50740000.0	50750000.0	4.0	5.536794662475586	0.4256187081336975
1.0	50770000.0	50780000.0	6.0	5.6425275802612305	0.4357317090034485
1.0	50790000.0	50800000.0	2.0	5.798879623413086	0.45013490319252014
1.0	50850000.0	50860000.0	5.0	5.417707920074463	0.4138681888580322
1.0	51030000.0	51040000.0	6.0	3.2217025756835938	0.135007843375206
1.0	51120000.0	51130000.0	6.0	3.5922484397888184	0.18760482966899872
1.0	51130000.0	51140000.0	1.0	3.9336276054382324	0.2358374148607254
1.0	51150000.0	51160000.0	7.0	3.91735577583313	0.23358023166656494
1.0	51250000.0	51260000.0	8.0	4.04229736328125	0.25074782967567444
1.0	51300000.0	51310000.0	5.0	4.016436576843262	0.2472238838672638
1.0	51310000.0	51320000.0	7.0	3.7817959785461426	0.21459683775901794
1.0	51330000.0	51340000.0	5.0	3.7730660438537598	0.2133655846118927
1.0	51360000.0	51370000.0	2.0	3.990225315093994	0.24363967776298523
1.0	51430000.0	51440000.0	5.0	4.925849437713623	0.3612850308418274
1.0	51500000.0	51510000.0	4.0	5.246425151824951	0.3962971866130829
1.0	51510000.0	51520000.0	9.0	5.294388771057129	0.40129464864730835
1.0	51530000.0	51540000.0	3.0	5.348828315734863	0.40689343214035034
1.0	51550000.0	51560000.0	3.0	5.160984516143799	0.3872370421886444
1.0	51580000.0	51590000.0	1.0	4.895847320556641	0.35786327719688416
1.0	51630000.0	51640000.0	1.0	4.522585868835449	0.3133276402950287
1.0	51640000.0	51650000.0	5.0	4.652821063995361	0.3292861878871918
1.0	51700000.0	51710000.0	8.0	3.196324110031128	0.13156777620315552
1.0	51750000.0	51760000.0	0.0	4.057703018188477	0.2528420090675354
1.0	51810000.0	51820000.0	10.0	4.014633655548096	0.24697473645210266
1.0	51820000.0	51830000.0	5.0	3.783069610595703	0.21477775275707245
1.0	51900000.0	51910000.0	3.0	3.5949783325195312	0.18799391388893127
1.0	51910000.0	51920000.0	6.0	3.7611892223358154	0.21168331801891327
1.0	51970000.0	51980000.0	2.0	3.504655122756958	0.17502596974372864
1.0	51990000.0	52000000.0	7.0	4.033786773681641	0.24958615005016327
1.0	52020000.0	52030000.0	5.0	4.194574356079102	0.2712061405181885
1.0	52040000.0	52050000.0	3.0	3.762737274169922	0.21190114319324493
1.0	52050000.0	52060000.0	1.0	4.609729766845703	0.324057012796402
1.0	52070000.0	52080000.0	4.0	4.4011945724487305	0.2980572581291199
1.0	52080000.0	52090000.0	3.0	3.709186553955078	0.20431411266326904
1.0	52120000.0	52130000.0	3.0	3.119896411895752	0.12149723619222641
1.0	52130000.0	52140000.0	2.0	2.988511562347412	0.10590727627277374
1.0	52170000.0	52180000.0	0.0	3.1496846675872803	0.12535730004310608
1.0	52230000.0	52240000.0	2.0	2.911220073699951	0.09844499081373215
1.0	52250000.0	52260000.0	3.0	3.088690996170044	0.11754991859197617
1.0	52260000.0	52270000.0	1.0	3.1777591705322266	0.12906762957572937
1.0	52280000.0	52290000.0	6.0	3.091202735900879	0.11786317825317383
1.0	52300000.0	52310000.0	2.0	3.402085542678833	0.1603262722492218
1.0	52330000.0	52340000.0	4.0	3.685175657272339	0.20088422298431396
1.0	52350000.0	52360000.0	8.0	4.982355117797852	0.3676524758338928
1.0	52420000.0	52430000.0	13.0	4.034576892852783	0.2496970146894455
1.0	52480000.0	52490000.0	4.0	4.382061004638672	0.29561647772789
1.0	52510000.0	52520000.0	3.0	3.8759841918945312	0.22782179713249207
1.0	52570000.0	52580000.0	4.0	4.428299903869629	0.30150267481803894
1.0	52580000.0	52590000.0	2.0	4.631377220153809	0.3266916871070862
1.0	52630000.0	52640000.0	1.0	3.3462154865264893	0.1523762047290802
1.0	52650000.0	52660000.0	2.0	3.7435059547424316	0.20918329060077667
1.0	52810000.0	52820000.0	1.0	3.319401979446411	0.14859314262866974
1.0	52870000.0	52880000.0	0.0	3.5674586296081543	0.18404437601566315
1.0	52880000.0	52890000.0	5.0	3.3294975757598877	0.15000760555267334
1.0	52920000.0	52930000.0	1.0	3.522688388824463	0.1776135414838791
1.0	52950000.0	52960000.0	4.0	3.2008261680603027	0.13217419385910034
1.0	52960000.0	52970000.0	4.0	3.260615825653076	0.14036595821380615
1.0	53020000.0	53030000.0	3.0	4.054282188415527	0.25237804651260376
1.0	53080000.0	53090000.0	4.0	4.101749420166016	0.25879982113838196
1.0	53120000.0	53130000.0	2.0	4.581204891204834	0.32056760787963867
1.0	53140000.0	53150000.0	3.0	4.336670398712158	0.28978782892227173
1.0	53150000.0	53160000.0	4.0	3.462278366088867	0.16894134879112244
1.0	53210000.0	53220000.0	4.0	3.3677124977111816	0.15543046593666077
1.0	53260000.0	53270000.0	2.0	3.3521735668182373	0.15322551131248474
1.0	53290000.0	53300000.0	4.0	3.60638689994812	0.18963046371936798
1.0	53320000.0	53330000.0	5.0	3.772996187210083	0.21335527300834656
1.0	53410000.0	53420000.0	5.0	3.8720619678497314	0.22727246582508087
1.0	53490000.0	53500000.0	4.0	4.069891452789307	0.2544914782047272
1.0	53550000.0	53560000.0	3.0	4.866281986236572	0.35447221994400024
1.0	53590000.0	53600000.0	10.0	4.218193531036377	0.2743256390094757
1.0	53600000.0	53610000.0	4.0	4.239033222198486	0.27707234025001526
1.0	53690000.0	53700000.0	2.0	3.9795234203338623	0.2421649694442749
1.0	53750000.0	53760000.0	6.0	4.085141181945801	0.2565578818321228
1.0	53790000.0	53800000.0	13.0	4.858129978179932	0.35353246331214905
1.0	53880000.0	53890000.0	3.0	6.059958457946777	0.4727231562137604
1.0	53950000.0	53960000.0	4.0	5.541790962219238	0.4261032044887543
1.0	54000000.0	54010000.0	1.0	5.795382499694824	0.449820339679718
1.0	54010000.0	54020000.0	7.0	5.167981147766113	0.38798174262046814
1.0	54030000.0	54040000.0	3.0	4.494277477264404	0.309800922870636
1.0	54040000.0	54050000.0	4.0	4.441286087036133	0.3031419515609741
1.0	54060000.0	54070000.0	9.0	4.385385036468506	0.2960446774959564
1.0	54140000.0	54150000.0	1.0	4.6217756271362305	0.3255248963832855
1.0	54200000.0	54210000.0	5.0	4.458779811859131	0.3053506314754486
1.0	54260000.0	54270000.0	3.0	3.4481568336486816	0.16692179441452026
1.0	54300000.0	54310000.0	3.0	4.225671768188477	0.2753129303455353
1.0	54370000.0	54380000.0	7.0	3.396726608276367	0.15956106781959534
1.0	54400000.0	54410000.0	7.0	3.3468258380889893	0.1524612307548523
1.0	54470000.0	54480000.0	3.0	4.536532402038574	0.3150580823421478
1.0	54480000.0	54490000.0	6.0	4.367108345031738	0.2937033176422119
1.0	54510000.0	54520000.0	3.0	4.035172462463379	0.2497771978378296
1.0	54520000.0	54530000.0	2.0	3.452676296234131	0.16756601631641388
1.0	54540000.0	54550000.0	3.0	3.404167652130127	0.16061943769454956
1.0	54560000.0	54570000.0	2.0	3.4280896186828613	0.1640436351299286
1.0	54590000.0	54600000.0	4.0	4.140803337097168	0.26404109597206116
1.0	54610000.0	54620000.0	4.0	4.075148582458496	0.2552071511745453
1.0	54810000.0	54820000.0	5.0	3.2797560691833496	0.1430240422487259
1.0	54860000.0	54870000.0	3.0	3.299147129058838	0.14573679864406586
1.0	54880000.0	54890000.0	4.0	4.099322319030762	0.25847119092941284
1.0	54940000.0	54950000.0	4.0	4.222288131713867	0.2748658359050751
1.0	54960000.0	54970000.0	7.0	4.541634559631348	0.31569185853004456
1.0	54970000.0	54980000.0	6.0	4.885045528411865	0.3566271960735321
1.0	55070000.0	55080000.0	4.0	4.102227210998535	0.25886407494544983
1.0	55100000.0	55110000.0	2.0	4.367281436920166	0.2937258780002594
1.0	55110000.0	55120000.0	3.0	4.2364821434021	0.276736319065094
1.0	55130000.0	55140000.0	4.0	4.351846218109131	0.2917425036430359
1.0	55240000.0	55250000.0	2.0	4.009076118469238	0.2462126463651657
1.0	55280000.0	55290000.0	5.0	3.6936097145080566	0.20208999514579773
1.0	55340000.0	55350000.0	5.0	3.2264931201934814	0.13566213846206665
1.0	55590000.0	55600000.0	1.0	3.400153398513794	0.16004903614521027
1.0	55660000.0	55670000.0	5.0	3.637648344039917	0.1941032111644745
1.0	55700000.0	55710000.0	6.0	4.648965358734131	0.3288249671459198
1.0	55810000.0	55820000.0	5.0	4.539803981781006	0.3154623806476593
1.0	55900000.0	55910000.0	4.0	4.1869330406188965	0.27018746733665466
1.0	55910000.0	55920000.0	7.0	4.2678985595703125	0.2808568477630615
1.0	55940000.0	55950000.0	1.0	4.229072570800781	0.2757575213909149
1.0	56020000.0	56030000.0	2.0	3.8770534992218018	0.2279682457447052
1.0	56060000.0	56070000.0	5.0	4.3956475257873535	0.2973494231700897
1.0	56100000.0	56110000.0	6.0	4.579525470733643	0.32036077976226807
1.0	56220000.0	56230000.0	2.0	5.270515441894531	0.39881235361099243
1.0	56230000.0	56240000.0	1.0	4.935990810394287	0.36243072152137756
1.0	56240000.0	56250000.0	6.0	5.11015510559082	0.38175153732299805
1.0	56270000.0	56280000.0	4.0	5.613579750061035	0.4329957962036133
1.0	56310000.0	56320000.0	5.0	6.174371242523193	0.48204702138900757
1.0	56540000.0	56550000.0	10.0	4.639487266540527	0.32767438888549805
1.0	56650000.0	56660000.0	2.0	4.263641357421875	0.2802993953227997
1.0	56700000.0	56710000.0	6.0	4.112866401672363	0.2602922320365906
1.0	56720000.0	56730000.0	3.0	4.570321083068848	0.3192318379878998
1.0	56730000.0	56740000.0	3.0	4.247997760772705	0.27824920415878296
1.0	56760000.0	56770000.0	6.0	4.195029258728027	0.27126550674438477
1.0	56910000.0	56920000.0	3.0	4.1321120262146	0.26287856698036194
1.0	56950000.0	56960000.0	3.0	4.159193992614746	0.2665001451969147
1.0	56960000.0	56970000.0	4.0	3.6256823539733887	0.192391037940979
1.0	57030000.0	57040000.0	3.0	3.6381402015686035	0.1941719949245453
1.0	57050000.0	57060000.0	4.0	4.355513572692871	0.2922131419181824
1.0	57100000.0	57110000.0	1.0	4.8097004890441895	0.3479160666465759
1.0	57110000.0	57120000.0	3.0	4.386769771575928	0.29621902108192444
1.0	57160000.0	57170000.0	6.0	3.919694423675537	0.23390498757362366
1.0	57180000.0	57190000.0	8.0	4.157240390777588	0.26623979210853577
1.0	57250000.0	57260000.0	3.0	4.4417619705200195	0.30320119857788086
1.0	57270000.0	57280000.0	3.0	4.078360557556152	0.2556409537792206
1.0	57280000.0	57290000.0	2.0	3.9136810302734375	0.23306825757026672
1.0	57300000.0	57310000.0	4.0	4.585692882537842	0.3211161494255066
1.0	57340000.0	57350000.0	3.0	4.8706159591674805	0.354972243309021
1.0	57370000.0	57380000.0	5.0	4.863478660583496	0.3541519045829773
1.0	57420000.0	57430000.0	2.0	4.944487571716309	0.3633929193019867
1.0	57490000.0	57500000.0	5.0	5.2459306716918945	0.3962406516075134
1.0	57520000.0	57530000.0	6.0	5.2117509841918945	0.3926410675048828
1.0	57560000.0	57570000.0	4.0	5.112822532653809	0.38204050064086914
1.0	57670000.0	57680000.0	3.0	5.213925361633301	0.3928707242012024
1.0	57760000.0	57770000.0	6.0	5.196702003479004	0.39104732871055603
1.0	57790000.0	57800000.0	5.0	5.303481578826904	0.40223416686058044
1.0	57890000.0	57900000.0	4.0	5.421751022338867	0.414271742105484
1.0	57900000.0	57910000.0	5.0	5.613282203674316	0.4329649806022644
1.0	58050000.0	58060000.0	6.0	5.258614540100098	0.3975706398487091
1.0	58070000.0	58080000.0	3.0	5.277591228485107	0.3995540142059326
1.0	58190000.0	58200000.0	9.0	6.5480217933654785	0.5100600123405457
1.0	58230000.0	58240000.0	4.0	6.798190116882324	0.5267383456230164
1.0	58430000.0	58440000.0	7.0	5.562068939208984	0.4280620515346527
1.0	58440000.0	58450000.0	7.0	5.435068607330322	0.41560158133506775
1.0	58460000.0	58470000.0	5.0	5.026119232177734	0.3725336194038391
1.0	58480000.0	58490000.0	6.0	4.988512992858887	0.3683456778526306
1.0	58540000.0	58550000.0	5.0	5.291151523590088	0.400960773229599
1.0	58640000.0	58650000.0	6.0	4.7815680503845215	0.34462085366249084
1.0	58660000.0	58670000.0	6.0	5.096596717834473	0.38027873635292053
1.0	58710000.0	58720000.0	2.0	5.470894813537598	0.4191630482673645
1.0	58740000.0	58750000.0	7.0	4.658768653869629	0.33000263571739197
1.0	58910000.0	58920000.0	5.0	4.45693826675415	0.30511680245399475
1.0	58920000.0	58930000.0	7.0	4.304500579833984	0.2856249511241913
1.0	58970000.0	58980000.0	4.0	3.8236241340637207	0.22049200534820557
1.0	58980000.0	58990000.0	7.0	3.553274154663086	0.1820066124200821
1.0	59010000.0	59020000.0	5.0	4.231686115264893	0.2761051058769226
1.0	59020000.0	59030000.0	0.0	4.851168632507324	0.3527272939682007
1.0	59120000.0	59130000.0	7.0	3.257930040359497	0.1399964690208435
1.0	59130000.0	59140000.0	4.0	3.4613163471221924	0.168808251619339
1.0	59230000.0	59240000.0	3.0	4.0936408042907715	0.25770896673202515
1.0	59250000.0	59260000.0	5.0	3.827655076980591	0.22105367481708527
1.0	59260000.0	59270000.0	4.0	3.519404888153076	0.17714592814445496
1.0	59370000.0	59380000.0	8.0	3.939971923828125	0.23671174049377441
1.0	59380000.0	59390000.0	8.0	4.140894889831543	0.26405638456344604
1.0	59400000.0	59410000.0	3.0	4.12795877456665	0.2623223066329956
1.0	59470000.0	59480000.0	5.0	4.0267510414123535	0.2486303746700287
1.0	59490000.0	59500000.0	0.0	4.1393632888793945	0.2638463079929352
1.0	59560000.0	59570000.0	3.0	4.19995641708374	0.2719178795814514
1.0	59570000.0	59580000.0	5.0	4.009830474853516	0.2463190108537674
1.0	59600000.0	59610000.0	5.0	4.186479568481445	0.2701306939125061
1.0	59660000.0	59670000.0	3.0	4.250739097595215	0.2786111831665039
1.0	59690000.0	59700000.0	9.0	3.7880325317382812	0.21547916531562805
1.0	59740000.0	59750000.0	4.0	3.8285014629364014	0.22117412090301514
1.0	59790000.0	59800000.0	0.0	3.7279326915740967	0.20697113871574402
1.0	59850000.0	59860000.0	6.0	3.9480667114257812	0.23782984912395477
1.0	59980000.0	59990000.0	5.0	4.198863506317139	0.2717708945274353
1.0	60010000.0	60020000.0	5.0	4.211142539978027	0.27339524030685425
1.0	60030000.0	60040000.0	6.0	3.813127040863037	0.2190186083316803
1.0	60040000.0	60050000.0	1.0	4.090541839599609	0.25728821754455566
1.0	60080000.0	60090000.0	4.0	3.4581375122070312	0.16834989190101624
1.0	60100000.0	60110000.0	4.0	3.825296401977539	0.22072932124137878
1.0	60220000.0	60230000.0	3.0	3.910491943359375	0.23262715339660645
1.0	60260000.0	60270000.0	8.0	3.9670398235321045	0.2404441386461258
1.0	60270000.0	60280000.0	2.0	4.15101432800293	0.2654089033603668
1.0	60320000.0	60330000.0	3.0	3.6918692588806152	0.20184266567230225
1.0	60330000.0	60340000.0	1.0	3.5449681282043457	0.18081532418727875
1.0	60350000.0	60360000.0	3.0	4.378167629241943	0.2951190173625946
1.0	60360000.0	60370000.0	3.0	3.941145420074463	0.23687338829040527
1.0	60410000.0	60420000.0	5.0	3.7521579265594482	0.2104090452194214
1.0	60420000.0	60430000.0	7.0	3.9288978576660156	0.23518233001232147
1.0	60520000.0	60530000.0	3.0	4.551898002624512	0.31696146726608276
1.0	60650000.0	60660000.0	4.0	4.658088207244873	0.3299241364002228
1.0	60660000.0	60670000.0	2.0	4.656528472900391	0.3297337293624878
1.0	60830000.0	60840000.0	7.0	4.605046272277832	0.323487788438797
1.0	60850000.0	60860000.0	4.0	4.613868713378906	0.3245641589164734
1.0	60970000.0	60980000.0	3.0	4.082848072052002	0.25624650716781616
1.0	61140000.0	61150000.0	7.0	4.632214069366455	0.32679373025894165
1.0	61230000.0	61240000.0	1.0	4.208128452301025	0.27299895882606506
1.0	61280000.0	61290000.0	5.0	3.9265494346618652	0.23484888672828674
1.0	61300000.0	61310000.0	11.0	4.152762413024902	0.26564282178878784
1.0	61310000.0	61320000.0	1.0	4.1371049880981445	0.26354992389678955
1.0	61320000.0	61330000.0	4.0	4.3133697509765625	0.2867753803730011
1.0	61360000.0	61370000.0	1.0	4.508737087249756	0.31161072850227356
1.0	61370000.0	61380000.0	2.0	4.210184574127197	0.27327102422714233
1.0	61480000.0	61490000.0	2.0	4.216005325317383	0.27403655648231506
1.0	61490000.0	61500000.0	4.0	3.9698784351348877	0.2408384084701538
1.0	61560000.0	61570000.0	1.0	3.6337292194366455	0.19353953003883362
1.0	61590000.0	61600000.0	3.0	3.49932599067688	0.1742655485868454
1.0	61700000.0	61710000.0	3.0	3.450788974761963	0.16729792952537537
1.0	61790000.0	61800000.0	2.0	3.611856460571289	0.19040897488594055
1.0	61890000.0	61900000.0	1.0	4.195706367492676	0.2713507115840912
1.0	61910000.0	61920000.0	4.0	4.434398651123047	0.302272230386734
1.0	61920000.0	61930000.0	5.0	3.7051119804382324	0.20372895896434784
1.0	61930000.0	61940000.0	6.0	4.354352951049805	0.2920660376548767
1.0	61950000.0	61960000.0	8.0	4.258260250091553	0.2795972526073456
1.0	61960000.0	61970000.0	5.0	4.235871315002441	0.2766597867012024
1.0	62040000.0	62050000.0	3.0	3.56630277633667	0.1838776171207428
1.0	62080000.0	62090000.0	1.0	3.8707096576690674	0.22708216309547424
1.0	62100000.0	62110000.0	2.0	3.7753257751464844	0.2136850357055664
1.0	62110000.0	62120000.0	3.0	4.0879645347595215	0.25693774223327637
1.0	62160000.0	62170000.0	7.0	3.446730136871338	0.16671684384346008
1.0	62420000.0	62430000.0	2.0	3.568572998046875	0.18420445919036865
1.0	62430000.0	62440000.0	5.0	3.756516218185425	0.21102555096149445
1.0	62440000.0	62450000.0	6.0	3.7499420642852783	0.21009612083435059
1.0	62500000.0	62510000.0	2.0	3.767335891723633	0.21255898475646973
1.0	62510000.0	62520000.0	1.0	3.7181625366210938	0.2055860310792923
1.0	62560000.0	62570000.0	4.0	3.3900444507598877	0.1586068570613861
1.0	62570000.0	62580000.0	3.0	3.3746440410614014	0.1564134657382965
1.0	62600000.0	62610000.0	10.0	3.91532564163208	0.23329731822013855
1.0	62720000.0	62730000.0	6.0	5.238480567932129	0.39546138048171997
1.0	62730000.0	62740000.0	5.0	4.960691928863525	0.36522263288497925
1.0	62760000.0	62770000.0	5.0	5.319514274597168	0.4038911461830139
1.0	62850000.0	62860000.0	3.0	4.685183525085449	0.33318284153938293
1.0	62920000.0	62930000.0	7.0	3.6519947052001953	0.1961565464735031
1.0	62980000.0	62990000.0	4.0	3.563854694366455	0.18352572619915009
1.0	63010000.0	63020000.0	2.0	3.5946075916290283	0.18794099986553192
1.0	63050000.0	63060000.0	6.0	3.437267303466797	0.16535323858261108
1.0	63070000.0	63080000.0	4.0	3.369007110595703	0.15561702847480774
1.0	63080000.0	63090000.0	6.0	3.3559908866882324	0.15375789999961853
1.0	63130000.0	63140000.0	2.0	3.5990257263183594	0.18857428431510925
1.0	63150000.0	63160000.0	4.0	4.141369819641113	0.26411446928977966
1.0	63190000.0	63200000.0	6.0	3.9109878540039062	0.23269593715667725
1.0	63200000.0	63210000.0	4.0	4.165594100952148	0.267350971698761
1.0	63290000.0	63300000.0	8.0	3.662153720855713	0.197602316737175
1.0	63330000.0	63340000.0	4.0	4.027266502380371	0.24870304763317108
1.0	63360000.0	63370000.0	3.0	4.90425968170166	0.3588252365589142
1.0	63540000.0	63550000.0	4.0	4.951399803161621	0.3641747832298279
1.0	63550000.0	63560000.0	3.0	4.522884845733643	0.31336697936058044
1.0	63670000.0	63680000.0	6.0	4.546212196350098	0.3162600100040436
1.0	63710000.0	63720000.0	7.0	4.738093376159668	0.3394917845726013
1.0	63750000.0	63760000.0	5.0	4.527099609375	0.31389063596725464
1.0	63810000.0	63820000.0	5.0	4.267481327056885	0.2808022201061249
1.0	63840000.0	63850000.0	3.0	3.413867235183716	0.16200944781303406
1.0	63860000.0	63870000.0	1.0	3.2827200889587402	0.14344032108783722
1.0	63880000.0	63890000.0	3.0	3.3953888416290283	0.15936928987503052
1.0	63890000.0	63900000.0	5.0	3.2364487648010254	0.13702091574668884
1.0	63930000.0	63940000.0	4.0	2.9839584827423096	0.10542801767587662
1.0	64000000.0	64010000.0	6.0	3.192363739013672	0.13102807104587555
1.0	64040000.0	64050000.0	4.0	3.17374324798584	0.12853822112083435
1.0	64060000.0	64070000.0	5.0	3.313727617263794	0.1477913111448288
1.0	64070000.0	64080000.0	2.0	3.544023036956787	0.1806822419166565
1.0	64090000.0	64100000.0	4.0	3.3614304065704346	0.15453007817268372
1.0	64140000.0	64150000.0	3.0	4.2851033210754395	0.28309789299964905
1.0	64180000.0	64190000.0	4.0	4.312132835388184	0.28661662340164185
1.0	64220000.0	64230000.0	4.0	4.200510501861572	0.2719906270503998
1.0	64280000.0	64290000.0	5.0	3.8283982276916504	0.22116217017173767
1.0	64290000.0	64300000.0	6.0	3.7265803813934326	0.2067815512418747
1.0	64300000.0	64310000.0	6.0	3.8782284259796143	0.22813467681407928
1.0	64310000.0	64320000.0	3.0	3.995039701461792	0.24429206550121307
1.0	64360000.0	64370000.0	1.0	4.064862251281738	0.25381413102149963
1.0	64460000.0	64470000.0	4.0	4.295435428619385	0.28444886207580566
1.0	64470000.0	64480000.0	3.0	4.393283843994141	0.2970500588417053
1.0	64500000.0	64510000.0	6.0	4.394050121307373	0.29714852571487427
1.0	64560000.0	64570000.0	5.0	4.079047203063965	0.2557356655597687
1.0	64590000.0	64600000.0	1.0	4.237246513366699	0.27684032917022705
1.0	64630000.0	64640000.0	4.0	4.436624050140381	0.3025542199611664
1.0	64660000.0	64670000.0	1.0	4.257082939147949	0.2794407606124878
1.0	64800000.0	64810000.0	4.0	5.066235542297363	0.376956045627594
1.0	64940000.0	64950000.0	4.0	3.8958945274353027	0.2305954396724701
1.0	64960000.0	64970000.0	5.0	3.930553436279297	0.23540949821472168
1.0	64970000.0	64980000.0	5.0	4.029291152954102	0.24897654354572296
1.0	65020000.0	65030000.0	3.0	3.733361005783081	0.207737997174263
1.0	65110000.0	65120000.0	5.0	3.3407225608825684	0.15159371495246887
1.0	65120000.0	65130000.0	3.0	3.6094837188720703	0.19006720185279846
1.0	65170000.0	65180000.0	8.0	4.055754661560059	0.25257807970046997
1.0	65190000.0	65200000.0	2.0	4.182415962219238	0.2695907950401306
1.0	65240000.0	65250000.0	1.0	3.40913462638855	0.16133186221122742
1.0	65270000.0	65280000.0	6.0	3.336989164352417	0.151075541973114
1.0	65340000.0	65350000.0	4.0	3.312469482421875	0.14761054515838623
1.0	65350000.0	65360000.0	5.0	3.318394184112549	0.1484479010105133
1.0	65360000.0	65370000.0	4.0	3.4772396087646484	0.17108938097953796
1.0	65370000.0	65380000.0	3.0	3.3594436645507812	0.15424588322639465
1.0	65380000.0	65390000.0	3.0	3.3474414348602295	0.1525481939315796
1.0	65440000.0	65450000.0	6.0	3.6896584033966064	0.2015264332294464
1.0	65540000.0	65550000.0	3.0	4.516210079193115	0.31253623962402344
1.0	65610000.0	65620000.0	10.0	4.075453758239746	0.2552466094493866
1.0	65660000.0	65670000.0	3.0	3.9337801933288574	0.23585543036460876
1.0	65670000.0	65680000.0	3.0	3.7787251472473145	0.2141648828983307
1.0	65730000.0	65740000.0	3.0	3.956449031829834	0.23898501694202423
1.0	65740000.0	65750000.0	5.0	3.9256012439727783	0.23472337424755096
1.0	65750000.0	65760000.0	6.0	3.9293720722198486	0.23524221777915955
1.0	65790000.0	65800000.0	3.0	3.7860915660858154	0.21520523726940155
1.0	65800000.0	65810000.0	7.0	3.7472987174987793	0.20972216129302979
1.0	65840000.0	65850000.0	3.0	3.897491931915283	0.23082032799720764
1.0	66070000.0	66080000.0	3.0	4.817788124084473	0.3488602638244629
1.0	66100000.0	66110000.0	6.0	4.602838039398193	0.32321685552597046
1.0	66120000.0	66130000.0	5.0	5.120866298675537	0.38291314244270325
1.0	66240000.0	66250000.0	6.0	5.1143798828125	0.38220903277397156
1.0	66280000.0	66290000.0	3.0	4.937378883361816	0.36258843541145325
1.0	66330000.0	66340000.0	6.0	4.942917823791504	0.3632131516933441
1.0	66350000.0	66360000.0	6.0	4.434222221374512	0.30225130915641785
1.0	66410000.0	66420000.0	3.0	4.640610694885254	0.3278077244758606
1.0	66420000.0	66430000.0	5.0	4.274643421173096	0.28173595666885376
1.0	66450000.0	66460000.0	7.0	4.595201015472412	0.3222823739051819
1.0	66460000.0	66470000.0	2.0	4.568065166473389	0.31894928216934204
1.0	66490000.0	66500000.0	2.0	4.692242622375488	0.33402693271636963
1.0	66630000.0	66640000.0	5.0	4.231227397918701	0.2760450839996338
1.0	66690000.0	66700000.0	7.0	3.9216532707214355	0.23417608439922333
1.0	66710000.0	66720000.0	3.0	3.919137477874756	0.2338256537914276
1.0	66790000.0	66800000.0	3.0	3.982564926147461	0.24258339405059814
1.0	66860000.0	66870000.0	5.0	4.740937232971191	0.3398309350013733
1.0	67000000.0	67010000.0	4.0	4.65209436416626	0.3291977345943451
1.0	67120000.0	67130000.0	3.0	5.696621894836426	0.440789133310318
1.0	67170000.0	67180000.0	4.0	5.13270378112793	0.384189248085022
1.0	67210000.0	67220000.0	6.0	5.3149824142456055	0.40342408418655396
1.0	67290000.0	67300000.0	8.0	4.363146781921387	0.29319873452186584
1.0	67350000.0	67360000.0	5.0	3.6878819465637207	0.20126977562904358
1.0	67490000.0	67500000.0	3.0	3.1998438835144043	0.13203413784503937
1.0	67500000.0	67510000.0	4.0	3.2547607421875	0.13955458998680115
1.0	67570000.0	67580000.0	5.0	4.1736860275268555	0.26842767000198364
1.0	67580000.0	67590000.0	2.0	4.381804943084717	0.295582115650177
1.0	67690000.0	67700000.0	3.0	4.098568916320801	0.25836852192878723
1.0	67720000.0	67730000.0	5.0	3.9983315467834473	0.2447458803653717
1.0	67760000.0	67770000.0	1.0	4.2333784103393555	0.2763281464576721
1.0	67770000.0	67780000.0	2.0	4.012419700622559	0.2466699331998825
1.0	67810000.0	67820000.0	4.0	3.770167827606201	0.21295492351055145
1.0	67870000.0	67880000.0	4.0	3.6329474449157715	0.19343265891075134
1.0	67900000.0	67910000.0	5.0	4.285591125488281	0.28316938877105713
1.0	67920000.0	67930000.0	6.0	4.2710089683532715	0.28126564621925354
1.0	67990000.0	68000000.0	2.0	4.614017486572266	0.32457980513572693
1.0	68030000.0	68040000.0	2.0	4.744946002960205	0.34030571579933167
1.0	68300000.0	68310000.0	5.0	3.824591875076294	0.2206241637468338
1.0	68340000.0	68350000.0	4.0	4.515679359436035	0.3124691843986511
1.0	68390000.0	68400000.0	4.0	5.091490745544434	0.37971776723861694
1.0	68400000.0	68410000.0	4.0	5.040050029754639	0.3740714192390442
1.0	68410000.0	68420000.0	12.0	4.340027809143066	0.29021817445755005
1.0	68420000.0	68430000.0	2.0	4.644787311553955	0.32831722497940063
1.0	68430000.0	68440000.0	3.0	4.73448371887207	0.3390626907348633
1.0	68450000.0	68460000.0	5.0	4.767248153686523	0.34293681383132935
1.0	68470000.0	68480000.0	4.0	4.455027103424072	0.304878830909729
1.0	68490000.0	68500000.0	6.0	4.754579067230225	0.3414461016654968
1.0	68530000.0	68540000.0	5.0	4.568450927734375	0.3189990222454071
1.0	68590000.0	68600000.0	4.0	3.643947124481201	0.19499808549880981
1.0	68650000.0	68660000.0	4.0	3.8258254528045654	0.2208002507686615
1.0	68660000.0	68670000.0	4.0	4.137910842895508	0.2636559009552002
1.0	68700000.0	68710000.0	3.0	4.389966011047363	0.29662609100341797
1.0	68710000.0	68720000.0	5.0	4.348529815673828	0.29131463170051575
1.0	68720000.0	68730000.0	6.0	4.229969501495361	0.2758793532848358
1.0	68760000.0	68770000.0	2.0	4.405559539794922	0.29861482977867126
1.0	68770000.0	68780000.0	1.0	4.346646308898926	0.2910723388195038
1.0	68800000.0	68810000.0	2.0	4.905650615692139	0.3589826226234436
1.0	68830000.0	68840000.0	4.0	4.552107334136963	0.316985547542572
1.0	68870000.0	68880000.0	5.0	4.764756679534912	0.3426450192928314
1.0	69000000.0	69010000.0	7.0	5.622256755828857	0.4338180422782898
1.0	69040000.0	69050000.0	5.0	6.3142547607421875	0.4929688572883606
1.0	69150000.0	69160000.0	3.0	6.179017066955566	0.4824168086051941
1.0	69290000.0	69300000.0	7.0	6.96196985244751	0.5367645025253296
1.0	69350000.0	69360000.0	7.0	6.641327857971191	0.516473650932312
1.0	69390000.0	69400000.0	2.0	4.932977199554443	0.3620918393135071
1.0	69420000.0	69430000.0	4.0	6.404177665710449	0.4997178018093109
1.0	69470000.0	69480000.0	6.0	6.657012939453125	0.5175297260284424
1.0	69490000.0	69500000.0	16.0	5.914266109466553	0.46034520864486694
1.0	69520000.0	69530000.0	7.0	6.392510414123535	0.49885088205337524
1.0	69620000.0	69630000.0	5.0	7.4232378005981445	0.5612263083457947
1.0	69640000.0	69650000.0	6.0	7.028836727142334	0.5406554937362671
1.0	69700000.0	69710000.0	11.0	7.3932647705078125	0.5598042011260986
1.0	69730000.0	69740000.0	3.0	7.897779941558838	0.5806740522384644
1.0	69800000.0	69810000.0	13.0	7.173765659332275	0.5486854314804077
1.0	69820000.0	69830000.0	3.0	7.275076866149902	0.5539721846580505
1.0	69840000.0	69850000.0	6.0	7.2661943435668945	0.5535203218460083
1.0	69870000.0	69880000.0	7.0	7.3585004806518555	0.5581283569335938
1.0	69890000.0	69900000.0	6.0	7.334515571594238	0.5569512248039246
1.0	69960000.0	69970000.0	8.0	6.313503742218018	0.4929119944572449
1.0	69970000.0	69980000.0	6.0	5.975779056549072	0.4656410813331604
1.0	70010000.0	70020000.0	6.0	6.006781578063965	0.4682686924934387
1.0	70090000.0	70100000.0	3.0	5.40446662902832	0.41253700852394104
1.0	70140000.0	70150000.0	6.0	5.68829870223999	0.44001641869544983
1.0	70210000.0	70220000.0	4.0	6.16623067855835	0.4813961088657379
1.0	70220000.0	70230000.0	12.0	6.228209495544434	0.48631009459495544
1.0	70290000.0	70300000.0	6.0	6.457261562347412	0.5035962462425232
1.0	70340000.0	70350000.0	8.0	5.6812520027160645	0.43935972452163696
1.0	70360000.0	70370000.0	3.0	6.770323753356934	0.5249635577201843
1.0	70500000.0	70510000.0	7.0	5.866816520690918	0.4561921954154968
1.0	70530000.0	70540000.0	4.0	5.831845283508301	0.4530891478061676
1.0	70570000.0	70580000.0	10.0	5.268679618835449	0.39862215518951416
1.0	70580000.0	70590000.0	1.0	5.517683506011963	0.423758327960968
1.0	70590000.0	70600000.0	3.0	5.436255931854248	0.4157238006591797
1.0	70630000.0	70640000.0	3.0	4.053481101989746	0.25227290391921997
1.0	70690000.0	70700000.0	4.0	3.4982986450195312	0.17411355674266815
1.0	70730000.0	70740000.0	3.0	3.698678493499756	0.20281174778938293
1.0	70860000.0	70870000.0	3.0	4.451146602630615	0.3043877184391022
1.0	70880000.0	70890000.0	4.0	3.361919403076172	0.15460237860679626
1.0	70910000.0	70920000.0	2.0	4.334028244018555	0.2894459366798401
1.0	71020000.0	71030000.0	6.0	4.798027038574219	0.34655073285102844
1.0	71100000.0	71110000.0	10.0	4.717878818511963	0.3370908498764038
1.0	71210000.0	71220000.0	7.0	5.176702499389648	0.38891518115997314
1.0	71280000.0	71290000.0	1.0	4.393624305725098	0.29709476232528687
1.0	71320000.0	71330000.0	5.0	5.235780239105225	0.3951771855354309
1.0	71460000.0	71470000.0	5.0	4.876935958862305	0.3556985557079315
1.0	71490000.0	71500000.0	6.0	4.487957954406738	0.30901286005973816
1.0	71510000.0	71520000.0	3.0	4.511374473571777	0.3119351267814636
1.0	71640000.0	71650000.0	2.0	5.106983184814453	0.38140520453453064
1.0	71750000.0	71760000.0	5.0	4.969470977783203	0.366208016872406
1.0	71840000.0	71850000.0	4.0	4.825037002563477	0.3497013449668884
1.0	71880000.0	71890000.0	4.0	4.687734127044678	0.3334902822971344
1.0	71910000.0	71920000.0	7.0	4.960730075836182	0.36522752046585083
1.0	71940000.0	71950000.0	2.0	5.07996129989624	0.37845760583877563
1.0	72030000.0	72040000.0	7.0	5.665190696716309	0.43786031007766724
1.0	72060000.0	72070000.0	3.0	6.0688371658325195	0.473456472158432
1.0	72080000.0	72090000.0	5.0	6.162318706512451	0.48108094930648804
1.0	72190000.0	72200000.0	6.0	6.259228229522705	0.48873576521873474
1.0	72370000.0	72380000.0	3.0	5.443262577056885	0.41641926765441895
1.0	72660000.0	72670000.0	6.0	5.681700706481934	0.43940120935440063
1.0	72700000.0	72710000.0	8.0	5.385532379150391	0.41062575578689575
1.0	72880000.0	72890000.0	8.0	6.620631217956543	0.5150713920593262
1.0	72900000.0	72910000.0	9.0	6.7479753494262695	0.5235248804092407
1.0	72910000.0	72920000.0	7.0	6.31053352355957	0.49268561601638794
1.0	73030000.0	73040000.0	5.0	6.291828155517578	0.4912535548210144
1.0	73080000.0	73090000.0	1.0	5.855113983154297	0.45515504479408264
1.0	73120000.0	73130000.0	2.0	6.443875312805176	0.5026246905326843
1.0	73150000.0	73160000.0	9.0	6.382996082305908	0.49814409017562866
1.0	73170000.0	73180000.0	8.0	6.122282028198242	0.47784584760665894
1.0	73210000.0	73220000.0	4.0	6.603723049163818	0.5139161944389343
1.0	73220000.0	73230000.0	9.0	6.663978576660156	0.517997145652771
1.0	73240000.0	73250000.0	5.0	7.1464738845825195	0.5472168922424316
1.0	73270000.0	73280000.0	5.0	6.792956352233887	0.5264092683792114
1.0	73320000.0	73330000.0	12.0	7.113015651702881	0.5453858971595764
1.0	73390000.0	73400000.0	8.0	7.626467227935791	0.5702560544013977
1.0	73470000.0	73480000.0	8.0	7.402567386627197	0.5602489113807678
1.0	73600000.0	73610000.0	6.0	7.45657205581665	0.5627812147140503
1.0	73610000.0	73620000.0	8.0	7.291473388671875	0.5548036098480225
1.0	73630000.0	73640000.0	5.0	7.692427158355713	0.5729596614837646
1.0	73720000.0	73730000.0	5.0	7.1838274002075195	0.5492235422134399
1.0	73750000.0	73760000.0	4.0	6.43834924697876	0.5022236108779907
1.0	73800000.0	73810000.0	6.0	6.5394287109375	0.5094565749168396
1.0	73810000.0	73820000.0	9.0	6.545801639556885	0.5099033713340759
1.0	73870000.0	73880000.0	6.0	6.375912666320801	0.4976164698600769
1.0	73930000.0	73940000.0	2.0	5.451786994934082	0.4172690808773041
1.0	73970000.0	73980000.0	6.0	5.781833171844482	0.44859758019447327
1.0	74010000.0	74020000.0	3.0	5.991795539855957	0.4670015871524811
1.0	74040000.0	74050000.0	5.0	6.530880928039551	0.5088542103767395
1.0	74050000.0	74060000.0	5.0	6.844234466552734	0.5296293497085571
1.0	74070000.0	74080000.0	5.0	6.608437538146973	0.5142375230789185
1.0	74080000.0	74090000.0	7.0	6.543181419372559	0.509719729423523
1.0	74100000.0	74110000.0	7.0	6.612969875335693	0.5145489573478699
1.0	74290000.0	74300000.0	5.0	6.637064456939697	0.5161846876144409
1.0	74380000.0	74390000.0	4.0	6.59353494644165	0.5132160782814026
1.0	74410000.0	74420000.0	5.0	7.055806636810303	0.5421904921531677
1.0	74450000.0	74460000.0	9.0	6.407034873962402	0.49992647767066956
1.0	74470000.0	74480000.0	7.0	6.384305477142334	0.49824318289756775
1.0	74540000.0	74550000.0	6.0	6.220517158508301	0.48570695519447327
1.0	74570000.0	74580000.0	8.0	5.821147918701172	0.4521324634552002
1.0	74620000.0	74630000.0	3.0	5.489859580993652	0.42102909088134766
1.0	74690000.0	74700000.0	4.0	5.269591331481934	0.3987177014350891
1.0	74700000.0	74710000.0	7.0	4.585994243621826	0.3211541175842285
1.0	74710000.0	74720000.0	9.0	5.418421268463135	0.4139389395713806
1.0	74800000.0	74810000.0	2.0	5.3954339027404785	0.4116249978542328
1.0	74820000.0	74830000.0	6.0	5.517231464385986	0.42371290922164917
1.0	74830000.0	74840000.0	5.0	5.39522647857666	0.4116055369377136
1.0	74900000.0	74910000.0	4.0	5.8090386390686035	0.4510469436645508
1.0	74940000.0	74950000.0	2.0	5.836589813232422	0.4535102844238281
1.0	75080000.0	75090000.0	9.0	5.7964935302734375	0.44992294907569885
1.0	75110000.0	75120000.0	8.0	5.130558967590332	0.38395971059799194
1.0	75200000.0	75210000.0	4.0	4.336141586303711	0.2897191643714905
1.0	75230000.0	75240000.0	5.0	4.753416061401367	0.3413069248199463
1.0	75410000.0	75420000.0	8.0	6.966099739074707	0.5370081663131714
1.0	75420000.0	75430000.0	3.0	6.727485656738281	0.5221940279006958
1.0	75460000.0	75470000.0	6.0	6.733999729156494	0.5226187705993652
1.0	75540000.0	75550000.0	3.0	6.024195671081543	0.469736248254776
1.0	75600000.0	75610000.0	5.0	5.432994842529297	0.41539549827575684
1.0	75650000.0	75660000.0	4.0	5.509251594543457	0.4229351878166199
1.0	75700000.0	75710000.0	3.0	5.109621047973633	0.381691038608551
1.0	75710000.0	75720000.0	2.0	5.4799699783325195	0.4200606346130371
1.0	75810000.0	75820000.0	4.0	5.512673854827881	0.423269659280777
1.0	75870000.0	75880000.0	5.0	4.995974540710449	0.36917954683303833
1.0	75950000.0	75960000.0	5.0	5.491449356079102	0.4211874008178711
1.0	75980000.0	75990000.0	5.0	5.41365909576416	0.4134596884250641
1.0	75990000.0	76000000.0	5.0	5.349343299865723	0.4069497585296631
1.0	76050000.0	76060000.0	6.0	4.950221061706543	0.3640424311161041
1.0	76090000.0	76100000.0	6.0	4.7018842697143555	0.3351842761039734
1.0	76260000.0	76270000.0	1.0	4.0342912673950195	0.24965640902519226
1.0	76300000.0	76310000.0	1.0	4.5271100997924805	0.31389251351356506
1.0	76390000.0	76400000.0	7.0	4.9323530197143555	0.3620229661464691
1.0	76500000.0	76510000.0	6.0	5.1357011795043945	0.3845139443874359
1.0	76540000.0	76550000.0	4.0	5.066174507141113	0.3769482374191284
1.0	76590000.0	76600000.0	10.0	5.350179672241211	0.407029926776886
1.0	76620000.0	76630000.0	5.0	5.000016212463379	0.3696269392967224
1.0	76690000.0	76700000.0	6.0	4.383096694946289	0.2957502007484436
1.0	76700000.0	76710000.0	2.0	4.640728950500488	0.3278222680091858
1.0	76710000.0	76720000.0	5.0	4.3300933837890625	0.2889387607574463
1.0	76760000.0	76770000.0	4.0	3.9523558616638184	0.2384212762117386
1.0	76770000.0	76780000.0	5.0	4.1519999504089355	0.2655409276485443
1.0	76800000.0	76810000.0	6.0	4.069729804992676	0.2544695734977722
1.0	76820000.0	76830000.0	1.0	4.506467342376709	0.31132572889328003
1.0	76930000.0	76940000.0	4.0	4.542392253875732	0.31578347086906433
1.0	77120000.0	77130000.0	3.0	4.479252815246582	0.30792349576950073
1.0	77220000.0	77230000.0	1.0	4.1412224769592285	0.2640983462333679
1.0	77230000.0	77240000.0	6.0	4.101487159729004	0.25876718759536743
1.0	77260000.0	77270000.0	0.0	4.051640510559082	0.2520154118537903
1.0	77380000.0	77390000.0	9.0	3.769066333770752	0.21279625594615936
1.0	77450000.0	77460000.0	3.0	3.9436702728271484	0.23722033202648163
1.0	77480000.0	77490000.0	6.0	4.0503950119018555	0.2518485486507416
1.0	77520000.0	77530000.0	6.0	3.872770309448242	0.2273728847503662
1.0	77530000.0	77540000.0	3.0	3.679495334625244	0.20007923245429993
1.0	77560000.0	77570000.0	5.0	3.6185786724090576	0.1913752257823944
1.0	77640000.0	77650000.0	6.0	3.6749515533447266	0.199431911110878
1.0	77670000.0	77680000.0	2.0	3.673759937286377	0.1992616355419159
1.0	77680000.0	77690000.0	5.0	3.7572638988494873	0.21113160252571106
1.0	77790000.0	77800000.0	7.0	4.598868370056152	0.3227294087409973
1.0	77800000.0	77810000.0	4.0	4.454348087310791	0.304792195558548
1.0	77900000.0	77910000.0	2.0	4.2586774826049805	0.27965018153190613
1.0	77930000.0	77940000.0	1.0	4.164043426513672	0.2671447694301605
1.0	77960000.0	77970000.0	4.0	4.22933292388916	0.27579620480537415
1.0	78010000.0	78020000.0	5.0	4.004162788391113	0.2455417662858963
1.0	78150000.0	78160000.0	5.0	3.7538692951202393	0.21064913272857666
1.0	78220000.0	78230000.0	4.0	4.176874160766602	0.26885634660720825
1.0	78240000.0	78250000.0	2.0	3.9890599250793457	0.243474081158638
1.0	78270000.0	78280000.0	2.0	3.215503692626953	0.13415871560573578
1.0	78290000.0	78300000.0	4.0	3.956707715988159	0.2390204668045044
1.0	78320000.0	78330000.0	3.0	3.4255833625793457	0.16368255019187927
1.0	78380000.0	78390000.0	10.0	3.7175726890563965	0.20549698173999786
1.0	78430000.0	78440000.0	1.0	3.199577808380127	0.13200590014457703
1.0	78440000.0	78450000.0	2.0	4.600320339202881	0.32290828227996826
1.0	78450000.0	78460000.0	5.0	3.1316184997558594	0.12299694865942001
1.0	78510000.0	78520000.0	2.0	3.942528247833252	0.23706257343292236
1.0	78520000.0	78530000.0	2.0	4.0906548500061035	0.25730574131011963
1.0	78610000.0	78620000.0	5.0	4.11416482925415	0.2604702115058899
1.0	78690000.0	78700000.0	6.0	4.79896354675293	0.34666043519973755
1.0	78730000.0	78740000.0	7.0	5.098695278167725	0.3805054724216461
1.0	78740000.0	78750000.0	7.0	4.866316795349121	0.3544769883155823
1.0	78770000.0	78780000.0	4.0	4.753793239593506	0.3413504660129547
1.0	78840000.0	78850000.0	5.0	5.095479488372803	0.3801548480987549
1.0	78870000.0	78880000.0	5.0	5.081303596496582	0.3786037564277649
1.0	78920000.0	78930000.0	1.0	5.174630165100098	0.3886941969394684
1.0	78930000.0	78940000.0	7.0	5.567590236663818	0.4285958707332611
1.0	78950000.0	78960000.0	6.0	5.559772491455078	0.4278412461280823
1.0	78960000.0	78970000.0	5.0	5.664137840270996	0.4377623200416565
1.0	78980000.0	78990000.0	4.0	5.417641639709473	0.4138590693473816
1.0	79060000.0	79070000.0	8.0	4.496177673339844	0.3100396692752838
1.0	79170000.0	79180000.0	4.0	5.245936393737793	0.3962417542934418
1.0	79180000.0	79190000.0	6.0	5.510634899139404	0.42306846380233765
1.0	79280000.0	79290000.0	6.0	6.313298225402832	0.49289554357528687
1.0	79450000.0	79460000.0	5.0	5.058664321899414	0.37612399458885193
1.0	79510000.0	79520000.0	2.0	4.659966468811035	0.3301520347595215
1.0	79570000.0	79580000.0	4.0	5.005136966705322	0.3701978027820587
1.0	79610000.0	79620000.0	1.0	4.78141450881958	0.34460482001304626
1.0	79690000.0	79700000.0	6.0	4.475727081298828	0.3074796497821808
1.0	79710000.0	79720000.0	4.0	4.294538974761963	0.28432899713516235
1.0	79870000.0	79880000.0	3.0	4.513652324676514	0.31222003698349
1.0	79970000.0	79980000.0	3.0	4.055272102355957	0.25251320004463196
1.0	80000000.0	80010000.0	3.0	4.320499420166016	0.28769922256469727
1.0	80040000.0	80050000.0	4.0	4.406157493591309	0.2986888289451599
1.0	80070000.0	80080000.0	4.0	4.841713905334473	0.3516348898410797
1.0	80090000.0	80100000.0	1.0	4.737143516540527	0.33937954902648926
1.0	80100000.0	80110000.0	0.0	4.432570457458496	0.3020433783531189
1.0	80130000.0	80140000.0	4.0	4.799915313720703	0.34677353501319885
1.0	80150000.0	80160000.0	6.0	4.908483982086182	0.3593065142631531
1.0	80250000.0	80260000.0	4.0	5.2454400062561035	0.3961905837059021
1.0	80360000.0	80370000.0	1.0	4.988905906677246	0.36838817596435547
1.0	80370000.0	80380000.0	7.0	4.669116497039795	0.3312518000602722
1.0	80420000.0	80430000.0	4.0	4.883549690246582	0.3564564883708954
1.0	80430000.0	80440000.0	5.0	4.957491874694824	0.36486226320266724
1.0	80490000.0	80500000.0	3.0	5.190001487731934	0.39033135771751404
1.0	80520000.0	80530000.0	3.0	4.912096977233887	0.3597201704978943
1.0	80530000.0	80540000.0	8.0	5.047889709472656	0.37493860721588135
1.0	80550000.0	80560000.0	1.0	5.569680690765381	0.4287970960140228
1.0	80600000.0	80610000.0	3.0	4.39977502822876	0.29787448048591614
1.0	80610000.0	80620000.0	4.0	5.228814601898193	0.39444130659103394
1.0	80720000.0	80730000.0	5.0	5.584843635559082	0.43025141954421997
1.0	80740000.0	80750000.0	5.0	5.65132999420166	0.43656134605407715
1.0	80810000.0	80820000.0	6.0	5.513864040374756	0.42338624596595764
1.0	80820000.0	80830000.0	6.0	5.229002475738525	0.3944614827632904
1.0	80850000.0	80860000.0	4.0	5.424154758453369	0.4145132005214691
1.0	80870000.0	80880000.0	6.0	4.284252166748047	0.2829936146736145
1.0	80910000.0	80920000.0	5.0	5.3218464851379395	0.40413036942481995
1.0	81000000.0	81010000.0	7.0	4.527993679046631	0.3140004575252533
1.0	81040000.0	81050000.0	5.0	4.738005638122559	0.3394797146320343
1.0	81060000.0	81070000.0	6.0	4.694136619567871	0.33425554633140564
1.0	81150000.0	81160000.0	5.0	4.523146629333496	0.31339794397354126
1.0	81160000.0	81170000.0	5.0	4.064249515533447	0.2537313401699066
1.0	81170000.0	81180000.0	6.0	4.5815606117248535	0.3206106424331665
1.0	81220000.0	81230000.0	5.0	5.232149124145508	0.39479348063468933
1.0	81230000.0	81240000.0	2.0	5.241644382476807	0.39579203724861145
1.0	81310000.0	81320000.0	6.0	4.409510135650635	0.29911327362060547
1.0	81510000.0	81520000.0	7.0	4.400628566741943	0.29798561334609985
1.0	81520000.0	81530000.0	6.0	4.740361213684082	0.33976179361343384
1.0	81570000.0	81580000.0	4.0	4.920660972595215	0.36069005727767944
1.0	81580000.0	81590000.0	3.0	4.957165241241455	0.36482322216033936
1.0	81600000.0	81610000.0	3.0	4.883808135986328	0.3564865291118622
1.0	81640000.0	81650000.0	4.0	4.686288833618164	0.33331602811813354
1.0	81650000.0	81660000.0	4.0	4.981797218322754	0.36758989095687866
1.0	81690000.0	81700000.0	3.0	4.7712507247924805	0.343410849571228
1.0	81720000.0	81730000.0	4.0	5.277270317077637	0.3995162844657898
1.0	81730000.0	81740000.0	7.0	4.536904335021973	0.3151043951511383
1.0	81840000.0	81850000.0	6.0	4.533720016479492	0.3147111237049103
1.0	81850000.0	81860000.0	1.0	4.52621603012085	0.3137829303741455
1.0	81860000.0	81870000.0	4.0	4.483371734619141	0.3084391951560974
1.0	81880000.0	81890000.0	9.0	4.294440269470215	0.2843189537525177
1.0	81930000.0	81940000.0	7.0	4.450821876525879	0.30434566736221313
1.0	82000000.0	82010000.0	2.0	4.669261455535889	0.33126863837242126
1.0	82070000.0	82080000.0	6.0	4.898493766784668	0.3581673800945282
1.0	82090000.0	82100000.0	2.0	5.219089031219482	0.3934183716773987
1.0	82120000.0	82130000.0	7.0	5.0979323387146	0.3804222047328949
1.0	82130000.0	82140000.0	6.0	4.888881206512451	0.35706955194473267
1.0	82210000.0	82220000.0	5.0	4.961193084716797	0.3652781844139099
1.0	82260000.0	82270000.0	5.0	4.420197486877441	0.30047503113746643
1.0	82300000.0	82310000.0	6.0	3.882511854171753	0.22873124480247498
1.0	82360000.0	82370000.0	2.0	4.389136791229248	0.2965206503868103
1.0	82370000.0	82380000.0	5.0	3.963778257369995	0.23999536037445068
1.0	82410000.0	82420000.0	5.0	3.8428637981414795	0.22319236397743225
1.0	82430000.0	82440000.0	4.0	3.43645977973938	0.1652400940656662
1.0	82480000.0	82490000.0	2.0	4.376795291900635	0.29494649171829224
1.0	82520000.0	82530000.0	3.0	4.058254718780518	0.2529187500476837
1.0	82540000.0	82550000.0	2.0	4.125124931335449	0.2619406580924988
1.0	82550000.0	82560000.0	2.0	3.990647792816162	0.2436962127685547
1.0	82570000.0	82580000.0	8.0	3.8731040954589844	0.22742004692554474
1.0	82610000.0	82620000.0	5.0	4.03985595703125	0.25041770935058594
1.0	82640000.0	82650000.0	3.0	4.255934715270996	0.27929335832595825
1.0	82660000.0	82670000.0	9.0	4.246461391448975	0.27805155515670776
1.0	82720000.0	82730000.0	4.0	3.897207260131836	0.23077532649040222
1.0	82730000.0	82740000.0	10.0	4.424574375152588	0.30102619528770447
1.0	82760000.0	82770000.0	3.0	4.822978973388672	0.3494630455970764
1.0	82780000.0	82790000.0	4.0	4.689213752746582	0.33366718888282776
1.0	82830000.0	82840000.0	5.0	4.484457969665527	0.308573842048645
1.0	82840000.0	82850000.0	3.0	4.357419013977051	0.29245758056640625
1.0	82900000.0	82910000.0	2.0	4.564361572265625	0.31849855184555054
1.0	82990000.0	83000000.0	3.0	4.042021751403809	0.2507080137729645
1.0	83020000.0	83030000.0	1.0	4.340271472930908	0.2902542054653168
1.0	83100000.0	83110000.0	9.0	4.313096046447754	0.2867400646209717
1.0	83120000.0	83130000.0	2.0	3.9483349323272705	0.23786994814872742
1.0	83310000.0	83320000.0	5.0	4.800067901611328	0.3467908799648285
1.0	83320000.0	83330000.0	2.0	4.568912982940674	0.3190605938434601
1.0	83360000.0	83370000.0	2.0	4.47645902633667	0.30757224559783936
1.0	83380000.0	83390000.0	7.0	4.287862300872803	0.28346070647239685
1.0	83410000.0	83420000.0	2.0	4.0804643630981445	0.2559299170970917
1.0	83480000.0	83490000.0	4.0	3.869281768798828	0.22688527405261993
1.0	83490000.0	83500000.0	1.0	4.012864589691162	0.24673207104206085
1.0	83560000.0	83570000.0	1.0	3.5494141578674316	0.18145248293876648
1.0	83580000.0	83590000.0	4.0	3.297095537185669	0.14545407891273499
1.0	83950000.0	83960000.0	3.0	3.1041369438171387	0.1194857507944107
1.0	83980000.0	83990000.0	8.0	3.886033535003662	0.22922039031982422
1.0	84010000.0	84020000.0	2.0	4.187514305114746	0.27026861906051636
1.0	84020000.0	84030000.0	7.0	4.284873962402344	0.28307315707206726
1.0	84090000.0	84100000.0	1.0	4.576051235198975	0.31993329524993896
1.0	84100000.0	84110000.0	7.0	4.41078519821167	0.29927685856819153
1.0	84120000.0	84130000.0	5.0	4.4578094482421875	0.3052273392677307
1.0	84130000.0	84140000.0	1.0	4.259025573730469	0.2796953320503235
1.0	84280000.0	84290000.0	2.0	3.904529571533203	0.2317998856306076
1.0	84360000.0	84370000.0	6.0	3.5536980628967285	0.1820688098669052
1.0	84410000.0	84420000.0	3.0	3.7735488414764404	0.21343541145324707
1.0	84500000.0	84510000.0	2.0	3.9984421730041504	0.2447594404220581
1.0	84540000.0	84550000.0	5.0	3.8572158813476562	0.22519874572753906
1.0	84570000.0	84580000.0	7.0	3.718996047973633	0.20570597052574158
1.0	84580000.0	84590000.0	1.0	3.7120652198791504	0.20471787452697754
1.0	84680000.0	84690000.0	5.0	3.680354595184326	0.20020122826099396
1.0	84740000.0	84750000.0	2.0	4.4282121658325195	0.30148985981941223
1.0	84760000.0	84770000.0	7.0	4.285858154296875	0.2832000255584717
1.0	84770000.0	84780000.0	2.0	3.996291399002075	0.24446482956409454
1.0	84780000.0	84790000.0	3.0	3.927366256713867	0.23496754467487335
1.0	84790000.0	84800000.0	3.0	3.936037540435791	0.23616698384284973
1.0	84890000.0	84900000.0	4.0	3.6338629722595215	0.19356000423431396
1.0	84990000.0	85000000.0	3.0	3.8159515857696533	0.21941177546977997
1.0	85010000.0	85020000.0	4.0	3.6453166007995605	0.19519661366939545
1.0	85160000.0	85170000.0	2.0	3.7794151306152344	0.2142656296491623
1.0	85290000.0	85300000.0	5.0	3.6013150215148926	0.18890270590782166
1.0	85310000.0	85320000.0	6.0	3.6282241344451904	0.19275261461734772
1.0	85380000.0	85390000.0	5.0	3.955399990081787	0.2388446033000946
1.0	85390000.0	85400000.0	1.0	4.122869491577148	0.26163992285728455
1.0	85490000.0	85500000.0	4.0	3.8759899139404297	0.22782032191753387
1.0	85560000.0	85570000.0	4.0	4.176643371582031	0.2688206434249878
1.0	85670000.0	85680000.0	4.0	4.378405570983887	0.2951507568359375
1.0	85700000.0	85710000.0	1.0	4.347711563110352	0.2912115454673767
1.0	85730000.0	85740000.0	3.0	3.1840579509735107	0.1299138367176056
1.0	85740000.0	85750000.0	7.0	3.552628993988037	0.1819167286157608
1.0	85760000.0	85770000.0	3.0	4.043768882751465	0.2509462237358093
1.0	85770000.0	85780000.0	3.0	3.9896442890167236	0.24355533719062805
1.0	85790000.0	85800000.0	4.0	3.6816306114196777	0.2003822773694992
1.0	85850000.0	85860000.0	4.0	3.541792392730713	0.1803583800792694
1.0	85860000.0	85870000.0	5.0	3.7148520946502686	0.20511464774608612
1.0	85870000.0	85880000.0	2.0	3.8378853797912598	0.22249355912208557
1.0	85940000.0	85950000.0	5.0	4.645569324493408	0.3284095525741577
1.0	85950000.0	85960000.0	6.0	4.376114845275879	0.29485687613487244
1.0	86000000.0	86010000.0	11.0	4.309465408325195	0.2862681746482849
1.0	86030000.0	86040000.0	4.0	4.297509670257568	0.2847171425819397
1.0	86060000.0	86070000.0	1.0	4.519463062286377	0.31293851137161255
1.0	86160000.0	86170000.0	5.0	3.2641921043395996	0.140862375497818
1.0	86170000.0	86180000.0	5.0	4.1216888427734375	0.2614792287349701
1.0	86200000.0	86210000.0	5.0	4.2217302322387695	0.27479249238967896
1.0	86220000.0	86230000.0	5.0	4.1901655197143555	0.2706186771392822
1.0	86240000.0	86250000.0	5.0	4.426896095275879	0.30132508277893066
1.0	86260000.0	86270000.0	2.0	4.537356376647949	0.3151572644710541
1.0	86280000.0	86290000.0	2.0	4.272326946258545	0.28143638372421265
1.0	86310000.0	86320000.0	5.0	4.403878211975098	0.29839926958084106
1.0	86360000.0	86370000.0	4.0	4.6925530433654785	0.3340657651424408
1.0	86380000.0	86390000.0	2.0	5.031420707702637	0.37311774492263794
1.0	86400000.0	86410000.0	5.0	5.129422187805176	0.3838368356227875
1.0	86470000.0	86480000.0	5.0	5.388429641723633	0.4109184145927429
1.0	86480000.0	86490000.0	11.0	4.760487079620361	0.34214141964912415
1.0	86500000.0	86510000.0	5.0	5.220934867858887	0.39361536502838135
1.0	86550000.0	86560000.0	5.0	4.829010963439941	0.3501623272895813
1.0	86610000.0	86620000.0	3.0	4.560133934020996	0.3179796040058136
1.0	86620000.0	86630000.0	1.0	4.62130880355835	0.3254697918891907
1.0	86660000.0	86670000.0	2.0	4.938190937042236	0.36268356442451477
1.0	86780000.0	86790000.0	3.0	4.980838775634766	0.3674848973751068
1.0	86850000.0	86860000.0	1.0	3.940885066986084	0.23683865368366241
1.0	86870000.0	86880000.0	5.0	4.175282955169678	0.26864248514175415
1.0	86970000.0	86980000.0	7.0	4.109940528869629	0.2599003314971924
1.0	86980000.0	86990000.0	0.0	4.33590030670166	0.28968724608421326
1.0	87040000.0	87050000.0	4.0	4.251855373382568	0.27875587344169617
1.0	87180000.0	87190000.0	1.0	3.094374895095825	0.11827035993337631
1.0	87200000.0	87210000.0	1.0	3.045104503631592	0.11227419227361679
1.0	87220000.0	87230000.0	2.0	3.7749335765838623	0.2136271744966507
1.0	87350000.0	87360000.0	3.0	3.123197078704834	0.1219189390540123
1.0	87370000.0	87380000.0	0.0	3.5654168128967285	0.18375493586063385
1.0	87420000.0	87430000.0	2.0	3.232698440551758	0.13651706278324127
1.0	87440000.0	87450000.0	2.0	3.226299285888672	0.1356365978717804
1.0	87460000.0	87470000.0	2.0	3.2597575187683105	0.1402493417263031
1.0	87500000.0	87510000.0	1.0	3.467111110687256	0.16963812708854675
1.0	87540000.0	87550000.0	4.0	3.3572280406951904	0.15393692255020142
1.0	87580000.0	87590000.0	3.0	4.133158206939697	0.2630200982093811
1.0	87600000.0	87610000.0	4.0	4.271501064300537	0.2813247740268707
1.0	87630000.0	87640000.0	6.0	4.362796306610107	0.29314956068992615
1.0	87650000.0	87660000.0	6.0	4.566006183624268	0.3186999559402466
1.0	87700000.0	87710000.0	7.0	4.300560474395752	0.28511109948158264
1.0	87810000.0	87820000.0	7.0	3.536231279373169	0.1795644611120224
1.0	87870000.0	87880000.0	4.0	3.848374605178833	0.2239588052034378
1.0	87980000.0	87990000.0	5.0	4.589905738830566	0.32163262367248535
1.0	88000000.0	88010000.0	4.0	4.5904741287231445	0.32170259952545166
1.0	88060000.0	88070000.0	7.0	4.512307167053223	0.31205251812934875
1.0	88110000.0	88120000.0	2.0	4.557753562927246	0.31768330931663513
1.0	88140000.0	88150000.0	4.0	4.145020484924316	0.26460549235343933
1.0	88150000.0	88160000.0	3.0	4.0197343826293945	0.24767358601093292
1.0	88170000.0	88180000.0	1.0	4.1091461181640625	0.25979405641555786
1.0	88180000.0	88190000.0	6.0	3.8613154888153076	0.22576990723609924
1.0	88210000.0	88220000.0	2.0	4.033979892730713	0.2496127188205719
1.0	88430000.0	88440000.0	3.0	4.341877460479736	0.290457159280777
1.0	88500000.0	88510000.0	7.0	4.427830696105957	0.30144181847572327
1.0	88550000.0	88560000.0	4.0	4.816113471984863	0.3486640751361847
1.0	88610000.0	88620000.0	4.0	4.4228363037109375	0.30081039667129517
1.0	88650000.0	88660000.0	4.0	4.439798355102539	0.3029550611972809
1.0	88680000.0	88690000.0	3.0	4.804745197296143	0.34733760356903076
1.0	88710000.0	88720000.0	0.0	4.544891357421875	0.3160932958126068
1.0	88810000.0	88820000.0	3.0	3.483778715133667	0.17202897369861603
1.0	88830000.0	88840000.0	2.0	4.554701805114746	0.3173065185546875
1.0	88840000.0	88850000.0	4.0	4.547065734863281	0.3163633346557617
1.0	88920000.0	88930000.0	5.0	4.153324127197266	0.2657158374786377
1.0	88940000.0	88950000.0	5.0	4.144192218780518	0.2644934058189392
1.0	88960000.0	88970000.0	2.0	4.27571964263916	0.2818782925605774
1.0	89010000.0	89020000.0	1.0	4.137617111206055	0.26361149549484253
1.0	89040000.0	89050000.0	6.0	4.522434234619141	0.3133102059364319
1.0	89140000.0	89150000.0	4.0	4.559780120849609	0.31793394684791565
1.0	89170000.0	89180000.0	6.0	3.622082471847534	0.19187651574611664
1.0	89190000.0	89200000.0	3.0	3.6716980934143066	0.19896577298641205
1.0	89220000.0	89230000.0	4.0	3.7492823600769043	0.2100040465593338
1.0	89320000.0	89330000.0	7.0	3.347834348678589	0.15259893238544464
1.0	89340000.0	89350000.0	3.0	3.3450939655303955	0.15221181511878967
1.0	89440000.0	89450000.0	2.0	3.505841016769409	0.1751968115568161
1.0	89450000.0	89460000.0	5.0	3.769343614578247	0.21283912658691406
1.0	89530000.0	89540000.0	6.0	3.8086464405059814	0.2183813601732254
1.0	89580000.0	89590000.0	2.0	4.199743270874023	0.2718919515609741
1.0	89630000.0	89640000.0	1.0	4.262603759765625	0.2801656424999237
1.0	89760000.0	89770000.0	4.0	5.360850811004639	0.40812093019485474
1.0	89820000.0	89830000.0	5.0	4.304172515869141	0.2855837941169739
1.0	89830000.0	89840000.0	9.0	4.039039611816406	0.25030744075775146
1.0	89920000.0	89930000.0	3.0	4.152308940887451	0.26558172702789307
1.0	89950000.0	89960000.0	6.0	3.509845018386841	0.1757746934890747
1.0	89980000.0	89990000.0	4.0	3.6873366832733154	0.20119166374206543
1.0	90130000.0	90140000.0	2.0	3.765948534011841	0.21235811710357666
1.0	90220000.0	90230000.0	6.0	4.483137130737305	0.3084091544151306
1.0	90300000.0	90310000.0	5.0	3.875606060028076	0.22776952385902405
1.0	90310000.0	90320000.0	5.0	3.441465377807617	0.16595949232578278
1.0	90370000.0	90380000.0	3.0	3.436832904815674	0.16529344022274017
1.0	90400000.0	90410000.0	2.0	3.5176868438720703	0.17689383029937744
1.0	90450000.0	90460000.0	4.0	3.7180123329162598	0.2055661976337433
1.0	90460000.0	90470000.0	2.0	3.0655274391174316	0.11470960080623627
1.0	90590000.0	90600000.0	3.0	4.407742023468018	0.29889148473739624
1.0	90610000.0	90620000.0	2.0	4.236349105834961	0.2767196297645569
1.0	90690000.0	90700000.0	5.0	4.1201910972595215	0.26128309965133667
1.0	90730000.0	90740000.0	3.0	4.545997619628906	0.3162289559841156
1.0	90850000.0	90860000.0	4.0	4.767666816711426	0.3429875373840332
1.0	90910000.0	90920000.0	3.0	4.671899795532227	0.33158713579177856
1.0	90980000.0	90990000.0	1.0	5.017403602600098	0.3715633749961853
1.0	90990000.0	91000000.0	7.0	4.70905065536499	0.33604198694229126
1.0	91100000.0	91110000.0	4.0	5.096917152404785	0.3803118169307709
1.0	91130000.0	91140000.0	5.0	5.523563385009766	0.42432981729507446
1.0	91150000.0	91160000.0	5.0	5.255993366241455	0.39729592204093933
1.0	91200000.0	91210000.0	7.0	4.925606727600098	0.36125749349594116
1.0	91210000.0	91220000.0	4.0	5.117762088775635	0.3825739920139313
1.0	91220000.0	91230000.0	3.0	4.982790470123291	0.36770129203796387
1.0	91270000.0	91280000.0	6.0	5.045162200927734	0.37463584542274475
1.0	91280000.0	91290000.0	2.0	4.757404327392578	0.3417772054672241
1.0	91300000.0	91310000.0	10.0	4.737104892730713	0.3393734395503998
1.0	91330000.0	91340000.0	7.0	4.516817569732666	0.3126111924648285
1.0	91350000.0	91360000.0	4.0	4.129502296447754	0.26253217458724976
1.0	91360000.0	91370000.0	2.0	3.6901421546936035	0.20159363746643066
1.0	91380000.0	91390000.0	2.0	3.4505176544189453	0.1672612428665161
1.0	91410000.0	91420000.0	4.0	3.460312604904175	0.16866305470466614
1.0	91490000.0	91500000.0	5.0	4.303370475769043	0.2854782044887543
1.0	91530000.0	91540000.0	3.0	4.303558349609375	0.285503089427948
1.0	91580000.0	91590000.0	4.0	4.224558353424072	0.27516528964042664
1.0	91650000.0	91660000.0	4.0	4.399956703186035	0.29790064692497253
1.0	91720000.0	91730000.0	3.0	4.059842109680176	0.25313127040863037
1.0	91790000.0	91800000.0	5.0	4.380673408508301	0.2954379916191101
1.0	91820000.0	91830000.0	1.0	3.841987133026123	0.22306665778160095
1.0	91920000.0	91930000.0	2.0	4.4430131912231445	0.30336296558380127
1.0	91960000.0	91970000.0	1.0	4.618567943572998	0.3251330852508545
1.0	92020000.0	92030000.0	1.0	4.506380558013916	0.31131258606910706
1.0	92100000.0	92110000.0	4.0	4.887515544891357	0.35691002011299133
1.0	92140000.0	92150000.0	4.0	4.779765605926514	0.34441155195236206
1.0	92170000.0	92180000.0	4.0	4.450755596160889	0.3043380379676819
1.0	92180000.0	92190000.0	4.0	4.510168552398682	0.3117847442626953
1.0	92200000.0	92210000.0	5.0	4.324892520904541	0.2882665991783142
1.0	92240000.0	92250000.0	3.0	4.28558874130249	0.28316599130630493
1.0	92280000.0	92290000.0	4.0	4.3883843421936035	0.2964228689670563
1.0	92300000.0	92310000.0	2.0	4.459417819976807	0.3054284453392029
1.0	92390000.0	92400000.0	4.0	4.465299606323242	0.3061691224575043
1.0	92410000.0	92420000.0	5.0	4.721135139465332	0.33747702836990356
1.0	92440000.0	92450000.0	9.0	4.348696231842041	0.2913343608379364
1.0	92490000.0	92500000.0	4.0	4.152176856994629	0.2655615210533142
1.0	92750000.0	92760000.0	1.0	3.592301845550537	0.1876104325056076
1.0	92760000.0	92770000.0	1.0	4.118234157562256	0.26101770997047424
1.0	92930000.0	92940000.0	6.0	4.118404388427734	0.2610415816307068
1.0	92940000.0	92950000.0	1.0	4.427563667297363	0.30141013860702515
1.0	92990000.0	93000000.0	4.0	3.5436744689941406	0.1806301325559616
1.0	93000000.0	93010000.0	3.0	3.5870730876922607	0.18685978651046753
1.0	93070000.0	93080000.0	7.0	3.394813060760498	0.15928849577903748
1.0	93210000.0	93220000.0	2.0	3.506847381591797	0.17534348368644714
1.0	93250000.0	93260000.0	3.0	4.429149150848389	0.30160802602767944
1.0	93300000.0	93310000.0	3.0	3.3183562755584717	0.14844433963298798
1.0	93310000.0	93320000.0	1.0	3.581439256668091	0.18604670464992523
1.0	93320000.0	93330000.0	7.0	3.5376687049865723	0.1797690987586975
1.0	93330000.0	93340000.0	5.0	3.6588237285614014	0.19713179767131805
1.0	93410000.0	93420000.0	2.0	3.6025729179382324	0.18908216059207916
1.0	93470000.0	93480000.0	7.0	4.225062370300293	0.2752285897731781
1.0	93510000.0	93520000.0	4.0	4.587288856506348	0.3213133215904236
1.0	93560000.0	93570000.0	1.0	3.3739066123962402	0.15630720555782318
1.0	93580000.0	93590000.0	10.0	3.0405547618865967	0.11173908412456512
1.0	93630000.0	93640000.0	3.0	3.0921578407287598	0.11797286570072174
1.0	93770000.0	93780000.0	3.0	3.0411624908447266	0.11180676519870758
1.0	93810000.0	93820000.0	2.0	3.0310440063476562	0.11063782870769501
1.0	93890000.0	93900000.0	5.0	4.006560325622559	0.2458709180355072
1.0	93910000.0	93920000.0	4.0	4.331698894500732	0.2891509532928467
1.0	93920000.0	93930000.0	2.0	3.3850388526916504	0.1578895002603531
1.0	93990000.0	94000000.0	7.0	3.290377140045166	0.14451473951339722
1.0	94080000.0	94090000.0	3.0	3.8336353302001953	0.22189562022686005
1.0	94140000.0	94150000.0	2.0	3.9000625610351562	0.23117530345916748
1.0	94190000.0	94200000.0	7.0	3.629410982131958	0.19292275607585907
1.0	94200000.0	94210000.0	4.0	3.6870052814483643	0.20114931464195251
1.0	94220000.0	94230000.0	4.0	3.7625763416290283	0.21188172698020935
1.0	94230000.0	94240000.0	10.0	3.4778964519500732	0.1711842119693756
1.0	94360000.0	94370000.0	2.0	3.3363518714904785	0.15098083019256592
1.0	94370000.0	94380000.0	4.0	3.725180149078369	0.2065846174955368
1.0	94380000.0	94390000.0	3.0	3.7190310955047607	0.2057107388973236
1.0	94460000.0	94470000.0	5.0	4.504062175750732	0.3110250234603882
1.0	94480000.0	94490000.0	2.0	3.940721035003662	0.23681755363941193
1.0	94510000.0	94520000.0	7.0	4.444075107574463	0.30349600315093994
1.0	94530000.0	94540000.0	16.0	3.8494694232940674	0.22411701083183289
1.0	94560000.0	94570000.0	5.0	4.0325164794921875	0.24941468238830566
1.0	94590000.0	94600000.0	0.0	4.613248825073242	0.3244864344596863
1.0	94620000.0	94630000.0	2.0	4.513100624084473	0.3121525049209595
1.0	94670000.0	94680000.0	5.0	3.6473567485809326	0.1954931914806366
1.0	94700000.0	94710000.0	4.0	3.906688690185547	0.2320956438779831
1.0	94850000.0	94860000.0	5.0	3.853611707687378	0.22469381988048553
1.0	94900000.0	94910000.0	1.0	3.3249993324279785	0.14937594532966614
1.0	94930000.0	94940000.0	1.0	3.2536404132843018	0.1393996626138687
1.0	94950000.0	94960000.0	3.0	3.111156940460205	0.12038085609674454
1.0	94960000.0	94970000.0	3.0	3.243992567062378	0.13806387782096863
1.0	95050000.0	95060000.0	2.0	4.0158867835998535	0.24715003371238708
1.0	95080000.0	95090000.0	5.0	3.9379963874816895	0.23643621802330017
1.0	95100000.0	95110000.0	3.0	3.6665101051330566	0.19822899997234344
1.0	95120000.0	95130000.0	3.0	3.8246562480926514	0.22063589096069336
1.0	95140000.0	95150000.0	7.0	3.7488906383514404	0.20994754135608673
1.0	95170000.0	95180000.0	2.0	3.823570728302002	0.2204873114824295
1.0	95300000.0	95310000.0	3.0	3.176208257675171	0.1288667917251587
1.0	95430000.0	95440000.0	0.0	3.675769805908203	0.19954796135425568
1.0	95490000.0	95500000.0	2.0	3.266974687576294	0.1412462294101715
1.0	95550000.0	95560000.0	3.0	3.733572006225586	0.2077726423740387
1.0	95560000.0	95570000.0	2.0	3.7915217876434326	0.21597035229206085
1.0	95590000.0	95600000.0	4.0	3.2670600414276123	0.1412527859210968
1.0	95630000.0	95640000.0	3.0	3.1124143600463867	0.1205383911728859
1.0	95670000.0	95680000.0	0.0	2.9247970581054688	0.09963466972112656
1.0	95760000.0	95770000.0	2.0	2.900373697280884	0.09755230695009232
1.0	95780000.0	95790000.0	3.0	3.889178514480591	0.2296578586101532
1.0	95790000.0	95800000.0	2.0	3.841047763824463	0.2229345738887787
1.0	95810000.0	95820000.0	5.0	3.861010789871216	0.22572655975818634
1.0	95870000.0	95880000.0	3.0	4.086037635803223	0.256680428981781
1.0	95910000.0	95920000.0	3.0	4.265928745269775	0.2805989682674408
1.0	95940000.0	95950000.0	4.0	4.3689351081848145	0.29393768310546875
1.0	95960000.0	95970000.0	4.0	4.202995777130127	0.27231645584106445
1.0	95980000.0	95990000.0	6.0	4.1078386306762695	0.2596183121204376
1.0	96020000.0	96030000.0	3.0	4.438033103942871	0.3027333617210388
1.0	96050000.0	96060000.0	5.0	4.36440372467041	0.2933567464351654
1.0	96080000.0	96090000.0	7.0	4.85536527633667	0.3532143235206604
1.0	96100000.0	96110000.0	2.0	4.742855548858643	0.3400619626045227
1.0	96110000.0	96120000.0	3.0	4.921284198760986	0.3607632517814636
1.0	96170000.0	96180000.0	4.0	4.4833245277404785	0.3084312677383423
1.0	96200000.0	96210000.0	2.0	4.320866584777832	0.28774866461753845
1.0	96220000.0	96230000.0	3.0	4.347500324249268	0.29118067026138306
1.0	96270000.0	96280000.0	4.0	4.497947692871094	0.3102611005306244
1.0	96320000.0	96330000.0	5.0	4.282138824462891	0.2827145457267761
1.0	96360000.0	96370000.0	8.0	4.629332542419434	0.3264426290988922
1.0	96440000.0	96450000.0	10.0	4.462863445281982	0.3058602213859558
1.0	96450000.0	96460000.0	10.0	4.541985511779785	0.3157343566417694
1.0	96520000.0	96530000.0	5.0	4.04101037979126	0.2505703568458557
1.0	96530000.0	96540000.0	2.0	5.08005428314209	0.37846866250038147
1.0	96540000.0	96550000.0	8.0	4.936293601989746	0.3624666929244995
1.0	96570000.0	96580000.0	5.0	4.887799263000488	0.3569431006908417
1.0	96710000.0	96720000.0	4.0	4.044663429260254	0.2510707676410675
1.0	96770000.0	96780000.0	2.0	4.4396162033081055	0.30293384194374084
1.0	96800000.0	96810000.0	7.0	4.671083927154541	0.331489235162735
1.0	96860000.0	96870000.0	6.0	4.640890598297119	0.3278445601463318
1.0	96920000.0	96930000.0	5.0	4.99004602432251	0.36851486563682556
1.0	96950000.0	96960000.0	5.0	4.936163425445557	0.36245211958885193
1.0	96970000.0	96980000.0	9.0	4.7541184425354	0.3413897156715393
1.0	97020000.0	97030000.0	11.0	4.245010852813721	0.27786046266555786
1.0	97150000.0	97160000.0	7.0	3.9521307945251465	0.23839151859283447
1.0	97190000.0	97200000.0	0.0	3.27630352973938	0.1425505131483078
1.0	97270000.0	97280000.0	3.0	3.1754379272460938	0.12875887751579285
1.0	97400000.0	97410000.0	6.0	5.513127326965332	0.423313707113266
1.0	97460000.0	97470000.0	4.0	5.059885501861572	0.37625882029533386
1.0	97510000.0	97520000.0	1.0	4.930859565734863	0.3618519902229309
1.0	97540000.0	97550000.0	2.0	4.1738600730896	0.2684527039527893
1.0	97550000.0	97560000.0	5.0	4.313389778137207	0.2867787480354309
1.0	97590000.0	97600000.0	0.0	4.077793598175049	0.2555636167526245
1.0	97670000.0	97680000.0	5.0	3.929929256439209	0.23532545566558838
1.0	97760000.0	97770000.0	2.0	3.9852206707000732	0.24295267462730408
1.0	97780000.0	97790000.0	4.0	3.101027011871338	0.11909361183643341
1.0	97870000.0	97880000.0	4.0	4.341662406921387	0.29042989015579224
1.0	97970000.0	97980000.0	6.0	3.9461770057678223	0.23756811022758484
1.0	97980000.0	97990000.0	1.0	4.216263771057129	0.27407214045524597
1.0	98010000.0	98020000.0	1.0	3.9353485107421875	0.2360721379518509
1.0	98020000.0	98030000.0	6.0	3.669097900390625	0.1985967457294464
1.0	98090000.0	98100000.0	4.0	3.900261402130127	0.23120398819446564
1.0	98110000.0	98120000.0	4.0	4.371909141540527	0.2943199574947357
1.0	98150000.0	98160000.0	5.0	4.128731727600098	0.2624242901802063
1.0	98170000.0	98180000.0	4.0	4.2866597175598145	0.28330469131469727
1.0	98280000.0	98290000.0	2.0	4.812832832336426	0.34828126430511475
1.0	98320000.0	98330000.0	4.0	4.45959997177124	0.3054516911506653
1.0	98330000.0	98340000.0	4.0	4.300743579864502	0.2851388454437256
1.0	98400000.0	98410000.0	7.0	5.709344863891602	0.4419673979282379
1.0	98530000.0	98540000.0	1.0	5.68088436126709	0.4393223822116852
1.0	98540000.0	98550000.0	5.0	5.507362365722656	0.42274776101112366
1.0	98600000.0	98610000.0	4.0	5.384230613708496	0.41049155592918396
1.0	98650000.0	98660000.0	3.0	5.603229999542236	0.43200811743736267
1.0	98680000.0	98690000.0	5.0	5.571894645690918	0.429008811712265
1.0	98790000.0	98800000.0	3.0	5.716210842132568	0.44260019063949585
1.0	98950000.0	98960000.0	10.0	5.611369609832764	0.4327847361564636
1.0	99000000.0	99010000.0	1.0	5.9887285232543945	0.46674051880836487
1.0	99040000.0	99050000.0	5.0	6.072768211364746	0.4737829566001892
1.0	99140000.0	99150000.0	1.0	4.573917865753174	0.31967562437057495
1.0	99200000.0	99210000.0	2.0	4.315077304840088	0.28699514269828796
1.0	99230000.0	99240000.0	3.0	4.657835483551025	0.3298952579498291
1.0	99270000.0	99280000.0	7.0	4.677338123321533	0.33224251866340637
1.0	99380000.0	99390000.0	5.0	5.150312900543213	0.3860905170440674
1.0	99390000.0	99400000.0	6.0	5.247902870178223	0.3964490294456482
1.0	99410000.0	99420000.0	5.0	5.331856727600098	0.40516066551208496
1.0	99440000.0	99450000.0	6.0	4.960641384124756	0.36521801352500916
1.0	99490000.0	99500000.0	9.0	5.3127570152282715	0.40319499373435974
1.0	99530000.0	99540000.0	4.0	5.600427150726318	0.4317416250705719
1.0	99570000.0	99580000.0	8.0	4.595822334289551	0.32235878705978394
1.0	99640000.0	99650000.0	4.0	4.489680767059326	0.30922403931617737
1.0	99700000.0	99710000.0	2.0	4.5718092918396	0.31941336393356323
1.0	99790000.0	99800000.0	6.0	4.217634677886963	0.27425825595855713
1.0	99910000.0	99920000.0	1.0	4.124942779541016	0.26191645860671997
1.0	99940000.0	99950000.0	7.0	3.79194974899292	0.21602806448936462
1.0	99990000.0	100000000.0	4.0	3.989410877227783	0.2435251921415329
1.0	100070000.0	100080000.0	2.0	4.220242500305176	0.27459996938705444
1.0	100170000.0	100180000.0	2.0	3.3664746284484863	0.15525288879871368
1.0	100310000.0	100320000.0	5.0	4.126246452331543	0.26209163665771484
1.0	100350000.0	100360000.0	3.0	3.5888266563415527	0.18711186945438385
1.0	100360000.0	100370000.0	8.0	3.5663723945617676	0.1838906705379486
1.0	100400000.0	100410000.0	4.0	3.968550443649292	0.24065649509429932
1.0	100460000.0	100470000.0	4.0	3.27490234375	0.14235280454158783
1.0	100520000.0	100530000.0	2.0	3.023427963256836	0.10975656658411026
1.0	100530000.0	100540000.0	1.0	2.9945969581604004	0.1065589189529419
1.0	100700000.0	100710000.0	5.0	3.555304765701294	0.182297021150589
1.0	100770000.0	100780000.0	7.0	4.2680439949035645	0.280875027179718
1.0	100820000.0	100830000.0	4.0	3.7387375831604004	0.2085028439760208
1.0	100850000.0	100860000.0	3.0	3.34599232673645	0.15233959257602692
1.0	100950000.0	100960000.0	1.0	3.5318496227264404	0.17892864346504211
1.0	100980000.0	100990000.0	2.0	3.4002127647399902	0.16006158292293549
1.0	101030000.0	101040000.0	6.0	3.9984970092773438	0.24476639926433563
1.0	101040000.0	101050000.0	2.0	4.0923686027526855	0.2575349807739258
1.0	101110000.0	101120000.0	7.0	4.364407539367676	0.29335761070251465
1.0	101170000.0	101180000.0	1.0	4.464860439300537	0.30611270666122437
1.0	101310000.0	101320000.0	3.0	4.2867536544799805	0.2833119034767151
1.0	101370000.0	101380000.0	2.0	3.213301181793213	0.13386189937591553
1.0	101380000.0	101390000.0	5.0	2.9741599559783936	0.10439101606607437
1.0	101400000.0	101410000.0	3.0	3.3396999835968018	0.15144836902618408
1.0	101440000.0	101450000.0	3.0	3.4691734313964844	0.16993533074855804
1.0	101560000.0	101570000.0	4.0	4.309988975524902	0.2863353490829468
1.0	101580000.0	101590000.0	7.0	4.559646129608154	0.3179166316986084
1.0	101630000.0	101640000.0	6.0	4.390448570251465	0.29668816924095154
1.0	101700000.0	101710000.0	7.0	3.5601096153259277	0.182986781001091
1.0	101730000.0	101740000.0	2.0	4.553136825561523	0.3171119689941406
1.0	101760000.0	101770000.0	5.0	5.2661237716674805	0.39835429191589355
1.0	101790000.0	101800000.0	2.0	5.281723499298096	0.39998215436935425
1.0	101800000.0	101810000.0	5.0	5.249453067779541	0.39661234617233276
1.0	101880000.0	101890000.0	3.0	5.7097392082214355	0.4420031011104584
1.0	101900000.0	101910000.0	7.0	5.685161590576172	0.4397248327732086
1.0	101920000.0	101930000.0	8.0	5.944559574127197	0.4629644751548767
1.0	102000000.0	102010000.0	3.0	5.827349662780762	0.4526865482330322
1.0	102010000.0	102020000.0	5.0	4.918985366821289	0.3605021834373474
1.0	102040000.0	102050000.0	1.0	6.15477991104126	0.4804765582084656
1.0	102050000.0	102060000.0	3.0	5.755893707275391	0.44624167680740356
1.0	102070000.0	102080000.0	4.0	5.524688720703125	0.42443928122520447
1.0	102090000.0	102100000.0	7.0	4.809237480163574	0.3478623032569885
1.0	102120000.0	102130000.0	4.0	6.462042331695557	0.5039407014846802
1.0	102130000.0	102140000.0	8.0	5.718067169189453	0.4427741467952728
1.0	102170000.0	102180000.0	4.0	5.981861114501953	0.46615567803382874
1.0	102180000.0	102190000.0	9.0	6.187680721282959	0.483109712600708
1.0	102200000.0	102210000.0	7.0	5.746372222900391	0.44537052512168884
1.0	102210000.0	102220000.0	10.0	5.787396430969238	0.44909897446632385
1.0	102220000.0	102230000.0	5.0	6.021982669830322	0.4695498049259186
1.0	102320000.0	102330000.0	10.0	5.852030277252197	0.45488113164901733
1.0	102350000.0	102360000.0	4.0	5.914152145385742	0.46033596992492676
1.0	102380000.0	102390000.0	5.0	5.961187839508057	0.46439042687416077
1.0	102390000.0	102400000.0	8.0	6.037673473358154	0.4708659052848816
1.0	102440000.0	102450000.0	1.0	6.0344414710998535	0.47059425711631775
1.0	102480000.0	102490000.0	4.0	5.761847972869873	0.44678473472595215
1.0	102530000.0	102540000.0	2.0	5.35927152633667	0.4079606533050537
1.0	102740000.0	102750000.0	6.0	5.617539405822754	0.43336963653564453
1.0	102780000.0	102790000.0	7.0	5.951021671295166	0.46352043747901917
1.0	102790000.0	102800000.0	3.0	6.034409046173096	0.47059088945388794
1.0	102880000.0	102890000.0	4.0	5.601241111755371	0.4318178594112396
1.0	102920000.0	102930000.0	8.0	5.111691951751709	0.38191619515419006
1.0	103090000.0	103100000.0	10.0	5.803956508636475	0.4505919814109802
1.0	103110000.0	103120000.0	5.0	6.134156703948975	0.4788082242012024
1.0	103160000.0	103170000.0	3.0	5.5406389236450195	0.4259888529777527
1.0	103220000.0	103230000.0	11.0	5.449762344360352	0.41706809401512146
1.0	103250000.0	103260000.0	4.0	5.468367576599121	0.41891080141067505
1.0	103310000.0	103320000.0	11.0	5.61362361907959	0.43299776315689087
1.0	103330000.0	103340000.0	7.0	5.577885627746582	0.4295859932899475
1.0	103360000.0	103370000.0	8.0	5.432488441467285	0.4153456687927246
1.0	103370000.0	103380000.0	2.0	4.892180919647217	0.35744553804397583
1.0	103380000.0	103390000.0	11.0	5.059438228607178	0.3762100338935852
1.0	103460000.0	103470000.0	5.0	4.980870246887207	0.3674876093864441
1.0	103540000.0	103550000.0	2.0	4.999188423156738	0.369538277387619
1.0	103550000.0	103560000.0	5.0	5.26718282699585	0.3984634280204773
1.0	103580000.0	103590000.0	7.0	5.197903633117676	0.3911726474761963
1.0	103640000.0	103650000.0	6.0	5.136610984802246	0.3846115469932556
1.0	103700000.0	103710000.0	4.0	4.708066940307617	0.33592143654823303
1.0	103910000.0	103920000.0	4.0	2.2593536376953125	0.14210040867328644
1.0	104030000.0	104040000.0	8.0	3.6501975059509277	0.1958969533443451
1.0	104060000.0	104070000.0	4.0	4.237967491149902	0.27693215012550354
1.0	104080000.0	104090000.0	1.0	3.130009174346924	0.12279552221298218
1.0	104090000.0	104100000.0	3.0	3.281546115875244	0.143275186419487
1.0	104330000.0	104340000.0	8.0	5.030322074890137	0.3729953169822693
1.0	104530000.0	104540000.0	3.0	7.199188232421875	0.550037145614624
1.0	104560000.0	104570000.0	7.0	7.699287414550781	0.5732333660125732
1.0	104670000.0	104680000.0	9.0	7.5403733253479	0.5665613412857056
1.0	104680000.0	104690000.0	8.0	7.6590681076049805	0.5716059803962708
1.0	104720000.0	104730000.0	8.0	7.94945764541626	0.5824503898620605
1.0	104750000.0	104760000.0	14.0	7.2533392906188965	0.5528610944747925
1.0	104900000.0	104910000.0	4.0	6.7346954345703125	0.5226653218269348
1.0	104970000.0	104980000.0	6.0	6.389607906341553	0.4986371397972107
1.0	105000000.0	105010000.0	7.0	6.436647891998291	0.502099871635437
1.0	105010000.0	105020000.0	7.0	6.3402276039123535	0.49493932723999023
1.0	105030000.0	105040000.0	6.0	6.333893775939941	0.49446067214012146
1.0	105060000.0	105070000.0	6.0	5.8561110496521	0.4552426338195801
1.0	105240000.0	105250000.0	1.0	5.676721572875977	0.4389367699623108
1.0	105290000.0	105300000.0	12.0	5.572140693664551	0.42903199791908264
1.0	105370000.0	105380000.0	9.0	6.262556552886963	0.4889937937259674
1.0	105460000.0	105470000.0	9.0	6.061326503753662	0.47283586859703064
1.0	105470000.0	105480000.0	1.0	5.834765434265137	0.45335108041763306
1.0	105480000.0	105490000.0	4.0	5.298746585845947	0.4017467498779297
1.0	105520000.0	105530000.0	6.0	5.5838727951049805	0.43016013503074646
1.0	105580000.0	105590000.0	7.0	5.782461643218994	0.44865402579307556
1.0	105640000.0	105650000.0	7.0	6.129609107971191	0.4784390330314636
1.0	105660000.0	105670000.0	6.0	5.970880508422852	0.46522241830825806
1.0	105720000.0	105730000.0	6.0	5.8094072341918945	0.45108097791671753
1.0	105740000.0	105750000.0	4.0	5.986686706542969	0.4665677547454834
1.0	105860000.0	105870000.0	9.0	5.996279239654541	0.467381089925766
1.0	105910000.0	105920000.0	4.0	6.014427661895752	0.46891722083091736
[truncated: 47,568 more rows]
