# Supplementary material for: Genome-wide mapping of somatic mutation rates uncovers drivers of cancer
Source: Nat Biotechnol. 2022 Jun 20;40(11):1634–43. doi: 10.1038/s41587-022-01353-8 (PMC9646522; doi:10.1038/s41587-022-01353-8)
Supplement: Supplementary file 4 — Regions and model predictions for each fold of each cancer for which a deep learning model was trained. Regions that were filtered are also listed along with their respective model predictions. [file 41587_2022_1353_MOESM4_ESM.zip › kfold_results/Breast-AdenoCa/fold_3.txt]

CHROM	START	END	Y_TRUE	Y_PRED	STD
1.0	830000.0	840000.0	3.0	4.325377464294434	1.2913153171539307
1.0	850000.0	860000.0	6.0	4.504642963409424	1.379082441329956
1.0	880000.0	890000.0	3.0	4.336982727050781	1.324650526046753
1.0	890000.0	900000.0	2.0	4.730698585510254	1.532515287399292
1.0	960000.0	970000.0	4.0	4.020063400268555	1.169097661972046
1.0	970000.0	980000.0	3.0	4.144805431365967	1.2323436737060547
1.0	1110000.0	1120000.0	3.0	4.648099422454834	1.4450023174285889
1.0	1170000.0	1180000.0	3.0	4.559176445007324	1.4072837829589844
1.0	1240000.0	1250000.0	4.0	4.493098258972168	1.4313364028930664
1.0	1340000.0	1350000.0	2.0	4.190682888031006	1.3895593881607056
1.0	1410000.0	1420000.0	2.0	3.5256049633026123	0.8697420358657837
1.0	1490000.0	1500000.0	2.0	3.7430427074432373	0.9847195744514465
1.0	1540000.0	1550000.0	0.0	3.952216625213623	1.1019593477249146
1.0	1550000.0	1560000.0	3.0	3.9333629608154297	1.2066423892974854
1.0	1730000.0	1740000.0	3.0	3.9181952476501465	1.1021513938903809
1.0	1770000.0	1780000.0	2.0	4.4707112312316895	1.4082845449447632
1.0	1780000.0	1790000.0	2.0	4.612783908843994	1.4619165658950806
1.0	1890000.0	1900000.0	5.0	6.367759704589844	2.0125374794006348
1.0	1980000.0	1990000.0	6.0	4.136940002441406	1.238548755645752
1.0	2090000.0	2100000.0	2.0	4.337908744812012	1.2998439073562622
1.0	2180000.0	2190000.0	4.0	3.363036632537842	0.7751156091690063
1.0	2240000.0	2250000.0	3.0	3.982987880706787	1.1528921127319336
1.0	2280000.0	2290000.0	5.0	4.353426933288574	1.3041226863861084
1.0	2510000.0	2520000.0	6.0	3.2213618755340576	0.8560086488723755
1.0	2570000.0	2580000.0	3.0	3.847097396850586	1.0515996217727661
1.0	2790000.0	2800000.0	6.0	6.183454513549805	1.9516594409942627
1.0	2810000.0	2820000.0	5.0	6.6122283935546875	2.062154769897461
1.0	2840000.0	2850000.0	6.0	6.558605194091797	2.060436725616455
1.0	3080000.0	3090000.0	6.0	6.455724239349365	2.032008647918701
1.0	3100000.0	3110000.0	9.0	6.878586769104004	2.13523530960083
1.0	3180000.0	3190000.0	9.0	6.842620849609375	2.1161110401153564
1.0	3220000.0	3230000.0	7.0	6.493281364440918	2.0377373695373535
1.0	3330000.0	3340000.0	6.0	5.474170207977295	1.7452213764190674
1.0	3380000.0	3390000.0	3.0	4.501487731933594	1.3907910585403442
1.0	3390000.0	3400000.0	4.0	4.397493839263916	1.3539822101593018
1.0	3440000.0	3450000.0	3.0	4.124414920806885	1.1993868350982666
1.0	3480000.0	3490000.0	4.0	4.32453727722168	1.291126012802124
1.0	3540000.0	3550000.0	1.0	3.59281849861145	1.004992961883545
1.0	3550000.0	3560000.0	6.0	3.5456607341766357	0.8809278607368469
1.0	3590000.0	3600000.0	7.0	3.9961535930633545	1.124839186668396
1.0	3660000.0	3670000.0	3.0	4.008187294006348	1.1390886306762695
1.0	3690000.0	3700000.0	3.0	3.515113115310669	0.8624211549758911
1.0	3790000.0	3800000.0	0.0	3.171644926071167	0.6309598684310913
1.0	3810000.0	3820000.0	1.0	2.988422393798828	0.7163218855857849
1.0	3830000.0	3840000.0	8.0	3.2833011150360107	0.6795452237129211
1.0	4150000.0	4160000.0	1.0	6.858914852142334	2.1296000480651855
1.0	4160000.0	4170000.0	3.0	6.132509708404541	1.9486229419708252
1.0	4170000.0	4180000.0	7.0	6.563321590423584	2.055330753326416
1.0	4200000.0	4210000.0	6.0	6.734628200531006	2.0974349975585938
1.0	4210000.0	4220000.0	1.0	6.898193359375	2.1321003437042236
1.0	4230000.0	4240000.0	4.0	6.7095947265625	2.0855493545532227
1.0	4250000.0	4260000.0	12.0	6.339418888092041	2.003840208053589
1.0	4430000.0	4440000.0	4.0	7.368992805480957	2.230149269104004
1.0	4450000.0	4460000.0	3.0	7.763169765472412	2.310103416442871
1.0	4460000.0	4470000.0	12.0	7.491386413574219	2.2588257789611816
1.0	4480000.0	4490000.0	9.0	7.89168643951416	2.3246266841888428
1.0	4510000.0	4520000.0	7.0	8.140440940856934	2.360840320587158
1.0	4580000.0	4590000.0	10.0	7.362555503845215	2.231537342071533
1.0	4690000.0	4700000.0	6.0	6.8523125648498535	2.1267495155334473
1.0	4780000.0	4790000.0	8.0	6.944716453552246	2.137702465057373
1.0	4880000.0	4890000.0	7.0	7.290294647216797	2.2238306999206543
1.0	4890000.0	4900000.0	5.0	6.951390743255615	2.1475703716278076
1.0	4960000.0	4970000.0	12.0	8.093971252441406	2.3658294677734375
1.0	4990000.0	5000000.0	3.0	7.848222255706787	2.332327365875244
1.0	5030000.0	5040000.0	11.0	7.277321815490723	2.2067649364471436
1.0	5070000.0	5080000.0	7.0	6.858380317687988	2.1191906929016113
1.0	5080000.0	5090000.0	6.0	6.6733598709106445	2.078508138656616
1.0	5150000.0	5160000.0	3.0	6.381791114807129	2.0055794715881348
1.0	5160000.0	5170000.0	10.0	5.780877113342285	1.8336589336395264
1.0	5240000.0	5250000.0	4.0	5.856507301330566	1.8632055521011353
1.0	5310000.0	5320000.0	1.0	6.716030120849609	2.086533784866333
1.0	5320000.0	5330000.0	8.0	6.584895133972168	2.0561764240264893
1.0	5350000.0	5360000.0	8.0	6.7889509201049805	2.101985216140747
1.0	5380000.0	5390000.0	2.0	6.581460475921631	2.060075283050537
1.0	5400000.0	5410000.0	7.0	6.681656837463379	2.080044746398926
1.0	5450000.0	5460000.0	6.0	6.52463436126709	2.043069362640381
1.0	5510000.0	5520000.0	6.0	5.4174604415893555	1.7158176898956299
1.0	5580000.0	5590000.0	5.0	5.536690711975098	1.7573493719100952
1.0	5750000.0	5760000.0	4.0	5.677964687347412	1.8034136295318604
1.0	5770000.0	5780000.0	8.0	5.561905860900879	1.7650178670883179
1.0	5800000.0	5810000.0	4.0	5.410063743591309	1.7143357992172241
1.0	5830000.0	5840000.0	7.0	5.087018013000488	1.5979530811309814
1.0	5840000.0	5850000.0	6.0	5.173017978668213	1.6304060220718384
1.0	5880000.0	5890000.0	2.0	4.905784606933594	1.534437894821167
1.0	5900000.0	5910000.0	6.0	5.130965232849121	1.6134430170059204
1.0	5970000.0	5980000.0	4.0	3.519446849822998	0.8644430041313171
1.0	6050000.0	6060000.0	2.0	3.8396427631378174	1.1203440427780151
1.0	6110000.0	6120000.0	1.0	4.264535427093506	1.2635488510131836
1.0	6170000.0	6180000.0	6.0	4.685666084289551	1.460763692855835
1.0	6210000.0	6220000.0	3.0	4.178289890289307	1.220368504524231
1.0	6310000.0	6320000.0	3.0	4.179779052734375	1.218867540359497
1.0	6380000.0	6390000.0	5.0	3.500196933746338	0.8440702557563782
1.0	6450000.0	6460000.0	7.0	4.123425483703613	1.1919877529144287
1.0	6460000.0	6470000.0	3.0	4.413191318511963	1.337517499923706
1.0	6510000.0	6520000.0	5.0	4.182126998901367	1.2218282222747803
1.0	6520000.0	6530000.0	4.0	3.3864855766296387	0.7807909846305847
1.0	6580000.0	6590000.0	5.0	4.00089693069458	1.1404932737350464
1.0	6630000.0	6640000.0	12.0	4.3577470779418945	1.3142335414886475
1.0	6680000.0	6690000.0	4.0	4.2276201248168945	1.2814174890518188
1.0	6700000.0	6710000.0	3.0	3.8842430114746094	1.0836740732192993
1.0	6730000.0	6740000.0	3.0	3.6796252727508545	0.9676668047904968
1.0	6780000.0	6790000.0	2.0	4.074225425720215	1.1645805835723877
1.0	6790000.0	6800000.0	2.0	4.15647029876709	1.207334280014038
1.0	6850000.0	6860000.0	1.0	3.0310933589935303	0.5381263494491577
1.0	6900000.0	6910000.0	2.0	3.2876007556915283	0.7091755270957947
1.0	6920000.0	6930000.0	0.0	3.4821865558624268	0.8396936655044556
1.0	6950000.0	6960000.0	6.0	3.296825408935547	0.7151933312416077
1.0	6960000.0	6970000.0	1.0	3.774714231491089	1.0051393508911133
1.0	6980000.0	6990000.0	2.0	4.037009239196777	1.149682641029358
1.0	7000000.0	7010000.0	6.0	4.109313488006592	1.180227518081665
1.0	7010000.0	7020000.0	7.0	3.90045428276062	1.0729488134384155
1.0	7040000.0	7050000.0	1.0	4.680028915405273	1.4556134939193726
1.0	7050000.0	7060000.0	3.0	4.436762809753418	1.3450175523757935
1.0	7150000.0	7160000.0	1.0	3.8321502208709717	1.0289556980133057
1.0	7160000.0	7170000.0	2.0	3.644158124923706	0.9193584322929382
1.0	7210000.0	7220000.0	0.0	3.608018159866333	0.8979417681694031
1.0	7240000.0	7250000.0	2.0	3.5232605934143066	0.8429334759712219
1.0	7250000.0	7260000.0	1.0	3.590437412261963	0.885787308216095
1.0	7330000.0	7340000.0	4.0	3.932354688644409	1.0913301706314087
1.0	7530000.0	7540000.0	1.0	4.313319206237793	1.2903332710266113
1.0	7610000.0	7620000.0	4.0	4.522341251373291	1.38525390625
1.0	7640000.0	7650000.0	2.0	4.582974910736084	1.39890456199646
1.0	7730000.0	7740000.0	4.0	3.9055049419403076	1.077244520187378
1.0	7830000.0	7840000.0	5.0	3.347733974456787	0.8359934091567993
1.0	7840000.0	7850000.0	2.0	3.3844363689422607	0.7729581594467163
1.0	7870000.0	7880000.0	1.0	3.370105028152466	0.7692015171051025
1.0	7920000.0	7930000.0	5.0	4.400264739990234	1.3288848400115967
1.0	7960000.0	7970000.0	2.0	4.393883228302002	1.324878454208374
1.0	8060000.0	8070000.0	3.0	4.268496513366699	1.2652866840362549
1.0	8130000.0	8140000.0	0.0	4.4269208908081055	1.3401975631713867
1.0	8170000.0	8180000.0	3.0	4.6882548332214355	1.4649112224578857
1.0	8220000.0	8230000.0	3.0	4.353121757507324	1.3086434602737427
1.0	8240000.0	8250000.0	9.0	4.441775321960449	1.3492522239685059
1.0	8250000.0	8260000.0	7.0	4.4111247062683105	1.335410237312317
1.0	8290000.0	8300000.0	2.0	4.466523170471191	1.3643561601638794
1.0	8390000.0	8400000.0	4.0	3.8166275024414062	1.0205433368682861
1.0	8450000.0	8460000.0	2.0	3.2010750770568848	0.6521104574203491
1.0	8600000.0	8610000.0	5.0	3.590160369873047	0.9096298217773438
1.0	8650000.0	8660000.0	5.0	3.566310405731201	0.8954799771308899
1.0	8770000.0	8780000.0	5.0	3.6899406909942627	0.9604734182357788
1.0	8820000.0	8830000.0	1.0	3.879520893096924	1.0712270736694336
1.0	8860000.0	8870000.0	3.0	4.033980369567871	1.1553356647491455
1.0	8910000.0	8920000.0	4.0	4.304672718048096	1.29451584815979
1.0	8940000.0	8950000.0	5.0	4.719560146331787	1.477337121963501
1.0	9000000.0	9010000.0	3.0	4.494643211364746	1.3953545093536377
1.0	9060000.0	9070000.0	3.0	4.873064994812012	1.5404422283172607
1.0	9100000.0	9110000.0	2.0	4.043913841247559	1.147439956665039
1.0	9140000.0	9150000.0	1.0	3.962728500366211	1.1119431257247925
1.0	9150000.0	9160000.0	6.0	4.027081489562988	1.1381639242172241
1.0	9160000.0	9170000.0	0.0	3.6544864177703857	0.9437521696090698
1.0	9170000.0	9180000.0	5.0	3.602301836013794	0.9067775011062622
1.0	9190000.0	9200000.0	1.0	3.9988350868225098	1.122586965560913
1.0	9250000.0	9260000.0	4.0	4.0083723068237305	1.1295976638793945
1.0	9380000.0	9390000.0	6.0	3.750412702560425	0.9928584098815918
1.0	9420000.0	9430000.0	3.0	3.834146022796631	1.045180320739746
1.0	9460000.0	9470000.0	3.0	4.223147392272949	1.2483465671539307
1.0	9490000.0	9500000.0	3.0	4.281973838806152	1.2754755020141602
1.0	9590000.0	9600000.0	1.0	4.54073429107666	1.396479845046997
1.0	9640000.0	9650000.0	4.0	3.781836986541748	1.034968614578247
1.0	9650000.0	9660000.0	3.0	3.5570244789123535	0.8928395509719849
1.0	9710000.0	9720000.0	1.0	3.9821155071258545	1.1447627544403076
1.0	9720000.0	9730000.0	9.0	4.516041278839111	1.3810114860534668
1.0	9750000.0	9760000.0	4.0	4.051878929138184	1.1724497079849243
1.0	9770000.0	9780000.0	4.0	4.390264987945557	1.3273305892944336
1.0	9780000.0	9790000.0	2.0	4.458481788635254	1.3626996278762817
1.0	9860000.0	9870000.0	3.0	3.409083604812622	0.785743236541748
1.0	9920000.0	9930000.0	3.0	3.4355697631835938	0.8087976574897766
1.0	9960000.0	9970000.0	1.0	3.8797950744628906	1.0766721963882446
1.0	10050000.0	10060000.0	6.0	4.104866027832031	1.1862812042236328
1.0	10210000.0	10220000.0	1.0	3.0403828620910645	0.541695237159729
1.0	10320000.0	10330000.0	3.0	3.3895926475524902	0.7790461778640747
1.0	10540000.0	10550000.0	1.0	3.4964756965637207	0.8469898104667664
1.0	10660000.0	10670000.0	7.0	3.2428557872772217	0.6791108250617981
1.0	10690000.0	10700000.0	3.0	3.730865478515625	0.9793031811714172
1.0	10700000.0	10710000.0	1.0	3.604348659515381	0.9148904085159302
1.0	10760000.0	10770000.0	1.0	4.206259727478027	1.237272024154663
1.0	10780000.0	10790000.0	6.0	4.36486291885376	1.313886284828186
1.0	10840000.0	10850000.0	6.0	4.035706043243408	1.1483696699142456
1.0	11000000.0	11010000.0	4.0	4.169426918029785	1.2185816764831543
1.0	11330000.0	11340000.0	3.0	4.311511993408203	1.3540771007537842
1.0	11360000.0	11370000.0	3.0	4.362387180328369	1.3127633333206177
1.0	11370000.0	11380000.0	3.0	4.275198459625244	1.26792573928833
1.0	11540000.0	11550000.0	4.0	4.696241855621338	1.4614932537078857
1.0	11610000.0	11620000.0	7.0	5.206716060638428	1.663944959640503
1.0	11660000.0	11670000.0	6.0	5.402789115905762	1.734545111656189
1.0	11690000.0	11700000.0	6.0	5.291223049163818	1.6987507343292236
1.0	11740000.0	11750000.0	5.0	4.828099727630615	1.6316627264022827
1.0	11750000.0	11760000.0	3.0	5.507201194763184	1.773206353187561
1.0	11890000.0	11900000.0	3.0	3.8191628456115723	1.0554230213165283
1.0	11950000.0	11960000.0	5.0	4.547436237335205	1.3978084325790405
1.0	11980000.0	11990000.0	7.0	3.482875347137451	0.8447848558425903
1.0	12060000.0	12070000.0	2.0	3.9235615730285645	1.1170363426208496
1.0	12080000.0	12090000.0	2.0	4.066470146179199	1.1744893789291382
1.0	12130000.0	12140000.0	3.0	4.45468807220459	1.3556593656539917
1.0	12170000.0	12180000.0	4.0	4.412639141082764	1.335050344467163
1.0	12180000.0	12190000.0	3.0	4.112827301025391	1.1902999877929688
1.0	12220000.0	12230000.0	6.0	3.322392225265503	0.7392964363098145
1.0	12230000.0	12240000.0	3.0	3.0599122047424316	0.5670931935310364
1.0	12240000.0	12250000.0	5.0	3.7211387157440186	0.9657527804374695
1.0	12340000.0	12350000.0	1.0	3.1563494205474854	0.6203418970108032
1.0	12390000.0	12400000.0	3.0	3.176417827606201	0.6342048048973083
1.0	12500000.0	12510000.0	0.0	3.5571742057800293	0.8888884782791138
1.0	12530000.0	12540000.0	2.0	3.599217176437378	0.9210163354873657
1.0	12540000.0	12550000.0	3.0	3.742802143096924	0.9945145845413208
1.0	12550000.0	12560000.0	3.0	3.4965128898620605	0.8501103520393372
1.0	12630000.0	12640000.0	6.0	3.513159990310669	0.8543447256088257
1.0	12640000.0	12650000.0	2.0	3.864767551422119	1.0549877882003784
1.0	12670000.0	12680000.0	0.0	3.6560237407684326	1.2704620361328125
1.0	12780000.0	12790000.0	2.0	4.69932222366333	1.4631094932556152
1.0	12830000.0	12840000.0	6.0	4.5915727615356445	1.4103301763534546
1.0	13800000.0	13810000.0	6.0	4.140332221984863	1.1753504276275635
1.0	13840000.0	13850000.0	3.0	4.49665641784668	1.362660527229309
1.0	13860000.0	13870000.0	4.0	4.934319972991943	1.536368489265442
1.0	13910000.0	13920000.0	2.0	5.167393684387207	1.656542420387268
1.0	13970000.0	13980000.0	4.0	4.608075141906738	1.410882830619812
1.0	14020000.0	14030000.0	2.0	3.9843802452087402	1.1902060508728027
1.0	14120000.0	14130000.0	10.0	3.35148549079895	0.7478668093681335
1.0	14140000.0	14150000.0	3.0	3.7086806297302246	0.9562990069389343
1.0	14150000.0	14160000.0	2.0	3.859508991241455	1.0463626384735107
1.0	14210000.0	14220000.0	3.0	4.307740211486816	1.2750574350357056
1.0	14250000.0	14260000.0	8.0	4.072186470031738	1.144240140914917
1.0	14310000.0	14320000.0	4.0	4.3832855224609375	1.29903244972229
1.0	14350000.0	14360000.0	6.0	4.27056884765625	1.252333641052246
1.0	14460000.0	14470000.0	5.0	4.075308799743652	1.156050443649292
1.0	14480000.0	14490000.0	1.0	4.565822601318359	1.3764514923095703
1.0	14510000.0	14520000.0	2.0	4.149409294128418	1.1818751096725464
1.0	14690000.0	14700000.0	5.0	4.143967628479004	1.181220293045044
1.0	14850000.0	14860000.0	3.0	4.461217403411865	1.3361663818359375
1.0	14860000.0	14870000.0	3.0	4.4770026206970215	1.3381953239440918
1.0	14890000.0	14900000.0	6.0	4.229109764099121	1.2235920429229736
1.0	14960000.0	14970000.0	5.0	4.502561092376709	1.351575493812561
1.0	15000000.0	15010000.0	6.0	4.143331050872803	1.1886398792266846
1.0	15020000.0	15030000.0	1.0	4.094515323638916	1.1625490188598633
1.0	15080000.0	15090000.0	3.0	3.7754650115966797	0.9897729754447937
1.0	15160000.0	15170000.0	2.0	4.082364559173584	1.1588243246078491
1.0	15260000.0	15270000.0	0.0	3.78820538520813	1.0183310508728027
1.0	15300000.0	15310000.0	2.0	3.979731321334839	1.1183478832244873
1.0	15330000.0	15340000.0	3.0	3.823559522628784	1.0283846855163574
1.0	15340000.0	15350000.0	4.0	3.802516222000122	1.017029881477356
1.0	15410000.0	15420000.0	2.0	3.705336332321167	0.9586619138717651
1.0	15440000.0	15450000.0	3.0	3.8672592639923096	1.0459705591201782
1.0	15460000.0	15470000.0	5.0	3.758505344390869	0.9882041811943054
1.0	15540000.0	15550000.0	2.0	3.913188934326172	1.0867936611175537
1.0	15650000.0	15660000.0	2.0	4.125007629394531	1.2009966373443604
1.0	15690000.0	15700000.0	8.0	4.001318454742432	1.1291311979293823
1.0	15710000.0	15720000.0	7.0	4.126989841461182	1.1950502395629883
1.0	15720000.0	15730000.0	5.0	4.224024772644043	1.2433152198791504
1.0	15760000.0	15770000.0	0.0	4.33206033706665	1.3009192943572998
1.0	15790000.0	15800000.0	2.0	4.3083038330078125	1.284778118133545
1.0	15850000.0	15860000.0	3.0	3.92290997505188	1.1919336318969727
1.0	15860000.0	15870000.0	4.0	3.178647518157959	0.6355148553848267
1.0	15950000.0	15960000.0	3.0	3.3083527088165283	0.7246292233467102
1.0	16020000.0	16030000.0	2.0	3.8101534843444824	1.0397040843963623
1.0	16030000.0	16040000.0	4.0	3.9442334175109863	1.1017906665802002
1.0	16040000.0	16050000.0	4.0	3.7579121589660645	0.996834397315979
1.0	16070000.0	16080000.0	5.0	4.333900451660156	1.2972267866134644
1.0	16170000.0	16180000.0	5.0	4.264945030212402	1.5666600465774536
1.0	16250000.0	16260000.0	3.0	3.9474728107452393	1.1312105655670166
1.0	16280000.0	16290000.0	5.0	3.728848695755005	0.9977055788040161
1.0	16290000.0	16300000.0	2.0	3.602510452270508	0.9248868227005005
1.0	16300000.0	16310000.0	4.0	4.542775630950928	1.4468762874603271
1.0	16330000.0	16340000.0	2.0	4.878713130950928	1.5406311750411987
1.0	16340000.0	16350000.0	3.0	5.111820220947266	1.6368296146392822
1.0	16370000.0	16380000.0	5.0	4.564299583435059	1.406463384628296
1.0	16440000.0	16450000.0	4.0	4.787869453430176	1.5048264265060425
1.0	16450000.0	16460000.0	3.0	4.614440441131592	1.4426324367523193
1.0	16460000.0	16470000.0	4.0	4.173747539520264	1.2456095218658447
1.0	16480000.0	16490000.0	4.0	4.503962516784668	1.527686595916748
1.0	16490000.0	16500000.0	5.0	4.86384391784668	1.5392513275146484
1.0	16500000.0	16510000.0	4.0	4.997107982635498	1.5869605541229248
1.0	16510000.0	16520000.0	7.0	4.508985996246338	1.3815195560455322
1.0	16570000.0	16580000.0	2.0	4.128305435180664	1.214082956314087
1.0	16630000.0	16640000.0	1.0	3.8609328269958496	1.0629136562347412
1.0	16650000.0	16660000.0	2.0	3.7146506309509277	0.9761263728141785
1.0	16720000.0	16730000.0	3.0	3.7715091705322266	1.005836844444275
1.0	16730000.0	16740000.0	2.0	4.4078264236450195	1.3342745304107666
1.0	17230000.0	17240000.0	6.0	4.173333644866943	1.3615689277648926
1.0	17250000.0	17260000.0	7.0	3.7075259685516357	0.9666098356246948
1.0	17290000.0	17300000.0	1.0	4.034642219543457	1.158126711845398
1.0	17310000.0	17320000.0	1.0	3.9400177001953125	1.1127655506134033
1.0	17380000.0	17390000.0	4.0	3.7485668659210205	1.0184333324432373
1.0	17390000.0	17400000.0	3.0	3.867537021636963	1.0473284721374512
1.0	17400000.0	17410000.0	3.0	3.82804799079895	1.0241607427597046
1.0	17450000.0	17460000.0	2.0	3.9203286170959473	1.0817781686782837
1.0	17460000.0	17470000.0	1.0	4.104658603668213	1.1789788007736206
1.0	17470000.0	17480000.0	9.0	3.9647796154022217	1.1055692434310913
1.0	17490000.0	17500000.0	2.0	3.7808728218078613	1.0143725872039795
1.0	17640000.0	17650000.0	4.0	4.439410209655762	1.347028374671936
1.0	17720000.0	17730000.0	4.0	4.418538570404053	1.3371130228042603
1.0	17730000.0	17740000.0	4.0	3.9265456199645996	1.0956507921218872
1.0	17770000.0	17780000.0	3.0	4.1041579246521	1.179647445678711
1.0	17850000.0	17860000.0	5.0	3.9553985595703125	1.099267840385437
1.0	17860000.0	17870000.0	2.0	3.9118857383728027	1.0830175876617432
1.0	17880000.0	17890000.0	1.0	4.121809959411621	1.197310209274292
1.0	17890000.0	17900000.0	6.0	3.8117122650146484	1.041179895401001
1.0	17900000.0	17910000.0	4.0	3.6442344188690186	0.9463754892349243
1.0	17930000.0	17940000.0	1.0	3.5474743843078613	0.8802911639213562
1.0	17960000.0	17970000.0	6.0	3.452948808670044	0.8199213147163391
1.0	18010000.0	18020000.0	4.0	3.6991844177246094	0.978875994682312
1.0	18090000.0	18100000.0	5.0	4.274810791015625	1.2591686248779297
1.0	18250000.0	18260000.0	2.0	3.8855109214782715	1.0563780069351196
1.0	18370000.0	18380000.0	7.0	4.584173679351807	1.3898872137069702
1.0	18490000.0	18500000.0	2.0	4.4222517013549805	1.321873426437378
1.0	18520000.0	18530000.0	4.0	4.426546573638916	1.3323218822479248
1.0	18620000.0	18630000.0	4.0	5.142049789428711	1.6268081665039062
1.0	18710000.0	18720000.0	3.0	5.083817481994629	1.59360671043396
1.0	18900000.0	18910000.0	5.0	4.145925045013428	1.1964865922927856
1.0	18920000.0	18930000.0	0.0	4.542075157165527	1.3920083045959473
1.0	18960000.0	18970000.0	3.0	4.890773296356201	1.530204176902771
1.0	18970000.0	18980000.0	3.0	4.722193717956543	1.4702532291412354
1.0	19000000.0	19010000.0	2.0	4.726762294769287	1.4746249914169312
1.0	19040000.0	19050000.0	2.0	4.861743450164795	1.533133864402771
1.0	19120000.0	19130000.0	7.0	4.441587448120117	1.3479621410369873
1.0	19170000.0	19180000.0	5.0	4.130886077880859	1.1942139863967896
1.0	19180000.0	19190000.0	1.0	4.254074573516846	1.257822871208191
1.0	19220000.0	19230000.0	2.0	3.7031941413879395	1.0066113471984863
1.0	19230000.0	19240000.0	2.0	3.4062933921813965	0.7901219129562378
1.0	19240000.0	19250000.0	2.0	3.5560412406921387	0.8899227380752563
1.0	19270000.0	19280000.0	4.0	3.2886757850646973	0.71552574634552
1.0	19380000.0	19390000.0	2.0	4.477908134460449	1.3646786212921143
1.0	19490000.0	19500000.0	0.0	3.3492798805236816	0.7509588003158569
1.0	19600000.0	19610000.0	1.0	3.8835270404815674	1.0694972276687622
1.0	19630000.0	19640000.0	4.0	3.3960185050964355	0.8414616584777832
1.0	19640000.0	19650000.0	7.0	3.145212173461914	0.6139985918998718
1.0	19670000.0	19680000.0	4.0	3.4620590209960938	0.8201665878295898
1.0	19790000.0	19800000.0	4.0	3.1897430419921875	0.6490058898925781
1.0	19800000.0	19810000.0	2.0	3.107203722000122	0.5946768522262573
1.0	19820000.0	19830000.0	3.0	4.293939113616943	1.2752876281738281
1.0	19830000.0	19840000.0	3.0	3.9419543743133545	1.0983855724334717
1.0	19940000.0	19950000.0	2.0	3.171072483062744	0.6318751573562622
1.0	20040000.0	20050000.0	4.0	3.8011908531188965	1.0157464742660522
1.0	20160000.0	20170000.0	8.0	4.603289604187012	1.4220645427703857
1.0	20240000.0	20250000.0	2.0	4.372800350189209	1.329612135887146
1.0	20260000.0	20270000.0	3.0	4.564518928527832	1.4062966108322144
1.0	20280000.0	20290000.0	1.0	4.755965709686279	1.4880849123001099
1.0	20340000.0	20350000.0	7.0	4.329514026641846	1.2921059131622314
1.0	20520000.0	20530000.0	6.0	4.339866638183594	1.307350754737854
1.0	20590000.0	20600000.0	5.0	4.33489990234375	1.298671007156372
1.0	20620000.0	20630000.0	3.0	4.287383079528809	1.2727546691894531
1.0	20640000.0	20650000.0	4.0	4.3830060958862305	1.317781686782837
1.0	20700000.0	20710000.0	1.0	4.4057207107543945	1.3340280055999756
1.0	20770000.0	20780000.0	5.0	4.335874080657959	1.2973438501358032
1.0	20830000.0	20840000.0	2.0	4.577939033508301	1.5134894847869873
1.0	20850000.0	20860000.0	6.0	4.975649833679199	1.5783514976501465
1.0	20870000.0	20880000.0	2.0	4.960899829864502	1.573272466659546
1.0	20900000.0	20910000.0	4.0	4.910869598388672	1.5530321598052979
1.0	20930000.0	20940000.0	6.0	4.91201639175415	1.5546424388885498
1.0	20970000.0	20980000.0	4.0	3.945483446121216	1.130136251449585
1.0	21010000.0	21020000.0	4.0	4.674455642700195	1.456703782081604
1.0	21050000.0	21060000.0	4.0	4.288352012634277	1.278025507926941
1.0	21140000.0	21150000.0	2.0	3.0681087970733643	0.5641249418258667
1.0	21160000.0	21170000.0	3.0	3.2795052528381348	0.7040087580680847
1.0	21200000.0	21210000.0	1.0	3.507281541824341	0.8577620387077332
1.0	21210000.0	21220000.0	3.0	3.496213436126709	0.8489893078804016
1.0	21260000.0	21270000.0	6.0	3.245274782180786	0.6800487041473389
1.0	21330000.0	21340000.0	2.0	3.5753798484802246	0.8943058848381042
1.0	21350000.0	21360000.0	5.0	3.338205337524414	0.7451804876327515
1.0	21400000.0	21410000.0	6.0	3.2406539916992188	0.677116870880127
1.0	21480000.0	21490000.0	0.0	3.839677333831787	1.0599310398101807
1.0	21580000.0	21590000.0	7.0	3.7580795288085938	0.991498589515686
1.0	21600000.0	21610000.0	3.0	3.79005765914917	1.0130784511566162
1.0	21620000.0	21630000.0	2.0	3.4218533039093018	0.8041502237319946
1.0	21680000.0	21690000.0	1.0	3.809986114501953	1.018975019454956
1.0	21690000.0	21700000.0	0.0	3.8486123085021973	1.0398318767547607
1.0	21700000.0	21710000.0	2.0	3.8156991004943848	1.0202325582504272
1.0	21730000.0	21740000.0	6.0	3.7937328815460205	1.0073652267456055
1.0	21830000.0	21840000.0	3.0	3.6796517372131348	0.9530347585678101
1.0	21970000.0	21980000.0	5.0	3.3319618701934814	0.7364097833633423
1.0	22070000.0	22080000.0	2.0	3.5522189140319824	0.8864942789077759
1.0	22140000.0	22150000.0	4.0	4.110803127288818	1.206979513168335
1.0	22350000.0	22360000.0	2.0	3.4604058265686035	1.0179224014282227
1.0	22400000.0	22410000.0	2.0	2.849332094192505	0.41868239641189575
1.0	22500000.0	22510000.0	1.0	4.011046409606934	1.1300771236419678
1.0	22570000.0	22580000.0	2.0	4.243701934814453	1.2501194477081299
1.0	22600000.0	22610000.0	6.0	4.2712883949279785	1.2640371322631836
1.0	22690000.0	22700000.0	2.0	4.533486366271973	1.3902859687805176
1.0	22720000.0	22730000.0	2.0	4.300372123718262	1.2788283824920654
1.0	22730000.0	22740000.0	3.0	4.2072038650512695	1.231675148010254
1.0	22780000.0	22790000.0	4.0	3.2578940391540527	0.6888782978057861
1.0	22820000.0	22830000.0	3.0	3.1843907833099365	0.6410796046257019
1.0	22840000.0	22850000.0	3.0	3.258598804473877	0.6905230283737183
1.0	22880000.0	22890000.0	6.0	3.7828803062438965	0.9997572898864746
1.0	22940000.0	22950000.0	3.0	4.183183193206787	1.2199223041534424
1.0	22970000.0	22980000.0	4.0	3.9356017112731934	1.087421178817749
1.0	22990000.0	23000000.0	4.0	4.104187965393066	1.1792359352111816
1.0	23080000.0	23090000.0	6.0	3.629849910736084	0.9130390286445618
1.0	23110000.0	23120000.0	4.0	3.485278367996216	0.8287211656570435
1.0	23130000.0	23140000.0	4.0	3.574460506439209	0.8863840103149414
1.0	23180000.0	23190000.0	3.0	3.8839099407196045	1.06083083152771
1.0	23210000.0	23220000.0	4.0	3.909235715866089	1.072659969329834
1.0	23230000.0	23240000.0	4.0	3.8262295722961426	1.0268827676773071
1.0	23280000.0	23290000.0	4.0	4.142373561859131	1.2007592916488647
1.0	23350000.0	23360000.0	3.0	3.145476818084717	0.6112889647483826
1.0	23430000.0	23440000.0	1.0	3.0148377418518066	0.5277864933013916
1.0	23490000.0	23500000.0	2.0	4.264429569244385	1.3360213041305542
1.0	23510000.0	23520000.0	3.0	4.4584503173828125	1.3560388088226318
1.0	23570000.0	23580000.0	1.0	4.710997104644775	1.4710094928741455
1.0	23610000.0	23620000.0	2.0	3.791309356689453	1.0406204462051392
1.0	23660000.0	23670000.0	3.0	3.8573951721191406	1.0783542394638062
1.0	23670000.0	23680000.0	9.0	4.512289524078369	1.499603509902954
1.0	23680000.0	23690000.0	7.0	4.24054479598999	1.2555503845214844
1.0	23880000.0	23890000.0	3.0	4.3221211433410645	1.5799566507339478
1.0	23940000.0	23950000.0	5.0	4.1533708572387695	1.211951494216919
1.0	23950000.0	23960000.0	3.0	4.4532060623168945	1.3559033870697021
1.0	23960000.0	23970000.0	6.0	4.205725193023682	1.2359333038330078
1.0	23980000.0	23990000.0	2.0	4.26651668548584	1.265291690826416
1.0	24000000.0	24010000.0	4.0	4.344716548919678	1.3046321868896484
1.0	24020000.0	24030000.0	5.0	3.4332661628723145	0.8088095784187317
1.0	24040000.0	24050000.0	1.0	3.6984565258026123	0.9694639444351196
1.0	24120000.0	24130000.0	4.0	3.2621631622314453	0.856214165687561
1.0	24210000.0	24220000.0	1.0	4.1992268562316895	1.2311041355133057
1.0	24230000.0	24240000.0	7.0	3.5517947673797607	0.8636290431022644
1.0	24270000.0	24280000.0	0.0	3.701371431350708	0.9537690877914429
1.0	24340000.0	24350000.0	0.0	3.5304462909698486	0.8502769470214844
1.0	24540000.0	24550000.0	6.0	4.547442436218262	1.3977930545806885
1.0	24550000.0	24560000.0	8.0	4.459181308746338	1.357701063156128
1.0	24580000.0	24590000.0	5.0	4.510039329528809	1.38138747215271
1.0	24700000.0	24710000.0	6.0	3.6416358947753906	0.9328814744949341
1.0	24820000.0	24830000.0	3.0	3.9061686992645264	1.0909702777862549
1.0	24850000.0	24860000.0	6.0	3.3545048236846924	0.7540759444236755
1.0	24910000.0	24920000.0	3.0	4.102915287017822	1.1773396730422974
1.0	24970000.0	24980000.0	6.0	3.647434949874878	1.0091097354888916
1.0	24980000.0	24990000.0	2.0	3.7662405967712402	1.0226744413375854
1.0	24990000.0	25000000.0	3.0	3.9122402667999268	1.103744387626648
1.0	25010000.0	25020000.0	4.0	4.744691848754883	1.4854934215545654
1.0	25050000.0	25060000.0	4.0	4.567368507385254	1.409754991531372
1.0	25070000.0	25080000.0	5.0	4.077874183654785	1.2968246936798096
1.0	25200000.0	25210000.0	4.0	4.972985744476318	1.5768095254898071
1.0	25280000.0	25290000.0	7.0	4.527592658996582	1.3942785263061523
1.0	25290000.0	25300000.0	1.0	4.536365032196045	1.3987051248550415
1.0	25310000.0	25320000.0	1.0	4.7512946128845215	1.489012360572815
1.0	25360000.0	25370000.0	9.0	4.023634910583496	1.1421838998794556
1.0	25370000.0	25380000.0	2.0	4.2799072265625	1.270117998123169
1.0	25390000.0	25400000.0	3.0	3.992488384246826	1.1205179691314697
1.0	25540000.0	25550000.0	1.0	3.9060943126678467	1.081957221031189
1.0	25770000.0	25780000.0	2.0	3.3727574348449707	0.7672306895256042
1.0	25800000.0	25810000.0	4.0	3.475064754486084	0.8360961675643921
1.0	25850000.0	25860000.0	4.0	4.124661922454834	1.189673662185669
1.0	25860000.0	25870000.0	1.0	4.007722854614258	1.1289654970169067
1.0	25990000.0	26000000.0	5.0	3.968884229660034	1.1192651987075806
1.0	26000000.0	26010000.0	4.0	3.7465286254882812	1.0000509023666382
1.0	26100000.0	26110000.0	0.0	3.5850670337677	0.897852897644043
1.0	26120000.0	26130000.0	1.0	3.392033815383911	0.7815608978271484
1.0	26130000.0	26140000.0	3.0	3.4628653526306152	0.8242966532707214
1.0	26190000.0	26200000.0	4.0	3.2578678131103516	0.6874339580535889
1.0	26210000.0	26220000.0	3.0	3.9770336151123047	1.113431692123413
1.0	26330000.0	26340000.0	6.0	4.212404727935791	1.2346488237380981
1.0	26370000.0	26380000.0	7.0	4.271823883056641	1.2637977600097656
1.0	26400000.0	26410000.0	5.0	4.392837047576904	1.3251745700836182
1.0	26430000.0	26440000.0	3.0	3.757666826248169	1.2407596111297607
1.0	26520000.0	26530000.0	3.0	4.509551525115967	1.3805897235870361
1.0	26530000.0	26540000.0	4.0	4.6282854080200195	1.4345722198486328
1.0	26600000.0	26610000.0	6.0	3.7901294231414795	1.1178531646728516
1.0	26630000.0	26640000.0	7.0	4.733676910400391	1.495739221572876
1.0	26640000.0	26650000.0	4.0	4.347108364105225	1.324180006980896
1.0	26650000.0	26660000.0	1.0	4.759032726287842	1.489292860031128
1.0	26660000.0	26670000.0	0.0	4.760881423950195	1.4918543100357056
1.0	26680000.0	26690000.0	5.0	4.837713718414307	1.5264599323272705
1.0	26710000.0	26720000.0	7.0	4.7409539222717285	1.4838993549346924
1.0	26730000.0	26740000.0	4.0	5.029200553894043	1.6165193319320679
1.0	26840000.0	26850000.0	5.0	4.47900390625	1.3680853843688965
1.0	26860000.0	26870000.0	1.0	3.3135826587677	0.7303698658943176
1.0	26890000.0	26900000.0	1.0	4.01051139831543	1.162322759628296
1.0	26910000.0	26920000.0	2.0	4.888759136199951	1.546036958694458
1.0	26930000.0	26940000.0	5.0	4.6503167152404785	1.4423859119415283
1.0	26950000.0	26960000.0	4.0	4.354166030883789	1.3140056133270264
1.0	27000000.0	27010000.0	7.0	4.331171035766602	1.3114302158355713
1.0	27130000.0	27140000.0	4.0	4.058964729309082	1.1615785360336304
1.0	27150000.0	27160000.0	4.0	3.4347329139709473	0.8116068840026855
1.0	27200000.0	27210000.0	6.0	3.9836268424987793	1.1367642879486084
1.0	27250000.0	27260000.0	4.0	3.942091464996338	1.1280291080474854
1.0	27270000.0	27280000.0	2.0	4.03780460357666	1.1709578037261963
1.0	27390000.0	27400000.0	2.0	4.372832298278809	1.3303923606872559
1.0	27400000.0	27410000.0	5.0	4.578745365142822	1.413250207901001
1.0	27410000.0	27420000.0	2.0	4.407721042633057	1.332339882850647
1.0	27480000.0	27490000.0	5.0	4.050328731536865	1.23013436794281
1.0	27550000.0	27560000.0	5.0	4.3910088539123535	1.325758934020996
1.0	27760000.0	27770000.0	2.0	3.5153822898864746	0.864983081817627
1.0	27800000.0	27810000.0	2.0	3.4245734214782715	0.8026369214057922
1.0	27850000.0	27860000.0	3.0	4.1858696937561035	1.2344764471054077
1.0	28020000.0	28030000.0	9.0	5.643616199493408	1.8080368041992188
1.0	28100000.0	28110000.0	2.0	4.249825954437256	1.2890719175338745
1.0	28110000.0	28120000.0	0.0	4.434573173522949	1.3778319358825684
1.0	28180000.0	28190000.0	2.0	3.708838939666748	0.9647405743598938
1.0	28200000.0	28210000.0	0.0	3.154423952102661	0.6273457407951355
1.0	28280000.0	28290000.0	5.0	3.5746207237243652	0.9058058857917786
1.0	28330000.0	28340000.0	5.0	3.1346335411071777	0.6053858995437622
1.0	28340000.0	28350000.0	4.0	3.421625852584839	0.7996342182159424
1.0	28360000.0	28370000.0	5.0	3.49504017829895	0.8485976457595825
1.0	28420000.0	28430000.0	4.0	4.631554126739502	1.4374303817749023
1.0	28430000.0	28440000.0	7.0	4.556960105895996	1.4021276235580444
1.0	28460000.0	28470000.0	4.0	4.660468101501465	1.4494726657867432
1.0	28480000.0	28490000.0	5.0	4.446824550628662	1.353861689567566
1.0	28510000.0	28520000.0	4.0	4.774444103240967	1.500352144241333
1.0	28540000.0	28550000.0	4.0	3.966540575027466	1.1421840190887451
1.0	28550000.0	28560000.0	3.0	4.071459770202637	1.23095703125
1.0	28620000.0	28630000.0	2.0	5.066235065460205	1.6173975467681885
1.0	28690000.0	28700000.0	5.0	3.87872052192688	1.2168052196502686
1.0	28760000.0	28770000.0	1.0	4.060007572174072	1.1745326519012451
1.0	28770000.0	28780000.0	2.0	3.915121555328369	1.0939685106277466
1.0	28850000.0	28860000.0	1.0	4.775664329528809	1.501389503479004
1.0	28990000.0	29000000.0	3.0	4.394240379333496	1.4470851421356201
1.0	29200000.0	29210000.0	5.0	4.524238109588623	1.3882215023040771
1.0	29210000.0	29220000.0	3.0	4.3484721183776855	1.3270583152770996
1.0	29340000.0	29350000.0	1.0	3.412400722503662	0.7923809885978699
1.0	29370000.0	29380000.0	2.0	3.378695011138916	0.7695990800857544
1.0	29460000.0	29470000.0	4.0	4.109929084777832	1.1813372373580933
1.0	29470000.0	29480000.0	4.0	3.485276699066162	0.8415191769599915
1.0	29520000.0	29530000.0	2.0	3.966463088989258	1.1233779191970825
1.0	29570000.0	29580000.0	6.0	4.034895896911621	1.155017614364624
1.0	29630000.0	29640000.0	4.0	4.378068447113037	1.3299314975738525
1.0	29640000.0	29650000.0	2.0	4.364387512207031	1.3274614810943604
1.0	29690000.0	29700000.0	8.0	4.826020240783691	1.518169641494751
1.0	29780000.0	29790000.0	4.0	5.152078628540039	1.6380271911621094
1.0	29790000.0	29800000.0	4.0	4.658529758453369	1.4491617679595947
1.0	29820000.0	29830000.0	9.0	4.34591007232666	1.2895387411117554
1.0	29870000.0	29880000.0	3.0	3.5663247108459473	0.8827524185180664
1.0	30020000.0	30030000.0	1.0	2.2868356704711914	0.3022134006023407
1.0	30050000.0	30060000.0	5.0	4.072874546051025	1.1357789039611816
1.0	30060000.0	30070000.0	2.0	4.403986930847168	1.3091315031051636
1.0	30080000.0	30090000.0	5.0	4.536716461181641	1.369033932685852
1.0	30120000.0	30130000.0	8.0	5.136131286621094	1.612951636314392
1.0	30160000.0	30170000.0	7.0	5.389820098876953	1.7075669765472412
1.0	30210000.0	30220000.0	4.0	5.956718444824219	1.8887008428573608
1.0	30330000.0	30340000.0	8.0	5.939638137817383	1.8818066120147705
1.0	30360000.0	30370000.0	5.0	5.870649814605713	1.863014817237854
1.0	30370000.0	30380000.0	6.0	5.5056633949279785	1.7471942901611328
1.0	30460000.0	30470000.0	5.0	5.592343330383301	1.7780612707138062
1.0	30490000.0	30500000.0	0.0	5.767195701599121	1.8335918188095093
1.0	30510000.0	30520000.0	6.0	5.719235420227051	1.8140993118286133
1.0	30560000.0	30570000.0	9.0	5.8830156326293945	1.8653385639190674
1.0	30590000.0	30600000.0	4.0	5.5868330001831055	1.7731895446777344
1.0	30650000.0	30660000.0	5.0	5.591328144073486	1.7789103984832764
1.0	30660000.0	30670000.0	6.0	5.671877384185791	1.8033021688461304
1.0	30680000.0	30690000.0	2.0	5.292491912841797	1.6778059005737305
1.0	30740000.0	30750000.0	2.0	5.243833541870117	1.6529223918914795
1.0	30750000.0	30760000.0	8.0	4.520694732666016	1.3655740022659302
1.0	31010000.0	31020000.0	4.0	5.21335506439209	1.6508169174194336
1.0	31030000.0	31040000.0	6.0	5.0547099113464355	1.5960758924484253
1.0	31090000.0	31100000.0	10.0	4.949219703674316	1.565882921218872
1.0	31190000.0	31200000.0	9.0	4.411508560180664	1.4952048063278198
1.0	31250000.0	31260000.0	5.0	4.710585594177246	1.4783318042755127
1.0	31260000.0	31270000.0	4.0	4.970917224884033	1.5761932134628296
1.0	31300000.0	31310000.0	5.0	4.848087310791016	1.528978705406189
1.0	31310000.0	31320000.0	4.0	4.646337032318115	1.4481322765350342
1.0	31360000.0	31370000.0	6.0	4.074587345123291	1.1844427585601807
1.0	31390000.0	31400000.0	7.0	4.437129020690918	1.351156234741211
1.0	31410000.0	31420000.0	3.0	3.820601224899292	1.05574631690979
1.0	31430000.0	31440000.0	7.0	3.6571364402770996	0.9548385739326477
1.0	31440000.0	31450000.0	3.0	3.7767109870910645	1.0290049314498901
1.0	31470000.0	31480000.0	5.0	3.8293213844299316	1.0604811906814575
1.0	31500000.0	31510000.0	4.0	3.824420213699341	1.0587480068206787
1.0	31510000.0	31520000.0	4.0	3.906712055206299	1.1069999933242798
1.0	31570000.0	31580000.0	3.0	4.5909223556518555	1.4239649772644043
1.0	31670000.0	31680000.0	0.0	4.514151573181152	1.3848804235458374
1.0	31680000.0	31690000.0	6.0	4.378425598144531	1.3210628032684326
1.0	31710000.0	31720000.0	5.0	4.563122749328613	1.4091953039169312
1.0	31760000.0	31770000.0	2.0	3.6588306427001953	0.9576808214187622
1.0	31880000.0	31890000.0	5.0	3.8869330883026123	1.1238088607788086
1.0	31910000.0	31920000.0	3.0	4.3414177894592285	1.3022119998931885
1.0	31960000.0	31970000.0	0.0	4.383782386779785	1.3428298234939575
1.0	32080000.0	32090000.0	2.0	4.135848045349121	1.2026760578155518
1.0	32130000.0	32140000.0	2.0	3.688533067703247	0.9739986658096313
1.0	32150000.0	32160000.0	5.0	3.9660186767578125	1.108506679534912
1.0	32170000.0	32180000.0	5.0	4.0805792808532715	1.1726759672164917
1.0	32190000.0	32200000.0	1.0	4.189797401428223	1.2229230403900146
1.0	32270000.0	32280000.0	4.0	4.152490139007568	1.2076332569122314
1.0	32310000.0	32320000.0	5.0	4.407910346984863	1.3347208499908447
1.0	32380000.0	32390000.0	6.0	3.8405845165252686	1.0638104677200317
1.0	32390000.0	32400000.0	6.0	3.5929293632507324	0.9164625406265259
1.0	32460000.0	32470000.0	6.0	4.567383766174316	1.4106999635696411
1.0	32480000.0	32490000.0	4.0	3.8799045085906982	1.1719540357589722
1.0	32490000.0	32500000.0	2.0	3.8144168853759766	1.0508174896240234
1.0	32660000.0	32670000.0	1.0	3.6730380058288574	0.9743703007698059
1.0	32670000.0	32680000.0	2.0	3.7824370861053467	1.0563275814056396
1.0	32710000.0	32720000.0	3.0	3.551142454147339	0.8842825889587402
1.0	32730000.0	32740000.0	5.0	3.9288394451141357	1.0869114398956299
1.0	32740000.0	32750000.0	6.0	4.108903408050537	1.182459831237793
1.0	32750000.0	32760000.0	6.0	3.529569625854492	1.030154824256897
1.0	32760000.0	32770000.0	2.0	3.3924973011016846	0.7798247337341309
1.0	32840000.0	32850000.0	3.0	3.826333522796631	1.0459669828414917
1.0	32860000.0	32870000.0	0.0	4.742852687835693	1.557893991470337
1.0	32870000.0	32880000.0	3.0	4.644906520843506	1.442389726638794
1.0	32920000.0	32930000.0	5.0	4.554948329925537	1.4024235010147095
1.0	32990000.0	33000000.0	4.0	4.75588846206665	1.490966558456421
1.0	33060000.0	33070000.0	7.0	3.987694263458252	1.155517339706421
1.0	33130000.0	33140000.0	1.0	4.166580677032471	1.252509355545044
1.0	33160000.0	33170000.0	8.0	4.833128929138184	1.522388219833374
1.0	33170000.0	33180000.0	0.0	5.07752799987793	1.6212644577026367
1.0	33230000.0	33240000.0	2.0	4.481368541717529	1.3819745779037476
1.0	33280000.0	33290000.0	6.0	4.661103248596191	1.7836036682128906
1.0	33340000.0	33350000.0	5.0	4.440018653869629	1.3552380800247192
1.0	33400000.0	33410000.0	3.0	3.737150192260742	1.0070961713790894
1.0	33440000.0	33450000.0	5.0	4.026487827301025	1.168517827987671
1.0	33500000.0	33510000.0	6.0	3.7658588886260986	1.0900771617889404
1.0	33550000.0	33560000.0	3.0	3.427818775177002	0.8046706318855286
1.0	33600000.0	33610000.0	3.0	3.5103325843811035	0.8499479293823242
1.0	33610000.0	33620000.0	2.0	3.523585081100464	0.8534713983535767
1.0	33650000.0	33660000.0	1.0	3.7782256603240967	0.996961772441864
1.0	33690000.0	33700000.0	2.0	3.8153953552246094	1.0181950330734253
1.0	33790000.0	33800000.0	5.0	3.3415656089782715	0.7476301193237305
1.0	33830000.0	33840000.0	3.0	4.013499736785889	1.1428667306900024
1.0	33890000.0	33900000.0	4.0	3.9285988807678223	1.093626856803894
1.0	33950000.0	33960000.0	3.0	3.9087462425231934	1.1060909032821655
1.0	33990000.0	34000000.0	3.0	5.051262855529785	1.5971052646636963
1.0	34020000.0	34030000.0	5.0	5.119465351104736	1.6206951141357422
1.0	34100000.0	34110000.0	8.0	5.724645137786865	1.8217302560806274
1.0	34180000.0	34190000.0	4.0	5.820617198944092	1.8490091562271118
1.0	34210000.0	34220000.0	6.0	5.6522064208984375	1.797522783279419
1.0	34220000.0	34230000.0	1.0	5.975743293762207	1.8964277505874634
1.0	34250000.0	34260000.0	8.0	5.439130783081055	1.7222636938095093
1.0	34270000.0	34280000.0	5.0	5.155836582183838	1.6210505962371826
1.0	34280000.0	34290000.0	5.0	5.313709735870361	1.6792032718658447
1.0	34400000.0	34410000.0	7.0	5.364686012268066	1.6947402954101562
1.0	34570000.0	34580000.0	6.0	6.392569541931152	2.004926919937134
1.0	34580000.0	34590000.0	5.0	6.209905624389648	1.9603557586669922
1.0	34590000.0	34600000.0	4.0	6.580901145935059	2.0520057678222656
1.0	34660000.0	34670000.0	10.0	6.124201774597168	1.9356300830841064
1.0	34670000.0	34680000.0	7.0	6.437744140625	2.0192294120788574
1.0	34780000.0	34790000.0	6.0	6.184483051300049	1.9503984451293945
1.0	34850000.0	34860000.0	5.0	6.550871849060059	2.0646722316741943
1.0	34920000.0	34930000.0	8.0	6.366407871246338	2.0025839805603027
1.0	34950000.0	34960000.0	7.0	6.302953720092773	1.9847955703735352
1.0	34970000.0	34980000.0	13.0	6.181031227111816	1.9518983364105225
1.0	35020000.0	35030000.0	4.0	5.978015899658203	1.9121809005737305
1.0	35080000.0	35090000.0	12.0	5.086954593658447	1.5989086627960205
1.0	35090000.0	35100000.0	10.0	4.714959144592285	1.4845726490020752
1.0	35130000.0	35140000.0	1.0	5.408475399017334	1.717327356338501
1.0	35190000.0	35200000.0	6.0	4.74931001663208	1.4814282655715942
1.0	35200000.0	35210000.0	6.0	4.187202453613281	1.2239196300506592
1.0	35210000.0	35220000.0	6.0	4.544451713562012	1.392848253250122
1.0	35230000.0	35240000.0	3.0	4.5218915939331055	1.3883867263793945
1.0	35240000.0	35250000.0	7.0	4.626833915710449	1.436086893081665
1.0	35260000.0	35270000.0	4.0	4.754095554351807	1.498550534248352
1.0	35410000.0	35420000.0	4.0	4.875302314758301	1.5381748676300049
1.0	35450000.0	35460000.0	4.0	3.5701146125793457	0.9688863754272461
1.0	35460000.0	35470000.0	5.0	3.571038007736206	0.8975955843925476
1.0	35680000.0	35690000.0	3.0	4.9776740074157715	1.5862209796905518
1.0	35690000.0	35700000.0	4.0	5.037660121917725	1.605229139328003
1.0	35700000.0	35710000.0	6.0	4.8671441078186035	1.5372612476348877
1.0	35760000.0	35770000.0	5.0	3.938882827758789	1.128058671951294
1.0	35770000.0	35780000.0	6.0	3.951681613922119	1.1347527503967285
1.0	35820000.0	35830000.0	1.0	3.669156551361084	0.9597241282463074
1.0	35870000.0	35880000.0	2.0	3.430616855621338	0.8070457577705383
1.0	35940000.0	35950000.0	3.0	3.7009711265563965	0.978502094745636
1.0	36090000.0	36100000.0	3.0	3.8609893321990967	1.0816675424575806
1.0	36140000.0	36150000.0	5.0	4.845584869384766	1.529971957206726
1.0	36150000.0	36160000.0	2.0	4.84820032119751	1.5299561023712158
1.0	36160000.0	36170000.0	4.0	4.7326555252075195	1.4818207025527954
1.0	36180000.0	36190000.0	5.0	4.224417209625244	1.261251449584961
1.0	36220000.0	36230000.0	4.0	3.8791229724884033	1.0745726823806763
1.0	36300000.0	36310000.0	5.0	3.5841586589813232	0.9061449766159058
1.0	36350000.0	36360000.0	3.0	3.5037834644317627	0.8543288111686707
1.0	36440000.0	36450000.0	0.0	3.4953198432922363	0.84758061170578
1.0	36480000.0	36490000.0	3.0	3.5286526679992676	0.8703855276107788
1.0	36490000.0	36500000.0	3.0	3.606558322906494	0.9112240672111511
1.0	36520000.0	36530000.0	2.0	3.730311155319214	0.9882711172103882
1.0	36540000.0	36550000.0	7.0	4.2338666915893555	1.246565341949463
1.0	36590000.0	36600000.0	3.0	4.477755069732666	1.3684172630310059
1.0	36750000.0	36760000.0	4.0	3.5049285888671875	0.8579521179199219
1.0	36860000.0	36870000.0	6.0	4.189071178436279	1.2914750576019287
1.0	36900000.0	36910000.0	4.0	4.230206489562988	1.244756817817688
1.0	36910000.0	36920000.0	0.0	4.169661521911621	1.2427341938018799
1.0	36920000.0	36930000.0	5.0	3.752964735031128	1.042121410369873
1.0	36970000.0	36980000.0	3.0	4.690716743469238	1.4629523754119873
1.0	36980000.0	36990000.0	3.0	4.544723987579346	1.3955128192901611
1.0	37020000.0	37030000.0	7.0	4.538655757904053	1.3933863639831543
1.0	37030000.0	37040000.0	8.0	4.294460296630859	1.2766149044036865
1.0	37070000.0	37080000.0	4.0	4.4196648597717285	1.337112545967102
1.0	37130000.0	37140000.0	0.0	4.459740161895752	1.3556140661239624
1.0	37280000.0	37290000.0	4.0	5.80371618270874	1.8456125259399414
1.0	37310000.0	37320000.0	7.0	5.6865057945251465	1.8108981847763062
1.0	37330000.0	37340000.0	6.0	5.8336501121521	1.8577115535736084
1.0	37350000.0	37360000.0	7.0	6.061617851257324	1.9295148849487305
1.0	37480000.0	37490000.0	3.0	5.603217124938965	1.777853012084961
1.0	37620000.0	37630000.0	5.0	5.266074180603027	1.670487642288208
1.0	37710000.0	37720000.0	5.0	4.952503204345703	1.5562034845352173
1.0	37740000.0	37750000.0	6.0	4.849560260772705	1.5148918628692627
1.0	37760000.0	37770000.0	3.0	5.11059045791626	1.6143138408660889
1.0	37800000.0	37810000.0	3.0	4.882087707519531	1.5389530658721924
1.0	37900000.0	37910000.0	6.0	4.500639915466309	1.3756942749023438
1.0	38050000.0	38060000.0	6.0	3.821988582611084	1.0585606098175049
1.0	38080000.0	38090000.0	3.0	5.364543914794922	1.7200969457626343
1.0	38110000.0	38120000.0	7.0	5.187433242797852	1.6583551168441772
1.0	38150000.0	38160000.0	14.0	3.727917194366455	1.236785650253296
1.0	38190000.0	38200000.0	6.0	4.848167419433594	1.5282514095306396
1.0	38200000.0	38210000.0	2.0	5.206390857696533	1.665601372718811
1.0	38320000.0	38330000.0	5.0	3.818415880203247	1.1910051107406616
1.0	38400000.0	38410000.0	8.0	3.532089948654175	0.8552898168563843
1.0	38440000.0	38450000.0	3.0	3.4602012634277344	0.8265186548233032
1.0	38510000.0	38520000.0	4.0	4.077581882476807	1.1894699335098267
1.0	38650000.0	38660000.0	2.0	4.944556713104248	1.567883849143982
1.0	38710000.0	38720000.0	2.0	4.840269088745117	1.523103952407837
1.0	38780000.0	38790000.0	7.0	4.948652744293213	1.5607821941375732
1.0	38790000.0	38800000.0	5.0	4.936500549316406	1.5573278665542603
1.0	38860000.0	38870000.0	6.0	4.994096279144287	1.5625672340393066
1.0	38920000.0	38930000.0	6.0	5.0230512619018555	1.5806432962417603
1.0	38990000.0	39000000.0	0.0	5.347044467926025	1.6996853351593018
1.0	39060000.0	39070000.0	7.0	5.408481597900391	1.724058747291565
1.0	39120000.0	39130000.0	6.0	5.674740791320801	1.8122940063476562
1.0	39190000.0	39200000.0	5.0	4.806414604187012	1.5153636932373047
1.0	39290000.0	39300000.0	4.0	4.597052574157715	1.4214811325073242
1.0	39540000.0	39550000.0	2.0	4.363511085510254	1.32816743850708
1.0	39550000.0	39560000.0	5.0	4.288451194763184	1.2824742794036865
1.0	39560000.0	39570000.0	5.0	4.51784086227417	1.391011357307434
1.0	39580000.0	39590000.0	1.0	3.7149817943573	0.9912152290344238
1.0	39590000.0	39600000.0	2.0	4.083617687225342	1.1802417039871216
1.0	39670000.0	39680000.0	2.0	4.01824951171875	1.1507618427276611
1.0	39700000.0	39710000.0	6.0	3.7614567279815674	1.0194611549377441
1.0	39860000.0	39870000.0	1.0	3.659626007080078	0.9548761248588562
1.0	39870000.0	39880000.0	3.0	3.8714699745178223	1.1002252101898193
1.0	39890000.0	39900000.0	2.0	3.3742892742156982	0.7691575884819031
1.0	39940000.0	39950000.0	2.0	3.5606906414031982	0.8910220861434937
1.0	39950000.0	39960000.0	6.0	3.6290950775146484	0.9207706451416016
1.0	40070000.0	40080000.0	8.0	4.289299964904785	1.2744169235229492
1.0	40110000.0	40120000.0	5.0	4.289139270782471	1.2744629383087158
1.0	40140000.0	40150000.0	3.0	4.3093037605285645	1.2848345041275024
1.0	40190000.0	40200000.0	5.0	4.326510429382324	1.2909038066864014
1.0	40240000.0	40250000.0	5.0	4.43223237991333	1.3457732200622559
1.0	40250000.0	40260000.0	3.0	4.150763511657715	1.2212655544281006
1.0	40280000.0	40290000.0	3.0	4.616726875305176	1.4293129444122314
1.0	40330000.0	40340000.0	1.0	3.844783067703247	1.0680572986602783
1.0	40340000.0	40350000.0	4.0	3.7932019233703613	1.0851984024047852
1.0	40350000.0	40360000.0	5.0	4.460885047912598	1.3589445352554321
1.0	40430000.0	40440000.0	4.0	3.7214133739471436	0.9943796396255493
1.0	40520000.0	40530000.0	3.0	3.5666050910949707	0.8959287405014038
1.0	40540000.0	40550000.0	1.0	3.8490090370178223	1.0675268173217773
1.0	40550000.0	40560000.0	5.0	3.7929604053497314	1.035996675491333
1.0	40650000.0	40660000.0	8.0	3.8706679344177246	1.0846432447433472
1.0	40660000.0	40670000.0	4.0	3.9980576038360596	1.161113977432251
1.0	40670000.0	40680000.0	2.0	4.251856803894043	1.3011066913604736
1.0	40700000.0	40710000.0	6.0	4.128954887390137	1.2391188144683838
1.0	40760000.0	40770000.0	7.0	4.852877616882324	1.531798243522644
1.0	40780000.0	40790000.0	3.0	5.342461585998535	1.7149951457977295
1.0	40820000.0	40830000.0	5.0	4.803317070007324	1.5110294818878174
1.0	40840000.0	40850000.0	5.0	3.6700820922851562	0.9821516275405884
1.0	40860000.0	40870000.0	5.0	3.5197060108184814	0.872970700263977
1.0	40920000.0	40930000.0	0.0	3.7890212535858154	1.0160027742385864
1.0	40960000.0	40970000.0	5.0	3.6191158294677734	0.9134928584098816
1.0	40970000.0	40980000.0	2.0	3.943970203399658	1.1295926570892334
1.0	41040000.0	41050000.0	4.0	3.9143569469451904	1.0813335180282593
1.0	41100000.0	41110000.0	2.0	3.902338743209839	1.0716140270233154
1.0	41110000.0	41120000.0	4.0	3.8683838844299316	1.0514427423477173
1.0	41180000.0	41190000.0	1.0	3.1647086143493652	0.629693329334259
1.0	41190000.0	41200000.0	7.0	3.0395262241363525	0.5416259765625
1.0	41220000.0	41230000.0	0.0	3.2174229621887207	0.6642939448356628
1.0	41270000.0	41280000.0	5.0	3.9574801921844482	1.100561499595642
1.0	41320000.0	41330000.0	2.0	4.0155768394470215	1.1402857303619385
1.0	41340000.0	41350000.0	2.0	3.925395965576172	1.1097261905670166
1.0	41370000.0	41380000.0	3.0	4.871724605560303	1.5369884967803955
1.0	41400000.0	41410000.0	8.0	4.381608009338379	1.3216787576675415
1.0	41410000.0	41420000.0	5.0	4.574793815612793	1.4141438007354736
1.0	41470000.0	41480000.0	9.0	3.820077419281006	1.0476223230361938
1.0	41480000.0	41490000.0	3.0	4.087765693664551	1.186597228050232
1.0	41510000.0	41520000.0	3.0	3.64878511428833	0.9476066827774048
1.0	41610000.0	41620000.0	1.0	3.516556978225708	0.866278350353241
1.0	41650000.0	41660000.0	1.0	3.633357524871826	0.936819851398468
1.0	41760000.0	41770000.0	5.0	4.542295932769775	1.3937480449676514
1.0	41770000.0	41780000.0	4.0	4.451773166656494	1.355475902557373
1.0	41800000.0	41810000.0	3.0	4.808836936950684	1.5107402801513672
1.0	41840000.0	41850000.0	1.0	4.809305667877197	1.5207598209381104
1.0	41870000.0	41880000.0	9.0	4.587335586547852	1.4186725616455078
1.0	41910000.0	41920000.0	4.0	4.421337127685547	1.3524826765060425
1.0	41940000.0	41950000.0	7.0	3.824692487716675	1.059117317199707
1.0	42000000.0	42010000.0	3.0	3.7031025886535645	0.958405613899231
1.0	42020000.0	42030000.0	2.0	3.636420488357544	0.9237020611763
1.0	42070000.0	42080000.0	4.0	3.5500476360321045	0.8676530718803406
1.0	42200000.0	42210000.0	4.0	4.043054103851318	1.1550862789154053
1.0	42310000.0	42320000.0	8.0	3.9617679119110107	1.1107476949691772
1.0	42320000.0	42330000.0	6.0	3.7039685249328613	0.9789327383041382
1.0	42370000.0	42380000.0	1.0	4.033705234527588	1.1467288732528687
1.0	42380000.0	42390000.0	3.0	3.617098331451416	0.9299104809761047
1.0	42390000.0	42400000.0	3.0	3.9912209510803223	1.1280502080917358
1.0	42440000.0	42450000.0	6.0	3.7150027751922607	0.9760998487472534
1.0	42470000.0	42480000.0	6.0	3.90893292427063	1.0854461193084717
1.0	42500000.0	42510000.0	8.0	3.9979090690612793	1.177008867263794
1.0	42540000.0	42550000.0	6.0	4.264570713043213	1.263542652130127
1.0	42580000.0	42590000.0	5.0	4.521286487579346	1.3840391635894775
1.0	42610000.0	42620000.0	5.0	4.27349328994751	1.2698171138763428
1.0	42660000.0	42670000.0	4.0	3.4904353618621826	0.847093403339386
1.0	42720000.0	42730000.0	3.0	3.702793598175049	0.9835410118103027
1.0	42760000.0	42770000.0	4.0	3.713167905807495	0.9905017614364624
1.0	42780000.0	42790000.0	2.0	3.561206817626953	0.8973774909973145
1.0	42840000.0	42850000.0	2.0	4.432938575744629	1.3705217838287354
1.0	43060000.0	43070000.0	5.0	4.649283409118652	1.4412386417388916
1.0	43230000.0	43240000.0	7.0	3.80625581741333	1.261281967163086
1.0	43250000.0	43260000.0	5.0	4.34487247467041	1.3037561178207397
1.0	43300000.0	43310000.0	3.0	3.843981981277466	1.0603208541870117
1.0	43340000.0	43350000.0	7.0	4.347826957702637	1.3029963970184326
1.0	43440000.0	43450000.0	5.0	4.932636260986328	1.5683859586715698
1.0	43530000.0	43540000.0	3.0	4.934269905090332	1.564463496208191
1.0	43560000.0	43570000.0	4.0	5.026629447937012	1.6000865697860718
1.0	43610000.0	43620000.0	5.0	4.467398166656494	1.3599294424057007
1.0	43620000.0	43630000.0	4.0	4.1416215896606445	1.2181525230407715
1.0	43800000.0	43810000.0	5.0	4.273317813873291	1.2702726125717163
1.0	43830000.0	43840000.0	3.0	4.728604793548584	1.5397988557815552
1.0	43890000.0	43900000.0	3.0	4.04726505279541	1.1777397394180298
1.0	43930000.0	43940000.0	7.0	4.714053153991699	1.4721548557281494
1.0	44040000.0	44050000.0	4.0	4.4117751121521	1.3536949157714844
1.0	44080000.0	44090000.0	5.0	4.196995735168457	1.2430992126464844
1.0	44170000.0	44180000.0	2.0	4.574007987976074	1.46041738986969
1.0	44180000.0	44190000.0	4.0	4.3436455726623535	1.3142945766448975
1.0	44210000.0	44220000.0	5.0	3.9598631858825684	1.1103522777557373
1.0	44270000.0	44280000.0	3.0	3.8018431663513184	1.0231597423553467
1.0	44320000.0	44330000.0	1.0	3.794879913330078	1.0186705589294434
1.0	44330000.0	44340000.0	4.0	3.971280336380005	1.114391803741455
1.0	44360000.0	44370000.0	2.0	4.0597028732299805	1.1617913246154785
1.0	44380000.0	44390000.0	2.0	4.35502815246582	1.3055119514465332
1.0	44400000.0	44410000.0	7.0	4.015612602233887	1.1582034826278687
1.0	44540000.0	44550000.0	3.0	4.76074743270874	1.4917601346969604
1.0	44550000.0	44560000.0	6.0	4.632485389709473	1.4377113580703735
1.0	44650000.0	44660000.0	4.0	4.394632339477539	1.3281667232513428
1.0	44680000.0	44690000.0	2.0	3.470747709274292	0.8343016505241394
1.0	44750000.0	44760000.0	5.0	3.4655373096466064	0.8308221101760864
1.0	44770000.0	44780000.0	2.0	3.6410725116729736	0.9432249069213867
1.0	44820000.0	44830000.0	4.0	4.598462104797363	1.4356250762939453
1.0	44860000.0	44870000.0	4.0	4.917428970336914	1.5584865808486938
1.0	44870000.0	44880000.0	4.0	4.653931617736816	1.4643765687942505
1.0	44890000.0	44900000.0	3.0	4.812689781188965	1.5192002058029175
1.0	44900000.0	44910000.0	8.0	4.815057754516602	1.5190021991729736
1.0	44960000.0	44970000.0	2.0	4.64359712600708	1.4474127292633057
1.0	45000000.0	45010000.0	5.0	4.5043134689331055	1.3841490745544434
1.0	45070000.0	45080000.0	5.0	5.007359504699707	1.5920393466949463
1.0	45150000.0	45160000.0	4.0	4.4944748878479	1.3734214305877686
1.0	45170000.0	45180000.0	7.0	4.461822032928467	1.3602666854858398
1.0	45220000.0	45230000.0	6.0	4.151956081390381	1.2171916961669922
1.0	45330000.0	45340000.0	4.0	3.486186981201172	0.8351009488105774
1.0	45420000.0	45430000.0	2.0	3.24338960647583	0.679000735282898
1.0	45470000.0	45480000.0	3.0	3.1302578449249268	0.7389570474624634
1.0	45550000.0	45560000.0	2.0	3.9076716899871826	1.0762196779251099
1.0	45580000.0	45590000.0	0.0	3.8359107971191406	1.0446017980575562
1.0	45620000.0	45630000.0	3.0	4.161219596862793	1.2087020874023438
1.0	45630000.0	45640000.0	4.0	3.537229537963867	0.8805626034736633
1.0	45760000.0	45770000.0	2.0	4.308771133422852	1.3183187246322632
1.0	45790000.0	45800000.0	1.0	4.061120510101318	1.169935941696167
1.0	45830000.0	45840000.0	1.0	4.046704292297363	1.153184413909912
1.0	45840000.0	45850000.0	1.0	3.884072780609131	1.0637083053588867
1.0	45890000.0	45900000.0	4.0	3.9523444175720215	1.0993925333023071
1.0	46000000.0	46010000.0	3.0	4.439193248748779	1.3610966205596924
1.0	46070000.0	46080000.0	2.0	4.111173152923584	1.2232239246368408
1.0	46110000.0	46120000.0	3.0	3.9602532386779785	1.1393183469772339
1.0	46160000.0	46170000.0	5.0	4.167487144470215	1.2516281604766846
1.0	46170000.0	46180000.0	4.0	4.372195720672607	1.3467586040496826
1.0	46230000.0	46240000.0	0.0	5.076248645782471	1.619463324546814
1.0	46430000.0	46440000.0	3.0	3.23244047164917	0.673275351524353
1.0	46450000.0	46460000.0	1.0	3.4704132080078125	0.8317301869392395
1.0	46470000.0	46480000.0	3.0	3.4608116149902344	0.8251233100891113
1.0	46480000.0	46490000.0	1.0	3.2448768615722656	0.6856530904769897
1.0	46490000.0	46500000.0	2.0	3.6164462566375732	0.910266101360321
1.0	46530000.0	46540000.0	4.0	3.6546854972839355	0.9546855092048645
1.0	46540000.0	46550000.0	4.0	4.1479973793029785	1.2078754901885986
1.0	46570000.0	46580000.0	6.0	4.476346015930176	1.3655946254730225
1.0	46820000.0	46830000.0	0.0	4.1097612380981445	1.2255375385284424
1.0	46920000.0	46930000.0	5.0	5.279238224029541	1.6896216869354248
1.0	47000000.0	47010000.0	9.0	5.000450134277344	1.5866436958312988
1.0	47070000.0	47080000.0	3.0	3.8336148262023926	1.0632150173187256
1.0	47090000.0	47100000.0	3.0	4.125889778137207	1.2311909198760986
1.0	47150000.0	47160000.0	2.0	3.718853712081909	0.9931817054748535
1.0	47200000.0	47210000.0	3.0	4.784552097320557	1.5006115436553955
1.0	47220000.0	47230000.0	4.0	4.506931304931641	1.3842194080352783
1.0	47250000.0	47260000.0	2.0	4.435624122619629	1.3457008600234985
1.0	47260000.0	47270000.0	3.0	3.8803813457489014	1.0812538862228394
1.0	47460000.0	47470000.0	3.0	4.359764099121094	1.2939651012420654
1.0	47610000.0	47620000.0	3.0	4.767390251159668	1.4937150478363037
1.0	47690000.0	47700000.0	6.0	4.726544380187988	1.4690372943878174
1.0	47740000.0	47750000.0	4.0	3.6396071910858154	0.9423429369926453
1.0	47820000.0	47830000.0	1.0	3.807041645050049	1.0470372438430786
1.0	47910000.0	47920000.0	2.0	4.691921234130859	1.4548261165618896
1.0	47960000.0	47970000.0	3.0	4.829836845397949	1.520803689956665
1.0	47970000.0	47980000.0	2.0	4.9678168296813965	1.5742050409317017
1.0	48100000.0	48110000.0	1.0	5.394665241241455	1.7186050415039062
1.0	48250000.0	48260000.0	3.0	4.669732570648193	1.4593286514282227
1.0	48390000.0	48400000.0	7.0	4.100307464599609	1.1900913715362549
1.0	48400000.0	48410000.0	1.0	4.476696968078613	1.3768513202667236
1.0	48510000.0	48520000.0	2.0	4.301328182220459	1.3008219003677368
1.0	48570000.0	48580000.0	5.0	4.437008857727051	1.349660873413086
1.0	48590000.0	48600000.0	3.0	4.808274269104004	1.4912468194961548
1.0	48750000.0	48760000.0	7.0	4.591102600097656	1.3982162475585938
1.0	48850000.0	48860000.0	3.0	3.788389205932617	1.0280544757843018
1.0	48920000.0	48930000.0	1.0	3.7482731342315674	1.007452368736267
1.0	48950000.0	48960000.0	6.0	4.069218635559082	1.171250581741333
1.0	49000000.0	49010000.0	3.0	4.695059776306152	1.440964698791504
1.0	49070000.0	49080000.0	4.0	4.618964195251465	1.4125560522079468
1.0	49080000.0	49090000.0	5.0	4.570484161376953	1.3931071758270264
1.0	49120000.0	49130000.0	5.0	4.785898685455322	1.4767764806747437
1.0	49130000.0	49140000.0	3.0	4.588893890380859	1.4154632091522217
1.0	49170000.0	49180000.0	8.0	4.300431251525879	1.2726285457611084
1.0	49220000.0	49230000.0	3.0	4.0860795974731445	1.2054693698883057
1.0	49260000.0	49270000.0	2.0	4.965997219085693	1.5488325357437134
1.0	49290000.0	49300000.0	6.0	4.612819671630859	1.3992305994033813
1.0	49310000.0	49320000.0	6.0	4.629704475402832	1.4094332456588745
1.0	49320000.0	49330000.0	6.0	4.849917411804199	1.498066782951355
1.0	49340000.0	49350000.0	3.0	4.631416320800781	1.4214775562286377
1.0	49350000.0	49360000.0	4.0	4.924663543701172	1.5329433679580688
1.0	49410000.0	49420000.0	3.0	5.30574893951416	1.677430510520935
1.0	49490000.0	49500000.0	6.0	5.895895481109619	1.8686844110488892
1.0	49500000.0	49510000.0	5.0	5.684062480926514	1.8103837966918945
1.0	49510000.0	49520000.0	3.0	5.7468342781066895	1.8279552459716797
1.0	49690000.0	49700000.0	3.0	5.687165260314941	1.8070987462997437
1.0	49730000.0	49740000.0	3.0	5.798818111419678	1.8405221700668335
1.0	49760000.0	49770000.0	5.0	5.981303691864014	1.8918472528457642
1.0	49800000.0	49810000.0	5.0	6.370053291320801	2.0034103393554688
1.0	49840000.0	49850000.0	4.0	5.904750823974609	1.894652009010315
1.0	49850000.0	49860000.0	7.0	6.412093162536621	2.027334690093994
1.0	49890000.0	49900000.0	9.0	6.273812294006348	1.97707998752594
1.0	49910000.0	49920000.0	5.0	6.508763790130615	2.038367509841919
1.0	49950000.0	49960000.0	4.0	5.764017105102539	1.833065390586853
1.0	50080000.0	50090000.0	2.0	5.431955814361572	1.7200613021850586
1.0	50190000.0	50200000.0	8.0	6.325778007507324	1.9881813526153564
1.0	50230000.0	50240000.0	8.0	5.977503776550293	1.8940150737762451
1.0	50310000.0	50320000.0	5.0	5.768149375915527	1.8330360651016235
1.0	50420000.0	50430000.0	5.0	4.830426216125488	1.4991600513458252
1.0	50460000.0	50470000.0	2.0	5.548190116882324	1.758509635925293
1.0	50550000.0	50560000.0	2.0	5.177738666534424	1.6286026239395142
1.0	50650000.0	50660000.0	6.0	5.402783393859863	1.7078965902328491
1.0	50660000.0	50670000.0	6.0	5.391952991485596	1.7047717571258545
1.0	50680000.0	50690000.0	6.0	5.398720741271973	1.7061653137207031
1.0	50710000.0	50720000.0	5.0	5.922916412353516	1.8757524490356445
1.0	50750000.0	50760000.0	4.0	5.986977577209473	1.8973840475082397
1.0	50780000.0	50790000.0	5.0	5.8106184005737305	1.8457409143447876
1.0	50800000.0	50810000.0	8.0	5.631717681884766	1.7977628707885742
1.0	50930000.0	50940000.0	6.0	3.868121385574341	1.0832256078720093
1.0	51050000.0	51060000.0	0.0	3.527858257293701	0.8705169558525085
1.0	51060000.0	51070000.0	3.0	3.5333752632141113	0.8703082799911499
1.0	51080000.0	51090000.0	2.0	3.941762924194336	1.0919783115386963
1.0	51190000.0	51200000.0	3.0	4.236772060394287	1.2951205968856812
1.0	51200000.0	51210000.0	6.0	4.038780689239502	1.185732126235962
1.0	51230000.0	51240000.0	8.0	4.052814960479736	1.1921850442886353
1.0	51260000.0	51270000.0	7.0	4.136026382446289	1.2382272481918335
1.0	51280000.0	51290000.0	3.0	4.598084449768066	1.4484617710113525
1.0	51320000.0	51330000.0	2.0	4.132242679595947	1.2388274669647217
1.0	51390000.0	51400000.0	2.0	4.256126403808594	1.3013972043991089
1.0	51450000.0	51460000.0	5.0	5.0181403160095215	1.5939031839370728
1.0	51660000.0	51670000.0	3.0	4.675141334533691	1.4546831846237183
1.0	51770000.0	51780000.0	3.0	4.369075775146484	1.3314416408538818
1.0	51790000.0	51800000.0	5.0	4.723602294921875	1.4815508127212524
1.0	52030000.0	52040000.0	1.0	3.9903130531311035	1.1469974517822266
1.0	52060000.0	52070000.0	3.0	4.515524387359619	1.3851234912872314
1.0	52090000.0	52100000.0	8.0	3.2962028980255127	0.7158123254776001
1.0	52160000.0	52170000.0	4.0	3.0713398456573486	0.562383770942688
1.0	52190000.0	52200000.0	1.0	3.521620512008667	0.9078192710876465
1.0	52290000.0	52300000.0	4.0	3.46406626701355	0.8279606699943542
1.0	52320000.0	52330000.0	3.0	3.8370323181152344	1.0665327310562134
1.0	52400000.0	52410000.0	7.0	4.973808765411377	1.5778011083602905
1.0	52530000.0	52540000.0	4.0	3.9676566123962402	1.142678141593933
1.0	52560000.0	52570000.0	5.0	4.5875067710876465	1.416674017906189
1.0	52660000.0	52670000.0	4.0	3.965543270111084	1.1193017959594727
1.0	52670000.0	52680000.0	2.0	4.109220027923584	1.1875449419021606
1.0	52720000.0	52730000.0	3.0	3.486186981201172	0.8423425555229187
1.0	52820000.0	52830000.0	6.0	3.434980869293213	0.8080732226371765
1.0	52940000.0	52950000.0	1.0	3.464078426361084	0.8294398188591003
1.0	53010000.0	53020000.0	1.0	3.6926071643829346	1.1615855693817139
1.0	53060000.0	53070000.0	2.0	4.343942165374756	1.3071612119674683
1.0	53110000.0	53120000.0	6.0	4.519810676574707	1.3839391469955444
1.0	53160000.0	53170000.0	8.0	4.410302639007568	1.3471440076828003
1.0	53190000.0	53200000.0	3.0	3.733794689178467	1.0615450143814087
1.0	53220000.0	53230000.0	4.0	3.666494369506836	0.9586094617843628
1.0	53240000.0	53250000.0	0.0	3.6151843070983887	0.9266961216926575
1.0	53340000.0	53350000.0	1.0	4.13332462310791	1.209116816520691
1.0	53430000.0	53440000.0	8.0	3.8216164112091064	1.053804636001587
1.0	53510000.0	53520000.0	4.0	4.074525356292725	1.2055041790008545
1.0	53530000.0	53540000.0	3.0	5.120661735534668	1.6291325092315674
1.0	53580000.0	53590000.0	4.0	4.698657989501953	1.4672836065292358
1.0	53620000.0	53630000.0	10.0	4.6765241622924805	1.4559590816497803
1.0	53650000.0	53660000.0	3.0	4.6789164543151855	1.458414077758789
1.0	53670000.0	53680000.0	1.0	3.9704678058624268	1.1464240550994873
1.0	53740000.0	53750000.0	3.0	4.665081977844238	1.46797776222229
1.0	53850000.0	53860000.0	5.0	6.4208083152771	2.0240867137908936
1.0	53910000.0	53920000.0	7.0	5.855067729949951	1.8712310791015625
1.0	53940000.0	53950000.0	10.0	5.576187610626221	1.7853282690048218
1.0	53960000.0	53970000.0	5.0	5.95369815826416	1.8969444036483765
1.0	54080000.0	54090000.0	6.0	4.501354217529297	1.3787775039672852
1.0	54090000.0	54100000.0	4.0	5.014822006225586	1.5930880308151245
1.0	54180000.0	54190000.0	3.0	4.631721496582031	1.4352762699127197
1.0	54230000.0	54240000.0	0.0	3.6651504039764404	0.9584246873855591
1.0	54290000.0	54300000.0	6.0	3.541290283203125	0.8803041577339172
1.0	54380000.0	54390000.0	5.0	3.606116533279419	0.9206548929214478
1.0	54390000.0	54400000.0	3.0	3.7477786540985107	1.0081743001937866
1.0	54490000.0	54500000.0	5.0	3.91021990776062	1.0983703136444092
1.0	54500000.0	54510000.0	6.0	3.6492984294891357	0.9483787417411804
1.0	54630000.0	54640000.0	3.0	4.0540289878845215	1.1579443216323853
1.0	54690000.0	54700000.0	2.0	3.4755241870880127	0.8320834040641785
1.0	54750000.0	54760000.0	3.0	3.1916935443878174	0.6484533548355103
1.0	55150000.0	55160000.0	9.0	4.060778617858887	1.1558847427368164
1.0	55210000.0	55220000.0	3.0	4.145516872406006	1.2093141078948975
1.0	55250000.0	55260000.0	4.0	3.870626449584961	1.0621097087860107
1.0	55330000.0	55340000.0	1.0	3.3483760356903076	0.7532341480255127
1.0	55420000.0	55430000.0	1.0	4.109790325164795	1.1865112781524658
1.0	55510000.0	55520000.0	3.0	3.390852451324463	0.7779361605644226
1.0	55560000.0	55570000.0	3.0	3.3926422595977783	0.7812634110450745
1.0	55610000.0	55620000.0	3.0	3.5496933460235596	0.8852716684341431
1.0	55620000.0	55630000.0	5.0	3.6043848991394043	0.9198125004768372
1.0	55680000.0	55690000.0	3.0	4.756417274475098	1.6541866064071655
1.0	55690000.0	55700000.0	4.0	4.807301044464111	1.5092188119888306
1.0	55710000.0	55720000.0	9.0	4.406885623931885	1.338129997253418
1.0	55720000.0	55730000.0	4.0	4.728224754333496	1.4780938625335693
1.0	55770000.0	55780000.0	7.0	4.4918646812438965	1.3758832216262817
1.0	55830000.0	55840000.0	3.0	4.555534362792969	1.3984439373016357
1.0	55870000.0	55880000.0	3.0	4.360238075256348	1.3008558750152588
1.0	55920000.0	55930000.0	3.0	3.766655683517456	1.0075552463531494
1.0	55960000.0	55970000.0	1.0	3.7634971141815186	1.019463300704956
1.0	56050000.0	56060000.0	5.0	4.135865688323975	1.197886347770691
1.0	56150000.0	56160000.0	3.0	5.131810188293457	1.6171319484710693
1.0	56300000.0	56310000.0	4.0	6.2322163581848145	1.9761412143707275
1.0	56340000.0	56350000.0	5.0	6.268642425537109	1.99066960811615
1.0	56360000.0	56370000.0	8.0	5.880326271057129	1.868622064590454
1.0	56440000.0	56450000.0	2.0	6.227602958679199	1.9715725183486938
1.0	56470000.0	56480000.0	10.0	6.081255912780762	1.9288450479507446
1.0	56550000.0	56560000.0	2.0	4.311528205871582	1.301658034324646
1.0	56580000.0	56590000.0	2.0	4.673428535461426	1.430429220199585
1.0	56590000.0	56600000.0	3.0	4.486100673675537	1.3464457988739014
1.0	56660000.0	56670000.0	6.0	4.210602760314941	1.2272388935089111
1.0	56780000.0	56790000.0	7.0	4.294346809387207	1.264200210571289
1.0	56860000.0	56870000.0	5.0	4.279665470123291	1.2653180360794067
1.0	56920000.0	56930000.0	3.0	4.383300304412842	1.3152592182159424
1.0	56940000.0	56950000.0	3.0	4.3132219314575195	1.2834678888320923
1.0	56990000.0	57000000.0	2.0	3.737384080886841	1.0043822526931763
1.0	57000000.0	57010000.0	8.0	3.7601311206817627	0.992923378944397
1.0	57080000.0	57090000.0	5.0	4.638742923736572	1.427455186843872
1.0	57170000.0	57180000.0	2.0	4.111405849456787	1.1859973669052124
1.0	57290000.0	57300000.0	4.0	4.202086448669434	1.2247966527938843
1.0	57500000.0	57510000.0	4.0	5.799012184143066	1.8416144847869873
1.0	57570000.0	57580000.0	3.0	4.8393144607543945	1.50897216796875
1.0	57610000.0	57620000.0	1.0	5.357697486877441	1.697432279586792
1.0	57630000.0	57640000.0	6.0	5.177395820617676	1.6293035745620728
1.0	57720000.0	57730000.0	5.0	5.123287200927734	1.6099542379379272
1.0	57810000.0	57820000.0	2.0	5.393823146820068	1.7085720300674438
1.0	57820000.0	57830000.0	6.0	5.531359672546387	1.7535673379898071
1.0	57840000.0	57850000.0	3.0	5.832619667053223	1.8539001941680908
1.0	57860000.0	57870000.0	8.0	5.504946708679199	1.746625542640686
1.0	57980000.0	57990000.0	4.0	5.77885103225708	1.8349376916885376
1.0	58010000.0	58020000.0	5.0	5.5578203201293945	1.7720050811767578
1.0	58060000.0	58070000.0	8.0	5.1257123947143555	1.617003083229065
1.0	58100000.0	58110000.0	3.0	6.279923439025879	1.9780795574188232
1.0	58110000.0	58120000.0	6.0	6.846017360687256	2.117823600769043
1.0	58130000.0	58140000.0	4.0	6.850899696350098	2.1227962970733643
1.0	58160000.0	58170000.0	4.0	6.5424065589904785	2.0482137203216553
1.0	58170000.0	58180000.0	6.0	6.393080234527588	2.0052778720855713
1.0	58240000.0	58250000.0	1.0	7.330674171447754	2.2305092811584473
1.0	58280000.0	58290000.0	7.0	7.180546760559082	2.2017345428466797
1.0	58290000.0	58300000.0	5.0	7.1071882247924805	2.1887764930725098
1.0	58320000.0	58330000.0	6.0	5.647968769073486	1.7927672863006592
1.0	58340000.0	58350000.0	13.0	5.6886162757873535	1.8065435886383057
1.0	58350000.0	58360000.0	8.0	5.881382942199707	1.8709509372711182
1.0	58360000.0	58370000.0	5.0	6.216845512390137	1.963208794593811
1.0	58400000.0	58410000.0	3.0	6.353069305419922	1.9976742267608643
1.0	58410000.0	58420000.0	2.0	6.180954456329346	1.9508883953094482
1.0	58500000.0	58510000.0	8.0	5.363261699676514	1.6967551708221436
1.0	58570000.0	58580000.0	7.0	5.451788902282715	1.727536916732788
1.0	58620000.0	58630000.0	7.0	4.801271915435791	1.4810612201690674
1.0	58670000.0	58680000.0	5.0	5.4480977058410645	1.7286545038223267
1.0	58700000.0	58710000.0	3.0	5.386274814605713	1.7089805603027344
1.0	58720000.0	58730000.0	7.0	5.573756694793701	1.7700855731964111
1.0	58800000.0	58810000.0	4.0	4.993993282318115	1.5685739517211914
1.0	58810000.0	58820000.0	12.0	4.904238700866699	1.5288256406784058
1.0	58820000.0	58830000.0	3.0	5.294511318206787	1.682312250137329
1.0	58860000.0	58870000.0	3.0	4.855362415313721	1.5106918811798096
1.0	58890000.0	58900000.0	5.0	4.755997657775879	1.4840736389160156
1.0	59040000.0	59050000.0	11.0	4.102185249328613	1.191394567489624
1.0	59080000.0	59090000.0	1.0	4.674459934234619	1.4591171741485596
1.0	59140000.0	59150000.0	4.0	3.622645854949951	0.9313820004463196
1.0	59210000.0	59220000.0	3.0	4.268259525299072	1.2707791328430176
1.0	59280000.0	59290000.0	4.0	4.016629695892334	1.221085548400879
1.0	59330000.0	59340000.0	3.0	4.212634563446045	1.2391068935394287
1.0	59350000.0	59360000.0	2.0	4.244453430175781	1.2558839321136475
1.0	59360000.0	59370000.0	4.0	4.185185432434082	1.2429510354995728
1.0	59450000.0	59460000.0	4.0	4.402833461761475	1.3292449712753296
1.0	59500000.0	59510000.0	4.0	4.159482002258301	1.2213623523712158
1.0	59620000.0	59630000.0	3.0	4.388716220855713	1.3256251811981201
1.0	59680000.0	59690000.0	3.0	4.048032760620117	1.1596438884735107
1.0	59750000.0	59760000.0	2.0	3.5105414390563965	0.8555010557174683
1.0	59760000.0	59770000.0	4.0	3.618035078048706	0.9889518022537231
1.0	59840000.0	59850000.0	0.0	3.851947784423828	1.069063663482666
1.0	59890000.0	59900000.0	5.0	3.843832492828369	1.0659512281417847
1.0	59920000.0	59930000.0	4.0	4.217665672302246	1.262392282485962
1.0	60000000.0	60010000.0	2.0	3.6486568450927734	0.9562069773674011
1.0	60060000.0	60070000.0	6.0	3.6506495475769043	0.9387676119804382
1.0	60120000.0	60130000.0	4.0	3.7972495555877686	1.0188424587249756
1.0	60150000.0	60160000.0	2.0	3.566896915435791	0.8937413096427917
1.0	60210000.0	60220000.0	2.0	4.137816429138184	1.2041542530059814
1.0	60370000.0	60380000.0	5.0	3.9536404609680176	1.1189649105072021
1.0	60450000.0	60460000.0	2.0	4.3990912437438965	1.3098289966583252
1.0	60460000.0	60470000.0	4.0	4.295001029968262	1.2760188579559326
1.0	60540000.0	60550000.0	7.0	4.523711681365967	1.3627092838287354
1.0	60590000.0	60600000.0	6.0	4.304531097412109	1.2780873775482178
1.0	60690000.0	60700000.0	8.0	4.2816314697265625	1.249635100364685
1.0	60770000.0	60780000.0	5.0	4.908393859863281	1.5215809345245361
1.0	60780000.0	60790000.0	2.0	4.708542823791504	1.4487745761871338
1.0	60790000.0	60800000.0	5.0	4.897892475128174	1.5195109844207764
1.0	60810000.0	60820000.0	10.0	4.26261043548584	1.2400743961334229
1.0	60840000.0	60850000.0	1.0	3.930121660232544	1.1188796758651733
1.0	60880000.0	60890000.0	6.0	4.783907890319824	1.4724713563919067
1.0	60890000.0	60900000.0	2.0	5.028900146484375	1.5725831985473633
1.0	60910000.0	60920000.0	3.0	5.014122009277344	1.5688624382019043
1.0	60940000.0	60950000.0	5.0	5.116352081298828	1.6039636135101318
1.0	60960000.0	60970000.0	3.0	4.797385215759277	1.4948917627334595
1.0	61010000.0	61020000.0	6.0	4.599430084228516	1.4265261888504028
1.0	61060000.0	61070000.0	2.0	5.80039644241333	1.8456573486328125
1.0	61170000.0	61180000.0	2.0	4.945820331573486	1.5399448871612549
1.0	61180000.0	61190000.0	2.0	4.7076568603515625	1.4508073329925537
1.0	61270000.0	61280000.0	9.0	4.096439361572266	1.1575977802276611
1.0	61340000.0	61350000.0	3.0	4.53248405456543	1.3768844604492188
1.0	61390000.0	61400000.0	4.0	4.327424049377441	1.2893794775009155
1.0	61450000.0	61460000.0	3.0	3.888577938079834	1.0643306970596313
1.0	61540000.0	61550000.0	3.0	3.9220452308654785	1.2010844945907593
1.0	61610000.0	61620000.0	6.0	3.327202320098877	0.7357951998710632
1.0	61650000.0	61660000.0	5.0	3.4740071296691895	0.8310559988021851
1.0	61660000.0	61670000.0	1.0	3.4478087425231934	0.8172405362129211
1.0	61690000.0	61700000.0	3.0	3.3576767444610596	0.7558358907699585
1.0	61710000.0	61720000.0	4.0	3.5108351707458496	0.8574870824813843
1.0	61810000.0	61820000.0	8.0	3.3038699626922607	0.7217855453491211
1.0	61880000.0	61890000.0	7.0	3.8584365844726562	1.0812170505523682
1.0	61940000.0	61950000.0	5.0	4.479273319244385	1.3682324886322021
1.0	61990000.0	62000000.0	4.0	4.3985419273376465	1.3258613348007202
1.0	62060000.0	62070000.0	4.0	4.169410705566406	1.212617039680481
1.0	62140000.0	62150000.0	1.0	3.7564640045166016	1.013717532157898
1.0	62170000.0	62180000.0	7.0	3.5784239768981934	0.9046732783317566
1.0	62220000.0	62230000.0	4.0	3.5306899547576904	0.8727797269821167
1.0	62240000.0	62250000.0	0.0	3.5213119983673096	0.8687894940376282
1.0	62270000.0	62280000.0	1.0	3.431291103363037	0.8113552331924438
1.0	62300000.0	62310000.0	3.0	3.3975563049316406	0.7874823212623596
1.0	62320000.0	62330000.0	3.0	3.147242307662964	0.6191715002059937
1.0	62470000.0	62480000.0	3.0	3.8715271949768066	1.0879744291305542
1.0	62480000.0	62490000.0	4.0	3.757741928100586	1.0152734518051147
1.0	62520000.0	62530000.0	2.0	3.789888858795166	1.0384080410003662
1.0	62530000.0	62540000.0	6.0	3.92376971244812	1.1141729354858398
1.0	62540000.0	62550000.0	6.0	3.7200324535369873	0.9921075105667114
1.0	62610000.0	62620000.0	2.0	4.156632423400879	1.2527093887329102
1.0	62750000.0	62760000.0	3.0	6.022040367126465	1.9182294607162476
1.0	62770000.0	62780000.0	6.0	5.5648298263549805	1.7909568548202515
1.0	62790000.0	62800000.0	8.0	5.045738220214844	1.6023677587509155
1.0	62840000.0	62850000.0	8.0	4.805102348327637	1.5140345096588135
1.0	62860000.0	62870000.0	2.0	4.870162010192871	1.5462853908538818
1.0	62940000.0	62950000.0	3.0	3.597364902496338	0.9178469777107239
1.0	63060000.0	63070000.0	3.0	3.380944013595581	0.7755089998245239
1.0	63180000.0	63190000.0	2.0	4.427098274230957	1.343140959739685
1.0	63260000.0	63270000.0	4.0	3.9938488006591797	1.1452457904815674
1.0	63380000.0	63390000.0	2.0	5.261050224304199	1.6783943176269531
1.0	63390000.0	63400000.0	2.0	5.40210485458374	1.7249858379364014
1.0	63510000.0	63520000.0	5.0	5.02543306350708	1.5816004276275635
1.0	63530000.0	63540000.0	3.0	5.019410133361816	1.5815308094024658
1.0	63560000.0	63570000.0	5.0	4.578304767608643	1.3922929763793945
1.0	63580000.0	63590000.0	2.0	4.509275436401367	1.366439938545227
1.0	63590000.0	63600000.0	6.0	4.267473220825195	1.2590258121490479
1.0	63620000.0	63630000.0	5.0	4.652860164642334	1.432181715965271
1.0	63700000.0	63710000.0	5.0	4.217375755310059	1.2579162120819092
1.0	63730000.0	63740000.0	5.0	4.602939605712891	1.406188726425171
1.0	63770000.0	63780000.0	3.0	4.573443412780762	1.4076570272445679
1.0	63780000.0	63790000.0	8.0	4.492487907409668	1.3696091175079346
1.0	63940000.0	63950000.0	2.0	3.342046022415161	0.7457672357559204
1.0	64050000.0	64060000.0	1.0	3.709681987762451	0.9754746556282043
1.0	64080000.0	64090000.0	3.0	3.5253384113311768	0.8721082806587219
1.0	64110000.0	64120000.0	1.0	3.6248137950897217	0.9367893934249878
1.0	64120000.0	64130000.0	1.0	3.8583309650421143	1.080728530883789
1.0	64250000.0	64260000.0	5.0	3.9205081462860107	1.1095528602600098
1.0	64260000.0	64270000.0	1.0	4.157552719116211	1.2293026447296143
1.0	64350000.0	64360000.0	5.0	4.062848091125488	1.1619306802749634
1.0	64370000.0	64380000.0	1.0	4.110434532165527	1.1984140872955322
1.0	64440000.0	64450000.0	7.0	4.487515449523926	1.3587977886199951
1.0	64450000.0	64460000.0	0.0	4.687529563903809	1.447371482849121
1.0	64530000.0	64540000.0	9.0	4.244223594665527	1.2420248985290527
1.0	64580000.0	64590000.0	1.0	4.523096084594727	1.3703011274337769
1.0	64620000.0	64630000.0	1.0	4.802901268005371	1.493086338043213
1.0	64710000.0	64720000.0	9.0	4.682733058929443	1.4517631530761719
1.0	64760000.0	64770000.0	4.0	4.935088634490967	1.5414316654205322
1.0	64770000.0	64780000.0	8.0	4.980190277099609	1.5633883476257324
1.0	64820000.0	64830000.0	0.0	4.201763153076172	1.2442703247070312
1.0	64830000.0	64840000.0	3.0	4.4978766441345215	1.3684356212615967
1.0	64870000.0	64880000.0	9.0	4.494324684143066	1.355191707611084
1.0	64880000.0	64890000.0	5.0	3.8983302116394043	1.0874907970428467
1.0	64920000.0	64930000.0	3.0	4.477639675140381	1.3576433658599854
1.0	64990000.0	65000000.0	4.0	3.9950108528137207	1.125475287437439
1.0	65040000.0	65050000.0	5.0	4.019983768463135	1.1287530660629272
1.0	65060000.0	65070000.0	3.0	4.014527797698975	1.1389834880828857
1.0	65150000.0	65160000.0	2.0	3.6718673706054688	0.9616182446479797
1.0	65180000.0	65190000.0	3.0	4.344973564147949	1.2976938486099243
1.0	65480000.0	65490000.0	6.0	3.9497768878936768	1.1213304996490479
1.0	65490000.0	65500000.0	4.0	4.026482582092285	1.1673409938812256
1.0	65520000.0	65530000.0	1.0	4.0697503089904785	1.203504204750061
1.0	65550000.0	65560000.0	4.0	4.85614013671875	1.5292123556137085
1.0	65580000.0	65590000.0	4.0	4.255141258239746	1.2865018844604492
1.0	65680000.0	65690000.0	1.0	3.8028488159179688	1.0461337566375732
1.0	65760000.0	65770000.0	1.0	3.9450156688690186	1.0877659320831299
1.0	65830000.0	65840000.0	2.0	4.069106101989746	1.1612694263458252
1.0	65860000.0	65870000.0	2.0	3.857603073120117	1.0480682849884033
1.0	65880000.0	65890000.0	0.0	3.7410435676574707	1.2116444110870361
1.0	65920000.0	65930000.0	5.0	3.430708408355713	0.8024283647537231
1.0	66000000.0	66010000.0	6.0	4.2930803298950195	1.2644085884094238
1.0	66030000.0	66040000.0	6.0	4.583559989929199	1.3977243900299072
1.0	66040000.0	66050000.0	1.0	4.705707550048828	1.441521406173706
1.0	66060000.0	66070000.0	5.0	4.49501371383667	1.3742141723632812
1.0	66130000.0	66140000.0	6.0	5.082759380340576	1.6099607944488525
1.0	66190000.0	66200000.0	1.0	5.907681941986084	1.881055235862732
1.0	66260000.0	66270000.0	4.0	5.688662528991699	1.8094056844711304
1.0	66270000.0	66280000.0	8.0	5.209157466888428	1.6461528539657593
1.0	66310000.0	66320000.0	5.0	5.117213249206543	1.6062405109405518
1.0	66390000.0	66400000.0	4.0	5.2007060050964355	1.6354601383209229
1.0	66510000.0	66520000.0	4.0	4.627837181091309	1.4050989151000977
1.0	66670000.0	66680000.0	3.0	4.10630989074707	1.166015386581421
1.0	66760000.0	66770000.0	5.0	3.963493824005127	1.110381841659546
1.0	66770000.0	66780000.0	1.0	4.551414489746094	1.3875399827957153
1.0	66800000.0	66810000.0	4.0	4.153465270996094	1.2160630226135254
1.0	66820000.0	66830000.0	6.0	4.589079856872559	1.4063669443130493
1.0	66910000.0	66920000.0	5.0	4.4658203125	1.3653359413146973
1.0	66970000.0	66980000.0	5.0	5.168471336364746	1.6281284093856812
1.0	67020000.0	67030000.0	6.0	4.417135715484619	1.3247108459472656
1.0	67050000.0	67060000.0	4.0	4.843001365661621	1.498460292816162
1.0	67080000.0	67090000.0	0.0	5.416173458099365	1.714849829673767
1.0	67100000.0	67110000.0	3.0	5.355681419372559	1.6945358514785767
1.0	67130000.0	67140000.0	5.0	5.494948387145996	1.7441333532333374
1.0	67190000.0	67200000.0	10.0	4.8619232177734375	1.518633484840393
1.0	67200000.0	67210000.0	4.0	5.149470329284668	1.6333011388778687
1.0	67260000.0	67270000.0	5.0	5.028636932373047	1.5746865272521973
1.0	67370000.0	67380000.0	1.0	3.6295523643493652	0.9148799777030945
1.0	67380000.0	67390000.0	4.0	3.2635796070098877	0.6918832063674927
1.0	67420000.0	67430000.0	1.0	3.305856227874756	0.7242457270622253
1.0	67480000.0	67490000.0	3.0	3.364455461502075	0.7597105503082275
1.0	67550000.0	67560000.0	4.0	4.427487373352051	1.3337953090667725
1.0	67610000.0	67620000.0	4.0	4.225694179534912	1.246828317642212
1.0	67630000.0	67640000.0	1.0	4.003670692443848	1.1503974199295044
1.0	67660000.0	67670000.0	3.0	4.583575248718262	1.409486174583435
1.0	67670000.0	67680000.0	5.0	4.449095249176025	1.348647952079773
1.0	67890000.0	67900000.0	3.0	3.9764015674591064	1.5370218753814697
1.0	68100000.0	68110000.0	3.0	3.8898062705993652	1.0864157676696777
1.0	68150000.0	68160000.0	1.0	4.300799369812012	1.4785763025283813
1.0	68180000.0	68190000.0	3.0	3.5515964031219482	0.8825036287307739
1.0	68200000.0	68210000.0	1.0	3.5404014587402344	0.8756395578384399
1.0	68230000.0	68240000.0	2.0	3.6540534496307373	0.9417373538017273
1.0	68280000.0	68290000.0	4.0	3.8859715461730957	1.073743462562561
1.0	68310000.0	68320000.0	2.0	4.5563740730285645	1.4054310321807861
1.0	68330000.0	68340000.0	4.0	4.648375511169434	1.439162254333496
1.0	68360000.0	68370000.0	3.0	4.83221435546875	1.5057342052459717
1.0	68380000.0	68390000.0	4.0	4.906923770904541	1.5339486598968506
1.0	68460000.0	68470000.0	6.0	4.850484371185303	1.499447226524353
1.0	68510000.0	68520000.0	1.0	4.810799598693848	1.5019686222076416
1.0	68610000.0	68620000.0	9.0	3.820939302444458	1.0352506637573242
1.0	68630000.0	68640000.0	5.0	4.237489223480225	1.2581281661987305
1.0	68780000.0	68790000.0	1.0	4.473628044128418	1.3468328714370728
1.0	68840000.0	68850000.0	5.0	4.551704406738281	1.375024676322937
1.0	68890000.0	68900000.0	6.0	5.157313346862793	1.6226861476898193
1.0	68980000.0	68990000.0	6.0	5.983089447021484	1.9031416177749634
1.0	69020000.0	69030000.0	6.0	6.009907245635986	1.9031883478164673
1.0	69050000.0	69060000.0	10.0	6.100392818450928	1.9339122772216797
1.0	69110000.0	69120000.0	6.0	6.8671722412109375	2.1315865516662598
1.0	69210000.0	69220000.0	7.0	7.115216255187988	2.189518690109253
1.0	69230000.0	69240000.0	5.0	7.097428798675537	2.18465256690979
1.0	69280000.0	69290000.0	11.0	7.0251359939575195	2.1594314575195312
1.0	69310000.0	69320000.0	10.0	6.774029731750488	2.1158905029296875
1.0	69330000.0	69340000.0	6.0	6.87747049331665	2.127419948577881
1.0	69410000.0	69420000.0	6.0	6.753787040710449	2.0997207164764404
1.0	69510000.0	69520000.0	3.0	6.856894493103027	2.122647523880005
1.0	69600000.0	69610000.0	7.0	7.4094085693359375	2.2430717945098877
1.0	69690000.0	69700000.0	8.0	7.4035139083862305	2.2524383068084717
1.0	69710000.0	69720000.0	7.0	7.868630409240723	2.33286714553833
1.0	69720000.0	69730000.0	6.0	7.8061347007751465	2.318607807159424
1.0	69910000.0	69920000.0	5.0	6.301033973693848	2.0061898231506348
1.0	69940000.0	69950000.0	7.0	6.375812530517578	2.0140576362609863
1.0	69990000.0	70000000.0	6.0	6.170884132385254	1.9529412984848022
1.0	70020000.0	70030000.0	4.0	6.187749862670898	1.9550020694732666
1.0	70060000.0	70070000.0	5.0	5.793102741241455	1.840122938156128
1.0	70070000.0	70080000.0	2.0	5.745719909667969	1.825005292892456
1.0	70100000.0	70110000.0	8.0	5.377943992614746	1.7021995782852173
1.0	70120000.0	70130000.0	6.0	5.705136299133301	1.820464849472046
1.0	70150000.0	70160000.0	4.0	6.202300071716309	1.9652341604232788
1.0	70160000.0	70170000.0	5.0	6.29838752746582	1.9816265106201172
1.0	70180000.0	70190000.0	3.0	6.198531150817871	1.9662697315216064
1.0	70200000.0	70210000.0	6.0	6.448028564453125	2.036497116088867
1.0	70270000.0	70280000.0	10.0	6.469914436340332	2.0350186824798584
1.0	70400000.0	70410000.0	8.0	6.277366638183594	1.9916187524795532
1.0	70470000.0	70480000.0	6.0	6.146269798278809	1.947265863418579
1.0	70540000.0	70550000.0	8.0	5.649378776550293	1.7951924800872803
1.0	70620000.0	70630000.0	6.0	4.202693939208984	1.2751212120056152
1.0	70650000.0	70660000.0	5.0	4.029936790466309	1.1803052425384521
1.0	70680000.0	70690000.0	4.0	3.3263072967529297	0.961290717124939
1.0	70710000.0	70720000.0	3.0	3.7127788066864014	0.9893895983695984
1.0	70810000.0	70820000.0	3.0	3.4845924377441406	0.8559131622314453
1.0	70940000.0	70950000.0	4.0	4.581280708312988	1.409630298614502
1.0	70970000.0	70980000.0	6.0	4.438147068023682	1.3430551290512085
1.0	70980000.0	70990000.0	7.0	4.430493354797363	1.3396496772766113
1.0	70990000.0	71000000.0	4.0	4.5050201416015625	1.3694462776184082
1.0	71080000.0	71090000.0	2.0	5.187692165374756	1.631983757019043
1.0	71150000.0	71160000.0	8.0	5.0392656326293945	1.5772218704223633
1.0	71170000.0	71180000.0	4.0	5.436738014221191	1.7236064672470093
1.0	71270000.0	71280000.0	3.0	5.76558256149292	1.830242395401001
1.0	71350000.0	71360000.0	12.0	5.001533031463623	1.561097502708435
1.0	71420000.0	71430000.0	4.0	5.582553863525391	1.7723665237426758
1.0	71470000.0	71480000.0	6.0	4.693812370300293	1.4371974468231201
1.0	71560000.0	71570000.0	2.0	4.454913139343262	1.3250257968902588
1.0	71580000.0	71590000.0	4.0	4.220523357391357	1.2423063516616821
1.0	71600000.0	71610000.0	2.0	4.589139461517334	1.3887875080108643
1.0	71630000.0	71640000.0	4.0	5.196782112121582	1.6338802576065063
1.0	71660000.0	71670000.0	5.0	4.793599605560303	1.4729132652282715
1.0	71710000.0	71720000.0	7.0	4.6529221534729	1.421028733253479
1.0	71780000.0	71790000.0	8.0	5.172425270080566	1.6262681484222412
1.0	71810000.0	71820000.0	1.0	5.3350138664245605	1.6849645376205444
1.0	71950000.0	71960000.0	7.0	5.156776428222656	1.6201165914535522
1.0	71960000.0	71970000.0	3.0	5.548956394195557	1.7578502893447876
1.0	71990000.0	72000000.0	7.0	5.527106761932373	1.7536325454711914
1.0	72000000.0	72010000.0	5.0	5.82413911819458	1.8480546474456787
1.0	72100000.0	72110000.0	9.0	5.9133429527282715	1.8799432516098022
1.0	72140000.0	72150000.0	6.0	6.041983604431152	1.9178030490875244
1.0	72150000.0	72160000.0	3.0	5.867746829986572	1.8656600713729858
1.0	72160000.0	72170000.0	6.0	6.20709228515625	1.9604403972625732
1.0	72170000.0	72180000.0	4.0	6.388943672180176	2.00692081451416
1.0	72210000.0	72220000.0	7.0	5.716157913208008	1.823256254196167
1.0	72220000.0	72230000.0	3.0	5.768429756164551	1.8357738256454468
1.0	72280000.0	72290000.0	8.0	5.518651008605957	1.7533109188079834
1.0	72380000.0	72390000.0	4.0	5.622173309326172	1.7846853733062744
1.0	72390000.0	72400000.0	5.0	5.417064666748047	1.7202218770980835
1.0	72410000.0	72420000.0	3.0	5.319129467010498	1.6829097270965576
1.0	72450000.0	72460000.0	6.0	5.053303241729736	1.5880918502807617
1.0	72470000.0	72480000.0	6.0	5.080755710601807	1.5999290943145752
1.0	72480000.0	72490000.0	4.0	5.187270641326904	1.643799066543579
1.0	72490000.0	72500000.0	4.0	5.564432144165039	1.768671989440918
1.0	72530000.0	72540000.0	2.0	5.710252285003662	1.8178274631500244
1.0	72580000.0	72590000.0	3.0	5.265156269073486	1.6614164113998413
1.0	72590000.0	72600000.0	8.0	5.374131202697754	1.701411485671997
1.0	72630000.0	72640000.0	6.0	5.696735382080078	1.809654951095581
1.0	72650000.0	72660000.0	3.0	5.602623462677002	1.7898800373077393
1.0	72730000.0	72740000.0	7.0	5.306478023529053	1.6851733922958374
1.0	72780000.0	72790000.0	5.0	5.07684326171875	1.6257562637329102
1.0	72800000.0	72810000.0	10.0	4.620741367340088	1.4699691534042358
1.0	72930000.0	72940000.0	7.0	6.94387674331665	2.1440248489379883
1.0	72970000.0	72980000.0	11.0	6.9849534034729	2.1567516326904297
1.0	72990000.0	73000000.0	7.0	6.918244361877441	2.1481473445892334
1.0	73020000.0	73030000.0	6.0	6.497161865234375	2.039553165435791
1.0	73060000.0	73070000.0	9.0	6.140765190124512	1.950601577758789
1.0	73070000.0	73080000.0	5.0	6.399118900299072	2.031085252761841
1.0	73140000.0	73150000.0	8.0	6.293537616729736	1.980515718460083
1.0	73160000.0	73170000.0	4.0	6.289009094238281	1.9865105152130127
1.0	73200000.0	73210000.0	7.0	6.472476005554199	2.027026653289795
1.0	73300000.0	73310000.0	6.0	7.421943664550781	2.240936517715454
1.0	73490000.0	73500000.0	7.0	7.845439910888672	2.3253602981567383
1.0	73510000.0	73520000.0	1.0	8.069028854370117	2.356029748916626
1.0	73560000.0	73570000.0	10.0	7.702359199523926	2.3062186241149902
1.0	73640000.0	73650000.0	13.0	7.883901119232178	2.3251073360443115
1.0	73650000.0	73660000.0	6.0	7.666630744934082	2.312701463699341
1.0	73690000.0	73700000.0	9.0	7.127559661865234	2.177022695541382
1.0	73730000.0	73740000.0	10.0	6.940847873687744	2.1447858810424805
1.0	73780000.0	73790000.0	5.0	6.6681318283081055	2.087233781814575
1.0	73790000.0	73800000.0	8.0	6.6865034103393555	2.0782299041748047
1.0	73820000.0	73830000.0	10.0	6.536257266998291	2.046262741088867
1.0	73830000.0	73840000.0	4.0	6.555126190185547	2.0504608154296875
1.0	73920000.0	73930000.0	2.0	6.32208251953125	2.004126787185669
1.0	73940000.0	73950000.0	5.0	6.184507369995117	1.9565095901489258
1.0	73960000.0	73970000.0	12.0	5.797787666320801	1.8408730030059814
1.0	74000000.0	74010000.0	5.0	6.310999393463135	1.986745834350586
1.0	74130000.0	74140000.0	5.0	6.591634273529053	2.058804512023926
1.0	74140000.0	74150000.0	2.0	6.2339582443237305	1.9816974401474
1.0	74150000.0	74160000.0	13.0	6.199365615844727	1.9692516326904297
1.0	74160000.0	74170000.0	8.0	6.592903137207031	2.0655198097229004
1.0	74170000.0	74180000.0	3.0	6.867215156555176	2.1334750652313232
1.0	74190000.0	74200000.0	9.0	6.5160956382751465	2.0427536964416504
1.0	74270000.0	74280000.0	5.0	6.547574043273926	2.0585458278656006
1.0	74330000.0	74340000.0	8.0	6.50540828704834	2.044921636581421
1.0	74340000.0	74350000.0	7.0	6.5898566246032715	2.0634989738464355
1.0	74370000.0	74380000.0	8.0	6.643044471740723	2.0874788761138916
1.0	74480000.0	74490000.0	7.0	6.456607818603516	2.0370419025421143
1.0	74500000.0	74510000.0	14.0	6.289536952972412	1.9793020486831665
1.0	74520000.0	74530000.0	3.0	6.412195682525635	2.0191893577575684
1.0	74550000.0	74560000.0	6.0	6.329472064971924	1.9964854717254639
1.0	74650000.0	74660000.0	3.0	5.036393642425537	1.608541488647461
1.0	74860000.0	74870000.0	7.0	5.570328712463379	1.7684539556503296
1.0	74960000.0	74970000.0	6.0	5.609219551086426	1.7817373275756836
1.0	74970000.0	74980000.0	2.0	5.895989418029785	1.870613694190979
1.0	75100000.0	75110000.0	7.0	5.675691604614258	1.8024927377700806
1.0	75140000.0	75150000.0	3.0	5.615676403045654	1.7837539911270142
1.0	75160000.0	75170000.0	0.0	4.7638325691223145	1.5345509052276611
1.0	75250000.0	75260000.0	8.0	5.990157127380371	1.8971065282821655
1.0	75330000.0	75340000.0	3.0	7.097691535949707	2.171710729598999
1.0	75400000.0	75410000.0	7.0	6.727427005767822	2.0900728702545166
1.0	75480000.0	75490000.0	7.0	6.715878963470459	2.086040735244751
1.0	75490000.0	75500000.0	11.0	6.5887627601623535	2.056123733520508
1.0	75510000.0	75520000.0	9.0	6.664264678955078	2.0746140480041504
1.0	75530000.0	75540000.0	6.0	6.651818752288818	2.071045160293579
1.0	75560000.0	75570000.0	7.0	5.843696117401123	1.8551208972930908
1.0	75580000.0	75590000.0	7.0	6.102513313293457	1.9296457767486572
1.0	75740000.0	75750000.0	3.0	5.232445240020752	1.648377776145935
1.0	75860000.0	75870000.0	11.0	5.684922695159912	1.802121877670288
1.0	75880000.0	75890000.0	8.0	5.358899116516113	1.6932729482650757
1.0	75890000.0	75900000.0	6.0	5.595611095428467	1.7746070623397827
1.0	75910000.0	75920000.0	9.0	5.387421607971191	1.704092025756836
1.0	75930000.0	75940000.0	8.0	5.3476152420043945	1.6924968957901
1.0	76030000.0	76040000.0	2.0	5.610849380493164	1.7804460525512695
1.0	76080000.0	76090000.0	6.0	5.191137790679932	1.6421434879302979
1.0	76120000.0	76130000.0	7.0	5.124506950378418	1.607954978942871
1.0	76150000.0	76160000.0	4.0	5.362916946411133	1.6953147649765015
1.0	76170000.0	76180000.0	7.0	4.786527156829834	1.4766751527786255
1.0	76280000.0	76290000.0	4.0	4.52449369430542	1.3766990900039673
1.0	76350000.0	76360000.0	6.0	4.484286785125732	1.3770630359649658
1.0	76400000.0	76410000.0	3.0	4.884123802185059	1.5271692276000977
1.0	76450000.0	76460000.0	6.0	5.268914222717285	1.664022445678711
1.0	76480000.0	76490000.0	3.0	5.5716071128845215	1.768934965133667
1.0	76560000.0	76570000.0	4.0	5.487550735473633	1.7424863576889038
1.0	76600000.0	76610000.0	6.0	5.488553047180176	1.7451505661010742
1.0	76640000.0	76650000.0	5.0	5.361780166625977	1.6979377269744873
1.0	76670000.0	76680000.0	2.0	5.579874515533447	1.7712488174438477
1.0	76730000.0	76740000.0	5.0	4.394384860992432	1.303102731704712
1.0	76740000.0	76750000.0	2.0	4.437470436096191	1.3262125253677368
1.0	76840000.0	76850000.0	5.0	4.42462158203125	1.3175342082977295
1.0	76880000.0	76890000.0	3.0	4.120554447174072	1.1834524869918823
1.0	76920000.0	76930000.0	4.0	4.105321407318115	1.2016212940216064
1.0	76940000.0	76950000.0	3.0	4.447044849395752	1.3585922718048096
1.0	76990000.0	77000000.0	5.0	4.746637344360352	1.4598886966705322
1.0	77010000.0	77020000.0	5.0	4.561326026916504	1.3778825998306274
1.0	77060000.0	77070000.0	4.0	4.840902805328369	1.5010323524475098
1.0	77160000.0	77170000.0	2.0	4.5530595779418945	1.3736275434494019
1.0	77180000.0	77190000.0	5.0	4.214865684509277	1.2171428203582764
1.0	77270000.0	77280000.0	1.0	4.431041240692139	1.3157974481582642
1.0	77300000.0	77310000.0	5.0	4.224279403686523	1.2261689901351929
1.0	77310000.0	77320000.0	3.0	4.603414058685303	1.3954875469207764
1.0	77320000.0	77330000.0	1.0	4.53563117980957	1.36600661277771
1.0	77610000.0	77620000.0	4.0	3.684072494506836	0.9486940503120422
1.0	77700000.0	77710000.0	0.0	4.563057899475098	1.3758387565612793
1.0	77720000.0	77730000.0	5.0	4.523480415344238	1.3654841184616089
1.0	77890000.0	77900000.0	5.0	4.159778118133545	1.2168866395950317
1.0	77970000.0	77980000.0	2.0	4.1263322830200195	1.1986441612243652
1.0	78130000.0	78140000.0	6.0	3.5124549865722656	0.8608824014663696
1.0	78160000.0	78170000.0	3.0	3.9323394298553467	1.1069180965423584
1.0	78170000.0	78180000.0	2.0	3.705209732055664	0.9847772717475891
1.0	78210000.0	78220000.0	4.0	3.8112075328826904	1.0465247631072998
1.0	78300000.0	78310000.0	4.0	3.881476640701294	1.0708949565887451
1.0	78360000.0	78370000.0	3.0	3.618898868560791	0.9258561134338379
1.0	78370000.0	78380000.0	1.0	4.061919212341309	1.1565897464752197
1.0	78390000.0	78400000.0	3.0	3.7198729515075684	0.9725931286811829
1.0	78460000.0	78470000.0	3.0	3.9072539806365967	1.0798051357269287
1.0	78490000.0	78500000.0	3.0	4.16629695892334	1.2117156982421875
1.0	78540000.0	78550000.0	1.0	3.975633144378662	1.1239138841629028
1.0	78570000.0	78580000.0	4.0	4.571925163269043	1.4087473154067993
1.0	78580000.0	78590000.0	2.0	4.45823335647583	1.3615100383758545
1.0	78600000.0	78610000.0	4.0	4.438545227050781	1.3537607192993164
1.0	78640000.0	78650000.0	2.0	4.987116813659668	1.5823991298675537
1.0	78680000.0	78690000.0	3.0	4.968265056610107	1.5717203617095947
1.0	78710000.0	78720000.0	2.0	4.752560615539551	1.4984979629516602
1.0	78720000.0	78730000.0	7.0	5.029698371887207	1.584001898765564
1.0	78760000.0	78770000.0	2.0	5.652149200439453	1.7978366613388062
1.0	78790000.0	78800000.0	3.0	5.311880111694336	1.678399682044983
1.0	78830000.0	78840000.0	2.0	4.935476303100586	1.5383306741714478
1.0	78940000.0	78950000.0	7.0	4.990019798278809	1.5679028034210205
1.0	79010000.0	79020000.0	5.0	5.82670783996582	1.8473129272460938
1.0	79190000.0	79200000.0	6.0	5.587815761566162	1.7700378894805908
1.0	79210000.0	79220000.0	5.0	5.471989631652832	1.7345116138458252
1.0	79320000.0	79330000.0	6.0	5.918544292449951	1.8758487701416016
1.0	79350000.0	79360000.0	2.0	5.7301130294799805	1.8212013244628906
1.0	79430000.0	79440000.0	5.0	5.839776039123535	1.8529611825942993
1.0	79460000.0	79470000.0	4.0	5.627877712249756	1.7866007089614868
1.0	79480000.0	79490000.0	6.0	4.8300909996032715	1.5067886114120483
1.0	79650000.0	79660000.0	4.0	4.841516494750977	1.4979984760284424
1.0	79680000.0	79690000.0	2.0	4.847471714019775	1.4967705011367798
1.0	79810000.0	79820000.0	4.0	4.651408672332764	1.4239141941070557
1.0	80030000.0	80040000.0	6.0	4.104753494262695	1.185473918914795
1.0	80110000.0	80120000.0	2.0	4.963850021362305	1.5504753589630127
1.0	80120000.0	80130000.0	6.0	4.646121978759766	1.4270135164260864
1.0	80170000.0	80180000.0	6.0	5.2774763107299805	1.66599440574646
1.0	80180000.0	80190000.0	4.0	5.1995849609375	1.6403194665908813
1.0	80190000.0	80200000.0	2.0	5.188914775848389	1.6336036920547485
1.0	80200000.0	80210000.0	4.0	5.426750183105469	1.7189213037490845
1.0	80220000.0	80230000.0	4.0	5.264044761657715	1.6668083667755127
1.0	80230000.0	80240000.0	4.0	5.357028961181641	1.6952241659164429
1.0	80260000.0	80270000.0	6.0	5.149937629699707	1.6195895671844482
1.0	80300000.0	80310000.0	5.0	5.127323150634766	1.6130390167236328
1.0	80310000.0	80320000.0	3.0	5.423462390899658	1.7198257446289062
1.0	80320000.0	80330000.0	2.0	5.187635898590088	1.6346172094345093
1.0	80340000.0	80350000.0	6.0	5.515808582305908	1.7494008541107178
1.0	80440000.0	80450000.0	3.0	5.230935573577881	1.6500860452651978
1.0	80480000.0	80490000.0	7.0	5.108921051025391	1.6042449474334717
1.0	80510000.0	80520000.0	6.0	5.558173656463623	1.764815092086792
1.0	80580000.0	80590000.0	7.0	5.681402683258057	1.8036978244781494
1.0	80620000.0	80630000.0	7.0	5.108391284942627	1.60403311252594
1.0	80630000.0	80640000.0	7.0	5.038997650146484	1.5808227062225342
1.0	80700000.0	80710000.0	6.0	5.535512447357178	1.7573543787002563
1.0	80760000.0	80770000.0	5.0	5.638593673706055	1.801435112953186
1.0	80790000.0	80800000.0	8.0	5.43222188949585	1.7240679264068604
1.0	80800000.0	80810000.0	6.0	5.128418445587158	1.6290817260742188
1.0	80900000.0	80910000.0	6.0	5.290682792663574	1.6729475259780884
1.0	80930000.0	80940000.0	5.0	5.162026405334473	1.6241716146469116
1.0	80950000.0	80960000.0	6.0	4.859577655792236	1.5078905820846558
1.0	80960000.0	80970000.0	6.0	4.62404727935791	1.4363988637924194
1.0	80970000.0	80980000.0	3.0	5.2844390869140625	1.6695219278335571
1.0	81010000.0	81020000.0	12.0	4.51497745513916	1.363000750541687
1.0	81020000.0	81030000.0	2.0	4.731542587280273	1.4640681743621826
1.0	81030000.0	81040000.0	1.0	4.851824760437012	1.5124597549438477
1.0	81070000.0	81080000.0	3.0	4.876372337341309	1.5172818899154663
1.0	81120000.0	81130000.0	3.0	4.606226444244385	1.416334867477417
1.0	81260000.0	81270000.0	5.0	4.887112617492676	1.5187748670578003
1.0	81330000.0	81340000.0	1.0	4.564215660095215	1.382371425628662
1.0	81370000.0	81380000.0	3.0	4.887363433837891	1.5150845050811768
1.0	81380000.0	81390000.0	4.0	4.702838897705078	1.4426798820495605
1.0	81450000.0	81460000.0	2.0	4.604968070983887	1.393022894859314
1.0	81480000.0	81490000.0	6.0	4.684699535369873	1.432482361793518
1.0	81700000.0	81710000.0	4.0	5.055929183959961	1.5900826454162598
1.0	81780000.0	81790000.0	3.0	4.920495510101318	1.5312855243682861
1.0	82020000.0	82030000.0	5.0	5.100510597229004	1.599086046218872
1.0	82060000.0	82070000.0	6.0	5.379258155822754	1.7014108896255493
1.0	82080000.0	82090000.0	3.0	5.264716148376465	1.6620643138885498
1.0	82170000.0	82180000.0	4.0	5.558457374572754	1.7672946453094482
1.0	82250000.0	82260000.0	6.0	4.895462512969971	1.5204907655715942
1.0	82270000.0	82280000.0	5.0	3.7968697547912598	1.0415103435516357
1.0	82290000.0	82300000.0	5.0	4.548508644104004	1.3815133571624756
1.0	82310000.0	82320000.0	4.0	4.2552618980407715	1.262542963027954
1.0	82350000.0	82360000.0	5.0	4.567309379577637	1.3799992799758911
1.0	82420000.0	82430000.0	1.0	4.267145156860352	1.2557518482208252
1.0	82440000.0	82450000.0	5.0	3.6452479362487793	0.9421806335449219
1.0	82490000.0	82500000.0	4.0	4.452445983886719	1.3286062479019165
1.0	82510000.0	82520000.0	3.0	4.451371192932129	1.327139973640442
1.0	82560000.0	82570000.0	1.0	4.419981956481934	1.3122633695602417
1.0	82580000.0	82590000.0	4.0	4.208806037902832	1.2130944728851318
1.0	82590000.0	82600000.0	2.0	3.6630115509033203	0.9505297541618347
1.0	82670000.0	82680000.0	3.0	4.839122772216797	1.4944192171096802
1.0	82700000.0	82710000.0	4.0	4.9681572914123535	1.5472177267074585
1.0	82710000.0	82720000.0	4.0	3.9549922943115234	1.1274584531784058
1.0	82770000.0	82780000.0	5.0	4.6667304039001465	1.4289084672927856
1.0	82790000.0	82800000.0	1.0	5.107689380645752	1.6030327081680298
1.0	82800000.0	82810000.0	6.0	4.644270420074463	1.4155961275100708
1.0	82820000.0	82830000.0	6.0	4.581683158874512	1.392287015914917
1.0	82850000.0	82860000.0	4.0	4.456989288330078	1.3335925340652466
1.0	82860000.0	82870000.0	6.0	4.486691951751709	1.3429596424102783
1.0	82970000.0	82980000.0	3.0	4.509726524353027	1.3533192873001099
1.0	83000000.0	83010000.0	8.0	4.516124725341797	1.3542325496673584
1.0	83030000.0	83040000.0	6.0	4.406647205352783	1.320052146911621
1.0	83040000.0	83050000.0	2.0	4.629902362823486	1.4145612716674805
1.0	83070000.0	83080000.0	8.0	4.792756080627441	1.473503828048706
1.0	83140000.0	83150000.0	5.0	4.724177360534668	1.446359634399414
1.0	83170000.0	83180000.0	2.0	4.627575874328613	1.4087631702423096
1.0	83200000.0	83210000.0	0.0	5.079680919647217	1.59205961227417
1.0	83260000.0	83270000.0	5.0	4.639379978179932	1.4088199138641357
1.0	83270000.0	83280000.0	2.0	4.7646613121032715	1.4610040187835693
1.0	83340000.0	83350000.0	8.0	4.45577335357666	1.3253486156463623
1.0	83350000.0	83360000.0	1.0	4.799731254577637	1.4769536256790161
1.0	83460000.0	83470000.0	3.0	4.1387553215026855	1.1821521520614624
1.0	83470000.0	83480000.0	3.0	4.385030746459961	1.2963746786117554
1.0	83500000.0	83510000.0	2.0	4.078354835510254	1.1468225717544556
1.0	83570000.0	83580000.0	6.0	3.442155122756958	0.7818092703819275
1.0	83610000.0	83620000.0	0.0	2.7481441497802734	0.3560861647129059
1.0	83860000.0	83870000.0	5.0	2.6098759174346924	0.2887439727783203
1.0	83880000.0	83890000.0	0.0	2.8487296104431152	0.41704973578453064
1.0	83890000.0	83900000.0	1.0	2.7797999382019043	0.3723364770412445
1.0	83930000.0	83940000.0	1.0	3.3299574851989746	0.7363601326942444
1.0	83960000.0	83970000.0	3.0	3.9579195976257324	1.0878045558929443
1.0	83990000.0	84000000.0	5.0	4.105337619781494	1.1689939498901367
1.0	84050000.0	84060000.0	5.0	4.756003379821777	1.4620048999786377
1.0	84140000.0	84150000.0	6.0	4.318827152252197	1.2658727169036865
1.0	84200000.0	84210000.0	7.0	4.1113080978393555	1.158864974975586
1.0	84210000.0	84220000.0	2.0	3.903123140335083	1.060994029045105
1.0	84240000.0	84250000.0	4.0	4.147817134857178	1.1812548637390137
1.0	84260000.0	84270000.0	5.0	3.9435367584228516	1.095642328262329
1.0	84290000.0	84300000.0	2.0	4.0898566246032715	1.164551019668579
1.0	84300000.0	84310000.0	1.0	4.0551652908325195	1.1434262990951538
1.0	84430000.0	84440000.0	4.0	3.878068447113037	1.0448086261749268
1.0	84490000.0	84500000.0	3.0	3.8474178314208984	1.0397855043411255
1.0	84560000.0	84570000.0	4.0	3.8618454933166504	1.0489035844802856
1.0	84610000.0	84620000.0	0.0	3.9270317554473877	1.1157883405685425
1.0	84660000.0	84670000.0	3.0	4.077597618103027	1.1903399229049683
1.0	84670000.0	84680000.0	4.0	4.094481468200684	1.186157464981079
1.0	84700000.0	84710000.0	6.0	4.098423957824707	1.1860687732696533
1.0	84710000.0	84720000.0	5.0	4.364611625671387	1.3081308603286743
1.0	84810000.0	84820000.0	2.0	4.127191543579102	1.1939723491668701
1.0	84840000.0	84850000.0	2.0	4.069695472717285	1.1599528789520264
1.0	85000000.0	85010000.0	5.0	3.774798631668091	1.0156645774841309
1.0	85020000.0	85030000.0	3.0	3.7436091899871826	0.9965739250183105
1.0	85040000.0	85050000.0	1.0	4.109219551086426	1.1798985004425049
1.0	85080000.0	85090000.0	1.0	3.9289755821228027	1.085580825805664
1.0	85110000.0	85120000.0	2.0	3.4204139709472656	0.7990156412124634
1.0	85130000.0	85140000.0	1.0	3.397097110748291	0.7834644317626953
1.0	85140000.0	85150000.0	2.0	3.4695663452148438	0.8303273916244507
1.0	85170000.0	85180000.0	4.0	3.9316718578338623	1.0895419120788574
1.0	85230000.0	85240000.0	3.0	3.958796977996826	1.100254774093628
1.0	85240000.0	85250000.0	3.0	3.892852306365967	1.065312385559082
1.0	85270000.0	85280000.0	3.0	4.162722587585449	1.2081173658370972
1.0	85300000.0	85310000.0	2.0	3.9197585582733154	1.0802286863327026
1.0	85320000.0	85330000.0	4.0	3.6943612098693848	0.9597004055976868
1.0	85340000.0	85350000.0	3.0	3.9801361560821533	1.1099843978881836
1.0	85410000.0	85420000.0	2.0	3.9835877418518066	1.124200463294983
1.0	85510000.0	85520000.0	1.0	4.687695026397705	1.4633562564849854
1.0	85600000.0	85610000.0	2.0	4.161980628967285	1.2254066467285156
1.0	85660000.0	85670000.0	5.0	3.538033962249756	1.0943982601165771
1.0	85800000.0	85810000.0	2.0	3.9269282817840576	1.0883047580718994
1.0	85820000.0	85830000.0	0.0	3.8540542125701904	1.0578489303588867
1.0	85920000.0	85930000.0	4.0	4.3356614112854	1.3104784488677979
1.0	86010000.0	86020000.0	2.0	4.357241630554199	1.3171155452728271
1.0	86020000.0	86030000.0	4.0	4.435118675231934	1.3485815525054932
1.0	86050000.0	86060000.0	2.0	4.446473121643066	1.3633836507797241
1.0	86110000.0	86120000.0	1.0	3.2708256244659424	0.700567901134491
1.0	86140000.0	86150000.0	4.0	3.39863657951355	0.7851459383964539
1.0	86150000.0	86160000.0	4.0	3.4420063495635986	0.8125909566879272
1.0	86190000.0	86200000.0	4.0	4.269795894622803	1.2586214542388916
1.0	86250000.0	86260000.0	3.0	4.5155792236328125	1.3614637851715088
1.0	86270000.0	86280000.0	4.0	4.562709331512451	1.3794760704040527
1.0	86300000.0	86310000.0	3.0	4.572442054748535	1.3823810815811157
1.0	86320000.0	86330000.0	3.0	4.868454933166504	1.511285424232483
1.0	86340000.0	86350000.0	7.0	4.652253150939941	1.4145921468734741
1.0	86370000.0	86380000.0	6.0	4.781319618225098	1.4713249206542969
1.0	86440000.0	86450000.0	4.0	5.649001121520996	1.7936346530914307
1.0	86460000.0	86470000.0	7.0	5.5659589767456055	1.7656875848770142
1.0	86580000.0	86590000.0	1.0	4.729637145996094	1.457863688468933
1.0	86730000.0	86740000.0	3.0	5.173922061920166	1.629822015762329
1.0	86790000.0	86800000.0	5.0	4.179567813873291	1.2536885738372803
1.0	86810000.0	86820000.0	1.0	4.1037797927856445	1.20192551612854
1.0	86840000.0	86850000.0	3.0	3.5238442420959473	0.8687275648117065
1.0	86890000.0	86900000.0	4.0	3.978313446044922	1.1106138229370117
1.0	86910000.0	86920000.0	3.0	3.709433078765869	0.9700846672058105
1.0	87000000.0	87010000.0	5.0	4.4335808753967285	1.3389583826065063
1.0	87030000.0	87040000.0	4.0	4.335005283355713	1.2933270931243896
1.0	87080000.0	87090000.0	8.0	4.002372741699219	1.127259612083435
1.0	87290000.0	87300000.0	6.0	3.971094846725464	1.1080461740493774
1.0	87340000.0	87350000.0	2.0	3.283669948577881	0.7066717147827148
1.0	87390000.0	87400000.0	3.0	3.417196750640869	0.7971561551094055
1.0	87410000.0	87420000.0	4.0	3.470385789871216	0.8280491828918457
1.0	87430000.0	87440000.0	3.0	3.4177558422088623	0.7861869931221008
1.0	87550000.0	87560000.0	2.0	3.506685256958008	0.8562453389167786
1.0	87620000.0	87630000.0	3.0	4.395221710205078	1.3182215690612793
1.0	87660000.0	87670000.0	5.0	4.6605000495910645	1.4379218816757202
1.0	87690000.0	87700000.0	5.0	4.526130199432373	1.3786547183990479
1.0	87740000.0	87750000.0	1.0	4.619967460632324	1.4107863903045654
1.0	87750000.0	87760000.0	8.0	4.428864479064941	1.3315234184265137
1.0	87790000.0	87800000.0	0.0	4.16257905960083	1.509305477142334
1.0	87800000.0	87810000.0	5.0	3.542243480682373	0.8883894085884094
1.0	87830000.0	87840000.0	4.0	3.8720574378967285	1.0640809535980225
1.0	87910000.0	87920000.0	3.0	4.407452583312988	1.3147685527801514
1.0	87960000.0	87970000.0	2.0	4.499211311340332	1.354912519454956
1.0	88080000.0	88090000.0	8.0	4.871861934661865	1.5152246952056885
1.0	88190000.0	88200000.0	1.0	4.188326835632324	1.2028862237930298
1.0	88200000.0	88210000.0	2.0	4.206052303314209	1.2075773477554321
1.0	88240000.0	88250000.0	2.0	4.074769496917725	1.1437292098999023
1.0	88250000.0	88260000.0	2.0	4.261641502380371	1.2362862825393677
1.0	88350000.0	88360000.0	9.0	4.137537002563477	1.1758158206939697
1.0	88380000.0	88390000.0	4.0	4.593758583068848	1.389495611190796
1.0	88400000.0	88410000.0	3.0	4.555343151092529	1.381064772605896
1.0	88410000.0	88420000.0	1.0	4.991155624389648	1.5552963018417358
1.0	88420000.0	88430000.0	2.0	4.676328659057617	1.4304468631744385
1.0	88490000.0	88500000.0	5.0	4.814148902893066	1.4874427318572998
1.0	88570000.0	88580000.0	6.0	5.164700031280518	1.6245540380477905
1.0	88580000.0	88590000.0	1.0	5.267638683319092	1.6624228954315186
1.0	88620000.0	88630000.0	3.0	4.706785202026367	1.4381978511810303
1.0	88670000.0	88680000.0	6.0	4.575623512268066	1.3962922096252441
1.0	88690000.0	88700000.0	8.0	4.792706489562988	1.4817801713943481
1.0	88720000.0	88730000.0	3.0	4.7107439041137695	1.4454185962677002
1.0	88740000.0	88750000.0	4.0	4.565276145935059	1.3803443908691406
1.0	88750000.0	88760000.0	8.0	4.360579490661621	1.2943038940429688
1.0	88860000.0	88870000.0	4.0	4.509143829345703	1.3581593036651611
1.0	88890000.0	88900000.0	2.0	4.659913539886475	1.4196014404296875
1.0	88900000.0	88910000.0	6.0	4.118751525878906	1.1714411973953247
1.0	88910000.0	88920000.0	1.0	4.3348798751831055	1.2788012027740479
1.0	88950000.0	88960000.0	1.0	4.4037885665893555	1.312427282333374
1.0	89020000.0	89030000.0	5.0	4.3602399826049805	1.2940911054611206
1.0	89100000.0	89110000.0	2.0	4.805974006652832	1.5032482147216797
1.0	89120000.0	89130000.0	7.0	4.28739070892334	1.2831686735153198
1.0	89160000.0	89170000.0	4.0	3.954516649246216	1.1238750219345093
1.0	89200000.0	89210000.0	1.0	3.7192139625549316	0.9918829798698425
1.0	89270000.0	89280000.0	0.0	3.622528076171875	0.9324936866760254
1.0	89370000.0	89380000.0	8.0	3.9556171894073486	1.104166030883789
1.0	89460000.0	89470000.0	1.0	4.064483165740967	1.1686961650848389
1.0	89480000.0	89490000.0	1.0	3.5403590202331543	0.8945091366767883
1.0	89540000.0	89550000.0	6.0	4.098881721496582	1.1773033142089844
1.0	89550000.0	89560000.0	1.0	4.307482719421387	1.2808728218078613
1.0	89570000.0	89580000.0	3.0	4.091336727142334	1.1815106868743896
1.0	89590000.0	89600000.0	5.0	4.122544288635254	1.1991255283355713
1.0	89660000.0	89670000.0	4.0	4.631047248840332	1.4199469089508057
1.0	89670000.0	89680000.0	3.0	4.7549357414245605	1.4701600074768066
1.0	89840000.0	89850000.0	7.0	4.8498029708862305	1.511933445930481
1.0	89990000.0	90000000.0	4.0	3.87608003616333	1.1564476490020752
1.0	90010000.0	90020000.0	4.0	3.9553191661834717	1.1017721891403198
1.0	90040000.0	90050000.0	5.0	3.753267288208008	1.0117213726043701
1.0	90100000.0	90110000.0	3.0	3.9073398113250732	1.0942931175231934
1.0	90170000.0	90180000.0	5.0	4.038546562194824	1.1730834245681763
1.0	90240000.0	90250000.0	10.0	4.484991550445557	1.3718429803848267
1.0	90250000.0	90260000.0	3.0	4.868720531463623	1.538323163986206
1.0	90290000.0	90300000.0	3.0	3.8696646690368652	1.0843946933746338
1.0	90320000.0	90330000.0	6.0	3.786311626434326	1.0346038341522217
1.0	90390000.0	90400000.0	3.0	3.435617446899414	0.8080530166625977
1.0	90530000.0	90540000.0	3.0	4.334517478942871	1.297210454940796
1.0	90660000.0	90670000.0	5.0	4.265152931213379	1.257165551185608
1.0	90770000.0	90780000.0	4.0	4.718057155609131	1.4403883218765259
1.0	90810000.0	90820000.0	7.0	4.950648307800293	1.5395405292510986
1.0	90860000.0	90870000.0	3.0	4.748624801635742	1.4632842540740967
1.0	90890000.0	90900000.0	5.0	4.914395809173584	1.5254690647125244
1.0	90920000.0	90930000.0	5.0	4.88953161239624	1.5152546167373657
1.0	90960000.0	90970000.0	2.0	5.178053855895996	1.626607894897461
1.0	91030000.0	91040000.0	7.0	5.104203224182129	1.5987368822097778
1.0	91060000.0	91070000.0	4.0	4.933229923248291	1.5361535549163818
1.0	91080000.0	91090000.0	6.0	5.4827752113342285	1.7369470596313477
1.0	91160000.0	91170000.0	3.0	5.541126251220703	1.7576322555541992
1.0	91170000.0	91180000.0	8.0	5.4815216064453125	1.7442448139190674
1.0	91180000.0	91190000.0	8.0	5.411068916320801	1.7218456268310547
1.0	91320000.0	91330000.0	1.0	4.681049346923828	1.4472837448120117
1.0	91370000.0	91380000.0	7.0	3.626703977584839	0.9342435598373413
1.0	91430000.0	91440000.0	2.0	3.7024383544921875	0.98112553358078
1.0	91500000.0	91510000.0	6.0	4.607847213745117	1.4065380096435547
1.0	91560000.0	91570000.0	8.0	4.507882118225098	1.367092251777649
1.0	91590000.0	91600000.0	5.0	4.643154621124268	1.4231626987457275
1.0	91630000.0	91640000.0	2.0	4.378209114074707	1.3163554668426514
1.0	91730000.0	91740000.0	2.0	4.328085422515869	1.2691383361816406
1.0	91740000.0	91750000.0	3.0	3.978501558303833	1.1092545986175537
1.0	91770000.0	91780000.0	1.0	4.308049201965332	1.2582969665527344
1.0	91800000.0	91810000.0	7.0	4.250864505767822	1.2397043704986572
1.0	91810000.0	91820000.0	2.0	4.092452049255371	1.1538143157958984
1.0	91990000.0	92000000.0	2.0	4.66501522064209	1.4554548263549805
1.0	92030000.0	92040000.0	7.0	4.979025363922119	1.5799126625061035
1.0	92110000.0	92120000.0	2.0	5.188992023468018	1.6543397903442383
1.0	92120000.0	92130000.0	3.0	5.0294294357299805	1.59848952293396
1.0	92310000.0	92320000.0	3.0	4.4673004150390625	1.3647061586380005
1.0	92380000.0	92390000.0	1.0	4.637223243713379	1.437517523765564
1.0	92470000.0	92480000.0	4.0	4.48490047454834	1.366563081741333
1.0	92500000.0	92510000.0	6.0	4.071387767791748	1.1633121967315674
1.0	92520000.0	92530000.0	1.0	4.058449745178223	1.1568752527236938
1.0	92540000.0	92550000.0	2.0	4.183047771453857	1.2692320346832275
1.0	92560000.0	92570000.0	1.0	4.1338067054748535	1.204697847366333
1.0	92610000.0	92620000.0	1.0	4.157983779907227	1.2214044332504272
1.0	92630000.0	92640000.0	6.0	3.7290873527526855	0.9996759295463562
1.0	92660000.0	92670000.0	4.0	4.338120460510254	1.295612096786499
1.0	92690000.0	92700000.0	5.0	4.278768062591553	1.2913271188735962
1.0	92710000.0	92720000.0	6.0	3.83414888381958	1.0639245510101318
1.0	92770000.0	92780000.0	5.0	3.388605833053589	0.7804759740829468
1.0	92820000.0	92830000.0	2.0	3.5382590293884277	0.8773330450057983
1.0	92840000.0	92850000.0	5.0	3.610198974609375	0.9208829998970032
1.0	92880000.0	92890000.0	8.0	4.4158220291137695	1.336282730102539
1.0	92900000.0	92910000.0	5.0	4.264369010925293	1.2678512334823608
1.0	92910000.0	92920000.0	5.0	4.3157477378845215	1.286918044090271
1.0	92960000.0	92970000.0	3.0	4.542965888977051	1.394736647605896
1.0	93060000.0	93070000.0	3.0	3.3043479919433594	0.721524715423584
1.0	93130000.0	93140000.0	5.0	3.5866801738739014	0.9081365466117859
1.0	93240000.0	93250000.0	5.0	3.9177258014678955	1.089637041091919
1.0	93270000.0	93280000.0	6.0	4.40513277053833	1.3325501680374146
1.0	93340000.0	93350000.0	1.0	3.821442127227783	1.0570162534713745
1.0	93360000.0	93370000.0	1.0	3.775263547897339	1.0259758234024048
1.0	93380000.0	93390000.0	3.0	3.9653351306915283	1.1259626150131226
1.0	93390000.0	93400000.0	2.0	4.193754196166992	1.2393131256103516
1.0	93400000.0	93410000.0	4.0	3.790494203567505	1.0345655679702759
1.0	93550000.0	93560000.0	2.0	3.645386219024658	0.9464915990829468
1.0	93620000.0	93630000.0	2.0	3.3043994903564453	0.7203996777534485
1.0	93660000.0	93670000.0	1.0	3.2971043586730957	0.7162855863571167
1.0	93700000.0	93710000.0	3.0	2.972956895828247	0.49787288904190063
1.0	93720000.0	93730000.0	2.0	3.075371742248535	0.5636135339736938
1.0	93760000.0	93770000.0	3.0	3.1532864570617676	0.6166626811027527
1.0	93800000.0	93810000.0	2.0	3.2387471199035645	0.6755846738815308
1.0	93900000.0	93910000.0	4.0	4.311687469482422	1.2847318649291992
1.0	93940000.0	93950000.0	4.0	3.904890537261963	1.0822621583938599
1.0	93980000.0	93990000.0	6.0	3.663292646408081	0.95616215467453
1.0	94010000.0	94020000.0	0.0	3.6399569511413574	0.9429348111152649
1.0	94050000.0	94060000.0	5.0	3.551583766937256	0.8875192403793335
1.0	94240000.0	94250000.0	3.0	4.3348469734191895	1.2989177703857422
1.0	94300000.0	94310000.0	3.0	3.747246503829956	0.9941737055778503
1.0	94330000.0	94340000.0	1.0	3.6422858238220215	0.9436167478561401
1.0	94340000.0	94350000.0	4.0	3.8237533569335938	1.136000394821167
1.0	94440000.0	94450000.0	1.0	4.572768211364746	1.4172041416168213
1.0	94500000.0	94510000.0	1.0	4.665520668029785	1.4547951221466064
1.0	94630000.0	94640000.0	3.0	4.0922956466674805	1.1884711980819702
1.0	94660000.0	94670000.0	0.0	3.654370069503784	0.9502711296081543
1.0	94800000.0	94810000.0	1.0	4.380810737609863	1.3195044994354248
1.0	94810000.0	94820000.0	3.0	4.273180961608887	1.265478253364563
1.0	94820000.0	94830000.0	5.0	4.221171855926514	1.239784836769104
1.0	94870000.0	94880000.0	5.0	3.9049129486083984	1.0711019039154053
1.0	95000000.0	95010000.0	4.0	3.3262665271759033	0.8281394839286804
1.0	95020000.0	95030000.0	2.0	4.092981815338135	1.1738579273223877
1.0	95040000.0	95050000.0	6.0	4.223052024841309	1.2415460348129272
1.0	95090000.0	95100000.0	4.0	4.252284049987793	1.2540907859802246
1.0	95200000.0	95210000.0	3.0	3.4261302947998047	0.8030213117599487
1.0	95230000.0	95240000.0	1.0	3.8086395263671875	1.0212810039520264
1.0	95310000.0	95320000.0	3.0	3.588904857635498	0.892406165599823
1.0	95320000.0	95330000.0	3.0	3.627044677734375	0.9190309643745422
1.0	95330000.0	95340000.0	4.0	3.369558811187744	0.7601866722106934
1.0	95380000.0	95390000.0	4.0	3.3694794178009033	0.764294445514679
1.0	95440000.0	95450000.0	5.0	3.3202998638153076	0.7314672470092773
1.0	95500000.0	95510000.0	1.0	3.732426881790161	0.9750723838806152
1.0	95510000.0	95520000.0	2.0	3.3111119270324707	0.7257238626480103
1.0	95640000.0	95650000.0	2.0	3.2914557456970215	0.6984880566596985
1.0	95650000.0	95660000.0	3.0	3.3062446117401123	0.7047799825668335
1.0	95700000.0	95710000.0	1.0	2.8774406909942627	0.434101402759552
1.0	95740000.0	95750000.0	1.0	3.6069469451904297	0.8922287821769714
1.0	95800000.0	95810000.0	3.0	3.8587958812713623	1.0294599533081055
1.0	95820000.0	95830000.0	3.0	4.089047431945801	1.1490665674209595
1.0	95850000.0	95860000.0	3.0	4.044586181640625	1.130105972290039
1.0	95890000.0	95900000.0	2.0	4.2629852294921875	1.2392361164093018
1.0	96000000.0	96010000.0	5.0	4.518117427825928	1.3528978824615479
1.0	96070000.0	96080000.0	3.0	4.706750392913818	1.4423729181289673
1.0	96130000.0	96140000.0	4.0	5.045248031616211	1.5782010555267334
1.0	96140000.0	96150000.0	4.0	5.160459041595459	1.623819351196289
1.0	96240000.0	96250000.0	2.0	4.761146545410156	1.463790774345398
1.0	96310000.0	96320000.0	2.0	5.058719635009766	1.5820560455322266
1.0	96340000.0	96350000.0	3.0	4.885964393615723	1.5228551626205444
1.0	96350000.0	96360000.0	3.0	5.03292179107666	1.576141357421875
1.0	96380000.0	96390000.0	3.0	4.682299613952637	1.4577200412750244
1.0	96410000.0	96420000.0	10.0	4.502935886383057	1.3728630542755127
1.0	96470000.0	96480000.0	2.0	5.253186225891113	1.6600735187530518
1.0	96480000.0	96490000.0	3.0	5.2743635177612305	1.6669718027114868
1.0	96560000.0	96570000.0	7.0	4.796468734741211	1.479212999343872
1.0	96620000.0	96630000.0	5.0	5.3845953941345215	1.7040188312530518
1.0	96660000.0	96670000.0	3.0	4.985077381134033	1.5598827600479126
1.0	96670000.0	96680000.0	5.0	4.8871049880981445	1.5146381855010986
1.0	96680000.0	96690000.0	2.0	5.115169525146484	1.6066983938217163
1.0	96730000.0	96740000.0	2.0	4.760494709014893	1.4707911014556885
1.0	96740000.0	96750000.0	7.0	4.799132347106934	1.4805766344070435
1.0	96760000.0	96770000.0	5.0	4.8746747970581055	1.5171433687210083
1.0	96780000.0	96790000.0	8.0	4.870977401733398	1.5071790218353271
1.0	96790000.0	96800000.0	3.0	5.124830722808838	1.6099879741668701
1.0	96870000.0	96880000.0	2.0	5.36483907699585	1.6984186172485352
1.0	96910000.0	96920000.0	5.0	5.035494327545166	1.5742725133895874
1.0	96930000.0	96940000.0	8.0	4.773500919342041	1.4884190559387207
1.0	96960000.0	96970000.0	3.0	5.162129878997803	1.624030351638794
1.0	97000000.0	97010000.0	4.0	5.253874778747559	1.6576951742172241
1.0	97010000.0	97020000.0	6.0	4.765758037567139	1.4764970541000366
1.0	97080000.0	97090000.0	3.0	5.023838043212891	1.5704281330108643
1.0	97120000.0	97130000.0	4.0	4.576290130615234	1.3998721837997437
1.0	97210000.0	97220000.0	2.0	3.3993325233459473	0.7834347486495972
1.0	97220000.0	97230000.0	4.0	3.2370975017547607	0.6809489130973816
1.0	97230000.0	97240000.0	0.0	3.5373196601867676	0.8755964040756226
1.0	97260000.0	97270000.0	3.0	3.470947265625	0.8314733505249023
1.0	97350000.0	97360000.0	5.0	4.71505069732666	1.4432414770126343
1.0	97440000.0	97450000.0	4.0	5.318926811218262	1.683240532875061
1.0	97480000.0	97490000.0	4.0	5.270508289337158	1.6661239862442017
1.0	97500000.0	97510000.0	9.0	4.804599285125732	1.4847495555877686
1.0	97580000.0	97590000.0	7.0	4.318575859069824	1.2810943126678467
1.0	97600000.0	97610000.0	2.0	4.116198539733887	1.19965398311615
1.0	97610000.0	97620000.0	8.0	3.9808993339538574	1.106923222541809
1.0	97630000.0	97640000.0	1.0	4.30100154876709	1.2725056409835815
1.0	97680000.0	97690000.0	2.0	4.2764692306518555	1.2627170085906982
1.0	97690000.0	97700000.0	7.0	3.8802170753479004	1.055884599685669
1.0	97700000.0	97710000.0	6.0	3.7602195739746094	1.0039910078048706
1.0	97810000.0	97820000.0	3.0	3.9386589527130127	1.1068230867385864
1.0	97840000.0	97850000.0	5.0	4.128039360046387	1.2078591585159302
1.0	97880000.0	97890000.0	8.0	4.357437610626221	1.3025624752044678
1.0	97890000.0	97900000.0	4.0	4.081985950469971	1.1826738119125366
1.0	97910000.0	97920000.0	5.0	4.083754062652588	1.179377794265747
1.0	97950000.0	97960000.0	3.0	4.357858180999756	1.3114389181137085
1.0	98080000.0	98090000.0	3.0	3.802259922027588	1.01410710811615
1.0	98100000.0	98110000.0	1.0	4.24151611328125	1.2494336366653442
1.0	98160000.0	98170000.0	5.0	4.577343940734863	1.3931329250335693
1.0	98190000.0	98200000.0	6.0	4.368695259094238	1.3122823238372803
1.0	98200000.0	98210000.0	7.0	4.329596519470215	1.2993319034576416
1.0	98240000.0	98250000.0	4.0	4.754385471343994	1.482959508895874
1.0	98250000.0	98260000.0	2.0	4.934956073760986	1.5540279150009155
1.0	98580000.0	98590000.0	5.0	5.231582164764404	1.6486027240753174
1.0	98620000.0	98630000.0	6.0	5.330102443695068	1.6842632293701172
1.0	98630000.0	98640000.0	5.0	5.355111122131348	1.6941468715667725
1.0	98730000.0	98740000.0	3.0	5.883958339691162	1.8667516708374023
1.0	98800000.0	98810000.0	5.0	5.931639194488525	1.881041169166565
1.0	98810000.0	98820000.0	4.0	5.799443244934082	1.8405603170394897
1.0	98870000.0	98880000.0	7.0	6.066683769226074	1.9305992126464844
1.0	98900000.0	98910000.0	7.0	6.009124279022217	1.9017541408538818
1.0	98940000.0	98950000.0	12.0	5.649144649505615	1.7948806285858154
1.0	99010000.0	99020000.0	1.0	6.4023237228393555	2.0119478702545166
1.0	99020000.0	99030000.0	5.0	6.169104099273682	1.9580745697021484
1.0	99030000.0	99040000.0	4.0	6.003138542175293	1.9073078632354736
1.0	99170000.0	99180000.0	5.0	4.380558967590332	1.3433425426483154
1.0	99180000.0	99190000.0	4.0	4.813838958740234	1.511246919631958
1.0	99210000.0	99220000.0	3.0	4.249622344970703	1.2879698276519775
1.0	99250000.0	99260000.0	5.0	5.137428283691406	1.6130707263946533
1.0	99330000.0	99340000.0	6.0	5.644333839416504	1.794748067855835
1.0	99400000.0	99410000.0	8.0	5.439846038818359	1.7267625331878662
1.0	99450000.0	99460000.0	3.0	5.268807411193848	1.6797943115234375
1.0	99480000.0	99490000.0	3.0	5.9337568283081055	1.894413948059082
1.0	99510000.0	99520000.0	8.0	5.524343013763428	1.755552053451538
1.0	99520000.0	99530000.0	5.0	5.689911842346191	1.8087736368179321
1.0	99610000.0	99620000.0	3.0	5.060780048370361	1.591304063796997
1.0	99740000.0	99750000.0	6.0	4.440179347991943	1.3230335712432861
1.0	99820000.0	99830000.0	4.0	4.300800323486328	1.2685035467147827
1.0	99840000.0	99850000.0	4.0	4.3355512619018555	1.2788289785385132
1.0	99930000.0	99940000.0	2.0	3.836641311645508	1.0332345962524414
1.0	100030000.0	100040000.0	3.0	3.849027156829834	1.0452861785888672
1.0	100040000.0	100050000.0	11.0	3.7807364463806152	1.0031514167785645
1.0	100100000.0	100110000.0	1.0	4.195213317871094	1.2284986972808838
1.0	100210000.0	100220000.0	4.0	3.750178813934326	1.0136078596115112
1.0	100230000.0	100240000.0	3.0	4.391949653625488	1.3328983783721924
1.0	100410000.0	100420000.0	3.0	4.23783016204834	1.2492930889129639
1.0	100630000.0	100640000.0	1.0	3.951920747756958	1.1024401187896729
1.0	100720000.0	100730000.0	3.0	4.3623366355896	1.3275086879730225
1.0	100880000.0	100890000.0	2.0	3.7434749603271484	0.9916108250617981
1.0	100900000.0	100910000.0	4.0	3.4632771015167236	0.8251439929008484
1.0	100930000.0	100940000.0	2.0	3.5761332511901855	0.8908464312553406
1.0	101020000.0	101030000.0	4.0	4.162604808807373	1.194981336593628
1.0	101160000.0	101170000.0	4.0	4.638228893280029	1.4114960432052612
1.0	101190000.0	101200000.0	4.0	4.823819637298584	1.485687494277954
1.0	101210000.0	101220000.0	4.0	4.936126232147217	1.5348018407821655
1.0	101220000.0	101230000.0	6.0	4.6506805419921875	1.4129588603973389
1.0	101260000.0	101270000.0	4.0	4.26235294342041	1.2409992218017578
1.0	101270000.0	101280000.0	6.0	4.350588321685791	1.2788766622543335
1.0	101300000.0	101310000.0	7.0	4.171542167663574	1.2066115140914917
1.0	101330000.0	101340000.0	3.0	3.765169620513916	0.9977777600288391
1.0	101390000.0	101400000.0	1.0	3.1766600608825684	0.6400011777877808
1.0	101410000.0	101420000.0	3.0	3.8572685718536377	1.0365641117095947
1.0	101450000.0	101460000.0	7.0	3.519674777984619	0.8612052202224731
1.0	101550000.0	101560000.0	3.0	4.454390048980713	1.3545011281967163
1.0	101650000.0	101660000.0	4.0	4.458657264709473	1.3460053205490112
1.0	101740000.0	101750000.0	2.0	4.811192512512207	1.4852731227874756
1.0	101860000.0	101870000.0	7.0	5.982540130615234	1.8948860168457031
1.0	101890000.0	101900000.0	6.0	6.0826334953308105	1.922702431678772
1.0	101910000.0	101920000.0	8.0	6.145567893981934	1.940650224685669
1.0	102020000.0	102030000.0	8.0	5.9335527420043945	1.8800541162490845
1.0	102030000.0	102040000.0	2.0	5.900971412658691	1.8735227584838867
1.0	102110000.0	102120000.0	5.0	6.141753196716309	1.939589262008667
1.0	102140000.0	102150000.0	11.0	6.036434650421143	1.9110740423202515
1.0	102160000.0	102170000.0	3.0	6.236149311065674	1.974260687828064
1.0	102260000.0	102270000.0	4.0	5.906973838806152	1.874001145362854
1.0	102270000.0	102280000.0	5.0	6.052718162536621	1.9167762994766235
1.0	102310000.0	102320000.0	7.0	6.393378257751465	2.019099712371826
1.0	102360000.0	102370000.0	6.0	6.300992488861084	1.9990742206573486
1.0	102470000.0	102480000.0	7.0	6.0132551193237305	1.907588243484497
1.0	102500000.0	102510000.0	4.0	6.2173357009887695	1.9634395837783813
1.0	102540000.0	102550000.0	5.0	5.961069583892822	1.8876336812973022
1.0	102550000.0	102560000.0	1.0	6.171107292175293	1.9511514902114868
1.0	102650000.0	102660000.0	5.0	6.201855659484863	1.9630975723266602
1.0	102680000.0	102690000.0	6.0	6.205783843994141	1.9681408405303955
1.0	102830000.0	102840000.0	7.0	6.152053356170654	1.9428951740264893
1.0	102860000.0	102870000.0	7.0	5.549497127532959	1.760909080505371
1.0	103040000.0	103050000.0	5.0	6.125021457672119	1.937597632408142
1.0	103050000.0	103060000.0	7.0	6.153508186340332	1.9528887271881104
1.0	103080000.0	103090000.0	4.0	6.663762092590332	2.082907199859619
1.0	103100000.0	103110000.0	4.0	5.5830535888671875	1.8067569732666016
1.0	103130000.0	103140000.0	8.0	6.370471000671387	2.0178933143615723
1.0	103140000.0	103150000.0	3.0	6.368126392364502	2.003187656402588
1.0	103180000.0	103190000.0	7.0	5.934606075286865	1.8883228302001953
1.0	103240000.0	103250000.0	1.0	5.443124294281006	1.7365049123764038
1.0	103270000.0	103280000.0	6.0	5.320717811584473	1.704035997390747
1.0	103420000.0	103430000.0	4.0	5.8085246086120605	1.8424108028411865
1.0	103470000.0	103480000.0	4.0	5.357255935668945	1.6955652236938477
1.0	103480000.0	103490000.0	6.0	5.231297016143799	1.6545772552490234
1.0	103490000.0	103500000.0	2.0	5.148926734924316	1.6208686828613281
1.0	103560000.0	103570000.0	5.0	5.102973461151123	1.6071243286132812
1.0	103590000.0	103600000.0	4.0	5.2676591873168945	1.6642078161239624
1.0	103600000.0	103610000.0	4.0	5.3932013511657715	1.7093369960784912
1.0	103610000.0	103620000.0	3.0	5.637958526611328	1.7880983352661133
1.0	103620000.0	103630000.0	5.0	5.4178690910339355	1.7158247232437134
1.0	103710000.0	103720000.0	5.0	4.941227436065674	1.538574457168579
1.0	103740000.0	103750000.0	6.0	4.074368953704834	1.1549837589263916
1.0	103750000.0	103760000.0	3.0	4.044098854064941	1.1499569416046143
1.0	104010000.0	104020000.0	5.0	3.673257827758789	0.9193801879882812
1.0	104040000.0	104050000.0	7.0	3.5779213905334473	0.8720282316207886
1.0	104100000.0	104110000.0	1.0	3.4447808265686035	0.8161829710006714
1.0	104310000.0	104320000.0	5.0	4.791982650756836	1.4730926752090454
1.0	104320000.0	104330000.0	8.0	4.396021366119385	1.315577507019043
1.0	104480000.0	104490000.0	6.0	7.264211177825928	2.2125868797302246
1.0	104590000.0	104600000.0	9.0	7.510108947753906	2.2620339393615723
1.0	104620000.0	104630000.0	8.0	6.832563877105713	2.1241488456726074
1.0	104700000.0	104710000.0	6.0	7.7267584800720215	2.3147568702697754
1.0	104840000.0	104850000.0	7.0	7.058947563171387	2.1685328483581543
1.0	104850000.0	104860000.0	5.0	7.187039375305176	2.2012581825256348
1.0	104980000.0	104990000.0	6.0	6.828338623046875	2.113553524017334
1.0	104990000.0	105000000.0	5.0	6.789999485015869	2.10302734375
1.0	105020000.0	105030000.0	4.0	5.935926914215088	1.8856004476547241
1.0	105080000.0	105090000.0	6.0	5.634326457977295	1.7917057275772095
1.0	105110000.0	105120000.0	6.0	5.384799003601074	1.7064886093139648
1.0	105130000.0	105140000.0	8.0	5.639732360839844	1.7921168804168701
1.0	105300000.0	105310000.0	5.0	6.069465637207031	1.922188401222229
1.0	105320000.0	105330000.0	7.0	6.198963165283203	1.9676564931869507
1.0	105330000.0	105340000.0	2.0	6.663002014160156	2.090031385421753
1.0	105410000.0	105420000.0	13.0	5.1364827156066895	1.629733681678772
1.0	105420000.0	105430000.0	4.0	6.121129989624023	1.9437825679779053
1.0	105430000.0	105440000.0	4.0	6.017264366149902	1.9084199666976929
1.0	105450000.0	105460000.0	5.0	6.1672234535217285	1.949500322341919
1.0	105570000.0	105580000.0	8.0	5.822593688964844	1.8565921783447266
1.0	105610000.0	105620000.0	4.0	6.213296413421631	1.9594180583953857
1.0	105680000.0	105690000.0	4.0	6.160226345062256	1.9456373453140259
1.0	105690000.0	105700000.0	6.0	5.598118782043457	1.7805477380752563
1.0	105700000.0	105710000.0	4.0	5.884850978851318	1.865679144859314
1.0	105760000.0	105770000.0	4.0	4.797679901123047	1.5338706970214844
1.0	105790000.0	105800000.0	1.0	5.9684157371521	1.892861008644104
1.0	105810000.0	105820000.0	5.0	5.926855087280273	1.877598762512207
1.0	105820000.0	105830000.0	5.0	5.532735824584961	1.7560173273086548
1.0	105840000.0	105850000.0	5.0	5.419977188110352	1.75423264503479
1.0	105970000.0	105980000.0	1.0	6.597970008850098	2.067746877670288
1.0	106000000.0	106010000.0	11.0	6.431379795074463	2.0272774696350098
1.0	106020000.0	106030000.0	3.0	6.447851657867432	2.0314931869506836
1.0	106150000.0	106160000.0	3.0	5.999973297119141	1.9076588153839111
1.0	106190000.0	106200000.0	3.0	5.780451774597168	1.8382675647735596
1.0	106200000.0	106210000.0	6.0	5.093145847320557	1.651951789855957
1.0	106250000.0	106260000.0	5.0	5.9105634689331055	1.8773170709609985
1.0	106280000.0	106290000.0	4.0	6.316686153411865	1.9857399463653564
1.0	106360000.0	106370000.0	6.0	4.982333183288574	1.6257550716400146
1.0	106390000.0	106400000.0	9.0	6.458055019378662	2.0245182514190674
1.0	106410000.0	106420000.0	4.0	6.275668621063232	1.9769952297210693
1.0	106560000.0	106570000.0	7.0	6.198986053466797	1.965941071510315
1.0	106610000.0	106620000.0	8.0	6.492384433746338	2.0445663928985596
1.0	106640000.0	106650000.0	8.0	6.950823783874512	2.153691530227661
1.0	106740000.0	106750000.0	4.0	6.9516777992248535	2.1513164043426514
1.0	106910000.0	106920000.0	5.0	5.50650691986084	1.7458730936050415
1.0	107040000.0	107050000.0	8.0	5.2475152015686035	1.6563966274261475
1.0	107080000.0	107090000.0	5.0	5.706393241882324	1.811486005783081
1.0	107100000.0	107110000.0	5.0	5.699105262756348	1.8157756328582764
1.0	107140000.0	107150000.0	3.0	5.42047119140625	1.7194249629974365
1.0	107180000.0	107190000.0	8.0	5.332524299621582	1.685387372970581
1.0	107210000.0	107220000.0	6.0	5.593996524810791	1.7762858867645264
1.0	107320000.0	107330000.0	9.0	6.288902759552002	1.984281301498413
1.0	107340000.0	107350000.0	9.0	6.350729465484619	2.006035327911377
1.0	107590000.0	107600000.0	3.0	5.3331499099731445	1.7059917449951172
1.0	107720000.0	107730000.0	4.0	5.515990734100342	1.7507450580596924
1.0	107730000.0	107740000.0	8.0	5.181938171386719	1.6459410190582275
1.0	107740000.0	107750000.0	5.0	5.6270270347595215	1.7883079051971436
1.0	107810000.0	107820000.0	8.0	4.880119323730469	1.5190401077270508
1.0	107820000.0	107830000.0	0.0	4.847492218017578	1.5102828741073608
1.0	107830000.0	107840000.0	4.0	4.825308799743652	1.4927699565887451
1.0	107840000.0	107850000.0	5.0	4.565245151519775	1.382665991783142
1.0	107880000.0	107890000.0	4.0	4.188020706176758	1.2041020393371582
1.0	107890000.0	107900000.0	2.0	4.093179225921631	1.158574104309082
1.0	107990000.0	108000000.0	2.0	4.343904972076416	1.2801599502563477
1.0	108060000.0	108070000.0	1.0	3.9559311866760254	1.111605167388916
1.0	108070000.0	108080000.0	7.0	3.9053375720977783	1.0675153732299805
1.0	108170000.0	108180000.0	2.0	3.717733860015869	0.9896734356880188
1.0	108230000.0	108240000.0	7.0	3.948827028274536	1.1003100872039795
1.0	108250000.0	108260000.0	3.0	3.9342751502990723	1.1090432405471802
[truncated: 47,568 more rows]
