# Supplementary material for: Genome-wide mapping of somatic mutation rates uncovers drivers of cancer
Source: Nat Biotechnol. 2022 Jun 20;40(11):1634–43. doi: 10.1038/s41587-022-01353-8 (PMC9646522; doi:10.1038/s41587-022-01353-8)
Supplement: Supplementary file 4 — Regions and model predictions for each fold of each cancer for which a deep learning model was trained. Regions that were filtered are also listed along with their respective model predictions. [file 41587_2022_1353_MOESM4_ESM.zip › kfold_results/Lung_tumors/fold_3.txt]

CHROM	START	END	Y_TRUE	Y_PRED	STD
1.0	830000.0	840000.0	3.0	5.9728193283081055	1.626883864402771
1.0	920000.0	930000.0	5.0	7.928798675537109	2.026475667953491
1.0	960000.0	970000.0	7.0	5.024063587188721	1.4684169292449951
1.0	980000.0	990000.0	6.0	5.349928855895996	1.5197155475616455
1.0	1020000.0	1030000.0	5.0	5.523091793060303	1.5483516454696655
1.0	1060000.0	1070000.0	8.0	8.223482131958008	2.0932555198669434
1.0	1080000.0	1090000.0	7.0	7.076951503753662	1.8422104120254517
1.0	1100000.0	1110000.0	5.0	5.135829925537109	1.485618233680725
1.0	1110000.0	1120000.0	4.0	8.643757820129395	2.190753936767578
1.0	1170000.0	1180000.0	4.0	5.913271427154541	1.6161190271377563
1.0	1250000.0	1260000.0	4.0	4.569463729858398	1.4029455184936523
1.0	1260000.0	1270000.0	6.0	4.717230796813965	1.4233993291854858
1.0	1290000.0	1300000.0	8.0	5.689846038818359	1.5767812728881836
1.0	1310000.0	1320000.0	9.0	5.133714199066162	1.485290765762329
1.0	1330000.0	1340000.0	6.0	3.8799431324005127	1.3187015056610107
1.0	1340000.0	1350000.0	3.0	6.691670894622803	1.763714075088501
1.0	1470000.0	1480000.0	15.0	5.1380133628845215	1.4859684705734253
1.0	1510000.0	1520000.0	7.0	8.801599502563477	2.22802734375
1.0	1530000.0	1540000.0	4.0	6.929703712463379	1.8117954730987549
1.0	1780000.0	1790000.0	3.0	4.251369476318359	1.361684799194336
1.0	1830000.0	1840000.0	7.0	6.876917839050293	1.801016092300415
1.0	1870000.0	1880000.0	1.0	8.681951522827148	2.1997621059417725
1.0	1990000.0	2000000.0	0.0	5.448662281036377	1.5359368324279785
1.0	2050000.0	2060000.0	3.0	5.263909339904785	1.5058319568634033
1.0	2100000.0	2110000.0	2.0	4.696067810058594	1.4204351902008057
1.0	2150000.0	2160000.0	3.0	4.437313556671143	1.3853329420089722
1.0	2170000.0	2180000.0	7.0	4.023467063903809	1.3346209526062012
1.0	2180000.0	2190000.0	3.0	3.772486925125122	1.3074218034744263
1.0	2200000.0	2210000.0	5.0	4.2763166427612305	1.364797830581665
1.0	2230000.0	2240000.0	1.0	4.143799781799316	1.3486554622650146
1.0	2300000.0	2310000.0	4.0	4.467587471008301	1.38930082321167
1.0	2320000.0	2330000.0	5.0	3.7174429893493652	1.301889181137085
1.0	2340000.0	2350000.0	4.0	4.5187883377075195	1.3961105346679688
1.0	2380000.0	2390000.0	7.0	5.904360294342041	1.614540457725525
1.0	2430000.0	2440000.0	9.0	5.840668201446533	1.603182077407837
1.0	2470000.0	2480000.0	3.0	7.438568115234375	1.9187233448028564
1.0	2480000.0	2490000.0	4.0	6.401119232177734	1.7068246603012085
1.0	2530000.0	2540000.0	13.0	9.603343963623047	2.421827793121338
1.0	2570000.0	2580000.0	8.0	6.777997016906738	1.7809951305389404
1.0	2760000.0	2770000.0	13.0	13.361018180847168	3.379528522491455
1.0	2820000.0	2830000.0	9.0	17.34209442138672	4.3511481285095215
1.0	2840000.0	2850000.0	16.0	17.39560317993164	4.363278388977051
1.0	2880000.0	2890000.0	10.0	17.033618927001953	4.280607223510742
1.0	2900000.0	2910000.0	18.0	15.97094440460205	4.030447959899902
1.0	3000000.0	3010000.0	7.0	13.15156364440918	3.3258213996887207
1.0	3010000.0	3020000.0	4.0	12.471979141235352	3.150974750518799
1.0	3030000.0	3040000.0	4.0	9.146651268005371	2.3105640411376953
1.0	3150000.0	3160000.0	13.0	7.296679496765137	1.8883798122406006
1.0	3160000.0	3170000.0	6.0	8.389301300048828	2.1314263343811035
1.0	3230000.0	3240000.0	6.0	6.699232578277588	1.765239953994751
1.0	3350000.0	3360000.0	7.0	8.657447814941406	2.1939759254455566
1.0	3380000.0	3390000.0	7.0	5.573529243469238	1.556825876235962
1.0	3440000.0	3450000.0	4.0	5.014256477355957	1.4669246673583984
1.0	3480000.0	3490000.0	3.0	6.433839321136475	1.7130916118621826
1.0	3550000.0	3560000.0	5.0	4.894526958465576	1.4490057229995728
1.0	3570000.0	3580000.0	3.0	7.052641868591309	1.8371531963348389
1.0	3660000.0	3670000.0	5.0	5.211667060852051	1.497502088546753
1.0	3700000.0	3710000.0	3.0	4.484438896179199	1.3915488719940186
1.0	4060000.0	4070000.0	14.0	12.652318954467773	3.197434186935425
1.0	4080000.0	4090000.0	15.0	12.905946731567383	3.2627081871032715
1.0	4160000.0	4170000.0	11.0	12.841886520385742	3.2462356090545654
1.0	4190000.0	4200000.0	12.0	14.595169067382812	3.692448377609253
1.0	4200000.0	4210000.0	19.0	13.599885940551758	3.440600633621216
1.0	4210000.0	4220000.0	9.0	14.173103332519531	3.5862369537353516
1.0	4300000.0	4310000.0	5.0	11.687882423400879	2.9489636421203613
1.0	4350000.0	4360000.0	15.0	16.45357322692871	4.145378589630127
1.0	4450000.0	4460000.0	16.0	17.449676513671875	4.375516414642334
1.0	4490000.0	4500000.0	18.0	18.526235580444336	4.612371444702148
1.0	4620000.0	4630000.0	17.0	17.135848999023438	4.304098129272461
1.0	4650000.0	4660000.0	16.0	17.42442512512207	4.369809627532959
1.0	4710000.0	4720000.0	23.0	12.872907638549805	3.2542221546173096
1.0	4720000.0	4730000.0	11.0	15.508997917175293	3.918539524078369
1.0	4900000.0	4910000.0	12.0	16.193283081054688	4.083656311035156
1.0	4940000.0	4950000.0	18.0	17.506282806396484	4.388286590576172
1.0	5020000.0	5030000.0	13.0	17.90651512145996	4.477599620819092
1.0	5030000.0	5040000.0	24.0	18.67716407775879	4.644522666931152
1.0	5050000.0	5060000.0	20.0	16.716991424560547	4.207200527191162
1.0	5080000.0	5090000.0	18.0	15.671646118164062	3.958158493041992
1.0	5120000.0	5130000.0	9.0	15.352688789367676	3.8802928924560547
1.0	5280000.0	5290000.0	17.0	16.371837615966797	4.126063346862793
1.0	5290000.0	5300000.0	10.0	16.969675064086914	4.265866279602051
1.0	5320000.0	5330000.0	21.0	16.779048919677734	4.221653461456299
1.0	5340000.0	5350000.0	17.0	17.432422637939453	4.371613025665283
1.0	5350000.0	5360000.0	12.0	17.391996383666992	4.362467288970947
1.0	5390000.0	5400000.0	17.0	15.947748184204102	4.024868965148926
1.0	5410000.0	5420000.0	13.0	15.665451049804688	3.9566493034362793
1.0	5440000.0	5450000.0	12.0	16.569503784179688	4.172666072845459
1.0	5500000.0	5510000.0	21.0	15.16723918914795	3.8346779346466064
1.0	5590000.0	5600000.0	13.0	13.083702087402344	3.3084022998809814
1.0	5600000.0	5610000.0	14.0	11.808080673217773	2.979887008666992
1.0	5610000.0	5620000.0	4.0	12.722564697265625	3.21551775932312
1.0	5720000.0	5730000.0	12.0	12.88932991027832	3.258437395095825
1.0	5730000.0	5740000.0	7.0	14.273073196411133	3.6114907264709473
1.0	5800000.0	5810000.0	14.0	13.439127922058105	3.399507999420166
1.0	5860000.0	5870000.0	9.0	13.181425094604492	3.3334860801696777
1.0	5890000.0	5900000.0	12.0	12.911909103393555	3.264239549636841
1.0	5940000.0	5950000.0	10.0	6.587399482727051	1.743060827255249
1.0	5950000.0	5960000.0	5.0	5.811471462249756	1.5980241298675537
1.0	6020000.0	6030000.0	5.0	4.9766526222229	1.4612760543823242
1.0	6180000.0	6190000.0	11.0	8.108295440673828	2.066981315612793
1.0	6250000.0	6260000.0	6.0	5.678598880767822	1.5748213529586792
1.0	6260000.0	6270000.0	6.0	5.821640968322754	1.5998108386993408
1.0	6370000.0	6380000.0	4.0	5.053861141204834	1.4729713201522827
1.0	6420000.0	6430000.0	8.0	5.650103569030762	1.5699330568313599
1.0	6490000.0	6500000.0	5.0	8.302903175354004	2.111482620239258
1.0	6510000.0	6520000.0	7.0	7.0034308433532715	1.8269436359405518
1.0	6640000.0	6650000.0	8.0	4.353501319885254	1.3744643926620483
1.0	6670000.0	6680000.0	4.0	4.283982276916504	1.365675687789917
1.0	6710000.0	6720000.0	2.0	4.627138614654541	1.410832166671753
1.0	6730000.0	6740000.0	2.0	4.468699932098389	1.3894389867782593
1.0	6740000.0	6750000.0	4.0	4.4518561363220215	1.3872236013412476
1.0	6870000.0	6880000.0	5.0	5.34909725189209	1.5195715427398682
1.0	6880000.0	6890000.0	4.0	4.5997395515441895	1.4070744514465332
1.0	6920000.0	6930000.0	3.0	5.198526382446289	1.4954489469528198
1.0	6930000.0	6940000.0	3.0	5.0854902267456055	1.477791666984558
1.0	6970000.0	6980000.0	9.0	6.01973819732666	1.6353752613067627
1.0	7070000.0	7080000.0	5.0	9.206430435180664	2.3249824047088623
1.0	7160000.0	7170000.0	6.0	9.597664833068848	2.4204277992248535
1.0	7200000.0	7210000.0	14.0	9.164999961853027	2.3149871826171875
1.0	7240000.0	7250000.0	14.0	9.861920356750488	2.485703706741333
1.0	7270000.0	7280000.0	8.0	9.408735275268555	2.3741390705108643
1.0	7340000.0	7350000.0	8.0	9.461535453796387	2.3870279788970947
1.0	7370000.0	7380000.0	10.0	9.49433422088623	2.3950555324554443
1.0	7440000.0	7450000.0	9.0	9.078994750976562	2.294248342514038
1.0	7500000.0	7510000.0	18.0	9.197343826293945	2.3228087425231934
1.0	7540000.0	7550000.0	6.0	8.113826751708984	2.0682342052459717
1.0	7560000.0	7570000.0	7.0	8.855672836303711	2.240856647491455
1.0	7570000.0	7580000.0	2.0	9.020127296447754	2.280123710632324
1.0	7620000.0	7630000.0	6.0	7.826780796051025	2.0036818981170654
1.0	7630000.0	7640000.0	6.0	6.990909576416016	1.8243770599365234
1.0	7680000.0	7690000.0	2.0	8.733491897583008	2.211901903152466
1.0	7720000.0	7730000.0	12.0	8.720431327819824	2.208824634552002
1.0	7800000.0	7810000.0	6.0	5.0337066650390625	1.4698814153671265
1.0	7810000.0	7820000.0	7.0	4.722630977630615	1.4241750240325928
1.0	7840000.0	7850000.0	4.0	4.512259006500244	1.395221471786499
1.0	7870000.0	7880000.0	2.0	4.366290092468262	1.3760954141616821
1.0	7920000.0	7930000.0	4.0	6.930419921875	1.811936616897583
1.0	7980000.0	7990000.0	10.0	6.275177478790283	1.6828010082244873
1.0	8000000.0	8010000.0	8.0	5.20531702041626	1.4965157508850098
1.0	8040000.0	8050000.0	2.0	4.463735580444336	1.3888165950775146
1.0	8100000.0	8110000.0	2.0	4.575690269470215	1.4037978649139404
1.0	8110000.0	8120000.0	4.0	4.519079685211182	1.3961416482925415
1.0	8300000.0	8310000.0	8.0	6.619994163513184	1.7494819164276123
1.0	8310000.0	8320000.0	5.0	4.680171966552734	1.4182288646697998
1.0	8320000.0	8330000.0	6.0	4.946104049682617	1.4566868543624878
1.0	8390000.0	8400000.0	5.0	5.309221267700195	1.5131248235702515
1.0	8400000.0	8410000.0	7.0	4.843908786773682	1.4416247606277466
1.0	8450000.0	8460000.0	2.0	3.944373369216919	1.325759768486023
1.0	8490000.0	8500000.0	1.0	4.272430419921875	1.3642866611480713
1.0	8510000.0	8520000.0	5.0	4.231751441955566	1.3593007326126099
1.0	8530000.0	8540000.0	4.0	4.195610046386719	1.3548743724822998
1.0	8590000.0	8600000.0	4.0	4.118619441986084	1.3456594944000244
1.0	8630000.0	8640000.0	8.0	4.28473424911499	1.3657987117767334
1.0	8660000.0	8670000.0	7.0	4.0408616065979	1.336601972579956
1.0	8700000.0	8710000.0	4.0	4.11019229888916	1.344652533531189
1.0	8800000.0	8810000.0	3.0	4.164541721343994	1.3510650396347046
1.0	8830000.0	8840000.0	6.0	4.396039009094238	1.3799538612365723
1.0	8880000.0	8890000.0	8.0	5.275224208831787	1.50766921043396
1.0	8920000.0	8930000.0	2.0	4.471064567565918	1.3897603750228882
1.0	8940000.0	8950000.0	3.0	5.5113115310668945	1.5463483333587646
1.0	8960000.0	8970000.0	3.0	5.329827308654785	1.5164439678192139
1.0	9000000.0	9010000.0	6.0	7.040127754211426	1.834547996520996
1.0	9010000.0	9020000.0	9.0	6.804267883300781	1.7862956523895264
1.0	9210000.0	9220000.0	2.0	4.611105918884277	1.4086506366729736
1.0	9240000.0	9250000.0	4.0	4.292601585388184	1.36678946018219
1.0	9400000.0	9410000.0	3.0	5.685959815979004	1.576122522354126
1.0	9430000.0	9440000.0	14.0	5.934652328491211	1.6199439764022827
1.0	9530000.0	9540000.0	6.0	7.002230167388916	1.8266957998275757
1.0	9650000.0	9660000.0	3.0	4.986595630645752	1.4627526998519897
1.0	9700000.0	9710000.0	6.0	6.286324501037598	1.6849181652069092
1.0	9790000.0	9800000.0	2.0	4.469386100769043	1.3895319700241089
1.0	9870000.0	9880000.0	4.0	4.306277275085449	1.3685057163238525
1.0	9890000.0	9900000.0	2.0	4.581303596496582	1.4045854806900024
1.0	9930000.0	9940000.0	4.0	4.38037633895874	1.3779147863388062
1.0	9970000.0	9980000.0	6.0	4.56530237197876	1.4023683071136475
1.0	10050000.0	10060000.0	6.0	5.246484756469727	1.5030394792556763
1.0	10120000.0	10130000.0	4.0	5.033644199371338	1.469879388809204
1.0	10140000.0	10150000.0	4.0	5.001270294189453	1.464956521987915
1.0	10190000.0	10200000.0	6.0	4.763016223907471	1.429922103881836
1.0	10220000.0	10230000.0	16.0	4.536960601806641	1.3985527753829956
1.0	10390000.0	10400000.0	3.0	4.153497219085693	1.349796175956726
1.0	10450000.0	10460000.0	0.0	4.523719787597656	1.3967989683151245
1.0	10470000.0	10480000.0	6.0	4.080860614776611	1.3412439823150635
1.0	10560000.0	10570000.0	5.0	4.0314178466796875	1.335567831993103
1.0	10590000.0	10600000.0	5.0	3.9790358543395996	1.3296124935150146
1.0	10610000.0	10620000.0	2.0	4.199011325836182	1.3552789688110352
1.0	10630000.0	10640000.0	1.0	4.442757606506348	1.3860470056533813
1.0	10860000.0	10870000.0	6.0	5.456986904144287	1.537331223487854
1.0	10990000.0	11000000.0	8.0	7.803359031677246	1.9985096454620361
1.0	11010000.0	11020000.0	7.0	7.726770877838135	1.9815270900726318
1.0	11180000.0	11190000.0	1.0	4.3728742599487305	1.3769506216049194
1.0	11200000.0	11210000.0	4.0	4.050838470458984	1.337760329246521
1.0	11280000.0	11290000.0	6.0	4.091606140136719	1.3424750566482544
1.0	11320000.0	11330000.0	4.0	6.469910621643066	1.7200908660888672
1.0	11400000.0	11410000.0	9.0	9.162542343139648	2.3143935203552246
1.0	11500000.0	11510000.0	9.0	12.175406455993652	3.074531078338623
1.0	11510000.0	11520000.0	15.0	12.902130126953125	3.261735439300537
1.0	11560000.0	11570000.0	16.0	10.794797897338867	2.720329523086548
1.0	11590000.0	11600000.0	5.0	12.421957015991211	3.138078212738037
1.0	11650000.0	11660000.0	6.0	11.501617431640625	2.9010865688323975
1.0	11660000.0	11670000.0	8.0	10.77763843536377	2.7159576416015625
1.0	11830000.0	11840000.0	2.0	9.92078685760498	2.5003387928009033
1.0	11860000.0	11870000.0	5.0	5.277541160583496	1.5080411434173584
1.0	11900000.0	11910000.0	5.0	5.437816619873047	1.5341315269470215
1.0	11930000.0	11940000.0	7.0	8.623144149780273	2.1859307289123535
1.0	11980000.0	11990000.0	6.0	4.820549964904785	1.4381954669952393
1.0	12050000.0	12060000.0	3.0	4.439282417297363	1.3855758905410767
1.0	12080000.0	12090000.0	6.0	5.330654621124268	1.5165796279907227
1.0	12160000.0	12170000.0	5.0	7.266355037689209	1.8819509744644165
1.0	12220000.0	12230000.0	9.0	5.835911750793457	1.6023483276367188
1.0	12230000.0	12240000.0	8.0	6.457917213439941	1.7177598476409912
1.0	12280000.0	12290000.0	6.0	5.964139938354492	1.625312089920044
1.0	12490000.0	12500000.0	1.0	3.927887439727783	1.323925256729126
1.0	12510000.0	12520000.0	3.0	3.6605305671691895	1.296270489692688
1.0	12530000.0	12540000.0	3.0	4.085040092468262	1.3417162895202637
1.0	12650000.0	12660000.0	3.0	4.095612525939941	1.3429206609725952
1.0	12660000.0	12670000.0	3.0	4.363731861114502	1.3757654428482056
1.0	12680000.0	12690000.0	3.0	5.568326473236084	1.5559457540512085
1.0	12720000.0	12730000.0	5.0	7.938263893127441	2.028597116470337
1.0	12740000.0	12750000.0	5.0	7.721094608306885	1.9802982807159424
1.0	12770000.0	12780000.0	9.0	8.032735824584961	2.0498557090759277
1.0	12800000.0	12810000.0	5.0	9.380206108093262	2.367184638977051
1.0	12810000.0	12820000.0	13.0	8.980141639709473	2.27054762840271
1.0	13800000.0	13810000.0	13.0	8.015302658081055	2.0459394454956055
1.0	13950000.0	13960000.0	10.0	7.842054843902588	2.007089376449585
1.0	13970000.0	13980000.0	7.0	7.281992435455322	1.8852484226226807
1.0	13980000.0	13990000.0	6.0	6.707540988922119	1.7668802738189697
1.0	14100000.0	14110000.0	9.0	4.58742618560791	1.4054042100906372
1.0	14140000.0	14150000.0	3.0	4.885305881500244	1.4476405382156372
1.0	14200000.0	14210000.0	1.0	7.373457431793213	1.904748558998108
1.0	14300000.0	14310000.0	8.0	7.333680629730225	1.896257758140564
1.0	14360000.0	14370000.0	6.0	7.693575859069824	1.9742263555526733
1.0	14370000.0	14380000.0	1.0	7.645695686340332	1.9637037515640259
1.0	14440000.0	14450000.0	7.0	7.250950813293457	1.878676414489746
1.0	14560000.0	14570000.0	9.0	8.139531135559082	2.0740768909454346
1.0	14660000.0	14670000.0	6.0	7.904433250427246	2.021028518676758
1.0	14670000.0	14680000.0	8.0	8.191543579101562	2.0859293937683105
1.0	14740000.0	14750000.0	9.0	8.27752685546875	2.105649948120117
1.0	14790000.0	14800000.0	4.0	7.332350254058838	1.8959615230560303
1.0	14810000.0	14820000.0	8.0	7.502470970153809	1.932519555091858
1.0	14850000.0	14860000.0	3.0	8.819183349609375	2.232198715209961
1.0	14890000.0	14900000.0	9.0	9.441615104675293	2.3821678161621094
1.0	14920000.0	14930000.0	7.0	7.306044101715088	1.8903414011001587
1.0	14940000.0	14950000.0	4.0	7.942254066467285	2.0294981002807617
1.0	15140000.0	15150000.0	9.0	7.746665954589844	1.9859580993652344
1.0	15390000.0	15400000.0	2.0	4.692931175231934	1.4199841022491455
1.0	15420000.0	15430000.0	6.0	5.543318748474121	1.5517394542694092
1.0	15510000.0	15520000.0	5.0	5.013683319091797	1.4668315649032593
1.0	15540000.0	15550000.0	4.0	5.983966827392578	1.6288639307022095
1.0	15600000.0	15610000.0	8.0	6.506903171539307	1.727283239364624
1.0	15640000.0	15650000.0	6.0	6.774801731109619	1.780361533164978
1.0	15780000.0	15790000.0	5.0	6.045034885406494	1.6400146484375
1.0	15840000.0	15850000.0	5.0	4.650633811950684	1.4140939712524414
1.0	15860000.0	15870000.0	5.0	4.199219703674316	1.3553059101104736
1.0	15890000.0	15900000.0	3.0	3.998699903488159	1.33183753490448
1.0	15960000.0	15970000.0	8.0	4.074812889099121	1.3405572175979614
1.0	16000000.0	16010000.0	5.0	4.979345798492432	1.461663007736206
1.0	16080000.0	16090000.0	1.0	3.9236245155334473	1.3234779834747314
1.0	16190000.0	16200000.0	2.0	3.806077241897583	1.3109160661697388
1.0	16220000.0	16230000.0	7.0	3.809283494949341	1.3112229108810425
1.0	16230000.0	16240000.0	2.0	3.9056262969970703	1.321476697921753
1.0	16240000.0	16250000.0	2.0	3.9927725791931152	1.331147313117981
1.0	16270000.0	16280000.0	3.0	3.7722373008728027	1.3074095249176025
1.0	16360000.0	16370000.0	1.0	7.003813743591309	1.8270483016967773
1.0	16380000.0	16390000.0	4.0	5.875616073608398	1.6094224452972412
1.0	16400000.0	16410000.0	6.0	5.421783447265625	1.531488060951233
1.0	16410000.0	16420000.0	5.0	4.94315242767334	1.4562610387802124
1.0	16440000.0	16450000.0	5.0	5.745568752288818	1.5864734649658203
1.0	16490000.0	16500000.0	2.0	5.400640964508057	1.5280078649520874
1.0	16540000.0	16550000.0	3.0	5.137960910797119	1.485950231552124
1.0	16560000.0	16570000.0	1.0	4.0153045654296875	1.3336772918701172
1.0	16600000.0	16610000.0	4.0	4.686459064483643	1.4190912246704102
1.0	16640000.0	16650000.0	4.0	4.17416524887085	1.3522748947143555
1.0	16650000.0	16660000.0	4.0	4.2242536544799805	1.358407735824585
1.0	16660000.0	16670000.0	3.0	4.343649387359619	1.3732397556304932
1.0	16940000.0	16950000.0	9.0	5.353041648864746	1.5202027559280396
1.0	17030000.0	17040000.0	19.0	8.483271598815918	2.1532135009765625
1.0	17040000.0	17050000.0	23.0	8.410117149353027	2.136237621307373
1.0	17250000.0	17260000.0	6.0	4.985804080963135	1.4626288414001465
1.0	17320000.0	17330000.0	4.0	5.093164920806885	1.4790198802947998
1.0	17330000.0	17340000.0	6.0	4.74876070022583	1.4278926849365234
1.0	17340000.0	17350000.0	7.0	4.734034538269043	1.4257888793945312
1.0	17380000.0	17390000.0	13.0	7.3324761390686035	1.8959848880767822
1.0	17440000.0	17450000.0	8.0	7.235909938812256	1.875495195388794
1.0	17550000.0	17560000.0	6.0	7.870621681213379	2.0134825706481934
1.0	17580000.0	17590000.0	7.0	8.7540922164917	2.2167773246765137
1.0	17650000.0	17660000.0	8.0	7.300189018249512	1.8891136646270752
1.0	17720000.0	17730000.0	9.0	7.386186122894287	1.9074798822402954
1.0	17920000.0	17930000.0	4.0	5.024673938751221	1.4685101509094238
1.0	17930000.0	17940000.0	4.0	4.905206680297852	1.4505889415740967
1.0	18030000.0	18040000.0	8.0	10.005556106567383	2.5214505195617676
1.0	18070000.0	18080000.0	15.0	10.709609985351562	2.6986899375915527
1.0	18080000.0	18090000.0	12.0	11.781132698059082	2.9729623794555664
1.0	18090000.0	18100000.0	9.0	10.306173324584961	2.5967233180999756
1.0	18110000.0	18120000.0	17.0	11.83370304107666	2.9864895343780518
1.0	18130000.0	18140000.0	8.0	11.9359712600708	3.012840986251831
1.0	18310000.0	18320000.0	10.0	13.379557609558105	3.3842639923095703
1.0	18420000.0	18430000.0	11.0	13.209675788879395	3.340731143951416
1.0	18450000.0	18460000.0	11.0	13.556866645812988	3.4296061992645264
1.0	18470000.0	18480000.0	5.0	14.537660598754883	3.678037166595459
1.0	18480000.0	18490000.0	11.0	14.596376419067383	3.6927597522735596
1.0	18530000.0	18540000.0	14.0	14.658203125	3.708237886428833
1.0	18540000.0	18550000.0	13.0	15.120988845825195	3.8232593536376953
1.0	18610000.0	18620000.0	19.0	14.294931411743164	3.6169986724853516
1.0	18630000.0	18640000.0	15.0	15.399774551391602	3.891838788986206
1.0	18650000.0	18660000.0	15.0	14.803495407104492	3.7445006370544434
1.0	18710000.0	18720000.0	18.0	13.970524787902832	3.5349249839782715
1.0	18740000.0	18750000.0	15.0	12.835902214050293	3.244699001312256
1.0	19030000.0	19040000.0	14.0	10.61846923828125	2.6755878925323486
1.0	19090000.0	19100000.0	11.0	10.495630264282227	2.644495964050293
1.0	19100000.0	19110000.0	8.0	10.113533973693848	2.548431634902954
1.0	19180000.0	19190000.0	13.0	8.897180557250977	2.250736713409424
1.0	19300000.0	19310000.0	5.0	6.311872959136963	1.6897685527801514
1.0	19320000.0	19330000.0	6.0	4.980920314788818	1.461914300918579
1.0	19340000.0	19350000.0	10.0	5.1777024269104	1.4921928644180298
1.0	19410000.0	19420000.0	2.0	3.7549853324890137	1.3056455850601196
1.0	19420000.0	19430000.0	4.0	3.7115509510040283	1.3012927770614624
1.0	19430000.0	19440000.0	6.0	3.6348845958709717	1.2937800884246826
1.0	19510000.0	19520000.0	3.0	3.681434154510498	1.2982951402664185
1.0	19620000.0	19630000.0	1.0	4.3746538162231445	1.3772170543670654
1.0	19640000.0	19650000.0	2.0	4.145069122314453	1.3487824201583862
1.0	19650000.0	19660000.0	0.0	4.4173808097839355	1.3827203512191772
1.0	19670000.0	19680000.0	6.0	3.952831983566284	1.3266985416412354
1.0	19680000.0	19690000.0	3.0	3.9938316345214844	1.3312801122665405
1.0	19690000.0	19700000.0	5.0	3.734257459640503	1.303581953048706
1.0	19730000.0	19740000.0	4.0	4.078011989593506	1.340907335281372
1.0	19760000.0	19770000.0	3.0	4.179008960723877	1.352856993675232
1.0	19810000.0	19820000.0	4.0	7.494050025939941	1.930691123008728
1.0	19890000.0	19900000.0	5.0	6.530643463134766	1.7319179773330688
1.0	19980000.0	19990000.0	4.0	4.334454536437988	1.372054934501648
1.0	20010000.0	20020000.0	1.0	4.362454891204834	1.375632882118225
1.0	20030000.0	20040000.0	2.0	4.174529075622559	1.3523201942443848
1.0	20110000.0	20120000.0	3.0	4.915543556213379	1.452094316482544
1.0	20160000.0	20170000.0	10.0	7.353753566741943	1.9005346298217773
1.0	20280000.0	20290000.0	7.0	9.521879196166992	2.4018054008483887
1.0	20360000.0	20370000.0	12.0	9.80793571472168	2.472324848175049
1.0	20440000.0	20450000.0	10.0	10.331830024719238	2.603188991546631
1.0	20450000.0	20460000.0	6.0	9.42737102508545	2.3786802291870117
1.0	20460000.0	20470000.0	12.0	9.632658004760742	2.4290287494659424
1.0	20530000.0	20540000.0	7.0	9.634194374084473	2.429417133331299
1.0	20580000.0	20590000.0	17.0	10.551506042480469	2.6586272716522217
1.0	20590000.0	20600000.0	8.0	11.280004501342773	2.8442306518554688
1.0	20600000.0	20610000.0	9.0	11.482290267944336	2.8961217403411865
1.0	20730000.0	20740000.0	7.0	11.405830383300781	2.8764984607696533
1.0	20880000.0	20890000.0	12.0	8.652409553527832	2.192790985107422
1.0	20910000.0	20920000.0	3.0	8.007092475891113	2.044074773788452
1.0	20920000.0	20930000.0	2.0	8.029664993286133	2.0491578578948975
1.0	20930000.0	20940000.0	7.0	7.9923272132873535	2.0407321453094482
1.0	20940000.0	20950000.0	6.0	7.342723846435547	1.8981797695159912
1.0	20960000.0	20970000.0	4.0	5.682778358459473	1.5755655765533447
1.0	21010000.0	21020000.0	10.0	8.744162559509277	2.214421510696411
1.0	21060000.0	21070000.0	6.0	4.429677486419678	1.384323000907898
1.0	21120000.0	21130000.0	4.0	4.784244537353516	1.4329473972320557
1.0	21170000.0	21180000.0	3.0	3.6383233070373535	1.294118881225586
1.0	21190000.0	21200000.0	4.0	3.662489414215088	1.296438455581665
1.0	21210000.0	21220000.0	1.0	3.7585861682891846	1.306017279624939
1.0	21290000.0	21300000.0	1.0	4.007848262786865	1.332881212234497
1.0	21380000.0	21390000.0	1.0	4.029818058013916	1.335342526435852
1.0	21450000.0	21460000.0	4.0	4.368095397949219	1.3763418197631836
1.0	21460000.0	21470000.0	5.0	4.364068508148193	1.3758056163787842
1.0	21470000.0	21480000.0	2.0	4.48875093460083	1.3921101093292236
1.0	21480000.0	21490000.0	8.0	4.373910427093506	1.3770936727523804
1.0	21590000.0	21600000.0	11.0	4.544577598571777	1.3995838165283203
1.0	21620000.0	21630000.0	10.0	4.321547508239746	1.3704404830932617
1.0	21640000.0	21650000.0	5.0	4.667248725891113	1.4163992404937744
1.0	21890000.0	21900000.0	2.0	4.47772741317749	1.3906495571136475
1.0	21900000.0	21910000.0	1.0	5.330643177032471	1.516575574874878
1.0	21920000.0	21930000.0	1.0	4.756417274475098	1.4289734363555908
1.0	21990000.0	22000000.0	3.0	3.989478349685669	1.3307726383209229
1.0	22070000.0	22080000.0	6.0	4.099398612976074	1.3433746099472046
1.0	22170000.0	22180000.0	4.0	4.856274127960205	1.4434399604797363
1.0	22180000.0	22190000.0	4.0	4.315442085266113	1.36968195438385
1.0	22190000.0	22200000.0	6.0	4.459889888763428	1.3883039951324463
1.0	22430000.0	22440000.0	6.0	4.426259517669678	1.3838952779769897
1.0	22440000.0	22450000.0	2.0	4.773931980133057	1.4314883947372437
1.0	22500000.0	22510000.0	6.0	5.664610385894775	1.572418451309204
1.0	22580000.0	22590000.0	2.0	4.896796703338623	1.4493331909179688
1.0	22610000.0	22620000.0	6.0	7.445108890533447	1.9201160669326782
1.0	22660000.0	22670000.0	11.0	6.7683281898498535	1.779067039489746
1.0	22700000.0	22710000.0	7.0	7.124436378479004	1.8520898818969727
1.0	22890000.0	22900000.0	9.0	7.737858772277832	1.983996033668518
1.0	22930000.0	22940000.0	10.0	8.506220817565918	2.1585640907287598
1.0	22970000.0	22980000.0	5.0	9.475881576538086	2.3905367851257324
1.0	23030000.0	23040000.0	6.0	6.181216239929199	1.6651452779769897
1.0	23050000.0	23060000.0	2.0	6.605607509613037	1.7466322183609009
1.0	23060000.0	23070000.0	6.0	7.296606540679932	1.8883631229400635
1.0	23110000.0	23120000.0	4.0	6.719547271728516	1.7692749500274658
1.0	23180000.0	23190000.0	4.0	6.719895362854004	1.7693637609481812
1.0	23190000.0	23200000.0	6.0	6.541100978851318	1.7339563369750977
1.0	23230000.0	23240000.0	2.0	7.024549961090088	1.8313159942626953
1.0	23240000.0	23250000.0	5.0	7.124322414398193	1.8520677089691162
1.0	23280000.0	23290000.0	3.0	6.669295310974121	1.759283423423767
1.0	23460000.0	23470000.0	6.0	4.280930042266846	1.3653312921524048
1.0	23560000.0	23570000.0	14.0	7.041952610015869	1.8349326848983765
1.0	23610000.0	23620000.0	2.0	4.401276588439941	1.3806564807891846
1.0	23750000.0	23760000.0	2.0	4.436545372009277	1.3852424621582031
1.0	23760000.0	23770000.0	6.0	4.518859386444092	1.3961182832717896
1.0	23790000.0	23800000.0	3.0	4.135459899902344	1.3476336002349854
1.0	23800000.0	23810000.0	4.0	3.880107879638672	1.3187321424484253
1.0	23820000.0	23830000.0	7.0	5.169075965881348	1.4908227920532227
1.0	23840000.0	23850000.0	1.0	4.644811153411865	1.4132912158966064
1.0	23900000.0	23910000.0	4.0	5.599854946136475	1.561318278312683
1.0	23990000.0	24000000.0	9.0	6.915143013000488	1.8088048696517944
1.0	24130000.0	24140000.0	6.0	4.529191017150879	1.3975003957748413
1.0	24210000.0	24220000.0	6.0	5.787205696105957	1.5937693119049072
1.0	24220000.0	24230000.0	3.0	4.531157493591309	1.3977407217025757
1.0	24250000.0	24260000.0	4.0	4.021096229553223	1.3343369960784912
1.0	24330000.0	24340000.0	0.0	4.243955135345459	1.3607661724090576
1.0	24410000.0	24420000.0	5.0	4.8129401206970215	1.4370777606964111
1.0	24420000.0	24430000.0	8.0	5.889615058898926	1.6119117736816406
1.0	24430000.0	24440000.0	4.0	4.836567401885986	1.4405254125595093
1.0	24520000.0	24530000.0	11.0	5.631485939025879	1.5667541027069092
1.0	24550000.0	24560000.0	9.0	6.602180480957031	1.7459732294082642
1.0	24570000.0	24580000.0	6.0	7.154191017150879	1.8583084344863892
1.0	24680000.0	24690000.0	4.0	4.32186222076416	1.3704829216003418
1.0	24740000.0	24750000.0	1.0	4.242145538330078	1.3605554103851318
1.0	24810000.0	24820000.0	4.0	4.884278774261475	1.4475017786026
1.0	24860000.0	24870000.0	2.0	4.001692295074463	1.3321659564971924
1.0	24870000.0	24880000.0	5.0	5.035977363586426	1.4702270030975342
1.0	24920000.0	24930000.0	8.0	4.892786502838135	1.4487699270248413
1.0	24990000.0	25000000.0	4.0	4.288201332092285	1.3662620782852173
1.0	25070000.0	25080000.0	5.0	4.221975803375244	1.3580965995788574
1.0	25080000.0	25090000.0	0.0	4.468958854675293	1.389481544494629
1.0	25140000.0	25150000.0	4.0	4.341513633728027	1.3729299306869507
1.0	25150000.0	25160000.0	4.0	3.9049429893493652	1.3214012384414673
1.0	25220000.0	25230000.0	10.0	6.848172187805176	1.795193076133728
1.0	25310000.0	25320000.0	11.0	10.001583099365234	2.520463466644287
1.0	25390000.0	25400000.0	9.0	9.952310562133789	2.508171558380127
1.0	25410000.0	25420000.0	7.0	8.973114013671875	2.2688794136047363
1.0	25520000.0	25530000.0	7.0	6.672053337097168	1.75981867313385
1.0	25540000.0	25550000.0	9.0	5.2303466796875	1.5004920959472656
1.0	25580000.0	25590000.0	4.0	4.59829568862915	1.406888723373413
1.0	25680000.0	25690000.0	3.0	3.7925078868865967	1.3094935417175293
1.0	25850000.0	25860000.0	5.0	5.427802085876465	1.5324838161468506
1.0	25860000.0	25870000.0	5.0	5.531681537628174	1.5498149394989014
1.0	25900000.0	25910000.0	5.0	4.611509799957275	1.4087425470352173
1.0	26010000.0	26020000.0	10.0	4.6126322746276855	1.4088886976242065
1.0	26020000.0	26030000.0	7.0	4.153256416320801	1.3497908115386963
1.0	26040000.0	26050000.0	2.0	4.927367210388184	1.4538859128952026
1.0	26090000.0	26100000.0	3.0	4.403790473937988	1.380957841873169
1.0	26140000.0	26150000.0	4.0	5.318479537963867	1.5146211385726929
1.0	26150000.0	26160000.0	2.0	3.754676103591919	1.305629014968872
1.0	26200000.0	26210000.0	5.0	4.224783897399902	1.3584234714508057
1.0	26240000.0	26250000.0	3.0	5.414731979370117	1.530354380607605
1.0	26250000.0	26260000.0	2.0	5.460756778717041	1.5379453897476196
1.0	26280000.0	26290000.0	4.0	5.172616481781006	1.4913718700408936
1.0	26300000.0	26310000.0	4.0	4.761929035186768	1.4297504425048828
1.0	26340000.0	26350000.0	6.0	5.722842216491699	1.5825068950653076
1.0	26380000.0	26390000.0	8.0	6.917476654052734	1.8092906475067139
1.0	26450000.0	26460000.0	2.0	4.516791343688965	1.3958321809768677
1.0	26470000.0	26480000.0	4.0	6.629018306732178	1.7512931823730469
1.0	26480000.0	26490000.0	5.0	5.6813273429870605	1.5753134489059448
1.0	26500000.0	26510000.0	4.0	3.9350943565368652	1.3247315883636475
1.0	26530000.0	26540000.0	10.0	5.774331092834473	1.5915014743804932
1.0	26610000.0	26620000.0	5.0	5.6570258140563965	1.5711021423339844
1.0	26710000.0	26720000.0	6.0	7.311359405517578	1.8915132284164429
1.0	26720000.0	26730000.0	14.0	6.595284938812256	1.7446047067642212
1.0	26750000.0	26760000.0	6.0	5.09844446182251	1.4798450469970703
1.0	26760000.0	26770000.0	2.0	5.0196099281311035	1.46773099899292
1.0	26820000.0	26830000.0	2.0	5.143908977508545	1.486893892288208
1.0	26850000.0	26860000.0	9.0	5.452449798583984	1.536577820777893
1.0	26900000.0	26910000.0	2.0	5.431373596191406	1.5330665111541748
1.0	26910000.0	26920000.0	9.0	7.04241943359375	1.8350416421890259
1.0	26950000.0	26960000.0	8.0	5.689398765563965	1.5766924619674683
1.0	26970000.0	26980000.0	3.0	5.949794292449951	1.6227163076400757
1.0	27010000.0	27020000.0	4.0	4.750591278076172	1.4281151294708252
1.0	27020000.0	27030000.0	2.0	3.9859085083007812	1.3304297924041748
1.0	27030000.0	27040000.0	4.0	4.135461330413818	1.347646951675415
1.0	27050000.0	27060000.0	4.0	3.697450637817383	1.2999054193496704
1.0	27060000.0	27070000.0	1.0	3.9967360496520996	1.3316078186035156
1.0	27130000.0	27140000.0	3.0	4.010769844055176	1.333195447921753
1.0	27310000.0	27320000.0	3.0	5.367545127868652	1.522582769393921
1.0	27440000.0	27450000.0	5.0	4.2816667556762695	1.3654282093048096
1.0	27470000.0	27480000.0	4.0	4.111691474914551	1.3448268175125122
1.0	27480000.0	27490000.0	1.0	5.024836540222168	1.4685274362564087
1.0	27550000.0	27560000.0	5.0	5.9402360916137695	1.6209838390350342
1.0	27590000.0	27600000.0	4.0	4.382423400878906	1.3781818151474
1.0	27660000.0	27670000.0	3.0	3.7281394004821777	1.302950143814087
1.0	27710000.0	27720000.0	7.0	4.692026615142822	1.4198685884475708
1.0	27720000.0	27730000.0	3.0	4.30448055267334	1.3682925701141357
1.0	27790000.0	27800000.0	1.0	3.9555106163024902	1.3270082473754883
1.0	27800000.0	27810000.0	3.0	3.9540913105010986	1.3268425464630127
1.0	27850000.0	27860000.0	4.0	3.8078880310058594	1.3111248016357422
1.0	27880000.0	27890000.0	2.0	4.258134365081787	1.3625401258468628
1.0	27920000.0	27930000.0	3.0	4.148037910461426	1.3491175174713135
1.0	27940000.0	27950000.0	8.0	6.049524784088135	1.6408441066741943
1.0	28040000.0	28050000.0	14.0	6.359891891479492	1.6988922357559204
1.0	28050000.0	28060000.0	4.0	4.523221492767334	1.3967258930206299
1.0	28080000.0	28090000.0	3.0	4.35785436630249	1.3750522136688232
1.0	28200000.0	28210000.0	6.0	4.655052185058594	1.4147114753723145
1.0	28310000.0	28320000.0	3.0	3.7296078205108643	1.3030946254730225
1.0	28340000.0	28350000.0	5.0	3.9522767066955566	1.3266210556030273
1.0	28430000.0	28440000.0	9.0	5.022026538848877	1.468083143234253
1.0	28500000.0	28510000.0	4.0	5.542269229888916	1.5515806674957275
1.0	28510000.0	28520000.0	6.0	5.123072624206543	1.4836317300796509
1.0	28530000.0	28540000.0	7.0	4.459627628326416	1.3882523775100708
1.0	28650000.0	28660000.0	2.0	5.020899772644043	1.4679418802261353
1.0	28730000.0	28740000.0	3.0	3.6696975231170654	1.2971454858779907
1.0	28760000.0	28770000.0	1.0	3.810349225997925	1.3113505840301514
1.0	28770000.0	28780000.0	2.0	4.00572395324707	1.3326516151428223
1.0	28820000.0	28830000.0	2.0	3.665112018585205	1.2967238426208496
1.0	28830000.0	28840000.0	6.0	4.312037467956543	1.369217872619629
1.0	28860000.0	28870000.0	2.0	3.7782044410705566	1.3080124855041504
1.0	29120000.0	29130000.0	4.0	7.097606658935547	1.8464981317520142
1.0	29200000.0	29210000.0	6.0	5.642406940460205	1.5686113834381104
1.0	29230000.0	29240000.0	3.0	4.939128875732422	1.4556341171264648
1.0	29260000.0	29270000.0	3.0	4.817429542541504	1.437730073928833
1.0	29290000.0	29300000.0	3.0	4.427511692047119	1.384041666984558
1.0	29300000.0	29310000.0	3.0	4.387948989868164	1.3788870573043823
1.0	29400000.0	29410000.0	7.0	3.9863944053649902	1.3304569721221924
1.0	29410000.0	29420000.0	3.0	4.236697196960449	1.3598911762237549
1.0	29430000.0	29440000.0	3.0	4.270510196685791	1.3640508651733398
1.0	29520000.0	29530000.0	2.0	4.088624000549316	1.342116117477417
1.0	29550000.0	29560000.0	4.0	4.5845770835876465	1.4050085544586182
1.0	29580000.0	29590000.0	4.0	4.760121822357178	1.429491400718689
1.0	29660000.0	29670000.0	8.0	7.956478118896484	2.032698392868042
1.0	29700000.0	29710000.0	11.0	9.757606506347656	2.459850311279297
1.0	29730000.0	29740000.0	8.0	9.771031379699707	2.463165283203125
1.0	29780000.0	29790000.0	13.0	10.101794242858887	2.5454905033111572
1.0	29840000.0	29850000.0	14.0	9.334707260131836	2.3561134338378906
1.0	30110000.0	30120000.0	11.0	11.529967308044434	2.9083850383758545
1.0	30130000.0	30140000.0	8.0	11.362627983093262	2.8654062747955322
1.0	30150000.0	30160000.0	6.0	13.007616996765137	3.288858413696289
1.0	30160000.0	30170000.0	19.0	12.684527397155762	3.2057247161865234
1.0	30190000.0	30200000.0	12.0	13.974365234375	3.535900592803955
1.0	30260000.0	30270000.0	11.0	13.157196044921875	3.3272643089294434
1.0	30270000.0	30280000.0	9.0	13.660135269165039	3.455965518951416
1.0	30290000.0	30300000.0	13.0	13.09442138671875	3.311157703399658
1.0	30320000.0	30330000.0	20.0	13.484092712402344	3.411008358001709
1.0	30340000.0	30350000.0	15.0	13.710273742675781	3.4687576293945312
1.0	30360000.0	30370000.0	17.0	14.20396614074707	3.5940451622009277
1.0	30390000.0	30400000.0	9.0	15.343240737915039	3.877978801727295
1.0	30410000.0	30420000.0	18.0	14.128458023071289	3.574948787689209
1.0	30420000.0	30430000.0	25.0	14.210169792175293	3.5956077575683594
1.0	30520000.0	30530000.0	12.0	13.953961372375488	3.530733585357666
1.0	30550000.0	30560000.0	11.0	12.514874458312988	3.1620266437530518
1.0	30560000.0	30570000.0	14.0	14.364202499389648	3.6344566345214844
1.0	30570000.0	30580000.0	15.0	13.593833923339844	3.4390435218811035
1.0	30600000.0	30610000.0	10.0	13.950124740600586	3.529758930206299
1.0	30680000.0	30690000.0	13.0	13.699145317077637	3.4659111499786377
1.0	30700000.0	30710000.0	12.0	13.959085464477539	3.532034397125244
1.0	30710000.0	30720000.0	16.0	13.651128768920898	3.4536685943603516
1.0	30760000.0	30770000.0	14.0	12.809469223022461	3.2378926277160645
1.0	30800000.0	30810000.0	14.0	13.91258716583252	3.5202324390411377
1.0	30880000.0	30890000.0	11.0	12.313470840454102	3.110125780105591
1.0	30930000.0	30940000.0	10.0	11.567733764648438	2.918083667755127
1.0	30970000.0	30980000.0	10.0	9.046873092651367	2.2865381240844727
1.0	31000000.0	31010000.0	7.0	11.525872230529785	2.907325267791748
1.0	31110000.0	31120000.0	13.0	9.635379791259766	2.4297008514404297
1.0	31230000.0	31240000.0	3.0	10.28692626953125	2.591890335083008
1.0	31260000.0	31270000.0	15.0	7.929264068603516	2.026587963104248
1.0	31270000.0	31280000.0	2.0	7.816720485687256	2.0014636516571045
1.0	31290000.0	31300000.0	3.0	7.184239864349365	1.8646284341812134
1.0	31300000.0	31310000.0	8.0	7.811496734619141	2.0002949237823486
1.0	31360000.0	31370000.0	5.0	5.148982048034668	1.4876701831817627
1.0	31430000.0	31440000.0	1.0	3.933363437652588	1.3245035409927368
1.0	31510000.0	31520000.0	4.0	4.685764789581299	1.4190006256103516
1.0	31540000.0	31550000.0	7.0	7.339818477630615	1.8975465297698975
1.0	31590000.0	31600000.0	15.0	6.224297523498535	1.6732250452041626
1.0	31630000.0	31640000.0	10.0	7.907303810119629	2.0216641426086426
1.0	31670000.0	31680000.0	4.0	8.65914535522461	2.1943788528442383
1.0	31800000.0	31810000.0	6.0	4.231258869171143	1.3592185974121094
1.0	31870000.0	31880000.0	2.0	6.250056266784668	1.6780478954315186
1.0	31880000.0	31890000.0	2.0	4.976500511169434	1.4612356424331665
1.0	31900000.0	31910000.0	5.0	5.44394063949585	1.53518545627594
1.0	31920000.0	31930000.0	6.0	7.280159950256348	1.8848587274551392
1.0	32010000.0	32020000.0	6.0	5.905745029449463	1.6147844791412354
1.0	32090000.0	32100000.0	0.0	4.756467342376709	1.428978443145752
1.0	32150000.0	32160000.0	7.0	5.018794059753418	1.4676103591918945
1.0	32210000.0	32220000.0	7.0	5.476836204528809	1.5405957698822021
1.0	32220000.0	32230000.0	4.0	5.7045159339904785	1.579321026802063
1.0	32250000.0	32260000.0	3.0	5.70160436630249	1.578810691833496
1.0	32300000.0	32310000.0	5.0	5.366549491882324	1.5224225521087646
1.0	32380000.0	32390000.0	1.0	4.391271591186523	1.379334807395935
1.0	32410000.0	32420000.0	7.0	5.070005893707275	1.4754403829574585
1.0	32420000.0	32430000.0	4.0	4.93762731552124	1.4554420709609985
1.0	32480000.0	32490000.0	0.0	4.429569244384766	1.3843053579330444
1.0	32720000.0	32730000.0	9.0	7.493216037750244	1.9305074214935303
1.0	32750000.0	32760000.0	8.0	5.187661170959473	1.4937379360198975
1.0	32990000.0	33000000.0	8.0	7.506104469299316	1.933306097984314
1.0	33000000.0	33010000.0	4.0	6.077402591705322	1.6459776163101196
1.0	33060000.0	33070000.0	4.0	4.328800201416016	1.3713605403900146
1.0	33080000.0	33090000.0	4.0	4.146432876586914	1.3489539623260498
1.0	33270000.0	33280000.0	4.0	3.8127639293670654	1.3115885257720947
1.0	33330000.0	33340000.0	3.0	4.929722309112549	1.454235315322876
1.0	33340000.0	33350000.0	4.0	5.392159938812256	1.5266021490097046
1.0	33400000.0	33410000.0	1.0	3.905471086502075	1.321465253829956
1.0	33530000.0	33540000.0	7.0	5.319321632385254	1.5147545337677002
1.0	33600000.0	33610000.0	1.0	4.40178108215332	1.3807224035263062
1.0	33640000.0	33650000.0	6.0	4.35222864151001	1.3743239641189575
1.0	33710000.0	33720000.0	8.0	5.508180141448975	1.5458379983901978
1.0	33720000.0	33730000.0	5.0	4.014495849609375	1.333601951599121
1.0	33740000.0	33750000.0	3.0	4.4226884841918945	1.3834288120269775
1.0	33850000.0	33860000.0	5.0	5.804852485656738	1.5968416929244995
1.0	34050000.0	34060000.0	11.0	10.733282089233398	2.7047171592712402
1.0	34090000.0	34100000.0	14.0	10.668505668640137	2.6882762908935547
1.0	34190000.0	34200000.0	16.0	12.170965194702148	3.073390245437622
1.0	34210000.0	34220000.0	13.0	12.185774803161621	3.0771982669830322
1.0	34220000.0	34230000.0	9.0	12.648683547973633	3.196500539779663
1.0	34270000.0	34280000.0	8.0	12.78335952758789	3.2311673164367676
1.0	34330000.0	34340000.0	16.0	13.500897407531738	3.4153130054473877
1.0	34360000.0	34370000.0	11.0	13.563562393188477	3.4313244819641113
1.0	34370000.0	34380000.0	6.0	15.001940727233887	3.793818235397339
1.0	34420000.0	34430000.0	12.0	14.964914321899414	3.784626007080078
1.0	34440000.0	34450000.0	11.0	16.807741165161133	4.228331089019775
1.0	34540000.0	34550000.0	25.0	16.626344680786133	4.18601131439209
1.0	34640000.0	34650000.0	15.0	17.140554428100586	4.305171012878418
1.0	34650000.0	34660000.0	14.0	16.13408660888672	4.069525718688965
1.0	34740000.0	34750000.0	17.0	14.580775260925293	3.6888585090637207
1.0	34830000.0	34840000.0	17.0	14.017011642456055	3.5467331409454346
1.0	34850000.0	34860000.0	16.0	12.400093078613281	3.1324563026428223
1.0	34860000.0	34870000.0	7.0	13.551176071166992	3.4281487464904785
1.0	34880000.0	34890000.0	13.0	13.924430847167969	3.5232341289520264
1.0	34900000.0	34910000.0	17.0	14.140124320983887	3.5779099464416504
1.0	34930000.0	34940000.0	4.0	14.630159378051758	3.7012202739715576
1.0	34940000.0	34950000.0	10.0	15.293828010559082	3.8658447265625
1.0	34960000.0	34970000.0	9.0	15.78277587890625	3.985081195831299
1.0	34980000.0	34990000.0	23.0	14.338163375854492	3.627892255783081
1.0	35090000.0	35100000.0	14.0	12.674650192260742	3.20318603515625
1.0	35230000.0	35240000.0	10.0	10.021000862121582	2.5253021717071533
1.0	35270000.0	35280000.0	4.0	8.870619773864746	2.244406223297119
1.0	35280000.0	35290000.0	9.0	7.7222418785095215	1.980539083480835
1.0	35360000.0	35370000.0	15.0	9.672965049743652	2.4389634132385254
1.0	35370000.0	35380000.0	14.0	10.17921257019043	2.564858913421631
1.0	35510000.0	35520000.0	5.0	8.161680221557617	2.0791192054748535
1.0	35530000.0	35540000.0	18.0	8.21479606628418	2.091256856918335
1.0	35630000.0	35640000.0	10.0	7.266138553619385	1.8819061517715454
1.0	35640000.0	35650000.0	5.0	4.061182498931885	1.3389503955841064
1.0	35650000.0	35660000.0	8.0	6.399338722229004	1.7064640522003174
1.0	35660000.0	35670000.0	10.0	6.227152347564697	1.6737693548202515
1.0	35730000.0	35740000.0	5.0	4.962424278259277	1.4591279029846191
1.0	35800000.0	35810000.0	4.0	4.544825553894043	1.399608850479126
1.0	35930000.0	35940000.0	5.0	3.8975741863250732	1.3206117153167725
1.0	35960000.0	35970000.0	5.0	4.1132025718688965	1.3450366258621216
1.0	36040000.0	36050000.0	4.0	4.928347587585449	1.4540281295776367
1.0	36060000.0	36070000.0	3.0	5.325092315673828	1.515687346458435
1.0	36080000.0	36090000.0	2.0	4.795326232910156	1.4345289468765259
1.0	36090000.0	36100000.0	7.0	4.697484016418457	1.4205890893936157
1.0	36100000.0	36110000.0	6.0	6.019402503967285	1.6353187561035156
1.0	36190000.0	36200000.0	6.0	6.320738315582275	1.6914637088775635
1.0	36210000.0	36220000.0	4.0	5.867693901062012	1.6079914569854736
1.0	36250000.0	36260000.0	9.0	8.85956859588623	2.2417972087860107
1.0	36270000.0	36280000.0	5.0	4.958890914916992	1.4585864543914795
1.0	36330000.0	36340000.0	8.0	6.390387535095215	1.7047420740127563
1.0	36370000.0	36380000.0	4.0	4.316924095153809	1.3698246479034424
1.0	36380000.0	36390000.0	2.0	4.501444339752197	1.3937746286392212
1.0	36410000.0	36420000.0	2.0	4.740604400634766	1.4267312288284302
1.0	36420000.0	36430000.0	4.0	4.733536720275879	1.4257091283798218
1.0	36530000.0	36540000.0	2.0	5.039187908172607	1.4707196950912476
1.0	36560000.0	36570000.0	6.0	4.682589530944824	1.418548345565796
1.0	36580000.0	36590000.0	5.0	5.332298278808594	1.516850233078003
1.0	36610000.0	36620000.0	4.0	3.905604600906372	1.3214784860610962
1.0	36620000.0	36630000.0	6.0	5.5033416748046875	1.5450491905212402
1.0	36670000.0	36680000.0	4.0	4.406999588012695	1.3813823461532593
1.0	36720000.0	36730000.0	5.0	3.857914686203003	1.31636643409729
1.0	36820000.0	36830000.0	6.0	4.840524196624756	1.4411180019378662
1.0	36860000.0	36870000.0	8.0	5.0819549560546875	1.4772862195968628
1.0	36920000.0	36930000.0	6.0	5.194667816162109	1.494830846786499
1.0	36960000.0	36970000.0	10.0	8.253128051757812	2.100029468536377
1.0	36970000.0	36980000.0	9.0	9.33505916595459	2.356194257736206
1.0	37060000.0	37070000.0	7.0	13.049476623535156	3.2996127605438232
1.0	37090000.0	37100000.0	9.0	14.11610221862793	3.5718283653259277
1.0	37140000.0	37150000.0	38.0	12.571938514709473	3.1767232418060303
1.0	37160000.0	37170000.0	18.0	13.89448356628418	3.51562762260437
1.0	37170000.0	37180000.0	13.0	14.935907363891602	3.7774200439453125
1.0	37190000.0	37200000.0	17.0	14.383822441101074	3.6393895149230957
1.0	37210000.0	37220000.0	16.0	15.205453872680664	3.8441009521484375
1.0	37410000.0	37420000.0	10.0	16.399539947509766	4.132616996765137
1.0	37510000.0	37520000.0	16.0	14.675183296203613	3.7124741077423096
1.0	37540000.0	37550000.0	12.0	11.921036720275879	3.008981227874756
1.0	37630000.0	37640000.0	18.0	14.198392868041992	3.5926308631896973
1.0	37730000.0	37740000.0	21.0	15.3972749710083	3.8912315368652344
1.0	37740000.0	37750000.0	7.0	14.65186595916748	3.7066524028778076
1.0	37790000.0	37800000.0	11.0	15.546124458312988	3.927610397338867
1.0	37980000.0	37990000.0	9.0	7.4489288330078125	1.9209457635879517
1.0	38000000.0	38010000.0	3.0	4.982240676879883	1.4621057510375977
1.0	38010000.0	38020000.0	11.0	5.377799034118652	1.5242459774017334
1.0	38040000.0	38050000.0	5.0	5.455904960632324	1.5371596813201904
1.0	38100000.0	38110000.0	11.0	10.250360488891602	2.5827131271362305
1.0	38180000.0	38190000.0	7.0	9.160892486572266	2.313999652862549
1.0	38280000.0	38290000.0	2.0	4.7660603523254395	1.4303715229034424
1.0	38400000.0	38410000.0	6.0	4.492169380187988	1.392575979232788
1.0	38420000.0	38430000.0	3.0	4.316628456115723	1.369796633720398
1.0	38480000.0	38490000.0	3.0	3.9511420726776123	1.3265066146850586
1.0	38530000.0	38540000.0	8.0	5.815820217132568	1.5987913608551025
1.0	38610000.0	38620000.0	13.0	8.939521789550781	2.2608482837677
1.0	38620000.0	38630000.0	6.0	9.167926788330078	2.3156845569610596
1.0	38680000.0	38690000.0	7.0	9.125993728637695	2.305569887161255
1.0	38710000.0	38720000.0	8.0	10.73539924621582	2.705254316329956
1.0	38830000.0	38840000.0	11.0	9.381376266479492	2.367483615875244
1.0	38870000.0	38880000.0	9.0	10.239038467407227	2.5798823833465576
1.0	38990000.0	39000000.0	8.0	10.153594970703125	2.5584335327148438
1.0	39030000.0	39040000.0	8.0	10.103134155273438	2.545825481414795
1.0	39060000.0	39070000.0	16.0	10.509232521057129	2.6479334831237793
1.0	39110000.0	39120000.0	9.0	10.74128532409668	2.706746816635132
1.0	39130000.0	39140000.0	10.0	10.139997482299805	2.55505108833313
1.0	39150000.0	39160000.0	11.0	9.767702102661133	2.4623382091522217
1.0	39190000.0	39200000.0	11.0	7.9305739402771	2.0268828868865967
1.0	39590000.0	39600000.0	2.0	3.7537078857421875	1.3055269718170166
1.0	39610000.0	39620000.0	2.0	4.058009624481201	1.3386201858520508
1.0	39650000.0	39660000.0	3.0	3.9366118907928467	1.3248834609985352
1.0	39670000.0	39680000.0	4.0	3.9545655250549316	1.3269063234329224
1.0	39740000.0	39750000.0	1.0	4.351737976074219	1.3742469549179077
1.0	39750000.0	39760000.0	10.0	4.110008239746094	1.3446155786514282
1.0	39770000.0	39780000.0	6.0	4.418890476226807	1.3829100131988525
1.0	39800000.0	39810000.0	2.0	4.6299662590026855	1.4112412929534912
1.0	39870000.0	39880000.0	4.0	4.430368900299072	1.3843820095062256
1.0	39910000.0	39920000.0	2.0	4.237259864807129	1.3599340915679932
1.0	39940000.0	39950000.0	8.0	4.191635608673096	1.3543837070465088
1.0	39960000.0	39970000.0	6.0	6.531229496002197	1.7320343255996704
1.0	40050000.0	40060000.0	7.0	7.209073543548584	1.8698298931121826
1.0	40150000.0	40160000.0	5.0	8.71657943725586	2.2079176902770996
1.0	40190000.0	40200000.0	10.0	7.080448150634766	1.8429346084594727
1.0	40240000.0	40250000.0	5.0	8.323355674743652	2.116185426712036
1.0	40250000.0	40260000.0	5.0	6.502969264984131	1.7265129089355469
1.0	40310000.0	40320000.0	11.0	4.377382755279541	1.3775452375411987
1.0	40470000.0	40480000.0	11.0	7.432295799255371	1.9173694849014282
1.0	40490000.0	40500000.0	6.0	6.666164398193359	1.7586501836776733
1.0	40530000.0	40540000.0	4.0	5.159121036529541	1.4892860651016235
1.0	40610000.0	40620000.0	6.0	6.538052558898926	1.7333545684814453
1.0	40790000.0	40800000.0	9.0	6.870718479156494	1.799774169921875
1.0	40800000.0	40810000.0	7.0	6.48944616317749	1.7238737344741821
1.0	40820000.0	40830000.0	7.0	6.019686698913574	1.6353776454925537
1.0	40840000.0	40850000.0	4.0	4.502758026123047	1.3939664363861084
1.0	40950000.0	40960000.0	7.0	6.457389831542969	1.7176768779754639
1.0	41100000.0	41110000.0	12.0	7.201730251312256	1.8682897090911865
1.0	41140000.0	41150000.0	8.0	6.828534126281738	1.791198492050171
1.0	41150000.0	41160000.0	3.0	6.3927459716796875	1.7051925659179688
1.0	41190000.0	41200000.0	11.0	5.271914005279541	1.5071265697479248
1.0	41240000.0	41250000.0	3.0	5.912111282348633	1.6159387826919556
1.0	41250000.0	41260000.0	6.0	8.35142707824707	2.122666835784912
1.0	41320000.0	41330000.0	13.0	5.9373579025268555	1.6204521656036377
1.0	41340000.0	41350000.0	9.0	6.209499835968018	1.6704680919647217
1.0	41390000.0	41400000.0	9.0	6.500665187835693	1.726064920425415
1.0	41420000.0	41430000.0	4.0	6.6875176429748535	1.7628978490829468
1.0	41470000.0	41480000.0	5.0	4.194182395935059	1.354674220085144
1.0	41490000.0	41500000.0	3.0	4.40132999420166	1.3806571960449219
1.0	41530000.0	41540000.0	4.0	4.092276096343994	1.3425639867782593
1.0	41570000.0	41580000.0	4.0	4.116665840148926	1.34543776512146
1.0	41580000.0	41590000.0	4.0	4.180668830871582	1.3530199527740479
1.0	41600000.0	41610000.0	3.0	4.35591983795166	1.374772310256958
1.0	41710000.0	41720000.0	6.0	5.330108642578125	1.5165226459503174
1.0	41720000.0	41730000.0	3.0	5.508236885070801	1.545835256576538
1.0	41730000.0	41740000.0	8.0	5.742835521697998	1.5859802961349487
1.0	41930000.0	41940000.0	6.0	6.010247707366943	1.6336625814437866
1.0	42170000.0	42180000.0	6.0	6.394383430480957	1.705508828163147
1.0	42200000.0	42210000.0	6.0	6.227475643157959	1.6738154888153076
1.0	42230000.0	42240000.0	7.0	6.102407932281494	1.6505542993545532
1.0	42270000.0	42280000.0	7.0	6.785250186920166	1.7824770212173462
1.0	42300000.0	42310000.0	8.0	6.19614315032959	1.6679675579071045
1.0	42340000.0	42350000.0	8.0	5.462166786193848	1.5381953716278076
1.0	42380000.0	42390000.0	3.0	5.723568916320801	1.5826371908187866
1.0	42570000.0	42580000.0	7.0	7.797330379486084	1.9971716403961182
1.0	42620000.0	42630000.0	13.0	6.840989589691162	1.793741226196289
1.0	42670000.0	42680000.0	5.0	4.3186516761779785	1.370072364807129
1.0	42690000.0	42700000.0	4.0	4.056546211242676	1.338439702987671
1.0	42780000.0	42790000.0	6.0	4.022031307220459	1.3344653844833374
1.0	42870000.0	42880000.0	8.0	6.18642520904541	1.6661125421524048
1.0	42930000.0	42940000.0	9.0	4.8452324867248535	1.4417821168899536
1.0	43030000.0	43040000.0	2.0	4.8108367919921875	1.4367661476135254
1.0	43040000.0	43050000.0	6.0	4.397024631500244	1.380085825920105
1.0	43060000.0	43070000.0	8.0	5.560549736022949	1.5546530485153198
1.0	43140000.0	43150000.0	3.0	4.918761730194092	1.45257568359375
1.0	43170000.0	43180000.0	11.0	4.593124866485596	1.406170129776001
1.0	43230000.0	43240000.0	6.0	5.893999099731445	1.612674355506897
1.0	43240000.0	43250000.0	2.0	4.3329315185546875	1.3718591928482056
1.0	43260000.0	43270000.0	6.0	5.67807149887085	1.5747305154800415
1.0	43280000.0	43290000.0	3.0	4.288105487823486	1.366245150566101
1.0	43290000.0	43300000.0	3.0	4.573800086975098	1.4035160541534424
1.0	43320000.0	43330000.0	8.0	5.92186164855957	1.6176669597625732
1.0	43390000.0	43400000.0	6.0	5.226096153259277	1.4998124837875366
1.0	43400000.0	43410000.0	3.0	4.961885929107666	1.459017276763916
1.0	43450000.0	43460000.0	9.0	6.3083086013793945	1.689070463180542
1.0	43460000.0	43470000.0	5.0	7.187242031097412	1.8652575016021729
1.0	43520000.0	43530000.0	6.0	6.3058366775512695	1.6886062622070312
1.0	43620000.0	43630000.0	10.0	4.7828168869018555	1.432747483253479
1.0	43630000.0	43640000.0	3.0	4.5587053298950195	1.4014763832092285
1.0	43720000.0	43730000.0	11.0	6.728335380554199	1.771038293838501
1.0	43840000.0	43850000.0	7.0	4.938542366027832	1.4555407762527466
1.0	43850000.0	43860000.0	7.0	3.404315948486328	1.2730449438095093
1.0	43930000.0	43940000.0	4.0	5.638346195220947	1.567933440208435
1.0	43990000.0	44000000.0	1.0	4.89595890045166	1.4492266178131104
1.0	44090000.0	44100000.0	5.0	4.617897987365723	1.409576177597046
1.0	44130000.0	44140000.0	5.0	3.8951592445373535	1.3203370571136475
1.0	44150000.0	44160000.0	3.0	3.854689359664917	1.3159958124160767
1.0	44170000.0	44180000.0	4.0	3.849797010421753	1.3155001401901245
1.0	44330000.0	44340000.0	3.0	4.865504264831543	1.4447667598724365
1.0	44350000.0	44360000.0	5.0	4.849857330322266	1.442479133605957
1.0	44360000.0	44370000.0	3.0	5.021016597747803	1.4679458141326904
1.0	44420000.0	44430000.0	4.0	4.2537994384765625	1.3619813919067383
1.0	44430000.0	44440000.0	10.0	4.348742485046387	1.3738762140274048
1.0	44450000.0	44460000.0	3.0	4.848810195922852	1.4423216581344604
1.0	44490000.0	44500000.0	4.0	5.901391983032227	1.6139981746673584
1.0	44500000.0	44510000.0	2.0	6.6906256675720215	1.763506293296814
1.0	44620000.0	44630000.0	8.0	9.210335731506348	2.3259434700012207
1.0	44670000.0	44680000.0	11.0	6.825918674468994	1.7906625270843506
1.0	44760000.0	44770000.0	6.0	5.168406009674072	1.4907389879226685
1.0	44800000.0	44810000.0	7.0	5.284739017486572	1.509187936782837
1.0	44810000.0	44820000.0	6.0	5.116534233093262	1.4826252460479736
1.0	44860000.0	44870000.0	6.0	8.344805717468262	2.1211342811584473
1.0	44900000.0	44910000.0	3.0	7.109642028808594	1.8490016460418701
1.0	44930000.0	44940000.0	7.0	7.991973876953125	2.040663957595825
1.0	44940000.0	44950000.0	8.0	7.662501335144043	1.967394232749939
1.0	45010000.0	45020000.0	5.0	6.329685688018799	1.6931447982788086
1.0	45040000.0	45050000.0	4.0	6.407887935638428	1.708086371421814
1.0	45120000.0	45130000.0	6.0	4.476998329162598	1.3905680179595947
1.0	45130000.0	45140000.0	3.0	5.002717971801758	1.4651834964752197
1.0	45160000.0	45170000.0	7.0	5.725739479064941	1.5830124616622925
1.0	45200000.0	45210000.0	10.0	5.420324802398682	1.5312527418136597
1.0	45220000.0	45230000.0	6.0	4.720424652099609	1.4238706827163696
1.0	45310000.0	45320000.0	2.0	5.333035469055176	1.516953706741333
1.0	45350000.0	45360000.0	6.0	4.9954304695129395	1.4640567302703857
1.0	45400000.0	45410000.0	5.0	4.76797342300415	1.4306398630142212
1.0	45510000.0	45520000.0	4.0	5.918671607971191	1.6170742511749268
1.0	45520000.0	45530000.0	5.0	5.8502678871154785	1.6048965454101562
1.0	45550000.0	45560000.0	9.0	5.463865756988525	1.5384849309921265
1.0	45570000.0	45580000.0	15.0	5.62247896194458	1.565192699432373
1.0	45600000.0	45610000.0	4.0	6.44009256362915	1.7143058776855469
1.0	45720000.0	45730000.0	5.0	7.580225944519043	1.949422836303711
1.0	45810000.0	45820000.0	3.0	4.330799579620361	1.3715828657150269
1.0	45980000.0	45990000.0	3.0	5.431027889251709	1.533006191253662
1.0	46000000.0	46010000.0	9.0	5.589418888092041	1.5595351457595825
1.0	46050000.0	46060000.0	4.0	4.62673282623291	1.4107811450958252
1.0	46090000.0	46100000.0	6.0	4.126512050628662	1.3466300964355469
1.0	46160000.0	46170000.0	0.0	4.949913024902344	1.4572536945343018
1.0	46280000.0	46290000.0	6.0	4.727582931518555	1.424865961074829
1.0	46300000.0	46310000.0	4.0	4.788487911224365	1.4335778951644897
1.0	46340000.0	46350000.0	3.0	4.450396537780762	1.3870383501052856
1.0	46380000.0	46390000.0	4.0	4.1732177734375	1.3521705865859985
1.0	46400000.0	46410000.0	4.0	3.772181987762451	1.3074023723602295
1.0	46430000.0	46440000.0	3.0	3.7619597911834717	1.3063757419586182
1.0	46500000.0	46510000.0	1.0	3.925764560699463	1.3236885070800781
1.0	46540000.0	46550000.0	3.0	4.39959192276001	1.3804391622543335
1.0	46560000.0	46570000.0	2.0	4.668719291687012	1.416623830795288
1.0	46590000.0	46600000.0	5.0	4.479822158813477	1.390904188156128
1.0	46600000.0	46610000.0	8.0	6.147397041320801	1.6588579416275024
1.0	46640000.0	46650000.0	5.0	4.784753322601318	1.4330302476882935
1.0	46650000.0	46660000.0	4.0	4.477690696716309	1.3906339406967163
1.0	46660000.0	46670000.0	4.0	4.008780002593994	1.3329761028289795
1.0	46740000.0	46750000.0	1.0	4.175413608551025	1.3524078130722046
1.0	46830000.0	46840000.0	3.0	4.45852518081665	1.3881123065948486
1.0	46860000.0	46870000.0	4.0	5.102356910705566	1.480466604232788
1.0	46880000.0	46890000.0	7.0	6.991143703460693	1.8244186639785767
1.0	46930000.0	46940000.0	7.0	8.50577163696289	2.1584644317626953
1.0	46940000.0	46950000.0	10.0	8.625494003295898	2.186478614807129
1.0	47100000.0	47110000.0	2.0	4.144712924957275	1.3487478494644165
1.0	47140000.0	47150000.0	2.0	3.888856887817383	1.3196516036987305
1.0	47210000.0	47220000.0	6.0	5.408785820007324	1.5293375253677368
1.0	47230000.0	47240000.0	5.0	6.728495121002197	1.7710826396942139
1.0	47250000.0	47260000.0	7.0	6.141182899475098	1.657700538635254
1.0	47320000.0	47330000.0	7.0	5.574955463409424	1.5570642948150635
1.0	47370000.0	47380000.0	4.0	6.612635135650635	1.7480344772338867
1.0	47490000.0	47500000.0	5.0	5.158755779266357	1.4892101287841797
1.0	47600000.0	47610000.0	4.0	7.971360683441162	2.0360474586486816
1.0	47640000.0	47650000.0	9.0	5.644588470458984	1.5689923763275146
1.0	47680000.0	47690000.0	12.0	8.332870483398438	2.118363618850708
1.0	47790000.0	47800000.0	8.0	5.047357559204102	1.472010850906372
1.0	47800000.0	47810000.0	4.0	5.030559062957764	1.4694007635116577
1.0	47810000.0	47820000.0	4.0	5.152900218963623	1.4882748126983643
1.0	47920000.0	47930000.0	11.0	8.951087951660156	2.2636055946350098
1.0	47950000.0	47960000.0	9.0	8.805525779724121	2.2289557456970215
1.0	47960000.0	47970000.0	9.0	7.893610954284668	2.018596887588501
1.0	48070000.0	48080000.0	5.0	8.868497848510742	2.24389910697937
1.0	48110000.0	48120000.0	5.0	9.255891799926758	2.336963415145874
1.0	48130000.0	48140000.0	7.0	9.645421028137207	2.432159900665283
1.0	48140000.0	48150000.0	12.0	10.592392921447754	2.6689679622650146
1.0	48230000.0	48240000.0	14.0	9.185951232910156	2.320037364959717
1.0	48280000.0	48290000.0	15.0	8.546086311340332	2.1678466796875
1.0	48310000.0	48320000.0	7.0	8.489961624145508	2.1547703742980957
1.0	48360000.0	48370000.0	11.0	7.841982364654541	2.007068157196045
1.0	48380000.0	48390000.0	9.0	8.31174087524414	2.113503932952881
1.0	48470000.0	48480000.0	5.0	10.05380630493164	2.5334906578063965
1.0	48770000.0	48780000.0	2.0	8.582481384277344	2.1763827800750732
1.0	48840000.0	48850000.0	6.0	5.311203956604004	1.5134544372558594
1.0	48910000.0	48920000.0	6.0	8.597333908081055	2.179837703704834
1.0	49040000.0	49050000.0	13.0	13.238916397094727	3.348223924636841
1.0	49060000.0	49070000.0	10.0	11.951555252075195	3.0168559551239014
1.0	49150000.0	49160000.0	7.0	9.511529922485352	2.3992691040039062
1.0	49160000.0	49170000.0	7.0	9.974100112915039	2.513606548309326
1.0	49180000.0	49190000.0	6.0	11.339118957519531	2.8593850135803223
1.0	49190000.0	49200000.0	11.0	7.984655857086182	2.039018154144287
1.0	49210000.0	49220000.0	9.0	9.204622268676758	2.324553966522217
1.0	49220000.0	49230000.0	9.0	8.583829879760742	2.1766929626464844
1.0	49250000.0	49260000.0	12.0	11.036953926086426	2.782069683074951
1.0	49310000.0	49320000.0	22.0	13.163919448852539	3.3289897441864014
1.0	49320000.0	49330000.0	11.0	13.152894973754883	3.326155424118042
1.0	49350000.0	49360000.0	14.0	15.35180377960205	3.880067825317383
1.0	49360000.0	49370000.0	22.0	14.309552192687988	3.6206932067871094
1.0	49450000.0	49460000.0	17.0	16.498477935791016	4.155972003936768
1.0	49610000.0	49620000.0	15.0	15.386064529418945	3.888479709625244
1.0	49700000.0	49710000.0	13.0	14.746076583862305	3.7301743030548096
1.0	49740000.0	49750000.0	16.0	14.874592781066895	3.7621970176696777
1.0	49770000.0	49780000.0	9.0	16.055944442749023	4.050832271575928
1.0	49790000.0	49800000.0	12.0	16.611923217773438	4.182621002197266
1.0	49810000.0	49820000.0	23.0	16.587947845458984	4.176997184753418
1.0	49920000.0	49930000.0	11.0	18.148624420166016	4.530765533447266
1.0	50040000.0	50050000.0	21.0	21.759479522705078	5.241800785064697
1.0	50140000.0	50150000.0	17.0	18.60074234008789	4.628285884857178
1.0	50150000.0	50160000.0	24.0	18.34811782836914	4.574082851409912
1.0	50300000.0	50310000.0	14.0	15.892313003540039	4.011528968811035
1.0	50440000.0	50450000.0	13.0	13.280141830444336	3.358799695968628
1.0	50460000.0	50470000.0	14.0	13.438924789428711	3.399461269378662
1.0	50480000.0	50490000.0	10.0	12.028285026550293	3.0366158485412598
1.0	50510000.0	50520000.0	18.0	12.687522888183594	3.2064883708953857
1.0	50670000.0	50680000.0	9.0	16.7885799407959	4.223872184753418
1.0	50690000.0	50700000.0	17.0	18.665292739868164	4.642011642456055
1.0	50720000.0	50730000.0	18.0	17.03509521484375	4.280951499938965
1.0	50740000.0	50750000.0	21.0	16.762805938720703	4.2178754806518555
1.0	50870000.0	50880000.0	8.0	13.027132987976074	3.293862819671631
1.0	50940000.0	50950000.0	3.0	5.165523529052734	1.4902721643447876
1.0	50980000.0	50990000.0	4.0	5.042075157165527	1.4711495637893677
1.0	51050000.0	51060000.0	5.0	4.79323148727417	1.4342671632766724
1.0	51070000.0	51080000.0	1.0	5.013088703155518	1.466772198677063
1.0	51110000.0	51120000.0	8.0	5.36191987991333	1.5216782093048096
1.0	51140000.0	51150000.0	4.0	5.453010559082031	1.5366711616516113
1.0	51180000.0	51190000.0	2.0	6.333802700042725	1.6939361095428467
1.0	51230000.0	51240000.0	5.0	5.5987138748168945	1.5611177682876587
1.0	51400000.0	51410000.0	7.0	4.902730941772461	1.4502332210540771
1.0	51410000.0	51420000.0	5.0	5.381759166717529	1.5249171257019043
1.0	51440000.0	51450000.0	2.0	4.8521246910095215	1.4427945613861084
1.0	51460000.0	51470000.0	7.0	7.0255255699157715	1.8315213918685913
1.0	51550000.0	51560000.0	9.0	9.156336784362793	2.3129005432128906
1.0	51560000.0	51570000.0	7.0	9.257813453674316	2.3374431133270264
1.0	51590000.0	51600000.0	11.0	9.696279525756836	2.4447083473205566
1.0	51600000.0	51610000.0	10.0	8.823278427124023	2.2331650257110596
1.0	51650000.0	51660000.0	9.0	6.9723219871521	1.8205407857894897
1.0	51680000.0	51690000.0	6.0	7.028477668762207	1.832146406173706
1.0	51690000.0	51700000.0	5.0	6.502415657043457	1.7264131307601929
1.0	51730000.0	51740000.0	3.0	4.5480852127075195	1.4000394344329834
1.0	51780000.0	51790000.0	6.0	4.438701629638672	1.3855018615722656
1.0	51810000.0	51820000.0	4.0	4.810111045837402	1.4366804361343384
1.0	51830000.0	51840000.0	1.0	4.734995365142822	1.4259366989135742
1.0	52100000.0	52110000.0	7.0	4.682771682739258	1.4185609817504883
1.0	52140000.0	52150000.0	2.0	5.107758522033691	1.4812678098678589
1.0	52160000.0	52170000.0	4.0	4.5116777420043945	1.39516019821167
1.0	52240000.0	52250000.0	5.0	4.023970603942871	1.3346771001815796
1.0	52270000.0	52280000.0	2.0	4.413307189941406	1.3821990489959717
1.0	52280000.0	52290000.0	4.0	4.261361122131348	1.3629379272460938
1.0	52350000.0	52360000.0	13.0	6.979128360748291	1.8219420909881592
1.0	52370000.0	52380000.0	9.0	7.212724208831787	1.870611548423767
1.0	52430000.0	52440000.0	10.0	5.706330299377441	1.5796302556991577
1.0	52450000.0	52460000.0	7.0	6.137120723724365	1.65695321559906
1.0	52520000.0	52530000.0	3.0	7.2944183349609375	1.8878847360610962
1.0	52650000.0	52660000.0	6.0	5.509478569030762	1.546024203300476
1.0	52660000.0	52670000.0	6.0	5.326056957244873	1.5158385038375854
1.0	52670000.0	52680000.0	7.0	5.393872261047363	1.5268757343292236
1.0	52690000.0	52700000.0	10.0	5.439621925354004	1.5344460010528564
1.0	52730000.0	52740000.0	3.0	4.840190887451172	1.4410650730133057
1.0	52790000.0	52800000.0	5.0	5.13856840133667	1.486039161682129
1.0	52840000.0	52850000.0	2.0	4.700752258300781	1.4210734367370605
1.0	52860000.0	52870000.0	4.0	4.844517707824707	1.4416842460632324
1.0	52920000.0	52930000.0	7.0	4.825283050537109	1.438873529434204
1.0	52940000.0	52950000.0	5.0	4.606640815734863	1.4080190658569336
1.0	52970000.0	52980000.0	4.0	4.8120832443237305	1.4369450807571411
1.0	53060000.0	53070000.0	9.0	6.5742998123168945	1.740484595298767
1.0	53130000.0	53140000.0	6.0	6.745627403259277	1.7745180130004883
1.0	53180000.0	53190000.0	6.0	7.042504787445068	1.8350496292114258
1.0	53190000.0	53200000.0	4.0	4.740767478942871	1.4267590045928955
1.0	53200000.0	53210000.0	7.0	4.652885437011719	1.4144071340560913
1.0	53340000.0	53350000.0	6.0	5.606846809387207	1.5625331401824951
1.0	53400000.0	53410000.0	2.0	4.736987113952637	1.4262213706970215
1.0	53430000.0	53440000.0	5.0	4.639044284820557	1.412471055984497
1.0	53550000.0	53560000.0	7.0	7.137609958648682	1.8548176288604736
1.0	53770000.0	53780000.0	13.0	5.503547668457031	1.5450798273086548
1.0	53790000.0	53800000.0	7.0	6.576834201812744	1.7409778833389282
1.0	53820000.0	53830000.0	8.0	9.404964447021484	2.3732168674468994
1.0	53830000.0	53840000.0	9.0	10.187101364135742	2.5668444633483887
1.0	53850000.0	53860000.0	11.0	8.759244918823242	2.2179861068725586
1.0	53870000.0	53880000.0	3.0	9.967377662658691	2.511932849884033
1.0	53900000.0	53910000.0	15.0	10.073036193847656	2.538301944732666
1.0	54000000.0	54010000.0	11.0	9.155508041381836	2.3126845359802246
1.0	54060000.0	54070000.0	9.0	10.104968070983887	2.5462772846221924
1.0	54080000.0	54090000.0	8.0	9.924241065979004	2.5012025833129883
1.0	54100000.0	54110000.0	5.0	9.457375526428223	2.386017084121704
1.0	54170000.0	54180000.0	7.0	9.048657417297363	2.2869696617126465
1.0	54210000.0	54220000.0	4.0	8.626587867736816	2.1867239475250244
1.0	54220000.0	54230000.0	3.0	6.432445526123047	1.712830901145935
1.0	54280000.0	54290000.0	9.0	4.460451126098633	1.3883732557296753
1.0	54290000.0	54300000.0	2.0	4.3507981300354	1.3741124868392944
1.0	54300000.0	54310000.0	8.0	5.361613750457764	1.5216290950775146
1.0	54360000.0	54370000.0	5.0	5.687112331390381	1.5763208866119385
1.0	54390000.0	54400000.0	1.0	4.687952995300293	1.4193006753921509
1.0	54420000.0	54430000.0	6.0	4.179376602172852	1.352892279624939
1.0	54490000.0	54500000.0	3.0	4.942849636077881	1.4562193155288696
1.0	54520000.0	54530000.0	5.0	5.060015678405762	1.4739205837249756
1.0	54540000.0	54550000.0	5.0	5.087733745574951	1.4781874418258667
1.0	54560000.0	54570000.0	3.0	5.8148980140686035	1.5986101627349854
1.0	54600000.0	54610000.0	10.0	8.031267166137695	2.04952335357666
1.0	54620000.0	54630000.0	6.0	7.3075852394104	1.890703558921814
1.0	54630000.0	54640000.0	11.0	6.1497673988342285	1.659305214881897
1.0	54650000.0	54660000.0	6.0	6.090007781982422	1.648276686668396
1.0	54680000.0	54690000.0	8.0	5.4927825927734375	1.5432844161987305
1.0	54690000.0	54700000.0	1.0	5.509057521820068	1.5459682941436768
1.0	54700000.0	54710000.0	4.0	5.83524227142334	1.6022294759750366
1.0	54870000.0	54880000.0	5.0	7.725409030914307	1.981236219406128
1.0	54880000.0	54890000.0	12.0	8.820119857788086	2.2324202060699463
1.0	54990000.0	55000000.0	9.0	9.982061386108398	2.5155892372131348
1.0	55000000.0	55010000.0	12.0	7.4966020584106445	1.931236982345581
1.0	55030000.0	55040000.0	7.0	6.532559871673584	1.7322978973388672
1.0	55060000.0	55070000.0	5.0	6.537153720855713	1.733184814453125
1.0	55070000.0	55080000.0	10.0	6.210346698760986	1.6706148386001587
1.0	55100000.0	55110000.0	6.0	8.046947479248047	2.0530846118927
1.0	55160000.0	55170000.0	4.0	7.017019748687744	1.8297713994979858
1.0	55210000.0	55220000.0	3.0	6.077813625335693	1.646058440208435
1.0	55230000.0	55240000.0	14.0	5.940046787261963	1.6209354400634766
1.0	55250000.0	55260000.0	4.0	4.535278797149658	1.3983137607574463
1.0	55280000.0	55290000.0	3.0	5.681548118591309	1.5753377676010132
1.0	55350000.0	55360000.0	7.0	5.229938983917236	1.5004303455352783
1.0	55400000.0	55410000.0	5.0	6.054059028625488	1.641638994216919
1.0	55410000.0	55420000.0	7.0	6.076206684112549	1.6457513570785522
1.0	55580000.0	55590000.0	4.0	4.123799800872803	1.3462746143341064
1.0	55590000.0	55600000.0	9.0	3.8327300548553467	1.3137171268463135
1.0	55650000.0	55660000.0	7.0	4.819207191467285	1.4379934072494507
1.0	55800000.0	55810000.0	8.0	9.462448120117188	2.387259006500244
1.0	55810000.0	55820000.0	10.0	9.55444049835205	2.409796953201294
1.0	55860000.0	55870000.0	7.0	9.840571403503418	2.480419874191284
1.0	55890000.0	55900000.0	10.0	8.217063903808594	2.0917725563049316
1.0	55910000.0	55920000.0	5.0	9.235074996948242	2.3319251537323
1.0	55940000.0	55950000.0	6.0	9.252086639404297	2.3360512256622314
1.0	55990000.0	56000000.0	13.0	10.536175727844238	2.6547446250915527
1.0	56000000.0	56010000.0	9.0	10.342053413391113	2.6057496070861816
1.0	56090000.0	56100000.0	10.0	8.252299308776855	2.099843740463257
1.0	56110000.0	56120000.0	8.0	9.639479637145996	2.4307191371917725
1.0	56160000.0	56170000.0	9.0	8.592046737670898	2.178607940673828
1.0	56180000.0	56190000.0	8.0	6.992258548736572	1.8246608972549438
1.0	56240000.0	56250000.0	13.0	10.875744819641113	2.7409372329711914
1.0	56270000.0	56280000.0	14.0	11.242390632629395	2.8346028327941895
1.0	56280000.0	56290000.0	11.0	11.138925552368164	2.8081111907958984
1.0	56340000.0	56350000.0	9.0	11.526376724243164	2.90745210647583
1.0	56350000.0	56360000.0	8.0	10.994104385375977	2.771113634109497
1.0	56360000.0	56370000.0	12.0	9.950716018676758	2.5077738761901855
1.0	56380000.0	56390000.0	12.0	10.118388175964355	2.549640417098999
1.0	56470000.0	56480000.0	9.0	12.529220581054688	3.1657180786132812
1.0	56510000.0	56520000.0	9.0	10.786335945129395	2.7181851863861084
1.0	56530000.0	56540000.0	12.0	10.02245044708252	2.5256638526916504
1.0	56550000.0	56560000.0	7.0	9.272207260131836	2.3409204483032227
1.0	56580000.0	56590000.0	8.0	10.685770034790039	2.6926493644714355
1.0	56590000.0	56600000.0	7.0	10.305567741394043	2.5965771675109863
1.0	56600000.0	56610000.0	9.0	10.451576232910156	2.633359432220459
1.0	56620000.0	56630000.0	9.0	9.981145858764648	2.515354871749878
1.0	56660000.0	56670000.0	9.0	8.785112380981445	2.224100112915039
1.0	56720000.0	56730000.0	8.0	8.703638076782227	2.204868793487549
1.0	56760000.0	56770000.0	12.0	7.916969299316406	2.0238304138183594
1.0	56870000.0	56880000.0	7.0	6.953958034515381	1.8167651891708374
1.0	56910000.0	56920000.0	5.0	7.0625739097595215	1.8391978740692139
1.0	56970000.0	56980000.0	6.0	7.137423515319824	1.854783296585083
1.0	57020000.0	57030000.0	6.0	7.318975925445557	1.8931102752685547
1.0	57040000.0	57050000.0	9.0	5.060989856719971	1.4740502834320068
1.0	57080000.0	57090000.0	7.0	9.636372566223145	2.4299418926239014
1.0	57180000.0	57190000.0	3.0	7.431159973144531	1.917121171951294
1.0	57200000.0	57210000.0	4.0	9.62745475769043	2.427757978439331
1.0	57420000.0	57430000.0	15.0	14.438287734985352	3.6530921459198
1.0	57580000.0	57590000.0	13.0	13.174359321594238	3.331671953201294
1.0	57720000.0	57730000.0	11.0	13.312597274780273	3.3671207427978516
1.0	57740000.0	57750000.0	9.0	13.91899585723877	3.5218558311462402
1.0	57860000.0	57870000.0	13.0	13.453834533691406	3.403273820877075
1.0	57890000.0	57900000.0	15.0	13.322588920593262	3.369675397872925
1.0	57900000.0	57910000.0	14.0	14.781465530395508	3.7389914989471436
1.0	57930000.0	57940000.0	16.0	13.334897994995117	3.3728365898132324
1.0	58050000.0	58060000.0	21.0	14.172215461730957	3.5860157012939453
1.0	58060000.0	58070000.0	19.0	13.496610641479492	3.4142165184020996
1.0	58190000.0	58200000.0	12.0	14.373492240905762	3.636798143386841
1.0	58240000.0	58250000.0	16.0	11.998178482055664	3.028860092163086
1.0	58360000.0	58370000.0	18.0	12.429845809936523	3.140113353729248
1.0	58370000.0	58380000.0	10.0	12.244463920593262	3.0923361778259277
1.0	58410000.0	58420000.0	17.0	13.73408031463623	3.4748215675354004
1.0	58520000.0	58530000.0	13.0	12.038602828979492	3.039276599884033
1.0	58550000.0	58560000.0	9.0	11.289566993713379	2.846684694290161
1.0	58560000.0	58570000.0	9.0	10.866789817810059	2.7386622428894043
1.0	58580000.0	58590000.0	7.0	10.138049125671387	2.55454683303833
1.0	58640000.0	58650000.0	9.0	9.545472145080566	2.4075987339019775
1.0	58660000.0	58670000.0	9.0	10.440975189208984	2.6306843757629395
1.0	58690000.0	58700000.0	10.0	10.643911361694336	2.6820244789123535
1.0	58720000.0	58730000.0	10.0	10.62511157989502	2.6772613525390625
1.0	58810000.0	58820000.0	14.0	10.453909873962402	2.6339499950408936
1.0	58910000.0	58920000.0	15.0	6.824215888977051	1.7903190851211548
1.0	58940000.0	58950000.0	4.0	6.087812900543213	1.647862195968628
1.0	58980000.0	58990000.0	6.0	4.847044944763184	1.442073106765747
1.0	59060000.0	59070000.0	5.0	5.386815071105957	1.525747299194336
1.0	59080000.0	59090000.0	6.0	4.680081367492676	1.4182050228118896
1.0	59090000.0	59100000.0	13.0	5.498970031738281	1.544293999671936
1.0	59170000.0	59180000.0	3.0	6.300440788269043	1.6875832080841064
1.0	59190000.0	59200000.0	7.0	4.8559794425964355	1.4433830976486206
1.0	59220000.0	59230000.0	5.0	4.158255577087402	1.3503503799438477
1.0	59250000.0	59260000.0	4.0	5.2701826095581055	1.5068297386169434
1.0	59350000.0	59360000.0	3.0	4.502325534820557	1.3939262628555298
1.0	59450000.0	59460000.0	11.0	7.173854827880859	1.8624413013458252
1.0	59460000.0	59470000.0	7.0	6.491664886474609	1.7243067026138306
1.0	59500000.0	59510000.0	3.0	7.5178937911987305	1.9358470439910889
1.0	59520000.0	59530000.0	9.0	5.943545341491699	1.6215813159942627
1.0	59530000.0	59540000.0	6.0	6.8616180419921875	1.7978971004486084
1.0	59730000.0	59740000.0	9.0	6.989755153656006	1.8241382837295532
1.0	59750000.0	59760000.0	6.0	6.6183929443359375	1.749161720275879
1.0	59790000.0	59800000.0	6.0	5.324155330657959	1.5155394077301025
1.0	59820000.0	59830000.0	3.0	5.077500820159912	1.4766051769256592
1.0	59840000.0	59850000.0	2.0	4.883648872375488	1.4474022388458252
1.0	59850000.0	59860000.0	3.0	4.878683567047119	1.4466813802719116
1.0	59880000.0	59890000.0	3.0	4.711304187774658	1.4225585460662842
1.0	59900000.0	59910000.0	5.0	4.839264392852783	1.4409258365631104
1.0	59920000.0	59930000.0	5.0	4.611583232879639	1.4087203741073608
1.0	60040000.0	60050000.0	4.0	5.543564796447754	1.5517863035202026
1.0	60070000.0	60080000.0	7.0	4.557459831237793	1.4013080596923828
1.0	60160000.0	60170000.0	2.0	4.953573703765869	1.457783579826355
1.0	60210000.0	60220000.0	5.0	4.701746463775635	1.4212275743484497
1.0	60240000.0	60250000.0	5.0	4.838921546936035	1.4408349990844727
1.0	60430000.0	60440000.0	6.0	8.667484283447266	2.196342945098877
1.0	60600000.0	60610000.0	10.0	11.41763973236084	2.87953519821167
1.0	60670000.0	60680000.0	10.0	9.138981819152832	2.3087096214294434
1.0	60680000.0	60690000.0	8.0	8.496222496032715	2.1562373638153076
1.0	60800000.0	60810000.0	11.0	12.545096397399902	3.1698060035705566
1.0	60850000.0	60860000.0	15.0	11.882747650146484	2.9991183280944824
1.0	60920000.0	60930000.0	6.0	12.565653800964355	3.1751084327697754
1.0	60930000.0	60940000.0	11.0	9.765089988708496	2.4617080688476562
1.0	60970000.0	60980000.0	8.0	9.509511947631836	2.3987839221954346
1.0	60980000.0	60990000.0	10.0	10.36797046661377	2.612278699874878
1.0	61030000.0	61040000.0	14.0	7.88033390045166	2.0156238079071045
1.0	61070000.0	61080000.0	10.0	10.853606224060059	2.7353122234344482
1.0	61120000.0	61130000.0	13.0	11.763343811035156	2.9683749675750732
1.0	61130000.0	61140000.0	12.0	12.22059154510498	3.086172103881836
1.0	61150000.0	61160000.0	12.0	12.510919570922852	3.1610028743743896
1.0	61200000.0	61210000.0	9.0	11.313003540039062	2.852689743041992
1.0	61260000.0	61270000.0	11.0	12.701045036315918	3.209984302520752
1.0	61420000.0	61430000.0	8.0	9.364751815795898	2.3634116649627686
1.0	61470000.0	61480000.0	9.0	7.516979217529297	1.9356505870819092
1.0	61520000.0	61530000.0	1.0	7.061094760894775	1.838901162147522
1.0	61550000.0	61560000.0	3.0	4.474422454833984	1.3901946544647217
1.0	61650000.0	61660000.0	3.0	4.926586627960205	1.4537737369537354
1.0	61660000.0	61670000.0	2.0	4.466796875	1.3891918659210205
1.0	61680000.0	61690000.0	2.0	4.594569683074951	1.4063808917999268
1.0	61700000.0	61710000.0	9.0	4.311580657958984	1.369160771369934
1.0	61760000.0	61770000.0	4.0	4.705021858215332	1.4216835498809814
1.0	61790000.0	61800000.0	2.0	5.518594264984131	1.547590970993042
1.0	61840000.0	61850000.0	5.0	4.459384441375732	1.3882228136062622
1.0	61870000.0	61880000.0	5.0	4.702339172363281	1.4213206768035889
1.0	61920000.0	61930000.0	1.0	5.314356803894043	1.5139520168304443
1.0	62130000.0	62140000.0	3.0	5.793891906738281	1.5949254035949707
1.0	62200000.0	62210000.0	10.0	5.925396919250488	1.6183122396469116
1.0	62250000.0	62260000.0	9.0	4.53164005279541	1.397813081741333
1.0	62260000.0	62270000.0	6.0	4.324382781982422	1.3707706928253174
1.0	62280000.0	62290000.0	5.0	4.251163005828857	1.3616645336151123
1.0	62320000.0	62330000.0	5.0	4.017632484436035	1.3339790105819702
1.0	62340000.0	62350000.0	5.0	4.5893683433532715	1.405705451965332
1.0	62400000.0	62410000.0	7.0	4.707837104797363	1.4220772981643677
1.0	62470000.0	62480000.0	6.0	5.454092979431152	1.5368542671203613
1.0	62480000.0	62490000.0	2.0	5.59671688079834	1.5607932806015015
1.0	62510000.0	62520000.0	6.0	5.4721784591674805	1.5398365259170532
1.0	62520000.0	62530000.0	4.0	5.809487819671631	1.5976669788360596
1.0	62550000.0	62560000.0	6.0	5.4934282302856445	1.5433851480484009
1.0	62610000.0	62620000.0	4.0	5.401693820953369	1.5281736850738525
1.0	62660000.0	62670000.0	6.0	7.531078338623047	1.9387143850326538
1.0	62700000.0	62710000.0	6.0	8.191797256469727	2.085994005203247
1.0	62880000.0	62890000.0	8.0	7.406673431396484	1.9118680953979492
1.0	62930000.0	62940000.0	4.0	4.967167377471924	1.4598164558410645
1.0	63070000.0	63080000.0	3.0	4.835493564605713	1.440367341041565
1.0	63110000.0	63120000.0	6.0	4.684282302856445	1.418781042098999
1.0	63140000.0	63150000.0	5.0	4.946501731872559	1.456735372543335
1.0	63170000.0	63180000.0	9.0	5.591015815734863	1.5598247051239014
1.0	63190000.0	63200000.0	4.0	5.265430450439453	1.506056785583496
1.0	63240000.0	63250000.0	9.0	6.757470607757568	1.7768847942352295
1.0	63280000.0	63290000.0	3.0	5.695097923278809	1.5776898860931396
1.0	63310000.0	63320000.0	2.0	6.123114585876465	1.6543785333633423
1.0	63380000.0	63390000.0	13.0	11.338582038879395	2.8592467308044434
1.0	63400000.0	63410000.0	9.0	11.197627067565918	2.823133945465088
1.0	63460000.0	63470000.0	13.0	12.833913803100586	3.2441821098327637
1.0	63470000.0	63480000.0	8.0	13.181147575378418	3.333411455154419
1.0	63480000.0	63490000.0	13.0	13.310587882995605	3.3666038513183594
1.0	63500000.0	63510000.0	9.0	13.225420951843262	3.3447718620300293
1.0	63510000.0	63520000.0	7.0	13.038841247558594	3.2968716621398926
1.0	63570000.0	63580000.0	10.0	12.696316719055176	3.2087674140930176
1.0	63600000.0	63610000.0	13.0	14.951433181762695	3.7812862396240234
1.0	63610000.0	63620000.0	9.0	14.480374336242676	3.663661479949951
1.0	63620000.0	63630000.0	12.0	14.873430252075195	3.7619011402130127
1.0	63630000.0	63640000.0	14.0	13.727157592773438	3.47306489944458
1.0	63660000.0	63670000.0	18.0	12.97412109375	3.2802352905273438
1.0	63760000.0	63770000.0	11.0	13.318891525268555	3.368731737136841
1.0	63800000.0	63810000.0	9.0	11.437353134155273	2.884589910507202
1.0	63930000.0	63940000.0	5.0	3.9981276988983154	1.3317469358444214
1.0	63980000.0	63990000.0	6.0	4.320831298828125	1.370333194732666
1.0	64110000.0	64120000.0	7.0	4.597947120666504	1.4068232774734497
1.0	64210000.0	64220000.0	4.0	8.935453414916992	2.259890556335449
1.0	64240000.0	64250000.0	3.0	5.494274139404297	1.5435289144515991
1.0	64330000.0	64340000.0	5.0	5.571223258972168	1.5564429759979248
1.0	64420000.0	64430000.0	9.0	6.46274471282959	1.718674659729004
1.0	64490000.0	64500000.0	3.0	7.3566789627075195	1.9011459350585938
1.0	64520000.0	64530000.0	6.0	6.953061103820801	1.8165814876556396
1.0	64560000.0	64570000.0	9.0	6.8953447341918945	1.8047723770141602
1.0	64570000.0	64580000.0	7.0	6.65811014175415	1.7570278644561768
1.0	64590000.0	64600000.0	8.0	6.444671630859375	1.7152035236358643
1.0	64660000.0	64670000.0	7.0	6.372200965881348	1.7012611627578735
1.0	64780000.0	64790000.0	12.0	7.690621852874756	1.9735679626464844
1.0	64840000.0	64850000.0	13.0	8.001047134399414	2.042725086212158
1.0	64860000.0	64870000.0	7.0	8.470187187194824	2.1501662731170654
1.0	64870000.0	64880000.0	9.0	7.876690864562988	2.014815092086792
1.0	64910000.0	64920000.0	11.0	8.172654151916504	2.0816290378570557
1.0	64920000.0	64930000.0	6.0	8.298563003540039	2.110478639602661
1.0	64940000.0	64950000.0	4.0	5.0406060218811035	1.4709410667419434
1.0	65080000.0	65090000.0	6.0	5.232268810272217	1.5007840394973755
1.0	65090000.0	65100000.0	6.0	5.299351692199707	1.5115505456924438
1.0	65150000.0	65160000.0	5.0	5.079145908355713	1.476841688156128
1.0	65290000.0	65300000.0	1.0	4.258129119873047	1.3625390529632568
1.0	65510000.0	65520000.0	2.0	6.148994445800781	1.6591484546661377
1.0	65540000.0	65550000.0	10.0	8.350372314453125	2.1224138736724854
1.0	65550000.0	65560000.0	3.0	9.242801666259766	2.333807945251465
1.0	65640000.0	65650000.0	7.0	7.169403076171875	1.8615014553070068
1.0	65650000.0	65660000.0	6.0	7.516777038574219	1.9356229305267334
1.0	65660000.0	65670000.0	11.0	6.739487648010254	1.7732728719711304
1.0	65860000.0	65870000.0	6.0	7.815384864807129	2.0011754035949707
1.0	65870000.0	65880000.0	11.0	7.67235803604126	1.9695720672607422
1.0	65950000.0	65960000.0	6.0	6.595085144042969	1.7445762157440186
1.0	65980000.0	65990000.0	5.0	7.911929130554199	2.0227034091949463
1.0	66030000.0	66040000.0	6.0	8.719400405883789	2.2085864543914795
1.0	66090000.0	66100000.0	6.0	8.1880464553833	2.085143566131592
1.0	66130000.0	66140000.0	6.0	11.303679466247559	2.850297212600708
1.0	66250000.0	66260000.0	10.0	14.192398071289062	3.591123104095459
1.0	66360000.0	66370000.0	13.0	15.807243347167969	3.990990161895752
1.0	66370000.0	66380000.0	24.0	15.87370777130127	4.007048606872559
1.0	66390000.0	66400000.0	20.0	18.43284797668457	4.592341899871826
1.0	66400000.0	66410000.0	15.0	16.048507690429688	4.04904842376709
1.0	66420000.0	66430000.0	14.0	13.055442810058594	3.3011412620544434
1.0	66600000.0	66610000.0	14.0	14.236767768859863	3.6023173332214355
1.0	66640000.0	66650000.0	10.0	10.933450698852539	2.7556309700012207
1.0	66670000.0	66680000.0	14.0	11.348184585571289	2.8617019653320312
1.0	66700000.0	66710000.0	13.0	10.301183700561523	2.595484495162964
1.0	66710000.0	66720000.0	9.0	9.340993881225586	2.357635021209717
1.0	66750000.0	66760000.0	10.0	10.156332015991211	2.559138774871826
1.0	66790000.0	66800000.0	9.0	9.66484260559082	2.4369561672210693
1.0	66810000.0	66820000.0	8.0	7.91062068939209	2.0224034786224365
1.0	66820000.0	66830000.0	11.0	8.047877311706543	2.0532913208007812
1.0	66910000.0	66920000.0	14.0	11.228754997253418	2.8311045169830322
1.0	66950000.0	66960000.0	7.0	9.200406074523926	2.323539972305298
1.0	67000000.0	67010000.0	10.0	10.831869125366211	2.72977614402771
1.0	67120000.0	67130000.0	17.0	13.89832592010498	3.5166003704071045
1.0	67140000.0	67150000.0	18.0	12.44902229309082	3.1450581550598145
1.0	67150000.0	67160000.0	15.0	12.73621940612793	3.21903920173645
1.0	67200000.0	67210000.0	10.0	11.376571655273438	2.868988513946533
1.0	67280000.0	67290000.0	8.0	8.754864692687988	2.21695876121521
1.0	67290000.0	67300000.0	9.0	9.127345085144043	2.305901527404785
1.0	67300000.0	67310000.0	14.0	8.788366317749023	2.224874258041382
1.0	67340000.0	67350000.0	5.0	8.51579761505127	2.1607983112335205
1.0	67360000.0	67370000.0	6.0	6.245760917663574	1.6772451400756836
1.0	67400000.0	67410000.0	2.0	5.025190830230713	1.468578577041626
1.0	67490000.0	67500000.0	4.0	5.690442085266113	1.5768951177597046
1.0	67570000.0	67580000.0	9.0	10.521413803100586	2.651010036468506
1.0	67580000.0	67590000.0	14.0	10.979889869689941	2.7674765586853027
1.0	67590000.0	67600000.0	14.0	9.881982803344727	2.4906959533691406
1.0	67650000.0	67660000.0	11.0	11.841520309448242	2.988492488861084
1.0	67660000.0	67670000.0	9.0	11.932050704956055	3.0118203163146973
1.0	67670000.0	67680000.0	9.0	11.918675422668457	3.008373975753784
1.0	67750000.0	67760000.0	15.0	9.947600364685059	2.5070106983184814
1.0	67760000.0	67770000.0	9.0	9.20953369140625	2.3257434368133545
1.0	67790000.0	67800000.0	6.0	7.677321434020996	1.9706451892852783
1.0	67810000.0	67820000.0	8.0	6.252330780029297	1.6784842014312744
1.0	67820000.0	67830000.0	3.0	7.375964164733887	1.9052766561508179
1.0	67860000.0	67870000.0	3.0	6.561779022216797	1.738016128540039
1.0	68030000.0	68040000.0	9.0	7.966182708740234	2.034872055053711
1.0	68040000.0	68050000.0	6.0	8.712570190429688	2.206960678100586
1.0	68100000.0	68110000.0	13.0	6.2260518074035645	1.6735665798187256
1.0	68220000.0	68230000.0	0.0	4.802298069000244	1.435562252998352
1.0	68300000.0	68310000.0	2.0	5.328029155731201	1.5161458253860474
1.0	68310000.0	68320000.0	9.0	6.231240272521973	1.6745094060897827
1.0	68340000.0	68350000.0	7.0	7.913403511047363	2.0230321884155273
1.0	68360000.0	68370000.0	5.0	9.223861694335938	2.329205274581909
1.0	68380000.0	68390000.0	10.0	9.344026565551758	2.358368396759033
1.0	68450000.0	68460000.0	11.0	9.0062837600708	2.276806116104126
1.0	68460000.0	68470000.0	10.0	9.009982109069824	2.277683973312378
1.0	68660000.0	68670000.0	8.0	5.423389434814453	1.531762719154358
1.0	68770000.0	68780000.0	13.0	10.419492721557617	2.625288724899292
1.0	68780000.0	68790000.0	13.0	10.496419906616211	2.6446895599365234
1.0	68810000.0	68820000.0	7.0	11.914613723754883	3.0073299407958984
1.0	68880000.0	68890000.0	13.0	11.999397277832031	3.0291757583618164
1.0	68960000.0	68970000.0	14.0	11.851754188537598	2.991131067276001
1.0	69010000.0	69020000.0	25.0	18.38140296936035	4.58126163482666
1.0	69030000.0	69040000.0	15.0	14.779401779174805	3.738490581512451
1.0	69110000.0	69120000.0	25.0	18.859180450439453	4.682950973510742
1.0	69120000.0	69130000.0	22.0	16.741214752197266	4.212846279144287
1.0	69150000.0	69160000.0	20.0	19.30917739868164	4.7762908935546875
1.0	69160000.0	69170000.0	25.0	20.392446517944336	4.991020202636719
1.0	69170000.0	69180000.0	26.0	21.309879302978516	5.161801338195801
1.0	69350000.0	69360000.0	25.0	20.561962127685547	5.023342132568359
1.0	69380000.0	69390000.0	25.0	19.736743927001953	4.862732887268066
1.0	69470000.0	69480000.0	20.0	22.695690155029297	5.400734901428223
1.0	69550000.0	69560000.0	32.0	21.640094757080078	5.220794200897217
1.0	69650000.0	69660000.0	21.0	21.720075607299805	5.2348856925964355
1.0	69670000.0	69680000.0	34.0	22.255231857299805	5.327236652374268
1.0	69720000.0	69730000.0	23.0	24.714092254638672	5.709717750549316
1.0	69740000.0	69750000.0	19.0	23.122379302978516	5.4698166847229
1.0	69870000.0	69880000.0	31.0	25.71161460876465	5.846482276916504
1.0	69890000.0	69900000.0	20.0	24.43728256225586	5.669954776763916
1.0	69970000.0	69980000.0	26.0	20.7164363861084	5.052494049072266
1.0	69980000.0	69990000.0	25.0	22.04387092590332	5.291164398193359
1.0	70060000.0	70070000.0	29.0	20.388227462768555	4.990212917327881
1.0	70190000.0	70200000.0	19.0	22.305688858032227	5.335768222808838
1.0	70200000.0	70210000.0	15.0	19.89209747314453	4.8935980796813965
1.0	70280000.0	70290000.0	30.0	22.219472885131836	5.321171283721924
1.0	70410000.0	70420000.0	20.0	23.19801902770996	5.481847763061523
1.0	70440000.0	70450000.0	27.0	22.618003845214844	5.38793420791626
1.0	70520000.0	70530000.0	20.0	20.35932159423828	4.9846601486206055
1.0	70540000.0	70550000.0	21.0	19.27859878540039	4.770015716552734
1.0	70550000.0	70560000.0	21.0	17.764278411865234	4.446059226989746
1.0	70570000.0	70580000.0	15.0	17.158435821533203	6.282097816467285
1.0	70600000.0	70610000.0	5.0	9.561925888061523	2.411647081375122
1.0	70610000.0	70620000.0	6.0	7.806697845458984	1.9992214441299438
1.0	70640000.0	70650000.0	1.0	7.296125888824463	1.8882681131362915
1.0	70690000.0	70700000.0	3.0	4.692523002624512	1.4199366569519043
1.0	70710000.0	70720000.0	8.0	4.713028907775879	1.4228122234344482
1.0	70740000.0	70750000.0	4.0	6.337611198425293	1.6946653127670288
1.0	70770000.0	70780000.0	7.0	6.066512107849121	1.6439545154571533
1.0	70780000.0	70790000.0	2.0	6.078576564788818	1.6461875438690186
1.0	70790000.0	70800000.0	4.0	6.198168754577637	1.6683340072631836
1.0	70800000.0	70810000.0	7.0	6.763150215148926	1.7780258655548096
1.0	70950000.0	70960000.0	12.0	14.280900955200195	3.6134567260742188
1.0	71080000.0	71090000.0	27.0	21.81014633178711	5.250668048858643
1.0	71220000.0	71230000.0	29.0	26.097225189208984	5.896693229675293
1.0	71300000.0	71310000.0	24.0	25.81658935546875	5.860294342041016
1.0	71420000.0	71430000.0	26.0	24.42154312133789	5.667669773101807
1.0	71470000.0	71480000.0	25.0	17.23788070678711	12.190722465515137
1.0	71480000.0	71490000.0	16.0	18.117473602294922	4.523960113525391
1.0	71500000.0	71510000.0	12.0	16.49869728088379	4.1560211181640625
1.0	71540000.0	71550000.0	9.0	8.900884628295898	2.2516133785247803
1.0	71850000.0	71860000.0	13.0	14.374166488647461	3.636963367462158
1.0	71870000.0	71880000.0	8.0	12.693317413330078	3.207984209060669
1.0	71950000.0	71960000.0	11.0	13.661508560180664	3.456312656402588
1.0	72050000.0	72060000.0	19.0	14.004249572753906	3.543485164642334
1.0	72060000.0	72070000.0	11.0	16.21755599975586	4.089443206787109
1.0	72080000.0	72090000.0	19.0	15.835878372192383	3.997915267944336
1.0	72120000.0	72130000.0	17.0	15.647872924804688	3.9523766040802
1.0	72180000.0	72190000.0	15.0	18.438201904296875	4.593489646911621
1.0	72210000.0	72220000.0	24.0	17.238571166992188	4.327577590942383
1.0	72220000.0	72230000.0	18.0	17.27627944946289	4.336180686950684
1.0	72320000.0	72330000.0	15.0	17.78763198852539	4.4512457847595215
1.0	72400000.0	72410000.0	19.0	16.176746368408203	4.079715728759766
1.0	72430000.0	72440000.0	13.0	17.082895278930664	4.291940689086914
1.0	72550000.0	72560000.0	25.0	19.039539337158203	4.720648765563965
1.0	72560000.0	72570000.0	19.0	18.512828826904297	4.609501361846924
1.0	72660000.0	72670000.0	16.0	18.00697135925293	4.4997429847717285
1.0	72730000.0	72740000.0	11.0	13.223993301391602	3.3444061279296875
1.0	72810000.0	72820000.0	12.0	15.519122123718262	3.9210174083709717
1.0	72820000.0	72830000.0	20.0	15.198991775512695	3.8425071239471436
1.0	72900000.0	72910000.0	23.0	19.122758865356445	4.737913131713867
1.0	72920000.0	72930000.0	28.0	20.167369842529297	4.947569370269775
1.0	72930000.0	72940000.0	12.0	19.24578094482422	4.763280391693115
1.0	73080000.0	73090000.0	15.0	22.52777671813965	5.372978687286377
1.0	73120000.0	73130000.0	27.0	25.52529525756836	5.821699619293213
1.0	73200000.0	73210000.0	31.0	28.7569522857666	6.205236434936523
1.0	73240000.0	73250000.0	37.0	29.678564071655273	6.297556400299072
1.0	73270000.0	73280000.0	20.0	29.802570343017578	6.309426307678223
1.0	73290000.0	73300000.0	31.0	31.185449600219727	6.433047294616699
1.0	73320000.0	73330000.0	26.0	28.996362686157227	6.229916572570801
1.0	73340000.0	73350000.0	33.0	28.812664031982422	6.211024284362793
1.0	73550000.0	73560000.0	31.0	35.09212875366211	6.695845127105713
1.0	73620000.0	73630000.0	29.0	31.233386993408203	6.437044620513916
1.0	73650000.0	73660000.0	29.0	27.80148696899414	6.1017560958862305
1.0	73700000.0	73710000.0	21.0	30.326374053955078	6.3581390380859375
1.0	73790000.0	73800000.0	31.0	28.270681381225586	6.153573036193848
1.0	73840000.0	73850000.0	30.0	27.601421356201172	6.079064846038818
1.0	73870000.0	73880000.0	26.0	25.93155288696289	5.8752970695495605
1.0	73900000.0	73910000.0	30.0	24.9632625579834	5.744827747344971
1.0	73940000.0	73950000.0	21.0	19.909423828125	4.897019863128662
1.0	74020000.0	74030000.0	17.0	19.548664093017578	4.824974060058594
1.0	74030000.0	74040000.0	17.0	17.142398834228516	4.305594444274902
1.0	74080000.0	74090000.0	17.0	19.245718002319336	4.763271331787109
1.0	74270000.0	74280000.0	13.0	23.125709533691406	5.470346450805664
1.0	74460000.0	74470000.0	22.0	23.676898956298828	5.556522369384766
1.0	74520000.0	74530000.0	17.0	22.893512725830078	5.433021545410156
1.0	74580000.0	74590000.0	18.0	19.220937728881836	4.758177757263184
1.0	74600000.0	74610000.0	26.0	17.69156265258789	4.429850101470947
1.0	74670000.0	74680000.0	11.0	11.744898796081543	2.9636285305023193
1.0	74820000.0	74830000.0	18.0	15.654451370239258	3.9539711475372314
1.0	74840000.0	74850000.0	18.0	15.992574691772461	4.03564977645874
1.0	74870000.0	74880000.0	18.0	18.77890396118164	4.666049957275391
1.0	74960000.0	74970000.0	12.0	22.648977279663086	5.393044471740723
1.0	74970000.0	74980000.0	38.0	22.36870765686035	5.346386432647705
1.0	75000000.0	75010000.0	21.0	23.73029899597168	5.564690589904785
1.0	75130000.0	75140000.0	14.0	24.45730209350586	6.582736015319824
1.0	75140000.0	75150000.0	20.0	19.82806396484375	4.880913734436035
1.0	75170000.0	75180000.0	5.0	10.741327285766602	2.7067577838897705
1.0	75180000.0	75190000.0	6.0	10.467355728149414	2.63734769821167
1.0	75260000.0	75270000.0	27.0	23.15060806274414	5.474310874938965
1.0	75350000.0	75360000.0	41.0	31.56561851501465	6.464231967926025
1.0	75370000.0	75380000.0	26.0	31.08807373046875	6.424864292144775
1.0	75400000.0	75410000.0	38.0	30.339956283569336	6.35936975479126
1.0	75410000.0	75420000.0	29.0	32.951072692871094	6.5676774978637695
1.0	75440000.0	75450000.0	33.0	30.762170791625977	6.396910667419434
1.0	75520000.0	75530000.0	35.0	29.439550399780273	6.274308681488037
1.0	75550000.0	75560000.0	27.0	27.400131225585938	6.05587100982666
1.0	75610000.0	75620000.0	27.0	24.650876998901367	5.70070743560791
1.0	75630000.0	75640000.0	37.0	24.889638900756836	5.734522819519043
1.0	75700000.0	75710000.0	18.0	19.741901397705078	4.8637590408325195
1.0	75740000.0	75750000.0	10.0	22.3630428314209	5.345436096191406
1.0	75750000.0	75760000.0	28.0	20.13016128540039	4.940329551696777
1.0	75760000.0	75770000.0	12.0	19.520870208740234	4.81935977935791
1.0	75800000.0	75810000.0	17.0	21.60097885131836	5.2138776779174805
1.0	75820000.0	75830000.0	32.0	20.738683700561523	5.05666446685791
1.0	75920000.0	75930000.0	28.0	22.781789779663086	5.414839744567871
1.0	76000000.0	76010000.0	18.0	19.10365867614746	4.733962059020996
1.0	76060000.0	76070000.0	28.0	18.464488983154297	4.599143981933594
1.0	76070000.0	76080000.0	12.0	18.57243537902832	4.6222405433654785
1.0	76190000.0	76200000.0	6.0	7.911337375640869	2.022583484649658
1.0	76260000.0	76270000.0	11.0	10.708531379699707	2.6984245777130127
1.0	76390000.0	76400000.0	13.0	20.827421188354492	5.073254585266113
1.0	76470000.0	76480000.0	21.0	20.27815818786621	4.969033241271973
1.0	76480000.0	76490000.0	24.0	19.705408096313477	4.856472492218018
1.0	76490000.0	76500000.0	19.0	20.412433624267578	4.994845867156982
1.0	76600000.0	76610000.0	24.0	20.64117431640625	5.038327217102051
1.0	76620000.0	76630000.0	16.0	19.011653900146484	4.714848041534424
1.0	76800000.0	76810000.0	22.0	20.877079010009766	5.082499980926514
1.0	76850000.0	76860000.0	30.0	18.12176513671875	4.524903297424316
1.0	76920000.0	76930000.0	23.0	16.769756317138672	4.219493865966797
1.0	76950000.0	76960000.0	21.0	18.37799644470215	4.580532073974609
1.0	76970000.0	76980000.0	15.0	20.5977725982666	5.030125141143799
1.0	77000000.0	77010000.0	19.0	20.35674476623535	4.984169006347656
1.0	77030000.0	77040000.0	25.0	20.474781036376953	5.006763458251953
1.0	77100000.0	77110000.0	21.0	23.210887908935547	5.483889102935791
1.0	77120000.0	77130000.0	25.0	23.207111358642578	5.4832868576049805
1.0	77170000.0	77180000.0	14.0	23.913660049438477	5.592511177062988
1.0	77260000.0	77270000.0	15.0	21.795602798461914	5.248125076293945
1.0	77290000.0	77300000.0	11.0	19.507587432861328	4.81667423248291
1.0	77310000.0	77320000.0	13.0	19.223575592041016	4.758719444274902
1.0	77340000.0	77350000.0	21.0	18.548234939575195	4.617066860198975
1.0	77380000.0	77390000.0	13.0	15.00330638885498	3.7941551208496094
1.0	77450000.0	77460000.0	14.0	15.34815788269043	3.8791847229003906
1.0	77580000.0	77590000.0	7.0	9.267888069152832	2.3398730754852295
1.0	77600000.0	77610000.0	7.0	8.608152389526367	2.1823813915252686
1.0	77670000.0	77680000.0	7.0	10.061938285827637	2.5355281829833984
1.0	77680000.0	77690000.0	10.0	7.997079372406006	2.0418190956115723
1.0	77760000.0	77770000.0	16.0	16.339380264282227	4.1183695793151855
1.0	77900000.0	77910000.0	16.0	16.739883422851562	4.2125325202941895
1.0	77920000.0	77930000.0	21.0	18.742868423461914	4.658441543579102
1.0	77930000.0	77940000.0	22.0	16.902360916137695	4.250298976898193
1.0	77960000.0	77970000.0	20.0	15.858467102050781	4.003371715545654
1.0	77980000.0	77990000.0	23.0	14.16771411895752	3.584878444671631
1.0	78050000.0	78060000.0	5.0	6.6810302734375	1.7616081237792969
1.0	78120000.0	78130000.0	6.0	5.004551887512207	1.465471863746643
1.0	78240000.0	78250000.0	8.0	5.485871315002441	1.5421183109283447
1.0	78280000.0	78290000.0	8.0	4.842429161071777	1.4413843154907227
1.0	78320000.0	78330000.0	5.0	4.6136932373046875	1.4090150594711304
1.0	78330000.0	78340000.0	2.0	4.387916564941406	1.378866195678711
1.0	78360000.0	78370000.0	2.0	4.130348205566406	1.3470295667648315
1.0	78450000.0	78460000.0	7.0	5.219228267669678	1.4987144470214844
1.0	78480000.0	78490000.0	6.0	6.505818843841553	1.727068543434143
1.0	78520000.0	78530000.0	11.0	9.11647891998291	2.303283929824829
1.0	78590000.0	78600000.0	10.0	9.156523704528809	2.31292986869812
1.0	78610000.0	78620000.0	9.0	8.401571273803711	2.134246826171875
1.0	78680000.0	78690000.0	9.0	11.582995414733887	2.922001361846924
1.0	78780000.0	78790000.0	10.0	12.820782661437988	3.240812301635742
1.0	78800000.0	78810000.0	12.0	12.974084854125977	3.2802257537841797
1.0	78890000.0	78900000.0	12.0	14.72239875793457	3.7242660522460938
1.0	78980000.0	78990000.0	12.0	14.142995834350586	3.5786423683166504
1.0	79170000.0	79180000.0	18.0	16.794769287109375	4.225310325622559
1.0	79330000.0	79340000.0	19.0	23.383337020874023	5.511046886444092
1.0	79410000.0	79420000.0	25.0	20.53217124938965	5.017687797546387
1.0	79460000.0	79470000.0	25.0	21.197568893432617	5.14143705368042
1.0	79470000.0	79480000.0	21.0	21.793018341064453	5.2476725578308105
1.0	79480000.0	79490000.0	17.0	21.074478149414062	5.1189470291137695
1.0	79600000.0	79610000.0	24.0	24.9241943359375	5.73936653137207
1.0	79670000.0	79680000.0	22.0	21.925485610961914	5.270730495452881
1.0	79690000.0	79700000.0	24.0	22.42782974243164	5.3563079833984375
1.0	79710000.0	79720000.0	25.0	20.0457706451416	4.923841953277588
1.0	79770000.0	79780000.0	25.0	21.949676513671875	5.274919033050537
1.0	79800000.0	79810000.0	24.0	22.03036117553711	5.288841724395752
1.0	79830000.0	79840000.0	22.0	24.59376335144043	5.692534446716309
1.0	79850000.0	79860000.0	21.0	23.18582534790039	5.479910850524902
1.0	79870000.0	79880000.0	29.0	22.30341148376465	5.335385322570801
1.0	79890000.0	79900000.0	18.0	22.382625579833984	5.348727703094482
1.0	79910000.0	79920000.0	30.0	20.637617111206055	5.037654876708984
1.0	79930000.0	79940000.0	26.0	24.397811889648438	5.664218425750732
1.0	79970000.0	79980000.0	12.0	15.939982414245605	4.023004531860352
1.0	79980000.0	79990000.0	15.0	21.124225616455078	5.128060340881348
1.0	79990000.0	80000000.0	29.0	21.047719955444336	5.1140336990356445
1.0	80020000.0	80030000.0	22.0	24.529508590698242	5.683295249938965
1.0	80030000.0	80040000.0	18.0	18.713680267333984	4.652264595031738
1.0	80080000.0	80090000.0	17.0	24.460107803344727	5.673263072967529
1.0	80100000.0	80110000.0	19.0	20.90592384338379	5.08785343170166
1.0	80140000.0	80150000.0	22.0	21.522701263427734	5.199967861175537
1.0	80150000.0	80160000.0	24.0	19.2044677734375	4.754786491394043
1.0	80230000.0	80240000.0	24.0	20.087005615234375	4.931906700134277
1.0	80250000.0	80260000.0	20.0	22.862953186035156	5.428061485290527
1.0	80260000.0	80270000.0	16.0	23.41783332824707	5.516440391540527
1.0	80290000.0	80300000.0	18.0	20.294349670410156	4.972156047821045
1.0	80500000.0	80510000.0	19.0	18.400257110595703	4.585324764251709
1.0	80520000.0	80530000.0	16.0	18.31526756286621	4.566985130310059
1.0	80530000.0	80540000.0	17.0	18.785001754760742	4.667337417602539
1.0	80540000.0	80550000.0	16.0	19.276905059814453	4.769671440124512
1.0	80570000.0	80580000.0	17.0	21.50182342529297	5.196249485015869
1.0	80620000.0	80630000.0	21.0	22.282705307006836	5.331888198852539
1.0	80700000.0	80710000.0	24.0	22.03640365600586	5.289880275726318
1.0	80710000.0	80720000.0	30.0	25.759624481201172	5.85281229019165
1.0	80740000.0	80750000.0	33.0	24.828075408935547	5.725862979888916
1.0	80770000.0	80780000.0	24.0	22.625991821289062	5.389251708984375
1.0	80790000.0	80800000.0	25.0	22.51643943786621	5.37109375
1.0	80900000.0	80910000.0	22.0	21.238452911376953	5.148862361907959
1.0	81000000.0	81010000.0	20.0	18.565139770507812	4.620682716369629
1.0	81020000.0	81030000.0	22.0	19.148582458496094	4.743255138397217
1.0	81060000.0	81070000.0	25.0	23.052440643310547	5.458632946014404
1.0	81320000.0	81330000.0	20.0	19.27478790283203	4.769239902496338
1.0	81420000.0	81430000.0	14.0	20.570919036865234	5.025043487548828
1.0	81440000.0	81450000.0	28.0	19.430057525634766	4.800952434539795
1.0	81460000.0	81470000.0	22.0	20.438467025756836	4.999832630157471
1.0	81500000.0	81510000.0	17.0	18.396692276000977	4.584561347961426
1.0	81580000.0	81590000.0	16.0	19.810142517089844	4.877349853515625
1.0	81680000.0	81690000.0	17.0	17.723054885864258	4.436878204345703
1.0	81690000.0	81700000.0	14.0	14.301119804382324	3.6185600757598877
1.0	81740000.0	81750000.0	21.0	17.599533081054688	4.409248352050781
1.0	81780000.0	81790000.0	10.0	15.831364631652832	3.9968230724334717
1.0	81820000.0	81830000.0	12.0	16.28826332092285	4.106245994567871
1.0	81900000.0	81910000.0	19.0	16.90150260925293	4.250097274780273
1.0	81920000.0	81930000.0	19.0	14.854024887084961	3.7570762634277344
1.0	81930000.0	81940000.0	13.0	13.79383659362793	3.490034580230713
1.0	82050000.0	82060000.0	12.0	13.858019828796387	3.5063529014587402
1.0	82070000.0	82080000.0	15.0	13.993014335632324	3.5406322479248047
1.0	82080000.0	82090000.0	17.0	14.630617141723633	3.701326370239258
1.0	82100000.0	82110000.0	18.0	14.492965698242188	3.66682505607605
1.0	82120000.0	82130000.0	22.0	13.370384216308594	3.381917953491211
1.0	82150000.0	82160000.0	9.0	13.242810249328613	3.3492259979248047
1.0	82180000.0	82190000.0	7.0	13.320775032043457	3.3692164421081543
1.0	82190000.0	82200000.0	17.0	12.120140075683594	3.060293436050415
1.0	82280000.0	82290000.0	6.0	9.086419105529785	2.29603910446167
1.0	82410000.0	82420000.0	2.0	8.036392211914062	2.0506949424743652
1.0	82430000.0	82440000.0	5.0	8.340696334838867	2.1201510429382324
1.0	82480000.0	82490000.0	7.0	11.870020866394043	2.9958364963531494
1.0	82500000.0	82510000.0	14.0	11.685338020324707	2.9483180046081543
1.0	82570000.0	82580000.0	10.0	13.561056137084961	3.430685043334961
1.0	82650000.0	82660000.0	13.0	12.271267890930176	3.099235773086548
1.0	82690000.0	82700000.0	8.0	11.753263473510742	2.965790033340454
1.0	82830000.0	82840000.0	14.0	13.064453125	3.303462266921997
1.0	82860000.0	82870000.0	14.0	13.355178833007812	3.3780226707458496
1.0	82960000.0	82970000.0	10.0	13.334358215332031	3.3727004528045654
1.0	82980000.0	82990000.0	20.0	11.921439170837402	3.0090839862823486
1.0	83020000.0	83030000.0	11.0	13.370765686035156	3.382019519805908
1.0	83080000.0	83090000.0	12.0	15.256265640258789	3.8566081523895264
1.0	83170000.0	83180000.0	12.0	13.834790229797363	3.5004467964172363
1.0	83190000.0	83200000.0	17.0	14.302244186401367	3.6188392639160156
1.0	83200000.0	83210000.0	12.0	13.560586929321289	3.4305644035339355
1.0	83230000.0	83240000.0	18.0	14.3203763961792	3.6234097480773926
1.0	83300000.0	83310000.0	12.0	11.91537094116211	3.007521867752075
1.0	83330000.0	83340000.0	7.0	12.910237312316895	3.263817548751831
1.0	83350000.0	83360000.0	9.0	12.89716911315918	3.260460376739502
1.0	83380000.0	83390000.0	12.0	11.294084548950195	2.8478426933288574
1.0	83410000.0	83420000.0	9.0	11.575080871582031	2.9199671745300293
1.0	83450000.0	83460000.0	13.0	11.9319486618042	3.0118002891540527
1.0	83460000.0	83470000.0	9.0	11.109041213989258	2.800475597381592
1.0	83780000.0	83790000.0	1.0	3.583057403564453	1.2889180183410645
1.0	83860000.0	83870000.0	1.0	3.904069423675537	1.3212767839431763
1.0	83870000.0	83880000.0	0.0	4.106927394866943	1.3442491292953491
1.0	83890000.0	83900000.0	3.0	4.131550312042236	1.3471843004226685
1.0	83920000.0	83930000.0	1.0	5.166764259338379	1.4904401302337646
1.0	83990000.0	84000000.0	9.0	8.76153564453125	2.2185375690460205
1.0	84040000.0	84050000.0	6.0	11.896247863769531	3.002589702606201
1.0	84070000.0	84080000.0	12.0	11.078341484069824	2.792614698410034
1.0	84100000.0	84110000.0	13.0	10.818024635314941	2.7262511253356934
1.0	84120000.0	84130000.0	13.0	12.220932006835938	3.086257219314575
1.0	84130000.0	84140000.0	15.0	12.0642671585083	3.0458812713623047
1.0	84150000.0	84160000.0	7.0	10.082855224609375	2.5407629013061523
1.0	84210000.0	84220000.0	11.0	10.393861770629883	2.6188254356384277
1.0	84230000.0	84240000.0	9.0	7.550869941711426	1.9430242776870728
1.0	84240000.0	84250000.0	10.0	9.352747917175293	2.3604938983917236
1.0	84250000.0	84260000.0	10.0	9.225695610046387	2.3296492099761963
1.0	84290000.0	84300000.0	11.0	8.066604614257812	2.0575273036956787
1.0	84300000.0	84310000.0	9.0	8.660167694091797	2.194608211517334
1.0	84410000.0	84420000.0	7.0	6.477124214172363	1.721475601196289
1.0	84430000.0	84440000.0	6.0	7.838768005371094	2.0063421726226807
1.0	84490000.0	84500000.0	16.0	8.100316047668457	2.0651743412017822
1.0	84530000.0	84540000.0	12.0	7.321549892425537	1.8936545848846436
1.0	84550000.0	84560000.0	5.0	6.479783058166504	1.7219938039779663
1.0	84560000.0	84570000.0	7.0	7.164072513580322	1.8603756427764893
1.0	84590000.0	84600000.0	5.0	6.125012397766113	1.6547222137451172
1.0	84620000.0	84630000.0	1.0	5.31479549407959	1.514008641242981
1.0	84650000.0	84660000.0	13.0	5.118747711181641	1.4829803705215454
1.0	84660000.0	84670000.0	8.0	5.218807220458984	1.4986586570739746
1.0	84670000.0	84680000.0	4.0	5.181607246398926	1.4927791357040405
1.0	84740000.0	84750000.0	13.0	7.272913932800293	1.8833423852920532
1.0	84800000.0	84810000.0	8.0	7.826686859130859	2.003664493560791
1.0	84810000.0	84820000.0	5.0	7.544882297515869	1.9417083263397217
1.0	84900000.0	84910000.0	4.0	6.775049686431885	1.7804025411605835
1.0	84960000.0	84970000.0	3.0	3.9584274291992188	1.3273253440856934
1.0	84990000.0	85000000.0	2.0	5.433856010437012	1.5334911346435547
1.0	85020000.0	85030000.0	1.0	5.140288352966309	1.486315131187439
1.0	85050000.0	85060000.0	3.0	6.865994930267334	1.7988083362579346
1.0	85110000.0	85120000.0	4.0	4.8806657791137695	1.4469764232635498
1.0	85230000.0	85240000.0	4.0	6.637439727783203	1.7529351711273193
1.0	85360000.0	85370000.0	6.0	9.015207290649414	2.278946876525879
1.0	85370000.0	85380000.0	12.0	7.8335676193237305	2.0051987171173096
1.0	85380000.0	85390000.0	6.0	8.772643089294434	2.2211661338806152
1.0	85410000.0	85420000.0	17.0	7.490580081939697	1.9299389123916626
1.0	85430000.0	85440000.0	10.0	8.973336219787598	2.2689309120178223
1.0	85460000.0	85470000.0	7.0	7.774616241455078	1.9921185970306396
1.0	85510000.0	85520000.0	10.0	6.465821266174316	1.719291090965271
1.0	85520000.0	85530000.0	9.0	7.453581809997559	1.9219410419464111
1.0	85570000.0	85580000.0	3.0	5.860989093780518	1.6067737340927124
1.0	85640000.0	85650000.0	7.0	4.292472839355469	1.366771936416626
1.0	85650000.0	85660000.0	3.0	3.8673248291015625	1.3173807859420776
1.0	85740000.0	85750000.0	3.0	5.945335388183594	1.6219021081924438
1.0	85760000.0	85770000.0	3.0	4.058041095733643	1.3386294841766357
1.0	85780000.0	85790000.0	4.0	4.084051609039307	1.3415836095809937
1.0	85790000.0	85800000.0	2.0	4.384878158569336	1.3784816265106201
1.0	85820000.0	85830000.0	3.0	3.9404244422912598	1.3253381252288818
1.0	85860000.0	85870000.0	2.0	4.360917568206787	1.3754290342330933
1.0	85950000.0	85960000.0	5.0	5.171043395996094	1.491145133972168
1.0	86120000.0	86130000.0	4.0	4.423774242401123	1.3835694789886475
1.0	86130000.0	86140000.0	4.0	4.620965003967285	1.4099851846694946
1.0	86170000.0	86180000.0	4.0	6.064428806304932	1.6435543298721313
1.0	86230000.0	86240000.0	4.0	7.62078332901001	1.9582653045654297
1.0	86270000.0	86280000.0	12.0	8.494359016418457	2.155806303024292
1.0	86490000.0	86500000.0	7.0	10.332097053527832	2.6032631397247314
1.0	86650000.0	86660000.0	16.0	9.326144218444824	2.3540258407592773
1.0	86710000.0	86720000.0	10.0	9.0869140625	2.2961761951446533
1.0	86760000.0	86770000.0	8.0	7.964898109436035	2.034575939178467
1.0	86800000.0	86810000.0	7.0	7.5937066078186035	1.9523292779922485
1.0	86880000.0	86890000.0	3.0	6.894339084625244	1.8045928478240967
1.0	86930000.0	86940000.0	6.0	8.345788955688477	2.1213507652282715
1.0	86940000.0	86950000.0	11.0	8.986371040344238	2.2720463275909424
1.0	86950000.0	86960000.0	14.0	9.347707748413086	2.3592700958251953
1.0	87020000.0	87030000.0	7.0	9.850564956665039	2.482887029647827
1.0	87060000.0	87070000.0	8.0	9.867825508117676	2.4871718883514404
1.0	87170000.0	87180000.0	7.0	6.095818519592285	1.6493377685546875
1.0	87200000.0	87210000.0	2.0	5.171881198883057	1.4912887811660767
1.0	87290000.0	87300000.0	11.0	7.688329219818115	1.973073959350586
1.0	87310000.0	87320000.0	9.0	8.504461288452148	2.158158779144287
1.0	87340000.0	87350000.0	3.0	5.9512553215026855	1.622968316078186
1.0	87380000.0	87390000.0	12.0	8.047200202941895	2.053131580352783
1.0	87410000.0	87420000.0	4.0	5.900890827178955	1.6138947010040283
1.0	87470000.0	87480000.0	10.0	6.236712455749512	1.675551414489746
1.0	87580000.0	87590000.0	4.0	7.9174299240112305	2.023923397064209
1.0	87590000.0	87600000.0	14.0	7.627174377441406	1.9596474170684814
1.0	87620000.0	87630000.0	8.0	10.596185684204102	2.669917583465576
1.0	87720000.0	87730000.0	18.0	11.243490219116211	2.834890842437744
1.0	87730000.0	87740000.0	12.0	11.629623413085938	2.9339869022369385
1.0	87740000.0	87750000.0	16.0	11.472688674926758	2.893655300140381
1.0	87780000.0	87790000.0	11.0	11.212480545043945	2.8269340991973877
1.0	87790000.0	87800000.0	4.0	7.146030426025391	1.8565998077392578
1.0	87920000.0	87930000.0	15.0	10.912188529968262	2.7502126693725586
1.0	87960000.0	87970000.0	7.0	12.211122512817383	3.0837340354919434
1.0	87980000.0	87990000.0	10.0	12.849902153015137	3.248298168182373
1.0	87990000.0	88000000.0	12.0	12.754669189453125	3.223780393600464
1.0	88180000.0	88190000.0	14.0	11.253965377807617	2.8375675678253174
1.0	88220000.0	88230000.0	7.0	10.6292724609375	2.6783156394958496
1.0	88290000.0	88300000.0	6.0	11.408251762390137	2.8771259784698486
1.0	88300000.0	88310000.0	13.0	10.520160675048828	2.65069842338562
1.0	88310000.0	88320000.0	13.0	9.47551155090332	2.3904500007629395
1.0	88330000.0	88340000.0	6.0	10.263533592224121	2.5860190391540527
1.0	88340000.0	88350000.0	8.0	11.629903793334961	2.9340577125549316
1.0	88360000.0	88370000.0	12.0	11.017743110656738	2.7771477699279785
1.0	88410000.0	88420000.0	9.0	12.147950172424316	3.0674514770507812
1.0	88440000.0	88450000.0	11.0	11.816131591796875	2.9819579124450684
1.0	88490000.0	88500000.0	10.0	13.595968246459961	3.4395904541015625
1.0	88570000.0	88580000.0	3.0	12.552063941955566	3.1716103553771973
1.0	88580000.0	88590000.0	14.0	13.081395149230957	3.3078129291534424
1.0	88620000.0	88630000.0	13.0	13.385836601257324	3.3858768939971924
1.0	88650000.0	88660000.0	14.0	13.360433578491211	3.379361391067505
1.0	88710000.0	88720000.0	18.0	12.194195747375488	3.0793776512145996
1.0	88790000.0	88800000.0	9.0	14.184404373168945	3.5891025066375732
1.0	88800000.0	88810000.0	14.0	12.05262565612793	3.0428898334503174
1.0	88890000.0	88900000.0	18.0	16.583683013916016	4.175990104675293
1.0	88950000.0	88960000.0	12.0	14.684713363647461	3.7148540019989014
1.0	88960000.0	88970000.0	12.0	14.796388626098633	3.742720127105713
1.0	89200000.0	89210000.0	5.0	5.100111484527588	1.4801025390625
1.0	89260000.0	89270000.0	5.0	4.922479152679443	1.453179121017456
1.0	89280000.0	89290000.0	6.0	5.250241279602051	1.5036473274230957
1.0	89290000.0	89300000.0	4.0	4.796323299407959	1.4346821308135986
1.0	89420000.0	89430000.0	3.0	4.607311248779297	1.4081312417984009
1.0	89430000.0	89440000.0	6.0	4.357719898223877	1.3750282526016235
1.0	89450000.0	89460000.0	0.0	4.788303852081299	1.4335275888442993
1.0	89460000.0	89470000.0	4.0	5.424790382385254	1.532012939453125
1.0	89530000.0	89540000.0	11.0	4.82766056060791	1.4392282962799072
1.0	89570000.0	89580000.0	8.0	5.1477179527282715	1.4874916076660156
1.0	89640000.0	89650000.0	10.0	8.270898818969727	2.104123592376709
1.0	89720000.0	89730000.0	9.0	8.826017379760742	2.2338149547576904
1.0	89760000.0	89770000.0	14.0	8.812671661376953	2.230649471282959
1.0	89850000.0	89860000.0	2.0	7.069850921630859	1.8407211303710938
1.0	89930000.0	89940000.0	3.0	5.235004425048828	1.5012423992156982
1.0	89990000.0	90000000.0	6.0	4.6909356117248535	1.4197134971618652
1.0	90010000.0	90020000.0	6.0	4.085515975952148	1.3417466878890991
1.0	90030000.0	90040000.0	6.0	4.372191429138184	1.3768932819366455
1.0	90040000.0	90050000.0	4.0	4.577591896057129	1.4040629863739014
1.0	90140000.0	90150000.0	3.0	5.134177207946777	1.4853571653366089
1.0	90240000.0	90250000.0	7.0	6.565035343170166	1.7386382818222046
1.0	90270000.0	90280000.0	1.0	6.281059265136719	1.6839309930801392
1.0	90320000.0	90330000.0	4.0	4.4671807289123535	1.3892537355422974
1.0	90360000.0	90370000.0	6.0	4.2408766746521	1.360382080078125
1.0	90380000.0	90390000.0	3.0	4.683443546295166	1.4186513423919678
1.0	90430000.0	90440000.0	7.0	6.590135097503662	1.7435888051986694
1.0	90440000.0	90450000.0	2.0	7.106865882873535	1.8484385013580322
1.0	90450000.0	90460000.0	6.0	6.388197422027588	1.7043275833129883
1.0	90460000.0	90470000.0	3.0	4.984055995941162	1.4623653888702393
1.0	90720000.0	90730000.0	9.0	11.212214469909668	2.826855182647705
1.0	90740000.0	90750000.0	9.0	9.868692398071289	2.487394094467163
1.0	90900000.0	90910000.0	10.0	10.97070026397705	2.7651333808898926
1.0	90910000.0	90920000.0	8.0	10.611190795898438	2.673727512359619
1.0	90990000.0	91000000.0	9.0	12.573328971862793	3.177079677581787
1.0	91060000.0	91070000.0	17.0	13.66380786895752	3.4569106101989746
1.0	91250000.0	91260000.0	10.0	13.053766250610352	3.30070424079895
1.0	91270000.0	91280000.0	12.0	12.431462287902832	3.140526294708252
1.0	91530000.0	91540000.0	9.0	12.739797592163086	3.21996808052063
1.0	91590000.0	91600000.0	16.0	15.28429889678955	3.86350679397583
1.0	91640000.0	91650000.0	13.0	14.762471199035645	3.734264373779297
1.0	91740000.0	91750000.0	8.0	10.05522632598877	2.5338542461395264
1.0	91770000.0	91780000.0	15.0	11.604146003723145	2.9274497032165527
1.0	91790000.0	91800000.0	12.0	12.404966354370117	3.133697986602783
1.0	91820000.0	91830000.0	14.0	11.409360885620117	2.8774025440216064
1.0	91920000.0	91930000.0	13.0	12.407971382141113	3.1344830989837646
1.0	91930000.0	91940000.0	21.0	13.051025390625	3.300006866455078
1.0	92000000.0	92010000.0	14.0	10.536626815795898	2.654855251312256
1.0	92010000.0	92020000.0	8.0	11.449397087097168	2.887673854827881
1.0	92040000.0	92050000.0	14.0	8.394628524780273	2.1326513290405273
1.0	92110000.0	92120000.0	13.0	9.547730445861816	2.4081616401672363
1.0	92140000.0	92150000.0	8.0	7.3002729415893555	1.8891452550888062
1.0	92190000.0	92200000.0	4.0	6.6982245445251465	1.7650312185287476
1.0	92360000.0	92370000.0	14.0	9.58468246459961	2.417232036590576
1.0	92380000.0	92390000.0	8.0	10.3353853225708	2.604081630706787
1.0	92400000.0	92410000.0	9.0	11.70234203338623	2.9526925086975098
1.0	92460000.0	92470000.0	9.0	10.792109489440918	2.7196555137634277
1.0	92470000.0	92480000.0	9.0	11.940679550170898	3.014040470123291
1.0	92510000.0	92520000.0	12.0	9.35038948059082	2.359928846359253
1.0	92540000.0	92550000.0	8.0	7.957112789154053	2.032841205596924
1.0	92550000.0	92560000.0	5.0	7.760630130767822	1.9890142679214478
1.0	92570000.0	92580000.0	6.0	7.886865139007568	2.017075777053833
1.0	92640000.0	92650000.0	4.0	6.249941825866699	1.6780204772949219
1.0	92670000.0	92680000.0	17.0	7.84555196762085	2.007871627807617
1.0	92780000.0	92790000.0	6.0	5.215282917022705	1.4981082677841187
1.0	92830000.0	92840000.0	6.0	5.385489463806152	1.5255423784255981
1.0	92870000.0	92880000.0	13.0	8.776982307434082	2.2222018241882324
1.0	92920000.0	92930000.0	8.0	10.168329238891602	2.5621371269226074
1.0	92930000.0	92940000.0	3.0	7.826120853424072	2.003542423248291
1.0	92940000.0	92950000.0	8.0	8.77938461303711	2.22275447845459
1.0	92960000.0	92970000.0	17.0	8.76250171661377	2.218754291534424
1.0	92970000.0	92980000.0	9.0	7.129051208496094	1.8530524969100952
1.0	93020000.0	93030000.0	11.0	6.412764549255371	1.7090444564819336
1.0	93040000.0	93050000.0	9.0	5.871588706970215	1.6086772680282593
1.0	93170000.0	93180000.0	6.0	5.264684200286865	1.5059491395950317
1.0	93280000.0	93290000.0	7.0	5.838855743408203	1.6028633117675781
1.0	93300000.0	93310000.0	4.0	3.186974287033081	1.256110668182373
1.0	93330000.0	93340000.0	4.0	5.3506879806518555	1.519832968711853
1.0	93360000.0	93370000.0	5.0	4.3442277908325195	1.3733222484588623
1.0	93460000.0	93470000.0	4.0	6.308994293212891	1.6891990900039673
1.0	93520000.0	93530000.0	7.0	7.249930381774902	1.8784509897232056
1.0	93560000.0	93570000.0	4.0	4.668713569641113	1.4166154861450195
1.0	93600000.0	93610000.0	1.0	3.9637858867645264	1.3279240131378174
1.0	93620000.0	93630000.0	2.0	3.954066514968872	1.3268382549285889
1.0	93640000.0	93650000.0	3.0	3.0093748569488525	1.2442737817764282
1.0	93650000.0	93660000.0	4.0	3.63946270942688	1.294206976890564
1.0	93860000.0	93870000.0	6.0	4.844493389129639	1.4416766166687012
1.0	93890000.0	93900000.0	3.0	5.9183030128479	1.6170097589492798
1.0	93900000.0	93910000.0	2.0	4.852256774902344	1.4428212642669678
1.0	93960000.0	93970000.0	1.0	4.403975486755371	1.3810155391693115
1.0	94040000.0	94050000.0	5.0	3.49884033203125	1.2812466621398926
1.0	94220000.0	94230000.0	4.0	5.137613296508789	1.4858815670013428
1.0	94490000.0	94500000.0	8.0	6.629248142242432	1.7513335943222046
1.0	94510000.0	94520000.0	2.0	6.556751251220703	1.7370268106460571
1.0	94550000.0	94560000.0	6.0	7.767362117767334	1.9905132055282593
1.0	94580000.0	94590000.0	15.0	6.398387432098389	1.706291913986206
1.0	94620000.0	94630000.0	7.0	7.756642818450928	1.9881515502929688
1.0	94680000.0	94690000.0	3.0	5.228419303894043	1.5001683235168457
1.0	94690000.0	94700000.0	4.0	4.814708232879639	1.4373362064361572
1.0	94700000.0	94710000.0	5.0	5.4873809814453125	1.542351245880127
1.0	94730000.0	94740000.0	9.0	5.4050374031066895	1.5287331342697144
1.0	94740000.0	94750000.0	4.0	5.524674415588379	1.5486133098602295
1.0	94760000.0	94770000.0	4.0	5.822830677032471	1.6000020503997803
1.0	94820000.0	94830000.0	5.0	6.237370491027832	1.6756856441497803
1.0	94900000.0	94910000.0	2.0	3.9634575843811035	1.3278708457946777
1.0	95010000.0	95020000.0	3.0	4.344458103179932	1.3733224868774414
1.0	95110000.0	95120000.0	3.0	4.30610466003418	1.3684800863265991
1.0	95130000.0	95140000.0	0.0	4.4677348136901855	1.3893438577651978
1.0	95170000.0	95180000.0	7.0	3.960634231567383	1.3275656700134277
1.0	95210000.0	95220000.0	1.0	4.594788074493408	1.4064061641693115
1.0	95250000.0	95260000.0	6.0	3.9045844078063965	1.3213708400726318
1.0	95260000.0	95270000.0	4.0	4.609134197235107	1.4083731174468994
1.0	95280000.0	95290000.0	5.0	3.7517294883728027	1.3053454160690308
1.0	95300000.0	95310000.0	4.0	4.33659553527832	1.3723300695419312
1.0	95320000.0	95330000.0	2.0	4.3341546058654785	1.372026801109314
1.0	95410000.0	95420000.0	4.0	4.524815559387207	1.3969511985778809
1.0	95420000.0	95430000.0	7.0	4.649355888366699	1.4138904809951782
1.0	95450000.0	95460000.0	5.0	4.772078037261963	1.4312227964401245
1.0	95460000.0	95470000.0	1.0	5.182102680206299	1.492861032485962
1.0	95480000.0	95490000.0	3.0	5.074723243713379	1.4761991500854492
1.0	95490000.0	95500000.0	6.0	5.361155986785889	1.5215365886688232
1.0	95540000.0	95550000.0	8.0	7.702045440673828	1.9760990142822266
1.0	95600000.0	95610000.0	9.0	6.1882829666137695	1.6664841175079346
1.0	95680000.0	95690000.0	8.0	6.444512844085693	1.715174913406372
1.0	95720000.0	95730000.0	7.0	7.596926212310791	1.953049898147583
1.0	95850000.0	95860000.0	14.0	14.05913257598877	3.5573973655700684
1.0	95880000.0	95890000.0	12.0	15.903352737426758	4.014180660247803
1.0	95890000.0	95900000.0	15.0	16.128868103027344	4.0682806968688965
1.0	96010000.0	96020000.0	13.0	16.944713592529297	4.26009464263916
1.0	96100000.0	96110000.0	16.0	18.45490837097168	4.597081184387207
1.0	96170000.0	96180000.0	14.0	18.248218536376953	4.552450656890869
1.0	96240000.0	96250000.0	22.0	19.69510269165039	4.854406356811523
1.0	96300000.0	96310000.0	17.0	20.182193756103516	4.950451850891113
1.0	96320000.0	96330000.0	21.0	18.247411727905273	4.5522780418396
1.0	96420000.0	96430000.0	20.0	16.033748626708984	4.045514106750488
1.0	96480000.0	96490000.0	14.0	16.46014404296875	4.146927833557129
1.0	96580000.0	96590000.0	14.0	15.775186538696289	3.9832444190979004
1.0	96700000.0	96710000.0	8.0	10.303945541381836	2.5961718559265137
1.0	96720000.0	96730000.0	13.0	15.861541748046875	4.004116058349609
1.0	96760000.0	96770000.0	15.0	15.742284774780273	3.9752838611602783
1.0	96770000.0	96780000.0	13.0	14.789421081542969	3.740978240966797
1.0	96780000.0	96790000.0	15.0	15.899693489074707	4.013305187225342
1.0	96790000.0	96800000.0	18.0	17.037349700927734	4.281469345092773
1.0	96960000.0	96970000.0	22.0	19.300508499145508	4.7745137214660645
1.0	97000000.0	97010000.0	17.0	20.094602584838867	4.9333906173706055
1.0	97100000.0	97110000.0	15.0	15.193841934204102	3.8412442207336426
1.0	97130000.0	97140000.0	26.0	17.850675582885742	4.46524715423584
1.0	97290000.0	97300000.0	9.0	10.652541160583496	2.6842122077941895
1.0	97440000.0	97450000.0	15.0	19.465105056762695	4.808065891265869
1.0	97490000.0	97500000.0	23.0	18.76006317138672	4.662075519561768
1.0	97530000.0	97540000.0	10.0	16.856090545654297	4.239567279815674
1.0	97580000.0	97590000.0	9.0	11.598978042602539	2.9261221885681152
1.0	97680000.0	97690000.0	13.0	7.834368705749512	2.0053815841674805
1.0	97720000.0	97730000.0	9.0	8.128814697265625	2.071631908416748
1.0	97780000.0	97790000.0	5.0	6.193539619445801	1.667456030845642
1.0	97790000.0	97800000.0	8.0	8.177984237670898	2.0828237533569336
1.0	97840000.0	97850000.0	15.0	9.47555160522461	2.39046049118042
1.0	97850000.0	97860000.0	9.0	9.356012344360352	2.361297845840454
1.0	97860000.0	97870000.0	8.0	9.070570945739746	2.2922329902648926
1.0	97950000.0	97960000.0	10.0	9.74591064453125	2.456969976425171
1.0	97970000.0	97980000.0	16.0	9.831424713134766	2.4781413078308105
1.0	98110000.0	98120000.0	11.0	8.570399284362793	2.1735522747039795
1.0	98180000.0	98190000.0	12.0	8.000704765319824	2.0426313877105713
1.0	98220000.0	98230000.0	8.0	7.87354040145874	2.014112949371338
1.0	98250000.0	98260000.0	8.0	7.487082004547119	1.9291880130767822
1.0	98380000.0	98390000.0	13.0	7.859261989593506	2.010934352874756
1.0	98450000.0	98460000.0	14.0	14.219827651977539	3.598046064376831
1.0	98530000.0	98540000.0	13.0	15.460577011108398	3.906719207763672
1.0	98540000.0	98550000.0	17.0	15.704641342163086	3.9661483764648438
1.0	98580000.0	98590000.0	17.0	15.076772689819336	3.8123340606689453
1.0	98630000.0	98640000.0	20.0	16.941848754882812	4.259440898895264
1.0	98640000.0	98650000.0	17.0	17.003644943237305	4.2736992835998535
1.0	98670000.0	98680000.0	19.0	13.732905387878418	3.4745254516601562
1.0	98690000.0	98700000.0	21.0	17.0314998626709	4.280123233795166
1.0	98770000.0	98780000.0	17.0	17.49271011352539	4.385228157043457
1.0	98830000.0	98840000.0	19.0	15.268925666809082	3.8597252368927
1.0	98850000.0	98860000.0	12.0	13.016650199890137	3.291180372238159
1.0	98880000.0	98890000.0	16.0	15.424398422241211	3.8978800773620605
1.0	98920000.0	98930000.0	15.0	16.77054786682129	4.219677925109863
1.0	98950000.0	98960000.0	19.0	17.359548568725586	4.355105400085449
1.0	98970000.0	98980000.0	15.0	15.591445922851562	3.9386494159698486
1.0	98990000.0	99000000.0	27.0	19.32102394104004	4.778712272644043
1.0	99020000.0	99030000.0	18.0	20.197046279907227	4.95333194732666
1.0	99090000.0	99100000.0	20.0	18.504966735839844	4.607824325561523
1.0	99120000.0	99130000.0	18.0	9.473166465759277	2.3898677825927734
1.0	99130000.0	99140000.0	6.0	12.420709609985352	3.1377594470977783
1.0	99150000.0	99160000.0	8.0	10.169391632080078	2.562398672103882
1.0	99180000.0	99190000.0	3.0	12.203722953796387	3.0818209648132324
1.0	99190000.0	99200000.0	10.0	10.793928146362305	2.7201194763183594
1.0	99210000.0	99220000.0	5.0	10.83814525604248	2.731374740600586
1.0	99290000.0	99300000.0	19.0	18.278919219970703	4.559111595153809
1.0	99330000.0	99340000.0	17.0	19.897441864013672	4.8946533203125
1.0	99360000.0	99370000.0	16.0	18.77761459350586	4.665780544281006
1.0	99400000.0	99410000.0	18.0	21.626489639282227	5.21838903427124
1.0	99470000.0	99480000.0	15.0	20.25927734375	4.965386390686035
1.0	99480000.0	99490000.0	21.0	20.258665084838867	4.965266227722168
1.0	99600000.0	99610000.0	19.0	21.7263240814209	5.235984802246094
1.0	99660000.0	99670000.0	23.0	19.244441986083984	4.763009071350098
1.0	99720000.0	99730000.0	22.0	18.40888786315918	4.58718204498291
1.0	99770000.0	99780000.0	17.0	18.428226470947266	4.591348171234131
1.0	99780000.0	99790000.0	22.0	17.398136138916016	4.363853454589844
1.0	99940000.0	99950000.0	11.0	11.059608459472656	2.7878456115722656
1.0	100000000.0	100010000.0	20.0	9.853510856628418	2.4836277961730957
1.0	100050000.0	100060000.0	16.0	8.395390510559082	2.132831573486328
1.0	100080000.0	100090000.0	11.0	8.256876945495605	2.100893020629883
1.0	100120000.0	100130000.0	3.0	5.482260704040527	1.5415048599243164
1.0	100170000.0	100180000.0	3.0	5.411827087402344	1.5298542976379395
1.0	100190000.0	100200000.0	8.0	5.094017505645752	1.479155421257019
1.0	100210000.0	100220000.0	5.0	5.2999138832092285	1.5116281509399414
1.0	100220000.0	100230000.0	3.0	5.03695011138916	1.4703829288482666
1.0	100230000.0	100240000.0	7.0	6.223477363586426	1.673081398010254
1.0	100280000.0	100290000.0	6.0	6.244937419891357	1.6770942211151123
1.0	100300000.0	100310000.0	10.0	6.482054710388184	1.7224462032318115
1.0	100340000.0	100350000.0	5.0	5.132723808288574	1.4851335287094116
1.0	100390000.0	100400000.0	7.0	6.840126037597656	1.7935514450073242
1.0	100430000.0	100440000.0	8.0	5.121960163116455	1.4834805727005005
1.0	100440000.0	100450000.0	2.0	5.188974857330322	1.493949294090271
1.0	100460000.0	100470000.0	2.0	4.956054210662842	1.4581670761108398
1.0	100490000.0	100500000.0	9.0	4.679022789001465	1.418059229850769
1.0	100530000.0	100540000.0	2.0	4.485527038574219	1.3916579484939575
1.0	100540000.0	100550000.0	3.0	4.2183380126953125	1.3576550483703613
1.0	100670000.0	100680000.0	9.0	5.214474201202393	1.4979701042175293
1.0	100800000.0	100810000.0	12.0	8.412664413452148	2.1368207931518555
1.0	100840000.0	100850000.0	9.0	5.638362884521484	1.5679441690444946
1.0	100920000.0	100930000.0	7.0	5.30310583114624	1.5121489763259888
1.0	101010000.0	101020000.0	11.0	10.53381633758545	2.6541547775268555
1.0	101050000.0	101060000.0	13.0	11.618460655212402	2.931119918823242
1.0	101120000.0	101130000.0	20.0	10.918723106384277	2.7518677711486816
1.0	101170000.0	101180000.0	10.0	12.82946491241455	3.2430408000946045
1.0	101320000.0	101330000.0	10.0	11.149641990661621	2.810868978500366
1.0	101400000.0	101410000.0	3.0	4.770528316497803	1.4309979677200317
1.0	101420000.0	101430000.0	5.0	4.271025657653809	1.3641248941421509
1.0	101430000.0	101440000.0	1.0	4.351437568664551	1.3742097616195679
1.0	101470000.0	101480000.0	1.0	4.539260387420654	1.3988643884658813
1.0	101490000.0	101500000.0	5.0	5.351418495178223	1.519926905632019
1.0	101550000.0	101560000.0	1.0	8.805322647094727	2.2289140224456787
1.0	101680000.0	101690000.0	20.0	15.391980171203613	3.8899264335632324
1.0	101730000.0	101740000.0	23.0	17.69487953186035	4.430584907531738
1.0	101750000.0	101760000.0	11.0	18.913837432861328	4.694417476654053
1.0	101770000.0	101780000.0	18.0	18.112619400024414	4.5228986740112305
1.0	101810000.0	101820000.0	26.0	19.428739547729492	4.800684452056885
1.0	101860000.0	101870000.0	19.0	22.530380249023438	5.373411178588867
1.0	101870000.0	101880000.0	11.0	22.74625587463379	5.409029483795166
1.0	101920000.0	101930000.0	13.0	21.913497924804688	5.268656253814697
1.0	101990000.0	102000000.0	25.0	20.628210067749023	5.035882949829102
1.0	102080000.0	102090000.0	19.0	24.535755157470703	5.684194564819336
1.0	102170000.0	102180000.0	22.0	22.787540435791016	5.415780067443848
1.0	102250000.0	102260000.0	22.0	24.51158332824707	5.680709362030029
1.0	102440000.0	102450000.0	25.0	25.964702606201172	5.879600524902344
1.0	102450000.0	102460000.0	21.0	23.193212509155273	5.481084823608398
1.0	102610000.0	102620000.0	15.0	24.488035202026367	5.677303314208984
1.0	102690000.0	102700000.0	29.0	24.294254302978516	5.649093151092529
1.0	102720000.0	102730000.0	36.0	25.3643856048584	5.8000168800354
1.0	102760000.0	102770000.0	30.0	29.274639129638672	6.257987022399902
1.0	102780000.0	102790000.0	28.0	26.432937622070312	5.939235687255859
1.0	102790000.0	102800000.0	23.0	26.377361297607422	5.932267189025879
1.0	102960000.0	102970000.0	24.0	31.587671279907227	6.466002464294434
1.0	103030000.0	103040000.0	28.0	24.378925323486328	5.661465644836426
1.0	103040000.0	103050000.0	32.0	29.561100006103516	6.286193370819092
1.0	103080000.0	103090000.0	32.0	30.6892032623291	6.390528202056885
1.0	103110000.0	103120000.0	19.0	29.146129608154297	6.2451066970825195
1.0	103230000.0	103240000.0	28.0	29.791461944580078	6.308370113372803
1.0	103240000.0	103250000.0	29.0	27.957000732421875	6.119148254394531
1.0	103310000.0	103320000.0	46.0	27.575973510742188	6.076152801513672
1.0	103460000.0	103470000.0	29.0	22.405174255371094	5.352511405944824
1.0	103490000.0	103500000.0	16.0	21.30232810974121	5.160433769226074
1.0	103600000.0	103610000.0	33.0	22.25494384765625	5.3271918296813965
1.0	103650000.0	103660000.0	33.0	24.56644058227539	5.688607692718506
1.0	103770000.0	103780000.0	21.0	17.606510162353516	12.255553245544434
1.0	104010000.0	104020000.0	13.0	7.481240749359131	1.9279323816299438
1.0	104020000.0	104030000.0	13.0	6.828520774841309	1.7911980152130127
1.0	104030000.0	104040000.0	13.0	7.527834415435791	1.9380241632461548
1.0	104340000.0	104350000.0	28.0	16.729171752929688	4.210038661956787
1.0	104420000.0	104430000.0	32.0	22.48933219909668	5.366581916809082
1.0	104430000.0	104440000.0	32.0	26.964946746826172	6.004461765289307
1.0	104470000.0	104480000.0	24.0	26.102214813232422	5.897331237792969
1.0	104530000.0	104540000.0	30.0	26.326345443725586	5.925844192504883
1.0	104610000.0	104620000.0	40.0	28.488174438476562	6.176934719085693
1.0	104620000.0	104630000.0	22.0	25.605846405029297	5.832451820373535
1.0	104670000.0	104680000.0	24.0	31.621295928955078	6.468695640563965
1.0	104680000.0	104690000.0	28.0	29.51596450805664	6.281792640686035
1.0	104730000.0	104740000.0	30.0	30.057830810546875	6.333452224731445
1.0	104750000.0	104760000.0	38.0	33.200443267822266	6.5845947265625
1.0	104810000.0	104820000.0	27.0	32.31724166870117	6.522341728210449
1.0	104880000.0	104890000.0	37.0	31.15018081665039	6.4300947189331055
1.0	104890000.0	104900000.0	30.0	31.187509536743164	6.433219909667969
1.0	104930000.0	104940000.0	19.0	31.849945068359375	6.486766815185547
1.0	104940000.0	104950000.0	25.0	32.5922966003418	6.542428493499756
1.0	104960000.0	104970000.0	24.0	31.083179473876953	6.424452304840088
1.0	104980000.0	104990000.0	32.0	33.04408645629883	6.574048042297363
1.0	105010000.0	105020000.0	30.0	32.50532150268555	6.536142826080322
1.0	105040000.0	105050000.0	39.0	33.36198043823242	6.595274925231934
1.0	105110000.0	105120000.0	31.0	29.692127227783203	6.298861503601074
1.0	105180000.0	105190000.0	28.0	29.485198974609375	6.278787612915039
1.0	105210000.0	105220000.0	29.0	29.546070098876953	6.284729957580566
1.0	105250000.0	105260000.0	25.0	26.553455352783203	5.9542460441589355
1.0	105360000.0	105370000.0	18.0	19.450000762939453	4.804996013641357
1.0	105370000.0	105380000.0	29.0	28.403331756591797	6.16787052154541
1.0	105390000.0	105400000.0	23.0	23.88838768005371	5.588699817657471
1.0	105410000.0	105420000.0	25.0	22.450664520263672	5.360126495361328
1.0	105420000.0	105430000.0	37.0	26.358489990234375	5.92989444732666
1.0	105430000.0	105440000.0	29.0	25.944835662841797	5.877023696899414
1.0	105510000.0	105520000.0	27.0	25.699838638305664	5.844925880432129
1.0	105550000.0	105560000.0	29.0	27.627517700195312	6.082045555114746
1.0	105640000.0	105650000.0	24.0	26.875452041625977	5.993674278259277
1.0	105660000.0	105670000.0	35.0	26.803058624267578	5.984893798828125
1.0	105700000.0	105710000.0	29.0	29.435043334960938	6.273869514465332
1.0	105780000.0	105790000.0	30.0	29.217456817626953	6.252274036407471
1.0	105860000.0	105870000.0	32.0	33.42522430419922	6.599394798278809
1.0	106000000.0	106010000.0	35.0	30.524242401123047	6.375938415527344
1.0	106040000.0	106050000.0	30.0	27.233983993530273	6.036447525024414
1.0	106080000.0	106090000.0	39.0	32.120635986328125	6.507596492767334
1.0	106170000.0	106180000.0	29.0	30.093063354492188	6.336728096008301
1.0	106230000.0	106240000.0	38.0	26.861093521118164	5.991937160491943
1.0	106290000.0	106300000.0	32.0	26.793819427490234	5.9837727546691895
1.0	106300000.0	106310000.0	27.0	26.856945037841797	5.9914350509643555
1.0	106320000.0	106330000.0	22.0	27.329172134399414	6.047608375549316
1.0	106330000.0	106340000.0	34.0	26.134490966796875	5.901468276977539
1.0	106410000.0	106420000.0	36.0	27.610164642333984	6.0800652503967285
1.0	106470000.0	106480000.0	26.0	34.16780090332031	6.645267486572266
1.0	106560000.0	106570000.0	25.0	24.977319717407227	5.746788024902344
1.0	106580000.0	106590000.0	24.0	29.437068939208984	6.2740678787231445
1.0	106640000.0	106650000.0	26.0	27.61052894592285	6.080105781555176
1.0	106720000.0	106730000.0	43.0	28.51862144470215	6.180172920227051
1.0	106750000.0	106760000.0	26.0	26.80575942993164	5.9852213859558105
1.0	106810000.0	106820000.0	13.0	24.871078491210938	5.731914520263672
1.0	106830000.0	106840000.0	35.0	22.779495239257812	5.414467811584473
1.0	106890000.0	106900000.0	20.0	24.059722900390625	5.614411354064941
1.0	106900000.0	106910000.0	31.0	24.90005874633789	5.7359819412231445
1.0	106920000.0	106930000.0	16.0	23.596004486083984	5.544088840484619
1.0	106960000.0	106970000.0	24.0	25.84408187866211	5.86389684677124
1.0	106970000.0	106980000.0	23.0	22.984567642211914	5.447725772857666
1.0	107040000.0	107050000.0	16.0	21.73459243774414	5.237435817718506
1.0	107120000.0	107130000.0	19.0	23.997364044189453	5.605088710784912
1.0	107170000.0	107180000.0	21.0	21.64394187927246	5.221471786499023
1.0	107190000.0	107200000.0	21.0	21.42972183227539	5.183361053466797
1.0	107280000.0	107290000.0	24.0	19.877573013305664	4.890722751617432
1.0	107350000.0	107360000.0	17.0	21.435617446899414	5.184419631958008
1.0	107360000.0	107370000.0	17.0	18.950641632080078	4.702116966247559
1.0	107430000.0	107440000.0	16.0	19.3731746673584	4.789370536804199
1.0	107450000.0	107460000.0	26.0	19.121944427490234	4.737746238708496
1.0	107510000.0	107520000.0	23.0	15.843660354614258	3.9997916221618652
1.0	107540000.0	107550000.0	14.0	16.900646209716797	4.2498955726623535
1.0	107580000.0	107590000.0	18.0	19.097370147705078	4.7326555252075195
1.0	107600000.0	107610000.0	4.0	12.24822998046875	3.093297243118286
[truncated: 47,568 more rows]
