# Supplementary material for: Genome-wide mapping of somatic mutation rates uncovers drivers of cancer
Source: Nat Biotechnol. 2022 Jun 20;40(11):1634–43. doi: 10.1038/s41587-022-01353-8 (PMC9646522; doi:10.1038/s41587-022-01353-8)
Supplement: Supplementary file 4 — Regions and model predictions for each fold of each cancer for which a deep learning model was trained. Regions that were filtered are also listed along with their respective model predictions. [file 41587_2022_1353_MOESM4_ESM.zip › kfold_results/Lung_tumors/fold_4.txt]

CHROM	START	END	Y_TRUE	Y_PRED	STD
1.0	770000.0	780000.0	2.0	3.8557746410369873	1.8024723529815674
1.0	930000.0	940000.0	5.0	6.65301513671875	2.654768705368042
1.0	970000.0	980000.0	6.0	5.149572849273682	2.1715221405029297
1.0	990000.0	1000000.0	3.0	6.7478437423706055	2.6419219970703125
1.0	1010000.0	1020000.0	6.0	5.043214797973633	2.124706268310547
1.0	1160000.0	1170000.0	8.0	5.4753618240356445	2.290935516357422
1.0	1190000.0	1200000.0	7.0	4.813809394836426	2.0720248222351074
1.0	1200000.0	1210000.0	3.0	6.3169660568237305	2.5247089862823486
1.0	1270000.0	1280000.0	3.0	5.15640115737915	2.1729588508605957
1.0	1300000.0	1310000.0	10.0	5.638566017150879	2.331921339035034
1.0	1450000.0	1460000.0	8.0	5.485129356384277	2.2530689239501953
1.0	1460000.0	1470000.0	7.0	5.517424583435059	2.2644753456115723
1.0	1480000.0	1490000.0	14.0	5.114027976989746	2.1566317081451416
1.0	1490000.0	1500000.0	13.0	4.958405494689941	2.11500883102417
1.0	1700000.0	1710000.0	6.0	4.778792381286621	2.1045498847961426
1.0	1710000.0	1720000.0	5.0	4.444417476654053	1.9888496398925781
1.0	1730000.0	1740000.0	3.0	4.306543827056885	1.9259393215179443
1.0	1740000.0	1750000.0	8.0	4.318531513214111	1.9363524913787842
1.0	1770000.0	1780000.0	4.0	4.489766597747803	1.9805126190185547
1.0	1790000.0	1800000.0	1.0	4.98949670791626	2.113152027130127
1.0	1820000.0	1830000.0	9.0	6.153050422668457	2.5615696907043457
1.0	1860000.0	1870000.0	9.0	8.522892951965332	3.185204267501831
1.0	1910000.0	1920000.0	12.0	10.001289367675781	3.593142032623291
1.0	1970000.0	1980000.0	5.0	7.910275459289551	3.0221142768859863
1.0	2020000.0	2030000.0	9.0	5.589934349060059	2.3174896240234375
1.0	2060000.0	2070000.0	7.0	5.309513092041016	2.222442626953125
1.0	2090000.0	2100000.0	3.0	4.810655117034912	2.087684154510498
1.0	2160000.0	2170000.0	6.0	5.577317714691162	2.389648675918579
1.0	2240000.0	2250000.0	1.0	4.589896202087402	2.0212554931640625
1.0	2360000.0	2370000.0	4.0	5.177303314208984	2.195424795150757
1.0	2500000.0	2510000.0	11.0	8.522595405578613	3.1696059703826904
1.0	2710000.0	2720000.0	13.0	11.86685562133789	4.009924411773682
1.0	2790000.0	2800000.0	15.0	14.024141311645508	4.453188896179199
1.0	2930000.0	2940000.0	19.0	14.937294006347656	4.687207221984863
1.0	2990000.0	3000000.0	5.0	12.568739891052246	4.264743804931641
1.0	3040000.0	3050000.0	6.0	8.24893569946289	3.1146531105041504
1.0	3080000.0	3090000.0	6.0	6.7173357009887695	2.641745090484619
1.0	3110000.0	3120000.0	11.0	8.810276985168457	3.277611255645752
1.0	3120000.0	3130000.0	6.0	8.408193588256836	3.163881778717041
1.0	3210000.0	3220000.0	6.0	8.311712265014648	3.15990948677063
1.0	3290000.0	3300000.0	2.0	8.097213745117188	3.0658488273620605
1.0	3310000.0	3320000.0	7.0	6.961217403411865	2.757683038711548
1.0	3400000.0	3410000.0	7.0	5.652138710021973	2.35780668258667
1.0	3510000.0	3520000.0	4.0	5.961667537689209	2.4586100578308105
1.0	3670000.0	3680000.0	7.0	7.685079097747803	2.9792349338531494
1.0	3710000.0	3720000.0	5.0	6.983557224273682	2.9061119556427
1.0	3720000.0	3730000.0	6.0	6.637740135192871	2.638014554977417
1.0	3760000.0	3770000.0	3.0	4.357046604156494	1.945171594619751
1.0	3770000.0	3780000.0	4.0	5.373108863830566	2.2904725074768066
1.0	3800000.0	3810000.0	1.0	3.8355751037597656	1.8049293756484985
1.0	3810000.0	3820000.0	8.0	4.519872665405273	1.995772361755371
1.0	4040000.0	4050000.0	10.0	11.104490280151367	3.846414089202881
1.0	4170000.0	4180000.0	8.0	14.151751518249512	4.488849639892578
1.0	4180000.0	4190000.0	12.0	13.875862121582031	4.429614543914795
1.0	4220000.0	4230000.0	15.0	13.432554244995117	4.338761329650879
1.0	4230000.0	4240000.0	11.0	13.502710342407227	4.352949619293213
1.0	4260000.0	4270000.0	12.0	14.104104995727539	4.475713729858398
1.0	4310000.0	4320000.0	8.0	15.601348876953125	4.764134407043457
1.0	4340000.0	4350000.0	17.0	15.413330078125	4.724478244781494
1.0	4440000.0	4450000.0	26.0	17.555110931396484	5.069533348083496
1.0	4460000.0	4470000.0	19.0	17.702184677124023	5.092087745666504
1.0	4530000.0	4540000.0	12.0	19.013614654541016	5.280047416687012
1.0	4550000.0	4560000.0	18.0	17.87986183166504	5.1230998039245605
1.0	4560000.0	4570000.0	15.0	18.04986572265625	5.137652397155762
1.0	4640000.0	4650000.0	13.0	17.1163387298584	5.005972385406494
1.0	4670000.0	4680000.0	10.0	16.854633331298828	4.912615776062012
1.0	4730000.0	4740000.0	22.0	16.171091079711914	4.857213020324707
1.0	4750000.0	4760000.0	14.0	16.368581771850586	4.8864827156066895
1.0	4770000.0	4780000.0	12.0	16.008495330810547	4.820851802825928
1.0	4780000.0	4790000.0	19.0	16.262897491455078	4.869268417358398
1.0	4790000.0	4800000.0	17.0	16.327735900878906	4.876614093780518
1.0	4800000.0	4810000.0	12.0	16.24666976928711	4.864657402038574
1.0	4910000.0	4920000.0	16.0	16.719444274902344	4.9517107009887695
1.0	4930000.0	4940000.0	24.0	16.151235580444336	4.850193500518799
1.0	5160000.0	5170000.0	10.0	15.472986221313477	4.7356486320495605
1.0	5180000.0	5190000.0	18.0	15.701095581054688	4.780412197113037
1.0	5210000.0	5220000.0	14.0	16.182998657226562	4.850909233093262
1.0	5230000.0	5240000.0	24.0	15.717480659484863	4.774415016174316
1.0	5240000.0	5250000.0	12.0	15.349003791809082	4.699427604675293
1.0	5270000.0	5280000.0	15.0	15.225789070129395	4.690593719482422
1.0	5300000.0	5310000.0	17.0	16.252328872680664	4.859591007232666
1.0	5310000.0	5320000.0	9.0	16.658828735351562	4.92703104019165
1.0	5330000.0	5340000.0	16.0	16.758176803588867	4.944538116455078
1.0	5360000.0	5370000.0	14.0	15.180157661437988	4.67932653427124
1.0	5370000.0	5380000.0	14.0	15.492570877075195	4.734845161437988
1.0	5400000.0	5410000.0	13.0	16.352680206298828	4.873791217803955
1.0	5470000.0	5480000.0	16.0	15.490488052368164	4.738032817840576
1.0	5520000.0	5530000.0	17.0	14.817248344421387	4.605170249938965
1.0	5560000.0	5570000.0	11.0	13.294157028198242	4.340951442718506
1.0	5570000.0	5580000.0	9.0	13.606348037719727	4.407742500305176
1.0	5630000.0	5640000.0	13.0	11.494316101074219	3.923745632171631
1.0	5760000.0	5770000.0	13.0	13.595295906066895	4.381697177886963
1.0	5780000.0	5790000.0	22.0	12.315077781677246	4.101748466491699
1.0	5810000.0	5820000.0	10.0	13.286343574523926	4.303958415985107
1.0	5840000.0	5850000.0	10.0	13.218984603881836	4.313891887664795
1.0	5850000.0	5860000.0	6.0	13.383929252624512	4.358826637268066
1.0	5870000.0	5880000.0	15.0	12.87877082824707	4.261142730712891
1.0	5900000.0	5910000.0	16.0	13.743586540222168	4.466866970062256
1.0	5910000.0	5920000.0	6.0	11.365290641784668	3.940290927886963
1.0	6120000.0	6130000.0	7.0	7.016383171081543	2.787416934967041
1.0	6280000.0	6290000.0	5.0	5.286139965057373	2.2010326385498047
1.0	6290000.0	6300000.0	3.0	5.5766921043396	2.2742137908935547
1.0	6300000.0	6310000.0	13.0	7.3958940505981445	2.848688840866089
1.0	6350000.0	6360000.0	8.0	5.033817291259766	2.1272778511047363
1.0	6380000.0	6390000.0	3.0	5.505349159240723	2.264277696609497
1.0	6450000.0	6460000.0	6.0	6.5483245849609375	2.6448116302490234
1.0	6520000.0	6530000.0	1.0	5.881461143493652	2.3919243812561035
1.0	6550000.0	6560000.0	5.0	5.8631672859191895	2.441405773162842
1.0	6590000.0	6600000.0	6.0	4.6009650230407715	2.0114684104919434
1.0	6620000.0	6630000.0	13.0	7.403423309326172	2.8963146209716797
1.0	6820000.0	6830000.0	8.0	7.60602331161499	2.9502010345458984
1.0	6960000.0	6970000.0	6.0	6.269931793212891	2.5522875785827637
1.0	6990000.0	7000000.0	6.0	7.127829551696777	2.8211734294891357
1.0	7000000.0	7010000.0	5.0	7.626771450042725	2.9616432189941406
1.0	7050000.0	7060000.0	8.0	8.289288520812988	3.1301398277282715
1.0	7170000.0	7180000.0	9.0	9.63966178894043	3.48681640625
1.0	7220000.0	7230000.0	15.0	10.048710823059082	3.580406665802002
1.0	7290000.0	7300000.0	11.0	10.29564380645752	3.640512466430664
1.0	7320000.0	7330000.0	11.0	8.895204544067383	3.290656566619873
1.0	7410000.0	7420000.0	11.0	9.810874938964844	3.5266811847686768
1.0	7480000.0	7490000.0	10.0	9.599117279052734	3.4756908416748047
1.0	7510000.0	7520000.0	7.0	8.935094833374023	3.3181896209716797
1.0	7580000.0	7590000.0	9.0	8.238731384277344	3.123708486557007
1.0	7650000.0	7660000.0	8.0	8.23151969909668	3.0967509746551514
1.0	7750000.0	7760000.0	6.0	7.486147403717041	2.9309990406036377
1.0	7770000.0	7780000.0	4.0	5.757974147796631	2.3989148139953613
1.0	7780000.0	7790000.0	3.0	6.131206035614014	2.5204784870147705
1.0	7790000.0	7800000.0	9.0	5.254010200500488	2.23101806640625
1.0	7820000.0	7830000.0	2.0	5.634067535400391	2.350721836090088
1.0	7830000.0	7840000.0	4.0	4.711543083190918	2.075684070587158
1.0	7890000.0	7900000.0	4.0	4.51499605178833	1.9925830364227295
1.0	7910000.0	7920000.0	8.0	5.713259696960449	2.393576145172119
1.0	7960000.0	7970000.0	5.0	6.157362461090088	2.5266504287719727
1.0	8060000.0	8070000.0	3.0	4.629427433013916	2.0244598388671875
1.0	8120000.0	8130000.0	5.0	4.915820121765137	2.1246654987335205
1.0	8170000.0	8180000.0	2.0	5.6857805252075195	2.389786720275879
1.0	8220000.0	8230000.0	5.0	5.414322853088379	2.3083183765411377
1.0	8250000.0	8260000.0	4.0	5.772913932800293	2.412330389022827
1.0	8330000.0	8340000.0	4.0	5.892272472381592	2.4572129249572754
1.0	8340000.0	8350000.0	6.0	5.76608943939209	2.4096784591674805
1.0	8410000.0	8420000.0	2.0	4.359092712402344	1.9478158950805664
1.0	8500000.0	8510000.0	4.0	4.308701515197754	1.932326316833496
1.0	8570000.0	8580000.0	4.0	4.5331878662109375	1.988306999206543
1.0	8620000.0	8630000.0	3.0	4.31369161605835	1.927252173423767
1.0	8680000.0	8690000.0	2.0	4.266002655029297	1.9168325662612915
1.0	8710000.0	8720000.0	6.0	4.168824195861816	1.8856217861175537
1.0	8740000.0	8750000.0	3.0	3.9938011169433594	1.8409831523895264
1.0	8790000.0	8800000.0	7.0	4.109800815582275	1.868849515914917
1.0	8850000.0	8860000.0	3.0	4.379067897796631	1.9471772909164429
1.0	9020000.0	9030000.0	8.0	7.642128944396973	2.9571261405944824
1.0	9080000.0	9090000.0	6.0	6.525990962982178	2.642876625061035
1.0	9090000.0	9100000.0	6.0	8.609075546264648	3.2387943267822266
1.0	9100000.0	9110000.0	6.0	6.6734490394592285	2.6896965503692627
1.0	9170000.0	9180000.0	2.0	4.553325176239014	1.9959204196929932
1.0	9200000.0	9210000.0	3.0	5.082818508148193	2.1869421005249023
1.0	9220000.0	9230000.0	1.0	4.583437442779541	2.029322862625122
1.0	9280000.0	9290000.0	8.0	6.595550537109375	2.6616852283477783
1.0	9370000.0	9380000.0	5.0	5.676497459411621	2.3329710960388184
1.0	9450000.0	9460000.0	7.0	8.248163223266602	3.1212410926818848
1.0	9500000.0	9510000.0	3.0	8.073049545288086	3.0609326362609863
1.0	9520000.0	9530000.0	5.0	7.895028114318848	3.0345394611358643
1.0	9590000.0	9600000.0	5.0	6.576327323913574	2.603444814682007
1.0	9610000.0	9620000.0	2.0	4.965476989746094	2.115283250808716
1.0	9630000.0	9640000.0	2.0	4.9062066078186035	2.0975987911224365
1.0	9640000.0	9650000.0	4.0	5.679976940155029	2.3783459663391113
1.0	9660000.0	9670000.0	5.0	4.952210426330566	2.108182430267334
1.0	9800000.0	9810000.0	3.0	4.548881530761719	1.9953101873397827
1.0	9840000.0	9850000.0	8.0	4.5910468101501465	2.00480318069458
1.0	9880000.0	9890000.0	3.0	5.375190734863281	2.326385021209717
1.0	9960000.0	9970000.0	3.0	4.6766276359558105	2.051147937774658
1.0	10110000.0	10120000.0	5.0	4.749049186706543	2.0546791553497314
1.0	10150000.0	10160000.0	4.0	4.9641828536987305	2.1130166053771973
1.0	10240000.0	10250000.0	5.0	5.292144298553467	2.2200894355773926
1.0	10250000.0	10260000.0	4.0	7.184695243835449	2.8523452281951904
1.0	10260000.0	10270000.0	7.0	7.044648170471191	2.8377346992492676
1.0	10380000.0	10390000.0	4.0	3.9950995445251465	1.8384917974472046
1.0	10510000.0	10520000.0	5.0	4.496478080749512	1.9863617420196533
1.0	10540000.0	10550000.0	6.0	4.152246952056885	1.8820598125457764
1.0	10550000.0	10560000.0	2.0	4.282303810119629	1.9232733249664307
1.0	10580000.0	10590000.0	5.0	4.09487247467041	1.8617229461669922
1.0	10690000.0	10700000.0	5.0	4.602446556091309	2.008512496948242
1.0	10720000.0	10730000.0	7.0	4.378485202789307	1.9481086730957031
1.0	10750000.0	10760000.0	3.0	4.933581352233887	2.1022260189056396
1.0	10770000.0	10780000.0	9.0	4.713138103485107	2.0538930892944336
1.0	10890000.0	10900000.0	8.0	5.990517616271973	2.470524787902832
1.0	10910000.0	10920000.0	6.0	6.8541154861450195	2.7277138233184814
1.0	10940000.0	10950000.0	8.0	7.0112810134887695	2.7816405296325684
1.0	11090000.0	11100000.0	6.0	5.404064178466797	2.2511754035949707
1.0	11250000.0	11260000.0	5.0	3.969430446624756	1.832414984703064
1.0	11260000.0	11270000.0	2.0	4.045022964477539	1.858648657798767
1.0	11270000.0	11280000.0	5.0	4.052257537841797	1.8612792491912842
1.0	11460000.0	11470000.0	7.0	11.92177677154541	4.016966819763184
1.0	11520000.0	11530000.0	16.0	11.35114860534668	3.888989210128784
1.0	11540000.0	11550000.0	11.0	11.901899337768555	4.004297733306885
1.0	11610000.0	11620000.0	11.0	11.737743377685547	3.975400447845459
1.0	11640000.0	11650000.0	16.0	10.737824440002441	3.7579264640808105
1.0	11750000.0	11760000.0	11.0	7.816690921783447	2.9807300567626953
1.0	11780000.0	11790000.0	6.0	7.649556636810303	2.916996717453003
1.0	11790000.0	11800000.0	8.0	6.140316009521484	2.49214506149292
1.0	11820000.0	11830000.0	10.0	9.125646591186523	3.3624489307403564
1.0	11890000.0	11900000.0	6.0	5.201240062713623	2.177189350128174
1.0	11910000.0	11920000.0	6.0	8.102100372314453	3.078941822052002
1.0	11940000.0	11950000.0	8.0	10.207647323608398	3.629376173019409
1.0	11990000.0	12000000.0	2.0	6.1954450607299805	2.4601547718048096
1.0	12010000.0	12020000.0	4.0	5.399426460266113	2.2350783348083496
1.0	12040000.0	12050000.0	5.0	5.386723041534424	2.2986464500427246
1.0	12090000.0	12100000.0	6.0	6.2049736976623535	2.4968478679656982
1.0	12120000.0	12130000.0	3.0	7.807787895202637	3.001394748687744
1.0	12170000.0	12180000.0	7.0	7.230947017669678	2.832247257232666
1.0	12190000.0	12200000.0	7.0	6.719995021820068	2.684926986694336
1.0	12210000.0	12220000.0	3.0	6.800865173339844	2.7128422260284424
1.0	12240000.0	12250000.0	3.0	7.706428527832031	2.9701409339904785
1.0	12270000.0	12280000.0	4.0	6.524599552154541	2.624209403991699
1.0	12300000.0	12310000.0	2.0	4.306339263916016	1.928696632385254
1.0	12480000.0	12490000.0	3.0	4.2160139083862305	1.9022687673568726
1.0	12640000.0	12650000.0	0.0	4.658008098602295	2.0270848274230957
1.0	12700000.0	12710000.0	7.0	6.775876522064209	2.7140285968780518
1.0	12760000.0	12770000.0	4.0	9.133003234863281	3.3627381324768066
1.0	12860000.0	12870000.0	21.0	8.050700187683105	3.1199848651885986
1.0	13790000.0	13800000.0	13.0	7.376481533050537	2.8959760665893555
1.0	13840000.0	13850000.0	12.0	8.640783309936523	3.226081132888794
1.0	13850000.0	13860000.0	7.0	8.691434860229492	3.2415714263916016
1.0	13860000.0	13870000.0	13.0	8.98178482055664	3.30810546875
1.0	13870000.0	13880000.0	7.0	9.254290580749512	3.3982276916503906
1.0	13920000.0	13930000.0	4.0	6.761308193206787	2.6557869911193848
1.0	13990000.0	14000000.0	7.0	6.60683536529541	2.636241912841797
1.0	14010000.0	14020000.0	11.0	6.424233913421631	2.593428373336792
1.0	14020000.0	14030000.0	9.0	6.355952262878418	2.6218068599700928
1.0	14090000.0	14100000.0	3.0	4.892848014831543	2.0945966243743896
1.0	14120000.0	14130000.0	6.0	4.331524848937988	1.934597373008728
1.0	14170000.0	14180000.0	4.0	5.60263729095459	2.366210460662842
1.0	14190000.0	14200000.0	7.0	6.030096530914307	2.5069541931152344
1.0	14220000.0	14230000.0	4.0	6.853911399841309	2.743978977203369
1.0	14230000.0	14240000.0	8.0	6.733499050140381	2.70833683013916
1.0	14240000.0	14250000.0	3.0	7.012159824371338	2.788942337036133
1.0	14280000.0	14290000.0	10.0	6.906477928161621	2.753079652786255
1.0	14410000.0	14420000.0	2.0	7.095298767089844	2.812321186065674
1.0	14430000.0	14440000.0	5.0	6.766268730163574	2.7090256214141846
1.0	14480000.0	14490000.0	6.0	7.941762447357178	3.0457940101623535
1.0	14490000.0	14500000.0	9.0	7.693167686462402	2.9789745807647705
1.0	14600000.0	14610000.0	5.0	7.364359378814697	2.8875625133514404
1.0	14620000.0	14630000.0	9.0	6.9939069747924805	2.777482509613037
1.0	14840000.0	14850000.0	3.0	6.639717102050781	2.614649772644043
1.0	14910000.0	14920000.0	12.0	7.554437160491943	2.938506841659546
1.0	15080000.0	15090000.0	9.0	7.246611595153809	2.8398141860961914
1.0	15100000.0	15110000.0	8.0	7.893707275390625	3.030414581298828
1.0	15110000.0	15120000.0	7.0	7.216353416442871	2.83606219291687
1.0	15130000.0	15140000.0	7.0	7.880328178405762	3.024838447570801
1.0	15170000.0	15180000.0	7.0	7.6199631690979	2.948983669281006
1.0	15260000.0	15270000.0	10.0	5.449223518371582	2.272732973098755
1.0	15350000.0	15360000.0	5.0	4.438837051391602	1.9644086360931396
1.0	15360000.0	15370000.0	3.0	4.655943870544434	2.037946939468384
1.0	15400000.0	15410000.0	3.0	4.993552207946777	2.184035301208496
1.0	15460000.0	15470000.0	5.0	5.465563774108887	2.3378663063049316
1.0	15470000.0	15480000.0	4.0	4.960559844970703	2.146130323410034
1.0	15500000.0	15510000.0	2.0	5.100240230560303	2.1541714668273926
1.0	15530000.0	15540000.0	1.0	5.484246253967285	2.281130075454712
1.0	15580000.0	15590000.0	7.0	6.7469916343688965	2.694760322570801
1.0	15590000.0	15600000.0	11.0	6.23947286605835	2.5280628204345703
1.0	15650000.0	15660000.0	4.0	7.3398027420043945	2.8572189807891846
1.0	15680000.0	15690000.0	10.0	6.993624687194824	2.7552363872528076
1.0	15730000.0	15740000.0	4.0	6.022040367126465	2.493281126022339
1.0	15740000.0	15750000.0	4.0	5.511541843414307	2.2856132984161377
1.0	15820000.0	15830000.0	4.0	4.480257987976074	1.9759423732757568
1.0	15870000.0	15880000.0	4.0	4.347375392913818	1.9349809885025024
1.0	15910000.0	15920000.0	3.0	5.132740020751953	2.1879589557647705
1.0	15950000.0	15960000.0	0.0	4.229508876800537	1.9029725790023804
1.0	15990000.0	16000000.0	3.0	4.550279140472412	1.999210000038147
1.0	16040000.0	16050000.0	2.0	4.337023735046387	1.9341198205947876
1.0	16050000.0	16060000.0	6.0	3.9956448078155518	1.83810555934906
1.0	16150000.0	16160000.0	1.0	4.426525115966797	1.9669768810272217
1.0	16180000.0	16190000.0	4.0	3.8566436767578125	1.7978668212890625
1.0	16200000.0	16210000.0	1.0	3.8249764442443848	1.7991327047348022
1.0	16210000.0	16220000.0	4.0	3.9822654724121094	1.8494110107421875
1.0	16280000.0	16290000.0	1.0	3.9874534606933594	1.840834379196167
1.0	16480000.0	16490000.0	3.0	4.975368499755859	2.2217087745666504
1.0	16500000.0	16510000.0	9.0	4.71624755859375	2.0541739463806152
1.0	16550000.0	16560000.0	7.0	4.991916179656982	2.176865339279175
1.0	16580000.0	16590000.0	1.0	4.290023326873779	1.919485330581665
1.0	16720000.0	16730000.0	5.0	4.578400611877441	2.000728130340576
1.0	16790000.0	16800000.0	5.0	4.357019901275635	1.9436231851577759
1.0	17230000.0	17240000.0	8.0	6.4306640625	2.6811234951019287
1.0	17290000.0	17300000.0	3.0	5.123263359069824	2.153585910797119
1.0	17350000.0	17360000.0	1.0	4.986963748931885	2.117161989212036
1.0	17370000.0	17380000.0	3.0	5.007565975189209	2.136735677719116
1.0	17390000.0	17400000.0	5.0	7.2565131187438965	2.8460311889648438
1.0	17490000.0	17500000.0	7.0	9.723428726196289	3.5215096473693848
1.0	17560000.0	17570000.0	8.0	8.208195686340332	3.078413724899292
1.0	17590000.0	17600000.0	7.0	8.639265060424805	3.2196364402770996
1.0	17700000.0	17710000.0	4.0	7.71762228012085	2.976032257080078
1.0	17760000.0	17770000.0	3.0	4.861625671386719	2.055251359939575
1.0	17870000.0	17880000.0	5.0	4.993050575256348	2.122392416000366
1.0	17890000.0	17900000.0	3.0	5.758247375488281	2.3550400733947754
1.0	17910000.0	17920000.0	4.0	5.072115898132324	2.1453843116760254
1.0	17940000.0	17950000.0	5.0	5.085140705108643	2.14975905418396
1.0	17950000.0	17960000.0	6.0	4.876814365386963	2.0859627723693848
1.0	18020000.0	18030000.0	7.0	7.8866424560546875	2.9768013954162598
1.0	18150000.0	18160000.0	15.0	11.926931381225586	4.019006729125977
1.0	18170000.0	18180000.0	13.0	11.978392601013184	4.029387474060059
1.0	18280000.0	18290000.0	14.0	12.126348495483398	4.059659957885742
1.0	18320000.0	18330000.0	16.0	12.856460571289062	4.224953651428223
1.0	18340000.0	18350000.0	13.0	12.764455795288086	4.199586391448975
1.0	18430000.0	18440000.0	13.0	12.5790376663208	4.177967071533203
1.0	18440000.0	18450000.0	14.0	12.413227081298828	4.122880935668945
1.0	18500000.0	18510000.0	8.0	12.337237358093262	4.112267971038818
1.0	18510000.0	18520000.0	7.0	13.44310188293457	4.353576183319092
1.0	18580000.0	18590000.0	21.0	14.595344543457031	4.563999652862549
1.0	18620000.0	18630000.0	13.0	12.728471755981445	4.181544780731201
1.0	18640000.0	18650000.0	18.0	13.746417045593262	4.407486438751221
1.0	18670000.0	18680000.0	13.0	13.370885848999023	4.3122076988220215
1.0	18690000.0	18700000.0	9.0	12.897214889526367	4.228789329528809
1.0	18790000.0	18800000.0	6.0	10.229604721069336	3.5929157733917236
1.0	18830000.0	18840000.0	10.0	10.055705070495605	3.5844454765319824
1.0	18890000.0	18900000.0	16.0	9.860748291015625	3.538815975189209
1.0	18960000.0	18970000.0	10.0	10.873605728149414	3.761763095855713
1.0	18980000.0	18990000.0	9.0	10.097746849060059	3.593228816986084
1.0	19000000.0	19010000.0	15.0	10.019308090209961	3.578204393386841
1.0	19130000.0	19140000.0	13.0	9.226692199707031	3.3876640796661377
1.0	19150000.0	19160000.0	8.0	9.642370223999023	3.5125770568847656
1.0	19360000.0	19370000.0	5.0	4.373203277587891	1.974694013595581
1.0	19390000.0	19400000.0	1.0	4.302102565765381	1.9304401874542236
1.0	19450000.0	19460000.0	3.0	3.72222900390625	1.783142328262329
1.0	19500000.0	19510000.0	6.0	3.8083958625793457	1.8043031692504883
1.0	19520000.0	19530000.0	4.0	3.8933398723602295	1.829288125038147
1.0	19550000.0	19560000.0	5.0	3.90685772895813	1.827183723449707
1.0	19560000.0	19570000.0	6.0	3.717459201812744	1.7745555639266968
1.0	19710000.0	19720000.0	2.0	3.9494946002960205	1.8322646617889404
1.0	19840000.0	19850000.0	4.0	6.225616455078125	2.5553059577941895
1.0	19850000.0	19860000.0	7.0	5.68603515625	2.3750526905059814
1.0	19950000.0	19960000.0	2.0	4.280933856964111	1.9146915674209595
1.0	19970000.0	19980000.0	4.0	4.676470756530762	2.0808260440826416
1.0	20020000.0	20030000.0	6.0	4.016841888427734	1.8416872024536133
1.0	20090000.0	20100000.0	5.0	4.953866004943848	2.115450859069824
1.0	20120000.0	20130000.0	4.0	5.463703155517578	2.271907329559326
1.0	20300000.0	20310000.0	13.0	9.150050163269043	3.3508942127227783
1.0	20400000.0	20410000.0	8.0	10.75236988067627	3.7568066120147705
1.0	20410000.0	20420000.0	8.0	10.077131271362305	3.5949699878692627
1.0	20490000.0	20500000.0	15.0	8.696450233459473	3.225757598876953
1.0	20650000.0	20660000.0	12.0	11.015113830566406	3.808452606201172
1.0	20670000.0	20680000.0	10.0	12.733030319213867	4.173635959625244
1.0	20860000.0	20870000.0	7.0	9.571517944335938	3.4678492546081543
1.0	20890000.0	20900000.0	16.0	9.632885932922363	3.546421766281128
1.0	20970000.0	20980000.0	0.0	5.744264602661133	2.334969997406006
1.0	21070000.0	21080000.0	5.0	4.488545894622803	1.987919569015503
1.0	21130000.0	21140000.0	7.0	4.211214542388916	1.8992397785186768
1.0	21140000.0	21150000.0	3.0	3.914224147796631	1.8285903930664062
1.0	21250000.0	21260000.0	2.0	4.103389263153076	1.871305227279663
1.0	21310000.0	21320000.0	2.0	4.090917110443115	1.8650366067886353
1.0	21330000.0	21340000.0	3.0	4.097165584564209	1.864250898361206
1.0	21390000.0	21400000.0	2.0	4.321185111999512	1.9315235614776611
1.0	21400000.0	21410000.0	6.0	4.273940086364746	1.917069435119629
1.0	21490000.0	21500000.0	5.0	4.59223747253418	2.008389711380005
1.0	21540000.0	21550000.0	5.0	4.8678178787231445	2.088848352432251
1.0	21560000.0	21570000.0	7.0	4.659837245941162	2.025941848754883
1.0	21580000.0	21590000.0	6.0	5.237135887145996	2.2390494346618652
1.0	21600000.0	21610000.0	2.0	5.3855695724487305	2.2546467781066895
1.0	21630000.0	21640000.0	2.0	4.810831069946289	2.0740065574645996
1.0	21670000.0	21680000.0	5.0	5.03867244720459	2.2034518718719482
1.0	21690000.0	21700000.0	5.0	5.767971992492676	2.410379409790039
1.0	21830000.0	21840000.0	1.0	5.159036159515381	2.2258269786834717
1.0	21840000.0	21850000.0	6.0	4.342005729675293	1.9620660543441772
1.0	21870000.0	21880000.0	4.0	5.7279815673828125	2.3656527996063232
1.0	21940000.0	21950000.0	0.0	4.214994430541992	1.9124443531036377
1.0	21960000.0	21970000.0	4.0	4.59152364730835	2.026895046234131
1.0	22050000.0	22060000.0	6.0	4.352959156036377	1.9377210140228271
1.0	22060000.0	22070000.0	6.0	4.337502956390381	1.9362297058105469
1.0	22090000.0	22100000.0	2.0	4.631515026092529	2.0182254314422607
1.0	22100000.0	22110000.0	6.0	5.32227897644043	2.2686767578125
1.0	22140000.0	22150000.0	3.0	4.6049933433532715	2.0107967853546143
1.0	22160000.0	22170000.0	3.0	4.3512749671936035	1.9379889965057373
1.0	22220000.0	22230000.0	1.0	4.491702079772949	1.9831044673919678
1.0	22240000.0	22250000.0	0.0	4.445889949798584	1.9643338918685913
1.0	22270000.0	22280000.0	4.0	5.5053229331970215	2.307788848876953
1.0	22450000.0	22460000.0	6.0	4.6226487159729	2.0174505710601807
1.0	22460000.0	22470000.0	2.0	4.968941688537598	2.1408166885375977
1.0	22550000.0	22560000.0	1.0	5.412083625793457	2.318063735961914
1.0	22590000.0	22600000.0	4.0	6.0020623207092285	2.487903118133545
1.0	22770000.0	22780000.0	6.0	5.969432830810547	2.4967942237854004
1.0	22800000.0	22810000.0	1.0	5.286900520324707	2.2171337604522705
1.0	22830000.0	22840000.0	1.0	4.836309432983398	2.0828757286071777
1.0	22850000.0	22860000.0	4.0	4.914305210113525	2.0964272022247314
1.0	23040000.0	23050000.0	3.0	6.629373073577881	2.6617953777313232
1.0	23090000.0	23100000.0	4.0	6.694380283355713	2.6960678100585938
1.0	23150000.0	23160000.0	5.0	5.340102672576904	2.2251265048980713
1.0	23160000.0	23170000.0	20.0	5.88350772857666	2.4479267597198486
1.0	23170000.0	23180000.0	5.0	6.929464817047119	2.768831253051758
1.0	23260000.0	23270000.0	7.0	6.9165825843811035	2.7902567386627197
1.0	23290000.0	23300000.0	7.0	5.460883140563965	2.325862407684326
1.0	23330000.0	23340000.0	5.0	6.7975568771362305	2.7855029106140137
1.0	23350000.0	23360000.0	2.0	4.098465919494629	1.8721592426300049
1.0	23360000.0	23370000.0	0.0	4.247177600860596	1.9119625091552734
1.0	23370000.0	23380000.0	2.0	3.8934402465820312	1.8137716054916382
1.0	23390000.0	23400000.0	3.0	3.650891065597534	1.7548049688339233
1.0	23470000.0	23480000.0	2.0	4.590281009674072	2.003617763519287
1.0	23480000.0	23490000.0	5.0	4.537274360656738	1.9912574291229248
1.0	23500000.0	23510000.0	6.0	6.132537841796875	2.4913153648376465
1.0	23510000.0	23520000.0	12.0	7.086277961730957	2.789340019226074
1.0	23620000.0	23630000.0	3.0	4.81162691116333	2.0719523429870605
1.0	23630000.0	23640000.0	1.0	4.405154228210449	1.9683969020843506
1.0	23650000.0	23660000.0	5.0	4.51704740524292	1.9874944686889648
1.0	23720000.0	23730000.0	3.0	4.585848808288574	2.0150444507598877
1.0	23780000.0	23790000.0	5.0	3.891446590423584	1.8057562112808228
1.0	23870000.0	23880000.0	4.0	5.0416059494018555	2.1566126346588135
1.0	23930000.0	23940000.0	7.0	6.113283634185791	2.486299514770508
1.0	23960000.0	23970000.0	5.0	6.262640953063965	2.510842800140381
1.0	24000000.0	24010000.0	6.0	7.81154727935791	3.049830675125122
1.0	24020000.0	24030000.0	3.0	4.357508659362793	1.9722923040390015
1.0	24030000.0	24040000.0	4.0	4.556519031524658	1.9994579553604126
1.0	24060000.0	24070000.0	4.0	4.848693370819092	2.087268352508545
1.0	24070000.0	24080000.0	4.0	4.431210517883301	1.989477515220642
1.0	24140000.0	24150000.0	5.0	4.2568511962890625	1.905832290649414
1.0	24280000.0	24290000.0	1.0	9.04175853729248	8.735916137695312
1.0	24290000.0	24300000.0	0.0	3.396242618560791	1.681352972984314
1.0	24320000.0	24330000.0	0.0	4.07801628112793	1.8693510293960571
1.0	24380000.0	24390000.0	4.0	4.734402656555176	2.116410493850708
1.0	24400000.0	24410000.0	10.0	4.907752990722656	2.168997287750244
1.0	24470000.0	24480000.0	2.0	6.187666893005371	2.5573229789733887
1.0	24480000.0	24490000.0	8.0	5.830966949462891	2.3968863487243652
1.0	24490000.0	24500000.0	4.0	5.694191932678223	2.357231616973877
1.0	24510000.0	24520000.0	7.0	6.552347660064697	2.6185171604156494
1.0	24530000.0	24540000.0	4.0	6.231682300567627	2.528963088989258
1.0	24540000.0	24550000.0	8.0	6.080713748931885	2.496483564376831
1.0	24560000.0	24570000.0	7.0	6.361618995666504	2.5837440490722656
1.0	24620000.0	24630000.0	2.0	5.703494071960449	2.347219944000244
1.0	24640000.0	24650000.0	5.0	4.74767541885376	2.1032116413116455
1.0	24650000.0	24660000.0	6.0	4.627374172210693	2.054534912109375
1.0	24700000.0	24710000.0	8.0	3.99690318107605	1.8437509536743164
1.0	24730000.0	24740000.0	3.0	4.316858291625977	1.934234857559204
1.0	24770000.0	24780000.0	3.0	3.9588680267333984	1.831568956375122
1.0	24850000.0	24860000.0	3.0	4.219969749450684	1.9007498025894165
1.0	24880000.0	24890000.0	2.0	4.500674247741699	2.0021207332611084
1.0	24960000.0	24970000.0	4.0	6.8797101974487305	2.7610974311828613
1.0	25040000.0	25050000.0	13.0	6.064769268035889	2.481201648712158
1.0	25170000.0	25180000.0	5.0	4.955284118652344	2.1247057914733887
1.0	25190000.0	25200000.0	4.0	6.2760114669799805	2.534385919570923
1.0	25250000.0	25260000.0	9.0	7.753659248352051	2.975372314453125
1.0	25260000.0	25270000.0	5.0	8.765881538391113	3.2634246349334717
1.0	25280000.0	25290000.0	7.0	9.29548454284668	3.3852601051330566
1.0	25350000.0	25360000.0	9.0	8.953458786010742	3.290449619293213
1.0	25380000.0	25390000.0	11.0	7.650807857513428	2.9224510192871094
1.0	25450000.0	25460000.0	9.0	8.974225044250488	3.314816951751709
1.0	25570000.0	25580000.0	6.0	6.131551265716553	2.589473247528076
1.0	25660000.0	25670000.0	3.0	4.058984279632568	1.8685413599014282
1.0	25670000.0	25680000.0	3.0	4.208603382110596	1.900575876235962
1.0	25780000.0	25790000.0	0.0	4.193315029144287	1.897278070449829
1.0	25820000.0	25830000.0	4.0	4.109545707702637	1.8702876567840576
1.0	25870000.0	25880000.0	1.0	4.6124420166015625	2.082367420196533
1.0	25920000.0	25930000.0	5.0	5.098575115203857	2.2191162109375
1.0	25970000.0	25980000.0	3.0	5.345444679260254	2.2688770294189453
1.0	26060000.0	26070000.0	4.0	4.855658054351807	2.11022686958313
1.0	26100000.0	26110000.0	3.0	4.394355297088623	1.9544824361801147
1.0	26350000.0	26360000.0	6.0	6.060154438018799	2.455212354660034
1.0	26420000.0	26430000.0	3.0	6.238048076629639	2.5112826824188232
1.0	26440000.0	26450000.0	2.0	4.661501884460449	2.0347023010253906
1.0	26570000.0	26580000.0	3.0	4.254905700683594	1.9117166996002197
1.0	26640000.0	26650000.0	3.0	6.523200035095215	2.6162333488464355
1.0	26730000.0	26740000.0	8.0	7.343498229980469	2.9117112159729004
1.0	26740000.0	26750000.0	8.0	5.3719868659973145	2.245774745941162
1.0	26810000.0	26820000.0	2.0	6.711784362792969	2.6588730812072754
1.0	26920000.0	26930000.0	2.0	5.445973873138428	2.2766242027282715
1.0	27000000.0	27010000.0	9.0	5.9952216148376465	2.4416661262512207
1.0	27070000.0	27080000.0	1.0	3.9346871376037598	1.8368501663208008
1.0	27090000.0	27100000.0	5.0	4.010878086090088	1.8626670837402344
1.0	27160000.0	27170000.0	2.0	4.3996076583862305	1.9556430578231812
1.0	27180000.0	27190000.0	5.0	4.4079437255859375	1.9738967418670654
1.0	27190000.0	27200000.0	7.0	4.845104694366455	2.1758055686950684
1.0	27240000.0	27250000.0	6.0	6.048233509063721	2.464420795440674
1.0	27320000.0	27330000.0	3.0	4.662576198577881	2.0956716537475586
1.0	27490000.0	27500000.0	8.0	5.977337837219238	2.4776947498321533
1.0	27530000.0	27540000.0	3.0	6.468994140625	2.634108781814575
1.0	27540000.0	27550000.0	7.0	5.8134260177612305	2.432990312576294
1.0	27570000.0	27580000.0	5.0	4.433114528656006	1.9613698720932007
1.0	27610000.0	27620000.0	3.0	4.081714630126953	1.8659805059432983
1.0	27630000.0	27640000.0	4.0	4.116028785705566	1.87066650390625
1.0	27770000.0	27780000.0	2.0	4.131195068359375	1.8760740756988525
1.0	27780000.0	27790000.0	5.0	4.037598609924316	1.8504407405853271
1.0	27860000.0	27870000.0	2.0	4.580104827880859	2.0148000717163086
1.0	27970000.0	27980000.0	5.0	5.661770820617676	2.37113618850708
1.0	27980000.0	27990000.0	7.0	5.6178107261657715	2.366611957550049
1.0	28160000.0	28170000.0	4.0	4.283242702484131	1.9268709421157837
1.0	28180000.0	28190000.0	5.0	5.5409746170043945	2.3026909828186035
1.0	28230000.0	28240000.0	5.0	4.181479454040527	1.891810655593872
1.0	28320000.0	28330000.0	3.0	4.06856107711792	1.8590996265411377
1.0	28330000.0	28340000.0	1.0	4.01699161529541	1.8554128408432007
1.0	28360000.0	28370000.0	2.0	4.233783721923828	1.906355619430542
1.0	28390000.0	28400000.0	1.0	4.318869590759277	1.9271481037139893
1.0	28470000.0	28480000.0	6.0	5.625517845153809	2.362565040588379
1.0	28480000.0	28490000.0	5.0	5.851957321166992	2.4456939697265625
1.0	28550000.0	28560000.0	5.0	5.38302755355835	2.280625820159912
1.0	28590000.0	28600000.0	4.0	4.575919151306152	2.0043702125549316
1.0	28680000.0	28690000.0	5.0	5.763514518737793	2.3820712566375732
1.0	28800000.0	28810000.0	3.0	3.803802967071533	1.785164475440979
1.0	28920000.0	28930000.0	3.0	4.582566261291504	2.0092618465423584
1.0	28960000.0	28970000.0	4.0	5.385159015655518	2.2917354106903076
1.0	29010000.0	29020000.0	8.0	4.660977840423584	2.0275559425354004
1.0	29110000.0	29120000.0	10.0	7.116415500640869	2.805912733078003
1.0	29130000.0	29140000.0	5.0	7.553410530090332	2.9281651973724365
1.0	29220000.0	29230000.0	2.0	4.641936302185059	2.0221824645996094
1.0	29250000.0	29260000.0	6.0	4.7530670166015625	2.058589220046997
1.0	29340000.0	29350000.0	4.0	4.200745582580566	1.8939526081085205
1.0	29360000.0	29370000.0	3.0	4.256094932556152	1.9120652675628662
1.0	29380000.0	29390000.0	6.0	4.268662452697754	1.9160579442977905
1.0	29440000.0	29450000.0	3.0	4.182841777801514	1.902520775794983
1.0	29490000.0	29500000.0	3.0	3.6148452758789062	1.7474849224090576
1.0	29540000.0	29550000.0	3.0	4.103764533996582	1.869101881980896
1.0	29750000.0	29760000.0	6.0	10.286552429199219	3.640857696533203
1.0	29810000.0	29820000.0	13.0	8.168128967285156	3.1118760108947754
1.0	29830000.0	29840000.0	14.0	7.065108299255371	2.8471343517303467
1.0	29850000.0	29860000.0	11.0	7.983822822570801	3.1874523162841797
1.0	30280000.0	30290000.0	5.0	14.156534194946289	4.491175174713135
1.0	30300000.0	30310000.0	10.0	13.812067985534668	4.4106831550598145
1.0	30450000.0	30460000.0	12.0	12.884371757507324	4.225003719329834
1.0	30460000.0	30470000.0	11.0	13.298563957214355	4.305062294006348
1.0	30470000.0	30480000.0	14.0	13.925966262817383	4.373074054718018
1.0	30610000.0	30620000.0	23.0	12.94823169708252	4.241633415222168
1.0	30620000.0	30630000.0	12.0	12.942034721374512	4.242312431335449
1.0	30650000.0	30660000.0	7.0	13.419781684875488	4.3433756828308105
1.0	30660000.0	30670000.0	15.0	13.061491012573242	4.263595104217529
1.0	30750000.0	30760000.0	11.0	12.757122993469238	4.207341194152832
1.0	30780000.0	30790000.0	13.0	12.133169174194336	4.063461780548096
1.0	30830000.0	30840000.0	5.0	11.322975158691406	3.8833069801330566
1.0	30850000.0	30860000.0	11.0	10.422950744628906	3.671794891357422
1.0	30870000.0	30880000.0	9.0	11.524882316589355	3.923250913619995
1.0	30900000.0	30910000.0	10.0	10.268448829650879	3.6398372650146484
1.0	30950000.0	30960000.0	16.0	10.924345970153809	3.7999420166015625
1.0	30990000.0	31000000.0	11.0	9.667912483215332	3.49493145942688
1.0	31100000.0	31110000.0	11.0	9.282183647155762	3.3878731727600098
1.0	31160000.0	31170000.0	18.0	9.779601097106934	3.5200138092041016
1.0	31200000.0	31210000.0	9.0	8.361918449401855	3.1032681465148926
1.0	31310000.0	31320000.0	12.0	8.245920181274414	3.1199307441711426
1.0	31440000.0	31450000.0	6.0	4.279169082641602	1.9263906478881836
1.0	31660000.0	31670000.0	9.0	8.308329582214355	3.1511166095733643
1.0	31730000.0	31740000.0	8.0	4.642230033874512	2.023355007171631
1.0	31740000.0	31750000.0	3.0	4.584717750549316	2.0092265605926514
1.0	31770000.0	31780000.0	11.0	4.184441566467285	1.9111331701278687
1.0	31780000.0	31790000.0	6.0	4.149552345275879	1.8796390295028687
1.0	31790000.0	31800000.0	1.0	4.288327693939209	1.918849229812622
1.0	31820000.0	31830000.0	5.0	4.102254390716553	1.8704681396484375
1.0	31860000.0	31870000.0	3.0	5.330964088439941	2.284989595413208
1.0	31890000.0	31900000.0	3.0	4.443415641784668	1.9639899730682373
1.0	32160000.0	32170000.0	7.0	4.884100437164307	2.09291934967041
1.0	32190000.0	32200000.0	6.0	4.677847862243652	2.0376029014587402
1.0	32260000.0	32270000.0	1.0	6.640069484710693	2.6506104469299316
1.0	32280000.0	32290000.0	3.0	6.066978931427002	2.4767117500305176
1.0	32320000.0	32330000.0	4.0	5.517909049987793	2.3343424797058105
1.0	32440000.0	32450000.0	6.0	4.993109226226807	2.166755199432373
1.0	32470000.0	32480000.0	1.0	6.328944206237793	2.6110782623291016
1.0	32500000.0	32510000.0	3.0	3.9686217308044434	1.8506336212158203
1.0	32520000.0	32530000.0	3.0	4.486085891723633	1.9839025735855103
1.0	32530000.0	32540000.0	8.0	5.23842191696167	2.235813856124878
1.0	32540000.0	32550000.0	3.0	4.396857738494873	1.9519541263580322
1.0	32560000.0	32570000.0	5.0	4.185132026672363	1.9010804891586304
1.0	32590000.0	32600000.0	4.0	4.78354549407959	2.057612419128418
1.0	32660000.0	32670000.0	2.0	5.309634208679199	2.2583038806915283
1.0	32730000.0	32740000.0	9.0	6.250762939453125	2.492623805999756
1.0	32780000.0	32790000.0	2.0	5.200475215911865	2.1778695583343506
1.0	32800000.0	32810000.0	10.0	5.810919761657715	2.4510421752929688
1.0	32830000.0	32840000.0	4.0	4.800435543060303	2.0698444843292236
1.0	32890000.0	32900000.0	7.0	7.976889133453369	3.035019636154175
1.0	33020000.0	33030000.0	6.0	4.807343482971191	2.0679023265838623
1.0	33030000.0	33040000.0	3.0	5.122092247009277	2.1730504035949707
1.0	33110000.0	33120000.0	3.0	5.35564661026001	2.207843780517578
1.0	33160000.0	33170000.0	5.0	4.875951290130615	2.1012251377105713
1.0	33170000.0	33180000.0	5.0	5.341570854187012	2.270159959793091
1.0	33220000.0	33230000.0	3.0	4.167726993560791	1.913770318031311
1.0	33240000.0	33250000.0	1.0	3.9409356117248535	1.8438879251480103
1.0	33250000.0	33260000.0	2.0	4.112847328186035	1.8780295848846436
1.0	33380000.0	33390000.0	4.0	5.704489707946777	2.3951127529144287
1.0	33390000.0	33400000.0	1.0	4.478587627410889	1.9873456954956055
1.0	33460000.0	33470000.0	3.0	4.310851097106934	1.9324264526367188
1.0	33520000.0	33530000.0	2.0	6.169747829437256	2.5113637447357178
1.0	33550000.0	33560000.0	4.0	4.1652445793151855	1.8801994323730469
1.0	33780000.0	33790000.0	4.0	4.331325531005859	1.9460163116455078
1.0	33830000.0	33840000.0	2.0	5.3585920333862305	2.2390198707580566
1.0	33860000.0	33870000.0	5.0	6.13789701461792	2.509486436843872
1.0	33920000.0	33930000.0	10.0	10.28288745880127	3.6588454246520996
1.0	33930000.0	33940000.0	11.0	7.890039920806885	3.0172553062438965
1.0	33960000.0	33970000.0	6.0	8.714662551879883	3.203972339630127
1.0	33970000.0	33980000.0	8.0	8.645910263061523	3.2310662269592285
1.0	34000000.0	34010000.0	19.0	10.060552597045898	3.5860023498535156
1.0	34040000.0	34050000.0	11.0	10.370851516723633	3.6615090370178223
1.0	34070000.0	34080000.0	8.0	10.428272247314453	3.664125919342041
1.0	34230000.0	34240000.0	14.0	13.027406692504883	4.2649664878845215
1.0	34290000.0	34300000.0	9.0	9.644701957702637	3.39056658744812
1.0	34340000.0	34350000.0	13.0	13.372634887695312	4.338346004486084
1.0	34390000.0	34400000.0	16.0	14.530374526977539	4.576878547668457
1.0	34450000.0	34460000.0	13.0	16.189916610717773	4.861260414123535
1.0	34490000.0	34500000.0	15.0	16.218225479125977	4.863845348358154
1.0	34500000.0	34510000.0	14.0	16.109472274780273	4.849595069885254
1.0	34530000.0	34540000.0	29.0	16.238235473632812	4.873612403869629
1.0	34550000.0	34560000.0	15.0	14.059733390808105	4.313384056091309
1.0	34630000.0	34640000.0	13.0	15.245203018188477	4.655352592468262
1.0	34820000.0	34830000.0	16.0	13.784416198730469	4.41504430770874
1.0	34840000.0	34850000.0	10.0	13.35876178741455	4.315182685852051
1.0	34890000.0	34900000.0	19.0	13.756962776184082	4.413260459899902
1.0	35010000.0	35020000.0	13.0	14.268887519836426	4.507587432861328
1.0	35110000.0	35120000.0	11.0	13.32160472869873	4.320269584655762
1.0	35150000.0	35160000.0	18.0	11.364413261413574	3.8866639137268066
1.0	35210000.0	35220000.0	7.0	11.187840461730957	3.9434242248535156
1.0	35240000.0	35250000.0	2.0	7.367383003234863	2.821737289428711
1.0	35260000.0	35270000.0	3.0	8.62458610534668	3.2158827781677246
1.0	35290000.0	35300000.0	5.0	6.97625207901001	2.679476261138916
1.0	35300000.0	35310000.0	8.0	8.17335319519043	3.0834851264953613
1.0	35430000.0	35440000.0	4.0	10.186399459838867	3.6465725898742676
1.0	35470000.0	35480000.0	6.0	5.718459606170654	2.3236687183380127
1.0	35480000.0	35490000.0	7.0	5.733730792999268	2.3235020637512207
1.0	35560000.0	35570000.0	5.0	5.55452299118042	2.275804042816162
1.0	35570000.0	35580000.0	2.0	5.56203556060791	2.2834887504577637
1.0	35700000.0	35710000.0	2.0	7.626763820648193	2.9694108963012695
1.0	35750000.0	35760000.0	2.0	4.849626541137695	2.079608678817749
1.0	35820000.0	35830000.0	5.0	3.9131171703338623	1.8188202381134033
1.0	35940000.0	35950000.0	3.0	3.962567090988159	1.8235960006713867
1.0	36050000.0	36060000.0	5.0	5.823753356933594	2.376880645751953
1.0	36110000.0	36120000.0	11.0	8.462403297424316	3.1826977729797363
1.0	36120000.0	36130000.0	12.0	8.912496566772461	3.304159164428711
1.0	36130000.0	36140000.0	9.0	8.84058666229248	3.2844574451446533
1.0	36160000.0	36170000.0	17.0	8.290051460266113	3.1391677856445312
1.0	36180000.0	36190000.0	3.0	6.951155185699463	2.7198023796081543
1.0	36290000.0	36300000.0	3.0	5.083765029907227	2.148573398590088
1.0	36520000.0	36530000.0	5.0	4.53546667098999	1.9888674020767212
1.0	36540000.0	36550000.0	5.0	5.9513773918151855	2.4517550468444824
1.0	36680000.0	36690000.0	7.0	5.8189802169799805	2.433537006378174
1.0	36700000.0	36710000.0	1.0	4.332797050476074	1.9357608556747437
1.0	36730000.0	36740000.0	1.0	4.167892932891846	1.8856325149536133
1.0	36740000.0	36750000.0	2.0	4.340027809143066	1.9414793252944946
1.0	36890000.0	36900000.0	4.0	5.354129314422607	2.2224011421203613
1.0	36900000.0	36910000.0	7.0	5.437560558319092	2.243140697479248
1.0	36910000.0	36920000.0	8.0	5.792234420776367	2.3667232990264893
1.0	36950000.0	36960000.0	7.0	8.763835906982422	3.256087064743042
1.0	37000000.0	37010000.0	10.0	9.238690376281738	3.3803532123565674
1.0	37240000.0	37250000.0	8.0	16.288440704345703	4.864583492279053
1.0	37400000.0	37410000.0	17.0	16.358123779296875	4.87193489074707
1.0	37420000.0	37430000.0	15.0	16.955869674682617	4.966471195220947
1.0	37490000.0	37500000.0	14.0	14.083562850952148	4.448502540588379
1.0	37560000.0	37570000.0	16.0	13.720466613769531	4.397082328796387
1.0	37600000.0	37610000.0	12.0	13.707040786743164	4.389737129211426
1.0	37780000.0	37790000.0	10.0	14.590304374694824	4.551051616668701
1.0	37810000.0	37820000.0	20.0	13.885846138000488	4.417572021484375
1.0	37860000.0	37870000.0	11.0	11.650010108947754	3.9813332557678223
1.0	37910000.0	37920000.0	3.0	8.82150936126709	3.260612964630127
1.0	37920000.0	37930000.0	2.0	7.414900779724121	2.815410852432251
1.0	37950000.0	37960000.0	7.0	5.503622531890869	2.2637810707092285
1.0	38060000.0	38070000.0	8.0	8.170943260192871	3.071929454803467
1.0	38150000.0	38160000.0	5.0	7.213702201843262	2.7811219692230225
1.0	38190000.0	38200000.0	10.0	10.124678611755371	3.6010563373565674
1.0	38220000.0	38230000.0	18.0	10.879134178161621	3.8117356300354004
1.0	38230000.0	38240000.0	7.0	8.953261375427246	3.2967586517333984
1.0	38300000.0	38310000.0	2.0	5.049837589263916	2.134401321411133
1.0	38320000.0	38330000.0	7.0	4.706374168395996	2.0486629009246826
1.0	38330000.0	38340000.0	6.0	4.4123640060424805	1.9579960107803345
1.0	38410000.0	38420000.0	4.0	5.2552900314331055	2.242952585220337
1.0	38470000.0	38480000.0	6.0	5.547757625579834	2.332165241241455
1.0	38490000.0	38500000.0	7.0	4.6621503829956055	2.0710110664367676
1.0	38570000.0	38580000.0	7.0	6.809741020202637	2.6938538551330566
1.0	38590000.0	38600000.0	7.0	7.985576629638672	3.0320653915405273
1.0	38840000.0	38850000.0	11.0	10.093249320983887	3.5938925743103027
1.0	38930000.0	38940000.0	8.0	9.687457084655762	3.5107619762420654
1.0	38950000.0	38960000.0	12.0	10.137845039367676	3.605283260345459
1.0	39040000.0	39050000.0	7.0	10.273388862609863	3.649649143218994
1.0	39140000.0	39150000.0	13.0	10.087821006774902	3.593430995941162
1.0	39220000.0	39230000.0	9.0	11.073341369628906	3.829061508178711
1.0	39250000.0	39260000.0	11.0	8.944414138793945	3.3005142211914062
1.0	39280000.0	39290000.0	9.0	8.993242263793945	3.33709979057312
1.0	39370000.0	39380000.0	6.0	5.736533164978027	2.3759546279907227
1.0	39470000.0	39480000.0	2.0	4.492508888244629	1.9759151935577393
1.0	39600000.0	39610000.0	3.0	4.550169944763184	2.0049586296081543
1.0	39630000.0	39640000.0	3.0	4.4259114265441895	1.9598722457885742
1.0	39640000.0	39650000.0	6.0	4.5626325607299805	2.0057268142700195
1.0	39660000.0	39670000.0	2.0	4.301772117614746	1.9396533966064453
1.0	39680000.0	39690000.0	2.0	4.132561683654785	1.881529450416565
1.0	39690000.0	39700000.0	4.0	4.212673187255859	1.9046680927276611
1.0	39720000.0	39730000.0	2.0	4.4877028465271	1.9765609502792358
1.0	39780000.0	39790000.0	3.0	4.3147125244140625	1.9574592113494873
1.0	39790000.0	39800000.0	0.0	4.49505090713501	2.003373622894287
1.0	39810000.0	39820000.0	18.0	4.217624664306641	1.9158769845962524
1.0	39820000.0	39830000.0	8.0	4.285151481628418	1.943843126296997
1.0	39830000.0	39840000.0	6.0	4.678774356842041	2.0334839820861816
1.0	39900000.0	39910000.0	5.0	4.353060245513916	1.9593232870101929
1.0	40000000.0	40010000.0	3.0	4.926527500152588	2.0983729362487793
1.0	40100000.0	40110000.0	6.0	8.341107368469238	3.1652088165283203
1.0	40110000.0	40120000.0	7.0	8.176034927368164	3.091871500015259
1.0	40210000.0	40220000.0	6.0	4.734076023101807	2.060739278793335
1.0	40260000.0	40270000.0	5.0	7.8075151443481445	3.0131583213806152
1.0	40290000.0	40300000.0	3.0	6.891252040863037	2.756272077560425
1.0	40330000.0	40340000.0	7.0	4.8279218673706055	2.0757718086242676
1.0	40410000.0	40420000.0	2.0	7.850185394287109	3.006608486175537
1.0	40420000.0	40430000.0	3.0	5.640101432800293	2.35524845123291
1.0	40460000.0	40470000.0	7.0	6.362473964691162	2.579857349395752
1.0	40510000.0	40520000.0	5.0	5.023929595947266	2.128310203552246
1.0	40550000.0	40560000.0	1.0	5.745968818664551	2.334655284881592
1.0	40570000.0	40580000.0	9.0	7.8459296226501465	3.0145397186279297
1.0	40640000.0	40650000.0	7.0	5.132516860961914	2.160871982574463
1.0	40680000.0	40690000.0	6.0	5.093081474304199	2.1490025520324707
1.0	40690000.0	40700000.0	8.0	5.036064147949219	2.135387897491455
1.0	40890000.0	40900000.0	6.0	6.998948574066162	2.7700722217559814
1.0	40900000.0	40910000.0	11.0	6.9818925857543945	2.771796226501465
1.0	40980000.0	40990000.0	11.0	7.982847690582275	2.988992929458618
1.0	41060000.0	41070000.0	10.0	9.80254077911377	3.5400309562683105
1.0	41070000.0	41080000.0	10.0	9.028243064880371	3.3078105449676514
1.0	41080000.0	41090000.0	7.0	9.086044311523438	3.3536624908447266
1.0	41130000.0	41140000.0	12.0	7.005438804626465	2.726445198059082
1.0	41160000.0	41170000.0	3.0	5.417568683624268	2.235452175140381
1.0	41170000.0	41180000.0	7.0	5.798262596130371	2.3631412982940674
1.0	41180000.0	41190000.0	8.0	5.2517991065979	2.1900689601898193
1.0	41210000.0	41220000.0	7.0	5.064988136291504	2.145585298538208
1.0	41260000.0	41270000.0	10.0	6.798609733581543	2.69274640083313
1.0	41290000.0	41300000.0	7.0	7.950908660888672	3.01701021194458
1.0	41300000.0	41310000.0	7.0	8.110755920410156	3.0972180366516113
1.0	41400000.0	41410000.0	8.0	6.7812652587890625	2.729975700378418
1.0	41410000.0	41420000.0	7.0	7.083474636077881	2.7983174324035645
1.0	41550000.0	41560000.0	8.0	4.074004173278809	1.8661359548568726
1.0	41650000.0	41660000.0	6.0	4.573393821716309	2.003166675567627
1.0	41680000.0	41690000.0	5.0	4.31601619720459	1.9270820617675781
1.0	41690000.0	41700000.0	3.0	4.5098557472229	1.9835329055786133
1.0	41780000.0	41790000.0	4.0	5.8107194900512695	2.41903018951416
1.0	41790000.0	41800000.0	6.0	6.325796604156494	2.5899741649627686
1.0	41820000.0	41830000.0	5.0	6.963932991027832	2.8029909133911133
1.0	41890000.0	41900000.0	8.0	6.544720649719238	2.6082873344421387
1.0	41910000.0	41920000.0	6.0	7.15371561050415	2.819365978240967
1.0	41960000.0	41970000.0	5.0	5.129203796386719	2.17262601852417
1.0	42040000.0	42050000.0	2.0	4.626415252685547	2.0295355319976807
1.0	42110000.0	42120000.0	6.0	4.538834571838379	2.0395612716674805
1.0	42130000.0	42140000.0	6.0	4.732923984527588	2.07002592086792
1.0	42150000.0	42160000.0	6.0	5.392216205596924	2.288797378540039
1.0	42180000.0	42190000.0	7.0	6.169231414794922	2.5383098125457764
1.0	42260000.0	42270000.0	8.0	5.916169166564941	2.4160304069519043
1.0	42280000.0	42290000.0	3.0	6.148624897003174	2.5059173107147217
1.0	42330000.0	42340000.0	3.0	5.885568618774414	2.4580016136169434
1.0	42360000.0	42370000.0	6.0	5.208218097686768	2.189260482788086
1.0	42460000.0	42470000.0	8.0	5.734648704528809	2.391268491744995
1.0	42470000.0	42480000.0	4.0	6.033396244049072	2.481335163116455
1.0	42480000.0	42490000.0	9.0	5.732762336730957	2.386117458343506
1.0	42490000.0	42500000.0	7.0	6.47458553314209	2.6337857246398926
1.0	42550000.0	42560000.0	6.0	6.844805717468262	2.730926275253296
1.0	42660000.0	42670000.0	6.0	4.305395603179932	1.9241445064544678
1.0	42750000.0	42760000.0	1.0	4.292071342468262	1.920000433921814
1.0	42830000.0	42840000.0	13.0	5.666865348815918	2.387988328933716
1.0	42920000.0	42930000.0	6.0	5.4055280685424805	2.2960803508758545
1.0	42950000.0	42960000.0	5.0	5.048384666442871	2.1806578636169434
1.0	42960000.0	42970000.0	5.0	4.607058525085449	2.010612964630127
1.0	42980000.0	42990000.0	5.0	5.3514084815979	2.2781028747558594
1.0	42990000.0	43000000.0	6.0	4.851431369781494	2.1278765201568604
1.0	43130000.0	43140000.0	2.0	4.50499963760376	1.9923374652862549
1.0	43180000.0	43190000.0	5.0	5.152371406555176	2.1791205406188965
1.0	43250000.0	43260000.0	5.0	6.056563854217529	2.4627273082733154
1.0	43350000.0	43360000.0	5.0	6.85227108001709	2.7528932094573975
1.0	43430000.0	43440000.0	10.0	5.234858512878418	2.210265636444092
1.0	43480000.0	43490000.0	8.0	6.259371757507324	2.560580253601074
1.0	43490000.0	43500000.0	9.0	7.238707542419434	2.8695874214172363
1.0	43610000.0	43620000.0	8.0	4.555908203125	2.003415584564209
1.0	43680000.0	43690000.0	4.0	6.634477138519287	2.66713547706604
1.0	43690000.0	43700000.0	3.0	6.249728202819824	2.530013084411621
1.0	43700000.0	43710000.0	9.0	6.709908962249756	2.661553382873535
1.0	43710000.0	43720000.0	6.0	7.7961297035217285	3.0057919025421143
1.0	43730000.0	43740000.0	6.0	5.701060771942139	2.3425612449645996
1.0	43770000.0	43780000.0	5.0	7.489306449890137	2.905036687850952
1.0	43800000.0	43810000.0	8.0	7.381594657897949	2.8725430965423584
1.0	43920000.0	43930000.0	5.0	5.586373329162598	2.3249728679656982
1.0	43970000.0	43980000.0	10.0	6.061539649963379	2.5247654914855957
1.0	43980000.0	43990000.0	4.0	5.519753456115723	2.3413963317871094
1.0	44020000.0	44030000.0	3.0	4.666654586791992	2.0274786949157715
1.0	44050000.0	44060000.0	0.0	4.496601104736328	1.978192687034607
1.0	44140000.0	44150000.0	3.0	4.174368381500244	1.895623803138733
1.0	44210000.0	44220000.0	7.0	4.663183689117432	2.0310311317443848
1.0	44250000.0	44260000.0	8.0	4.593480110168457	2.006922483444214
1.0	44410000.0	44420000.0	6.0	5.6160430908203125	2.4151108264923096
1.0	44480000.0	44490000.0	11.0	5.437756538391113	2.257014036178589
1.0	44640000.0	44650000.0	9.0	9.577728271484375	3.498994827270508
1.0	44650000.0	44660000.0	5.0	9.693768501281738	3.5359249114990234
1.0	44690000.0	44700000.0	4.0	5.397852897644043	2.2395076751708984
1.0	44720000.0	44730000.0	9.0	5.499760627746582	2.272116184234619
1.0	44770000.0	44780000.0	7.0	5.209547996520996	2.1800103187561035
1.0	44780000.0	44790000.0	9.0	5.0993547439575195	2.144940137863159
1.0	44790000.0	44800000.0	8.0	5.386446952819824	2.2371551990509033
1.0	44820000.0	44830000.0	7.0	8.836490631103516	3.2187275886535645
1.0	44880000.0	44890000.0	8.0	8.157716751098633	3.0741126537323
1.0	44960000.0	44970000.0	9.0	7.952897548675537	3.0533628463745117
1.0	44970000.0	44980000.0	7.0	8.763266563415527	3.243546724319458
1.0	44980000.0	44990000.0	9.0	8.600913047790527	3.2360565662384033
1.0	44990000.0	45000000.0	8.0	7.891747951507568	3.009660005569458
1.0	45030000.0	45040000.0	6.0	7.387753486633301	2.893930435180664
1.0	45070000.0	45080000.0	7.0	5.600161552429199	2.3566970825195312
1.0	45110000.0	45120000.0	4.0	4.621214389801025	2.01786470413208
1.0	45360000.0	45370000.0	6.0	4.71425199508667	2.050046443939209
1.0	45410000.0	45420000.0	11.0	4.208859443664551	1.898537039756775
1.0	45450000.0	45460000.0	7.0	5.684868812561035	2.374725580215454
1.0	45460000.0	45470000.0	5.0	5.209683418273926	2.2022597789764404
1.0	45560000.0	45570000.0	6.0	5.7681684494018555	2.427927255630493
1.0	45650000.0	45660000.0	3.0	5.291845798492432	2.2236928939819336
1.0	45660000.0	45670000.0	3.0	5.476570129394531	2.3109993934631348
1.0	45680000.0	45690000.0	3.0	6.8814849853515625	2.7292747497558594
1.0	45700000.0	45710000.0	7.0	6.805539131164551	2.737464666366577
1.0	45730000.0	45740000.0	2.0	6.715609073638916	2.6805291175842285
1.0	45740000.0	45750000.0	6.0	7.026846408843994	2.7895658016204834
1.0	45830000.0	45840000.0	6.0	5.819155693054199	2.414003849029541
1.0	45910000.0	45920000.0	3.0	5.322762489318848	2.2655656337738037
1.0	45920000.0	45930000.0	3.0	4.988612651824951	2.1388726234436035
1.0	46020000.0	46030000.0	2.0	4.468258857727051	1.9721759557724
1.0	46060000.0	46070000.0	6.0	4.2745795249938965	1.9201452732086182
1.0	46070000.0	46080000.0	6.0	4.237757682800293	1.9206737279891968
1.0	46100000.0	46110000.0	4.0	4.261385440826416	1.9229475259780884
1.0	46140000.0	46150000.0	3.0	4.395380020141602	1.9586213827133179
1.0	46200000.0	46210000.0	6.0	4.9897003173828125	2.123309373855591
1.0	46230000.0	46240000.0	7.0	7.203448295593262	2.8315165042877197
1.0	46260000.0	46270000.0	9.0	6.700854301452637	2.6653642654418945
1.0	46360000.0	46370000.0	3.0	4.215909957885742	1.9098942279815674
1.0	46410000.0	46420000.0	3.0	3.817796230316162	1.7973769903182983
1.0	46420000.0	46430000.0	3.0	3.924938201904297	1.8238728046417236
1.0	46720000.0	46730000.0	7.0	4.660472393035889	2.0278496742248535
1.0	46760000.0	46770000.0	3.0	6.281402587890625	2.509300708770752
1.0	46810000.0	46820000.0	3.0	4.461362361907959	1.9710382223129272
1.0	46840000.0	46850000.0	3.0	5.422658443450928	2.284273386001587
1.0	46870000.0	46880000.0	1.0	5.4679059982299805	2.2590768337249756
1.0	46960000.0	46970000.0	10.0	7.294677734375	2.856538772583008
1.0	46980000.0	46990000.0	8.0	6.18065071105957	2.4822165966033936
1.0	47020000.0	47030000.0	3.0	5.104769706726074	2.1580708026885986
1.0	47070000.0	47080000.0	5.0	4.726967811584473	2.049407958984375
1.0	47080000.0	47090000.0	2.0	5.211862087249756	2.2319817543029785
1.0	47120000.0	47130000.0	3.0	4.1535325050354	1.8848377466201782
1.0	47200000.0	47210000.0	6.0	6.628231048583984	2.6816916465759277
1.0	47400000.0	47410000.0	5.0	5.7911787033081055	2.4241111278533936
1.0	47480000.0	47490000.0	8.0	5.731681823730469	2.412318706512451
1.0	47570000.0	47580000.0	1.0	6.138482093811035	2.522909164428711
1.0	47720000.0	47730000.0	6.0	5.446647644042969	2.248333692550659
1.0	47730000.0	47740000.0	7.0	5.497767925262451	2.2640185356140137
1.0	47860000.0	47870000.0	8.0	8.346270561218262	3.1594109535217285
1.0	47890000.0	47900000.0	5.0	8.648763656616211	3.2266952991485596
1.0	47940000.0	47950000.0	7.0	7.636964321136475	2.950438976287842
1.0	47980000.0	47990000.0	9.0	8.236444473266602	3.1161417961120605
1.0	47990000.0	48000000.0	8.0	7.731398582458496	2.943107843399048
1.0	48020000.0	48030000.0	4.0	6.5125627517700195	2.5761196613311768
1.0	48100000.0	48110000.0	7.0	9.899081230163574	3.5573890209198
1.0	48120000.0	48130000.0	11.0	8.92650032043457	3.303699016571045
1.0	48220000.0	48230000.0	10.0	8.753098487854004	3.2496018409729004
1.0	48240000.0	48250000.0	8.0	9.063753128051758	3.326489210128784
1.0	48290000.0	48300000.0	10.0	8.72400951385498	3.2466073036193848
1.0	48320000.0	48330000.0	8.0	8.958857536315918	3.3173980712890625
1.0	48370000.0	48380000.0	8.0	8.694295883178711	3.2178332805633545
1.0	48450000.0	48460000.0	5.0	7.583386421203613	2.8654778003692627
1.0	48480000.0	48490000.0	8.0	9.132030487060547	3.3472466468811035
1.0	48510000.0	48520000.0	14.0	8.538873672485352	3.155398368835449
1.0	48570000.0	48580000.0	9.0	9.070833206176758	3.3418192863464355
1.0	48650000.0	48660000.0	9.0	8.174159049987793	3.0170674324035645
1.0	48760000.0	48770000.0	6.0	7.943661689758301	2.9906394481658936
1.0	48790000.0	48800000.0	8.0	7.723550319671631	2.9140260219573975
1.0	48870000.0	48880000.0	9.0	7.842010498046875	2.9973835945129395
1.0	48880000.0	48890000.0	5.0	8.546740531921387	3.191659450531006
1.0	48930000.0	48940000.0	2.0	7.7391862869262695	2.9349875450134277
1.0	48950000.0	48960000.0	14.0	10.728048324584961	3.747143507003784
1.0	48970000.0	48980000.0	12.0	11.257486343383789	3.880643844604492
1.0	48990000.0	49000000.0	15.0	10.856091499328613	3.7733631134033203
1.0	49010000.0	49020000.0	18.0	10.87049674987793	3.789482831954956
1.0	49070000.0	49080000.0	18.0	11.962560653686523	4.033795356750488
1.0	49200000.0	49210000.0	7.0	7.348834991455078	2.7761454582214355
1.0	49230000.0	49240000.0	9.0	9.664133071899414	3.4530632495880127
1.0	49270000.0	49280000.0	10.0	11.911088943481445	4.022007942199707
1.0	49280000.0	49290000.0	7.0	11.118242263793945	3.8206608295440674
1.0	49380000.0	49390000.0	11.0	14.107208251953125	4.456902503967285
1.0	49460000.0	49470000.0	23.0	16.06011962890625	4.841015815734863
1.0	49510000.0	49520000.0	28.0	15.46277141571045	4.738739490509033
1.0	49560000.0	49570000.0	12.0	14.957998275756836	4.579253196716309
1.0	49590000.0	49600000.0	16.0	12.70620346069336	4.213644504547119
1.0	49640000.0	49650000.0	15.0	14.321039199829102	4.527142524719238
1.0	49650000.0	49660000.0	19.0	13.997535705566406	4.462434768676758
1.0	49660000.0	49670000.0	14.0	14.773859024047852	4.620638370513916
1.0	49820000.0	49830000.0	21.0	15.085947036743164	4.6741623878479
1.0	49830000.0	49840000.0	16.0	15.257519721984863	4.701277732849121
1.0	49840000.0	49850000.0	14.0	14.047388076782227	4.476861476898193
1.0	49860000.0	49870000.0	21.0	15.88502311706543	4.8125152587890625
1.0	49880000.0	49890000.0	13.0	16.58963966369629	4.92391300201416
1.0	49900000.0	49910000.0	14.0	17.841955184936523	5.1218767166137695
1.0	49980000.0	49990000.0	14.0	15.684087753295898	4.710244178771973
1.0	49990000.0	50000000.0	18.0	17.62515640258789	5.0929341316223145
1.0	50000000.0	50010000.0	18.0	19.446876525878906	5.336688995361328
1.0	50050000.0	50060000.0	17.0	18.848369598388672	5.258264064788818
1.0	50080000.0	50090000.0	23.0	17.976842880249023	5.13846492767334
1.0	50090000.0	50100000.0	14.0	18.84567642211914	5.253781795501709
1.0	50100000.0	50110000.0	19.0	17.881376266479492	5.120516777038574
1.0	50110000.0	50120000.0	18.0	18.452463150024414	5.192489147186279
1.0	50180000.0	50190000.0	20.0	16.824752807617188	4.966066837310791
1.0	50190000.0	50200000.0	19.0	17.750415802001953	5.107789993286133
1.0	50280000.0	50290000.0	15.0	14.801458358764648	4.614658355712891
1.0	50350000.0	50360000.0	12.0	12.97350788116455	4.25186824798584
1.0	50430000.0	50440000.0	11.0	11.8109769821167	3.986590623855591
1.0	50520000.0	50530000.0	14.0	13.227272033691406	4.306873798370361
1.0	50560000.0	50570000.0	10.0	13.208292007446289	4.295554161071777
1.0	50710000.0	50720000.0	17.0	17.53313636779785	5.062314033508301
1.0	50900000.0	50910000.0	6.0	6.112242221832275	2.443861484527588
1.0	50910000.0	50920000.0	6.0	5.819858551025391	2.365889549255371
1.0	50990000.0	51000000.0	4.0	4.759244918823242	2.060192346572876
1.0	51000000.0	51010000.0	3.0	4.617514133453369	2.016432285308838
1.0	51020000.0	51030000.0	8.0	4.334441184997559	1.9383533000946045
1.0	51060000.0	51070000.0	5.0	4.585239410400391	2.0106215476989746
1.0	51170000.0	51180000.0	6.0	4.956986904144287	2.1207616329193115
1.0	51210000.0	51220000.0	5.0	5.643442153930664	2.3096303939819336
1.0	51260000.0	51270000.0	8.0	5.470514297485352	2.270174026489258
1.0	51300000.0	51310000.0	4.0	5.499162197113037	2.2822957038879395
1.0	51310000.0	51320000.0	6.0	5.384870529174805	2.2429678440093994
1.0	51470000.0	51480000.0	3.0	8.08311939239502	3.0853867530822754
1.0	51520000.0	51530000.0	4.0	9.368853569030762	3.4163691997528076
1.0	51530000.0	51540000.0	6.0	8.391356468200684	3.1788785457611084
1.0	51540000.0	51550000.0	6.0	8.043118476867676	3.068070888519287
1.0	51610000.0	51620000.0	9.0	8.128157615661621	3.0954556465148926
1.0	51630000.0	51640000.0	8.0	7.985774993896484	3.0628795623779297
1.0	51640000.0	51650000.0	9.0	8.117990493774414	3.1158061027526855
1.0	51720000.0	51730000.0	4.0	4.9283928871154785	2.103670358657837
1.0	51910000.0	51920000.0	5.0	4.6763129234313965	2.030343532562256
1.0	51970000.0	51980000.0	5.0	5.1590375900268555	2.1679694652557373
1.0	52000000.0	52010000.0	7.0	6.286194324493408	2.5374882221221924
1.0	52010000.0	52020000.0	7.0	6.90676212310791	2.748544216156006
1.0	52050000.0	52060000.0	4.0	7.477616786956787	2.9137845039367676
1.0	52070000.0	52080000.0	12.0	6.440616607666016	2.607638359069824
1.0	52090000.0	52100000.0	7.0	4.963799476623535	2.113111734390259
1.0	52130000.0	52140000.0	6.0	4.7650909423828125	2.0587382316589355
1.0	52170000.0	52180000.0	7.0	4.638811111450195	2.034183979034424
1.0	52210000.0	52220000.0	9.0	4.3197455406188965	1.9355227947235107
1.0	52320000.0	52330000.0	4.0	4.750307083129883	2.050121545791626
1.0	52420000.0	52430000.0	4.0	5.748622417449951	2.377215623855591
1.0	52460000.0	52470000.0	9.0	7.1553802490234375	2.81512713432312
1.0	52490000.0	52500000.0	2.0	5.744528770446777	2.3655121326446533
1.0	52510000.0	52520000.0	5.0	4.9729790687561035	2.1276724338531494
1.0	52580000.0	52590000.0	11.0	6.704306125640869	2.6994194984436035
1.0	52610000.0	52620000.0	5.0	5.550532341003418	2.286564826965332
1.0	52700000.0	52710000.0	8.0	4.562440395355225	1.9963397979736328
1.0	52830000.0	52840000.0	9.0	5.016544342041016	2.2035892009735107
1.0	52890000.0	52900000.0	4.0	4.67043399810791	2.032139301300049
1.0	52910000.0	52920000.0	3.0	4.833995819091797	2.0742735862731934
1.0	52930000.0	52940000.0	2.0	4.7750420570373535	2.0617663860321045
1.0	52980000.0	52990000.0	3.0	5.056356906890869	2.1368985176086426
1.0	53030000.0	53040000.0	8.0	7.5608649253845215	2.9380722045898438
1.0	53050000.0	53060000.0	4.0	8.209811210632324	3.1164584159851074
1.0	53080000.0	53090000.0	8.0	6.753291130065918	2.7027969360351562
1.0	53160000.0	53170000.0	1.0	6.325005531311035	2.539691686630249
1.0	53170000.0	53180000.0	10.0	7.509005069732666	2.9305663108825684
1.0	53210000.0	53220000.0	2.0	4.93821907043457	2.1060352325439453
1.0	53220000.0	53230000.0	6.0	4.847705364227295	2.078780174255371
1.0	53230000.0	53240000.0	5.0	4.581534385681152	2.008117914199829
1.0	53260000.0	53270000.0	5.0	4.4592742919921875	1.970442771911621
1.0	53290000.0	53300000.0	3.0	5.272592067718506	2.225614309310913
1.0	53320000.0	53330000.0	8.0	5.733303070068359	2.4007716178894043
1.0	53380000.0	53390000.0	6.0	5.633889198303223	2.334643602371216
1.0	53420000.0	53430000.0	8.0	4.455811500549316	1.9715118408203125
1.0	53480000.0	53490000.0	2.0	4.910231590270996	2.097038507461548
1.0	53490000.0	53500000.0	4.0	4.852653980255127	2.0826780796051025
1.0	53510000.0	53520000.0	2.0	4.846015453338623	2.081559419631958
1.0	53540000.0	53550000.0	6.0	6.054413795471191	2.5017476081848145
1.0	53570000.0	53580000.0	6.0	6.387603282928467	2.596698760986328
1.0	53580000.0	53590000.0	6.0	7.166328430175781	2.8117804527282715
1.0	53610000.0	53620000.0	5.0	5.810153007507324	2.408397674560547
1.0	53710000.0	53720000.0	3.0	4.820067405700684	2.0731241703033447
1.0	53930000.0	53940000.0	11.0	10.18592643737793	3.6158111095428467
1.0	53950000.0	53960000.0	13.0	9.10242748260498	3.3423988819122314
1.0	53970000.0	53980000.0	12.0	9.37342643737793	3.4166481494903564
1.0	54050000.0	54060000.0	6.0	9.67340087890625	3.4821696281433105
1.0	54130000.0	54140000.0	3.0	9.162148475646973	3.3655219078063965
1.0	54160000.0	54170000.0	18.0	8.283812522888184	3.1644978523254395
1.0	54190000.0	54200000.0	8.0	7.734652042388916	2.986978530883789
1.0	54270000.0	54280000.0	6.0	4.749253749847412	2.05118465423584
1.0	54330000.0	54340000.0	7.0	4.389808177947998	1.9489622116088867
1.0	54340000.0	54350000.0	5.0	4.549474716186523	1.9933017492294312
1.0	54400000.0	54410000.0	8.0	4.748223304748535	2.054220199584961
1.0	54410000.0	54420000.0	4.0	4.739227771759033	2.0828299522399902
1.0	54500000.0	54510000.0	6.0	4.857706069946289	2.0827229022979736
1.0	54590000.0	54600000.0	11.0	7.25848388671875	2.812697649002075
1.0	54640000.0	54650000.0	7.0	6.092565536499023	2.436846971511841
1.0	54660000.0	54670000.0	9.0	5.503712177276611	2.282662868499756
1.0	54670000.0	54680000.0	3.0	5.426279544830322	2.2470202445983887
1.0	54710000.0	54720000.0	12.0	5.539181709289551	2.2740066051483154
1.0	54720000.0	54730000.0	9.0	5.42536735534668	2.239706039428711
1.0	54730000.0	54740000.0	10.0	6.042950630187988	2.4306297302246094
1.0	54750000.0	54760000.0	10.0	5.148073196411133	2.171168804168701
1.0	54800000.0	54810000.0	2.0	5.715503692626953	2.3268449306488037
1.0	54890000.0	54900000.0	12.0	8.981918334960938	3.309851884841919
1.0	54950000.0	54960000.0	9.0	7.974951267242432	3.009981870651245
1.0	55010000.0	55020000.0	13.0	7.70538854598999	2.9624106884002686
1.0	55040000.0	55050000.0	5.0	7.235974311828613	2.823399543762207
1.0	55260000.0	55270000.0	3.0	4.752524375915527	2.089123249053955
1.0	55420000.0	55430000.0	8.0	6.0917816162109375	2.5038533210754395
1.0	55440000.0	55450000.0	2.0	6.174553871154785	2.5299694538116455
1.0	55450000.0	55460000.0	1.0	7.404126167297363	2.9297091960906982
1.0	55530000.0	55540000.0	3.0	4.284397602081299	1.9294757843017578
1.0	55550000.0	55560000.0	3.0	3.9693877696990967	1.8541357517242432
1.0	55600000.0	55610000.0	7.0	4.148186683654785	1.907705545425415
1.0	55610000.0	55620000.0	1.0	4.294485569000244	1.9368064403533936
1.0	55630000.0	55640000.0	1.0	4.5146379470825195	1.9893471002578735
1.0	55660000.0	55670000.0	9.0	4.939781188964844	2.1090855598449707
1.0	55700000.0	55710000.0	8.0	7.619793891906738	2.949779987335205
1.0	55730000.0	55740000.0	7.0	8.760035514831543	3.259436845779419
1.0	55760000.0	55770000.0	12.0	9.036198616027832	3.3325862884521484
1.0	55780000.0	55790000.0	10.0	9.195025444030762	3.37168550491333
1.0	55830000.0	55840000.0	10.0	10.048258781433105	3.5874907970428467
1.0	55880000.0	55890000.0	9.0	9.764252662658691	3.5138168334960938
1.0	55900000.0	55910000.0	8.0	9.916112899780273	3.547574520111084
1.0	55930000.0	55940000.0	10.0	9.283063888549805	3.3934433460235596
1.0	55970000.0	55980000.0	12.0	9.864816665649414	3.5415825843811035
1.0	56040000.0	56050000.0	10.0	9.687957763671875	3.510054349899292
1.0	56070000.0	56080000.0	17.0	10.841898918151855	3.7932143211364746
1.0	56080000.0	56090000.0	9.0	11.004691123962402	3.8269031047821045
1.0	56150000.0	56160000.0	14.0	10.904431343078613	3.78948974609375
1.0	56200000.0	56210000.0	7.0	10.510842323303223	3.696568727493286
1.0	56210000.0	56220000.0	14.0	10.914556503295898	3.800044536590576
1.0	56230000.0	56240000.0	9.0	10.692996978759766	3.7374088764190674
1.0	56370000.0	56380000.0	16.0	11.117147445678711	3.844614028930664
1.0	56410000.0	56420000.0	10.0	11.083751678466797	3.8344802856445312
1.0	56430000.0	56440000.0	10.0	10.480772018432617	3.688655376434326
1.0	56460000.0	56470000.0	10.0	11.434410095214844	3.912034273147583
1.0	56480000.0	56490000.0	8.0	11.08357048034668	3.83143949508667
1.0	56500000.0	56510000.0	8.0	10.736616134643555	3.7505691051483154
1.0	56540000.0	56550000.0	17.0	10.50500774383545	3.6947898864746094
1.0	56560000.0	56570000.0	8.0	10.182642936706543	3.6157898902893066
1.0	56630000.0	56640000.0	10.0	9.277766227722168	3.391627550125122
1.0	56700000.0	56710000.0	5.0	9.208582878112793	3.3456809520721436
1.0	56740000.0	56750000.0	5.0	8.304823875427246	3.1701467037200928
1.0	56800000.0	56810000.0	10.0	8.379220008850098	3.169642210006714
1.0	56820000.0	56830000.0	8.0	8.335947036743164	3.1546032428741455
1.0	56840000.0	56850000.0	6.0	7.7590436935424805	2.9909982681274414
1.0	56860000.0	56870000.0	7.0	7.9990034103393555	3.0621955394744873
1.0	56920000.0	56930000.0	11.0	7.395534515380859	2.8972930908203125
1.0	56930000.0	56940000.0	6.0	7.040966033935547	2.7960562705993652
1.0	56990000.0	57000000.0	5.0	6.103994369506836	2.440070390701294
1.0	57050000.0	57060000.0	9.0	7.94842004776001	3.0284998416900635
1.0	57130000.0	57140000.0	2.0	8.714065551757812	3.2446906566619873
1.0	57170000.0	57180000.0	6.0	7.751297950744629	3.0015950202941895
1.0	57260000.0	57270000.0	11.0	11.300762176513672	3.8843674659729004
1.0	57270000.0	57280000.0	11.0	11.161504745483398	3.848259687423706
1.0	57280000.0	57290000.0	8.0	10.264191627502441	3.640697956085205
1.0	57350000.0	57360000.0	21.0	13.955965042114258	4.450165748596191
1.0	57360000.0	57370000.0	11.0	14.021657943725586	4.459448337554932
1.0	57430000.0	57440000.0	8.0	14.731425285339355	4.5688676834106445
1.0	57470000.0	57480000.0	10.0	13.897387504577637	4.443441867828369
1.0	57490000.0	57500000.0	13.0	13.602020263671875	4.381561756134033
1.0	57610000.0	57620000.0	19.0	12.76068115234375	4.194407939910889
1.0	57700000.0	57710000.0	17.0	12.697144508361816	4.189461708068848
1.0	57800000.0	57810000.0	14.0	13.562788009643555	4.368451118469238
1.0	57810000.0	57820000.0	10.0	13.111297607421875	4.281163215637207
1.0	57820000.0	57830000.0	13.0	13.07703685760498	4.270819664001465
1.0	57840000.0	57850000.0	18.0	13.423126220703125	4.3385748863220215
1.0	57850000.0	57860000.0	13.0	13.455900192260742	4.349208831787109
1.0	57920000.0	57930000.0	13.0	14.324307441711426	4.514509677886963
1.0	57960000.0	57970000.0	18.0	14.15931510925293	4.485531806945801
1.0	58040000.0	58050000.0	12.0	14.203256607055664	4.499919891357422
1.0	58090000.0	58100000.0	13.0	13.626124382019043	4.361725807189941
1.0	58280000.0	58290000.0	9.0	13.362383842468262	4.320626258850098
1.0	58350000.0	58360000.0	10.0	12.46276569366455	4.141730308532715
1.0	58440000.0	58450000.0	11.0	12.584917068481445	4.156804084777832
1.0	58450000.0	58460000.0	14.0	12.702478408813477	4.190157890319824
1.0	58460000.0	58470000.0	18.0	11.975037574768066	4.019501209259033
1.0	58500000.0	58510000.0	9.0	12.389986038208008	4.141863822937012
1.0	58540000.0	58550000.0	9.0	11.231152534484863	3.8753552436828613
1.0	58600000.0	58610000.0	11.0	10.125658988952637	3.6050937175750732
1.0	58620000.0	58630000.0	8.0	9.390073776245117	3.4152092933654785
1.0	58670000.0	58680000.0	10.0	9.967832565307617	3.564192295074463
1.0	58680000.0	58690000.0	16.0	10.174549102783203	3.6149585247039795
1.0	58750000.0	58760000.0	9.0	10.040514945983887	3.5846123695373535
1.0	58790000.0	58800000.0	12.0	9.46643352508545	3.434859037399292
1.0	58850000.0	58860000.0	4.0	9.34874153137207	3.407233476638794
1.0	58880000.0	58890000.0	7.0	8.220513343811035	3.1139113903045654
1.0	58890000.0	58900000.0	14.0	7.346261024475098	2.8714423179626465
1.0	58930000.0	58940000.0	11.0	6.435909271240234	2.608167886734009
1.0	58960000.0	58970000.0	3.0	5.421744346618652	2.241788864135742
1.0	59070000.0	59080000.0	5.0	5.577914237976074	2.3688416481018066
1.0	59180000.0	59190000.0	5.0	5.070559024810791	2.182274580001831
1.0	59260000.0	59270000.0	1.0	4.562226295471191	2.0142483711242676
1.0	59270000.0	59280000.0	2.0	4.977215766906738	2.134584426879883
1.0	59300000.0	59310000.0	6.0	5.826262474060059	2.4419760704040527
1.0	59410000.0	59420000.0	7.0	7.210070610046387	2.8243136405944824
1.0	59430000.0	59440000.0	9.0	6.322255611419678	2.54958176612854
1.0	59510000.0	59520000.0	3.0	6.582553863525391	2.6017658710479736
1.0	59560000.0	59570000.0	12.0	7.532458305358887	2.941657304763794
1.0	59590000.0	59600000.0	9.0	7.3802289962768555	2.8920750617980957
1.0	59610000.0	59620000.0	6.0	6.602416038513184	2.633288860321045
1.0	59650000.0	59660000.0	10.0	7.822424411773682	3.0150022506713867
1.0	59670000.0	59680000.0	12.0	7.311205863952637	2.871295690536499
1.0	59690000.0	59700000.0	14.0	6.726775169372559	2.7162222862243652
1.0	59710000.0	59720000.0	10.0	6.716526031494141	2.6362311840057373
1.0	59740000.0	59750000.0	4.0	6.753724098205566	2.720959186553955
1.0	59810000.0	59820000.0	4.0	5.2569475173950195	2.2366480827331543
1.0	59970000.0	59980000.0	7.0	5.2126030921936035	2.2386956214904785
1.0	59980000.0	59990000.0	6.0	5.6930670738220215	2.3900184631347656
1.0	60010000.0	60020000.0	7.0	5.339169502258301	2.2860515117645264
1.0	60030000.0	60040000.0	8.0	5.322087287902832	2.2900619506835938
1.0	60060000.0	60070000.0	7.0	5.013554573059082	2.156642436981201
1.0	60080000.0	60090000.0	6.0	5.074913024902344	2.153822183609009
1.0	60130000.0	60140000.0	5.0	5.505937099456787	2.3217570781707764
1.0	60190000.0	60200000.0	6.0	4.755661964416504	2.124199867248535
1.0	60270000.0	60280000.0	7.0	4.998645305633545	2.1586039066314697
1.0	60280000.0	60290000.0	2.0	4.943274974822998	2.1743037700653076
1.0	60290000.0	60300000.0	1.0	4.691507339477539	2.049330472946167
1.0	60310000.0	60320000.0	5.0	4.61373233795166	2.012871265411377
1.0	60410000.0	60420000.0	8.0	7.665194034576416	2.953230142593384
1.0	60460000.0	60470000.0	4.0	9.008071899414062	3.2963881492614746
1.0	60530000.0	60540000.0	9.0	11.03798770904541	3.797741413116455
1.0	60560000.0	60570000.0	15.0	10.316332817077637	3.6445679664611816
1.0	60570000.0	60580000.0	15.0	11.720582962036133	3.9861316680908203
1.0	60610000.0	60620000.0	15.0	11.493006706237793	3.9313488006591797
1.0	60730000.0	60740000.0	6.0	9.864526748657227	3.5481553077697754
1.0	61050000.0	61060000.0	7.0	9.628427505493164	3.474867582321167
1.0	61090000.0	61100000.0	10.0	10.675214767456055	3.7378456592559814
1.0	61170000.0	61180000.0	12.0	11.713910102844238	3.9853579998016357
1.0	61230000.0	61240000.0	13.0	12.599809646606445	4.177155494689941
1.0	61290000.0	61300000.0	10.0	11.812597274780273	3.9938464164733887
1.0	61300000.0	61310000.0	8.0	11.512460708618164	3.929232120513916
1.0	61350000.0	61360000.0	6.0	10.884645462036133	3.798776626586914
1.0	61400000.0	61410000.0	9.0	9.887861251831055	3.5375685691833496
1.0	61430000.0	61440000.0	3.0	9.017041206359863	3.322925567626953
1.0	61440000.0	61450000.0	7.0	8.726916313171387	3.253920316696167
1.0	61510000.0	61520000.0	4.0	6.674887657165527	2.6790106296539307
1.0	61530000.0	61540000.0	4.0	7.675396919250488	3.010340690612793
1.0	61630000.0	61640000.0	4.0	4.804815769195557	2.0902271270751953
1.0	61690000.0	61700000.0	10.0	4.6336493492126465	2.0414302349090576
1.0	61800000.0	61810000.0	6.0	5.1661200523376465	2.199079751968384
1.0	61850000.0	61860000.0	7.0	4.1616926193237305	1.8808314800262451
1.0	61910000.0	61920000.0	3.0	5.850560665130615	2.415210485458374
1.0	61970000.0	61980000.0	6.0	7.881417751312256	3.023881673812866
1.0	62000000.0	62010000.0	8.0	8.290139198303223	3.1369881629943848
1.0	62020000.0	62030000.0	14.0	8.20539379119873	3.1172728538513184
1.0	62040000.0	62050000.0	5.0	8.585963249206543	3.191624879837036
1.0	62080000.0	62090000.0	8.0	7.8792524337768555	3.0466156005859375
1.0	62110000.0	62120000.0	6.0	7.852116584777832	3.0319066047668457
1.0	62190000.0	62200000.0	6.0	7.363204002380371	2.8365371227264404
1.0	62230000.0	62240000.0	3.0	4.6338653564453125	2.0207040309906006
1.0	62240000.0	62250000.0	8.0	4.707333564758301	2.0409560203552246
1.0	62310000.0	62320000.0	4.0	4.464968681335449	1.9715595245361328
1.0	62370000.0	62380000.0	0.0	4.450488567352295	1.9645354747772217
1.0	62450000.0	62460000.0	7.0	4.656242847442627	2.054074764251709
1.0	62490000.0	62500000.0	5.0	5.475589752197266	2.276956796646118
1.0	62590000.0	62600000.0	6.0	5.479728698730469	2.258805513381958
1.0	62600000.0	62610000.0	13.0	5.500370979309082	2.2656190395355225
1.0	62710000.0	62720000.0	7.0	8.445149421691895	3.1700146198272705
1.0	62740000.0	62750000.0	9.0	8.164905548095703	3.113520860671997
1.0	62780000.0	62790000.0	9.0	8.992578506469727	3.3030571937561035
1.0	62790000.0	62800000.0	11.0	9.314265251159668	3.398894786834717
1.0	62810000.0	62820000.0	12.0	8.88729190826416	3.333185911178589
1.0	63210000.0	63220000.0	5.0	7.121172904968262	2.7898049354553223
1.0	63230000.0	63240000.0	8.0	6.717781066894531	2.6953988075256348
1.0	63330000.0	63340000.0	4.0	7.774167060852051	2.9409332275390625
1.0	63350000.0	63360000.0	13.0	10.312223434448242	3.6651198863983154
1.0	63490000.0	63500000.0	9.0	13.268402099609375	4.31476354598999
1.0	63530000.0	63540000.0	13.0	12.47482681274414	4.1325578689575195
1.0	63560000.0	63570000.0	6.0	13.173959732055664	4.284363746643066
1.0	63680000.0	63690000.0	16.0	13.595695495605469	4.369369983673096
1.0	63690000.0	63700000.0	17.0	13.067543029785156	4.26015567779541
1.0	63740000.0	63750000.0	15.0	11.375832557678223	3.8803024291992188
1.0	63780000.0	63790000.0	9.0	9.364927291870117	3.3753650188446045
1.0	63840000.0	63850000.0	1.0	6.7073187828063965	2.626610279083252
1.0	63870000.0	63880000.0	7.0	4.86407470703125	2.0859148502349854
1.0	63900000.0	63910000.0	3.0	4.719725608825684	2.0458343029022217
1.0	63920000.0	63930000.0	5.0	4.364683628082275	1.9449784755706787
1.0	63990000.0	64000000.0	3.0	3.979862928390503	1.8425229787826538
1.0	64010000.0	64020000.0	2.0	4.377708911895752	1.9458208084106445
1.0	64090000.0	64100000.0	4.0	4.8345537185668945	2.0844578742980957
1.0	64120000.0	64130000.0	9.0	4.971879482269287	2.116759777069092
1.0	64140000.0	64150000.0	10.0	6.733551025390625	2.6415281295776367
1.0	64190000.0	64200000.0	8.0	7.283347129821777	2.871654987335205
1.0	64200000.0	64210000.0	5.0	8.054463386535645	3.085381269454956
1.0	64260000.0	64270000.0	6.0	5.781455039978027	2.3647003173828125
1.0	64310000.0	64320000.0	13.0	5.161793231964111	2.2093799114227295
1.0	64320000.0	64330000.0	4.0	5.704952716827393	2.369736671447754
1.0	64730000.0	64740000.0	3.0	6.7397661209106445	2.703660011291504
1.0	64760000.0	64770000.0	5.0	7.907045841217041	3.033931016921997
1.0	64800000.0	64810000.0	9.0	8.559305191040039	3.210315227508545
1.0	64810000.0	64820000.0	5.0	6.6520795822143555	2.6257591247558594
1.0	64830000.0	64840000.0	3.0	8.355916976928711	3.1434881687164307
1.0	64850000.0	64860000.0	6.0	7.808568477630615	3.004148244857788
1.0	64880000.0	64890000.0	5.0	7.276950836181641	2.783612012863159
1.0	64950000.0	64960000.0	5.0	5.671464443206787	2.373805284500122
1.0	65010000.0	65020000.0	4.0	4.57609748840332	2.008192539215088
1.0	65120000.0	65130000.0	7.0	4.870322227478027	2.097609043121338
1.0	65140000.0	65150000.0	5.0	4.6136908531188965	2.0167012214660645
1.0	65210000.0	65220000.0	4.0	5.1032586097717285	2.262735366821289
1.0	65280000.0	65290000.0	5.0	4.658915042877197	2.0308563709259033
1.0	65320000.0	65330000.0	8.0	4.070951461791992	1.8644037246704102
1.0	65370000.0	65380000.0	2.0	4.431249141693115	1.9612390995025635
1.0	65380000.0	65390000.0	7.0	4.576007843017578	2.010324001312256
1.0	65390000.0	65400000.0	3.0	4.710203170776367	2.036191463470459
1.0	65410000.0	65420000.0	4.0	4.59653377532959	2.0060200691223145
1.0	65420000.0	65430000.0	4.0	4.739627361297607	2.0502495765686035
1.0	65430000.0	65440000.0	7.0	5.616299629211426	2.432629346847534
1.0	65440000.0	65450000.0	6.0	4.766119003295898	2.0687854290008545
1.0	65470000.0	65480000.0	8.0	4.872252464294434	2.0898921489715576
1.0	65480000.0	65490000.0	9.0	5.626821994781494	2.334719181060791
1.0	65530000.0	65540000.0	3.0	6.644554138183594	2.6994736194610596
1.0	65580000.0	65590000.0	16.0	7.6303911209106445	2.8709323406219482
1.0	65610000.0	65620000.0	3.0	6.749406337738037	2.6658003330230713
1.0	65630000.0	65640000.0	8.0	6.507443904876709	2.560602903366089
1.0	65750000.0	65760000.0	10.0	8.51805305480957	3.1898391246795654
1.0	65780000.0	65790000.0	9.0	8.917724609375	3.29594349861145
1.0	65820000.0	65830000.0	9.0	8.444470405578613	3.180661678314209
1.0	65880000.0	65890000.0	4.0	7.267624855041504	2.823002576828003
1.0	66050000.0	66060000.0	5.0	8.213400840759277	3.1070964336395264
1.0	66120000.0	66130000.0	11.0	11.391329765319824	3.909912586212158
1.0	66140000.0	66150000.0	12.0	11.080337524414062	3.7692692279815674
1.0	66150000.0	66160000.0	10.0	12.440142631530762	4.132559776306152
1.0	66240000.0	66250000.0	18.0	13.417841911315918	4.3442230224609375
1.0	66330000.0	66340000.0	17.0	15.53943920135498	4.721206188201904
1.0	66340000.0	66350000.0	17.0	12.296521186828613	3.9409618377685547
1.0	66410000.0	66420000.0	15.0	15.618513107299805	4.753530025482178
1.0	66430000.0	66440000.0	12.0	15.549509048461914	4.718222141265869
1.0	66440000.0	66450000.0	17.0	17.845813751220703	5.103339195251465
1.0	66540000.0	66550000.0	15.0	15.402259826660156	4.715818405151367
1.0	66550000.0	66560000.0	9.0	15.206393241882324	4.681455612182617
1.0	66570000.0	66580000.0	10.0	11.586130142211914	3.867434024810791
1.0	66580000.0	66590000.0	10.0	15.410962104797363	4.716246128082275
1.0	66680000.0	66690000.0	15.0	12.794352531433105	4.212571620941162
1.0	67020000.0	67030000.0	15.0	12.635226249694824	4.136612415313721
1.0	67100000.0	67110000.0	7.0	12.97681999206543	4.25836181640625
1.0	67210000.0	67220000.0	10.0	12.344697952270508	4.105917930603027
1.0	67230000.0	67240000.0	9.0	11.297673225402832	3.8595805168151855
1.0	67310000.0	67320000.0	11.0	8.845030784606934	3.269784450531006
1.0	67420000.0	67430000.0	5.0	4.5746564865112305	2.0052738189697266
1.0	67480000.0	67490000.0	7.0	4.921246528625488	2.1063523292541504
1.0	67500000.0	67510000.0	7.0	5.104174613952637	2.153106451034546
1.0	67510000.0	67520000.0	2.0	5.547891139984131	2.3055171966552734
1.0	67560000.0	67570000.0	10.0	9.502856254577637	3.4364845752716064
1.0	67630000.0	67640000.0	13.0	9.54078483581543	3.4427177906036377
1.0	67680000.0	67690000.0	13.0	10.727598190307617	3.740093946456909
1.0	67700000.0	67710000.0	9.0	10.61687183380127	3.7168502807617188
1.0	67720000.0	67730000.0	8.0	9.761048316955566	3.5139241218566895
1.0	67830000.0	67840000.0	5.0	7.363112449645996	2.8609530925750732
1.0	67840000.0	67850000.0	5.0	7.042407035827637	2.7243990898132324
1.0	67870000.0	67880000.0	3.0	5.396161079406738	2.246142864227295
1.0	67910000.0	67920000.0	6.0	8.538395881652832	3.1995670795440674
1.0	67960000.0	67970000.0	11.0	9.52032470703125	3.4697747230529785
1.0	68140000.0	68150000.0	9.0	6.10023307800293	2.4462029933929443
1.0	68180000.0	68190000.0	3.0	4.944899082183838	2.1093156337738037
1.0	68230000.0	68240000.0	3.0	4.493876934051514	1.978996992111206
1.0	68400000.0	68410000.0	13.0	9.060613632202148	3.3372833728790283
1.0	68430000.0	68440000.0	12.0	8.175447463989258	3.107245445251465
1.0	68440000.0	68450000.0	10.0	9.061841011047363	3.3481757640838623
1.0	68470000.0	68480000.0	8.0	8.731525421142578	3.2851805686950684
1.0	68490000.0	68500000.0	8.0	8.358654975891113	3.1969552040100098
1.0	68520000.0	68530000.0	1.0	8.39649772644043	3.2143635749816895
1.0	68540000.0	68550000.0	10.0	6.687691688537598	2.7343180179595947
1.0	68610000.0	68620000.0	5.0	4.757620811462402	2.0536723136901855
1.0	68630000.0	68640000.0	2.0	5.988007545471191	2.433940887451172
1.0	68640000.0	68650000.0	6.0	5.840706825256348	2.37203049659729
1.0	68650000.0	68660000.0	2.0	5.6467790603637695	2.3025875091552734
1.0	68670000.0	68680000.0	4.0	6.68994140625	2.616049289703369
1.0	68700000.0	68710000.0	11.0	9.597198486328125	3.479114532470703
1.0	68730000.0	68740000.0	16.0	10.028350830078125	3.5806846618652344
1.0	68750000.0	68760000.0	10.0	10.421091079711914	3.6737589836120605
1.0	68800000.0	68810000.0	8.0	12.298077583312988	4.0979814529418945
1.0	68840000.0	68850000.0	15.0	10.989117622375488	3.8171706199645996
1.0	68900000.0	68910000.0	12.0	11.5044527053833	3.9319076538085938
1.0	68920000.0	68930000.0	13.0	14.166659355163574	4.497203826904297
1.0	68930000.0	68940000.0	16.0	12.309290885925293	4.118728160858154
1.0	68950000.0	68960000.0	5.0	9.126426696777344	3.194890260696411
1.0	68970000.0	68980000.0	12.0	13.977968215942383	4.45267391204834
1.0	69020000.0	69030000.0	15.0	17.11208724975586	5.010178565979004
1.0	69060000.0	69070000.0	15.0	17.8237361907959	5.125441551208496
1.0	69130000.0	69140000.0	8.0	19.664234161376953	5.362821102142334
1.0	69180000.0	69190000.0	20.0	20.155593872070312	5.410130500793457
1.0	69210000.0	69220000.0	26.0	19.05171775817871	5.280147552490234
1.0	69240000.0	69250000.0	20.0	20.284040451049805	5.435412883758545
1.0	69270000.0	69280000.0	19.0	19.674497604370117	5.366941928863525
1.0	69280000.0	69290000.0	17.0	21.205297470092773	5.525207042694092
1.0	69290000.0	69300000.0	16.0	19.702016830444336	5.36720609664917
1.0	69310000.0	69320000.0	20.0	20.58308219909668	5.465984344482422
1.0	69400000.0	69410000.0	27.0	21.9775447845459	5.606064796447754
1.0	69480000.0	69490000.0	22.0	21.044723510742188	5.5130615234375
1.0	69570000.0	69580000.0	18.0	23.26412582397461	5.717591285705566
1.0	69590000.0	69600000.0	21.0	22.497865676879883	5.659504413604736
1.0	69630000.0	69640000.0	26.0	22.970434188842773	5.700933933258057
1.0	69660000.0	69670000.0	35.0	21.525100708007812	5.570858955383301
1.0	69800000.0	69810000.0	32.0	24.793825149536133	5.833735466003418
1.0	69840000.0	69850000.0	18.0	24.23239517211914	5.798933506011963
1.0	69860000.0	69870000.0	33.0	25.352294921875	5.8730621337890625
1.0	69910000.0	69920000.0	19.0	21.694408416748047	5.523828029632568
1.0	69950000.0	69960000.0	25.0	20.812183380126953	5.448294639587402
1.0	70010000.0	70020000.0	27.0	21.546863555908203	5.561359405517578
1.0	70050000.0	70060000.0	23.0	21.661624908447266	5.576584815979004
1.0	70100000.0	70110000.0	19.0	20.090871810913086	5.403613090515137
1.0	70390000.0	70400000.0	20.0	19.520000457763672	5.246701240539551
1.0	70420000.0	70430000.0	31.0	23.449392318725586	5.742115020751953
1.0	70680000.0	70690000.0	9.0	6.611210823059082	2.622790575027466
1.0	70730000.0	70740000.0	8.0	5.4684953689575195	2.251784563064575
1.0	70810000.0	70820000.0	10.0	6.508925437927246	2.5833213329315186
1.0	70860000.0	70870000.0	9.0	11.03962516784668	3.823166608810425
1.0	70890000.0	70900000.0	8.0	7.125649929046631	2.7077038288116455
1.0	71040000.0	71050000.0	19.0	19.498422622680664	5.340950965881348
1.0	71190000.0	71200000.0	38.0	26.14702796936035	5.9334893226623535
1.0	71340000.0	71350000.0	39.0	26.28000259399414	5.937087535858154
1.0	71400000.0	71410000.0	29.0	24.618236541748047	5.822721004486084
1.0	71560000.0	71570000.0	8.0	12.983981132507324	4.2525248527526855
1.0	71620000.0	71630000.0	13.0	11.115732192993164	3.8382599353790283
1.0	71660000.0	71670000.0	14.0	10.772933959960938	3.768482208251953
1.0	71710000.0	71720000.0	7.0	11.743943214416504	3.995018482208252
1.0	71750000.0	71760000.0	9.0	11.611074447631836	3.9670262336730957
1.0	71790000.0	71800000.0	13.0	12.52448844909668	4.174256324768066
1.0	71830000.0	71840000.0	7.0	12.375090599060059	4.119406700134277
1.0	71860000.0	71870000.0	20.0	12.28893756866455	4.098513603210449
1.0	71940000.0	71950000.0	12.0	12.884678840637207	4.234902858734131
1.0	71990000.0	72000000.0	14.0	13.087577819824219	4.285128593444824
1.0	72000000.0	72010000.0	18.0	13.884796142578125	4.442552089691162
1.0	72240000.0	72250000.0	26.0	17.224140167236328	5.0293402671813965
1.0	72250000.0	72260000.0	15.0	16.5911922454834	4.907557487487793
1.0	72280000.0	72290000.0	28.0	18.115304946899414	5.1519455909729
1.0	72290000.0	72300000.0	18.0	16.962329864501953	4.9854912757873535
1.0	72440000.0	72450000.0	14.0	16.665607452392578	4.927313327789307
1.0	72450000.0	72460000.0	16.0	16.464134216308594	4.90137243270874
1.0	72460000.0	72470000.0	18.0	15.943975448608398	4.7973504066467285
1.0	72580000.0	72590000.0	19.0	18.507078170776367	5.192652225494385
1.0	72590000.0	72600000.0	30.0	18.998489379882812	5.272741794586182
1.0	72600000.0	72610000.0	31.0	17.881589889526367	5.096354007720947
1.0	72620000.0	72630000.0	33.0	19.121715545654297	5.281978607177734
1.0	72640000.0	72650000.0	18.0	19.230541229248047	5.306824684143066
1.0	72650000.0	72660000.0	10.0	15.732745170593262	4.705439567565918
1.0	72750000.0	72760000.0	10.0	12.89885139465332	4.1841535568237305
1.0	72780000.0	72790000.0	10.0	12.533430099487305	4.086099147796631
1.0	72800000.0	72810000.0	6.0	11.76856803894043	3.8343682289123535
1.0	72830000.0	72840000.0	24.0	15.596224784851074	4.764789581298828
1.0	72940000.0	72950000.0	25.0	23.185791015625	5.713875770568848
1.0	72960000.0	72970000.0	16.0	21.680843353271484	5.585104942321777
1.0	72970000.0	72980000.0	15.0	22.570171356201172	5.665416240692139
1.0	72980000.0	72990000.0	25.0	20.09136962890625	5.399346828460693
1.0	73000000.0	73010000.0	21.0	24.73935890197754	5.830788612365723
1.0	73030000.0	73040000.0	27.0	21.624052047729492	5.584051609039307
1.0	73040000.0	73050000.0	28.0	20.892187118530273	5.49069356918335
1.0	73150000.0	73160000.0	35.0	29.475116729736328	6.111029148101807
1.0	73180000.0	73190000.0	18.0	26.625415802001953	5.960452079772949
1.0	73190000.0	73200000.0	29.0	32.5793571472168	6.243853569030762
1.0	73390000.0	73400000.0	29.0	29.844335556030273	6.135345458984375
1.0	73430000.0	73440000.0	23.0	28.320587158203125	6.041138648986816
1.0	73490000.0	73500000.0	33.0	30.2163143157959	6.140712738037109
1.0	73520000.0	73530000.0	49.0	34.6727180480957	6.324147701263428
1.0	73590000.0	73600000.0	36.0	31.431514739990234	6.198281288146973
1.0	73600000.0	73610000.0	36.0	30.56245994567871	6.162565231323242
1.0	73610000.0	73620000.0	38.0	32.04014205932617	6.2230730056762695
1.0	73660000.0	73670000.0	25.0	30.13315773010254	6.135945796966553
1.0	73710000.0	73720000.0	23.0	27.68011474609375	6.01132869720459
1.0	73750000.0	73760000.0	31.0	26.20281410217285	5.912659645080566
1.0	73820000.0	73830000.0	26.0	27.32332992553711	5.9971137046813965
1.0	73860000.0	73870000.0	26.0	23.813953399658203	5.756587028503418
1.0	74040000.0	74050000.0	13.0	18.300785064697266	5.18447208404541
1.0	74100000.0	74110000.0	23.0	19.249696731567383	5.315716743469238
1.0	74170000.0	74180000.0	23.0	19.765705108642578	5.377664089202881
1.0	74260000.0	74270000.0	18.0	21.70762825012207	5.5795159339904785
1.0	74340000.0	74350000.0	31.0	25.34341049194336	5.889321327209473
1.0	74360000.0	74370000.0	24.0	25.261926651000977	5.883871555328369
1.0	74390000.0	74400000.0	26.0	24.46842384338379	5.8149614334106445
1.0	74400000.0	74410000.0	29.0	26.732280731201172	5.970959663391113
1.0	74480000.0	74490000.0	31.0	25.231821060180664	5.860728740692139
1.0	74490000.0	74500000.0	20.0	21.85280418395996	5.558554649353027
1.0	74540000.0	74550000.0	24.0	20.592988967895508	5.456835746765137
1.0	74640000.0	74650000.0	14.0	15.372152328491211	4.69234037399292
1.0	74720000.0	74730000.0	12.0	12.983110427856445	4.240555763244629
1.0	74740000.0	74750000.0	19.0	12.912031173706055	4.2423295974731445
1.0	74750000.0	74760000.0	14.0	12.436339378356934	4.125584125518799
1.0	74770000.0	74780000.0	13.0	15.1183500289917	4.67795467376709
1.0	74780000.0	74790000.0	16.0	14.34039306640625	4.527188777923584
1.0	74950000.0	74960000.0	16.0	22.635623931884766	5.677577018737793
1.0	75100000.0	75110000.0	32.0	19.492794036865234	5.3855695724487305
1.0	75120000.0	75130000.0	25.0	19.480358123779297	5.4053544998168945
1.0	75200000.0	75210000.0	6.0	10.727036476135254	3.5410752296447754
1.0	75210000.0	75220000.0	10.0	10.36030101776123	3.434617519378662
1.0	75250000.0	75260000.0	20.0	20.38665771484375	5.461784839630127
1.0	75310000.0	75320000.0	28.0	26.9027099609375	5.988221168518066
1.0	75320000.0	75330000.0	35.0	30.30879783630371	6.154767990112305
1.0	75330000.0	75340000.0	38.0	30.652271270751953	6.164498329162598
1.0	75460000.0	75470000.0	36.0	31.842823028564453	6.217137813568115
1.0	75510000.0	75520000.0	31.0	29.389907836914062	6.103511333465576
1.0	75620000.0	75630000.0	22.0	24.25067710876465	5.7976555824279785
1.0	75670000.0	75680000.0	25.0	21.956483840942383	5.596592903137207
1.0	75780000.0	75790000.0	26.0	19.758617401123047	5.369710445404053
1.0	75810000.0	75820000.0	29.0	20.61322593688965	5.474474906921387
1.0	75830000.0	75840000.0	19.0	21.80972671508789	5.593067169189453
1.0	75890000.0	75900000.0	31.0	21.908605575561523	5.598054885864258
1.0	75910000.0	75920000.0	18.0	24.345104217529297	5.804364204406738
1.0	75950000.0	75960000.0	24.0	22.10973358154297	5.609281539916992
1.0	75990000.0	76000000.0	19.0	21.110565185546875	5.5112504959106445
1.0	76030000.0	76040000.0	16.0	19.82924461364746	5.373451232910156
1.0	76050000.0	76060000.0	20.0	19.097061157226562	5.280941963195801
1.0	76090000.0	76100000.0	16.0	16.653982162475586	4.879588603973389
1.0	76110000.0	76120000.0	20.0	16.57903480529785	4.865157127380371
1.0	76310000.0	76320000.0	14.0	16.364809036254883	4.898897171020508
1.0	76370000.0	76380000.0	17.0	18.972021102905273	5.269433498382568
1.0	76500000.0	76510000.0	15.0	20.503684997558594	5.459654808044434
1.0	76520000.0	76530000.0	24.0	21.56119155883789	5.5619730949401855
1.0	76560000.0	76570000.0	18.0	20.583627700805664	5.453059196472168
1.0	76570000.0	76580000.0	14.0	19.361454010009766	5.24937105178833
1.0	76590000.0	76600000.0	19.0	21.828170776367188	5.589084148406982
1.0	76650000.0	76660000.0	23.0	20.945068359375	5.499468803405762
1.0	76690000.0	76700000.0	26.0	17.822898864746094	5.115567207336426
1.0	76770000.0	76780000.0	15.0	20.566734313964844	5.469725608825684
1.0	76780000.0	76790000.0	18.0	19.48082733154297	5.3406500816345215
1.0	76790000.0	76800000.0	14.0	18.512454986572266	5.183104515075684
1.0	76900000.0	76910000.0	17.0	19.157367706298828	5.276200771331787
1.0	77040000.0	77050000.0	25.0	20.161163330078125	5.421261787414551
1.0	77070000.0	77080000.0	29.0	21.96170997619629	5.600831031799316
1.0	77090000.0	77100000.0	18.0	22.317073822021484	5.637298583984375
1.0	77180000.0	77190000.0	22.0	22.82521629333496	5.687893867492676
1.0	77220000.0	77230000.0	26.0	22.302108764648438	5.632317066192627
1.0	77240000.0	77250000.0	27.0	21.397462844848633	5.538357734680176
1.0	77330000.0	77340000.0	15.0	15.910418510437012	4.791892051696777
1.0	77420000.0	77430000.0	14.0	15.778590202331543	4.792214393615723
1.0	77440000.0	77450000.0	13.0	16.00755500793457	4.821733474731445
1.0	77470000.0	77480000.0	17.0	14.112215995788574	4.444138050079346
1.0	77480000.0	77490000.0	16.0	13.740262985229492	4.415895938873291
1.0	77530000.0	77540000.0	18.0	10.523208618164062	3.692415714263916
1.0	77550000.0	77560000.0	9.0	10.720730781555176	3.722571611404419
1.0	77590000.0	77600000.0	10.0	8.422698020935059	3.120818614959717
1.0	77620000.0	77630000.0	7.0	8.535295486450195	3.1164450645446777
1.0	77640000.0	77650000.0	9.0	10.001434326171875	3.5387520790100098
1.0	77690000.0	77700000.0	11.0	12.691228866577148	4.198838233947754
1.0	77700000.0	77710000.0	18.0	13.603556632995605	4.389624118804932
1.0	77710000.0	77720000.0	15.0	14.2863187789917	4.523215293884277
1.0	77800000.0	77810000.0	15.0	18.373449325561523	5.196310520172119
1.0	77810000.0	77820000.0	21.0	18.238191604614258	5.169119358062744
1.0	77880000.0	77890000.0	18.0	18.89457893371582	5.2591352462768555
1.0	78020000.0	78030000.0	5.0	8.930482864379883	3.22365140914917
1.0	78060000.0	78070000.0	8.0	6.170869827270508	2.445406675338745
1.0	78130000.0	78140000.0	2.0	4.92615270614624	2.105097532272339
1.0	78170000.0	78180000.0	2.0	4.705287933349609	2.036085367202759
1.0	78180000.0	78190000.0	5.0	4.669406890869141	2.0328469276428223
1.0	78190000.0	78200000.0	11.0	4.625518798828125	2.0143284797668457
1.0	78260000.0	78270000.0	5.0	4.479582786560059	1.9788812398910522
1.0	78270000.0	78280000.0	5.0	4.429623603820801	1.9633630514144897
1.0	78290000.0	78300000.0	4.0	4.908936977386475	2.1272387504577637
1.0	78310000.0	78320000.0	5.0	4.501522064208984	1.9806159734725952
1.0	78370000.0	78380000.0	3.0	4.7722039222717285	2.099020004272461
1.0	78390000.0	78400000.0	6.0	4.403232574462891	1.9550422430038452
1.0	78430000.0	78440000.0	4.0	4.660733699798584	2.045018434524536
1.0	78460000.0	78470000.0	9.0	5.814584255218506	2.350099802017212
1.0	78490000.0	78500000.0	8.0	8.47951889038086	3.1718623638153076
1.0	78570000.0	78580000.0	11.0	10.049915313720703	3.5642249584198
1.0	78640000.0	78650000.0	13.0	11.061235427856445	3.8224377632141113
1.0	78690000.0	78700000.0	8.0	11.43696403503418	3.921384334564209
1.0	78720000.0	78730000.0	18.0	14.336969375610352	4.549870491027832
1.0	78850000.0	78860000.0	12.0	14.878755569458008	4.634198188781738
1.0	78950000.0	78960000.0	8.0	15.680665969848633	4.7574286460876465
1.0	78970000.0	78980000.0	11.0	15.81066608428955	4.789140701293945
1.0	79030000.0	79040000.0	12.0	12.58841323852539	4.1372809410095215
1.0	79060000.0	79070000.0	13.0	11.615182876586914	3.9485111236572266
1.0	79120000.0	79130000.0	9.0	10.29427433013916	3.5395712852478027
1.0	79140000.0	79150000.0	9.0	14.984947204589844	4.626064300537109
1.0	79180000.0	79190000.0	15.0	16.62174415588379	4.941869735717773
1.0	79220000.0	79230000.0	21.0	18.071659088134766	5.149725437164307
1.0	79300000.0	79310000.0	10.0	16.73298454284668	4.890169143676758
1.0	79350000.0	79360000.0	24.0	19.011688232421875	5.2619948387146
1.0	79380000.0	79390000.0	21.0	20.544158935546875	5.46095085144043
1.0	79390000.0	79400000.0	17.0	21.060754776000977	5.523708820343018
1.0	79420000.0	79430000.0	17.0	22.666706085205078	5.670351028442383
1.0	79440000.0	79450000.0	21.0	21.876602172851562	5.598659038543701
1.0	79450000.0	79460000.0	17.0	20.897815704345703	5.493261337280273
1.0	79510000.0	79520000.0	19.0	21.483558654785156	5.552112579345703
1.0	79520000.0	79530000.0	26.0	23.390058517456055	5.721362590789795
1.0	79680000.0	79690000.0	32.0	24.38580894470215	5.805602550506592
1.0	79700000.0	79710000.0	21.0	22.146154403686523	5.630162239074707
1.0	79750000.0	79760000.0	17.0	22.563858032226562	5.646960258483887
1.0	79840000.0	79850000.0	16.0	23.55523109436035	5.7547407150268555
1.0	79860000.0	79870000.0	21.0	23.14901351928711	5.716568470001221
1.0	79920000.0	79930000.0	27.0	24.231792449951172	5.782506942749023
1.0	79960000.0	79970000.0	12.0	19.137264251708984	5.245931148529053
1.0	80000000.0	80010000.0	23.0	20.010540008544922	5.375763893127441
1.0	80050000.0	80060000.0	23.0	18.655094146728516	5.226059913635254
1.0	80060000.0	80070000.0	17.0	20.426889419555664	5.450775623321533
1.0	80070000.0	80080000.0	29.0	19.668752670288086	5.357993125915527
1.0	80210000.0	80220000.0	8.0	19.60776138305664	5.3485517501831055
1.0	80280000.0	80290000.0	24.0	23.476898193359375	5.740612506866455
1.0	80310000.0	80320000.0	18.0	20.867141723632812	5.504938125610352
1.0	80330000.0	80340000.0	33.0	22.74588966369629	5.677628517150879
1.0	80420000.0	80430000.0	24.0	21.866933822631836	5.5911102294921875
1.0	80480000.0	80490000.0	17.0	19.326446533203125	5.303603172302246
1.0	80580000.0	80590000.0	25.0	22.14068603515625	5.611014366149902
1.0	80600000.0	80610000.0	16.0	17.50174331665039	4.961308479309082
1.0	80610000.0	80620000.0	18.0	24.021068572998047	5.777458190917969
1.0	80650000.0	80660000.0	19.0	23.270057678222656	5.726403713226318
1.0	80660000.0	80670000.0	24.0	22.875274658203125	5.699143409729004
1.0	80780000.0	80790000.0	18.0	21.74654769897461	5.563911437988281
1.0	80820000.0	80830000.0	23.0	21.597732543945312	5.5659661293029785
1.0	80850000.0	80860000.0	24.0	20.893665313720703	5.490297794342041
1.0	80910000.0	80920000.0	22.0	19.538700103759766	5.341376304626465
1.0	80950000.0	80960000.0	21.0	19.843278884887695	5.372821807861328
1.0	80990000.0	81000000.0	20.0	19.355987548828125	5.290509223937988
1.0	81030000.0	81040000.0	17.0	19.767520904541016	5.361496925354004
1.0	81090000.0	81100000.0	27.0	23.366710662841797	5.72341775894165
1.0	81110000.0	81120000.0	27.0	21.930408477783203	5.607601165771484
1.0	81130000.0	81140000.0	24.0	21.809701919555664	5.590726375579834
1.0	81140000.0	81150000.0	22.0	22.52219009399414	5.6537957191467285
1.0	81150000.0	81160000.0	34.0	22.86075782775879	5.673663139343262
1.0	81180000.0	81190000.0	17.0	23.09530258178711	5.709441184997559
1.0	81260000.0	81270000.0	18.0	20.108844757080078	5.4022111892700195
1.0	81450000.0	81460000.0	11.0	18.960803985595703	5.273585796356201
1.0	81540000.0	81550000.0	25.0	21.044876098632812	5.509313106536865
1.0	81590000.0	81600000.0	16.0	19.69403839111328	5.362826824188232
1.0	81610000.0	81620000.0	23.0	19.108774185180664	5.287259578704834
1.0	81630000.0	81640000.0	28.0	19.347576141357422	5.317776679992676
1.0	81640000.0	81650000.0	22.0	20.532886505126953	5.436613082885742
1.0	81700000.0	81710000.0	18.0	13.968645095825195	4.4237213134765625
1.0	81750000.0	81760000.0	24.0	15.579185485839844	4.748654842376709
1.0	81760000.0	81770000.0	21.0	15.414176940917969	4.730023384094238
1.0	81770000.0	81780000.0	8.0	11.260601997375488	3.754621982574463
1.0	81840000.0	81850000.0	19.0	15.781255722045898	4.780083656311035
1.0	81860000.0	81870000.0	18.0	16.656726837158203	4.945193290710449
1.0	81870000.0	81880000.0	19.0	12.266178131103516	4.106808185577393
1.0	81880000.0	81890000.0	15.0	13.179832458496094	4.266663551330566
1.0	81890000.0	81900000.0	7.0	15.2413969039917	4.69227933883667
1.0	81910000.0	81920000.0	13.0	13.667582511901855	4.3705291748046875
1.0	82160000.0	82170000.0	10.0	12.42845344543457	4.108614921569824
1.0	82170000.0	82180000.0	10.0	13.419166564941406	4.341761589050293
1.0	82260000.0	82270000.0	7.0	7.797338008880615	2.977527618408203
1.0	82310000.0	82320000.0	9.0	7.641498565673828	2.919412136077881
1.0	82390000.0	82400000.0	15.0	7.548257350921631	2.915022373199463
1.0	82420000.0	82430000.0	7.0	8.429641723632812	3.126006603240967
1.0	82520000.0	82530000.0	14.0	11.883710861206055	4.02075719833374
1.0	82540000.0	82550000.0	12.0	13.084211349487305	4.283115863800049
1.0	82680000.0	82690000.0	7.0	12.672591209411621	4.191988945007324
1.0	82780000.0	82790000.0	12.0	11.639333724975586	3.9661307334899902
1.0	82800000.0	82810000.0	14.0	12.454955101013184	4.149134159088135
1.0	82900000.0	82910000.0	13.0	11.991856575012207	4.038583278656006
1.0	82930000.0	82940000.0	9.0	11.018047332763672	3.767548084259033
1.0	82940000.0	82950000.0	7.0	12.045992851257324	4.051648139953613
1.0	83000000.0	83010000.0	16.0	11.812840461730957	4.000367641448975
1.0	83050000.0	83060000.0	9.0	12.521172523498535	4.095441818237305
1.0	83060000.0	83070000.0	16.0	12.454000473022461	4.131810188293457
1.0	83090000.0	83100000.0	18.0	13.5563325881958	4.372251033782959
1.0	83110000.0	83120000.0	13.0	13.502049446105957	4.363419055938721
1.0	83160000.0	83170000.0	9.0	13.824728012084961	4.430673599243164
1.0	83180000.0	83190000.0	14.0	13.682676315307617	4.402360439300537
1.0	83210000.0	83220000.0	15.0	13.378669738769531	4.340216159820557
1.0	83220000.0	83230000.0	9.0	13.306676864624023	4.3267741203308105
1.0	83240000.0	83250000.0	18.0	15.819618225097656	4.787807464599609
1.0	83260000.0	83270000.0	9.0	13.071706771850586	4.279494285583496
1.0	83280000.0	83290000.0	12.0	11.433996200561523	3.9160988330841064
1.0	83390000.0	83400000.0	14.0	10.978007316589355	3.8059494495391846
1.0	83430000.0	83440000.0	7.0	10.798938751220703	3.7681286334991455
1.0	83470000.0	83480000.0	11.0	11.514261245727539	3.9442126750946045
1.0	83540000.0	83550000.0	9.0	8.936080932617188	3.341764450073242
1.0	83560000.0	83570000.0	12.0	7.480745792388916	2.9643616676330566
1.0	83580000.0	83590000.0	12.0	7.524930000305176	3.0164997577667236
1.0	83610000.0	83620000.0	1.0	4.988299369812012	2.1239383220672607
1.0	83620000.0	83630000.0	1.0	4.729488372802734	2.040703773498535
1.0	83790000.0	83800000.0	1.0	3.6321728229522705	1.7475097179412842
1.0	83960000.0	83970000.0	9.0	6.57587194442749	2.667102813720703
1.0	84030000.0	84040000.0	7.0	10.5566987991333	3.708881378173828
1.0	84080000.0	84090000.0	9.0	10.651060104370117	3.72935152053833
1.0	84090000.0	84100000.0	11.0	11.541993141174316	3.9444148540496826
1.0	84200000.0	84210000.0	10.0	10.985525131225586	3.8148045539855957
1.0	84220000.0	84230000.0	11.0	9.881326675415039	3.5308094024658203
1.0	84340000.0	84350000.0	3.0	5.531672477722168	2.3145527839660645
1.0	84350000.0	84360000.0	2.0	5.8356828689575195	2.3991193771362305
1.0	84480000.0	84490000.0	13.0	7.842235565185547	3.0178942680358887
1.0	84510000.0	84520000.0	12.0	7.467736721038818	2.8507869243621826
1.0	84540000.0	84550000.0	3.0	6.608677864074707	2.646728754043579
1.0	84570000.0	84580000.0	4.0	6.83693790435791	2.6884918212890625
1.0	84600000.0	84610000.0	4.0	5.523120880126953	2.293916702270508
1.0	84640000.0	84650000.0	3.0	5.155838489532471	2.1673741340637207
1.0	84680000.0	84690000.0	3.0	5.304322719573975	2.203465461730957
1.0	84700000.0	84710000.0	5.0	5.815503120422363	2.3729519844055176
1.0	84720000.0	84730000.0	6.0	7.715845584869385	2.9835312366485596
1.0	84850000.0	84860000.0	13.0	7.764142036437988	2.9946017265319824
1.0	85120000.0	85130000.0	4.0	4.831721305847168	2.074711322784424
1.0	85130000.0	85140000.0	2.0	5.216397762298584	2.1811022758483887
1.0	85180000.0	85190000.0	5.0	6.769560813903809	2.734053134918213
1.0	85190000.0	85200000.0	10.0	7.0263166427612305	2.788954496383667
1.0	85200000.0	85210000.0	5.0	6.564000129699707	2.658423900604248
1.0	85210000.0	85220000.0	7.0	6.422971248626709	2.614316463470459
1.0	85250000.0	85260000.0	8.0	6.955870628356934	2.762646436691284
1.0	85290000.0	85300000.0	5.0	7.026480197906494	2.7812390327453613
1.0	85320000.0	85330000.0	4.0	7.7027740478515625	2.9371581077575684
1.0	85350000.0	85360000.0	10.0	7.4027557373046875	2.8366055488586426
1.0	85400000.0	85410000.0	5.0	7.697766304016113	2.9599437713623047
1.0	85500000.0	85510000.0	7.0	6.716484069824219	2.685598850250244
1.0	85530000.0	85540000.0	6.0	6.687264442443848	2.6929516792297363
1.0	85540000.0	85550000.0	8.0	6.663311004638672	2.716878652572632
1.0	85550000.0	85560000.0	3.0	6.625620365142822	2.694366931915283
1.0	85600000.0	85610000.0	7.0	5.241940498352051	2.218156576156616
1.0	85610000.0	85620000.0	3.0	5.173799514770508	2.2333779335021973
1.0	85630000.0	85640000.0	7.0	4.646924018859863	2.0335962772369385
1.0	85710000.0	85720000.0	8.0	3.90263295173645	1.8263113498687744
1.0	85830000.0	85840000.0	3.0	4.036803245544434	1.867055892944336
1.0	85960000.0	85970000.0	4.0	5.632114410400391	2.330869197845459
1.0	85980000.0	85990000.0	11.0	6.060583591461182	2.5273115634918213
1.0	85990000.0	86000000.0	11.0	5.655980587005615	2.348181962966919
1.0	86070000.0	86080000.0	5.0	5.111069679260254	2.189528703689575
1.0	86090000.0	86100000.0	2.0	5.7125983238220215	2.3615729808807373
1.0	86150000.0	86160000.0	5.0	4.883288383483887	2.0906567573547363
1.0	86340000.0	86350000.0	4.0	9.914637565612793	3.5508480072021484
1.0	86360000.0	86370000.0	9.0	9.5223970413208	3.444916248321533
1.0	86370000.0	86380000.0	8.0	8.574140548706055	3.2216224670410156
1.0	86410000.0	86420000.0	15.0	8.78181266784668	3.227180004119873
1.0	86530000.0	86540000.0	11.0	11.284461975097656	3.890303134918213
1.0	86550000.0	86560000.0	7.0	10.443593978881836	3.683818817138672
1.0	86630000.0	86640000.0	10.0	9.166850090026855	3.3201637268066406
1.0	86670000.0	86680000.0	9.0	10.210856437683105	3.6222338676452637
1.0	86700000.0	86710000.0	4.0	8.947181701660156	3.203648328781128
1.0	86720000.0	86730000.0	7.0	9.9135103225708	3.5611109733581543
1.0	86750000.0	86760000.0	9.0	8.359832763671875	3.189079999923706
1.0	86780000.0	86790000.0	8.0	7.950309753417969	3.083735942840576
1.0	86850000.0	86860000.0	0.0	5.6579742431640625	2.3050332069396973
1.0	86860000.0	86870000.0	10.0	6.418426513671875	2.6021862030029297
1.0	86960000.0	86970000.0	7.0	8.545478820800781	3.1562862396240234
1.0	87000000.0	87010000.0	8.0	8.623849868774414	3.2150421142578125
1.0	87010000.0	87020000.0	16.0	10.16649055480957	3.6319031715393066
1.0	87040000.0	87050000.0	12.0	9.583578109741211	3.48827862739563
1.0	87050000.0	87060000.0	7.0	10.036096572875977	3.617449998855591
1.0	87150000.0	87160000.0	5.0	6.161622524261475	2.4840216636657715
1.0	87360000.0	87370000.0	7.0	5.1677961349487305	2.1780104637145996
1.0	87400000.0	87410000.0	10.0	6.246330261230469	2.53438401222229
1.0	87480000.0	87490000.0	7.0	6.37717342376709	2.5923428535461426
1.0	87510000.0	87520000.0	5.0	6.335014343261719	2.570639133453369
1.0	87660000.0	87670000.0	12.0	11.278733253479004	3.8783466815948486
1.0	87670000.0	87680000.0	15.0	12.170366287231445	4.076411724090576
1.0	87680000.0	87690000.0	10.0	11.707423210144043	3.9735865592956543
1.0	87710000.0	87720000.0	14.0	11.403203964233398	3.9056313037872314
1.0	87750000.0	87760000.0	12.0	11.286737442016602	3.8716678619384766
1.0	87820000.0	87830000.0	9.0	10.25887680053711	3.6273722648620605
1.0	87870000.0	87880000.0	6.0	10.742827415466309	3.746119737625122
1.0	87900000.0	87910000.0	11.0	10.503708839416504	3.6941192150115967
1.0	87910000.0	87920000.0	8.0	10.732481002807617	3.760442018508911
1.0	88100000.0	88110000.0	15.0	12.873562812805176	4.21193790435791
1.0	88210000.0	88220000.0	9.0	11.145395278930664	3.850019931793213
1.0	88350000.0	88360000.0	17.0	10.749186515808105	3.763554811477661
1.0	88400000.0	88410000.0	9.0	12.116277694702148	4.0753703117370605
1.0	88430000.0	88440000.0	5.0	11.401542663574219	3.902127742767334
1.0	88450000.0	88460000.0	9.0	12.664591789245605	4.182732582092285
1.0	88460000.0	88470000.0	13.0	12.764683723449707	4.210320472717285
1.0	88520000.0	88530000.0	11.0	11.723052978515625	3.969691753387451
1.0	88550000.0	88560000.0	19.0	12.877131462097168	4.2451171875
1.0	88730000.0	88740000.0	16.0	13.96606159210205	4.457300186157227
1.0	88850000.0	88860000.0	16.0	15.234949111938477	4.698502063751221
1.0	88930000.0	88940000.0	23.0	14.491185188293457	4.566416263580322
1.0	89030000.0	89040000.0	13.0	12.316146850585938	4.104434013366699
1.0	89120000.0	89130000.0	10.0	8.260622024536133	3.11321759223938
1.0	89140000.0	89150000.0	10.0	8.149415969848633	3.081390857696533
1.0	89160000.0	89170000.0	7.0	5.685929775238037	2.3144497871398926
1.0	89210000.0	89220000.0	5.0	4.741412162780762	2.050949811935425
1.0	89310000.0	89320000.0	4.0	5.427104949951172	2.267249345779419
1.0	89340000.0	89350000.0	6.0	4.5901713371276855	2.0123484134674072
1.0	89370000.0	89380000.0	9.0	6.090034484863281	2.5066683292388916
1.0	89380000.0	89390000.0	4.0	4.78203821182251	2.073577880859375
1.0	89560000.0	89570000.0	8.0	6.103570938110352	2.509687900543213
1.0	89660000.0	89670000.0	4.0	7.790106296539307	2.9677159786224365
1.0	89680000.0	89690000.0	5.0	8.79310417175293	3.271495819091797
1.0	89700000.0	89710000.0	10.0	10.045061111450195	3.58874249458313
1.0	89730000.0	89740000.0	7.0	9.143518447875977	3.3679442405700684
1.0	89780000.0	89790000.0	14.0	8.592336654663086	3.2454686164855957
1.0	89810000.0	89820000.0	10.0	8.399686813354492	3.199871778488159
1.0	89820000.0	89830000.0	4.0	6.099269390106201	2.473179817199707
1.0	89840000.0	89850000.0	6.0	7.14993953704834	2.896214485168457
1.0	89910000.0	89920000.0	4.0	4.914517879486084	2.153933048248291
1.0	89950000.0	89960000.0	4.0	5.263108253479004	2.239893674850464
1.0	89980000.0	89990000.0	7.0	4.910792350769043	2.1398022174835205
1.0	90020000.0	90030000.0	3.0	4.630093574523926	2.022944211959839
1.0	90080000.0	90090000.0	4.0	5.312227725982666	2.258192777633667
1.0	90100000.0	90110000.0	6.0	4.767496585845947	2.062674045562744
1.0	90110000.0	90120000.0	1.0	4.587265968322754	2.0050318241119385
1.0	90120000.0	90130000.0	6.0	4.790366172790527	2.070507526397705
1.0	90150000.0	90160000.0	7.0	5.077775001525879	2.1479721069335938
1.0	90180000.0	90190000.0	5.0	5.080142021179199	2.152423620223999
1.0	90230000.0	90240000.0	10.0	6.605368137359619	2.6743385791778564
1.0	90250000.0	90260000.0	9.0	7.201026916503906	2.8531417846679688
1.0	90280000.0	90290000.0	5.0	6.491067409515381	2.674776077270508
1.0	90300000.0	90310000.0	3.0	5.176860809326172	2.2032132148742676
1.0	90340000.0	90350000.0	7.0	4.510373115539551	1.983856439590454
1.0	90370000.0	90380000.0	7.0	4.452459335327148	1.9696376323699951
1.0	90490000.0	90500000.0	4.0	5.1907830238342285	2.173100709915161
1.0	90510000.0	90520000.0	10.0	8.016748428344727	3.0657434463500977
1.0	90540000.0	90550000.0	9.0	9.00853157043457	3.3179373741149902
1.0	90640000.0	90650000.0	10.0	9.534130096435547	3.451918125152588
1.0	90650000.0	90660000.0	8.0	10.068601608276367	3.5883536338806152
1.0	90660000.0	90670000.0	6.0	9.919463157653809	3.5557548999786377
1.0	90700000.0	90710000.0	14.0	11.060484886169434	3.8300399780273438
1.0	90730000.0	90740000.0	8.0	10.70466423034668	3.743156909942627
1.0	90880000.0	90890000.0	9.0	11.566606521606445	3.950181245803833
1.0	90890000.0	90900000.0	5.0	10.997570991516113	3.8159918785095215
1.0	90980000.0	90990000.0	15.0	11.675899505615234	3.9713566303253174
1.0	91040000.0	91050000.0	14.0	12.628700256347656	4.190703392028809
1.0	91070000.0	91080000.0	8.0	13.488408088684082	4.349820137023926
1.0	91110000.0	91120000.0	14.0	13.582427978515625	4.363694667816162
1.0	91170000.0	91180000.0	13.0	13.298810005187988	4.309150695800781
1.0	91200000.0	91210000.0	14.0	13.0086669921875	4.2373175621032715
1.0	91240000.0	91250000.0	17.0	13.288105964660645	4.306239128112793
1.0	91260000.0	91270000.0	10.0	12.44051456451416	4.130244255065918
1.0	91310000.0	91320000.0	16.0	8.142951965332031	3.0913150310516357
1.0	91350000.0	91360000.0	6.0	7.737215995788574	2.99540376663208
1.0	91370000.0	91380000.0	3.0	5.822580814361572	2.351240634918213
1.0	91400000.0	91410000.0	2.0	5.829817771911621	2.3504440784454346
1.0	91410000.0	91420000.0	3.0	6.021153450012207	2.412229537963867
1.0	91430000.0	91440000.0	8.0	5.532186985015869	2.2733843326568604
1.0	91720000.0	91730000.0	15.0	12.274529457092285	4.107242107391357
1.0	91780000.0	91790000.0	11.0	10.862640380859375	3.7790253162384033
1.0	91800000.0	91810000.0	12.0	12.352775573730469	4.129871368408203
1.0	91850000.0	91860000.0	14.0	8.154081344604492	3.0619282722473145
1.0	91880000.0	91890000.0	12.0	13.353172302246094	4.3119401931762695
1.0	91950000.0	91960000.0	17.0	12.490121841430664	4.149821758270264
1.0	91980000.0	91990000.0	5.0	8.224090576171875	3.022059679031372
1.0	92030000.0	92040000.0	13.0	11.724214553833008	3.975790500640869
1.0	92080000.0	92090000.0	8.0	10.131535530090332	3.610828399658203
1.0	92230000.0	92240000.0	6.0	6.440710544586182	2.6016736030578613
1.0	92250000.0	92260000.0	7.0	6.196380615234375	2.5292856693267822
1.0	92310000.0	92320000.0	4.0	7.187760829925537	2.790740489959717
1.0	92330000.0	92340000.0	7.0	7.608077049255371	2.9017415046691895
1.0	92340000.0	92350000.0	2.0	7.826496124267578	2.9539527893066406
1.0	92390000.0	92400000.0	14.0	9.480352401733398	3.4482853412628174
1.0	92450000.0	92460000.0	11.0	11.189369201660156	3.8482933044433594
1.0	92490000.0	92500000.0	13.0	9.837945938110352	3.5716452598571777
1.0	92590000.0	92600000.0	4.0	8.968841552734375	3.3104519844055176
1.0	92620000.0	92630000.0	9.0	7.5186967849731445	2.922487735748291
1.0	92680000.0	92690000.0	11.0	8.706846237182617	3.272167205810547
1.0	92690000.0	92700000.0	17.0	6.643296241760254	2.6473822593688965
1.0	92880000.0	92890000.0	1.0	10.024136543273926	3.6008307933807373
1.0	93000000.0	93010000.0	13.0	6.156977653503418	2.4723899364471436
1.0	93060000.0	93070000.0	6.0	6.048762321472168	2.4222371578216553
1.0	93210000.0	93220000.0	3.0	5.735072135925293	2.3522586822509766
1.0	93220000.0	93230000.0	7.0	5.698081016540527	2.365762233734131
1.0	93250000.0	93260000.0	6.0	6.58054256439209	2.5931973457336426
1.0	93410000.0	93420000.0	2.0	5.687553405761719	2.3311190605163574
1.0	93450000.0	93460000.0	8.0	6.097310543060303	2.4769835472106934
1.0	93480000.0	93490000.0	6.0	7.214808464050293	2.839627742767334
1.0	93550000.0	93560000.0	9.0	4.690053939819336	2.0359082221984863
1.0	93580000.0	93590000.0	3.0	4.498469352722168	1.9812968969345093
1.0	93680000.0	93690000.0	0.0	3.543743133544922	1.7090892791748047
1.0	93690000.0	93700000.0	2.0	3.575814723968506	1.7171719074249268
1.0	93700000.0	93710000.0	2.0	3.5463523864746094	1.707352638244629
1.0	93730000.0	93740000.0	3.0	3.585707902908325	1.7156187295913696
1.0	93810000.0	93820000.0	4.0	4.925209045410156	2.1469810009002686
1.0	93830000.0	93840000.0	3.0	4.453072547912598	1.9622395038604736
1.0	93920000.0	93930000.0	5.0	4.303339958190918	1.9238662719726562
1.0	93950000.0	93960000.0	5.0	4.299167633056641	1.9312241077423096
1.0	93990000.0	94000000.0	4.0	3.875331401824951	1.8055031299591064
1.0	94010000.0	94020000.0	4.0	3.994398832321167	1.839586615562439
1.0	94070000.0	94080000.0	4.0	4.099534034729004	1.873718023300171
1.0	94100000.0	94110000.0	3.0	4.369314670562744	1.9492706060409546
1.0	94150000.0	94160000.0	7.0	4.940914154052734	2.150148868560791
1.0	94160000.0	94170000.0	3.0	4.966024875640869	2.1544528007507324
1.0	94170000.0	94180000.0	5.0	5.0499067306518555	2.165184497833252
1.0	94190000.0	94200000.0	6.0	5.127006530761719	2.2237963676452637
1.0	94290000.0	94300000.0	3.0	4.971186637878418	2.137758493423462
1.0	94300000.0	94310000.0	4.0	4.719616889953613	2.06577730178833
1.0	94310000.0	94320000.0	5.0	4.704899787902832	2.153881072998047
1.0	94420000.0	94430000.0	4.0	5.418632507324219	2.3064465522766113
1.0	94430000.0	94440000.0	5.0	5.977720260620117	2.4588775634765625
1.0	94440000.0	94450000.0	8.0	6.027895927429199	2.499988317489624
1.0	94450000.0	94460000.0	8.0	5.842791557312012	2.428884506225586
1.0	94530000.0	94540000.0	9.0	6.57436466217041	2.64296293258667
1.0	94540000.0	94550000.0	10.0	7.1961846351623535	2.841249704360962
1.0	94560000.0	94570000.0	6.0	7.040705680847168	2.775770425796509
1.0	94570000.0	94580000.0	5.0	7.466745853424072	2.8873753547668457
1.0	94630000.0	94640000.0	6.0	6.2358503341674805	2.5316739082336426
1.0	94660000.0	94670000.0	0.0	5.2471747398376465	2.198634624481201
1.0	94710000.0	94720000.0	9.0	5.550525665283203	2.326545238494873
1.0	94720000.0	94730000.0	7.0	5.242093086242676	2.244138240814209
1.0	94770000.0	94780000.0	6.0	6.025665283203125	2.491685390472412
1.0	94800000.0	94810000.0	8.0	6.336868762969971	2.546959161758423
1.0	94810000.0	94820000.0	4.0	6.863389015197754	2.759420156478882
1.0	94890000.0	94900000.0	3.0	4.010756492614746	1.8433959484100342
1.0	94940000.0	94950000.0	2.0	3.6680469512939453	1.7597579956054688
1.0	94990000.0	95000000.0	3.0	3.9673550128936768	1.8341442346572876
1.0	95020000.0	95030000.0	5.0	4.116133689880371	1.8995418548583984
1.0	95070000.0	95080000.0	4.0	4.812891960144043	2.128571033477783
1.0	95080000.0	95090000.0	3.0	4.57405948638916	2.0351669788360596
1.0	95090000.0	95100000.0	5.0	4.883635520935059	2.1662545204162598
1.0	95150000.0	95160000.0	2.0	4.782070159912109	2.1249961853027344
1.0	95230000.0	95240000.0	5.0	4.340044021606445	1.9901193380355835
1.0	95270000.0	95280000.0	6.0	4.63215446472168	2.047409772872925
1.0	95310000.0	95320000.0	2.0	4.425848484039307	1.9766721725463867
1.0	95330000.0	95340000.0	4.0	4.632346153259277	2.0250144004821777
1.0	95350000.0	95360000.0	5.0	4.388484001159668	1.9486925601959229
1.0	95370000.0	95380000.0	6.0	4.263270378112793	1.914853811264038
1.0	95430000.0	95440000.0	4.0	5.217222690582275	2.2599663734436035
1.0	95470000.0	95480000.0	4.0	5.84822940826416	2.4092891216278076
1.0	95530000.0	95540000.0	5.0	5.322150707244873	2.2414801120758057
1.0	95580000.0	95590000.0	6.0	6.6126909255981445	2.661747455596924
1.0	95640000.0	95650000.0	4.0	6.994510650634766	2.7763144969940186
1.0	95740000.0	95750000.0	4.0	8.861259460449219	3.2879230976104736
1.0	95800000.0	95810000.0	10.0	11.946611404418945	4.035898685455322
1.0	95830000.0	95840000.0	17.0	13.42286205291748	4.354570388793945
1.0	95860000.0	95870000.0	26.0	14.304280281066895	4.5265583992004395
1.0	95910000.0	95920000.0	16.0	16.88690185546875	4.977129936218262
1.0	95940000.0	95950000.0	23.0	17.883808135986328	5.124220371246338
1.0	95960000.0	95970000.0	12.0	17.397247314453125	5.05772590637207
1.0	96020000.0	96030000.0	17.0	17.00413703918457	4.99176025390625
1.0	96080000.0	96090000.0	11.0	18.677419662475586	5.232102394104004
1.0	96110000.0	96120000.0	15.0	18.26519012451172	5.174826145172119
1.0	96130000.0	96140000.0	25.0	18.509798049926758	5.203625679016113
1.0	96140000.0	96150000.0	22.0	18.389711380004883	5.194821357727051
1.0	96180000.0	96190000.0	18.0	17.767921447753906	5.108853816986084
1.0	96200000.0	96210000.0	21.0	17.511215209960938	5.063844680786133
1.0	96250000.0	96260000.0	18.0	18.82427978515625	5.25902795791626
1.0	96370000.0	96380000.0	20.0	17.60683250427246	5.083633899688721
1.0	96400000.0	96410000.0	14.0	17.549114227294922	5.068116188049316
1.0	96430000.0	96440000.0	13.0	16.373638153076172	4.892823219299316
1.0	96460000.0	96470000.0	17.0	15.08894157409668	4.662417888641357
1.0	96530000.0	96540000.0	18.0	16.08932113647461	4.84298849105835
1.0	96630000.0	96640000.0	20.0	15.315607070922852	4.639657020568848
1.0	96640000.0	96650000.0	23.0	15.9745454788208	4.8227643966674805
1.0	96670000.0	96680000.0	15.0	16.419490814208984	4.904306411743164
1.0	96690000.0	96700000.0	14.0	15.848075866699219	4.7930192947387695
1.0	96740000.0	96750000.0	15.0	16.879297256469727	4.972133636474609
1.0	96750000.0	96760000.0	21.0	17.665918350219727	5.08438777923584
1.0	96820000.0	96830000.0	14.0	18.171714782714844	5.1450395584106445
1.0	96890000.0	96900000.0	27.0	20.422388076782227	5.45236349105835
1.0	96940000.0	96950000.0	25.0	18.406055450439453	5.194467067718506
1.0	96970000.0	96980000.0	18.0	20.3021183013916	5.422342777252197
1.0	97010000.0	97020000.0	14.0	19.41714096069336	5.328176498413086
1.0	97050000.0	97060000.0	26.0	18.481266021728516	5.206122398376465
1.0	97110000.0	97120000.0	9.0	17.821483612060547	5.108645439147949
1.0	97140000.0	97150000.0	18.0	16.471923828125	4.948835372924805
1.0	97160000.0	97170000.0	11.0	15.732383728027344	4.8306803703308105
1.0	97170000.0	97180000.0	26.0	13.63697338104248	4.445548057556152
1.0	97190000.0	97200000.0	9.0	7.508635520935059	2.791571855545044
1.0	97240000.0	97250000.0	5.0	6.847572326660156	2.617210865020752
1.0	97260000.0	97270000.0	5.0	8.223645210266113	2.998199939727783
1.0	97300000.0	97310000.0	11.0	13.354879379272461	4.355830192565918
1.0	97410000.0	97420000.0	24.0	20.43053436279297	5.446404457092285
1.0	97450000.0	97460000.0	24.0	20.336759567260742	5.422611713409424
1.0	97480000.0	97490000.0	21.0	18.626956939697266	5.217490196228027
1.0	97520000.0	97530000.0	20.0	18.11844253540039	5.209183692932129
1.0	97690000.0	97700000.0	5.0	7.721332550048828	2.969175338745117
1.0	97700000.0	97710000.0	4.0	7.536548614501953	2.891516923904419
1.0	97710000.0	97720000.0	13.0	7.791184902191162	2.9676387310028076
1.0	97730000.0	97740000.0	7.0	8.445413589477539	3.156752586364746
1.0	97760000.0	97770000.0	13.0	8.093536376953125	3.0789871215820312
1.0	97830000.0	97840000.0	12.0	8.615443229675293	3.2046008110046387
1.0	97880000.0	97890000.0	9.0	10.302345275878906	3.6476807594299316
1.0	97900000.0	97910000.0	12.0	9.086923599243164	3.3174121379852295
1.0	97910000.0	97920000.0	7.0	10.087034225463867	3.5867762565612793
1.0	97990000.0	98000000.0	15.0	9.297759056091309	3.398433208465576
1.0	98030000.0	98040000.0	10.0	8.515875816345215	3.14192271232605
1.0	98040000.0	98050000.0	12.0	8.445284843444824	3.132538318634033
1.0	98170000.0	98180000.0	3.0	7.875852108001709	3.021207094192505
1.0	98190000.0	98200000.0	5.0	7.6732683181762695	2.9569809436798096
1.0	98240000.0	98250000.0	13.0	7.0716681480407715	2.770185947418213
1.0	98260000.0	98270000.0	7.0	6.761497497558594	2.6594276428222656
1.0	98350000.0	98360000.0	4.0	10.33741569519043	3.6328155994415283
1.0	98370000.0	98380000.0	9.0	10.714811325073242	3.704617977142334
1.0	98400000.0	98410000.0	14.0	12.810888290405273	4.187150001525879
1.0	98410000.0	98420000.0	16.0	12.168251037597656	4.076910018920898
1.0	98550000.0	98560000.0	13.0	15.38769817352295	4.707627296447754
1.0	98600000.0	98610000.0	13.0	16.662979125976562	4.943009376525879
1.0	98660000.0	98670000.0	19.0	18.92470932006836	5.262784481048584
1.0	98720000.0	98730000.0	24.0	16.47562599182129	4.903865814208984
1.0	98790000.0	98800000.0	12.0	15.646089553833008	4.721869468688965
1.0	98800000.0	98810000.0	19.0	16.480506896972656	4.903715133666992
1.0	98870000.0	98880000.0	13.0	14.481579780578613	4.525454521179199
1.0	98910000.0	98920000.0	8.0	16.778457641601562	4.95819616317749
1.0	99030000.0	99040000.0	25.0	18.08682632446289	5.151604652404785
1.0	99060000.0	99070000.0	17.0	17.932065963745117	5.1346025466918945
1.0	99110000.0	99120000.0	19.0	17.71776008605957	5.182736396789551
1.0	99140000.0	99150000.0	12.0	12.847760200500488	4.2884602546691895
1.0	99540000.0	99550000.0	23.0	21.200740814208984	5.52301549911499
1.0	99550000.0	99560000.0	22.0	21.24557876586914	5.518521308898926
1.0	99590000.0	99600000.0	19.0	20.119009017944336	5.402730941772461
1.0	99680000.0	99690000.0	16.0	18.93626594543457	5.267111778259277
1.0	99690000.0	99700000.0	14.0	18.887184143066406	5.2570271492004395
1.0	99700000.0	99710000.0	26.0	18.415729522705078	5.198978900909424
1.0	99730000.0	99740000.0	10.0	19.196670532226562	5.295149803161621
1.0	99820000.0	99830000.0	16.0	16.59380340576172	4.89424991607666
1.0	99830000.0	99840000.0	22.0	15.837903022766113	4.80300235748291
1.0	99870000.0	99880000.0	18.0	14.24158000946045	4.469024658203125
1.0	99930000.0	99940000.0	13.0	12.487747192382812	4.190392971038818
1.0	99950000.0	99960000.0	7.0	11.733728408813477	3.982247829437256
1.0	99980000.0	99990000.0	10.0	10.097973823547363	3.598597288131714
1.0	100010000.0	100020000.0	3.0	9.972487449645996	3.568411350250244
1.0	100150000.0	100160000.0	3.0	6.001541614532471	2.4564003944396973
1.0	100200000.0	100210000.0	6.0	4.637076377868652	2.0149753093719482
1.0	100290000.0	100300000.0	6.0	7.44012451171875	2.8960604667663574
1.0	100370000.0	100380000.0	4.0	5.116290092468262	2.1590170860290527
1.0	100410000.0	100420000.0	8.0	7.422970771789551	2.9013566970825195
1.0	100500000.0	100510000.0	7.0	5.633069038391113	2.3376619815826416
1.0	100550000.0	100560000.0	2.0	4.565392971038818	1.999219536781311
1.0	100600000.0	100610000.0	3.0	4.19313383102417	1.9080677032470703
1.0	100610000.0	100620000.0	6.0	4.4185404777526855	1.9574816226959229
1.0	100640000.0	100650000.0	2.0	5.578621864318848	2.3571038246154785
1.0	100700000.0	100710000.0	5.0	5.243973731994629	2.188444137573242
1.0	100750000.0	100760000.0	3.0	5.532978534698486	2.2719035148620605
1.0	100780000.0	100790000.0	9.0	7.421638488769531	2.8947854042053223
1.0	100890000.0	100900000.0	5.0	5.455763816833496	2.2537317276000977
1.0	100940000.0	100950000.0	7.0	5.7700347900390625	2.342489719390869
1.0	100960000.0	100970000.0	9.0	5.603516101837158	2.28806734085083
1.0	100980000.0	100990000.0	5.0	6.955733299255371	2.705415725708008
1.0	100990000.0	101000000.0	6.0	9.20744800567627	3.3835959434509277
1.0	101000000.0	101010000.0	8.0	9.24873161315918	3.3936896324157715
1.0	101030000.0	101040000.0	14.0	10.07878303527832	3.5980217456817627
1.0	101090000.0	101100000.0	9.0	8.551292419433594	3.114126682281494
1.0	101110000.0	101120000.0	11.0	13.656782150268555	4.412698268890381
1.0	101180000.0	101190000.0	14.0	11.540593147277832	3.9430453777313232
1.0	101190000.0	101200000.0	9.0	12.397878646850586	4.13649320602417
1.0	101250000.0	101260000.0	9.0	12.863523483276367	4.222613334655762
1.0	101330000.0	101340000.0	10.0	7.4770073890686035	2.8704700469970703
1.0	101360000.0	101370000.0	7.0	5.905616283416748	2.450756549835205
1.0	101410000.0	101420000.0	6.0	4.672852516174316	2.0376875400543213
1.0	101450000.0	101460000.0	1.0	4.275749206542969	1.920322060585022
1.0	101510000.0	101520000.0	5.0	6.724999904632568	2.6717472076416016
1.0	101520000.0	101530000.0	6.0	7.0340471267700195	2.748076915740967
1.0	101530000.0	101540000.0	8.0	8.271862030029297	3.10634183883667
1.0	101560000.0	101570000.0	10.0	10.357010841369629	3.6414599418640137
1.0	101580000.0	101590000.0	16.0	11.368921279907227	3.888160228729248
1.0	101610000.0	101620000.0	17.0	10.880613327026367	3.7990219593048096
1.0	101660000.0	101670000.0	17.0	15.660357475280762	4.766536712646484
1.0	101710000.0	101720000.0	17.0	17.568115234375	5.046396732330322
1.0	101720000.0	101730000.0	18.0	16.15920066833496	4.817303657531738
1.0	101850000.0	101860000.0	20.0	21.027772903442383	5.502203464508057
1.0	101890000.0	101900000.0	21.0	21.645233154296875	5.574682712554932
1.0	101940000.0	101950000.0	16.0	21.0137939453125	5.5172576904296875
1.0	101950000.0	101960000.0	28.0	19.219161987304688	5.260337829589844
1.0	101970000.0	101980000.0	18.0	19.87555694580078	5.3803863525390625
1.0	102050000.0	102060000.0	12.0	24.455692291259766	5.813693046569824
1.0	102100000.0	102110000.0	29.0	24.02392578125	5.791567325592041
1.0	102140000.0	102150000.0	24.0	23.027233123779297	5.699894905090332
1.0	102180000.0	102190000.0	25.0	22.79311752319336	5.6747612953186035
1.0	102200000.0	102210000.0	19.0	20.356197357177734	5.391992568969727
1.0	102210000.0	102220000.0	32.0	22.488866806030273	5.654141426086426
1.0	102260000.0	102270000.0	10.0	21.83730697631836	5.584446907043457
1.0	102290000.0	102300000.0	31.0	21.788745880126953	5.590256214141846
1.0	102340000.0	102350000.0	22.0	21.245010375976562	5.524289131164551
1.0	102510000.0	102520000.0	25.0	28.197399139404297	6.057923793792725
1.0	102520000.0	102530000.0	37.0	29.590343475341797	6.1079277992248535
1.0	102530000.0	102540000.0	21.0	25.19102668762207	5.840414524078369
1.0	102640000.0	102650000.0	28.0	25.45806312561035	5.881462097167969
1.0	102730000.0	102740000.0	21.0	24.76156234741211	5.8216142654418945
1.0	102820000.0	102830000.0	38.0	29.52703285217285	6.127030372619629
1.0	102870000.0	102880000.0	31.0	28.067401885986328	6.034519195556641
1.0	102900000.0	102910000.0	42.0	34.169620513916016	6.292569637298584
1.0	102950000.0	102960000.0	35.0	31.850749969482422	6.215088844299316
1.0	103100000.0	103110000.0	30.0	23.634695053100586	5.621251106262207
1.0	103140000.0	103150000.0	29.0	29.556529998779297	6.119345664978027
1.0	103170000.0	103180000.0	29.0	25.373823165893555	5.861419677734375
1.0	103190000.0	103200000.0	27.0	24.660654067993164	5.8092498779296875
1.0	103200000.0	103210000.0	28.0	26.699270248413086	5.954231262207031
1.0	103210000.0	103220000.0	40.0	30.070287704467773	6.1294755935668945
1.0	103260000.0	103270000.0	21.0	27.623645782470703	6.013972282409668
1.0	103270000.0	103280000.0	23.0	24.137971878051758	5.74140739440918
1.0	103320000.0	103330000.0	29.0	26.889719009399414	5.970827579498291
1.0	103360000.0	103370000.0	21.0	25.72344398498535	5.889989852905273
1.0	103400000.0	103410000.0	27.0	24.799327850341797	5.831622123718262
1.0	103480000.0	103490000.0	14.0	22.239269256591797	5.632814407348633
1.0	103520000.0	103530000.0	24.0	22.63911247253418	5.66817569732666
1.0	103530000.0	103540000.0	25.0	20.226181030273438	5.387146949768066
1.0	103630000.0	103640000.0	26.0	23.784879684448242	5.763274669647217
1.0	103660000.0	103670000.0	23.0	23.323348999023438	5.724883079528809
1.0	103690000.0	103700000.0	27.0	21.966312408447266	5.606686592102051
1.0	104040000.0	104050000.0	11.0	6.596024990081787	2.657693862915039
1.0	104070000.0	104080000.0	11.0	5.171608924865723	2.180471897125244
1.0	104320000.0	104330000.0	15.0	13.590925216674805	4.335565090179443
1.0	104350000.0	104360000.0	21.0	19.438152313232422	5.357469081878662
1.0	104360000.0	104370000.0	19.0	19.85129165649414	5.39408016204834
1.0	104410000.0	104420000.0	27.0	24.85111427307129	5.847024440765381
1.0	104460000.0	104470000.0	18.0	19.005298614501953	5.245280742645264
1.0	104560000.0	104570000.0	25.0	27.339374542236328	5.992423057556152
1.0	104590000.0	104600000.0	34.0	27.901531219482422	6.024726867675781
1.0	104640000.0	104650000.0	14.0	26.94049072265625	5.9805192947387695
1.0	104650000.0	104660000.0	23.0	26.526737213134766	5.945835590362549
1.0	104860000.0	104870000.0	33.0	30.711828231811523	6.1572747230529785
1.0	104900000.0	104910000.0	26.0	32.718162536621094	6.2458930015563965
1.0	104910000.0	104920000.0	23.0	27.906564712524414	5.965277671813965
1.0	104950000.0	104960000.0	27.0	30.942129135131836	6.168079376220703
1.0	105070000.0	105080000.0	26.0	31.509475708007812	6.186316013336182
1.0	105140000.0	105150000.0	39.0	30.831701278686523	6.172933101654053
1.0	105160000.0	105170000.0	33.0	27.771163940429688	6.014101982116699
1.0	105270000.0	105280000.0	33.0	28.481990814208984	6.0660600662231445
1.0	105280000.0	105290000.0	26.0	24.4802188873291	5.803931713104248
1.0	105340000.0	105350000.0	32.0	25.639114379882812	5.885476112365723
1.0	105470000.0	105480000.0	34.0	26.305688858032227	5.814164638519287
1.0	105480000.0	105490000.0	25.0	22.646793365478516	5.56082820892334
1.0	105490000.0	105500000.0	35.0	25.665142059326172	5.882634162902832
1.0	105610000.0	105620000.0	28.0	29.390365600585938	6.103078365325928
1.0	105720000.0	105730000.0	29.0	26.574865341186523	5.948115825653076
1.0	105750000.0	105760000.0	20.0	22.51835060119629	5.450800895690918
1.0	105760000.0	105770000.0	23.0	24.062564849853516	5.7099809646606445
1.0	105800000.0	105810000.0	39.0	29.4429931640625	6.120967864990234
1.0	105820000.0	105830000.0	31.0	29.3404541015625	6.097354888916016
1.0	105940000.0	105950000.0	37.0	31.422786712646484	6.195070743560791
1.0	106020000.0	106030000.0	27.0	30.137121200561523	6.1186017990112305
1.0	106110000.0	106120000.0	22.0	23.700237274169922	5.5794548988342285
1.0	106210000.0	106220000.0	44.0	26.394710540771484	5.943521022796631
1.0	106260000.0	106270000.0	21.0	25.363357543945312	5.851804256439209
1.0	106370000.0	106380000.0	19.0	25.942245483398438	5.897444248199463
1.0	106380000.0	106390000.0	31.0	28.51192283630371	6.066066741943359
1.0	106440000.0	106450000.0	36.0	27.821090698242188	6.018912315368652
1.0	106490000.0	106500000.0	26.0	26.835525512695312	5.8978753089904785
1.0	106540000.0	106550000.0	28.0	28.7015438079834	6.068502902984619
1.0	106600000.0	106610000.0	19.0	28.277379989624023	6.033560276031494
1.0	106610000.0	106620000.0	19.0	28.210235595703125	6.03458833694458
1.0	106650000.0	106660000.0	35.0	30.640493392944336	6.181250095367432
1.0	106730000.0	106740000.0	34.0	31.32695960998535	6.185105323791504
1.0	106850000.0	106860000.0	26.0	21.68557357788086	5.5793938636779785
1.0	106930000.0	106940000.0	14.0	24.230403900146484	5.790155410766602
1.0	106950000.0	106960000.0	23.0	22.520910263061523	5.654383659362793
1.0	106980000.0	106990000.0	25.0	21.98933219909668	5.583919525146484
1.0	107060000.0	107070000.0	17.0	21.2076358795166	5.526232719421387
1.0	107150000.0	107160000.0	18.0	21.188777923583984	5.529886722564697
1.0	107250000.0	107260000.0	19.0	20.0472469329834	5.402593612670898
1.0	107260000.0	107270000.0	18.0	20.55682945251465	5.455204963684082
1.0	107310000.0	107320000.0	17.0	20.51974105834961	5.463922023773193
1.0	107420000.0	107430000.0	11.0	21.40799903869629	5.539153099060059
1.0	107490000.0	107500000.0	20.0	18.034137725830078	5.132694721221924
1.0	107530000.0	107540000.0	13.0	17.88892364501953	5.117774963378906
1.0	107560000.0	107570000.0	16.0	18.489248275756836	5.192788124084473
1.0	107570000.0	107580000.0	17.0	18.744497299194336	5.235745429992676
1.0	107640000.0	107650000.0	19.0	16.81360626220703	4.956581115722656
1.0	107670000.0	107680000.0	15.0	17.47652816772461	5.046957969665527
1.0	107700000.0	107710000.0	20.0	16.709056854248047	4.934846878051758
1.0	107740000.0	107750000.0	15.0	16.07564926147461	4.834741115570068
1.0	107770000.0	107780000.0	21.0	16.5510196685791	4.919050216674805
1.0	107790000.0	107800000.0	17.0	16.333066940307617	4.8700761795043945
1.0	107800000.0	107810000.0	18.0	17.522878646850586	5.06716775894165
1.0	107830000.0	107840000.0	8.0	17.555702209472656	5.063347816467285
[truncated: 47,569 more rows]
