# Supplementary material for: Genome-wide mapping of somatic mutation rates uncovers drivers of cancer
Source: Nat Biotechnol. 2022 Jun 20;40(11):1634–43. doi: 10.1038/s41587-022-01353-8 (PMC9646522; doi:10.1038/s41587-022-01353-8)
Supplement: Supplementary file 4 — Regions and model predictions for each fold of each cancer for which a deep learning model was trained. Regions that were filtered are also listed along with their respective model predictions. [file 41587_2022_1353_MOESM4_ESM.zip › kfold_results/Lung_tumors/fold_2.txt]

CHROM	START	END	Y_TRUE	Y_PRED	STD
1.0	840000.0	850000.0	5.0	5.803050518035889	2.0241379737854004
1.0	850000.0	860000.0	16.0	4.875514507293701	1.7619094848632812
1.0	860000.0	870000.0	4.0	6.087044715881348	2.0334675312042236
1.0	870000.0	880000.0	8.0	5.090550422668457	1.860835313796997
1.0	900000.0	910000.0	3.0	5.735623836517334	2.0641536712646484
1.0	1130000.0	1140000.0	8.0	6.84731912612915	2.2582128047943115
1.0	1140000.0	1150000.0	9.0	6.60671854019165	2.227459669113159
1.0	1320000.0	1330000.0	8.0	4.486916542053223	1.7351505756378174
1.0	1350000.0	1360000.0	2.0	4.138454437255859	1.6739603281021118
1.0	1410000.0	1420000.0	3.0	5.327762603759766	1.9560377597808838
1.0	1680000.0	1690000.0	2.0	3.846721649169922	1.5461407899856567
1.0	1880000.0	1890000.0	6.0	8.155003547668457	2.5727367401123047
1.0	1890000.0	1900000.0	16.0	6.579209804534912	2.1773324012756348
1.0	1920000.0	1930000.0	8.0	7.831884860992432	2.4656519889831543
1.0	1940000.0	1950000.0	5.0	7.672158718109131	2.432021379470825
1.0	1980000.0	1990000.0	4.0	5.544032096862793	2.016173839569092
1.0	2010000.0	2020000.0	7.0	5.2826385498046875	1.9213650226593018
1.0	2070000.0	2080000.0	8.0	4.1134934425354	1.6152184009552002
1.0	2190000.0	2200000.0	5.0	3.8549468517303467	1.5532429218292236
1.0	2270000.0	2280000.0	3.0	5.0948004722595215	1.773337721824646
1.0	2280000.0	2290000.0	1.0	4.408971786499023	1.61282217502594
1.0	2370000.0	2380000.0	4.0	6.010657787322998	2.0212254524230957
1.0	2410000.0	2420000.0	6.0	4.963174343109131	1.8352632522583008
1.0	2440000.0	2450000.0	7.0	5.065062999725342	1.8866221904754639
1.0	2450000.0	2460000.0	10.0	5.294849395751953	1.9574981927871704
1.0	2540000.0	2550000.0	8.0	7.8741655349731445	2.4951624870300293
1.0	2550000.0	2560000.0	12.0	8.047800064086914	2.552677869796753
1.0	2560000.0	2570000.0	7.0	7.018691062927246	2.302165985107422
1.0	2730000.0	2740000.0	15.0	11.067571640014648	3.410306215286255
1.0	2740000.0	2750000.0	15.0	12.425312042236328	3.767306089401245
1.0	2780000.0	2790000.0	7.0	14.751472473144531	4.209731101989746
1.0	2850000.0	2860000.0	18.0	16.280725479125977	4.446427822113037
1.0	2860000.0	2870000.0	12.0	17.127744674682617	4.574113368988037
1.0	2910000.0	2920000.0	45.0	13.315942764282227	3.897136688232422
1.0	2970000.0	2980000.0	11.0	14.191058158874512	4.078791618347168
1.0	3060000.0	3070000.0	9.0	7.773593902587891	2.5811166763305664
1.0	3130000.0	3140000.0	5.0	5.671084403991699	2.0306077003479004
1.0	3170000.0	3180000.0	4.0	6.40570592880249	2.221256971359253
1.0	3200000.0	3210000.0	7.0	7.585292816162109	2.509943723678589
1.0	3220000.0	3230000.0	11.0	6.8968071937561035	2.3006815910339355
1.0	3250000.0	3260000.0	4.0	6.18154764175415	2.1867809295654297
1.0	3280000.0	3290000.0	9.0	6.639273166656494	2.2261157035827637
1.0	3390000.0	3400000.0	9.0	4.587131500244141	1.7320400476455688
1.0	3630000.0	3640000.0	11.0	5.144536018371582	1.8189353942871094
1.0	3640000.0	3650000.0	9.0	4.575380802154541	1.6991163492202759
1.0	3740000.0	3750000.0	2.0	4.16752815246582	1.6722675561904907
1.0	3780000.0	3790000.0	10.0	4.155840873718262	1.6281967163085938
1.0	4000000.0	4010000.0	13.0	10.529083251953125	3.4048404693603516
1.0	4090000.0	4100000.0	14.0	12.432154655456543	3.685993194580078
1.0	4100000.0	4110000.0	13.0	11.333599090576172	3.5714569091796875
1.0	4110000.0	4120000.0	16.0	13.607876777648926	3.947782039642334
1.0	4130000.0	4140000.0	12.0	12.561362266540527	3.8250374794006348
1.0	4150000.0	4160000.0	16.0	14.378488540649414	4.097071647644043
1.0	4250000.0	4260000.0	13.0	12.22590446472168	3.6548867225646973
1.0	4280000.0	4290000.0	14.0	14.273137092590332	4.08098840713501
1.0	4320000.0	4330000.0	19.0	14.846017837524414	4.177117347717285
1.0	4360000.0	4370000.0	12.0	17.630430221557617	4.646687984466553
1.0	4370000.0	4380000.0	18.0	16.823667526245117	4.514708518981934
1.0	4430000.0	4440000.0	12.0	18.015750885009766	4.676513195037842
1.0	4480000.0	4490000.0	10.0	19.63844871520996	4.848933219909668
1.0	4540000.0	4550000.0	24.0	18.752817153930664	4.7784295082092285
1.0	4570000.0	4580000.0	22.0	18.330432891845703	4.714293003082275
1.0	4580000.0	4590000.0	26.0	15.6284761428833	4.360978126525879
1.0	4690000.0	4700000.0	15.0	16.13089942932129	4.470162868499756
1.0	4740000.0	4750000.0	19.0	15.614479064941406	4.293437957763672
1.0	4760000.0	4770000.0	21.0	14.30180549621582	4.17636251449585
1.0	4880000.0	4890000.0	16.0	15.482254028320312	4.323518753051758
1.0	5060000.0	5070000.0	18.0	17.58401870727539	4.605685234069824
1.0	5070000.0	5080000.0	18.0	16.657461166381836	4.483719348907471
1.0	5170000.0	5180000.0	8.0	11.659268379211426	3.6687793731689453
1.0	5200000.0	5210000.0	13.0	15.334683418273926	4.284157752990723
1.0	5220000.0	5230000.0	13.0	16.497936248779297	4.459517478942871
1.0	5380000.0	5390000.0	17.0	14.573992729187012	4.146956443786621
1.0	5510000.0	5520000.0	15.0	12.743949890136719	3.8660926818847656
1.0	5580000.0	5590000.0	11.0	13.802352905273438	3.9959309101104736
1.0	5670000.0	5680000.0	2.0	11.403209686279297	3.43548321723938
1.0	5700000.0	5710000.0	14.0	11.931925773620605	3.5783309936523438
1.0	5750000.0	5760000.0	6.0	12.340266227722168	3.662080764770508
1.0	5830000.0	5840000.0	14.0	11.954318046569824	3.564723491668701
1.0	5920000.0	5930000.0	8.0	6.31373929977417	2.260633945465088
1.0	5960000.0	5970000.0	5.0	5.132959365844727	1.9141937494277954
1.0	6000000.0	6010000.0	8.0	4.539877414703369	1.7379029989242554
1.0	6060000.0	6070000.0	6.0	5.446813106536865	1.9507871866226196
1.0	6090000.0	6100000.0	6.0	6.863404273986816	2.277998208999634
1.0	6130000.0	6140000.0	7.0	5.545319557189941	1.9454376697540283
1.0	6140000.0	6150000.0	4.0	8.079169273376465	2.5785233974456787
1.0	6150000.0	6160000.0	4.0	6.524378776550293	2.143347978591919
1.0	6200000.0	6210000.0	7.0	7.0428314208984375	2.2594103813171387
1.0	6220000.0	6230000.0	8.0	7.9529008865356445	2.527395486831665
1.0	6230000.0	6240000.0	7.0	6.92678689956665	2.2393569946289062
1.0	6340000.0	6350000.0	10.0	4.841854572296143	1.8060266971588135
1.0	6410000.0	6420000.0	6.0	5.189772129058838	1.922874093055725
1.0	6430000.0	6440000.0	5.0	5.2533721923828125	1.906715750694275
1.0	6470000.0	6480000.0	13.0	5.582704067230225	1.9400222301483154
1.0	6540000.0	6550000.0	3.0	5.6240553855896	2.008737564086914
1.0	6580000.0	6590000.0	6.0	4.796321868896484	1.809421181678772
1.0	6600000.0	6610000.0	9.0	4.194037914276123	1.6537307500839233
1.0	6610000.0	6620000.0	9.0	4.958270072937012	1.8490493297576904
1.0	6660000.0	6670000.0	4.0	5.064032554626465	1.9114911556243896
1.0	6700000.0	6710000.0	2.0	4.775679111480713	1.8066705465316772
1.0	6720000.0	6730000.0	1.0	4.999556064605713	1.8671281337738037
1.0	6780000.0	6790000.0	9.0	6.5365495681762695	2.1613128185272217
1.0	6840000.0	6850000.0	9.0	4.426176071166992	1.7081239223480225
1.0	6860000.0	6870000.0	6.0	4.783215522766113	1.8005034923553467
1.0	6890000.0	6900000.0	11.0	4.8279829025268555	1.8206288814544678
1.0	6940000.0	6950000.0	3.0	4.9573845863342285	1.8590974807739258
1.0	6950000.0	6960000.0	5.0	5.053277015686035	1.8580830097198486
1.0	7030000.0	7040000.0	7.0	7.233334541320801	2.342193126678467
1.0	7090000.0	7100000.0	8.0	8.444711685180664	2.6305861473083496
1.0	7140000.0	7150000.0	6.0	10.077705383300781	3.0499818325042725
1.0	7260000.0	7270000.0	4.0	9.81511116027832	2.988826274871826
1.0	7280000.0	7290000.0	12.0	10.340211868286133	3.148069143295288
1.0	7360000.0	7370000.0	9.0	9.059683799743652	2.791633129119873
1.0	7380000.0	7390000.0	7.0	9.290105819702148	2.8401851654052734
1.0	7390000.0	7400000.0	11.0	8.741320610046387	2.710149049758911
1.0	7430000.0	7440000.0	7.0	8.967567443847656	2.7669639587402344
1.0	7520000.0	7530000.0	5.0	8.584966659545898	2.654555320739746
1.0	7600000.0	7610000.0	8.0	6.804226875305176	2.219395875930786
1.0	7710000.0	7720000.0	7.0	7.5586724281311035	2.4115700721740723
1.0	7730000.0	7740000.0	13.0	6.23367166519165	2.114389657974243
1.0	7740000.0	7750000.0	10.0	6.59765100479126	2.151736259460449
1.0	7850000.0	7860000.0	6.0	4.3817057609558105	1.6961877346038818
1.0	7880000.0	7890000.0	4.0	4.321318626403809	1.6980088949203491
1.0	7930000.0	7940000.0	4.0	6.521971225738525	2.1510677337646484
1.0	7940000.0	7950000.0	11.0	4.949750900268555	1.7667262554168701
1.0	7950000.0	7960000.0	2.0	5.951535701751709	1.998417615890503
1.0	8020000.0	8030000.0	6.0	3.920600414276123	1.5957376956939697
1.0	8070000.0	8080000.0	2.0	3.5853724479675293	1.5275734663009644
1.0	8140000.0	8150000.0	2.0	4.619357585906982	1.690263032913208
1.0	8210000.0	8220000.0	12.0	4.690514087677002	1.6962487697601318
1.0	8260000.0	8270000.0	5.0	5.346482276916504	1.865717887878418
1.0	8720000.0	8730000.0	3.0	4.052706241607666	1.6007652282714844
1.0	8760000.0	8770000.0	2.0	4.252157688140869	1.6182960271835327
1.0	8820000.0	8830000.0	5.0	4.060695648193359	1.5990848541259766
1.0	8840000.0	8850000.0	2.0	4.054292678833008	1.59651780128479
1.0	8860000.0	8870000.0	2.0	4.261842250823975	1.6395670175552368
1.0	9040000.0	9050000.0	10.0	6.273610591888428	2.1121368408203125
1.0	9060000.0	9070000.0	3.0	6.779402256011963	2.1973447799682617
1.0	9110000.0	9120000.0	5.0	5.393672943115234	1.8750708103179932
1.0	9130000.0	9140000.0	6.0	5.021357536315918	1.8018810749053955
1.0	9270000.0	9280000.0	7.0	6.132439136505127	2.0716469287872314
1.0	9290000.0	9300000.0	3.0	3.6349921226501465	1.5242325067520142
1.0	9300000.0	9310000.0	4.0	2.873290777206421	1.6380174160003662
1.0	9340000.0	9350000.0	12.0	6.855528831481934	2.296687602996826
1.0	9350000.0	9360000.0	3.0	4.691196918487549	1.7946555614471436
1.0	9360000.0	9370000.0	11.0	4.2025251388549805	1.6805927753448486
1.0	9460000.0	9470000.0	6.0	7.519274711608887	2.3832995891571045
1.0	9540000.0	9550000.0	6.0	7.077249050140381	2.2978355884552
1.0	9600000.0	9610000.0	2.0	4.768989086151123	1.7936513423919678
1.0	9620000.0	9630000.0	5.0	4.501252174377441	1.725378394126892
1.0	9680000.0	9690000.0	8.0	6.608521938323975	2.18231463432312
1.0	9690000.0	9700000.0	2.0	7.677830696105957	2.46653413772583
1.0	9740000.0	9750000.0	2.0	4.509790420532227	1.702239751815796
1.0	9760000.0	9770000.0	8.0	5.36523962020874	1.916661024093628
1.0	9820000.0	9830000.0	7.0	4.463141441345215	1.7165743112564087
1.0	9830000.0	9840000.0	5.0	4.641993522644043	1.7629836797714233
1.0	9860000.0	9870000.0	4.0	4.109940052032471	1.624751329421997
1.0	10020000.0	10030000.0	5.0	4.581899642944336	1.706274390220642
1.0	10090000.0	10100000.0	4.0	4.330653190612793	1.6777153015136719
1.0	10100000.0	10110000.0	4.0	3.919452667236328	1.601009726524353
1.0	10160000.0	10170000.0	5.0	4.5388665199279785	1.7444965839385986
1.0	10170000.0	10180000.0	13.0	4.312469482421875	1.6801420450210571
1.0	10180000.0	10190000.0	4.0	3.778642177581787	1.5550318956375122
1.0	10210000.0	10220000.0	7.0	4.42891788482666	1.718625783920288
1.0	10230000.0	10240000.0	2.0	4.614218711853027	1.7584997415542603
1.0	10270000.0	10280000.0	3.0	4.2980241775512695	1.680691123008728
1.0	10280000.0	10290000.0	4.0	4.355252742767334	1.6757768392562866
1.0	10310000.0	10320000.0	4.0	4.42287540435791	1.6976261138916016
1.0	10410000.0	10420000.0	3.0	4.10999870300293	1.6145899295806885
1.0	10430000.0	10440000.0	4.0	3.769191026687622	1.5489429235458374
1.0	10570000.0	10580000.0	3.0	3.1834654808044434	1.4216136932373047
1.0	10600000.0	10610000.0	4.0	4.138241767883301	1.623435616493225
1.0	10650000.0	10660000.0	5.0	4.075279712677002	1.608917474746704
1.0	10670000.0	10680000.0	4.0	4.108262062072754	1.6104280948638916
1.0	10700000.0	10710000.0	3.0	4.3523101806640625	1.6914865970611572
1.0	10730000.0	10740000.0	6.0	3.596757173538208	1.4931228160858154
1.0	10760000.0	10770000.0	4.0	4.607460021972656	1.7231899499893188
1.0	10820000.0	10830000.0	4.0	4.8229780197143555	1.802445650100708
1.0	10900000.0	10910000.0	9.0	5.919885158538818	1.9786005020141602
1.0	10950000.0	10960000.0	3.0	5.987135410308838	2.0177667140960693
1.0	10960000.0	10970000.0	7.0	5.203988075256348	1.8758201599121094
1.0	11040000.0	11050000.0	5.0	5.827867031097412	2.0083813667297363
1.0	11050000.0	11060000.0	9.0	6.500405311584473	2.141911029815674
1.0	11070000.0	11080000.0	5.0	3.5621063709259033	1.5143773555755615
1.0	11110000.0	11120000.0	6.0	4.29262638092041	1.6662399768829346
1.0	11190000.0	11200000.0	2.0	3.329296827316284	1.4737329483032227
1.0	11240000.0	11250000.0	4.0	3.8697495460510254	1.5626510381698608
1.0	11350000.0	11360000.0	4.0	5.434818744659424	1.9951130151748657
1.0	11380000.0	11390000.0	7.0	7.479882717132568	2.458099365234375
1.0	11430000.0	11440000.0	11.0	8.924474716186523	2.838883876800537
1.0	11580000.0	11590000.0	5.0	11.550416946411133	3.431471347808838
1.0	11670000.0	11680000.0	11.0	9.814337730407715	2.9790611267089844
1.0	11700000.0	11710000.0	10.0	7.4994611740112305	2.428981304168701
1.0	11730000.0	11740000.0	3.0	5.997378349304199	2.174447536468506
1.0	11760000.0	11770000.0	10.0	7.944799900054932	2.510965347290039
1.0	11770000.0	11780000.0	10.0	6.882061958312988	2.2258141040802
1.0	11870000.0	11880000.0	4.0	5.259339809417725	1.9479610919952393
1.0	11920000.0	11930000.0	12.0	7.419825077056885	2.380783796310425
1.0	11950000.0	11960000.0	9.0	7.631608486175537	2.4683191776275635
1.0	11960000.0	11970000.0	14.0	5.842154502868652	1.9872901439666748
1.0	12060000.0	12070000.0	4.0	4.428288459777832	1.7287445068359375
1.0	12130000.0	12140000.0	5.0	7.567405700683594	2.424588203430176
1.0	12140000.0	12150000.0	10.0	7.271353721618652	2.367893934249878
1.0	12180000.0	12190000.0	7.0	7.195002555847168	2.3358333110809326
1.0	12350000.0	12360000.0	4.0	3.80670166015625	1.550007939338684
1.0	12370000.0	12380000.0	2.0	2.9640719890594482	1.3986185789108276
1.0	12450000.0	12460000.0	4.0	4.129833698272705	1.62729811668396
1.0	12470000.0	12480000.0	2.0	3.745806932449341	1.5353819131851196
1.0	12570000.0	12580000.0	5.0	4.042133331298828	1.5928618907928467
1.0	12580000.0	12590000.0	5.0	4.244449138641357	1.6046295166015625
1.0	12600000.0	12610000.0	5.0	4.706539154052734	1.702947974205017
1.0	12610000.0	12620000.0	8.0	4.796408653259277	1.715319037437439
1.0	12630000.0	12640000.0	7.0	4.29676628112793	1.6715724468231201
1.0	12690000.0	12700000.0	6.0	6.374847412109375	2.1394336223602295
1.0	12710000.0	12720000.0	3.0	6.728155612945557	2.2247812747955322
1.0	12730000.0	12740000.0	9.0	7.021938323974609	2.2793478965759277
1.0	12750000.0	12760000.0	6.0	7.089852333068848	2.2883036136627197
1.0	12780000.0	12790000.0	8.0	8.547541618347168	2.6882052421569824
1.0	12790000.0	12800000.0	10.0	8.265762329101562	2.601599931716919
1.0	13780000.0	13790000.0	14.0	6.065019607543945	2.091564655303955
1.0	13820000.0	13830000.0	10.0	7.668720245361328	2.4917075634002686
1.0	13830000.0	13840000.0	6.0	8.093545913696289	2.618133544921875
1.0	13910000.0	13920000.0	9.0	6.6259613037109375	2.278904676437378
1.0	13930000.0	13940000.0	6.0	6.172284126281738	2.127061128616333
1.0	13960000.0	13970000.0	7.0	7.632030487060547	2.4627983570098877
1.0	14000000.0	14010000.0	9.0	6.376217842102051	2.13452410697937
1.0	14060000.0	14070000.0	2.0	4.46921968460083	1.7217544317245483
1.0	14070000.0	14080000.0	2.0	4.316657066345215	1.693480134010315
1.0	14130000.0	14140000.0	8.0	4.1519999504089355	1.63397216796875
1.0	14160000.0	14170000.0	6.0	5.06492280960083	1.8052978515625
1.0	14180000.0	14190000.0	7.0	5.7901482582092285	1.983144760131836
1.0	14210000.0	14220000.0	4.0	5.524142742156982	1.9080482721328735
1.0	14310000.0	14320000.0	8.0	6.663453578948975	2.2251644134521484
1.0	14350000.0	14360000.0	6.0	5.833866596221924	2.049210548400879
1.0	14400000.0	14410000.0	10.0	7.0913519859313965	2.3162033557891846
1.0	14460000.0	14470000.0	4.0	6.297178268432617	2.1596779823303223
1.0	14510000.0	14520000.0	7.0	7.231327056884766	2.360276222229004
1.0	14550000.0	14560000.0	5.0	7.888425350189209	2.5113532543182373
1.0	14640000.0	14650000.0	4.0	6.833674430847168	2.2545547485351562
1.0	14700000.0	14710000.0	2.0	6.70663595199585	2.1876001358032227
1.0	14730000.0	14740000.0	5.0	7.116717338562012	2.307157039642334
1.0	14760000.0	14770000.0	7.0	7.33514404296875	2.420149564743042
1.0	14770000.0	14780000.0	11.0	6.956387996673584	2.3041558265686035
1.0	14780000.0	14790000.0	8.0	6.58676290512085	2.1891279220581055
1.0	14820000.0	14830000.0	7.0	7.434629917144775	2.4199461936950684
1.0	14860000.0	14870000.0	5.0	6.831446647644043	2.229509115219116
1.0	14870000.0	14880000.0	4.0	7.017991542816162	2.3077263832092285
1.0	14960000.0	14970000.0	7.0	7.174675941467285	2.317110061645508
1.0	15000000.0	15010000.0	3.0	7.889830112457275	2.5036964416503906
1.0	15010000.0	15020000.0	6.0	7.791652679443359	2.500911235809326
1.0	15040000.0	15050000.0	7.0	7.653468132019043	2.451319932937622
1.0	15060000.0	15070000.0	3.0	5.735172748565674	2.0388736724853516
1.0	15070000.0	15080000.0	9.0	7.7503557205200195	2.475205898284912
1.0	15150000.0	15160000.0	7.0	7.065316200256348	2.297542095184326
1.0	15160000.0	15170000.0	11.0	7.197151184082031	2.34360671043396
1.0	15180000.0	15190000.0	9.0	7.0661940574646	2.281691312789917
1.0	15200000.0	15210000.0	6.0	5.091257572174072	1.8720353841781616
1.0	15230000.0	15240000.0	6.0	4.608801364898682	1.7455476522445679
1.0	15240000.0	15250000.0	4.0	5.4835944175720215	1.9165935516357422
1.0	15370000.0	15380000.0	5.0	3.988845109939575	1.5863525867462158
1.0	15410000.0	15420000.0	5.0	3.714048385620117	1.5108911991119385
1.0	15480000.0	15490000.0	9.0	4.028203010559082	1.5844202041625977
1.0	15490000.0	15500000.0	3.0	4.4771409034729	1.6945165395736694
1.0	15610000.0	15620000.0	4.0	6.6982741355896	2.2490878105163574
1.0	15630000.0	15640000.0	7.0	6.656712532043457	2.196324586868286
1.0	15700000.0	15710000.0	6.0	6.466032981872559	2.1228058338165283
1.0	15710000.0	15720000.0	10.0	5.806724548339844	2.0293893814086914
1.0	15760000.0	15770000.0	7.0	6.230269908905029	2.09915828704834
1.0	15800000.0	15810000.0	9.0	5.1970601081848145	1.81414794921875
1.0	15850000.0	15860000.0	4.0	4.188808441162109	1.6536298990249634
1.0	15970000.0	15980000.0	1.0	4.498449325561523	1.7274272441864014
1.0	16010000.0	16020000.0	6.0	3.9606521129608154	1.5846936702728271
1.0	16160000.0	16170000.0	5.0	5.732624530792236	2.087618350982666
1.0	16170000.0	16180000.0	7.0	3.741598129272461	1.543158769607544
1.0	16290000.0	16300000.0	0.0	3.340846538543701	1.4593677520751953
1.0	16310000.0	16320000.0	10.0	5.4275007247924805	1.9031603336334229
1.0	16330000.0	16340000.0	8.0	3.897886276245117	1.5263421535491943
1.0	16390000.0	16400000.0	4.0	5.099090576171875	1.8472439050674438
1.0	16450000.0	16460000.0	2.0	4.23373556137085	1.6393197774887085
1.0	16570000.0	16580000.0	3.0	3.063897132873535	1.4150056838989258
1.0	16590000.0	16600000.0	4.0	4.336022853851318	1.6798524856567383
1.0	16620000.0	16630000.0	5.0	3.750214099884033	1.542761206626892
1.0	16670000.0	16680000.0	5.0	3.716376781463623	1.5215928554534912
1.0	16690000.0	16700000.0	7.0	4.581291675567627	1.7615680694580078
1.0	16710000.0	16720000.0	3.0	3.5325751304626465	1.5190660953521729
1.0	16760000.0	16770000.0	6.0	5.317940711975098	1.9283006191253662
1.0	16770000.0	16780000.0	3.0	4.351751804351807	1.6889972686767578
1.0	16780000.0	16790000.0	4.0	4.373377323150635	1.6917173862457275
1.0	17300000.0	17310000.0	6.0	4.870591163635254	1.804613471031189
1.0	17360000.0	17370000.0	4.0	4.766383171081543	1.805362343788147
1.0	17420000.0	17430000.0	7.0	7.092249870300293	2.309523344039917
1.0	17480000.0	17490000.0	6.0	9.71006965637207	2.990898609161377
1.0	17500000.0	17510000.0	4.0	8.842957496643066	2.7218527793884277
1.0	17530000.0	17540000.0	8.0	7.485535621643066	2.41038179397583
1.0	17630000.0	17640000.0	14.0	7.2163543701171875	2.296826124191284
1.0	17640000.0	17650000.0	9.0	7.2737226486206055	2.314387321472168
1.0	17680000.0	17690000.0	7.0	6.159210205078125	2.055363416671753
1.0	17750000.0	17760000.0	5.0	4.091092109680176	1.6623719930648804
1.0	17900000.0	17910000.0	6.0	4.483224391937256	1.7212499380111694
1.0	17960000.0	17970000.0	6.0	4.724920749664307	1.779148817062378
1.0	17980000.0	17990000.0	6.0	5.455338954925537	2.000518798828125
1.0	18040000.0	18050000.0	10.0	8.792628288269043	2.749840259552002
1.0	18050000.0	18060000.0	10.0	9.9940824508667	3.0964362621307373
1.0	18180000.0	18190000.0	11.0	10.900603294372559	3.2788631916046143
1.0	18360000.0	18370000.0	9.0	12.894424438476562	3.7633767127990723
1.0	18380000.0	18390000.0	16.0	13.248750686645508	3.8598568439483643
1.0	18390000.0	18400000.0	9.0	12.341275215148926	3.681058406829834
1.0	18410000.0	18420000.0	8.0	11.219436645507812	3.3555023670196533
1.0	18780000.0	18790000.0	8.0	10.022808074951172	3.096726894378662
1.0	18800000.0	18810000.0	11.0	6.705725193023682	2.3662216663360596
1.0	18820000.0	18830000.0	9.0	10.63253402709961	3.210784912109375
1.0	18930000.0	18940000.0	8.0	10.892755508422852	3.332869052886963
1.0	18950000.0	18960000.0	8.0	10.23668384552002	3.1214540004730225
1.0	18970000.0	18980000.0	9.0	9.778813362121582	2.999589204788208
1.0	19020000.0	19030000.0	5.0	10.227595329284668	3.109935760498047
1.0	19050000.0	19060000.0	4.0	9.870222091674805	3.0251541137695312
1.0	19110000.0	19120000.0	4.0	10.073674201965332	3.0757229328155518
1.0	19120000.0	19130000.0	12.0	8.85754680633545	2.773005723953247
1.0	19210000.0	19220000.0	6.0	5.65239953994751	2.0528953075408936
1.0	19240000.0	19250000.0	6.0	4.92950963973999	1.8502788543701172
1.0	19270000.0	19280000.0	4.0	4.0116376876831055	1.6093943119049072
1.0	19350000.0	19360000.0	6.0	4.395779609680176	1.6429665088653564
1.0	19490000.0	19500000.0	4.0	2.617158889770508	1.3547102212905884
1.0	19530000.0	19540000.0	3.0	3.7480721473693848	1.538637399673462
1.0	19590000.0	19600000.0	7.0	3.9662957191467285	1.5689595937728882
1.0	19610000.0	19620000.0	6.0	3.4897427558898926	1.505368947982788
1.0	19700000.0	19710000.0	5.0	3.7757866382598877	1.5450122356414795
1.0	19720000.0	19730000.0	2.0	3.5129947662353516	1.5001310110092163
1.0	19780000.0	19790000.0	4.0	3.4823474884033203	1.499768853187561
1.0	19820000.0	19830000.0	9.0	5.523870944976807	1.9044406414031982
1.0	19910000.0	19920000.0	5.0	5.382133483886719	1.8475803136825562
1.0	19930000.0	19940000.0	2.0	4.161520957946777	1.6483672857284546
1.0	20050000.0	20060000.0	4.0	4.6105217933654785	1.7534782886505127
1.0	20070000.0	20080000.0	5.0	4.959208965301514	1.8259140253067017
1.0	20080000.0	20090000.0	4.0	4.636366844177246	1.737817406654358
1.0	20170000.0	20180000.0	6.0	7.166064262390137	2.319082736968994
1.0	20200000.0	20210000.0	2.0	7.6918840408325195	2.388921022415161
1.0	20270000.0	20280000.0	15.0	8.30447006225586	2.606560230255127
1.0	20290000.0	20300000.0	6.0	8.948514938354492	2.767930507659912
1.0	20340000.0	20350000.0	12.0	9.409502983093262	2.891446352005005
1.0	20470000.0	20480000.0	8.0	7.709744453430176	2.481468677520752
1.0	20500000.0	20510000.0	12.0	9.138427734375	2.8108603954315186
1.0	20510000.0	20520000.0	4.0	7.090268611907959	2.4317474365234375
1.0	20520000.0	20530000.0	4.0	8.279489517211914	2.7080159187316895
1.0	20540000.0	20550000.0	8.0	9.412242889404297	2.918361186981201
1.0	20640000.0	20650000.0	18.0	11.352853775024414	3.3624320030212402
1.0	20690000.0	20700000.0	17.0	11.1770601272583	3.367765426635742
1.0	20760000.0	20770000.0	10.0	10.827451705932617	3.2456443309783936
1.0	20790000.0	20800000.0	13.0	10.277256965637207	3.132803440093994
1.0	20800000.0	20810000.0	7.0	7.801793098449707	2.6365809440612793
1.0	20830000.0	20840000.0	10.0	6.620286464691162	2.4210243225097656
1.0	21000000.0	21010000.0	13.0	5.6471662521362305	1.9282152652740479
1.0	21040000.0	21050000.0	11.0	5.369261264801025	1.9044487476348877
1.0	21100000.0	21110000.0	4.0	4.019354820251465	1.6104962825775146
1.0	21150000.0	21160000.0	3.0	3.3704674243927	1.4486497640609741
1.0	21160000.0	21170000.0	1.0	4.015603542327881	1.5979458093643188
1.0	21220000.0	21230000.0	5.0	3.861522674560547	1.5528053045272827
1.0	21230000.0	21240000.0	4.0	3.8116981983184814	1.535739541053772
1.0	21240000.0	21250000.0	3.0	3.797826051712036	1.5149842500686646
1.0	21260000.0	21270000.0	5.0	3.777749538421631	1.5374972820281982
1.0	21320000.0	21330000.0	6.0	3.6852211952209473	1.513572096824646
1.0	21350000.0	21360000.0	5.0	3.8930459022521973	1.5612986087799072
1.0	21410000.0	21420000.0	4.0	4.134424209594727	1.6184965372085571
1.0	21420000.0	21430000.0	3.0	4.158738613128662	1.6311928033828735
1.0	21430000.0	21440000.0	6.0	4.139104843139648	1.6237106323242188
1.0	21440000.0	21450000.0	7.0	3.778815507888794	1.5223515033721924
1.0	21520000.0	21530000.0	6.0	5.772407531738281	1.9903373718261719
1.0	21530000.0	21540000.0	3.0	5.958406448364258	2.0120582580566406
1.0	21700000.0	21710000.0	4.0	5.346536159515381	1.871790885925293
1.0	21820000.0	21830000.0	4.0	4.170477867126465	1.5611006021499634
1.0	21930000.0	21940000.0	5.0	3.5852439403533936	1.4879612922668457
1.0	21970000.0	21980000.0	8.0	3.386941432952881	1.42891526222229
1.0	21980000.0	21990000.0	0.0	4.363907337188721	1.6243762969970703
1.0	22010000.0	22020000.0	4.0	3.525357723236084	1.4883438348770142
1.0	22080000.0	22090000.0	4.0	4.277007102966309	1.6637306213378906
1.0	22150000.0	22160000.0	6.0	4.299164295196533	1.6533130407333374
1.0	22200000.0	22210000.0	4.0	4.245644569396973	1.645423173904419
1.0	22410000.0	22420000.0	4.0	3.157766580581665	1.4555202722549438
1.0	22490000.0	22500000.0	5.0	4.722614765167236	1.695379614830017
1.0	22530000.0	22540000.0	11.0	3.975390672683716	1.5292993783950806
1.0	22540000.0	22550000.0	2.0	4.881173133850098	1.7195695638656616
1.0	22570000.0	22580000.0	5.0	5.445878982543945	1.8599570989608765
1.0	22630000.0	22640000.0	4.0	5.652625560760498	1.9203338623046875
1.0	22640000.0	22650000.0	9.0	5.655329704284668	1.9366023540496826
1.0	22650000.0	22660000.0	9.0	5.745430946350098	1.939565658569336
1.0	22680000.0	22690000.0	2.0	5.665188789367676	1.9286105632781982
1.0	22730000.0	22740000.0	11.0	4.890695571899414	1.7278019189834595
1.0	22740000.0	22750000.0	7.0	5.084527492523193	1.8372325897216797
1.0	22750000.0	22760000.0	13.0	6.103334903717041	2.043644428253174
1.0	22790000.0	22800000.0	6.0	4.46352481842041	1.7112575769424438
1.0	22920000.0	22930000.0	8.0	7.974646091461182	2.5477280616760254
1.0	22960000.0	22970000.0	11.0	7.0581560134887695	2.308408260345459
1.0	22980000.0	22990000.0	9.0	6.93090295791626	2.24562406539917
1.0	23010000.0	23020000.0	8.0	6.531702995300293	2.157248020172119
1.0	23070000.0	23080000.0	7.0	5.687527656555176	2.0064241886138916
1.0	23080000.0	23090000.0	9.0	6.499570369720459	2.126589059829712
1.0	23100000.0	23110000.0	6.0	6.6212477684021	2.148935317993164
1.0	23120000.0	23130000.0	8.0	6.158261775970459	2.0689375400543213
1.0	23140000.0	23150000.0	3.0	5.529726505279541	1.9515762329101562
1.0	23310000.0	23320000.0	4.0	5.987110137939453	2.016310214996338
1.0	23450000.0	23460000.0	2.0	3.910487651824951	1.5616506338119507
1.0	23490000.0	23500000.0	4.0	4.742854118347168	1.8041702508926392
1.0	23530000.0	23540000.0	1.0	6.020979881286621	2.0054469108581543
1.0	23570000.0	23580000.0	8.0	6.759392738342285	2.2050821781158447
1.0	23580000.0	23590000.0	6.0	7.085484504699707	2.3650991916656494
1.0	23600000.0	23610000.0	5.0	4.237807273864746	1.6569843292236328
1.0	23640000.0	23650000.0	2.0	4.178343772888184	1.6558622121810913
1.0	23700000.0	23710000.0	3.0	4.165346622467041	1.6203933954238892
1.0	23730000.0	23740000.0	3.0	4.084286689758301	1.6138131618499756
1.0	23740000.0	23750000.0	7.0	3.9096992015838623	1.5721923112869263
1.0	23770000.0	23780000.0	2.0	3.5831711292266846	1.4851936101913452
1.0	23880000.0	23890000.0	1.0	4.323769569396973	1.702528715133667
1.0	23890000.0	23900000.0	9.0	4.631531715393066	1.7246310710906982
1.0	23920000.0	23930000.0	12.0	5.6997761726379395	1.956616759300232
1.0	23950000.0	23960000.0	7.0	6.164428234100342	2.0906786918640137
1.0	23970000.0	23980000.0	8.0	6.894104957580566	2.255570888519287
1.0	23980000.0	23990000.0	11.0	6.588540077209473	2.175438404083252
1.0	24050000.0	24060000.0	4.0	3.658236026763916	1.529888391494751
1.0	24090000.0	24100000.0	3.0	4.239520072937012	1.6557022333145142
1.0	24240000.0	24250000.0	4.0	3.8449301719665527	1.5285758972167969
1.0	24360000.0	24370000.0	1.0	4.580193519592285	1.7219146490097046
1.0	24390000.0	24400000.0	5.0	3.9948315620422363	1.5650182962417603
1.0	24450000.0	24460000.0	9.0	4.8373918533325195	1.808679223060608
1.0	24500000.0	24510000.0	9.0	4.992194175720215	1.8348379135131836
1.0	24720000.0	24730000.0	2.0	3.9979496002197266	1.5863656997680664
1.0	24780000.0	24790000.0	3.0	3.885782241821289	1.5661602020263672
1.0	24790000.0	24800000.0	3.0	3.5308661460876465	1.4858503341674805
1.0	24820000.0	24830000.0	3.0	4.175785541534424	1.584381341934204
1.0	24840000.0	24850000.0	5.0	3.9201126098632812	1.5597639083862305
1.0	24910000.0	24920000.0	2.0	4.657286643981934	1.6891361474990845
1.0	24980000.0	24990000.0	3.0	3.3216278553009033	1.4860213994979858
1.0	25050000.0	25060000.0	5.0	4.482161521911621	1.6921603679656982
1.0	25060000.0	25070000.0	7.0	4.122896671295166	1.5672627687454224
1.0	25090000.0	25100000.0	1.0	4.358819007873535	1.666569471359253
1.0	25100000.0	25110000.0	3.0	4.221529960632324	1.6361370086669922
1.0	25180000.0	25190000.0	2.0	5.286379814147949	1.855104684829712
1.0	25240000.0	25250000.0	4.0	7.192923545837402	2.337693691253662
1.0	25270000.0	25280000.0	11.0	8.401668548583984	2.65299916267395
1.0	25300000.0	25310000.0	2.0	10.18392276763916	3.156738758087158
1.0	25320000.0	25330000.0	9.0	10.061869621276855	3.1499087810516357
1.0	25340000.0	25350000.0	8.0	9.08862590789795	2.7702393531799316
1.0	25360000.0	25370000.0	7.0	9.264852523803711	2.843961238861084
1.0	25400000.0	25410000.0	8.0	8.902684211730957	2.753325939178467
1.0	25430000.0	25440000.0	8.0	8.834858894348145	2.741992473602295
1.0	25460000.0	25470000.0	15.0	7.67917013168335	2.4176416397094727
1.0	25560000.0	25570000.0	3.0	4.3723955154418945	1.7162929773330688
1.0	25800000.0	25810000.0	3.0	3.579789638519287	1.5195438861846924
1.0	25950000.0	25960000.0	3.0	4.584814548492432	1.6695919036865234
1.0	25980000.0	25990000.0	3.0	4.503973484039307	1.7094608545303345
1.0	26000000.0	26010000.0	6.0	4.21883487701416	1.5847156047821045
1.0	26130000.0	26140000.0	3.0	3.5292506217956543	1.4988691806793213
1.0	26180000.0	26190000.0	4.0	3.989806652069092	1.570500135421753
1.0	26190000.0	26200000.0	7.0	3.304901123046875	1.4510395526885986
1.0	26210000.0	26220000.0	3.0	3.766749858856201	1.535003900527954
1.0	26230000.0	26240000.0	10.0	5.159486293792725	1.843862533569336
1.0	26510000.0	26520000.0	6.0	4.268660545349121	1.6569232940673828
1.0	26600000.0	26610000.0	3.0	3.9991326332092285	1.613926887512207
1.0	26650000.0	26660000.0	2.0	4.804173946380615	1.7759063243865967
1.0	26670000.0	26680000.0	7.0	4.2937469482421875	1.6464917659759521
1.0	26860000.0	26870000.0	7.0	3.8883490562438965	1.56804358959198
1.0	26870000.0	26880000.0	3.0	4.334727764129639	1.6724170446395874
1.0	26890000.0	26900000.0	3.0	4.673513889312744	1.7699406147003174
1.0	26930000.0	26940000.0	5.0	5.877020835876465	1.9761559963226318
1.0	26980000.0	26990000.0	12.0	5.513730049133301	1.9086536169052124
1.0	27100000.0	27110000.0	5.0	3.5054099559783936	1.4927942752838135
1.0	27120000.0	27130000.0	5.0	3.8790791034698486	1.5591319799423218
1.0	27150000.0	27160000.0	2.0	2.9093942642211914	1.3781298398971558
1.0	27230000.0	27240000.0	4.0	5.564013481140137	1.9566137790679932
1.0	27260000.0	27270000.0	5.0	4.241830348968506	1.6572834253311157
1.0	27270000.0	27280000.0	1.0	4.533067226409912	1.7390985488891602
1.0	27330000.0	27340000.0	4.0	3.406048536300659	1.4955005645751953
1.0	27350000.0	27360000.0	3.0	3.7918288707733154	1.5261238813400269
1.0	27370000.0	27380000.0	5.0	4.87335729598999	1.7769887447357178
1.0	27380000.0	27390000.0	5.0	4.293341636657715	1.5843422412872314
1.0	27400000.0	27410000.0	6.0	5.73123025894165	1.9586286544799805
1.0	27430000.0	27440000.0	3.0	4.021083831787109	1.6045042276382446
1.0	27450000.0	27460000.0	4.0	3.568105697631836	1.5072485208511353
1.0	27600000.0	27610000.0	1.0	4.2211198806762695	1.651434302330017
1.0	27670000.0	27680000.0	5.0	3.278064012527466	1.4395281076431274
1.0	27750000.0	27760000.0	3.0	3.664097547531128	1.5135778188705444
1.0	27830000.0	27840000.0	7.0	3.9164605140686035	1.5589385032653809
1.0	28190000.0	28200000.0	6.0	4.694933891296387	1.704241394996643
1.0	28220000.0	28230000.0	6.0	4.099442005157471	1.6203689575195312
1.0	28240000.0	28250000.0	2.0	6.227363586425781	2.1109843254089355
1.0	28250000.0	28260000.0	5.0	5.1076459884643555	1.8194751739501953
1.0	28270000.0	28280000.0	3.0	3.6925082206726074	1.4947254657745361
1.0	28410000.0	28420000.0	4.0	4.6354570388793945	1.780910849571228
1.0	28420000.0	28430000.0	10.0	4.8737993240356445	1.748857855796814
1.0	28560000.0	28570000.0	4.0	3.8954615592956543	1.5747253894805908
1.0	28570000.0	28580000.0	4.0	4.312984466552734	1.6924753189086914
1.0	28580000.0	28590000.0	7.0	5.6946120262146	1.963793158531189
1.0	28620000.0	28630000.0	7.0	5.654824256896973	1.9469293355941772
1.0	28690000.0	28700000.0	3.0	3.9159388542175293	1.5598878860473633
1.0	28750000.0	28760000.0	2.0	3.994992733001709	1.5893990993499756
1.0	28790000.0	28800000.0	1.0	3.496159076690674	1.4785747528076172
1.0	28890000.0	28900000.0	3.0	4.110008239746094	1.6236467361450195
1.0	28990000.0	29000000.0	5.0	4.718432426452637	1.7762095928192139
1.0	29090000.0	29100000.0	5.0	4.432111740112305	1.7239001989364624
1.0	29160000.0	29170000.0	4.0	5.874537467956543	1.970370888710022
1.0	29170000.0	29180000.0	5.0	5.94150447845459	2.010270595550537
1.0	29350000.0	29360000.0	4.0	4.089814186096191	1.6054872274398804
1.0	29370000.0	29380000.0	3.0	3.9679503440856934	1.5773417949676514
1.0	29390000.0	29400000.0	5.0	4.010787010192871	1.5866563320159912
1.0	29460000.0	29470000.0	7.0	3.6468539237976074	1.4775065183639526
1.0	29500000.0	29510000.0	1.0	3.4772655963897705	1.507601261138916
1.0	29560000.0	29570000.0	5.0	4.117311000823975	1.6121015548706055
1.0	29600000.0	29610000.0	8.0	4.937016487121582	1.7953672409057617
1.0	29630000.0	29640000.0	3.0	5.094454765319824	1.8748782873153687
1.0	29650000.0	29660000.0	6.0	5.649234771728516	2.0043392181396484
1.0	29770000.0	29780000.0	8.0	9.129780769348145	2.832629442214966
1.0	29790000.0	29800000.0	6.0	8.640424728393555	2.673395872116089
1.0	29860000.0	29870000.0	8.0	8.049842834472656	2.565272808074951
1.0	29870000.0	29880000.0	6.0	9.085922241210938	2.876906633377075
1.0	30020000.0	30030000.0	4.0	2.2671563625335693	1.4039709568023682
1.0	30070000.0	30080000.0	14.0	8.826922416687012	2.812732696533203
1.0	30090000.0	30100000.0	11.0	9.57378101348877	2.9443440437316895
1.0	30140000.0	30150000.0	14.0	12.63072395324707	3.673732042312622
1.0	30200000.0	30210000.0	19.0	10.550335884094238	3.2176499366760254
1.0	30230000.0	30240000.0	17.0	12.184659957885742	3.604616641998291
1.0	30240000.0	30250000.0	10.0	10.971915245056152	3.4710285663604736
1.0	30480000.0	30490000.0	15.0	13.685684204101562	3.9894814491271973
1.0	30490000.0	30500000.0	7.0	13.45885944366455	3.8800082206726074
1.0	30510000.0	30520000.0	8.0	16.96822738647461	4.561398506164551
1.0	30580000.0	30590000.0	13.0	10.705427169799805	3.443110942840576
1.0	30670000.0	30680000.0	8.0	12.421104431152344	3.7783477306365967
1.0	30690000.0	30700000.0	16.0	12.973573684692383	3.7683494091033936
1.0	30730000.0	30740000.0	13.0	12.635204315185547	3.7269082069396973
1.0	31070000.0	31080000.0	15.0	10.312688827514648	3.1134681701660156
1.0	31090000.0	31100000.0	9.0	9.468355178833008	2.8909263610839844
1.0	31130000.0	31140000.0	9.0	9.108111381530762	2.831042766571045
1.0	31140000.0	31150000.0	7.0	8.789227485656738	2.7257473468780518
1.0	31170000.0	31180000.0	8.0	9.332060813903809	2.8783018589019775
1.0	31210000.0	31220000.0	3.0	10.391294479370117	3.197521924972534
1.0	31250000.0	31260000.0	14.0	8.41689395904541	2.6554372310638428
1.0	31320000.0	31330000.0	8.0	6.427603244781494	2.190495014190674
1.0	31420000.0	31430000.0	6.0	3.6311774253845215	1.5310776233673096
1.0	31480000.0	31490000.0	4.0	3.597970485687256	1.5197161436080933
1.0	31490000.0	31500000.0	2.0	3.673287868499756	1.5484439134597778
1.0	31530000.0	31540000.0	6.0	4.224852561950684	1.6946614980697632
1.0	31560000.0	31570000.0	6.0	8.256580352783203	2.6139261722564697
1.0	31570000.0	31580000.0	4.0	6.655333518981934	2.3018479347229004
1.0	31580000.0	31590000.0	8.0	7.144432067871094	2.3765883445739746
1.0	31600000.0	31610000.0	7.0	8.284616470336914	2.632739782333374
1.0	31690000.0	31700000.0	8.0	7.113207817077637	2.2909226417541504
1.0	31700000.0	31710000.0	6.0	6.411632537841797	2.1116318702697754
1.0	31720000.0	31730000.0	3.0	5.22219181060791	1.8520656824111938
1.0	31760000.0	31770000.0	4.0	4.669802188873291	1.7790296077728271
1.0	31930000.0	31940000.0	4.0	6.711411952972412	2.213879346847534
1.0	31970000.0	31980000.0	10.0	7.2764153480529785	2.3717617988586426
1.0	32020000.0	32030000.0	5.0	6.368258476257324	2.097334384918213
1.0	32050000.0	32060000.0	5.0	5.603762149810791	1.9909684658050537
1.0	32060000.0	32070000.0	8.0	6.515058994293213	2.149972915649414
1.0	32100000.0	32110000.0	3.0	3.8586394786834717	1.6151129007339478
1.0	32180000.0	32190000.0	9.0	4.963747978210449	1.8078988790512085
1.0	32200000.0	32210000.0	6.0	4.855629920959473	1.7704137563705444
1.0	32240000.0	32250000.0	2.0	6.717749118804932	2.182500123977661
1.0	32310000.0	32320000.0	9.0	5.490372657775879	1.9381768703460693
1.0	32340000.0	32350000.0	7.0	5.233081817626953	1.8614580631256104
1.0	32350000.0	32360000.0	5.0	5.5966010093688965	1.8998596668243408
1.0	32370000.0	32380000.0	3.0	3.2744956016540527	1.4508215188980103
1.0	32390000.0	32400000.0	4.0	3.792773485183716	1.562234878540039
1.0	32400000.0	32410000.0	1.0	4.221177101135254	1.6480026245117188
1.0	32460000.0	32470000.0	4.0	4.9853291511535645	1.7590080499649048
1.0	32600000.0	32610000.0	5.0	4.625224590301514	1.7590242624282837
1.0	32620000.0	32630000.0	7.0	3.8628838062286377	1.5924209356307983
1.0	32640000.0	32650000.0	13.0	4.384753227233887	1.7040793895721436
1.0	32650000.0	32660000.0	3.0	4.6132025718688965	1.787973403930664
1.0	32760000.0	32770000.0	6.0	4.534756660461426	1.7386233806610107
1.0	32850000.0	32860000.0	3.0	4.326416015625	1.6891924142837524
1.0	32860000.0	32870000.0	9.0	5.1907243728637695	1.876569151878357
1.0	32870000.0	32880000.0	6.0	6.70867395401001	2.2129971981048584
1.0	32920000.0	32930000.0	13.0	7.353440761566162	2.3784701824188232
1.0	32930000.0	32940000.0	7.0	6.621376991271973	2.1646506786346436
1.0	32950000.0	32960000.0	9.0	6.055510520935059	2.058419704437256
1.0	32960000.0	32970000.0	5.0	5.822785377502441	2.0516791343688965
1.0	32970000.0	32980000.0	5.0	7.164776802062988	2.3033151626586914
1.0	33210000.0	33220000.0	4.0	3.9614264965057373	1.5852009057998657
1.0	33310000.0	33320000.0	4.0	3.6795945167541504	1.516859531402588
1.0	33590000.0	33600000.0	1.0	4.318674564361572	1.679384469985962
1.0	33690000.0	33700000.0	2.0	4.7322916984558105	1.6821250915527344
1.0	33870000.0	33880000.0	2.0	6.045320987701416	2.072847843170166
1.0	33900000.0	33910000.0	9.0	8.195536613464355	2.5984950065612793
1.0	33910000.0	33920000.0	10.0	8.757769584655762	2.753098964691162
1.0	33990000.0	34000000.0	6.0	10.314322471618652	3.0959064960479736
1.0	34030000.0	34040000.0	5.0	10.968811988830566	3.281721830368042
1.0	34080000.0	34090000.0	9.0	10.98006534576416	3.28429913520813
1.0	34130000.0	34140000.0	9.0	10.40855598449707	3.160935163497925
1.0	34180000.0	34190000.0	10.0	12.268831253051758	3.59574818611145
1.0	34260000.0	34270000.0	15.0	13.2991361618042	3.835519313812256
1.0	34280000.0	34290000.0	15.0	13.147302627563477	3.8006019592285156
1.0	34300000.0	34310000.0	4.0	11.671329498291016	3.5432732105255127
1.0	34310000.0	34320000.0	21.0	11.959005355834961	3.535116195678711
1.0	34380000.0	34390000.0	13.0	14.14808464050293	4.025001049041748
1.0	34570000.0	34580000.0	20.0	16.37283706665039	4.429380416870117
1.0	34590000.0	34600000.0	15.0	17.337512969970703	4.557046890258789
1.0	34610000.0	34620000.0	25.0	15.266304016113281	4.266201972961426
1.0	34620000.0	34630000.0	14.0	13.3795804977417	3.998800277709961
1.0	34690000.0	34700000.0	10.0	16.160614013671875	4.3824567794799805
1.0	34710000.0	34720000.0	5.0	9.11292839050293	3.081857204437256
1.0	34760000.0	34770000.0	8.0	13.236902236938477	3.870737075805664
1.0	34780000.0	34790000.0	23.0	14.464714050292969	4.098397254943848
1.0	34810000.0	34820000.0	10.0	14.730137825012207	4.12431001663208
1.0	34870000.0	34880000.0	10.0	11.37891960144043	3.580875873565674
1.0	34920000.0	34930000.0	13.0	14.382601737976074	4.06939697265625
1.0	34970000.0	34980000.0	17.0	14.40601634979248	4.0993194580078125
1.0	34990000.0	35000000.0	22.0	14.064712524414062	4.014913082122803
1.0	35080000.0	35090000.0	13.0	14.500597953796387	4.088706016540527
1.0	35130000.0	35140000.0	11.0	12.503518104553223	3.6574134826660156
1.0	35140000.0	35150000.0	20.0	11.096988677978516	3.3440213203430176
1.0	35170000.0	35180000.0	16.0	11.439318656921387	3.424853563308716
1.0	35220000.0	35230000.0	7.0	8.114900588989258	2.6082615852355957
1.0	35350000.0	35360000.0	15.0	8.2772798538208	2.666048526763916
1.0	35390000.0	35400000.0	11.0	8.837800979614258	2.8210949897766113
1.0	35400000.0	35410000.0	8.0	9.640423774719238	2.95768666267395
1.0	35410000.0	35420000.0	8.0	9.849002838134766	3.0299034118652344
1.0	35450000.0	35460000.0	1.0	5.6752848625183105	2.0924744606018066
1.0	35460000.0	35470000.0	9.0	5.322357177734375	1.9848552942276
1.0	35500000.0	35510000.0	9.0	7.379326820373535	2.3629119396209717
1.0	35580000.0	35590000.0	9.0	5.778021812438965	2.047633647918701
1.0	35690000.0	35700000.0	11.0	7.196995735168457	2.3420352935791016
1.0	35740000.0	35750000.0	4.0	4.373671531677246	1.7253224849700928
1.0	35760000.0	35770000.0	4.0	3.938040256500244	1.5930330753326416
1.0	35770000.0	35780000.0	3.0	4.439731597900391	1.7103334665298462
1.0	35870000.0	35880000.0	2.0	3.348020553588867	1.4633913040161133
1.0	35880000.0	35890000.0	2.0	3.595440626144409	1.5214316844940186
1.0	35900000.0	35910000.0	2.0	3.7117486000061035	1.5268125534057617
1.0	36000000.0	36010000.0	5.0	3.2641258239746094	1.4540091753005981
1.0	36010000.0	36020000.0	4.0	3.597837448120117	1.5175526142120361
1.0	36030000.0	36040000.0	1.0	4.859275817871094	1.8174768686294556
1.0	36070000.0	36080000.0	4.0	4.946673393249512	1.8646457195281982
1.0	36320000.0	36330000.0	10.0	4.199742794036865	1.641371488571167
1.0	36430000.0	36440000.0	3.0	4.198174953460693	1.6394398212432861
1.0	36440000.0	36450000.0	3.0	4.309605598449707	1.6718441247940063
1.0	36510000.0	36520000.0	6.0	4.573680400848389	1.7438255548477173
1.0	36550000.0	36560000.0	2.0	3.9381766319274902	1.5933030843734741
1.0	36570000.0	36580000.0	5.0	4.606738090515137	1.692972183227539
1.0	36630000.0	36640000.0	3.0	3.5309085845947266	1.4979534149169922
1.0	36640000.0	36650000.0	5.0	3.808910369873047	1.5607378482818604
1.0	36750000.0	36760000.0	6.0	2.7572708129882812	1.387865424156189
1.0	36760000.0	36770000.0	5.0	3.777808427810669	1.5501420497894287
1.0	36780000.0	36790000.0	4.0	4.467681884765625	1.709151029586792
1.0	36810000.0	36820000.0	4.0	4.197360038757324	1.6761858463287354
1.0	36930000.0	36940000.0	4.0	6.639527797698975	2.244682788848877
1.0	36980000.0	36990000.0	6.0	8.856962203979492	2.736227035522461
1.0	37030000.0	37040000.0	8.0	9.981719970703125	3.0594940185546875
1.0	37070000.0	37080000.0	13.0	12.822789192199707	3.762855052947998
1.0	37110000.0	37120000.0	10.0	13.182991027832031	3.836846113204956
1.0	37120000.0	37130000.0	13.0	14.332021713256836	4.071041107177734
1.0	37130000.0	37140000.0	13.0	14.5042724609375	4.102200508117676
1.0	37150000.0	37160000.0	14.0	14.568768501281738	4.114934921264648
1.0	37220000.0	37230000.0	19.0	16.14025115966797	4.392465591430664
1.0	37230000.0	37240000.0	16.0	14.776430130004883	4.1861443519592285
1.0	37250000.0	37260000.0	13.0	16.18023109436035	4.395712852478027
1.0	37260000.0	37270000.0	19.0	15.816332817077637	4.324273109436035
1.0	37270000.0	37280000.0	20.0	14.549722671508789	4.156107425689697
1.0	37280000.0	37290000.0	10.0	16.408525466918945	4.443876266479492
1.0	37290000.0	37300000.0	12.0	15.992047309875488	4.399819374084473
1.0	37350000.0	37360000.0	17.0	15.677517890930176	4.309865474700928
1.0	37390000.0	37400000.0	18.0	15.85693073272705	4.3568620681762695
1.0	37460000.0	37470000.0	13.0	14.163914680480957	4.032036304473877
1.0	37500000.0	37510000.0	11.0	12.656759262084961	3.7472310066223145
1.0	37530000.0	37540000.0	11.0	13.164499282836914	3.8843700885772705
1.0	37550000.0	37560000.0	12.0	14.097578048706055	4.006460189819336
1.0	37570000.0	37580000.0	6.0	14.114657402038574	4.024928092956543
1.0	37580000.0	37590000.0	17.0	13.81231689453125	3.9455642700195312
1.0	37590000.0	37600000.0	9.0	14.415670394897461	4.089908123016357
1.0	37610000.0	37620000.0	17.0	14.500068664550781	4.125429630279541
1.0	37650000.0	37660000.0	10.0	12.9685697555542	3.8251922130584717
1.0	37660000.0	37670000.0	16.0	13.73292064666748	3.944190502166748
1.0	37700000.0	37710000.0	14.0	13.132777214050293	3.8580970764160156
1.0	37750000.0	37760000.0	15.0	13.48381519317627	3.905148983001709
1.0	37770000.0	37780000.0	17.0	13.48546028137207	3.9051482677459717
1.0	37800000.0	37810000.0	15.0	14.026174545288086	4.000158309936523
1.0	37890000.0	37900000.0	9.0	11.644052505493164	3.4742801189422607
1.0	38080000.0	38090000.0	12.0	9.3045015335083	2.8719170093536377
1.0	38120000.0	38130000.0	19.0	9.384245872497559	2.8991382122039795
1.0	38200000.0	38210000.0	15.0	8.71291732788086	2.715362548828125
1.0	38250000.0	38260000.0	8.0	7.321772575378418	2.3240485191345215
1.0	38340000.0	38350000.0	6.0	4.1829023361206055	1.6452348232269287
1.0	38350000.0	38360000.0	1.0	3.816053867340088	1.553215742111206
1.0	38380000.0	38390000.0	1.0	4.012493133544922	1.5902936458587646
1.0	38500000.0	38510000.0	4.0	4.892063617706299	1.764540672302246
1.0	38640000.0	38650000.0	9.0	8.749387741088867	2.728261947631836
1.0	38670000.0	38680000.0	11.0	9.683720588684082	2.9586076736450195
1.0	38690000.0	38700000.0	11.0	8.90491771697998	2.777498245239258
1.0	38700000.0	38710000.0	6.0	10.088018417358398	3.0697758197784424
1.0	38740000.0	38750000.0	9.0	10.392829895019531	3.1431009769439697
1.0	38770000.0	38780000.0	6.0	8.594820022583008	2.7509586811065674
1.0	38790000.0	38800000.0	6.0	9.516866683959961	2.948359966278076
1.0	38850000.0	38860000.0	8.0	9.738484382629395	2.994727373123169
1.0	38880000.0	38890000.0	9.0	9.32525634765625	2.882505416870117
1.0	38900000.0	38910000.0	10.0	8.927215576171875	2.7932956218719482
1.0	38910000.0	38920000.0	13.0	9.203611373901367	2.9155056476593018
1.0	38920000.0	38930000.0	5.0	10.963937759399414	3.314929485321045
1.0	38940000.0	38950000.0	14.0	8.757795333862305	2.8572592735290527
1.0	38980000.0	38990000.0	7.0	10.487950325012207	3.202847957611084
1.0	39000000.0	39010000.0	5.0	9.149545669555664	2.9085803031921387
1.0	39050000.0	39060000.0	9.0	9.856680870056152	3.0289244651794434
1.0	39070000.0	39080000.0	12.0	8.851162910461426	2.791557788848877
1.0	39170000.0	39180000.0	7.0	10.2494535446167	3.111618757247925
1.0	39230000.0	39240000.0	6.0	8.177872657775879	2.746412754058838
1.0	39240000.0	39250000.0	11.0	8.923128128051758	2.790633201599121
1.0	39270000.0	39280000.0	10.0	8.466599464416504	2.6310060024261475
1.0	39320000.0	39330000.0	9.0	4.2216315269470215	1.7116649150848389
1.0	39380000.0	39390000.0	1.0	5.179380416870117	1.8741977214813232
1.0	39390000.0	39400000.0	3.0	5.015213489532471	1.7749910354614258
1.0	39460000.0	39470000.0	2.0	3.3421859741210938	1.4842268228530884
1.0	39730000.0	39740000.0	6.0	4.0609588623046875	1.6175365447998047
1.0	39760000.0	39770000.0	7.0	4.123986721038818	1.6400763988494873
1.0	39840000.0	39850000.0	6.0	4.519421577453613	1.7336807250976562
1.0	39920000.0	39930000.0	7.0	3.4356930255889893	1.489130973815918
1.0	40010000.0	40020000.0	5.0	4.629566192626953	1.763358473777771
1.0	40060000.0	40070000.0	8.0	7.47443151473999	2.3978495597839355
1.0	40080000.0	40090000.0	5.0	6.952061653137207	2.2456939220428467
1.0	40120000.0	40130000.0	10.0	7.277890682220459	2.3689072132110596
1.0	40130000.0	40140000.0	8.0	6.734495639801025	2.213710308074951
1.0	40170000.0	40180000.0	7.0	6.142740249633789	2.0196566581726074
1.0	40200000.0	40210000.0	7.0	4.0893964767456055	1.6185414791107178
1.0	40320000.0	40330000.0	12.0	4.472963809967041	1.7231733798980713
1.0	40380000.0	40390000.0	5.0	7.733841896057129	2.46403169631958
1.0	40540000.0	40550000.0	10.0	4.804142951965332	1.8449146747589111
1.0	40630000.0	40640000.0	15.0	4.66109561920166	1.7623485326766968
1.0	40720000.0	40730000.0	0.0	4.296292304992676	1.7055526971817017
1.0	40730000.0	40740000.0	6.0	3.799527645111084	1.565435528755188
1.0	40750000.0	40760000.0	4.0	4.169329643249512	1.6573349237442017
1.0	40810000.0	40820000.0	10.0	5.452193260192871	1.9084594249725342
1.0	40850000.0	40860000.0	5.0	3.6414132118225098	1.5083045959472656
1.0	40910000.0	40920000.0	4.0	7.378180503845215	2.4351978302001953
1.0	40940000.0	40950000.0	1.0	5.815072059631348	2.0975077152252197
1.0	40990000.0	41000000.0	24.0	6.914051055908203	2.3055436611175537
1.0	41030000.0	41040000.0	9.0	9.45248794555664	2.9332854747772217
1.0	41110000.0	41120000.0	9.0	5.977656364440918	2.123668670654297
1.0	41120000.0	41130000.0	1.0	7.700717926025391	2.4457125663757324
1.0	41270000.0	41280000.0	9.0	7.889374732971191	2.5081405639648438
1.0	41330000.0	41340000.0	9.0	6.953286170959473	2.3486595153808594
1.0	41350000.0	41360000.0	9.0	7.456385612487793	2.379952907562256
1.0	41480000.0	41490000.0	4.0	4.362548351287842	1.6922166347503662
1.0	41620000.0	41630000.0	0.0	4.338711738586426	1.6757704019546509
1.0	41630000.0	41640000.0	8.0	3.872981309890747	1.5481204986572266
1.0	41760000.0	41770000.0	3.0	5.677964687347412	1.9083549976348877
1.0	41810000.0	41820000.0	7.0	5.5812578201293945	1.905273199081421
1.0	41880000.0	41890000.0	9.0	6.0477166175842285	2.115154981613159
1.0	41940000.0	41950000.0	8.0	4.940242290496826	1.7779629230499268
1.0	41980000.0	41990000.0	7.0	4.498718738555908	1.7144076824188232
1.0	41990000.0	42000000.0	5.0	4.5250091552734375	1.6849817037582397
1.0	42000000.0	42010000.0	3.0	4.376955509185791	1.6657969951629639
1.0	42020000.0	42030000.0	4.0	4.572678565979004	1.6772085428237915
1.0	42050000.0	42060000.0	1.0	4.236561298370361	1.602474570274353
1.0	42090000.0	42100000.0	2.0	3.720064163208008	1.5021750926971436
1.0	42100000.0	42110000.0	2.0	3.9741501808166504	1.5378704071044922
1.0	42140000.0	42150000.0	4.0	4.660460472106934	1.7331148386001587
1.0	42160000.0	42170000.0	2.0	5.835873603820801	1.957568883895874
1.0	42190000.0	42200000.0	8.0	5.897303104400635	2.005831241607666
1.0	42210000.0	42220000.0	5.0	6.047119140625	2.039259433746338
1.0	42250000.0	42260000.0	4.0	6.1986541748046875	2.0648374557495117
1.0	42310000.0	42320000.0	6.0	5.129323959350586	1.8558883666992188
1.0	42390000.0	42400000.0	7.0	5.902562618255615	1.9729026556015015
1.0	42500000.0	42510000.0	12.0	6.376792907714844	2.148531913757324
1.0	42530000.0	42540000.0	5.0	6.7286553382873535	2.207245349884033
1.0	42580000.0	42590000.0	4.0	7.42488956451416	2.368744134902954
1.0	42610000.0	42620000.0	11.0	5.708518028259277	1.9595972299575806
1.0	42640000.0	42650000.0	6.0	3.7332000732421875	1.544756531715393
1.0	42650000.0	42660000.0	3.0	3.6129372119903564	1.5221394300460815
1.0	42700000.0	42710000.0	3.0	4.209007263183594	1.6447696685791016
1.0	42710000.0	42720000.0	1.0	3.6235618591308594	1.5130274295806885
1.0	42730000.0	42740000.0	2.0	4.027085304260254	1.6053762435913086
1.0	42800000.0	42810000.0	5.0	4.22369384765625	1.6722939014434814
1.0	42820000.0	42830000.0	8.0	5.418169021606445	1.8942819833755493
1.0	42840000.0	42850000.0	3.0	5.592034816741943	1.9664514064788818
1.0	42850000.0	42860000.0	4.0	6.126418113708496	2.063511610031128
1.0	42880000.0	42890000.0	4.0	5.592698574066162	1.9339115619659424
1.0	42900000.0	42910000.0	7.0	4.950732231140137	1.7922840118408203
1.0	43000000.0	43010000.0	7.0	4.395517349243164	1.6560394763946533
1.0	43050000.0	43060000.0	2.0	4.237746238708496	1.6388603448867798
1.0	43190000.0	43200000.0	7.0	4.859525203704834	1.7373040914535522
1.0	43270000.0	43280000.0	3.0	4.272712230682373	1.6732032299041748
1.0	43410000.0	43420000.0	8.0	3.841090440750122	1.5835227966308594
1.0	43440000.0	43450000.0	3.0	5.160486698150635	1.886005163192749
1.0	43500000.0	43510000.0	6.0	5.582850933074951	1.9414821863174438
1.0	43540000.0	43550000.0	7.0	5.959592342376709	2.0168004035949707
1.0	43600000.0	43610000.0	3.0	5.423947334289551	1.8603641986846924
1.0	43670000.0	43680000.0	7.0	5.254199981689453	1.8780416250228882
1.0	43740000.0	43750000.0	7.0	4.837369918823242	1.787226676940918
1.0	43790000.0	43800000.0	11.0	6.372706413269043	2.14178204536438
1.0	43900000.0	43910000.0	8.0	4.088844299316406	1.6185166835784912
1.0	43910000.0	43920000.0	3.0	4.3547210693359375	1.7045791149139404
1.0	44040000.0	44050000.0	7.0	3.9835312366485596	1.5953088998794556
1.0	44160000.0	44170000.0	5.0	3.4566750526428223	1.4954209327697754
1.0	44190000.0	44200000.0	3.0	4.5876312255859375	1.7296133041381836
1.0	44370000.0	44380000.0	4.0	4.486809253692627	1.7052319049835205
1.0	44390000.0	44400000.0	3.0	4.473123550415039	1.7061872482299805
1.0	44460000.0	44470000.0	6.0	5.488255500793457	1.946500539779663
1.0	44470000.0	44480000.0	4.0	5.320891380310059	1.9037206172943115
1.0	44510000.0	44520000.0	8.0	7.737036228179932	2.5298492908477783
1.0	44520000.0	44530000.0	10.0	7.933012962341309	2.5238397121429443
1.0	44570000.0	44580000.0	9.0	9.315433502197266	2.872290849685669
1.0	44580000.0	44590000.0	11.0	9.484881401062012	2.9415011405944824
1.0	44600000.0	44610000.0	9.0	8.708383560180664	2.7271018028259277
1.0	44610000.0	44620000.0	12.0	8.606282234191895	2.680751085281372
1.0	44630000.0	44640000.0	11.0	10.123418807983398	3.100295305252075
1.0	44700000.0	44710000.0	2.0	5.583802223205566	2.0306007862091064
1.0	44710000.0	44720000.0	5.0	5.484840393066406	2.00813889503479
1.0	44750000.0	44760000.0	3.0	4.814519882202148	1.824785590171814
1.0	44830000.0	44840000.0	19.0	8.147696495056152	2.5958034992218018
1.0	44850000.0	44860000.0	4.0	8.5585298538208	2.6809866428375244
1.0	44870000.0	44880000.0	8.0	7.711306095123291	2.5307183265686035
1.0	45060000.0	45070000.0	4.0	5.363318920135498	1.8509553670883179
1.0	45170000.0	45180000.0	2.0	5.662644863128662	1.9759855270385742
1.0	45280000.0	45290000.0	7.0	4.722894191741943	1.8112876415252686
1.0	45320000.0	45330000.0	4.0	4.665360927581787	1.764936089515686
1.0	45330000.0	45340000.0	6.0	4.6502180099487305	1.7638381719589233
1.0	45470000.0	45480000.0	2.0	4.592132091522217	1.7608588933944702
1.0	45480000.0	45490000.0	3.0	4.587088108062744	1.7654949426651
1.0	45610000.0	45620000.0	8.0	6.213156700134277	2.046245574951172
1.0	45620000.0	45630000.0	5.0	6.539813041687012	2.141251802444458
1.0	45820000.0	45830000.0	10.0	4.3191986083984375	1.664083480834961
1.0	45840000.0	45850000.0	9.0	4.492238998413086	1.6799440383911133
1.0	45860000.0	45870000.0	3.0	4.581859111785889	1.7077347040176392
1.0	45870000.0	45880000.0	0.0	5.097659587860107	1.84552001953125
1.0	45890000.0	45900000.0	6.0	4.8003435134887695	1.7327024936676025
1.0	45900000.0	45910000.0	4.0	5.636507987976074	1.9262717962265015
1.0	46010000.0	46020000.0	5.0	4.535239219665527	1.7261041402816772
1.0	46110000.0	46120000.0	8.0	3.620103120803833	1.5240174531936646
1.0	46210000.0	46220000.0	7.0	5.327620506286621	1.9698669910430908
1.0	46220000.0	46230000.0	10.0	7.29651403427124	2.3753676414489746
1.0	46350000.0	46360000.0	2.0	4.267388343811035	1.6476730108261108
1.0	46440000.0	46450000.0	8.0	3.45904541015625	1.4442522525787354
1.0	46450000.0	46460000.0	1.0	3.258023738861084	1.4082046747207642
1.0	46460000.0	46470000.0	1.0	3.100719451904297	1.3915550708770752
1.0	46510000.0	46520000.0	4.0	3.525935411453247	1.4611141681671143
1.0	46580000.0	46590000.0	1.0	4.596484184265137	1.6963856220245361
1.0	46680000.0	46690000.0	6.0	4.325117588043213	1.646736741065979
1.0	46730000.0	46740000.0	4.0	4.40947961807251	1.7024860382080078
1.0	46750000.0	46760000.0	3.0	3.9532999992370605	1.603281021118164
1.0	46800000.0	46810000.0	7.0	4.650735378265381	1.7651771306991577
1.0	46970000.0	46980000.0	8.0	7.2938432693481445	2.421236991882324
1.0	47000000.0	47010000.0	10.0	7.6529951095581055	2.432253360748291
1.0	47010000.0	47020000.0	9.0	7.585301876068115	2.47520112991333
1.0	47030000.0	47040000.0	1.0	4.4240336418151855	1.7267242670059204
1.0	47040000.0	47050000.0	3.0	3.3517327308654785	1.4891809225082397
1.0	47090000.0	47100000.0	8.0	3.7648208141326904	1.528985857963562
1.0	47160000.0	47170000.0	5.0	3.208162307739258	1.433803915977478
1.0	47270000.0	47280000.0	5.0	4.650421142578125	1.759730339050293
1.0	47300000.0	47310000.0	9.0	4.578329086303711	1.675311803817749
1.0	47430000.0	47440000.0	10.0	4.9209113121032715	1.7419624328613281
1.0	47710000.0	47720000.0	5.0	5.873293399810791	2.0920040607452393
1.0	47740000.0	47750000.0	6.0	4.758126735687256	1.8001863956451416
1.0	47760000.0	47770000.0	7.0	5.016829967498779	1.8793976306915283
1.0	47820000.0	47830000.0	5.0	5.240641117095947	1.9224402904510498
1.0	47830000.0	47840000.0	5.0	5.094471454620361	1.8892673254013062
1.0	47880000.0	47890000.0	4.0	7.920819282531738	2.4894020557403564
1.0	47910000.0	47920000.0	4.0	8.047961235046387	2.5032410621643066
1.0	48030000.0	48040000.0	6.0	7.010656833648682	2.4021759033203125
1.0	48040000.0	48050000.0	5.0	7.904565334320068	2.5443787574768066
1.0	48080000.0	48090000.0	8.0	8.653368949890137	2.725571870803833
1.0	48160000.0	48170000.0	11.0	8.455036163330078	2.728522777557373
1.0	48390000.0	48400000.0	4.0	8.279573440551758	2.606854200363159
1.0	48490000.0	48500000.0	16.0	9.358357429504395	2.8697361946105957
1.0	48500000.0	48510000.0	7.0	9.191624641418457	2.8243536949157715
1.0	48560000.0	48570000.0	8.0	7.999571323394775	2.621753215789795
1.0	48580000.0	48590000.0	7.0	7.163942813873291	2.4545722007751465
1.0	48590000.0	48600000.0	10.0	10.02525520324707	3.0919742584228516
1.0	48600000.0	48610000.0	11.0	10.450227737426758	3.244680881500244
1.0	48640000.0	48650000.0	17.0	7.734611511230469	2.5331835746765137
1.0	48660000.0	48670000.0	12.0	7.244959831237793	2.431487560272217
1.0	48720000.0	48730000.0	9.0	9.008057594299316	2.819676637649536
1.0	48820000.0	48830000.0	13.0	5.485670566558838	1.9562383890151978
1.0	48920000.0	48930000.0	5.0	7.054736137390137	2.4212393760681152
1.0	49020000.0	49030000.0	11.0	11.442740440368652	3.417330503463745
1.0	49050000.0	49060000.0	10.0	11.847193717956543	3.5391533374786377
1.0	49090000.0	49100000.0	9.0	11.854682922363281	3.551939010620117
1.0	49100000.0	49110000.0	9.0	11.36864185333252	3.3845877647399902
1.0	49130000.0	49140000.0	11.0	10.456405639648438	3.157607316970825
1.0	49170000.0	49180000.0	10.0	10.152247428894043	3.1441094875335693
1.0	49390000.0	49400000.0	8.0	13.696016311645508	4.003290176391602
1.0	49420000.0	49430000.0	13.0	16.041460037231445	4.383071422576904
1.0	49480000.0	49490000.0	17.0	16.31815528869629	4.417550086975098
1.0	49500000.0	49510000.0	13.0	17.033756256103516	4.521412372589111
1.0	49630000.0	49640000.0	9.0	13.864358901977539	4.012143135070801
1.0	49680000.0	49690000.0	13.0	14.716056823730469	4.134202480316162
1.0	49710000.0	49720000.0	14.0	16.040796279907227	4.3948469161987305
1.0	49800000.0	49810000.0	17.0	16.282180786132812	4.4139275550842285
1.0	49850000.0	49860000.0	17.0	15.439882278442383	4.298851013183594
1.0	49950000.0	49960000.0	12.0	16.539508819580078	4.494056701660156
1.0	49970000.0	49980000.0	16.0	15.547452926635742	4.373295783996582
1.0	50070000.0	50080000.0	24.0	18.3828125	4.700308799743652
1.0	50130000.0	50140000.0	21.0	18.744625091552734	4.748255729675293
1.0	50210000.0	50220000.0	12.0	17.142913818359375	4.562315464019775
1.0	50220000.0	50230000.0	22.0	17.980167388916016	4.683629035949707
1.0	50240000.0	50250000.0	15.0	15.573404312133789	4.332213401794434
1.0	50320000.0	50330000.0	18.0	13.717020988464355	3.94783091545105
1.0	50490000.0	50500000.0	14.0	11.671365737915039	3.525200605392456
1.0	50530000.0	50540000.0	11.0	13.670254707336426	3.9190495014190674
1.0	50570000.0	50580000.0	16.0	12.422140121459961	3.7393860816955566
1.0	50600000.0	50610000.0	18.0	14.09022045135498	4.008002281188965
1.0	50650000.0	50660000.0	10.0	15.7679443359375	4.339457035064697
1.0	50660000.0	50670000.0	17.0	15.600227355957031	4.286413669586182
1.0	50680000.0	50690000.0	16.0	16.669326782226562	4.478266716003418
1.0	50760000.0	50770000.0	20.0	16.18364906311035	4.4027018547058105
1.0	50780000.0	50790000.0	21.0	17.102785110473633	4.578020095825195
1.0	50790000.0	50800000.0	12.0	13.194684028625488	3.8363983631134033
1.0	50800000.0	50810000.0	14.0	14.637598991394043	4.162681579589844
1.0	50840000.0	50850000.0	8.0	12.822824478149414	3.7779769897460938
1.0	50860000.0	50870000.0	11.0	13.47246265411377	3.8989899158477783
1.0	50960000.0	50970000.0	6.0	4.824823379516602	1.8159239292144775
1.0	51040000.0	51050000.0	6.0	4.215310096740723	1.6476627588272095
1.0	51100000.0	51110000.0	4.0	4.39846658706665	1.665226697921753
1.0	51120000.0	51130000.0	2.0	5.035082817077637	1.86029851436615
1.0	51130000.0	51140000.0	4.0	4.844429969787598	1.8108558654785156
1.0	51150000.0	51160000.0	8.0	4.737721920013428	1.7831634283065796
1.0	51160000.0	51170000.0	4.0	3.836630344390869	1.530251145362854
1.0	51320000.0	51330000.0	7.0	4.802854061126709	1.800088882446289
1.0	51360000.0	51370000.0	3.0	5.104638576507568	1.8541595935821533
1.0	51570000.0	51580000.0	9.0	9.023155212402344	2.774157762527466
1.0	51660000.0	51670000.0	10.0	8.115129470825195	2.5676026344299316
1.0	51700000.0	51710000.0	2.0	4.3687825202941895	1.7071892023086548
1.0	51710000.0	51720000.0	2.0	4.918526649475098	1.8475620746612549
1.0	51740000.0	51750000.0	2.0	4.69283390045166	1.7785749435424805
1.0	51760000.0	51770000.0	10.0	4.565580368041992	1.6949751377105713
1.0	51820000.0	51830000.0	2.0	4.410281181335449	1.7017723321914673
1.0	51870000.0	51880000.0	4.0	4.4722371101379395	1.7276241779327393
1.0	51930000.0	51940000.0	4.0	4.277993202209473	1.6922906637191772
1.0	51980000.0	51990000.0	5.0	4.8966498374938965	1.9125511646270752
1.0	52060000.0	52070000.0	8.0	6.351723670959473	2.102689027786255
1.0	52080000.0	52090000.0	2.0	4.4491496086120605	1.7228507995605469
1.0	52120000.0	52130000.0	6.0	4.713831901550293	1.7749202251434326
1.0	52180000.0	52190000.0	3.0	4.449222564697266	1.7040942907333374
1.0	52250000.0	52260000.0	5.0	3.09560489654541	1.4408023357391357
1.0	52300000.0	52310000.0	6.0	4.580379486083984	1.7504425048828125
1.0	52310000.0	52320000.0	4.0	4.5616583824157715	1.7288020849227905
1.0	52330000.0	52340000.0	4.0	4.639712333679199	1.7659612894058228
1.0	52360000.0	52370000.0	5.0	7.020312309265137	2.281771183013916
1.0	52390000.0	52400000.0	4.0	6.514477729797363	2.119786024093628
1.0	52710000.0	52720000.0	5.0	4.888994216918945	1.799595594406128
1.0	52800000.0	52810000.0	7.0	4.283025741577148	1.6652686595916748
1.0	52810000.0	52820000.0	5.0	4.122861385345459	1.629544973373413
1.0	52820000.0	52830000.0	9.0	3.99733304977417	1.5951006412506104
1.0	52880000.0	52890000.0	0.0	4.3003363609313965	1.6984612941741943
1.0	53000000.0	53010000.0	5.0	5.510838508605957	1.9957282543182373
1.0	53070000.0	53080000.0	11.0	4.934998989105225	1.84246027469635
1.0	53100000.0	53110000.0	4.0	7.49112606048584	2.528592824935913
1.0	53250000.0	53260000.0	3.0	4.34592342376709	1.690281629562378
1.0	53330000.0	53340000.0	2.0	5.710968971252441	1.9662120342254639
1.0	53350000.0	53360000.0	5.0	4.9791741371154785	1.7772934436798096
1.0	53360000.0	53370000.0	1.0	4.971335411071777	1.857560396194458
1.0	53650000.0	53660000.0	8.0	5.7639336585998535	1.9758150577545166
1.0	53720000.0	53730000.0	3.0	4.0566534996032715	1.628902792930603
1.0	53740000.0	53750000.0	4.0	5.137375354766846	1.9073054790496826
1.0	53800000.0	53810000.0	10.0	8.007339477539062	2.5466725826263428
1.0	53810000.0	53820000.0	8.0	8.352001190185547	2.6205928325653076
1.0	53910000.0	53920000.0	9.0	8.826016426086426	2.735370635986328
1.0	53960000.0	53970000.0	9.0	9.433935165405273	2.920647621154785
1.0	53980000.0	53990000.0	6.0	9.271981239318848	2.83184552192688
1.0	53990000.0	54000000.0	9.0	9.280476570129395	2.8446927070617676
1.0	54030000.0	54040000.0	8.0	8.326349258422852	2.6066527366638184
1.0	54040000.0	54050000.0	8.0	8.513951301574707	2.6542582511901855
1.0	54090000.0	54100000.0	10.0	9.093602180480957	2.807394504547119
1.0	54110000.0	54120000.0	15.0	8.293725967407227	2.5869853496551514
1.0	54120000.0	54130000.0	8.0	8.681363105773926	2.6773695945739746
1.0	54180000.0	54190000.0	8.0	8.15475082397461	2.5531322956085205
1.0	54260000.0	54270000.0	4.0	4.997607231140137	1.8673346042633057
1.0	54310000.0	54320000.0	7.0	4.072213649749756	1.596794843673706
1.0	54320000.0	54330000.0	6.0	3.99029278755188	1.6026191711425781
1.0	54370000.0	54380000.0	6.0	4.461844444274902	1.7056543827056885
1.0	54380000.0	54390000.0	3.0	4.1912994384765625	1.6666682958602905
1.0	54470000.0	54480000.0	8.0	6.537191867828369	2.1660609245300293
1.0	54510000.0	54520000.0	4.0	4.564910888671875	1.761836290359497
1.0	54530000.0	54540000.0	9.0	4.938539505004883	1.8510574102401733
1.0	54570000.0	54580000.0	5.0	6.466448783874512	2.189602851867676
1.0	54580000.0	54590000.0	12.0	5.93176794052124	2.0817973613739014
1.0	54610000.0	54620000.0	10.0	6.58245849609375	2.1871516704559326
1.0	54740000.0	54750000.0	10.0	4.476283073425293	1.7250534296035767
1.0	54760000.0	54770000.0	4.0	4.803055763244629	1.8211441040039062
1.0	54770000.0	54780000.0	3.0	5.227808952331543	1.9244941473007202
1.0	54810000.0	54820000.0	10.0	5.172560691833496	1.9251114130020142
1.0	54860000.0	54870000.0	4.0	3.7151858806610107	1.5640093088150024
1.0	54960000.0	54970000.0	5.0	8.828702926635742	2.917318344116211
1.0	54970000.0	54980000.0	9.0	9.875578880310059	3.065520763397217
1.0	54980000.0	54990000.0	7.0	9.981618881225586	3.04980731010437
1.0	55080000.0	55090000.0	5.0	7.905808448791504	2.5041325092315674
1.0	55120000.0	55130000.0	10.0	6.335692405700684	2.1190714836120605
1.0	55140000.0	55150000.0	11.0	6.644850254058838	2.1895880699157715
1.0	55200000.0	55210000.0	10.0	4.112985134124756	1.6468156576156616
1.0	55220000.0	55230000.0	6.0	4.846238136291504	1.8264572620391846
1.0	55240000.0	55250000.0	3.0	4.843926429748535	1.7993415594100952
1.0	55300000.0	55310000.0	6.0	5.338480472564697	1.8710647821426392
1.0	55320000.0	55330000.0	2.0	3.8455684185028076	1.5753061771392822
1.0	55500000.0	55510000.0	4.0	4.7810869216918945	1.759804129600525
1.0	55570000.0	55580000.0	4.0	3.686514377593994	1.528289794921875
1.0	55670000.0	55680000.0	2.0	4.202332496643066	1.6725040674209595
1.0	55720000.0	55730000.0	8.0	8.532819747924805	2.664869785308838
1.0	55740000.0	55750000.0	4.0	8.318527221679688	2.7305054664611816
1.0	55750000.0	55760000.0	5.0	8.520341873168945	2.6758804321289062
1.0	55820000.0	55830000.0	13.0	9.185264587402344	2.843233823776245
1.0	55840000.0	55850000.0	10.0	8.522944450378418	2.6506402492523193
1.0	55870000.0	55880000.0	10.0	9.560704231262207	2.9212615489959717
1.0	55980000.0	55990000.0	13.0	10.219222068786621	3.073928117752075
1.0	56060000.0	56070000.0	9.0	10.521098136901855	3.1772592067718506
1.0	56100000.0	56110000.0	13.0	9.40124797821045	2.8892784118652344
1.0	56190000.0	56200000.0	6.0	10.671112060546875	3.26714825630188
1.0	56220000.0	56230000.0	11.0	10.156322479248047	3.118577480316162
1.0	56310000.0	56320000.0	10.0	11.70634937286377	3.4476730823516846
1.0	56320000.0	56330000.0	12.0	11.232343673706055	3.3362441062927246
1.0	56330000.0	56340000.0	11.0	11.052560806274414	3.3001129627227783
1.0	56400000.0	56410000.0	11.0	10.195505142211914	3.1290485858917236
1.0	56440000.0	56450000.0	14.0	9.780357360839844	3.0248847007751465
1.0	56520000.0	56530000.0	14.0	10.01878547668457	3.0549302101135254
1.0	56650000.0	56660000.0	7.0	8.658345222473145	2.6916537284851074
1.0	56680000.0	56690000.0	8.0	8.951504707336426	2.7621939182281494
1.0	56710000.0	56720000.0	13.0	7.847540378570557	2.5208725929260254
1.0	56730000.0	56740000.0	6.0	7.883652687072754	2.518739938735962
1.0	56850000.0	56860000.0	3.0	7.1430840492248535	2.331066846847534
1.0	57060000.0	57070000.0	17.0	7.572920322418213	2.463841438293457
1.0	57150000.0	57160000.0	8.0	6.971194267272949	2.307337760925293
1.0	57240000.0	57250000.0	8.0	9.746803283691406	2.9935193061828613
1.0	57310000.0	57320000.0	15.0	12.49384880065918	3.704212188720703
1.0	57370000.0	57380000.0	10.0	13.031834602355957	3.8719496726989746
1.0	57400000.0	57410000.0	16.0	14.1489839553833	4.043796539306641
1.0	57450000.0	57460000.0	16.0	13.047757148742676	3.829479217529297
1.0	57480000.0	57490000.0	18.0	13.384928703308105	3.8464183807373047
1.0	57500000.0	57510000.0	10.0	14.232320785522461	4.034219264984131
1.0	57510000.0	57520000.0	10.0	14.031514167785645	3.988770008087158
1.0	57520000.0	57530000.0	13.0	12.808154106140137	3.796815872192383
1.0	57590000.0	57600000.0	11.0	11.867877006530762	3.5210120677948
1.0	57630000.0	57640000.0	14.0	12.95460033416748	3.7502217292785645
1.0	57660000.0	57670000.0	10.0	12.769780158996582	3.703279972076416
1.0	57670000.0	57680000.0	13.0	12.730006217956543	3.7331771850585938
1.0	57760000.0	57770000.0	16.0	12.492603302001953	3.6574642658233643
1.0	57870000.0	57880000.0	6.0	14.03276252746582	3.9981303215026855
1.0	57940000.0	57950000.0	9.0	13.594136238098145	3.92085599899292
1.0	57970000.0	57980000.0	13.0	14.164271354675293	4.0345964431762695
1.0	57980000.0	57990000.0	11.0	14.607450485229492	4.111569881439209
1.0	58000000.0	58010000.0	18.0	14.615495681762695	4.1102094650268555
1.0	58100000.0	58110000.0	16.0	14.43073844909668	4.127404689788818
1.0	58120000.0	58130000.0	12.0	15.0779390335083	4.231391429901123
1.0	58170000.0	58180000.0	17.0	13.597834587097168	3.9686317443847656
1.0	58220000.0	58230000.0	15.0	12.45677375793457	3.6579880714416504
1.0	58290000.0	58300000.0	12.0	12.482189178466797	3.6474013328552246
1.0	58320000.0	58330000.0	12.0	12.83551025390625	3.748685359954834
1.0	58380000.0	58390000.0	12.0	13.491020202636719	3.8846774101257324
1.0	58470000.0	58480000.0	11.0	11.902780532836914	3.519963026046753
1.0	58480000.0	58490000.0	12.0	11.53458309173584	3.456265687942505
1.0	58490000.0	58500000.0	16.0	9.714566230773926	3.0472569465637207
1.0	58510000.0	58520000.0	9.0	11.089646339416504	3.390291213989258
1.0	58530000.0	58540000.0	10.0	10.711004257202148	3.243204116821289
1.0	58710000.0	58720000.0	17.0	9.758345603942871	3.060642719268799
1.0	58780000.0	58790000.0	14.0	9.650106430053711	3.020608901977539
1.0	59010000.0	59020000.0	8.0	5.348162651062012	1.960424780845642
1.0	59110000.0	59120000.0	3.0	3.9372169971466064	1.5630966424942017
1.0	59120000.0	59130000.0	4.0	3.830728054046631	1.5591766834259033
1.0	59140000.0	59150000.0	3.0	3.883171558380127	1.5714538097381592
1.0	59160000.0	59170000.0	6.0	4.142887115478516	1.6728971004486084
1.0	59330000.0	59340000.0	3.0	4.355119228363037	1.6363041400909424
1.0	59390000.0	59400000.0	9.0	5.019464492797852	1.8559850454330444
1.0	59400000.0	59410000.0	9.0	5.482998847961426	1.9210056066513062
1.0	59470000.0	59480000.0	13.0	6.158838748931885	2.1272385120391846
1.0	59490000.0	59500000.0	13.0	7.386084079742432	2.396019458770752
1.0	59540000.0	59550000.0	6.0	6.636196136474609	2.189495325088501
1.0	59600000.0	59610000.0	8.0	6.380603313446045	2.1681418418884277
1.0	59680000.0	59690000.0	4.0	6.887465476989746	2.3052661418914795
1.0	59720000.0	59730000.0	2.0	5.715279579162598	2.0006043910980225
1.0	59780000.0	59790000.0	8.0	5.160572052001953	1.87712824344635
1.0	59800000.0	59810000.0	10.0	4.497853755950928	1.6969280242919922
1.0	59860000.0	59870000.0	2.0	4.582028388977051	1.693484902381897
1.0	59910000.0	59920000.0	6.0	3.8969085216522217	1.5276769399642944
1.0	59960000.0	59970000.0	1.0	4.568507671356201	1.7253034114837646
1.0	60000000.0	60010000.0	0.0	3.886061906814575	1.5547749996185303
1.0	60020000.0	60030000.0	5.0	5.290480613708496	1.9158713817596436
1.0	60100000.0	60110000.0	2.0	4.984431743621826	1.839115858078003
1.0	60230000.0	60240000.0	2.0	4.353977203369141	1.6696643829345703
1.0	60380000.0	60390000.0	3.0	6.315169811248779	2.120729923248291
1.0	60390000.0	60400000.0	4.0	6.591360569000244	2.2619361877441406
1.0	60420000.0	60430000.0	12.0	7.7498040199279785	2.4616427421569824
1.0	60470000.0	60480000.0	8.0	9.650712966918945	2.9524381160736084
1.0	60480000.0	60490000.0	7.0	10.10011100769043	3.078918933868408
1.0	60490000.0	60500000.0	9.0	10.872002601623535	3.2672553062438965
1.0	60550000.0	60560000.0	11.0	11.285091400146484	3.3665709495544434
1.0	60590000.0	60600000.0	20.0	10.37037181854248	3.152811050415039
1.0	60720000.0	60730000.0	11.0	10.199734687805176	3.118021011352539
1.0	60820000.0	60830000.0	12.0	10.284795761108398	3.1515908241271973
1.0	60910000.0	60920000.0	13.0	10.504854202270508	3.2083213329315186
1.0	61000000.0	61010000.0	7.0	9.800586700439453	3.003026247024536
1.0	61040000.0	61050000.0	9.0	9.760464668273926	2.9821879863739014
1.0	61110000.0	61120000.0	7.0	8.639549255371094	2.8372950553894043
1.0	61220000.0	61230000.0	9.0	12.222153663635254	3.6152985095977783
1.0	61250000.0	61260000.0	15.0	12.28029727935791	3.6672768592834473
1.0	61330000.0	61340000.0	12.0	9.47578239440918	3.037318468093872
1.0	61450000.0	61460000.0	10.0	7.283003807067871	2.3655200004577637
1.0	61460000.0	61470000.0	5.0	8.13013744354248	2.6154136657714844
1.0	61480000.0	61490000.0	10.0	7.194775581359863	2.392721652984619
1.0	61500000.0	61510000.0	11.0	6.067595958709717	2.0588419437408447
1.0	61570000.0	61580000.0	2.0	4.422475814819336	1.6839864253997803
1.0	61590000.0	61600000.0	5.0	4.508443832397461	1.6974468231201172
1.0	61620000.0	61630000.0	5.0	3.8507895469665527	1.5451148748397827
1.0	61640000.0	61650000.0	6.0	4.197279930114746	1.6045773029327393
1.0	61770000.0	61780000.0	3.0	4.268885135650635	1.6230461597442627
1.0	61820000.0	61830000.0	4.0	4.157538414001465	1.6279023885726929
1.0	61830000.0	61840000.0	4.0	4.375213623046875	1.6710484027862549
1.0	61860000.0	61870000.0	3.0	3.9780166149139404	1.5601028203964233
1.0	61880000.0	61890000.0	3.0	4.527871608734131	1.724391222000122
1.0	61950000.0	61960000.0	10.0	7.1135663986206055	2.339078903198242
1.0	62140000.0	62150000.0	5.0	3.9724411964416504	1.5906007289886475
1.0	62160000.0	62170000.0	5.0	4.17453670501709	1.6623083353042603
1.0	62350000.0	62360000.0	1.0	4.057049751281738	1.6142711639404297
1.0	62360000.0	62370000.0	1.0	4.552572250366211	1.7414016723632812
1.0	62440000.0	62450000.0	6.0	4.297203063964844	1.6330411434173584
1.0	62460000.0	62470000.0	5.0	4.304574012756348	1.6584587097167969
1.0	62580000.0	62590000.0	9.0	5.084996700286865	1.8869924545288086
1.0	62620000.0	62630000.0	7.0	5.120619773864746	1.893776535987854
1.0	62630000.0	62640000.0	8.0	8.154945373535156	2.6225461959838867
1.0	62670000.0	62680000.0	3.0	7.074292182922363	2.388033390045166
1.0	62690000.0	62700000.0	11.0	7.697385311126709	2.451310873031616
1.0	62820000.0	62830000.0	8.0	7.809266090393066	2.516343593597412
1.0	62830000.0	62840000.0	7.0	7.01711893081665	2.298651695251465
1.0	62900000.0	62910000.0	1.0	4.052698135375977	1.6122856140136719
1.0	62950000.0	62960000.0	8.0	3.9504027366638184	1.5871303081512451
1.0	63000000.0	63010000.0	2.0	3.993907928466797	1.6138591766357422
1.0	63020000.0	63030000.0	7.0	4.476897239685059	1.7211410999298096
1.0	63050000.0	63060000.0	9.0	4.312752723693848	1.6687567234039307
1.0	63250000.0	63260000.0	5.0	5.201537132263184	1.904872179031372
1.0	63260000.0	63270000.0	12.0	5.2078423500061035	1.8782463073730469
1.0	63270000.0	63280000.0	2.0	5.3831892013549805	1.9762239456176758
1.0	63300000.0	63310000.0	4.0	5.048642635345459	1.8915643692016602
1.0	63340000.0	63350000.0	5.0	9.411604881286621	2.9387614727020264
1.0	63360000.0	63370000.0	3.0	10.170567512512207	3.1352591514587402
1.0	63390000.0	63400000.0	15.0	9.852930068969727	3.032447576522827
1.0	63450000.0	63460000.0	7.0	12.76225471496582	3.745086193084717
1.0	63520000.0	63530000.0	20.0	11.954618453979492	3.568626880645752
1.0	63540000.0	63550000.0	14.0	13.03929615020752	3.796063184738159
1.0	63700000.0	63710000.0	11.0	9.30628776550293	3.043851375579834
1.0	63750000.0	63760000.0	15.0	13.984639167785645	4.107792854309082
1.0	63770000.0	63780000.0	10.0	11.92321491241455	3.6149673461914062
1.0	63810000.0	63820000.0	13.0	10.222342491149902	3.144042491912842
1.0	63820000.0	63830000.0	11.0	10.968685150146484	3.334176540374756
1.0	63880000.0	63890000.0	5.0	4.941409111022949	1.8461220264434814
1.0	63890000.0	63900000.0	2.0	4.984423637390137	1.8493318557739258
1.0	63910000.0	63920000.0	4.0	4.158506393432617	1.630567193031311
1.0	63970000.0	63980000.0	3.0	3.8700852394104004	1.5616157054901123
1.0	64040000.0	64050000.0	4.0	4.6001811027526855	1.713454008102417
1.0	64050000.0	64060000.0	4.0	4.107652187347412	1.6118505001068115
1.0	64230000.0	64240000.0	9.0	6.425435543060303	2.0969090461730957
1.0	64280000.0	64290000.0	6.0	5.2098798751831055	1.8891242742538452
1.0	64290000.0	64300000.0	4.0	5.350567817687988	1.9279876947402954
1.0	64360000.0	64370000.0	8.0	5.265362739562988	1.9113162755966187
1.0	64380000.0	64390000.0	1.0	5.260296821594238	1.93756902217865
1.0	64390000.0	64400000.0	6.0	4.957913398742676	1.8272533416748047
1.0	64410000.0	64420000.0	3.0	5.697390556335449	1.9998557567596436
1.0	64430000.0	64440000.0	4.0	5.442360877990723	1.9461429119110107
1.0	64460000.0	64470000.0	7.0	5.459046840667725	1.9336202144622803
1.0	64510000.0	64520000.0	6.0	6.065861225128174	2.093287229537964
1.0	64550000.0	64560000.0	4.0	6.839064598083496	2.2351057529449463
1.0	64670000.0	64680000.0	6.0	6.831886291503906	2.214794874191284
1.0	64680000.0	64690000.0	8.0	6.776677131652832	2.206141471862793
1.0	64750000.0	64760000.0	6.0	7.299746513366699	2.339818239212036
1.0	64890000.0	64900000.0	8.0	6.89547872543335	2.261592149734497
1.0	64990000.0	65000000.0	4.0	4.376653671264648	1.6765533685684204
1.0	65040000.0	65050000.0	4.0	4.146246433258057	1.5805727243423462
1.0	65060000.0	65070000.0	0.0	4.446407318115234	1.6708961725234985
1.0	65100000.0	65110000.0	9.0	4.560622215270996	1.730542540550232
1.0	65130000.0	65140000.0	7.0	4.149838924407959	1.6214210987091064
1.0	65160000.0	65170000.0	5.0	5.057500839233398	1.8113149404525757
1.0	65220000.0	65230000.0	4.0	4.981091499328613	1.8288049697875977
1.0	65240000.0	65250000.0	5.0	4.375946044921875	1.6808960437774658
1.0	65260000.0	65270000.0	1.0	4.395413398742676	1.6742641925811768
1.0	65300000.0	65310000.0	1.0	4.1580705642700195	1.6350553035736084
1.0	65310000.0	65320000.0	3.0	4.354132652282715	1.6798769235610962
1.0	65340000.0	65350000.0	3.0	4.120211601257324	1.630154013633728
1.0	65350000.0	65360000.0	4.0	3.950878620147705	1.594658374786377
1.0	65360000.0	65370000.0	4.0	4.241957187652588	1.6582597494125366
1.0	65460000.0	65470000.0	3.0	4.148594856262207	1.616899847984314
1.0	65500000.0	65510000.0	7.0	5.318146705627441	1.9543960094451904
1.0	65560000.0	65570000.0	10.0	9.091424942016602	2.9013495445251465
1.0	65670000.0	65680000.0	8.0	6.567343711853027	2.283629894256592
1.0	65710000.0	65720000.0	7.0	7.911818027496338	2.597698211669922
1.0	65730000.0	65740000.0	10.0	7.088722229003906	2.3923120498657227
1.0	65830000.0	65840000.0	12.0	7.529839515686035	2.4486148357391357
1.0	65960000.0	65970000.0	13.0	6.638030052185059	2.190300464630127
1.0	66060000.0	66070000.0	6.0	7.151308536529541	2.4087376594543457
1.0	66170000.0	66180000.0	13.0	13.6973876953125	3.9317593574523926
1.0	66230000.0	66240000.0	9.0	13.959996223449707	3.9867606163024902
1.0	66260000.0	66270000.0	10.0	14.244462966918945	4.044754981994629
1.0	66350000.0	66360000.0	12.0	13.391949653625488	3.948103666305542
1.0	66450000.0	66460000.0	16.0	13.415802001953125	3.8896498680114746
1.0	66470000.0	66480000.0	16.0	16.12673568725586	4.364353179931641
1.0	66480000.0	66490000.0	10.0	14.336894035339355	4.114194393157959
1.0	66730000.0	66740000.0	12.0	9.407906532287598	3.0262680053710938
1.0	66760000.0	66770000.0	6.0	9.790706634521484	3.0904457569122314
1.0	66840000.0	66850000.0	11.0	10.291414260864258	3.179116725921631
1.0	66860000.0	66870000.0	17.0	12.622390747070312	3.7533130645751953
1.0	66900000.0	66910000.0	10.0	11.637105941772461	3.494614839553833
1.0	66920000.0	66930000.0	12.0	13.382980346679688	3.8948159217834473
1.0	66930000.0	66940000.0	9.0	13.224535942077637	3.81679105758667
1.0	66940000.0	66950000.0	7.0	11.563005447387695	3.52201771736145
1.0	66960000.0	66970000.0	16.0	13.344001770019531	3.8472900390625
1.0	66970000.0	66980000.0	15.0	14.316243171691895	4.0605340003967285
1.0	66990000.0	67000000.0	21.0	12.143400192260742	3.5646119117736816
1.0	67010000.0	67020000.0	8.0	13.123624801635742	3.7836830615997314
1.0	67030000.0	67040000.0	9.0	12.229705810546875	3.601536989212036
1.0	67040000.0	67050000.0	14.0	13.252927780151367	3.8287320137023926
1.0	67050000.0	67060000.0	18.0	13.898350715637207	3.991611957550049
1.0	67060000.0	67070000.0	11.0	14.597887992858887	4.146426200866699
1.0	67070000.0	67080000.0	20.0	13.189613342285156	3.823399066925049
1.0	67110000.0	67120000.0	10.0	14.078465461730957	4.046626091003418
1.0	67170000.0	67180000.0	7.0	11.788905143737793	3.5094070434570312
1.0	67250000.0	67260000.0	16.0	9.606828689575195	3.019331455230713
1.0	67270000.0	67280000.0	9.0	9.714620590209961	3.044792652130127
1.0	67430000.0	67440000.0	4.0	4.416075706481934	1.7215778827667236
1.0	67470000.0	67480000.0	7.0	4.685177326202393	1.7881839275360107
1.0	67520000.0	67530000.0	6.0	7.3330254554748535	2.4346892833709717
1.0	67530000.0	67540000.0	14.0	11.41267204284668	3.4532971382141113
1.0	67550000.0	67560000.0	17.0	9.898837089538574	3.0867679119110107
1.0	67610000.0	67620000.0	12.0	9.418258666992188	3.0302486419677734
1.0	67690000.0	67700000.0	7.0	8.98182487487793	2.8743133544921875
1.0	67730000.0	67740000.0	9.0	9.921330451965332	3.0585434436798096
1.0	67800000.0	67810000.0	7.0	6.430155277252197	2.265429735183716
1.0	67970000.0	67980000.0	6.0	10.09616470336914	3.125382661819458
1.0	68000000.0	68010000.0	8.0	8.102015495300293	2.6450350284576416
1.0	68010000.0	68020000.0	7.0	7.4247283935546875	2.5149922370910645
1.0	68080000.0	68090000.0	8.0	7.8993120193481445	2.5428009033203125
1.0	68110000.0	68120000.0	10.0	7.365910530090332	2.3907999992370605
1.0	68130000.0	68140000.0	10.0	7.076536655426025	2.3342151641845703
1.0	68200000.0	68210000.0	3.0	4.6074934005737305	1.7412235736846924
1.0	68210000.0	68220000.0	3.0	4.188545227050781	1.642343521118164
1.0	68240000.0	68250000.0	6.0	4.106454849243164	1.5718594789505005
1.0	68330000.0	68340000.0	8.0	7.840920925140381	2.490478992462158
1.0	68420000.0	68430000.0	8.0	9.209088325500488	2.862807273864746
1.0	68500000.0	68510000.0	8.0	9.06548023223877	2.82206654548645
1.0	68530000.0	68540000.0	3.0	6.739178657531738	2.194145679473877
1.0	68560000.0	68570000.0	5.0	5.344914436340332	1.908975601196289
1.0	68600000.0	68610000.0	2.0	4.1213507652282715	1.607191801071167
1.0	68790000.0	68800000.0	8.0	12.64251708984375	3.701451539993286
1.0	68870000.0	68880000.0	8.0	12.328609466552734	3.606718063354492
1.0	68940000.0	68950000.0	8.0	6.939891815185547	2.5381312370300293
1.0	68980000.0	68990000.0	9.0	14.604741096496582	4.1661858558654785
1.0	68990000.0	69000000.0	20.0	15.249483108520508	4.243882656097412
1.0	69050000.0	69060000.0	12.0	17.043760299682617	4.520166873931885
1.0	69070000.0	69080000.0	19.0	19.449115753173828	4.8158674240112305
1.0	69250000.0	69260000.0	16.0	21.50997543334961	5.004744529724121
1.0	69260000.0	69270000.0	21.0	20.46887969970703	4.918526649475098
1.0	69430000.0	69440000.0	25.0	20.42485809326172	4.923340797424316
1.0	69440000.0	69450000.0	21.0	21.914709091186523	5.034679889678955
1.0	69460000.0	69470000.0	16.0	17.319997787475586	4.893070220947266
1.0	69490000.0	69500000.0	27.0	21.411422729492188	5.029477596282959
1.0	69610000.0	69620000.0	20.0	21.064876556396484	5.029410362243652
1.0	69680000.0	69690000.0	22.0	22.500890731811523	5.083542823791504
1.0	69690000.0	69700000.0	13.0	22.959369659423828	5.119515895843506
1.0	69710000.0	69720000.0	17.0	24.239093780517578	5.192318439483643
1.0	69730000.0	69740000.0	21.0	22.2003116607666	5.138063907623291
1.0	69750000.0	69760000.0	20.0	25.506031036376953	5.243290901184082
1.0	69780000.0	69790000.0	22.0	25.500621795654297	5.26796817779541
1.0	69810000.0	69820000.0	28.0	24.387603759765625	5.221356391906738
1.0	69830000.0	69840000.0	25.0	25.9541015625	5.2658586502075195
1.0	69880000.0	69890000.0	33.0	24.73025894165039	5.218596935272217
1.0	69930000.0	69940000.0	16.0	23.689340591430664	5.161774635314941
1.0	69960000.0	69970000.0	22.0	22.3992977142334	5.0883965492248535
1.0	70080000.0	70090000.0	23.0	21.517358779907227	5.004312992095947
1.0	70120000.0	70130000.0	18.0	19.673158645629883	4.863039970397949
1.0	70150000.0	70160000.0	26.0	19.447717666625977	4.8460798263549805
1.0	70170000.0	70180000.0	25.0	20.96954917907715	4.96417760848999
1.0	70180000.0	70190000.0	19.0	18.619539260864258	4.826742649078369
1.0	70320000.0	70330000.0	20.0	18.469791412353516	5.00142765045166
1.0	70450000.0	70460000.0	29.0	21.53955078125	5.016955375671387
1.0	70480000.0	70490000.0	17.0	20.455486297607422	4.93752908706665
1.0	70510000.0	70520000.0	14.0	18.305599212646484	4.734381198883057
1.0	70580000.0	70590000.0	11.0	15.93751335144043	4.357708930969238
1.0	70620000.0	70630000.0	9.0	7.05150842666626	2.493833065032959
1.0	70630000.0	70640000.0	10.0	6.461596488952637	2.316199779510498
1.0	70720000.0	70730000.0	7.0	5.021100044250488	1.8636772632598877
1.0	70840000.0	70850000.0	16.0	8.773866653442383	2.7851459980010986
1.0	70900000.0	70910000.0	9.0	7.9156951904296875	2.74204683303833
1.0	70930000.0	70940000.0	16.0	14.93280029296875	4.217649459838867
1.0	70970000.0	70980000.0	11.0	13.202438354492188	3.91093373298645
1.0	71100000.0	71110000.0	30.0	22.87347984313965	5.101339340209961
1.0	71130000.0	71140000.0	19.0	22.62259292602539	5.154881477355957
1.0	71150000.0	71160000.0	28.0	23.376358032226562	5.164563179016113
1.0	71170000.0	71180000.0	26.0	27.536434173583984	5.345035076141357
1.0	71180000.0	71190000.0	28.0	26.59334945678711	5.299036979675293
1.0	71200000.0	71210000.0	15.0	23.94501304626465	5.2895827293396
1.0	71240000.0	71250000.0	32.0	28.721012115478516	5.396162986755371
1.0	71310000.0	71320000.0	24.0	27.712696075439453	5.343669891357422
1.0	71330000.0	71340000.0	23.0	27.002574920654297	5.312221050262451
1.0	71380000.0	71390000.0	22.0	24.858179092407227	5.241686820983887
1.0	71440000.0	71450000.0	37.0	18.402240753173828	4.77161169052124
1.0	71460000.0	71470000.0	26.0	19.793161392211914	4.896153450012207
1.0	71520000.0	71530000.0	8.0	7.4392595291137695	2.7133560180664062
1.0	71550000.0	71560000.0	11.0	11.19605541229248	3.5739898681640625
1.0	71590000.0	71600000.0	18.0	10.877143859863281	3.3323020935058594
1.0	71640000.0	71650000.0	10.0	11.009675979614258	3.3428680896759033
1.0	71740000.0	71750000.0	9.0	10.471006393432617	3.205963134765625
1.0	71760000.0	71770000.0	14.0	10.956674575805664	3.301332950592041
1.0	71820000.0	71830000.0	8.0	14.529245376586914	4.102830410003662
1.0	71840000.0	71850000.0	11.0	13.371622085571289	3.9031288623809814
1.0	71890000.0	71900000.0	14.0	12.326350212097168	3.64947247505188
1.0	71970000.0	71980000.0	18.0	13.795427322387695	4.032752513885498
1.0	72090000.0	72100000.0	8.0	14.452507019042969	4.176647186279297
1.0	72130000.0	72140000.0	17.0	14.454867362976074	4.203067302703857
1.0	72140000.0	72150000.0	16.0	16.128698348999023	4.428236961364746
1.0	72170000.0	72180000.0	21.0	18.93039894104004	4.816813945770264
1.0	72340000.0	72350000.0	22.0	14.689717292785645	4.22675895690918
1.0	72370000.0	72380000.0	19.0	16.8189697265625	4.501236438751221
1.0	72380000.0	72390000.0	15.0	17.923213958740234	4.661233425140381
1.0	72480000.0	72490000.0	21.0	15.26399040222168	4.308341979980469
1.0	72500000.0	72510000.0	14.0	16.38994789123535	4.610072135925293
1.0	72540000.0	72550000.0	20.0	19.233081817626953	4.8136749267578125
1.0	72670000.0	72680000.0	19.0	16.166229248046875	4.456845283508301
1.0	72720000.0	72730000.0	22.0	13.71826171875	3.9598166942596436
1.0	72740000.0	72750000.0	9.0	12.313796997070312	3.7484488487243652
1.0	72760000.0	72770000.0	15.0	13.121289253234863	3.8737921714782715
1.0	72880000.0	72890000.0	27.0	19.372268676757812	4.823342800140381
1.0	72950000.0	72960000.0	19.0	20.089641571044922	4.902807235717773
1.0	73010000.0	73020000.0	25.0	18.800399780273438	4.829416751861572
1.0	73050000.0	73060000.0	25.0	22.17788314819336	5.068125247955322
1.0	73060000.0	73070000.0	25.0	20.43670654296875	4.988271713256836
1.0	73160000.0	73170000.0	21.0	26.429859161376953	5.306469917297363
1.0	73170000.0	73180000.0	28.0	26.71759605407715	5.3031511306762695
1.0	73210000.0	73220000.0	32.0	29.6362361907959	5.416868686676025
1.0	73230000.0	73240000.0	30.0	29.665279388427734	5.432734489440918
1.0	73300000.0	73310000.0	33.0	30.460351943969727	5.459190845489502
1.0	73370000.0	73380000.0	31.0	27.818334579467773	5.380728244781494
1.0	73420000.0	73430000.0	33.0	30.386816024780273	5.46432638168335
1.0	73530000.0	73540000.0	24.0	30.78672218322754	5.525946617126465
1.0	73580000.0	73590000.0	28.0	33.58539581298828	5.635707855224609
1.0	73630000.0	73640000.0	23.0	30.19550132751465	5.467861175537109
1.0	73690000.0	73700000.0	30.0	29.609420776367188	5.436187744140625
1.0	73720000.0	73730000.0	17.0	27.217926025390625	5.365467548370361
1.0	73780000.0	73790000.0	30.0	27.116933822631836	5.347283363342285
1.0	73800000.0	73810000.0	31.0	24.96087646484375	5.274510860443115
1.0	73910000.0	73920000.0	21.0	23.22344398498535	5.166506767272949
1.0	73930000.0	73940000.0	16.0	17.648849487304688	4.724595546722412
1.0	73990000.0	74000000.0	18.0	17.985830307006836	4.677778720855713
1.0	74010000.0	74020000.0	14.0	17.8468074798584	4.69391393661499
1.0	74130000.0	74140000.0	14.0	20.805978775024414	4.977869987487793
1.0	74230000.0	74240000.0	20.0	21.711246490478516	5.045483589172363
1.0	74240000.0	74250000.0	29.0	19.73519515991211	4.895361423492432
1.0	74300000.0	74310000.0	24.0	22.16843605041504	5.116227626800537
1.0	74310000.0	74320000.0	24.0	23.88687515258789	5.182557106018066
1.0	74330000.0	74340000.0	21.0	24.903175354003906	5.229565620422363
1.0	74410000.0	74420000.0	36.0	26.847881317138672	5.306647300720215
1.0	74430000.0	74440000.0	35.0	25.756107330322266	5.276653289794922
1.0	74450000.0	74460000.0	24.0	25.531238555908203	5.257906436920166
1.0	74530000.0	74540000.0	19.0	20.38144874572754	4.9803667068481445
1.0	74590000.0	74600000.0	22.0	18.368457794189453	4.774808406829834
1.0	74610000.0	74620000.0	14.0	18.143129348754883	4.676285743713379
1.0	74690000.0	74700000.0	14.0	14.886151313781738	4.182769298553467
1.0	74760000.0	74770000.0	12.0	13.501431465148926	3.9180634021759033
1.0	74860000.0	74870000.0	26.0	17.49859619140625	4.646531581878662
1.0	74880000.0	74890000.0	17.0	18.164913177490234	4.672447204589844
1.0	74900000.0	74910000.0	15.0	19.199682235717773	4.799779415130615
1.0	74920000.0	74930000.0	27.0	20.261022567749023	4.902810096740723
1.0	74990000.0	75000000.0	22.0	21.974674224853516	5.042601585388184
1.0	75010000.0	75020000.0	31.0	24.9126033782959	5.2068939208984375
1.0	75030000.0	75040000.0	28.0	25.6632137298584	5.258482933044434
1.0	75110000.0	75120000.0	25.0	19.693775177001953	4.8660078048706055
1.0	75160000.0	75170000.0	9.0	10.8106107711792	3.573061466217041
1.0	75220000.0	75230000.0	10.0	8.882944107055664	3.210718870162964
1.0	75390000.0	75400000.0	37.0	32.35154724121094	5.54436731338501
1.0	75420000.0	75430000.0	32.0	30.363109588623047	5.477712154388428
1.0	75470000.0	75480000.0	24.0	31.56545639038086	5.512314319610596
1.0	75490000.0	75500000.0	30.0	29.987777709960938	5.450568199157715
1.0	75540000.0	75550000.0	27.0	26.34661865234375	5.3452653884887695
1.0	75560000.0	75570000.0	31.0	26.217321395874023	5.316727638244629
1.0	75600000.0	75610000.0	16.0	23.234216690063477	5.251997470855713
1.0	75660000.0	75670000.0	16.0	19.805017471313477	4.908373832702637
1.0	75710000.0	75720000.0	19.0	23.149505615234375	5.11361026763916
1.0	75770000.0	75780000.0	29.0	19.742258071899414	4.858300685882568
1.0	75860000.0	75870000.0	29.0	23.616825103759766	5.154270172119141
1.0	75960000.0	75970000.0	25.0	21.986652374267578	5.0410356521606445
1.0	76010000.0	76020000.0	24.0	19.70322036743164	4.844477653503418
1.0	76040000.0	76050000.0	23.0	18.5733699798584	4.7307634353637695
1.0	76080000.0	76090000.0	11.0	16.281587600708008	4.497086048126221
1.0	76120000.0	76130000.0	12.0	17.126829147338867	4.550415992736816
1.0	76170000.0	76180000.0	12.0	13.373680114746094	3.8727211952209473
1.0	76220000.0	76230000.0	9.0	7.565126895904541	2.6349740028381348
1.0	76250000.0	76260000.0	7.0	6.830931186676025	2.5255398750305176
1.0	76300000.0	76310000.0	16.0	15.235944747924805	4.313035488128662
1.0	76350000.0	76360000.0	20.0	14.94758129119873	4.319001197814941
1.0	76420000.0	76430000.0	18.0	19.881717681884766	4.884185791015625
1.0	76440000.0	76450000.0	27.0	21.570453643798828	5.012221336364746
1.0	76450000.0	76460000.0	12.0	18.727670669555664	4.8022050857543945
1.0	76510000.0	76520000.0	24.0	19.60299301147461	4.854911804199219
1.0	76530000.0	76540000.0	30.0	17.65915870666504	4.696228981018066
1.0	76640000.0	76650000.0	20.0	20.367244720458984	4.89702844619751
1.0	76700000.0	76710000.0	22.0	18.633190155029297	4.730917453765869
1.0	76710000.0	76720000.0	20.0	18.870296478271484	4.752867221832275
1.0	76740000.0	76750000.0	18.0	19.390811920166016	4.807110786437988
1.0	76840000.0	76850000.0	23.0	19.685571670532227	4.830689430236816
1.0	76860000.0	76870000.0	25.0	18.918926239013672	4.768858432769775
1.0	76890000.0	76900000.0	16.0	20.373729705810547	4.906186103820801
1.0	76940000.0	76950000.0	18.0	19.13430404663086	4.805495262145996
1.0	76960000.0	76970000.0	19.0	19.633403778076172	4.85392427444458
1.0	76980000.0	76990000.0	16.0	18.740673065185547	4.807502269744873
1.0	77020000.0	77030000.0	12.0	21.232004165649414	4.978270530700684
1.0	77050000.0	77060000.0	27.0	21.161020278930664	4.974619388580322
1.0	77080000.0	77090000.0	20.0	21.949106216430664	5.031954765319824
1.0	77190000.0	77200000.0	26.0	23.68804168701172	5.143670558929443
1.0	77230000.0	77240000.0	25.0	21.735641479492188	5.033405303955078
1.0	77370000.0	77380000.0	16.0	13.152867317199707	3.9164397716522217
1.0	77520000.0	77530000.0	17.0	12.03370189666748	3.5557448863983154
1.0	77540000.0	77550000.0	16.0	11.7667818069458	3.484382152557373
1.0	77630000.0	77640000.0	9.0	8.366048812866211	2.819798469543457
1.0	77660000.0	77670000.0	9.0	9.244427680969238	3.046675443649292
1.0	77720000.0	77730000.0	11.0	16.140560150146484	4.4236860275268555
1.0	77730000.0	77740000.0	17.0	15.843725204467773	4.351118564605713
1.0	77740000.0	77750000.0	22.0	14.811286926269531	4.219761848449707
1.0	77770000.0	77780000.0	15.0	16.686498641967773	4.464041233062744
1.0	77830000.0	77840000.0	20.0	17.587087631225586	4.643481254577637
1.0	77840000.0	77850000.0	22.0	18.206287384033203	4.670201301574707
1.0	77860000.0	77870000.0	11.0	16.726970672607422	4.5021209716796875
1.0	77890000.0	77900000.0	22.0	17.281457901000977	4.591726303100586
1.0	77970000.0	77980000.0	16.0	16.599971771240234	4.446397304534912
1.0	78000000.0	78010000.0	11.0	10.723095893859863	3.3938355445861816
1.0	78090000.0	78100000.0	9.0	4.705299377441406	1.7939685583114624
1.0	78100000.0	78110000.0	2.0	4.694759845733643	1.7878268957138062
1.0	78150000.0	78160000.0	8.0	4.824461936950684	1.7943300008773804
1.0	78200000.0	78210000.0	5.0	4.773148536682129	1.80290949344635
1.0	78350000.0	78360000.0	1.0	4.517156600952148	1.7302929162979126
1.0	78420000.0	78430000.0	3.0	3.6055080890655518	1.5363266468048096
1.0	78440000.0	78450000.0	2.0	5.133492946624756	1.9843924045562744
1.0	78470000.0	78480000.0	6.0	6.840695381164551	2.3111560344696045
1.0	78500000.0	78510000.0	15.0	8.100815773010254	2.61508846282959
1.0	78510000.0	78520000.0	12.0	6.8152265548706055	2.4028966426849365
1.0	78530000.0	78540000.0	12.0	8.927652359008789	2.7699570655822754
1.0	78580000.0	78590000.0	6.0	8.868123054504395	2.842029094696045
1.0	78630000.0	78640000.0	6.0	10.679786682128906	3.2109293937683105
1.0	78710000.0	78720000.0	16.0	9.743680953979492	3.0594589710235596
1.0	78820000.0	78830000.0	14.0	14.000017166137695	3.9925293922424316
1.0	78840000.0	78850000.0	12.0	14.550806999206543	4.087964057922363
1.0	78960000.0	78970000.0	14.0	14.489262580871582	4.085538387298584
1.0	79040000.0	79050000.0	17.0	11.202364921569824	3.409278154373169
1.0	79080000.0	79090000.0	7.0	9.736468315124512	3.234893321990967
1.0	79110000.0	79120000.0	10.0	10.777923583984375	3.4886558055877686
1.0	79190000.0	79200000.0	23.0	18.461027145385742	4.758040904998779
1.0	79200000.0	79210000.0	22.0	19.52199935913086	4.899622917175293
1.0	79210000.0	79220000.0	16.0	17.316850662231445	4.570950508117676
1.0	79230000.0	79240000.0	26.0	19.572643280029297	4.84583854675293
1.0	79240000.0	79250000.0	19.0	18.16037940979004	4.6953444480896
1.0	79270000.0	79280000.0	12.0	19.200387954711914	4.843325614929199
1.0	79290000.0	79300000.0	15.0	18.461910247802734	4.767385005950928
1.0	79360000.0	79370000.0	21.0	20.059246063232422	4.886559963226318
1.0	79370000.0	79380000.0	22.0	19.28622055053711	4.8212690353393555
1.0	79490000.0	79500000.0	25.0	21.928184509277344	5.04653263092041
1.0	79570000.0	79580000.0	22.0	21.992355346679688	5.056456089019775
1.0	79590000.0	79600000.0	21.0	22.4014949798584	5.076152801513672
1.0	79610000.0	79620000.0	22.0	21.798269271850586	5.0255608558654785
1.0	79640000.0	79650000.0	12.0	23.946969985961914	5.150905609130859
1.0	79760000.0	79770000.0	18.0	21.303524017333984	4.999855041503906
1.0	79790000.0	79800000.0	10.0	21.454893112182617	5.026585578918457
1.0	80170000.0	80180000.0	19.0	19.448814392089844	4.854983329772949
1.0	80200000.0	80210000.0	17.0	19.19643211364746	4.803525447845459
1.0	80220000.0	80230000.0	20.0	19.036334991455078	4.799813747406006
1.0	80240000.0	80250000.0	16.0	20.7478084564209	4.955888271331787
1.0	80340000.0	80350000.0	28.0	24.977584838867188	5.23875093460083
1.0	80360000.0	80370000.0	32.0	22.475053787231445	5.077855110168457
1.0	80410000.0	80420000.0	20.0	21.301406860351562	5.027468681335449
1.0	80440000.0	80450000.0	18.0	18.10866928100586	4.774601936340332
1.0	80450000.0	80460000.0	21.0	19.72823143005371	4.880916118621826
1.0	80470000.0	80480000.0	12.0	18.754680633544922	4.850621223449707
1.0	80560000.0	80570000.0	27.0	19.677431106567383	4.8632612228393555
1.0	80720000.0	80730000.0	20.0	25.52785301208496	5.253331661224365
1.0	80730000.0	80740000.0	25.0	24.046627044677734	5.185957431793213
1.0	80760000.0	80770000.0	22.0	23.794092178344727	5.191849231719971
1.0	80810000.0	80820000.0	25.0	23.46688461303711	5.154924392700195
1.0	80840000.0	80850000.0	23.0	21.951688766479492	5.08627986907959
1.0	80890000.0	80900000.0	28.0	20.991901397705078	5.001972198486328
1.0	80940000.0	80950000.0	17.0	19.441152572631836	4.871705055236816
1.0	80970000.0	80980000.0	22.0	21.35226058959961	5.0199995040893555
1.0	80980000.0	80990000.0	23.0	17.863426208496094	4.728960037231445
1.0	81070000.0	81080000.0	15.0	23.786394119262695	5.182413101196289
1.0	81080000.0	81090000.0	30.0	19.660709381103516	4.868509292602539
1.0	81160000.0	81170000.0	9.0	18.591447830200195	4.85067892074585
1.0	81170000.0	81180000.0	27.0	20.92302894592285	4.971866607666016
1.0	81190000.0	81200000.0	22.0	20.72170639038086	4.9629669189453125
1.0	81210000.0	81220000.0	22.0	21.694143295288086	5.043351650238037
1.0	81230000.0	81240000.0	19.0	20.33408546447754	4.934613227844238
1.0	81240000.0	81250000.0	26.0	26.1152286529541	5.293699741363525
1.0	81280000.0	81290000.0	22.0	18.33855628967285	4.74722146987915
1.0	81330000.0	81340000.0	18.0	17.5362606048584	4.6523847579956055
1.0	81340000.0	81350000.0	13.0	18.301401138305664	4.726309776306152
1.0	81360000.0	81370000.0	13.0	19.082679748535156	4.806519508361816
1.0	81430000.0	81440000.0	24.0	19.844444274902344	4.878020763397217
1.0	81470000.0	81480000.0	20.0	20.156124114990234	4.894927024841309
1.0	81480000.0	81490000.0	35.0	18.63235855102539	4.731438159942627
1.0	81490000.0	81500000.0	23.0	19.526714324951172	4.82894229888916
1.0	81600000.0	81610000.0	15.0	18.249271392822266	4.699101448059082
1.0	81620000.0	81630000.0	18.0	16.90790557861328	4.634491920471191
1.0	81670000.0	81680000.0	18.0	17.13641929626465	4.574684143066406
1.0	81730000.0	81740000.0	18.0	14.248403549194336	4.103277683258057
1.0	81810000.0	81820000.0	14.0	14.408239364624023	4.103148937225342
1.0	81830000.0	81840000.0	11.0	15.926284790039062	4.3434739112854
1.0	81850000.0	81860000.0	14.0	14.773553848266602	4.1358513832092285
1.0	81950000.0	81960000.0	10.0	13.446208000183105	3.9101715087890625
1.0	82200000.0	82210000.0	18.0	10.727721214294434	3.2802822589874268
1.0	82210000.0	82220000.0	15.0	12.387929916381836	3.650632381439209
1.0	82290000.0	82300000.0	10.0	7.589746952056885	2.536708354949951
1.0	82300000.0	82310000.0	17.0	7.203611850738525	2.439497232437134
1.0	82450000.0	82460000.0	6.0	6.467495918273926	2.3085131645202637
1.0	82610000.0	82620000.0	7.0	11.49973201751709	3.4886631965637207
1.0	82620000.0	82630000.0	14.0	12.372786521911621	3.7208411693573
1.0	82630000.0	82640000.0	14.0	12.63410472869873	3.7509124279022217
1.0	82720000.0	82730000.0	9.0	9.800270080566406	3.1456120014190674
1.0	82730000.0	82740000.0	12.0	12.503680229187012	3.6792068481445312
1.0	82740000.0	82750000.0	15.0	13.283836364746094	3.8695614337921143
1.0	82760000.0	82770000.0	7.0	13.266667366027832	3.856720447540283
1.0	82810000.0	82820000.0	16.0	14.259775161743164	4.083078861236572
1.0	82820000.0	82830000.0	9.0	13.735013961791992	3.973240375518799
1.0	82840000.0	82850000.0	12.0	12.533426284790039	3.720904588699341
1.0	82850000.0	82860000.0	18.0	10.772496223449707	3.31510591506958
1.0	82910000.0	82920000.0	9.0	12.13400936126709	3.720775604248047
1.0	82950000.0	82960000.0	12.0	11.75587272644043	3.595254898071289
1.0	82970000.0	82980000.0	5.0	12.636689186096191	3.7376856803894043
1.0	82990000.0	83000000.0	7.0	12.878089904785156	3.8118960857391357
1.0	83040000.0	83050000.0	8.0	11.083264350891113	3.4827799797058105
1.0	83070000.0	83080000.0	14.0	13.990020751953125	4.040787696838379
1.0	83270000.0	83280000.0	11.0	12.058570861816406	3.5774435997009277
1.0	83360000.0	83370000.0	6.0	10.923284530639648	3.330132007598877
1.0	83370000.0	83380000.0	11.0	11.146556854248047	3.38464093208313
1.0	83550000.0	83560000.0	11.0	8.976556777954102	2.8219077587127686
1.0	83680000.0	83690000.0	2.0	2.830077648162842	1.3391053676605225
1.0	83970000.0	83980000.0	10.0	6.164353370666504	2.1556508541107178
1.0	84280000.0	84290000.0	9.0	8.156779289245605	2.682293653488159
1.0	84320000.0	84330000.0	5.0	5.2467780113220215	1.9295704364776611
1.0	84370000.0	84380000.0	6.0	5.146609306335449	1.8923444747924805
1.0	84390000.0	84400000.0	8.0	5.045698642730713	1.8731048107147217
1.0	84820000.0	84830000.0	3.0	8.649740219116211	2.722338914871216
1.0	84860000.0	84870000.0	10.0	7.846317291259766	2.484795093536377
1.0	84870000.0	84880000.0	5.0	6.529684543609619	2.2264163494110107
1.0	84880000.0	84890000.0	5.0	7.594552516937256	2.412675380706787
1.0	84930000.0	84940000.0	8.0	6.715975284576416	2.1911537647247314
1.0	84940000.0	84950000.0	5.0	4.586156368255615	1.7422806024551392
1.0	84950000.0	84960000.0	12.0	4.078617095947266	1.6322734355926514
1.0	85010000.0	85020000.0	3.0	4.977738857269287	1.8346006870269775
1.0	85040000.0	85050000.0	7.0	4.734167098999023	1.7159786224365234
1.0	85060000.0	85070000.0	9.0	5.069502830505371	1.7929452657699585
1.0	85070000.0	85080000.0	4.0	7.081404209136963	2.3956055641174316
1.0	85280000.0	85290000.0	5.0	6.164368629455566	2.075212001800537
1.0	85310000.0	85320000.0	7.0	5.595560073852539	1.9784133434295654
1.0	85340000.0	85350000.0	8.0	8.491703987121582	2.6313462257385254
1.0	85390000.0	85400000.0	8.0	8.162918090820312	2.608034133911133
1.0	85450000.0	85460000.0	6.0	9.290634155273438	2.8777384757995605
1.0	85560000.0	85570000.0	5.0	5.746013641357422	1.986133337020874
1.0	85660000.0	85670000.0	7.0	4.125271320343018	1.6288433074951172
1.0	85680000.0	85690000.0	3.0	4.95497989654541	1.7654733657836914
1.0	85900000.0	85910000.0	4.0	4.976011753082275	1.796426773071289
1.0	85910000.0	85920000.0	1.0	4.360278129577637	1.6607625484466553
1.0	85930000.0	85940000.0	9.0	4.857905387878418	1.7878894805908203
1.0	85940000.0	85950000.0	7.0	5.6620965003967285	1.9324893951416016
1.0	86010000.0	86020000.0	4.0	4.457754611968994	1.6628894805908203
1.0	86020000.0	86030000.0	5.0	5.041095733642578	1.783416748046875
1.0	86050000.0	86060000.0	1.0	5.6515278816223145	1.9279769659042358
1.0	86100000.0	86110000.0	3.0	5.101308345794678	1.869787573814392
1.0	86140000.0	86150000.0	5.0	4.755293846130371	1.7975155115127563
1.0	86160000.0	86170000.0	7.0	4.6382646560668945	1.7690502405166626
1.0	86180000.0	86190000.0	9.0	8.097321510314941	2.6185848712921143
1.0	86220000.0	86230000.0	14.0	7.3561506271362305	2.368751049041748
1.0	86240000.0	86250000.0	11.0	6.8185906410217285	2.2261674404144287
1.0	86280000.0	86290000.0	5.0	7.756319522857666	2.524986505508423
1.0	86300000.0	86310000.0	17.0	7.334394931793213	2.3566508293151855
1.0	86330000.0	86340000.0	5.0	7.1621904373168945	2.4120278358459473
1.0	86350000.0	86360000.0	15.0	7.834765434265137	2.5178568363189697
1.0	86380000.0	86390000.0	9.0	9.556661605834961	2.9729552268981934
1.0	86440000.0	86450000.0	6.0	10.028036117553711	3.1179676055908203
1.0	86500000.0	86510000.0	9.0	9.57972240447998	2.95310115814209
1.0	86560000.0	86570000.0	5.0	10.693320274353027	3.2046360969543457
1.0	86580000.0	86590000.0	9.0	9.734439849853516	2.984445095062256
1.0	86590000.0	86600000.0	9.0	8.549760818481445	2.740004777908325
1.0	86610000.0	86620000.0	11.0	8.870713233947754	2.8017935752868652
1.0	86660000.0	86670000.0	9.0	9.496989250183105	2.955029010772705
1.0	86840000.0	86850000.0	7.0	4.535902976989746	1.758201241493225
1.0	86870000.0	86880000.0	9.0	7.769383430480957	2.527632236480713
1.0	86910000.0	86920000.0	7.0	6.824298858642578	2.245785713195801
1.0	86980000.0	86990000.0	15.0	8.547345161437988	2.803466320037842
1.0	87030000.0	87040000.0	8.0	9.145009994506836	2.8310766220092773
1.0	87100000.0	87110000.0	3.0	6.994908332824707	2.2683253288269043
1.0	87110000.0	87120000.0	8.0	6.6143903732299805	2.181072950363159
1.0	87190000.0	87200000.0	4.0	5.2979936599731445	1.9628597497940063
1.0	87220000.0	87230000.0	14.0	7.384278297424316	2.4676623344421387
1.0	87240000.0	87250000.0	14.0	6.71512508392334	2.22151255607605
1.0	87250000.0	87260000.0	15.0	6.5077643394470215	2.202090263366699
1.0	87300000.0	87310000.0	12.0	9.16480827331543	2.870964765548706
1.0	87320000.0	87330000.0	2.0	6.067468166351318	2.160356044769287
1.0	87430000.0	87440000.0	5.0	5.622220993041992	1.9833835363388062
1.0	87450000.0	87460000.0	5.0	5.2168169021606445	1.885411024093628
1.0	87490000.0	87500000.0	5.0	5.431952476501465	1.9351447820663452
1.0	87500000.0	87510000.0	7.0	5.741634845733643	1.982710599899292
1.0	87530000.0	87540000.0	3.0	5.193169593811035	1.8865715265274048
1.0	87550000.0	87560000.0	3.0	5.279726982116699	1.941694974899292
1.0	87560000.0	87570000.0	7.0	5.505294322967529	1.9916948080062866
1.0	87630000.0	87640000.0	8.0	10.391200065612793	3.1930651664733887
1.0	87650000.0	87660000.0	11.0	10.995172500610352	3.331279754638672
1.0	87840000.0	87850000.0	9.0	10.237744331359863	3.1146273612976074
1.0	87850000.0	87860000.0	11.0	9.416910171508789	3.0017013549804688
1.0	87970000.0	87980000.0	12.0	10.639647483825684	3.2943389415740967
1.0	88020000.0	88030000.0	14.0	13.007792472839355	3.8073782920837402
1.0	88040000.0	88050000.0	17.0	12.46076774597168	3.676623582839966
1.0	88050000.0	88060000.0	5.0	12.70701789855957	3.7197208404541016
1.0	88110000.0	88120000.0	23.0	12.21931266784668	3.5912086963653564
1.0	88130000.0	88140000.0	15.0	11.423190116882324	3.4310142993927
1.0	88160000.0	88170000.0	13.0	12.413219451904297	3.6666626930236816
1.0	88190000.0	88200000.0	10.0	10.430782318115234	3.197211265563965
1.0	88270000.0	88280000.0	6.0	8.97446346282959	2.9431004524230957
1.0	88280000.0	88290000.0	11.0	10.780881881713867	3.265768527984619
1.0	88320000.0	88330000.0	14.0	9.918038368225098	3.054302930831909
1.0	88420000.0	88430000.0	15.0	11.275019645690918	3.4226832389831543
1.0	88470000.0	88480000.0	11.0	10.85871696472168	3.308328151702881
1.0	88510000.0	88520000.0	9.0	12.02922534942627	3.617764949798584
1.0	88530000.0	88540000.0	14.0	12.630613327026367	3.688610792160034
1.0	88560000.0	88570000.0	20.0	11.864178657531738	3.5221190452575684
1.0	88590000.0	88600000.0	18.0	12.86921215057373	3.76603364944458
1.0	88630000.0	88640000.0	14.0	12.623047828674316	3.719052791595459
1.0	88640000.0	88650000.0	8.0	10.273776054382324	3.28778338432312
1.0	88660000.0	88670000.0	13.0	13.756948471069336	3.9283576011657715
1.0	88680000.0	88690000.0	14.0	13.636141777038574	3.9172005653381348
1.0	88700000.0	88710000.0	11.0	13.25311279296875	3.8680248260498047
1.0	88750000.0	88760000.0	18.0	14.233652114868164	4.068382263183594
1.0	88810000.0	88820000.0	7.0	9.494349479675293	3.2337279319763184
1.0	88820000.0	88830000.0	20.0	14.355728149414062	4.095048904418945
1.0	88830000.0	88840000.0	18.0	15.219579696655273	4.245423316955566
1.0	88840000.0	88850000.0	10.0	15.763395309448242	4.349700927734375
1.0	88880000.0	88890000.0	15.0	15.960858345031738	4.418177604675293
1.0	88900000.0	88910000.0	14.0	13.962176322937012	3.9771194458007812
1.0	88920000.0	88930000.0	10.0	11.793449401855469	3.544825792312622
1.0	89010000.0	89020000.0	11.0	11.862749099731445	3.5531764030456543
1.0	89020000.0	89030000.0	13.0	12.789209365844727	3.718545913696289
1.0	89040000.0	89050000.0	17.0	12.213179588317871	3.6367926597595215
1.0	89070000.0	89080000.0	13.0	9.474778175354004	2.979064464569092
1.0	89170000.0	89180000.0	6.0	5.0003981590271	1.8726627826690674
1.0	89300000.0	89310000.0	2.0	4.944012641906738	1.846073865890503
1.0	89330000.0	89340000.0	6.0	4.762905597686768	1.7899070978164673
1.0	89480000.0	89490000.0	2.0	5.102662086486816	1.8968417644500732
1.0	89590000.0	89600000.0	4.0	5.663819789886475	2.03157114982605
1.0	89940000.0	89950000.0	2.0	5.268227577209473	1.8445346355438232
1.0	89960000.0	89970000.0	2.0	4.435158729553223	1.6852937936782837
1.0	90000000.0	90010000.0	4.0	4.512734413146973	1.6965808868408203
1.0	90070000.0	90080000.0	4.0	5.0508341789245605	1.8116267919540405
1.0	90160000.0	90170000.0	4.0	5.218845367431641	1.8871119022369385
1.0	90190000.0	90200000.0	16.0	4.684751033782959	1.701607346534729
1.0	90220000.0	90230000.0	5.0	4.844857692718506	1.761419653892517
1.0	90310000.0	90320000.0	2.0	4.384183406829834	1.6982829570770264
1.0	90420000.0	90430000.0	5.0	4.511075019836426	1.6923205852508545
1.0	90470000.0	90480000.0	7.0	4.3618597984313965	1.7130008935928345
1.0	90480000.0	90490000.0	7.0	4.212738037109375	1.6869300603866577
1.0	90570000.0	90580000.0	9.0	8.724059104919434	2.7004401683807373
1.0	90600000.0	90610000.0	7.0	10.08165454864502	3.0882840156555176
1.0	90610000.0	90620000.0	7.0	10.1336669921875	3.139275312423706
1.0	90620000.0	90630000.0	13.0	9.147272109985352	2.8088650703430176
1.0	90670000.0	90680000.0	10.0	10.229004859924316	3.0960052013397217
1.0	90750000.0	90760000.0	11.0	10.272871017456055	3.1378238201141357
1.0	90760000.0	90770000.0	13.0	10.273382186889648	3.125492572784424
1.0	90770000.0	90780000.0	15.0	10.561171531677246	3.2144761085510254
1.0	90780000.0	90790000.0	7.0	10.331225395202637	3.1467010974884033
1.0	90790000.0	90800000.0	16.0	10.325525283813477	3.13801646232605
1.0	90850000.0	90860000.0	11.0	10.482694625854492	3.1595969200134277
1.0	90870000.0	90880000.0	8.0	11.178954124450684	3.3704771995544434
1.0	90920000.0	90930000.0	14.0	10.435713768005371	3.1858677864074707
1.0	90950000.0	90960000.0	12.0	11.750162124633789	3.492706298828125
1.0	91000000.0	91010000.0	7.0	12.03122329711914	3.544203281402588
1.0	91020000.0	91030000.0	11.0	9.272139549255371	3.021266222000122
1.0	91080000.0	91090000.0	8.0	13.72314453125	3.928647518157959
1.0	91090000.0	91100000.0	13.0	13.277837753295898	3.8243892192840576
1.0	91120000.0	91130000.0	14.0	13.6954345703125	3.935073137283325
1.0	91160000.0	91170000.0	11.0	11.147006034851074	3.4981415271759033
1.0	91220000.0	91230000.0	24.0	12.621991157531738	3.768333911895752
1.0	91320000.0	91330000.0	15.0	11.473531723022461	3.4438164234161377
1.0	91330000.0	91340000.0	11.0	10.897427558898926	3.3428807258605957
1.0	91360000.0	91370000.0	3.0	5.516955852508545	2.0202605724334717
1.0	91380000.0	91390000.0	1.0	5.234903812408447	1.955272912979126
1.0	91440000.0	91450000.0	7.0	5.227667331695557	1.9548559188842773
1.0	91480000.0	91490000.0	8.0	5.825646877288818	2.1534836292266846
1.0	91500000.0	91510000.0	17.0	11.060843467712402	3.5191128253936768
1.0	91520000.0	91530000.0	11.0	12.57976245880127	3.7940144538879395
1.0	91550000.0	91560000.0	16.0	13.117547988891602	3.8795082569122314
1.0	91560000.0	91570000.0	19.0	12.17947006225586	3.6917922496795654
1.0	91610000.0	91620000.0	11.0	13.56977367401123	3.9450130462646484
1.0	91660000.0	91670000.0	17.0	12.62037467956543	3.7126402854919434
1.0	91710000.0	91720000.0	6.0	9.613688468933105	3.149707078933716
1.0	91730000.0	91740000.0	15.0	10.585408210754395	3.2186989784240723
1.0	91840000.0	91850000.0	14.0	8.19367790222168	2.7094178199768066
1.0	91870000.0	91880000.0	7.0	12.267126083374023	3.7202744483947754
1.0	91900000.0	91910000.0	13.0	12.99763298034668	3.800678253173828
1.0	91940000.0	91950000.0	26.0	12.210000991821289	3.6127028465270996
1.0	91960000.0	91970000.0	8.0	10.047816276550293	3.150571346282959
1.0	92020000.0	92030000.0	9.0	10.814132690429688	3.387523651123047
1.0	92050000.0	92060000.0	9.0	9.968530654907227	3.0242202281951904
1.0	92090000.0	92100000.0	10.0	9.436259269714355	2.894631862640381
1.0	92120000.0	92130000.0	13.0	9.802580833435059	3.013489246368408
1.0	92150000.0	92160000.0	6.0	6.138176918029785	2.1426022052764893
1.0	92200000.0	92210000.0	6.0	6.276375770568848	2.175152540206909
1.0	92240000.0	92250000.0	8.0	5.865097999572754	2.025521755218506
1.0	92260000.0	92270000.0	8.0	6.070826530456543	2.1251838207244873
1.0	92350000.0	92360000.0	12.0	6.879866123199463	2.380525827407837
1.0	92370000.0	92380000.0	12.0	10.510042190551758	3.259622097015381
1.0	92420000.0	92430000.0	8.0	11.788743019104004	3.4997050762176514
1.0	92480000.0	92490000.0	11.0	11.186590194702148	3.378458023071289
1.0	92500000.0	92510000.0	15.0	8.791178703308105	2.797370195388794
1.0	92520000.0	92530000.0	9.0	8.087450981140137	2.559492826461792
1.0	92530000.0	92540000.0	13.0	8.980583190917969	2.7887492179870605
1.0	92630000.0	92640000.0	10.0	6.2073974609375	2.1757874488830566
1.0	92650000.0	92660000.0	8.0	7.080130100250244	2.370448350906372
1.0	92770000.0	92780000.0	7.0	4.944801330566406	1.8577715158462524
1.0	92900000.0	92910000.0	6.0	9.441895484924316	3.0084965229034424
1.0	92910000.0	92920000.0	12.0	8.913020133972168	2.8007259368896484
1.0	92950000.0	92960000.0	8.0	8.694429397583008	2.710564374923706
1.0	92990000.0	93000000.0	13.0	6.661243438720703	2.264982223510742
1.0	93070000.0	93080000.0	9.0	5.216345310211182	1.8830006122589111
1.0	93100000.0	93110000.0	5.0	5.558007717132568	1.9427509307861328
1.0	93120000.0	93130000.0	7.0	4.89162540435791	1.813754677772522
1.0	93190000.0	93200000.0	2.0	5.146824836730957	1.8826134204864502
1.0	93270000.0	93280000.0	10.0	5.693206310272217	1.9605076313018799
1.0	93310000.0	93320000.0	2.0	4.715416431427002	1.7806365489959717
1.0	93430000.0	93440000.0	6.0	5.571654796600342	1.9748989343643188
1.0	93530000.0	93540000.0	12.0	7.101163387298584	2.287045955657959
1.0	93540000.0	93550000.0	5.0	4.456230640411377	1.7173707485198975
1.0	93570000.0	93580000.0	6.0	4.34523868560791	1.6879600286483765
1.0	93610000.0	93620000.0	5.0	3.6680312156677246	1.5228551626205444
1.0	93670000.0	93680000.0	1.0	3.4422149658203125	1.4595474004745483
1.0	93710000.0	93720000.0	7.0	3.518587589263916	1.468123435974121
1.0	93740000.0	93750000.0	1.0	3.432147264480591	1.43985116481781
1.0	93770000.0	93780000.0	2.0	3.8891303539276123	1.5582077503204346
1.0	93840000.0	93850000.0	9.0	4.32658576965332	1.6327235698699951
1.0	94000000.0	94010000.0	1.0	3.613832473754883	1.4815791845321655
1.0	94020000.0	94030000.0	1.0	3.3602054119110107	1.442515254020691
1.0	94030000.0	94040000.0	3.0	3.3726680278778076	1.4603488445281982
1.0	94060000.0	94070000.0	2.0	3.8541126251220703	1.549663782119751
1.0	94110000.0	94120000.0	4.0	3.916149139404297	1.547827959060669
1.0	94180000.0	94190000.0	8.0	5.124159812927246	1.8140569925308228
1.0	94470000.0	94480000.0	6.0	6.363395690917969	2.094149112701416
1.0	94500000.0	94510000.0	3.0	6.647972106933594	2.1552340984344482
1.0	94520000.0	94530000.0	7.0	5.983082294464111	2.047722578048706
1.0	94590000.0	94600000.0	10.0	6.056697845458984	2.055964469909668
1.0	94610000.0	94620000.0	10.0	6.15823221206665	2.0436275005340576
1.0	94640000.0	94650000.0	6.0	5.02493953704834	1.8311649560928345
1.0	94650000.0	94660000.0	3.0	5.322365760803223	1.912757158279419
1.0	94790000.0	94800000.0	5.0	5.297577857971191	1.8526980876922607
1.0	94980000.0	94990000.0	2.0	3.9087212085723877	1.5715751647949219
1.0	95050000.0	95060000.0	7.0	3.8395400047302246	1.5035431385040283
1.0	95140000.0	95150000.0	6.0	3.613323211669922	1.4582277536392212
1.0	95160000.0	95170000.0	7.0	3.619619846343994	1.4672667980194092
1.0	95240000.0	95250000.0	4.0	3.4978232383728027	1.4387027025222778
1.0	95440000.0	95450000.0	2.0	4.81936502456665	1.7610242366790771
1.0	95520000.0	95530000.0	5.0	4.530490875244141	1.7082971334457397
1.0	95570000.0	95580000.0	14.0	6.949103355407715	2.2696385383605957
1.0	95590000.0	95600000.0	5.0	6.85342264175415	2.2202391624450684
1.0	95650000.0	95660000.0	9.0	6.2791428565979	2.072805881500244
1.0	95690000.0	95700000.0	3.0	5.802387237548828	1.992919683456421
1.0	95700000.0	95710000.0	3.0	4.372544288635254	1.7262777090072632
1.0	95710000.0	95720000.0	5.0	5.463199138641357	2.0084564685821533
1.0	95750000.0	95760000.0	7.0	6.539023399353027	2.2213997840881348
1.0	95790000.0	95800000.0	11.0	11.589143753051758	3.49554443359375
1.0	95810000.0	95820000.0	11.0	12.932519912719727	3.864041805267334
1.0	95820000.0	95830000.0	11.0	13.146392822265625	3.8767993450164795
1.0	95980000.0	95990000.0	15.0	15.783784866333008	4.338932991027832
1.0	96030000.0	96040000.0	22.0	16.535003662109375	4.4911699295043945
1.0	96040000.0	96050000.0	26.0	16.901004791259766	4.496890068054199
1.0	96050000.0	96060000.0	15.0	16.81728172302246	4.512066841125488
1.0	96090000.0	96100000.0	18.0	17.811538696289062	4.631203651428223
1.0	96120000.0	96130000.0	11.0	19.548397064208984	4.84381103515625
1.0	96160000.0	96170000.0	18.0	19.911266326904297	4.862095355987549
1.0	96190000.0	96200000.0	13.0	19.485002517700195	4.8287458419799805
1.0	96220000.0	96230000.0	20.0	22.008365631103516	5.066803932189941
1.0	96230000.0	96240000.0	17.0	19.200550079345703	4.824187755584717
1.0	96310000.0	96320000.0	25.0	22.037883758544922	5.063590049743652
1.0	96340000.0	96350000.0	25.0	21.76934242248535	5.034012794494629
1.0	96360000.0	96370000.0	16.0	18.476707458496094	4.784621238708496
1.0	96490000.0	96500000.0	8.0	18.500802993774414	4.734001636505127
1.0	96520000.0	96530000.0	11.0	10.635005950927734	3.464799404144287
1.0	96540000.0	96550000.0	10.0	17.404804229736328	4.6202168464660645
1.0	96600000.0	96610000.0	17.0	14.812576293945312	4.278322219848633
1.0	96620000.0	96630000.0	16.0	17.359012603759766	4.586564064025879
1.0	96730000.0	96740000.0	17.0	14.825162887573242	4.210003852844238
1.0	96800000.0	96810000.0	34.0	16.43939781188965	4.427955150604248
1.0	96810000.0	96820000.0	9.0	16.247589111328125	4.456770420074463
1.0	96860000.0	96870000.0	20.0	19.07384490966797	4.789401054382324
1.0	96870000.0	96880000.0	20.0	18.779794692993164	4.747580528259277
1.0	96920000.0	96930000.0	23.0	18.627904891967773	4.744370460510254
1.0	96930000.0	96940000.0	19.0	18.283519744873047	4.758893966674805
1.0	97020000.0	97030000.0	17.0	19.040420532226562	4.7888007164001465
1.0	97060000.0	97070000.0	20.0	19.0256290435791	4.804736614227295
1.0	97120000.0	97130000.0	21.0	16.36456871032715	4.460817813873291
1.0	97150000.0	97160000.0	12.0	15.294782638549805	4.272252559661865
1.0	97230000.0	97240000.0	3.0	6.451783657073975	2.3810887336730957
1.0	97270000.0	97280000.0	10.0	6.430985450744629	2.3692214488983154
1.0	97310000.0	97320000.0	9.0	14.133859634399414	4.176617622375488
1.0	97330000.0	97340000.0	20.0	16.389572143554688	4.526692867279053
1.0	97420000.0	97430000.0	20.0	17.9553165435791	4.685711860656738
1.0	97550000.0	97560000.0	13.0	14.786523818969727	4.160984039306641
1.0	97570000.0	97580000.0	14.0	11.244087219238281	3.4590659141540527
1.0	97650000.0	97660000.0	6.0	7.0919084548950195	2.4123213291168213
1.0	97870000.0	97880000.0	11.0	10.05799674987793	3.0911247730255127
1.0	98000000.0	98010000.0	11.0	9.720969200134277	3.011431932449341
1.0	98020000.0	98030000.0	9.0	9.577495574951172	3.044311046600342
1.0	98050000.0	98060000.0	17.0	8.114270210266113	2.7303733825683594
1.0	98080000.0	98090000.0	8.0	8.710658073425293	2.754408359527588
1.0	98090000.0	98100000.0	13.0	8.458009719848633	2.698976993560791
1.0	98120000.0	98130000.0	5.0	8.26168155670166	2.648939371109009
1.0	98290000.0	98300000.0	5.0	7.367204189300537	2.4344420433044434
1.0	98300000.0	98310000.0	4.0	8.087111473083496	2.583099365234375
1.0	98310000.0	98320000.0	12.0	8.436712265014648	2.717633008956909
1.0	98320000.0	98330000.0	7.0	7.807394504547119	2.587867259979248
1.0	98340000.0	98350000.0	10.0	7.8874688148498535	2.68095064163208
1.0	98460000.0	98470000.0	22.0	13.2615385055542	3.8636856079101562
1.0	98500000.0	98510000.0	17.0	14.63512897491455	4.150364875793457
1.0	98520000.0	98530000.0	14.0	15.44312572479248	4.297274589538574
1.0	98560000.0	98570000.0	17.0	16.384111404418945	4.41789436340332
1.0	98590000.0	98600000.0	16.0	15.860166549682617	4.331236362457275
1.0	98680000.0	98690000.0	11.0	17.19778060913086	4.577487945556641
1.0	98730000.0	98740000.0	18.0	17.969148635864258	4.644882678985596
1.0	98740000.0	98750000.0	20.0	16.889720916748047	4.556816577911377
1.0	98820000.0	98830000.0	18.0	16.523822784423828	4.4793596267700195
1.0	98860000.0	98870000.0	14.0	15.813186645507812	4.34260892868042
1.0	98890000.0	98900000.0	13.0	15.175138473510742	4.250321388244629
1.0	99040000.0	99050000.0	20.0	19.5305233001709	4.842745780944824
1.0	99070000.0	99080000.0	23.0	15.411405563354492	4.282132625579834
1.0	99100000.0	99110000.0	21.0	17.345500946044922	4.582009792327881
1.0	99200000.0	99210000.0	5.0	9.735257148742676	3.212130308151245
1.0	99220000.0	99230000.0	5.0	10.289758682250977	3.359105348587036
1.0	99230000.0	99240000.0	4.0	12.312240600585938	3.7527108192443848
1.0	99240000.0	99250000.0	19.0	15.371182441711426	4.333785057067871
1.0	99280000.0	99290000.0	17.0	17.426532745361328	4.62825870513916
1.0	99310000.0	99320000.0	26.0	18.488880157470703	4.726994514465332
1.0	99320000.0	99330000.0	21.0	17.489261627197266	4.600248336791992
1.0	99380000.0	99390000.0	20.0	18.2296085357666	4.744148254394531
1.0	99390000.0	99400000.0	22.0	19.157766342163086	4.828875541687012
1.0	99410000.0	99420000.0	12.0	21.1968994140625	4.985562324523926
1.0	99440000.0	99450000.0	20.0	19.95781707763672	4.888271331787109
1.0	99450000.0	99460000.0	16.0	17.6857852935791	4.750458240509033
1.0	99490000.0	99500000.0	21.0	19.38873291015625	4.89619255065918
1.0	99510000.0	99520000.0	20.0	22.71305274963379	5.086408615112305
1.0	99560000.0	99570000.0	17.0	19.239736557006836	4.829176902770996
1.0	99580000.0	99590000.0	17.0	20.76913833618164	4.938632011413574
1.0	99640000.0	99650000.0	15.0	15.9432373046875	4.484556674957275
1.0	99750000.0	99760000.0	22.0	17.353286743164062	4.567299842834473
1.0	99880000.0	99890000.0	18.0	15.196459770202637	4.217537879943848
1.0	99910000.0	99920000.0	14.0	13.174577713012695	3.810986280441284
1.0	100060000.0	100070000.0	7.0	7.891014099121094	2.5133728981018066
1.0	100090000.0	100100000.0	18.0	8.491734504699707	2.6997509002685547
1.0	100140000.0	100150000.0	2.0	5.648633003234863	1.9963573217391968
1.0	100160000.0	100170000.0	4.0	6.592632293701172	2.1461844444274902
1.0	100180000.0	100190000.0	3.0	5.1482133865356445	1.8897228240966797
1.0	100270000.0	100280000.0	9.0	6.2203874588012695	2.1440935134887695
1.0	100380000.0	100390000.0	5.0	4.809095859527588	1.8164851665496826
1.0	100400000.0	100410000.0	8.0	6.524735450744629	2.1445250511169434
1.0	100420000.0	100430000.0	7.0	6.437180995941162	2.128726005554199
1.0	100450000.0	100460000.0	4.0	4.765120029449463	1.7918154001235962
1.0	100510000.0	100520000.0	8.0	4.346882343292236	1.688781976699829
1.0	100590000.0	100600000.0	7.0	4.863430500030518	1.8194011449813843
1.0	100650000.0	100660000.0	4.0	4.1807780265808105	1.6329538822174072
1.0	100710000.0	100720000.0	10.0	5.226439952850342	1.9443782567977905
1.0	100720000.0	100730000.0	6.0	6.374830722808838	2.2400598526000977
1.0	100820000.0	100830000.0	9.0	5.258631706237793	1.9483352899551392
1.0	100880000.0	100890000.0	6.0	4.999327182769775	1.8384945392608643
1.0	100910000.0	100920000.0	3.0	5.285014629364014	1.8939567804336548
1.0	101070000.0	101080000.0	12.0	9.455888748168945	2.979236125946045
1.0	101080000.0	101090000.0	14.0	10.686775207519531	3.2250466346740723
1.0	101160000.0	101170000.0	9.0	12.02388858795166	3.5467052459716797
1.0	101200000.0	101210000.0	8.0	11.693639755249023	3.5394489765167236
1.0	101220000.0	101230000.0	13.0	13.292333602905273	3.836048126220703
1.0	101260000.0	101270000.0	14.0	12.340391159057617	3.6327357292175293
1.0	101290000.0	101300000.0	19.0	10.617517471313477	3.2189736366271973
1.0	101300000.0	101310000.0	13.0	12.174732208251953	3.5908215045928955
1.0	101350000.0	101360000.0	4.0	6.03080940246582	2.1593942642211914
1.0	101370000.0	101380000.0	2.0	5.183359146118164	1.9257781505584717
1.0	101460000.0	101470000.0	2.0	4.015737056732178	1.599969506263733
1.0	101570000.0	101580000.0	9.0	10.273776054382324	3.2019882202148438
1.0	101590000.0	101600000.0	10.0	13.015446662902832	3.8839104175567627
1.0	101600000.0	101610000.0	13.0	10.005864143371582	3.2372241020202637
1.0	101820000.0	101830000.0	26.0	20.416736602783203	4.923824787139893
1.0	101830000.0	101840000.0	18.0	20.660640716552734	4.9509406089782715
1.0	101840000.0	101850000.0	14.0	19.742935180664062	4.849028587341309
1.0	101880000.0	101890000.0	18.0	21.628246307373047	5.011116981506348
1.0	102030000.0	102040000.0	19.0	21.07851219177246	5.021210670471191
1.0	102040000.0	102050000.0	27.0	23.0501708984375	5.11681604385376
1.0	102070000.0	102080000.0	16.0	22.751819610595703	5.091813564300537
1.0	102120000.0	102130000.0	24.0	27.198938369750977	5.322545051574707
1.0	102130000.0	102140000.0	19.0	23.04841423034668	5.160358428955078
1.0	102150000.0	102160000.0	31.0	22.419326782226562	5.082601070404053
1.0	102220000.0	102230000.0	21.0	21.808429718017578	5.054755210876465
1.0	102230000.0	102240000.0	14.0	22.14752960205078	5.0872483253479
1.0	102270000.0	102280000.0	25.0	19.671850204467773	4.919344425201416
1.0	102300000.0	102310000.0	27.0	23.382986068725586	5.126576900482178
1.0	102350000.0	102360000.0	24.0	20.96918296813965	5.069316387176514
1.0	102360000.0	102370000.0	20.0	22.51665687561035	5.0959882736206055
1.0	102400000.0	102410000.0	29.0	23.876535415649414	5.165445327758789
1.0	102420000.0	102430000.0	24.0	22.89908218383789	5.124034404754639
1.0	102430000.0	102440000.0	24.0	24.21889877319336	5.186227798461914
1.0	102460000.0	102470000.0	20.0	24.8403377532959	5.267925262451172
1.0	102470000.0	102480000.0	36.0	25.1680850982666	5.251875877380371
1.0	102480000.0	102490000.0	19.0	26.400798797607422	5.350747108459473
1.0	102550000.0	102560000.0	35.0	27.366870880126953	5.336801052093506
1.0	102560000.0	102570000.0	33.0	26.64748764038086	5.322772026062012
1.0	102580000.0	102590000.0	24.0	25.636608123779297	5.298556327819824
1.0	102700000.0	102710000.0	32.0	24.50353240966797	5.233750343322754
1.0	102770000.0	102780000.0	22.0	22.84776496887207	5.371548652648926
1.0	102810000.0	102820000.0	29.0	27.885950088500977	5.389092445373535
1.0	102930000.0	102940000.0	23.0	27.353113174438477	5.422184944152832
1.0	102940000.0	102950000.0	29.0	25.331350326538086	5.398676872253418
1.0	102990000.0	103000000.0	27.0	28.74239730834961	5.407475471496582
1.0	103070000.0	103080000.0	25.0	28.8961124420166	5.421412467956543
1.0	103220000.0	103230000.0	25.0	26.78839111328125	5.356699466705322
1.0	103300000.0	103310000.0	30.0	29.526220321655273	5.425387859344482
1.0	103330000.0	103340000.0	34.0	28.420995712280273	5.377060413360596
1.0	103350000.0	103360000.0	22.0	25.382434844970703	5.252379417419434
1.0	103380000.0	103390000.0	25.0	23.586612701416016	5.224965572357178
1.0	103450000.0	103460000.0	22.0	23.210262298583984	5.123555660247803
1.0	103560000.0	103570000.0	24.0	20.402252197265625	4.9393792152404785
1.0	103610000.0	103620000.0	20.0	23.848220825195312	5.165397644042969
1.0	103670000.0	103680000.0	16.0	22.912708282470703	5.146255970001221
1.0	103700000.0	103710000.0	30.0	22.388208389282227	5.067126274108887
1.0	103710000.0	103720000.0	32.0	17.260892868041992	4.618582725524902
1.0	103720000.0	103730000.0	18.0	16.007339477539062	4.45538330078125
1.0	103730000.0	103740000.0	27.0	20.61471939086914	5.01662015914917
1.0	103760000.0	103770000.0	33.0	19.858566284179688	4.911771297454834
1.0	104080000.0	104090000.0	7.0	4.397978782653809	1.7566754817962646
1.0	104120000.0	104130000.0	11.0	5.702847480773926	2.001771926879883
1.0	104310000.0	104320000.0	18.0	15.676899909973145	4.512004375457764
1.0	104330000.0	104340000.0	13.0	19.57996368408203	5.037580966949463
1.0	104500000.0	104510000.0	31.0	29.091638565063477	5.41093111038208
1.0	104690000.0	104700000.0	23.0	31.713781356811523	5.5893940925598145
1.0	104790000.0	104800000.0	31.0	33.15260314941406	5.6331915855407715
1.0	104840000.0	104850000.0	45.0	33.966766357421875	5.670357704162598
1.0	104970000.0	104980000.0	29.0	30.51776123046875	5.5278143882751465
1.0	105000000.0	105010000.0	49.0	41.71644973754883	6.4026994705200195
1.0	105020000.0	105030000.0	37.0	28.167221069335938	5.466122627258301
1.0	105050000.0	105060000.0	36.0	33.97735595703125	5.718197822570801
1.0	105090000.0	105100000.0	34.0	36.44094467163086	5.865197658538818
1.0	105120000.0	105130000.0	36.0	39.985591888427734	6.283804416656494
1.0	105190000.0	105200000.0	32.0	25.567541122436523	5.393670082092285
1.0	105230000.0	105240000.0	29.0	30.25510597229004	5.496525764465332
1.0	105300000.0	105310000.0	39.0	25.2620849609375	5.260247230529785
1.0	105380000.0	105390000.0	17.0	17.34379768371582	4.838134765625
1.0	105400000.0	105410000.0	34.0	29.339818954467773	5.430351257324219
1.0	105460000.0	105470000.0	26.0	27.610443115234375	5.36372709274292
1.0	105520000.0	105530000.0	24.0	28.38543701171875	5.400419235229492
1.0	105570000.0	105580000.0	34.0	26.540695190429688	5.357985496520996
1.0	105580000.0	105590000.0	29.0	28.44150161743164	5.380406379699707
1.0	105600000.0	105610000.0	34.0	30.239322662353516	5.446644306182861
1.0	105620000.0	105630000.0	21.0	23.688579559326172	5.274105548858643
1.0	105690000.0	105700000.0	10.0	27.236827850341797	5.366929531097412
1.0	105710000.0	105720000.0	24.0	26.138050079345703	5.338437080383301
1.0	105740000.0	105750000.0	31.0	33.80461502075195	5.662587642669678
1.0	105830000.0	105840000.0	38.0	28.701313018798828	5.441682815551758
1.0	105850000.0	105860000.0	34.0	27.311931610107422	5.462830543518066
1.0	105920000.0	105930000.0	35.0	35.365631103515625	5.781072616577148
1.0	105970000.0	105980000.0	25.0	31.528223037719727	5.57379150390625
1.0	106050000.0	106060000.0	27.0	24.926414489746094	5.350798606872559
1.0	106060000.0	106070000.0	37.0	33.65998458862305	5.637537479400635
1.0	106090000.0	106100000.0	29.0	27.984798431396484	5.378617763519287
1.0	106120000.0	106130000.0	23.0	22.818517684936523	5.29762077331543
1.0	106220000.0	106230000.0	30.0	28.039403915405273	5.397146701812744
1.0	106270000.0	106280000.0	20.0	22.54422378540039	5.224527835845947
1.0	106280000.0	106290000.0	26.0	27.192340850830078	5.344480037689209
1.0	106310000.0	106320000.0	21.0	24.940650939941406	5.297542095184326
1.0	106500000.0	106510000.0	29.0	27.838863372802734	5.420842170715332
1.0	106510000.0	106520000.0	35.0	29.375823974609375	5.497585773468018
1.0	106520000.0	106530000.0	37.0	32.60114669799805	5.57531213760376
1.0	106550000.0	106560000.0	38.0	27.20479393005371	5.363510608673096
1.0	106660000.0	106670000.0	30.0	30.948062896728516	5.508698463439941
1.0	106680000.0	106690000.0	32.0	27.3585147857666	5.345200061798096
1.0	106690000.0	106700000.0	36.0	29.718830108642578	5.421649932861328
1.0	106770000.0	106780000.0	17.0	28.757532119750977	5.4045610427856445
1.0	106800000.0	106810000.0	22.0	26.994396209716797	5.322484016418457
1.0	106840000.0	106850000.0	24.0	25.945560455322266	5.315014839172363
1.0	106880000.0	106890000.0	26.0	25.114896774291992	5.255204200744629
1.0	106990000.0	107000000.0	19.0	24.76044464111328	5.228075981140137
1.0	107000000.0	107010000.0	24.0	23.914993286132812	5.19540548324585
1.0	107070000.0	107080000.0	24.0	20.689655303955078	4.967437744140625
1.0	107100000.0	107110000.0	16.0	21.41267967224121	5.016592979431152
1.0	107110000.0	107120000.0	22.0	22.84347152709961	5.098237037658691
1.0	107130000.0	107140000.0	20.0	24.558170318603516	5.234464645385742
1.0	107140000.0	107150000.0	16.0	19.493066787719727	4.877798080444336
1.0	107220000.0	107230000.0	22.0	20.63248634338379	4.972785949707031
1.0	107270000.0	107280000.0	15.0	18.731365203857422	4.78963565826416
1.0	107380000.0	107390000.0	19.0	20.400375366210938	4.9229736328125
1.0	107400000.0	107410000.0	24.0	19.36444091796875	4.845663070678711
1.0	107480000.0	107490000.0	26.0	18.06183433532715	4.672833442687988
1.0	107500000.0	107510000.0	17.0	16.96111297607422	4.51901388168335
1.0	107550000.0	107560000.0	20.0	17.387481689453125	4.604628086090088
1.0	107690000.0	107700000.0	18.0	14.076475143432617	4.1232171058654785
1.0	107750000.0	107760000.0	14.0	17.62135124206543	4.605142116546631
1.0	107820000.0	107830000.0	15.0	14.537261962890625	4.166291236877441
1.0	107840000.0	107850000.0	15.0	17.507333755493164	4.608649253845215
1.0	107860000.0	107870000.0	20.0	16.897109985351562	4.513188362121582
1.0	107880000.0	107890000.0	19.0	16.084381103515625	4.367531776428223
1.0	107910000.0	107920000.0	19.0	15.596647262573242	4.347776889801025
1.0	107990000.0	108000000.0	16.0	15.594949722290039	4.378252983093262
1.0	108060000.0	108070000.0	14.0	11.095224380493164	3.499267578125
1.0	108180000.0	108190000.0	6.0	7.0046491622924805	2.4562675952911377
1.0	108220000.0	108230000.0	6.0	6.3731560707092285	2.2861924171447754
1.0	108250000.0	108260000.0	13.0	10.161222457885742	3.1622977256774902
1.0	108310000.0	108320000.0	17.0	9.711214065551758	3.0906741619110107
1.0	108390000.0	108400000.0	12.0	13.467269897460938	3.916851043701172
1.0	108430000.0	108440000.0	13.0	13.24024772644043	3.8861567974090576
1.0	108460000.0	108470000.0	12.0	13.132596015930176	3.8688056468963623
1.0	108500000.0	108510000.0	8.0	12.652416229248047	3.7871086597442627
1.0	108510000.0	108520000.0	13.0	13.70927906036377	3.9636058807373047
1.0	108540000.0	108550000.0	21.0	12.949464797973633	3.8409557342529297
1.0	108580000.0	108590000.0	13.0	11.890992164611816	3.6149191856384277
1.0	108630000.0	108640000.0	19.0	11.719590187072754	3.509951114654541
1.0	108670000.0	108680000.0	8.0	5.454380989074707	2.008072853088379
1.0	108730000.0	108740000.0	2.0	3.8527374267578125	1.5615320205688477
[truncated: 47,568 more rows]
