# Supplementary material for: Genome-wide mapping of somatic mutation rates uncovers drivers of cancer
Source: Nat Biotechnol. 2022 Jun 20;40(11):1634–43. doi: 10.1038/s41587-022-01353-8 (PMC9646522; doi:10.1038/s41587-022-01353-8)
Supplement: Supplementary file 4 — Regions and model predictions for each fold of each cancer for which a deep learning model was trained. Regions that were filtered are also listed along with their respective model predictions. [file 41587_2022_1353_MOESM4_ESM.zip › kfold_results/Lung_tumors/fold_1.txt]

CHROM	START	END	Y_TRUE	Y_PRED	STD
1.0	880000.0	890000.0	5.0	4.746641635894775	2.2560060024261475
1.0	890000.0	900000.0	5.0	4.8446807861328125	2.056288957595825
1.0	910000.0	920000.0	8.0	6.426238059997559	2.5555267333984375
1.0	950000.0	960000.0	7.0	5.768510341644287	2.1753830909729004
1.0	1000000.0	1010000.0	6.0	5.043059825897217	1.9628565311431885
1.0	1030000.0	1040000.0	3.0	5.747791767120361	2.286123752593994
1.0	1040000.0	1050000.0	5.0	5.830074310302734	2.222127914428711
1.0	1090000.0	1100000.0	5.0	6.829465389251709	2.8967056274414062
1.0	1120000.0	1130000.0	6.0	7.994194030761719	2.9474940299987793
1.0	1150000.0	1160000.0	3.0	5.168301582336426	2.1735177040100098
1.0	1210000.0	1220000.0	7.0	6.162274360656738	2.3903698921203613
1.0	1240000.0	1250000.0	6.0	4.85477352142334	2.181696891784668
1.0	1370000.0	1380000.0	10.0	5.129486083984375	2.2786712646484375
1.0	1560000.0	1570000.0	1.0	5.103601455688477	1.9698604345321655
1.0	1590000.0	1600000.0	3.0	4.675564765930176	1.8175146579742432
1.0	1600000.0	1610000.0	8.0	4.063872814178467	1.5694023370742798
1.0	1610000.0	1620000.0	6.0	4.127231121063232	1.6798769235610962
1.0	1720000.0	1730000.0	7.0	3.4962668418884277	1.624380111694336
1.0	1760000.0	1770000.0	6.0	4.389925479888916	1.7450320720672607
1.0	1800000.0	1810000.0	5.0	4.819541931152344	1.905063271522522
1.0	1840000.0	1850000.0	4.0	7.557618141174316	2.917661666870117
1.0	1900000.0	1910000.0	10.0	8.39082145690918	3.037383556365967
1.0	2030000.0	2040000.0	3.0	5.133525848388672	1.8917019367218018
1.0	2080000.0	2090000.0	6.0	4.359325885772705	1.647376298904419
1.0	2120000.0	2130000.0	4.0	4.639191627502441	1.8178602457046509
1.0	2130000.0	2140000.0	6.0	5.009578227996826	1.9754798412322998
1.0	2140000.0	2150000.0	5.0	5.558509349822998	2.441922664642334
1.0	2210000.0	2220000.0	5.0	3.740666151046753	1.6577503681182861
1.0	2220000.0	2230000.0	3.0	4.34732723236084	1.7744505405426025
1.0	2250000.0	2260000.0	5.0	6.134394645690918	2.570542812347412
1.0	2290000.0	2300000.0	2.0	4.017961502075195	1.8390899896621704
1.0	2310000.0	2320000.0	7.0	4.485625267028809	1.9182054996490479
1.0	2390000.0	2400000.0	9.0	5.6126790046691895	2.2691657543182373
1.0	2460000.0	2470000.0	5.0	6.256439208984375	2.3070578575134277
1.0	2490000.0	2500000.0	5.0	5.0999250411987305	1.9707272052764893
1.0	2520000.0	2530000.0	9.0	7.082798957824707	2.627981185913086
1.0	2690000.0	2700000.0	5.0	8.386791229248047	3.079373359680176
1.0	2700000.0	2710000.0	10.0	10.88306713104248	3.4704723358154297
1.0	2720000.0	2730000.0	5.0	13.499259948730469	3.871962070465088
1.0	2750000.0	2760000.0	7.0	12.64004135131836	3.7483971118927
1.0	2770000.0	2780000.0	18.0	13.770225524902344	3.921800136566162
1.0	2800000.0	2810000.0	14.0	14.703083992004395	4.045488357543945
1.0	2810000.0	2820000.0	22.0	15.97468376159668	4.213212013244629
1.0	2830000.0	2840000.0	15.0	16.286624908447266	4.250679969787598
1.0	2870000.0	2880000.0	14.0	17.055410385131836	4.344048976898193
1.0	2940000.0	2950000.0	14.0	14.34998607635498	3.995715618133545
1.0	2950000.0	2960000.0	19.0	12.509137153625488	3.7378501892089844
1.0	2960000.0	2970000.0	10.0	12.100961685180664	3.6808173656463623
1.0	2980000.0	2990000.0	8.0	9.105781555175781	3.1539530754089355
1.0	3020000.0	3030000.0	7.0	9.227821350097656	3.201995849609375
1.0	3070000.0	3080000.0	6.0	6.734988212585449	2.5506300926208496
1.0	3100000.0	3110000.0	5.0	7.42052698135376	2.8399109840393066
1.0	3140000.0	3150000.0	13.0	6.519290924072266	2.4937191009521484
1.0	3180000.0	3190000.0	14.0	8.698423385620117	3.081514835357666
1.0	3240000.0	3250000.0	8.0	8.50989818572998	3.074683666229248
1.0	3300000.0	3310000.0	6.0	6.953960418701172	2.640399694442749
1.0	3320000.0	3330000.0	9.0	6.472790718078613	2.40313982963562
1.0	3330000.0	3340000.0	8.0	6.755942344665527	2.524670124053955
1.0	3340000.0	3350000.0	9.0	5.984694957733154	2.2606327533721924
1.0	3360000.0	3370000.0	9.0	7.59210205078125	2.8833208084106445
1.0	3410000.0	3420000.0	3.0	5.407543182373047	2.0510010719299316
1.0	3420000.0	3430000.0	6.0	5.296599388122559	2.0421786308288574
1.0	3490000.0	3500000.0	5.0	6.180108070373535	2.60564923286438
1.0	3520000.0	3530000.0	2.0	5.951457500457764	2.5656890869140625
1.0	3530000.0	3540000.0	9.0	5.299910545349121	2.2789485454559326
1.0	3560000.0	3570000.0	4.0	4.467184543609619	1.6891543865203857
1.0	3590000.0	3600000.0	6.0	6.213898181915283	2.633089065551758
1.0	3600000.0	3610000.0	10.0	5.470393180847168	2.3018598556518555
1.0	3730000.0	3740000.0	2.0	4.781244277954102	1.8541513681411743
1.0	3820000.0	3830000.0	16.0	4.325046062469482	2.2331557273864746
1.0	4030000.0	4040000.0	10.0	10.369288444519043	3.386545181274414
1.0	4050000.0	4060000.0	15.0	11.46072769165039	3.570983409881592
1.0	4070000.0	4080000.0	15.0	11.606255531311035	3.609581708908081
1.0	4120000.0	4130000.0	18.0	13.350677490234375	3.869978427886963
1.0	4270000.0	4280000.0	16.0	14.321800231933594	3.9994235038757324
1.0	4390000.0	4400000.0	15.0	16.865188598632812	4.313506126403809
1.0	4410000.0	4420000.0	14.0	17.223417282104492	4.365797996520996
1.0	4420000.0	4430000.0	23.0	17.199981689453125	4.3602986335754395
1.0	4520000.0	4530000.0	18.0	19.40829086303711	4.593055725097656
1.0	4590000.0	4600000.0	12.0	17.690563201904297	4.412074089050293
1.0	4600000.0	4610000.0	14.0	17.83131980895996	4.428176403045654
1.0	4610000.0	4620000.0	23.0	17.55512809753418	4.39691162109375
1.0	4660000.0	4670000.0	13.0	17.14166831970215	4.3584723472595215
1.0	4700000.0	4710000.0	12.0	15.345861434936523	4.144399166107178
1.0	4850000.0	4860000.0	20.0	15.853715896606445	4.19806432723999
1.0	4990000.0	5000000.0	18.0	17.298236846923828	4.378443717956543
1.0	5000000.0	5010000.0	15.0	18.1684627532959	4.462397575378418
1.0	5010000.0	5020000.0	20.0	17.736961364746094	4.416259288787842
1.0	5090000.0	5100000.0	16.0	16.9422607421875	4.323826313018799
1.0	5110000.0	5120000.0	10.0	15.117111206054688	4.11745023727417
1.0	5140000.0	5150000.0	18.0	15.9102201461792	4.193601131439209
1.0	5260000.0	5270000.0	15.0	16.004840850830078	4.213693141937256
1.0	5450000.0	5460000.0	14.0	16.314062118530273	4.259504318237305
1.0	5490000.0	5500000.0	19.0	15.517849922180176	4.1562604904174805
1.0	5530000.0	5540000.0	17.0	13.93449878692627	3.951819658279419
1.0	5550000.0	5560000.0	15.0	12.716111183166504	3.780242919921875
1.0	5640000.0	5650000.0	10.0	11.336430549621582	3.540254592895508
1.0	5660000.0	5670000.0	12.0	9.500249862670898	3.281248092651367
1.0	5690000.0	5700000.0	16.0	11.043866157531738	3.506392240524292
1.0	5740000.0	5750000.0	8.0	12.731548309326172	3.7674617767333984
1.0	5790000.0	5800000.0	13.0	12.710268020629883	3.7756996154785156
1.0	5820000.0	5830000.0	26.0	12.899617195129395	3.788895845413208
1.0	5880000.0	5890000.0	9.0	11.320137023925781	3.5632147789001465
1.0	6030000.0	6040000.0	5.0	4.788073539733887	1.821262001991272
1.0	6040000.0	6050000.0	2.0	4.7577385902404785	1.7795493602752686
1.0	6100000.0	6110000.0	9.0	5.491329193115234	2.1435599327087402
1.0	6110000.0	6120000.0	4.0	6.108540058135986	2.4024815559387207
1.0	6160000.0	6170000.0	11.0	7.321608066558838	2.8489246368408203
1.0	6190000.0	6200000.0	8.0	8.155298233032227	2.9409162998199463
1.0	6210000.0	6220000.0	12.0	8.142938613891602	2.9735195636749268
1.0	6240000.0	6250000.0	4.0	5.423884868621826	2.061551809310913
1.0	6320000.0	6330000.0	7.0	7.3495774269104	2.863093614578247
1.0	6440000.0	6450000.0	7.0	5.835671424865723	2.257110357284546
1.0	6680000.0	6690000.0	6.0	4.607321739196777	1.8408199548721313
1.0	6690000.0	6700000.0	1.0	4.429184913635254	1.8858550786972046
1.0	6760000.0	6770000.0	7.0	7.566277503967285	2.9258384704589844
1.0	6800000.0	6810000.0	12.0	6.829344749450684	2.742713212966919
1.0	6810000.0	6820000.0	6.0	7.9956841468811035	2.959207534790039
1.0	6830000.0	6840000.0	5.0	7.678786277770996	2.890958309173584
1.0	6910000.0	6920000.0	3.0	5.231114864349365	1.9002153873443604
1.0	6980000.0	6990000.0	6.0	7.2622389793396	2.810001850128174
1.0	7040000.0	7050000.0	8.0	8.419023513793945	3.0229692459106445
1.0	7080000.0	7090000.0	8.0	9.088257789611816	3.16666579246521
1.0	7120000.0	7130000.0	12.0	9.694149017333984	3.2718424797058105
1.0	7130000.0	7140000.0	8.0	8.93657398223877	3.1588590145111084
1.0	7190000.0	7200000.0	3.0	9.747007369995117	3.3044135570526123
1.0	7330000.0	7340000.0	6.0	9.788902282714844	3.3092379570007324
1.0	7350000.0	7360000.0	8.0	8.144492149353027	3.006908893585205
1.0	7420000.0	7430000.0	11.0	10.167043685913086	3.308760404586792
1.0	7450000.0	7460000.0	7.0	9.214838981628418	3.18991756439209
1.0	7490000.0	7500000.0	7.0	10.430974006652832	3.3888683319091797
1.0	7530000.0	7540000.0	12.0	8.959373474121094	3.142043352127075
1.0	7550000.0	7560000.0	5.0	7.825325012207031	2.9597184658050537
1.0	7670000.0	7680000.0	8.0	8.876513481140137	3.106154680252075
1.0	7760000.0	7770000.0	8.0	5.270410537719727	2.0497443675994873
1.0	7860000.0	7870000.0	2.0	4.204833984375	1.6910594701766968
1.0	7900000.0	7910000.0	2.0	4.707697868347168	1.8273403644561768
1.0	7990000.0	8000000.0	4.0	6.356055736541748	2.634375810623169
1.0	8010000.0	8020000.0	1.0	6.54238748550415	2.565035581588745
1.0	8150000.0	8160000.0	3.0	4.608922481536865	2.0385794639587402
1.0	8180000.0	8190000.0	5.0	5.595180511474609	2.453791856765747
1.0	8190000.0	8200000.0	4.0	6.0120849609375	2.553611993789673
1.0	8200000.0	8210000.0	6.0	6.132515907287598	2.5685477256774902
1.0	8240000.0	8250000.0	6.0	5.899389743804932	2.5639452934265137
1.0	8270000.0	8280000.0	3.0	5.5888519287109375	2.208644390106201
1.0	8350000.0	8360000.0	4.0	6.824366569519043	2.7211251258850098
1.0	8370000.0	8380000.0	2.0	5.338659286499023	2.1925435066223145
1.0	8380000.0	8390000.0	3.0	6.072689056396484	2.575563907623291
1.0	8420000.0	8430000.0	4.0	3.823031187057495	1.7582918405532837
1.0	8430000.0	8440000.0	2.0	4.309335231781006	1.6495592594146729
1.0	8440000.0	8450000.0	7.0	4.16363000869751	1.6955515146255493
1.0	8460000.0	8470000.0	4.0	4.10274600982666	1.6747595071792603
1.0	8470000.0	8480000.0	6.0	3.6317176818847656	1.5921905040740967
1.0	8540000.0	8550000.0	3.0	4.282332420349121	1.7534315586090088
1.0	8610000.0	8620000.0	4.0	4.239091873168945	1.72649347782135
1.0	8640000.0	8650000.0	5.0	4.252079486846924	1.9455839395523071
1.0	8650000.0	8660000.0	2.0	4.473544120788574	1.787545919418335
1.0	8690000.0	8700000.0	4.0	4.235903263092041	1.9262611865997314
1.0	8730000.0	8740000.0	3.0	4.116311550140381	1.6445000171661377
1.0	8900000.0	8910000.0	4.0	6.633688449859619	2.7074222564697266
1.0	8980000.0	8990000.0	8.0	9.150705337524414	3.132024049758911
1.0	8990000.0	9000000.0	3.0	8.674543380737305	3.078763961791992
1.0	9070000.0	9080000.0	8.0	8.30992317199707	2.994166851043701
1.0	9120000.0	9130000.0	6.0	5.191307067871094	2.1384313106536865
1.0	9140000.0	9150000.0	4.0	4.888148307800293	2.2566146850585938
1.0	9150000.0	9160000.0	5.0	5.549561500549316	2.4551608562469482
1.0	9160000.0	9170000.0	5.0	4.308196067810059	1.6830217838287354
1.0	9180000.0	9190000.0	4.0	4.6054368019104	1.850358247756958
1.0	9190000.0	9200000.0	6.0	5.538224697113037	2.5008742809295654
1.0	9230000.0	9240000.0	2.0	4.263745307922363	1.739678978919983
1.0	9250000.0	9260000.0	4.0	5.272444725036621	2.429816722869873
1.0	9260000.0	9270000.0	8.0	6.568241119384766	2.6703743934631348
1.0	9380000.0	9390000.0	6.0	5.682382583618164	2.173020362854004
1.0	9390000.0	9400000.0	7.0	6.139592170715332	2.4149298667907715
1.0	9410000.0	9420000.0	12.0	5.442652702331543	2.0034265518188477
1.0	9420000.0	9430000.0	3.0	5.611071586608887	2.0699782371520996
1.0	9440000.0	9450000.0	7.0	8.77722454071045	3.1047637462615967
1.0	9470000.0	9480000.0	3.0	7.554666996002197	2.920353412628174
1.0	9480000.0	9490000.0	8.0	8.762100219726562	3.119765520095825
1.0	9490000.0	9500000.0	18.0	6.514998435974121	2.599648952484131
1.0	9510000.0	9520000.0	7.0	7.44100284576416	2.8675224781036377
1.0	9550000.0	9560000.0	5.0	7.63851261138916	2.8988466262817383
1.0	9710000.0	9720000.0	7.0	6.854983329772949	2.7174763679504395
1.0	9720000.0	9730000.0	6.0	7.072732448577881	2.7739417552948
1.0	9770000.0	9780000.0	3.0	5.6163411140441895	2.2855801582336426
1.0	9780000.0	9790000.0	6.0	4.815736770629883	1.891164779663086
1.0	9810000.0	9820000.0	7.0	4.298818111419678	1.7147891521453857
1.0	9850000.0	9860000.0	4.0	4.917572021484375	1.8975305557250977
1.0	9910000.0	9920000.0	6.0	4.460129737854004	1.7476552724838257
1.0	9920000.0	9930000.0	4.0	4.28818416595459	1.7183837890625
1.0	9980000.0	9990000.0	1.0	4.853461265563965	1.91765558719635
1.0	9990000.0	10000000.0	3.0	4.257707118988037	1.7076771259307861
1.0	10000000.0	10010000.0	4.0	5.053445339202881	1.824710488319397
1.0	10030000.0	10040000.0	6.0	4.475626468658447	1.7631362676620483
1.0	10290000.0	10300000.0	6.0	4.571559429168701	1.8172773122787476
1.0	10300000.0	10310000.0	5.0	4.630205154418945	1.9282249212265015
1.0	10330000.0	10340000.0	5.0	4.17061710357666	1.6932443380355835
1.0	10360000.0	10370000.0	3.0	3.9515140056610107	1.635432243347168
1.0	10370000.0	10380000.0	4.0	4.358945369720459	1.8558944463729858
1.0	10420000.0	10430000.0	11.0	4.164265155792236	1.6926416158676147
1.0	10500000.0	10510000.0	2.0	4.54988956451416	1.835034966468811
1.0	10530000.0	10540000.0	3.0	4.877256870269775	1.899194359779358
1.0	10660000.0	10670000.0	2.0	4.282622337341309	1.7316553592681885
1.0	10680000.0	10690000.0	6.0	4.408740997314453	1.761926293373108
1.0	10710000.0	10720000.0	5.0	4.148873329162598	1.707731008529663
1.0	10780000.0	10790000.0	8.0	4.351426124572754	1.6202971935272217
1.0	10800000.0	10810000.0	1.0	4.836577415466309	1.822034239768982
1.0	10810000.0	10820000.0	4.0	4.947189807891846	1.908942461013794
1.0	10830000.0	10840000.0	3.0	5.022910118103027	1.937780737876892
1.0	10850000.0	10860000.0	10.0	4.600917339324951	1.890692949295044
1.0	10920000.0	10930000.0	7.0	5.813758850097656	2.3099989891052246
1.0	10980000.0	10990000.0	4.0	7.592861175537109	2.880521774291992
1.0	11020000.0	11030000.0	4.0	6.492215633392334	2.567286252975464
1.0	11030000.0	11040000.0	6.0	6.491610050201416	2.570430040359497
1.0	11080000.0	11090000.0	3.0	4.369633674621582	2.0111021995544434
1.0	11120000.0	11130000.0	6.0	4.311331748962402	1.8358585834503174
1.0	11150000.0	11160000.0	4.0	3.935614824295044	1.7117559909820557
1.0	11210000.0	11220000.0	7.0	3.826662540435791	1.5906438827514648
1.0	11230000.0	11240000.0	3.0	3.8787930011749268	1.6482417583465576
1.0	11300000.0	11310000.0	2.0	4.243933200836182	1.8001501560211182
1.0	11310000.0	11320000.0	3.0	4.952296257019043	2.2696454524993896
1.0	11340000.0	11350000.0	5.0	5.184365749359131	1.9669758081436157
1.0	11360000.0	11370000.0	7.0	8.095200538635254	2.9868807792663574
1.0	11370000.0	11380000.0	5.0	7.293243408203125	2.8322582244873047
1.0	11410000.0	11420000.0	14.0	10.005905151367188	3.3036751747131348
1.0	11420000.0	11430000.0	7.0	9.75792121887207	3.281418561935425
1.0	11440000.0	11450000.0	10.0	10.421839714050293	3.400238037109375
1.0	11470000.0	11480000.0	12.0	12.043481826782227	3.6544547080993652
1.0	11680000.0	11690000.0	9.0	10.560637474060059	3.423105239868164
1.0	11690000.0	11700000.0	9.0	11.098257064819336	3.513580799102783
1.0	11710000.0	11720000.0	6.0	6.41426944732666	2.349231243133545
1.0	11740000.0	11750000.0	11.0	8.8795804977417	3.1507863998413086
1.0	11800000.0	11810000.0	16.0	5.562443733215332	2.097470283508301
1.0	11840000.0	11850000.0	9.0	6.670629978179932	2.4673595428466797
1.0	12030000.0	12040000.0	10.0	5.089463233947754	1.8947490453720093
1.0	12070000.0	12080000.0	2.0	4.6084675788879395	1.9573094844818115
1.0	12110000.0	12120000.0	7.0	8.228090286254883	3.002711296081543
1.0	12200000.0	12210000.0	7.0	7.5662641525268555	2.8924007415771484
1.0	12320000.0	12330000.0	5.0	3.578382968902588	1.6122487783432007
1.0	12340000.0	12350000.0	3.0	3.8743560314178467	1.471768856048584
1.0	12380000.0	12390000.0	7.0	3.588977336883545	1.540728211402893
1.0	12410000.0	12420000.0	4.0	3.8755221366882324	1.6671488285064697
1.0	12520000.0	12530000.0	3.0	4.028029441833496	1.645263433456421
1.0	12540000.0	12550000.0	7.0	3.9025566577911377	1.6170657873153687
1.0	12550000.0	12560000.0	5.0	4.0504350662231445	1.6663694381713867
1.0	12560000.0	12570000.0	2.0	4.182371139526367	1.7142326831817627
1.0	12670000.0	12680000.0	5.0	4.211297512054443	1.5463078022003174
1.0	12820000.0	12830000.0	12.0	9.271402359008789	3.1884970664978027
1.0	13810000.0	13820000.0	12.0	7.993943691253662	2.929849147796631
1.0	13900000.0	13910000.0	5.0	8.97236442565918	3.1487858295440674
1.0	14050000.0	14060000.0	4.0	5.7882513999938965	2.404920816421509
1.0	14110000.0	14120000.0	3.0	4.465039253234863	1.7595065832138062
1.0	14150000.0	14160000.0	5.0	4.5612030029296875	1.8338022232055664
1.0	14270000.0	14280000.0	5.0	6.593614101409912	2.6556708812713623
1.0	14290000.0	14300000.0	4.0	7.251373291015625	2.7819466590881348
1.0	14380000.0	14390000.0	14.0	7.003363132476807	2.71515154838562
1.0	14420000.0	14430000.0	5.0	7.011305332183838	2.731640338897705
1.0	14450000.0	14460000.0	8.0	7.492144584655762	2.803086757659912
1.0	14500000.0	14510000.0	3.0	7.562860012054443	2.8691298961639404
1.0	14520000.0	14530000.0	6.0	8.000450134277344	2.9136199951171875
1.0	14530000.0	14540000.0	10.0	7.543403625488281	2.8201816082000732
1.0	14540000.0	14550000.0	6.0	7.77807092666626	2.8763437271118164
1.0	14580000.0	14590000.0	9.0	7.120297431945801	2.793510675430298
1.0	14590000.0	14600000.0	7.0	7.816492557525635	2.8930201530456543
1.0	14610000.0	14620000.0	9.0	7.320425987243652	2.832859516143799
1.0	14690000.0	14700000.0	5.0	7.73372745513916	2.8500900268554688
1.0	14750000.0	14760000.0	8.0	7.598198890686035	2.8439130783081055
1.0	14930000.0	14940000.0	4.0	7.230267524719238	2.8038382530212402
1.0	14980000.0	14990000.0	13.0	7.1386260986328125	2.7887306213378906
1.0	14990000.0	15000000.0	10.0	7.612007141113281	2.8458447456359863
1.0	15020000.0	15030000.0	7.0	7.111993312835693	2.762765407562256
1.0	15050000.0	15060000.0	2.0	7.369225978851318	2.8489978313446045
1.0	15190000.0	15200000.0	8.0	7.121885776519775	2.7610061168670654
1.0	15280000.0	15290000.0	3.0	4.882972240447998	1.8507925271987915
1.0	15380000.0	15390000.0	1.0	4.2934041023254395	1.7470115423202515
1.0	15430000.0	15440000.0	5.0	4.699370384216309	2.2934041023254395
1.0	15440000.0	15450000.0	2.0	4.894451141357422	2.3279354572296143
1.0	15520000.0	15530000.0	9.0	5.085334777832031	1.9637691974639893
1.0	15570000.0	15580000.0	9.0	6.025473117828369	2.6005542278289795
1.0	15670000.0	15680000.0	3.0	6.170909881591797	2.384126901626587
1.0	15690000.0	15700000.0	8.0	7.397281646728516	2.8421621322631836
1.0	15830000.0	15840000.0	3.0	4.762640953063965	1.8603918552398682
1.0	15880000.0	15890000.0	8.0	4.46420431137085	1.7718302011489868
1.0	15920000.0	15930000.0	3.0	5.528022766113281	2.3489253520965576
1.0	15930000.0	15940000.0	5.0	6.211300849914551	2.651008129119873
1.0	16020000.0	16030000.0	8.0	4.1765546798706055	1.7018775939941406
1.0	16030000.0	16040000.0	3.0	4.330731391906738	1.736646294593811
1.0	16070000.0	16080000.0	3.0	6.904585838317871	2.7355501651763916
1.0	16100000.0	16110000.0	3.0	4.140284538269043	1.682965636253357
1.0	16120000.0	16130000.0	2.0	4.495265483856201	1.8365005254745483
1.0	16350000.0	16360000.0	3.0	6.32863712310791	2.6411173343658447
1.0	16700000.0	16710000.0	5.0	4.213911533355713	1.688848853111267
1.0	16730000.0	16740000.0	4.0	7.469696998596191	2.8293354511260986
1.0	16750000.0	16760000.0	4.0	7.613751411437988	2.87105393409729
1.0	17020000.0	17030000.0	19.0	7.142330169677734	2.8189549446105957
1.0	17280000.0	17290000.0	2.0	5.318410873413086	1.9521032571792603
1.0	17310000.0	17320000.0	5.0	5.0295915603637695	1.907628059387207
1.0	17400000.0	17410000.0	5.0	6.1511125564575195	2.392854928970337
1.0	17460000.0	17470000.0	5.0	8.456846237182617	3.064868211746216
1.0	17540000.0	17550000.0	11.0	9.628287315368652	3.26890230178833
1.0	17570000.0	17580000.0	14.0	8.974106788635254	3.1431453227996826
1.0	17600000.0	17610000.0	5.0	8.195489883422852	3.01444149017334
1.0	17610000.0	17620000.0	9.0	8.174972534179688	3.0070960521698
1.0	17740000.0	17750000.0	3.0	4.517634868621826	1.9938526153564453
1.0	17830000.0	17840000.0	7.0	6.854888916015625	2.733618974685669
1.0	17840000.0	17850000.0	7.0	5.297165870666504	2.07919979095459
1.0	17970000.0	17980000.0	7.0	5.0027899742126465	1.918805718421936
1.0	18000000.0	18010000.0	6.0	5.420462608337402	2.0385661125183105
1.0	18120000.0	18130000.0	9.0	10.771430969238281	3.470830202102661
1.0	18200000.0	18210000.0	10.0	11.464869499206543	3.577855348587036
1.0	18230000.0	18240000.0	14.0	10.582143783569336	3.4435181617736816
1.0	18240000.0	18250000.0	13.0	11.75312328338623	3.622530460357666
1.0	18250000.0	18260000.0	6.0	12.611096382141113	3.7548508644104004
1.0	18260000.0	18270000.0	7.0	10.779319763183594	3.4811339378356934
1.0	18290000.0	18300000.0	14.0	12.277231216430664	3.693425416946411
1.0	18330000.0	18340000.0	11.0	12.638769149780273	3.760641574859619
1.0	18350000.0	18360000.0	12.0	12.244770050048828	3.703115463256836
1.0	18460000.0	18470000.0	8.0	11.78823184967041	3.6586155891418457
1.0	18490000.0	18500000.0	7.0	12.585970878601074	3.764146327972412
1.0	18570000.0	18580000.0	16.0	14.023210525512695	3.954807996749878
1.0	18590000.0	18600000.0	9.0	14.280858039855957	3.997976779937744
1.0	18700000.0	18710000.0	15.0	13.379022598266602	3.8561816215515137
1.0	18750000.0	18760000.0	14.0	10.960186958312988	3.4942352771759033
1.0	18770000.0	18780000.0	16.0	10.901969909667969	3.4790215492248535
1.0	18810000.0	18820000.0	11.0	8.987142562866211	3.1877894401550293
1.0	18840000.0	18850000.0	6.0	9.848027229309082	3.3085720539093018
1.0	18850000.0	18860000.0	8.0	9.435148239135742	3.2347469329833984
1.0	18860000.0	18870000.0	9.0	9.343046188354492	3.2196953296661377
1.0	18870000.0	18880000.0	8.0	10.060422897338867	3.3446362018585205
1.0	18880000.0	18890000.0	5.0	8.288812637329102	2.963465452194214
1.0	18940000.0	18950000.0	11.0	9.745505332946777	3.291208267211914
1.0	19060000.0	19070000.0	11.0	10.435661315917969	3.40608286857605
1.0	19080000.0	19090000.0	10.0	10.892982482910156	3.4707741737365723
1.0	19160000.0	19170000.0	5.0	9.441468238830566	3.2111620903015137
1.0	19190000.0	19200000.0	3.0	7.395259857177734	2.7705395221710205
1.0	19200000.0	19210000.0	10.0	5.35577392578125	2.0108680725097656
1.0	19230000.0	19240000.0	4.0	4.69863224029541	2.023003101348877
1.0	19280000.0	19290000.0	7.0	5.563902378082275	2.2193872928619385
1.0	19290000.0	19300000.0	5.0	6.423609733581543	2.6375794410705566
1.0	19370000.0	19380000.0	5.0	4.9710516929626465	2.3717103004455566
1.0	19470000.0	19480000.0	1.0	6.967164039611816	3.063368082046509
1.0	19570000.0	19580000.0	5.0	4.589550971984863	1.8092752695083618
1.0	19580000.0	19590000.0	4.0	4.068112373352051	1.8167470693588257
1.0	19740000.0	19750000.0	2.0	3.9534695148468018	1.5032211542129517
1.0	19750000.0	19760000.0	3.0	4.15778112411499	1.5287443399429321
1.0	19770000.0	19780000.0	6.0	4.2507219314575195	1.840510606765747
1.0	19880000.0	19890000.0	5.0	6.948981285095215	2.73577618598938
1.0	19900000.0	19910000.0	5.0	7.120417594909668	2.782433271408081
1.0	19940000.0	19950000.0	0.0	4.0619378089904785	1.6537128686904907
1.0	19960000.0	19970000.0	3.0	4.944781303405762	2.110062599182129
1.0	20040000.0	20050000.0	5.0	4.3790178298950195	1.8302446603775024
1.0	20100000.0	20110000.0	3.0	4.919214725494385	1.8970224857330322
1.0	20130000.0	20140000.0	7.0	6.210458278656006	2.621366024017334
1.0	20150000.0	20160000.0	10.0	7.562969207763672	2.8599884510040283
1.0	20180000.0	20190000.0	10.0	8.524003982543945	3.0480194091796875
1.0	20220000.0	20230000.0	1.0	5.37009334564209	2.05924916267395
1.0	20250000.0	20260000.0	13.0	9.358027458190918	3.205571413040161
1.0	20260000.0	20270000.0	9.0	10.513261795043945	3.403832197189331
1.0	20390000.0	20400000.0	9.0	10.016010284423828	3.3321337699890137
1.0	20430000.0	20440000.0	3.0	10.116917610168457	3.3576912879943848
1.0	20630000.0	20640000.0	9.0	12.048189163208008	3.666224956512451
1.0	20660000.0	20670000.0	10.0	12.122304916381836	3.686964511871338
1.0	20680000.0	20690000.0	16.0	10.246532440185547	3.2823071479797363
1.0	20700000.0	20710000.0	12.0	11.668365478515625	3.6129937171936035
1.0	20710000.0	20720000.0	10.0	12.262248039245605	3.6975417137145996
1.0	20750000.0	20760000.0	17.0	11.249311447143555	3.5430824756622314
1.0	20820000.0	20830000.0	7.0	5.990147590637207	2.5983662605285645
1.0	20850000.0	20860000.0	6.0	10.901448249816895	3.479433059692383
1.0	20870000.0	20880000.0	12.0	9.12519359588623	3.1629934310913086
1.0	20900000.0	20910000.0	11.0	9.090539932250977	3.1579999923706055
1.0	20950000.0	20960000.0	7.0	8.680957794189453	3.0940308570861816
1.0	20980000.0	20990000.0	3.0	4.82909631729126	2.121663808822632
1.0	21030000.0	21040000.0	8.0	7.485677242279053	2.8503146171569824
1.0	21110000.0	21120000.0	1.0	6.286587715148926	2.3408737182617188
1.0	21370000.0	21380000.0	5.0	3.9777920246124268	1.6398814916610718
1.0	21550000.0	21560000.0	6.0	4.603997707366943	1.8126494884490967
1.0	21650000.0	21660000.0	2.0	4.801271438598633	1.776045799255371
1.0	21680000.0	21690000.0	5.0	6.753230094909668	2.702526330947876
1.0	21720000.0	21730000.0	9.0	6.034143924713135	2.5626800060272217
1.0	21730000.0	21740000.0	5.0	6.374388694763184	2.6332497596740723
1.0	21810000.0	21820000.0	4.0	4.637848854064941	2.091566562652588
1.0	21880000.0	21890000.0	8.0	4.333271026611328	2.1788570880889893
1.0	21910000.0	21920000.0	1.0	5.148433685302734	2.3852312564849854
1.0	21950000.0	21960000.0	3.0	3.8271279335021973	1.6663596630096436
1.0	22000000.0	22010000.0	2.0	3.647738218307495	1.5571558475494385
1.0	22030000.0	22040000.0	2.0	3.977982759475708	1.636672019958496
1.0	22040000.0	22050000.0	1.0	3.751206159591675	1.6302204132080078
1.0	22210000.0	22220000.0	2.0	4.278839588165283	1.6986116170883179
1.0	22250000.0	22260000.0	3.0	4.745230197906494	1.9126226902008057
1.0	22260000.0	22270000.0	2.0	4.695403099060059	2.042048215866089
1.0	22360000.0	22370000.0	1.0	5.420815467834473	2.4727396965026855
1.0	22370000.0	22380000.0	3.0	5.811077117919922	2.3185877799987793
1.0	22400000.0	22410000.0	4.0	4.130505561828613	1.762075424194336
1.0	22560000.0	22570000.0	1.0	4.992840766906738	2.1947898864746094
1.0	22600000.0	22610000.0	2.0	6.128825664520264	2.592557668685913
1.0	22620000.0	22630000.0	0.0	6.045706272125244	2.581143856048584
1.0	22710000.0	22720000.0	6.0	7.207391262054443	2.8030924797058105
1.0	22760000.0	22770000.0	4.0	6.31696891784668	2.6188483238220215
1.0	22780000.0	22790000.0	2.0	4.674110412597656	1.788020133972168
1.0	22820000.0	22830000.0	3.0	4.869076728820801	1.877311110496521
1.0	22840000.0	22850000.0	7.0	4.433656215667725	2.0540108680725098
1.0	22860000.0	22870000.0	2.0	5.4724626541137695	2.2391815185546875
1.0	22870000.0	22880000.0	7.0	6.687938690185547	2.7053427696228027
1.0	22910000.0	22920000.0	8.0	7.964991569519043	2.929884672164917
1.0	22950000.0	22960000.0	5.0	7.222182273864746	2.80479097366333
1.0	22990000.0	23000000.0	7.0	7.293216705322266	2.8175454139709473
1.0	23000000.0	23010000.0	6.0	7.179575443267822	2.8017966747283936
1.0	23020000.0	23030000.0	6.0	8.132025718688965	2.9828083515167236
1.0	23200000.0	23210000.0	7.0	5.852473735809326	2.365377426147461
1.0	23220000.0	23230000.0	3.0	6.851837158203125	2.7208142280578613
1.0	23270000.0	23280000.0	10.0	6.37124490737915	2.6249337196350098
1.0	23410000.0	23420000.0	3.0	3.60506010055542	1.4549003839492798
1.0	23430000.0	23440000.0	2.0	3.6974449157714844	1.5787811279296875
1.0	23550000.0	23560000.0	10.0	7.223947048187256	2.8025450706481934
1.0	23660000.0	23670000.0	5.0	4.235180854797363	1.7049766778945923
1.0	23710000.0	23720000.0	3.0	4.331515789031982	1.937992811203003
1.0	23810000.0	23820000.0	1.0	6.098834991455078	2.6104214191436768
1.0	23830000.0	23840000.0	3.0	4.43905782699585	1.7789232730865479
1.0	23850000.0	23860000.0	2.0	5.454153537750244	2.255152940750122
1.0	23940000.0	23950000.0	6.0	6.205850601196289	2.6128616333007812
1.0	24100000.0	24110000.0	4.0	4.484811305999756	1.6576387882232666
1.0	24110000.0	24120000.0	2.0	3.9737141132354736	1.813711166381836
1.0	24120000.0	24130000.0	5.0	4.448695182800293	1.8365259170532227
1.0	24150000.0	24160000.0	7.0	5.944313049316406	2.6037633419036865
1.0	24180000.0	24190000.0	2.0	4.096707344055176	1.6710355281829834
1.0	24190000.0	24200000.0	6.0	4.103899955749512	1.7145618200302124
1.0	24270000.0	24280000.0	0.0	4.384353160858154	2.2294609546661377
1.0	24300000.0	24310000.0	0.0	3.89018177986145	1.7284965515136719
1.0	24370000.0	24380000.0	5.0	4.475072860717773	2.2611727714538574
1.0	24580000.0	24590000.0	8.0	7.734482765197754	2.899749279022217
1.0	24610000.0	24620000.0	4.0	5.551512241363525	2.1609530448913574
1.0	24660000.0	24670000.0	5.0	4.736128807067871	2.321532964706421
1.0	24690000.0	24700000.0	3.0	3.9320900440216064	1.6269586086273193
1.0	24800000.0	24810000.0	12.0	3.9980270862579346	2.1776840686798096
1.0	24830000.0	24840000.0	1.0	4.791676044464111	2.3260083198547363
1.0	24950000.0	24960000.0	11.0	7.030586242675781	2.7590928077697754
1.0	25000000.0	25010000.0	7.0	4.634957790374756	1.8144185543060303
1.0	25010000.0	25020000.0	9.0	6.225072860717773	2.641009569168091
1.0	25020000.0	25030000.0	6.0	6.867785453796387	2.749053716659546
1.0	25030000.0	25040000.0	10.0	6.036250114440918	2.6079046726226807
1.0	25110000.0	25120000.0	0.0	4.4028449058532715	1.7956724166870117
1.0	25120000.0	25130000.0	2.0	4.341064453125	1.6739155054092407
1.0	25160000.0	25170000.0	1.0	4.0315446853637695	1.651302695274353
1.0	25230000.0	25240000.0	12.0	6.645719051361084	2.715245246887207
1.0	25290000.0	25300000.0	13.0	8.547586441040039	3.0560925006866455
1.0	25370000.0	25380000.0	5.0	10.091253280639648	3.3373115062713623
1.0	25420000.0	25430000.0	8.0	9.8403902053833	3.285125255584717
1.0	25470000.0	25480000.0	11.0	8.326601028442383	3.020479202270508
1.0	25510000.0	25520000.0	7.0	7.825545310974121	2.9286935329437256
1.0	25550000.0	25560000.0	6.0	4.876064300537109	2.00654935836792
1.0	25760000.0	25770000.0	3.0	3.916970729827881	1.6139392852783203
1.0	25770000.0	25780000.0	9.0	4.030592918395996	1.619028091430664
1.0	25840000.0	25850000.0	5.0	6.021626949310303	2.539926767349243
1.0	25890000.0	25900000.0	5.0	3.6891891956329346	1.857580542564392
1.0	25940000.0	25950000.0	2.0	5.505685329437256	2.4785964488983154
1.0	25990000.0	26000000.0	5.0	4.63720703125	2.29006028175354
1.0	26070000.0	26080000.0	7.0	4.217990398406982	1.761243224143982
1.0	26110000.0	26120000.0	3.0	4.359656810760498	1.9053500890731812
1.0	26120000.0	26130000.0	6.0	4.249324798583984	1.7086760997772217
1.0	26170000.0	26180000.0	7.0	5.621855735778809	2.481886625289917
1.0	26220000.0	26230000.0	5.0	4.224080562591553	1.7747284173965454
1.0	26270000.0	26280000.0	6.0	7.557807922363281	2.855922222137451
1.0	26290000.0	26300000.0	2.0	4.551229953765869	1.7861130237579346
1.0	26310000.0	26320000.0	6.0	4.780336856842041	1.8656460046768188
1.0	26360000.0	26370000.0	4.0	5.830620765686035	2.3200905323028564
1.0	26370000.0	26380000.0	7.0	6.650708198547363	2.6737027168273926
1.0	26410000.0	26420000.0	9.0	6.823552131652832	2.7231385707855225
1.0	26430000.0	26440000.0	4.0	6.031263828277588	2.356476306915283
1.0	26490000.0	26500000.0	3.0	5.5892229080200195	2.136934280395508
1.0	26590000.0	26600000.0	2.0	4.143730163574219	1.6859982013702393
1.0	26630000.0	26640000.0	6.0	6.6674394607543945	2.5392322540283203
1.0	26700000.0	26710000.0	7.0	7.999260902404785	2.948972225189209
1.0	26780000.0	26790000.0	7.0	4.836568355560303	1.8726489543914795
1.0	26790000.0	26800000.0	4.0	4.429947853088379	1.927564024925232
1.0	27110000.0	27120000.0	4.0	4.539467811584473	1.7418413162231445
1.0	27170000.0	27180000.0	4.0	4.896962642669678	2.3941307067871094
1.0	27210000.0	27220000.0	4.0	3.9404377937316895	1.8153667449951172
1.0	27250000.0	27260000.0	11.0	3.940176486968994	1.6212100982666016
1.0	27280000.0	27290000.0	3.0	4.674050331115723	1.9330581426620483
1.0	27340000.0	27350000.0	9.0	6.220329284667969	2.602100372314453
1.0	27520000.0	27530000.0	5.0	6.447877407073975	2.661264419555664
1.0	27560000.0	27570000.0	3.0	4.71503210067749	1.855776071548462
1.0	27580000.0	27590000.0	1.0	4.638344764709473	1.831131935119629
1.0	27650000.0	27660000.0	3.0	3.345350980758667	1.2934651374816895
1.0	27680000.0	27690000.0	6.0	3.6466801166534424	1.5642828941345215
1.0	27690000.0	27700000.0	3.0	3.761991024017334	1.589996099472046
1.0	27730000.0	27740000.0	3.0	4.159994602203369	1.8766794204711914
1.0	27740000.0	27750000.0	3.0	4.012503147125244	1.845812201499939
1.0	27870000.0	27880000.0	2.0	3.8261160850524902	1.807124376296997
1.0	27910000.0	27920000.0	3.0	4.190299034118652	1.736522912979126
1.0	27990000.0	28000000.0	2.0	4.929125785827637	1.7731068134307861
1.0	28010000.0	28020000.0	2.0	7.133073329925537	2.782064199447632
1.0	28060000.0	28070000.0	4.0	4.644955158233643	1.7734779119491577
1.0	28120000.0	28130000.0	2.0	4.464751243591309	1.7668037414550781
1.0	28150000.0	28160000.0	4.0	4.5575127601623535	1.7893794775009155
1.0	28170000.0	28180000.0	3.0	4.272085666656494	2.0009121894836426
1.0	28210000.0	28220000.0	3.0	4.5870680809021	1.837674856185913
1.0	28260000.0	28270000.0	4.0	4.1473164558410645	1.6881182193756104
1.0	28290000.0	28300000.0	3.0	3.8356995582580566	1.5986415147781372
1.0	28300000.0	28310000.0	3.0	3.8190104961395264	1.5926733016967773
1.0	28350000.0	28360000.0	1.0	4.102465629577637	1.6619799137115479
1.0	28370000.0	28380000.0	10.0	3.8615403175354004	1.6022943258285522
1.0	28380000.0	28390000.0	6.0	3.9226531982421875	1.6202242374420166
1.0	28440000.0	28450000.0	6.0	7.582613468170166	2.8520355224609375
1.0	28460000.0	28470000.0	2.0	7.083631992340088	2.7704882621765137
1.0	28660000.0	28670000.0	7.0	4.573134422302246	2.041172981262207
1.0	28720000.0	28730000.0	6.0	3.9600226879119873	1.6233774423599243
1.0	28780000.0	28790000.0	2.0	3.8292479515075684	1.6005592346191406
1.0	28930000.0	28940000.0	5.0	4.162116050720215	1.6926746368408203
1.0	29020000.0	29030000.0	1.0	4.660102844238281	1.823831558227539
1.0	29080000.0	29090000.0	3.0	4.470446586608887	1.7493253946304321
1.0	29140000.0	29150000.0	12.0	7.414475917816162	2.8337626457214355
1.0	29150000.0	29160000.0	6.0	7.953436374664307	2.943873643875122
1.0	29180000.0	29190000.0	9.0	6.541071891784668	2.6939048767089844
1.0	29190000.0	29200000.0	10.0	6.6863813400268555	2.6927475929260254
1.0	29240000.0	29250000.0	3.0	5.405257701873779	2.1345391273498535
1.0	29270000.0	29280000.0	5.0	4.794105052947998	2.0885860919952393
1.0	29310000.0	29320000.0	2.0	4.202345848083496	1.7248923778533936
1.0	29320000.0	29330000.0	5.0	4.099613189697266	1.6179910898208618
1.0	29420000.0	29430000.0	1.0	4.292819976806641	1.7101150751113892
1.0	29480000.0	29490000.0	3.0	4.062593936920166	1.8942384719848633
1.0	29570000.0	29580000.0	4.0	4.9846062660217285	2.3761487007141113
1.0	29590000.0	29600000.0	4.0	5.278590679168701	2.140425682067871
1.0	29610000.0	29620000.0	5.0	5.619619369506836	2.2301852703094482
1.0	29620000.0	29630000.0	6.0	5.428813934326172	2.1317875385284424
1.0	29640000.0	29650000.0	4.0	5.867255210876465	2.231489658355713
1.0	29670000.0	29680000.0	13.0	7.696830749511719	2.8896915912628174
1.0	29710000.0	29720000.0	9.0	8.22343635559082	3.0183167457580566
1.0	29720000.0	29730000.0	5.0	8.343513488769531	3.027322292327881
1.0	29740000.0	29750000.0	5.0	9.157872200012207	3.1903953552246094
1.0	29820000.0	29830000.0	4.0	7.710587978363037	2.873723268508911
1.0	30030000.0	30040000.0	6.0	7.682792663574219	2.811253786087036
1.0	30050000.0	30060000.0	15.0	7.4224395751953125	2.8288700580596924
1.0	30080000.0	30090000.0	11.0	9.294548034667969	3.1928722858428955
1.0	30100000.0	30110000.0	4.0	11.752466201782227	3.6115527153015137
1.0	30120000.0	30130000.0	17.0	11.521233558654785	3.5797476768493652
1.0	30180000.0	30190000.0	9.0	12.195344924926758	3.697493076324463
1.0	30210000.0	30220000.0	14.0	13.093862533569336	3.817507266998291
1.0	30220000.0	30230000.0	10.0	12.830243110656738	3.7815346717834473
1.0	30250000.0	30260000.0	12.0	13.384541511535645	3.8661398887634277
1.0	30310000.0	30320000.0	13.0	13.333444595336914	3.855091094970703
1.0	30330000.0	30340000.0	12.0	13.82628059387207	3.9232547283172607
1.0	30350000.0	30360000.0	15.0	13.895606994628906	3.9372992515563965
1.0	30370000.0	30380000.0	12.0	12.733381271362305	3.7930328845977783
1.0	30400000.0	30410000.0	9.0	14.276647567749023	3.992701768875122
1.0	30540000.0	30550000.0	8.0	13.684473991394043	3.9119648933410645
1.0	30590000.0	30600000.0	16.0	12.938615798950195	3.796844005584717
1.0	30640000.0	30650000.0	6.0	12.973132133483887	3.815671443939209
1.0	30720000.0	30730000.0	16.0	11.973129272460938	3.668391704559326
1.0	30740000.0	30750000.0	16.0	12.356030464172363	3.7123427391052246
1.0	30790000.0	30800000.0	6.0	12.411803245544434	3.73132061958313
1.0	30810000.0	30820000.0	11.0	11.338249206542969	3.563748598098755
1.0	30840000.0	30850000.0	11.0	11.38916015625	3.5637714862823486
1.0	30960000.0	30970000.0	15.0	10.202798843383789	3.373218536376953
1.0	30980000.0	30990000.0	14.0	9.88172721862793	3.3113396167755127
1.0	31010000.0	31020000.0	7.0	11.6693115234375	3.600498676300049
1.0	31040000.0	31050000.0	6.0	10.144193649291992	3.3659489154815674
1.0	31190000.0	31200000.0	3.0	8.794071197509766	3.1500840187072754
1.0	31240000.0	31250000.0	15.0	9.417536735534668	3.2379860877990723
1.0	31340000.0	31350000.0	4.0	6.9067535400390625	2.6036009788513184
1.0	31350000.0	31360000.0	5.0	6.118264198303223	2.505131721496582
1.0	31370000.0	31380000.0	5.0	5.079247951507568	2.0159294605255127
1.0	31460000.0	31470000.0	4.0	3.9661991596221924	1.5112510919570923
1.0	31750000.0	31760000.0	3.0	3.975940227508545	1.6001369953155518
1.0	31810000.0	31820000.0	2.0	4.1603803634643555	1.6805168390274048
1.0	31830000.0	31840000.0	2.0	4.253493785858154	1.707848310470581
1.0	31980000.0	31990000.0	3.0	7.317269325256348	2.8280792236328125
1.0	31990000.0	32000000.0	13.0	6.729901313781738	2.7387278079986572
1.0	32070000.0	32080000.0	5.0	8.226999282836914	2.989285707473755
1.0	32110000.0	32120000.0	4.0	6.046214580535889	2.4004926681518555
1.0	32130000.0	32140000.0	7.0	5.164696216583252	1.9968101978302002
1.0	32140000.0	32150000.0	9.0	5.325131416320801	2.2783870697021484
1.0	32170000.0	32180000.0	11.0	5.71005916595459	2.295541286468506
1.0	32230000.0	32240000.0	2.0	6.088135242462158	2.6178598403930664
1.0	32270000.0	32280000.0	4.0	7.286787509918213	2.8123350143432617
1.0	32430000.0	32440000.0	11.0	7.077279567718506	2.7766807079315186
1.0	32450000.0	32460000.0	3.0	6.748551368713379	2.703735828399658
1.0	32550000.0	32560000.0	10.0	4.4725728034973145	1.7709808349609375
1.0	32610000.0	32620000.0	9.0	4.800414085388184	1.892385482788086
1.0	32630000.0	32640000.0	4.0	4.7561140060424805	2.260686159133911
1.0	32690000.0	32700000.0	1.0	4.40530252456665	1.905038833618164
1.0	32710000.0	32720000.0	7.0	7.641913414001465	2.9033384323120117
1.0	32740000.0	32750000.0	8.0	7.308193206787109	2.8378682136535645
1.0	32770000.0	32780000.0	4.0	4.69838809967041	1.8240671157836914
1.0	32810000.0	32820000.0	6.0	7.342935085296631	2.6684069633483887
1.0	32820000.0	32830000.0	4.0	5.44985294342041	2.051924705505371
1.0	32840000.0	32850000.0	3.0	4.512845993041992	2.00791597366333
1.0	33010000.0	33020000.0	7.0	5.246100425720215	2.0988471508026123
1.0	33040000.0	33050000.0	3.0	4.870565891265869	2.0680184364318848
1.0	33050000.0	33060000.0	2.0	4.6523942947387695	1.9152520895004272
1.0	33070000.0	33080000.0	2.0	5.144464015960693	2.103145122528076
1.0	33120000.0	33130000.0	2.0	3.9372501373291016	1.810063362121582
1.0	33130000.0	33140000.0	3.0	4.123344421386719	2.025219202041626
1.0	33140000.0	33150000.0	2.0	4.230422019958496	2.0309834480285645
1.0	33150000.0	33160000.0	2.0	3.6819472312927246	1.5908782482147217
1.0	33320000.0	33330000.0	3.0	3.801326036453247	1.5833361148834229
1.0	33350000.0	33360000.0	4.0	5.394834041595459	2.4649806022644043
1.0	33360000.0	33370000.0	7.0	4.700428485870361	1.9991918802261353
1.0	33410000.0	33420000.0	2.0	3.6681792736053467	1.6945409774780273
1.0	33440000.0	33450000.0	5.0	5.254685878753662	2.2063095569610596
1.0	33490000.0	33500000.0	0.0	3.7607853412628174	1.624463677406311
1.0	33510000.0	33520000.0	4.0	4.218951225280762	1.7974742650985718
1.0	33540000.0	33550000.0	4.0	5.1304216384887695	2.1627228260040283
1.0	33560000.0	33570000.0	2.0	4.63117790222168	2.0006237030029297
1.0	33610000.0	33620000.0	4.0	4.177491188049316	1.6172984838485718
1.0	33630000.0	33640000.0	5.0	4.600797176361084	1.9718042612075806
1.0	33650000.0	33660000.0	6.0	5.9115705490112305	2.535170316696167
1.0	33680000.0	33690000.0	4.0	5.180563926696777	2.37361216545105
1.0	33730000.0	33740000.0	3.0	4.423784255981445	1.7644813060760498
1.0	33760000.0	33770000.0	3.0	4.215176582336426	1.6981267929077148
1.0	33770000.0	33780000.0	2.0	5.071503639221191	2.3963675498962402
1.0	33800000.0	33810000.0	2.0	4.4449262619018555	2.0050692558288574
1.0	33840000.0	33850000.0	8.0	4.739810466766357	2.0612778663635254
1.0	33940000.0	33950000.0	7.0	6.20239782333374	2.197584629058838
1.0	33950000.0	33960000.0	19.0	6.078257083892822	2.192639112472534
1.0	34020000.0	34030000.0	8.0	10.778907775878906	3.4454102516174316
1.0	34110000.0	34120000.0	10.0	11.70642375946045	3.602259874343872
1.0	34160000.0	34170000.0	11.0	12.100768089294434	3.665747880935669
1.0	34250000.0	34260000.0	10.0	13.997909545898438	3.951333999633789
1.0	34320000.0	34330000.0	10.0	13.871922492980957	3.931342363357544
1.0	34400000.0	34410000.0	18.0	14.707850456237793	4.049769401550293
1.0	34410000.0	34420000.0	12.0	15.588696479797363	4.159873008728027
1.0	34430000.0	34440000.0	19.0	15.724255561828613	4.184751033782959
1.0	34460000.0	34470000.0	15.0	15.724206924438477	4.188235282897949
1.0	34470000.0	34480000.0	20.0	16.26485252380371	4.251285076141357
1.0	34480000.0	34490000.0	16.0	16.370206832885742	4.268833160400391
1.0	34560000.0	34570000.0	17.0	9.662725448608398	3.2885494232177734
1.0	34580000.0	34590000.0	9.0	17.592397689819336	4.400064468383789
1.0	34600000.0	34610000.0	8.0	17.195388793945312	4.361097812652588
1.0	34670000.0	34680000.0	16.0	15.565030097961426	4.162204265594482
1.0	34680000.0	34690000.0	23.0	15.113698959350586	4.104166507720947
1.0	34700000.0	34710000.0	14.0	14.937812805175781	4.082408905029297
1.0	34730000.0	34740000.0	22.0	14.705830574035645	4.0505571365356445
1.0	34750000.0	34760000.0	14.0	15.037542343139648	4.100807189941406
1.0	34770000.0	34780000.0	14.0	15.201181411743164	4.105401039123535
1.0	34790000.0	34800000.0	13.0	13.700047492980957	3.9161789417266846
1.0	34950000.0	34960000.0	12.0	15.666894912719727	4.162156105041504
1.0	35000000.0	35010000.0	18.0	13.27784252166748	3.859954833984375
1.0	35020000.0	35030000.0	18.0	13.703137397766113	3.907623767852783
1.0	35050000.0	35060000.0	10.0	14.401901245117188	4.017330646514893
1.0	35060000.0	35070000.0	13.0	14.5858736038208	4.044318199157715
1.0	35070000.0	35080000.0	8.0	14.812582015991211	4.076761722564697
1.0	35190000.0	35200000.0	11.0	11.13403606414795	3.517139434814453
1.0	35310000.0	35320000.0	8.0	6.360030174255371	2.314868211746216
1.0	35320000.0	35330000.0	4.0	5.931117534637451	2.3963963985443115
1.0	35380000.0	35390000.0	13.0	10.174248695373535	3.3493354320526123
1.0	35420000.0	35430000.0	12.0	7.341982841491699	2.721209764480591
1.0	35440000.0	35450000.0	5.0	6.985586643218994	2.576554536819458
1.0	35550000.0	35560000.0	7.0	5.26547384262085	1.9828147888183594
1.0	35720000.0	35730000.0	7.0	7.941802024841309	2.942412853240967
1.0	35790000.0	35800000.0	7.0	3.9681620597839355	1.6283413171768188
1.0	35830000.0	35840000.0	6.0	3.9168121814727783	1.563312292098999
1.0	35850000.0	35860000.0	2.0	3.7034523487091064	1.4434274435043335
1.0	35860000.0	35870000.0	2.0	3.8428797721862793	1.7132354974746704
1.0	35910000.0	35920000.0	4.0	3.6284308433532715	1.711456298828125
1.0	35920000.0	35930000.0	2.0	3.939296245574951	1.626702070236206
1.0	35990000.0	36000000.0	5.0	4.140143871307373	1.6540725231170654
1.0	36150000.0	36160000.0	16.0	9.17940902709961	3.1708743572235107
1.0	36220000.0	36230000.0	7.0	5.797675609588623	2.0891644954681396
1.0	36280000.0	36290000.0	9.0	5.283891201019287	2.0244925022125244
1.0	36340000.0	36350000.0	5.0	8.393621444702148	3.042649507522583
1.0	36360000.0	36370000.0	3.0	4.482059001922607	1.7668678760528564
1.0	36390000.0	36400000.0	2.0	4.711913108825684	1.7832664251327515
1.0	36480000.0	36490000.0	4.0	4.30362606048584	1.7201955318450928
1.0	36500000.0	36510000.0	19.0	4.1379194259643555	1.6784279346466064
1.0	36600000.0	36610000.0	5.0	4.177557468414307	1.7971432209014893
1.0	36770000.0	36780000.0	4.0	4.485257625579834	1.7699298858642578
1.0	36800000.0	36810000.0	3.0	4.8023200035095215	1.880641222000122
1.0	36940000.0	36950000.0	6.0	8.079739570617676	2.982057571411133
1.0	36990000.0	37000000.0	8.0	9.916285514831543	3.318608045578003
1.0	37020000.0	37030000.0	6.0	9.674321174621582	3.2713305950164795
1.0	37040000.0	37050000.0	7.0	10.337782859802246	3.4161105155944824
1.0	37100000.0	37110000.0	13.0	13.201176643371582	3.8554656505584717
1.0	37180000.0	37190000.0	18.0	15.327105522155762	4.140988826751709
1.0	37200000.0	37210000.0	10.0	15.714388847351074	4.191545009613037
1.0	37300000.0	37310000.0	26.0	14.591180801391602	4.051363945007324
1.0	37310000.0	37320000.0	9.0	15.541097640991211	4.1709160804748535
1.0	37320000.0	37330000.0	15.0	15.187687873840332	4.124977111816406
1.0	37360000.0	37370000.0	9.0	15.615031242370605	4.1799116134643555
1.0	37380000.0	37390000.0	16.0	15.96265983581543	4.218123435974121
1.0	37440000.0	37450000.0	16.0	15.314155578613281	4.136435508728027
1.0	37480000.0	37490000.0	18.0	13.041704177856445	3.832087278366089
1.0	37620000.0	37630000.0	13.0	14.089886665344238	3.9671473503112793
1.0	37640000.0	37650000.0	10.0	13.842216491699219	3.9421939849853516
1.0	37680000.0	37690000.0	11.0	14.609951972961426	4.039278984069824
1.0	37690000.0	37700000.0	19.0	13.683064460754395	3.91552996635437
1.0	37720000.0	37730000.0	21.0	13.547691345214844	3.904141664505005
1.0	37760000.0	37770000.0	16.0	14.227557182312012	3.988633632659912
1.0	37820000.0	37830000.0	7.0	13.689648628234863	3.919898509979248
1.0	37870000.0	37880000.0	24.0	10.616246223449707	3.4265923500061035
1.0	37880000.0	37890000.0	19.0	10.781160354614258	3.4673430919647217
1.0	37900000.0	37910000.0	8.0	9.482458114624023	3.2286362648010254
1.0	37930000.0	37940000.0	0.0	6.281989097595215	2.3054137229919434
1.0	37940000.0	37950000.0	5.0	6.951798439025879	2.996770143508911
1.0	37970000.0	37980000.0	8.0	5.382653713226318	1.933424711227417
1.0	38030000.0	38040000.0	3.0	5.657867431640625	2.4467666149139404
1.0	38090000.0	38100000.0	13.0	10.080883026123047	3.327627658843994
1.0	38130000.0	38140000.0	17.0	10.801836013793945	3.45843505859375
1.0	38160000.0	38170000.0	2.0	6.286629676818848	2.2485780715942383
1.0	38240000.0	38250000.0	15.0	9.51538372039795	3.224806547164917
1.0	38270000.0	38280000.0	4.0	4.468292236328125	1.8819303512573242
1.0	38290000.0	38300000.0	8.0	5.1411309242248535	1.9629108905792236
1.0	38310000.0	38320000.0	5.0	4.723319053649902	1.8341153860092163
1.0	38390000.0	38400000.0	9.0	4.4314727783203125	1.7021265029907227
1.0	38440000.0	38450000.0	3.0	4.54736328125	2.1375536918640137
1.0	38450000.0	38460000.0	3.0	3.9400570392608643	1.5525686740875244
1.0	38520000.0	38530000.0	4.0	6.199406623840332	2.6313223838806152
1.0	38550000.0	38560000.0	5.0	6.7314605712890625	2.700284242630005
1.0	38600000.0	38610000.0	9.0	7.681577205657959	2.933133363723755
1.0	38650000.0	38660000.0	12.0	9.194140434265137	3.171480417251587
1.0	38720000.0	38730000.0	10.0	10.815268516540527	3.4580695629119873
1.0	38810000.0	38820000.0	10.0	10.442283630371094	3.3804001808166504
1.0	38860000.0	38870000.0	11.0	10.929566383361816	3.4810147285461426
1.0	38960000.0	38970000.0	8.0	10.122560501098633	3.349989652633667
1.0	39010000.0	39020000.0	13.0	10.14710807800293	3.33807110786438
1.0	39020000.0	39030000.0	17.0	8.887154579162598	3.1534016132354736
1.0	39080000.0	39090000.0	4.0	10.558328628540039	3.428802967071533
1.0	39100000.0	39110000.0	10.0	11.011634826660156	3.4930386543273926
1.0	39160000.0	39170000.0	9.0	10.899908065795898	3.469836711883545
1.0	39290000.0	39300000.0	10.0	8.202814102172852	3.0125515460968018
1.0	39300000.0	39310000.0	7.0	5.465270042419434	1.9575831890106201
1.0	39310000.0	39320000.0	8.0	5.053204536437988	1.9370896816253662
1.0	39330000.0	39340000.0	3.0	5.6593828201293945	2.0204625129699707
1.0	39340000.0	39350000.0	9.0	6.487009525299072	2.50640869140625
1.0	39350000.0	39360000.0	3.0	6.1811933517456055	2.3307673931121826
1.0	39420000.0	39430000.0	7.0	6.468607425689697	2.656853199005127
1.0	39450000.0	39460000.0	4.0	5.494959354400635	2.2348837852478027
1.0	39490000.0	39500000.0	3.0	5.517661094665527	2.1160659790039062
1.0	39510000.0	39520000.0	8.0	4.428662300109863	1.84696364402771
1.0	39550000.0	39560000.0	8.0	4.475444316864014	1.9004192352294922
1.0	39560000.0	39570000.0	11.0	4.246651649475098	1.7526750564575195
1.0	39700000.0	39710000.0	6.0	3.998326063156128	1.6482126712799072
1.0	39850000.0	39860000.0	7.0	4.092092990875244	1.5996417999267578
1.0	39860000.0	39870000.0	4.0	4.628011226654053	1.8073524236679077
1.0	39930000.0	39940000.0	3.0	4.147149562835693	1.9234228134155273
1.0	39990000.0	40000000.0	3.0	4.708236217498779	1.8195441961288452
1.0	40020000.0	40030000.0	4.0	5.945260524749756	2.635136127471924
1.0	40030000.0	40040000.0	3.0	7.571526527404785	3.1108756065368652
1.0	40070000.0	40080000.0	9.0	7.422379970550537	2.842872142791748
1.0	40090000.0	40100000.0	9.0	7.410087585449219	2.84993314743042
1.0	40140000.0	40150000.0	6.0	8.405552864074707	3.003842830657959
1.0	40160000.0	40170000.0	14.0	7.142259120941162	2.7991766929626465
1.0	40270000.0	40280000.0	3.0	8.005529403686523	2.97353196144104
1.0	40280000.0	40290000.0	3.0	7.149044990539551	2.828458547592163
1.0	40340000.0	40350000.0	6.0	5.4830827713012695	1.993577003479004
1.0	40350000.0	40360000.0	13.0	7.078817844390869	2.799041509628296
1.0	40360000.0	40370000.0	6.0	5.896084785461426	2.2781758308410645
1.0	40370000.0	40380000.0	5.0	8.475311279296875	3.0625109672546387
1.0	40400000.0	40410000.0	5.0	7.190751075744629	2.7131099700927734
1.0	40440000.0	40450000.0	6.0	7.734519004821777	2.918051242828369
1.0	40450000.0	40460000.0	12.0	6.7598676681518555	2.743208408355713
1.0	40500000.0	40510000.0	6.0	6.56472110748291	2.3899638652801514
1.0	40520000.0	40530000.0	4.0	4.835640907287598	2.0785093307495117
1.0	40560000.0	40570000.0	5.0	8.168394088745117	3.056169033050537
1.0	40600000.0	40610000.0	12.0	7.41281795501709	2.852442979812622
1.0	40620000.0	40630000.0	8.0	7.0724897384643555	2.6129045486450195
1.0	40650000.0	40660000.0	2.0	4.9922919273376465	1.8717626333236694
1.0	40670000.0	40680000.0	5.0	4.670854091644287	1.8196227550506592
1.0	40700000.0	40710000.0	1.0	4.246243476867676	1.8623857498168945
1.0	40710000.0	40720000.0	6.0	6.842679023742676	2.7492949962615967
1.0	40740000.0	40750000.0	3.0	4.4713006019592285	1.7651824951171875
1.0	40860000.0	40870000.0	5.0	5.857863426208496	2.511870861053467
1.0	40930000.0	40940000.0	6.0	6.784568786621094	2.5187182426452637
1.0	40960000.0	40970000.0	3.0	5.839566230773926	2.166024684906006
1.0	40970000.0	40980000.0	8.0	7.137101650238037	2.610649585723877
1.0	41010000.0	41020000.0	10.0	7.173165321350098	2.5681614875793457
1.0	41040000.0	41050000.0	5.0	9.452170372009277	3.2386162281036377
1.0	41090000.0	41100000.0	5.0	7.779335021972656	2.790714979171753
1.0	41230000.0	41240000.0	6.0	4.9614481925964355	2.014585256576538
1.0	41280000.0	41290000.0	5.0	8.310653686523438	3.031186103820801
1.0	41360000.0	41370000.0	3.0	6.92205286026001	2.62612247467041
1.0	41370000.0	41380000.0	7.0	8.19881534576416	2.9877309799194336
1.0	41430000.0	41440000.0	8.0	6.880710601806641	2.7395739555358887
1.0	41440000.0	41450000.0	7.0	5.147067070007324	2.043097734451294
1.0	41450000.0	41460000.0	1.0	4.760260105133057	2.169905424118042
1.0	41460000.0	41470000.0	2.0	4.421585559844971	2.01609206199646
1.0	41510000.0	41520000.0	0.0	3.729149580001831	1.6314893960952759
1.0	41520000.0	41530000.0	4.0	4.218001365661621	1.6997219324111938
1.0	41540000.0	41550000.0	5.0	4.051058769226074	1.641363501548767
1.0	41590000.0	41600000.0	5.0	4.1730499267578125	1.635654091835022
1.0	41610000.0	41620000.0	1.0	4.134883403778076	1.6470956802368164
1.0	41700000.0	41710000.0	6.0	4.429453372955322	1.6447159051895142
1.0	41740000.0	41750000.0	3.0	5.662090301513672	2.495993137359619
1.0	41750000.0	41760000.0	9.0	6.034331321716309	2.5540878772735596
1.0	41800000.0	41810000.0	3.0	5.838813781738281	2.3593811988830566
1.0	41840000.0	41850000.0	2.0	5.590289115905762	2.1352832317352295
1.0	41860000.0	41870000.0	9.0	6.607110023498535	2.672956943511963
1.0	41870000.0	41880000.0	6.0	7.526487827301025	2.8583455085754395
1.0	41920000.0	41930000.0	10.0	6.421212196350098	2.6404058933258057
1.0	41950000.0	41960000.0	7.0	6.8073883056640625	2.7386436462402344
1.0	41970000.0	41980000.0	7.0	5.171336650848389	2.118352174758911
1.0	42030000.0	42040000.0	2.0	4.6107258796691895	1.9522249698638916
1.0	42120000.0	42130000.0	3.0	5.422504425048828	2.4377150535583496
1.0	42220000.0	42230000.0	10.0	6.615389823913574	2.6841113567352295
1.0	42240000.0	42250000.0	7.0	5.816542625427246	2.3990635871887207
1.0	42350000.0	42360000.0	7.0	4.914719581604004	1.943973183631897
1.0	42430000.0	42440000.0	6.0	6.482313632965088	2.632938861846924
1.0	42540000.0	42550000.0	10.0	7.2356438636779785	2.8102355003356934
1.0	42630000.0	42640000.0	4.0	5.1840667724609375	2.0290777683258057
1.0	42760000.0	42770000.0	3.0	4.50710391998291	1.7840772867202759
1.0	42770000.0	42780000.0	4.0	4.055794715881348	1.6495440006256104
1.0	42910000.0	42920000.0	3.0	6.501372337341309	2.6700057983398438
1.0	42940000.0	42950000.0	3.0	4.667121410369873	1.8928390741348267
1.0	42970000.0	42980000.0	2.0	5.011435508728027	2.1283085346221924
1.0	43010000.0	43020000.0	4.0	5.133555889129639	2.3970108032226562
1.0	43070000.0	43080000.0	2.0	5.869317531585693	2.5252649784088135
1.0	43110000.0	43120000.0	2.0	4.93827486038208	2.1184520721435547
1.0	43120000.0	43130000.0	9.0	5.341744899749756	2.0121407508850098
1.0	43200000.0	43210000.0	5.0	5.0903496742248535	2.2462782859802246
1.0	43220000.0	43230000.0	7.0	3.9709312915802	1.6950839757919312
1.0	43310000.0	43320000.0	7.0	4.596132755279541	1.7635797262191772
1.0	43370000.0	43380000.0	4.0	7.623500823974609	2.8729121685028076
1.0	43380000.0	43390000.0	5.0	6.7931227684021	2.640357494354248
1.0	43510000.0	43520000.0	5.0	7.546586036682129	2.8681063652038574
1.0	43640000.0	43650000.0	3.0	6.887489318847656	2.738245964050293
1.0	43750000.0	43760000.0	7.0	5.991330623626709	2.488403558731079
1.0	43810000.0	43820000.0	5.0	4.740169525146484	2.1203465461730957
1.0	43820000.0	43830000.0	7.0	4.983307838439941	2.128669261932373
1.0	43860000.0	43870000.0	1.0	4.932011604309082	1.8908075094223022
1.0	43870000.0	43880000.0	6.0	4.524899005889893	1.8077237606048584
1.0	43880000.0	43890000.0	6.0	5.606337547302246	2.5366365909576416
1.0	43890000.0	43900000.0	4.0	4.912921905517578	2.357454538345337
1.0	43950000.0	43960000.0	9.0	6.0499749183654785	2.5542075634002686
1.0	43960000.0	43970000.0	4.0	6.169220924377441	2.6236565113067627
1.0	44000000.0	44010000.0	4.0	4.130467891693115	1.7722501754760742
1.0	44010000.0	44020000.0	4.0	4.962285041809082	2.3798341751098633
1.0	44030000.0	44040000.0	4.0	4.184121608734131	1.7267646789550781
1.0	44060000.0	44070000.0	5.0	4.1883063316345215	1.6911122798919678
1.0	44110000.0	44120000.0	8.0	5.008546352386475	1.9334166049957275
1.0	44180000.0	44190000.0	2.0	5.139981746673584	2.156473398208618
1.0	44230000.0	44240000.0	4.0	4.646102428436279	2.0038671493530273
1.0	44240000.0	44250000.0	3.0	4.649327754974365	1.8703031539916992
1.0	44260000.0	44270000.0	2.0	4.861867904663086	1.9693944454193115
1.0	44280000.0	44290000.0	4.0	4.766613006591797	1.8554375171661377
1.0	44310000.0	44320000.0	9.0	4.744229793548584	1.9485118389129639
1.0	44340000.0	44350000.0	3.0	5.020323753356934	2.0128486156463623
1.0	44400000.0	44410000.0	6.0	3.941822052001953	1.6795873641967773
1.0	44540000.0	44550000.0	7.0	9.155200004577637	3.1759064197540283
1.0	44590000.0	44600000.0	12.0	10.672931671142578	3.4224905967712402
1.0	44660000.0	44670000.0	5.0	9.557047843933105	3.2452354431152344
1.0	44680000.0	44690000.0	3.0	5.216584205627441	2.124788999557495
1.0	44730000.0	44740000.0	8.0	6.162250518798828	2.3607382774353027
1.0	44740000.0	44750000.0	6.0	5.550127983093262	2.0887560844421387
1.0	44910000.0	44920000.0	11.0	8.855856895446777	3.095996379852295
1.0	44920000.0	44930000.0	7.0	8.311705589294434	3.022524118423462
1.0	45020000.0	45030000.0	3.0	7.003658294677734	2.7483458518981934
1.0	45050000.0	45060000.0	10.0	6.287310600280762	2.6327006816864014
1.0	45080000.0	45090000.0	3.0	6.407788276672363	2.6482527256011963
1.0	45090000.0	45100000.0	2.0	5.642691612243652	2.251734495162964
1.0	45140000.0	45150000.0	9.0	5.265693664550781	2.1451973915100098
1.0	45190000.0	45200000.0	3.0	6.519479274749756	2.618375301361084
1.0	45210000.0	45220000.0	6.0	4.790833950042725	1.8567718267440796
1.0	45240000.0	45250000.0	6.0	4.928287029266357	1.9192355871200562
1.0	45260000.0	45270000.0	6.0	5.001973628997803	1.9437015056610107
1.0	45270000.0	45280000.0	4.0	5.940506458282471	2.406837224960327
1.0	45290000.0	45300000.0	4.0	5.867156505584717	2.5623562335968018
1.0	45300000.0	45310000.0	9.0	5.594256401062012	2.258967161178589
1.0	45370000.0	45380000.0	0.0	4.976961612701416	1.9969122409820557
1.0	45390000.0	45400000.0	1.0	4.8517913818359375	1.9664885997772217
1.0	45420000.0	45430000.0	3.0	4.64561128616333	1.8294517993927002
1.0	45490000.0	45500000.0	3.0	5.907648086547852	2.451915740966797
1.0	45500000.0	45510000.0	9.0	5.393302917480469	2.1012566089630127
1.0	45580000.0	45590000.0	5.0	6.991354942321777	2.735833168029785
1.0	45670000.0	45680000.0	5.0	6.231067657470703	2.585710048675537
1.0	45690000.0	45700000.0	11.0	7.377983093261719	2.8222947120666504
1.0	45710000.0	45720000.0	8.0	7.243082523345947	2.787163734436035
1.0	45760000.0	45770000.0	7.0	7.156772613525391	2.7072861194610596
1.0	45790000.0	45800000.0	6.0	4.819171905517578	1.8059723377227783
1.0	45880000.0	45890000.0	7.0	5.296884059906006	2.1966052055358887
1.0	45940000.0	45950000.0	9.0	5.163634777069092	2.181684732437134
1.0	46030000.0	46040000.0	4.0	4.1334662437438965	1.7726240158081055
1.0	46130000.0	46140000.0	4.0	4.469137668609619	1.7606923580169678
1.0	46150000.0	46160000.0	13.0	5.982266426086426	2.2407538890838623
1.0	46170000.0	46180000.0	3.0	4.881705284118652	1.8381834030151367
1.0	46180000.0	46190000.0	5.0	4.916439056396484	1.8911939859390259
1.0	46190000.0	46200000.0	3.0	4.549436092376709	1.7341744899749756
1.0	46240000.0	46250000.0	8.0	8.255266189575195	2.9924445152282715
1.0	46290000.0	46300000.0	6.0	4.6823530197143555	1.793828010559082
1.0	46330000.0	46340000.0	5.0	4.288001537322998	1.9407047033309937
1.0	46370000.0	46380000.0	1.0	4.367867946624756	1.974246621131897
1.0	46490000.0	46500000.0	0.0	4.043735504150391	1.6634492874145508
1.0	46550000.0	46560000.0	3.0	4.6051225662231445	2.1826634407043457
1.0	46570000.0	46580000.0	4.0	4.84740686416626	2.1724185943603516
1.0	46610000.0	46620000.0	11.0	7.191842079162598	2.7781877517700195
1.0	46630000.0	46640000.0	5.0	5.66522741317749	2.262273073196411
1.0	46670000.0	46680000.0	7.0	4.709338188171387	1.855159044265747
1.0	46690000.0	46700000.0	4.0	7.001821041107178	2.7905380725860596
1.0	46890000.0	46900000.0	7.0	8.318052291870117	3.006526470184326
1.0	46910000.0	46920000.0	5.0	8.913187980651855	3.1153669357299805
1.0	46920000.0	46930000.0	4.0	9.166834831237793	3.161853790283203
1.0	47050000.0	47060000.0	3.0	4.437997341156006	1.903560996055603
1.0	47170000.0	47180000.0	4.0	3.72033429145813	1.7200777530670166
1.0	47180000.0	47190000.0	5.0	4.962644100189209	1.7845373153686523
1.0	47390000.0	47400000.0	2.0	6.864189147949219	2.6986095905303955
1.0	47500000.0	47510000.0	5.0	5.442758560180664	2.446009874343872
1.0	47510000.0	47520000.0	2.0	5.824046611785889	2.5220839977264404
1.0	47660000.0	47670000.0	8.0	7.959087371826172	2.9364964962005615
1.0	47690000.0	47700000.0	11.0	8.135706901550293	2.953754425048828
1.0	47700000.0	47710000.0	6.0	8.904040336608887	3.117485523223877
1.0	47750000.0	47760000.0	8.0	5.300980567932129	2.0005083084106445
1.0	47770000.0	47780000.0	9.0	5.57363224029541	1.9755146503448486
1.0	47870000.0	47880000.0	4.0	9.168169975280762	3.178114414215088
1.0	47930000.0	47940000.0	12.0	8.3317289352417	3.0145111083984375
1.0	48010000.0	48020000.0	8.0	7.449423313140869	2.8746330738067627
1.0	48050000.0	48060000.0	7.0	7.656515598297119	2.9200785160064697
1.0	48090000.0	48100000.0	12.0	9.082985877990723	3.137098789215088
1.0	48150000.0	48160000.0	7.0	9.044404983520508	3.165221691131592
1.0	48180000.0	48190000.0	5.0	10.084630966186523	3.3603198528289795
1.0	48190000.0	48200000.0	8.0	8.184423446655273	2.8616881370544434
1.0	48210000.0	48220000.0	8.0	8.458155632019043	2.903149366378784
1.0	48270000.0	48280000.0	11.0	7.938113212585449	2.8148016929626465
1.0	48410000.0	48420000.0	6.0	8.272101402282715	2.936948299407959
1.0	48430000.0	48440000.0	13.0	8.316116333007812	2.8946659564971924
1.0	48460000.0	48470000.0	13.0	6.792655944824219	2.5262691974639893
1.0	48530000.0	48540000.0	11.0	9.339920043945312	3.2350974082946777
1.0	48540000.0	48550000.0	5.0	9.575540542602539	3.2655205726623535
1.0	48550000.0	48560000.0	13.0	8.558154106140137	2.9547665119171143
1.0	48700000.0	48710000.0	15.0	7.2846360206604	2.691619396209717
1.0	48810000.0	48820000.0	9.0	7.498896598815918	2.835210084915161
1.0	48850000.0	48860000.0	11.0	6.329733371734619	2.451622486114502
1.0	48940000.0	48950000.0	11.0	8.448854446411133	2.9224040508270264
1.0	49000000.0	49010000.0	15.0	11.542177200317383	3.5740370750427246
1.0	49080000.0	49090000.0	13.0	11.840456008911133	3.6305489540100098
1.0	49120000.0	49130000.0	11.0	11.029126167297363	3.466564893722534
1.0	49140000.0	49150000.0	11.0	8.778900146484375	2.992124557495117
1.0	49430000.0	49440000.0	16.0	16.193410873413086	4.24068021774292
1.0	49520000.0	49530000.0	12.0	16.148433685302734	4.216172218322754
1.0	49600000.0	49610000.0	15.0	15.692388534545898	4.176018714904785
1.0	49730000.0	49740000.0	12.0	15.685754776000977	4.168553352355957
1.0	49760000.0	49770000.0	20.0	16.118284225463867	4.226187705993652
1.0	49780000.0	49790000.0	15.0	15.049554824829102	4.105233192443848
1.0	49930000.0	49940000.0	15.0	17.458341598510742	4.381025791168213
1.0	50370000.0	50380000.0	17.0	14.009841918945312	3.924302577972412
1.0	50470000.0	50480000.0	8.0	13.408884048461914	3.850078582763672
1.0	50500000.0	50510000.0	12.0	13.783648490905762	3.915135145187378
1.0	50540000.0	50550000.0	17.0	12.690607070922852	3.766167402267456
1.0	50550000.0	50560000.0	10.0	13.84321117401123	3.915015459060669
1.0	50580000.0	50590000.0	13.0	12.974550247192383	3.8098247051239014
1.0	50630000.0	50640000.0	12.0	14.86310863494873	4.065839767456055
1.0	50750000.0	50760000.0	16.0	17.330265045166016	4.360200881958008
1.0	50770000.0	50780000.0	19.0	16.01519775390625	4.216943264007568
1.0	50820000.0	50830000.0	10.0	14.388498306274414	4.001901626586914
1.0	50830000.0	50840000.0	20.0	11.948266983032227	3.660609483718872
1.0	50890000.0	50900000.0	8.0	9.087991714477539	3.1447033882141113
1.0	50930000.0	50940000.0	7.0	5.296528339385986	1.9695255756378174
1.0	50950000.0	50960000.0	4.0	4.909809589385986	1.8106811046600342
1.0	51010000.0	51020000.0	4.0	4.763772010803223	1.9306628704071045
1.0	51030000.0	51040000.0	6.0	4.227270603179932	1.6998889446258545
1.0	51080000.0	51090000.0	8.0	4.800570487976074	2.067924737930298
1.0	51090000.0	51100000.0	4.0	5.142829895019531	2.1455814838409424
1.0	51250000.0	51260000.0	6.0	5.195181846618652	1.9338268041610718
1.0	51270000.0	51280000.0	6.0	5.92671537399292	2.3329761028289795
1.0	51290000.0	51300000.0	16.0	5.287911891937256	2.0714046955108643
1.0	51340000.0	51350000.0	6.0	5.584985256195068	2.1770994663238525
1.0	51390000.0	51400000.0	5.0	5.070950984954834	1.919072151184082
1.0	51430000.0	51440000.0	7.0	6.0836591720581055	2.3083155155181885
1.0	51450000.0	51460000.0	4.0	7.260886192321777	2.8593084812164307
1.0	51500000.0	51510000.0	17.0	8.852216720581055	3.107992172241211
1.0	51510000.0	51520000.0	10.0	8.992487907409668	3.138127565383911
1.0	51580000.0	51590000.0	6.0	9.627518653869629	3.26910400390625
1.0	51750000.0	51760000.0	3.0	4.667117595672607	1.8521932363510132
1.0	51770000.0	51780000.0	2.0	4.342568397521973	1.7488397359848022
1.0	51790000.0	51800000.0	5.0	4.5374040603637695	1.8283395767211914
1.0	51840000.0	51850000.0	7.0	4.727596759796143	1.8418937921524048
1.0	51880000.0	51890000.0	3.0	4.6094818115234375	1.8050878047943115
1.0	51900000.0	51910000.0	14.0	4.034548759460449	1.6422430276870728
1.0	51950000.0	51960000.0	6.0	5.156020164489746	1.8645362854003906
1.0	51960000.0	51970000.0	5.0	5.026981830596924	1.9103469848632812
1.0	52020000.0	52030000.0	8.0	6.720265865325928	2.73088002204895
1.0	52030000.0	52040000.0	7.0	5.523617267608643	2.2342934608459473
1.0	52040000.0	52050000.0	6.0	6.370102405548096	2.663163900375366
1.0	52150000.0	52160000.0	5.0	5.015516757965088	1.9834258556365967
1.0	52220000.0	52230000.0	3.0	4.272822380065918	1.709804892539978
1.0	52290000.0	52300000.0	5.0	4.4391937255859375	1.753231406211853
1.0	52340000.0	52350000.0	7.0	6.398573875427246	2.17439603805542
1.0	52380000.0	52390000.0	7.0	6.952974796295166	2.769059181213379
1.0	52400000.0	52410000.0	4.0	7.0203118324279785	2.7596116065979004
1.0	52480000.0	52490000.0	7.0	5.708314895629883	2.1278281211853027
1.0	52500000.0	52510000.0	3.0	5.142162322998047	1.9180431365966797
1.0	52540000.0	52550000.0	5.0	4.971399784088135	1.9081690311431885
1.0	52550000.0	52560000.0	8.0	4.9275994300842285	1.8461322784423828
1.0	52560000.0	52570000.0	8.0	7.902960300445557	2.9247965812683105
1.0	52620000.0	52630000.0	10.0	5.952670097351074	2.383965015411377
1.0	52630000.0	52640000.0	4.0	5.239973545074463	2.066709518432617
1.0	52740000.0	52750000.0	6.0	4.757660865783691	1.8459861278533936
1.0	52770000.0	52780000.0	3.0	5.025022029876709	1.9279381036758423
1.0	52870000.0	52880000.0	2.0	4.749870777130127	2.1176934242248535
1.0	52950000.0	52960000.0	6.0	4.440087795257568	1.7539373636245728
1.0	52960000.0	52970000.0	27.0	4.186559677124023	1.6928884983062744
1.0	52990000.0	53000000.0	1.0	5.470344066619873	2.04103422164917
1.0	53010000.0	53020000.0	6.0	6.063554763793945	2.1528420448303223
1.0	53020000.0	53030000.0	0.0	8.445213317871094	3.0652005672454834
1.0	53120000.0	53130000.0	13.0	7.168798923492432	2.7838618755340576
1.0	53140000.0	53150000.0	4.0	6.86639404296875	2.725586414337158
1.0	53240000.0	53250000.0	2.0	4.8174357414245605	1.8695039749145508
1.0	53270000.0	53280000.0	7.0	4.523633003234863	1.7824957370758057
1.0	53280000.0	53290000.0	7.0	4.417096138000488	1.7522910833358765
1.0	53310000.0	53320000.0	9.0	7.309112548828125	2.808905839920044
1.0	53390000.0	53400000.0	6.0	4.6821088790893555	1.700208306312561
1.0	53410000.0	53420000.0	8.0	4.584773540496826	1.7492707967758179
1.0	53460000.0	53470000.0	12.0	4.681765079498291	1.8523902893066406
1.0	53520000.0	53530000.0	5.0	6.212581634521484	2.6229259967803955
1.0	53560000.0	53570000.0	11.0	8.890119552612305	3.0996456146240234
1.0	53590000.0	53600000.0	4.0	7.446473121643066	2.820899486541748
1.0	53620000.0	53630000.0	5.0	7.951664924621582	2.937952756881714
1.0	53680000.0	53690000.0	4.0	4.699438571929932	1.8330729007720947
1.0	53730000.0	53740000.0	3.0	4.924211025238037	1.8929264545440674
1.0	53750000.0	53760000.0	9.0	5.533934593200684	2.119828462600708
1.0	53760000.0	53770000.0	7.0	5.929878234863281	2.3297531604766846
1.0	53780000.0	53790000.0	3.0	5.820818901062012	2.1938350200653076
1.0	53880000.0	53890000.0	10.0	8.907415390014648	3.136166572570801
1.0	53920000.0	53930000.0	8.0	11.624776840209961	3.5635972023010254
1.0	54010000.0	54020000.0	7.0	9.726679801940918	3.2660930156707764
1.0	54020000.0	54030000.0	5.0	9.59027099609375	3.243333339691162
1.0	54070000.0	54080000.0	9.0	10.115152359008789	3.3318512439727783
1.0	54250000.0	54260000.0	4.0	5.2686076164245605	1.9965429306030273
1.0	54350000.0	54360000.0	3.0	4.901456832885742	1.8362512588500977
1.0	54440000.0	54450000.0	7.0	5.879237174987793	2.2939748764038086
1.0	54480000.0	54490000.0	5.0	7.536825656890869	2.866299629211426
1.0	54790000.0	54800000.0	10.0	5.693281173706055	2.1417737007141113
1.0	55020000.0	55030000.0	8.0	6.58606481552124	2.5143942832946777
1.0	55150000.0	55160000.0	6.0	7.497646331787109	2.8323371410369873
1.0	55170000.0	55180000.0	6.0	7.974307060241699	2.940293073654175
1.0	55190000.0	55200000.0	6.0	4.3694353103637695	1.849827527999878
1.0	55270000.0	55280000.0	6.0	4.774039268493652	1.9926694631576538
1.0	55290000.0	55300000.0	4.0	8.02009105682373	2.9310317039489746
1.0	55330000.0	55340000.0	1.0	4.65590763092041	2.055311441421509
1.0	55340000.0	55350000.0	4.0	4.214519500732422	1.7810204029083252
1.0	55460000.0	55470000.0	5.0	7.985302925109863	2.9537193775177
1.0	55470000.0	55480000.0	3.0	8.517497062683105	3.028834819793701
1.0	55480000.0	55490000.0	5.0	6.823216915130615	2.557755708694458
1.0	55510000.0	55520000.0	4.0	4.848259925842285	1.8834383487701416
1.0	55520000.0	55530000.0	7.0	4.491565704345703	1.6873184442520142
1.0	55560000.0	55570000.0	2.0	4.036373138427734	1.912721037864685
1.0	55680000.0	55690000.0	10.0	8.183207511901855	3.0337491035461426
1.0	55690000.0	55700000.0	9.0	8.563448905944824	3.0363383293151855
1.0	55790000.0	55800000.0	9.0	10.257368087768555	3.3755531311035156
1.0	55850000.0	55860000.0	2.0	9.949934005737305	3.2989418506622314
1.0	56010000.0	56020000.0	15.0	10.705524444580078	3.40940523147583
1.0	56020000.0	56030000.0	6.0	10.091856002807617	3.354574203491211
1.0	56030000.0	56040000.0	9.0	9.457813262939453	3.2613494396209717
1.0	56050000.0	56060000.0	9.0	10.432287216186523	3.3932137489318848
1.0	56170000.0	56180000.0	6.0	11.143838882446289	3.5043671131134033
1.0	56250000.0	56260000.0	17.0	11.213411331176758	3.4812591075897217
1.0	56260000.0	56270000.0	7.0	10.883517265319824	3.4579949378967285
1.0	56290000.0	56300000.0	10.0	11.09521198272705	3.4945151805877686
1.0	56390000.0	56400000.0	7.0	11.09316349029541	3.488727569580078
1.0	56450000.0	56460000.0	12.0	10.704678535461426	3.4322540760040283
1.0	56570000.0	56580000.0	9.0	11.320419311523438	3.518554210662842
1.0	56670000.0	56680000.0	8.0	9.572797775268555	3.196855306625366
1.0	56770000.0	56780000.0	8.0	8.490144729614258	2.9877123832702637
1.0	56790000.0	56800000.0	8.0	7.9955925941467285	2.933170795440674
1.0	56890000.0	56900000.0	5.0	7.302805423736572	2.800200939178467
1.0	56900000.0	56910000.0	10.0	7.927197456359863	2.928453207015991
1.0	56980000.0	56990000.0	6.0	5.719501495361328	2.0485119819641113
1.0	57000000.0	57010000.0	6.0	6.063596725463867	2.2083868980407715
1.0	57010000.0	57020000.0	9.0	6.459780693054199	2.4313182830810547
1.0	57030000.0	57040000.0	7.0	5.615134239196777	2.0548899173736572
1.0	57090000.0	57100000.0	7.0	8.611007690429688	3.07755708694458
1.0	57110000.0	57120000.0	6.0	8.70036792755127	3.1196539402008057
1.0	57160000.0	57170000.0	8.0	8.14963150024414	2.99235463142395
1.0	57230000.0	57240000.0	15.0	10.33313274383545	3.3747856616973877
1.0	57410000.0	57420000.0	20.0	14.958486557006836	4.074473857879639
1.0	57440000.0	57450000.0	17.0	14.763470649719238	4.052618980407715
1.0	57460000.0	57470000.0	18.0	13.77277660369873	3.9179699420928955
1.0	57530000.0	57540000.0	14.0	13.2425537109375	3.841419219970703
1.0	57600000.0	57610000.0	13.0	12.522314071655273	3.730482578277588
1.0	57620000.0	57630000.0	9.0	12.760319709777832	3.7717738151550293
1.0	57640000.0	57650000.0	14.0	13.04295539855957	3.8124427795410156
1.0	57650000.0	57660000.0	13.0	13.117025375366211	3.821850299835205
1.0	57680000.0	57690000.0	7.0	13.714071273803711	3.9105124473571777
1.0	57690000.0	57700000.0	9.0	12.470403671264648	3.740562915802002
1.0	57730000.0	57740000.0	15.0	12.709150314331055	3.7643866539001465
1.0	57750000.0	57760000.0	10.0	12.826687812805176	3.7894859313964844
1.0	57770000.0	57780000.0	19.0	12.564531326293945	3.7388434410095215
1.0	57790000.0	57800000.0	8.0	13.521158218383789	3.879049301147461
1.0	57830000.0	57840000.0	11.0	14.458175659179688	4.009084701538086
1.0	57910000.0	57920000.0	20.0	13.042523384094238	3.8196091651916504
1.0	57990000.0	58000000.0	12.0	14.827244758605957	4.06982421875
1.0	58010000.0	58020000.0	12.0	14.860750198364258	4.0732808113098145
1.0	58070000.0	58080000.0	13.0	14.307271003723145	4.0048298835754395
1.0	58130000.0	58140000.0	11.0	14.25615119934082	3.9911110401153564
1.0	58140000.0	58150000.0	13.0	15.773523330688477	4.176769733428955
1.0	58160000.0	58170000.0	11.0	14.81706714630127	4.060511589050293
1.0	58180000.0	58190000.0	13.0	14.108619689941406	3.9529471397399902
1.0	58230000.0	58240000.0	9.0	13.557286262512207	3.8882739543914795
1.0	58250000.0	58260000.0	13.0	13.110990524291992	3.805337429046631
1.0	58330000.0	58340000.0	11.0	12.507708549499512	3.7386984825134277
1.0	58390000.0	58400000.0	8.0	13.663424491882324	3.9032139778137207
1.0	58430000.0	58440000.0	12.0	13.353693962097168	3.864690065383911
1.0	58570000.0	58580000.0	9.0	10.839059829711914	3.444796323776245
1.0	58700000.0	58710000.0	7.0	10.21360969543457	3.3737857341766357
1.0	58740000.0	58750000.0	8.0	9.888445854187012	3.2921955585479736
1.0	58770000.0	58780000.0	13.0	9.911873817443848	3.2897238731384277
1.0	58800000.0	58810000.0	3.0	10.262961387634277	3.355827808380127
1.0	58820000.0	58830000.0	10.0	9.48057746887207	3.2185065746307373
1.0	58830000.0	58840000.0	5.0	10.490182876586914	3.3842482566833496
1.0	58860000.0	58870000.0	8.0	9.290505409240723	3.196880578994751
1.0	58870000.0	58880000.0	11.0	8.54267692565918	3.0364975929260254
1.0	59000000.0	59010000.0	5.0	4.954522132873535	1.8172276020050049
1.0	59020000.0	59030000.0	8.0	7.0638837814331055	2.7455077171325684
1.0	59030000.0	59040000.0	6.0	4.78082799911499	1.9268407821655273
1.0	59050000.0	59060000.0	1.0	4.529380798339844	1.8280836343765259
1.0	59150000.0	59160000.0	2.0	3.9074695110321045	1.6321604251861572
1.0	59200000.0	59210000.0	4.0	6.280900478363037	2.6139626502990723
1.0	59210000.0	59220000.0	5.0	5.724703311920166	2.4894583225250244
1.0	59230000.0	59240000.0	9.0	5.152407169342041	2.410264492034912
1.0	59340000.0	59350000.0	4.0	4.470776557922363	1.800034523010254
1.0	59360000.0	59370000.0	4.0	5.121417999267578	1.8564008474349976
1.0	59370000.0	59380000.0	3.0	6.120532512664795	2.631946086883545
1.0	59380000.0	59390000.0	6.0	6.95363712310791	2.7547221183776855
1.0	59480000.0	59490000.0	7.0	7.638174533843994	2.9082274436950684
1.0	59580000.0	59590000.0	7.0	7.327683448791504	2.842963695526123
1.0	59620000.0	59630000.0	7.0	8.21403980255127	2.973477840423584
1.0	59630000.0	59640000.0	4.0	8.410638809204102	3.016432285308838
1.0	59870000.0	59880000.0	8.0	5.194479465484619	2.380415678024292
1.0	59890000.0	59900000.0	5.0	5.25559663772583	2.4010777473449707
1.0	59940000.0	59950000.0	4.0	4.468331813812256	2.0395140647888184
1.0	60140000.0	60150000.0	4.0	4.64761209487915	2.1867785453796387
1.0	60180000.0	60190000.0	6.0	4.808318138122559	2.306225061416626
1.0	60200000.0	60210000.0	5.0	4.837485313415527	2.2874979972839355
1.0	60220000.0	60230000.0	5.0	4.341597557067871	1.874463438987732
1.0	60250000.0	60260000.0	4.0	6.030095100402832	2.527071475982666
1.0	60260000.0	60270000.0	10.0	5.553408145904541	2.43328595161438
1.0	60300000.0	60310000.0	2.0	4.38723611831665	1.7266162633895874
1.0	60320000.0	60330000.0	7.0	4.5588297843933105	1.744346022605896
1.0	60350000.0	60360000.0	8.0	7.267480373382568	2.790421962738037
1.0	60360000.0	60370000.0	6.0	5.632441520690918	2.163753032684326
1.0	60370000.0	60380000.0	7.0	5.846709251403809	2.206489086151123
1.0	60400000.0	60410000.0	10.0	8.423421859741211	3.0071730613708496
1.0	60500000.0	60510000.0	12.0	10.84113597869873	3.453620195388794
1.0	60510000.0	60520000.0	9.0	11.127741813659668	3.5024142265319824
1.0	60520000.0	60530000.0	7.0	11.733598709106445	3.6018028259277344
1.0	60540000.0	60550000.0	7.0	11.966890335083008	3.643603563308716
1.0	60620000.0	60630000.0	12.0	11.690852165222168	3.6156539916992188
1.0	60630000.0	60640000.0	12.0	12.460245132446289	3.721292018890381
1.0	60660000.0	60670000.0	13.0	11.346287727355957	3.5402626991271973
1.0	60710000.0	60720000.0	15.0	10.908347129821777	3.454970598220825
1.0	60750000.0	60760000.0	5.0	11.12535285949707	3.501317262649536
1.0	60760000.0	60770000.0	12.0	10.43742847442627	3.3954501152038574
1.0	60830000.0	60840000.0	14.0	11.283967971801758	3.4954733848571777
1.0	60840000.0	60850000.0	9.0	6.86135721206665	2.5668928623199463
1.0	60860000.0	60870000.0	10.0	12.136699676513672	3.661414623260498
1.0	60940000.0	60950000.0	14.0	11.252702713012695	3.5089328289031982
1.0	60990000.0	61000000.0	12.0	10.798506736755371	3.418627977371216
1.0	61010000.0	61020000.0	7.0	8.260507583618164	3.0191924571990967
1.0	61060000.0	61070000.0	10.0	10.698724746704102	3.406752109527588
1.0	61080000.0	61090000.0	6.0	10.481413841247559	3.4057629108428955
1.0	61100000.0	61110000.0	4.0	6.7549309730529785	2.4999780654907227
1.0	61180000.0	61190000.0	17.0	11.983245849609375	3.626110076904297
1.0	61190000.0	61200000.0	12.0	12.466585159301758	3.7194905281066895
1.0	61210000.0	61220000.0	13.0	12.244834899902344	3.681675434112549
1.0	61270000.0	61280000.0	6.0	12.920007705688477	3.773484706878662
1.0	61340000.0	61350000.0	11.0	10.775530815124512	3.4342494010925293
1.0	61360000.0	61370000.0	9.0	9.97582721710205	3.283897876739502
1.0	61370000.0	61380000.0	16.0	8.890711784362793	3.120980739593506
1.0	61380000.0	61390000.0	6.0	10.069008827209473	3.3111374378204346
1.0	61490000.0	61500000.0	18.0	8.352123260498047	2.9975194931030273
1.0	61540000.0	61550000.0	7.0	5.496933460235596	2.148172378540039
1.0	61560000.0	61570000.0	2.0	5.084277153015137	1.9841639995574951
1.0	61580000.0	61590000.0	4.0	4.632696151733398	1.699603796005249
1.0	61610000.0	61620000.0	4.0	4.455295085906982	1.8032951354980469
1.0	61670000.0	61680000.0	5.0	4.842787265777588	2.3415133953094482
1.0	61710000.0	61720000.0	6.0	4.363038063049316	1.8314186334609985
1.0	61750000.0	61760000.0	3.0	4.549478530883789	1.8392333984375
1.0	61780000.0	61790000.0	2.0	4.43484354019165	1.7217082977294922
1.0	61930000.0	61940000.0	5.0	8.150872230529785	2.9454989433288574
1.0	61940000.0	61950000.0	4.0	7.303387641906738	2.8064327239990234
1.0	61960000.0	61970000.0	11.0	7.641668796539307	2.8807778358459473
1.0	62030000.0	62040000.0	6.0	9.037424087524414	3.139477252960205
1.0	62060000.0	62070000.0	7.0	8.657394409179688	3.072650194168091
1.0	62090000.0	62100000.0	10.0	8.288930892944336	2.9896647930145264
1.0	62100000.0	62110000.0	5.0	8.125746726989746	2.997192621231079
1.0	62150000.0	62160000.0	2.0	5.215184211730957	1.9792673587799072
1.0	62170000.0	62180000.0	3.0	4.66468620300293	1.815495252609253
1.0	62270000.0	62280000.0	6.0	4.26501989364624	1.7025858163833618
1.0	62300000.0	62310000.0	5.0	4.092421531677246	1.5739076137542725
1.0	62420000.0	62430000.0	3.0	4.5537333488464355	1.847071647644043
1.0	62540000.0	62550000.0	5.0	5.321119785308838	1.929478406906128
1.0	62560000.0	62570000.0	11.0	5.538142204284668	2.1052565574645996
1.0	62570000.0	62580000.0	8.0	5.143906593322754	1.8786512613296509
1.0	62720000.0	62730000.0	12.0	7.393437385559082	2.830944538116455
1.0	62730000.0	62740000.0	11.0	7.085931301116943	2.6126673221588135
1.0	62750000.0	62760000.0	7.0	8.430031776428223	3.0367164611816406
1.0	62850000.0	62860000.0	7.0	7.247114658355713	2.849247455596924
1.0	62870000.0	62880000.0	6.0	8.178426742553711	2.9922173023223877
1.0	62910000.0	62920000.0	1.0	4.191373348236084	1.6659204959869385
1.0	62920000.0	62930000.0	3.0	4.582286834716797	1.7906194925308228
1.0	62940000.0	62950000.0	6.0	4.518866539001465	1.7748804092407227
1.0	62960000.0	62970000.0	6.0	4.569893836975098	1.788069725036621
1.0	62970000.0	62980000.0	4.0	4.323126316070557	1.7180601358413696
1.0	62980000.0	62990000.0	3.0	5.0167236328125	1.9635212421417236
1.0	62990000.0	63000000.0	3.0	4.480133056640625	1.7241913080215454
1.0	63100000.0	63110000.0	8.0	5.01531982421875	1.921600341796875
1.0	63130000.0	63140000.0	1.0	5.765624046325684	2.26818585395813
1.0	63150000.0	63160000.0	4.0	5.306094169616699	1.9031957387924194
1.0	63290000.0	63300000.0	10.0	5.463822364807129	1.9821513891220093
1.0	63420000.0	63430000.0	11.0	11.091129302978516	3.5074620246887207
1.0	63430000.0	63440000.0	13.0	12.461027145385742	3.71821665763855
1.0	63440000.0	63450000.0	15.0	11.990301132202148	3.659567356109619
1.0	63550000.0	63560000.0	14.0	12.86267375946045	3.789409637451172
1.0	63650000.0	63660000.0	6.0	12.375245094299316	3.746325731277466
1.0	63710000.0	63720000.0	10.0	13.874072074890137	3.928889513015747
1.0	63720000.0	63730000.0	7.0	13.633076667785645	3.899597644805908
1.0	63730000.0	63740000.0	12.0	13.114389419555664	3.830254316329956
1.0	63850000.0	63860000.0	2.0	6.390155792236328	2.4115841388702393
1.0	63940000.0	63950000.0	5.0	3.9202704429626465	1.5801002979278564
1.0	63950000.0	63960000.0	5.0	3.7936973571777344	1.4750993251800537
1.0	64020000.0	64030000.0	6.0	4.1804070472717285	1.6796939373016357
1.0	64030000.0	64040000.0	1.0	4.235354900360107	1.578345537185669
1.0	64070000.0	64080000.0	5.0	4.637633323669434	1.8366940021514893
1.0	64150000.0	64160000.0	6.0	7.676560401916504	2.9183523654937744
1.0	64180000.0	64190000.0	8.0	7.585127830505371	2.881901264190674
1.0	64270000.0	64280000.0	4.0	6.413884162902832	2.664459466934204
1.0	64300000.0	64310000.0	6.0	5.785698890686035	2.5519866943359375
1.0	64400000.0	64410000.0	6.0	6.450093746185303	2.6637332439422607
1.0	64440000.0	64450000.0	10.0	5.8911356925964355	2.5664424896240234
1.0	64470000.0	64480000.0	6.0	6.239927291870117	2.6289596557617188
1.0	64480000.0	64490000.0	7.0	5.79746150970459	2.315626621246338
1.0	64500000.0	64510000.0	6.0	6.6009626388549805	2.5091774463653564
1.0	64540000.0	64550000.0	7.0	7.102227210998535	2.7733194828033447
1.0	64580000.0	64590000.0	5.0	6.595778465270996	2.7069497108459473
1.0	64600000.0	64610000.0	12.0	5.664626121520996	2.139402151107788
1.0	64620000.0	64630000.0	4.0	6.1931867599487305	2.4139673709869385
1.0	64630000.0	64640000.0	5.0	6.428620338439941	2.6681067943573
1.0	64640000.0	64650000.0	7.0	5.722233772277832	2.3221657276153564
1.0	64650000.0	64660000.0	6.0	7.677720069885254	2.843973159790039
1.0	64690000.0	64700000.0	4.0	8.065645217895508	2.9312942028045654
1.0	64700000.0	64710000.0	9.0	6.28985595703125	2.578641414642334
1.0	64720000.0	64730000.0	9.0	7.139370918273926	2.804226875305176
1.0	64770000.0	64780000.0	8.0	8.087226867675781	2.9829089641571045
1.0	64790000.0	64800000.0	5.0	8.351594924926758	2.9825687408447266
1.0	64930000.0	64940000.0	5.0	6.939425468444824	2.702493190765381
1.0	64970000.0	64980000.0	6.0	5.128787040710449	2.4219112396240234
1.0	65020000.0	65030000.0	6.0	4.769889831542969	2.0662145614624023
1.0	65030000.0	65040000.0	6.0	5.066559314727783	2.3809828758239746
1.0	65050000.0	65060000.0	3.0	5.1182780265808105	2.398383855819702
1.0	65070000.0	65080000.0	2.0	4.97202205657959	2.1049323081970215
1.0	65110000.0	65120000.0	1.0	5.134633541107178	2.0552773475646973
1.0	65180000.0	65190000.0	11.0	7.8503241539001465	2.885063886642456
1.0	65190000.0	65200000.0	8.0	7.192843437194824	2.765775203704834
1.0	65200000.0	65210000.0	7.0	6.1132402420043945	2.5737595558166504
1.0	65270000.0	65280000.0	9.0	4.250162601470947	1.6430209875106812
1.0	65400000.0	65410000.0	3.0	4.948355674743652	1.9248931407928467
1.0	65450000.0	65460000.0	8.0	4.8970232009887695	2.1880948543548584
1.0	65570000.0	65580000.0	7.0	9.565882682800293	3.2385802268981934
1.0	65600000.0	65610000.0	13.0	9.011492729187012	3.153254270553589
1.0	65620000.0	65630000.0	10.0	6.732481479644775	2.5534744262695312
1.0	65690000.0	65700000.0	7.0	6.1786699295043945	2.350304126739502
1.0	65700000.0	65710000.0	8.0	9.5122709274292	3.2366271018981934
1.0	65770000.0	65780000.0	7.0	8.23855972290039	3.003437042236328
1.0	65800000.0	65810000.0	10.0	8.808677673339844	3.0655691623687744
1.0	65810000.0	65820000.0	10.0	8.380327224731445	3.014049530029297
1.0	65840000.0	65850000.0	9.0	8.892797470092773	3.0991291999816895
1.0	65890000.0	65900000.0	6.0	5.437148094177246	2.1045072078704834
1.0	65900000.0	65910000.0	9.0	6.789515495300293	2.553906202316284
1.0	65920000.0	65930000.0	8.0	8.133611679077148	3.0119850635528564
1.0	66100000.0	66110000.0	17.0	9.907203674316406	3.318337917327881
1.0	66180000.0	66190000.0	14.0	13.385890007019043	3.8673179149627686
1.0	66190000.0	66200000.0	16.0	13.729776382446289	3.909161329269409
1.0	66270000.0	66280000.0	12.0	14.468473434448242	4.027758598327637
1.0	66280000.0	66290000.0	20.0	14.347906112670898	4.006916046142578
1.0	66460000.0	66470000.0	12.0	14.615411758422852	4.050464630126953
1.0	66510000.0	66520000.0	23.0	15.553181648254395	4.159615993499756
1.0	66530000.0	66540000.0	26.0	14.101720809936523	3.969555616378784
1.0	66560000.0	66570000.0	14.0	14.391786575317383	4.002962589263916
1.0	66620000.0	66630000.0	11.0	14.81836986541748	4.039737701416016
1.0	66720000.0	66730000.0	8.0	10.555757522583008	3.4406979084014893
1.0	66740000.0	66750000.0	6.0	10.054315567016602	3.3398094177246094
1.0	66770000.0	66780000.0	12.0	11.663920402526855	3.5826568603515625
1.0	66780000.0	66790000.0	20.0	10.82729434967041	3.4563541412353516
1.0	66850000.0	66860000.0	12.0	12.817339897155762	3.7621445655822754
1.0	66870000.0	66880000.0	13.0	13.398139953613281	3.854501247406006
1.0	67090000.0	67100000.0	13.0	14.238624572753906	3.976311445236206
1.0	67160000.0	67170000.0	9.0	12.46742057800293	3.714043140411377
1.0	67180000.0	67190000.0	14.0	12.639068603515625	3.73492169380188
1.0	67190000.0	67200000.0	17.0	10.7643461227417	3.4772772789001465
1.0	67330000.0	67340000.0	15.0	8.418046951293945	3.03480863571167
1.0	67380000.0	67390000.0	6.0	5.948949813842773	2.315349578857422
1.0	67390000.0	67400000.0	4.0	5.546811580657959	2.0744216442108154
1.0	67410000.0	67420000.0	6.0	4.433818817138672	1.7031004428863525
1.0	67440000.0	67450000.0	1.0	4.709539413452148	1.8376518487930298
1.0	67450000.0	67460000.0	3.0	4.662716388702393	1.811758279800415
1.0	67460000.0	67470000.0	3.0	4.881859302520752	1.87982177734375
1.0	67600000.0	67610000.0	11.0	8.042263984680176	2.9219064712524414
1.0	67620000.0	67630000.0	12.0	11.927675247192383	3.6479740142822266
1.0	67740000.0	67750000.0	9.0	10.494943618774414	3.3866305351257324
1.0	67850000.0	67860000.0	12.0	6.259902000427246	2.362177848815918
1.0	67880000.0	67890000.0	5.0	4.859295845031738	2.2963719367980957
1.0	67890000.0	67900000.0	5.0	5.210663795471191	2.182450771331787
1.0	67900000.0	67910000.0	9.0	8.390640258789062	3.0510659217834473
1.0	67930000.0	67940000.0	11.0	9.024767875671387	3.140875816345215
1.0	67980000.0	67990000.0	5.0	9.454109191894531	3.2098841667175293
1.0	67990000.0	68000000.0	11.0	8.285867691040039	2.8724417686462402
1.0	68020000.0	68030000.0	9.0	8.343923568725586	2.938878297805786
1.0	68050000.0	68060000.0	8.0	10.115983963012695	3.32023549079895
1.0	68060000.0	68070000.0	11.0	9.57568359375	3.235591173171997
1.0	68070000.0	68080000.0	10.0	8.811971664428711	3.0864052772521973
1.0	68150000.0	68160000.0	3.0	5.912093162536621	2.192185163497925
1.0	68170000.0	68180000.0	4.0	5.076409816741943	1.943090796470642
1.0	68190000.0	68200000.0	3.0	5.262550354003906	2.084348201751709
1.0	68270000.0	68280000.0	7.0	4.837993621826172	1.96794855594635
1.0	68280000.0	68290000.0	2.0	5.02474308013916	1.9557268619537354
1.0	68320000.0	68330000.0	11.0	8.018487930297852	2.9215457439422607
1.0	68370000.0	68380000.0	6.0	9.597932815551758	3.2285473346710205
1.0	68570000.0	68580000.0	4.0	5.495944976806641	2.454472064971924
1.0	68580000.0	68590000.0	5.0	5.069043159484863	2.129333019256592
1.0	68680000.0	68690000.0	9.0	6.84989070892334	2.584739923477173
1.0	68740000.0	68750000.0	16.0	11.154221534729004	3.4952640533447266
1.0	68860000.0	68870000.0	18.0	11.87136459350586	3.640610456466675
1.0	68890000.0	68900000.0	13.0	11.272197723388672	3.5560379028320312
1.0	69040000.0	69050000.0	16.0	17.584136962890625	4.3907928466796875
1.0	69230000.0	69240000.0	15.0	20.69466781616211	4.713375568389893
1.0	69370000.0	69380000.0	22.0	21.882150650024414	4.807787895202637
1.0	69410000.0	69420000.0	19.0	23.415424346923828	4.950228214263916
1.0	69420000.0	69430000.0	21.0	23.127201080322266	4.928216457366943
1.0	69520000.0	69530000.0	28.0	22.862586975097656	4.909637928009033
1.0	69540000.0	69550000.0	26.0	22.11362075805664	4.845101356506348
1.0	69600000.0	69610000.0	27.0	23.282909393310547	4.948756217956543
1.0	69620000.0	69630000.0	21.0	23.26095199584961	4.951994895935059
1.0	69640000.0	69650000.0	18.0	21.021358489990234	4.7491607666015625
1.0	69700000.0	69710000.0	28.0	23.015811920166016	4.927735328674316
1.0	69900000.0	69910000.0	27.0	26.587223052978516	5.235760688781738
1.0	69920000.0	69930000.0	21.0	24.728071212768555	5.073583602905273
1.0	69940000.0	69950000.0	11.0	23.090559005737305	4.927198886871338
1.0	70000000.0	70010000.0	24.0	21.486980438232422	4.787249565124512
1.0	70020000.0	70030000.0	24.0	21.344144821166992	4.770139217376709
1.0	70030000.0	70040000.0	19.0	20.486974716186523	4.697136402130127
1.0	70140000.0	70150000.0	16.0	20.7905330657959	4.727545261383057
1.0	70220000.0	70230000.0	23.0	21.763484954833984	4.816895484924316
1.0	70260000.0	70270000.0	32.0	22.139190673828125	4.841700077056885
1.0	70290000.0	70300000.0	19.0	21.13327407836914	4.759426116943359
1.0	70330000.0	70340000.0	28.0	23.403759002685547	4.958760738372803
1.0	70340000.0	70350000.0	22.0	21.700292587280273	4.791953086853027
1.0	70360000.0	70370000.0	27.0	24.849546432495117	5.082310676574707
1.0	70470000.0	70480000.0	29.0	20.10428810119629	4.658627510070801
1.0	70530000.0	70540000.0	19.0	18.45371437072754	4.491777420043945
1.0	70590000.0	70600000.0	10.0	13.77232837677002	3.9142651557922363
1.0	70670000.0	70680000.0	9.0	5.839346885681152	2.175490617752075
1.0	70700000.0	70710000.0	9.0	4.903645992279053	2.2946953773498535
1.0	70750000.0	70760000.0	8.0	5.512455940246582	2.062106132507324
1.0	70850000.0	70860000.0	11.0	11.173395156860352	3.496367931365967
1.0	70910000.0	70920000.0	16.0	12.104520797729492	3.6743035316467285
1.0	70920000.0	70930000.0	9.0	14.794021606445312	4.050624847412109
1.0	70960000.0	70970000.0	10.0	13.869819641113281	3.9464097023010254
1.0	70990000.0	71000000.0	16.0	15.271600723266602	4.140571594238281
1.0	71070000.0	71080000.0	22.0	21.062040328979492	4.7544403076171875
1.0	71090000.0	71100000.0	16.0	24.205928802490234	5.020590782165527
1.0	71110000.0	71120000.0	24.0	20.01706886291504	4.6539201736450195
1.0	71120000.0	71130000.0	22.0	22.60972023010254	4.888335227966309
1.0	71140000.0	71150000.0	22.0	23.23674964904785	4.94760799407959
1.0	71250000.0	71260000.0	23.0	27.20038414001465	5.296065330505371
1.0	71280000.0	71290000.0	19.0	19.879234313964844	4.645290851593018
1.0	71320000.0	71330000.0	30.0	24.131174087524414	5.023674488067627
1.0	71350000.0	71360000.0	17.0	25.12112808227539	5.115303039550781
1.0	71370000.0	71380000.0	24.0	26.1640567779541	5.201241493225098
1.0	71390000.0	71400000.0	21.0	24.51559066772461	5.059747695922852
1.0	71410000.0	71420000.0	26.0	23.369380950927734	4.958418846130371
1.0	71430000.0	71440000.0	23.0	19.76253890991211	4.6238532066345215
1.0	71510000.0	71520000.0	12.0	13.500035285949707	3.8652453422546387
1.0	71570000.0	71580000.0	10.0	7.785105228424072	2.8026351928710938
1.0	71600000.0	71610000.0	9.0	11.560694694519043	3.5607762336730957
1.0	71630000.0	71640000.0	17.0	11.90928840637207	3.5876362323760986
1.0	71690000.0	71700000.0	5.0	12.848383903503418	3.7539801597595215
1.0	71720000.0	71730000.0	12.0	11.65495777130127	3.586794376373291
1.0	71730000.0	71740000.0	11.0	11.280077934265137	3.5103213787078857
1.0	71880000.0	71890000.0	12.0	12.210050582885742	3.697368621826172
1.0	71900000.0	71910000.0	10.0	13.09288501739502	3.801927089691162
1.0	71910000.0	71920000.0	11.0	13.997383117675781	3.929166316986084
1.0	71960000.0	71970000.0	15.0	13.94360065460205	3.9124178886413574
1.0	72040000.0	72050000.0	11.0	14.33221435546875	4.010293006896973
1.0	72100000.0	72110000.0	21.0	15.333295822143555	4.12725305557251
1.0	72150000.0	72160000.0	13.0	16.949403762817383	4.334214210510254
1.0	72190000.0	72200000.0	11.0	17.889450073242188	4.4369683265686035
1.0	72230000.0	72240000.0	17.0	19.765539169311523	4.600513458251953
1.0	72270000.0	72280000.0	19.0	16.368244171142578	4.269055366516113
1.0	72300000.0	72310000.0	16.0	16.693674087524414	4.304563045501709
1.0	72330000.0	72340000.0	20.0	15.80566692352295	4.203066349029541
1.0	72360000.0	72370000.0	20.0	15.742166519165039	4.191958427429199
1.0	72410000.0	72420000.0	12.0	15.887758255004883	4.211365699768066
1.0	72530000.0	72540000.0	12.0	18.021682739257812	4.44954776763916
1.0	72630000.0	72640000.0	16.0	19.681110382080078	4.619640350341797
1.0	72680000.0	72690000.0	20.0	16.533164978027344	4.286535739898682
1.0	72840000.0	72850000.0	28.0	16.693218231201172	4.2774457931518555
1.0	72860000.0	72870000.0	11.0	17.185558319091797	4.363350868225098
1.0	72870000.0	72880000.0	22.0	16.837982177734375	4.322798252105713
1.0	72910000.0	72920000.0	16.0	24.009662628173828	4.992012977600098
1.0	72990000.0	73000000.0	18.0	21.467811584472656	4.790582180023193
1.0	73070000.0	73080000.0	20.0	20.898700714111328	4.732827186584473
1.0	73090000.0	73100000.0	18.0	21.558557510375977	4.7922468185424805
1.0	73100000.0	73110000.0	26.0	25.016672134399414	5.101390361785889
1.0	73110000.0	73120000.0	23.0	27.62542724609375	5.335118770599365
1.0	73260000.0	73270000.0	33.0	28.520679473876953	5.416394233703613
1.0	73280000.0	73290000.0	38.0	27.960216522216797	5.364071846008301
1.0	73330000.0	73340000.0	33.0	28.43023681640625	5.4098358154296875
1.0	73350000.0	73360000.0	18.0	27.44626808166504	5.320858001708984
1.0	73380000.0	73390000.0	35.0	28.100887298583984	5.375395774841309
1.0	73440000.0	73450000.0	27.0	23.131010055541992	4.9264421463012695
1.0	73500000.0	73510000.0	25.0	30.43349838256836	5.602076530456543
1.0	73560000.0	73570000.0	33.0	32.42543411254883	5.7911200523376465
1.0	73570000.0	73580000.0	36.0	34.105018615722656	5.956479072570801
1.0	73730000.0	73740000.0	33.0	29.576770782470703	5.505765914916992
1.0	73740000.0	73750000.0	36.0	28.58135986328125	5.425856590270996
1.0	73770000.0	73780000.0	27.0	25.991382598876953	5.188294887542725
1.0	73830000.0	73840000.0	29.0	26.213512420654297	5.202415466308594
1.0	73920000.0	73930000.0	23.0	20.466388702392578	4.697617053985596
1.0	74000000.0	74010000.0	20.0	20.155548095703125	4.634071350097656
1.0	74050000.0	74060000.0	15.0	15.906132698059082	4.20269775390625
1.0	74070000.0	74080000.0	14.0	17.604328155517578	4.402784824371338
1.0	74120000.0	74130000.0	16.0	19.205141067504883	4.573505401611328
1.0	74150000.0	74160000.0	20.0	19.879125595092773	4.637101650238037
1.0	74160000.0	74170000.0	20.0	20.348003387451172	4.67825174331665
1.0	74190000.0	74200000.0	25.0	19.415935516357422	4.5946149826049805
1.0	74210000.0	74220000.0	19.0	19.960058212280273	4.64148473739624
1.0	74220000.0	74230000.0	15.0	20.779462814331055	4.726919651031494
1.0	74290000.0	74300000.0	16.0	22.16219139099121	4.848442077636719
1.0	74370000.0	74380000.0	33.0	24.295936584472656	5.040012359619141
1.0	74380000.0	74390000.0	23.0	22.949901580810547	4.916071891784668
1.0	74420000.0	74430000.0	23.0	25.89972496032715	5.182255744934082
1.0	74440000.0	74450000.0	31.0	26.18060874938965	5.203255653381348
1.0	74550000.0	74560000.0	22.0	21.149688720703125	4.757355690002441
1.0	74630000.0	74640000.0	15.0	17.63079261779785	4.404984474182129
1.0	74650000.0	74660000.0	20.0	15.137654304504395	4.117624282836914
1.0	74930000.0	74940000.0	22.0	18.6048526763916	4.522682189941406
1.0	74940000.0	74950000.0	25.0	20.411724090576172	4.686366558074951
1.0	75020000.0	75030000.0	23.0	23.74907875061035	4.983894348144531
1.0	75040000.0	75050000.0	21.0	22.686065673828125	4.899266242980957
1.0	75050000.0	75060000.0	22.0	21.44867515563965	4.7857346534729
1.0	75070000.0	75080000.0	21.0	22.374170303344727	4.8619279861450195
1.0	75080000.0	75090000.0	21.0	20.78082847595215	4.721771717071533
1.0	75240000.0	75250000.0	11.0	16.661724090576172	4.310317039489746
1.0	75270000.0	75280000.0	39.0	20.0662899017334	4.651328086853027
1.0	75300000.0	75310000.0	23.0	24.205490112304688	5.0305047035217285
1.0	75580000.0	75590000.0	32.0	24.257144927978516	5.032379150390625
1.0	75590000.0	75600000.0	25.0	27.134374618530273	5.289250373840332
1.0	75680000.0	75690000.0	12.0	21.525535583496094	4.796011924743652
1.0	75730000.0	75740000.0	16.0	20.075042724609375	4.655037879943848
1.0	75790000.0	75800000.0	11.0	21.473400115966797	4.7892913818359375
1.0	75870000.0	75880000.0	21.0	23.14365005493164	4.9324445724487305
1.0	75900000.0	75910000.0	27.0	20.915109634399414	4.73812198638916
1.0	75930000.0	75940000.0	23.0	21.55478858947754	4.795361518859863
1.0	76020000.0	76030000.0	20.0	18.60981559753418	4.516294002532959
1.0	76100000.0	76110000.0	13.0	14.417627334594727	4.0274457931518555
1.0	76150000.0	76160000.0	22.0	16.86722183227539	4.285459995269775
1.0	76180000.0	76190000.0	10.0	12.567594528198242	3.768603801727295
1.0	76200000.0	76210000.0	18.0	7.612127780914307	2.7383670806884766
1.0	76230000.0	76240000.0	9.0	12.162842750549316	3.727658748626709
1.0	76270000.0	76280000.0	10.0	13.192083358764648	3.8737781047821045
1.0	76330000.0	76340000.0	28.0	16.963314056396484	4.316990375518799
1.0	76380000.0	76390000.0	21.0	19.450031280517578	4.599497318267822
1.0	76430000.0	76440000.0	14.0	22.327138900756836	4.858850955963135
1.0	76540000.0	76550000.0	16.0	18.701749801635742	4.52034330368042
1.0	76610000.0	76620000.0	20.0	21.945709228515625	4.834754467010498
1.0	76670000.0	76680000.0	20.0	19.9696044921875	4.647573947906494
1.0	76680000.0	76690000.0	17.0	20.309478759765625	4.681814670562744
1.0	76720000.0	76730000.0	18.0	18.259363174438477	4.483551502227783
1.0	76750000.0	76760000.0	18.0	17.625579833984375	4.408661842346191
1.0	76810000.0	76820000.0	12.0	19.399887084960938	4.596967697143555
1.0	76870000.0	76880000.0	23.0	19.85888671875	4.636425018310547
1.0	76910000.0	76920000.0	19.0	21.50920867919922	4.781884670257568
1.0	76990000.0	77000000.0	22.0	19.55148696899414	4.611251354217529
1.0	77060000.0	77070000.0	22.0	21.254390716552734	4.769595146179199
1.0	77270000.0	77280000.0	23.0	21.078298568725586	4.7518310546875
1.0	77300000.0	77310000.0	18.0	18.145832061767578	4.464740753173828
1.0	77320000.0	77330000.0	25.0	18.983264923095703	4.552824974060059
1.0	77390000.0	77400000.0	23.0	15.048174858093262	4.100095272064209
1.0	77400000.0	77410000.0	15.0	15.719045639038086	4.182443141937256
1.0	77490000.0	77500000.0	13.0	14.801294326782227	4.050368309020996
1.0	77500000.0	77510000.0	9.0	12.94896125793457	3.8055179119110107
1.0	77510000.0	77520000.0	15.0	12.757866859436035	3.7752082347869873
1.0	77560000.0	77570000.0	12.0	10.905670166015625	3.4911086559295654
1.0	77790000.0	77800000.0	14.0	17.971248626708984	4.444521903991699
1.0	77850000.0	77860000.0	17.0	19.062225341796875	4.554921627044678
1.0	77910000.0	77920000.0	16.0	19.44190216064453	4.594242095947266
1.0	77940000.0	77950000.0	16.0	17.200841903686523	4.350207328796387
1.0	78010000.0	78020000.0	10.0	12.57213020324707	3.740107297897339
1.0	78110000.0	78120000.0	6.0	5.121829986572266	1.9461021423339844
1.0	78140000.0	78150000.0	3.0	5.331002235412598	1.909214735031128
1.0	78210000.0	78220000.0	5.0	5.063512325286865	1.9502006769180298
1.0	78300000.0	78310000.0	4.0	4.597357749938965	1.8118692636489868
1.0	78340000.0	78350000.0	4.0	4.617584705352783	2.032658338546753
1.0	78380000.0	78390000.0	5.0	5.193498134613037	2.407186985015869
1.0	78400000.0	78410000.0	3.0	4.70683479309082	1.8458271026611328
1.0	78560000.0	78570000.0	7.0	10.524873733520508	3.410320997238159
1.0	78700000.0	78710000.0	3.0	11.511518478393555	3.5861973762512207
1.0	78730000.0	78740000.0	8.0	13.214750289916992	3.8103957176208496
1.0	78740000.0	78750000.0	12.0	11.851644515991211	3.6320109367370605
1.0	78860000.0	78870000.0	14.0	15.114593505859375	4.087294101715088
1.0	78870000.0	78880000.0	27.0	14.657485961914062	4.011047840118408
1.0	78880000.0	78890000.0	6.0	14.215031623840332	3.982797622680664
1.0	78900000.0	78910000.0	15.0	14.020011901855469	3.9486746788024902
1.0	78910000.0	78920000.0	19.0	14.005317687988281	3.951622486114502
1.0	78930000.0	78940000.0	14.0	17.258861541748047	4.324459075927734
1.0	78940000.0	78950000.0	14.0	14.513479232788086	4.031373023986816
1.0	79050000.0	79060000.0	11.0	12.788528442382812	3.7613277435302734
1.0	79130000.0	79140000.0	8.0	14.48707103729248	4.029198169708252
1.0	79160000.0	79170000.0	18.0	18.519136428833008	4.468103885650635
1.0	79250000.0	79260000.0	23.0	19.091371536254883	4.566298484802246
1.0	79260000.0	79270000.0	25.0	20.416790008544922	4.683773994445801
1.0	79280000.0	79290000.0	26.0	20.777034759521484	4.716609001159668
1.0	79320000.0	79330000.0	25.0	21.694580078125	4.793773174285889
1.0	79430000.0	79440000.0	31.0	23.739604949951172	4.9563140869140625
1.0	79500000.0	79510000.0	20.0	22.86980628967285	4.896934509277344
1.0	79530000.0	79540000.0	23.0	23.237171173095703	4.933461666107178
1.0	79540000.0	79550000.0	27.0	21.322040557861328	4.771944999694824
1.0	79550000.0	79560000.0	17.0	19.587255477905273	4.612143039703369
1.0	79560000.0	79570000.0	20.0	22.418949127197266	4.860306739807129
1.0	79620000.0	79630000.0	23.0	23.110576629638672	4.920848369598389
1.0	79660000.0	79670000.0	21.0	23.026409149169922	4.911659240722656
1.0	79720000.0	79730000.0	20.0	17.683719635009766	4.421496868133545
1.0	79810000.0	79820000.0	11.0	21.213808059692383	4.763148307800293
1.0	79820000.0	79830000.0	27.0	22.933029174804688	4.915335655212402
1.0	79900000.0	79910000.0	27.0	23.433340072631836	4.945460319519043
1.0	79940000.0	79950000.0	32.0	24.900962829589844	5.07166051864624
1.0	80010000.0	80020000.0	16.0	23.350879669189453	4.933581829071045
1.0	80110000.0	80120000.0	16.0	18.320119857788086	4.483217716217041
1.0	80120000.0	80130000.0	16.0	18.198232650756836	4.4686737060546875
1.0	80130000.0	80140000.0	20.0	20.046289443969727	4.655062675476074
1.0	80180000.0	80190000.0	14.0	20.52447509765625	4.683445930480957
1.0	80190000.0	80200000.0	19.0	19.507848739624023	4.600319862365723
1.0	80460000.0	80470000.0	19.0	18.878400802612305	4.535717487335205
1.0	80490000.0	80500000.0	19.0	20.764728546142578	4.71113920211792
1.0	80590000.0	80600000.0	23.0	19.584177017211914	4.598980903625488
1.0	80630000.0	80640000.0	19.0	20.515121459960938	4.698022365570068
1.0	80640000.0	80650000.0	19.0	22.710247039794922	4.900491714477539
1.0	80680000.0	80690000.0	25.0	18.767169952392578	4.538093090057373
1.0	80690000.0	80700000.0	24.0	23.46501350402832	4.965490341186523
1.0	80800000.0	80810000.0	22.0	21.515491485595703	4.7816853523254395
1.0	80880000.0	80890000.0	11.0	19.355833053588867	4.587516784667969
1.0	80920000.0	80930000.0	15.0	19.847148895263672	4.6396098136901855
1.0	80930000.0	80940000.0	18.0	20.46094512939453	4.687204837799072
1.0	80960000.0	80970000.0	22.0	17.933650970458984	4.440750598907471
1.0	81050000.0	81060000.0	25.0	22.504552841186523	4.875962257385254
1.0	81200000.0	81210000.0	24.0	18.161823272705078	4.463675498962402
1.0	81220000.0	81230000.0	16.0	21.307723999023438	4.774237632751465
1.0	81290000.0	81300000.0	17.0	18.292261123657227	4.477027416229248
1.0	81300000.0	81310000.0	18.0	19.125526428222656	4.565674781799316
1.0	81310000.0	81320000.0	32.0	18.659587860107422	4.511073112487793
1.0	81350000.0	81360000.0	14.0	17.648574829101562	4.4066009521484375
1.0	81510000.0	81520000.0	17.0	18.826629638671875	4.538450717926025
1.0	81550000.0	81560000.0	11.0	20.55314064025879	4.700830459594727
1.0	81560000.0	81570000.0	22.0	20.962980270385742	4.7390851974487305
1.0	81660000.0	81670000.0	15.0	18.717853546142578	4.52407169342041
1.0	81800000.0	81810000.0	17.0	15.255009651184082	4.119223117828369
1.0	81980000.0	81990000.0	6.0	12.92584228515625	3.797926664352417
1.0	81990000.0	82000000.0	20.0	13.474222183227539	3.8657844066619873
1.0	82000000.0	82010000.0	13.0	12.940027236938477	3.7943129539489746
1.0	82030000.0	82040000.0	7.0	13.29090404510498	3.8498244285583496
1.0	82090000.0	82100000.0	11.0	14.066291809082031	3.953275680541992
1.0	82110000.0	82120000.0	17.0	13.533805847167969	3.887310028076172
1.0	82140000.0	82150000.0	9.0	12.12177562713623	3.640056610107422
1.0	82230000.0	82240000.0	9.0	10.837919235229492	3.4615681171417236
1.0	82240000.0	82250000.0	11.0	10.271571159362793	3.356534957885742
1.0	82270000.0	82280000.0	8.0	5.91991662979126	2.0682520866394043
1.0	82340000.0	82350000.0	7.0	7.8033647537231445	2.8600432872772217
1.0	82350000.0	82360000.0	8.0	8.418133735656738	3.0314857959747314
1.0	82380000.0	82390000.0	7.0	7.444680690765381	2.7008605003356934
1.0	82400000.0	82410000.0	11.0	7.313836097717285	2.682190418243408
1.0	82440000.0	82450000.0	5.0	6.442379951477051	2.396650791168213
1.0	82550000.0	82560000.0	8.0	12.31018352508545	3.7199816703796387
1.0	82560000.0	82570000.0	18.0	12.942973136901855	3.806760787963867
1.0	82580000.0	82590000.0	14.0	12.864412307739258	3.7873528003692627
1.0	82590000.0	82600000.0	12.0	8.78788948059082	3.0481197834014893
1.0	82600000.0	82610000.0	14.0	10.61290454864502	3.466139316558838
1.0	82640000.0	82650000.0	21.0	11.692233085632324	3.620478391647339
1.0	82700000.0	82710000.0	11.0	14.304941177368164	3.9498817920684814
1.0	82750000.0	82760000.0	9.0	12.866418838500977	3.7722671031951904
1.0	82770000.0	82780000.0	15.0	11.391141891479492	3.577284336090088
1.0	82790000.0	82800000.0	21.0	13.455487251281738	3.850085496902466
1.0	82880000.0	82890000.0	13.0	12.155698776245117	3.6957805156707764
1.0	82920000.0	82930000.0	11.0	11.772427558898926	3.6219420433044434
1.0	83030000.0	83040000.0	16.0	11.285261154174805	3.540570020675659
1.0	83130000.0	83140000.0	11.0	13.339248657226562	3.863116502761841
1.0	83140000.0	83150000.0	22.0	14.310809135437012	3.976794481277466
1.0	83250000.0	83260000.0	13.0	14.19929027557373	3.954681873321533
1.0	83320000.0	83330000.0	9.0	12.104318618774414	3.6663451194763184
1.0	83340000.0	83350000.0	14.0	10.634180068969727	3.459277391433716
1.0	83440000.0	83450000.0	12.0	10.644304275512695	3.4316928386688232
1.0	83480000.0	83490000.0	9.0	10.501737594604492	3.3999552726745605
1.0	83490000.0	83500000.0	10.0	11.288061141967773	3.5081374645233154
1.0	83510000.0	83520000.0	9.0	11.410296440124512	3.4947566986083984
1.0	83520000.0	83530000.0	6.0	9.189432144165039	3.1568751335144043
1.0	83570000.0	83580000.0	7.0	8.210701942443848	2.9317917823791504
1.0	83590000.0	83600000.0	9.0	6.643309116363525	2.6563632488250732
1.0	83880000.0	83890000.0	1.0	3.5446465015411377	1.7316195964813232
1.0	83930000.0	83940000.0	2.0	5.659304618835449	2.371737480163574
1.0	84110000.0	84120000.0	12.0	11.796427726745605	3.57856822013855
1.0	84160000.0	84170000.0	6.0	11.444952011108398	3.5660667419433594
1.0	84170000.0	84180000.0	14.0	10.168212890625	3.3596789836883545
1.0	84180000.0	84190000.0	14.0	10.882369041442871	3.453580141067505
1.0	84260000.0	84270000.0	5.0	8.074352264404297	2.9855799674987793
1.0	84450000.0	84460000.0	4.0	8.126073837280273	2.922001361846924
1.0	84580000.0	84590000.0	7.0	6.498538970947266	2.500699758529663
1.0	84710000.0	84720000.0	5.0	6.80899715423584	2.7530417442321777
1.0	84750000.0	84760000.0	10.0	8.551422119140625	3.050745964050293
1.0	84760000.0	84770000.0	6.0	5.895843505859375	2.4253928661346436
1.0	84770000.0	84780000.0	4.0	7.159036159515381	2.8143200874328613
1.0	84830000.0	84840000.0	8.0	8.302047729492188	2.963893175125122
1.0	84920000.0	84930000.0	11.0	6.6854400634765625	2.6716082096099854
1.0	84970000.0	84980000.0	0.0	6.940991401672363	2.735013723373413
1.0	85080000.0	85090000.0	12.0	5.826132774353027	2.5599160194396973
1.0	85090000.0	85100000.0	7.0	7.090816497802734	2.754361391067505
1.0	85140000.0	85150000.0	9.0	5.078607082366943	1.978729009628296
1.0	85150000.0	85160000.0	4.0	5.399312973022461	2.0672662258148193
1.0	85170000.0	85180000.0	2.0	8.351216316223145	2.987460136413574
1.0	85220000.0	85230000.0	7.0	6.45010232925415	2.6884100437164307
1.0	85240000.0	85250000.0	2.0	8.306159973144531	2.9776148796081543
1.0	85260000.0	85270000.0	12.0	7.714181423187256	2.86902117729187
1.0	85270000.0	85280000.0	8.0	7.236660003662109	2.79266357421875
1.0	85480000.0	85490000.0	9.0	7.215298652648926	2.795320987701416
1.0	85580000.0	85590000.0	5.0	6.838793754577637	2.694789171218872
1.0	85670000.0	85680000.0	7.0	6.612203121185303	2.672868251800537
1.0	85700000.0	85710000.0	7.0	6.24279260635376	2.583350896835327
1.0	85720000.0	85730000.0	8.0	4.170651912689209	1.5305687189102173
1.0	85730000.0	85740000.0	1.0	3.917245388031006	1.8031103610992432
1.0	85750000.0	85760000.0	3.0	4.718166351318359	2.3112480640411377
1.0	85770000.0	85780000.0	8.0	4.210450649261475	2.1105422973632812
1.0	85840000.0	85850000.0	2.0	4.511524677276611	2.270632266998291
1.0	85850000.0	85860000.0	5.0	4.638621807098389	2.285982131958008
1.0	86000000.0	86010000.0	10.0	5.83570671081543	2.5146641731262207
1.0	86030000.0	86040000.0	3.0	5.613569259643555	2.4854702949523926
1.0	86250000.0	86260000.0	5.0	9.4622802734375	3.1639187335968018
1.0	86420000.0	86430000.0	10.0	9.694867134094238	3.254765033721924
1.0	86430000.0	86440000.0	15.0	9.660067558288574	3.245512008666992
1.0	86460000.0	86470000.0	21.0	10.587088584899902	3.3821799755096436
1.0	86480000.0	86490000.0	12.0	9.258522033691406	3.203148365020752
1.0	86510000.0	86520000.0	11.0	10.050349235534668	3.339848756790161
1.0	86520000.0	86530000.0	12.0	9.546269416809082	3.2572715282440186
1.0	86690000.0	86700000.0	9.0	10.468998908996582	3.360987424850464
1.0	86740000.0	86750000.0	8.0	9.192686080932617	3.119171142578125
1.0	86770000.0	86780000.0	12.0	8.22639274597168	2.941103458404541
1.0	86790000.0	86800000.0	6.0	6.352182865142822	2.4394054412841797
1.0	86810000.0	86820000.0	2.0	6.314478874206543	2.3903088569641113
1.0	86820000.0	86830000.0	4.0	5.1644368171691895	1.9435240030288696
1.0	86830000.0	86840000.0	2.0	5.011579990386963	1.8129602670669556
1.0	86890000.0	86900000.0	4.0	6.646594047546387	2.643204927444458
1.0	86920000.0	86930000.0	8.0	8.618545532226562	3.0493557453155518
1.0	86970000.0	86980000.0	7.0	8.542506217956543	3.1029796600341797
1.0	87080000.0	87090000.0	7.0	10.312873840332031	3.329763889312744
1.0	87180000.0	87190000.0	3.0	5.13413143157959	1.9534084796905518
1.0	87230000.0	87240000.0	4.0	9.323456764221191	3.185962677001953
1.0	87260000.0	87270000.0	13.0	9.168091773986816	3.1441712379455566
1.0	87330000.0	87340000.0	5.0	6.149486541748047	2.2800774574279785
1.0	87370000.0	87380000.0	3.0	5.757699012756348	2.0821166038513184
1.0	87390000.0	87400000.0	10.0	5.65385627746582	2.1472649574279785
1.0	87440000.0	87450000.0	6.0	6.533539772033691	2.707085132598877
1.0	87600000.0	87610000.0	5.0	8.98964786529541	3.114121913909912
1.0	87610000.0	87620000.0	12.0	7.773812294006348	2.799161911010742
1.0	87640000.0	87650000.0	10.0	11.162816047668457	3.5080161094665527
1.0	87690000.0	87700000.0	7.0	11.085400581359863	3.551345109939575
1.0	87700000.0	87710000.0	11.0	11.713905334472656	3.6015212535858154
1.0	87800000.0	87810000.0	5.0	6.051070690155029	2.3530282974243164
1.0	87830000.0	87840000.0	8.0	9.410151481628418	3.238241672515869
1.0	87930000.0	87940000.0	17.0	11.82722282409668	3.6005218029022217
1.0	88010000.0	88020000.0	8.0	13.961515426635742	3.9309754371643066
1.0	88060000.0	88070000.0	11.0	11.704324722290039	3.602808713912964
1.0	88140000.0	88150000.0	12.0	11.475433349609375	3.571974515914917
1.0	88230000.0	88240000.0	5.0	10.749502182006836	3.4518942832946777
1.0	88240000.0	88250000.0	8.0	10.48435115814209	3.3936691284179688
1.0	88250000.0	88260000.0	11.0	10.415166854858398	3.387054443359375
1.0	88260000.0	88270000.0	9.0	9.253003120422363	3.2404747009277344
1.0	88370000.0	88380000.0	11.0	11.744463920593262	3.59692120552063
1.0	88610000.0	88620000.0	8.0	12.478982925415039	3.743333339691162
1.0	88670000.0	88680000.0	8.0	13.13879108428955	3.8317923545837402
1.0	88690000.0	88700000.0	18.0	13.132741928100586	3.8263161182403564
1.0	88720000.0	88730000.0	11.0	13.31987190246582	3.851577043533325
1.0	88740000.0	88750000.0	14.0	13.896478652954102	3.9315783977508545
1.0	88770000.0	88780000.0	14.0	14.576873779296875	4.032040596008301
1.0	88860000.0	88870000.0	14.0	14.88665771484375	4.0650811195373535
1.0	88910000.0	88920000.0	11.0	14.364415168762207	4.000850677490234
1.0	88940000.0	88950000.0	16.0	13.990091323852539	3.951920986175537
1.0	88970000.0	88980000.0	13.0	13.452961921691895	3.8842387199401855
1.0	88980000.0	88990000.0	8.0	13.71667766571045	3.912187099456787
1.0	88990000.0	89000000.0	10.0	13.196371078491211	3.839068651199341
1.0	89090000.0	89100000.0	6.0	11.55943489074707	3.5587000846862793
1.0	89110000.0	89120000.0	6.0	9.886484146118164	3.3084380626678467
1.0	89150000.0	89160000.0	4.0	5.242222785949707	1.965009331703186
1.0	89190000.0	89200000.0	4.0	5.167503833770752	1.8960044384002686
1.0	89230000.0	89240000.0	4.0	4.035369396209717	1.6417118310928345
1.0	89240000.0	89250000.0	2.0	3.939896821975708	1.6170752048492432
1.0	89250000.0	89260000.0	5.0	4.077462196350098	1.6546474695205688
1.0	89270000.0	89280000.0	4.0	4.345635414123535	1.7251828908920288
1.0	89320000.0	89330000.0	1.0	4.573115348815918	1.7933547496795654
1.0	89350000.0	89360000.0	9.0	4.867682456970215	1.8559463024139404
1.0	89400000.0	89410000.0	3.0	4.208525657653809	1.6903858184814453
1.0	89410000.0	89420000.0	7.0	4.2194342613220215	1.6924747228622437
1.0	89440000.0	89450000.0	5.0	4.773533344268799	1.842647910118103
1.0	89510000.0	89520000.0	6.0	5.005356788635254	2.0121893882751465
1.0	89520000.0	89530000.0	2.0	4.626494407653809	1.8075981140136719
1.0	89550000.0	89560000.0	8.0	6.414614200592041	2.6445834636688232
1.0	89580000.0	89590000.0	4.0	4.972265243530273	1.8752307891845703
1.0	89610000.0	89620000.0	6.0	7.489083290100098	2.8545656204223633
1.0	89650000.0	89660000.0	8.0	6.854066371917725	2.588066577911377
1.0	89670000.0	89680000.0	11.0	8.860318183898926	3.099090814590454
1.0	89770000.0	89780000.0	9.0	7.72721004486084	2.9195408821105957
1.0	89830000.0	89840000.0	5.0	5.9851813316345215	2.3439102172851562
1.0	89890000.0	89900000.0	2.0	6.19374942779541	2.57722806930542
1.0	89920000.0	89930000.0	7.0	5.1642231941223145	2.412604808807373
1.0	90060000.0	90070000.0	5.0	4.465933799743652	1.8995115756988525
1.0	90090000.0	90100000.0	2.0	6.3839006423950195	2.650463342666626
1.0	90130000.0	90140000.0	4.0	5.651893615722656	2.5100791454315186
1.0	90200000.0	90210000.0	5.0	6.251971244812012	2.62315034866333
1.0	90290000.0	90300000.0	4.0	5.251746654510498	2.083817958831787
1.0	90330000.0	90340000.0	6.0	4.747455596923828	1.8178647756576538
1.0	90390000.0	90400000.0	6.0	4.4957170486450195	1.774867296218872
1.0	90550000.0	90560000.0	14.0	9.590242385864258	3.228480577468872
1.0	90560000.0	90570000.0	7.0	9.247157096862793	3.198690891265869
1.0	90810000.0	90820000.0	11.0	10.97362232208252	3.4525463581085205
1.0	90820000.0	90830000.0	12.0	10.560281753540039	3.3900249004364014
1.0	90840000.0	90850000.0	6.0	10.276031494140625	3.383080005645752
1.0	90860000.0	90870000.0	11.0	9.746391296386719	3.3152575492858887
1.0	90960000.0	90970000.0	11.0	13.235905647277832	3.797689437866211
1.0	90970000.0	90980000.0	10.0	11.259599685668945	3.5558457374572754
1.0	91010000.0	91020000.0	14.0	12.427806854248047	3.719184160232544
1.0	91030000.0	91040000.0	13.0	12.951502799987793	3.795811414718628
1.0	91150000.0	91160000.0	16.0	12.9682035446167	3.8118252754211426
1.0	91190000.0	91200000.0	7.0	12.9340181350708	3.80863618850708
1.0	91210000.0	91220000.0	13.0	13.7470703125	3.9173340797424316
1.0	91230000.0	91240000.0	7.0	13.941986083984375	3.9438698291778564
1.0	91300000.0	91310000.0	10.0	9.764002799987793	3.292029857635498
1.0	91340000.0	91350000.0	9.0	9.363849639892578	3.189070463180542
1.0	91390000.0	91400000.0	5.0	5.876346588134766	2.1623337268829346
1.0	91470000.0	91480000.0	10.0	5.670742988586426	2.1163837909698486
1.0	91490000.0	91500000.0	12.0	10.787490844726562	3.4524669647216797
1.0	91510000.0	91520000.0	7.0	11.667243003845215	3.602430820465088
1.0	91620000.0	91630000.0	13.0	13.87231159210205	3.9315097332000732
1.0	91630000.0	91640000.0	7.0	12.668670654296875	3.790739059448242
1.0	91810000.0	91820000.0	10.0	10.655604362487793	3.4358623027801514
1.0	91910000.0	91920000.0	7.0	10.00660228729248	3.3811392784118652
1.0	91970000.0	91980000.0	8.0	6.299050807952881	2.3114013671875
1.0	92060000.0	92070000.0	6.0	10.539348602294922	3.386147975921631
1.0	92170000.0	92180000.0	9.0	7.716014862060547	2.931152820587158
1.0	92180000.0	92190000.0	6.0	7.351590156555176	2.660714626312256
1.0	92210000.0	92220000.0	4.0	6.288731575012207	2.4144701957702637
1.0	92270000.0	92280000.0	8.0	6.274600982666016	2.4134654998779297
1.0	92280000.0	92290000.0	5.0	7.087054252624512	2.799614191055298
1.0	92300000.0	92310000.0	8.0	7.363548278808594	2.735813617706299
1.0	92410000.0	92420000.0	18.0	12.68441104888916	3.7398571968078613
1.0	92430000.0	92440000.0	11.0	12.23732852935791	3.6947293281555176
1.0	92560000.0	92570000.0	8.0	7.527472019195557	2.7395408153533936
1.0	92580000.0	92590000.0	4.0	8.1044340133667	2.8987741470336914
1.0	92700000.0	92710000.0	4.0	5.8115997314453125	2.3677406311035156
1.0	92710000.0	92720000.0	3.0	5.310485363006592	1.9081649780273438
1.0	92750000.0	92760000.0	5.0	4.962320804595947	1.8226463794708252
1.0	92760000.0	92770000.0	3.0	5.556970119476318	1.9871553182601929
1.0	92790000.0	92800000.0	1.0	5.091818809509277	1.9384336471557617
1.0	92820000.0	92830000.0	4.0	5.015318870544434	1.8832800388336182
1.0	92980000.0	92990000.0	11.0	6.674780368804932	2.523996591567993
1.0	93030000.0	93040000.0	5.0	6.739180564880371	2.525937795639038
1.0	93140000.0	93150000.0	8.0	5.033967018127441	1.9402717351913452
1.0	93150000.0	93160000.0	4.0	4.7413649559021	1.8116092681884766
1.0	93200000.0	93210000.0	7.0	5.457772254943848	2.2140321731567383
1.0	93240000.0	93250000.0	6.0	5.257236957550049	2.02666974067688
1.0	93290000.0	93300000.0	9.0	7.293274879455566	2.7024266719818115
1.0	93340000.0	93350000.0	10.0	5.179498195648193	2.1387157440185547
1.0	93470000.0	93480000.0	6.0	8.161421775817871	2.9716992378234863
1.0	93490000.0	93500000.0	12.0	7.814058780670166	2.904387950897217
1.0	93500000.0	93510000.0	5.0	7.8179426193237305	2.9172325134277344
1.0	93590000.0	93600000.0	3.0	4.002973556518555	1.6348527669906616
1.0	93630000.0	93640000.0	5.0	4.230288505554199	1.7081491947174072
1.0	93720000.0	93730000.0	2.0	3.6955368518829346	1.568368911743164
1.0	93800000.0	93810000.0	5.0	4.182999610900879	1.6442830562591553
1.0	93880000.0	93890000.0	12.0	6.055807113647461	2.567704200744629
1.0	93930000.0	93940000.0	8.0	4.814240455627441	2.0860908031463623
1.0	93940000.0	93950000.0	5.0	4.742086887359619	2.115790605545044
1.0	93980000.0	93990000.0	2.0	4.194329261779785	1.7629674673080444
1.0	94050000.0	94060000.0	4.0	3.679450273513794	1.5881741046905518
1.0	94080000.0	94090000.0	1.0	3.867932081222534	1.72262704372406
1.0	94090000.0	94100000.0	5.0	4.024382591247559	1.7004982233047485
1.0	94140000.0	94150000.0	5.0	4.645698547363281	1.7894569635391235
1.0	94280000.0	94290000.0	4.0	5.63096809387207	2.477252244949341
1.0	94330000.0	94340000.0	4.0	4.84528923034668	2.3873162269592285
1.0	94340000.0	94350000.0	7.0	4.0897626876831055	1.7747259140014648
1.0	94360000.0	94370000.0	6.0	4.082756996154785	1.6403977870941162
1.0	94400000.0	94410000.0	4.0	6.3424248695373535	2.6118273735046387
1.0	94480000.0	94490000.0	3.0	6.613338470458984	2.5760421752929688
1.0	94670000.0	94680000.0	3.0	5.609677314758301	2.1924920082092285
1.0	94780000.0	94790000.0	6.0	6.1877007484436035	2.6391539573669434
1.0	94850000.0	94860000.0	3.0	5.782780647277832	2.568354845046997
1.0	94860000.0	94870000.0	7.0	5.49942684173584	2.457831859588623
1.0	94870000.0	94880000.0	5.0	6.169308662414551	2.583686351776123
1.0	94880000.0	94890000.0	3.0	4.364360809326172	1.7885675430297852
1.0	94920000.0	94930000.0	3.0	3.4961326122283936	1.5130786895751953
1.0	94960000.0	94970000.0	4.0	3.8263962268829346	1.5947082042694092
1.0	95000000.0	95010000.0	2.0	3.7824394702911377	1.5980329513549805
1.0	95100000.0	95110000.0	1.0	4.843362331390381	2.325962781906128
1.0	95120000.0	95130000.0	3.0	4.562933444976807	2.289904832839966
1.0	95180000.0	95190000.0	3.0	5.357473850250244	2.400756359100342
1.0	95220000.0	95230000.0	0.0	5.66885232925415	2.509031057357788
1.0	95290000.0	95300000.0	2.0	4.127961158752441	1.7318722009658813
1.0	95340000.0	95350000.0	4.0	4.8298797607421875	2.05362606048584
1.0	95360000.0	95370000.0	11.0	3.558701992034912	1.3665882349014282
1.0	95390000.0	95400000.0	5.0	4.945643424987793	1.9162811040878296
1.0	95500000.0	95510000.0	7.0	5.075890064239502	2.029508113861084
1.0	95510000.0	95520000.0	2.0	5.739499092102051	2.293043613433838
1.0	95610000.0	95620000.0	3.0	5.948783874511719	2.3476905822753906
1.0	95630000.0	95640000.0	6.0	6.3880767822265625	2.5421719551086426
1.0	95780000.0	95790000.0	14.0	11.372716903686523	3.5215117931365967
1.0	95870000.0	95880000.0	13.0	14.359025955200195	4.003340244293213
1.0	95920000.0	95930000.0	12.0	15.516447067260742	4.153709888458252
1.0	95990000.0	96000000.0	19.0	17.074310302734375	4.341360569000244
1.0	96000000.0	96010000.0	17.0	16.06321907043457	4.2276506423950195
1.0	96060000.0	96070000.0	18.0	17.603057861328125	4.407322883605957
1.0	96150000.0	96160000.0	20.0	17.597692489624023	4.401113033294678
1.0	96270000.0	96280000.0	16.0	18.733057022094727	4.528519630432129
1.0	96280000.0	96290000.0	20.0	18.84696388244629	4.539844512939453
1.0	96330000.0	96340000.0	17.0	18.862462997436523	4.535909175872803
1.0	96410000.0	96420000.0	19.0	15.385217666625977	4.154277801513672
1.0	96440000.0	96450000.0	18.0	14.56610107421875	4.051941394805908
1.0	96450000.0	96460000.0	18.0	14.59583568572998	4.039615631103516
1.0	96510000.0	96520000.0	14.0	13.233914375305176	3.7799811363220215
1.0	96560000.0	96570000.0	23.0	16.08353042602539	4.224387168884277
1.0	96570000.0	96580000.0	18.0	17.460662841796875	4.374675750732422
1.0	96650000.0	96660000.0	21.0	16.914762496948242	4.327878475189209
1.0	96660000.0	96670000.0	19.0	15.567413330078125	4.163775444030762
1.0	96710000.0	96720000.0	6.0	13.748102188110352	3.9419989585876465
1.0	96880000.0	96890000.0	18.0	18.69644546508789	4.520092010498047
1.0	96910000.0	96920000.0	19.0	19.319820404052734	4.579244136810303
1.0	96950000.0	96960000.0	21.0	20.662628173828125	4.716114044189453
1.0	96980000.0	96990000.0	19.0	20.307811737060547	4.681689262390137
1.0	96990000.0	97000000.0	23.0	21.262521743774414	4.767534255981445
1.0	97030000.0	97040000.0	24.0	19.65119743347168	4.617497444152832
1.0	97080000.0	97090000.0	27.0	20.025882720947266	4.638886451721191
1.0	97180000.0	97190000.0	16.0	11.106745719909668	3.4361140727996826
1.0	97210000.0	97220000.0	9.0	7.1441969871521	2.5937342643737793
1.0	97220000.0	97230000.0	6.0	6.390902519226074	2.292013168334961
1.0	97340000.0	97350000.0	15.0	15.346046447753906	4.132476329803467
1.0	97350000.0	97360000.0	18.0	15.755598068237305	4.192074775695801
1.0	97360000.0	97370000.0	20.0	16.222515106201172	4.243093967437744
1.0	97370000.0	97380000.0	26.0	17.22626304626465	4.35384464263916
1.0	97380000.0	97390000.0	22.0	18.402130126953125	4.47735071182251
1.0	97390000.0	97400000.0	22.0	19.175199508666992	4.565988063812256
1.0	97400000.0	97410000.0	15.0	19.778675079345703	4.6328816413879395
1.0	97430000.0	97440000.0	15.0	19.445600509643555	4.598893642425537
1.0	97460000.0	97470000.0	15.0	19.523406982421875	4.607694625854492
1.0	97470000.0	97480000.0	29.0	19.249853134155273	4.570218086242676
1.0	97540000.0	97550000.0	7.0	12.487958908081055	3.6935062408447266
1.0	97630000.0	97640000.0	7.0	9.134918212890625	3.147027015686035
1.0	97640000.0	97650000.0	13.0	8.655614852905273	3.074153184890747
1.0	97740000.0	97750000.0	7.0	7.90634822845459	2.88250994682312
1.0	97770000.0	97780000.0	12.0	8.401039123535156	3.06504487991333
1.0	97810000.0	97820000.0	12.0	8.502019882202148	3.0826752185821533
1.0	97890000.0	97900000.0	8.0	9.755732536315918	3.3213539123535156
1.0	97920000.0	97930000.0	11.0	10.328913688659668	3.3791298866271973
1.0	97930000.0	97940000.0	14.0	10.579275131225586	3.4047653675079346
1.0	97960000.0	97970000.0	7.0	9.162393569946289	3.1007297039031982
1.0	97980000.0	97990000.0	8.0	9.840095520019531	3.3182125091552734
1.0	98140000.0	98150000.0	11.0	8.680109977722168	3.10528564453125
1.0	98160000.0	98170000.0	11.0	8.341662406921387	3.0262093544006348
1.0	98230000.0	98240000.0	5.0	7.98883056640625	2.9866883754730225
1.0	98280000.0	98290000.0	7.0	7.572470188140869	2.7372453212738037
1.0	98360000.0	98370000.0	8.0	9.596320152282715	3.240342617034912
1.0	98390000.0	98400000.0	11.0	12.331520080566406	3.715247392654419
1.0	98470000.0	98480000.0	22.0	13.491314888000488	3.9006130695343018
1.0	98480000.0	98490000.0	14.0	15.795951843261719	4.195224761962891
1.0	98490000.0	98500000.0	11.0	14.412495613098145	4.030388832092285
1.0	98620000.0	98630000.0	17.0	16.850614547729492	4.320521354675293
1.0	98700000.0	98710000.0	18.0	18.79915428161621	4.521751403808594
1.0	98710000.0	98720000.0	24.0	17.898807525634766	4.42612886428833
1.0	98810000.0	98820000.0	10.0	16.65140724182129	4.299953937530518
1.0	98840000.0	98850000.0	26.0	14.512563705444336	4.017043113708496
1.0	98940000.0	98950000.0	24.0	16.716440200805664	4.310311794281006
1.0	99000000.0	99010000.0	22.0	18.374683380126953	4.480670928955078
1.0	99010000.0	99020000.0	16.0	19.098125457763672	4.561679840087891
1.0	99160000.0	99170000.0	6.0	10.55686092376709	3.432828187942505
1.0	99170000.0	99180000.0	5.0	11.9213285446167	3.6238303184509277
1.0	99260000.0	99270000.0	15.0	15.1212739944458	4.105738162994385
1.0	99270000.0	99280000.0	22.0	15.774806022644043	4.182036399841309
1.0	99300000.0	99310000.0	26.0	17.282451629638672	4.366600036621094
1.0	99420000.0	99430000.0	17.0	20.010723114013672	4.652586936950684
1.0	99530000.0	99540000.0	27.0	20.488718032836914	4.700155735015869
1.0	99610000.0	99620000.0	22.0	20.47029685974121	4.693321228027344
1.0	99630000.0	99640000.0	20.0	17.37347984313965	4.385524749755859
1.0	99860000.0	99870000.0	7.0	10.458005905151367	3.3073489665985107
1.0	99960000.0	99970000.0	14.0	11.801244735717773	3.630963087081909
1.0	100020000.0	100030000.0	2.0	10.340487480163574	3.3900935649871826
1.0	100030000.0	100040000.0	5.0	9.2857084274292	3.2233479022979736
1.0	100070000.0	100080000.0	6.0	9.3275785446167	3.186133623123169
1.0	100110000.0	100120000.0	3.0	4.838037967681885	1.7517884969711304
1.0	100130000.0	100140000.0	8.0	5.863911151885986	2.316467761993408
1.0	100360000.0	100370000.0	7.0	5.061328887939453	1.924605131149292
1.0	100470000.0	100480000.0	9.0	4.599795341491699	1.7994531393051147
1.0	100480000.0	100490000.0	6.0	4.458270072937012	1.674546241760254
1.0	100520000.0	100530000.0	4.0	4.375728607177734	1.7397658824920654
1.0	100620000.0	100630000.0	5.0	5.083539009094238	2.2253847122192383
1.0	100690000.0	100700000.0	6.0	4.86752462387085	1.8681581020355225
1.0	100730000.0	100740000.0	2.0	5.651276588439941	2.328486919403076
1.0	100770000.0	100780000.0	18.0	8.279594421386719	2.9818472862243652
1.0	100790000.0	100800000.0	11.0	8.075433731079102	2.963487148284912
1.0	100850000.0	100860000.0	4.0	5.733952045440674	2.1288647651672363
1.0	101040000.0	101050000.0	9.0	10.398483276367188	3.370333433151245
1.0	101100000.0	101110000.0	6.0	10.488846778869629	3.435027599334717
1.0	101240000.0	101250000.0	15.0	13.430837631225586	3.8519508838653564
1.0	101340000.0	101350000.0	7.0	6.256396293640137	2.277765989303589
1.0	101390000.0	101400000.0	3.0	4.9208831787109375	1.7940047979354858
1.0	101480000.0	101490000.0	5.0	4.710284233093262	1.8329814672470093
1.0	101500000.0	101510000.0	5.0	5.155721187591553	1.96194326877594
1.0	101540000.0	101550000.0	7.0	7.440673828125	2.754042863845825
1.0	101650000.0	101660000.0	15.0	15.859992980957031	4.189755439758301
1.0	101670000.0	101680000.0	10.0	17.390640258789062	4.377437591552734
1.0	101740000.0	101750000.0	15.0	18.88614845275879	4.542032718658447
1.0	101790000.0	101800000.0	29.0	19.556386947631836	4.600020408630371
1.0	101900000.0	101910000.0	21.0	21.18182945251465	4.763082504272461
1.0	101960000.0	101970000.0	35.0	21.789203643798828	4.800210475921631
1.0	102000000.0	102010000.0	18.0	22.632450103759766	4.8919267654418945
1.0	102010000.0	102020000.0	15.0	19.03816795349121	4.547004222869873
1.0	102240000.0	102250000.0	15.0	22.87799072265625	4.9174041748046875
1.0	102280000.0	102290000.0	25.0	19.80985450744629	4.629073143005371
1.0	102330000.0	102340000.0	23.0	21.887603759765625	4.823966026306152
1.0	102380000.0	102390000.0	21.0	21.56764030456543	4.79449987411499
1.0	102540000.0	102550000.0	25.0	28.463848114013672	5.411988258361816
1.0	102570000.0	102580000.0	35.0	26.265213012695312	5.212414264678955
1.0	102600000.0	102610000.0	37.0	25.66623306274414	5.156737327575684
1.0	102650000.0	102660000.0	23.0	25.14999008178711	5.11733341217041
1.0	102670000.0	102680000.0	30.0	27.695425033569336	5.334808349609375
1.0	102680000.0	102690000.0	21.0	26.05731773376465	5.195422172546387
1.0	102750000.0	102760000.0	28.0	28.424457550048828	5.402973175048828
1.0	102800000.0	102810000.0	13.0	23.226598739624023	4.934177875518799
1.0	102830000.0	102840000.0	35.0	29.951217651367188	5.561650276184082
1.0	102840000.0	102850000.0	35.0	28.936038970947266	5.458484649658203
1.0	102860000.0	102870000.0	33.0	28.29031753540039	5.396303653717041
1.0	103050000.0	103060000.0	37.0	26.819156646728516	5.263669490814209
1.0	103060000.0	103070000.0	17.0	26.728107452392578	5.256438255310059
1.0	103090000.0	103100000.0	22.0	26.30111312866211	5.214442253112793
1.0	103120000.0	103130000.0	32.0	31.3509464263916	5.680633544921875
1.0	103130000.0	103140000.0	23.0	27.718908309936523	5.346498489379883
1.0	103150000.0	103160000.0	34.0	29.11574363708496	5.4730424880981445
1.0	103180000.0	103190000.0	28.0	24.714319229125977	5.069103717803955
1.0	103250000.0	103260000.0	18.0	27.184701919555664	5.2966227531433105
1.0	103280000.0	103290000.0	24.0	26.79988670349121	5.262598991394043
1.0	103340000.0	103350000.0	26.0	24.799312591552734	5.088847637176514
1.0	103370000.0	103380000.0	15.0	23.47612953186035	4.95601224899292
1.0	103410000.0	103420000.0	24.0	23.441665649414062	4.961802959442139
1.0	103430000.0	103440000.0	21.0	23.610807418823242	4.978686332702637
1.0	103440000.0	103450000.0	34.0	21.63493537902832	4.8048996925354
1.0	103470000.0	103480000.0	28.0	22.491107940673828	4.878620624542236
1.0	103500000.0	103510000.0	18.0	20.535282135009766	4.6959428787231445
1.0	103680000.0	103690000.0	23.0	21.957042694091797	4.8254499435424805
1.0	103740000.0	103750000.0	19.0	16.392112731933594	4.263965606689453
1.0	103750000.0	103760000.0	28.0	16.066133499145508	4.2058305740356445
1.0	103780000.0	103790000.0	13.0	6.530451774597168	2.3601016998291016
1.0	104090000.0	104100000.0	7.0	5.474985122680664	2.05716609954834
1.0	104100000.0	104110000.0	8.0	6.135865211486816	2.3662009239196777
1.0	104130000.0	104140000.0	14.0	6.084921836853027	2.3772666454315186
1.0	104380000.0	104390000.0	22.0	22.186777114868164	4.835554599761963
1.0	104390000.0	104400000.0	28.0	22.468536376953125	4.873724937438965
1.0	104400000.0	104410000.0	24.0	25.8839111328125	5.1605939865112305
1.0	104440000.0	104450000.0	20.0	27.441747665405273	5.314093589782715
1.0	104480000.0	104490000.0	28.0	25.97786521911621	5.1855034828186035
1.0	104490000.0	104500000.0	30.0	24.451618194580078	5.054314613342285
1.0	104510000.0	104520000.0	19.0	26.821828842163086	5.261538505554199
1.0	104520000.0	104530000.0	34.0	27.283687591552734	5.309336185455322
1.0	104540000.0	104550000.0	18.0	25.385787963867188	5.134462356567383
1.0	104580000.0	104590000.0	28.0	28.466176986694336	5.396803855895996
1.0	104600000.0	104610000.0	29.0	24.939743041992188	5.097780227661133
1.0	104700000.0	104710000.0	31.0	29.35809898376465	5.50488805770874
1.0	104710000.0	104720000.0	35.0	32.64862060546875	5.810185432434082
1.0	104740000.0	104750000.0	32.0	31.77640151977539	5.731338977813721
1.0	104770000.0	104780000.0	42.0	33.048179626464844	5.856204032897949
1.0	104820000.0	104830000.0	37.0	34.28302764892578	5.977207183837891
1.0	104990000.0	105000000.0	38.0	37.2183723449707	6.233612060546875
1.0	105060000.0	105070000.0	29.0	30.818706512451172	5.6407952308654785
1.0	105150000.0	105160000.0	25.0	33.567909240722656	5.911690711975098
1.0	105170000.0	105180000.0	23.0	28.96140480041504	5.4583740234375
1.0	105260000.0	105270000.0	27.0	29.71173095703125	5.523283004760742
1.0	105290000.0	105300000.0	30.0	24.77370262145996	5.075057029724121
1.0	105330000.0	105340000.0	21.0	28.074642181396484	5.379431247711182
1.0	105350000.0	105360000.0	27.0	25.969539642333984	5.182733058929443
1.0	105540000.0	105550000.0	30.0	28.05240249633789	5.369717597961426
1.0	105560000.0	105570000.0	27.0	28.158687591552734	5.391596794128418
1.0	105590000.0	105600000.0	23.0	24.996318817138672	5.098825931549072
1.0	105630000.0	105640000.0	29.0	28.403987884521484	5.404628276824951
1.0	105670000.0	105680000.0	26.0	25.07459831237793	5.100442409515381
1.0	105730000.0	105740000.0	23.0	25.075420379638672	5.098456859588623
1.0	105790000.0	105800000.0	38.0	28.35318374633789	5.403363227844238
1.0	105810000.0	105820000.0	35.0	32.21586990356445	5.767305850982666
1.0	105910000.0	105920000.0	36.0	30.464950561523438	5.612092971801758
1.0	105960000.0	105970000.0	29.0	30.28228759765625	5.5918192863464355
1.0	105990000.0	106000000.0	25.0	29.418411254882812	5.503859996795654
1.0	106100000.0	106110000.0	35.0	26.476444244384766	5.229377269744873
1.0	106180000.0	106190000.0	33.0	29.646820068359375	5.537734508514404
1.0	106200000.0	106210000.0	23.0	23.192058563232422	4.936500072479248
1.0	106350000.0	106360000.0	29.0	26.808116912841797	5.257474422454834
1.0	106390000.0	106400000.0	27.0	30.268014907836914	5.585161209106445
1.0	106400000.0	106410000.0	24.0	27.731586456298828	5.350110054016113
1.0	106430000.0	106440000.0	27.0	31.935100555419922	5.751490116119385
1.0	106460000.0	106470000.0	24.0	28.317062377929688	5.399267196655273
1.0	106530000.0	106540000.0	31.0	29.113780975341797	5.476687431335449
1.0	106740000.0	106750000.0	30.0	26.47635841369629	5.231919288635254
1.0	106820000.0	106830000.0	27.0	23.135295867919922	4.9359822273254395
1.0	106860000.0	106870000.0	21.0	24.04836654663086	5.008645534515381
1.0	106940000.0	106950000.0	30.0	24.093589782714844	5.0173845291137695
1.0	107020000.0	107030000.0	21.0	24.240650177001953	5.025968074798584
1.0	107030000.0	107040000.0	21.0	22.435245513916016	4.874443054199219
1.0	107050000.0	107060000.0	27.0	20.981307983398438	4.743810176849365
1.0	107080000.0	107090000.0	21.0	22.795820236206055	4.890498161315918
1.0	107090000.0	107100000.0	22.0	23.56534767150879	4.95078182220459
1.0	107160000.0	107170000.0	26.0	23.116085052490234	4.915414333343506
1.0	107180000.0	107190000.0	19.0	19.73171615600586	4.623719215393066
[truncated: 47,568 more rows]
