# Supplementary material for: Genome-wide mapping of somatic mutation rates uncovers drivers of cancer
Source: Nat Biotechnol. 2022 Jun 20;40(11):1634–43. doi: 10.1038/s41587-022-01353-8 (PMC9646522; doi:10.1038/s41587-022-01353-8)
Supplement: Supplementary file 4 — Regions and model predictions for each fold of each cancer for which a deep learning model was trained. Regions that were filtered are also listed along with their respective model predictions. [file 41587_2022_1353_MOESM4_ESM.zip › kfold_results/Lung_tumors/fold_0.txt]

CHROM	START	END	Y_TRUE	Y_PRED	STD
1.0	790000.0	800000.0	2.0	4.831153392791748	2.139064073562622
1.0	940000.0	950000.0	8.0	7.451754570007324	2.8416409492492676
1.0	1050000.0	1060000.0	14.0	6.137151718139648	2.4989631175994873
1.0	1070000.0	1080000.0	5.0	7.172685146331787	2.7720677852630615
1.0	1180000.0	1190000.0	5.0	6.165684700012207	2.5071563720703125
1.0	1220000.0	1230000.0	4.0	6.912512302398682	2.7023305892944336
1.0	1230000.0	1240000.0	6.0	6.1364898681640625	2.499163866043091
1.0	1280000.0	1290000.0	8.0	4.843949317932129	2.1947872638702393
1.0	1360000.0	1370000.0	4.0	6.774903297424316	2.670253276824951
1.0	1500000.0	1510000.0	4.0	5.634016990661621	2.362743854522705
1.0	1540000.0	1550000.0	4.0	6.3070173263549805	2.5444719791412354
1.0	1550000.0	1560000.0	4.0	6.915427207946777	2.6988391876220703
1.0	1690000.0	1700000.0	1.0	4.728387832641602	2.109239339828491
1.0	1750000.0	1760000.0	6.0	4.8309807777404785	2.138455390930176
1.0	1810000.0	1820000.0	6.0	5.304254531860352	2.2718124389648438
1.0	1850000.0	1860000.0	3.0	9.172958374023438	3.2445030212402344
1.0	1930000.0	1940000.0	8.0	9.412225723266602	3.3028197288513184
1.0	1950000.0	1960000.0	15.0	9.626055717468262	3.3553268909454346
1.0	1960000.0	1970000.0	14.0	11.512407302856445	3.7412667274475098
1.0	2000000.0	2010000.0	6.0	7.105143070220947	2.7582993507385254
1.0	2040000.0	2050000.0	3.0	6.375645637512207	2.5702719688415527
1.0	2110000.0	2120000.0	3.0	5.556499004364014	2.3465850353240967
1.0	2260000.0	2270000.0	6.0	6.2856903076171875	2.547837734222412
1.0	2330000.0	2340000.0	5.0	4.709275722503662	2.103466272354126
1.0	2350000.0	2360000.0	4.0	7.781425476074219	2.928309679031372
1.0	2400000.0	2410000.0	6.0	7.251512050628662	2.796046733856201
1.0	2420000.0	2430000.0	7.0	6.154406547546387	2.505613088607788
1.0	2510000.0	2520000.0	7.0	5.818097114562988	2.412731885910034
1.0	2890000.0	2900000.0	10.0	15.569650650024414	4.369967460632324
1.0	2920000.0	2930000.0	13.0	15.386678695678711	4.353369235992432
1.0	3050000.0	3060000.0	5.0	8.15007495880127	3.0128636360168457
1.0	3090000.0	3100000.0	9.0	7.560135841369629	2.868715286254883
1.0	3190000.0	3200000.0	6.0	8.388059616088867	3.070801258087158
1.0	3260000.0	3270000.0	6.0	8.472892761230469	3.0899500846862793
1.0	3270000.0	3280000.0	12.0	7.776414394378662	2.925783634185791
1.0	3370000.0	3380000.0	2.0	5.797186851501465	2.4072585105895996
1.0	3430000.0	3440000.0	6.0	6.70590877532959	2.656515598297119
1.0	3450000.0	3460000.0	8.0	7.15936279296875	2.7735238075256348
1.0	3460000.0	3470000.0	4.0	7.808221340179443	2.936683177947998
1.0	3470000.0	3480000.0	3.0	6.873478889465332	2.702059507369995
1.0	3500000.0	3510000.0	6.0	6.633223533630371	2.638760805130005
1.0	3540000.0	3550000.0	1.0	5.802563667297363	2.4073872566223145
1.0	3580000.0	3590000.0	6.0	7.447421073913574	2.8458824157714844
1.0	3610000.0	3620000.0	5.0	6.304654121398926	2.5494983196258545
1.0	3620000.0	3630000.0	4.0	6.3520307540893555	2.560300827026367
1.0	3650000.0	3660000.0	5.0	5.404385566711426	2.3000903129577637
1.0	3680000.0	3690000.0	6.0	7.289544105529785	2.805567979812622
1.0	3690000.0	3700000.0	3.0	5.21334171295166	2.2464094161987305
1.0	3750000.0	3760000.0	2.0	4.780158042907715	2.1238090991973877
1.0	3790000.0	3800000.0	4.0	4.761436462402344	2.1188230514526367
1.0	3830000.0	3840000.0	7.0	6.19875955581665	2.5311532020568848
1.0	3840000.0	3850000.0	5.0	3.5836758613586426	1.8247153759002686
1.0	3990000.0	4000000.0	6.0	5.139334201812744	2.225961208343506
1.0	4010000.0	4020000.0	8.0	10.341639518737793	3.4968440532684326
1.0	4020000.0	4030000.0	16.0	11.1632661819458	3.660482883453369
1.0	4140000.0	4150000.0	14.0	14.274347305297852	4.185873031616211
1.0	4290000.0	4300000.0	19.0	15.108302116394043	4.307151794433594
1.0	4330000.0	4340000.0	12.0	15.388235092163086	4.345273017883301
1.0	4380000.0	4390000.0	16.0	16.22442054748535	4.451540946960449
1.0	4400000.0	4410000.0	12.0	16.816505432128906	4.5256147384643555
1.0	4470000.0	4480000.0	20.0	18.273839950561523	4.693652153015137
1.0	4500000.0	4510000.0	20.0	17.339048385620117	4.584995269775391
1.0	4510000.0	4520000.0	16.0	18.816205978393555	4.742043495178223
1.0	4630000.0	4640000.0	18.0	17.030982971191406	4.550455093383789
1.0	4680000.0	4690000.0	14.0	17.448753356933594	4.5987348556518555
1.0	4810000.0	4820000.0	21.0	15.883624076843262	4.400062561035156
1.0	4820000.0	4830000.0	16.0	15.727874755859375	4.37714147567749
1.0	4830000.0	4840000.0	16.0	15.076092720031738	4.300015449523926
1.0	4840000.0	4850000.0	10.0	16.18635368347168	4.438060760498047
1.0	4860000.0	4870000.0	10.0	16.30249786376953	4.460326194763184
1.0	4870000.0	4880000.0	15.0	15.518804550170898	4.362905502319336
1.0	4890000.0	4900000.0	15.0	16.010601043701172	4.4276814460754395
1.0	4950000.0	4960000.0	9.0	18.085195541381836	4.6664228439331055
1.0	4960000.0	4970000.0	17.0	18.169689178466797	4.677700042724609
1.0	4970000.0	4980000.0	23.0	17.99429702758789	4.657532691955566
1.0	4980000.0	4990000.0	16.0	18.21341323852539	4.675105094909668
1.0	5040000.0	5050000.0	24.0	17.216318130493164	4.57351016998291
1.0	5130000.0	5140000.0	16.0	15.283666610717773	4.330117225646973
1.0	5150000.0	5160000.0	13.0	15.639178276062012	4.378566741943359
1.0	5190000.0	5200000.0	15.0	15.906132698059082	4.414661407470703
1.0	5250000.0	5260000.0	30.0	15.545931816101074	4.3623857498168945
1.0	5420000.0	5430000.0	16.0	16.487102508544922	4.486775875091553
1.0	5430000.0	5440000.0	18.0	16.180782318115234	4.447742462158203
1.0	5460000.0	5470000.0	13.0	16.125244140625	4.438258171081543
1.0	5480000.0	5490000.0	15.0	14.279380798339844	4.183207035064697
1.0	5540000.0	5550000.0	16.0	13.201887130737305	4.0179619789123535
1.0	5620000.0	5630000.0	13.0	12.677855491638184	3.933267116546631
1.0	5650000.0	5660000.0	8.0	11.028535842895508	3.6319942474365234
1.0	5680000.0	5690000.0	10.0	11.803853034973145	3.7779641151428223
1.0	5710000.0	5720000.0	10.0	11.714640617370605	3.7593021392822266
1.0	5770000.0	5780000.0	17.0	13.29523754119873	4.035492420196533
1.0	5930000.0	5940000.0	3.0	7.218942165374756	2.7783195972442627
1.0	5970000.0	5980000.0	7.0	5.853112697601318	2.4224579334259033
1.0	5980000.0	5990000.0	2.0	5.721922874450684	2.3870322704315186
1.0	5990000.0	6000000.0	8.0	5.431208610534668	2.3072454929351807
1.0	6010000.0	6020000.0	2.0	5.390698432922363	2.295893907546997
1.0	6050000.0	6060000.0	2.0	5.94060754776001	2.447138786315918
1.0	6070000.0	6080000.0	4.0	7.118123531341553	2.762751579284668
1.0	6080000.0	6090000.0	6.0	6.467745780944824	2.5908761024475098
1.0	6170000.0	6180000.0	4.0	8.49199104309082	3.096564769744873
1.0	6270000.0	6280000.0	4.0	6.44000244140625	2.5797367095947266
1.0	6310000.0	6320000.0	7.0	7.383986473083496	2.8284525871276855
1.0	6330000.0	6340000.0	5.0	6.773077964782715	2.6741340160369873
1.0	6360000.0	6370000.0	5.0	5.532044410705566	2.3352108001708984
1.0	6390000.0	6400000.0	7.0	6.790586948394775	2.6778903007507324
1.0	6400000.0	6410000.0	4.0	5.788451194763184	2.404974937438965
1.0	6460000.0	6470000.0	5.0	8.34311580657959	3.0626144409179688
1.0	6480000.0	6490000.0	11.0	6.609626770019531	2.625602960586548
1.0	6500000.0	6510000.0	4.0	8.10519027709961	3.003751277923584
1.0	6530000.0	6540000.0	9.0	6.507820129394531	2.601672887802124
1.0	6560000.0	6570000.0	6.0	9.742985725402832	3.3757495880126953
1.0	6570000.0	6580000.0	5.0	8.399455070495605	3.07458233833313
1.0	6630000.0	6640000.0	7.0	7.684311866760254	2.9037139415740967
1.0	6650000.0	6660000.0	3.0	4.4480390548706055	2.1490299701690674
1.0	6750000.0	6760000.0	4.0	5.113450050354004	2.2184441089630127
1.0	6790000.0	6800000.0	7.0	8.031246185302734	2.9888434410095215
1.0	6850000.0	6860000.0	3.0	5.365708351135254	2.2888641357421875
1.0	6900000.0	6910000.0	9.0	5.785835266113281	2.404703378677368
1.0	7010000.0	7020000.0	14.0	7.669212341308594	2.900625705718994
1.0	7020000.0	7030000.0	6.0	8.732091903686523	3.1497716903686523
1.0	7060000.0	7070000.0	9.0	9.534751892089844	3.3292675018310547
1.0	7100000.0	7110000.0	8.0	9.085667610168457	3.2308006286621094
1.0	7110000.0	7120000.0	11.0	10.654889106750488	3.5623831748962402
1.0	7150000.0	7160000.0	11.0	10.259480476379395	3.4801228046417236
1.0	7180000.0	7190000.0	11.0	10.043644905090332	3.4338536262512207
1.0	7210000.0	7220000.0	13.0	10.282308578491211	3.484107494354248
1.0	7230000.0	7240000.0	14.0	9.777812004089355	3.380295515060425
1.0	7250000.0	7260000.0	5.0	10.920356750488281	3.613048553466797
1.0	7300000.0	7310000.0	10.0	9.927556037902832	3.4099669456481934
1.0	7310000.0	7320000.0	9.0	10.778303146362305	3.5855796337127686
1.0	7400000.0	7410000.0	10.0	10.317805290222168	3.492633819580078
1.0	7460000.0	7470000.0	8.0	9.9334716796875	3.4132697582244873
1.0	7590000.0	7600000.0	10.0	9.13847541809082	3.242705821990967
1.0	7610000.0	7620000.0	8.0	6.737779140472412	2.660392999649048
1.0	7640000.0	7650000.0	10.0	8.860153198242188	3.1801371574401855
1.0	7690000.0	7700000.0	4.0	9.253612518310547	3.2684879302978516
1.0	7700000.0	7710000.0	8.0	8.127921104431152	3.0085034370422363
1.0	7970000.0	7980000.0	12.0	7.2614946365356445	2.800119161605835
1.0	8030000.0	8040000.0	7.0	4.812386989593506	2.133082628250122
1.0	8050000.0	8060000.0	4.0	5.387798309326172	2.2967731952667236
1.0	8080000.0	8090000.0	6.0	4.183656692504883	1.6600919961929321
1.0	8090000.0	8100000.0	5.0	4.852574348449707	2.149017333984375
1.0	8130000.0	8140000.0	3.0	4.7161102294921875	2.105950117111206
1.0	8160000.0	8170000.0	2.0	6.012434959411621	2.4752564430236816
1.0	8230000.0	8240000.0	1.0	6.148732662200928	2.507842779159546
1.0	8280000.0	8290000.0	4.0	7.270221710205078	2.8023648262023926
1.0	8290000.0	8300000.0	6.0	6.929420471191406	2.7155346870422363
1.0	8360000.0	8370000.0	8.0	6.117309093475342	2.5025622844696045
1.0	8480000.0	8490000.0	6.0	4.167839050292969	1.9159066677093506
1.0	8520000.0	8530000.0	2.0	4.590047359466553	2.0695888996124268
1.0	8550000.0	8560000.0	6.0	4.55161714553833	2.058382511138916
1.0	8560000.0	8570000.0	2.0	4.142502784729004	1.9391670227050781
1.0	8580000.0	8590000.0	6.0	4.737801551818848	2.1118781566619873
1.0	8600000.0	8610000.0	3.0	4.840896129608154	2.1416802406311035
1.0	8750000.0	8760000.0	3.0	4.565796852111816	2.0644843578338623
1.0	8770000.0	8780000.0	1.0	4.60257625579834	2.0747780799865723
1.0	8780000.0	8790000.0	2.0	4.759793281555176	2.1196367740631104
1.0	8810000.0	8820000.0	6.0	4.619142055511475	2.080111265182495
1.0	8870000.0	8880000.0	5.0	4.605528831481934	2.0724942684173584
1.0	8890000.0	8900000.0	8.0	6.860862731933594	2.697131872177124
1.0	8910000.0	8920000.0	4.0	5.61224889755249	2.3577733039855957
1.0	8930000.0	8940000.0	7.0	4.647353649139404	2.149634838104248
1.0	8970000.0	8980000.0	6.0	7.269870758056641	2.7993979454040527
1.0	9030000.0	9040000.0	11.0	8.647529602050781	3.1332993507385254
1.0	9050000.0	9060000.0	4.0	8.271661758422852	3.0475170612335205
1.0	9310000.0	9320000.0	7.0	5.167842864990234	2.233647584915161
1.0	9320000.0	9330000.0	2.0	5.406524658203125	2.3005058765411377
1.0	9330000.0	9340000.0	2.0	6.546357154846191	2.607740640640259
1.0	9560000.0	9570000.0	7.0	8.850442886352539	3.1833090782165527
1.0	9670000.0	9680000.0	11.0	6.639389991760254	2.6353402137756348
1.0	9730000.0	9740000.0	5.0	7.746922492980957	2.920119047164917
1.0	9750000.0	9760000.0	13.0	5.271528720855713	2.262930393218994
1.0	9900000.0	9910000.0	5.0	4.886952877044678	2.1550235748291016
1.0	9940000.0	9950000.0	5.0	4.54719877243042	2.056964159011841
1.0	9950000.0	9960000.0	6.0	4.536038398742676	2.0537109375
1.0	10130000.0	10140000.0	2.0	5.280228137969971	2.265075206756592
1.0	10200000.0	10210000.0	6.0	5.300793647766113	2.271042823791504
1.0	10320000.0	10330000.0	1.0	4.810416221618652	2.1326332092285156
1.0	10340000.0	10350000.0	3.0	4.578185081481934	2.065814971923828
1.0	10350000.0	10360000.0	1.0	4.457021236419678	2.0308690071105957
1.0	10400000.0	10410000.0	2.0	4.4293646812438965	2.0226426124572754
1.0	10440000.0	10450000.0	7.0	4.659221172332764	2.0894405841827393
1.0	10460000.0	10470000.0	5.0	4.489642143249512	2.040065288543701
1.0	10480000.0	10490000.0	1.0	5.215240955352783	2.2475736141204834
1.0	10490000.0	10500000.0	7.0	4.75478458404541	2.1164562702178955
1.0	10520000.0	10530000.0	9.0	4.590551376342773	2.0694997310638428
1.0	10620000.0	10630000.0	3.0	5.05001974105835	2.203425168991089
1.0	10640000.0	10650000.0	3.0	5.3207502365112305	2.279020309448242
1.0	10740000.0	10750000.0	5.0	5.086015224456787	2.21136212348938
1.0	10790000.0	10800000.0	7.0	5.497303485870361	2.330906867980957
1.0	10840000.0	10850000.0	5.0	6.30206823348999	2.5505356788635254
1.0	10870000.0	10880000.0	3.0	6.404052734375	2.5779635906219482
1.0	10880000.0	10890000.0	3.0	6.683596134185791	2.6509475708007812
1.0	10930000.0	10940000.0	7.0	8.717166900634766	3.1509246826171875
1.0	10970000.0	10980000.0	3.0	8.098089218139648	3.005157470703125
1.0	11000000.0	11010000.0	5.0	7.379591941833496	2.8235886096954346
1.0	11100000.0	11110000.0	12.0	7.7071213722229	2.9159719944000244
1.0	11130000.0	11140000.0	3.0	4.591678619384766	2.069655418395996
1.0	11140000.0	11150000.0	3.0	4.226344108581543	2.1231560707092285
1.0	11160000.0	11170000.0	2.0	4.61892032623291	2.0775132179260254
1.0	11170000.0	11180000.0	2.0	4.497931480407715	2.042564868927002
1.0	11290000.0	11300000.0	4.0	4.5284576416015625	2.013657331466675
1.0	11330000.0	11340000.0	5.0	5.7552666664123535	2.3955883979797363
1.0	11390000.0	11400000.0	13.0	9.28879165649414	3.2759482860565186
1.0	11450000.0	11460000.0	14.0	11.792145729064941	3.7784504890441895
1.0	11480000.0	11490000.0	8.0	12.78499984741211	3.9513309001922607
1.0	11490000.0	11500000.0	7.0	12.507543563842773	3.9055747985839844
1.0	11530000.0	11540000.0	10.0	12.25584602355957	3.8591208457946777
1.0	11550000.0	11560000.0	14.0	11.349668502807617	3.696202516555786
1.0	11570000.0	11580000.0	10.0	11.439021110534668	3.709437608718872
1.0	11600000.0	11610000.0	14.0	12.790023803710938	3.952967405319214
1.0	11620000.0	11630000.0	15.0	12.164932250976562	3.8471484184265137
1.0	11630000.0	11640000.0	12.0	12.39265251159668	3.8924362659454346
1.0	11720000.0	11730000.0	3.0	7.567018032073975	2.8628876209259033
1.0	11810000.0	11820000.0	6.0	7.961884498596191	2.968634605407715
1.0	11850000.0	11860000.0	5.0	6.540095329284668	2.6045334339141846
1.0	11880000.0	11890000.0	2.0	6.103735446929932	2.4896717071533203
1.0	11970000.0	11980000.0	6.0	6.334702968597412	2.552626132965088
1.0	12000000.0	12010000.0	9.0	6.607928276062012	2.628525495529175
1.0	12020000.0	12030000.0	5.0	6.66131067276001	2.6400952339172363
1.0	12100000.0	12110000.0	10.0	7.220481872558594	2.7847952842712402
1.0	12150000.0	12160000.0	11.0	7.895514011383057	2.9560108184814453
1.0	12250000.0	12260000.0	8.0	6.381688117980957	2.5736660957336426
1.0	12260000.0	12270000.0	4.0	5.789851665496826	2.4126229286193848
1.0	12290000.0	12300000.0	3.0	6.07771110534668	2.4795029163360596
1.0	12310000.0	12320000.0	1.0	4.537720680236816	2.054234027862549
1.0	12330000.0	12340000.0	3.0	4.4538092613220215	2.0297470092773438
1.0	12360000.0	12370000.0	5.0	4.3328962326049805	1.994553565979004
1.0	12390000.0	12400000.0	1.0	4.366204261779785	2.0044760704040527
1.0	12400000.0	12410000.0	5.0	4.056378364562988	1.904619812965393
1.0	12420000.0	12430000.0	6.0	4.255848407745361	1.9722764492034912
1.0	12430000.0	12440000.0	5.0	4.39245080947876	2.0121452808380127
1.0	12440000.0	12450000.0	6.0	4.069272041320801	2.086148738861084
1.0	12460000.0	12470000.0	4.0	4.27219820022583	1.9767637252807617
1.0	12500000.0	12510000.0	5.0	4.484152793884277	2.0386383533477783
1.0	12590000.0	12600000.0	3.0	5.993466377258301	2.469583034515381
1.0	12620000.0	12630000.0	2.0	5.992377281188965	2.4671390056610107
1.0	12830000.0	12840000.0	8.0	10.599153518676758	3.5548129081726074
1.0	13940000.0	13950000.0	7.0	7.120762825012207	2.759775400161743
1.0	14030000.0	14040000.0	2.0	5.513477325439453	2.3298606872558594
1.0	14040000.0	14050000.0	3.0	5.78122091293335	2.4033515453338623
1.0	14080000.0	14090000.0	5.0	4.620119571685791	2.165923595428467
1.0	14250000.0	14260000.0	8.0	6.980589866638184	2.7275023460388184
1.0	14260000.0	14270000.0	4.0	7.539803504943848	2.8687150478363037
1.0	14330000.0	14340000.0	7.0	7.599364280700684	2.8824005126953125
1.0	14340000.0	14350000.0	7.0	7.286271095275879	2.8048095703125
1.0	14390000.0	14400000.0	8.0	7.776814937591553	2.9252612590789795
1.0	14470000.0	14480000.0	7.0	7.442582130432129	2.843594789505005
1.0	14570000.0	14580000.0	11.0	7.537914276123047	2.866142749786377
1.0	14630000.0	14640000.0	4.0	7.773829460144043	2.9245128631591797
1.0	14650000.0	14660000.0	13.0	7.8107147216796875	2.932548999786377
1.0	14720000.0	14730000.0	7.0	8.4245023727417	3.0795812606811523
1.0	14800000.0	14810000.0	6.0	7.586770534515381	2.8789525032043457
1.0	14830000.0	14840000.0	12.0	7.475222587585449	2.851614475250244
1.0	14880000.0	14890000.0	6.0	8.336191177368164	3.0587496757507324
1.0	14900000.0	14910000.0	9.0	8.86326789855957	3.181215524673462
1.0	14950000.0	14960000.0	6.0	7.20508337020874	2.7847228050231934
1.0	14970000.0	14980000.0	11.0	7.7313337326049805	2.915088176727295
1.0	15030000.0	15040000.0	8.0	7.293734073638916	2.8063836097717285
1.0	15090000.0	15100000.0	7.0	7.696893215179443	2.90592098236084
1.0	15120000.0	15130000.0	6.0	7.8113861083984375	2.9324002265930176
1.0	15210000.0	15220000.0	9.0	6.812635898590088	2.683668851852417
1.0	15220000.0	15230000.0	6.0	6.865342140197754	2.6980483531951904
1.0	15250000.0	15260000.0	5.0	5.4843950271606445	2.32177734375
1.0	15270000.0	15280000.0	3.0	5.32566499710083	2.2777717113494873
1.0	15290000.0	15300000.0	3.0	5.253109931945801	2.2578041553497314
1.0	15300000.0	15310000.0	1.0	5.3773884773254395	2.2929375171661377
1.0	15310000.0	15320000.0	9.0	5.149400234222412	2.235161542892456
1.0	15320000.0	15330000.0	7.0	5.418617248535156	2.3051745891571045
1.0	15330000.0	15340000.0	5.0	4.718158721923828	2.1074414253234863
1.0	15340000.0	15350000.0	3.0	5.019950866699219	2.1973788738250732
1.0	15450000.0	15460000.0	4.0	5.363393306732178	2.295943021774292
1.0	15550000.0	15560000.0	5.0	6.949882507324219	2.719226837158203
1.0	15560000.0	15570000.0	9.0	7.997844696044922	2.9804980754852295
1.0	15620000.0	15630000.0	11.0	8.317939758300781	3.0553603172302246
1.0	15660000.0	15670000.0	7.0	7.981326103210449	2.973860740661621
1.0	15720000.0	15730000.0	5.0	7.564366817474365	2.874084234237671
1.0	15750000.0	15760000.0	8.0	5.794218063354492	2.407818555831909
1.0	15770000.0	15780000.0	1.0	8.6177396774292	3.1299357414245605
1.0	15790000.0	15800000.0	9.0	7.1024580001831055	2.7594642639160156
1.0	15810000.0	15820000.0	3.0	5.602896690368652	2.3564510345458984
1.0	15900000.0	15910000.0	3.0	5.135463714599609	2.225717782974243
1.0	15940000.0	15950000.0	11.0	4.9181671142578125	2.250886917114258
1.0	15980000.0	15990000.0	2.0	4.450270652770996	1.9821739196777344
1.0	16060000.0	16070000.0	11.0	4.849603652954102	2.1436288356781006
1.0	16090000.0	16100000.0	2.0	4.829787254333496	2.1441638469696045
1.0	16250000.0	16260000.0	1.0	4.3222761154174805	1.991316795349121
1.0	16260000.0	16270000.0	4.0	4.257789134979248	1.9364181756973267
1.0	16300000.0	16310000.0	5.0	5.641424179077148	2.36619234085083
1.0	16320000.0	16330000.0	4.0	6.452784538269043	2.592024564743042
1.0	16340000.0	16350000.0	9.0	7.576174259185791	2.867694616317749
1.0	16370000.0	16380000.0	4.0	6.8961639404296875	2.70682430267334
1.0	16420000.0	16430000.0	6.0	6.789895534515381	2.680305004119873
1.0	16460000.0	16470000.0	5.0	4.850579261779785	2.1439061164855957
1.0	16470000.0	16480000.0	3.0	4.930938720703125	2.1666245460510254
1.0	16510000.0	16520000.0	8.0	4.9264349937438965	2.166220188140869
1.0	16520000.0	16530000.0	5.0	5.064969062805176	2.2083702087402344
1.0	16530000.0	16540000.0	7.0	4.659395217895508	2.0895540714263916
1.0	16610000.0	16620000.0	2.0	4.829998970031738	2.138261318206787
1.0	16630000.0	16640000.0	3.0	4.896713733673096	2.1574339866638184
1.0	16740000.0	16750000.0	11.0	8.045985221862793	2.9943220615386963
1.0	17010000.0	17020000.0	5.0	8.405492782592773	3.071549415588379
1.0	17240000.0	17250000.0	6.0	5.092336654663086	2.1640772819519043
1.0	17410000.0	17420000.0	11.0	7.453102111816406	2.845712184906006
1.0	17430000.0	17440000.0	11.0	7.870268821716309	2.94476056098938
1.0	17450000.0	17460000.0	5.0	8.168619155883789	3.016129970550537
1.0	17470000.0	17480000.0	12.0	10.650450706481934	3.5595779418945312
1.0	17510000.0	17520000.0	18.0	9.04357624053955	3.2184360027313232
1.0	17520000.0	17530000.0	12.0	9.239041328430176	3.262934446334839
1.0	17620000.0	17630000.0	5.0	9.37561321258545	3.292393445968628
1.0	17660000.0	17670000.0	5.0	10.070167541503906	3.4520270824432373
1.0	17670000.0	17680000.0	3.0	9.799816131591797	3.3941593170166016
1.0	17690000.0	17700000.0	8.0	8.368383407592773	3.0691885948181152
1.0	17710000.0	17720000.0	6.0	9.608503341674805	3.3503551483154297
1.0	17730000.0	17740000.0	4.0	5.67292594909668	2.373408079147339
1.0	17770000.0	17780000.0	3.0	7.186612606048584	2.7766900062561035
1.0	17850000.0	17860000.0	9.0	5.525312900543213	2.3361713886260986
1.0	17860000.0	17870000.0	0.0	5.9139204025268555	2.4389872550964355
1.0	17880000.0	17890000.0	4.0	5.4484543800354	2.311879873275757
1.0	17990000.0	18000000.0	6.0	6.827112674713135	2.6824417114257812
1.0	18010000.0	18020000.0	4.0	6.85098123550415	2.685412883758545
1.0	18060000.0	18070000.0	7.0	10.321122169494629	3.4933369159698486
1.0	18100000.0	18110000.0	10.0	12.077305793762207	3.830361843109131
1.0	18140000.0	18150000.0	7.0	12.794975280761719	3.9526474475860596
1.0	18160000.0	18170000.0	10.0	12.47871208190918	3.899836778640747
1.0	18190000.0	18200000.0	12.0	11.995827674865723	3.8135361671447754
1.0	18210000.0	18220000.0	10.0	12.221559524536133	3.855365037918091
1.0	18220000.0	18230000.0	10.0	11.786585807800293	3.7757391929626465
1.0	18270000.0	18280000.0	9.0	12.737141609191895	3.9425578117370605
1.0	18300000.0	18310000.0	11.0	12.884740829467773	3.9675610065460205
1.0	18370000.0	18380000.0	18.0	12.825370788574219	3.9592621326446533
1.0	18400000.0	18410000.0	22.0	12.205016136169434	3.8543076515197754
1.0	18520000.0	18530000.0	21.0	13.035669326782227	3.9923133850097656
1.0	18550000.0	18560000.0	16.0	13.992901802062988	4.141147613525391
1.0	18560000.0	18570000.0	21.0	13.858911514282227	4.122745513916016
1.0	18600000.0	18610000.0	13.0	14.75623607635498	4.257210731506348
1.0	18660000.0	18670000.0	10.0	14.57256031036377	4.226625442504883
1.0	18680000.0	18690000.0	12.0	13.551900863647461	4.074439525604248
1.0	18720000.0	18730000.0	6.0	12.350797653198242	3.875141143798828
1.0	18730000.0	18740000.0	13.0	13.609888076782227	4.09116792678833
1.0	18760000.0	18770000.0	4.0	12.240121841430664	3.856966018676758
1.0	18900000.0	18910000.0	9.0	11.0901517868042	3.646699905395508
1.0	18910000.0	18920000.0	9.0	9.974992752075195	3.4208710193634033
1.0	18920000.0	18930000.0	7.0	10.681062698364258	3.5657641887664795
1.0	18990000.0	19000000.0	6.0	10.144624710083008	3.4524612426757812
1.0	19010000.0	19020000.0	10.0	11.387008666992188	3.7059528827667236
1.0	19040000.0	19050000.0	10.0	11.553568840026855	3.7344202995300293
1.0	19070000.0	19080000.0	9.0	11.209451675415039	3.6700358390808105
1.0	19140000.0	19150000.0	10.0	10.084299087524414	3.4496676921844482
1.0	19170000.0	19180000.0	7.0	10.147027969360352	3.4654159545898438
1.0	19220000.0	19230000.0	3.0	5.255870342254639	2.2582554817199707
1.0	19250000.0	19260000.0	5.0	5.116459369659424	2.2190511226654053
1.0	19260000.0	19270000.0	5.0	5.058016777038574	2.2026944160461426
1.0	19310000.0	19320000.0	1.0	6.908352851867676	2.7107834815979004
1.0	19330000.0	19340000.0	4.0	5.068232536315918	2.2061476707458496
1.0	19380000.0	19390000.0	4.0	5.86090087890625	2.4338326454162598
1.0	19400000.0	19410000.0	2.0	4.070404052734375	2.09555983543396
1.0	19440000.0	19450000.0	1.0	4.03593111038208	2.10090708732605
1.0	19460000.0	19470000.0	2.0	3.999073028564453	2.060220241546631
1.0	19480000.0	19490000.0	4.0	3.8421058654785156	2.0723283290863037
1.0	19540000.0	19550000.0	2.0	4.149127960205078	2.0320329666137695
1.0	19600000.0	19610000.0	8.0	5.06658935546875	2.2075448036193848
1.0	19630000.0	19640000.0	2.0	3.996915102005005	2.0750932693481445
1.0	19660000.0	19670000.0	4.0	4.570342063903809	2.0639243125915527
1.0	19790000.0	19800000.0	2.0	4.606932640075684	2.0572474002838135
1.0	19800000.0	19810000.0	10.0	4.352158546447754	2.1438913345336914
1.0	19830000.0	19840000.0	7.0	6.964650630950928	2.7246551513671875
1.0	19920000.0	19930000.0	7.0	5.190949440002441	2.2398715019226074
1.0	19990000.0	20000000.0	5.0	6.5674848556518555	2.6222784519195557
1.0	20000000.0	20010000.0	5.0	5.928361415863037	2.4515058994293213
1.0	20060000.0	20070000.0	5.0	5.653615474700928	2.3699557781219482
1.0	20140000.0	20150000.0	10.0	6.215451240539551	2.520662546157837
1.0	20190000.0	20200000.0	5.0	8.789658546447754	3.1634745597839355
1.0	20210000.0	20220000.0	4.0	5.771023273468018	2.400146007537842
1.0	20230000.0	20240000.0	7.0	6.166323661804199	2.50620698928833
1.0	20240000.0	20250000.0	6.0	8.674271583557129	3.1290347576141357
1.0	20380000.0	20390000.0	9.0	10.569059371948242	3.5418879985809326
1.0	20420000.0	20430000.0	11.0	9.128036499023438	3.23710560798645
1.0	20480000.0	20490000.0	16.0	9.871574401855469	3.395017623901367
1.0	20550000.0	20560000.0	5.0	10.550487518310547	3.538161516189575
1.0	20560000.0	20570000.0	11.0	10.697149276733398	3.565810441970825
1.0	20570000.0	20580000.0	9.0	10.80103588104248	3.5878500938415527
1.0	20610000.0	20620000.0	2.0	12.259687423706055	3.8614883422851562
1.0	20620000.0	20630000.0	23.0	11.657800674438477	3.7529168128967285
1.0	20720000.0	20730000.0	15.0	12.199784278869629	3.851891279220581
1.0	20740000.0	20750000.0	8.0	12.425493240356445	3.8901050090789795
1.0	20770000.0	20780000.0	10.0	12.211529731750488	3.8575127124786377
1.0	20780000.0	20790000.0	8.0	12.968900680541992	3.9859213829040527
1.0	20810000.0	20820000.0	13.0	9.36485481262207	3.272900104522705
1.0	20990000.0	21000000.0	7.0	7.823834419250488	2.9353749752044678
1.0	21020000.0	21030000.0	10.0	7.024583339691162	2.7389659881591797
1.0	21050000.0	21060000.0	8.0	5.480088710784912	2.3230066299438477
1.0	21080000.0	21090000.0	2.0	4.928433418273926	2.1661429405212402
1.0	21090000.0	21100000.0	2.0	4.937634468078613	2.1686205863952637
1.0	21180000.0	21190000.0	4.0	4.132913112640381	1.9360469579696655
1.0	21200000.0	21210000.0	6.0	4.324768543243408	1.9924167394638062
1.0	21270000.0	21280000.0	4.0	4.548324108123779	2.057493209838867
1.0	21280000.0	21290000.0	5.0	4.667845249176025	2.092027425765991
1.0	21300000.0	21310000.0	5.0	4.414982795715332	2.0187294483184814
1.0	21340000.0	21350000.0	6.0	4.728047847747803	2.10937237739563
1.0	21360000.0	21370000.0	2.0	4.744429588317871	2.113905429840088
1.0	21500000.0	21510000.0	2.0	5.487719535827637	2.3232109546661377
1.0	21510000.0	21520000.0	5.0	5.769546031951904	2.4068095684051514
1.0	21570000.0	21580000.0	4.0	5.49316930770874	2.3248934745788574
1.0	21610000.0	21620000.0	4.0	4.901338577270508	2.1580448150634766
1.0	21660000.0	21670000.0	6.0	4.950766563415527	2.1723408699035645
1.0	21850000.0	21860000.0	8.0	4.933511257171631	2.174147367477417
1.0	21860000.0	21870000.0	8.0	5.93316650390625	2.4547011852264404
1.0	22020000.0	22030000.0	3.0	4.573519229888916	2.064545154571533
1.0	22130000.0	22140000.0	6.0	7.4950761795043945	2.8619933128356934
1.0	22230000.0	22240000.0	5.0	4.828281402587891	2.1381967067718506
1.0	22280000.0	22290000.0	4.0	5.381992816925049	2.2961010932922363
1.0	22350000.0	22360000.0	5.0	5.047488689422607	2.199615955352783
1.0	22380000.0	22390000.0	3.0	4.589131832122803	2.068856716156006
1.0	22390000.0	22400000.0	4.0	4.574612617492676	2.0646839141845703
1.0	22420000.0	22430000.0	7.0	4.77095365524292	2.121098756790161
1.0	22470000.0	22480000.0	5.0	6.761101722717285	2.6712472438812256
1.0	22480000.0	22490000.0	7.0	6.971279144287109	2.7269561290740967
1.0	22510000.0	22520000.0	3.0	6.894295692443848	2.7069358825683594
1.0	22520000.0	22530000.0	11.0	6.492676734924316	2.6045143604278564
1.0	22670000.0	22680000.0	6.0	6.363542079925537	2.5676798820495605
1.0	22690000.0	22700000.0	2.0	8.521580696105957	3.1038713455200195
1.0	22720000.0	22730000.0	4.0	7.43413782119751	2.8428421020507812
1.0	22810000.0	22820000.0	7.0	5.69556188583374	2.3803093433380127
1.0	22880000.0	22890000.0	9.0	7.479443550109863	2.853311777114868
1.0	22900000.0	22910000.0	5.0	8.59522819519043	3.119380474090576
1.0	22940000.0	22950000.0	4.0	10.008913040161133	3.431320905685425
1.0	23130000.0	23140000.0	8.0	6.143233299255371	2.5090997219085693
1.0	23210000.0	23220000.0	4.0	6.993996620178223	2.7308218479156494
1.0	23250000.0	23260000.0	8.0	8.517791748046875	3.103219509124756
1.0	23300000.0	23310000.0	6.0	7.806195259094238	2.9396893978118896
1.0	23340000.0	23350000.0	2.0	5.770627021789551	2.4031243324279785
1.0	23380000.0	23390000.0	1.0	4.0160231590271	2.0278680324554443
1.0	23400000.0	23410000.0	0.0	4.067671775817871	1.956341028213501
1.0	23420000.0	23430000.0	3.0	4.37714958190918	2.0075035095214844
1.0	23440000.0	23450000.0	2.0	4.330434799194336	1.9940574169158936
1.0	23520000.0	23530000.0	8.0	7.048319339752197	2.743086338043213
1.0	23540000.0	23550000.0	4.0	8.136815071105957	3.014033794403076
1.0	23590000.0	23600000.0	6.0	9.445274353027344	3.317648410797119
1.0	23670000.0	23680000.0	14.0	6.067986965179443	2.4828803539276123
1.0	23680000.0	23690000.0	6.0	4.82211971282959	2.1361002922058105
1.0	23690000.0	23700000.0	7.0	4.80715274810791	2.130713939666748
1.0	23860000.0	23870000.0	4.0	6.381968975067139	2.5702781677246094
1.0	23910000.0	23920000.0	6.0	6.197073936462402	2.518664836883545
1.0	24040000.0	24050000.0	5.0	5.113783359527588	2.218663215637207
1.0	24080000.0	24090000.0	1.0	4.372790813446045	2.037219285964966
1.0	24170000.0	24180000.0	5.0	4.534616470336914	2.0533416271209717
1.0	24200000.0	24210000.0	8.0	7.05751895904541	2.752786159515381
1.0	24230000.0	24240000.0	8.0	4.411177635192871	2.02255916595459
1.0	24340000.0	24350000.0	0.0	4.42093563079834	2.0228190422058105
1.0	24440000.0	24450000.0	5.0	5.735291957855225	2.393780469894409
1.0	24460000.0	24470000.0	3.0	6.790341854095459	2.6759533882141113
1.0	24600000.0	24610000.0	4.0	6.811932563781738	2.6845974922180176
1.0	24630000.0	24640000.0	6.0	5.926096439361572	2.4517712593078613
1.0	24670000.0	24680000.0	7.0	4.57399845123291	2.0710697174072266
1.0	24710000.0	24720000.0	3.0	4.341796875	1.9970985651016235
1.0	24750000.0	24760000.0	2.0	4.529053211212158	2.0518953800201416
1.0	24760000.0	24770000.0	3.0	4.404407501220703	2.015580892562866
1.0	24890000.0	24900000.0	3.0	5.918646812438965	2.447450637817383
1.0	24900000.0	24910000.0	3.0	6.098731517791748	2.498105049133301
1.0	24930000.0	24940000.0	5.0	6.083225250244141	2.4930074214935303
1.0	24940000.0	24950000.0	3.0	7.105757236480713	2.7612228393554688
1.0	24970000.0	24980000.0	1.0	5.04171085357666	2.2667746543884277
1.0	25130000.0	25140000.0	3.0	5.158041000366211	2.23149037361145
1.0	25200000.0	25210000.0	5.0	7.013324737548828	2.737509250640869
1.0	25210000.0	25220000.0	4.0	8.239538192749023	3.0377519130706787
1.0	25330000.0	25340000.0	11.0	10.532929420471191	3.53759503364563
1.0	25440000.0	25450000.0	6.0	10.421724319458008	3.515036106109619
1.0	25480000.0	25490000.0	8.0	9.943381309509277	3.421395778656006
1.0	25490000.0	25500000.0	8.0	8.157832145690918	3.0173394680023193
1.0	25500000.0	25510000.0	4.0	8.619828224182129	3.125309467315674
1.0	25530000.0	25540000.0	8.0	8.12905216217041	3.0167479515075684
1.0	25750000.0	25760000.0	6.0	4.556643009185791	2.0584335327148438
1.0	25790000.0	25800000.0	3.0	4.606258869171143	2.0740537643432617
1.0	25810000.0	25820000.0	5.0	4.3752288818359375	2.006972551345825
1.0	25880000.0	25890000.0	2.0	3.8584022521972656	2.0752997398376465
1.0	25910000.0	25920000.0	3.0	5.763034343719482	2.401352643966675
1.0	25930000.0	25940000.0	2.0	5.421515464782715	2.307173252105713
1.0	25960000.0	25970000.0	1.0	4.958653450012207	2.1778626441955566
1.0	26030000.0	26040000.0	4.0	5.110555171966553	2.2186803817749023
1.0	26050000.0	26060000.0	4.0	4.964059352874756	2.179375410079956
1.0	26080000.0	26090000.0	3.0	4.975215435028076	2.1814494132995605
1.0	26160000.0	26170000.0	1.0	4.624783992767334	2.0795037746429443
1.0	26260000.0	26270000.0	8.0	6.405864715576172	2.5764238834381104
1.0	26320000.0	26330000.0	8.0	5.681023597717285	2.37621808052063
1.0	26330000.0	26340000.0	6.0	6.856483459472656	2.6968271732330322
1.0	26390000.0	26400000.0	9.0	6.660386562347412	2.6422476768493652
1.0	26400000.0	26410000.0	5.0	7.386789798736572	2.83201265335083
1.0	26460000.0	26470000.0	5.0	6.380608558654785	2.570186138153076
1.0	26520000.0	26530000.0	6.0	6.410452365875244	2.5820493698120117
1.0	26540000.0	26550000.0	4.0	6.890893459320068	2.7079601287841797
1.0	26550000.0	26560000.0	2.0	5.717630863189697	2.3892970085144043
1.0	26560000.0	26570000.0	6.0	4.763185024261475	2.118755578994751
1.0	26580000.0	26590000.0	2.0	4.700350284576416	2.1008734703063965
1.0	26620000.0	26630000.0	5.0	5.860625267028809	2.4267170429229736
1.0	26660000.0	26670000.0	4.0	6.084303855895996	2.4886457920074463
1.0	26680000.0	26690000.0	3.0	6.4213547706604	2.5761489868164062
1.0	26690000.0	26700000.0	12.0	7.443113803863525	2.844390392303467
1.0	26770000.0	26780000.0	3.0	5.448927402496338	2.3120293617248535
1.0	26800000.0	26810000.0	4.0	4.8661346435546875	2.148455858230591
1.0	26840000.0	26850000.0	11.0	6.760293006896973	2.6724700927734375
1.0	26880000.0	26890000.0	4.0	5.0647478103637695	2.2048943042755127
1.0	26940000.0	26950000.0	2.0	7.463624000549316	2.8467750549316406
1.0	26990000.0	27000000.0	3.0	7.593252658843994	2.8851256370544434
1.0	27040000.0	27050000.0	6.0	4.467878818511963	2.033815860748291
1.0	27080000.0	27090000.0	3.0	4.473540306091309	2.03544545173645
1.0	27200000.0	27210000.0	5.0	4.647067546844482	2.0856564044952393
1.0	27220000.0	27230000.0	4.0	4.8254594802856445	2.1360538005828857
1.0	27290000.0	27300000.0	8.0	6.011383056640625	2.4742493629455566
1.0	27300000.0	27310000.0	5.0	6.467607021331787	2.593925952911377
1.0	27360000.0	27370000.0	3.0	5.837749004364014	2.426197052001953
1.0	27390000.0	27400000.0	2.0	5.527660846710205	2.3352303504943848
1.0	27410000.0	27420000.0	2.0	6.776029109954834	2.6766819953918457
1.0	27420000.0	27430000.0	2.0	5.337579727172852	2.282308340072632
1.0	27460000.0	27470000.0	2.0	4.603901386260986	2.0730221271514893
1.0	27620000.0	27630000.0	3.0	4.6355061531066895	2.082550525665283
1.0	27640000.0	27650000.0	6.0	5.245647430419922	2.2599687576293945
1.0	27700000.0	27710000.0	1.0	5.236880302429199	2.256533145904541
1.0	27760000.0	27770000.0	5.0	4.53298282623291	2.0528371334075928
1.0	27810000.0	27820000.0	5.0	4.43345832824707	2.0231192111968994
1.0	27840000.0	27850000.0	5.0	4.570854187011719	2.0635664463043213
1.0	27890000.0	27900000.0	3.0	4.84889554977417	2.143095016479492
1.0	27900000.0	27910000.0	6.0	4.898883819580078	2.157628297805786
1.0	27930000.0	27940000.0	4.0	6.166607856750488	2.5105865001678467
1.0	27950000.0	27960000.0	7.0	5.150679111480713	2.22929048538208
1.0	27960000.0	27970000.0	7.0	5.650852680206299	2.3680572509765625
1.0	28020000.0	28030000.0	5.0	7.574585914611816	2.879554271697998
1.0	28070000.0	28080000.0	4.0	4.7553510665893555	2.116783380508423
1.0	28090000.0	28100000.0	10.0	5.801807880401611	2.4113411903381348
1.0	28100000.0	28110000.0	2.0	4.958534240722656	2.174638271331787
1.0	28110000.0	28120000.0	3.0	4.855165958404541	2.1452813148498535
1.0	28130000.0	28140000.0	12.0	4.886308193206787	2.154365062713623
1.0	28140000.0	28150000.0	6.0	4.939178466796875	2.1692612171173096
1.0	28280000.0	28290000.0	5.0	5.210122108459473	2.2450003623962402
1.0	28400000.0	28410000.0	1.0	4.701116561889648	2.10121750831604
1.0	28450000.0	28460000.0	5.0	7.536866664886475	2.866873264312744
1.0	28490000.0	28500000.0	4.0	6.2784552574157715	2.5446207523345947
1.0	28520000.0	28530000.0	6.0	5.136547565460205	2.2248141765594482
1.0	28540000.0	28550000.0	4.0	4.970437049865723	2.1780288219451904
1.0	28600000.0	28610000.0	7.0	5.023645877838135	2.1930899620056152
1.0	28610000.0	28620000.0	8.0	6.3610334396362305	2.5653820037841797
1.0	28640000.0	28650000.0	2.0	6.635898590087891	2.637570381164551
1.0	28740000.0	28750000.0	3.0	4.500572681427002	2.0437865257263184
1.0	28810000.0	28820000.0	5.0	4.146070957183838	1.939960241317749
1.0	28840000.0	28850000.0	9.0	4.039758682250977	1.9079383611679077
1.0	28850000.0	28860000.0	4.0	4.175078868865967	1.948756456375122
1.0	28900000.0	28910000.0	5.0	6.485645294189453	2.3877933025360107
1.0	28940000.0	28950000.0	5.0	4.909004211425781	2.1608572006225586
1.0	29030000.0	29040000.0	6.0	5.442266941070557	2.3107006549835205
1.0	29040000.0	29050000.0	4.0	6.250532150268555	2.5288875102996826
1.0	29050000.0	29060000.0	10.0	7.580818176269531	2.8783621788024902
1.0	29060000.0	29070000.0	7.0	5.4503960609436035	2.2731781005859375
1.0	29070000.0	29080000.0	4.0	4.955761909484863	2.1738107204437256
1.0	29100000.0	29110000.0	6.0	6.29962158203125	2.542788505554199
1.0	29210000.0	29220000.0	2.0	5.17266845703125	2.1804370880126953
1.0	29280000.0	29290000.0	7.0	5.334926128387451	2.282792568206787
1.0	29330000.0	29340000.0	6.0	4.813902378082275	2.1347358226776123
1.0	29450000.0	29460000.0	6.0	6.312243461608887	2.5461349487304688
1.0	29470000.0	29480000.0	4.0	4.212265968322754	1.959183931350708
1.0	29510000.0	29520000.0	6.0	4.601038455963135	2.072824239730835
1.0	29530000.0	29540000.0	0.0	4.612751007080078	2.0758988857269287
1.0	29680000.0	29690000.0	7.0	8.785294532775879	3.162339448928833
1.0	29690000.0	29700000.0	17.0	9.222152709960938	3.262086868286133
1.0	29760000.0	29770000.0	5.0	10.250802993774414	3.4780852794647217
1.0	29800000.0	29810000.0	11.0	9.428362846374512	3.3071799278259277
1.0	30040000.0	30050000.0	9.0	7.568559169769287	2.8744609355926514
1.0	30060000.0	30070000.0	11.0	9.44343376159668	3.309896945953369
1.0	30170000.0	30180000.0	11.0	12.565509796142578	3.913862943649292
1.0	30380000.0	30390000.0	11.0	14.131811141967773	4.165160179138184
1.0	30430000.0	30440000.0	10.0	16.91305160522461	4.525395393371582
1.0	30440000.0	30450000.0	16.0	14.001187324523926	4.146672248840332
1.0	30500000.0	30510000.0	15.0	13.420448303222656	4.054995536804199
1.0	30530000.0	30540000.0	15.0	13.918749809265137	4.133523464202881
1.0	30630000.0	30640000.0	11.0	13.005880355834961	3.987578868865967
1.0	30770000.0	30780000.0	18.0	13.09955883026123	4.004794597625732
1.0	30820000.0	30830000.0	13.0	11.626094818115234	3.7481186389923096
1.0	30860000.0	30870000.0	14.0	11.395492553710938	3.701538562774658
1.0	30890000.0	30900000.0	5.0	11.470264434814453	3.7161107063293457
1.0	30920000.0	30930000.0	6.0	9.062593460083008	3.2161357402801514
1.0	30940000.0	30950000.0	13.0	11.598543167114258	3.7418124675750732
1.0	31020000.0	31030000.0	13.0	12.397326469421387	3.8890528678894043
1.0	31030000.0	31040000.0	8.0	11.01561164855957	3.629956007003784
1.0	31060000.0	31070000.0	8.0	11.046648025512695	3.6364269256591797
1.0	31080000.0	31090000.0	10.0	10.143574714660645	3.4555885791778564
1.0	31120000.0	31130000.0	9.0	9.9823579788208	3.4215285778045654
1.0	31150000.0	31160000.0	4.0	10.950864791870117	3.617589235305786
1.0	31180000.0	31190000.0	6.0	10.158205032348633	3.4581851959228516
1.0	31220000.0	31230000.0	13.0	6.3630690574646	2.5583584308624268
1.0	31280000.0	31290000.0	10.0	8.27991771697998	3.044495105743408
1.0	31330000.0	31340000.0	10.0	7.577010154724121	2.878518581390381
1.0	31380000.0	31390000.0	8.0	5.916372776031494	2.4407386779785156
1.0	31390000.0	31400000.0	3.0	7.888180732727051	2.958693742752075
1.0	31400000.0	31410000.0	5.0	5.038604736328125	2.1972832679748535
1.0	31410000.0	31420000.0	3.0	4.840011119842529	2.1408653259277344
1.0	31450000.0	31460000.0	2.0	4.670596122741699	2.092437267303467
1.0	31470000.0	31480000.0	5.0	4.628444671630859	2.080139398574829
1.0	31500000.0	31510000.0	7.0	4.988675117492676	2.183227777481079
1.0	31520000.0	31530000.0	5.0	5.220560550689697	2.2483465671539307
1.0	31620000.0	31630000.0	7.0	7.3633012771606445	2.8190693855285645
1.0	31650000.0	31660000.0	7.0	8.184608459472656	3.0222129821777344
1.0	31680000.0	31690000.0	5.0	9.202299118041992	3.2590603828430176
1.0	31710000.0	31720000.0	9.0	9.574056625366211	3.346209764480591
1.0	31840000.0	31850000.0	2.0	4.9944891929626465	2.1855270862579346
1.0	31850000.0	31860000.0	4.0	6.624425411224365	2.6367080211639404
1.0	31910000.0	31920000.0	6.0	8.07548713684082	2.9991257190704346
1.0	31950000.0	31960000.0	6.0	6.764916896820068	2.6722822189331055
1.0	31960000.0	31970000.0	3.0	6.837329864501953	2.68511962890625
1.0	32000000.0	32010000.0	22.0	7.736375331878662	2.919715642929077
1.0	32030000.0	32040000.0	3.0	8.364236831665039	3.070119857788086
1.0	32040000.0	32050000.0	2.0	5.155214309692383	2.2320356369018555
1.0	32080000.0	32090000.0	3.0	7.669461727142334	2.8987879753112793
1.0	32120000.0	32130000.0	6.0	5.985225677490234	2.46610426902771
1.0	32290000.0	32300000.0	3.0	7.011170864105225	2.7340633869171143
1.0	32330000.0	32340000.0	12.0	7.3221330642700195	2.8156354427337646
1.0	32360000.0	32370000.0	10.0	5.942698001861572	2.4545938968658447
1.0	32490000.0	32500000.0	3.0	4.439978122711182	2.01701021194458
1.0	32510000.0	32520000.0	3.0	4.549283504486084	2.0574493408203125
1.0	32570000.0	32580000.0	5.0	5.043542861938477	1.835233449935913
1.0	32670000.0	32680000.0	2.0	6.097390651702881	2.488259792327881
1.0	32680000.0	32690000.0	12.0	4.553750038146973	2.1834170818328857
1.0	32700000.0	32710000.0	5.0	5.859613418579102	2.4238839149475098
1.0	32790000.0	32800000.0	5.0	5.243526458740234	2.2548062801361084
1.0	32940000.0	32950000.0	10.0	7.504402160644531	2.859759569168091
1.0	33090000.0	33100000.0	8.0	4.430934429168701	2.023444652557373
1.0	33180000.0	33190000.0	6.0	5.540616035461426	2.3389294147491455
1.0	33190000.0	33200000.0	4.0	5.537446022033691	2.3377881050109863
1.0	33200000.0	33210000.0	10.0	4.222354412078857	1.9618923664093018
1.0	33230000.0	33240000.0	5.0	4.407952785491943	2.0165135860443115
1.0	33280000.0	33290000.0	1.0	4.228899955749512	2.0574042797088623
1.0	33290000.0	33300000.0	6.0	4.100526332855225	2.057746171951294
1.0	33300000.0	33310000.0	5.0	4.616621017456055	2.0771267414093018
1.0	33370000.0	33380000.0	6.0	6.334982872009277	2.561427116394043
1.0	33420000.0	33430000.0	7.0	3.910571336746216	1.8554691076278687
1.0	33430000.0	33440000.0	5.0	5.9898457527160645	2.461743116378784
1.0	33450000.0	33460000.0	4.0	5.427149772644043	2.3089470863342285
1.0	33470000.0	33480000.0	7.0	4.049551486968994	2.021811008453369
1.0	33480000.0	33490000.0	3.0	4.134408473968506	1.9937511682510376
1.0	33500000.0	33510000.0	7.0	5.408547401428223	2.302131175994873
1.0	33570000.0	33580000.0	5.0	4.999298095703125	2.1872334480285645
1.0	33580000.0	33590000.0	3.0	5.3347649574279785	2.2835352420806885
1.0	33620000.0	33630000.0	8.0	4.850284576416016	2.1439290046691895
1.0	33660000.0	33670000.0	5.0	5.627900123596191	2.3699591159820557
1.0	33700000.0	33710000.0	7.0	6.084737300872803	2.4944827556610107
1.0	33750000.0	33760000.0	4.0	4.456368446350098	2.0306363105773926
1.0	33790000.0	33800000.0	3.0	4.182765483856201	2.1169347763061523
1.0	33810000.0	33820000.0	6.0	4.661720275878906	2.0516040325164795
1.0	33820000.0	33830000.0	2.0	5.205607891082764	2.244508743286133
1.0	33880000.0	33890000.0	7.0	7.0920586585998535	2.751599073410034
1.0	33890000.0	33900000.0	3.0	6.2094573974609375	2.518200159072876
1.0	33980000.0	33990000.0	13.0	9.652345657348633	3.3521552085876465
1.0	34010000.0	34020000.0	9.0	10.621484756469727	3.5516269207000732
1.0	34060000.0	34070000.0	9.0	10.538267135620117	3.534482479095459
1.0	34100000.0	34110000.0	10.0	11.984241485595703	3.80739164352417
1.0	34120000.0	34130000.0	12.0	10.999112129211426	3.6271615028381348
1.0	34140000.0	34150000.0	7.0	8.358675003051758	3.053208589553833
1.0	34150000.0	34160000.0	17.0	11.335370063781738	3.692152738571167
1.0	34170000.0	34180000.0	11.0	12.052358627319336	3.8246586322784424
1.0	34200000.0	34210000.0	19.0	11.862997055053711	3.78454852104187
1.0	34240000.0	34250000.0	14.0	12.754294395446777	3.937701463699341
1.0	34350000.0	34360000.0	19.0	11.47148323059082	3.712993621826172
1.0	34510000.0	34520000.0	16.0	17.41878318786621	4.581680774688721
1.0	34520000.0	34530000.0	15.0	18.62835121154785	4.705215930938721
1.0	34660000.0	34670000.0	17.0	15.233285903930664	4.322817802429199
1.0	34720000.0	34730000.0	13.0	12.398324966430664	3.8732972145080566
1.0	34800000.0	34810000.0	10.0	14.665521621704102	4.244162082672119
1.0	34910000.0	34920000.0	14.0	14.897290229797363	4.27836275100708
1.0	35040000.0	35050000.0	17.0	15.093925476074219	4.305873870849609
1.0	35100000.0	35110000.0	13.0	12.8496732711792	3.957854747772217
1.0	35120000.0	35130000.0	14.0	12.779619216918945	3.9498798847198486
1.0	35160000.0	35170000.0	13.0	12.877035140991211	3.9755847454071045
1.0	35180000.0	35190000.0	10.0	13.350301742553711	4.062167644500732
1.0	35200000.0	35210000.0	13.0	12.016576766967773	3.8317947387695312
1.0	35250000.0	35260000.0	6.0	8.649900436401367	3.126688003540039
1.0	35330000.0	35340000.0	6.0	8.640227317810059	3.116849660873413
1.0	35340000.0	35350000.0	12.0	8.64716911315918	3.1292052268981934
1.0	35490000.0	35500000.0	4.0	6.3508100509643555	2.55495023727417
1.0	35540000.0	35550000.0	7.0	6.409686088562012	2.5709638595581055
1.0	35620000.0	35630000.0	8.0	9.211302757263184	3.2582314014434814
1.0	35670000.0	35680000.0	4.0	7.916927337646484	2.9604547023773193
1.0	35680000.0	35690000.0	8.0	7.8751420974731445	2.9521400928497314
1.0	35710000.0	35720000.0	8.0	8.665517807006836	3.1409401893615723
1.0	35780000.0	35790000.0	6.0	5.032159805297852	2.195831060409546
1.0	35810000.0	35820000.0	3.0	5.005086421966553	2.18849778175354
1.0	35840000.0	35850000.0	4.0	4.486957550048828	2.0396676063537598
1.0	35890000.0	35900000.0	2.0	4.520865440368652	2.0497424602508545
1.0	35950000.0	35960000.0	7.0	4.5799689292907715	2.066690444946289
1.0	35970000.0	35980000.0	3.0	4.309420585632324	1.9878976345062256
1.0	36020000.0	36030000.0	6.0	4.103611946105957	1.5473763942718506
1.0	36140000.0	36150000.0	12.0	9.816306114196777	3.390761613845825
1.0	36170000.0	36180000.0	3.0	9.100881576538086	3.2304527759552
1.0	36200000.0	36210000.0	13.0	7.0687665939331055	2.7412590980529785
1.0	36230000.0	36240000.0	3.0	7.37473201751709	2.8164570331573486
1.0	36240000.0	36250000.0	8.0	9.069742202758789	3.2251217365264893
1.0	36260000.0	36270000.0	11.0	8.872278213500977	3.1833250522613525
1.0	36300000.0	36310000.0	6.0	5.6626715660095215	2.3711981773376465
1.0	36310000.0	36320000.0	2.0	5.1786394119262695	2.236769199371338
1.0	36350000.0	36360000.0	10.0	5.237698554992676	2.2534797191619873
1.0	36400000.0	36410000.0	5.0	5.461840629577637	2.316312074661255
1.0	36450000.0	36460000.0	6.0	4.911162853240967	2.1613669395446777
1.0	36460000.0	36470000.0	7.0	5.0526509284973145	2.2019340991973877
1.0	36470000.0	36480000.0	2.0	4.746649742126465	2.114366054534912
1.0	36490000.0	36500000.0	2.0	5.0173821449279785	2.1915435791015625
1.0	36590000.0	36600000.0	5.0	5.946246147155762	2.44838809967041
1.0	36690000.0	36700000.0	3.0	4.5990071296691895	2.0230515003204346
1.0	36710000.0	36720000.0	4.0	4.455828666687012	2.0304436683654785
1.0	36790000.0	36800000.0	6.0	6.581042289733887	2.624554395675659
1.0	36830000.0	36840000.0	4.0	5.454442024230957	2.3134877681732178
1.0	36840000.0	36850000.0	8.0	5.121021747589111	2.2203736305236816
1.0	36850000.0	36860000.0	10.0	5.5273756980896	2.333329916000366
1.0	36870000.0	36880000.0	9.0	6.944109916687012	2.7163310050964355
1.0	36880000.0	36890000.0	8.0	5.972959041595459	2.4551384449005127
1.0	37010000.0	37020000.0	9.0	8.961084365844727	3.198953151702881
1.0	37050000.0	37060000.0	12.0	12.115575790405273	3.8336498737335205
1.0	37080000.0	37090000.0	12.0	13.632745742797852	4.088615417480469
1.0	37330000.0	37340000.0	17.0	15.857022285461426	4.397792339324951
1.0	37340000.0	37350000.0	27.0	15.794817924499512	4.389004707336426
1.0	37370000.0	37380000.0	25.0	15.712381362915039	4.388822078704834
1.0	37430000.0	37440000.0	14.0	15.796221733093262	4.394709587097168
1.0	37450000.0	37460000.0	12.0	14.77830696105957	4.252748966217041
1.0	37470000.0	37480000.0	11.0	14.773638725280762	4.250931262969971
1.0	37520000.0	37530000.0	16.0	14.300311088562012	4.192366123199463
1.0	37710000.0	37720000.0	13.0	15.436261177062988	4.352459907531738
1.0	37850000.0	37860000.0	8.0	13.335866928100586	4.05104923248291
1.0	37960000.0	37970000.0	3.0	5.933150291442871	2.443988561630249
1.0	37990000.0	38000000.0	10.0	7.080606937408447	2.749340534210205
1.0	38020000.0	38030000.0	4.0	6.7596917152404785	2.6618077754974365
1.0	38050000.0	38060000.0	3.0	6.2301435470581055	2.5231571197509766
1.0	38070000.0	38080000.0	9.0	10.26795768737793	3.4820613861083984
1.0	38110000.0	38120000.0	8.0	11.461965560913086	3.718726634979248
1.0	38140000.0	38150000.0	8.0	7.9848952293396	2.964282751083374
1.0	38170000.0	38180000.0	8.0	7.786368370056152	2.9169723987579346
1.0	38210000.0	38220000.0	4.0	9.896039009094238	3.4041295051574707
1.0	38260000.0	38270000.0	3.0	5.669369697570801	2.3724679946899414
1.0	38460000.0	38470000.0	2.0	5.135983467102051	2.2249245643615723
1.0	38510000.0	38520000.0	8.0	5.410246849060059	2.3025593757629395
1.0	38540000.0	38550000.0	7.0	7.181637763977051	2.779104232788086
1.0	38560000.0	38570000.0	3.0	8.251752853393555	3.0386300086975098
1.0	38580000.0	38590000.0	9.0	7.8318023681640625	2.9365830421447754
1.0	38630000.0	38640000.0	6.0	10.50334358215332	3.532444477081299
1.0	38660000.0	38670000.0	12.0	9.788728713989258	3.3826141357421875
1.0	38730000.0	38740000.0	6.0	9.985438346862793	3.425360918045044
1.0	38750000.0	38760000.0	10.0	10.264253616333008	3.4820055961608887
1.0	38760000.0	38770000.0	14.0	9.627077102661133	3.347409725189209
1.0	38780000.0	38790000.0	6.0	10.624316215515137	3.5536105632781982
1.0	38800000.0	38810000.0	13.0	10.610127449035645	3.551820755004883
1.0	38820000.0	38830000.0	10.0	10.83772087097168	3.598841428756714
1.0	38970000.0	38980000.0	10.0	10.607457160949707	3.5490143299102783
1.0	39120000.0	39130000.0	6.0	11.600519180297852	3.74273681640625
1.0	39180000.0	39190000.0	11.0	10.693406105041504	3.568164348602295
1.0	39200000.0	39210000.0	10.0	11.272821426391602	3.68159818649292
1.0	39210000.0	39220000.0	8.0	11.029854774475098	3.6350746154785156
1.0	39260000.0	39270000.0	12.0	9.976217269897461	3.425675630569458
1.0	39360000.0	39370000.0	5.0	6.5369110107421875	2.605595827102661
1.0	39400000.0	39410000.0	5.0	5.9552459716796875	2.454216480255127
1.0	39540000.0	39550000.0	8.0	6.2697319984436035	2.5400729179382324
1.0	39570000.0	39580000.0	2.0	5.7243852615356445	2.385721445083618
1.0	39580000.0	39590000.0	3.0	4.763116836547852	2.119096279144287
1.0	39620000.0	39630000.0	6.0	4.439846992492676	2.0255160331726074
1.0	39710000.0	39720000.0	4.0	4.874300956726074	2.1507668495178223
1.0	39880000.0	39890000.0	8.0	4.880829811096191	2.152631998062134
1.0	39890000.0	39900000.0	3.0	4.770297050476074	2.0742292404174805
1.0	39950000.0	39960000.0	7.0	5.064611911773682	2.2046351432800293
1.0	39970000.0	39980000.0	6.0	5.8384833335876465	2.4191222190856934
1.0	39980000.0	39990000.0	1.0	4.308304786682129	2.059630870819092
1.0	40040000.0	40050000.0	6.0	8.635793685913086	3.111194610595703
1.0	40180000.0	40190000.0	8.0	6.913341522216797	2.7104811668395996
1.0	40220000.0	40230000.0	3.0	5.985223293304443	2.4582223892211914
1.0	40300000.0	40310000.0	5.0	5.339550495147705	2.2814865112304688
1.0	40390000.0	40400000.0	12.0	8.100701332092285	3.001795530319214
1.0	40430000.0	40440000.0	5.0	6.251849174499512	2.5296640396118164
1.0	40480000.0	40490000.0	7.0	8.078824043273926	2.99725604057312
1.0	40580000.0	40590000.0	9.0	8.413783073425293	3.078566551208496
1.0	40590000.0	40600000.0	11.0	9.162138938903809	3.2494029998779297
1.0	40660000.0	40670000.0	2.0	5.470698356628418	2.318014621734619
1.0	40760000.0	40770000.0	1.0	5.665628910064697	2.374194622039795
1.0	40770000.0	40780000.0	4.0	5.973695755004883	2.4601385593414307
1.0	40780000.0	40790000.0	12.0	6.556748390197754	2.6113717555999756
1.0	40870000.0	40880000.0	4.0	5.467112064361572	2.3170204162597656
1.0	40880000.0	40890000.0	4.0	5.555411338806152	2.341688632965088
1.0	40920000.0	40930000.0	5.0	6.766366481781006	2.6637511253356934
1.0	41000000.0	41010000.0	9.0	6.647810459136963	2.6326050758361816
1.0	41020000.0	41030000.0	12.0	10.202713012695312	3.471006393432617
1.0	41050000.0	41060000.0	10.0	10.226485252380371	3.4748573303222656
1.0	41200000.0	41210000.0	3.0	5.902857780456543	2.435704469680786
1.0	41220000.0	41230000.0	8.0	5.514464378356934	2.330061674118042
1.0	41310000.0	41320000.0	10.0	7.687750339508057	2.901175022125244
1.0	41380000.0	41390000.0	5.0	7.096811771392822	2.7548248767852783
1.0	41500000.0	41510000.0	5.0	4.6880784034729	2.0973970890045166
1.0	41560000.0	41570000.0	7.0	4.648489952087402	2.0863590240478516
1.0	41660000.0	41670000.0	5.0	5.154630184173584	2.230350971221924
1.0	41770000.0	41780000.0	5.0	6.355032444000244	2.5659687519073486
1.0	41830000.0	41840000.0	2.0	6.567698001861572	2.615272283554077
1.0	41850000.0	41860000.0	8.0	6.950167655944824	2.720031261444092
1.0	41900000.0	41910000.0	5.0	7.237361907958984	2.7930121421813965
1.0	42060000.0	42070000.0	4.0	4.8893938064575195	2.1621384620666504
1.0	42070000.0	42080000.0	4.0	5.048465728759766	2.2067172527313232
1.0	42080000.0	42090000.0	6.0	4.4294538497924805	2.0229578018188477
1.0	42290000.0	42300000.0	5.0	6.8880815505981445	2.7047245502471924
1.0	42320000.0	42330000.0	9.0	5.570843696594238	2.346881151199341
1.0	42370000.0	42380000.0	2.0	6.204248428344727	2.525425434112549
1.0	42400000.0	42410000.0	5.0	6.552718162536621	2.616872787475586
1.0	42420000.0	42430000.0	4.0	6.399903297424316	2.5730204582214355
1.0	42440000.0	42450000.0	5.0	6.261275291442871	2.538356304168701
1.0	42510000.0	42520000.0	7.0	7.762396335601807	2.92266845703125
1.0	42560000.0	42570000.0	7.0	7.5072340965271	2.8556342124938965
1.0	42590000.0	42600000.0	5.0	8.470081329345703	3.0910587310791016
1.0	42600000.0	42610000.0	9.0	7.3279709815979	2.8156933784484863
1.0	42680000.0	42690000.0	4.0	4.855329513549805	2.1455864906311035
1.0	42720000.0	42730000.0	2.0	4.610756874084473	2.075178861618042
1.0	42740000.0	42750000.0	1.0	4.563501834869385	2.0615460872650146
1.0	42790000.0	42800000.0	3.0	4.519486427307129	2.0487658977508545
1.0	42810000.0	42820000.0	6.0	6.610785007476807	2.6337907314300537
1.0	42860000.0	42870000.0	5.0	6.578012943267822	2.6248068809509277
1.0	42890000.0	42900000.0	5.0	6.049746036529541	2.4840145111083984
1.0	43080000.0	43090000.0	6.0	6.153435707092285	2.5115623474121094
1.0	43100000.0	43110000.0	5.0	5.934805393218994	2.450401782989502
1.0	43150000.0	43160000.0	5.0	4.418632507324219	2.166945457458496
1.0	43160000.0	43170000.0	6.0	4.472874641418457	2.1670329570770264
1.0	43210000.0	43220000.0	4.0	5.049747467041016	2.2004282474517822
1.0	43300000.0	43310000.0	3.0	4.954952239990234	2.1736884117126465
1.0	43340000.0	43350000.0	5.0	7.5977020263671875	2.8839328289031982
1.0	43420000.0	43430000.0	8.0	6.404425144195557	2.568392753601074
1.0	43470000.0	43480000.0	12.0	7.109906196594238	2.760272264480591
1.0	43530000.0	43540000.0	5.0	6.444306373596191	2.5874407291412354
1.0	43560000.0	43570000.0	4.0	7.837605953216553	2.9450032711029053
1.0	43590000.0	43600000.0	5.0	6.335914134979248	2.5614473819732666
1.0	43650000.0	43660000.0	2.0	7.5266828536987305	2.8662052154541016
1.0	43660000.0	43670000.0	4.0	7.488519191741943	2.8559727668762207
1.0	43760000.0	43770000.0	6.0	6.279388904571533	2.537673234939575
1.0	43780000.0	43790000.0	9.0	6.7936577796936035	2.674346923828125
1.0	43830000.0	43840000.0	4.0	4.1016387939453125	1.6581830978393555
1.0	43940000.0	43950000.0	4.0	6.993123531341553	2.7321975231170654
1.0	44070000.0	44080000.0	5.0	5.211137294769287	2.2470932006835938
1.0	44080000.0	44090000.0	5.0	4.836559295654297	2.141367197036743
1.0	44100000.0	44110000.0	7.0	5.51519775390625	2.3363423347473145
1.0	44120000.0	44130000.0	4.0	4.546481609344482	2.056593418121338
1.0	44200000.0	44210000.0	2.0	5.023812770843506	2.1933400630950928
1.0	44220000.0	44230000.0	7.0	5.138719081878662	2.225668430328369
1.0	44270000.0	44280000.0	11.0	5.1935343742370605	2.244812488555908
1.0	44290000.0	44300000.0	5.0	5.346290588378906	2.2858994007110596
1.0	44300000.0	44310000.0	4.0	4.981306552886963	2.1811611652374268
1.0	44320000.0	44330000.0	8.0	5.1962785720825195	2.2419815063476562
1.0	44380000.0	44390000.0	3.0	5.6598992347717285	2.370619773864746
1.0	44440000.0	44450000.0	5.0	5.839864253997803	2.4156405925750732
1.0	44530000.0	44540000.0	8.0	10.623764038085938	3.5550131797790527
1.0	44550000.0	44560000.0	11.0	9.521416664123535	3.325782299041748
1.0	44560000.0	44570000.0	7.0	10.55659294128418	3.5419211387634277
1.0	44840000.0	44850000.0	6.0	9.065034866333008	3.2260727882385254
1.0	44890000.0	44900000.0	4.0	8.788717269897461	3.162376880645752
1.0	44950000.0	44960000.0	15.0	8.095054626464844	3.0032474994659424
1.0	45000000.0	45010000.0	2.0	7.786024570465088	2.929577589035034
1.0	45100000.0	45110000.0	2.0	4.619403839111328	2.0433011054992676
1.0	45150000.0	45160000.0	6.0	6.274509906768799	2.5441508293151855
1.0	45180000.0	45190000.0	6.0	6.341276168823242	2.558586835861206
1.0	45250000.0	45260000.0	6.0	5.838576316833496	2.418785572052002
1.0	45340000.0	45350000.0	6.0	4.832864284515381	2.1389999389648438
1.0	45430000.0	45440000.0	3.0	5.142568111419678	2.226651668548584
1.0	45440000.0	45450000.0	5.0	4.9539666175842285	2.173511028289795
1.0	45530000.0	45540000.0	12.0	7.023863315582275	2.739321231842041
1.0	45590000.0	45600000.0	6.0	7.4293365478515625	2.8412225246429443
1.0	45630000.0	45640000.0	2.0	4.857036590576172	2.1462979316711426
1.0	45800000.0	45810000.0	2.0	5.34139347076416	2.281773567199707
1.0	45850000.0	45860000.0	5.0	6.6949052810668945	2.6502525806427
1.0	45930000.0	45940000.0	4.0	5.997877597808838	2.4681315422058105
1.0	45950000.0	45960000.0	8.0	4.62688684463501	2.0791220664978027
1.0	45960000.0	45970000.0	3.0	4.339099884033203	1.9961379766464233
1.0	45970000.0	45980000.0	1.0	4.6945037841796875	2.0991733074188232
1.0	46080000.0	46090000.0	2.0	4.671999931335449	2.0929112434387207
1.0	46120000.0	46130000.0	2.0	4.740622043609619	2.112443447113037
1.0	46250000.0	46260000.0	9.0	7.756485939025879	2.9232163429260254
1.0	46270000.0	46280000.0	4.0	5.247923374176025	2.2562804222106934
1.0	46310000.0	46320000.0	3.0	5.761396408081055	2.403505563735962
1.0	46320000.0	46330000.0	5.0	5.079745769500732	2.210909843444824
1.0	46390000.0	46400000.0	2.0	4.512503623962402	2.0508620738983154
1.0	46470000.0	46480000.0	4.0	4.083792209625244	1.9217064380645752
1.0	46480000.0	46490000.0	3.0	3.7302513122558594	1.8173043727874756
1.0	46520000.0	46530000.0	8.0	4.64957857131958	2.0877950191497803
1.0	46530000.0	46540000.0	3.0	4.821156978607178	2.135855197906494
1.0	46620000.0	46630000.0	11.0	7.893939971923828	2.9561238288879395
1.0	46710000.0	46720000.0	7.0	5.7791643142700195	2.4033796787261963
1.0	46770000.0	46780000.0	6.0	4.733454704284668	2.1104259490966797
1.0	46820000.0	46830000.0	9.0	4.606768608093262	2.0739731788635254
1.0	46900000.0	46910000.0	6.0	8.656953811645508	3.132888078689575
1.0	46950000.0	46960000.0	12.0	8.056520462036133	2.9939541816711426
1.0	46990000.0	47000000.0	9.0	7.372662544250488	2.8247811794281006
1.0	47060000.0	47070000.0	5.0	5.209000110626221	2.245194673538208
1.0	47110000.0	47120000.0	2.0	4.600569248199463	2.0721824169158936
1.0	47130000.0	47140000.0	8.0	4.099464416503906	2.0954229831695557
1.0	47150000.0	47160000.0	4.0	4.382589817047119	2.0867228507995605
1.0	47220000.0	47230000.0	3.0	6.607077598571777	2.6308434009552
1.0	47260000.0	47270000.0	3.0	4.637943267822266	2.083364963531494
1.0	47280000.0	47290000.0	7.0	5.4589362144470215	2.3195037841796875
1.0	47460000.0	47470000.0	3.0	7.022027015686035	2.7388863563537598
1.0	47610000.0	47620000.0	3.0	8.3369779586792	3.0607078075408936
1.0	47650000.0	47660000.0	4.0	6.682515621185303	2.644979953765869
1.0	47670000.0	47680000.0	13.0	8.851167678833008	3.1789181232452393
1.0	47780000.0	47790000.0	6.0	8.402873039245605	3.075141191482544
1.0	47840000.0	47850000.0	8.0	5.516088008880615	2.330508232116699
1.0	47850000.0	47860000.0	8.0	7.256349086761475	2.7912356853485107
1.0	47900000.0	47910000.0	8.0	6.6193108558654785	2.6257100105285645
1.0	47970000.0	47980000.0	8.0	8.30778694152832	3.051206350326538
1.0	48000000.0	48010000.0	7.0	9.42448902130127	3.3063011169433594
1.0	48060000.0	48070000.0	6.0	9.411689758300781	3.301624298095703
1.0	48170000.0	48180000.0	13.0	8.408903121948242	3.070675849914551
1.0	48200000.0	48210000.0	12.0	9.379524230957031	3.2922427654266357
1.0	48250000.0	48260000.0	4.0	9.765995979309082	3.3781590461730957
1.0	48260000.0	48270000.0	12.0	9.491769790649414	3.318763017654419
1.0	48300000.0	48310000.0	6.0	9.007684707641602	3.2095446586608887
1.0	48330000.0	48340000.0	11.0	8.698308944702148	3.1411328315734863
1.0	48340000.0	48350000.0	5.0	8.902530670166016	3.1860508918762207
1.0	48350000.0	48360000.0	9.0	9.154159545898438	3.2445216178894043
1.0	48400000.0	48410000.0	8.0	8.397078514099121	3.069115161895752
1.0	48440000.0	48450000.0	15.0	8.814218521118164	3.1668920516967773
1.0	48520000.0	48530000.0	9.0	9.129344940185547	3.236970901489258
1.0	48620000.0	48630000.0	6.0	8.39702033996582	3.0666613578796387
1.0	48680000.0	48690000.0	4.0	9.717178344726562	3.3657233715057373
1.0	48690000.0	48700000.0	10.0	9.904644966125488	3.4066481590270996
1.0	48710000.0	48720000.0	2.0	9.55122184753418	3.3303654193878174
1.0	48730000.0	48740000.0	14.0	8.98263931274414	3.206554889678955
1.0	48750000.0	48760000.0	11.0	9.031375885009766	3.2160122394561768
1.0	48800000.0	48810000.0	17.0	7.458351135253906	2.83902645111084
1.0	48860000.0	48870000.0	6.0	6.511473178863525	2.5972518920898438
1.0	48890000.0	48900000.0	7.0	8.120565414428711	3.002570390701294
1.0	48960000.0	48970000.0	9.0	9.590188980102539	3.334179639816284
1.0	49030000.0	49040000.0	8.0	11.52914810180664	3.7263824939727783
1.0	49110000.0	49120000.0	15.0	11.173023223876953	3.6634438037872314
1.0	49240000.0	49250000.0	6.0	9.077048301696777	3.2179362773895264
1.0	49260000.0	49270000.0	12.0	12.056084632873535	3.826876401901245
1.0	49290000.0	49300000.0	10.0	12.31028938293457	3.870161533355713
1.0	49300000.0	49310000.0	13.0	12.615592956542969	3.9223079681396484
1.0	49330000.0	49340000.0	12.0	13.113611221313477	4.003810882568359
1.0	49340000.0	49350000.0	17.0	12.55931282043457	3.909705400466919
1.0	49370000.0	49380000.0	12.0	14.858346939086914	4.272241115570068
1.0	49400000.0	49410000.0	18.0	15.254327774047852	4.324517250061035
1.0	49410000.0	49420000.0	18.0	16.46707534790039	4.4775567054748535
1.0	49440000.0	49450000.0	12.0	16.384830474853516	4.473666191101074
1.0	49490000.0	49500000.0	18.0	17.206132888793945	4.569264888763428
1.0	49540000.0	49550000.0	21.0	15.98926830291748	4.42803955078125
1.0	49550000.0	49560000.0	15.0	17.65640640258789	4.621771812438965
1.0	49570000.0	49580000.0	17.0	15.300323486328125	4.3319220542907715
1.0	49620000.0	49630000.0	9.0	15.04650592803955	4.299394607543945
1.0	49670000.0	49680000.0	11.0	14.529805183410645	4.224867820739746
1.0	49690000.0	49700000.0	16.0	13.92731761932373	4.134436130523682
1.0	49750000.0	49760000.0	12.0	11.244873046875	3.6573688983917236
1.0	49870000.0	49880000.0	15.0	16.881832122802734	4.534964561462402
1.0	49890000.0	49900000.0	14.0	16.85409927368164	4.530167579650879
1.0	49910000.0	49920000.0	12.0	18.134056091308594	4.672806739807129
1.0	49940000.0	49950000.0	26.0	17.558263778686523	4.610649108886719
1.0	49960000.0	49970000.0	22.0	17.7209415435791	4.632262229919434
1.0	50160000.0	50170000.0	11.0	16.35980224609375	4.471023082733154
1.0	50170000.0	50180000.0	15.0	17.880922317504883	4.651450157165527
1.0	50230000.0	50240000.0	17.0	16.9585018157959	4.543779373168945
1.0	50250000.0	50260000.0	18.0	15.088891983032227	4.304931640625
1.0	50260000.0	50270000.0	11.0	14.719494819641113	4.251799583435059
1.0	50270000.0	50280000.0	18.0	15.1688814163208	4.315494537353516
1.0	50290000.0	50300000.0	10.0	13.3519868850708	4.039336204528809
1.0	50310000.0	50320000.0	20.0	14.136159896850586	4.1659836769104
1.0	50330000.0	50340000.0	16.0	13.829177856445312	4.12159538269043
1.0	50360000.0	50370000.0	11.0	13.250188827514648	4.02798318862915
1.0	50390000.0	50400000.0	12.0	13.053688049316406	3.994396924972534
1.0	50410000.0	50420000.0	13.0	12.478982925415039	3.8973381519317627
1.0	50420000.0	50430000.0	7.0	12.972579956054688	3.9825892448425293
1.0	50450000.0	50460000.0	13.0	12.710062026977539	3.937725782394409
1.0	50590000.0	50600000.0	11.0	13.6803617477417	4.095149040222168
1.0	50610000.0	50620000.0	13.0	13.883790969848633	4.1255340576171875
1.0	50620000.0	50630000.0	10.0	14.768869400024414	4.255893707275391
1.0	50640000.0	50650000.0	15.0	14.343034744262695	4.195371627807617
1.0	50700000.0	50710000.0	22.0	16.840572357177734	4.531686305999756
1.0	50730000.0	50740000.0	13.0	16.378345489501953	4.4717607498168945
1.0	50810000.0	50820000.0	16.0	16.75226593017578	4.545757293701172
1.0	50850000.0	50860000.0	7.0	15.28167724609375	4.365258693695068
1.0	50880000.0	50890000.0	12.0	11.106801986694336	3.660526990890503
1.0	50920000.0	50930000.0	1.0	6.161509037017822	2.5053553581237793
1.0	50970000.0	50980000.0	4.0	5.396347999572754	2.2976765632629395
1.0	51190000.0	51200000.0	11.0	5.93586540222168	2.4451141357421875
1.0	51200000.0	51210000.0	6.0	5.543726444244385	2.3382136821746826
1.0	51240000.0	51250000.0	5.0	5.653444766998291	2.3680942058563232
1.0	51280000.0	51290000.0	14.0	6.2898030281066895	2.5467567443847656
1.0	51330000.0	51340000.0	1.0	5.861093521118164	2.425136089324951
1.0	51380000.0	51390000.0	3.0	6.18225622177124	2.511320114135742
1.0	51420000.0	51430000.0	6.0	4.906823635101318	2.1592319011688232
1.0	51480000.0	51490000.0	13.0	8.231081008911133	3.0357069969177246
1.0	51490000.0	51500000.0	7.0	9.300494194030762	3.279076337814331
1.0	51620000.0	51630000.0	8.0	9.670145988464355	3.361668825149536
1.0	51670000.0	51680000.0	9.0	9.497941970825195	3.3291187286376953
1.0	51800000.0	51810000.0	9.0	6.955995082855225	2.7234561443328857
1.0	51860000.0	51870000.0	4.0	5.116751670837402	2.2194931507110596
1.0	51890000.0	51900000.0	12.0	4.781131744384766	2.1242294311523438
1.0	51920000.0	51930000.0	4.0	5.263782501220703	2.2609200477600098
1.0	51990000.0	52000000.0	4.0	8.483384132385254	3.0935020446777344
1.0	52110000.0	52120000.0	4.0	5.357193946838379	2.286573886871338
1.0	52190000.0	52200000.0	4.0	4.829947471618652	2.1380362510681152
1.0	52200000.0	52210000.0	6.0	4.75827693939209	2.11772084236145
1.0	52230000.0	52240000.0	4.0	4.658547401428223	2.0890161991119385
1.0	52260000.0	52270000.0	3.0	4.887518405914307	2.1544487476348877
1.0	52410000.0	52420000.0	8.0	7.433574676513672	2.842479705810547
1.0	52440000.0	52450000.0	7.0	7.7846360206604	2.928347587585449
1.0	52530000.0	52540000.0	6.0	5.461051940917969	2.3153133392333984
1.0	52570000.0	52580000.0	8.0	8.0274076461792	2.9876561164855957
1.0	52590000.0	52600000.0	6.0	7.513185977935791	2.8599305152893066
1.0	52600000.0	52610000.0	4.0	5.835024833679199	2.4181904792785645
1.0	52680000.0	52690000.0	6.0	6.017454624176025	2.468562364578247
1.0	52720000.0	52730000.0	2.0	5.821066856384277	2.4144303798675537
1.0	52750000.0	52760000.0	6.0	5.7120256423950195	2.3846116065979004
1.0	52760000.0	52770000.0	6.0	5.408985614776611	2.3012123107910156
1.0	52780000.0	52790000.0	5.0	5.590341091156006	2.353041648864746
1.0	52850000.0	52860000.0	7.0	5.145937442779541	2.227410316467285
1.0	52900000.0	52910000.0	5.0	5.357038974761963	2.286661148071289
1.0	53040000.0	53050000.0	6.0	9.212434768676758	3.2581753730773926
1.0	53090000.0	53100000.0	9.0	6.929129123687744	2.710700750350952
1.0	53110000.0	53120000.0	10.0	8.756182670593262	3.1576755046844482
1.0	53150000.0	53160000.0	5.0	5.451636791229248	2.3127684593200684
1.0	53300000.0	53310000.0	4.0	6.957998752593994	2.7220311164855957
1.0	53370000.0	53380000.0	5.0	5.5250043869018555	2.333430051803589
1.0	53440000.0	53450000.0	5.0	5.0728864669799805	2.2072830200195312
1.0	53450000.0	53460000.0	4.0	5.142542839050293	2.226641893386841
1.0	53500000.0	53510000.0	1.0	5.530770778656006	2.334540843963623
1.0	53530000.0	53540000.0	11.0	6.461766719818115	2.5935075283050537
1.0	53600000.0	53610000.0	10.0	6.99016809463501	2.7302801609039307
1.0	53630000.0	53640000.0	3.0	8.056982040405273	2.9976205825805664
1.0	53640000.0	53650000.0	10.0	6.490145683288574	2.599707841873169
1.0	53660000.0	53670000.0	5.0	4.361196517944336	2.105745315551758
1.0	53670000.0	53680000.0	0.0	5.220789432525635	2.2484383583068848
1.0	53690000.0	53700000.0	5.0	4.976953506469727	2.1798059940338135
1.0	53700000.0	53710000.0	3.0	5.419490814208984	2.303142547607422
1.0	53840000.0	53850000.0	11.0	10.32275104522705	3.495542049407959
1.0	53860000.0	53870000.0	9.0	10.63477897644043	3.557854413986206
1.0	53940000.0	53950000.0	6.0	11.4402437210083	3.714226484298706
1.0	54140000.0	54150000.0	10.0	9.628541946411133	3.349951982498169
1.0	54150000.0	54160000.0	13.0	9.972686767578125	3.424391984939575
1.0	54200000.0	54210000.0	8.0	7.863436698913574	2.941138505935669
1.0	54230000.0	54240000.0	3.0	5.810610771179199	2.4110054969787598
1.0	54240000.0	54250000.0	3.0	6.041146278381348	2.4734556674957275
1.0	54430000.0	54440000.0	6.0	4.952266693115234	2.172891616821289
1.0	54450000.0	54460000.0	5.0	7.394031524658203	2.8327927589416504
1.0	54460000.0	54470000.0	9.0	7.412768363952637	2.8383610248565674
1.0	54550000.0	54560000.0	2.0	6.065596580505371	2.47983980178833
1.0	54780000.0	54790000.0	5.0	6.2747626304626465	2.5358219146728516
1.0	54820000.0	54830000.0	7.0	6.163042068481445	2.505375623703003
1.0	54830000.0	54840000.0	5.0	6.010817527770996	2.464822292327881
1.0	54840000.0	54850000.0	4.0	6.2807135581970215	2.5366954803466797
1.0	54850000.0	54860000.0	5.0	5.979075908660889	2.4563374519348145
1.0	54920000.0	54930000.0	12.0	9.904058456420898	3.4086406230926514
1.0	54930000.0	54940000.0	8.0	9.989801406860352	3.42460298538208
1.0	54940000.0	54950000.0	12.0	9.014310836791992	3.211209774017334
1.0	55050000.0	55060000.0	6.0	7.941068172454834	2.9610273838043213
1.0	55110000.0	55120000.0	7.0	8.48265552520752	3.094101667404175
1.0	55130000.0	55140000.0	11.0	7.460869789123535	2.847913980484009
1.0	55180000.0	55190000.0	3.0	5.453292369842529	2.313023805618286
1.0	55310000.0	55320000.0	4.0	5.210862159729004	2.2456412315368652
1.0	55390000.0	55400000.0	19.0	6.40313196182251	2.572686195373535
1.0	55430000.0	55440000.0	19.0	6.496758460998535	2.6028506755828857
1.0	55540000.0	55550000.0	3.0	4.1872878074646	1.925351858139038
1.0	55620000.0	55630000.0	5.0	4.823225021362305	2.136077404022217
1.0	55640000.0	55650000.0	4.0	5.328289031982422	2.278778553009033
1.0	55710000.0	55720000.0	5.0	9.228022575378418	3.2626476287841797
1.0	55770000.0	55780000.0	13.0	10.21973705291748	3.473600387573242
1.0	55920000.0	55930000.0	11.0	8.761326789855957	3.153212785720825
1.0	55950000.0	55960000.0	7.0	10.867528915405273	3.603580951690674
1.0	55960000.0	55970000.0	8.0	8.21845531463623	3.0214285850524902
1.0	56120000.0	56130000.0	8.0	9.734260559082031	3.3715033531188965
1.0	56130000.0	56140000.0	9.0	8.127889633178711	3.000781536102295
1.0	56140000.0	56150000.0	8.0	10.223963737487793	3.4729487895965576
1.0	56300000.0	56310000.0	8.0	11.79124641418457	3.778893232345581
1.0	56420000.0	56430000.0	8.0	10.757234573364258	3.580472230911255
1.0	56490000.0	56500000.0	8.0	11.598076820373535	3.73504376411438
1.0	56610000.0	56620000.0	16.0	10.300031661987305	3.487208843231201
1.0	56640000.0	56650000.0	9.0	9.27684211730957	3.2720062732696533
1.0	56690000.0	56700000.0	7.0	9.81847858428955	3.386615753173828
1.0	56750000.0	56760000.0	6.0	8.381559371948242	3.068922758102417
1.0	56780000.0	56790000.0	7.0	7.607496738433838	2.8840317726135254
1.0	56810000.0	56820000.0	5.0	8.454937934875488	3.0866851806640625
1.0	56830000.0	56840000.0	9.0	5.511357307434082	2.329676389694214
1.0	56880000.0	56890000.0	7.0	7.904675483703613	2.9560904502868652
1.0	56940000.0	56950000.0	8.0	6.926920413970947	2.709573268890381
1.0	56950000.0	56960000.0	6.0	7.37230920791626	2.824592113494873
1.0	56960000.0	56970000.0	5.0	7.105950832366943	2.7512524127960205
1.0	57100000.0	57110000.0	9.0	9.018477439880371	3.2179017066955566
1.0	57120000.0	57130000.0	10.0	8.213194847106934	3.028704881668091
1.0	57140000.0	57150000.0	3.0	7.593601226806641	2.877687454223633
1.0	57190000.0	57200000.0	7.0	9.49144458770752	3.3196277618408203
1.0	57210000.0	57220000.0	14.0	10.43872356414795	3.5183322429656982
1.0	57220000.0	57230000.0	5.0	10.220638275146484	3.472541093826294
1.0	57250000.0	57260000.0	13.0	11.709290504455566	3.763512372970581
1.0	57290000.0	57300000.0	19.0	11.953954696655273	3.8042056560516357
1.0	57300000.0	57310000.0	12.0	13.303977966308594	4.03739070892334
1.0	57320000.0	57330000.0	4.0	13.881924629211426	4.127656936645508
1.0	57330000.0	57340000.0	16.0	13.788671493530273	4.11407995223999
1.0	57340000.0	57350000.0	11.0	14.52662467956543	4.225180625915527
1.0	57380000.0	57390000.0	15.0	14.014803886413574	4.146395206451416
1.0	57390000.0	57400000.0	7.0	15.276214599609375	4.332175254821777
1.0	57540000.0	57550000.0	8.0	14.281579971313477	4.185872554779053
1.0	57550000.0	57560000.0	16.0	13.557764053344727	4.075154781341553
1.0	57560000.0	57570000.0	12.0	13.331787109375	4.043708801269531
1.0	57570000.0	57580000.0	12.0	13.031370162963867	3.987133026123047
1.0	57710000.0	57720000.0	13.0	13.148648262023926	4.011598110198975
1.0	57780000.0	57790000.0	13.0	12.825961112976074	3.9566407203674316
1.0	57880000.0	57890000.0	6.0	13.330034255981445	4.03672981262207
1.0	57950000.0	57960000.0	13.0	14.253748893737793	4.183842658996582
1.0	58080000.0	58090000.0	16.0	14.51374340057373	4.2215166091918945
1.0	58110000.0	58120000.0	16.0	15.179491996765137	4.314339637756348
1.0	58200000.0	58210000.0	20.0	14.143743515014648	4.169419288635254
1.0	58210000.0	58220000.0	12.0	13.654050827026367	4.093906402587891
1.0	58260000.0	58270000.0	10.0	13.016075134277344	3.992044448852539
1.0	58270000.0	58280000.0	12.0	13.796195983886719	4.116100311279297
1.0	58300000.0	58310000.0	11.0	13.693521499633789	4.1005988121032715
1.0	58310000.0	58320000.0	11.0	12.325401306152344	3.871478319168091
1.0	58340000.0	58350000.0	13.0	12.441003799438477	3.8922715187072754
1.0	58400000.0	58410000.0	12.0	14.230997085571289	4.176936149597168
1.0	58420000.0	58430000.0	19.0	13.04078483581543	3.9942870140075684
1.0	58610000.0	58620000.0	8.0	10.98729419708252	3.6267478466033936
1.0	58650000.0	58660000.0	5.0	10.834322929382324	3.5962917804718018
1.0	58760000.0	58770000.0	12.0	10.538087844848633	3.538051128387451
1.0	58900000.0	58910000.0	9.0	7.756298065185547	2.9203014373779297
1.0	58920000.0	58930000.0	9.0	7.902867794036865	2.953531503677368
1.0	58970000.0	58980000.0	3.0	5.805383205413818	2.4097073078155518
1.0	58990000.0	59000000.0	4.0	5.699994087219238	2.3809900283813477
1.0	59040000.0	59050000.0	2.0	4.6710028648376465	2.0925209522247314
1.0	59100000.0	59110000.0	2.0	6.137393951416016	2.5069122314453125
1.0	59130000.0	59140000.0	3.0	4.518973350524902	2.006171703338623
1.0	59240000.0	59250000.0	6.0	13.71545696258545	9.13837718963623
1.0	59280000.0	59290000.0	3.0	5.320403099060059	2.276402711868286
1.0	59290000.0	59300000.0	6.0	5.930228233337402	2.4507627487182617
1.0	59310000.0	59320000.0	3.0	5.861408710479736	2.4292054176330566
1.0	59320000.0	59330000.0	6.0	5.486057281494141	2.323873281478882
1.0	59440000.0	59450000.0	5.0	7.744940280914307	2.9180572032928467
1.0	59550000.0	59560000.0	6.0	7.993807315826416	2.9774222373962402
1.0	59570000.0	59580000.0	3.0	8.472155570983887	3.0900380611419678
1.0	59640000.0	59650000.0	4.0	8.089818000793457	3.001007080078125
1.0	59660000.0	59670000.0	5.0	8.558095932006836	3.1102020740509033
1.0	59700000.0	59710000.0	4.0	7.79351806640625	2.9303834438323975
1.0	59760000.0	59770000.0	4.0	5.555511951446533	2.3416759967803955
1.0	59770000.0	59780000.0	6.0	6.557824611663818	2.614086151123047
1.0	59950000.0	59960000.0	3.0	5.546391487121582	2.343935251235962
1.0	59990000.0	60000000.0	7.0	6.0303521156311035	2.4777235984802246
1.0	60090000.0	60100000.0	7.0	5.4888596534729	2.3285725116729736
1.0	60120000.0	60130000.0	5.0	5.616755485534668	2.3628430366516113
1.0	60150000.0	60160000.0	5.0	5.515219211578369	2.3349862098693848
1.0	60170000.0	60180000.0	3.0	5.845067977905273	2.4288034439086914
1.0	60330000.0	60340000.0	4.0	5.1051554679870605	2.2161381244659424
1.0	60340000.0	60350000.0	1.0	6.506438255310059	2.597317934036255
1.0	60440000.0	60450000.0	13.0	8.558672904968262	3.109644889831543
1.0	60450000.0	60460000.0	14.0	9.694096565246582	3.361903429031372
1.0	60580000.0	60590000.0	12.0	12.230180740356445	3.855506420135498
1.0	60640000.0	60650000.0	8.0	12.630209922790527	3.9208827018737793
1.0	60650000.0	60660000.0	13.0	11.777970314025879	3.774271011352539
1.0	60690000.0	60700000.0	10.0	10.630558967590332	3.555462598800659
1.0	60700000.0	60710000.0	12.0	10.725507736206055	3.574446201324463
1.0	60740000.0	60750000.0	2.0	8.772178649902344	3.151547908782959
1.0	60770000.0	60780000.0	11.0	10.25718879699707	3.4801342487335205
1.0	60780000.0	60790000.0	11.0	10.28536605834961	3.4869537353515625
1.0	60790000.0	60800000.0	7.0	11.812108039855957	3.7798945903778076
1.0	60810000.0	60820000.0	8.0	10.956056594848633	3.620946168899536
1.0	60870000.0	60880000.0	8.0	11.579374313354492	3.740236282348633
1.0	60880000.0	60890000.0	12.0	11.849287033081055	3.786303758621216
1.0	60890000.0	60900000.0	20.0	11.454161643981934	3.714462995529175
1.0	60960000.0	60970000.0	9.0	9.744377136230469	3.366319179534912
1.0	61020000.0	61030000.0	6.0	9.662537574768066	3.356066942214966
1.0	61140000.0	61150000.0	14.0	11.978863716125488	3.798100709915161
1.0	61160000.0	61170000.0	15.0	12.53902816772461	3.900184154510498
1.0	61280000.0	61290000.0	16.0	11.254426956176758	3.6771674156188965
1.0	61310000.0	61320000.0	9.0	10.743290901184082	3.577519655227661
1.0	61320000.0	61330000.0	13.0	10.720634460449219	3.570204973220825
1.0	61390000.0	61400000.0	4.0	10.507741928100586	3.5321223735809326
1.0	61410000.0	61420000.0	8.0	10.754213333129883	3.5820488929748535
1.0	61600000.0	61610000.0	3.0	5.3634843826293945	2.2892308235168457
1.0	61720000.0	61730000.0	5.0	5.37565803527832	2.297410488128662
1.0	61730000.0	61740000.0	5.0	5.194008827209473	2.2438294887542725
1.0	61740000.0	61750000.0	6.0	4.925612926483154	2.1672816276550293
1.0	61810000.0	61820000.0	4.0	5.01228141784668	2.1901450157165527
1.0	61890000.0	61900000.0	3.0	5.849733352661133	2.422997236251831
1.0	61900000.0	61910000.0	9.0	5.5103960037231445	2.3296382427215576
1.0	61980000.0	61990000.0	7.0	8.160038948059082	3.0174307823181152
1.0	61990000.0	62000000.0	9.0	9.055639266967773	3.2247486114501953
1.0	62050000.0	62060000.0	11.0	8.25928020477295	3.0411887168884277
1.0	62070000.0	62080000.0	8.0	8.200088500976562	3.02978253364563
1.0	62120000.0	62130000.0	5.0	9.374648094177246	3.299912929534912
1.0	62180000.0	62190000.0	8.0	5.362483024597168	2.2881548404693604
1.0	62210000.0	62220000.0	5.0	5.221196174621582	2.2488560676574707
1.0	62220000.0	62230000.0	4.0	5.055034637451172	2.2021822929382324
1.0	62290000.0	62300000.0	3.0	4.635503768920898	2.0823616981506348
1.0	62330000.0	62340000.0	6.0	4.811894416809082	2.133190631866455
1.0	62380000.0	62390000.0	4.0	4.671346664428711	2.092979907989502
1.0	62390000.0	62400000.0	4.0	4.797506332397461	2.1293530464172363
1.0	62430000.0	62440000.0	8.0	5.287575721740723	2.270960807800293
1.0	62500000.0	62510000.0	7.0	6.724287986755371	2.660285711288452
1.0	62530000.0	62540000.0	6.0	6.31905460357666	2.547869920730591
1.0	62760000.0	62770000.0	7.0	8.254322052001953	3.036769151687622
1.0	62770000.0	62780000.0	11.0	8.31848430633545	3.0529937744140625
1.0	62800000.0	62810000.0	6.0	10.519852638244629	3.5399012565612793
1.0	62840000.0	62850000.0	5.0	7.990828037261963	2.980463981628418
1.0	62860000.0	62870000.0	7.0	8.277844429016113	3.046743631362915
1.0	62890000.0	62900000.0	6.0	7.999233245849609	2.985069751739502
1.0	63010000.0	63020000.0	8.0	5.176623344421387	2.236300230026245
1.0	63040000.0	63050000.0	6.0	5.039865493774414	2.19785737991333
1.0	63060000.0	63070000.0	4.0	4.978342533111572	2.180314540863037
1.0	63080000.0	63090000.0	7.0	5.064682960510254	2.204742431640625
1.0	63090000.0	63100000.0	5.0	5.057043075561523	2.2025537490844727
1.0	63120000.0	63130000.0	2.0	5.606876850128174	2.3555006980895996
1.0	63180000.0	63190000.0	12.0	7.300058841705322	2.8094379901885986
1.0	63200000.0	63210000.0	6.0	7.771640777587891	2.925309896469116
1.0	63320000.0	63330000.0	6.0	6.490226745605469	2.591566801071167
1.0	63370000.0	63380000.0	12.0	10.57301139831543	3.545602798461914
1.0	63410000.0	63420000.0	8.0	11.08934211730957	3.6461105346679688
1.0	63580000.0	63590000.0	15.0	13.364145278930664	4.046161651611328
1.0	63590000.0	63600000.0	12.0	13.921188354492188	4.133217811584473
1.0	63640000.0	63650000.0	14.0	13.93517017364502	4.136317253112793
1.0	63670000.0	63680000.0	17.0	13.79455852508545	4.115027904510498
1.0	63790000.0	63800000.0	6.0	11.434149742126465	3.7202956676483154
1.0	63830000.0	63840000.0	9.0	6.234295845031738	2.524329662322998
1.0	63860000.0	63870000.0	5.0	5.752481937408447	2.395386219024658
1.0	63960000.0	63970000.0	2.0	4.784761905670166	2.125546932220459
1.0	64000000.0	64010000.0	2.0	4.367070198059082	1.986323595046997
1.0	64060000.0	64070000.0	2.0	4.9206342697143555	2.164069652557373
1.0	64080000.0	64090000.0	7.0	5.361132621765137	2.2879221439361572
1.0	64100000.0	64110000.0	6.0	4.847325325012207	2.142982006072998
1.0	64130000.0	64140000.0	4.0	6.608761787414551	2.625845432281494
1.0	64160000.0	64170000.0	7.0	6.979757785797119	2.7228574752807617
1.0	64170000.0	64180000.0	11.0	8.197820663452148	3.0269644260406494
1.0	64220000.0	64230000.0	5.0	8.16322135925293	3.0187511444091797
1.0	64250000.0	64260000.0	13.0	6.578780174255371	2.621593952178955
1.0	64340000.0	64350000.0	10.0	5.933317184448242	2.451277017593384
1.0	64350000.0	64360000.0	3.0	6.674485683441162	2.6461405754089355
1.0	64370000.0	64380000.0	4.0	6.737492561340332	2.6660430431365967
1.0	64450000.0	64460000.0	12.0	6.023343563079834	2.4745993614196777
1.0	64530000.0	64540000.0	8.0	7.071040153503418	2.7489194869995117
1.0	64610000.0	64620000.0	8.0	6.750021934509277	2.666755199432373
1.0	64710000.0	64720000.0	4.0	7.153428554534912	2.7676889896392822
1.0	64820000.0	64830000.0	14.0	6.980173587799072	2.7228598594665527
1.0	64900000.0	64910000.0	5.0	8.149803161621094	3.0154213905334473
1.0	64960000.0	64970000.0	6.0	5.691025257110596	2.386064052581787
1.0	64980000.0	64990000.0	3.0	5.269160747528076	2.263352870941162
1.0	65000000.0	65010000.0	6.0	5.5116658210754395	2.3343608379364014
1.0	65170000.0	65180000.0	6.0	7.461002349853516	2.8497562408447266
1.0	65230000.0	65240000.0	3.0	5.479074001312256	2.3208203315734863
1.0	65250000.0	65260000.0	7.0	5.1901421546936035	2.240090847015381
1.0	65330000.0	65340000.0	8.0	4.705913543701172	2.1028177738189697
1.0	65490000.0	65500000.0	5.0	6.677245140075684	2.6430420875549316
1.0	65520000.0	65530000.0	3.0	5.8318328857421875	2.4166040420532227
1.0	65590000.0	65600000.0	13.0	9.447050094604492	3.3075852394104004
1.0	65680000.0	65690000.0	9.0	7.378910064697266	2.8184831142425537
1.0	65720000.0	65730000.0	5.0	7.763360500335693	2.910069465637207
1.0	65740000.0	65750000.0	9.0	8.578021049499512	3.1143240928649902
1.0	65760000.0	65770000.0	4.0	9.35632610321045	3.2895824909210205
1.0	65790000.0	65800000.0	10.0	8.406841278076172	3.075457811355591
1.0	65850000.0	65860000.0	9.0	8.077425003051758	2.9959583282470703
1.0	65930000.0	65940000.0	9.0	7.893123626708984	2.9529306888580322
1.0	65940000.0	65950000.0	10.0	8.610976219177246	3.1227502822875977
1.0	65970000.0	65980000.0	12.0	7.345481872558594	2.8190131187438965
1.0	65990000.0	66000000.0	6.0	7.307216644287109	2.8062901496887207
1.0	66000000.0	66010000.0	6.0	8.297569274902344	3.0490875244140625
1.0	66040000.0	66050000.0	6.0	9.341588973999023	3.2844913005828857
1.0	66070000.0	66080000.0	10.0	8.485392570495605	3.0915329456329346
1.0	66080000.0	66090000.0	10.0	7.951216220855713	2.963085174560547
1.0	66160000.0	66170000.0	7.0	13.618722915649414	4.087779521942139
1.0	66210000.0	66220000.0	16.0	15.163339614868164	4.313727378845215
1.0	66220000.0	66230000.0	12.0	13.657228469848633	4.093617916107178
1.0	66290000.0	66300000.0	16.0	14.438728332519531	4.211404323577881
1.0	66300000.0	66310000.0	10.0	15.662836074829102	4.381526947021484
1.0	66310000.0	66320000.0	10.0	15.018545150756836	4.29147481918335
1.0	66320000.0	66330000.0	17.0	15.515665054321289	4.356966495513916
1.0	66380000.0	66390000.0	16.0	14.578839302062988	4.23117733001709
1.0	66490000.0	66500000.0	18.0	16.30954360961914	4.445206165313721
1.0	66500000.0	66510000.0	10.0	14.852363586425781	4.264097690582275
1.0	66520000.0	66530000.0	15.0	15.895723342895508	4.396303653717041
1.0	66590000.0	66600000.0	14.0	14.478796005249023	4.213717460632324
1.0	66610000.0	66620000.0	21.0	14.450775146484375	4.203055381774902
1.0	66630000.0	66640000.0	16.0	13.39600658416748	4.052591800689697
1.0	66690000.0	66700000.0	9.0	13.06829833984375	3.9891655445098877
1.0	66800000.0	66810000.0	6.0	9.443946838378906	3.297039031982422
1.0	66830000.0	66840000.0	5.0	8.951478958129883	3.186103343963623
1.0	66980000.0	66990000.0	12.0	14.837469100952148	4.265772819519043
1.0	67080000.0	67090000.0	11.0	13.624734878540039	4.08514404296875
1.0	67130000.0	67140000.0	9.0	12.58200454711914	3.9177966117858887
1.0	67220000.0	67230000.0	17.0	11.647443771362305	3.747096538543701
1.0	67240000.0	67250000.0	9.0	9.923434257507324	3.403995990753174
1.0	67260000.0	67270000.0	8.0	11.749581336975098	3.766164779663086
1.0	67320000.0	67330000.0	6.0	8.859049797058105	3.1788792610168457
1.0	67350000.0	67360000.0	8.0	7.822279453277588	2.936490535736084
1.0	67370000.0	67380000.0	12.0	6.85983943939209	2.695749044418335
1.0	67770000.0	67780000.0	12.0	9.98049545288086	3.427011013031006
1.0	67780000.0	67790000.0	6.0	9.41047477722168	3.3033480644226074
1.0	67920000.0	67930000.0	10.0	8.297551155090332	3.0499966144561768
1.0	67940000.0	67950000.0	6.0	9.470972061157227	3.314619541168213
1.0	67950000.0	67960000.0	13.0	9.332950592041016	3.286233901977539
1.0	68090000.0	68100000.0	9.0	8.219764709472656	3.029204845428467
1.0	68120000.0	68130000.0	13.0	9.698482513427734	3.378645420074463
1.0	68160000.0	68170000.0	2.0	6.805283546447754	2.6792140007019043
1.0	68250000.0	68260000.0	1.0	5.92089319229126	2.447714328765869
1.0	68260000.0	68270000.0	6.0	5.619417667388916	2.36446475982666
1.0	68290000.0	68300000.0	8.0	4.929624080657959	2.2474656105041504
1.0	68350000.0	68360000.0	10.0	8.6469087600708	3.13108491897583
1.0	68390000.0	68400000.0	8.0	9.422454833984375	3.304760456085205
1.0	68410000.0	68420000.0	6.0	9.819568634033203	3.388650417327881
1.0	68480000.0	68490000.0	7.0	9.128623008728027	3.2457644939422607
1.0	68510000.0	68520000.0	6.0	6.849064826965332	2.690995216369629
1.0	68590000.0	68600000.0	5.0	5.560144424438477	2.3504581451416016
1.0	68620000.0	68630000.0	2.0	6.257626533508301	2.5344300270080566
1.0	68690000.0	68700000.0	5.0	6.301790714263916	2.474888324737549
1.0	68710000.0	68720000.0	11.0	10.13148307800293	3.454639434814453
1.0	68720000.0	68730000.0	16.0	9.814007759094238	3.3892288208007812
1.0	68760000.0	68770000.0	13.0	11.815858840942383	3.7815494537353516
1.0	68820000.0	68830000.0	13.0	12.437592506408691	3.891716718673706
1.0	68830000.0	68840000.0	11.0	12.915919303894043	3.971588134765625
1.0	68910000.0	68920000.0	18.0	13.313092231750488	4.036019325256348
1.0	69000000.0	69010000.0	17.0	15.546005249023438	4.367639064788818
1.0	69080000.0	69090000.0	29.0	20.051206588745117	4.851512432098389
1.0	69090000.0	69100000.0	17.0	19.155467987060547	4.77902889251709
1.0	69100000.0	69110000.0	16.0	18.717052459716797	4.737603187561035
1.0	69140000.0	69150000.0	17.0	15.552894592285156	4.358941078186035
1.0	69190000.0	69200000.0	17.0	18.25735092163086	4.692576885223389
1.0	69220000.0	69230000.0	19.0	20.850749969482422	4.933981895446777
1.0	69300000.0	69310000.0	18.0	21.281314849853516	4.966942310333252
1.0	69320000.0	69330000.0	31.0	24.044063568115234	5.190423011779785
1.0	69330000.0	69340000.0	31.0	21.727754592895508	5.005149841308594
1.0	69360000.0	69370000.0	15.0	19.424793243408203	4.816598892211914
1.0	69390000.0	69400000.0	8.0	12.793821334838867	3.926001787185669
1.0	69510000.0	69520000.0	26.0	22.644933700561523	5.0914812088012695
1.0	69760000.0	69770000.0	26.0	24.170209884643555	5.239555358886719
1.0	69790000.0	69800000.0	26.0	26.288808822631836	5.38875150680542
1.0	69820000.0	69830000.0	37.0	26.751277923583984	5.4153594970703125
1.0	69990000.0	70000000.0	26.0	20.882253646850586	4.9483418464660645
1.0	70040000.0	70050000.0	15.0	19.354951858520508	4.805119037628174
1.0	70070000.0	70080000.0	23.0	20.848968505859375	4.937267780303955
1.0	70090000.0	70100000.0	14.0	20.386213302612305	4.908786773681641
1.0	70110000.0	70120000.0	24.0	20.2684326171875	4.880862236022949
1.0	70130000.0	70140000.0	20.0	21.75279426574707	5.011302471160889
1.0	70160000.0	70170000.0	17.0	23.308422088623047	5.143187999725342
1.0	70210000.0	70220000.0	19.0	19.841854095458984	4.855082035064697
1.0	70230000.0	70240000.0	21.0	23.019916534423828	5.1183929443359375
1.0	70240000.0	70250000.0	28.0	22.343740463256836	5.065145969390869
1.0	70250000.0	70260000.0	18.0	22.57393455505371	5.0821123123168945
1.0	70270000.0	70280000.0	22.0	24.029159545898438	5.200749397277832
1.0	70300000.0	70310000.0	31.0	21.19647789001465	4.972428321838379
1.0	70310000.0	70320000.0	21.0	23.6876277923584	5.173488140106201
1.0	70380000.0	70390000.0	25.0	23.247629165649414	5.162001609802246
1.0	70400000.0	70410000.0	21.0	23.990249633789062	5.2161407470703125
1.0	70460000.0	70470000.0	17.0	18.630016326904297	4.723622798919678
1.0	70490000.0	70500000.0	24.0	19.75250816345215	4.837302207946777
1.0	70500000.0	70510000.0	26.0	21.725618362426758	5.024997234344482
1.0	70560000.0	70570000.0	19.0	14.667409896850586	4.258103370666504
1.0	70650000.0	70660000.0	13.0	6.932666778564453	2.705321788787842
1.0	70660000.0	70670000.0	8.0	6.726805686950684	2.652859926223755
1.0	70760000.0	70770000.0	4.0	6.142847061157227	2.5002264976501465
1.0	70820000.0	70830000.0	5.0	7.5876312255859375	2.869281053543091
1.0	70870000.0	70880000.0	10.0	10.691922187805176	3.55741548538208
1.0	70880000.0	70890000.0	11.0	8.142202377319336	3.001418352127075
1.0	70940000.0	70950000.0	14.0	14.950831413269043	4.284039497375488
1.0	70980000.0	70990000.0	11.0	16.105770111083984	4.439750671386719
1.0	71000000.0	71010000.0	18.0	16.611297607421875	4.502561092376709
1.0	71010000.0	71020000.0	18.0	17.963600158691406	4.658600807189941
1.0	71020000.0	71030000.0	26.0	18.71505355834961	4.737982273101807
1.0	71030000.0	71040000.0	22.0	19.162513732910156	4.783019542694092
1.0	71160000.0	71170000.0	28.0	25.58322525024414	5.335150718688965
1.0	71210000.0	71220000.0	34.0	27.51885414123535	5.480810642242432
1.0	71230000.0	71240000.0	28.0	28.158349990844727	5.529252052307129
1.0	71270000.0	71280000.0	32.0	28.36052894592285	5.55001974105835
1.0	71290000.0	71300000.0	26.0	29.265588760375977	5.624932765960693
1.0	71360000.0	71370000.0	26.0	25.613590240478516	5.339159965515137
1.0	71450000.0	71460000.0	26.0	20.351089477539062	4.9205498695373535
1.0	71490000.0	71500000.0	13.0	19.492067337036133	4.855076789855957
1.0	71530000.0	71540000.0	8.0	8.87607192993164	3.165757656097412
1.0	71580000.0	71590000.0	13.0	12.51771354675293	3.8984780311584473
1.0	71650000.0	71660000.0	14.0	11.46965503692627	3.7148327827453613
1.0	71670000.0	71680000.0	13.0	13.431303024291992	4.043768405914307
1.0	71700000.0	71710000.0	8.0	11.166227340698242	3.6596267223358154
1.0	71770000.0	71780000.0	14.0	10.90641975402832	3.6108603477478027
1.0	71780000.0	71790000.0	18.0	11.887611389160156	3.7871391773223877
1.0	71800000.0	71810000.0	11.0	15.949689865112305	4.409895896911621
1.0	71810000.0	71820000.0	13.0	11.88850212097168	3.793628215789795
1.0	71920000.0	71930000.0	10.0	13.565190315246582	4.067600250244141
1.0	71930000.0	71940000.0	17.0	12.473106384277344	3.8990070819854736
1.0	72010000.0	72020000.0	13.0	14.3568754196167	4.197361946105957
1.0	72020000.0	72030000.0	7.0	14.493779182434082	4.219108581542969
1.0	72030000.0	72040000.0	16.0	14.45317554473877	4.209682941436768
1.0	72070000.0	72080000.0	18.0	16.894004821777344	4.519227027893066
1.0	72110000.0	72120000.0	13.0	15.052213668823242	4.29940938949585
1.0	72160000.0	72170000.0	17.0	16.90114402770996	4.5293450355529785
1.0	72200000.0	72210000.0	19.0	20.33187484741211	4.870734691619873
1.0	72260000.0	72270000.0	11.0	18.095054626464844	4.670262336730957
1.0	72310000.0	72320000.0	16.0	18.72933578491211	4.725152015686035
1.0	72390000.0	72400000.0	16.0	16.825719833374023	4.523512363433838
1.0	72420000.0	72430000.0	23.0	15.100468635559082	4.305193901062012
1.0	72470000.0	72480000.0	13.0	16.567800521850586	4.495719909667969
1.0	72490000.0	72500000.0	27.0	18.053455352783203	4.661165714263916
1.0	72510000.0	72520000.0	15.0	18.015472412109375	4.659071445465088
1.0	72520000.0	72530000.0	16.0	17.682641983032227	4.629624843597412
1.0	72570000.0	72580000.0	20.0	18.32254981994629	4.6989054679870605
1.0	72610000.0	72620000.0	15.0	21.446720123291016	4.979853630065918
1.0	72690000.0	72700000.0	18.0	17.233230590820312	4.581028938293457
1.0	72700000.0	72710000.0	15.0	15.41082763671875	4.3567633628845215
1.0	72710000.0	72720000.0	25.0	16.978601455688477	4.5399580001831055
1.0	72770000.0	72780000.0	5.0	10.721059799194336	3.556805372238159
1.0	72790000.0	72800000.0	8.0	11.34356689453125	3.6748435497283936
1.0	72890000.0	72900000.0	27.0	19.00765037536621	4.76283073425293
1.0	73020000.0	73030000.0	20.0	20.875080108642578	4.942233085632324
1.0	73130000.0	73140000.0	31.0	25.870752334594727	5.348777770996094
1.0	73140000.0	73150000.0	21.0	26.936975479125977	5.435578346252441
1.0	73220000.0	73230000.0	32.0	32.11898422241211	5.830852508544922
1.0	73250000.0	73260000.0	33.0	31.105575561523438	5.765717029571533
1.0	73310000.0	73320000.0	23.0	30.36272621154785	5.708348274230957
1.0	73400000.0	73410000.0	28.0	30.226390838623047	5.688257694244385
1.0	73410000.0	73420000.0	24.0	28.985265731811523	5.6105217933654785
1.0	73460000.0	73470000.0	34.0	28.46066665649414	5.588715076446533
1.0	73470000.0	73480000.0	39.0	32.36695861816406	5.850826263427734
1.0	73480000.0	73490000.0	40.0	31.020099639892578	5.779327392578125
1.0	73510000.0	73520000.0	29.0	35.2617301940918	6.040780544281006
1.0	73540000.0	73550000.0	32.0	32.174903869628906	5.864277362823486
1.0	73640000.0	73650000.0	26.0	37.50800323486328	6.145024299621582
1.0	73670000.0	73680000.0	35.0	35.54364013671875	6.037621021270752
1.0	73680000.0	73690000.0	30.0	32.56267547607422	5.874794960021973
1.0	73760000.0	73770000.0	30.0	30.408039093017578	5.707624435424805
1.0	73810000.0	73820000.0	22.0	26.494232177734375	5.421417236328125
1.0	73850000.0	73860000.0	28.0	27.421850204467773	5.487320899963379
1.0	73880000.0	73890000.0	17.0	24.376968383789062	5.257750511169434
1.0	73890000.0	73900000.0	21.0	18.948688507080078	4.775382995605469
1.0	73960000.0	73970000.0	18.0	19.737749099731445	4.839797019958496
1.0	73970000.0	73980000.0	18.0	18.284839630126953	4.694073677062988
1.0	73980000.0	73990000.0	11.0	18.262596130371094	4.689702033996582
1.0	74060000.0	74070000.0	29.0	20.639860153198242	4.902005195617676
1.0	74090000.0	74100000.0	14.0	22.437767028808594	5.056601524353027
1.0	74110000.0	74120000.0	19.0	19.56505012512207	4.812501907348633
1.0	74140000.0	74150000.0	15.0	17.975955963134766	4.661470413208008
1.0	74180000.0	74190000.0	24.0	22.385589599609375	5.061807155609131
1.0	74200000.0	74210000.0	27.0	21.086681365966797	4.956297874450684
1.0	74250000.0	74260000.0	26.0	23.946632385253906	5.192177772521973
1.0	74280000.0	74290000.0	14.0	21.868921279907227	5.038398265838623
1.0	74320000.0	74330000.0	23.0	23.208242416381836	5.1470441818237305
1.0	74350000.0	74360000.0	20.0	25.764678955078125	5.346370697021484
1.0	74470000.0	74480000.0	21.0	25.128488540649414	5.300760269165039
1.0	74500000.0	74510000.0	38.0	28.855175018310547	5.589409828186035
1.0	74510000.0	74520000.0	16.0	26.964794158935547	5.453766345977783
1.0	74570000.0	74580000.0	25.0	19.596027374267578	4.8403730392456055
1.0	74620000.0	74630000.0	14.0	17.650136947631836	4.637799263000488
1.0	74660000.0	74670000.0	8.0	11.972494125366211	3.7896289825439453
1.0	74680000.0	74690000.0	12.0	14.742205619812012	4.2540154457092285
1.0	74700000.0	74710000.0	10.0	12.166448593139648	3.836034059524536
1.0	74710000.0	74720000.0	24.0	15.18946647644043	4.2999091148376465
1.0	74730000.0	74740000.0	15.0	12.387990951538086	3.8815464973449707
1.0	74790000.0	74800000.0	10.0	14.260342597961426	4.1839165687561035
1.0	74800000.0	74810000.0	4.0	13.855016708374023	4.121531963348389
1.0	74830000.0	74840000.0	9.0	15.111701965332031	4.307426452636719
1.0	74850000.0	74860000.0	13.0	16.294164657592773	4.458437919616699
1.0	74890000.0	74900000.0	20.0	18.811931610107422	4.7389421463012695
1.0	74980000.0	74990000.0	23.0	22.567459106445312	5.091882228851318
1.0	75060000.0	75070000.0	25.0	22.0739688873291	5.060482025146484
1.0	75090000.0	75100000.0	21.0	20.995059967041016	4.974599361419678
1.0	75150000.0	75160000.0	6.0	15.507357597351074	4.370352268218994
1.0	75190000.0	75200000.0	8.0	13.417058944702148	4.023536682128906
1.0	75230000.0	75240000.0	12.0	14.365986824035645	4.1794819831848145
1.0	75280000.0	75290000.0	34.0	22.514659881591797	5.081352233886719
1.0	75290000.0	75300000.0	35.0	22.937217712402344	5.122649669647217
1.0	75360000.0	75370000.0	20.0	25.247976303100586	5.340521812438965
1.0	75430000.0	75440000.0	24.0	30.065441131591797	5.694425582885742
1.0	75480000.0	75490000.0	29.0	31.866119384765625	5.8141303062438965
1.0	75530000.0	75540000.0	27.0	30.549646377563477	5.717110633850098
1.0	75650000.0	75660000.0	33.0	26.273910522460938	5.402076721191406
1.0	75690000.0	75700000.0	22.0	20.66230010986328	4.929328918457031
1.0	75880000.0	75890000.0	23.0	24.621273040771484	5.241355895996094
1.0	75970000.0	75980000.0	20.0	22.898189544677734	5.110846519470215
1.0	75980000.0	75990000.0	20.0	22.448802947998047	5.076197624206543
1.0	76130000.0	76140000.0	18.0	17.03494644165039	4.5638508796691895
1.0	76210000.0	76220000.0	10.0	8.744078636169434	3.1382548809051514
1.0	76280000.0	76290000.0	17.0	12.724076271057129	3.931002140045166
1.0	76340000.0	76350000.0	29.0	16.13857078552246	4.443788528442383
1.0	76360000.0	76370000.0	18.0	17.735830307006836	4.636797904968262
1.0	76400000.0	76410000.0	17.0	19.351116180419922	4.808391571044922
1.0	76410000.0	76420000.0	17.0	19.95990562438965	4.8633904457092285
1.0	76460000.0	76470000.0	28.0	20.458810806274414	4.905121803283691
1.0	76550000.0	76560000.0	24.0	21.009235382080078	4.944822788238525
1.0	76580000.0	76590000.0	26.0	21.209259033203125	4.958995342254639
1.0	76660000.0	76670000.0	21.0	20.97610855102539	4.937899112701416
1.0	76730000.0	76740000.0	23.0	19.742013931274414	4.829320907592773
1.0	76760000.0	76770000.0	12.0	18.465784072875977	4.716043949127197
1.0	76820000.0	76830000.0	16.0	21.411396026611328	4.974522590637207
1.0	76830000.0	76840000.0	25.0	18.620580673217773	4.719501495361328
1.0	76880000.0	76890000.0	22.0	18.663772583007812	4.728786945343018
1.0	76930000.0	76940000.0	15.0	20.077451705932617	4.870212078094482
1.0	77010000.0	77020000.0	23.0	19.917287826538086	4.850527763366699
1.0	77110000.0	77120000.0	20.0	24.424022674560547	5.231819152832031
1.0	77130000.0	77140000.0	21.0	22.48695945739746	5.097550392150879
1.0	77140000.0	77150000.0	19.0	24.410436630249023	5.243736267089844
1.0	77150000.0	77160000.0	27.0	24.29646873474121	5.23128604888916
1.0	77160000.0	77170000.0	29.0	23.531953811645508	5.169408321380615
1.0	77210000.0	77220000.0	19.0	22.814044952392578	5.102397918701172
1.0	77250000.0	77260000.0	21.0	22.27577781677246	5.065709590911865
1.0	77280000.0	77290000.0	26.0	20.9404296875	4.9704484939575195
1.0	77350000.0	77360000.0	13.0	16.682689666748047	4.503642559051514
1.0	77410000.0	77420000.0	18.0	14.943280220031738	4.282252788543701
1.0	77610000.0	77620000.0	7.0	8.883893013000488	3.173734426498413
1.0	77650000.0	77660000.0	16.0	9.674242973327637	3.350220203399658
1.0	77750000.0	77760000.0	16.0	15.556650161743164	4.36538553237915
1.0	77780000.0	77790000.0	15.0	15.76091194152832	4.394367218017578
1.0	77820000.0	77830000.0	23.0	17.79788589477539	4.632413864135742
1.0	77870000.0	77880000.0	20.0	19.14522933959961	4.7769775390625
1.0	77950000.0	77960000.0	19.0	15.3698148727417	4.344315528869629
1.0	77990000.0	78000000.0	17.0	15.026700973510742	4.317333698272705
1.0	78030000.0	78040000.0	4.0	7.406820774078369	2.8237080574035645
1.0	78040000.0	78050000.0	7.0	6.979597568511963	2.7170727252960205
1.0	78070000.0	78080000.0	11.0	6.195456504821777	2.514291286468506
1.0	78080000.0	78090000.0	3.0	6.1252760887146	2.4956209659576416
1.0	78160000.0	78170000.0	2.0	5.8259782791137695	2.415583848953247
1.0	78220000.0	78230000.0	1.0	5.299351692199707	2.2695937156677246
1.0	78230000.0	78240000.0	16.0	7.752190589904785	2.921416759490967
1.0	78410000.0	78420000.0	4.0	4.663959503173828	2.0425641536712646
1.0	78540000.0	78550000.0	13.0	9.470935821533203	3.311746597290039
1.0	78550000.0	78560000.0	11.0	10.119938850402832	3.452404499053955
1.0	78600000.0	78610000.0	8.0	9.803106307983398	3.3810698986053467
1.0	78660000.0	78670000.0	14.0	11.780275344848633	3.7759814262390137
1.0	78750000.0	78760000.0	15.0	12.62547779083252	3.9242167472839355
1.0	78760000.0	78770000.0	11.0	14.013827323913574	4.143904685974121
1.0	78770000.0	78780000.0	12.0	12.121268272399902	3.8300414085388184
1.0	78790000.0	78800000.0	20.0	12.56124210357666	3.9140124320983887
1.0	78810000.0	78820000.0	6.0	14.915678024291992	4.279270648956299
1.0	78830000.0	78840000.0	12.0	14.782147407531738	4.258182525634766
1.0	78920000.0	78930000.0	19.0	14.801172256469727	4.26163387298584
1.0	78990000.0	79000000.0	15.0	14.515714645385742	4.214611053466797
1.0	79000000.0	79010000.0	10.0	14.496345520019531	4.2126665115356445
1.0	79010000.0	79020000.0	20.0	16.509000778198242	4.4851789474487305
1.0	79020000.0	79030000.0	12.0	12.38453483581543	3.880190372467041
1.0	79090000.0	79100000.0	14.0	11.309131622314453	3.678731918334961
1.0	79100000.0	79110000.0	9.0	13.266769409179688	4.0279622077941895
1.0	79150000.0	79160000.0	12.0	14.633567810058594	4.234807014465332
1.0	79400000.0	79410000.0	16.0	21.320903778076172	4.987140655517578
1.0	79580000.0	79590000.0	20.0	20.43253517150879	4.912781715393066
1.0	79630000.0	79640000.0	16.0	20.685495376586914	4.928432464599609
1.0	79650000.0	79660000.0	16.0	21.242916107177734	4.981176853179932
1.0	79730000.0	79740000.0	32.0	26.366424560546875	5.384706974029541
1.0	79740000.0	79750000.0	23.0	22.587352752685547	5.081107139587402
1.0	79780000.0	79790000.0	21.0	19.795162200927734	4.847442150115967
1.0	80040000.0	80050000.0	20.0	20.235488891601562	4.891054630279541
1.0	80090000.0	80100000.0	25.0	19.489585876464844	4.822460174560547
1.0	80270000.0	80280000.0	27.0	22.426576614379883	5.070210933685303
1.0	80300000.0	80310000.0	20.0	20.06121826171875	4.872507572174072
1.0	80320000.0	80330000.0	19.0	23.30585289001465	5.1433515548706055
1.0	80370000.0	80380000.0	27.0	23.383546829223633	5.156142711639404
1.0	80380000.0	80390000.0	23.0	22.99721908569336	5.130174160003662
1.0	80430000.0	80440000.0	27.0	19.49321746826172	4.823126792907715
1.0	80510000.0	80520000.0	20.0	25.885547637939453	5.356305122375488
1.0	80550000.0	80560000.0	27.0	20.5283145904541	4.907362461090088
1.0	80670000.0	80680000.0	20.0	21.873050689697266	5.038058280944824
1.0	80750000.0	80760000.0	23.0	22.62468147277832	5.098349094390869
1.0	80830000.0	80840000.0	25.0	22.103567123413086	5.044995307922363
1.0	80870000.0	80880000.0	19.0	16.121246337890625	4.431435585021973
1.0	81010000.0	81020000.0	10.0	22.586740493774414	5.083762168884277
1.0	81040000.0	81050000.0	22.0	21.710514068603516	5.02791166305542
1.0	81100000.0	81110000.0	15.0	23.528606414794922	5.1684722900390625
1.0	81120000.0	81130000.0	18.0	20.79473114013672	4.944616317749023
1.0	81270000.0	81280000.0	18.0	20.55008888244629	4.918726444244385
1.0	81370000.0	81380000.0	22.0	18.665782928466797	4.731217384338379
1.0	81380000.0	81390000.0	19.0	18.609786987304688	4.731778621673584
1.0	81390000.0	81400000.0	26.0	21.64151382446289	4.994452476501465
1.0	81520000.0	81530000.0	20.0	19.35536003112793	4.803616523742676
1.0	81530000.0	81540000.0	22.0	20.10251808166504	4.872679710388184
1.0	81570000.0	81580000.0	21.0	22.04016876220703	5.0343017578125
1.0	81650000.0	81660000.0	19.0	17.909753799438477	4.654884338378906
1.0	81720000.0	81730000.0	14.0	17.97549819946289	4.651572227478027
1.0	81790000.0	81800000.0	10.0	14.997105598449707	4.291405200958252
1.0	81940000.0	81950000.0	16.0	12.801633834838867	3.9509494304656982
1.0	81960000.0	81970000.0	12.0	14.086942672729492	4.160425662994385
1.0	81970000.0	81980000.0	10.0	12.552152633666992	3.9084179401397705
1.0	82010000.0	82020000.0	10.0	12.638216972351074	3.9218649864196777
1.0	82020000.0	82030000.0	14.0	14.075105667114258	4.1575164794921875
1.0	82040000.0	82050000.0	11.0	13.02610969543457	3.9918150901794434
1.0	82060000.0	82070000.0	13.0	14.5098237991333	4.208780765533447
1.0	82130000.0	82140000.0	13.0	12.238676071166992	3.855194091796875
1.0	82220000.0	82230000.0	5.0	11.68043041229248	3.755340576171875
1.0	82250000.0	82260000.0	18.0	10.342453956604004	3.4940261840820312
1.0	82320000.0	82330000.0	6.0	8.893924713134766	3.18629789352417
1.0	82330000.0	82340000.0	6.0	8.825261116027832	3.1695425510406494
1.0	82360000.0	82370000.0	9.0	8.129317283630371	3.0105390548706055
1.0	82370000.0	82380000.0	9.0	8.216354370117188	3.028700351715088
1.0	82460000.0	82470000.0	11.0	10.649811744689941	3.559213161468506
1.0	82470000.0	82480000.0	13.0	10.984689712524414	3.625926971435547
1.0	82490000.0	82500000.0	11.0	12.3229341506958	3.8674347400665283
1.0	82510000.0	82520000.0	19.0	11.787332534790039	3.771017551422119
1.0	82660000.0	82670000.0	21.0	11.960000038146973	3.808194398880005
1.0	82670000.0	82680000.0	9.0	12.803579330444336	3.956857204437256
1.0	82710000.0	82720000.0	8.0	8.867345809936523	3.1675963401794434
1.0	82870000.0	82880000.0	8.0	13.471989631652832	4.066572189331055
1.0	82890000.0	82900000.0	17.0	12.056844711303711	3.8259098529815674
1.0	83010000.0	83020000.0	16.0	13.689895629882812	4.0865044593811035
1.0	83100000.0	83110000.0	11.0	15.164083480834961	4.303562164306641
1.0	83120000.0	83130000.0	12.0	11.359309196472168	3.691333770751953
1.0	83150000.0	83160000.0	19.0	16.88783073425293	4.5190629959106445
1.0	83290000.0	83300000.0	7.0	12.324213027954102	3.8732223510742188
1.0	83310000.0	83320000.0	17.0	13.683405876159668	4.09011173248291
1.0	83400000.0	83410000.0	14.0	12.040224075317383	3.8209922313690186
1.0	83500000.0	83510000.0	12.0	11.007914543151855	3.6289355754852295
1.0	83530000.0	83540000.0	15.0	9.722563743591309	3.3694870471954346
1.0	83950000.0	83960000.0	4.0	5.1769795417785645	2.236830234527588
1.0	83980000.0	83990000.0	13.0	8.352167129516602	3.060389280319214
1.0	84000000.0	84010000.0	13.0	8.91614818572998	3.19276762008667
1.0	84010000.0	84020000.0	5.0	9.614967346191406	3.3460140228271484
1.0	84020000.0	84030000.0	5.0	10.179636001586914	3.4640097618103027
1.0	84050000.0	84060000.0	15.0	10.711545944213867	3.5721004009246826
1.0	84060000.0	84070000.0	15.0	11.046594619750977	3.634589672088623
1.0	84140000.0	84150000.0	8.0	11.997087478637695	3.813894748687744
1.0	84190000.0	84200000.0	11.0	11.00782299041748	3.631847858428955
1.0	84270000.0	84280000.0	9.0	10.221893310546875	3.4817893505096436
1.0	84310000.0	84320000.0	8.0	7.242283821105957	2.789485454559326
1.0	84330000.0	84340000.0	2.0	6.935938835144043	2.7103517055511475
1.0	84360000.0	84370000.0	3.0	5.741109371185303	2.3926007747650146
1.0	84380000.0	84390000.0	9.0	6.267817497253418	2.5366969108581543
1.0	84400000.0	84410000.0	5.0	6.358384132385254	2.5581231117248535
1.0	84420000.0	84430000.0	7.0	7.062507629394531	2.745303153991699
1.0	84440000.0	84450000.0	1.0	8.155564308166504	3.016728162765503
1.0	84460000.0	84470000.0	6.0	6.963382720947266	2.712132453918457
1.0	84470000.0	84480000.0	8.0	8.220331192016602	3.0302481651306152
1.0	84500000.0	84510000.0	16.0	8.987016677856445	3.2089035511016846
1.0	84610000.0	84620000.0	6.0	5.823836326599121	2.415037155151367
1.0	84630000.0	84640000.0	9.0	5.164981365203857	2.2330591678619385
1.0	84730000.0	84740000.0	10.0	8.002263069152832	2.9793190956115723
1.0	84780000.0	84790000.0	8.0	7.564497947692871	2.872499942779541
1.0	84790000.0	84800000.0	11.0	7.451353549957275	2.843945264816284
1.0	84840000.0	84850000.0	10.0	7.904201507568359	2.955878734588623
1.0	84890000.0	84900000.0	3.0	7.786285400390625	2.9269282817840576
1.0	84980000.0	84990000.0	5.0	6.025857448577881	2.4729361534118652
1.0	85000000.0	85010000.0	2.0	5.464139461517334	2.316300868988037
1.0	85030000.0	85040000.0	8.0	4.903204441070557	2.1589150428771973
1.0	85100000.0	85110000.0	7.0	7.054887294769287	2.7474801540374756
1.0	85160000.0	85170000.0	9.0	6.8714752197265625	2.6999878883361816
1.0	85300000.0	85310000.0	4.0	7.1822967529296875	2.774336338043213
1.0	85330000.0	85340000.0	9.0	7.805844783782959	2.9317398071289062
1.0	85420000.0	85430000.0	11.0	9.203251838684082	3.254531145095825
1.0	85490000.0	85500000.0	6.0	6.946988582611084	2.7143359184265137
1.0	85590000.0	85600000.0	1.0	6.349186897277832	2.5631508827209473
1.0	85620000.0	85630000.0	1.0	5.572478294372559	2.346907377243042
1.0	85690000.0	85700000.0	0.0	6.020983695983887	2.474592447280884
1.0	85800000.0	85810000.0	2.0	4.956641674041748	2.1750338077545166
1.0	85810000.0	85820000.0	1.0	4.57059907913208	2.0668673515319824
1.0	85870000.0	85880000.0	3.0	5.169417381286621	2.240907907485962
1.0	85880000.0	85890000.0	8.0	5.100063800811768	2.2219722270965576
1.0	85890000.0	85900000.0	6.0	5.450737953186035	2.3155605792999268
1.0	85920000.0	85930000.0	4.0	5.401542663574219	2.299729585647583
1.0	86040000.0	86050000.0	7.0	5.8559370040893555	2.4213287830352783
1.0	86060000.0	86070000.0	7.0	6.434682369232178	2.5860185623168945
1.0	86080000.0	86090000.0	6.0	6.696638584136963	2.6541857719421387
1.0	86110000.0	86120000.0	0.0	4.4178147315979	2.019684314727783
1.0	86190000.0	86200000.0	7.0	7.954586982727051	2.968097448348999
1.0	86200000.0	86210000.0	9.0	8.09623908996582	3.0033230781555176
1.0	86260000.0	86270000.0	7.0	9.227920532226562	3.261690616607666
1.0	86310000.0	86320000.0	1.0	8.52720832824707	3.1030759811401367
1.0	86320000.0	86330000.0	12.0	9.44481372833252	3.3066420555114746
1.0	86400000.0	86410000.0	2.0	10.384045600891113	3.503330945968628
1.0	86450000.0	86460000.0	8.0	10.169443130493164	3.4622738361358643
1.0	86470000.0	86480000.0	3.0	11.017255783081055	3.627816677093506
1.0	86570000.0	86580000.0	7.0	12.242029190063477	3.856412172317505
1.0	86600000.0	86610000.0	3.0	10.400983810424805	3.5078659057617188
1.0	86620000.0	86630000.0	10.0	9.785578727722168	3.37821626663208
1.0	86640000.0	86650000.0	15.0	8.665227890014648	3.129408836364746
1.0	86680000.0	86690000.0	10.0	8.397363662719727	3.066420555114746
1.0	86730000.0	86740000.0	12.0	10.198107719421387	3.473771572113037
1.0	86900000.0	86910000.0	8.0	6.998741149902344	2.727224349975586
1.0	86990000.0	87000000.0	12.0	9.717231750488281	3.3675942420959473
1.0	87160000.0	87170000.0	6.0	7.429325103759766	2.8382115364074707
1.0	87210000.0	87220000.0	5.0	7.0094733238220215	2.725270986557007
1.0	87350000.0	87360000.0	3.0	6.252236843109131	2.5294570922851562
1.0	87420000.0	87430000.0	4.0	6.542902946472168	2.606017589569092
1.0	87460000.0	87470000.0	10.0	6.979647636413574	2.725818157196045
1.0	87520000.0	87530000.0	14.0	6.194329738616943	2.5143227577209473
1.0	87540000.0	87550000.0	4.0	6.51440954208374	2.5984392166137695
1.0	87570000.0	87580000.0	4.0	7.6390700340271	2.883033275604248
1.0	87760000.0	87770000.0	14.0	12.680212020874023	3.944812297821045
1.0	87770000.0	87780000.0	9.0	12.093389511108398	3.841127872467041
1.0	87810000.0	87820000.0	4.0	7.487741947174072	2.843416452407837
1.0	87860000.0	87870000.0	10.0	9.967942237854004	3.416968822479248
1.0	87890000.0	87900000.0	11.0	10.687736511230469	3.5675735473632812
1.0	88000000.0	88010000.0	11.0	13.378738403320312	4.043848037719727
1.0	88030000.0	88040000.0	14.0	13.192466735839844	4.019586563110352
1.0	88070000.0	88080000.0	9.0	12.828661918640137	3.959700107574463
1.0	88080000.0	88090000.0	18.0	13.293619155883789	4.033936500549316
1.0	88090000.0	88100000.0	10.0	13.052740097045898	3.9974968433380127
1.0	88120000.0	88130000.0	7.0	14.043304443359375	4.146435737609863
1.0	88150000.0	88160000.0	7.0	10.0199556350708	3.4242618083953857
1.0	88170000.0	88180000.0	13.0	11.581903457641602	3.7399356365203857
1.0	88200000.0	88210000.0	18.0	10.826841354370117	3.5970733165740967
1.0	88380000.0	88390000.0	17.0	11.242390632629395	3.673215389251709
1.0	88390000.0	88400000.0	18.0	12.079330444335938	3.8293871879577637
1.0	88480000.0	88490000.0	18.0	12.773477554321289	3.9500784873962402
1.0	88500000.0	88510000.0	15.0	14.319979667663574	4.185704708099365
1.0	88540000.0	88550000.0	9.0	12.68972396850586	3.9355437755584717
1.0	88600000.0	88610000.0	9.0	12.644903182983398	3.928061008453369
1.0	88760000.0	88770000.0	10.0	13.726676940917969	4.102985858917236
1.0	88780000.0	88790000.0	14.0	14.887048721313477	4.274139881134033
1.0	88870000.0	88880000.0	18.0	14.89873218536377	4.276841640472412
1.0	89000000.0	89010000.0	11.0	13.227378845214844	4.024721622467041
1.0	89080000.0	89090000.0	8.0	12.309651374816895	3.8800530433654785
1.0	89100000.0	89110000.0	14.0	13.52454948425293	4.096071720123291
1.0	89130000.0	89140000.0	3.0	10.526816368103027	3.542682647705078
1.0	89220000.0	89230000.0	8.0	4.92986536026001	2.1667091846466064
1.0	89470000.0	89480000.0	4.0	5.240706443786621	2.2542831897735596
1.0	89500000.0	89510000.0	4.0	7.212439060211182	2.7872188091278076
1.0	89540000.0	89550000.0	8.0	6.8911590576171875	2.705554246902466
1.0	89600000.0	89610000.0	7.0	7.509255409240723	2.860015392303467
1.0	89630000.0	89640000.0	3.0	8.876241683959961	3.182736396789551
1.0	89740000.0	89750000.0	7.0	9.650217056274414	3.350132465362549
1.0	89750000.0	89760000.0	8.0	9.500984191894531	3.321225643157959
1.0	89800000.0	89810000.0	10.0	10.80914306640625	3.601914882659912
1.0	89970000.0	89980000.0	10.0	6.529422760009766	2.6124279499053955
1.0	90050000.0	90060000.0	3.0	5.183272838592529	2.238440990447998
1.0	90170000.0	90180000.0	3.0	6.111133098602295	2.4952361583709717
1.0	90260000.0	90270000.0	5.0	6.858318328857422	2.6958587169647217
1.0	90350000.0	90360000.0	8.0	5.175475120544434	2.2363944053649902
1.0	90400000.0	90410000.0	2.0	5.289723873138428	2.270136594772339
1.0	90410000.0	90420000.0	3.0	6.289437294006348	2.5456385612487793
1.0	90500000.0	90510000.0	3.0	7.624544620513916	2.883882761001587
1.0	90530000.0	90540000.0	8.0	9.365033149719238	3.2933478355407715
1.0	90580000.0	90590000.0	12.0	9.53569221496582	3.329144239425659
1.0	90590000.0	90600000.0	10.0	10.078877449035645	3.4455323219299316
1.0	90690000.0	90700000.0	9.0	11.40838623046875	3.705832004547119
1.0	90800000.0	90810000.0	7.0	10.703706741333008	3.5713093280792236
1.0	90830000.0	90840000.0	7.0	10.699228286743164	3.569108247756958
1.0	90930000.0	90940000.0	12.0	11.116155624389648	3.6509532928466797
1.0	90940000.0	90950000.0	10.0	11.423791885375977	3.7101967334747314
1.0	91050000.0	91060000.0	16.0	14.785470962524414	4.258389472961426
1.0	91100000.0	91110000.0	13.0	13.984796524047852	4.146718502044678
1.0	91130000.0	91140000.0	14.0	13.9110107421875	4.133872985839844
1.0	91140000.0	91150000.0	11.0	13.643562316894531	4.090160369873047
1.0	91180000.0	91190000.0	11.0	13.298788070678711	4.034916877746582
1.0	91280000.0	91290000.0	7.0	12.030801773071289	3.8228087425231934
1.0	91290000.0	91300000.0	12.0	10.53419303894043	3.536787509918213
1.0	91420000.0	91430000.0	3.0	5.624462127685547	2.3603672981262207
1.0	91450000.0	91460000.0	6.0	6.429203987121582	2.5756959915161133
1.0	91540000.0	91550000.0	19.0	13.670980453491211	4.093386650085449
1.0	91580000.0	91590000.0	13.0	14.197224617004395	4.174787998199463
1.0	91600000.0	91610000.0	13.0	15.239819526672363	4.318953990936279
1.0	91650000.0	91660000.0	22.0	15.730740547180176	4.390203475952148
1.0	91690000.0	91700000.0	12.0	15.773724555969238	4.39487361907959
1.0	91700000.0	91710000.0	12.0	13.194772720336914	4.020447254180908
1.0	91860000.0	91870000.0	8.0	12.677206993103027	3.931485414505005
1.0	91990000.0	92000000.0	6.0	10.466192245483398	3.517597198486328
1.0	92070000.0	92080000.0	2.0	11.06614875793457	3.642660140991211
1.0	92100000.0	92110000.0	12.0	10.64074993133545	3.558328628540039
1.0	92160000.0	92170000.0	10.0	7.618600368499756	2.883821964263916
1.0	92220000.0	92230000.0	6.0	7.009713172912598	2.733501672744751
1.0	92290000.0	92300000.0	3.0	7.258130073547363	2.7905991077423096
1.0	92320000.0	92330000.0	8.0	8.114710807800293	3.000877857208252
1.0	92440000.0	92450000.0	6.0	12.126585960388184	3.8341076374053955
1.0	92600000.0	92610000.0	6.0	7.819600582122803	2.926497459411621
1.0	92610000.0	92620000.0	4.0	7.272696018218994	2.7918407917022705
1.0	92660000.0	92670000.0	5.0	8.92747688293457	3.1963770389556885
1.0	92730000.0	92740000.0	6.0	5.643646717071533	2.3655598163604736
1.0	92800000.0	92810000.0	5.0	5.1246137619018555	2.221597909927368
1.0	92810000.0	92820000.0	9.0	5.295912742614746	2.269670009613037
1.0	92840000.0	92850000.0	3.0	6.223299503326416	2.5218677520751953
1.0	92860000.0	92870000.0	12.0	8.406255722045898	3.0752196311950684
1.0	93080000.0	93090000.0	5.0	6.251478672027588	2.529259204864502
1.0	93110000.0	93120000.0	5.0	6.039852619171143	2.475393056869507
1.0	93130000.0	93140000.0	5.0	5.7037434577941895	2.382835626602173
1.0	93160000.0	93170000.0	8.0	5.3964056968688965	2.2975354194641113
1.0	93230000.0	93240000.0	4.0	6.561251163482666	2.6175308227539062
1.0	93260000.0	93270000.0	10.0	7.473687171936035	2.852250576019287
1.0	93320000.0	93330000.0	4.0	5.637989521026611	2.364412784576416
1.0	93370000.0	93380000.0	4.0	5.96315336227417	2.453063488006592
1.0	93380000.0	93390000.0	5.0	6.003118515014648	2.465501546859741
1.0	93390000.0	93400000.0	5.0	6.018091678619385	2.469616651535034
1.0	93400000.0	93410000.0	5.0	5.524093151092529	2.3332440853118896
1.0	93420000.0	93430000.0	4.0	5.340142250061035	2.281419515609741
1.0	93440000.0	93450000.0	7.0	7.472672462463379	2.850222110748291
1.0	93510000.0	93520000.0	9.0	8.466301918029785	3.0934834480285645
1.0	93660000.0	93670000.0	0.0	4.072744846343994	1.9186432361602783
1.0	93750000.0	93760000.0	2.0	4.2450361251831055	1.9698188304901123
1.0	93760000.0	93770000.0	3.0	4.440032005310059	2.0264575481414795
1.0	93780000.0	93790000.0	3.0	4.932299613952637	2.1676979064941406
1.0	93790000.0	93800000.0	4.0	4.755462646484375	2.1170992851257324
1.0	93820000.0	93830000.0	3.0	4.31011438369751	1.9943573474884033
1.0	93910000.0	93920000.0	8.0	5.4549431800842285	2.2600436210632324
1.0	94120000.0	94130000.0	5.0	4.784720420837402	2.1255412101745605
1.0	94130000.0	94140000.0	4.0	4.746006965637207	2.113924503326416
1.0	94200000.0	94210000.0	11.0	5.741881847381592	2.4011354446411133
1.0	94210000.0	94220000.0	5.0	5.233425617218018	2.252786159515381
1.0	94230000.0	94240000.0	5.0	5.160571575164795	2.2385761737823486
1.0	94240000.0	94250000.0	5.0	5.508245944976807	2.3363542556762695
1.0	94260000.0	94270000.0	3.0	4.731339454650879	2.111083745956421
1.0	94270000.0	94280000.0	3.0	5.176507472991943	2.240959882736206
1.0	94350000.0	94360000.0	4.0	4.528895378112793	2.0514888763427734
1.0	94370000.0	94380000.0	0.0	5.210998058319092	2.1924889087677
1.0	94380000.0	94390000.0	4.0	6.284396648406982	2.546152353286743
1.0	94460000.0	94470000.0	6.0	7.161427974700928	2.774948835372925
1.0	94930000.0	94940000.0	4.0	3.9888389110565186	1.8636372089385986
1.0	94950000.0	94960000.0	1.0	4.178126335144043	1.932568907737732
1.0	95040000.0	95050000.0	6.0	5.68757963180542	2.3866496086120605
1.0	95060000.0	95070000.0	6.0	5.127636432647705	2.2296624183654785
1.0	95190000.0	95200000.0	3.0	4.9925127029418945	2.1897785663604736
1.0	95200000.0	95210000.0	4.0	4.6175947189331055	2.079314708709717
1.0	95380000.0	95390000.0	3.0	4.6277570724487305	2.080331802368164
1.0	95400000.0	95410000.0	7.0	5.218890190124512	2.251471996307373
1.0	95550000.0	95560000.0	11.0	8.59296703338623	3.1189846992492676
1.0	95560000.0	95570000.0	11.0	8.193609237670898	3.027095079421997
1.0	95660000.0	95670000.0	2.0	7.341010093688965	2.8179824352264404
1.0	95670000.0	95680000.0	7.0	6.032883644104004	2.471628189086914
1.0	95730000.0	95740000.0	6.0	9.037508010864258	3.2194206714630127
1.0	95760000.0	95770000.0	9.0	7.383622169494629	2.8195223808288574
1.0	95770000.0	95780000.0	7.0	10.576112747192383	3.5423099994659424
1.0	95840000.0	95850000.0	13.0	14.835357666015625	4.266739845275879
1.0	95900000.0	95910000.0	9.0	15.71776008605957	4.37864875793457
1.0	95930000.0	95940000.0	20.0	15.81482982635498	4.395526885986328
1.0	95950000.0	95960000.0	11.0	17.7822265625	4.6343889236450195
1.0	95970000.0	95980000.0	12.0	15.616419792175293	4.374327182769775
1.0	96070000.0	96080000.0	19.0	18.23048973083496	4.673826217651367
1.0	96210000.0	96220000.0	14.0	21.22075080871582	4.975212097167969
1.0	96290000.0	96300000.0	24.0	19.597259521484375	4.815373420715332
1.0	96350000.0	96360000.0	13.0	18.66116714477539	4.724052906036377
1.0	96380000.0	96390000.0	15.0	17.04091453552246	4.554814338684082
1.0	96390000.0	96400000.0	23.0	16.660663604736328	4.504960060119629
1.0	96470000.0	96480000.0	9.0	16.408605575561523	4.474295139312744
1.0	96500000.0	96510000.0	18.0	15.225550651550293	4.320522785186768
1.0	96550000.0	96560000.0	14.0	16.941736221313477	4.543221950531006
1.0	96590000.0	96600000.0	12.0	17.489070892333984	4.598769664764404
1.0	96680000.0	96690000.0	12.0	16.60927963256836	4.505786895751953
1.0	96830000.0	96840000.0	18.0	18.834320068359375	4.749457359313965
1.0	96850000.0	96860000.0	16.0	19.64139175415039	4.823519706726074
1.0	97040000.0	97050000.0	18.0	20.107227325439453	4.874103546142578
1.0	97090000.0	97100000.0	21.0	17.595352172851562	4.620609760284424
1.0	97200000.0	97210000.0	10.0	8.440520286560059	3.0698912143707275
1.0	97250000.0	97260000.0	8.0	7.531538486480713	2.8540921211242676
1.0	97280000.0	97290000.0	5.0	8.361276626586914	3.051116466522217
1.0	97500000.0	97510000.0	22.0	18.339900970458984	4.713932514190674
1.0	97510000.0	97520000.0	24.0	16.05647087097168	4.445122718811035
1.0	97560000.0	97570000.0	11.0	11.855034828186035	3.7809395790100098
1.0	97590000.0	97600000.0	2.0	11.253124237060547	3.674447536468506
1.0	97600000.0	97610000.0	8.0	8.938494682312012	3.1887993812561035
1.0	97610000.0	97620000.0	13.0	9.683637619018555	3.3581650257110596
1.0	97620000.0	97630000.0	11.0	8.170164108276367	3.0119805335998535
1.0	97660000.0	97670000.0	6.0	8.516977310180664	3.099820375442505
1.0	97670000.0	97680000.0	4.0	8.240193367004395	3.03309965133667
1.0	97800000.0	97810000.0	11.0	9.410688400268555	3.300809383392334
1.0	97940000.0	97950000.0	12.0	10.176307678222656	3.461404323577881
1.0	98010000.0	98020000.0	5.0	10.432817459106445	3.5122737884521484
1.0	98060000.0	98070000.0	15.0	8.850373268127441	3.174476146697998
1.0	98070000.0	98080000.0	5.0	9.611886024475098	3.3436408042907715
1.0	98100000.0	98110000.0	11.0	9.033147811889648	3.2165145874023438
1.0	98130000.0	98140000.0	3.0	9.091082572937012	3.229637622833252
1.0	98150000.0	98160000.0	6.0	9.144294738769531	3.2414908409118652
1.0	98200000.0	98210000.0	7.0	7.7282843589782715	2.912193775177002
1.0	98210000.0	98220000.0	11.0	7.665428161621094	2.897365093231201
1.0	98270000.0	98280000.0	10.0	7.391506195068359	2.82594633102417
1.0	98330000.0	98340000.0	8.0	9.219079971313477	3.2529773712158203
1.0	98420000.0	98430000.0	10.0	12.843208312988281	3.9596214294433594
1.0	98430000.0	98440000.0	20.0	13.446157455444336	4.061546802520752
1.0	98440000.0	98450000.0	18.0	13.100939750671387	4.002003192901611
1.0	98510000.0	98520000.0	7.0	15.02515697479248	4.290098190307617
1.0	98570000.0	98580000.0	18.0	14.914578437805176	4.276711940765381
1.0	98610000.0	98620000.0	17.0	15.205770492553711	4.319215297698975
1.0	98650000.0	98660000.0	17.0	17.61159896850586	4.622457504272461
1.0	98750000.0	98760000.0	14.0	16.783203125	4.524148464202881
1.0	98760000.0	98770000.0	10.0	16.20980453491211	4.448925971984863
1.0	98780000.0	98790000.0	22.0	13.883158683776855	4.119078159332275
1.0	98900000.0	98910000.0	4.0	17.284875869750977	4.585240840911865
1.0	98930000.0	98940000.0	9.0	15.953811645507812	4.4165520668029785
1.0	98960000.0	98970000.0	31.0	17.053110122680664	4.552552223205566
1.0	98980000.0	98990000.0	12.0	20.120397567749023	4.859200477600098
1.0	99250000.0	99260000.0	17.0	14.959413528442383	4.284759521484375
1.0	99350000.0	99360000.0	27.0	17.77017593383789	4.63938045501709
1.0	99370000.0	99380000.0	16.0	20.02968978881836	4.8639936447143555
1.0	99430000.0	99440000.0	27.0	19.89762306213379	4.856213092803955
1.0	99460000.0	99470000.0	30.0	19.17275047302246	4.7879838943481445
1.0	99520000.0	99530000.0	21.0	20.372568130493164	4.908109188079834
1.0	99570000.0	99580000.0	20.0	19.35099220275879	4.806241035461426
1.0	99650000.0	99660000.0	7.0	19.776103973388672	4.840511322021484
1.0	99670000.0	99680000.0	23.0	17.706157684326172	4.63187313079834
1.0	99710000.0	99720000.0	19.0	18.50618553161621	4.712197780609131
1.0	99740000.0	99750000.0	17.0	17.789262771606445	4.631990909576416
1.0	99760000.0	99770000.0	20.0	17.381444931030273	4.591238021850586
1.0	99790000.0	99800000.0	17.0	16.892047882080078	4.53631591796875
1.0	99810000.0	99820000.0	19.0	15.851740837097168	4.4072747230529785
1.0	99840000.0	99850000.0	13.0	17.2774658203125	4.585111141204834
1.0	99850000.0	99860000.0	13.0	14.183351516723633	4.174756050109863
1.0	99890000.0	99900000.0	18.0	14.114448547363281	4.16723108291626
1.0	99900000.0	99910000.0	13.0	14.425264358520508	4.2109832763671875
1.0	99920000.0	99930000.0	6.0	13.678316116333008	4.101716041564941
1.0	99990000.0	100000000.0	10.0	11.1021089553833	3.6479134559631348
1.0	100040000.0	100050000.0	13.0	9.289983749389648	3.2741780281066895
1.0	100100000.0	100110000.0	7.0	9.579721450805664	3.3491122722625732
1.0	100240000.0	100250000.0	8.0	8.048738479614258	2.993528366088867
1.0	100250000.0	100260000.0	6.0	8.54284954071045	3.108893871307373
1.0	100310000.0	100320000.0	7.0	5.719717979431152	2.385629177093506
1.0	100320000.0	100330000.0	5.0	5.714832305908203	2.3851704597473145
1.0	100330000.0	100340000.0	5.0	5.927929878234863	2.442734718322754
1.0	100350000.0	100360000.0	6.0	5.512444972991943	2.3295164108276367
1.0	100560000.0	100570000.0	5.0	5.1530351638793945	2.2297329902648926
1.0	100570000.0	100580000.0	5.0	5.143404483795166	2.226836681365967
1.0	100580000.0	100590000.0	3.0	5.015689849853516	2.1908047199249268
1.0	100630000.0	100640000.0	6.0	5.87868595123291	2.434511184692383
1.0	100680000.0	100690000.0	3.0	5.226473808288574	2.2501418590545654
1.0	100740000.0	100750000.0	0.0	5.729178428649902	2.388784885406494
1.0	100760000.0	100770000.0	9.0	8.162139892578125	3.0168471336364746
1.0	100810000.0	100820000.0	8.0	8.696588516235352	3.144402027130127
1.0	100830000.0	100840000.0	4.0	6.451854705810547	2.5828521251678467
1.0	100860000.0	100870000.0	7.0	6.54770565032959	2.6075074672698975
1.0	100870000.0	100880000.0	6.0	7.426202297210693	2.8344099521636963
1.0	100900000.0	100910000.0	3.0	5.9874138832092285	2.4588818550109863
1.0	100930000.0	100940000.0	5.0	6.277918338775635	2.5369927883148193
1.0	100950000.0	100960000.0	4.0	7.522595405578613	2.859113931655884
1.0	100970000.0	100980000.0	8.0	7.353462219238281	2.816528797149658
1.0	101020000.0	101030000.0	10.0	11.366710662841797	3.697967052459717
1.0	101130000.0	101140000.0	5.0	9.059038162231445	3.212451934814453
1.0	101210000.0	101220000.0	15.0	12.965489387512207	3.9824490547180176
1.0	101230000.0	101240000.0	12.0	12.532780647277832	3.9086010456085205
1.0	101270000.0	101280000.0	13.0	12.76020622253418	3.9439709186553955
1.0	101310000.0	101320000.0	12.0	12.880215644836426	3.9811675548553467
1.0	101380000.0	101390000.0	7.0	5.200604438781738	2.2429327964782715
1.0	101440000.0	101450000.0	4.0	4.490176200866699	1.9927160739898682
1.0	101620000.0	101630000.0	24.0	12.669598579406738	3.931594133377075
1.0	101630000.0	101640000.0	20.0	14.063858032226562	4.154550075531006
1.0	101640000.0	101650000.0	10.0	14.866409301757812	4.270110130310059
1.0	101690000.0	101700000.0	12.0	16.76458740234375	4.521712303161621
1.0	101700000.0	101710000.0	11.0	15.442232131958008	4.3408918380737305
1.0	101760000.0	101770000.0	24.0	19.027029037475586	4.775620460510254
1.0	101780000.0	101790000.0	13.0	19.893672943115234	4.8585286140441895
1.0	101800000.0	101810000.0	21.0	21.046489715576172	4.957364559173584
1.0	101910000.0	101920000.0	21.0	24.538311004638672	5.23403787612915
1.0	101930000.0	101940000.0	25.0	21.146825790405273	4.965086936950684
1.0	101980000.0	101990000.0	14.0	20.704591751098633	4.936551094055176
1.0	102020000.0	102030000.0	30.0	23.469501495361328	5.16553258895874
1.0	102090000.0	102100000.0	26.0	22.82427406311035	5.122785568237305
1.0	102110000.0	102120000.0	23.0	22.24452781677246	5.078322410583496
1.0	102160000.0	102170000.0	21.0	20.433935165405273	4.915526866912842
1.0	102190000.0	102200000.0	29.0	23.018680572509766	5.133808612823486
1.0	102310000.0	102320000.0	32.0	20.674108505249023	4.931684970855713
1.0	102320000.0	102330000.0	13.0	22.294355392456055	5.070902347564697
1.0	102370000.0	102380000.0	17.0	24.13901710510254	5.219654560089111
1.0	102390000.0	102400000.0	25.0	23.251483917236328	5.149716377258301
1.0	102410000.0	102420000.0	20.0	22.625802993774414	5.109288692474365
1.0	102490000.0	102500000.0	30.0	28.739233016967773	5.586538791656494
1.0	102500000.0	102510000.0	23.0	27.735742568969727	5.50801944732666
1.0	102590000.0	102600000.0	23.0	25.832839965820312	5.377590656280518
1.0	102620000.0	102630000.0	24.0	26.50762939453125	5.428803443908691
1.0	102630000.0	102640000.0	21.0	24.84581184387207	5.30496072769165
1.0	102660000.0	102670000.0	20.0	25.369831085205078	5.344963550567627
1.0	102710000.0	102720000.0	21.0	26.88397216796875	5.440585136413574
1.0	102740000.0	102750000.0	23.0	25.346569061279297	5.336769104003906
1.0	102850000.0	102860000.0	27.0	27.78147315979004	5.550498008728027
1.0	102880000.0	102890000.0	30.0	27.027944564819336	5.477756500244141
1.0	102890000.0	102900000.0	35.0	26.35284423828125	5.434018135070801
1.0	102910000.0	102920000.0	23.0	21.794918060302734	5.026090145111084
1.0	102920000.0	102930000.0	27.0	26.233654022216797	5.429791450500488
1.0	102980000.0	102990000.0	32.0	29.178354263305664	5.624663352966309
1.0	103000000.0	103010000.0	37.0	27.375808715820312	5.515888690948486
1.0	103010000.0	103020000.0	23.0	31.20001220703125	5.778384208679199
1.0	103020000.0	103030000.0	38.0	30.920299530029297	5.7520856857299805
1.0	103160000.0	103170000.0	26.0	25.101377487182617	5.320443153381348
1.0	103420000.0	103430000.0	30.0	24.367677688598633	5.231194496154785
1.0	103540000.0	103550000.0	33.0	21.230777740478516	4.9685468673706055
1.0	103550000.0	103560000.0	20.0	22.602611541748047	5.084204196929932
1.0	103570000.0	103580000.0	20.0	18.28314781188965	4.698416233062744
1.0	103580000.0	103590000.0	27.0	22.338977813720703	5.063839435577393
1.0	103590000.0	103600000.0	11.0	22.85536766052246	5.11543083190918
1.0	103620000.0	103630000.0	15.0	24.71640396118164	5.263840675354004
1.0	103640000.0	103650000.0	16.0	20.431352615356445	4.914275169372559
1.0	103910000.0	103920000.0	16.0	2.9845268726348877	1.8320550918579102
1.0	104000000.0	104010000.0	10.0	4.949676513671875	2.172393321990967
1.0	104050000.0	104060000.0	10.0	6.614581108093262	2.6254777908325195
1.0	104060000.0	104070000.0	12.0	6.731663703918457	2.6547632217407227
1.0	104110000.0	104120000.0	8.0	7.213083744049072	2.7774717807769775
1.0	104370000.0	104380000.0	34.0	21.32033348083496	4.981726169586182
1.0	104450000.0	104460000.0	23.0	27.54962158203125	5.493668556213379
1.0	104570000.0	104580000.0	19.0	21.970129013061523	5.051941871643066
1.0	104630000.0	104640000.0	27.0	28.086456298828125	5.537508964538574
1.0	104660000.0	104670000.0	20.0	26.146841049194336	5.398861885070801
1.0	104720000.0	104730000.0	36.0	30.993118286132812	5.749694347381592
1.0	104780000.0	104790000.0	31.0	32.153472900390625	5.8539323806762695
1.0	104800000.0	104810000.0	22.0	36.043190002441406	6.070438861846924
1.0	104830000.0	104840000.0	41.0	34.596031188964844	5.9976606369018555
1.0	104850000.0	104860000.0	28.0	31.969594955444336	5.829614162445068
1.0	105030000.0	105040000.0	30.0	34.74628448486328	6.001434326171875
1.0	105080000.0	105090000.0	29.0	29.766048431396484	5.709328651428223
1.0	105100000.0	105110000.0	28.0	37.28255081176758	6.132892608642578
1.0	105130000.0	105140000.0	49.0	32.707096099853516	5.887554168701172
1.0	105220000.0	105230000.0	28.0	26.213260650634766	5.430650234222412
1.0	105240000.0	105250000.0	29.0	27.87124252319336	5.527540683746338
1.0	105320000.0	105330000.0	24.0	25.468006134033203	5.34404993057251
1.0	105440000.0	105450000.0	33.0	28.874347686767578	5.5928215980529785
1.0	105450000.0	105460000.0	19.0	27.205780029296875	5.482741355895996
1.0	105500000.0	105510000.0	19.0	28.893640518188477	5.6000847816467285
1.0	105530000.0	105540000.0	23.0	26.395797729492188	5.409882068634033
1.0	105680000.0	105690000.0	29.0	28.97662353515625	5.596909523010254
1.0	105770000.0	105780000.0	26.0	28.869714736938477	5.61517858505249
1.0	105840000.0	105850000.0	33.0	32.35032272338867	5.866023540496826
1.0	105870000.0	105880000.0	19.0	31.373193740844727	5.8073272705078125
1.0	105880000.0	105890000.0	27.0	31.515209197998047	5.836544990539551
1.0	105890000.0	105900000.0	40.0	35.36469268798828	6.04189920425415
1.0	105900000.0	105910000.0	22.0	29.3670711517334	5.679701805114746
1.0	105930000.0	105940000.0	44.0	32.47078323364258	5.872811794281006
1.0	105950000.0	105960000.0	36.0	36.037940979003906	6.074864864349365
1.0	105980000.0	105990000.0	50.0	35.93062973022461	6.077429294586182
1.0	106010000.0	106020000.0	20.0	31.81174659729004	5.846052169799805
1.0	106030000.0	106040000.0	33.0	31.009235382080078	5.760135650634766
1.0	106070000.0	106080000.0	26.0	30.706289291381836	5.731988430023193
1.0	106130000.0	106140000.0	21.0	30.3317813873291	5.728695869445801
1.0	106140000.0	106150000.0	25.0	30.87273597717285	5.7518310546875
1.0	106150000.0	106160000.0	31.0	26.3898868560791	5.432048797607422
1.0	106160000.0	106170000.0	36.0	27.668590545654297	5.519390106201172
1.0	106190000.0	106200000.0	18.0	27.73392105102539	5.506163597106934
1.0	106240000.0	106250000.0	36.0	28.755672454833984	5.58126163482666
1.0	106250000.0	106260000.0	20.0	28.079166412353516	5.539505958557129
1.0	106340000.0	106350000.0	30.0	30.24563217163086	5.693111419677734
1.0	106360000.0	106370000.0	11.0	21.325782775878906	4.986236572265625
[truncated: 47,568 more rows]
