# Supplementary material for: Genome-wide mapping of somatic mutation rates uncovers drivers of cancer
Source: Nat Biotechnol. 2022 Jun 20;40(11):1634–43. doi: 10.1038/s41587-022-01353-8 (PMC9646522; doi:10.1038/s41587-022-01353-8)
Supplement: Supplementary file 4 — Regions and model predictions for each fold of each cancer for which a deep learning model was trained. Regions that were filtered are also listed along with their respective model predictions. [file 41587_2022_1353_MOESM4_ESM.zip › kfold_results/Uterus-AdenoCA/fold_1.txt]

CHROM	START	END	Y_TRUE	Y_PRED	STD
1.0	1100000.0	1110000.0	1.0	1.2163121700286865	0.8044841885566711
1.0	1150000.0	1160000.0	1.0	1.2598741054534912	0.8334571719169617
1.0	1200000.0	1210000.0	3.0	1.1962682008743286	0.7970431447029114
1.0	1220000.0	1230000.0	0.0	1.4714834690093994	0.9741047620773315
1.0	1240000.0	1250000.0	1.0	1.1992905139923096	0.7524394989013672
1.0	1260000.0	1270000.0	1.0	1.1671645641326904	0.7695716619491577
1.0	1360000.0	1370000.0	2.0	1.421147346496582	0.9409969449043274
1.0	1450000.0	1460000.0	3.0	1.2759259939193726	0.8441371917724609
1.0	1490000.0	1500000.0	1.0	1.2736437320709229	0.8421533703804016
1.0	1500000.0	1510000.0	2.0	1.4262468814849854	0.8997597694396973
1.0	1510000.0	1520000.0	3.0	1.2992805242538452	0.842371940612793
1.0	1600000.0	1610000.0	2.0	1.2240571975708008	0.8075721859931946
1.0	1610000.0	1620000.0	0.0	1.1865334510803223	0.7821640372276306
1.0	1690000.0	1700000.0	1.0	1.2389203310012817	0.8182932138442993
1.0	1760000.0	1770000.0	1.0	1.3563978672027588	0.8980318903923035
1.0	1780000.0	1790000.0	1.0	1.3710801601409912	0.9078699350357056
1.0	1830000.0	1840000.0	5.0	1.6030771732330322	1.058754324913025
1.0	1840000.0	1850000.0	2.0	1.7165336608886719	1.1290886402130127
1.0	1860000.0	1870000.0	1.0	1.9974441528320312	1.289577841758728
1.0	1910000.0	1920000.0	5.0	1.7399530410766602	1.1419286727905273
1.0	1950000.0	1960000.0	1.0	1.615716576576233	1.066100835800171
1.0	1980000.0	1990000.0	2.0	1.3671748638153076	0.9064863324165344
1.0	2010000.0	2020000.0	0.0	1.4855502843856812	0.9836136102676392
1.0	2030000.0	2040000.0	0.0	1.2991281747817993	0.8596264719963074
1.0	2040000.0	2050000.0	0.0	1.3174145221710205	0.8716376423835754
1.0	2150000.0	2160000.0	2.0	1.5649759769439697	1.0342552661895752
1.0	2160000.0	2170000.0	3.0	0.9744133949279785	0.7090609669685364
1.0	2170000.0	2180000.0	1.0	1.3203949928283691	0.8739886283874512
1.0	2370000.0	2380000.0	2.0	1.2930227518081665	0.8539770245552063
1.0	2380000.0	2390000.0	0.0	1.2127037048339844	0.7999682426452637
1.0	2420000.0	2430000.0	1.0	1.3657029867172241	0.9034274816513062
1.0	2520000.0	2530000.0	0.0	1.5333967208862305	1.0144402980804443
1.0	2530000.0	2540000.0	3.0	1.8150546550750732	1.1859650611877441
1.0	2690000.0	2700000.0	1.0	1.7270723581314087	1.1341665983200073
1.0	2740000.0	2750000.0	1.0	2.112657070159912	1.3482131958007812
1.0	2810000.0	2820000.0	4.0	2.235988140106201	1.4103325605392456
1.0	2820000.0	2830000.0	3.0	2.0628087520599365	1.3242722749710083
1.0	2930000.0	2940000.0	6.0	2.098867177963257	1.3433330059051514
1.0	2940000.0	2950000.0	3.0	2.174372911453247	1.3815243244171143
1.0	2960000.0	2970000.0	4.0	2.541529893875122	1.5470612049102783
1.0	3050000.0	3060000.0	1.0	1.1534147262573242	0.7618146538734436
1.0	3110000.0	3120000.0	1.0	1.6778786182403564	1.1051700115203857
1.0	3120000.0	3130000.0	3.0	1.6699424982070923	1.1002355813980103
1.0	3150000.0	3160000.0	2.0	1.710150957107544	1.1248540878295898
1.0	3170000.0	3180000.0	2.0	1.8367561101913452	1.1994253396987915
1.0	3270000.0	3280000.0	2.0	1.6038196086883545	1.0599777698516846
1.0	3300000.0	3310000.0	4.0	1.8103920221328735	1.184002161026001
1.0	3340000.0	3350000.0	0.0	1.5270040035247803	1.0104644298553467
1.0	3460000.0	3470000.0	3.0	1.3189141750335693	0.8726126551628113
1.0	3510000.0	3520000.0	1.0	1.3923256397247314	0.9212318658828735
1.0	3590000.0	3600000.0	0.0	1.42287278175354	0.94176185131073
1.0	3640000.0	3650000.0	3.0	1.4671109914779663	0.9711329340934753
1.0	3680000.0	3690000.0	2.0	1.7558002471923828	1.1515955924987793
1.0	3790000.0	3800000.0	0.0	1.3967182636260986	0.9248020052909851
1.0	4120000.0	4130000.0	2.0	2.470134973526001	1.5153529644012451
1.0	4150000.0	4160000.0	2.0	2.547645092010498	1.548924446105957
1.0	4190000.0	4200000.0	3.0	3.110203504562378	1.7533280849456787
1.0	4210000.0	4220000.0	7.0	2.6530165672302246	1.5911171436309814
1.0	4250000.0	4260000.0	5.0	3.613375425338745	1.8846232891082764
1.0	4300000.0	4310000.0	1.0	2.711357593536377	1.6172945499420166
1.0	4460000.0	4470000.0	3.0	3.199990749359131	1.7803577184677124
1.0	4540000.0	4550000.0	3.0	3.6085057258605957	1.8836990594863892
1.0	4580000.0	4590000.0	0.0	3.7746212482452393	1.9169315099716187
1.0	4640000.0	4650000.0	1.0	4.014054775238037	1.9564857482910156
1.0	4680000.0	4690000.0	2.0	4.1537184715271	1.9754221439361572
1.0	4780000.0	4790000.0	6.0	3.623608350753784	1.8871796131134033
1.0	4790000.0	4800000.0	4.0	3.6810359954833984	1.8989918231964111
1.0	4830000.0	4840000.0	2.0	3.661754608154297	1.895250678062439
1.0	5020000.0	5030000.0	2.0	3.794654130935669	1.9207866191864014
1.0	5060000.0	5070000.0	2.0	3.9436657428741455	1.945969820022583
1.0	5080000.0	5090000.0	0.0	3.9675421714782715	1.9495311975479126
1.0	5130000.0	5140000.0	5.0	3.675661563873291	1.8977206945419312
1.0	5220000.0	5230000.0	7.0	3.871333360671997	1.9342315196990967
1.0	5240000.0	5250000.0	5.0	3.7958977222442627	1.9208558797836304
1.0	5280000.0	5290000.0	5.0	3.170775890350342	1.7716820240020752
1.0	5290000.0	5300000.0	3.0	3.837102174758911	1.9282375574111938
1.0	5320000.0	5330000.0	4.0	3.3343005180358887	1.8177955150604248
1.0	5380000.0	5390000.0	4.0	3.3267452716827393	1.8157589435577393
1.0	5470000.0	5480000.0	5.0	2.5158607959747314	1.5342873334884644
1.0	5510000.0	5520000.0	0.0	2.7671444416046143	1.6357877254486084
1.0	5600000.0	5610000.0	4.0	3.148730754852295	1.765071153640747
1.0	5610000.0	5620000.0	1.0	2.7819011211395264	1.6411768198013306
1.0	5720000.0	5730000.0	2.0	2.3119003772735596	1.4465827941894531
1.0	5740000.0	5750000.0	4.0	2.190479040145874	1.3873008489608765
1.0	5770000.0	5780000.0	4.0	2.095327615737915	1.3395400047302246
1.0	5780000.0	5790000.0	1.0	2.089357852935791	1.3364841938018799
1.0	5840000.0	5850000.0	0.0	2.0192089080810547	1.3000222444534302
1.0	5990000.0	6000000.0	0.0	1.237693428993225	0.8169080018997192
1.0	6040000.0	6050000.0	1.0	1.1769461631774902	0.7755999565124512
1.0	6120000.0	6130000.0	1.0	1.4573663473129272	0.9641138911247253
1.0	6130000.0	6140000.0	2.0	1.3891807794570923	0.9190171360969543
1.0	6140000.0	6150000.0	0.0	1.4662402868270874	0.970184326171875
1.0	6190000.0	6200000.0	2.0	1.6233583688735962	1.0699225664138794
1.0	6340000.0	6350000.0	1.0	1.2891590595245361	0.8527814745903015
1.0	6490000.0	6500000.0	1.0	1.4703328609466553	0.972741425037384
1.0	6510000.0	6520000.0	2.0	1.208813190460205	0.7974633574485779
1.0	6540000.0	6550000.0	0.0	1.2451765537261963	0.822594165802002
1.0	6570000.0	6580000.0	2.0	1.3390724658966064	0.885844886302948
1.0	6590000.0	6600000.0	0.0	1.2493646144866943	0.8252514004707336
1.0	6630000.0	6640000.0	2.0	1.3839199542999268	0.9151028394699097
1.0	6660000.0	6670000.0	2.0	1.1097962856292725	0.7606769800186157
1.0	6690000.0	6700000.0	1.0	1.2437981367111206	0.8212135434150696
1.0	6710000.0	6720000.0	1.0	1.3034082651138306	0.8619794845581055
1.0	6740000.0	6750000.0	1.0	1.2961456775665283	0.8574455380439758
1.0	6750000.0	6760000.0	1.0	1.3766920566558838	0.9113591909408569
1.0	6780000.0	6790000.0	2.0	1.617055892944336	1.0660887956619263
1.0	6860000.0	6870000.0	0.0	1.2732114791870117	0.8414251208305359
1.0	6900000.0	6910000.0	1.0	1.2162238359451294	0.8019261360168457
1.0	7000000.0	7010000.0	0.0	1.8743255138397217	1.220674991607666
1.0	7150000.0	7160000.0	1.0	1.9826284646987915	1.2812824249267578
1.0	7210000.0	7220000.0	2.0	1.7648077011108398	1.1567779779434204
1.0	7390000.0	7400000.0	3.0	1.7949415445327759	1.1749117374420166
1.0	7500000.0	7510000.0	1.0	1.6060779094696045	1.059790015220642
1.0	7550000.0	7560000.0	0.0	1.6351802349090576	1.0775727033615112
1.0	7610000.0	7620000.0	1.0	1.5927934646606445	1.051508903503418
1.0	7630000.0	7640000.0	3.0	1.4922311305999756	0.987251877784729
1.0	7700000.0	7710000.0	0.0	1.6448218822479248	1.0847291946411133
1.0	7760000.0	7770000.0	2.0	1.7546736001968384	1.1519744396209717
1.0	7780000.0	7790000.0	1.0	1.67886483669281	1.10562264919281
1.0	7830000.0	7840000.0	0.0	1.2307475805282593	0.8120263814926147
1.0	7960000.0	7970000.0	1.0	1.7482261657714844	1.1469299793243408
1.0	8040000.0	8050000.0	0.0	1.5184370279312134	1.0053143501281738
1.0	8120000.0	8130000.0	1.0	2.018087863922119	1.3001881837844849
1.0	8150000.0	8160000.0	3.0	1.745666742324829	1.1462750434875488
1.0	8230000.0	8240000.0	2.0	1.746813416481018	1.1466842889785767
1.0	8260000.0	8270000.0	1.0	1.7056764364242554	1.121234655380249
1.0	8280000.0	8290000.0	2.0	1.6556421518325806	1.0908600091934204
1.0	8330000.0	8340000.0	2.0	1.6080210208892822	1.0609714984893799
1.0	8350000.0	8360000.0	1.0	1.6592800617218018	1.0926995277404785
1.0	8390000.0	8400000.0	2.0	1.527886152267456	1.0103952884674072
1.0	8450000.0	8460000.0	1.0	1.4980026483535767	0.9916675686836243
1.0	8470000.0	8480000.0	3.0	1.455594778060913	0.9642454981803894
1.0	8490000.0	8500000.0	2.0	1.6410741806030273	1.0826183557510376
1.0	8520000.0	8530000.0	6.0	1.594503402709961	1.0529624223709106
1.0	8560000.0	8570000.0	2.0	1.4054577350616455	0.9308024644851685
1.0	8570000.0	8580000.0	4.0	1.54220449924469	1.020088791847229
1.0	8610000.0	8620000.0	1.0	1.470289945602417	0.9738439321517944
1.0	8620000.0	8630000.0	4.0	1.4613277912139893	0.967663586139679
1.0	8640000.0	8650000.0	2.0	1.460842490196228	0.9673690795898438
1.0	8680000.0	8690000.0	1.0	1.5787370204925537	1.0430339574813843
1.0	8710000.0	8720000.0	3.0	1.482848882675171	0.9818276166915894
1.0	8720000.0	8730000.0	2.0	1.5226242542266846	1.0076730251312256
1.0	8770000.0	8780000.0	2.0	1.5145211219787598	1.001878023147583
1.0	8790000.0	8800000.0	1.0	1.5545437335968018	1.0275845527648926
1.0	8860000.0	8870000.0	0.0	1.3926668167114258	0.9218186140060425
1.0	8870000.0	8880000.0	0.0	1.846523642539978	1.6324716806411743
1.0	9030000.0	9040000.0	1.0	1.7595717906951904	1.1530661582946777
1.0	9050000.0	9060000.0	2.0	1.6876827478408813	1.1099882125854492
1.0	9090000.0	9100000.0	1.0	1.5366700887680054	1.0153363943099976
1.0	9170000.0	9180000.0	2.0	1.3998548984527588	0.9272649884223938
1.0	9210000.0	9220000.0	1.0	1.32560133934021	0.8772223591804504
1.0	9440000.0	9450000.0	0.0	1.504525899887085	0.9956952929496765
1.0	9460000.0	9470000.0	3.0	1.4468038082122803	0.9579581022262573
1.0	9510000.0	9520000.0	0.0	1.6019489765167236	1.0576574802398682
1.0	9630000.0	9640000.0	1.0	1.3179891109466553	0.8721545338630676
1.0	9670000.0	9680000.0	0.0	1.4115827083587646	0.9343503713607788
1.0	9710000.0	9720000.0	1.0	1.7204344272613525	1.1298450231552124
1.0	9730000.0	9740000.0	1.0	1.6976121664047241	1.1152187585830688
1.0	9790000.0	9800000.0	1.0	1.238361120223999	0.8178553581237793
1.0	9840000.0	9850000.0	1.0	1.3164660930633545	0.8703900575637817
1.0	9900000.0	9910000.0	1.0	1.2198041677474976	0.8052953481674194
1.0	9910000.0	9920000.0	1.0	1.3084497451782227	0.865677535533905
1.0	9920000.0	9930000.0	1.0	1.3019399642944336	0.8616398572921753
1.0	9940000.0	9950000.0	1.0	1.3102762699127197	0.8670382499694824
1.0	9960000.0	9970000.0	1.0	1.4101825952529907	0.9341076612472534
1.0	10020000.0	10030000.0	3.0	1.338355302810669	0.8854707479476929
1.0	10090000.0	10100000.0	0.0	1.2495577335357666	0.8202883005142212
1.0	10110000.0	10120000.0	1.0	1.43279230594635	0.948871910572052
1.0	10210000.0	10220000.0	2.0	1.4796602725982666	0.9799148440361023
1.0	10320000.0	10330000.0	1.0	1.4067027568817139	0.9316608309745789
1.0	10340000.0	10350000.0	1.0	1.3553564548492432	0.8971646428108215
1.0	10410000.0	10420000.0	1.0	1.388039231300354	0.9189673662185669
1.0	10440000.0	10450000.0	0.0	1.3746922016143799	0.9102506637573242
1.0	10460000.0	10470000.0	8.0	1.1510597467422485	0.7575618028640747
1.0	10480000.0	10490000.0	0.0	1.3007261753082275	0.8603218197822571
1.0	10550000.0	10560000.0	1.0	1.3367544412612915	0.8844348788261414
1.0	10560000.0	10570000.0	1.0	1.3697327375411987	0.9064439535140991
1.0	10570000.0	10580000.0	2.0	1.2020827531814575	0.7924383878707886
1.0	10590000.0	10600000.0	0.0	1.3048700094223022	0.8625444173812866
1.0	10610000.0	10620000.0	1.0	1.3125674724578857	0.8679136037826538
1.0	10620000.0	10630000.0	2.0	1.399497628211975	0.9253451228141785
1.0	10650000.0	10660000.0	2.0	1.2263964414596558	0.8091956377029419
1.0	10720000.0	10730000.0	0.0	1.241931676864624	0.8203796148300171
1.0	10750000.0	10760000.0	0.0	1.254530668258667	0.8284467458724976
1.0	10840000.0	10850000.0	0.0	1.2348625659942627	0.8155034780502319
1.0	10870000.0	10880000.0	0.0	1.285923719406128	0.8502074480056763
1.0	10880000.0	10890000.0	0.0	1.4155538082122803	0.936583399772644
1.0	10890000.0	10900000.0	2.0	1.2519149780273438	0.826707661151886
1.0	10900000.0	10910000.0	2.0	1.5991170406341553	1.0545179843902588
1.0	10950000.0	10960000.0	1.0	1.6647365093231201	1.0958757400512695
1.0	10980000.0	10990000.0	0.0	1.9085195064544678	1.2396115064620972
1.0	11020000.0	11030000.0	1.0	1.6170272827148438	1.0674442052841187
1.0	11040000.0	11050000.0	0.0	1.8359105587005615	1.1987617015838623
1.0	11140000.0	11150000.0	1.0	1.4334735870361328	0.9501628875732422
1.0	11210000.0	11220000.0	1.0	1.3977047204971313	0.925625205039978
1.0	11260000.0	11270000.0	3.0	1.3217668533325195	0.87451171875
1.0	11470000.0	11480000.0	1.0	1.662398338317871	1.0948326587677002
1.0	11490000.0	11500000.0	1.0	1.6754887104034424	1.1025391817092896
1.0	11720000.0	11730000.0	2.0	1.3521287441253662	0.8946439027786255
1.0	11740000.0	11750000.0	1.0	1.394798755645752	0.8854650259017944
1.0	11870000.0	11880000.0	2.0	1.3077800273895264	0.865160346031189
1.0	11930000.0	11940000.0	2.0	1.7167880535125732	1.1279995441436768
1.0	11960000.0	11970000.0	3.0	1.8332951068878174	1.1893967390060425
1.0	12060000.0	12070000.0	1.0	1.3418314456939697	0.8886805772781372
1.0	12070000.0	12080000.0	2.0	1.5191186666488647	1.005152940750122
1.0	12090000.0	12100000.0	0.0	1.5249279737472534	1.009346604347229
1.0	12100000.0	12110000.0	0.0	1.5997763872146606	1.0563386678695679
1.0	12120000.0	12130000.0	4.0	1.8321335315704346	1.1962165832519531
1.0	12180000.0	12190000.0	3.0	1.360112190246582	0.8998926281929016
1.0	12190000.0	12200000.0	3.0	1.3484034538269043	0.8920391201972961
1.0	12200000.0	12210000.0	0.0	1.3726394176483154	0.9087824821472168
1.0	12240000.0	12250000.0	1.0	1.304861068725586	0.8632978200912476
1.0	12260000.0	12270000.0	1.0	1.351273536682129	0.8937804102897644
1.0	12440000.0	12450000.0	0.0	1.3418817520141602	0.8886798620223999
1.0	12680000.0	12690000.0	0.0	1.6540772914886475	1.089694619178772
1.0	12690000.0	12700000.0	1.0	1.7286123037338257	1.1348800659179688
1.0	13780000.0	13790000.0	1.0	1.684422492980957	1.1076946258544922
1.0	13800000.0	13810000.0	1.0	1.965538740158081	1.2672321796417236
1.0	13840000.0	13850000.0	2.0	2.1719284057617188	1.3760417699813843
1.0	13850000.0	13860000.0	1.0	1.9811700582504272	1.2777073383331299
1.0	13910000.0	13920000.0	2.0	2.0816032886505127	1.3299587965011597
1.0	13920000.0	13930000.0	2.0	1.8878189325332642	1.2264734506607056
1.0	13930000.0	13940000.0	3.0	1.7859423160552979	1.168657898902893
1.0	14070000.0	14080000.0	3.0	1.2056567668914795	0.8011013865470886
1.0	14160000.0	14170000.0	5.0	2.1253252029418945	1.3513705730438232
1.0	14300000.0	14310000.0	0.0	1.9786850214004517	1.2728101015090942
1.0	14370000.0	14380000.0	2.0	2.0377488136291504	1.3062875270843506
1.0	14380000.0	14390000.0	1.0	2.474763870239258	1.5154762268066406
1.0	14420000.0	14430000.0	5.0	2.3639471530914307	1.4672952890396118
1.0	14460000.0	14470000.0	1.0	2.9618735313415527	1.705222725868225
1.0	14520000.0	14530000.0	2.0	3.0024445056915283	1.7187938690185547
1.0	14570000.0	14580000.0	1.0	2.9263381958007812	1.693020224571228
1.0	14650000.0	14660000.0	3.0	2.6448187828063965	1.587768793106079
1.0	14690000.0	14700000.0	2.0	2.499465227127075	1.5276223421096802
1.0	14730000.0	14740000.0	5.0	2.4825375080108643	1.519976019859314
1.0	14890000.0	14900000.0	3.0	2.3482062816619873	1.459501028060913
1.0	14910000.0	14920000.0	0.0	2.218832492828369	1.401052474975586
1.0	14990000.0	15000000.0	3.0	1.9891588687896729	1.2809107303619385
1.0	15030000.0	15040000.0	0.0	1.78250253200531	1.1675782203674316
1.0	15070000.0	15080000.0	1.0	1.7535171508789062	1.1498849391937256
1.0	15100000.0	15110000.0	1.0	1.5496270656585693	1.0240058898925781
1.0	15170000.0	15180000.0	0.0	1.5952059030532837	1.0527561902999878
1.0	15310000.0	15320000.0	1.0	1.4110658168792725	0.9344021677970886
1.0	15390000.0	15400000.0	2.0	1.3887078762054443	0.9194217920303345
1.0	15410000.0	15420000.0	3.0	1.632676362991333	1.076493501663208
1.0	15440000.0	15450000.0	3.0	1.5916614532470703	1.0511054992675781
1.0	15480000.0	15490000.0	0.0	1.4961016178131104	0.9906297922134399
1.0	15490000.0	15500000.0	2.0	1.5748077630996704	1.0411546230316162
1.0	15540000.0	15550000.0	0.0	1.5750951766967773	1.0415089130401611
1.0	15550000.0	15560000.0	2.0	1.7377334833145142	1.141145944595337
1.0	15560000.0	15570000.0	4.0	1.7797380685806274	1.1657660007476807
1.0	15580000.0	15590000.0	2.0	1.6199092864990234	1.0689787864685059
1.0	15620000.0	15630000.0	2.0	1.846043348312378	1.2044756412506104
1.0	15640000.0	15650000.0	2.0	1.8057607412338257	1.1812498569488525
1.0	15690000.0	15700000.0	2.0	1.5594556331634521	1.0306113958358765
1.0	15730000.0	15740000.0	0.0	1.3999881744384766	0.8878218531608582
1.0	15820000.0	15830000.0	2.0	1.4287827014923096	0.946117103099823
1.0	15850000.0	15860000.0	2.0	1.1748535633087158	0.7878600358963013
1.0	15860000.0	15870000.0	1.0	1.4293063879013062	0.9468023180961609
1.0	15890000.0	15900000.0	2.0	1.4688376188278198	0.9728273153305054
1.0	15940000.0	15950000.0	0.0	1.7670238018035889	1.0532947778701782
1.0	15950000.0	15960000.0	1.0	1.4832038879394531	0.9820520281791687
1.0	15980000.0	15990000.0	2.0	1.41606605052948	0.9380155801773071
1.0	16080000.0	16090000.0	1.0	1.4187496900558472	0.9389467239379883
1.0	16120000.0	16130000.0	2.0	1.2551761865615845	0.8289197683334351
1.0	16230000.0	16240000.0	1.0	1.2535842657089233	0.8279018402099609
1.0	16290000.0	16300000.0	2.0	1.2680928707122803	0.8369129300117493
1.0	16340000.0	16350000.0	2.0	1.315194845199585	0.869391918182373
1.0	16400000.0	16410000.0	2.0	1.2802517414093018	0.8462837338447571
1.0	16450000.0	16460000.0	0.0	1.2906290292739868	0.8537964820861816
1.0	16500000.0	16510000.0	1.0	1.3801180124282837	0.9138922691345215
1.0	16510000.0	16520000.0	5.0	1.2535009384155273	0.8279368281364441
1.0	16560000.0	16570000.0	0.0	1.2490687370300293	0.8237654566764832
1.0	16610000.0	16620000.0	1.0	1.3393710851669312	0.8865137100219727
1.0	16690000.0	16700000.0	4.0	1.789065957069397	1.062970519065857
1.0	16770000.0	16780000.0	0.0	1.3326572179794312	0.8822490572929382
1.0	17030000.0	17040000.0	2.0	1.5073164701461792	0.9975690841674805
1.0	17290000.0	17300000.0	0.0	1.461881399154663	0.9683855175971985
1.0	17380000.0	17390000.0	1.0	1.4417014122009277	0.9540013074874878
1.0	17410000.0	17420000.0	2.0	1.3618167638778687	0.900905966758728
1.0	17460000.0	17470000.0	1.0	1.6763681173324585	1.1033333539962769
1.0	17470000.0	17480000.0	1.0	1.7726027965545654	1.1608258485794067
1.0	17740000.0	17750000.0	1.0	1.4779020547866821	0.9788863062858582
1.0	17830000.0	17840000.0	1.0	1.5320918560028076	1.012475609779358
1.0	17840000.0	17850000.0	2.0	1.3801697492599487	0.9132015109062195
1.0	18020000.0	18030000.0	0.0	1.4011163711547852	0.9274045825004578
1.0	18060000.0	18070000.0	1.0	1.767932653427124	1.1584089994430542
1.0	18120000.0	18130000.0	1.0	1.9523096084594727	1.2643251419067383
1.0	18260000.0	18270000.0	4.0	1.975608468055725	1.2773568630218506
1.0	18310000.0	18320000.0	0.0	2.394442319869995	1.4838368892669678
1.0	18430000.0	18440000.0	2.0	2.2720046043395996	1.4304183721542358
1.0	18490000.0	18500000.0	3.0	2.482973575592041	1.5225250720977783
1.0	18610000.0	18620000.0	0.0	2.206157684326172	1.3981826305389404
1.0	18670000.0	18680000.0	0.0	2.315974712371826	1.447995901107788
1.0	18770000.0	18780000.0	0.0	2.1654772758483887	1.3764660358428955
1.0	18810000.0	18820000.0	3.0	2.055272340774536	1.3208599090576172
1.0	18820000.0	18830000.0	2.0	2.324321985244751	1.4517714977264404
1.0	18890000.0	18900000.0	1.0	2.1923818588256836	1.3906574249267578
1.0	18900000.0	18910000.0	2.0	1.951146125793457	1.2643401622772217
1.0	18930000.0	18940000.0	0.0	2.339709997177124	1.4602645635604858
1.0	18970000.0	18980000.0	2.0	2.1064791679382324	1.3469679355621338
1.0	18980000.0	18990000.0	1.0	2.105591297149658	1.346609354019165
1.0	18990000.0	19000000.0	1.0	2.0539886951446533	1.3196299076080322
1.0	19030000.0	19040000.0	1.0	2.277923583984375	1.4313653707504272
1.0	19050000.0	19060000.0	1.0	2.0610573291778564	1.3233314752578735
1.0	19060000.0	19070000.0	2.0	1.9010145664215088	1.2358206510543823
1.0	19100000.0	19110000.0	3.0	2.046631336212158	1.3155723810195923
1.0	19160000.0	19170000.0	0.0	2.141019105911255	1.3654338121414185
1.0	19190000.0	19200000.0	2.0	1.6885885000228882	1.1115005016326904
1.0	19200000.0	19210000.0	0.0	1.4411898851394653	0.9550145268440247
1.0	19220000.0	19230000.0	2.0	1.4766346216201782	0.9760023355484009
1.0	19250000.0	19260000.0	3.0	1.410526990890503	0.9339370727539062
1.0	19260000.0	19270000.0	2.0	1.4555976390838623	0.9641003608703613
1.0	19390000.0	19400000.0	0.0	1.2400544881820679	0.8193117380142212
1.0	19400000.0	19410000.0	0.0	1.2325741052627563	0.814143180847168
1.0	19440000.0	19450000.0	0.0	1.2687995433807373	0.8388239741325378
1.0	19560000.0	19570000.0	0.0	1.2568323612213135	0.8303930163383484
1.0	19600000.0	19610000.0	2.0	1.411801815032959	0.9337819814682007
1.0	19700000.0	19710000.0	4.0	1.2203611135482788	0.805142879486084
1.0	19730000.0	19740000.0	0.0	1.2878837585449219	0.8515306711196899
1.0	19750000.0	19760000.0	1.0	1.3317927122116089	0.8813366889953613
1.0	19760000.0	19770000.0	1.0	1.33780038356781	0.8853720426559448
1.0	19800000.0	19810000.0	1.0	1.2721596956253052	0.8413883447647095
1.0	19950000.0	19960000.0	0.0	1.4459443092346191	0.9573947191238403
1.0	19970000.0	19980000.0	1.0	1.291094422340393	0.854200541973114
1.0	20000000.0	20010000.0	1.0	1.459538459777832	0.9656435251235962
1.0	20020000.0	20030000.0	0.0	1.3052507638931274	0.863289475440979
1.0	20100000.0	20110000.0	1.0	1.323323130607605	0.8754380941390991
1.0	20130000.0	20140000.0	1.0	1.5531227588653564	1.025939702987671
1.0	20140000.0	20150000.0	2.0	1.5578094720840454	1.0287039279937744
1.0	20340000.0	20350000.0	2.0	2.1550228595733643	1.3674694299697876
1.0	20520000.0	20530000.0	0.0	1.6375782489776611	1.079425573348999
1.0	20550000.0	20560000.0	4.0	1.699742317199707	1.1176607608795166
1.0	20570000.0	20580000.0	2.0	1.743666410446167	1.1440415382385254
1.0	20620000.0	20630000.0	2.0	1.8058979511260986	1.1814711093902588
1.0	20660000.0	20670000.0	2.0	1.8496780395507812	1.207019567489624
1.0	20820000.0	20830000.0	1.0	1.4328949451446533	0.9492403864860535
1.0	20920000.0	20930000.0	0.0	1.3935784101486206	0.9223850965499878
1.0	20950000.0	20960000.0	3.0	1.760549783706665	1.1535403728485107
1.0	21010000.0	21020000.0	2.0	1.461135983467102	0.9671457409858704
1.0	21030000.0	21040000.0	2.0	1.3033709526062012	0.8616655468940735
1.0	21160000.0	21170000.0	1.0	1.3547085523605347	0.8966895937919617
1.0	21220000.0	21230000.0	1.0	1.4391608238220215	0.9531759023666382
1.0	21360000.0	21370000.0	2.0	1.4080650806427002	0.9325830340385437
1.0	21390000.0	21400000.0	2.0	1.4703096151351929	0.9734745025634766
1.0	21490000.0	21500000.0	1.0	1.4153201580047607	0.937452495098114
1.0	21530000.0	21540000.0	3.0	1.820195198059082	1.1893649101257324
1.0	21560000.0	21570000.0	1.0	1.4787858724594116	0.9792307019233704
1.0	21610000.0	21620000.0	3.0	1.5171457529067993	1.0038347244262695
1.0	21810000.0	21820000.0	1.0	1.3078550100326538	0.8641042709350586
1.0	22050000.0	22060000.0	3.0	1.6564948558807373	1.0926263332366943
1.0	22130000.0	22140000.0	2.0	1.9853236675262451	1.2829276323318481
1.0	22160000.0	22170000.0	0.0	1.6064996719360352	1.0616589784622192
1.0	22180000.0	22190000.0	1.0	1.4377291202545166	0.9525302648544312
1.0	22270000.0	22280000.0	0.0	1.4265332221984863	0.9438936114311218
1.0	22280000.0	22290000.0	3.0	1.3480045795440674	0.8916290402412415
1.0	22440000.0	22450000.0	0.0	1.3282312154769897	0.8790399432182312
1.0	22480000.0	22490000.0	0.0	1.4764983654022217	0.9770536422729492
1.0	22600000.0	22610000.0	3.0	1.5517239570617676	1.0252392292022705
1.0	22630000.0	22640000.0	5.0	2.0440235137939453	1.3115942478179932
1.0	22690000.0	22700000.0	0.0	1.7056890726089478	1.1211860179901123
1.0	22720000.0	22730000.0	2.0	1.8885242938995361	1.228191614151001
1.0	22750000.0	22760000.0	1.0	1.7937625646591187	1.1732432842254639
1.0	22810000.0	22820000.0	4.0	1.3993265628814697	0.9262722134590149
1.0	22870000.0	22880000.0	2.0	1.644647240638733	1.0837337970733643
1.0	22910000.0	22920000.0	3.0	1.5972634553909302	1.0538400411605835
1.0	22930000.0	22940000.0	3.0	1.8945810794830322	1.2315176725387573
1.0	22940000.0	22950000.0	0.0	1.949211835861206	1.262339472770691
1.0	22970000.0	22980000.0	0.0	1.623403787612915	1.0710166692733765
1.0	23070000.0	23080000.0	1.0	1.3857601881027222	0.9176766276359558
1.0	23080000.0	23090000.0	2.0	1.3873968124389648	0.9187885522842407
1.0	23110000.0	23120000.0	3.0	1.4458069801330566	0.9575006365776062
1.0	23120000.0	23130000.0	0.0	1.3832275867462158	0.9162184000015259
1.0	23130000.0	23140000.0	1.0	1.4062919616699219	0.9312769174575806
1.0	23200000.0	23210000.0	3.0	1.2478275299072266	0.8242160081863403
1.0	23230000.0	23240000.0	0.0	1.3174068927764893	0.8708159327507019
1.0	23260000.0	23270000.0	1.0	1.7739496231079102	1.161767840385437
1.0	23270000.0	23280000.0	2.0	1.8402173519134521	1.2000068426132202
1.0	23280000.0	23290000.0	0.0	1.7037509679794312	1.119617223739624
1.0	23300000.0	23310000.0	0.0	1.6113624572753906	1.062855839729309
1.0	23330000.0	23340000.0	1.0	1.726262092590332	1.1329174041748047
1.0	23480000.0	23490000.0	0.0	1.5111401081085205	0.9998666048049927
1.0	23500000.0	23510000.0	1.0	1.799808144569397	1.1776553392410278
1.0	23510000.0	23520000.0	2.0	1.6991914510726929	1.1179929971694946
1.0	23520000.0	23530000.0	2.0	1.656842589378357	1.0922014713287354
1.0	23550000.0	23560000.0	1.0	1.8248722553253174	1.191941499710083
1.0	23580000.0	23590000.0	0.0	1.738809585571289	1.141284704208374
1.0	23620000.0	23630000.0	1.0	1.400468111038208	0.9273208379745483
1.0	23660000.0	23670000.0	2.0	1.4370712041854858	0.9519111514091492
1.0	23690000.0	23700000.0	3.0	1.4473705291748047	0.909375011920929
1.0	23710000.0	23720000.0	1.0	1.3152186870574951	0.8703240156173706
1.0	23740000.0	23750000.0	2.0	1.3687514066696167	0.9059203863143921
1.0	23750000.0	23760000.0	0.0	1.4157187938690186	0.9375284314155579
1.0	23800000.0	23810000.0	2.0	1.4346494674682617	0.9492704272270203
1.0	23830000.0	23840000.0	2.0	1.3182330131530762	0.8724130392074585
1.0	23890000.0	23900000.0	0.0	1.803062081336975	1.1795164346694946
1.0	23940000.0	23950000.0	2.0	1.6946502923965454	1.1139267683029175
1.0	24070000.0	24080000.0	2.0	1.126711130142212	0.7401683926582336
1.0	24140000.0	24150000.0	3.0	1.3681803941726685	0.9058116674423218
1.0	24150000.0	24160000.0	2.0	1.409144639968872	0.8919820785522461
1.0	24190000.0	24200000.0	1.0	1.4269506931304932	0.943289577960968
1.0	24230000.0	24240000.0	2.0	1.515783667564392	1.001578450202942
1.0	24270000.0	24280000.0	0.0	1.5087662935256958	0.9964126348495483
1.0	24340000.0	24350000.0	0.0	1.2628495693206787	0.8329504132270813
1.0	24370000.0	24380000.0	0.0	1.3964658975601196	0.9233409762382507
1.0	24390000.0	24400000.0	0.0	1.3877317905426025	0.9175216555595398
1.0	24420000.0	24430000.0	1.0	1.4058477878570557	0.9301720857620239
1.0	24480000.0	24490000.0	0.0	1.3633030652999878	0.9022858738899231
1.0	24510000.0	24520000.0	1.0	1.559204339981079	1.0298187732696533
1.0	24580000.0	24590000.0	2.0	1.690728783607483	1.1120542287826538
1.0	24630000.0	24640000.0	3.0	1.6024211645126343	1.0568199157714844
1.0	24660000.0	24670000.0	1.0	1.292672038078308	0.8550599217414856
1.0	24680000.0	24690000.0	0.0	1.2360683679580688	0.8161824345588684
1.0	24700000.0	24710000.0	0.0	1.2186264991760254	0.8042319416999817
1.0	24810000.0	24820000.0	1.0	1.5830466747283936	1.0441253185272217
1.0	24820000.0	24830000.0	0.0	1.5951130390167236	0.9888324737548828
1.0	24830000.0	24840000.0	1.0	1.3866052627563477	0.9181758761405945
1.0	24870000.0	24880000.0	1.0	1.7064253091812134	1.121845006942749
1.0	24940000.0	24950000.0	5.0	1.8254473209381104	1.1923832893371582
1.0	24950000.0	24960000.0	1.0	1.9220256805419922	1.2474348545074463
1.0	25030000.0	25040000.0	1.0	1.867235541343689	1.2173845767974854
1.0	25080000.0	25090000.0	2.0	1.5420992374420166	1.0201842784881592
1.0	25180000.0	25190000.0	0.0	1.6948432922363281	1.1143429279327393
1.0	25230000.0	25240000.0	2.0	1.796770453453064	1.1750543117523193
1.0	25410000.0	25420000.0	2.0	1.5807030200958252	1.0437723398208618
1.0	25420000.0	25430000.0	1.0	1.8369442224502563	1.1988341808319092
1.0	25430000.0	25440000.0	2.0	1.6552051305770874	1.0903596878051758
1.0	25520000.0	25530000.0	2.0	1.461809754371643	0.967582106590271
1.0	25540000.0	25550000.0	1.0	1.4811828136444092	0.979934573173523
1.0	25560000.0	25570000.0	2.0	1.2550060749053955	0.8272495269775391
1.0	25580000.0	25590000.0	2.0	1.3031911849975586	0.8617588877677917
1.0	25780000.0	25790000.0	1.0	1.37435781955719	0.9101322889328003
1.0	25800000.0	25810000.0	0.0	1.4293649196624756	0.9467231631278992
1.0	25910000.0	25920000.0	4.0	1.5600589513778687	1.0305057764053345
1.0	25920000.0	25930000.0	1.0	1.5752099752426147	1.0399788618087769
1.0	25940000.0	25950000.0	0.0	1.426476240158081	0.9443963170051575
1.0	25980000.0	25990000.0	2.0	1.4439811706542969	0.9557226300239563
1.0	26060000.0	26070000.0	1.0	1.4310222864151	0.9471973180770874
1.0	26160000.0	26170000.0	0.0	1.3272444009780884	0.8778642416000366
1.0	26280000.0	26290000.0	0.0	1.15822434425354	0.7618728876113892
1.0	26330000.0	26340000.0	0.0	1.4421045780181885	0.9537504315376282
1.0	26350000.0	26360000.0	0.0	1.376981496810913	0.9109262228012085
1.0	26400000.0	26410000.0	2.0	1.5390008687973022	1.0166704654693604
1.0	26450000.0	26460000.0	1.0	1.5318424701690674	1.0122911930084229
1.0	26480000.0	26490000.0	0.0	1.4201182126998901	0.9399498105049133
1.0	26500000.0	26510000.0	2.0	1.430713415145874	0.9471932649612427
1.0	26510000.0	26520000.0	1.0	1.3060046434402466	0.8641577959060669
1.0	26530000.0	26540000.0	1.0	1.6798202991485596	1.10494065284729
1.0	26540000.0	26550000.0	0.0	1.5543172359466553	1.0268166065216064
1.0	26550000.0	26560000.0	0.0	1.5165770053863525	1.002401351928711
1.0	26720000.0	26730000.0	1.0	1.8135696649551392	1.18515944480896
1.0	26770000.0	26780000.0	2.0	1.4305051565170288	0.9475420713424683
1.0	26790000.0	26800000.0	1.0	1.3755431175231934	0.8767296075820923
1.0	26810000.0	26820000.0	3.0	1.6935052871704102	1.1137930154800415
1.0	26820000.0	26830000.0	4.0	1.6745831966400146	1.5802571773529053
1.0	26860000.0	26870000.0	0.0	1.4269691705703735	0.9459563493728638
1.0	26880000.0	26890000.0	1.0	1.3738722801208496	0.9101163744926453
1.0	26910000.0	26920000.0	1.0	1.921546220779419	1.2472727298736572
1.0	26950000.0	26960000.0	1.0	1.6808817386627197	1.1061294078826904
1.0	26990000.0	27000000.0	3.0	1.7928550243377686	1.1733291149139404
1.0	27020000.0	27030000.0	1.0	1.48465096950531	0.9263542294502258
1.0	27460000.0	27470000.0	2.0	1.2628368139266968	0.8342683911323547
1.0	27620000.0	27630000.0	0.0	1.2275824546813965	0.8100997805595398
1.0	27630000.0	27640000.0	0.0	1.3575996160507202	0.8981855511665344
1.0	27640000.0	27650000.0	2.0	1.5537071228027344	0.9577592611312866
1.0	27700000.0	27710000.0	1.0	1.2696983814239502	0.8391202092170715
1.0	27880000.0	27890000.0	1.0	1.225854516029358	0.809736430644989
1.0	27930000.0	27940000.0	2.0	1.3949991464614868	0.9237974286079407
1.0	27940000.0	27950000.0	1.0	1.4827358722686768	0.9810535311698914
1.0	27970000.0	27980000.0	0.0	1.7151180505752563	1.1281018257141113
1.0	27980000.0	27990000.0	1.0	2.1917357444763184	1.3889429569244385
1.0	28010000.0	28020000.0	1.0	2.3537726402282715	1.4683319330215454
1.0	28050000.0	28060000.0	2.0	1.8169959783554077	1.1860305070877075
1.0	28190000.0	28200000.0	1.0	1.7917530536651611	1.171565294265747
1.0	28240000.0	28250000.0	2.0	1.410677433013916	0.8926795721054077
1.0	28260000.0	28270000.0	1.0	1.5512794256210327	1.0253880023956299
1.0	28270000.0	28280000.0	1.0	1.4259368181228638	0.9445515871047974
1.0	28300000.0	28310000.0	0.0	1.4538655281066895	0.9628533124923706
1.0	28440000.0	28450000.0	2.0	1.6758896112442017	1.103110909461975
1.0	28640000.0	28650000.0	1.0	1.5388548374176025	1.0167450904846191
1.0	28680000.0	28690000.0	0.0	1.6371526718139648	1.0793125629425049
1.0	28720000.0	28730000.0	0.0	1.3971937894821167	0.9253439903259277
1.0	28790000.0	28800000.0	1.0	1.4334018230438232	0.9496721029281616
1.0	28800000.0	28810000.0	3.0	1.336800217628479	0.8848637342453003
1.0	28890000.0	28900000.0	2.0	1.3217706680297852	0.8745411038398743
1.0	29010000.0	29020000.0	1.0	1.414050817489624	0.9365946650505066
1.0	29030000.0	29040000.0	3.0	1.4040091037750244	0.9299341440200806
1.0	29070000.0	29080000.0	2.0	1.460364580154419	0.9675569534301758
1.0	29170000.0	29180000.0	0.0	1.729207992553711	1.1353992223739624
1.0	29190000.0	29200000.0	1.0	1.4592950344085693	0.9659000635147095
1.0	29200000.0	29210000.0	1.0	1.4597241878509521	0.9655316472053528
1.0	29250000.0	29260000.0	1.0	1.582458734512329	1.0441116094589233
1.0	29270000.0	29280000.0	3.0	1.461670160293579	0.9663243293762207
1.0	29310000.0	29320000.0	1.0	1.4527702331542969	0.9610193371772766
1.0	29320000.0	29330000.0	2.0	1.4267338514328003	0.9438579678535461
1.0	29330000.0	29340000.0	0.0	1.5293420553207397	1.0107791423797607
1.0	29350000.0	29360000.0	0.0	1.543907642364502	1.0198769569396973
1.0	29380000.0	29390000.0	1.0	1.545609712600708	1.0208241939544678
1.0	29470000.0	29480000.0	2.0	1.2483261823654175	0.824802577495575
1.0	29480000.0	29490000.0	0.0	1.3086000680923462	0.8654142618179321
1.0	29560000.0	29570000.0	0.0	1.4541597366333008	0.9623094797134399
1.0	29570000.0	29580000.0	1.0	1.399761438369751	0.9271561503410339
1.0	29700000.0	29710000.0	2.0	2.4113340377807617	1.4902498722076416
1.0	29770000.0	29780000.0	1.0	1.6304622888565063	1.0754979848861694
1.0	29860000.0	29870000.0	1.0	1.658411979675293	1.091673493385315
1.0	30030000.0	30040000.0	5.0	1.607892394065857	1.0597807168960571
1.0	30040000.0	30050000.0	1.0	1.8114274740219116	1.181931734085083
1.0	30120000.0	30130000.0	1.0	2.048556089401245	1.3171876668930054
1.0	30180000.0	30190000.0	2.0	2.4248597621917725	1.4962066411972046
1.0	30200000.0	30210000.0	5.0	2.1273512840270996	1.3574023246765137
1.0	30230000.0	30240000.0	4.0	2.4393887519836426	1.5025694370269775
1.0	30260000.0	30270000.0	3.0	2.076345443725586	1.3309032917022705
1.0	30280000.0	30290000.0	2.0	2.343348264694214	1.4577996730804443
1.0	30310000.0	30320000.0	1.0	2.3282113075256348	1.4512965679168701
1.0	30330000.0	30340000.0	1.0	2.2392725944519043	1.409010648727417
1.0	30420000.0	30430000.0	2.0	2.040029525756836	1.3086475133895874
1.0	30450000.0	30460000.0	2.0	2.114793062210083	1.3455111980438232
1.0	30510000.0	30520000.0	2.0	2.0256199836730957	1.3026090860366821
1.0	30530000.0	30540000.0	0.0	1.9756805896759033	1.2777107954025269
1.0	30540000.0	30550000.0	2.0	2.022369384765625	1.3004564046859741
1.0	30560000.0	30570000.0	2.0	2.183699131011963	1.3830026388168335
1.0	30580000.0	30590000.0	1.0	2.03412127494812	1.309229850769043
1.0	30680000.0	30690000.0	2.0	2.0790231227874756	1.3290882110595703
1.0	30770000.0	30780000.0	1.0	2.118218183517456	1.3506520986557007
1.0	30850000.0	30860000.0	0.0	1.7975419759750366	1.1764936447143555
1.0	30900000.0	30910000.0	3.0	2.305603265762329	1.4404361248016357
1.0	30920000.0	30930000.0	2.0	1.4614226818084717	0.966757595539093
1.0	30970000.0	30980000.0	2.0	1.6986274719238281	1.1167356967926025
1.0	31030000.0	31040000.0	4.0	2.411729097366333	1.48928701877594
1.0	31060000.0	31070000.0	1.0	2.208371639251709	1.3964874744415283
1.0	31070000.0	31080000.0	1.0	1.8945133686065674	1.2323672771453857
1.0	31240000.0	31250000.0	0.0	1.6309057474136353	1.0760554075241089
1.0	31290000.0	31300000.0	2.0	1.6626144647598267	1.095109224319458
1.0	31310000.0	31320000.0	2.0	1.60064697265625	1.0573056936264038
1.0	31320000.0	31330000.0	0.0	1.6984517574310303	1.1181498765945435
1.0	31340000.0	31350000.0	1.0	1.5414602756500244	1.0197256803512573
1.0	31400000.0	31410000.0	3.0	1.4860185384750366	0.9838264584541321
1.0	31450000.0	31460000.0	1.0	1.5917209386825562	1.0522420406341553
1.0	31460000.0	31470000.0	1.0	1.6975266933441162	1.1182432174682617
1.0	31500000.0	31510000.0	2.0	1.7947829961776733	1.1763460636138916
1.0	31530000.0	31540000.0	0.0	1.22777259349823	2.5374810695648193
1.0	31670000.0	31680000.0	2.0	1.7963241338729858	1.1762269735336304
1.0	31720000.0	31730000.0	3.0	1.6159400939941406	1.0662131309509277
1.0	31730000.0	31740000.0	0.0	1.4193223714828491	0.9401019215583801
1.0	31750000.0	31760000.0	0.0	1.3934555053710938	0.922951340675354
1.0	31780000.0	31790000.0	0.0	1.3002748489379883	0.8599090576171875
1.0	31880000.0	31890000.0	0.0	1.3533244132995605	0.8956196904182434
1.0	31910000.0	31920000.0	2.0	1.5284913778305054	1.0103960037231445
1.0	32000000.0	32010000.0	2.0	1.708919882774353	1.1233223676681519
1.0	32080000.0	32090000.0	1.0	1.3438212871551514	0.8890832662582397
1.0	32180000.0	32190000.0	3.0	1.4638583660125732	0.9689773321151733
1.0	32330000.0	32340000.0	3.0	1.8270900249481201	1.1932315826416016
1.0	32480000.0	32490000.0	3.0	1.1630922555923462	0.7490147352218628
1.0	32550000.0	32560000.0	1.0	1.497026801109314	0.9912072420120239
1.0	32590000.0	32600000.0	3.0	1.4362800121307373	0.9513066411018372
1.0	32610000.0	32620000.0	3.0	1.514382004737854	1.0017364025115967
1.0	32660000.0	32670000.0	1.0	1.22551429271698	0.8097383379936218
1.0	32700000.0	32710000.0	2.0	1.3917018175125122	0.9200348854064941
1.0	32740000.0	32750000.0	0.0	1.9054391384124756	1.2377841472625732
1.0	32930000.0	32940000.0	2.0	1.6887073516845703	1.1111634969711304
1.0	33030000.0	33040000.0	4.0	1.5805939435958862	1.0444207191467285
1.0	33050000.0	33060000.0	1.0	1.5303796529769897	1.0127047300338745
1.0	33060000.0	33070000.0	3.0	1.4025812149047852	0.9290571212768555
1.0	33200000.0	33210000.0	1.0	1.4785664081573486	0.9781731367111206
1.0	33220000.0	33230000.0	1.0	1.3811957836151123	0.9140411615371704
1.0	33290000.0	33300000.0	1.0	1.3594253063201904	0.8999401330947876
1.0	33300000.0	33310000.0	0.0	1.3750824928283691	0.9104741215705872
1.0	33310000.0	33320000.0	2.0	1.3282649517059326	0.8788927793502808
1.0	33320000.0	33330000.0	1.0	1.3479154109954834	0.8923321962356567
1.0	33330000.0	33340000.0	3.0	1.3908679485321045	0.9208957552909851
1.0	33340000.0	33350000.0	0.0	1.4340213537216187	0.9493767023086548
1.0	33410000.0	33420000.0	1.0	1.4662013053894043	0.9708468317985535
1.0	33470000.0	33480000.0	1.0	1.3652241230010986	0.904201328754425
1.0	33550000.0	33560000.0	0.0	1.2740403413772583	0.8419545292854309
1.0	33590000.0	33600000.0	2.0	1.2950787544250488	0.8404940366744995
1.0	33630000.0	33640000.0	1.0	1.3094720840454102	0.8658353090286255
1.0	33700000.0	33710000.0	1.0	1.6976696252822876	1.116075038909912
1.0	33730000.0	33740000.0	1.0	1.2710577249526978	0.8402517437934875
1.0	33750000.0	33760000.0	2.0	1.2530031204223633	0.8279312252998352
1.0	33820000.0	33830000.0	0.0	1.4758386611938477	0.9772473573684692
1.0	33830000.0	33840000.0	1.0	1.3191865682601929	0.8730127215385437
1.0	33850000.0	33860000.0	2.0	1.3508331775665283	0.8943190574645996
1.0	33960000.0	33970000.0	0.0	1.5739411115646362	1.040038824081421
1.0	33970000.0	33980000.0	1.0	1.858393669128418	1.2121082544326782
1.0	34010000.0	34020000.0	0.0	2.0318174362182617	1.3033473491668701
1.0	34030000.0	34040000.0	1.0	2.042590618133545	1.309419870376587
1.0	34050000.0	34060000.0	1.0	2.047473192214966	1.3137381076812744
1.0	34070000.0	34080000.0	4.0	1.908160924911499	1.2399249076843262
1.0	34110000.0	34120000.0	2.0	2.080557346343994	1.3276259899139404
1.0	34150000.0	34160000.0	0.0	2.2841930389404297	1.4289405345916748
1.0	34190000.0	34200000.0	1.0	2.3455967903137207	1.4570128917694092
1.0	34230000.0	34240000.0	2.0	2.109898090362549	1.3411352634429932
1.0	34310000.0	34320000.0	0.0	2.202894449234009	1.390293836593628
1.0	34380000.0	34390000.0	1.0	2.3107571601867676	1.4400306940078735
1.0	34410000.0	34420000.0	0.0	2.3638083934783936	1.4663162231445312
1.0	34450000.0	34460000.0	5.0	2.2752952575683594	1.4245108366012573
1.0	34540000.0	34550000.0	2.0	2.0039055347442627	1.2874118089675903
1.0	34560000.0	34570000.0	1.0	1.6424424648284912	1.0800889730453491
1.0	34690000.0	34700000.0	1.0	2.658310890197754	1.5931737422943115
1.0	34740000.0	34750000.0	1.0	3.0522255897521973	1.735048532485962
1.0	34770000.0	34780000.0	3.0	3.135366916656494	1.761021375656128
1.0	34780000.0	34790000.0	2.0	2.659583568572998	1.5938098430633545
1.0	34820000.0	34830000.0	4.0	2.554953098297119	1.5530904531478882
1.0	34860000.0	34870000.0	2.0	2.83171010017395	1.6598193645477295
1.0	34900000.0	34910000.0	1.0	2.948113441467285	1.7008966207504272
1.0	35070000.0	35080000.0	4.0	2.287820339202881	1.4346802234649658
1.0	35210000.0	35220000.0	0.0	1.96050226688385	1.26929771900177
1.0	35260000.0	35270000.0	2.0	1.6376419067382812	1.079899549484253
1.0	35300000.0	35310000.0	2.0	1.476946473121643	0.9777828454971313
1.0	35310000.0	35320000.0	2.0	1.3710228204727173	0.9075584411621094
1.0	35350000.0	35360000.0	0.0	2.0671401023864746	1.3266692161560059
1.0	35360000.0	35370000.0	1.0	1.7882297039031982	1.170568823814392
1.0	35390000.0	35400000.0	1.0	1.9856631755828857	1.2830827236175537
1.0	35430000.0	35440000.0	0.0	1.774552345275879	1.1622297763824463
1.0	35440000.0	35450000.0	1.0	1.4400334358215332	0.9536329507827759
1.0	35460000.0	35470000.0	1.0	1.4602787494659424	0.967138409614563
1.0	35470000.0	35480000.0	2.0	1.4251188039779663	0.943808913230896
1.0	35480000.0	35490000.0	3.0	1.4098198413848877	0.9336000680923462
1.0	35510000.0	35520000.0	3.0	1.8201196193695068	1.1893854141235352
1.0	35530000.0	35540000.0	1.0	2.0585315227508545	1.3207288980484009
1.0	35550000.0	35560000.0	3.0	1.4489164352416992	0.9595193862915039
1.0	35670000.0	35680000.0	0.0	1.7039439678192139	1.119889497756958
1.0	35760000.0	35770000.0	1.0	1.4055215120315552	0.9309017062187195
1.0	35780000.0	35790000.0	1.0	1.4209051132202148	0.9409006237983704
1.0	35830000.0	35840000.0	1.0	1.427496075630188	0.9450206756591797
1.0	35890000.0	35900000.0	0.0	1.3428112268447876	0.888629138469696
1.0	35950000.0	35960000.0	3.0	1.4216457605361938	0.9409881830215454
1.0	35970000.0	35980000.0	1.0	1.379813551902771	0.9133048057556152
1.0	36100000.0	36110000.0	1.0	1.2455871105194092	0.8185394406318665
1.0	36110000.0	36120000.0	1.0	1.9870805740356445	1.2829567193984985
1.0	36170000.0	36180000.0	1.0	1.483036756515503	0.980607807636261
1.0	36220000.0	36230000.0	1.0	1.2540301084518433	0.8282329440116882
1.0	36230000.0	36240000.0	0.0	1.4015321731567383	0.8885229229927063
1.0	36290000.0	36300000.0	1.0	1.286712646484375	0.850663959980011
1.0	36310000.0	36320000.0	0.0	1.256386399269104	0.8299773335456848
1.0	36330000.0	36340000.0	2.0	1.5850797891616821	1.045652985572815
1.0	36340000.0	36350000.0	1.0	1.4894545078277588	0.9285413026809692
1.0	36360000.0	36370000.0	1.0	1.2645918130874634	0.8353812098503113
1.0	36450000.0	36460000.0	4.0	1.3867340087890625	0.9181278944015503
1.0	36580000.0	36590000.0	5.0	1.6202129125595093	1.069795846939087
1.0	36690000.0	36700000.0	3.0	1.0418312549591064	0.7337567806243896
1.0	36800000.0	36810000.0	1.0	1.282480239868164	0.8481507301330566
1.0	36910000.0	36920000.0	2.0	1.215366005897522	0.7983347773551941
1.0	36960000.0	36970000.0	2.0	1.989051103591919	1.284108281135559
1.0	37000000.0	37010000.0	2.0	1.7509410381317139	1.1485786437988281
1.0	37040000.0	37050000.0	1.0	1.643558144569397	1.0836341381072998
1.0	37080000.0	37090000.0	3.0	1.7861121892929077	1.1695153713226318
1.0	37170000.0	37180000.0	3.0	1.9044259786605835	1.237504005432129
1.0	37290000.0	37300000.0	2.0	2.0802483558654785	1.3318458795547485
1.0	37300000.0	37310000.0	2.0	1.9480539560317993	1.2622791528701782
1.0	37390000.0	37400000.0	3.0	2.2380805015563965	1.4106502532958984
1.0	37420000.0	37430000.0	1.0	2.1544899940490723	1.370771050453186
1.0	37430000.0	37440000.0	2.0	2.280043125152588	1.430609941482544
1.0	37460000.0	37470000.0	1.0	2.127678632736206	1.3565583229064941
1.0	37490000.0	37500000.0	3.0	2.045287609100342	1.3147728443145752
1.0	37510000.0	37520000.0	2.0	2.056658983230591	1.3210153579711914
1.0	37530000.0	37540000.0	4.0	1.8739221096038818	1.220362663269043
1.0	37550000.0	37560000.0	1.0	2.2752437591552734	1.4278944730758667
1.0	37570000.0	37580000.0	0.0	2.2704243659973145	1.4272122383117676
1.0	37650000.0	37660000.0	3.0	2.381385326385498	1.4772754907608032
1.0	37770000.0	37780000.0	1.0	2.2119407653808594	1.4010634422302246
1.0	37800000.0	37810000.0	4.0	2.3823273181915283	1.4800667762756348
1.0	38150000.0	38160000.0	1.0	1.22777259349823	2.5374810695648193
1.0	38170000.0	38180000.0	0.0	1.3924658298492432	0.9225199818611145
1.0	38200000.0	38210000.0	4.0	1.881879210472107	1.2240562438964844
1.0	38440000.0	38450000.0	0.0	1.485182285308838	0.9836389422416687
1.0	38510000.0	38520000.0	3.0	1.7543818950653076	1.1508082151412964
1.0	38620000.0	38630000.0	2.0	2.5069122314453125	1.5339192152023315
1.0	38630000.0	38640000.0	4.0	2.255490779876709	1.4210941791534424
1.0	38660000.0	38670000.0	4.0	2.1421585083007812	1.3655997514724731
1.0	38780000.0	38790000.0	1.0	2.6964426040649414	1.609675645828247
1.0	38790000.0	38800000.0	6.0	1.8256442546844482	1.1926758289337158
1.0	38820000.0	38830000.0	2.0	2.05537486076355	1.3204911947250366
1.0	38970000.0	38980000.0	1.0	2.184622287750244	1.387123703956604
1.0	38980000.0	38990000.0	1.0	2.395383358001709	1.4856927394866943
1.0	39040000.0	39050000.0	2.0	2.2086904048919678	1.3978372812271118
1.0	39170000.0	39180000.0	0.0	2.2117724418640137	1.397628903388977
1.0	39230000.0	39240000.0	2.0	1.7471011877059937	1.146782636642456
1.0	39260000.0	39270000.0	2.0	2.13801646232605	1.3634089231491089
1.0	39380000.0	39390000.0	0.0	1.5251022577285767	1.0088798999786377
1.0	39460000.0	39470000.0	0.0	1.2900975942611694	0.8529729843139648
1.0	39510000.0	39520000.0	2.0	1.4353904724121094	0.9500640630722046
1.0	39550000.0	39560000.0	2.0	1.353742241859436	0.8954885601997375
1.0	39610000.0	39620000.0	0.0	1.431232213973999	0.9477672576904297
1.0	39620000.0	39630000.0	1.0	1.4472663402557373	0.957720160484314
1.0	39630000.0	39640000.0	1.0	1.5118755102157593	0.9997031092643738
1.0	39740000.0	39750000.0	3.0	1.3907592296600342	0.920318603515625
1.0	39760000.0	39770000.0	0.0	1.407216191291809	0.9321081042289734
1.0	39830000.0	39840000.0	0.0	1.3677079677581787	0.9054361581802368
1.0	39850000.0	39860000.0	2.0	1.4153025150299072	0.9370611310005188
1.0	39980000.0	39990000.0	1.0	1.104824423789978	0.7264640927314758
1.0	40020000.0	40030000.0	1.0	1.2893736362457275	0.8524589538574219
1.0	40040000.0	40050000.0	0.0	1.3150297403335571	0.8494272232055664
1.0	40080000.0	40090000.0	1.0	1.529248595237732	1.0107876062393188
1.0	40100000.0	40110000.0	3.0	1.4261455535888672	0.9444131851196289
1.0	40170000.0	40180000.0	3.0	1.549340009689331	1.0230226516723633
1.0	40180000.0	40190000.0	2.0	1.7648446559906006	1.156129240989685
1.0	40190000.0	40200000.0	2.0	1.8665950298309326	1.2152020931243896
1.0	40280000.0	40290000.0	0.0	1.434036374092102	0.9489876627922058
1.0	40330000.0	40340000.0	1.0	1.2973467111587524	0.8582069277763367
1.0	40350000.0	40360000.0	1.0	1.7279220819473267	1.1349159479141235
1.0	40410000.0	40420000.0	2.0	1.6505244970321655	1.0877606868743896
1.0	40550000.0	40560000.0	1.0	1.50205397605896	0.9944237470626831
1.0	40760000.0	40770000.0	1.0	1.4142858982086182	0.9364274144172668
1.0	40950000.0	40960000.0	1.0	1.5074461698532104	0.9975390434265137
1.0	40960000.0	40970000.0	0.0	1.6634235382080078	1.0956337451934814
1.0	41020000.0	41030000.0	4.0	1.9292919635772705	1.2512773275375366
1.0	41150000.0	41160000.0	2.0	1.22777259349823	2.5374810695648193
1.0	41180000.0	41190000.0	2.0	1.328033208847046	0.8788411021232605
1.0	41210000.0	41220000.0	1.0	1.302289366722107	0.8614779710769653
1.0	41250000.0	41260000.0	0.0	1.5308141708374023	1.0130023956298828
1.0	41270000.0	41280000.0	1.0	1.7153663635253906	1.1278717517852783
1.0	41320000.0	41330000.0	2.0	1.7631480693817139	1.1567070484161377
1.0	41430000.0	41440000.0	2.0	1.9121763706207275	1.2422058582305908
1.0	41470000.0	41480000.0	3.0	1.3431270122528076	0.8887639045715332
1.0	41490000.0	41500000.0	2.0	1.2344739437103271	0.8149749040603638
1.0	41530000.0	41540000.0	0.0	1.2298767566680908	0.8115671873092651
1.0	41570000.0	41580000.0	3.0	1.2060209512710571	0.7946151494979858
1.0	41600000.0	41610000.0	0.0	1.2192397117614746	0.804220974445343
1.0	41620000.0	41630000.0	2.0	1.2669146060943604	0.8369120359420776
1.0	41650000.0	41660000.0	0.0	1.5652649402618408	1.0349594354629517
1.0	41730000.0	41740000.0	1.0	1.8956308364868164	1.2330482006072998
1.0	41780000.0	41790000.0	2.0	1.6191160678863525	1.069110631942749
1.0	41790000.0	41800000.0	2.0	1.8569059371948242	1.2113564014434814
1.0	41810000.0	41820000.0	0.0	1.9953498840332031	1.2887312173843384
1.0	41830000.0	41840000.0	4.0	1.5196021795272827	1.0058610439300537
1.0	41860000.0	41870000.0	1.0	1.6821616888046265	1.1070079803466797
1.0	41930000.0	41940000.0	4.0	1.4224159717559814	0.9417250752449036
1.0	41980000.0	41990000.0	0.0	1.4703538417816162	0.9736124277114868
1.0	42030000.0	42040000.0	2.0	1.6250722408294678	1.0722109079360962
1.0	42070000.0	42080000.0	1.0	1.6756887435913086	1.1032510995864868
1.0	42150000.0	42160000.0	2.0	1.9061387777328491	1.239031195640564
1.0	42160000.0	42170000.0	2.0	1.8197543621063232	1.1895166635513306
1.0	42170000.0	42180000.0	1.0	1.8162132501602173	1.1873295307159424
1.0	42220000.0	42230000.0	1.0	1.7402595281600952	1.1425179243087769
1.0	42330000.0	42340000.0	3.0	1.6353336572647095	1.0785199403762817
1.0	42400000.0	42410000.0	1.0	2.1213622093200684	1.353400468826294
1.0	42440000.0	42450000.0	2.0	1.6874325275421143	1.1110507249832153
1.0	42470000.0	42480000.0	4.0	2.0298051834106445	1.3069183826446533
1.0	42530000.0	42540000.0	2.0	2.469675302505493	1.5170632600784302
1.0	42550000.0	42560000.0	2.0	2.4485020637512207	1.5067414045333862
1.0	42570000.0	42580000.0	2.0	2.110623598098755	1.3491954803466797
1.0	42660000.0	42670000.0	0.0	1.4848847389221191	0.9832703471183777
1.0	42700000.0	42710000.0	3.0	1.4479135274887085	0.9583660364151001
1.0	42790000.0	42800000.0	1.0	1.5056931972503662	0.9967034459114075
1.0	42800000.0	42810000.0	3.0	1.228631615638733	0.8110997080802917
1.0	42880000.0	42890000.0	3.0	1.806513786315918	1.1820785999298096
1.0	42890000.0	42900000.0	2.0	1.721348762512207	1.1316367387771606
1.0	42910000.0	42920000.0	7.0	1.8233788013458252	1.191331148147583
1.0	42990000.0	43000000.0	0.0	1.7507377862930298	1.1489683389663696
1.0	43000000.0	43010000.0	2.0	1.7901570796966553	1.1722568273544312
1.0	43030000.0	43040000.0	0.0	1.5944329500198364	1.0527875423431396
1.0	43070000.0	43080000.0	4.0	1.559536337852478	1.0295050144195557
1.0	43100000.0	43110000.0	3.0	1.528282880783081	1.009855031967163
1.0	43110000.0	43120000.0	3.0	1.52764892578125	1.0094927549362183
1.0	43120000.0	43130000.0	0.0	1.478597640991211	0.9235973358154297
1.0	43160000.0	43170000.0	0.0	1.306471824645996	0.8641568422317505
1.0	43210000.0	43220000.0	1.0	1.2567024230957031	0.8301998376846313
1.0	43240000.0	43250000.0	1.0	1.2943165302276611	0.8559891581535339
1.0	43260000.0	43270000.0	2.0	1.6876318454742432	1.1097944974899292
1.0	43270000.0	43280000.0	1.0	1.4005345106124878	0.9275506734848022
1.0	43340000.0	43350000.0	2.0	1.8523943424224854	1.2073335647583008
1.0	43390000.0	43400000.0	0.0	1.3996362686157227	0.9278310537338257
1.0	43400000.0	43410000.0	0.0	1.3725489377975464	0.9095326662063599
1.0	43410000.0	43420000.0	2.0	1.2853446006774902	0.8499406576156616
1.0	43470000.0	43480000.0	0.0	1.7070338726043701	1.1221638917922974
1.0	43480000.0	43490000.0	2.0	1.833234190940857	1.1972519159317017
1.0	43540000.0	43550000.0	2.0	2.0532751083374023	1.3194143772125244
1.0	43620000.0	43630000.0	4.0	1.8141021728515625	1.18623948097229
1.0	43630000.0	43640000.0	3.0	1.22777259349823	2.5374810695648193
1.0	43640000.0	43650000.0	2.0	1.9372847080230713	1.2565972805023193
1.0	43650000.0	43660000.0	3.0	2.2177906036376953	1.4020618200302124
1.0	43670000.0	43680000.0	1.0	1.9105209112167358	1.2403758764266968
1.0	43710000.0	43720000.0	3.0	1.9777017831802368	1.2785872220993042
1.0	43790000.0	43800000.0	2.0	1.7813384532928467	1.1671491861343384
1.0	43820000.0	43830000.0	2.0	1.4606597423553467	0.9661279916763306
1.0	43920000.0	43930000.0	3.0	1.733763337135315	1.1381298303604126
1.0	44060000.0	44070000.0	1.0	1.2250869274139404	0.8087322115898132
1.0	44120000.0	44130000.0	1.0	1.2433311939239502	0.8210115432739258
1.0	44160000.0	44170000.0	1.0	1.359283208847046	0.9000848531723022
1.0	44220000.0	44230000.0	0.0	1.5473802089691162	1.023252248764038
1.0	44230000.0	44240000.0	4.0	1.5838028192520142	1.0456387996673584
1.0	44290000.0	44300000.0	3.0	1.4696881771087646	0.9727922677993774
1.0	44310000.0	44320000.0	1.0	1.5092397928237915	0.9985785484313965
1.0	44340000.0	44350000.0	2.0	1.3626619577407837	0.902323842048645
1.0	44370000.0	44380000.0	1.0	1.385738730430603	0.9175761938095093
1.0	44380000.0	44390000.0	1.0	1.4779462814331055	0.9783588647842407
1.0	44440000.0	44450000.0	1.0	0.8497285842895508	0.6708419919013977
1.0	44530000.0	44540000.0	1.0	1.8082383871078491	1.1823318004608154
1.0	44560000.0	44570000.0	2.0	1.9933578968048096	1.286773920059204
1.0	44620000.0	44630000.0	2.0	2.031708002090454	1.3074209690093994
1.0	44640000.0	44650000.0	6.0	1.976109504699707	1.27714204788208
1.0	44650000.0	44660000.0	0.0	2.1533401012420654	1.3710544109344482
1.0	44790000.0	44800000.0	2.0	1.2927814722061157	0.8554705381393433
1.0	44830000.0	44840000.0	1.0	1.636240005493164	1.0786349773406982
1.0	44880000.0	44890000.0	1.0	1.9093929529190063	1.2410701513290405
1.0	44960000.0	44970000.0	1.0	1.7631092071533203	1.1566593647003174
1.0	45010000.0	45020000.0	2.0	1.6749534606933594	1.103234052658081
1.0	45040000.0	45050000.0	1.0	1.7473218441009521	1.1472337245941162
1.0	45070000.0	45080000.0	0.0	1.793858528137207	1.1749093532562256
1.0	45090000.0	45100000.0	1.0	2.018150568008423	1.9017810821533203
1.0	45110000.0	45120000.0	0.0	1.4213825464248657	0.9422808885574341
1.0	45210000.0	45220000.0	1.0	1.3990564346313477	0.9269733428955078
1.0	45270000.0	45280000.0	2.0	1.5410258769989014	0.9520010948181152
1.0	45290000.0	45300000.0	0.0	1.4538021087646484	0.9631310701370239
1.0	45310000.0	45320000.0	3.0	1.4586143493652344	0.965761661529541
1.0	45320000.0	45330000.0	0.0	1.5002930164337158	0.9933708310127258
1.0	45360000.0	45370000.0	3.0	1.5188770294189453	1.0051976442337036
1.0	45460000.0	45470000.0	1.0	1.7210848331451416	1.1310665607452393
1.0	45530000.0	45540000.0	2.0	2.040982484817505	1.312415361404419
1.0	45610000.0	45620000.0	0.0	2.1264894008636475	1.3577286005020142
1.0	45680000.0	45690000.0	2.0	2.0575175285339355	1.3213980197906494
1.0	45730000.0	45740000.0	2.0	1.78069269657135	1.1667263507843018
1.0	45810000.0	45820000.0	1.0	1.4400370121002197	0.9539318084716797
1.0	45830000.0	45840000.0	2.0	1.5780160427093506	1.0422923564910889
1.0	45870000.0	45880000.0	1.0	1.7375034093856812	1.140501618385315
1.0	45910000.0	45920000.0	2.0	1.642310380935669	1.0827052593231201
1.0	46000000.0	46010000.0	0.0	1.8099666833877563	1.1837869882583618
1.0	46030000.0	46040000.0	0.0	1.3720492124557495	0.9086025953292847
1.0	46070000.0	46080000.0	3.0	1.2377831935882568	0.8171205520629883
1.0	46080000.0	46090000.0	0.0	1.2563929557800293	0.8301118612289429
1.0	46090000.0	46100000.0	3.0	1.219675898551941	0.8047417402267456
1.0	46130000.0	46140000.0	1.0	1.2605178356170654	0.8326990008354187
1.0	46200000.0	46210000.0	4.0	1.2159192562103271	0.801552951335907
1.0	46240000.0	46250000.0	2.0	1.6136716604232788	1.063420057296753
1.0	46260000.0	46270000.0	1.0	1.6018050909042358	1.0563971996307373
1.0	46270000.0	46280000.0	1.0	1.3474934101104736	0.891327977180481
1.0	46320000.0	46330000.0	2.0	1.4958131313323975	0.9892791509628296
1.0	46420000.0	46430000.0	0.0	1.3478286266326904	0.8920246362686157
1.0	46490000.0	46500000.0	1.0	1.4403927326202393	0.9539909362792969
1.0	46500000.0	46510000.0	0.0	1.4190654754638672	0.9403436779975891
1.0	46570000.0	46580000.0	2.0	1.5321773290634155	1.0129420757293701
1.0	46650000.0	46660000.0	2.0	1.4241153001785278	0.9440368413925171
1.0	46670000.0	46680000.0	1.0	1.5801537036895752	1.0443115234375
1.0	46690000.0	46700000.0	1.0	1.7829554080963135	1.1678898334503174
1.0	46760000.0	46770000.0	1.0	2.20373272895813	1.5596721172332764
1.0	46810000.0	46820000.0	4.0	1.3911272287368774	0.9214676022529602
1.0	46830000.0	46840000.0	1.0	1.4385249614715576	0.952860951423645
1.0	46840000.0	46850000.0	1.0	1.6105749607086182	1.0630357265472412
1.0	46860000.0	46870000.0	1.0	1.3899704217910767	0.920805811882019
1.0	46890000.0	46900000.0	0.0	1.7292636632919312	1.1352190971374512
1.0	47040000.0	47050000.0	0.0	1.217881441116333	0.8037398457527161
1.0	47060000.0	47070000.0	0.0	1.2415417432785034	0.8189544677734375
1.0	47080000.0	47090000.0	2.0	1.1573797464370728	0.7804470062255859
1.0	47130000.0	47140000.0	1.0	1.1431353092193604	0.7261732816696167
1.0	47170000.0	47180000.0	3.0	1.3041833639144897	0.8627335429191589
1.0	47180000.0	47190000.0	0.0	1.5703411102294922	0.9653040766716003
1.0	47200000.0	47210000.0	4.0	1.9625108242034912	1.2694785594940186
1.0	47210000.0	47220000.0	1.0	1.7790005207061768	1.1648991107940674
1.0	47220000.0	47230000.0	2.0	1.6253979206085205	1.0717231035232544
1.0	47230000.0	47240000.0	3.0	1.90461003780365	1.2373735904693604
1.0	47370000.0	47380000.0	5.0	2.0700623989105225	1.326541781425476
1.0	47610000.0	47620000.0	1.0	1.7995574474334717	1.177191138267517
1.0	47670000.0	47680000.0	0.0	1.5708094835281372	1.0376832485198975
1.0	47780000.0	47790000.0	3.0	1.7707254886627197	1.1605041027069092
1.0	47840000.0	47850000.0	3.0	1.5066152811050415	0.9975153207778931
1.0	47880000.0	47890000.0	1.0	2.1233646869659424	1.3559249639511108
1.0	47910000.0	47920000.0	4.0	2.0807721614837646	1.3334968090057373
1.0	48010000.0	48020000.0	1.0	1.6370251178741455	1.0803245306015015
1.0	48070000.0	48080000.0	1.0	2.1670374870300293	1.3743400573730469
1.0	48100000.0	48110000.0	1.0	1.8833335638046265	1.2255897521972656
1.0	48200000.0	48210000.0	2.0	1.8456642627716064	1.203383207321167
1.0	48210000.0	48220000.0	1.0	1.6631271839141846	1.0942339897155762
1.0	48220000.0	48230000.0	0.0	1.4779657125473022	0.977586567401886
1.0	48360000.0	48370000.0	1.0	1.5791124105453491	1.0433568954467773
1.0	48520000.0	48530000.0	1.0	1.9919284582138062	1.2868403196334839
1.0	48540000.0	48550000.0	4.0	2.2017886638641357	1.3942447900772095
1.0	48570000.0	48580000.0	1.0	2.3984932899475098	1.4849889278411865
1.0	48590000.0	48600000.0	3.0	2.522592544555664	1.5373773574829102
1.0	48660000.0	48670000.0	3.0	2.1499006748199463	1.3637487888336182
1.0	48690000.0	48700000.0	2.0	1.6766636371612549	1.104114294052124
1.0	48750000.0	48760000.0	1.0	1.5333640575408936	1.0139528512954712
1.0	48820000.0	48830000.0	1.0	1.6379114389419556	1.0762799978256226
1.0	48850000.0	48860000.0	1.0	1.5432451963424683	1.0205951929092407
1.0	48880000.0	48890000.0	3.0	1.744842529296875	1.140192985534668
1.0	48950000.0	48960000.0	1.0	2.2532219886779785	1.41429603099823
1.0	49000000.0	49010000.0	4.0	2.0808937549591064	1.329943060874939
1.0	49020000.0	49030000.0	2.0	2.20973539352417	1.393595814704895
1.0	49060000.0	49070000.0	0.0	2.1723406314849854	1.3756890296936035
1.0	49110000.0	49120000.0	1.0	2.105036497116089	1.340712308883667
1.0	49220000.0	49230000.0	3.0	1.5247232913970947	1.009112000465393
1.0	49360000.0	49370000.0	2.0	2.918989658355713	1.6904656887054443
1.0	49370000.0	49380000.0	6.0	2.838317394256592	1.6617004871368408
1.0	49400000.0	49410000.0	0.0	2.7865161895751953	1.6432520151138306
1.0	49440000.0	49450000.0	10.0	2.937429666519165	1.6968284845352173
1.0	49480000.0	49490000.0	4.0	2.88909912109375	1.6799348592758179
1.0	49550000.0	49560000.0	5.0	3.0397591590881348	1.7310512065887451
1.0	49650000.0	49660000.0	2.0	3.247723340988159	1.7941303253173828
1.0	49660000.0	49670000.0	4.0	3.0630269050598145	1.7385488748550415
1.0	49760000.0	49770000.0	4.0	3.5646767616271973	1.874194860458374
1.0	49870000.0	49880000.0	4.0	3.394026517868042	1.8335554599761963
1.0	49930000.0	49940000.0	5.0	3.6903491020202637	1.900631308555603
1.0	49970000.0	49980000.0	2.0	3.230370044708252	1.7891838550567627
1.0	50040000.0	50050000.0	6.0	3.1434719562530518	1.7634977102279663
1.0	50090000.0	50100000.0	4.0	3.7780063152313232	1.9175701141357422
1.0	50100000.0	50110000.0	3.0	3.8969719409942627	1.9383018016815186
1.0	50320000.0	50330000.0	3.0	3.1664059162139893	1.7704006433486938
1.0	50440000.0	50450000.0	3.0	2.841996908187866	1.6630334854125977
1.0	50460000.0	50470000.0	4.0	3.164769411087036	1.7699859142303467
1.0	50530000.0	50540000.0	5.0	2.7782511711120605	1.6395442485809326
1.0	50570000.0	50580000.0	4.0	2.2879133224487305	1.4334831237792969
1.0	50590000.0	50600000.0	6.0	2.3061094284057617	1.4396039247512817
1.0	50680000.0	50690000.0	1.0	2.5118749141693115	1.533922553062439
1.0	50730000.0	50740000.0	4.0	2.4373507499694824	1.5013680458068848
1.0	50750000.0	50760000.0	2.0	2.4187068939208984	1.4955244064331055
1.0	50760000.0	50770000.0	5.0	2.5062413215637207	1.5328763723373413
1.0	50810000.0	50820000.0	2.0	2.583066463470459	1.5670171976089478
1.0	50870000.0	50880000.0	4.0	2.8406877517700195	1.6638730764389038
1.0	50900000.0	50910000.0	1.0	1.764850378036499	1.1583850383758545
1.0	50920000.0	50930000.0	2.0	1.7288293838500977	1.1366997957229614
1.0	51040000.0	51050000.0	1.0	1.4042524099349976	0.9296601414680481
1.0	51080000.0	51090000.0	2.0	1.3831201791763306	0.9151061773300171
1.0	51090000.0	51100000.0	3.0	1.3739013671875	0.9091580510139465
1.0	51140000.0	51150000.0	1.0	1.3769350051879883	0.9113981127738953
1.0	51150000.0	51160000.0	0.0	1.364428997039795	0.9030731320381165
1.0	51160000.0	51170000.0	2.0	1.5959936380386353	1.0532872676849365
1.0	51240000.0	51250000.0	2.0	1.4359233379364014	0.9511524438858032
1.0	51390000.0	51400000.0	2.0	1.7815059423446655	1.1676725149154663
1.0	51470000.0	51480000.0	1.0	2.2411975860595703	1.4148266315460205
1.0	51490000.0	51500000.0	5.0	2.3288817405700684	1.4550623893737793
1.0	51520000.0	51530000.0	2.0	2.4314122200012207	1.5011804103851318
1.0	51600000.0	51610000.0	1.0	2.1760292053222656	1.3819472789764404
1.0	51620000.0	51630000.0	3.0	2.1167922019958496	1.3517898321151733
1.0	51660000.0	51670000.0	3.0	1.9069982767105103	1.238988995552063
1.0	51680000.0	51690000.0	1.0	1.6970007419586182	1.1157026290893555
1.0	51700000.0	51710000.0	1.0	1.3107197284698486	0.8474941253662109
1.0	51780000.0	51790000.0	0.0	1.3746620416641235	0.9096824526786804
1.0	51790000.0	51800000.0	0.0	1.3964059352874756	0.9241765141487122
1.0	51980000.0	51990000.0	3.0	1.7713673114776611	1.055204153060913
1.0	52020000.0	52030000.0	3.0	1.8622016906738281	1.2144739627838135
1.0	52030000.0	52040000.0	2.0	1.7225357294082642	1.1325180530548096
1.0	52050000.0	52060000.0	0.0	1.965761423110962	1.2724065780639648
1.0	52080000.0	52090000.0	6.0	1.4077417850494385	0.8913448452949524
1.0	52100000.0	52110000.0	2.0	1.5863760709762573	1.0485498905181885
1.0	52120000.0	52130000.0	3.0	1.5970488786697388	1.054802417755127
1.0	52190000.0	52200000.0	0.0	1.554560899734497	1.0024406909942627
1.0	52240000.0	52250000.0	3.0	1.3043006658554077	0.8625265955924988
1.0	52280000.0	52290000.0	0.0	1.3664952516555786	0.9046723246574402
1.0	52400000.0	52410000.0	2.0	1.7358810901641846	1.1397325992584229
1.0	52420000.0	52430000.0	2.0	1.4988975524902344	0.9925888776779175
1.0	52520000.0	52530000.0	3.0	1.0171126127243042	0.724439263343811
1.0	52540000.0	52550000.0	3.0	1.5257914066314697	1.0098278522491455
1.0	52560000.0	52570000.0	3.0	1.913612961769104	1.242887020111084
1.0	52600000.0	52610000.0	1.0	2.0086772441864014	1.5914430618286133
1.0	52620000.0	52630000.0	4.0	1.5561349391937256	1.0291376113891602
1.0	52730000.0	52740000.0	1.0	1.4230291843414307	0.9420074224472046
1.0	52760000.0	52770000.0	0.0	1.36406672000885	0.9026807546615601
1.0	52780000.0	52790000.0	0.0	1.4045542478561401	0.9295733571052551
1.0	52870000.0	52880000.0	2.0	0.8999543190002441	0.684860110282898
1.0	52880000.0	52890000.0	0.0	1.2127625942230225	0.7999710440635681
1.0	52900000.0	52910000.0	0.0	1.2518181800842285	0.8265342712402344
1.0	52910000.0	52920000.0	0.0	1.2395131587982178	0.8178299069404602
1.0	52950000.0	52960000.0	0.0	1.2886602878570557	0.8515944480895996
1.0	52960000.0	52970000.0	1.0	1.3343088626861572	0.8824529647827148
1.0	52970000.0	52980000.0	3.0	1.266323208808899	0.8364167213439941
1.0	52990000.0	53000000.0	1.0	1.4139432907104492	0.9357389211654663
1.0	53000000.0	53010000.0	2.0	1.547753095626831	1.0226175785064697
1.0	53010000.0	53020000.0	1.0	1.2925047874450684	2.536736011505127
1.0	53060000.0	53070000.0	2.0	1.6680047512054443	1.0980195999145508
1.0	53100000.0	53110000.0	0.0	1.899275541305542	1.2348005771636963
1.0	53250000.0	53260000.0	1.0	1.448483943939209	0.9593267440795898
1.0	53270000.0	53280000.0	3.0	1.4200445413589478	0.9403222799301147
1.0	53310000.0	53320000.0	1.0	1.8878929615020752	1.2277930974960327
1.0	53340000.0	53350000.0	1.0	1.6435520648956299	1.0830824375152588
1.0	53410000.0	53420000.0	2.0	1.3505014181137085	0.8931733965873718
1.0	53420000.0	53430000.0	2.0	1.3598167896270752	0.8991225957870483
1.0	53590000.0	53600000.0	2.0	1.6349527835845947	1.0775524377822876
1.0	53660000.0	53670000.0	1.0	1.452962040901184	0.9119220972061157
1.0	53710000.0	53720000.0	1.0	1.2856824398040771	0.8503381609916687
1.0	53740000.0	53750000.0	1.0	1.3319480419158936	0.8815299272537231
1.0	53800000.0	53810000.0	2.0	1.8422638177871704	1.2022979259490967
1.0	53830000.0	53840000.0	3.0	1.6619316339492798	1.0948399305343628
1.0	53870000.0	53880000.0	2.0	1.5424320697784424	1.0195386409759521
1.0	53920000.0	53930000.0	2.0	1.7383768558502197	1.1408931016921997
1.0	54040000.0	54050000.0	0.0	1.3948057889938354	0.923237681388855
1.0	54050000.0	54060000.0	1.0	1.5321969985961914	1.0126516819000244
1.0	54060000.0	54070000.0	3.0	1.5353155136108398	1.014338731765747
1.0	54180000.0	54190000.0	1.0	1.6812989711761475	1.1053669452667236
1.0	54240000.0	54250000.0	1.0	1.3434364795684814	0.8890080451965332
1.0	54250000.0	54260000.0	2.0	1.3277504444122314	0.8785938024520874
1.0	54270000.0	54280000.0	0.0	1.3427214622497559	0.8886693120002747
1.0	54290000.0	54300000.0	2.0	1.371667742729187	0.9080562591552734
1.0	54320000.0	54330000.0	1.0	1.295452356338501	0.8567236065864563
1.0	54340000.0	54350000.0	4.0	1.346885323524475	0.8914982676506042
1.0	54470000.0	54480000.0	1.0	1.666670799255371	1.0979728698730469
1.0	54570000.0	54580000.0	4.0	1.3646000623703003	0.9030500650405884
1.0	54590000.0	54600000.0	1.0	1.464341402053833	0.969024658203125
1.0	54600000.0	54610000.0	0.0	1.45743727684021	0.9641925692558289
1.0	54640000.0	54650000.0	2.0	1.22206711769104	0.8064634203910828
1.0	54700000.0	54710000.0	1.0	1.2378954887390137	0.8170027732849121
1.0	54720000.0	54730000.0	1.0	1.169428825378418	0.7704952955245972
1.0	54790000.0	54800000.0	1.0	1.2117949724197388	0.7999405264854431
1.0	54810000.0	54820000.0	1.0	1.2512426376342773	0.8266581296920776
1.0	54830000.0	54840000.0	0.0	1.2675347328186035	0.8379974365234375
1.0	54840000.0	54850000.0	0.0	1.3606951236724854	0.9005860090255737
1.0	54870000.0	54880000.0	2.0	1.4335089921951294	0.9478449821472168
1.0	54970000.0	54980000.0	0.0	1.6789346933364868	1.104977011680603
1.0	55000000.0	55010000.0	3.0	1.7043126821517944	1.1201367378234863
1.0	55030000.0	55040000.0	2.0	1.3583290576934814	0.8993059396743774
1.0	55070000.0	55080000.0	3.0	1.2716786861419678	0.8405770063400269
1.0	55120000.0	55130000.0	2.0	1.5777181386947632	1.0413529872894287
1.0	55130000.0	55140000.0	1.0	1.470650553703308	0.9731136560440063
1.0	55160000.0	55170000.0	2.0	1.456443428993225	0.9637054204940796
1.0	55240000.0	55250000.0	0.0	1.414457082748413	0.9367774128913879
1.0	55260000.0	55270000.0	1.0	1.4065481424331665	0.9314090609550476
1.0	55320000.0	55330000.0	1.0	1.3913723230361938	0.9218779802322388
1.0	55410000.0	55420000.0	1.0	1.454542636871338	0.9626472592353821
1.0	55430000.0	55440000.0	0.0	1.6248493194580078	1.071864128112793
1.0	55450000.0	55460000.0	3.0	1.3502137660980225	0.8933303952217102
1.0	55500000.0	55510000.0	4.0	1.3745602369308472	0.9101122617721558
1.0	55510000.0	55520000.0	1.0	1.2794623374938965	0.8457625508308411
1.0	55560000.0	55570000.0	3.0	1.2232418060302734	0.8071643710136414
1.0	55580000.0	55590000.0	2.0	1.2927014827728271	0.8548718690872192
1.0	55590000.0	55600000.0	1.0	1.32303786277771	0.8756704330444336
1.0	55670000.0	55680000.0	2.0	1.5313637256622314	1.0133126974105835
1.0	55710000.0	55720000.0	0.0	1.891859769821167	1.230908751487732
1.0	55720000.0	55730000.0	1.0	2.0066628456115723	1.2926952838897705
1.0	55770000.0	55780000.0	4.0	1.827134370803833	1.1934936046600342
1.0	55900000.0	55910000.0	1.0	2.050602912902832	1.314284086227417
1.0	55950000.0	55960000.0	3.0	1.9878969192504883	1.2840862274169922
1.0	55970000.0	55980000.0	3.0	2.0109081268310547	1.2965189218521118
1.0	55980000.0	55990000.0	1.0	2.054757833480835	1.3187992572784424
1.0	56010000.0	56020000.0	0.0	2.0860514640808105	1.3331730365753174
1.0	56070000.0	56080000.0	5.0	2.0382790565490723	1.3076999187469482
1.0	56110000.0	56120000.0	1.0	2.1642658710479736	1.3730592727661133
1.0	56120000.0	56130000.0	4.0	2.2647860050201416	1.4209601879119873
1.0	56390000.0	56400000.0	4.0	2.284360408782959	1.4297142028808594
1.0	56570000.0	56580000.0	1.0	1.7251358032226562	1.132908582687378
1.0	56710000.0	56720000.0	3.0	1.9479173421859741	1.2623569965362549
1.0	56770000.0	56780000.0	2.0	1.9682636260986328	1.2730233669281006
1.0	56850000.0	56860000.0	2.0	1.6678907871246338	1.0983158349990845
1.0	56900000.0	56910000.0	2.0	1.5625298023223877	1.0318315029144287
1.0	56920000.0	56930000.0	4.0	1.5208702087402344	1.0053839683532715
1.0	56940000.0	56950000.0	2.0	1.6614930629730225	1.0940998792648315
1.0	56970000.0	56980000.0	2.0	1.449453592300415	0.9598822593688965
1.0	57010000.0	57020000.0	1.0	1.7854465246200562	1.1696540117263794
1.0	57020000.0	57030000.0	4.0	1.7484382390975952	1.1474993228912354
1.0	57080000.0	57090000.0	2.0	2.046624183654785	1.3141471147537231
1.0	57100000.0	57110000.0	6.0	2.068795680999756	1.324373483657837
1.0	57220000.0	57230000.0	1.0	1.93129563331604	1.2508604526519775
1.0	57230000.0	57240000.0	1.0	2.0631346702575684	1.3190007209777832
1.0	57240000.0	57250000.0	2.0	1.9356495141983032	1.2535545825958252
1.0	57290000.0	57300000.0	3.0	2.0381462574005127	1.309740424156189
1.0	57310000.0	57320000.0	2.0	2.026082992553711	1.3037248849868774
1.0	57320000.0	57330000.0	3.0	2.1170172691345215	1.3501112461090088
1.0	57410000.0	57420000.0	2.0	1.8940541744232178	1.232077717781067
1.0	57440000.0	57450000.0	4.0	2.1169142723083496	1.3500792980194092
1.0	57490000.0	57500000.0	2.0	1.7565504312515259	1.1526894569396973
1.0	57500000.0	57510000.0	4.0	1.8958498239517212	1.2302086353302002
1.0	57520000.0	57530000.0	3.0	1.6659042835235596	1.097604513168335
1.0	57540000.0	57550000.0	2.0	2.095104694366455	1.3360267877578735
1.0	57570000.0	57580000.0	1.0	2.016354560852051	1.2977898120880127
1.0	57650000.0	57660000.0	1.0	2.0219483375549316	1.2995643615722656
1.0	57740000.0	57750000.0	3.0	2.2050743103027344	1.3907583951950073
1.0	57750000.0	57760000.0	2.0	2.2477774620056152	1.411221981048584
1.0	57760000.0	57770000.0	0.0	2.2671046257019043	1.4217197895050049
1.0	57770000.0	57780000.0	3.0	2.135317087173462	1.3565512895584106
1.0	57800000.0	57810000.0	5.0	2.0717217922210693	1.3248790502548218
1.0	57880000.0	57890000.0	1.0	2.7579190731048584	1.6325998306274414
1.0	57890000.0	57900000.0	1.0	2.677387237548828	1.6009031534194946
1.0	57930000.0	57940000.0	0.0	2.2099461555480957	1.3942538499832153
1.0	58010000.0	58020000.0	5.0	2.504939317703247	1.5297733545303345
1.0	58070000.0	58080000.0	2.0	2.61116361618042	1.574446439743042
1.0	58090000.0	58100000.0	3.0	2.787566900253296	1.6431840658187866
1.0	58100000.0	58110000.0	1.0	2.7824349403381348	1.6415841579437256
1.0	58110000.0	58120000.0	4.0	2.8555426597595215	1.6680879592895508
1.0	58240000.0	58250000.0	4.0	3.0308611392974854	1.7281215190887451
1.0	58280000.0	58290000.0	5.0	2.521221399307251	1.5366841554641724
1.0	58300000.0	58310000.0	6.0	2.511094570159912	1.5327608585357666
1.0	58390000.0	58400000.0	5.0	2.622274160385132	1.57819402217865
1.0	58470000.0	58480000.0	1.0	2.366730213165283	1.4683213233947754
1.0	58530000.0	58540000.0	2.0	1.9000442028045654	1.2338974475860596
1.0	58540000.0	58550000.0	1.0	2.0322799682617188	1.3040741682052612
1.0	58610000.0	58620000.0	5.0	2.044865846633911	1.3111239671707153
1.0	58650000.0	58660000.0	2.0	2.3404111862182617	1.457423210144043
1.0	58660000.0	58670000.0	1.0	2.4635143280029297	1.512921690940857
1.0	58680000.0	58690000.0	3.0	2.4507126808166504	1.5072067975997925
1.0	58690000.0	58700000.0	2.0	2.1691746711730957	1.37799870967865
1.0	58720000.0	58730000.0	5.0	2.1735801696777344	1.3790407180786133
1.0	58850000.0	58860000.0	3.0	1.909250259399414	1.2409965991973877
1.0	58910000.0	58920000.0	5.0	1.7353289127349854	1.1394729614257812
1.0	58980000.0	58990000.0	2.0	1.6474850177764893	1.086785078048706
1.0	59000000.0	59010000.0	2.0	1.8570382595062256	1.2118839025497437
1.0	59030000.0	59040000.0	2.0	1.8451869487762451	1.204248070716858
1.0	59040000.0	59050000.0	2.0	1.637047529220581	1.080482840538025
1.0	59090000.0	59100000.0	5.0	1.81490957736969	1.1861467361450195
1.0	59190000.0	59200000.0	0.0	1.7216075658798218	1.131272554397583
1.0	59230000.0	59240000.0	0.0	1.726502776145935	1.1345303058624268
1.0	59300000.0	59310000.0	1.0	1.8095314502716064	1.1838817596435547
1.0	59350000.0	59360000.0	0.0	1.778010368347168	1.1656370162963867
1.0	59410000.0	59420000.0	2.0	2.0602986812591553	1.3233808279037476
1.0	59430000.0	59440000.0	2.0	1.8770389556884766	1.2225176095962524
1.0	59450000.0	59460000.0	1.0	2.1279759407043457	1.3573867082595825
1.0	59500000.0	59510000.0	2.0	1.7948520183563232	1.1750288009643555
1.0	59550000.0	59560000.0	2.0	1.9250640869140625	1.2496631145477295
1.0	59660000.0	59670000.0	2.0	1.921090841293335	1.2473533153533936
1.0	59730000.0	59740000.0	3.0	2.145565986633301	1.3632992506027222
1.0	59790000.0	59800000.0	2.0	1.573116660118103	1.0402028560638428
1.0	59810000.0	59820000.0	3.0	1.6237491369247437	1.0714547634124756
1.0	59890000.0	59900000.0	3.0	1.4853090047836304	0.9831673502922058
1.0	59940000.0	59950000.0	0.0	1.5761586427688599	1.0415016412734985
1.0	60060000.0	60070000.0	0.0	1.564894676208496	1.034995198249817
1.0	60070000.0	60080000.0	1.0	1.4899868965148926	0.9864412546157837
1.0	60090000.0	60100000.0	2.0	1.757275938987732	1.1530221700668335
1.0	60160000.0	60170000.0	2.0	1.47707200050354	0.9778913259506226
1.0	60180000.0	60190000.0	6.0	1.650246024131775	1.0881057977676392
1.0	60190000.0	60200000.0	1.0	2.190495014190674	1.3833316564559937
1.0	60200000.0	60210000.0	0.0	1.7325283288955688	1.1389003992080688
1.0	60220000.0	60230000.0	1.0	1.7500941753387451	1.149362325668335
1.0	60280000.0	60290000.0	6.0	1.6603469848632812	1.0938197374343872
1.0	60320000.0	60330000.0	2.0	1.63210928440094	1.076913833618164
1.0	60380000.0	60390000.0	2.0	1.9830334186553955	1.2787094116210938
1.0	60420000.0	60430000.0	2.0	1.9004080295562744	1.2317548990249634
1.0	60440000.0	60450000.0	1.0	1.6618461608886719	1.0942392349243164
1.0	60450000.0	60460000.0	4.0	1.7104358673095703	1.1239793300628662
1.0	60510000.0	60520000.0	1.0	2.213606357574463	1.3938305377960205
1.0	60540000.0	60550000.0	0.0	2.1635680198669434	1.370656967163086
1.0	60590000.0	60600000.0	2.0	2.0270936489105225	1.299020528793335
1.0	60650000.0	60660000.0	2.0	2.827119827270508	1.657554030418396
1.0	60780000.0	60790000.0	5.0	2.437920093536377	1.4985042810440063
1.0	60860000.0	60870000.0	1.0	2.3956923484802246	1.4794052839279175
1.0	60930000.0	60940000.0	0.0	1.8311164379119873	1.1890960931777954
1.0	61010000.0	61020000.0	2.0	1.718265175819397	1.1256381273269653
1.0	61100000.0	61110000.0	0.0	1.3809282779693604	0.9141182899475098
1.0	61120000.0	61130000.0	2.0	1.917860746383667	1.237278699874878
1.0	61140000.0	61150000.0	2.0	1.6929433345794678	1.113185167312622
1.0	61160000.0	61170000.0	1.0	1.8452327251434326	1.1994740962982178
1.0	61180000.0	61190000.0	0.0	1.858925461769104	1.2057504653930664
1.0	61190000.0	61200000.0	4.0	1.6726871728897095	1.0979945659637451
1.0	61200000.0	61210000.0	2.0	1.6782163381576538	1.1021015644073486
1.0	61230000.0	61240000.0	1.0	1.7810004949569702	1.1629976034164429
1.0	61260000.0	61270000.0	0.0	2.029021978378296	1.2994301319122314
1.0	61350000.0	61360000.0	0.0	1.9925730228424072	1.2844278812408447
1.0	61410000.0	61420000.0	2.0	1.7909517288208008	1.1721729040145874
1.0	61440000.0	61450000.0	2.0	1.7149633169174194	1.1265592575073242
1.0	61700000.0	61710000.0	0.0	1.7664695978164673	1.1578986644744873
1.0	61710000.0	61720000.0	2.0	1.7214263677597046	1.1307709217071533
1.0	61770000.0	61780000.0	1.0	1.4566123485565186	0.9642389416694641
1.0	61810000.0	61820000.0	0.0	1.4786150455474854	0.9788349866867065
1.0	61870000.0	61880000.0	0.0	1.3366715908050537	0.8843134045600891
1.0	61980000.0	61990000.0	0.0	1.8749868869781494	1.2200974225997925
1.0	61990000.0	62000000.0	2.0	1.8120161294937134	1.1839210987091064
1.0	62050000.0	62060000.0	1.0	1.7182499170303345	1.1287107467651367
1.0	62070000.0	62080000.0	2.0	1.8578526973724365	1.2112640142440796
1.0	62250000.0	62260000.0	2.0	1.3720853328704834	0.9082196950912476
1.0	62320000.0	62330000.0	2.0	1.4032381772994995	0.9292354583740234
1.0	62390000.0	62400000.0	0.0	1.4754626750946045	0.9766930341720581
1.0	62440000.0	62450000.0	0.0	1.5506794452667236	1.0249758958816528
1.0	62560000.0	62570000.0	1.0	1.5006507635116577	0.9929952621459961
1.0	62670000.0	62680000.0	6.0	1.8903471231460571	1.2228405475616455
1.0	62730000.0	62740000.0	0.0	1.6413952112197876	1.0826447010040283
1.0	62850000.0	62860000.0	1.0	2.0267138481140137	1.304470181465149
1.0	62920000.0	62930000.0	1.0	1.4245445728302002	0.9433820843696594
1.0	62930000.0	62940000.0	0.0	1.3907541036605835	0.9209739565849304
1.0	62940000.0	62950000.0	3.0	1.4048770666122437	0.9300085306167603
1.0	62960000.0	62970000.0	2.0	1.4153125286102295	0.9370769262313843
1.0	63020000.0	63030000.0	1.0	1.2981904745101929	0.8583289980888367
1.0	63060000.0	63070000.0	2.0	1.4230329990386963	0.9415642023086548
1.0	63120000.0	63130000.0	1.0	1.4113857746124268	0.9343175888061523
1.0	63130000.0	63140000.0	1.0	1.4976375102996826	0.9907514452934265
1.0	63240000.0	63250000.0	1.0	1.8641541004180908	1.2124536037445068
1.0	63250000.0	63260000.0	0.0	1.689875602722168	1.1122347116470337
1.0	63260000.0	63270000.0	1.0	1.6567580699920654	1.091623067855835
1.0	63300000.0	63310000.0	2.0	1.5988585948944092	1.056126356124878
1.0	63320000.0	63330000.0	2.0	1.5721317529678345	1.0395066738128662
1.0	63440000.0	63450000.0	0.0	2.219816207885742	1.4032776355743408
1.0	63480000.0	63490000.0	4.0	2.2914674282073975	1.436423659324646
1.0	63490000.0	63500000.0	0.0	2.3339900970458984	1.4575374126434326
1.0	63540000.0	63550000.0	3.0	2.2651419639587402	1.424210786819458
1.0	63560000.0	63570000.0	1.0	2.3446285724639893	1.461296796798706
1.0	63590000.0	63600000.0	2.0	2.4348065853118896	1.5003260374069214
1.0	63640000.0	63650000.0	5.0	2.4882397651672363	1.5237928628921509
1.0	63760000.0	63770000.0	1.0	2.429020404815674	1.5000994205474854
1.0	63790000.0	63800000.0	2.0	3.062887668609619	1.7410541772842407
1.0	63860000.0	63870000.0	0.0	1.5404382944107056	1.0191972255706787
1.0	63900000.0	63910000.0	2.0	1.4811609983444214	0.9804818034172058
1.0	63980000.0	63990000.0	3.0	1.5841591358184814	0.9715629816055298
1.0	64050000.0	64060000.0	5.0	1.5270100831985474	0.9456316232681274
1.0	64060000.0	64070000.0	0.0	1.4814836978912354	0.9806760549545288
1.0	64170000.0	64180000.0	7.0	1.769400954246521	1.1595014333724976
1.0	64180000.0	64190000.0	2.0	1.7066872119903564	1.1224502325057983
1.0	64200000.0	64210000.0	1.0	1.9745876789093018	1.275573968887329
1.0	64270000.0	64280000.0	2.0	1.5183626413345337	1.0042248964309692
1.0	64330000.0	64340000.0	2.0	1.5530580282211304	1.0259604454040527
1.0	64470000.0	64480000.0	1.0	1.5337194204330444	1.0139216184616089
1.0	64490000.0	64500000.0	2.0	1.4774202108383179	0.9773964881896973
1.0	64520000.0	64530000.0	2.0	1.545516848564148	1.0215275287628174
1.0	64560000.0	64570000.0	1.0	1.5078635215759277	0.9972845911979675
1.0	64600000.0	64610000.0	1.0	1.4281468391418457	0.9449766874313354
1.0	64610000.0	64620000.0	1.0	1.6043468713760376	1.0590226650238037
1.0	64690000.0	64700000.0	0.0	1.791150689125061	1.1678295135498047
1.0	64730000.0	64740000.0	1.0	1.6050266027450562	1.058696985244751
1.0	64750000.0	64760000.0	1.0	1.7338721752166748	1.1362594366073608
1.0	64760000.0	64770000.0	3.0	1.6836782693862915	1.1048673391342163
1.0	64920000.0	64930000.0	1.0	1.7402721643447876	1.141717791557312
1.0	64970000.0	64980000.0	1.0	1.5037528276443481	0.9950482249259949
1.0	64980000.0	64990000.0	2.0	1.4362571239471436	0.9511262774467468
1.0	65040000.0	65050000.0	2.0	1.5771560668945312	1.0419117212295532
1.0	65050000.0	65060000.0	1.0	1.6227807998657227	1.0705015659332275
1.0	65060000.0	65070000.0	3.0	1.5121731758117676	1.0005321502685547
1.0	65200000.0	65210000.0	3.0	1.7663536071777344	1.1568734645843506
1.0	65320000.0	65330000.0	1.0	1.2271831035614014	0.8097626566886902
1.0	65340000.0	65350000.0	1.0	1.2131587266921997	0.8004235029220581
1.0	65380000.0	65390000.0	1.0	1.4191941022872925	0.9391809701919556
1.0	65410000.0	65420000.0	1.0	1.507484793663025	0.996667742729187
1.0	65430000.0	65440000.0	2.0	1.2319778203964233	0.812564492225647
1.0	65490000.0	65500000.0	1.0	1.5898487567901611	1.05023193359375
1.0	65520000.0	65530000.0	1.0	1.5455081462860107	1.0222537517547607
1.0	65580000.0	65590000.0	3.0	1.5427839756011963	1.0190155506134033
1.0	65620000.0	65630000.0	1.0	1.4625753164291382	0.9683586359024048
1.0	65630000.0	65640000.0	0.0	1.5057214498519897	0.9964750409126282
1.0	65740000.0	65750000.0	0.0	1.7353572845458984	1.139402985572815
1.0	65770000.0	65780000.0	1.0	1.8436952829360962	1.2036454677581787
1.0	65840000.0	65850000.0	6.0	1.6768224239349365	1.1037293672561646
1.0	65890000.0	65900000.0	3.0	1.5460643768310547	1.0225331783294678
1.0	65980000.0	65990000.0	2.0	1.9994585514068604	1.2872850894927979
1.0	66030000.0	66040000.0	4.0	1.9300518035888672	1.2467235326766968
1.0	66060000.0	66070000.0	2.0	2.0967350006103516	1.3378301858901978
1.0	66070000.0	66080000.0	2.0	2.1885619163513184	1.3821762800216675
1.0	66100000.0	66110000.0	0.0	2.7885031700134277	1.6437267065048218
1.0	66140000.0	66150000.0	4.0	2.3832104206085205	1.4758098125457764
1.0	66170000.0	66180000.0	3.0	2.7788586616516113	1.6413596868515015
1.0	66250000.0	66260000.0	2.0	3.322070360183716	1.8144426345825195
1.0	66280000.0	66290000.0	3.0	2.883798599243164	1.6785005331039429
1.0	66330000.0	66340000.0	1.0	2.9901087284088135	1.7154422998428345
1.0	66490000.0	66500000.0	4.0	2.665963649749756	1.5964034795761108
1.0	66530000.0	66540000.0	2.0	2.235745429992676	1.4075831174850464
1.0	66580000.0	66590000.0	4.0	2.0518574714660645	1.3159542083740234
1.0	66630000.0	66640000.0	2.0	1.9380834102630615	1.2553608417510986
1.0	66690000.0	66700000.0	1.0	2.103184223175049	1.3445593118667603
1.0	66710000.0	66720000.0	0.0	1.9840469360351562	1.281814455986023
1.0	66760000.0	66770000.0	2.0	2.013890027999878	1.2978088855743408
1.0	66770000.0	66780000.0	3.0	2.1056532859802246	1.3460081815719604
1.0	66780000.0	66790000.0	2.0	2.1507248878479004	1.3678019046783447
1.0	67170000.0	67180000.0	2.0	2.3091022968292236	1.442175269126892
1.0	67220000.0	67230000.0	4.0	1.8735262155532837	1.2185112237930298
1.0	67260000.0	67270000.0	0.0	2.280546188354492	1.4308042526245117
1.0	67270000.0	67280000.0	2.0	1.9229021072387695	1.2470746040344238
1.0	67450000.0	67460000.0	3.0	1.2569847106933594	0.8301135897636414
1.0	67500000.0	67510000.0	1.0	1.2575503587722778	0.8305959701538086
1.0	67530000.0	67540000.0	3.0	1.9098056554794312	1.2396188974380493
1.0	67580000.0	67590000.0	1.0	1.8648815155029297	1.2146556377410889
1.0	67600000.0	67610000.0	1.0	1.6810989379882812	1.1062902212142944
1.0	67750000.0	67760000.0	2.0	1.9174001216888428	1.2446733713150024
1.0	67770000.0	67780000.0	1.0	1.8789873123168945	1.2232624292373657
1.0	67790000.0	67800000.0	2.0	1.7608884572982788	1.1547149419784546
1.0	67830000.0	67840000.0	4.0	1.5824840068817139	1.0451973676681519
1.0	67860000.0	67870000.0	2.0	1.539504051208496	1.0184277296066284
1.0	67870000.0	67880000.0	2.0	1.507619023323059	0.9979292750358582
1.0	67900000.0	67910000.0	1.0	1.901301622390747	1.236010193824768
1.0	67910000.0	67920000.0	4.0	1.9854726791381836	1.2825618982315063
1.0	67980000.0	67990000.0	1.0	1.7996413707733154	1.177316427230835
1.0	67990000.0	68000000.0	2.0	1.6997976303100586	1.117385983467102
1.0	68030000.0	68040000.0	3.0	1.4918098449707031	0.9869285821914673
1.0	68250000.0	68260000.0	2.0	1.5913197994232178	1.0511441230773926
1.0	68260000.0	68270000.0	1.0	1.5950813293457031	1.053368330001831
1.0	68270000.0	68280000.0	1.0	1.64718496799469	1.085592269897461
1.0	68280000.0	68290000.0	4.0	1.5903828144073486	1.0502324104309082
1.0	68490000.0	68500000.0	1.0	2.1384050846099854	1.3575632572174072
1.0	68520000.0	68530000.0	3.0	2.0524332523345947	1.3126970529556274
1.0	68530000.0	68540000.0	2.0	2.103093147277832	1.3380818367004395
1.0	68670000.0	68680000.0	1.0	1.6964092254638672	1.1160262823104858
1.0	68680000.0	68690000.0	4.0	1.6185047626495361	1.067701816558838
1.0	68700000.0	68710000.0	1.0	1.8544073104858398	1.2062275409698486
1.0	68730000.0	68740000.0	0.0	1.8993583917617798	1.2314566373825073
1.0	68770000.0	68780000.0	1.0	1.9219945669174194	1.245999813079834
1.0	68800000.0	68810000.0	0.0	1.982500433921814	1.2783608436584473
1.0	68870000.0	68880000.0	1.0	2.184945821762085	1.3800770044326782
1.0	68880000.0	68890000.0	8.0	1.9933443069458008	1.2791125774383545
1.0	68890000.0	68900000.0	2.0	2.2781598567962646	1.4250704050064087
1.0	69010000.0	69020000.0	4.0	2.5833945274353027	1.5618412494659424
1.0	69100000.0	69110000.0	4.0	2.843181610107422	1.6634547710418701
1.0	69110000.0	69120000.0	3.0	2.9848272800445557	1.7130485773086548
1.0	69120000.0	69130000.0	4.0	2.7274718284606934	1.6198660135269165
1.0	69170000.0	69180000.0	1.0	2.3586318492889404	1.4626014232635498
1.0	69180000.0	69190000.0	1.0	2.7196576595306396	1.6168228387832642
1.0	69290000.0	69300000.0	4.0	3.0414116382598877	1.731645941734314
1.0	69320000.0	69330000.0	2.0	2.852177858352661	1.6667072772979736
1.0	69370000.0	69380000.0	4.0	2.525923252105713	1.5374338626861572
1.0	69460000.0	69470000.0	1.0	2.3455188274383545	1.4580830335617065
1.0	69520000.0	69530000.0	3.0	3.6805312633514404	1.8988780975341797
1.0	69600000.0	69610000.0	7.0	4.257318019866943	1.987190842628479
1.0	69620000.0	69630000.0	10.0	3.726623058319092	1.9081084728240967
1.0	69710000.0	69720000.0	1.0	4.837337493896484	2.0251948833465576
1.0	69730000.0	69740000.0	5.0	4.014326095581055	1.9566142559051514
1.0	69750000.0	69760000.0	4.0	4.581490993499756	2.014209747314453
1.0	69860000.0	69870000.0	0.0	4.269195079803467	1.9884618520736694
1.0	69900000.0	69910000.0	6.0	3.707026720046997	1.9039058685302734
1.0	69950000.0	69960000.0	5.0	2.832322359085083	1.6594994068145752
1.0	69990000.0	70000000.0	2.0	3.76733660697937	1.9155499935150146
1.0	70000000.0	70010000.0	2.0	3.5421135425567627	1.8691695928573608
1.0	70040000.0	70050000.0	2.0	3.241257905960083	1.7922430038452148
1.0	70080000.0	70090000.0	3.0	3.2239787578582764	1.7873656749725342
1.0	70090000.0	70100000.0	8.0	2.710742950439453	1.6133880615234375
1.0	70120000.0	70130000.0	2.0	3.4420597553253174	1.8454322814941406
1.0	70130000.0	70140000.0	2.0	3.334536075592041	1.818037986755371
1.0	70160000.0	70170000.0	1.0	3.6161932945251465	1.8854032754898071
1.0	70170000.0	70180000.0	5.0	3.2701518535614014	1.8005340099334717
1.0	70180000.0	70190000.0	2.0	3.6371371746063232	1.889892578125
1.0	70270000.0	70280000.0	4.0	3.2143261432647705	1.7844445705413818
1.0	70280000.0	70290000.0	5.0	3.5215911865234375	1.8645107746124268
1.0	70300000.0	70310000.0	4.0	3.768267869949341	1.9157167673110962
1.0	70360000.0	70370000.0	5.0	3.478109359741211	1.8543407917022705
1.0	70420000.0	70430000.0	4.0	3.00236177444458	1.718785047531128
1.0	70530000.0	70540000.0	6.0	2.727874279022217	1.6203924417495728
1.0	70570000.0	70580000.0	1.0	2.7979848384857178	1.6470658779144287
1.0	70620000.0	70630000.0	2.0	1.7496808767318726	1.1490206718444824
1.0	70630000.0	70640000.0	2.0	1.7759103775024414	1.1648753881454468
1.0	70650000.0	70660000.0	0.0	1.8128401041030884	1.1861882209777832
1.0	70700000.0	70710000.0	1.0	1.5186436176300049	1.0051188468933105
1.0	70720000.0	70730000.0	1.0	1.475515604019165	0.9765282869338989
1.0	70940000.0	70950000.0	2.0	2.4753479957580566	1.5203906297683716
1.0	71020000.0	71030000.0	3.0	2.760650157928467	1.6348011493682861
1.0	71030000.0	71040000.0	6.0	2.767606258392334	1.6368017196655273
1.0	71120000.0	71130000.0	6.0	2.9314770698547363	1.694888710975647
1.0	71160000.0	71170000.0	1.0	3.4011216163635254	1.8350532054901123
1.0	71180000.0	71190000.0	7.0	2.960486888885498	1.7047364711761475
1.0	71300000.0	71310000.0	4.0	3.041820526123047	1.7317636013031006
1.0	71340000.0	71350000.0	2.0	3.6031813621520996	1.8826558589935303
1.0	71360000.0	71370000.0	3.0	3.2523796558380127	1.795292854309082
1.0	71390000.0	71400000.0	2.0	3.356719970703125	1.8236615657806396
1.0	71500000.0	71510000.0	2.0	3.054813861846924	1.7360546588897705
1.0	71570000.0	71580000.0	4.0	1.8446815013885498	1.2058383226394653
1.0	71600000.0	71610000.0	3.0	2.9702258110046387	1.7080657482147217
1.0	71700000.0	71710000.0	3.0	2.9203758239746094	1.6909223794937134
1.0	71730000.0	71740000.0	3.0	3.0627176761627197	1.738508939743042
1.0	71760000.0	71770000.0	5.0	2.881621837615967	1.6773322820663452
1.0	71790000.0	71800000.0	4.0	3.218888521194458	1.7859385013580322
1.0	71820000.0	71830000.0	1.0	3.2743725776672363	1.801722764968872
1.0	71870000.0	71880000.0	2.0	3.20609974861145	1.7821937799453735
1.0	71890000.0	71900000.0	2.0	2.948456287384033	1.700697660446167
1.0	71900000.0	71910000.0	2.0	3.0130741596221924	1.7223955392837524
1.0	71960000.0	71970000.0	3.0	3.4740512371063232	1.8532415628433228
1.0	72000000.0	72010000.0	2.0	3.6215121746063232	1.886420488357544
1.0	72090000.0	72100000.0	3.0	2.931974411010742	1.694946050643921
1.0	72110000.0	72120000.0	2.0	3.59472918510437	1.8806899785995483
1.0	72160000.0	72170000.0	1.0	4.163914680480957	1.9765352010726929
1.0	72200000.0	72210000.0	4.0	3.7362029552459717	1.9096133708953857
1.0	72240000.0	72250000.0	5.0	3.7340378761291504	1.9092508554458618
1.0	72300000.0	72310000.0	3.0	3.553074598312378	1.8718477487564087
1.0	72380000.0	72390000.0	1.0	3.151731491088867	1.7661142349243164
1.0	72510000.0	72520000.0	4.0	4.2538652420043945	1.9868180751800537
1.0	72610000.0	72620000.0	5.0	4.128375053405762	1.9720733165740967
1.0	72650000.0	72660000.0	8.0	3.534432888031006	1.867672324180603
1.0	72770000.0	72780000.0	1.0	2.094388723373413	1.337944746017456
1.0	72840000.0	72850000.0	5.0	3.0287680625915527	1.7274786233901978
1.0	72900000.0	72910000.0	2.0	4.347689151763916	1.9963239431381226
1.0	72950000.0	72960000.0	4.0	4.660002708435059	2.018419027328491
1.0	73030000.0	73040000.0	7.0	4.661269187927246	2.0184340476989746
1.0	73090000.0	73100000.0	5.0	4.898575782775879	2.026498317718506
1.0	73130000.0	73140000.0	3.0	5.006374359130859	2.0277068614959717
1.0	73240000.0	73250000.0	0.0	4.890585422515869	2.0264170169830322
1.0	73250000.0	73260000.0	4.0	4.924807548522949	2.027012586593628
1.0	73300000.0	73310000.0	3.0	4.624754905700684	2.016623020172119
1.0	73310000.0	73320000.0	5.0	4.296016693115234	1.9912176132202148
1.0	73430000.0	73440000.0	4.0	4.264294624328613	1.9879815578460693
1.0	73510000.0	73520000.0	4.0	4.69198751449585	2.0200822353363037
1.0	73660000.0	73670000.0	3.0	4.86908483505249	2.0260376930236816
1.0	73740000.0	73750000.0	2.0	4.759295463562012	2.0229544639587402
1.0	73780000.0	73790000.0	6.0	4.577325344085693	2.014091730117798
1.0	73800000.0	73810000.0	4.0	4.478536128997803	2.007291793823242
1.0	73880000.0	73890000.0	7.0	4.006918907165527	1.9554316997528076
1.0	73920000.0	73930000.0	1.0	3.9410488605499268	1.9454419612884521
1.0	73970000.0	73980000.0	6.0	3.705857038497925	1.9038093090057373
1.0	74000000.0	74010000.0	2.0	3.8603553771972656	1.932141900062561
1.0	74020000.0	74030000.0	3.0	3.9446396827697754	1.9460229873657227
1.0	74080000.0	74090000.0	3.0	3.6176273822784424	1.8858715295791626
1.0	74090000.0	74100000.0	5.0	3.579254150390625	1.8773555755615234
1.0	74120000.0	74130000.0	5.0	4.0064215660095215	1.955356240272522
1.0	74150000.0	74160000.0	4.0	3.960905075073242	1.9485175609588623
1.0	74230000.0	74240000.0	7.0	3.187600612640381	1.7769008874893188
1.0	74270000.0	74280000.0	2.0	3.5445468425750732	1.8695974349975586
1.0	74300000.0	74310000.0	0.0	3.391925096511841	1.83291757106781
1.0	74380000.0	74390000.0	3.0	2.895181655883789	1.6821016073226929
1.0	74410000.0	74420000.0	2.0	3.038288116455078	1.730661392211914
1.0	74420000.0	74430000.0	0.0	3.2024948596954346	1.7811998128890991
1.0	74530000.0	74540000.0	3.0	2.5363123416900635	1.5418367385864258
1.0	74550000.0	74560000.0	0.0	2.9651479721069336	1.7063102722167969
1.0	74580000.0	74590000.0	2.0	2.3388381004333496	1.4533085823059082
1.0	74650000.0	74660000.0	2.0	2.530069351196289	1.5390102863311768
1.0	74740000.0	74750000.0	3.0	1.9182026386260986	1.2411019802093506
1.0	74780000.0	74790000.0	0.0	2.238739013671875	1.406517744064331
1.0	74950000.0	74960000.0	1.0	2.7020764350891113	1.610081434249878
1.0	74980000.0	74990000.0	2.0	2.3201966285705566	1.4462964534759521
1.0	75010000.0	75020000.0	0.0	2.5526177883148193	1.5492582321166992
1.0	75040000.0	75050000.0	5.0	2.5250463485717773	1.5372211933135986
1.0	75130000.0	75140000.0	4.0	2.3722901344299316	1.468846082687378
1.0	75170000.0	75180000.0	2.0	1.5851961374282837	1.047816276550293
1.0	75290000.0	75300000.0	3.0	2.655374526977539	1.591304063796997
1.0	75310000.0	75320000.0	3.0	2.6773388385772705	1.6001262664794922
1.0	75390000.0	75400000.0	1.0	3.2828612327575684	1.8040062189102173
1.0	75460000.0	75470000.0	2.0	3.296638011932373	1.8078950643539429
1.0	75560000.0	75570000.0	3.0	3.1188254356384277	1.7561521530151367
1.0	75600000.0	75610000.0	1.0	3.4333128929138184	1.8435643911361694
1.0	75660000.0	75670000.0	0.0	3.004087448120117	1.7193368673324585
1.0	75740000.0	75750000.0	2.0	2.6988377571105957	1.6092708110809326
1.0	75810000.0	75820000.0	5.0	2.7892532348632812	1.6434860229492188
1.0	75820000.0	75830000.0	3.0	3.003938674926758	1.7194122076034546
1.0	75830000.0	75840000.0	5.0	3.15510630607605	1.7671247720718384
1.0	75880000.0	75890000.0	0.0	2.8469865322113037	1.664818525314331
1.0	75890000.0	75900000.0	2.0	3.0879251956939697	1.7464802265167236
1.0	76030000.0	76040000.0	2.0	2.973112106323242	1.7090116739273071
1.0	76080000.0	76090000.0	2.0	2.657569169998169	1.5942686796188354
1.0	76110000.0	76120000.0	1.0	2.563368558883667	1.5554111003875732
1.0	76150000.0	76160000.0	3.0	2.5171258449554443	1.5368678569793701
1.0	76210000.0	76220000.0	1.0	1.7392807006835938	1.1430164575576782
1.0	76430000.0	76440000.0	3.0	2.8894150257110596	1.6805925369262695
1.0	76570000.0	76580000.0	2.0	2.0198919773101807	1.3004673719406128
1.0	76680000.0	76690000.0	3.0	2.3132729530334473	1.441894769668579
1.0	76690000.0	76700000.0	1.0	2.2797608375549316	1.427269697189331
1.0	76760000.0	76770000.0	3.0	2.182673931121826	1.3809162378311157
1.0	76770000.0	76780000.0	5.0	2.3794710636138916	1.4726896286010742
1.0	76870000.0	76880000.0	5.0	2.9522194862365723	1.7020196914672852
1.0	76880000.0	76890000.0	5.0	2.592261791229248	1.5656572580337524
1.0	76890000.0	76900000.0	3.0	2.682859420776367	1.602468729019165
1.0	76900000.0	76910000.0	2.0	2.5442099571228027	1.5456719398498535
1.0	77080000.0	77090000.0	8.0	2.479800224304199	1.517656922340393
1.0	77090000.0	77100000.0	1.0	2.581010580062866	1.5608513355255127
1.0	77160000.0	77170000.0	0.0	2.7797346115112305	1.640106201171875
1.0	77210000.0	77220000.0	2.0	3.0259971618652344	1.7266366481781006
1.0	77250000.0	77260000.0	4.0	2.973508834838867	1.709164023399353
1.0	77310000.0	77320000.0	2.0	3.1139111518859863	1.7545547485351562
1.0	77560000.0	77570000.0	0.0	1.8063586950302124	1.1782464981079102
1.0	77660000.0	77670000.0	2.0	1.495403528213501	0.9890764355659485
1.0	77690000.0	77700000.0	1.0	1.7810360193252563	1.1651830673217773
1.0	77710000.0	77720000.0	4.0	2.0472218990325928	1.3094446659088135
1.0	77760000.0	77770000.0	0.0	2.190883159637451	1.3829259872436523
1.0	77870000.0	77880000.0	0.0	1.8060070276260376	1.1810693740844727
1.0	77880000.0	77890000.0	1.0	1.8444736003875732	1.2023807764053345
1.0	77900000.0	77910000.0	0.0	2.053088665008545	1.31490159034729
1.0	77920000.0	77930000.0	2.0	2.0552539825439453	1.31930673122406
1.0	77950000.0	77960000.0	2.0	1.888536810874939	1.2285913228988647
1.0	78070000.0	78080000.0	2.0	1.7313547134399414	1.1371883153915405
1.0	78100000.0	78110000.0	2.0	1.6068328619003296	1.0611910820007324
1.0	78240000.0	78250000.0	2.0	1.5061506032943726	0.936141848564148
1.0	78260000.0	78270000.0	2.0	1.5190231800079346	1.0051676034927368
1.0	78300000.0	78310000.0	0.0	1.7211834192276	1.1313151121139526
1.0	78350000.0	78360000.0	4.0	1.4477579593658447	0.9070948362350464
1.0	78370000.0	78380000.0	2.0	1.7939338684082031	1.1740057468414307
1.0	78570000.0	78580000.0	3.0	1.7648696899414062	1.1572080850601196
1.0	78610000.0	78620000.0	2.0	1.924607515335083	1.249150276184082
1.0	78700000.0	78710000.0	5.0	1.7992689609527588	1.1773381233215332
1.0	78710000.0	78720000.0	2.0	2.0015742778778076	1.291021466255188
1.0	78720000.0	78730000.0	4.0	2.2893147468566895	1.4335378408432007
1.0	78730000.0	78740000.0	3.0	2.2811567783355713	1.430166482925415
1.0	78740000.0	78750000.0	2.0	2.0044102668762207	1.2906293869018555
1.0	78780000.0	78790000.0	1.0	2.276888370513916	1.428537368774414
1.0	78790000.0	78800000.0	1.0	2.439053773880005	1.502685308456421
1.0	78880000.0	78890000.0	4.0	2.111297130584717	1.3446629047393799
1.0	78890000.0	78900000.0	2.0	2.3221726417541504	1.4478899240493774
1.0	78900000.0	78910000.0	0.0	2.468306303024292	1.5135751962661743
1.0	78910000.0	78920000.0	3.0	2.346651077270508	1.4584400653839111
1.0	78960000.0	78970000.0	4.0	2.2072606086730957	1.3924468755722046
1.0	79010000.0	79020000.0	1.0	2.7716708183288574	1.6374489068984985
1.0	79020000.0	79030000.0	0.0	2.728095531463623	1.6202844381332397
1.0	79320000.0	79330000.0	1.0	2.4707510471343994	1.5142858028411865
1.0	79330000.0	79340000.0	0.0	2.5297622680664062	1.5402263402938843
1.0	79370000.0	79380000.0	1.0	2.8332419395446777	1.6598052978515625
1.0	79430000.0	79440000.0	5.0	3.1349222660064697	1.7609199285507202
1.0	79440000.0	79450000.0	0.0	3.547585964202881	1.8704540729522705
1.0	79480000.0	79490000.0	4.0	2.9418272972106934	1.698583960533142
1.0	79500000.0	79510000.0	0.0	3.3532378673553467	1.822798490524292
1.0	79520000.0	79530000.0	6.0	3.089179277420044	1.7468507289886475
1.0	79550000.0	79560000.0	0.0	3.3098063468933105	1.8114105463027954
1.0	79600000.0	79610000.0	2.0	2.7391655445098877	1.624420166015625
1.0	79630000.0	79640000.0	3.0	2.0795540809631348	1.3280537128448486
1.0	79720000.0	79730000.0	1.0	2.8271660804748535	1.6576001644134521
1.0	79750000.0	79760000.0	4.0	3.010922431945801	1.721623420715332
1.0	79780000.0	79790000.0	1.0	2.877446413040161	1.6759490966796875
1.0	79830000.0	79840000.0	3.0	3.6742072105407715	1.8976339101791382
1.0	79890000.0	79900000.0	3.0	3.373624086380005	1.828245759010315
1.0	79940000.0	79950000.0	4.0	3.372753858566284	1.8279781341552734
1.0	80010000.0	80020000.0	7.0	2.819103956222534	1.6546205282211304
1.0	80020000.0	80030000.0	4.0	2.965649127960205	1.7064815759658813
1.0	80030000.0	80040000.0	1.0	2.7402071952819824	1.625056505203247
1.0	80060000.0	80070000.0	3.0	3.0536086559295654	1.7355518341064453
1.0	80110000.0	80120000.0	1.0	3.2320027351379395	1.789677381515503
1.0	80150000.0	80160000.0	2.0	2.595529079437256	1.567003607749939
1.0	80170000.0	80180000.0	3.0	2.5924158096313477	1.565901756286621
1.0	80500000.0	80510000.0	8.0	3.3527801036834717	1.822763442993164
1.0	80510000.0	80520000.0	4.0	3.302544355392456	1.8095276355743408
1.0	80560000.0	80570000.0	0.0	3.717968702316284	1.9061731100082397
1.0	80630000.0	80640000.0	3.0	2.8264334201812744	1.6573089361190796
1.0	80650000.0	80660000.0	3.0	2.712939977645874	1.6141926050186157
1.0	80660000.0	80670000.0	4.0	2.670626640319824	1.5974299907684326
1.0	80680000.0	80690000.0	2.0	2.5965003967285156	1.5672171115875244
1.0	80800000.0	80810000.0	1.0	2.2747044563293457	1.4228280782699585
1.0	80830000.0	80840000.0	1.0	2.8740501403808594	1.6746031045913696
1.0	80870000.0	80880000.0	1.0	2.1799733638763428	1.3806464672088623
1.0	80890000.0	80900000.0	4.0	2.8672573566436768	1.6721398830413818
1.0	80920000.0	80930000.0	6.0	2.527148723602295	1.5380932092666626
1.0	80940000.0	80950000.0	2.0	3.2298636436462402	1.7891490459442139
1.0	80950000.0	80960000.0	5.0	3.123213291168213	1.7575185298919678
1.0	81030000.0	81040000.0	4.0	3.1266541481018066	1.7585045099258423
1.0	81280000.0	81290000.0	4.0	2.604426860809326	1.5704926252365112
1.0	81290000.0	81300000.0	2.0	2.759934902191162	1.632388710975647
1.0	81310000.0	81320000.0	2.0	2.8430819511413574	1.6634016036987305
1.0	81340000.0	81350000.0	5.0	2.840897798538208	1.6626125574111938
1.0	81490000.0	81500000.0	3.0	2.467221975326538	1.5118733644485474
1.0	81520000.0	81530000.0	2.0	2.546281337738037	1.546074628829956
1.0	81610000.0	81620000.0	1.0	2.120471477508545	1.3464246988296509
1.0	81620000.0	81630000.0	2.0	2.2112419605255127	1.3919250965118408
1.0	81690000.0	81700000.0	2.0	2.0945866107940674	1.333490014076233
1.0	81800000.0	81810000.0	0.0	2.1196939945220947	1.3461369276046753
1.0	81830000.0	81840000.0	4.0	1.792809247970581	1.1689659357070923
1.0	81850000.0	81860000.0	3.0	2.0761666297912598	1.3229646682739258
1.0	81890000.0	81900000.0	5.0	1.9008724689483643	1.2323421239852905
1.0	81920000.0	81930000.0	1.0	2.1391544342041016	1.3570716381072998
1.0	81980000.0	81990000.0	2.0	2.191707134246826	1.3835870027542114
1.0	82070000.0	82080000.0	3.0	2.022876262664795	1.2968684434890747
1.0	82080000.0	82090000.0	2.0	2.0667479038238525	1.3215320110321045
1.0	82110000.0	82120000.0	1.0	2.2515530586242676	1.4125053882598877
1.0	82210000.0	82220000.0	2.0	2.694293975830078	1.6070520877838135
1.0	82230000.0	82240000.0	3.0	2.666447162628174	1.5961532592773438
1.0	82310000.0	82320000.0	2.0	2.6420044898986816	1.5861493349075317
1.0	82320000.0	82330000.0	2.0	2.5613741874694824	1.5529792308807373
1.0	82350000.0	82360000.0	3.0	2.491919755935669	1.523699164390564
1.0	82380000.0	82390000.0	2.0	2.643677234649658	1.588191270828247
1.0	82420000.0	82430000.0	3.0	2.470150947570801	1.5132267475128174
1.0	82640000.0	82650000.0	4.0	2.2861826419830322	1.428039789199829
1.0	82680000.0	82690000.0	2.0	2.4744253158569336	1.5152934789657593
1.0	82700000.0	82710000.0	6.0	2.8990185260772705	1.683484435081482
1.0	82710000.0	82720000.0	2.0	1.6216850280761719	1.067946434020996
1.0	82720000.0	82730000.0	1.0	2.2984249591827393	1.4347375631332397
1.0	82730000.0	82740000.0	1.0	2.5913479328155518	1.5650297403335571
1.0	82740000.0	82750000.0	2.0	3.0656962394714355	1.7394384145736694
1.0	82760000.0	82770000.0	1.0	2.6993629932403564	1.6088645458221436
1.0	82870000.0	82880000.0	5.0	3.2782814502716064	1.8029191493988037
1.0	82890000.0	82900000.0	3.0	3.283716917037964	1.8043797016143799
1.0	83040000.0	83050000.0	3.0	2.3243815898895264	1.4459054470062256
1.0	83050000.0	83060000.0	0.0	1.964847207069397	1.2630263566970825
1.0	83070000.0	83080000.0	1.0	2.337512969970703	1.4520741701126099
1.0	83140000.0	83150000.0	1.0	2.5336668491363525	1.5404956340789795
1.0	83210000.0	83220000.0	2.0	3.0079939365386963	1.720757246017456
1.0	83480000.0	83490000.0	4.0	3.1015713214874268	1.750648856163025
1.0	83500000.0	83510000.0	3.0	3.214566707611084	1.7847089767456055
1.0	83510000.0	83520000.0	6.0	2.9347033500671387	1.6958974599838257
1.0	83530000.0	83540000.0	5.0	2.902985095977783	1.6848742961883545
1.0	83540000.0	83550000.0	1.0	2.916747808456421	1.6897058486938477
1.0	83570000.0	83580000.0	3.0	2.317809581756592	1.4430407285690308
1.0	83680000.0	83690000.0	0.0	1.169272780418396	0.7691373229026794
1.0	83870000.0	83880000.0	1.0	1.1470600366592407	0.7547535300254822
1.0	83890000.0	83900000.0	0.0	1.0603008270263672	0.6953489184379578
1.0	83930000.0	83940000.0	1.0	1.3502662181854248	0.8933864831924438
1.0	83970000.0	83980000.0	5.0	1.8315874338150024	1.1943237781524658
1.0	84010000.0	84020000.0	1.0	2.505462169647217	1.5300843715667725
1.0	84030000.0	84040000.0	5.0	2.654940128326416	1.5916285514831543
1.0	84130000.0	84140000.0	2.0	2.4496700763702393	1.5062026977539062
1.0	84150000.0	84160000.0	1.0	1.7673908472061157	1.159790277481079
1.0	84190000.0	84200000.0	5.0	2.1148996353149414	1.3464868068695068
1.0	84220000.0	84230000.0	0.0	2.014991044998169	1.2956265211105347
1.0	84350000.0	84360000.0	3.0	1.6787410974502563	1.099104404449463
1.0	84420000.0	84430000.0	3.0	1.7035090923309326	1.1204650402069092
1.0	84440000.0	84450000.0	0.0	2.0941882133483887	1.3335665464401245
1.0	84470000.0	84480000.0	3.0	2.286076068878174	1.4297727346420288
1.0	84540000.0	84550000.0	3.0	1.7593265771865845	1.0499061346054077
1.0	84550000.0	84560000.0	3.0	1.9707187414169312	1.2733415365219116
1.0	84570000.0	84580000.0	1.0	2.237088441848755	1.4067174196243286
1.0	84580000.0	84590000.0	5.0	2.073878765106201	1.3259246349334717
1.0	84660000.0	84670000.0	4.0	1.6668822765350342	1.0988938808441162
1.0	84700000.0	84710000.0	2.0	1.8823776245117188	1.2246230840682983
1.0	84710000.0	84720000.0	2.0	2.324162006378174	1.4484636783599854
1.0	84730000.0	84740000.0	2.0	2.1795825958251953	1.3842014074325562
1.0	84850000.0	84860000.0	4.0	2.050549268722534	1.315811276435852
1.0	84990000.0	85000000.0	1.0	1.6350429058074951	1.0781497955322266
1.0	85080000.0	85090000.0	2.0	1.5564851760864258	1.0281490087509155
1.0	85120000.0	85130000.0	0.0	1.4102357625961304	0.9340137243270874
1.0	85330000.0	85340000.0	5.0	1.9109958410263062	1.24152410030365
1.0	85350000.0	85360000.0	1.0	1.761233925819397	1.1553947925567627
1.0	85400000.0	85410000.0	0.0	1.9578046798706055	1.2682222127914429
1.0	85430000.0	85440000.0	3.0	2.120046615600586	1.351475715637207
1.0	85450000.0	85460000.0	2.0	2.159933090209961	1.3720958232879639
1.0	85500000.0	85510000.0	3.0	1.8512849807739258	1.2076181173324585
1.0	85620000.0	85630000.0	5.0	1.7235794067382812	1.1325445175170898
1.0	85680000.0	85690000.0	0.0	2.0250983238220215	1.30295729637146
1.0	85710000.0	85720000.0	2.0	1.4491702318191528	0.9591982960700989
1.0	85740000.0	85750000.0	1.0	1.0354009866714478	0.7313067317008972
1.0	85760000.0	85770000.0	0.0	1.427396297454834	0.9442169070243835
1.0	85800000.0	85810000.0	0.0	1.5323145389556885	1.0133546590805054
1.0	85810000.0	85820000.0	1.0	1.5236178636550903	1.0072847604751587
1.0	85850000.0	85860000.0	2.0	1.5556390285491943	1.0273678302764893
1.0	85910000.0	85920000.0	4.0	1.521524429321289	1.0069034099578857
1.0	85930000.0	85940000.0	1.0	1.9347450733184814	1.255499243736267
1.0	86050000.0	86060000.0	2.0	1.8519184589385986	1.2083663940429688
1.0	86080000.0	86090000.0	2.0	1.7318490743637085	1.1376057863235474
1.0	86100000.0	86110000.0	0.0	1.616458535194397	1.0668667554855347
1.0	86120000.0	86130000.0	3.0	1.6004550457000732	1.0568742752075195
1.0	86200000.0	86210000.0	4.0	1.8308122158050537	1.1944899559020996
1.0	86240000.0	86250000.0	3.0	2.1566967964172363	1.3666731119155884
1.0	86350000.0	86360000.0	1.0	2.4586288928985596	1.5090516805648804
1.0	86370000.0	86380000.0	2.0	2.570178508758545	1.5571720600128174
1.0	86430000.0	86440000.0	2.0	2.423819065093994	1.4937077760696411
1.0	86440000.0	86450000.0	3.0	2.3924310207366943	1.478614330291748
1.0	86510000.0	86520000.0	5.0	2.4342846870422363	1.4978618621826172
1.0	86760000.0	86770000.0	4.0	2.4535157680511475	1.506605863571167
1.0	86780000.0	86790000.0	2.0	2.430634021759033	1.4974480867385864
1.0	86800000.0	86810000.0	2.0	2.1624062061309814	1.372223973274231
1.0	86820000.0	86830000.0	0.0	1.7476084232330322	1.1474430561065674
1.0	86890000.0	86900000.0	3.0	2.3802120685577393	1.474687099456787
1.0	87010000.0	87020000.0	4.0	2.1449382305145264	1.3632609844207764
1.0	87020000.0	87030000.0	2.0	2.3923439979553223	1.4816213846206665
1.0	87060000.0	87070000.0	2.0	2.130237102508545	1.3557612895965576
1.0	87080000.0	87090000.0	4.0	2.028806209564209	1.30405855178833
1.0	87100000.0	87110000.0	1.0	2.153041362762451	1.3674533367156982
1.0	87180000.0	87190000.0	0.0	1.5115817785263062	1.0004386901855469
1.0	87200000.0	87210000.0	0.0	1.4685189723968506	0.9725675582885742
1.0	87220000.0	87230000.0	5.0	1.7215721607208252	1.1309179067611694
1.0	87230000.0	87240000.0	0.0	1.9779332876205444	1.278476357460022
1.0	87380000.0	87390000.0	2.0	1.2388447523117065	0.8155747652053833
1.0	87390000.0	87400000.0	4.0	1.7491238117218018	1.1474679708480835
1.0	87400000.0	87410000.0	0.0	1.8798491954803467	1.2236826419830322
1.0	87420000.0	87430000.0	1.0	1.7397525310516357	1.1421908140182495
1.0	87500000.0	87510000.0	2.0	1.8407186269760132	1.201377272605896
1.0	87510000.0	87520000.0	3.0	1.816843032836914	1.1876955032348633
1.0	87570000.0	87580000.0	3.0	1.8662598133087158	1.216888666152954
1.0	87670000.0	87680000.0	3.0	2.2142393589019775	1.3991115093231201
1.0	87710000.0	87720000.0	3.0	2.1279056072235107	1.355400800704956
1.0	87810000.0	87820000.0	0.0	1.6728702783584595	1.1023164987564087
1.0	87840000.0	87850000.0	1.0	2.315329074859619	1.4434921741485596
1.0	87860000.0	87870000.0	5.0	1.806081771850586	1.1812703609466553
1.0	87900000.0	87910000.0	2.0	2.1303811073303223	1.3546518087387085
1.0	88050000.0	88060000.0	4.0	2.0916552543640137	1.3347327709197998
1.0	88090000.0	88100000.0	1.0	2.213776111602783	1.39443838596344
1.0	88120000.0	88130000.0	0.0	2.2663824558258057	1.4199273586273193
1.0	88160000.0	88170000.0	1.0	2.395181655883789	1.4800999164581299
1.0	88180000.0	88190000.0	3.0	2.175023317337036	1.3779857158660889
1.0	88190000.0	88200000.0	1.0	2.22794246673584	1.403016448020935
1.0	88230000.0	88240000.0	2.0	2.4240894317626953	1.4931268692016602
1.0	88340000.0	88350000.0	0.0	2.564337968826294	1.5541903972625732
1.0	88410000.0	88420000.0	1.0	2.4099490642547607	1.4876341819763184
1.0	88490000.0	88500000.0	2.0	2.497053623199463	1.5251847505569458
1.0	88500000.0	88510000.0	4.0	2.418008327484131	1.4905930757522583
1.0	88550000.0	88560000.0	4.0	2.4173271656036377	1.4900187253952026
1.0	88570000.0	88580000.0	3.0	2.4921517372131348	1.5228830575942993
1.0	88650000.0	88660000.0	4.0	2.6921780109405518	1.6060943603515625
1.0	88670000.0	88680000.0	1.0	2.102159023284912	1.3401230573654175
1.0	88730000.0	88740000.0	5.0	2.9948413372039795	1.7164064645767212
1.0	88750000.0	88760000.0	4.0	2.910895824432373	1.6878211498260498
1.0	88780000.0	88790000.0	4.0	2.9756078720092773	1.7102361917495728
1.0	88820000.0	88830000.0	6.0	2.7775208950042725	1.6397701501846313
1.0	88830000.0	88840000.0	6.0	2.8668360710144043	1.6723086833953857
1.0	88840000.0	88850000.0	1.0	2.885205030441284	1.6793439388275146
1.0	88920000.0	88930000.0	3.0	2.8935327529907227	1.6827003955841064
1.0	88970000.0	88980000.0	5.0	2.734487533569336	1.6240850687026978
1.0	89040000.0	89050000.0	2.0	2.99764347076416	1.718764066696167
1.0	89170000.0	89180000.0	0.0	1.7457771301269531	1.1463398933410645
1.0	89250000.0	89260000.0	2.0	1.2890750169754028	0.8521445989608765
1.0	89260000.0	89270000.0	1.0	1.2778680324554443	0.8446422815322876
1.0	89330000.0	89340000.0	1.0	1.5590423345565796	1.0303785800933838
1.0	89380000.0	89390000.0	4.0	1.7472460269927979	1.1471097469329834
1.0	89420000.0	89430000.0	2.0	1.5836820602416992	1.0470426082611084
1.0	89480000.0	89490000.0	3.0	1.8957443237304688	1.2263046503067017
1.0	89590000.0	89600000.0	0.0	2.094937801361084	1.3359864950180054
1.0	89600000.0	89610000.0	3.0	1.9476858377456665	1.26096773147583
1.0	89640000.0	89650000.0	3.0	1.811021089553833	1.1840225458145142
1.0	89660000.0	89670000.0	2.0	1.9882274866104126	1.2776248455047607
1.0	89740000.0	89750000.0	2.0	1.6182140111923218	1.0686466693878174
1.0	89770000.0	89780000.0	0.0	1.9688564538955688	1.2738516330718994
1.0	89850000.0	89860000.0	1.0	1.8953220844268799	1.2335880994796753
1.0	89930000.0	89940000.0	2.0	2.1579604148864746	1.3701170682907104
1.0	89980000.0	89990000.0	0.0	1.837951898574829	1.2000913619995117
1.0	90000000.0	90010000.0	2.0	1.816843032836914	1.1876723766326904
1.0	90040000.0	90050000.0	1.0	1.6213185787200928	1.0701268911361694
1.0	90180000.0	90190000.0	2.0	2.153867244720459	1.3693358898162842
1.0	90280000.0	90290000.0	3.0	1.5306841135025024	0.9473013877868652
1.0	90290000.0	90300000.0	4.0	1.5390732288360596	1.0179685354232788
1.0	90310000.0	90320000.0	1.0	1.4711312055587769	0.9743098020553589
1.0	90390000.0	90400000.0	1.0	1.300378441810608	0.8599969148635864
1.0	90400000.0	90410000.0	0.0	1.3615695238113403	0.9007266759872437
1.0	90420000.0	90430000.0	1.0	1.5090281963348389	0.9975496530532837
1.0	90480000.0	90490000.0	0.0	1.3687169551849365	0.9063131213188171
1.0	90530000.0	90540000.0	3.0	2.1614530086517334	1.3747442960739136
1.0	90610000.0	90620000.0	5.0	2.4293437004089355	1.5007693767547607
1.0	90660000.0	90670000.0	3.0	2.236151933670044	1.4134565591812134
1.0	90760000.0	90770000.0	1.0	3.1242330074310303	1.7583166360855103
1.0	90780000.0	90790000.0	3.0	2.8380203247070312	1.6623916625976562
1.0	90800000.0	90810000.0	3.0	2.441973924636841	1.5047768354415894
1.0	90840000.0	90850000.0	4.0	2.6880180835723877	1.6059223413467407
1.0	90860000.0	90870000.0	1.0	2.659487247467041	1.5944709777832031
1.0	90880000.0	90890000.0	1.0	2.758195400238037	1.6322815418243408
1.0	90900000.0	90910000.0	3.0	2.5534956455230713	1.550283432006836
1.0	90910000.0	90920000.0	2.0	2.654639482498169	1.5913633108139038
1.0	90940000.0	90950000.0	1.0	2.302781581878662	1.4379727840423584
1.0	90950000.0	90960000.0	2.0	2.35359263420105	1.4611204862594604
1.0	90970000.0	90980000.0	2.0	2.1956214904785156	1.388170838356018
1.0	91050000.0	91060000.0	5.0	2.7331223487854004	1.6227099895477295
1.0	91060000.0	91070000.0	3.0	2.8685059547424316	1.6726932525634766
1.0	91090000.0	91100000.0	4.0	2.7873501777648926	1.6431735754013062
1.0	91140000.0	91150000.0	4.0	3.183591604232788	1.7755224704742432
1.0	91200000.0	91210000.0	6.0	3.0306508541107178	1.7285324335098267
1.0	91210000.0	91220000.0	5.0	2.9723236560821533	1.7091636657714844
1.0	91260000.0	91270000.0	4.0	2.4720911979675293	1.5180178880691528
1.0	91360000.0	91370000.0	1.0	1.4964065551757812	0.9905940890312195
1.0	91380000.0	91390000.0	0.0	1.5886914730072021	1.0496143102645874
1.0	91420000.0	91430000.0	6.0	1.4657500982284546	0.9710318446159363
1.0	91610000.0	91620000.0	1.0	2.3104453086853027	1.4432241916656494
1.0	91720000.0	91730000.0	3.0	2.250474452972412	1.4139972925186157
1.0	91820000.0	91830000.0	6.0	2.474766969680786	1.516144037246704
1.0	91880000.0	91890000.0	2.0	2.6579573154449463	1.5951354503631592
1.0	91940000.0	91950000.0	4.0	2.12235426902771	1.3542909622192383
1.0	91990000.0	92000000.0	5.0	1.7042824029922485	1.1203415393829346
1.0	92010000.0	92020000.0	1.0	1.7975107431411743	1.175818681716919
1.0	92070000.0	92080000.0	1.0	1.6167271137237549	1.0665156841278076
1.0	92100000.0	92110000.0	1.0	1.8558975458145142	1.2097480297088623
1.0	92140000.0	92150000.0	3.0	1.784863829612732	1.16775381565094
1.0	92180000.0	92190000.0	1.0	1.8122341632843018	1.181954264640808
1.0	92190000.0	92200000.0	3.0	1.6083056926727295	1.0611354112625122
1.0	92200000.0	92210000.0	3.0	1.4834849834442139	0.9814831018447876
1.0	92380000.0	92390000.0	0.0	2.1141350269317627	1.350812554359436
1.0	92530000.0	92540000.0	4.0	1.8622974157333374	1.2132574319839478
1.0	92620000.0	92630000.0	1.0	1.6834042072296143	1.1057918071746826
1.0	92770000.0	92780000.0	2.0	1.5704360008239746	1.0385373830795288
1.0	92830000.0	92840000.0	0.0	1.7152011394500732	1.1285392045974731
1.0	92920000.0	92930000.0	4.0	1.975664734840393	1.2775003910064697
1.0	92980000.0	92990000.0	1.0	1.7255916595458984	1.1344337463378906
1.0	93040000.0	93050000.0	2.0	1.6156917810440063	1.0661163330078125
1.0	93080000.0	93090000.0	1.0	1.43172287940979	0.948297381401062
1.0	93100000.0	93110000.0	1.0	1.7214752435684204	1.1312803030014038
1.0	93200000.0	93210000.0	2.0	1.8516833782196045	1.2077230215072632
1.0	93230000.0	93240000.0	1.0	1.7582805156707764	1.1532068252563477
1.0	93510000.0	93520000.0	2.0	2.02461314201355	1.3037828207015991
1.0	93540000.0	93550000.0	1.0	1.8441436290740967	1.0869464874267578
1.0	93560000.0	93570000.0	1.0	1.572601079940796	1.0398259162902832
1.0	93620000.0	93630000.0	0.0	1.4888194799423218	0.9856033325195312
1.0	93740000.0	93750000.0	5.0	1.8040313720703125	1.1803590059280396
1.0	93780000.0	93790000.0	5.0	1.682997465133667	1.1083638668060303
1.0	93790000.0	93800000.0	2.0	1.7201316356658936	1.131495475769043
1.0	93820000.0	93830000.0	1.0	1.7059240341186523	1.1231343746185303
1.0	93860000.0	93870000.0	3.0	1.8271774053573608	1.1937358379364014
1.0	93930000.0	93940000.0	0.0	1.5975053310394287	1.054857611656189
1.0	93990000.0	94000000.0	1.0	1.3688678741455078	0.9061005711555481
1.0	94050000.0	94060000.0	2.0	1.3819732666015625	0.9149139523506165
1.0	94080000.0	94090000.0	3.0	1.3469398021697998	0.8912245035171509
1.0	94090000.0	94100000.0	0.0	1.312130331993103	0.8681017160415649
1.0	94200000.0	94210000.0	1.0	1.4046965837478638	0.9304760098457336
1.0	94260000.0	94270000.0	2.0	1.5314252376556396	1.0121554136276245
1.0	94300000.0	94310000.0	2.0	1.4613674879074097	0.9677366018295288
1.0	94310000.0	94320000.0	2.0	1.4198877811431885	0.8968671560287476
1.0	94340000.0	94350000.0	1.0	1.776336431503296	1.0573874711990356
1.0	94430000.0	94440000.0	1.0	1.828961968421936	1.1946274042129517
1.0	94440000.0	94450000.0	0.0	1.739498496055603	1.1418330669403076
1.0	94540000.0	94550000.0	2.0	1.7754853963851929	1.1630661487579346
1.0	94550000.0	94560000.0	4.0	1.744088888168335	1.144484519958496
1.0	94610000.0	94620000.0	1.0	1.8342081308364868	1.197026252746582
1.0	94680000.0	94690000.0	2.0	1.4816601276397705	0.9798741340637207
1.0	94710000.0	94720000.0	1.0	1.732428789138794	1.1375771760940552
1.0	94740000.0	94750000.0	3.0	1.6294784545898438	1.0742260217666626
1.0	94800000.0	94810000.0	3.0	1.633934736251831	1.0773608684539795
1.0	94920000.0	94930000.0	2.0	1.2374911308288574	0.8169612884521484
1.0	95000000.0	95010000.0	0.0	1.3565137386322021	0.8976327776908875
1.0	95040000.0	95050000.0	1.0	1.7697813510894775	1.1597539186477661
1.0	95060000.0	95070000.0	0.0	1.506080150604248	0.996618390083313
1.0	95100000.0	95110000.0	3.0	1.5759432315826416	1.0407941341400146
1.0	95110000.0	95120000.0	3.0	1.6493785381317139	1.0872122049331665
1.0	95210000.0	95220000.0	1.0	1.5083109140396118	0.9972553253173828
1.0	95260000.0	95270000.0	2.0	1.280784010887146	0.8458763957023621
1.0	95360000.0	95370000.0	1.0	1.2097588777542114	0.7973902225494385
1.0	95490000.0	95500000.0	2.0	1.4452296495437622	0.9561344981193542
1.0	95500000.0	95510000.0	2.0	1.4879156351089478	0.9844454526901245
1.0	95650000.0	95660000.0	1.0	1.850500464439392	1.2050671577453613
1.0	95710000.0	95720000.0	4.0	1.5924993753433228	1.0523159503936768
1.0	95760000.0	95770000.0	1.0	1.6403995752334595	1.081403374671936
1.0	95840000.0	95850000.0	1.0	2.0368313789367676	1.3062622547149658
1.0	95850000.0	95860000.0	1.0	2.063477039337158	1.319777250289917
1.0	95860000.0	95870000.0	0.0	2.0348362922668457	1.302667498588562
1.0	95930000.0	95940000.0	0.0	2.2596333026885986	1.4160650968551636
1.0	95970000.0	95980000.0	1.0	2.234178066253662	1.4044358730316162
1.0	96010000.0	96020000.0	2.0	2.5766029357910156	1.5588964223861694
1.0	96030000.0	96040000.0	4.0	2.5938286781311035	1.5663700103759766
1.0	96070000.0	96080000.0	3.0	2.8818440437316895	1.6773583889007568
1.0	96170000.0	96180000.0	4.0	3.3539085388183594	1.823175072669983
1.0	96180000.0	96190000.0	4.0	3.2058310508728027	1.782149076461792
1.0	96220000.0	96230000.0	5.0	3.3998076915740967	1.834876298904419
1.0	96560000.0	96570000.0	1.0	3.837864637374878	1.9282760620117188
1.0	96590000.0	96600000.0	4.0	3.332766056060791	1.8176015615463257
1.0	96670000.0	96680000.0	0.0	3.603543758392334	1.8827886581420898
1.0	96730000.0	96740000.0	3.0	3.2883524894714355	1.8056141138076782
1.0	96820000.0	96830000.0	5.0	3.128856658935547	1.7590395212173462
1.0	96860000.0	96870000.0	3.0	3.2594311237335205	1.7975305318832397
1.0	96880000.0	96890000.0	0.0	2.556105613708496	1.551271677017212
1.0	96910000.0	96920000.0	4.0	2.975555896759033	1.7098710536956787
1.0	97260000.0	97270000.0	2.0	1.7279739379882812	1.1362159252166748
1.0	97270000.0	97280000.0	3.0	1.7459638118743896	1.146806240081787
1.0	97400000.0	97410000.0	4.0	2.7069907188415527	1.6126388311386108
1.0	97430000.0	97440000.0	3.0	2.5867106914520264	1.5659995079040527
1.0	97440000.0	97450000.0	2.0	2.717554807662964	1.6174497604370117
1.0	97600000.0	97610000.0	2.0	2.076167345046997	1.3306148052215576
1.0	97730000.0	97740000.0	3.0	2.311047077178955	1.4411466121673584
1.0	97780000.0	97790000.0	0.0	1.6125049591064453	1.0660537481307983
1.0	97800000.0	97810000.0	2.0	2.1019866466522217	1.338104009628296
1.0	97880000.0	97890000.0	2.0	2.3418521881103516	1.4553855657577515
1.0	97980000.0	97990000.0	1.0	2.6020700931549072	1.5696698427200317
1.0	98020000.0	98030000.0	1.0	1.967532753944397	1.2682710886001587
1.0	98080000.0	98090000.0	2.0	2.1185107231140137	1.344533920288086
1.0	98130000.0	98140000.0	1.0	2.146043062210083	1.3581712245941162
1.0	98160000.0	98170000.0	1.0	2.4808545112609863	1.5178284645080566
1.0	98190000.0	98200000.0	3.0	2.3702917098999023	1.4684784412384033
1.0	98270000.0	98280000.0	4.0	2.738528251647949	1.6246891021728516
1.0	98290000.0	98300000.0	1.0	2.9589340686798096	1.7043489217758179
1.0	98350000.0	98360000.0	4.0	3.4251372814178467	1.8413511514663696
1.0	98370000.0	98380000.0	1.0	2.988335609436035	1.71440851688385
1.0	98570000.0	98580000.0	3.0	2.9613800048828125	1.705497145652771
1.0	98660000.0	98670000.0	5.0	2.693277597427368	1.6065737009048462
1.0	98700000.0	98710000.0	5.0	2.9309308528900146	1.6945972442626953
1.0	98710000.0	98720000.0	2.0	2.7504944801330566	1.6289516687393188
1.0	98720000.0	98730000.0	3.0	2.8410022258758545	1.6626399755477905
1.0	98740000.0	98750000.0	1.0	2.8699264526367188	1.6731996536254883
1.0	98760000.0	98770000.0	1.0	2.7626047134399414	1.633951187133789
1.0	98810000.0	98820000.0	4.0	2.739957571029663	1.6248117685317993
1.0	98820000.0	98830000.0	3.0	2.7860267162323	1.6424070596694946
1.0	98870000.0	98880000.0	2.0	2.930861234664917	1.6945664882659912
1.0	98880000.0	98890000.0	1.0	2.9683868885040283	1.7073943614959717
1.0	98890000.0	98900000.0	3.0	2.809652328491211	1.6512142419815063
1.0	98900000.0	98910000.0	2.0	3.09730863571167	1.7493613958358765
1.0	98930000.0	98940000.0	1.0	3.0927233695983887	1.7478965520858765
1.0	99090000.0	99100000.0	1.0	3.130868911743164	1.7596505880355835
1.0	99170000.0	99180000.0	1.0	2.1624157428741455	1.3699989318847656
1.0	99180000.0	99190000.0	2.0	2.4087741374969482	1.4854315519332886
1.0	99200000.0	99210000.0	1.0	2.45072865486145	1.5050809383392334
1.0	99210000.0	99220000.0	2.0	2.1895101070404053	1.3835867643356323
1.0	99250000.0	99260000.0	4.0	2.611034870147705	1.5733466148376465
1.0	99290000.0	99300000.0	5.0	2.4289417266845703	1.4948190450668335
1.0	99360000.0	99370000.0	1.0	2.422743320465088	1.4919054508209229
1.0	99440000.0	99450000.0	2.0	1.9116275310516357	1.234760046005249
1.0	99510000.0	99520000.0	1.0	2.1306936740875244	1.3514347076416016
1.0	99590000.0	99600000.0	3.0	2.147608518600464	1.3606319427490234
1.0	99790000.0	99800000.0	2.0	1.815593957901001	1.1846911907196045
1.0	99860000.0	99870000.0	0.0	1.598417043685913	1.0553338527679443
1.0	99870000.0	99880000.0	1.0	2.066014051437378	1.323251724243164
1.0	99890000.0	99900000.0	3.0	2.076922655105591	1.3271654844284058
1.0	99920000.0	99930000.0	2.0	2.1885130405426025	1.386490821838379
1.0	99980000.0	99990000.0	1.0	2.0650737285614014	1.326103925704956
1.0	100050000.0	100060000.0	2.0	2.0085558891296387	1.2954380512237549
1.0	100070000.0	100080000.0	6.0	1.9524513483047485	1.264235258102417
1.0	100140000.0	100150000.0	1.0	1.6125736236572266	1.0641416311264038
1.0	100150000.0	100160000.0	2.0	1.6188275814056396	1.06776762008667
1.0	100210000.0	100220000.0	1.0	1.584183692932129	1.0462148189544678
1.0	100280000.0	100290000.0	3.0	1.6632585525512695	1.094727873802185
1.0	100290000.0	100300000.0	0.0	1.8595850467681885	1.2117992639541626
1.0	100390000.0	100400000.0	1.0	2.0789742469787598	1.3326144218444824
1.0	100400000.0	100410000.0	4.0	2.0120668411254883	1.2972310781478882
1.0	100520000.0	100530000.0	2.0	1.4478017091751099	0.9587364196777344
1.0	100560000.0	100570000.0	0.0	1.4712512493133545	0.9742828607559204
1.0	100620000.0	100630000.0	1.0	1.7205989360809326	1.1302158832550049
1.0	100690000.0	100700000.0	0.0	1.5311048030853271	1.0134010314941406
1.0	100700000.0	100710000.0	2.0	1.5540378093719482	1.0278728008270264
1.0	100710000.0	100720000.0	1.0	1.5931251049041748	0.975619912147522
1.0	100780000.0	100790000.0	4.0	1.8024225234985352	1.1788818836212158
1.0	100790000.0	100800000.0	3.0	1.8520631790161133	1.207720160484314
1.0	100810000.0	100820000.0	0.0	1.22777259349823	2.5374810695648193
1.0	100850000.0	100860000.0	4.0	1.4030578136444092	0.9291059374809265
1.0	100990000.0	101000000.0	1.0	1.6568729877471924	1.090776801109314
1.0	101030000.0	101040000.0	1.0	1.834444284439087	1.1957582235336304
1.0	101120000.0	101130000.0	2.0	1.558411717414856	1.0288808345794678
1.0	101260000.0	101270000.0	3.0	1.9837687015533447	1.2795379161834717
1.0	101270000.0	101280000.0	1.0	2.1913845539093018	1.3884265422821045
1.0	101340000.0	101350000.0	3.0	1.72615647315979	1.134476900100708
1.0	101370000.0	101380000.0	1.0	1.474108338356018	0.9760978817939758
1.0	101400000.0	101410000.0	2.0	1.5343815088272095	1.0152168273925781
1.0	101450000.0	101460000.0	1.0	1.3971107006072998	0.924961268901825
1.0	101480000.0	101490000.0	3.0	1.4334237575531006	0.948994517326355
1.0	101500000.0	101510000.0	0.0	1.5023219585418701	0.9940923452377319
1.0	101540000.0	101550000.0	3.0	1.5619122982025146	1.0320008993148804
1.0	101550000.0	101560000.0	1.0	1.8575626611709595	1.2105357646942139
1.0	101680000.0	101690000.0	1.0	1.9413865804672241	1.2575517892837524
1.0	101700000.0	101710000.0	2.0	1.426676630973816	0.8999557495117188
1.0	101760000.0	101770000.0	0.0	1.8988711833953857	1.2338588237762451
1.0	101770000.0	101780000.0	2.0	1.9952754974365234	1.2876241207122803
1.0	101850000.0	101860000.0	3.0	2.1030611991882324	1.3430391550064087
1.0	101870000.0	101880000.0	5.0	2.144033908843994	1.3600720167160034
1.0	101880000.0	101890000.0	3.0	2.1182591915130615	1.348991870880127
1.0	102020000.0	102030000.0	4.0	2.6226301193237305	1.579554557800293
1.0	102030000.0	102040000.0	4.0	2.7993099689483643	1.6483981609344482
1.0	102070000.0	102080000.0	2.0	3.314218521118164	1.8123245239257812
1.0	102110000.0	102120000.0	4.0	3.552483081817627	1.8712860345840454
1.0	102120000.0	102130000.0	3.0	3.4732582569122314	1.8528770208358765
1.0	102150000.0	102160000.0	7.0	2.721546173095703	1.6184289455413818
1.0	102180000.0	102190000.0	1.0	3.4130263328552246	1.8381191492080688
1.0	102330000.0	102340000.0	4.0	3.0491342544555664	1.7340335845947266
1.0	102400000.0	102410000.0	1.0	3.4317543506622314	1.842860221862793
1.0	102430000.0	102440000.0	4.0	3.223919630050659	1.7872987985610962
1.0	102530000.0	102540000.0	6.0	3.199716329574585	1.7804291248321533
1.0	102540000.0	102550000.0	4.0	3.991051435470581	1.9531276226043701
1.0	102610000.0	102620000.0	5.0	4.333147048950195	1.9949363470077515
1.0	102630000.0	102640000.0	4.0	4.097201347351074	1.9680585861206055
1.0	102640000.0	102650000.0	7.0	4.287812232971191	1.9904186725616455
1.0	102700000.0	102710000.0	6.0	4.329619407653809	1.9945427179336548
1.0	102710000.0	102720000.0	1.0	4.588184356689453	2.0146477222442627
1.0	102750000.0	102760000.0	2.0	4.310317039489746	1.9926807880401611
1.0	102880000.0	102890000.0	2.0	4.167134761810303	1.976893663406372
1.0	102930000.0	102940000.0	6.0	4.3278608322143555	1.9943708181381226
1.0	102950000.0	102960000.0	6.0	4.469562530517578	2.0066676139831543
1.0	102980000.0	102990000.0	4.0	5.070518493652344	2.0277791023254395
1.0	103130000.0	103140000.0	2.0	5.0448503494262695	2.027635097503662
1.0	103220000.0	103230000.0	5.0	4.492596626281738	2.0083389282226562
1.0	103250000.0	103260000.0	3.0	4.564785003662109	2.0131945610046387
1.0	103270000.0	103280000.0	3.0	3.3121132850646973	1.811758041381836
1.0	103380000.0	103390000.0	7.0	3.8513617515563965	1.9307861328125
1.0	103430000.0	103440000.0	6.0	3.640124559402466	1.8904329538345337
1.0	103450000.0	103460000.0	3.0	3.4414966106414795	1.8456096649169922
1.0	103470000.0	103480000.0	3.0	3.581904172897339	1.8780362606048584
1.0	103520000.0	103530000.0	8.0	3.725951671600342	1.9075959920883179
1.0	103530000.0	103540000.0	2.0	3.843977689743042	1.9294124841690063
1.0	103550000.0	103560000.0	2.0	4.041408538818359	1.9603989124298096
1.0	103570000.0	103580000.0	3.0	3.182324171066284	1.7754957675933838
1.0	103640000.0	103650000.0	5.0	3.974499225616455	1.9508183002471924
1.0	103730000.0	103740000.0	5.0	2.4879679679870605	1.522345781326294
1.0	104040000.0	104050000.0	3.0	2.337259292602539	1.4526231288909912
1.0	104080000.0	104090000.0	4.0	1.6536515951156616	1.090870976448059
1.0	104100000.0	104110000.0	1.0	2.1266088485717773	1.350322961807251
1.0	104310000.0	104320000.0	5.0	3.037754535675049	1.730417013168335
1.0	104340000.0	104350000.0	3.0	3.3895084857940674	1.832301139831543
1.0	104370000.0	104380000.0	9.0	3.619413375854492	1.886163353919983
1.0	104390000.0	104400000.0	2.0	4.302607536315918	1.9919360876083374
1.0	104400000.0	104410000.0	1.0	4.60653018951416	2.0157599449157715
1.0	104450000.0	104460000.0	2.0	4.103555679321289	1.9688647985458374
1.0	104490000.0	104500000.0	3.0	4.361405372619629	1.9976218938827515
1.0	104530000.0	104540000.0	5.0	4.910910129547119	2.0269172191619873
1.0	104540000.0	104550000.0	2.0	4.929566860198975	2.027125597000122
1.0	104590000.0	104600000.0	5.0	4.500842094421387	2.0089728832244873
1.0	104650000.0	104660000.0	4.0	4.8547258377075195	2.0252645015716553
1.0	104730000.0	104740000.0	7.0	4.966533660888672	2.0275375843048096
1.0	104790000.0	104800000.0	8.0	5.459296226501465	2.0165390968322754
1.0	104830000.0	104840000.0	4.0	5.320137977600098	2.0227177143096924
1.0	105000000.0	105010000.0	2.0	4.205775260925293	1.98150634765625
1.0	105020000.0	105030000.0	4.0	4.492687702178955	2.0084099769592285
1.0	105070000.0	105080000.0	3.0	4.482809543609619	2.0076804161071777
1.0	105100000.0	105110000.0	2.0	4.226384162902832	1.9837989807128906
1.0	105110000.0	105120000.0	4.0	4.398176670074463	2.000915050506592
1.0	105210000.0	105220000.0	5.0	4.210432529449463	1.9820054769515991
1.0	105240000.0	105250000.0	1.0	4.262531757354736	1.9877599477767944
1.0	105280000.0	105290000.0	4.0	4.137714385986328	1.9732582569122314
1.0	105320000.0	105330000.0	5.0	3.9053168296813965	1.9397392272949219
1.0	105500000.0	105510000.0	1.0	4.053507328033447	1.9621069431304932
1.0	105520000.0	105530000.0	8.0	4.030529975891113	1.958852767944336
1.0	105540000.0	105550000.0	1.0	4.287276268005371	1.9903285503387451
1.0	105590000.0	105600000.0	6.0	4.410333156585693	2.0018367767333984
1.0	105760000.0	105770000.0	6.0	3.3804945945739746	1.8297748565673828
1.0	105810000.0	105820000.0	2.0	4.069067478179932	1.9642406702041626
1.0	105850000.0	105860000.0	6.0	4.050663471221924	1.9618566036224365
1.0	105890000.0	105900000.0	3.0	4.244650363922119	1.9858293533325195
1.0	106000000.0	106010000.0	2.0	3.909693956375122	1.9404029846191406
1.0	106010000.0	106020000.0	2.0	3.689300537109375	1.900660514831543
1.0	106040000.0	106050000.0	6.0	3.8771679401397705	1.9350084066390991
1.0	106090000.0	106100000.0	7.0	3.8017826080322266	1.9218389987945557
1.0	106180000.0	106190000.0	3.0	3.8591060638427734	1.931984543800354
1.0	106230000.0	106240000.0	2.0	3.366889238357544	1.8264315128326416
1.0	106270000.0	106280000.0	1.0	3.322338819503784	1.814728021621704
1.0	106360000.0	106370000.0	4.0	2.226161479949951	1.4036118984222412
1.0	106520000.0	106530000.0	4.0	3.9806461334228516	1.951523780822754
1.0	106570000.0	106580000.0	6.0	3.9513473510742188	1.9470703601837158
1.0	106600000.0	106610000.0	1.0	4.289097785949707	1.9905674457550049
1.0	106630000.0	106640000.0	5.0	4.084748268127441	1.9663658142089844
1.0	106640000.0	106650000.0	2.0	4.378137111663818	1.999087929725647
1.0	106690000.0	106700000.0	2.0	4.093747615814209	1.96756911277771
1.0	106810000.0	106820000.0	1.0	3.8439831733703613	1.92938232421875
1.0	106840000.0	106850000.0	2.0	3.3945765495300293	1.8336910009384155
1.0	106950000.0	106960000.0	2.0	3.411708116531372	1.8379501104354858
1.0	106960000.0	106970000.0	2.0	3.535550594329834	1.8677126169204712
1.0	107000000.0	107010000.0	2.0	3.6495471000671387	1.8923060894012451
1.0	107040000.0	107050000.0	6.0	3.442274570465088	1.8454357385635376
1.0	107060000.0	107070000.0	4.0	3.628635883331299	1.8879470825195312
1.0	107100000.0	107110000.0	4.0	3.4571850299835205	1.8491729497909546
1.0	107120000.0	107130000.0	3.0	3.513563632965088	1.8627039194107056
1.0	107140000.0	107150000.0	2.0	3.407137393951416	1.836856484413147
1.0	107200000.0	107210000.0	2.0	3.9089980125427246	1.940262794494629
1.0	107260000.0	107270000.0	0.0	3.9734485149383545	1.950421929359436
1.0	107290000.0	107300000.0	4.0	3.490563154220581	1.857185959815979
1.0	107400000.0	107410000.0	6.0	3.22754168510437	1.7884308099746704
1.0	107430000.0	107440000.0	5.0	3.3843398094177246	1.831007719039917
1.0	107480000.0	107490000.0	4.0	3.0425732135772705	1.731973648071289
1.0	107510000.0	107520000.0	2.0	2.9011378288269043	1.6841881275177002
1.0	107690000.0	107700000.0	0.0	2.350226879119873	1.4594275951385498
1.0	107700000.0	107710000.0	2.0	2.337535858154297	1.4528353214263916
1.0	107730000.0	107740000.0	1.0	1.9383935928344727	1.2530510425567627
1.0	107800000.0	107810000.0	1.0	2.4638655185699463	1.5106337070465088
1.0	107840000.0	107850000.0	2.0	2.2269668579101562	1.4006845951080322
1.0	107960000.0	107970000.0	1.0	2.261229991912842	1.4197471141815186
1.0	108020000.0	108030000.0	2.0	2.1483216285705566	1.365983486175537
1.0	108080000.0	108090000.0	2.0	2.1372315883636475	1.3604780435562134
1.0	108140000.0	108150000.0	2.0	1.6113708019256592	1.0644702911376953
1.0	108160000.0	108170000.0	1.0	1.6963214874267578	1.116184949874878
1.0	108210000.0	108220000.0	2.0	1.6223465204238892	1.0703721046447754
1.0	108230000.0	108240000.0	0.0	1.7826400995254517	1.167170763015747
1.0	108240000.0	108250000.0	2.0	1.5951732397079468	1.05306077003479
1.0	108270000.0	108280000.0	2.0	1.4664289951324463	0.9699033498764038
1.0	108300000.0	108310000.0	3.0	1.6911118030548096	1.1128920316696167
1.0	108370000.0	108380000.0	1.0	2.0388681888580322	1.30832839012146
1.0	108380000.0	108390000.0	4.0	2.1930854320526123	1.384725570678711
1.0	108460000.0	108470000.0	1.0	2.145603656768799	1.3624346256256104
1.0	108540000.0	108550000.0	2.0	2.0537631511688232	1.318373203277588
1.0	108580000.0	108590000.0	1.0	2.0679192543029785	1.325025200843811
1.0	108600000.0	108610000.0	3.0	2.205914258956909	1.3918590545654297
1.0	108620000.0	108630000.0	1.0	2.0087342262268066	1.2951714992523193
1.0	108660000.0	108670000.0	1.0	1.8041703701019287	1.1802159547805786
1.0	108730000.0	108740000.0	2.0	1.2814602851867676	0.846917450428009
1.0	109020000.0	109030000.0	3.0	1.8255565166473389	1.191897988319397
1.0	109140000.0	109150000.0	0.0	1.52786386013031	1.010764718055725
1.0	109230000.0	109240000.0	1.0	1.7512410879135132	1.0463403463363647
[truncated: 47,575 more rows]
