# Supplementary material for: Genome-wide mapping of somatic mutation rates uncovers drivers of cancer
Source: Nat Biotechnol. 2022 Jun 20;40(11):1634–43. doi: 10.1038/s41587-022-01353-8 (PMC9646522; doi:10.1038/s41587-022-01353-8)
Supplement: Supplementary file 4 — Regions and model predictions for each fold of each cancer for which a deep learning model was trained. Regions that were filtered are also listed along with their respective model predictions. [file 41587_2022_1353_MOESM4_ESM.zip › kfold_results/Uterus-AdenoCA/fold_0.txt]

CHROM	START	END	Y_TRUE	Y_PRED	STD
1.0	790000.0	800000.0	0.0	1.1902034282684326	0.295840322971344
1.0	990000.0	1000000.0	0.0	1.264514684677124	0.336933970451355
1.0	1000000.0	1010000.0	1.0	1.2531673908233643	0.3296301066875458
1.0	1030000.0	1040000.0	3.0	1.3732582330703735	0.4185410439968109
1.0	1050000.0	1060000.0	4.0	1.2954245805740356	0.3582569360733032
1.0	1090000.0	1100000.0	0.0	1.264543890953064	0.33695343136787415
1.0	1190000.0	1200000.0	0.0	1.2418887615203857	0.3181646168231964
1.0	1270000.0	1280000.0	1.0	1.0888258218765259	0.2762266993522644
1.0	1290000.0	1300000.0	0.0	1.4119172096252441	0.45074015855789185
1.0	1330000.0	1340000.0	2.0	1.202327847480774	0.3013271391391754
1.0	1350000.0	1360000.0	0.0	1.2995212078094482	0.3612198531627655
1.0	1370000.0	1380000.0	1.0	1.2263233661651611	0.3137018084526062
1.0	1540000.0	1550000.0	1.0	1.2326123714447021	0.317249596118927
1.0	1710000.0	1720000.0	0.0	1.0954930782318115	0.2603869140148163
1.0	1730000.0	1740000.0	0.0	1.3308258056640625	0.38472872972488403
1.0	1790000.0	1800000.0	1.0	1.4018770456314087	0.4422740042209625
1.0	1870000.0	1880000.0	3.0	1.6597837209701538	0.6699735522270203
1.0	1880000.0	1890000.0	1.0	1.7197437286376953	0.7242456674575806
1.0	1890000.0	1900000.0	5.0	1.5507144927978516	0.5723701119422913
1.0	1920000.0	1930000.0	1.0	1.7553138732910156	0.7558790445327759
1.0	2070000.0	2080000.0	0.0	1.139246940612793	0.279344379901886
1.0	2080000.0	2090000.0	1.0	1.1437530517578125	0.2803257405757904
1.0	2130000.0	2140000.0	2.0	1.2993894815444946	0.36112359166145325
1.0	2220000.0	2230000.0	1.0	1.1557573080062866	0.28175514936447144
1.0	2460000.0	2470000.0	2.0	1.4362637996673584	0.471519410610199
1.0	2550000.0	2560000.0	3.0	1.6727542877197266	0.6821497678756714
1.0	2790000.0	2800000.0	3.0	2.532559871673584	1.3555209636688232
1.0	2800000.0	2810000.0	1.0	2.7043371200561523	1.4514509439468384
1.0	2840000.0	2850000.0	2.0	2.930067539215088	1.5511454343795776
1.0	2850000.0	2860000.0	3.0	2.7939999103546143	1.4672482013702393
1.0	2970000.0	2980000.0	1.0	2.062110185623169	1.015150785446167
1.0	3020000.0	3030000.0	0.0	1.7751820087432861	0.7683842778205872
1.0	3130000.0	3140000.0	2.0	1.6296093463897705	0.641132116317749
1.0	3160000.0	3170000.0	2.0	1.7618448734283447	0.7548636794090271
1.0	3200000.0	3210000.0	1.0	1.7137269973754883	0.7157808542251587
1.0	3310000.0	3320000.0	1.0	1.7906653881072998	0.7781959772109985
1.0	3390000.0	3400000.0	2.0	1.1496798992156982	0.2800561189651489
1.0	3400000.0	3410000.0	0.0	1.4802558422088623	0.5097890496253967
1.0	3470000.0	3480000.0	4.0	1.3067320585250854	0.3665022552013397
1.0	3490000.0	3500000.0	0.0	1.3521578311920166	0.4014891982078552
1.0	3500000.0	3510000.0	1.0	1.204959750175476	0.30259010195732117
1.0	3600000.0	3610000.0	0.0	1.2277021408081055	0.3144698739051819
1.0	3610000.0	3620000.0	0.0	1.3132351636886597	0.37133973836898804
1.0	3650000.0	3660000.0	1.0	1.330651879310608	0.38398420810699463
1.0	3660000.0	3670000.0	0.0	1.4899632930755615	0.5179737210273743
1.0	3670000.0	3680000.0	6.0	1.7484022378921509	0.7497520446777344
1.0	3710000.0	3720000.0	3.0	1.7228940725326538	0.7270575165748596
1.0	3750000.0	3760000.0	3.0	1.397901177406311	0.43695545196533203
1.0	3810000.0	3820000.0	1.0	1.4179201126098633	0.4558314383029938
1.0	3820000.0	3830000.0	0.0	1.335198998451233	0.38812074065208435
1.0	4030000.0	4040000.0	2.0	1.8846571445465088	0.8606966733932495
1.0	4100000.0	4110000.0	1.0	1.781785011291504	0.779248058795929
1.0	4180000.0	4190000.0	3.0	2.758582592010498	1.457740068435669
1.0	4220000.0	4230000.0	2.0	2.966060161590576	1.5611411333084106
1.0	4260000.0	4270000.0	9.0	2.900453567504883	1.5161876678466797
1.0	4320000.0	4330000.0	4.0	2.9891068935394287	1.566193699836731
1.0	4370000.0	4380000.0	2.0	3.0495078563690186	1.5777848958969116
1.0	4380000.0	4390000.0	2.0	3.1993160247802734	1.6276432275772095
1.0	4400000.0	4410000.0	3.0	2.9410343170166016	1.5383192300796509
1.0	4440000.0	4450000.0	4.0	2.9741647243499756	1.5507534742355347
1.0	4480000.0	4490000.0	4.0	2.92153263092041	1.5423616170883179
1.0	4600000.0	4610000.0	5.0	3.609959840774536	1.6899998188018799
1.0	4630000.0	4640000.0	6.0	3.9168460369110107	1.7064327001571655
1.0	4710000.0	4720000.0	4.0	3.068223476409912	1.578669548034668
1.0	4740000.0	4750000.0	3.0	3.6279711723327637	1.6946239471435547
1.0	4850000.0	4860000.0	2.0	3.4644618034362793	1.6791245937347412
1.0	4880000.0	4890000.0	3.0	3.61628794670105	1.696001648902893
1.0	4930000.0	4940000.0	3.0	3.731653928756714	1.7030683755874634
1.0	4960000.0	4970000.0	4.0	3.7277634143829346	1.7025913000106812
1.0	5070000.0	5080000.0	4.0	3.4719631671905518	1.6834475994110107
1.0	5160000.0	5170000.0	8.0	3.235072612762451	1.6426957845687866
1.0	5200000.0	5210000.0	4.0	3.639143466949463	1.6958860158920288
1.0	5270000.0	5280000.0	4.0	3.4701309204101562	1.678553819656372
1.0	5340000.0	5350000.0	0.0	3.248195171356201	1.6445186138153076
1.0	5490000.0	5500000.0	5.0	2.6289777755737305	1.403598427772522
1.0	5550000.0	5560000.0	4.0	2.493891477584839	1.3169161081314087
1.0	5560000.0	5570000.0	2.0	2.483520269393921	1.3051621913909912
1.0	5570000.0	5580000.0	2.0	2.484572172164917	1.3097789287567139
1.0	5690000.0	5700000.0	2.0	2.6471476554870605	1.4057728052139282
1.0	5730000.0	5740000.0	4.0	2.4744560718536377	1.2911971807479858
1.0	5750000.0	5760000.0	1.0	2.490182876586914	1.3200387954711914
1.0	5760000.0	5770000.0	2.0	2.265531063079834	1.15988290309906
1.0	5830000.0	5840000.0	1.0	1.9199702739715576	0.889967143535614
1.0	5850000.0	5860000.0	3.0	1.7512543201446533	0.7456493973731995
1.0	5870000.0	5880000.0	3.0	1.9771814346313477	0.9397035837173462
1.0	5880000.0	5890000.0	0.0	1.6390756368637085	0.6506494283676147
1.0	5890000.0	5900000.0	2.0	1.5025310516357422	0.5294387340545654
1.0	5920000.0	5930000.0	1.0	1.159413456916809	0.2845023572444916
1.0	5940000.0	5950000.0	2.0	1.1473820209503174	0.28119125962257385
1.0	6050000.0	6060000.0	0.0	1.2705600261688232	0.34094804525375366
1.0	6060000.0	6070000.0	0.0	1.1323667764663696	0.27804380655288696
1.0	6090000.0	6100000.0	0.0	1.2107784748077393	0.3054673373699188
1.0	6170000.0	6180000.0	0.0	1.7203794717788696	0.724812924861908
1.0	6250000.0	6260000.0	3.0	1.1821140050888062	0.2924864590167999
1.0	6280000.0	6290000.0	0.0	1.3728113174438477	0.4179143011569977
1.0	6290000.0	6300000.0	1.0	1.3529331684112549	0.4021085798740387
1.0	6300000.0	6310000.0	0.0	1.6279140710830688	0.6417938470840454
1.0	6350000.0	6360000.0	1.0	1.087710976600647	0.2763429284095764
1.0	6450000.0	6460000.0	0.0	1.2787034511566162	0.3461131453514099
1.0	6600000.0	6610000.0	1.0	1.1968499422073364	0.2987818419933319
1.0	6850000.0	6860000.0	0.0	1.1755470037460327	0.28995558619499207
1.0	6950000.0	6960000.0	1.0	1.0994541645050049	0.27554193139076233
1.0	6980000.0	6990000.0	1.0	1.4016187191009521	0.4420563578605652
1.0	6990000.0	7000000.0	0.0	1.6038074493408203	0.6192178726196289
1.0	7030000.0	7040000.0	4.0	1.603078842163086	0.6188467741012573
1.0	7050000.0	7060000.0	1.0	1.9649419784545898	0.9279525876045227
1.0	7080000.0	7090000.0	3.0	1.8467133045196533	0.8298361897468567
1.0	7120000.0	7130000.0	4.0	1.8931939601898193	0.8673537969589233
1.0	7160000.0	7170000.0	2.0	1.584274172782898	0.6022810339927673
1.0	7220000.0	7230000.0	1.0	1.7448060512542725	0.743965744972229
1.0	7230000.0	7240000.0	0.0	1.6029125452041626	0.6192703247070312
1.0	7250000.0	7260000.0	1.0	1.497727632522583	0.5251877903938293
1.0	7300000.0	7310000.0	2.0	1.5477821826934814	0.5684496760368347
1.0	7320000.0	7330000.0	1.0	1.4663666486740112	0.49762001633644104
1.0	7370000.0	7380000.0	0.0	1.665095329284668	0.675265371799469
1.0	7380000.0	7390000.0	2.0	1.9261548519134521	0.8965116739273071
1.0	7420000.0	7430000.0	1.0	1.5341421365737915	0.5575506091117859
1.0	7430000.0	7440000.0	3.0	1.4631221294403076	0.4947887361049652
1.0	7480000.0	7490000.0	3.0	1.4538683891296387	0.48673638701438904
1.0	7570000.0	7580000.0	0.0	1.5272761583328247	0.551424503326416
1.0	7580000.0	7590000.0	0.0	1.4841769933700562	0.5132367014884949
1.0	7640000.0	7650000.0	1.0	1.5238384008407593	0.5483611822128296
1.0	7650000.0	7660000.0	1.0	1.4143520593643188	0.452802836894989
1.0	7770000.0	7780000.0	1.0	1.7057466506958008	0.7105164527893066
1.0	7840000.0	7850000.0	3.0	1.4406397342681885	0.47528761625289917
1.0	7870000.0	7880000.0	1.0	1.3409894704818726	0.3926481306552887
1.0	7880000.0	7890000.0	3.0	1.2886298894882202	0.3534093201160431
1.0	8050000.0	8060000.0	2.0	1.4276690483093262	0.46414685249328613
1.0	8060000.0	8070000.0	1.0	1.6118351221084595	0.6273066401481628
1.0	8140000.0	8150000.0	1.0	1.7663236856460571	0.7656183242797852
1.0	8200000.0	8210000.0	2.0	1.6017704010009766	0.618242621421814
1.0	8250000.0	8260000.0	1.0	1.486680030822754	0.5154393315315247
1.0	8290000.0	8300000.0	3.0	1.500780463218689	0.5278882384300232
1.0	8320000.0	8330000.0	2.0	1.5118811130523682	0.537727952003479
1.0	8380000.0	8390000.0	2.0	1.375173568725586	0.42010775208473206
1.0	8460000.0	8470000.0	1.0	1.5568480491638184	0.5778654217720032
1.0	8510000.0	8520000.0	1.0	1.418943166732788	0.45545244216918945
1.0	8580000.0	8590000.0	0.0	1.4782638549804688	0.5080394744873047
1.0	8590000.0	8600000.0	3.0	1.4052841663360596	0.4451397955417633
1.0	8690000.0	8700000.0	1.0	1.4557163715362549	0.4872875213623047
1.0	8750000.0	8760000.0	1.0	1.3634192943572998	0.41053614020347595
1.0	8760000.0	8770000.0	3.0	1.5114171504974365	0.5373161435127258
1.0	8800000.0	8810000.0	1.0	1.36177659034729	0.4092092514038086
1.0	8820000.0	8830000.0	1.0	1.2999221086502075	0.3615127205848694
1.0	8830000.0	8840000.0	1.0	1.3057541847229004	0.36578184366226196
1.0	8910000.0	8920000.0	1.0	1.1387126445770264	0.2792351245880127
1.0	8980000.0	8990000.0	2.0	1.410975694656372	0.44994300603866577
1.0	9000000.0	9010000.0	1.0	1.2537962198257446	0.33002614974975586
1.0	9020000.0	9030000.0	0.0	1.5245330333709717	0.5489803552627563
1.0	9080000.0	9090000.0	2.0	1.5124385356903076	0.5382236242294312
1.0	9140000.0	9150000.0	1.0	1.3871304988861084	0.42996612191200256
1.0	9200000.0	9210000.0	1.0	1.3568005561828613	0.4052048623561859
1.0	9220000.0	9230000.0	2.0	1.1953694820404053	0.2981109023094177
1.0	9290000.0	9300000.0	0.0	1.3788381814956665	0.423117071390152
1.0	9370000.0	9380000.0	2.0	1.2259165048599243	0.313477098941803
1.0	9400000.0	9410000.0	1.0	1.3538110256195068	0.4022640585899353
1.0	9480000.0	9490000.0	3.0	1.3721377849578857	0.41762369871139526
1.0	9600000.0	9610000.0	2.0	1.2446669340133667	0.324371337890625
1.0	9620000.0	9630000.0	2.0	1.2677602767944336	0.3390810489654541
1.0	9680000.0	9690000.0	1.0	1.4963979721069336	0.5240135192871094
1.0	9700000.0	9710000.0	1.0	1.3645915985107422	0.41148534417152405
1.0	9760000.0	9770000.0	1.0	1.2233569622039795	0.3120700418949127
1.0	9780000.0	9790000.0	0.0	1.1438541412353516	0.280349999666214
1.0	9810000.0	9820000.0	1.0	1.1568443775177002	0.2837384343147278
1.0	9820000.0	9830000.0	0.0	1.1688148975372314	0.2875423729419708
1.0	9830000.0	9840000.0	1.0	1.1437017917633057	0.28031477332115173
1.0	9850000.0	9860000.0	0.0	1.1926095485687256	0.2968849539756775
1.0	9880000.0	9890000.0	2.0	1.188661813735962	0.29518014192581177
1.0	9890000.0	9900000.0	3.0	1.1346213817596436	0.2784426808357239
1.0	10120000.0	10130000.0	1.0	1.4261260032653809	0.4624600410461426
1.0	10130000.0	10140000.0	1.0	1.3747807741165161	0.4190361499786377
1.0	10140000.0	10150000.0	2.0	1.3640778064727783	0.4110705256462097
1.0	10240000.0	10250000.0	2.0	1.4331375360488892	0.4688328206539154
1.0	10290000.0	10300000.0	0.0	1.4875996112823486	0.5149842500686646
1.0	10380000.0	10390000.0	1.0	1.2315130233764648	0.31661996245384216
1.0	10520000.0	10530000.0	1.0	1.2180800437927246	0.3092373311519623
1.0	10530000.0	10540000.0	1.0	1.2260825634002686	0.31356877088546753
1.0	10600000.0	10610000.0	0.0	1.1815239191055298	0.2922522723674774
1.0	10640000.0	10650000.0	1.0	1.3041149377822876	0.36457696557044983
1.0	10660000.0	10670000.0	0.0	1.186571717262268	0.294302374124527
1.0	10680000.0	10690000.0	2.0	1.1294652223587036	0.2775711119174957
1.0	10710000.0	10720000.0	1.0	0.941575825214386	0.36470991373062134
1.0	10730000.0	10740000.0	3.0	0.863956093788147	0.44103965163230896
1.0	10780000.0	10790000.0	2.0	1.1671278476715088	0.2869685888290405
1.0	10800000.0	10810000.0	1.0	1.2077133655548096	0.3039361834526062
1.0	10860000.0	10870000.0	2.0	1.3178647756576538	0.37482118606567383
1.0	10910000.0	10920000.0	2.0	1.255100965499878	0.33085358142852783
1.0	10930000.0	10940000.0	1.0	1.3428701162338257	0.3941275477409363
1.0	10970000.0	10980000.0	1.0	1.3675282001495361	0.4138681888580322
1.0	11000000.0	11010000.0	3.0	1.411332368850708	0.4502441883087158
1.0	11190000.0	11200000.0	0.0	1.355278730392456	0.4018456041812897
1.0	11230000.0	11240000.0	1.0	1.2257219552993774	0.3133688271045685
1.0	11240000.0	11250000.0	4.0	1.2427434921264648	0.32320865988731384
1.0	11250000.0	11260000.0	1.0	1.3424692153930664	0.39381200075149536
1.0	11310000.0	11320000.0	0.0	1.396596908569336	0.43784794211387634
1.0	11350000.0	11360000.0	1.0	1.288538932800293	0.3499276638031006
1.0	11360000.0	11370000.0	2.0	1.376943588256836	0.42156076431274414
1.0	11410000.0	11420000.0	1.0	1.4455312490463257	0.47951191663742065
1.0	11450000.0	11460000.0	2.0	1.4629967212677002	0.4946804642677307
1.0	11540000.0	11550000.0	1.0	1.463688611984253	0.4912068843841553
1.0	11560000.0	11570000.0	1.0	1.7613284587860107	0.7544241547584534
1.0	11570000.0	11580000.0	1.0	1.320743203163147	0.37700143456459045
1.0	11600000.0	11610000.0	3.0	1.407973051071167	0.4474059045314789
1.0	11610000.0	11620000.0	1.0	1.5698106288909912	0.5894967317581177
1.0	11620000.0	11630000.0	1.0	1.4432854652404785	0.47757014632225037
1.0	11630000.0	11640000.0	2.0	1.4437570571899414	0.4779771864414215
1.0	11670000.0	11680000.0	1.0	1.3638916015625	0.4109187126159668
1.0	11770000.0	11780000.0	0.0	1.3690474033355713	0.4151047170162201
1.0	11880000.0	11890000.0	2.0	1.2486129999160767	0.3267897963523865
1.0	11890000.0	11900000.0	0.0	1.2577955722808838	0.33257216215133667
1.0	11920000.0	11930000.0	3.0	1.508536458015442	0.5347592830657959
1.0	11940000.0	11950000.0	0.0	1.6181213855743408	0.6329705119132996
1.0	11950000.0	11960000.0	0.0	1.6088807582855225	0.6246469616889954
1.0	11970000.0	11980000.0	0.0	1.3396050930023193	0.3915617763996124
1.0	11990000.0	12000000.0	2.0	1.2116000652313232	0.30588191747665405
1.0	12050000.0	12060000.0	1.0	1.328706979751587	0.3830924332141876
1.0	12130000.0	12140000.0	1.0	1.543637990951538	0.5660352110862732
1.0	12150000.0	12160000.0	3.0	1.4227287769317627	0.45992565155029297
1.0	12290000.0	12300000.0	1.0	1.0974006652832031	0.275613009929657
1.0	12300000.0	12310000.0	0.0	1.2205594778060913	0.31055715680122375
1.0	12380000.0	12390000.0	2.0	1.2494808435440063	0.32732734084129333
1.0	12390000.0	12400000.0	2.0	1.2064528465270996	0.3033176064491272
1.0	12480000.0	12490000.0	1.0	1.163949966430664	0.28592103719711304
1.0	12510000.0	12520000.0	2.0	1.1641581058502197	0.2859884798526764
1.0	12530000.0	12540000.0	2.0	1.3099040985107422	0.36885514855384827
1.0	12570000.0	12580000.0	1.0	1.485801100730896	0.5146650671958923
1.0	12580000.0	12590000.0	2.0	1.5501292943954468	0.5718454122543335
1.0	12590000.0	12600000.0	3.0	1.6315028667449951	0.645026683807373
1.0	12620000.0	12630000.0	2.0	1.4653615951538086	0.49674391746520996
1.0	12630000.0	12640000.0	2.0	1.3310658931732178	0.3849143087863922
1.0	12660000.0	12670000.0	0.0	1.233870506286621	0.31797298789024353
1.0	12700000.0	12710000.0	1.0	1.6095787286758423	0.6252750158309937
1.0	12710000.0	12720000.0	1.0	1.4331516027450562	0.468843549489975
1.0	12720000.0	12730000.0	0.0	1.5911657810211182	0.608695924282074
1.0	12740000.0	12750000.0	2.0	1.478171467781067	0.5079581141471863
1.0	12750000.0	12760000.0	1.0	1.5849909782409668	0.6031413674354553
1.0	12770000.0	12780000.0	1.0	1.3520188331604004	0.40137776732444763
1.0	12810000.0	12820000.0	0.0	1.723358154296875	0.727471649646759
1.0	12830000.0	12840000.0	4.0	1.6992311477661133	0.7059054970741272
1.0	13790000.0	13800000.0	2.0	1.6438465118408203	0.6461495757102966
1.0	13810000.0	13820000.0	1.0	1.7703851461410522	0.7602313756942749
1.0	13820000.0	13830000.0	4.0	1.6644595861434937	0.6648715138435364
1.0	13870000.0	13880000.0	2.0	2.1055126190185547	1.0432358980178833
1.0	13940000.0	13950000.0	1.0	1.8320659399032593	0.815388023853302
1.0	13950000.0	13960000.0	0.0	2.00785493850708	0.9631549715995789
1.0	13980000.0	13990000.0	1.0	1.8588359355926514	0.8378097414970398
1.0	14010000.0	14020000.0	1.0	2.016204357147217	0.9695690274238586
1.0	14030000.0	14040000.0	1.0	1.474387764930725	0.504639744758606
1.0	14050000.0	14060000.0	2.0	1.3692810535430908	0.41529473662376404
1.0	14060000.0	14070000.0	1.0	1.4907662868499756	0.519040584564209
1.0	14110000.0	14120000.0	1.0	1.5002028942108154	0.5263799428939819
1.0	14120000.0	14130000.0	0.0	1.474761724472046	0.5043609738349915
1.0	14150000.0	14160000.0	1.0	1.5779740810394287	0.5963078737258911
1.0	14170000.0	14180000.0	2.0	2.0764212608337402	1.0183693170547485
1.0	14180000.0	14190000.0	5.0	1.9057910442352295	0.8783180117607117
1.0	14190000.0	14200000.0	2.0	1.9133350849151611	0.8851373791694641
1.0	14200000.0	14210000.0	2.0	2.0034613609313965	0.9601238369941711
1.0	14220000.0	14230000.0	0.0	1.9527555704116821	0.9172422289848328
1.0	14290000.0	14300000.0	4.0	1.9873424768447876	0.9486722946166992
1.0	14340000.0	14350000.0	1.0	2.1885905265808105	1.109593391418457
1.0	14430000.0	14440000.0	3.0	2.3194339275360107	1.2070531845092773
1.0	14470000.0	14480000.0	3.0	2.797783374786377	1.4873842000961304
1.0	14480000.0	14490000.0	6.0	2.962216854095459	1.558272123336792
1.0	14500000.0	14510000.0	4.0	2.6120448112487793	1.3978102207183838
1.0	14510000.0	14520000.0	5.0	2.6373963356018066	1.4004813432693481
1.0	14560000.0	14570000.0	3.0	2.6383116245269775	1.4034569263458252
1.0	14660000.0	14670000.0	4.0	2.538666248321533	1.3571383953094482
1.0	14740000.0	14750000.0	5.0	2.4577877521514893	1.2992215156555176
1.0	14750000.0	14760000.0	3.0	2.4366536140441895	1.2824184894561768
1.0	14790000.0	14800000.0	1.0	2.3694558143615723	1.2371244430541992
1.0	14810000.0	14820000.0	1.0	2.0981714725494385	1.034913420677185
1.0	14830000.0	14840000.0	3.0	2.106689214706421	1.0435270071029663
1.0	14870000.0	14880000.0	1.0	2.0428173542022705	0.9906595349311829
1.0	14880000.0	14890000.0	1.0	2.1632678508758545	1.084592342376709
1.0	14920000.0	14930000.0	4.0	1.8126075267791748	0.7993737459182739
1.0	14980000.0	14990000.0	3.0	1.5994136333465576	0.6155810356140137
1.0	15000000.0	15010000.0	1.0	1.6903791427612305	0.6924010515213013
1.0	15010000.0	15020000.0	1.0	1.6610742807388306	0.6691650748252869
1.0	15020000.0	15030000.0	4.0	1.586713433265686	0.6033309698104858
1.0	15060000.0	15070000.0	1.0	1.6193907260894775	0.631609320640564
1.0	15110000.0	15120000.0	1.0	1.4059091806411743	0.44566577672958374
1.0	15140000.0	15150000.0	2.0	1.4473062753677368	0.4810463786125183
1.0	15150000.0	15160000.0	3.0	1.3728671073913574	0.4182210862636566
1.0	15160000.0	15170000.0	0.0	1.5387589931488037	0.5616730451583862
1.0	15210000.0	15220000.0	3.0	1.4210786819458008	0.45851975679397583
1.0	15220000.0	15230000.0	3.0	1.4570201635360718	0.48947542905807495
1.0	15250000.0	15260000.0	0.0	1.4927705526351929	0.520810604095459
1.0	15260000.0	15270000.0	1.0	1.3858182430267334	0.42887893319129944
1.0	15270000.0	15280000.0	2.0	1.4389331340789795	0.4738166928291321
1.0	15290000.0	15300000.0	1.0	1.4334815740585327	0.4691286087036133
1.0	15320000.0	15330000.0	1.0	1.3566410541534424	0.40507736802101135
1.0	15400000.0	15410000.0	0.0	1.4565281867980957	0.48904696106910706
1.0	15420000.0	15430000.0	1.0	1.4805808067321777	0.5100741386413574
1.0	15450000.0	15460000.0	1.0	1.4523595571517944	0.4854259490966797
1.0	15600000.0	15610000.0	2.0	1.6234925985336304	0.6378096342086792
1.0	15760000.0	15770000.0	1.0	1.3737295866012573	0.41892561316490173
1.0	15780000.0	15790000.0	0.0	1.503232717514038	0.5300594568252563
1.0	15830000.0	15840000.0	3.0	1.2688595056533813	0.3361707627773285
1.0	15870000.0	15880000.0	0.0	1.4525680541992188	0.4837891161441803
1.0	15960000.0	15970000.0	1.0	1.4005012512207031	0.4411191940307617
1.0	15970000.0	15980000.0	4.0	1.3767051696777344	0.42136478424072266
1.0	16010000.0	16020000.0	2.0	1.1380940675735474	0.2791106700897217
1.0	16020000.0	16030000.0	1.0	1.356319785118103	0.4048191010951996
1.0	16040000.0	16050000.0	1.0	1.2891117334365845	0.353751003742218
1.0	16070000.0	16080000.0	2.0	1.2152831554412842	0.30777138471603394
1.0	16170000.0	16180000.0	2.0	1.4362653493881226	0.4715212881565094
1.0	16220000.0	16230000.0	2.0	1.1901801824569702	0.2958306670188904
1.0	16260000.0	16270000.0	0.0	1.1715368032455444	0.2884964346885681
1.0	16300000.0	16310000.0	0.0	1.5205256938934326	0.5454117655754089
1.0	16470000.0	16480000.0	2.0	1.2051252126693726	0.302669495344162
1.0	16640000.0	16650000.0	1.0	1.1999155282974243	0.30019325017929077
1.0	16660000.0	16670000.0	0.0	1.2480556964874268	0.32644495368003845
1.0	16670000.0	16680000.0	1.0	1.33548104763031	0.3883407711982727
1.0	16700000.0	16710000.0	0.0	1.304971694946289	0.36520540714263916
1.0	16740000.0	16750000.0	2.0	1.4135358333587646	0.452109158039093
1.0	16750000.0	16760000.0	1.0	1.4305393695831299	0.4666035771369934
1.0	17040000.0	17050000.0	2.0	1.3783400058746338	0.4227066934108734
1.0	17240000.0	17250000.0	3.0	1.2562861442565918	0.3219311237335205
1.0	17250000.0	17260000.0	2.0	1.2049129009246826	0.30024486780166626
1.0	17360000.0	17370000.0	2.0	1.247428297996521	0.32605913281440735
1.0	17430000.0	17440000.0	0.0	1.4009263515472412	0.441476434469223
1.0	17440000.0	17450000.0	0.0	1.304724931716919	0.36502426862716675
1.0	17560000.0	17570000.0	1.0	1.3098801374435425	0.36883649230003357
1.0	17620000.0	17630000.0	0.0	1.8791910409927368	0.8635692596435547
1.0	17660000.0	17670000.0	1.0	1.4667704105377197	0.49797382950782776
1.0	17670000.0	17680000.0	0.0	1.464472770690918	0.49596673250198364
1.0	17690000.0	17700000.0	2.0	1.6307376623153687	0.6443365812301636
1.0	17700000.0	17710000.0	3.0	1.620945930480957	0.6355143785476685
1.0	17750000.0	17760000.0	0.0	1.4480491876602173	0.4808126389980316
1.0	17950000.0	17960000.0	3.0	0.9172266125679016	0.38774746656417847
1.0	17970000.0	17980000.0	1.0	0.9743720293045044	0.3357044756412506
1.0	17980000.0	17990000.0	0.0	0.9711402058601379	0.3384326100349426
1.0	17990000.0	18000000.0	1.0	1.0359216928482056	0.2925899624824524
1.0	18010000.0	18020000.0	0.0	1.1328184604644775	0.27812254428863525
1.0	18030000.0	18040000.0	1.0	1.548671007156372	0.5705410242080688
1.0	18070000.0	18080000.0	0.0	1.4844378232955933	0.513467013835907
1.0	18140000.0	18150000.0	3.0	1.886243462562561	0.8612426519393921
1.0	18160000.0	18170000.0	3.0	1.6510531902313232	0.6618736386299133
1.0	18170000.0	18180000.0	0.0	1.798957109451294	0.7864149212837219
1.0	18180000.0	18190000.0	0.0	1.8364284038543701	0.8200064897537231
1.0	18190000.0	18200000.0	4.0	1.739357352256775	0.7375003695487976
1.0	18210000.0	18220000.0	2.0	1.7852370738983154	0.773395836353302
1.0	18250000.0	18260000.0	3.0	2.022468328475952	0.9757353067398071
1.0	18370000.0	18380000.0	2.0	2.3675131797790527	1.2432193756103516
1.0	18400000.0	18410000.0	4.0	2.221797466278076	1.130422830581665
1.0	18480000.0	18490000.0	4.0	2.3307478427886963	1.2087867259979248
1.0	18560000.0	18570000.0	3.0	2.2344939708709717	1.1433885097503662
1.0	18630000.0	18640000.0	3.0	2.123704195022583	1.055151343345642
1.0	18640000.0	18650000.0	3.0	2.0194315910339355	0.9717321395874023
1.0	18660000.0	18670000.0	3.0	2.2100119590759277	1.1221082210540771
1.0	18680000.0	18690000.0	2.0	2.3218748569488525	1.2123157978057861
1.0	18710000.0	18720000.0	2.0	2.2244601249694824	1.1366603374481201
1.0	18740000.0	18750000.0	3.0	1.8583505153656006	0.8376026153564453
1.0	18830000.0	18840000.0	1.0	2.2119765281677246	1.1212389469146729
1.0	18870000.0	18880000.0	0.0	1.898424744606018	0.8719396591186523
1.0	19120000.0	19130000.0	2.0	1.7074477672576904	0.7130488753318787
1.0	19230000.0	19240000.0	1.0	1.3547241687774658	0.4024215340614319
1.0	19300000.0	19310000.0	0.0	1.6219831705093384	0.6364490389823914
1.0	19310000.0	19320000.0	2.0	1.451308250427246	0.4845138192176819
1.0	19340000.0	19350000.0	2.0	1.4962544441223145	0.52388596534729
1.0	19410000.0	19420000.0	0.0	1.2977946996688843	0.35996758937835693
1.0	19420000.0	19430000.0	1.0	1.2902030944824219	0.35452237725257874
1.0	19490000.0	19500000.0	1.0	1.2097513675689697	0.30495116114616394
1.0	19500000.0	19510000.0	0.0	1.236426591873169	0.31945905089378357
1.0	19520000.0	19530000.0	2.0	1.2436614036560059	0.32376158237457275
1.0	19570000.0	19580000.0	0.0	1.3371871709823608	0.38967055082321167
1.0	19630000.0	19640000.0	0.0	1.1035900115966797	0.2754879295825958
1.0	19690000.0	19700000.0	1.0	1.1485841274261475	0.2814916670322418
1.0	19740000.0	19750000.0	0.0	1.312096357345581	0.3704890310764313
1.0	19810000.0	19820000.0	1.0	1.294102430343628	0.3573078513145447
1.0	19840000.0	19850000.0	3.0	1.5519819259643555	0.5735055208206177
1.0	19890000.0	19900000.0	3.0	1.6516382694244385	0.6631577610969543
1.0	19990000.0	20000000.0	1.0	1.5021448135375977	0.5290964245796204
1.0	20080000.0	20090000.0	0.0	1.320431113243103	0.3767643868923187
1.0	20090000.0	20100000.0	0.0	1.2434934377670288	0.323659747838974
1.0	20110000.0	20120000.0	2.0	1.29311203956604	0.35659733414649963
1.0	20120000.0	20130000.0	1.0	1.3047709465026855	0.3650586009025574
1.0	20160000.0	20170000.0	4.0	1.5535244941711426	0.5748859643936157
1.0	20170000.0	20180000.0	1.0	1.492990255355835	0.5210034251213074
1.0	20200000.0	20210000.0	1.0	1.40725839138031	0.44680270552635193
1.0	20220000.0	20230000.0	2.0	1.3418843746185303	0.3933517634868622
1.0	20260000.0	20270000.0	1.0	1.5322705507278442	0.5558783411979675
1.0	20290000.0	20300000.0	3.0	1.6658614873886108	0.6759545207023621
1.0	20420000.0	20430000.0	0.0	1.4792304039001465	0.5088884234428406
1.0	20470000.0	20480000.0	3.0	1.2855641841888428	0.3512493968009949
1.0	20480000.0	20490000.0	2.0	1.4266798496246338	0.4633007049560547
1.0	20540000.0	20550000.0	3.0	1.525572419166565	0.5499067306518555
1.0	20560000.0	20570000.0	1.0	1.5657250881195068	0.5858293175697327
1.0	20680000.0	20690000.0	2.0	1.5752103328704834	0.5939332842826843
1.0	20730000.0	20740000.0	2.0	1.6254472732543945	0.6395717859268188
1.0	20750000.0	20760000.0	3.0	1.6730693578720093	0.6824325323104858
1.0	20850000.0	20860000.0	1.0	1.5746102333068848	0.5938090682029724
1.0	20860000.0	20870000.0	1.0	1.5478096008300781	0.569767951965332
1.0	20880000.0	20890000.0	0.0	1.492671251296997	0.5207223296165466
1.0	20890000.0	20900000.0	1.0	1.6845766305923462	0.6927670240402222
1.0	20900000.0	20910000.0	4.0	1.4423397779464722	0.47675418853759766
1.0	21070000.0	21080000.0	2.0	1.3226635456085205	0.37846189737319946
1.0	21090000.0	21100000.0	2.0	1.3382558822631836	0.39050599932670593
1.0	21120000.0	21130000.0	0.0	1.240753412246704	0.32201486825942993
1.0	21190000.0	21200000.0	3.0	1.2047216892242432	0.30247634649276733
1.0	21200000.0	21210000.0	1.0	1.2831907272338867	0.349590003490448
1.0	21240000.0	21250000.0	3.0	1.4043134450912476	0.44432124495506287
1.0	21370000.0	21380000.0	0.0	1.2971305847167969	0.3594861924648285
1.0	21420000.0	21430000.0	0.0	1.3642460107803345	0.4112060070037842
1.0	21460000.0	21470000.0	3.0	1.324184536933899	0.3796231150627136
1.0	21480000.0	21490000.0	4.0	1.2876683473587036	0.35273024439811707
1.0	21630000.0	21640000.0	5.0	1.155657172203064	0.28339534997940063
1.0	21670000.0	21680000.0	0.0	1.2550808191299438	0.3308401107788086
1.0	21730000.0	21740000.0	2.0	1.5272729396820068	0.5514222383499146
1.0	21860000.0	21870000.0	4.0	1.2174040079116821	0.30888137221336365
1.0	21910000.0	21920000.0	1.0	1.2274278402328491	0.31431758403778076
1.0	21940000.0	21950000.0	2.0	1.2133208513259888	0.3058200478553772
1.0	21950000.0	21960000.0	2.0	1.417924165725708	0.4558350443840027
1.0	22030000.0	22040000.0	1.0	1.650183916091919	0.6578616499900818
1.0	22040000.0	22050000.0	2.0	1.6667754650115967	0.6728819608688354
1.0	22070000.0	22080000.0	5.0	1.6035125255584717	0.6171027421951294
1.0	22080000.0	22090000.0	0.0	1.5997276306152344	0.6123514175415039
1.0	22150000.0	22160000.0	0.0	1.5997891426086426	0.6121071577072144
1.0	22250000.0	22260000.0	1.0	1.3531312942504883	0.402265727519989
1.0	22370000.0	22380000.0	0.0	1.3444511890411377	0.3953745365142822
1.0	22410000.0	22420000.0	2.0	1.219778060913086	0.3101394772529602
1.0	22430000.0	22440000.0	1.0	1.1919207572937012	0.29658347368240356
1.0	22470000.0	22480000.0	0.0	1.4675203561782837	0.4986283779144287
1.0	22570000.0	22580000.0	2.0	1.3285382986068726	0.3829626441001892
1.0	22650000.0	22660000.0	1.0	1.403822898864746	0.4439091682434082
1.0	22770000.0	22780000.0	1.0	1.2849622964859009	0.3508268892765045
1.0	22800000.0	22810000.0	2.0	1.3116178512573242	0.37013036012649536
1.0	22840000.0	22850000.0	1.0	1.2829504013061523	0.34942176938056946
1.0	22860000.0	22870000.0	1.0	1.3230243921279907	0.37873631715774536
1.0	23090000.0	23100000.0	3.0	1.2654669284820557	0.33756202459335327
1.0	23140000.0	23150000.0	0.0	1.3368418216705322	0.3894020915031433
1.0	23150000.0	23160000.0	0.0	1.3337926864624023	0.3870280683040619
1.0	23170000.0	23180000.0	0.0	1.2895972728729248	0.3540940284729004
1.0	23180000.0	23190000.0	0.0	1.332637071609497	0.38613030314445496
1.0	23310000.0	23320000.0	1.0	1.5311765670776367	0.5549043416976929
1.0	23380000.0	23390000.0	1.0	1.299137830734253	0.3609413504600525
1.0	23420000.0	23430000.0	0.0	1.3971693515777588	0.43721428513526917
1.0	23430000.0	23440000.0	3.0	1.372861623764038	0.41821613907814026
1.0	23590000.0	23600000.0	1.0	1.676205039024353	0.685250461101532
1.0	23640000.0	23650000.0	0.0	1.438232660293579	0.47321242094039917
1.0	23700000.0	23710000.0	1.0	1.43851637840271	0.4734577238559723
1.0	23760000.0	23770000.0	0.0	1.3362170457839966	0.38891562819480896
1.0	23900000.0	23910000.0	0.0	1.6472103595733643	0.6591713428497314
1.0	24130000.0	24140000.0	2.0	1.1692230701446533	0.2876843810081482
1.0	24170000.0	24180000.0	0.0	1.174294352531433	0.28949156403541565
1.0	24330000.0	24340000.0	0.0	1.2725900411605835	0.34231430292129517
1.0	24380000.0	24390000.0	1.0	1.2083085775375366	0.3042329251766205
1.0	24450000.0	24460000.0	1.0	1.2005985975265503	0.30051255226135254
1.0	24500000.0	24510000.0	2.0	1.292360782623291	0.35606083273887634
1.0	24540000.0	24550000.0	0.0	1.434286117553711	0.4698188900947571
1.0	24600000.0	24610000.0	0.0	1.49649178981781	0.524095892906189
1.0	24800000.0	24810000.0	2.0	1.2153704166412354	0.30781617760658264
1.0	24850000.0	24860000.0	1.0	1.4152618646621704	0.4535733759403229
1.0	24890000.0	24900000.0	1.0	1.5981813669204712	0.6150118708610535
1.0	24920000.0	24930000.0	3.0	1.8131611347198486	0.8067178726196289
1.0	24930000.0	24940000.0	3.0	1.8994756937026978	0.8807386159896851
1.0	25000000.0	25010000.0	1.0	1.5923871994018555	0.6074908971786499
1.0	25020000.0	25030000.0	2.0	1.697658896446228	0.7044974565505981
1.0	25070000.0	25080000.0	3.0	1.6399379968643188	0.6514323353767395
1.0	25130000.0	25140000.0	2.0	1.3915345668792725	0.43362492322921753
1.0	25150000.0	25160000.0	0.0	1.2811864614486694	0.348197340965271
1.0	25170000.0	25180000.0	1.0	1.4723865985870361	0.5028863549232483
1.0	25200000.0	25210000.0	0.0	1.670531988143921	0.6801533699035645
1.0	25220000.0	25230000.0	0.0	1.5936641693115234	0.6109448671340942
1.0	25470000.0	25480000.0	3.0	1.6789982318878174	0.6877583861351013
1.0	25510000.0	25520000.0	3.0	1.4309682846069336	0.4669720232486725
1.0	25660000.0	25670000.0	0.0	1.2053595781326294	0.30278313159942627
1.0	25750000.0	25760000.0	4.0	1.3463764190673828	0.39689546823501587
1.0	25770000.0	25780000.0	1.0	1.3374048471450806	0.3898412585258484
1.0	25810000.0	25820000.0	2.0	1.3664973974227905	0.4128343462944031
1.0	25840000.0	25850000.0	0.0	1.3295732736587524	0.38376128673553467
1.0	25930000.0	25940000.0	4.0	1.3198435306549072	0.37631893157958984
1.0	25970000.0	25980000.0	1.0	1.3393943309783936	0.3913968503475189
1.0	25990000.0	26000000.0	2.0	1.3952759504318237	0.4367440342903137
1.0	26170000.0	26180000.0	3.0	1.324472188949585	0.37984392046928406
1.0	26180000.0	26190000.0	0.0	1.2520334720611572	0.32891812920570374
1.0	26220000.0	26230000.0	1.0	1.1221129894256592	0.2765771150588989
1.0	26240000.0	26250000.0	1.0	1.2677104473114014	0.33904749155044556
1.0	26250000.0	26260000.0	1.0	1.270269751548767	0.34075331687927246
1.0	26270000.0	26280000.0	1.0	1.2100193500518799	0.3050859868526459
1.0	26420000.0	26430000.0	0.0	1.370509386062622	0.41629523038864136
1.0	26440000.0	26450000.0	2.0	1.1533677577972412	0.2827548086643219
1.0	26560000.0	26570000.0	2.0	1.1396458148956299	0.27942705154418945
1.0	26590000.0	26600000.0	1.0	1.2668975591659546	0.3385070264339447
1.0	26610000.0	26620000.0	0.0	1.0647766590118408	0.28089165687561035
1.0	26630000.0	26640000.0	0.0	1.5210307836532593	0.5458616018295288
1.0	26670000.0	26680000.0	2.0	1.3351749181747437	0.38810238242149353
1.0	26760000.0	26770000.0	0.0	1.4129317998886108	0.4509761333465576
1.0	26840000.0	26850000.0	1.0	1.5142862796783447	0.5398646593093872
1.0	27090000.0	27100000.0	5.0	1.4346752166748047	0.4689945578575134
1.0	27120000.0	27130000.0	3.0	1.3994348049163818	0.4402255117893219
1.0	27130000.0	27140000.0	2.0	1.4722318649291992	0.5027511715888977
1.0	27170000.0	27180000.0	1.0	1.4443062543869019	0.4784514009952545
1.0	27220000.0	27230000.0	1.0	1.4884620904922485	0.5170094966888428
1.0	27340000.0	27350000.0	1.0	1.4498604536056519	0.4832595884799957
1.0	27370000.0	27380000.0	0.0	1.3280853033065796	0.3826149106025696
1.0	27380000.0	27390000.0	4.0	1.2578239440917969	0.3325898051261902
1.0	27390000.0	27400000.0	0.0	1.1808425188064575	0.29198119044303894
1.0	27480000.0	27490000.0	0.0	1.2870075702667236	0.3522644340991974
1.0	27520000.0	27530000.0	0.0	1.3368171453475952	0.3893823027610779
1.0	27550000.0	27560000.0	1.0	1.4658855199813843	0.49720048904418945
1.0	27560000.0	27570000.0	0.0	1.213426113128662	0.30247658491134644
1.0	27600000.0	27610000.0	0.0	1.2654030323028564	0.33751940727233887
1.0	27660000.0	27670000.0	2.0	1.075851321220398	0.2781802713871002
1.0	27680000.0	27690000.0	0.0	1.1007663011550903	0.2755110561847687
1.0	27740000.0	27750000.0	1.0	1.2765939235687256	0.34503546357154846
1.0	27760000.0	27770000.0	0.0	1.262833833694458	0.33583253622055054
1.0	27770000.0	27780000.0	0.0	1.1756186485290527	0.2899804711341858
1.0	27780000.0	27790000.0	1.0	1.192669153213501	0.2969103455543518
1.0	27910000.0	27920000.0	1.0	1.075190782546997	0.2783145606517792
1.0	27960000.0	27970000.0	1.0	1.5838639736175537	0.6021273732185364
1.0	27990000.0	28000000.0	0.0	1.8230326175689697	0.8100072741508484
1.0	28070000.0	28080000.0	9.0	1.548877477645874	0.5668699741363525
1.0	28130000.0	28140000.0	4.0	1.8060932159423828	0.7961259484291077
1.0	28160000.0	28170000.0	1.0	1.8849916458129883	0.863915741443634
1.0	28250000.0	28260000.0	3.0	1.4778038263320923	0.5076358318328857
1.0	28330000.0	28340000.0	3.0	1.2956178188323975	0.3583974242210388
1.0	28360000.0	28370000.0	0.0	1.254473090171814	0.3304552435874939
1.0	28410000.0	28420000.0	1.0	1.1953637599945068	0.29810914397239685
1.0	28530000.0	28540000.0	1.0	1.2321574687957764	0.3169879913330078
1.0	28780000.0	28790000.0	0.0	1.3601962327957153	0.40792426466941833
1.0	28810000.0	28820000.0	2.0	1.2397849559783936	0.3214387893676758
1.0	28850000.0	28860000.0	3.0	1.2147791385650635	0.3075104355812073
1.0	28920000.0	28930000.0	1.0	1.2444498538970947	0.32424139976501465
1.0	28930000.0	28940000.0	0.0	1.3316868543624878	0.3853939473628998
1.0	28990000.0	29000000.0	4.0	1.3373515605926514	0.38979965448379517
1.0	29040000.0	29050000.0	2.0	1.375552773475647	0.4204188287258148
1.0	29060000.0	29070000.0	2.0	1.4697997570037842	0.5006217956542969
1.0	29100000.0	29110000.0	0.0	1.3490827083587646	0.3990420401096344
1.0	29130000.0	29140000.0	3.0	1.5435354709625244	0.5659436583518982
1.0	29150000.0	29160000.0	2.0	1.4346024990081787	0.4700908660888672
1.0	29290000.0	29300000.0	0.0	1.3067128658294678	0.36648860573768616
1.0	29370000.0	29380000.0	1.0	1.4231088161468506	0.4602496027946472
1.0	29440000.0	29450000.0	3.0	1.2688755989074707	0.3398204445838928
1.0	29500000.0	29510000.0	2.0	1.4900099039077759	0.5183745622634888
1.0	29510000.0	29520000.0	2.0	1.3605155944824219	0.40819334983825684
1.0	29540000.0	29550000.0	0.0	1.2729663848876953	0.3425699472427368
1.0	29590000.0	29600000.0	2.0	1.4344947338104248	0.4699975848197937
1.0	29600000.0	29610000.0	1.0	1.3191606998443604	0.37580037117004395
1.0	29640000.0	29650000.0	2.0	1.2081443071365356	0.3041502833366394
1.0	29650000.0	29660000.0	1.0	1.187027096748352	0.29449111223220825
1.0	29710000.0	29720000.0	1.0	1.5658109188079834	0.5859063863754272
1.0	29720000.0	29730000.0	2.0	1.3617708683013916	0.40920376777648926
1.0	29760000.0	29770000.0	4.0	1.5023998022079468	0.5293217897415161
1.0	29780000.0	29790000.0	1.0	1.4755380153656006	0.5056476593017578
1.0	29870000.0	29880000.0	0.0	1.184962272644043	0.29363489151000977
1.0	30050000.0	30060000.0	0.0	1.814175009727478	0.8014988899230957
1.0	30070000.0	30080000.0	3.0	1.8200266361236572	0.8042824864387512
1.0	30100000.0	30110000.0	2.0	1.8012638092041016	0.7879654765129089
1.0	30110000.0	30120000.0	3.0	1.6785404682159424	0.6856247782707214
1.0	30150000.0	30160000.0	2.0	1.7831275463104248	0.7765365839004517
1.0	30210000.0	30220000.0	2.0	2.266028881072998	1.157924771308899
1.0	30240000.0	30250000.0	6.0	2.2760653495788574	1.1664988994598389
1.0	30290000.0	30300000.0	3.0	2.3410277366638184	1.2200708389282227
1.0	30340000.0	30350000.0	2.0	2.0955770015716553	1.0407838821411133
1.0	30550000.0	30560000.0	1.0	1.8713960647583008	0.8485565185546875
1.0	30600000.0	30610000.0	5.0	1.8119843006134033	0.7971062064170837
1.0	30660000.0	30670000.0	2.0	1.869508147239685	0.8486894369125366
1.0	30730000.0	30740000.0	2.0	1.7194273471832275	0.7149025797843933
1.0	30750000.0	30760000.0	2.0	1.616233229637146	0.6259711384773254
1.0	30950000.0	30960000.0	0.0	1.9649162292480469	0.9273765683174133
1.0	31170000.0	31180000.0	1.0	1.5033838748931885	0.5296312570571899
1.0	31190000.0	31200000.0	2.0	1.296172857284546	0.3587956428527832
1.0	31280000.0	31290000.0	4.0	1.637660264968872	0.6505716443061829
1.0	31420000.0	31430000.0	5.0	1.3908774852752686	0.4330776333808899
1.0	31440000.0	31450000.0	0.0	1.4351574182510376	0.46869903802871704
1.0	31470000.0	31480000.0	1.0	1.7115484476089478	0.7122808694839478
1.0	31520000.0	31530000.0	1.0	1.6847912073135376	0.6890080571174622
1.0	31540000.0	31550000.0	3.0	1.8172441720962524	0.8102723956108093
1.0	31560000.0	31570000.0	8.0	1.8137767314910889	0.8072540163993835
1.0	31620000.0	31630000.0	2.0	2.0990889072418213	1.0382554531097412
1.0	31790000.0	31800000.0	1.0	1.2047514915466309	0.3024898171424866
1.0	31950000.0	31960000.0	2.0	1.4734885692596436	0.5038522481918335
1.0	31970000.0	31980000.0	4.0	1.0866663455963135	0.2764606773853302
1.0	32040000.0	32050000.0	1.0	1.2589043378829956	0.3332848846912384
1.0	32050000.0	32060000.0	2.0	1.3458788394927979	0.3965010344982147
1.0	32160000.0	32170000.0	1.0	1.2748712301254272	0.3438611328601837
1.0	32170000.0	32180000.0	0.0	1.3806076049804688	0.42457446455955505
1.0	32300000.0	32310000.0	3.0	1.5788301229476929	0.597600519657135
1.0	32340000.0	32350000.0	0.0	1.5494329929351807	0.5712203979492188
1.0	32440000.0	32450000.0	1.0	1.295959711074829	0.35864129662513733
1.0	32570000.0	32580000.0	1.0	1.7193034887313843	0.7238523960113525
1.0	32600000.0	32610000.0	1.0	1.4540456533432007	0.4868890643119812
1.0	32690000.0	32700000.0	2.0	1.4192049503326416	0.4558371901512146
1.0	32710000.0	32720000.0	2.0	1.456604242324829	0.4891129434108734
1.0	32720000.0	32730000.0	1.0	1.6635926961898804	0.673913836479187
1.0	32750000.0	32760000.0	2.0	1.4208528995513916	0.45832711458206177
1.0	32760000.0	32770000.0	2.0	1.2369942665100098	0.31979116797447205
1.0	32820000.0	32830000.0	0.0	1.285254716873169	0.35103097558021545
1.0	32830000.0	32840000.0	1.0	1.2391146421432495	0.32104024291038513
1.0	32850000.0	32860000.0	0.0	1.2890291213989258	0.34893283247947693
1.0	32870000.0	32880000.0	2.0	1.3596704006195068	0.40751075744628906
1.0	32890000.0	32900000.0	3.0	1.3543665409088135	0.40325379371643066
1.0	33000000.0	33010000.0	2.0	1.6709649562835693	0.6805411577224731
1.0	33010000.0	33020000.0	2.0	1.4337124824523926	0.4693257212638855
1.0	33090000.0	33100000.0	2.0	1.4275850057601929	0.46407508850097656
1.0	33120000.0	33130000.0	2.0	1.4342496395111084	0.4697883129119873
1.0	33130000.0	33140000.0	3.0	1.4501641988754272	0.4835219979286194
1.0	33150000.0	33160000.0	0.0	1.3892549276351929	0.43172821402549744
1.0	33170000.0	33180000.0	0.0	1.3476154804229736	0.3978769779205322
1.0	33180000.0	33190000.0	0.0	1.2238109111785889	0.3123176693916321
1.0	33270000.0	33280000.0	1.0	1.2012741565704346	0.3008296489715576
1.0	33360000.0	33370000.0	0.0	1.291465401649475	0.3554217517375946
1.0	33390000.0	33400000.0	2.0	1.4245837926864624	0.4615084230899811
1.0	33460000.0	33470000.0	1.0	1.1834313869476318	0.2930152416229248
1.0	33480000.0	33490000.0	0.0	1.3090941905975342	0.36825305223464966
1.0	33500000.0	33510000.0	1.0	1.4597200155258179	0.49182432889938354
1.0	33710000.0	33720000.0	0.0	1.4271241426467896	0.46368083357810974
1.0	33790000.0	33800000.0	0.0	1.1862356662750244	0.29153409600257874
1.0	33810000.0	33820000.0	2.0	1.243537425994873	0.3236856460571289
1.0	33980000.0	33990000.0	3.0	1.5783084630966187	0.5969425439834595
1.0	34090000.0	34100000.0	3.0	2.136857271194458	1.0661108493804932
1.0	34160000.0	34170000.0	4.0	2.2814879417419434	1.1783483028411865
1.0	34200000.0	34210000.0	1.0	2.170757293701172	1.0975371599197388
1.0	34220000.0	34230000.0	2.0	1.8887364864349365	0.8633956909179688
1.0	34240000.0	34250000.0	2.0	1.933436393737793	0.9046570062637329
1.0	34340000.0	34350000.0	0.0	2.0502994060516357	0.9988282918930054
1.0	34470000.0	34480000.0	1.0	2.2439026832580566	1.1547441482543945
1.0	34590000.0	34600000.0	3.0	2.085840940475464	1.033315896987915
1.0	34710000.0	34720000.0	2.0	2.001833438873291	0.9652782678604126
1.0	34720000.0	34730000.0	3.0	2.0714571475982666	1.0137629508972168
1.0	34890000.0	34900000.0	1.0	2.6655430793762207	1.4220552444458008
1.0	34920000.0	34930000.0	1.0	2.6178088188171387	1.3924745321273804
1.0	34930000.0	34940000.0	1.0	2.5685839653015137	1.3706886768341064
1.0	34970000.0	34980000.0	3.0	2.6813433170318604	1.4182380437850952
1.0	34990000.0	35000000.0	0.0	2.397634267807007	1.2564592361450195
1.0	35020000.0	35030000.0	1.0	2.195122241973877	1.1070759296417236
1.0	35040000.0	35050000.0	5.0	2.4282097816467285	1.2817844152450562
1.0	35110000.0	35120000.0	1.0	1.9036012887954712	0.8771389722824097
1.0	35150000.0	35160000.0	4.0	1.7994775772094727	0.7864090800285339
1.0	35330000.0	35340000.0	2.0	1.4986106157302856	0.5220702886581421
1.0	35450000.0	35460000.0	1.0	1.2960799932479858	0.35597315430641174
1.0	35490000.0	35500000.0	1.0	1.3911879062652588	0.43333443999290466
1.0	35650000.0	35660000.0	1.0	1.5964092016220093	0.6134145855903625
1.0	35660000.0	35670000.0	1.0	1.5372825860977173	0.5603540539741516
1.0	35680000.0	35690000.0	3.0	1.4283850193023682	0.4647586941719055
1.0	35700000.0	35710000.0	1.0	1.6773405075073242	0.6862703561782837
1.0	35740000.0	35750000.0	2.0	1.3099291324615479	0.3688735365867615
1.0	35770000.0	35780000.0	3.0	1.3178876638412476	0.37483853101730347
1.0	35800000.0	35810000.0	3.0	1.3469048738479614	0.3973139524459839
1.0	35860000.0	35870000.0	2.0	1.358276128768921	0.406389057636261
1.0	35930000.0	35940000.0	1.0	1.342365026473999	0.3937302827835083
1.0	36000000.0	36010000.0	0.0	1.306415319442749	0.36626875400543213
1.0	36020000.0	36030000.0	4.0	1.4784481525421143	0.5082012414932251
1.0	36070000.0	36080000.0	1.0	1.3187493085861206	0.37548962235450745
1.0	36090000.0	36100000.0	1.0	1.2552188634872437	0.33092790842056274
1.0	36190000.0	36200000.0	1.0	1.2022136449813843	0.3012736439704895
1.0	36200000.0	36210000.0	3.0	1.163002610206604	0.2856181561946869
1.0	36380000.0	36390000.0	1.0	1.190105676651001	0.2957979738712311
1.0	36390000.0	36400000.0	2.0	1.4163873195648193	0.45452913641929626
1.0	36490000.0	36500000.0	0.0	1.562855839729309	0.5817779302597046
1.0	36500000.0	36510000.0	3.0	1.5543081760406494	0.5751036405563354
1.0	36510000.0	36520000.0	3.0	1.4362099170684814	0.4714733064174652
1.0	36520000.0	36530000.0	2.0	1.5219237804412842	0.5466567277908325
1.0	36610000.0	36620000.0	0.0	1.2588670253753662	0.333260715007782
1.0	36640000.0	36650000.0	2.0	1.4007803201675415	0.44106966257095337
1.0	36710000.0	36720000.0	0.0	1.3881113529205322	0.4307791292667389
1.0	36830000.0	36840000.0	0.0	1.167223334312439	0.28343409299850464
1.0	36880000.0	36890000.0	1.0	1.1903064250946045	0.29588454961776733
1.0	36940000.0	36950000.0	1.0	1.233656644821167	0.31785035133361816
1.0	36970000.0	36980000.0	0.0	1.5519812107086182	0.5735049843788147
1.0	37010000.0	37020000.0	0.0	1.7518723011016846	0.7528287172317505
1.0	37090000.0	37100000.0	1.0	1.7578527927398682	0.7581292390823364
1.0	37180000.0	37190000.0	1.0	1.7533771991729736	0.7541634440422058
1.0	37220000.0	37230000.0	0.0	1.685525894165039	0.6936185956001282
1.0	37270000.0	37280000.0	0.0	1.8350021839141846	0.8174241185188293
1.0	37310000.0	37320000.0	0.0	1.7946869134902954	0.7821081876754761
1.0	37320000.0	37330000.0	4.0	1.6415832042694092	0.6501081585884094
1.0	37360000.0	37370000.0	3.0	2.322242021560669	1.1992285251617432
1.0	37370000.0	37380000.0	3.0	1.963658332824707	0.9264492988586426
1.0	37410000.0	37420000.0	2.0	1.8413374423980713	0.8254898190498352
1.0	37440000.0	37450000.0	3.0	2.0036368370056152	0.9589851498603821
1.0	37450000.0	37460000.0	1.0	1.7937424182891846	0.7851204872131348
1.0	37500000.0	37510000.0	3.0	1.602800965309143	0.6191485524177551
1.0	37610000.0	37620000.0	3.0	2.0331928730010986	0.9827629923820496
1.0	37620000.0	37630000.0	1.0	2.253012180328369	1.148715615272522
1.0	37760000.0	37770000.0	5.0	2.056459665298462	1.001251459121704
1.0	37790000.0	37800000.0	2.0	2.1715080738067627	1.0892491340637207
1.0	37820000.0	37830000.0	2.0	2.2648727893829346	1.1557230949401855
1.0	37960000.0	37970000.0	1.0	1.4886925220489502	0.514124870300293
1.0	37980000.0	37990000.0	6.0	1.80607008934021	0.8005331754684448
1.0	38010000.0	38020000.0	1.0	1.267281174659729	0.33876287937164307
1.0	38040000.0	38050000.0	1.0	1.3842034339904785	0.42754173278808594
1.0	38090000.0	38100000.0	0.0	1.6587501764297485	0.6695574522018433
1.0	38110000.0	38120000.0	1.0	1.5913217067718506	0.608836829662323
1.0	38140000.0	38150000.0	0.0	1.4167569875717163	0.4548431932926178
1.0	38180000.0	38190000.0	4.0	1.201932668685913	0.30114132165908813
1.0	38210000.0	38220000.0	1.0	1.703451156616211	0.7096829414367676
1.0	38220000.0	38230000.0	2.0	1.734769582748413	0.7376385927200317
1.0	38260000.0	38270000.0	1.0	1.2735936641693115	0.3393588662147522
1.0	38300000.0	38310000.0	1.0	1.353071928024292	0.402219295501709
1.0	38330000.0	38340000.0	4.0	1.3475430011749268	0.3978198766708374
1.0	38340000.0	38350000.0	2.0	1.461834192276001	0.49366578459739685
1.0	38410000.0	38420000.0	2.0	1.4895031452178955	0.5143621563911438
1.0	38460000.0	38470000.0	2.0	1.4338386058807373	0.4693424105644226
1.0	38640000.0	38650000.0	3.0	1.8320499658584595	0.8228095173835754
1.0	38690000.0	38700000.0	3.0	2.1758625507354736	1.0928444862365723
1.0	38750000.0	38760000.0	2.0	1.7830584049224854	0.7796717882156372
1.0	38810000.0	38820000.0	0.0	2.098607301712036	1.0341728925704956
1.0	38830000.0	38840000.0	1.0	2.1705374717712402	1.0883591175079346
1.0	38960000.0	38970000.0	0.0	1.8897507190704346	0.8686553835868835
1.0	38990000.0	39000000.0	4.0	1.9896812438964844	0.9489347338676453
1.0	39000000.0	39010000.0	5.0	1.911624550819397	0.8859884142875671
1.0	39110000.0	39120000.0	2.0	1.7620656490325928	0.7618560791015625
1.0	39130000.0	39140000.0	3.0	1.7825908660888672	0.7799568176269531
1.0	39270000.0	39280000.0	4.0	1.8198964595794678	0.8125788569450378
1.0	39320000.0	39330000.0	1.0	1.1504552364349365	0.28197214007377625
1.0	39340000.0	39350000.0	1.0	1.5522445440292358	0.5737398266792297
1.0	39350000.0	39360000.0	4.0	1.4586538076400757	0.490896075963974
1.0	39420000.0	39430000.0	2.0	1.4826585054397583	0.5119008421897888
1.0	39470000.0	39480000.0	2.0	1.321047067642212	0.37723293900489807
1.0	39490000.0	39500000.0	0.0	1.3431018590927124	0.3943108916282654
1.0	39560000.0	39570000.0	1.0	1.3371870517730713	0.389670193195343
1.0	39580000.0	39590000.0	1.0	1.1633999347686768	0.2857436537742615
1.0	39670000.0	39680000.0	1.0	1.384246587753296	0.42752331495285034
1.0	39750000.0	39760000.0	0.0	1.4059956073760986	0.44573983550071716
1.0	39790000.0	39800000.0	3.0	1.2968095541000366	0.3592551052570343
1.0	39840000.0	39850000.0	1.0	1.4400396347045898	0.47476983070373535
1.0	39870000.0	39880000.0	0.0	1.2698025703430176	0.34044134616851807
1.0	39890000.0	39900000.0	2.0	1.361013412475586	0.4085928797721863
1.0	39910000.0	39920000.0	0.0	1.3573238849639893	0.4056242108345032
1.0	39970000.0	39980000.0	0.0	1.0646913051605225	0.2809165120124817
1.0	39990000.0	40000000.0	1.0	1.1660219430923462	0.2866009771823883
1.0	40340000.0	40350000.0	1.0	1.2523369789123535	0.3291076123714447
1.0	40360000.0	40370000.0	1.0	1.3585208654403687	0.4065861701965332
1.0	40380000.0	40390000.0	1.0	1.5448906421661377	0.5671546459197998
1.0	40390000.0	40400000.0	1.0	1.5553380250930786	0.5765115022659302
1.0	40490000.0	40500000.0	1.0	1.5727553367614746	0.5921419858932495
1.0	40510000.0	40520000.0	0.0	1.4654042720794678	0.49459901452064514
1.0	40580000.0	40590000.0	4.0	1.8041664361953735	0.798870861530304
1.0	40640000.0	40650000.0	1.0	1.5142449140548706	0.539374828338623
1.0	40690000.0	40700000.0	1.0	1.4412254095077515	0.4757919907569885
1.0	40720000.0	40730000.0	0.0	1.7727439403533936	0.7712854146957397
1.0	40770000.0	40780000.0	0.0	1.3205082416534424	0.37682273983955383
1.0	40800000.0	40810000.0	4.0	1.3667411804199219	0.4132304787635803
1.0	40840000.0	40850000.0	1.0	1.4518964290618896	0.4850245416164398
1.0	40850000.0	40860000.0	0.0	1.5230350494384766	0.5476459264755249
1.0	41010000.0	41020000.0	2.0	1.6816608905792236	0.6901499032974243
1.0	41040000.0	41050000.0	3.0	1.6198174953460693	0.6344992518424988
1.0	41200000.0	41210000.0	2.0	1.314245343208313	0.3720966577529907
1.0	41240000.0	41250000.0	2.0	1.3659632205963135	0.41259774565696716
1.0	41280000.0	41290000.0	2.0	1.5595390796661377	0.5802788734436035
1.0	41310000.0	41320000.0	0.0	1.5791161060333252	0.5949187874794006
1.0	41340000.0	41350000.0	4.0	1.5781627893447876	0.5970005989074707
1.0	41410000.0	41420000.0	4.0	1.6934741735458374	0.7007471919059753
1.0	41440000.0	41450000.0	1.0	1.4073857069015503	0.446910560131073
1.0	41480000.0	41490000.0	0.0	1.1719824075698853	0.2886544167995453
1.0	41510000.0	41520000.0	1.0	1.161358118057251	0.2851006090641022
1.0	41520000.0	41530000.0	1.0	1.2034556865692139	0.30186551809310913
1.0	41540000.0	41550000.0	0.0	1.0798790454864502	0.27743613719940186
1.0	41580000.0	41590000.0	0.0	1.1334394216537476	0.2782307267189026
1.0	41680000.0	41690000.0	1.0	1.448836326599121	0.48237043619155884
1.0	41720000.0	41730000.0	5.0	1.5661427974700928	0.5862036943435669
1.0	41740000.0	41750000.0	5.0	1.5937402248382568	0.6089130640029907
1.0	41760000.0	41770000.0	1.0	1.9138160943984985	0.8919920921325684
1.0	41770000.0	41780000.0	0.0	1.936777114868164	0.9074511528015137
1.0	41800000.0	41810000.0	1.0	1.97135329246521	0.9378946423530579
1.0	41820000.0	41830000.0	1.0	1.6070648431777954	0.6230108141899109
1.0	41870000.0	41880000.0	0.0	1.5409572124481201	0.5578495264053345
1.0	41880000.0	41890000.0	1.0	1.3381454944610596	0.390419602394104
1.0	41910000.0	41920000.0	2.0	1.2116245031356812	0.3058945834636688
1.0	42050000.0	42060000.0	5.0	1.3996567726135254	0.44041141867637634
1.0	42060000.0	42070000.0	1.0	1.678198218345642	0.6870409250259399
1.0	42140000.0	42150000.0	2.0	1.5252071619033813	0.5469614267349243
1.0	42180000.0	42190000.0	3.0	1.5551812648773193	0.5757889747619629
1.0	42190000.0	42200000.0	1.0	1.626399278640747	0.6390575766563416
1.0	42200000.0	42210000.0	3.0	1.4746679067611694	0.5022435188293457
1.0	42210000.0	42220000.0	1.0	1.5533157587051392	0.5747007727622986
1.0	42300000.0	42310000.0	1.0	1.3880650997161865	0.43074125051498413
1.0	42360000.0	42370000.0	0.0	1.636439561843872	0.6489729285240173
1.0	42370000.0	42380000.0	1.0	1.797410011291504	0.7874432802200317
1.0	42380000.0	42390000.0	1.0	1.791304588317871	0.7876096963882446
1.0	42480000.0	42490000.0	5.0	1.956640601158142	0.923117995262146
1.0	42580000.0	42590000.0	3.0	1.9718208312988281	0.9366791844367981
1.0	42600000.0	42610000.0	1.0	1.604114294052124	0.6203542947769165
1.0	42640000.0	42650000.0	1.0	1.4002004861831665	0.4408675730228424
1.0	42650000.0	42660000.0	3.0	1.3067553043365479	0.3665202856063843
1.0	42710000.0	42720000.0	1.0	1.2141163349151611	0.3071669936180115
1.0	42730000.0	42740000.0	2.0	1.3323270082473755	0.3858894407749176
1.0	42760000.0	42770000.0	4.0	1.4097816944122314	0.4489331841468811
1.0	42810000.0	42820000.0	1.0	1.9371020793914795	0.9095075726509094
1.0	42860000.0	42870000.0	2.0	1.7426855564117432	0.7438911199569702
1.0	42940000.0	42950000.0	2.0	1.4938360452651978	0.5217493772506714
1.0	43010000.0	43020000.0	1.0	1.580618977546692	0.5992096066474915
1.0	43170000.0	43180000.0	0.0	1.3140437602996826	0.37194687128067017
1.0	43220000.0	43230000.0	0.0	1.3096801042556763	0.36868736147880554
1.0	43280000.0	43290000.0	2.0	1.4727802276611328	0.5032304525375366
1.0	43350000.0	43360000.0	2.0	1.5471986532211304	0.5692213773727417
1.0	43380000.0	43390000.0	1.0	1.4787418842315674	0.508459210395813
1.0	43510000.0	43520000.0	0.0	1.540945053100586	0.5636264085769653
1.0	43530000.0	43540000.0	1.0	1.4709986448287964	0.501401960849762
1.0	43560000.0	43570000.0	6.0	1.8462177515029907	0.8353539705276489
1.0	43600000.0	43610000.0	0.0	1.8896290063858032	0.8724220395088196
1.0	43660000.0	43670000.0	0.0	1.9025154113769531	0.8832979202270508
1.0	43720000.0	43730000.0	0.0	1.8781483173370361	0.8626827001571655
1.0	43750000.0	43760000.0	4.0	1.5162373781204224	0.5415984392166138
1.0	43800000.0	43810000.0	1.0	1.4578787088394165	0.4892957806587219
1.0	43870000.0	43880000.0	1.0	1.50942063331604	0.5334575772285461
1.0	43880000.0	43890000.0	2.0	1.375201940536499	0.41704875230789185
1.0	43890000.0	43900000.0	2.0	1.4463342428207397	0.4765026569366455
1.0	43910000.0	43920000.0	1.0	1.3982760906219482	0.4348403513431549
1.0	43940000.0	43950000.0	2.0	1.7122169733047485	0.7175232172012329
1.0	44020000.0	44030000.0	0.0	1.208980679512024	0.2996741235256195
1.0	44050000.0	44060000.0	1.0	1.0631792545318604	0.28123822808265686
1.0	44080000.0	44090000.0	2.0	0.9942076802253723	0.31977328658103943
1.0	44130000.0	44140000.0	3.0	1.2262449264526367	0.3136594891548157
1.0	44260000.0	44270000.0	2.0	1.2979906797409058	0.3601093292236328
1.0	44270000.0	44280000.0	1.0	1.378261685371399	0.42264223098754883
1.0	44300000.0	44310000.0	3.0	1.4098479747772217	0.44898948073387146
1.0	44390000.0	44400000.0	3.0	1.2452633380889893	0.32473501563072205
1.0	44410000.0	44420000.0	1.0	1.4922006130218506	0.5203064680099487
1.0	44430000.0	44440000.0	0.0	1.1927471160888672	0.2969469428062439
1.0	44460000.0	44470000.0	3.0	1.1717420816421509	0.2885681986808777
1.0	44520000.0	44530000.0	0.0	1.7037826776504517	0.7099794149398804
1.0	44630000.0	44640000.0	2.0	1.8308982849121094	0.8221249580383301
1.0	44660000.0	44670000.0	1.0	1.9089244604110718	0.8886851072311401
1.0	44680000.0	44690000.0	1.0	1.3603479862213135	0.403036504983902
1.0	44710000.0	44720000.0	1.0	1.293513536453247	0.35573261976242065
1.0	44740000.0	44750000.0	1.0	1.1839410066604614	0.2932214140892029
1.0	44760000.0	44770000.0	1.0	1.1535370349884033	0.2828018069267273
1.0	44800000.0	44810000.0	3.0	1.2370023727416992	0.3197953701019287
1.0	44810000.0	44820000.0	0.0	1.2867727279663086	0.3520987033843994
1.0	44840000.0	44850000.0	1.0	1.559267282485962	0.5800355076789856
1.0	44860000.0	44870000.0	3.0	2.017249584197998	0.9739940762519836
1.0	44870000.0	44880000.0	2.0	1.829355001449585	0.820787787437439
1.0	44890000.0	44900000.0	3.0	1.5111382007598877	0.5370686650276184
1.0	44920000.0	44930000.0	0.0	1.855950117111206	0.8437202572822571
1.0	44930000.0	44940000.0	1.0	1.7495133876800537	0.7507379651069641
1.0	44950000.0	44960000.0	2.0	1.8346554040908813	0.8253761529922485
1.0	45180000.0	45190000.0	1.0	1.6134309768676758	0.6287446022033691
1.0	45190000.0	45200000.0	1.0	1.4622430801391602	0.49402135610580444
1.0	45250000.0	45260000.0	3.0	1.2130649089813232	0.30662843585014343
1.0	45300000.0	45310000.0	0.0	1.4201065301895142	0.4576912820339203
1.0	45330000.0	45340000.0	2.0	1.4114925861358643	0.44979435205459595
1.0	45450000.0	45460000.0	2.0	1.5995161533355713	0.6162135004997253
1.0	45590000.0	45600000.0	1.0	1.6792293787002563	0.6879657506942749
1.0	45650000.0	45660000.0	2.0	1.5466117858886719	0.5686964988708496
1.0	45670000.0	45680000.0	1.0	1.8146902322769165	0.8069971203804016
1.0	45700000.0	45710000.0	1.0	1.961491346359253	0.9322630167007446
1.0	45740000.0	45750000.0	2.0	1.8447202444076538	0.8340641260147095
1.0	45850000.0	45860000.0	0.0	1.4791686534881592	0.508834958076477
1.0	46120000.0	46130000.0	1.0	1.2309272289276123	0.31628817319869995
1.0	46170000.0	46180000.0	0.0	1.2096173763275146	0.30488377809524536
1.0	46180000.0	46190000.0	0.0	1.1781035661697388	0.29091939330101013
1.0	46230000.0	46240000.0	0.0	1.367981195449829	0.414236843585968
1.0	46250000.0	46260000.0	0.0	1.5609344244003296	0.5815302729606628
1.0	46290000.0	46300000.0	0.0	1.2375401258468628	0.3201116919517517
1.0	46370000.0	46380000.0	2.0	1.3333340883255005	0.3866709768772125
1.0	46480000.0	46490000.0	0.0	1.1339699029922485	0.27832669019699097
1.0	46520000.0	46530000.0	2.0	1.2840436697006226	0.35018444061279297
1.0	46550000.0	46560000.0	1.0	1.4072027206420898	0.4467558264732361
1.0	46600000.0	46610000.0	2.0	1.6897735595703125	0.6974297761917114
1.0	46680000.0	46690000.0	2.0	1.3944469690322876	0.43605223298072815
1.0	46720000.0	46730000.0	1.0	1.3936090469360352	0.43344753980636597
1.0	46920000.0	46930000.0	1.0	1.4387941360473633	0.47369688749313354
1.0	46930000.0	46940000.0	2.0	1.3767998218536377	0.4214416444301605
1.0	46950000.0	46960000.0	3.0	1.4789860248565674	0.5086735486984253
1.0	46960000.0	46970000.0	1.0	1.5555694103240967	0.5767191052436829
1.0	46970000.0	46980000.0	2.0	1.2157585620880127	0.3080190420150757
1.0	46990000.0	47000000.0	0.0	1.294705867767334	0.3577393889427185
1.0	47010000.0	47020000.0	2.0	1.3559482097625732	0.4045204520225525
1.0	47150000.0	47160000.0	0.0	1.3343822956085205	0.3874855935573578
1.0	47250000.0	47260000.0	1.0	1.7794208526611328	0.7771673798561096
1.0	47320000.0	47330000.0	0.0	1.7829830646514893	0.7803022861480713
1.0	47390000.0	47400000.0	3.0	1.7252193689346313	0.728972315788269
1.0	47430000.0	47440000.0	3.0	2.0835556983947754	1.0234274864196777
1.0	47490000.0	47500000.0	2.0	1.8820098638534546	0.8618329763412476
1.0	47510000.0	47520000.0	1.0	1.7815172672271729	0.7783020734786987
1.0	47660000.0	47670000.0	1.0	1.7786552906036377	0.7764932513237
1.0	47920000.0	47930000.0	3.0	1.7218482494354248	0.7261241674423218
1.0	47940000.0	47950000.0	3.0	1.6169888973236084	0.6319501996040344
1.0	47970000.0	47980000.0	2.0	1.7582565546035767	0.7584856748580933
1.0	47980000.0	47990000.0	1.0	1.7463674545288086	0.7479465007781982
1.0	48060000.0	48070000.0	2.0	1.7919162511825562	0.7864042520523071
1.0	48330000.0	48340000.0	1.0	1.435091495513916	0.47051113843917847
1.0	48350000.0	48360000.0	5.0	1.3336098194122314	0.3868860602378845
1.0	48370000.0	48380000.0	0.0	1.4690611362457275	0.4999755918979645
1.0	48430000.0	48440000.0	0.0	1.7433887720108032	0.7409114241600037
1.0	48460000.0	48470000.0	3.0	1.7016677856445312	0.7052299380302429
1.0	48480000.0	48490000.0	2.0	1.9491891860961914	0.9145375490188599
1.0	48490000.0	48500000.0	2.0	1.768080711364746	0.7627763152122498
1.0	48600000.0	48610000.0	3.0	2.245328903198242	1.1421595811843872
1.0	48650000.0	48660000.0	2.0	1.7471669912338257	0.7486555576324463
1.0	48860000.0	48870000.0	1.0	1.5256503820419312	0.5487402677536011
1.0	48870000.0	48880000.0	3.0	1.4741610288619995	0.5036295652389526
1.0	48920000.0	48930000.0	2.0	1.8337266445159912	0.8163310885429382
1.0	48990000.0	49000000.0	5.0	1.9545170068740845	0.9187367558479309
1.0	49040000.0	49050000.0	4.0	1.7904644012451172	0.7808555364608765
1.0	49050000.0	49060000.0	1.0	1.8464981317520142	0.8277246356010437
1.0	49180000.0	49190000.0	4.0	1.9699198007583618	0.9338523745536804
1.0	49230000.0	49240000.0	0.0	1.6992902755737305	0.7035940885543823
1.0	49240000.0	49250000.0	3.0	1.813916563987732	0.800927996635437
1.0	49300000.0	49310000.0	1.0	2.4054596424102783	1.2664172649383545
1.0	49330000.0	49340000.0	3.0	2.000504970550537	0.9585517048835754
1.0	49380000.0	49390000.0	1.0	2.5354039669036865	1.3390876054763794
1.0	49460000.0	49470000.0	10.0	2.7372827529907227	1.4644279479980469
1.0	49490000.0	49500000.0	4.0	3.060425281524658	1.5959841012954712
1.0	49540000.0	49550000.0	2.0	3.2501282691955566	1.6457421779632568
1.0	49710000.0	49720000.0	6.0	3.103172540664673	1.6111724376678467
1.0	49770000.0	49780000.0	6.0	3.3892505168914795	1.6738884449005127
1.0	49800000.0	49810000.0	4.0	3.3501644134521484	1.667184829711914
1.0	49840000.0	49850000.0	3.0	2.751253128051758	1.457696557044983
1.0	49850000.0	49860000.0	3.0	3.2359671592712402	1.6455157995224
1.0	49880000.0	49890000.0	4.0	3.209592819213867	1.6405270099639893
1.0	49890000.0	49900000.0	3.0	3.1957180500030518	1.6358280181884766
1.0	49910000.0	49920000.0	2.0	3.405679225921631	1.6740000247955322
1.0	49980000.0	49990000.0	5.0	3.0383262634277344	1.582628846168518
1.0	50000000.0	50010000.0	7.0	3.2928879261016846	1.6550943851470947
1.0	50140000.0	50150000.0	10.0	3.3049113750457764	1.6562907695770264
1.0	50170000.0	50180000.0	5.0	3.2177937030792236	1.6395000219345093
1.0	50190000.0	50200000.0	2.0	3.4235758781433105	1.673521637916565
1.0	50220000.0	50230000.0	3.0	3.3966269493103027	1.6713882684707642
1.0	50230000.0	50240000.0	4.0	3.473191738128662	1.6815932989120483
1.0	50260000.0	50270000.0	3.0	3.0246429443359375	1.5788865089416504
1.0	50280000.0	50290000.0	2.0	2.9318747520446777	1.5546150207519531
1.0	50290000.0	50300000.0	4.0	2.6761727333068848	1.4489113092422485
1.0	50300000.0	50310000.0	4.0	2.8681833744049072	1.5221115350723267
1.0	50470000.0	50480000.0	5.0	2.996387004852295	1.5692499876022339
1.0	50500000.0	50510000.0	0.0	3.1737396717071533	1.6224555969238281
1.0	50510000.0	50520000.0	3.0	2.987424373626709	1.5617082118988037
1.0	50540000.0	50550000.0	3.0	2.466672897338867	1.2953227758407593
1.0	50550000.0	50560000.0	3.0	2.8746345043182373	1.5239061117172241
1.0	50600000.0	50610000.0	1.0	2.5023865699768066	1.322401762008667
1.0	50620000.0	50630000.0	1.0	2.4646072387695312	1.3002046346664429
1.0	50770000.0	50780000.0	2.0	2.4646129608154297	1.2857577800750732
1.0	50780000.0	50790000.0	3.0	2.456289052963257	1.2803971767425537
1.0	50790000.0	50800000.0	2.0	2.490906000137329	1.3027702569961548
1.0	50820000.0	50830000.0	2.0	2.6187288761138916	1.3745694160461426
1.0	50940000.0	50950000.0	2.0	1.6443548202514648	0.6532451510429382
1.0	50950000.0	50960000.0	1.0	1.6696844100952148	0.6765650510787964
1.0	50970000.0	50980000.0	3.0	1.528774619102478	0.5521522760391235
1.0	50980000.0	50990000.0	3.0	1.5255167484283447	0.5475842952728271
1.0	50990000.0	51000000.0	1.0	1.5676438808441162	0.5862005949020386
1.0	51020000.0	51030000.0	2.0	1.2569143772125244	0.3320072591304779
1.0	51210000.0	51220000.0	1.0	1.2938168048858643	0.3571018576622009
1.0	51270000.0	51280000.0	2.0	1.505816102027893	0.5323479175567627
1.0	51330000.0	51340000.0	6.0	1.328773856163025	0.3831442594528198
1.0	51340000.0	51350000.0	0.0	1.4432252645492554	0.4775184094905853
1.0	51410000.0	51420000.0	2.0	1.4607141017913818	0.49078577756881714
1.0	51430000.0	51440000.0	1.0	1.898604393005371	0.8800047039985657
1.0	51440000.0	51450000.0	2.0	1.8336378335952759	0.824495792388916
1.0	51560000.0	51570000.0	3.0	2.1247448921203613	1.056861400604248
1.0	51590000.0	51600000.0	1.0	2.1577038764953613	1.0829168558120728
1.0	51610000.0	51620000.0	1.0	1.931762456893921	0.9077522158622742
1.0	51820000.0	51830000.0	0.0	1.3586286306381226	0.406671941280365
1.0	52000000.0	52010000.0	4.0	1.7067182064056396	0.7126070261001587
1.0	52060000.0	52070000.0	2.0	1.7101373672485352	0.7156640887260437
1.0	52070000.0	52080000.0	2.0	1.7602771520614624	0.760273814201355
1.0	52090000.0	52100000.0	3.0	1.4320342540740967	0.4675889015197754
1.0	52320000.0	52330000.0	3.0	1.2326691150665283	0.31728237867355347
1.0	52340000.0	52350000.0	1.0	1.872007131576538	0.8574542999267578
1.0	52480000.0	52490000.0	2.0	1.5682529211044312	0.5880976915359497
1.0	52530000.0	52540000.0	1.0	1.635565996170044	0.6453099250793457
1.0	52570000.0	52580000.0	1.0	1.7623164653778076	0.7620772123336792
1.0	52670000.0	52680000.0	0.0	1.4998924732208252	0.5271024703979492
1.0	52690000.0	52700000.0	2.0	1.4805909395217896	0.5100826025009155
1.0	52700000.0	52710000.0	3.0	1.3602091073989868	0.40794482827186584
1.0	52720000.0	52730000.0	1.0	1.5552558898925781	0.5764371156692505
1.0	52840000.0	52850000.0	0.0	1.0934339761734009	0.2758321166038513
1.0	52980000.0	52990000.0	2.0	1.192955732345581	0.29703906178474426
1.0	53030000.0	53040000.0	1.0	1.5026651620864868	0.5295562744140625
1.0	53140000.0	53150000.0	2.0	1.5021436214447021	0.5290957093238831
1.0	53150000.0	53160000.0	0.0	1.2727066278457642	0.3423943817615509
1.0	53210000.0	53220000.0	3.0	1.3093845844268799	0.3684688210487366
1.0	53240000.0	53250000.0	3.0	1.4377377033233643	0.47278785705566406
1.0	53300000.0	53310000.0	3.0	1.4751712083816528	0.5053261518478394
1.0	53360000.0	53370000.0	0.0	1.2920604944229126	0.355846107006073
1.0	53430000.0	53440000.0	1.0	1.2406799793243408	0.32197123765945435
1.0	53480000.0	53490000.0	1.0	1.204723596572876	0.3024764657020569
1.0	53520000.0	53530000.0	0.0	1.4255365133285522	0.4623231291770935
1.0	53540000.0	53550000.0	4.0	1.2128105163574219	0.3064989149570465
1.0	53570000.0	53580000.0	1.0	1.490950584411621	0.5192036032676697
1.0	53600000.0	53610000.0	2.0	1.3947832584381104	0.4363327622413635
1.0	53630000.0	53640000.0	0.0	1.5084686279296875	0.5346997380256653
1.0	53680000.0	53690000.0	0.0	1.2302615642547607	0.31590965390205383
1.0	53690000.0	53700000.0	1.0	1.332418441772461	0.3859601616859436
1.0	53700000.0	53710000.0	1.0	1.3050386905670166	0.36525362730026245
1.0	53720000.0	53730000.0	2.0	1.1244118213653564	0.2768539786338806
1.0	53750000.0	53760000.0	2.0	1.2083609104156494	0.30425840616226196
1.0	53860000.0	53870000.0	1.0	1.5109150409698486	0.5368697047233582
1.0	53910000.0	53920000.0	2.0	1.5749967098236084	0.5941556096076965
1.0	53960000.0	53970000.0	1.0	1.394042730331421	0.4357144236564636
1.0	53970000.0	53980000.0	0.0	1.3500181436538696	0.39978429675102234
1.0	54070000.0	54080000.0	1.0	1.5635648965835571	0.5838902592658997
1.0	54080000.0	54090000.0	2.0	1.359433650970459	0.4073200225830078
1.0	54090000.0	54100000.0	1.0	1.4586538076400757	0.490896075963974
1.0	54190000.0	54200000.0	2.0	1.323522925376892	0.3791165053844452
1.0	54210000.0	54220000.0	1.0	1.5183660984039307	0.543492317199707
1.0	54220000.0	54230000.0	0.0	1.3747130632400513	0.4197303354740143
1.0	54260000.0	54270000.0	0.0	1.3122761249542236	0.3706229329109192
1.0	54280000.0	54290000.0	1.0	1.3465254306793213	0.39701366424560547
1.0	54310000.0	54320000.0	2.0	1.3540313243865967	0.40298542380332947
1.0	54350000.0	54360000.0	2.0	1.2028772830963135	0.3015894293785095
1.0	54390000.0	54400000.0	0.0	1.6257270574569702	0.6386567950248718
1.0	54430000.0	54440000.0	5.0	1.3569552898406982	0.40532827377319336
1.0	54550000.0	54560000.0	1.0	1.3136252164840698	0.371631920337677
1.0	54560000.0	54570000.0	0.0	1.2741364240646362	0.3433619439601898
1.0	54620000.0	54630000.0	0.0	1.139131784439087	0.27931898832321167
1.0	54660000.0	54670000.0	0.0	1.0444608926773071	0.2884387969970703
1.0	54680000.0	54690000.0	1.0	1.0955955982208252	0.2756975293159485
1.0	54770000.0	54780000.0	1.0	1.2366893291473389	0.3196120262145996
1.0	54820000.0	54830000.0	0.0	1.215042233467102	0.3076470196247101
1.0	54850000.0	54860000.0	2.0	1.2426974773406982	0.32318004965782166
1.0	54860000.0	54870000.0	2.0	1.2963011264801025	0.3588883876800537
1.0	54920000.0	54930000.0	3.0	1.3038146495819092	0.36435607075691223
1.0	54990000.0	55000000.0	3.0	1.636492371559143	0.6495205163955688
1.0	55050000.0	55060000.0	1.0	1.2372372150421143	0.31993451714515686
1.0	55100000.0	55110000.0	0.0	1.499436378479004	0.5266988277435303
1.0	55110000.0	55120000.0	0.0	1.418543815612793	0.4563625454902649
1.0	55210000.0	55220000.0	0.0	1.254476547241211	0.33045661449432373
1.0	55230000.0	55240000.0	1.0	1.4116334915161133	0.450499951839447
1.0	55250000.0	55260000.0	1.0	1.3517177104949951	0.4011378288269043
1.0	55550000.0	55560000.0	1.0	1.2720768451690674	0.34196826815605164
1.0	55760000.0	55770000.0	3.0	1.7317081689834595	0.7349132299423218
1.0	55780000.0	55790000.0	3.0	1.7028186321258545	0.7091172933578491
1.0	55820000.0	55830000.0	3.0	1.925112009048462	0.9012266397476196
1.0	55850000.0	55860000.0	3.0	2.2297940254211426	1.1310856342315674
1.0	55870000.0	55880000.0	1.0	2.1422290802001953	1.0701900720596313
1.0	55880000.0	55890000.0	4.0	1.8390865325927734	0.8292056322097778
1.0	55930000.0	55940000.0	1.0	1.846234679222107	0.8328148722648621
1.0	55990000.0	56000000.0	1.0	1.8551464080810547	0.8409444689750671
1.0	56020000.0	56030000.0	1.0	1.506121277809143	0.5326196551322937
1.0	56030000.0	56040000.0	1.0	1.6471459865570068	0.659112811088562
1.0	56050000.0	56060000.0	3.0	1.8935458660125732	0.8712729215621948
1.0	56230000.0	56240000.0	2.0	2.023800849914551	0.9753735661506653
1.0	56280000.0	56290000.0	0.0	2.0397088527679443	0.9881117939949036
1.0	56290000.0	56300000.0	1.0	2.0299506187438965	0.980632483959198
1.0	56300000.0	56310000.0	0.0	2.1014301776885986	1.036198377609253
1.0	56340000.0	56350000.0	2.0	2.0721685886383057	1.0134721994400024
1.0	56350000.0	56360000.0	4.0	2.218229055404663	1.1241695880889893
1.0	56380000.0	56390000.0	1.0	2.1657018661499023	1.0847978591918945
1.0	56410000.0	56420000.0	3.0	2.247819185256958	1.1441367864608765
1.0	56510000.0	56520000.0	1.0	1.8525619506835938	0.8400614857673645
1.0	56520000.0	56530000.0	2.0	1.7899194955825806	0.7815392017364502
1.0	56550000.0	56560000.0	1.0	1.5030196905136108	0.5298717617988586
1.0	56560000.0	56570000.0	2.0	1.6317354440689087	0.6452360153198242
1.0	56580000.0	56590000.0	1.0	1.8666950464248657	0.8493620157241821
1.0	56610000.0	56620000.0	3.0	1.651158332824707	0.662725031375885
1.0	56680000.0	56690000.0	4.0	2.1035068035125732	1.0399894714355469
1.0	56690000.0	56700000.0	5.0	1.8873279094696045	0.8694714307785034
1.0	56860000.0	56870000.0	2.0	1.7036426067352295	0.709854245185852
1.0	57040000.0	57050000.0	2.0	1.5871444940567017	0.6050783395767212
1.0	57110000.0	57120000.0	4.0	1.9896440505981445	0.9551390409469604
1.0	57170000.0	57180000.0	1.0	1.7286924123764038	0.7322266697883606
1.0	57180000.0	57190000.0	0.0	1.977372169494629	0.9397289156913757
1.0	57350000.0	57360000.0	6.0	1.9774348735809326	0.9386724233627319
1.0	57390000.0	57400000.0	4.0	1.8549792766571045	0.8350281715393066
1.0	57400000.0	57410000.0	0.0	2.082780122756958	1.022003173828125
1.0	57480000.0	57490000.0	1.0	1.8211669921875	0.8056164979934692
1.0	57560000.0	57570000.0	5.0	1.657382607460022	0.6663810014724731
1.0	57600000.0	57610000.0	1.0	1.9692535400390625	0.9311979413032532
1.0	57680000.0	57690000.0	3.0	1.7187654972076416	0.7140299677848816
1.0	57690000.0	57700000.0	0.0	1.870703935623169	0.8486258387565613
1.0	57710000.0	57720000.0	2.0	2.019535541534424	0.9724186062812805
1.0	57830000.0	57840000.0	1.0	2.1972787380218506	1.112989068031311
1.0	57970000.0	57980000.0	3.0	2.3004932403564453	1.183366060256958
1.0	57990000.0	58000000.0	2.0	2.760995388031006	1.470464825630188
1.0	58080000.0	58090000.0	5.0	2.3398728370666504	1.2154701948165894
1.0	58140000.0	58150000.0	2.0	2.822329521179199	1.5000555515289307
1.0	58170000.0	58180000.0	1.0	2.764519453048706	1.4785717725753784
1.0	58180000.0	58190000.0	3.0	2.794027328491211	1.4850996732711792
1.0	58210000.0	58220000.0	3.0	2.811911106109619	1.4862606525421143
1.0	58320000.0	58330000.0	2.0	2.863182306289673	1.513723373413086
1.0	58330000.0	58340000.0	1.0	2.8458971977233887	1.5034587383270264
1.0	58350000.0	58360000.0	4.0	2.6619553565979004	1.4149366617202759
1.0	58380000.0	58390000.0	1.0	2.7165579795837402	1.4451637268066406
1.0	58400000.0	58410000.0	3.0	2.4958536624908447	1.3228201866149902
1.0	58420000.0	58430000.0	5.0	2.344062328338623	1.2266762256622314
1.0	58550000.0	58560000.0	1.0	1.9115915298461914	0.8827716708183289
1.0	58560000.0	58570000.0	1.0	1.8820655345916748	0.8576787114143372
1.0	58620000.0	58630000.0	1.0	1.992248296737671	0.9497286081314087
1.0	58640000.0	58650000.0	2.0	2.418347120285034	1.2648813724517822
1.0	58710000.0	58720000.0	2.0	2.3615760803222656	1.2213799953460693
1.0	58830000.0	58840000.0	3.0	1.849961519241333	0.8332692384719849
1.0	58860000.0	58870000.0	1.0	1.678715467453003	0.6861781477928162
1.0	58900000.0	58910000.0	2.0	1.6261450052261353	0.6401991844177246
1.0	58940000.0	58950000.0	4.0	1.5218583345413208	0.5465990304946899
1.0	59010000.0	59020000.0	2.0	1.4672719240188599	0.4984113574028015
1.0	59050000.0	59060000.0	4.0	1.5371544361114502	0.5602400898933411
1.0	59070000.0	59080000.0	2.0	1.8114235401153564	0.8052037358283997
1.0	59130000.0	59140000.0	1.0	1.5469248294830322	0.5687177181243896
1.0	59160000.0	59170000.0	1.0	1.2027781009674072	0.3015429377555847
1.0	59320000.0	59330000.0	4.0	1.6120725870132446	0.6275218725204468
1.0	59370000.0	59380000.0	4.0	1.938523292541504	0.9133569002151489
1.0	59380000.0	59390000.0	4.0	2.004472017288208	0.9670513868331909
1.0	59400000.0	59410000.0	1.0	1.7616565227508545	0.7614936828613281
1.0	59470000.0	59480000.0	2.0	1.9219146966934204	0.8995553255081177
1.0	59530000.0	59540000.0	2.0	1.8106282949447632	0.8045101165771484
1.0	59580000.0	59590000.0	3.0	1.9364821910858154	0.9088457226753235
1.0	59590000.0	59600000.0	1.0	1.7770649194717407	0.7738560438156128
1.0	59610000.0	59620000.0	3.0	1.729880690574646	0.7332861423492432
1.0	59680000.0	59690000.0	2.0	1.7825002670288086	0.7798767685890198
1.0	59690000.0	59700000.0	2.0	1.7408387660980225	0.7430364489555359
1.0	59840000.0	59850000.0	1.0	1.446096658706665	0.4799993634223938
1.0	59880000.0	59890000.0	1.0	1.5030503273010254	0.5298980474472046
1.0	59900000.0	59910000.0	1.0	1.4645739793777466	0.4960553050041199
1.0	59970000.0	59980000.0	4.0	1.455756664276123	0.4883759915828705
1.0	60020000.0	60030000.0	4.0	1.4129760265350342	0.45163583755493164
1.0	60100000.0	60110000.0	1.0	1.536288857460022	0.5594666600227356
1.0	60120000.0	60130000.0	1.0	1.5863057374954224	0.6043235659599304
1.0	60210000.0	60220000.0	2.0	1.5871161222457886	0.6042453050613403
1.0	60230000.0	60240000.0	0.0	1.8261356353759766	0.8151084184646606
1.0	60350000.0	60360000.0	2.0	1.7627687454223633	0.7620800137519836
1.0	60410000.0	60420000.0	1.0	1.6314647197723389	0.6449919939041138
1.0	60430000.0	60440000.0	3.0	1.5025067329406738	0.5293464064598083
1.0	60470000.0	60480000.0	1.0	1.974776268005371	0.9358302354812622
1.0	60560000.0	60570000.0	5.0	1.9871761798858643	0.9462968707084656
1.0	60580000.0	60590000.0	4.0	1.92246413230896	0.8921313285827637
1.0	60740000.0	60750000.0	1.0	2.295163631439209	1.1793676614761353
1.0	60750000.0	60760000.0	2.0	2.381521701812744	1.239214539527893
1.0	60770000.0	60780000.0	2.0	2.7023606300354004	1.4402482509613037
1.0	60810000.0	60820000.0	3.0	2.3580214977264404	1.2311348915100098
1.0	60820000.0	60830000.0	2.0	2.3281948566436768	1.206156611442566
1.0	60880000.0	60890000.0	2.0	2.116241693496704	1.0521714687347412
1.0	60890000.0	60900000.0	1.0	1.9666919708251953	0.9292740821838379
1.0	60960000.0	60970000.0	2.0	1.773851990699768	0.7645872831344604
1.0	61020000.0	61030000.0	2.0	1.9014745950698853	0.8742254376411438
1.0	61210000.0	61220000.0	1.0	1.7555946111679077	0.7537447810173035
1.0	61250000.0	61260000.0	1.0	1.8172756433486938	0.8065069913864136
1.0	61280000.0	61290000.0	4.0	1.941766381263733	0.9081576466560364
1.0	61360000.0	61370000.0	1.0	1.8892978429794312	0.8665259480476379
1.0	61380000.0	61390000.0	3.0	1.5896527767181396	0.6073344945907593
1.0	61470000.0	61480000.0	2.0	1.5033800601959229	0.5301896333694458
1.0	61530000.0	61540000.0	0.0	1.8035049438476562	0.7982925176620483
1.0	61590000.0	61600000.0	1.0	1.578139305114746	0.5969796180725098
1.0	61650000.0	61660000.0	3.0	1.6419626474380493	0.6544473767280579
1.0	61760000.0	61770000.0	1.0	1.5590733289718628	0.5795060396194458
1.0	61790000.0	61800000.0	1.0	1.5175435543060303	0.5427595376968384
1.0	61800000.0	61810000.0	0.0	1.540106177330017	0.5628785490989685
1.0	61930000.0	61940000.0	0.0	1.6130949258804321	0.6284429430961609
1.0	62140000.0	62150000.0	1.0	1.5232363939285278	0.5478254556655884
1.0	62170000.0	62180000.0	3.0	1.3825407028198242	0.42616885900497437
1.0	62190000.0	62200000.0	1.0	1.3548681735992432	0.4036563038825989
1.0	62220000.0	62230000.0	2.0	1.3272725343704224	0.3819889426231384
1.0	62270000.0	62280000.0	0.0	1.3391155004501343	0.3911781907081604
1.0	62500000.0	62510000.0	1.0	1.397693395614624	0.43876639008522034
1.0	62520000.0	62530000.0	0.0	1.4339444637298584	0.4687238335609436
1.0	62550000.0	62560000.0	3.0	1.3740794658660889	0.4192124903202057
1.0	62570000.0	62580000.0	1.0	1.4457424879074097	0.4796930253505707
1.0	62610000.0	62620000.0	2.0	1.3597277402877808	0.40606817603111267
1.0	62620000.0	62630000.0	1.0	1.405547857284546	0.4449608325958252
1.0	62690000.0	62700000.0	3.0	1.4746307134628296	0.5048528909683228
1.0	62800000.0	62810000.0	3.0	1.6954796314239502	0.7025443911552429
1.0	62840000.0	62850000.0	2.0	1.7487361431121826	0.7500485181808472
1.0	62950000.0	62960000.0	1.0	1.3377782106399536	0.3901330828666687
1.0	62980000.0	62990000.0	1.0	1.3796131610870361	0.42375463247299194
1.0	63000000.0	63010000.0	1.0	1.2134002447128296	0.3067988157272339
1.0	63080000.0	63090000.0	2.0	1.2501025199890137	0.32771119475364685
1.0	63100000.0	63110000.0	0.0	1.378100037574768	0.422509104013443
1.0	63110000.0	63120000.0	2.0	1.2999868392944336	0.3615592122077942
1.0	63180000.0	63190000.0	1.0	1.591033935546875	0.6085770726203918
1.0	63190000.0	63200000.0	3.0	1.505464792251587	0.5320369601249695
1.0	63310000.0	63320000.0	0.0	1.509895920753479	0.5359662771224976
1.0	63340000.0	63350000.0	2.0	2.0672049522399902	1.0111204385757446
1.0	63360000.0	63370000.0	0.0	2.221104860305786	1.1251003742218018
1.0	63460000.0	63470000.0	4.0	2.1275596618652344	1.0564006567001343
1.0	63500000.0	63510000.0	3.0	1.97309148311615	0.9359337091445923
1.0	63570000.0	63580000.0	1.0	2.1882901191711426	1.1044509410858154
1.0	63610000.0	63620000.0	0.0	2.152233362197876	1.0746221542358398
1.0	63650000.0	63660000.0	0.0	2.3754265308380127	1.2319514751434326
1.0	63660000.0	63670000.0	1.0	2.220249652862549	1.1259214878082275
1.0	63750000.0	63760000.0	5.0	2.2773213386535645	1.165090560913086
1.0	63820000.0	63830000.0	6.0	2.1978282928466797	1.1081684827804565
1.0	63830000.0	63840000.0	3.0	1.6238811016082764	0.6381589770317078
1.0	63930000.0	63940000.0	0.0	1.1805064678192139	0.29184970259666443
1.0	63970000.0	63980000.0	1.0	1.2408688068389893	0.3220842778682709
1.0	64000000.0	64010000.0	0.0	1.382145643234253	0.42584124207496643
1.0	64080000.0	64090000.0	1.0	1.437494158744812	0.4711678624153137
1.0	64090000.0	64100000.0	1.0	1.3806500434875488	0.4246096611022949
1.0	64100000.0	64110000.0	2.0	1.3749878406524658	0.41995635628700256
1.0	64110000.0	64120000.0	1.0	1.3609023094177246	0.4085046648979187
1.0	64120000.0	64130000.0	1.0	1.4112317562103271	0.4487035274505615
1.0	64140000.0	64150000.0	3.0	1.4792035818099976	0.5088649988174438
1.0	64190000.0	64200000.0	1.0	1.6690565347671509	0.6781712770462036
1.0	64260000.0	64270000.0	1.0	1.3905493021011353	0.4328041076660156
1.0	64360000.0	64370000.0	0.0	1.3736201524734497	0.4188362956047058
1.0	64370000.0	64380000.0	1.0	1.3415794372558594	0.39311233162879944
1.0	64380000.0	64390000.0	3.0	1.2326905727386475	0.3172943890094757
1.0	64420000.0	64430000.0	0.0	1.5111862421035767	0.5371123552322388
1.0	64440000.0	64450000.0	0.0	1.4571309089660645	0.489571750164032
1.0	64590000.0	64600000.0	2.0	1.3862367868423462	0.42922401428222656
1.0	64630000.0	64640000.0	1.0	1.4705241918563843	0.500084400177002
1.0	64640000.0	64650000.0	1.0	1.4639372825622559	0.49549999833106995
1.0	64660000.0	64670000.0	0.0	1.366046667098999	0.41266584396362305
1.0	64780000.0	64790000.0	0.0	1.6055294275283813	0.621627926826477
1.0	64790000.0	64800000.0	1.0	1.5134085416793823	0.5390844345092773
1.0	64800000.0	64810000.0	1.0	1.5321005582809448	0.5557282567024231
1.0	64830000.0	64840000.0	1.0	1.3968875408172607	0.43809205293655396
1.0	64840000.0	64850000.0	0.0	1.639402151107788	0.6499546766281128
1.0	64870000.0	64880000.0	2.0	1.5363779067993164	0.559545636177063
1.0	64930000.0	64940000.0	1.0	1.6417421102523804	0.654248833656311
1.0	64940000.0	64950000.0	1.0	1.3500689268112183	0.39982467889785767
1.0	65030000.0	65040000.0	2.0	1.427520751953125	0.46401992440223694
1.0	65130000.0	65140000.0	2.0	1.375774621963501	0.420600950717926
1.0	65170000.0	65180000.0	1.0	1.6314595937728882	0.644987165927887
1.0	65180000.0	65190000.0	2.0	1.703765630722046	0.7086186408996582
1.0	65210000.0	65220000.0	1.0	1.3168073892593384	0.37356892228126526
1.0	65290000.0	65300000.0	1.0	1.217158555984497	0.3087530732154846
1.0	65330000.0	65340000.0	1.0	1.229099988937378	0.3152545392513275
1.0	65360000.0	65370000.0	2.0	1.2720566987991333	0.3419544994831085
1.0	65370000.0	65380000.0	1.0	1.2191226482391357	0.30978912115097046
1.0	65420000.0	65430000.0	2.0	1.31637704372406	0.3736996650695801
1.0	65480000.0	65490000.0	1.0	1.4782772064208984	0.508050799369812
1.0	65510000.0	65520000.0	1.0	1.3802942037582397	0.4235231280326843
1.0	65550000.0	65560000.0	3.0	1.6404987573623657	0.6531293988227844
1.0	65590000.0	65600000.0	2.0	1.5827025175094604	0.6010831594467163
1.0	65670000.0	65680000.0	2.0	1.3255263566970825	0.38065022230148315
1.0	65690000.0	65700000.0	0.0	1.191117525100708	0.2962338626384735
1.0	65730000.0	65740000.0	1.0	1.5604536533355713	0.5810990333557129
1.0	65750000.0	65760000.0	3.0	1.6208738088607788	0.6352726221084595
1.0	65810000.0	65820000.0	3.0	1.6259657144546509	0.6379560232162476
1.0	66040000.0	66050000.0	0.0	1.9685142040252686	0.9314067959785461
1.0	66050000.0	66060000.0	3.0	2.1169190406799316	1.0483063459396362
1.0	66080000.0	66090000.0	0.0	2.2463958263397217	1.1448588371276855
1.0	66090000.0	66100000.0	3.0	2.301543712615967	1.1827932596206665
1.0	66190000.0	66200000.0	5.0	2.809782028198242	1.4731647968292236
1.0	66240000.0	66250000.0	3.0	3.3457131385803223	1.6542593240737915
1.0	66290000.0	66300000.0	5.0	2.8643276691436768	1.5072187185287476
1.0	66380000.0	66390000.0	3.0	2.7765183448791504	1.4658204317092896
1.0	66440000.0	66450000.0	3.0	2.6204628944396973	1.3765783309936523
1.0	66450000.0	66460000.0	3.0	2.4765841960906982	1.304513692855835
1.0	66470000.0	66480000.0	1.0	2.6581099033355713	1.3998522758483887
1.0	66500000.0	66510000.0	1.0	2.6321988105773926	1.3921595811843872
1.0	66550000.0	66560000.0	2.0	1.92196786403656	0.8938404321670532
1.0	66560000.0	66570000.0	2.0	2.043198823928833	0.9907242059707642
1.0	66720000.0	66730000.0	4.0	1.6524165868759155	0.663858950138092
1.0	66730000.0	66740000.0	2.0	1.9312374591827393	0.9029711484909058
1.0	66750000.0	66760000.0	1.0	1.8942314386367798	0.8730020523071289
1.0	66820000.0	66830000.0	0.0	1.9324562549591064	0.9018741846084595
1.0	66830000.0	66840000.0	2.0	1.6736481189727783	0.6820729374885559
1.0	66850000.0	66860000.0	2.0	1.9642324447631836	0.9335170984268188
1.0	66900000.0	66910000.0	2.0	1.5783582925796509	0.5971776247024536
1.0	66910000.0	66920000.0	0.0	1.850003957748413	0.8378813862800598
1.0	66920000.0	66930000.0	2.0	1.9737354516983032	0.9395610094070435
1.0	66940000.0	66950000.0	1.0	1.4250400066375732	0.46189817786216736
1.0	66950000.0	66960000.0	2.0	1.390077829360962	0.43241286277770996
1.0	67030000.0	67040000.0	1.0	1.9590575695037842	0.9255119562149048
1.0	67060000.0	67070000.0	1.0	1.9720344543457031	0.9345987439155579
1.0	67090000.0	67100000.0	3.0	1.8653484582901	0.8484992980957031
1.0	67120000.0	67130000.0	1.0	2.3057351112365723	1.1837022304534912
1.0	67180000.0	67190000.0	2.0	2.1487176418304443	1.0721452236175537
1.0	67190000.0	67200000.0	1.0	1.6803728342056274	0.6860318183898926
1.0	67210000.0	67220000.0	4.0	2.282986879348755	1.170470952987671
1.0	67230000.0	67240000.0	2.0	1.8464043140411377	0.831518828868866
1.0	67240000.0	67250000.0	2.0	1.4681377410888672	0.4991684556007385
1.0	67250000.0	67260000.0	2.0	1.8377094268798828	0.8274497985839844
1.0	67340000.0	67350000.0	3.0	1.6496156454086304	0.6613379716873169
1.0	67360000.0	67370000.0	3.0	1.5116231441497803	0.5374996662139893
1.0	67410000.0	67420000.0	0.0	1.3050442934036255	0.36525827646255493
1.0	67420000.0	67430000.0	0.0	1.3241262435913086	0.3795784115791321
1.0	67470000.0	67480000.0	0.0	1.2279716730117798	0.3146195113658905
1.0	67480000.0	67490000.0	2.0	1.1985547542572021	0.2995627820491791
1.0	67610000.0	67620000.0	4.0	1.5611034631729126	0.5816810727119446
1.0	67630000.0	67640000.0	1.0	1.630066156387329	0.643732488155365
1.0	67670000.0	67680000.0	3.0	1.586313009262085	0.6043310761451721
1.0	67920000.0	67930000.0	4.0	1.610298752784729	0.6259233355522156
1.0	67930000.0	67940000.0	0.0	1.7174688577651978	0.7222157120704651
1.0	67970000.0	67980000.0	2.0	1.7740758657455444	0.7724591493606567
1.0	68070000.0	68080000.0	2.0	1.4898935556411743	0.5182715058326721
1.0	68090000.0	68100000.0	0.0	1.6374175548553467	0.6503524780273438
1.0	68130000.0	68140000.0	3.0	1.5422756671905518	0.5648167729377747
1.0	68140000.0	68150000.0	1.0	1.498281717300415	0.5256770849227905
1.0	68150000.0	68160000.0	1.0	1.2663418054580688	0.3381413519382477
1.0	68170000.0	68180000.0	1.0	1.2084122896194458	0.30428367853164673
1.0	68180000.0	68190000.0	0.0	1.293095588684082	0.35658472776412964
1.0	68190000.0	68200000.0	1.0	1.3606666326522827	0.4083153307437897
1.0	68210000.0	68220000.0	0.0	1.3278104066848755	0.38240358233451843
1.0	68230000.0	68240000.0	0.0	1.426404595375061	0.46306419372558594
1.0	68290000.0	68300000.0	3.0	1.4368137121200562	0.47199302911758423
1.0	68330000.0	68340000.0	2.0	1.9320201873779297	0.9079663157463074
1.0	68340000.0	68350000.0	2.0	1.8202502727508545	0.8128864169120789
1.0	68380000.0	68390000.0	1.0	1.8631376028060913	0.8498789072036743
1.0	68400000.0	68410000.0	2.0	1.6787904500961304	0.6875723600387573
1.0	68420000.0	68430000.0	1.0	1.814310073852539	0.8037845492362976
1.0	68440000.0	68450000.0	1.0	1.9515931606292725	0.9197041392326355
1.0	68450000.0	68460000.0	1.0	1.8871303796768188	0.8657717704772949
1.0	68470000.0	68480000.0	1.0	1.610660195350647	0.6262485384941101
1.0	68540000.0	68550000.0	2.0	1.8555797338485718	0.8379376530647278
1.0	68640000.0	68650000.0	3.0	1.5553710460662842	0.5757299661636353
1.0	68650000.0	68660000.0	2.0	1.4912092685699463	0.5194323658943176
1.0	68690000.0	68700000.0	2.0	1.5671216249465942	0.5870725512504578
1.0	68760000.0	68770000.0	1.0	1.7772754430770874	0.7742507457733154
1.0	68900000.0	68910000.0	2.0	2.133680820465088	1.0607126951217651
1.0	68970000.0	68980000.0	0.0	2.742800235748291	1.4512450695037842
1.0	68990000.0	69000000.0	4.0	2.506350517272949	1.3204665184020996
1.0	69040000.0	69050000.0	6.0	2.7911465167999268	1.4820706844329834
1.0	69090000.0	69100000.0	3.0	2.7343850135803223	1.4538724422454834
1.0	69130000.0	69140000.0	1.0	2.6832826137542725	1.4376046657562256
1.0	69150000.0	69160000.0	3.0	1.9530723094940186	0.9176915287971497
1.0	69160000.0	69170000.0	2.0	2.3693947792053223	1.2426751852035522
1.0	69190000.0	69200000.0	3.0	2.6710658073425293	1.4334239959716797
1.0	69220000.0	69230000.0	1.0	2.6476826667785645	1.4201929569244385
1.0	69270000.0	69280000.0	1.0	2.543820858001709	1.362654447555542
1.0	69280000.0	69290000.0	6.0	2.4405229091644287	1.2954427003860474
1.0	69470000.0	69480000.0	1.0	3.45857310295105	1.680948257446289
1.0	69510000.0	69520000.0	3.0	3.3093326091766357	1.6597474813461304
1.0	69540000.0	69550000.0	2.0	3.869086503982544	1.7109359502792358
1.0	69610000.0	69620000.0	4.0	4.02291202545166	1.7127516269683838
1.0	69640000.0	69650000.0	2.0	4.209165096282959	1.7152458429336548
1.0	69650000.0	69660000.0	9.0	3.927346706390381	1.7127126455307007
1.0	69780000.0	69790000.0	8.0	3.6563732624053955	1.699660062789917
1.0	69790000.0	69800000.0	7.0	3.915053606033325	1.7093708515167236
1.0	69820000.0	69830000.0	4.0	4.035723686218262	1.712792158126831
1.0	69880000.0	69890000.0	2.0	4.109111309051514	1.7148176431655884
1.0	69960000.0	69970000.0	5.0	3.1626555919647217	1.6285632848739624
1.0	70020000.0	70030000.0	5.0	3.5170700550079346	1.6845715045928955
1.0	70050000.0	70060000.0	4.0	3.3128464221954346	1.6611363887786865
1.0	70190000.0	70200000.0	3.0	3.367964267730713	1.66665518283844
1.0	70200000.0	70210000.0	5.0	3.1201038360595703	1.6110661029815674
1.0	70230000.0	70240000.0	5.0	3.132430076599121	1.6093580722808838
1.0	70250000.0	70260000.0	4.0	3.3328661918640137	1.6605342626571655
1.0	70290000.0	70300000.0	5.0	3.5066940784454346	1.6857993602752686
1.0	70310000.0	70320000.0	3.0	3.477362871170044	1.6829677820205688
1.0	70340000.0	70350000.0	2.0	3.350715160369873	1.6672496795654297
1.0	70380000.0	70390000.0	5.0	2.885812759399414	1.5220203399658203
1.0	70460000.0	70470000.0	2.0	2.22659969329834	1.1287963390350342
1.0	70480000.0	70490000.0	3.0	2.8730874061584473	1.517616868019104
1.0	70490000.0	70500000.0	3.0	2.809730052947998	1.4852162599563599
1.0	70590000.0	70600000.0	4.0	2.412489175796509	1.2550369501113892
1.0	70640000.0	70650000.0	2.0	1.7730724811553955	0.7671018838882446
1.0	70670000.0	70680000.0	0.0	1.2237542867660522	0.3122865557670593
1.0	70770000.0	70780000.0	0.0	1.5486016273498535	0.570478081703186
1.0	70810000.0	70820000.0	1.0	1.4803683757781982	0.5050597190856934
1.0	70820000.0	70830000.0	1.0	1.710822343826294	0.7162765264511108
1.0	70850000.0	70860000.0	3.0	1.955348014831543	0.927227795124054
1.0	70870000.0	70880000.0	3.0	1.7136690616607666	0.7188206315040588
1.0	70890000.0	70900000.0	1.0	1.5681673288345337	0.5860323309898376
1.0	70910000.0	70920000.0	5.0	1.947975754737854	0.9169295430183411
1.0	70920000.0	70930000.0	1.0	2.013686180114746	0.9680930972099304
1.0	70960000.0	70970000.0	1.0	2.5509610176086426	1.337727427482605
1.0	70980000.0	70990000.0	1.0	2.605159282684326	1.368237853050232
1.0	71010000.0	71020000.0	5.0	2.524925947189331	1.3251880407333374
1.0	71040000.0	71050000.0	4.0	2.7880873680114746	1.4647353887557983
1.0	71090000.0	71100000.0	3.0	3.0838446617126465	1.583873987197876
1.0	71110000.0	71120000.0	2.0	2.5435373783111572	1.3348876237869263
1.0	71270000.0	71280000.0	2.0	3.0888876914978027	1.5994720458984375
1.0	71350000.0	71360000.0	3.0	3.29777193069458	1.653179407119751
1.0	71470000.0	71480000.0	4.0	3.3316619396209717	1.659422516822815
1.0	71480000.0	71490000.0	2.0	3.127190351486206	1.6085153818130493
1.0	71590000.0	71600000.0	4.0	2.880270481109619	1.5137510299682617
1.0	71620000.0	71630000.0	4.0	2.516481876373291	1.3349263668060303
1.0	71640000.0	71650000.0	3.0	2.9683620929718018	1.5651260614395142
1.0	71660000.0	71670000.0	3.0	3.0889344215393066	1.6014792919158936
1.0	71780000.0	71790000.0	1.0	3.094168186187744	1.6019424200057983
1.0	71810000.0	71820000.0	5.0	2.9779744148254395	1.570988416671753
1.0	71830000.0	71840000.0	3.0	3.010519504547119	1.5786222219467163
1.0	71840000.0	71850000.0	2.0	3.2326138019561768	1.6424791812896729
1.0	71970000.0	71980000.0	5.0	3.2042479515075684	1.637041449546814
1.0	71990000.0	72000000.0	1.0	3.5150272846221924	1.6881020069122314
1.0	72190000.0	72200000.0	5.0	3.5631637573242188	1.694501519203186
1.0	72290000.0	72300000.0	3.0	3.51952862739563	1.6895372867584229
1.0	72330000.0	72340000.0	4.0	3.4180922508239746	1.678041696548462
1.0	72340000.0	72350000.0	1.0	3.557879686355591	1.6948091983795166
1.0	72360000.0	72370000.0	4.0	3.3334949016571045	1.6648763418197632
1.0	72440000.0	72450000.0	7.0	3.3308472633361816	1.665097951889038
1.0	72550000.0	72560000.0	5.0	4.1263837814331055	1.714956521987915
1.0	72570000.0	72580000.0	5.0	4.115453720092773	1.7147880792617798
1.0	72580000.0	72590000.0	5.0	3.9718544483184814	1.7114708423614502
1.0	72590000.0	72600000.0	4.0	4.0270280838012695	1.712109923362732
1.0	72690000.0	72700000.0	3.0	3.1178951263427734	1.6142969131469727
1.0	72700000.0	72710000.0	7.0	2.8834593296051025	1.5365309715270996
1.0	72710000.0	72720000.0	2.0	2.9460341930389404	1.5557175874710083
1.0	72750000.0	72760000.0	1.0	2.942821979522705	1.5471477508544922
1.0	72820000.0	72830000.0	7.0	2.9628491401672363	1.5634958744049072
1.0	72830000.0	72840000.0	3.0	3.0359554290771484	1.5867836475372314
1.0	72870000.0	72880000.0	3.0	3.7297286987304688	1.70378839969635
1.0	72910000.0	72920000.0	6.0	4.318244934082031	1.7016575336456299
1.0	72960000.0	72970000.0	8.0	4.559452056884766	1.710270643234253
1.0	72970000.0	72980000.0	9.0	4.54098653793335	1.7105563879013062
1.0	73040000.0	73050000.0	6.0	4.692395210266113	1.7115379571914673
1.0	73140000.0	73150000.0	2.0	4.642660617828369	1.710820198059082
1.0	73170000.0	73180000.0	4.0	4.529096603393555	1.705142617225647
1.0	73180000.0	73190000.0	8.0	4.343398094177246	1.707388162612915
1.0	73210000.0	73220000.0	6.0	4.183514595031738	1.7097364664077759
1.0	73370000.0	73380000.0	6.0	3.9102816581726074	1.7075231075286865
1.0	73400000.0	73410000.0	4.0	4.102210998535156	1.7107568979263306
1.0	73420000.0	73430000.0	5.0	3.9911818504333496	1.7108930349349976
1.0	73440000.0	73450000.0	2.0	3.4779820442199707	1.6829588413238525
1.0	73550000.0	73560000.0	5.0	5.025534629821777	1.7045271396636963
1.0	73600000.0	73610000.0	7.0	5.1356658935546875	1.716063141822815
1.0	73620000.0	73630000.0	7.0	4.997406005859375	1.704642653465271
1.0	73630000.0	73640000.0	7.0	4.943223476409912	1.7143102884292603
1.0	73720000.0	73730000.0	5.0	4.632390022277832	1.7088044881820679
1.0	73840000.0	73850000.0	6.0	3.9816813468933105	1.712998628616333
1.0	73890000.0	73900000.0	3.0	3.6741836071014404	1.6989761590957642
1.0	73910000.0	73920000.0	1.0	3.6414191722869873	1.6969363689422607
1.0	73930000.0	73940000.0	4.0	3.231821060180664	1.639714002609253
1.0	73940000.0	73950000.0	4.0	3.7120108604431152	1.7045116424560547
1.0	73960000.0	73970000.0	2.0	3.732572555541992	1.7041738033294678
1.0	74050000.0	74060000.0	7.0	3.7892208099365234	1.70632004737854
1.0	74110000.0	74120000.0	6.0	3.6914114952087402	1.7037626504898071
1.0	74200000.0	74210000.0	7.0	3.3067848682403564	1.657143235206604
1.0	74220000.0	74230000.0	4.0	3.313246965408325	1.6609821319580078
1.0	74330000.0	74340000.0	5.0	2.846118450164795	1.5228114128112793
1.0	74340000.0	74350000.0	3.0	2.7230224609375	1.4634945392608643
1.0	74350000.0	74360000.0	6.0	2.5711355209350586	1.3830969333648682
1.0	74390000.0	74400000.0	0.0	3.049906015396118	1.5969538688659668
1.0	74430000.0	74440000.0	4.0	2.7572314739227295	1.4792813062667847
1.0	74460000.0	74470000.0	5.0	2.220064163208008	1.146170973777771
1.0	74480000.0	74490000.0	3.0	2.4051198959350586	1.281070351600647
1.0	74500000.0	74510000.0	1.0	2.6607937812805176	1.4261497259140015
1.0	74600000.0	74610000.0	2.0	2.4395508766174316	1.3014343976974487
1.0	74610000.0	74620000.0	2.0	2.513617992401123	1.3451675176620483
1.0	74620000.0	74630000.0	2.0	2.532381772994995	1.3605403900146484
1.0	74680000.0	74690000.0	2.0	2.4206013679504395	1.2856206893920898
1.0	74690000.0	74700000.0	2.0	2.73775053024292	1.4616354703903198
1.0	74720000.0	74730000.0	3.0	2.577406406402588	1.3885399103164673
1.0	74730000.0	74740000.0	7.0	2.176544189453125	1.1080764532089233
1.0	74790000.0	74800000.0	1.0	2.2620933055877686	1.1764479875564575
1.0	74820000.0	74830000.0	6.0	2.1031601428985596	1.0472902059555054
1.0	74830000.0	74840000.0	0.0	2.146972894668579	1.0784204006195068
1.0	74850000.0	74860000.0	4.0	2.091156244277954	1.0469884872436523
1.0	74870000.0	74880000.0	3.0	2.0365865230560303	0.9972651600837708
1.0	74880000.0	74890000.0	2.0	1.9231059551239014	0.8961661458015442
1.0	74890000.0	74900000.0	1.0	2.199974536895752	1.1156995296478271
1.0	74960000.0	74970000.0	4.0	2.470470428466797	1.3147070407867432
1.0	74990000.0	75000000.0	10.0	1.7725486755371094	0.7621232867240906
1.0	75070000.0	75080000.0	2.0	2.6160054206848145	1.4039252996444702
1.0	75090000.0	75100000.0	1.0	2.6919853687286377	1.443256139755249
1.0	75150000.0	75160000.0	3.0	1.969426155090332	0.9316115379333496
1.0	75160000.0	75170000.0	2.0	1.671364426612854	0.6781542897224426
1.0	75200000.0	75210000.0	4.0	1.6194512844085693	0.6307975649833679
1.0	75240000.0	75250000.0	2.0	2.706829309463501	1.440169095993042
1.0	75400000.0	75410000.0	2.0	3.052422046661377	1.592921495437622
1.0	75430000.0	75440000.0	6.0	2.8423454761505127	1.5185952186584473
1.0	75510000.0	75520000.0	5.0	3.211038589477539	1.6326782703399658
1.0	75530000.0	75540000.0	0.0	3.2854411602020264	1.6480242013931274
1.0	75550000.0	75560000.0	4.0	2.9293227195739746	1.547560453414917
1.0	75590000.0	75600000.0	4.0	2.7096235752105713	1.4172455072402954
1.0	75610000.0	75620000.0	5.0	3.0122101306915283	1.565148115158081
1.0	75770000.0	75780000.0	4.0	2.9374442100524902	1.5369141101837158
1.0	75800000.0	75810000.0	4.0	2.4774389266967773	1.2986137866973877
1.0	75870000.0	75880000.0	5.0	2.7700648307800293	1.463204026222229
1.0	76000000.0	76010000.0	1.0	2.5119779109954834	1.3154324293136597
1.0	76090000.0	76100000.0	5.0	2.4016246795654297	1.248173713684082
1.0	76120000.0	76130000.0	1.0	2.9482624530792236	1.534371256828308
1.0	76170000.0	76180000.0	2.0	2.439462423324585	1.270851731300354
1.0	76220000.0	76230000.0	3.0	1.6907552480697632	0.6948093175888062
1.0	76250000.0	76260000.0	1.0	1.6421836614608765	0.6546457409858704
1.0	76280000.0	76290000.0	3.0	1.9030168056488037	0.8828763961791992
1.0	76310000.0	76320000.0	4.0	2.3519363403320312	1.2151305675506592
1.0	76330000.0	76340000.0	3.0	2.447844982147217	1.275841474533081
1.0	76350000.0	76360000.0	3.0	2.163766384124756	1.0837812423706055
1.0	76510000.0	76520000.0	5.0	2.898158550262451	1.5215973854064941
1.0	76530000.0	76540000.0	2.0	2.9315848350524902	1.5312907695770264
1.0	76540000.0	76550000.0	2.0	2.54429030418396	1.3376346826553345
1.0	76550000.0	76560000.0	5.0	2.049597978591919	0.9965408444404602
1.0	76590000.0	76600000.0	1.0	2.001373052597046	0.9573696851730347
1.0	76650000.0	76660000.0	1.0	2.188800811767578	1.1028404235839844
1.0	76660000.0	76670000.0	1.0	2.177899122238159	1.0955820083618164
1.0	76700000.0	76710000.0	3.0	2.104335069656372	1.0399072170257568
1.0	76720000.0	76730000.0	2.0	2.0670299530029297	1.010312557220459
1.0	76790000.0	76800000.0	2.0	2.3207144737243652	1.1970254182815552
1.0	76800000.0	76810000.0	2.0	2.649829864501953	1.4083929061889648
1.0	76990000.0	77000000.0	4.0	2.554691791534424	1.3520554304122925
1.0	77030000.0	77040000.0	2.0	2.555361032485962	1.3567298650741577
1.0	77060000.0	77070000.0	5.0	2.4603002071380615	1.3002119064331055
1.0	77260000.0	77270000.0	1.0	2.5813052654266357	1.3603147268295288
1.0	77320000.0	77330000.0	1.0	2.9466640949249268	1.5515615940093994
1.0	77390000.0	77400000.0	2.0	2.942765235900879	1.5440064668655396
1.0	77400000.0	77410000.0	3.0	2.6290347576141357	1.3878934383392334
1.0	77440000.0	77450000.0	6.0	2.889817714691162	1.5278270244598389
1.0	77530000.0	77540000.0	2.0	2.0081334114074707	0.9632800817489624
1.0	77550000.0	77560000.0	1.0	1.497336745262146	0.5247300267219543
1.0	77580000.0	77590000.0	1.0	1.5833743810653687	0.6016866564750671
1.0	77630000.0	77640000.0	3.0	1.3559082746505737	0.40448856353759766
1.0	77730000.0	77740000.0	1.0	1.9552700519561768	0.9263128042221069
1.0	77800000.0	77810000.0	2.0	1.7671244144439697	0.7663257122039795
1.0	77820000.0	77830000.0	3.0	1.775259256362915	0.7735026478767395
1.0	77970000.0	77980000.0	2.0	1.7594139575958252	0.7595097422599792
1.0	77990000.0	78000000.0	2.0	1.7968089580535889	0.792434811592102
1.0	78040000.0	78050000.0	1.0	1.627619981765747	0.6395600438117981
1.0	78090000.0	78100000.0	2.0	1.4686444997787476	0.4981558918952942
1.0	78210000.0	78220000.0	2.0	1.4833157062530518	0.5124778747558594
1.0	78320000.0	78330000.0	2.0	1.5242068767547607	0.5486894845962524
1.0	78340000.0	78350000.0	0.0	1.6011348962783813	0.6176702380180359
1.0	78390000.0	78400000.0	1.0	1.7627426385879517	0.7624539136886597
1.0	78480000.0	78490000.0	5.0	1.7343060970306396	0.7372259497642517
1.0	78510000.0	78520000.0	2.0	1.8615831136703491	0.848547637462616
1.0	78520000.0	78530000.0	3.0	1.7618681192398071	0.7616810202598572
1.0	78580000.0	78590000.0	1.0	1.6836093664169312	0.6918990015983582
1.0	78660000.0	78670000.0	1.0	2.074087381362915	1.0197685956954956
1.0	78860000.0	78870000.0	2.0	2.100501298904419	1.036041259765625
1.0	78870000.0	78880000.0	1.0	2.2478697299957275	1.1441452503204346
1.0	78970000.0	78980000.0	0.0	2.3110198974609375	1.1881823539733887
1.0	79060000.0	79070000.0	4.0	2.4621689319610596	1.2886427640914917
1.0	79190000.0	79200000.0	3.0	2.3914690017700195	1.2455272674560547
1.0	79210000.0	79220000.0	3.0	2.0847487449645996	1.0250622034072876
1.0	79240000.0	79250000.0	6.0	1.9968125820159912	0.9539850950241089
1.0	79250000.0	79260000.0	4.0	2.0760929584503174	1.0176823139190674
1.0	79360000.0	79370000.0	4.0	2.396562337875366	1.2499635219573975
1.0	79380000.0	79390000.0	4.0	2.6589291095733643	1.4163168668746948
1.0	79390000.0	79400000.0	6.0	2.616464138031006	1.3908607959747314
1.0	79510000.0	79520000.0	2.0	3.081143617630005	1.5977647304534912
1.0	79560000.0	79570000.0	4.0	2.5427029132843018	1.3476488590240479
1.0	79590000.0	79600000.0	4.0	2.552701473236084	1.3560256958007812
1.0	79710000.0	79720000.0	2.0	2.708331346511841	1.4471468925476074
1.0	79800000.0	79810000.0	3.0	3.370882511138916	1.6670701503753662
1.0	79910000.0	79920000.0	1.0	3.3419926166534424	1.6633409261703491
1.0	79920000.0	79930000.0	2.0	3.28434681892395	1.652533769607544
1.0	79930000.0	79940000.0	4.0	3.133514642715454	1.6172153949737549
1.0	79980000.0	79990000.0	2.0	2.4306585788726807	1.2714399099349976
1.0	79990000.0	80000000.0	4.0	3.15675687789917	1.627260446548462
1.0	80140000.0	80150000.0	2.0	2.972076892852783	1.5654995441436768
1.0	80180000.0	80190000.0	8.0	2.4385557174682617	1.2931818962097168
1.0	80190000.0	80200000.0	3.0	2.5683460235595703	1.3778319358825684
1.0	80200000.0	80210000.0	3.0	2.555828809738159	1.3721683025360107
1.0	80210000.0	80220000.0	2.0	2.5261707305908203	1.3534013032913208
1.0	80260000.0	80270000.0	3.0	3.0761258602142334	1.601710557937622
1.0	80270000.0	80280000.0	2.0	3.05372953414917	1.5954035520553589
1.0	80410000.0	80420000.0	1.0	3.740187883377075	1.704970359802246
1.0	80420000.0	80430000.0	4.0	3.5983691215515137	1.6946977376937866
1.0	80440000.0	80450000.0	1.0	3.4544529914855957	1.6814075708389282
1.0	80470000.0	80480000.0	4.0	3.233006000518799	1.6450163125991821
1.0	80570000.0	80580000.0	4.0	3.3658576011657715	1.6662479639053345
1.0	80710000.0	80720000.0	1.0	2.579854965209961	1.390539526939392
1.0	80730000.0	80740000.0	2.0	2.5912787914276123	1.3956462144851685
1.0	80740000.0	80750000.0	1.0	2.513077974319458	1.3511781692504883
1.0	80810000.0	80820000.0	3.0	2.451878786087036	1.3134726285934448
1.0	80820000.0	80830000.0	3.0	2.644754648208618	1.4255859851837158
1.0	80850000.0	80860000.0	5.0	2.7270760536193848	1.4686126708984375
1.0	80910000.0	80920000.0	5.0	2.802067279815674	1.5046107769012451
1.0	81010000.0	81020000.0	4.0	3.0667505264282227	1.6035335063934326
1.0	81050000.0	81060000.0	3.0	3.224660873413086	1.6425933837890625
1.0	81060000.0	81070000.0	4.0	3.076864242553711	1.6019506454467773
1.0	81090000.0	81100000.0	3.0	2.9898977279663086	1.5777720212936401
1.0	81140000.0	81150000.0	2.0	2.9974160194396973	1.5821943283081055
1.0	81220000.0	81230000.0	3.0	2.8238041400909424	1.5137193202972412
1.0	81320000.0	81330000.0	4.0	2.8099124431610107	1.5066249370574951
1.0	81500000.0	81510000.0	4.0	2.0242481231689453	0.9784744381904602
1.0	81640000.0	81650000.0	2.0	1.8990461826324463	0.8728768229484558
1.0	81660000.0	81670000.0	2.0	2.067095994949341	1.0170645713806152
1.0	81740000.0	81750000.0	1.0	1.9712978601455688	0.9375125765800476
1.0	81770000.0	81780000.0	3.0	1.8686304092407227	0.8470900654792786
1.0	81820000.0	81830000.0	3.0	1.9421205520629883	0.9160996675491333
1.0	81840000.0	81850000.0	2.0	1.809364676475525	0.7954524159431458
1.0	81910000.0	81920000.0	0.0	2.036128520965576	0.9887253046035767
1.0	81950000.0	81960000.0	2.0	1.903921127319336	0.8784386515617371
1.0	82000000.0	82010000.0	1.0	1.7174456119537354	0.7149609327316284
1.0	82020000.0	82030000.0	0.0	1.9532581567764282	0.919015109539032
1.0	82050000.0	82060000.0	0.0	2.0623342990875244	1.0074231624603271
1.0	82060000.0	82070000.0	4.0	1.891379952430725	0.8658811450004578
1.0	82120000.0	82130000.0	1.0	2.1421477794647217	1.069563865661621
1.0	82140000.0	82150000.0	1.0	2.018890619277954	0.9712583422660828
1.0	82170000.0	82180000.0	0.0	2.281414747238159	1.1779327392578125
1.0	82180000.0	82190000.0	4.0	2.0919065475463867	1.0332001447677612
1.0	82270000.0	82280000.0	0.0	2.8132736682891846	1.490257740020752
1.0	82290000.0	82300000.0	7.0	2.440441608428955	1.2857781648635864
1.0	82330000.0	82340000.0	1.0	2.302837371826172	1.1852636337280273
1.0	82460000.0	82470000.0	4.0	2.1739699840545654	1.0980403423309326
1.0	82470000.0	82480000.0	2.0	2.366095781326294	1.2449312210083008
1.0	82550000.0	82560000.0	1.0	2.4964759349823	1.3315056562423706
1.0	82580000.0	82590000.0	1.0	2.2987589836120605	1.198451042175293
1.0	82650000.0	82660000.0	4.0	2.3334107398986816	1.2190145254135132
1.0	82670000.0	82680000.0	1.0	2.5252811908721924	1.3463959693908691
1.0	82860000.0	82870000.0	2.0	2.969960927963257	1.5631163120269775
1.0	82910000.0	82920000.0	3.0	3.071213960647583	1.6004736423492432
1.0	82960000.0	82970000.0	3.0	2.65940523147583	1.4173786640167236
1.0	83020000.0	83030000.0	1.0	2.3118367195129395	1.2065837383270264
1.0	83090000.0	83100000.0	1.0	2.3225696086883545	1.2184228897094727
1.0	83100000.0	83110000.0	1.0	2.310073137283325	1.2191977500915527
1.0	83110000.0	83120000.0	5.0	2.008084774017334	0.97346031665802
1.0	83130000.0	83140000.0	1.0	2.392711639404297	1.2716083526611328
1.0	83160000.0	83170000.0	1.0	2.376345157623291	1.2631049156188965
1.0	83300000.0	83310000.0	7.0	2.540243625640869	1.351868748664856
1.0	83370000.0	83380000.0	8.0	3.21014142036438	1.6373344659805298
1.0	83400000.0	83410000.0	1.0	3.3118271827697754	1.6590858697891235
1.0	83520000.0	83530000.0	2.0	2.9991307258605957	1.5713200569152832
1.0	83590000.0	83600000.0	5.0	2.065669298171997	1.0287586450576782
1.0	83950000.0	83960000.0	0.0	1.5287024974822998	0.5483285784721375
1.0	84000000.0	84010000.0	4.0	2.633711338043213	1.412923812866211
1.0	84060000.0	84070000.0	0.0	3.2771389484405518	1.6506668329238892
1.0	84100000.0	84110000.0	6.0	2.3864665031433105	1.2451465129852295
1.0	84110000.0	84120000.0	3.0	2.7023510932922363	1.4441711902618408
1.0	84170000.0	84180000.0	0.0	2.6128616333007812	1.3912129402160645
1.0	84200000.0	84210000.0	1.0	1.981353998184204	0.9411548376083374
1.0	84290000.0	84300000.0	0.0	1.8554575443267822	0.8351337313652039
1.0	84310000.0	84320000.0	0.0	1.6147171258926392	0.6297742128372192
1.0	84380000.0	84390000.0	1.0	1.4685471057891846	0.4995254874229431
1.0	84460000.0	84470000.0	5.0	1.9007562398910522	0.8739978671073914
1.0	84480000.0	84490000.0	0.0	2.225881338119507	1.130460262298584
1.0	84610000.0	84620000.0	2.0	1.8208954334259033	0.8085594177246094
1.0	84620000.0	84630000.0	2.0	2.102036237716675	1.0375810861587524
1.0	84640000.0	84650000.0	3.0	2.1491076946258545	1.0748765468597412
1.0	84760000.0	84770000.0	0.0	1.9823086261749268	0.9457710385322571
1.0	84770000.0	84780000.0	4.0	2.1266942024230957	1.0555232763290405
1.0	84800000.0	84810000.0	1.0	1.8929249048233032	0.8693920373916626
1.0	84830000.0	84840000.0	2.0	1.86409592628479	0.8470662832260132
1.0	84950000.0	84960000.0	0.0	1.5271520614624023	0.5496420860290527
1.0	84960000.0	84970000.0	5.0	1.3903511762619019	0.4326392114162445
1.0	84980000.0	84990000.0	1.0	1.6553961038589478	0.6665382385253906
1.0	85050000.0	85060000.0	3.0	1.665614128112793	0.67573082447052
1.0	85070000.0	85080000.0	1.0	1.532053828239441	0.5556856393814087
1.0	85110000.0	85120000.0	2.0	1.2515182495117188	0.3285960853099823
1.0	85230000.0	85240000.0	1.0	1.7241847515106201	0.7282084226608276
1.0	85290000.0	85300000.0	1.0	1.7569465637207031	0.7567102313041687
1.0	85490000.0	85500000.0	1.0	1.5907831192016602	0.6072894930839539
1.0	85510000.0	85520000.0	1.0	1.8601783514022827	0.847345232963562
1.0	85540000.0	85550000.0	2.0	2.057229995727539	1.003061294555664
1.0	85560000.0	85570000.0	1.0	1.8575376272201538	0.8440372347831726
1.0	85640000.0	85650000.0	3.0	1.6831409931182861	0.6910852789878845
1.0	85650000.0	85660000.0	2.0	1.444605827331543	0.47871121764183044
1.0	85770000.0	85780000.0	0.0	1.3624578714370728	0.4097599387168884
1.0	85870000.0	85880000.0	0.0	1.4782822132110596	0.5080547332763672
1.0	85880000.0	85890000.0	4.0	1.610612154006958	0.6262055039405823
1.0	86030000.0	86040000.0	2.0	1.7670907974243164	0.7662962675094604
1.0	86040000.0	86050000.0	3.0	1.632004737854004	0.6454777121543884
1.0	86070000.0	86080000.0	3.0	1.5525516271591187	0.5740152597427368
1.0	86090000.0	86100000.0	2.0	1.5897319316864014	0.6074062585830688
1.0	86360000.0	86370000.0	1.0	2.3328194618225098	1.2036364078521729
1.0	86400000.0	86410000.0	3.0	2.2790958881378174	1.1670842170715332
1.0	86480000.0	86490000.0	1.0	2.29398512840271	1.1775619983673096
1.0	86490000.0	86500000.0	0.0	2.422032594680786	1.2635624408721924
1.0	86520000.0	86530000.0	2.0	2.1706345081329346	1.0916903018951416
1.0	86560000.0	86570000.0	1.0	2.1597790718078613	1.0822030305862427
1.0	86570000.0	86580000.0	2.0	2.069957971572876	1.0128856897354126
1.0	86630000.0	86640000.0	4.0	1.6607284545898438	0.6713378429412842
1.0	86640000.0	86650000.0	0.0	1.8507230281829834	0.8359471559524536
1.0	86660000.0	86670000.0	1.0	2.0675582885742188	1.0098683834075928
1.0	86670000.0	86680000.0	2.0	2.1912569999694824	1.1037132740020752
1.0	86690000.0	86700000.0	5.0	2.1770927906036377	1.0948288440704346
1.0	86710000.0	86720000.0	4.0	2.2488303184509277	1.1465016603469849
1.0	86720000.0	86730000.0	1.0	2.313861846923828	1.1901073455810547
1.0	86730000.0	86740000.0	2.0	2.259310483932495	1.1520860195159912
1.0	86810000.0	86820000.0	5.0	1.8274812698364258	0.8133820295333862
1.0	86840000.0	86850000.0	1.0	1.7651557922363281	0.7615479230880737
1.0	86860000.0	86870000.0	2.0	1.63372802734375	0.6470301151275635
1.0	86930000.0	86940000.0	5.0	1.8960113525390625	0.8766146898269653
1.0	87050000.0	87060000.0	0.0	2.1633660793304443	1.0850991010665894
1.0	87160000.0	87170000.0	0.0	1.8823573589324951	0.8662580251693726
1.0	87290000.0	87300000.0	3.0	1.6970325708389282	0.7039363980293274
1.0	87300000.0	87310000.0	1.0	1.8624461889266968	0.8492871522903442
1.0	87430000.0	87440000.0	2.0	1.7149165868759155	0.7199355959892273
1.0	87490000.0	87500000.0	3.0	1.6892086267471313	0.6969226598739624
1.0	87530000.0	87540000.0	2.0	1.673187255859375	0.6825380325317383
1.0	87540000.0	87550000.0	3.0	1.6753727197647095	0.6828154921531677
1.0	87550000.0	87560000.0	2.0	1.6983473300933838	0.702966034412384
1.0	87560000.0	87570000.0	2.0	1.725005865097046	0.7279516458511353
1.0	87790000.0	87800000.0	1.0	1.2666864395141602	0.33836832642555237
1.0	87910000.0	87920000.0	2.0	1.877773642539978	0.8541834950447083
1.0	87920000.0	87930000.0	3.0	2.248488664627075	1.1475372314453125
1.0	87930000.0	87940000.0	5.0	1.8013114929199219	0.7888299226760864
1.0	87970000.0	87980000.0	6.0	1.8287690877914429	0.8122042417526245
1.0	88000000.0	88010000.0	2.0	2.388894557952881	1.2433995008468628
1.0	88110000.0	88120000.0	2.0	2.0201070308685303	0.9726500511169434
1.0	88210000.0	88220000.0	2.0	2.1909430027008057	1.1043663024902344
1.0	88290000.0	88300000.0	2.0	2.2659192085266113	1.160244345664978
1.0	88330000.0	88340000.0	1.0	2.3968770503997803	1.2505979537963867
1.0	88350000.0	88360000.0	3.0	2.218954563140869	1.124691367149353
1.0	88360000.0	88370000.0	2.0	2.342158079147339	1.2183445692062378
1.0	88370000.0	88380000.0	6.0	2.379507541656494	1.2411201000213623
1.0	88460000.0	88470000.0	3.0	2.5308547019958496	1.3318188190460205
1.0	88520000.0	88530000.0	1.0	2.23539137840271	1.1369969844818115
1.0	88540000.0	88550000.0	1.0	2.4362053871154785	1.2782062292099
1.0	88560000.0	88570000.0	2.0	2.413567543029785	1.262194275856018
1.0	88590000.0	88600000.0	0.0	2.5287933349609375	1.3376810550689697
1.0	88620000.0	88630000.0	1.0	2.472689390182495	1.3025845289230347
1.0	88640000.0	88650000.0	1.0	2.2412807941436768	1.1444740295410156
1.0	88660000.0	88670000.0	2.0	2.372032880783081	1.2365796566009521
1.0	88810000.0	88820000.0	8.0	1.9337173700332642	0.9045848846435547
1.0	88850000.0	88860000.0	1.0	3.107151508331299	1.598299503326416
1.0	88870000.0	88880000.0	3.0	3.2866129875183105	1.6438515186309814
1.0	88880000.0	88890000.0	3.0	3.439091444015503	1.667574167251587
1.0	88930000.0	88940000.0	2.0	2.917332172393799	1.5305508375167847
1.0	88950000.0	88960000.0	4.0	2.7394933700561523	1.4462937116622925
1.0	88960000.0	88970000.0	6.0	2.6318421363830566	1.3878400325775146
1.0	89010000.0	89020000.0	3.0	2.7302939891815186	1.4351704120635986
1.0	89020000.0	89030000.0	4.0	2.806717872619629	1.4719750881195068
1.0	89030000.0	89040000.0	2.0	2.7943458557128906	1.4613168239593506
1.0	89130000.0	89140000.0	6.0	2.136913776397705	1.0637820959091187
1.0	89160000.0	89170000.0	3.0	1.7399170398712158	0.7387167811393738
1.0	89220000.0	89230000.0	1.0	1.4927772283554077	0.520816445350647
1.0	89240000.0	89250000.0	1.0	1.3280878067016602	0.382616251707077
1.0	89370000.0	89380000.0	4.0	1.6763026714324951	0.6853381395339966
1.0	89410000.0	89420000.0	3.0	1.5824322700500488	0.5988261103630066
1.0	89500000.0	89510000.0	2.0	2.136854887008667	1.0630910396575928
1.0	89530000.0	89540000.0	3.0	1.7643730640411377	0.7634615898132324
1.0	89540000.0	89550000.0	1.0	2.16089129447937	1.0817474126815796
1.0	89580000.0	89590000.0	1.0	2.0106611251831055	0.9646533727645874
1.0	89670000.0	89680000.0	4.0	1.8858085870742798	0.8628768920898438
1.0	89730000.0	89740000.0	1.0	2.005342721939087	0.9630191922187805
1.0	89910000.0	89920000.0	5.0	1.849281668663025	0.8344601392745972
1.0	89920000.0	89930000.0	5.0	1.8661248683929443	0.8524316549301147
1.0	90010000.0	90020000.0	0.0	1.6576383113861084	0.6663388013839722
1.0	90050000.0	90060000.0	1.0	1.4538788795471191	0.4858406186103821
1.0	90070000.0	90080000.0	1.0	1.7134803533554077	0.7186530828475952
1.0	90090000.0	90100000.0	1.0	1.3931736946105957	0.43498939275741577
1.0	90130000.0	90140000.0	2.0	1.6041934490203857	0.6191471219062805
1.0	90220000.0	90230000.0	3.0	1.76078200340271	0.760719358921051
1.0	90240000.0	90250000.0	3.0	1.6873267889022827	0.6952348351478577
1.0	90260000.0	90270000.0	2.0	1.4757459163665771	0.5058302879333496
1.0	90330000.0	90340000.0	1.0	1.4406907558441162	0.4748818874359131
1.0	90340000.0	90350000.0	0.0	1.3872992992401123	0.43010592460632324
1.0	90370000.0	90380000.0	4.0	1.4390926361083984	0.4739540219306946
1.0	90440000.0	90450000.0	1.0	1.5848147869110107	0.6029825806617737
1.0	90460000.0	90470000.0	1.0	1.1714117527008057	0.2884519696235657
1.0	90470000.0	90480000.0	1.0	1.4196503162384033	0.45730313658714294
1.0	90490000.0	90500000.0	0.0	1.466919183731079	0.49810346961021423
1.0	90510000.0	90520000.0	4.0	1.8191452026367188	0.8119255304336548
1.0	90560000.0	90570000.0	1.0	1.8558120727539062	0.8436025381088257
1.0	90570000.0	90580000.0	4.0	2.081188201904297	1.0253732204437256
1.0	90590000.0	90600000.0	4.0	2.1702866554260254	1.0899614095687866
1.0	90620000.0	90630000.0	3.0	2.4093053340911865	1.2508440017700195
1.0	90640000.0	90650000.0	3.0	2.485398054122925	1.2973884344100952
1.0	90650000.0	90660000.0	1.0	2.462350368499756	1.285506010055542
1.0	90700000.0	90710000.0	2.0	2.9263110160827637	1.5238885879516602
1.0	90730000.0	90740000.0	5.0	2.9095253944396973	1.519927740097046
1.0	90750000.0	90760000.0	3.0	2.8980448246002197	1.5132908821105957
1.0	90810000.0	90820000.0	5.0	2.512589693069458	1.3156707286834717
1.0	90830000.0	90840000.0	3.0	2.783201217651367	1.4618959426879883
1.0	90890000.0	90900000.0	1.0	2.781106472015381	1.4736571311950684
1.0	90920000.0	90930000.0	7.0	2.2627112865448	1.157631516456604
1.0	90930000.0	90940000.0	1.0	2.3500514030456543	1.218535304069519
1.0	91300000.0	91310000.0	1.0	2.0501108169555664	1.0031077861785889
1.0	91340000.0	91350000.0	4.0	2.2680647373199463	1.1587568521499634
1.0	91350000.0	91360000.0	2.0	1.573028326034546	0.5923870801925659
1.0	91390000.0	91400000.0	1.0	1.8103653192520142	0.795538067817688
1.0	91480000.0	91490000.0	4.0	1.6516621112823486	0.6631788611412048
1.0	91500000.0	91510000.0	2.0	2.2722678184509277	1.1610549688339233
1.0	91620000.0	91630000.0	3.0	2.012463331222534	0.9662283658981323
1.0	91630000.0	91640000.0	2.0	1.7292087078094482	0.7293835878372192
1.0	91690000.0	91700000.0	0.0	2.278900146484375	1.1668702363967896
1.0	91800000.0	91810000.0	1.0	2.5437984466552734	1.3381468057632446
1.0	92030000.0	92040000.0	2.0	1.6900615692138672	0.6976878643035889
1.0	92080000.0	92090000.0	3.0	1.6568212509155273	0.6678220629692078
1.0	92120000.0	92130000.0	1.0	1.7542362213134766	0.7549247145652771
1.0	92220000.0	92230000.0	1.0	1.7314865589141846	0.7344664335250854
1.0	92260000.0	92270000.0	0.0	1.669597864151001	0.6793129444122314
1.0	92360000.0	92370000.0	2.0	1.857346773147583	0.844917893409729
1.0	92430000.0	92440000.0	2.0	1.9084676504135132	0.8883011937141418
1.0	92460000.0	92470000.0	2.0	1.8822555541992188	0.8661720156669617
1.0	92510000.0	92520000.0	1.0	1.8936647176742554	0.8758360147476196
1.0	92540000.0	92550000.0	2.0	1.6420027017593384	0.6544830799102783
1.0	92650000.0	92660000.0	1.0	1.5813850164413452	0.5998985767364502
1.0	92690000.0	92700000.0	1.0	1.6067838668823242	0.6227573752403259
1.0	92710000.0	92720000.0	0.0	1.5109151601791382	0.5359592437744141
1.0	92820000.0	92830000.0	5.0	1.5218502283096313	0.5441168546676636
1.0	92840000.0	92850000.0	1.0	1.5805085897445679	0.5991106033325195
1.0	92860000.0	92870000.0	5.0	2.0534071922302246	1.0017786026000977
1.0	92940000.0	92950000.0	2.0	1.7440001964569092	0.7445761561393738
1.0	92960000.0	92970000.0	1.0	1.892968773841858	0.8752479553222656
1.0	93110000.0	93120000.0	2.0	1.5908738374710083	0.6084325909614563
1.0	93120000.0	93130000.0	1.0	1.6733039617538452	0.682644248008728
1.0	93160000.0	93170000.0	3.0	1.4480810165405273	0.48171624541282654
1.0	93270000.0	93280000.0	4.0	1.7245914936065674	0.7285706996917725
1.0	93280000.0	93290000.0	1.0	1.6249139308929443	0.6390897035598755
1.0	93320000.0	93330000.0	3.0	1.6689058542251587	0.6786912083625793
1.0	93330000.0	93340000.0	1.0	1.6480352878570557	0.6599143743515015
1.0	93400000.0	93410000.0	3.0	1.5962162017822266	0.6122123599052429
1.0	93440000.0	93450000.0	0.0	1.768886923789978	0.7678821682929993
1.0	93590000.0	93600000.0	3.0	1.4554392099380493	0.4881006181240082
1.0	93640000.0	93650000.0	2.0	1.6547733545303345	0.6659784317016602
1.0	93690000.0	93700000.0	3.0	1.5459612607955933	0.5673660039901733
1.0	93720000.0	93730000.0	4.0	1.5489100217819214	0.5701300501823425
1.0	93730000.0	93740000.0	5.0	1.6120679378509521	0.627517819404602
1.0	93750000.0	93760000.0	0.0	1.740880012512207	0.7423852682113647
1.0	93760000.0	93770000.0	2.0	1.5868089199066162	0.6047769784927368
1.0	93830000.0	93840000.0	5.0	1.5270664691925049	0.5483089685440063
1.0	93910000.0	93920000.0	4.0	1.602317214012146	0.6185615062713623
1.0	93950000.0	93960000.0	2.0	1.3980042934417725	0.4390261769294739
1.0	93960000.0	93970000.0	3.0	1.4020030498504639	0.4423791766166687
1.0	94020000.0	94030000.0	1.0	1.299560308456421	0.3612492084503174
1.0	94110000.0	94120000.0	2.0	1.2790571451187134	0.3467249572277069
1.0	94180000.0	94190000.0	0.0	1.5342543125152588	0.5576498508453369
1.0	94240000.0	94250000.0	1.0	1.6136558055877686	0.628947913646698
1.0	94520000.0	94530000.0	2.0	1.5487213134765625	0.570584774017334
1.0	94530000.0	94540000.0	1.0	1.3961237668991089	0.4374527037143707
1.0	94560000.0	94570000.0	3.0	1.7037187814712524	0.709922730922699
1.0	94650000.0	94660000.0	3.0	1.3512237071990967	0.40074530243873596
1.0	94730000.0	94740000.0	1.0	1.4149354696273804	0.4532962739467621
1.0	94790000.0	94800000.0	6.0	1.4650933742523193	0.4965094029903412
1.0	94870000.0	94880000.0	5.0	1.6390670537948608	0.651839554309845
1.0	94950000.0	94960000.0	1.0	1.245406985282898	0.3248220682144165
1.0	95080000.0	95090000.0	1.0	1.3726850748062134	0.418071985244751
1.0	95130000.0	95140000.0	0.0	1.5330780744552612	0.5565999746322632
1.0	95160000.0	95170000.0	1.0	1.494214653968811	0.5220842957496643
1.0	95170000.0	95180000.0	1.0	1.29008948802948	0.35444268584251404
1.0	95190000.0	95200000.0	0.0	1.392331838607788	0.4342886507511139
1.0	95200000.0	95210000.0	2.0	1.326887845993042	0.3816946744918823
1.0	95220000.0	95230000.0	1.0	1.1695729494094849	0.2878047823905945
1.0	95270000.0	95280000.0	0.0	1.304548978805542	0.36489421129226685
1.0	95280000.0	95290000.0	2.0	1.484667181968689	0.5136669874191284
1.0	95310000.0	95320000.0	1.0	1.0649182796478271	0.28085002303123474
1.0	95330000.0	95340000.0	0.0	1.1986396312713623	0.29960185289382935
1.0	95340000.0	95350000.0	0.0	1.2141698598861694	0.3071953356266022
1.0	95350000.0	95360000.0	2.0	1.1333013772964478	0.27820584177970886
1.0	95370000.0	95380000.0	1.0	1.1477575302124023	0.281283974647522
1.0	95380000.0	95390000.0	1.0	1.1666730642318726	0.28681662678718567
1.0	95410000.0	95420000.0	0.0	1.4078617095947266	0.44731205701828003
1.0	95420000.0	95430000.0	1.0	1.4257676601409912	0.4625195860862732
1.0	95470000.0	95480000.0	3.0	1.392167329788208	0.4341517984867096
1.0	95570000.0	95580000.0	3.0	1.8353077173233032	0.8259401321411133
1.0	95810000.0	95820000.0	2.0	1.8329118490219116	0.8181799054145813
1.0	95870000.0	95880000.0	2.0	1.7935552597045898	0.7808527946472168
1.0	95900000.0	95910000.0	1.0	1.926714539527893	0.8956155776977539
1.0	95950000.0	95960000.0	5.0	2.0030925273895264	0.960793673992157
1.0	95980000.0	95990000.0	5.0	2.3360159397125244	1.2211003303527832
1.0	96100000.0	96110000.0	1.0	2.4992713928222656	1.3180229663848877
1.0	96120000.0	96130000.0	4.0	2.784937620162964	1.4847737550735474
1.0	96200000.0	96210000.0	0.0	3.319044589996338	1.6625020503997803
1.0	96210000.0	96220000.0	3.0	3.222346782684326	1.6417518854141235
1.0	96270000.0	96280000.0	4.0	3.6535427570343018	1.7013072967529297
1.0	96280000.0	96290000.0	0.0	3.645961046218872	1.6998083591461182
1.0	96340000.0	96350000.0	10.0	3.130733013153076	1.616222620010376
1.0	96440000.0	96450000.0	2.0	3.2703418731689453	1.6525758504867554
1.0	96450000.0	96460000.0	2.0	3.0003249645233154	1.5792272090911865
1.0	96480000.0	96490000.0	4.0	2.834723711013794	1.5132430791854858
1.0	96500000.0	96510000.0	2.0	3.1113250255584717	1.6145833730697632
1.0	96510000.0	96520000.0	2.0	2.408578395843506	1.278307318687439
1.0	96550000.0	96560000.0	4.0	3.0765604972839355	1.5981111526489258
1.0	96600000.0	96610000.0	4.0	2.4205985069274902	1.2692811489105225
1.0	96620000.0	96630000.0	5.0	3.1824564933776855	1.630014181137085
1.0	96660000.0	96670000.0	6.0	3.155958652496338	1.6237529516220093
1.0	96690000.0	96700000.0	2.0	3.1069462299346924	1.6027815341949463
1.0	96770000.0	96780000.0	5.0	2.822633743286133	1.4964134693145752
1.0	96940000.0	96950000.0	3.0	2.482789993286133	1.2985119819641113
1.0	96990000.0	97000000.0	3.0	2.7838027477264404	1.464341640472412
1.0	97030000.0	97040000.0	4.0	2.7932283878326416	1.4750219583511353
1.0	97120000.0	97130000.0	3.0	2.3306238651275635	1.2015783786773682
1.0	97170000.0	97180000.0	4.0	2.2775752544403076	1.1674320697784424
1.0	97220000.0	97230000.0	1.0	1.6338809728622437	0.6450892090797424
1.0	97280000.0	97290000.0	4.0	1.6656520366668701	0.6727901697158813
1.0	97420000.0	97430000.0	3.0	2.627918243408203	1.3832975625991821
1.0	97510000.0	97520000.0	6.0	2.630277395248413	1.3895816802978516
1.0	97520000.0	97530000.0	2.0	2.671713352203369	1.4056071043014526
1.0	97530000.0	97540000.0	3.0	2.456162691116333	1.2830053567886353
1.0	97580000.0	97590000.0	7.0	2.0814757347106934	1.020723581314087
1.0	97610000.0	97620000.0	2.0	2.33542799949646	1.2060660123825073
1.0	97630000.0	97640000.0	2.0	2.2482688426971436	1.1460689306259155
1.0	97650000.0	97660000.0	2.0	2.1106810569763184	1.0433534383773804
1.0	97670000.0	97680000.0	2.0	2.1798408031463623	1.0963314771652222
1.0	97710000.0	97720000.0	2.0	2.132916212081909	1.0613726377487183
1.0	97740000.0	97750000.0	5.0	2.0043320655822754	0.960088849067688
1.0	97760000.0	97770000.0	3.0	2.174910306930542	1.0952332019805908
1.0	97770000.0	97780000.0	1.0	2.204728364944458	1.120007872581482
1.0	97810000.0	97820000.0	5.0	2.0281260013580322	0.9796836972236633
1.0	97900000.0	97910000.0	2.0	2.4077467918395996	1.2644126415252686
1.0	97950000.0	97960000.0	5.0	2.333817958831787	1.2135274410247803
1.0	97990000.0	98000000.0	3.0	2.3373234272003174	1.2146289348602295
1.0	98100000.0	98110000.0	2.0	1.902711272239685	0.8752609491348267
1.0	98120000.0	98130000.0	2.0	1.867248773574829	0.8456994891166687
1.0	98170000.0	98180000.0	1.0	2.440526247024536	1.2833259105682373
1.0	98180000.0	98190000.0	4.0	2.171774387359619	1.0926201343536377
1.0	98230000.0	98240000.0	2.0	2.313267469406128	1.1925866603851318
1.0	98260000.0	98270000.0	6.0	2.3451523780822754	1.2112575769424438
1.0	98280000.0	98290000.0	2.0	2.65224027633667	1.3991844654083252
1.0	98310000.0	98320000.0	2.0	2.5347537994384766	1.3319141864776611
1.0	98330000.0	98340000.0	5.0	2.883110523223877	1.5116829872131348
1.0	98430000.0	98440000.0	5.0	3.067871570587158	1.5695016384124756
1.0	98590000.0	98600000.0	4.0	2.7753512859344482	1.4566959142684937
1.0	98630000.0	98640000.0	2.0	2.8067519664764404	1.469312071800232
1.0	98770000.0	98780000.0	3.0	2.5982909202575684	1.3661777973175049
1.0	98840000.0	98850000.0	3.0	2.323547124862671	1.1963962316513062
1.0	98850000.0	98860000.0	3.0	2.286205768585205	1.1711567640304565
1.0	98860000.0	98870000.0	2.0	2.4549570083618164	1.2816967964172363
1.0	98950000.0	98960000.0	6.0	2.834824800491333	1.4897754192352295
1.0	99010000.0	99020000.0	3.0	3.237740993499756	1.63457453250885
1.0	99030000.0	99040000.0	4.0	3.2838375568389893	1.6453434228897095
1.0	99060000.0	99070000.0	5.0	3.280768632888794	1.6450138092041016
1.0	99070000.0	99080000.0	5.0	3.082125425338745	1.5975279808044434
1.0	99120000.0	99130000.0	5.0	2.2577128410339355	1.1521637439727783
1.0	99190000.0	99200000.0	2.0	2.107633590698242	1.0424604415893555
1.0	99220000.0	99230000.0	0.0	2.080122709274292	1.0197299718856812
1.0	99300000.0	99310000.0	4.0	2.334155321121216	1.2128361463546753
1.0	99320000.0	99330000.0	4.0	2.423891544342041	1.2753379344940186
1.0	99370000.0	99380000.0	0.0	2.250044345855713	1.1542836427688599
1.0	99420000.0	99430000.0	3.0	1.7865650653839111	0.7750214338302612
1.0	99430000.0	99440000.0	1.0	1.8801047801971436	0.8580175638198853
1.0	99530000.0	99540000.0	3.0	1.8292295932769775	0.8130102157592773
1.0	99540000.0	99550000.0	0.0	2.120784282684326	1.0539488792419434
1.0	99580000.0	99590000.0	3.0	1.8944804668426514	0.8683681488037109
1.0	99750000.0	99760000.0	3.0	1.7111332416534424	0.7093676328659058
1.0	99810000.0	99820000.0	1.0	1.7897307872772217	0.7793857455253601
1.0	99850000.0	99860000.0	2.0	1.7449499368667603	0.7425379157066345
1.0	99900000.0	99910000.0	1.0	1.8438352346420288	0.833301842212677
1.0	99930000.0	99940000.0	4.0	1.8188097476959229	0.8116338849067688
1.0	99950000.0	99960000.0	4.0	2.044910430908203	0.9950389862060547
1.0	99960000.0	99970000.0	4.0	1.9489161968231201	0.9211724400520325
1.0	100000000.0	100010000.0	4.0	2.1153981685638428	1.0508019924163818
1.0	100010000.0	100020000.0	6.0	1.9323116540908813	0.907819926738739
1.0	100020000.0	100030000.0	2.0	1.9359445571899414	0.9112212061882019
1.0	100040000.0	100050000.0	2.0	1.8886111974716187	0.8715612292289734
1.0	100080000.0	100090000.0	0.0	1.8712751865386963	0.855425238609314
1.0	100100000.0	100110000.0	0.0	2.046105146408081	0.9980316162109375
1.0	100120000.0	100130000.0	1.0	1.9009039402008057	0.8819416761398315
1.0	100160000.0	100170000.0	1.0	1.7096812725067139	0.7152562141418457
1.0	100200000.0	100210000.0	1.0	1.1784379482269287	0.2910479009151459
1.0	100220000.0	100230000.0	1.0	1.6932134628295898	0.700513482093811
1.0	100240000.0	100250000.0	0.0	1.849286675453186	0.837995707988739
1.0	100340000.0	100350000.0	4.0	1.5142285823822021	0.5384330749511719
1.0	100370000.0	100380000.0	1.0	1.624285340309143	0.6349880695343018
1.0	100410000.0	100420000.0	3.0	1.7435420751571655	0.7454385757446289
1.0	100420000.0	100430000.0	2.0	1.792361855506897	0.7885371446609497
1.0	100430000.0	100440000.0	2.0	1.5164324045181274	0.5417717099189758
1.0	100450000.0	100460000.0	2.0	1.5209089517593384	0.5457533597946167
1.0	100540000.0	100550000.0	0.0	1.5273075103759766	0.5498401522636414
1.0	100570000.0	100580000.0	3.0	1.4399969577789307	0.47473272681236267
1.0	100680000.0	100690000.0	3.0	1.4649295806884766	0.49578985571861267
1.0	100770000.0	100780000.0	2.0	1.8202463388442993	0.8128830194473267
1.0	100920000.0	100930000.0	1.0	1.450284719467163	0.48362675309181213
1.0	100930000.0	100940000.0	1.0	1.508344292640686	0.5345897078514099
1.0	100960000.0	100970000.0	2.0	1.3519163131713867	0.40129709243774414
1.0	101090000.0	101100000.0	2.0	1.4161924123764038	0.45433130860328674
1.0	101230000.0	101240000.0	3.0	2.1639046669006348	1.083284616470337
1.0	101250000.0	101260000.0	6.0	2.013850450515747	0.9693254232406616
1.0	101320000.0	101330000.0	3.0	1.9339414834976196	0.9056188464164734
1.0	101410000.0	101420000.0	0.0	1.5369958877563477	0.5600970387458801
1.0	101440000.0	101450000.0	0.0	1.42167067527771	0.4590241014957428
1.0	101470000.0	101480000.0	1.0	1.4301164150238037	0.46613389253616333
1.0	101520000.0	101530000.0	3.0	1.6462764739990234	0.6583309173583984
1.0	101560000.0	101570000.0	2.0	1.8797147274017334	0.8640135526657104
1.0	101610000.0	101620000.0	3.0	1.7775213718414307	0.7754947543144226
1.0	101630000.0	101640000.0	1.0	1.7176883220672607	0.7224122881889343
1.0	101650000.0	101660000.0	4.0	1.7068593502044678	0.7127327919006348
1.0	101730000.0	101740000.0	0.0	1.582906723022461	0.6012656688690186
1.0	101780000.0	101790000.0	3.0	1.7990394830703735	0.7943874597549438
1.0	101790000.0	101800000.0	1.0	1.9209082126617432	0.8987150192260742
1.0	101820000.0	101830000.0	1.0	1.8536317348480225	0.8417297601699829
1.0	101840000.0	101850000.0	0.0	1.939769983291626	0.9124484062194824
1.0	101930000.0	101940000.0	0.0	2.5625879764556885	1.3448766469955444
1.0	102090000.0	102100000.0	3.0	2.69930362701416	1.4252887964248657
1.0	102100000.0	102110000.0	3.0	3.272217273712158	1.6402342319488525
1.0	102270000.0	102280000.0	1.0	3.0460453033447266	1.584869623184204
1.0	102290000.0	102300000.0	2.0	3.2959446907043457	1.655987024307251
1.0	102300000.0	102310000.0	4.0	3.10158109664917	1.610166311264038
1.0	102320000.0	102330000.0	5.0	3.099292278289795	1.6079015731811523
1.0	102350000.0	102360000.0	3.0	3.147242546081543	1.6169545650482178
1.0	102380000.0	102390000.0	2.0	3.3680217266082764	1.6695003509521484
1.0	102460000.0	102470000.0	3.0	3.6434319019317627	1.694474458694458
1.0	102470000.0	102480000.0	1.0	3.6344330310821533	1.6960258483886719
1.0	102550000.0	102560000.0	7.0	3.663604259490967	1.6997365951538086
1.0	102590000.0	102600000.0	2.0	4.2976861000061035	1.7129576206207275
1.0	102600000.0	102610000.0	3.0	4.341118812561035	1.7097707986831665
1.0	102680000.0	102690000.0	4.0	4.15194034576416	1.7078990936279297
1.0	102720000.0	102730000.0	2.0	4.245604515075684	1.7127491235733032
1.0	102730000.0	102740000.0	7.0	3.9756579399108887	1.7086174488067627
1.0	102740000.0	102750000.0	4.0	4.205445289611816	1.707701325416565
1.0	102870000.0	102880000.0	3.0	3.971163511276245	1.7098029851913452
1.0	102890000.0	102900000.0	5.0	3.843198776245117	1.7086803913116455
1.0	102940000.0	102950000.0	3.0	4.4554338455200195	1.7110353708267212
1.0	102990000.0	103000000.0	2.0	5.111316204071045	1.7198251485824585
1.0	103020000.0	103030000.0	5.0	4.704842567443848	1.7145330905914307
1.0	103050000.0	103060000.0	1.0	5.170892238616943	1.7231489419937134
1.0	103150000.0	103160000.0	10.0	4.116922855377197	1.7142738103866577
1.0	103190000.0	103200000.0	7.0	4.16532564163208	1.7135660648345947
1.0	103260000.0	103270000.0	7.0	3.8377327919006348	1.7096983194351196
1.0	103300000.0	103310000.0	2.0	3.868375778198242	1.702237844467163
1.0	103580000.0	103590000.0	5.0	4.053602695465088	1.7120832204818726
1.0	103600000.0	103610000.0	5.0	3.99908447265625	1.712559700012207
1.0	103610000.0	103620000.0	6.0	4.210634708404541	1.7103230953216553
1.0	103650000.0	103660000.0	3.0	4.43029260635376	1.7152080535888672
1.0	103660000.0	103670000.0	5.0	4.2797088623046875	1.7150557041168213
1.0	103670000.0	103680000.0	3.0	4.203871250152588	1.714056372642517
1.0	103720000.0	103730000.0	3.0	3.275672197341919	1.6555988788604736
1.0	103750000.0	103760000.0	9.0	2.603294610977173	1.4022811651229858
1.0	104090000.0	104100000.0	4.0	1.855857491493225	0.8351613879203796
1.0	104320000.0	104330000.0	5.0	2.8095462322235107	1.507804036140442
1.0	104350000.0	104360000.0	5.0	3.1802611351013184	1.6281760931015015
1.0	104470000.0	104480000.0	8.0	3.7799696922302246	1.704810380935669
1.0	104500000.0	104510000.0	7.0	4.278345584869385	1.705100417137146
1.0	104610000.0	104620000.0	5.0	4.460346221923828	1.7099599838256836
1.0	104630000.0	104640000.0	4.0	5.021212100982666	1.7137956619262695
1.0	104670000.0	104680000.0	0.0	5.037384033203125	1.7200549840927124
1.0	104680000.0	104690000.0	0.0	4.97260046005249	1.716491460800171
1.0	104740000.0	104750000.0	4.0	5.010728359222412	1.7095956802368164
1.0	104810000.0	104820000.0	9.0	5.245046138763428	1.7193470001220703
1.0	104840000.0	104850000.0	5.0	5.161081314086914	1.7132768630981445
1.0	104900000.0	104910000.0	4.0	5.028964042663574	1.7094218730926514
1.0	104940000.0	104950000.0	6.0	4.31624174118042	1.7138341665267944
1.0	104960000.0	104970000.0	4.0	4.449965000152588	1.7095508575439453
1.0	104980000.0	104990000.0	3.0	4.419553279876709	1.7033236026763916
1.0	105010000.0	105020000.0	5.0	4.111117362976074	1.7079938650131226
1.0	105030000.0	105040000.0	5.0	4.115624904632568	1.7071815729141235
1.0	105090000.0	105100000.0	9.0	3.809365749359131	1.7056972980499268
1.0	105130000.0	105140000.0	1.0	4.20161771774292	1.7113468647003174
1.0	105160000.0	105170000.0	5.0	4.087586402893066	1.7098495960235596
1.0	105350000.0	105360000.0	5.0	4.274269104003906	1.7068815231323242
1.0	105360000.0	105370000.0	3.0	3.148294448852539	1.6040308475494385
1.0	105390000.0	105400000.0	5.0	3.094144105911255	1.5925415754318237
1.0	105400000.0	105410000.0	3.0	3.793149471282959	1.7067668437957764
1.0	105410000.0	105420000.0	3.0	3.8870320320129395	1.7102725505828857
1.0	105480000.0	105490000.0	2.0	2.9846503734588623	1.5528467893600464
1.0	105550000.0	105560000.0	3.0	3.7728638648986816	1.7050316333770752
1.0	105580000.0	105590000.0	2.0	4.380792140960693	1.703988790512085
1.0	105640000.0	105650000.0	5.0	3.712594985961914	1.7043609619140625
1.0	105700000.0	105710000.0	2.0	4.488626003265381	1.7074134349822998
1.0	105790000.0	105800000.0	2.0	3.96612286567688	1.7088987827301025
1.0	105820000.0	105830000.0	6.0	3.733445405960083	1.7036186456680298
1.0	105830000.0	105840000.0	3.0	4.15289831161499	1.710691213607788
1.0	105870000.0	105880000.0	3.0	3.964202404022217	1.71186101436615
1.0	105920000.0	105930000.0	2.0	3.883941650390625	1.7082592248916626
1.0	106080000.0	106090000.0	5.0	3.7283565998077393	1.705085039138794
1.0	106100000.0	106110000.0	4.0	3.7388687133789062	1.7043548822402954
1.0	106200000.0	106210000.0	3.0	2.7236993312835693	1.441021203994751
1.0	106220000.0	106230000.0	2.0	3.220637798309326	1.6393003463745117
1.0	106250000.0	106260000.0	6.0	3.1350488662719727	1.6196794509887695
1.0	106280000.0	106290000.0	1.0	3.0764458179473877	1.6011221408843994
1.0	106290000.0	106300000.0	4.0	2.9222006797790527	1.5517971515655518
1.0	106300000.0	106310000.0	2.0	2.953127384185791	1.564470887184143
[truncated: 47,575 more rows]
