# Supplementary material for: Genome-wide mapping of somatic mutation rates uncovers drivers of cancer
Source: Nat Biotechnol. 2022 Jun 20;40(11):1634–43. doi: 10.1038/s41587-022-01353-8 (PMC9646522; doi:10.1038/s41587-022-01353-8)
Supplement: Supplementary file 4 — Regions and model predictions for each fold of each cancer for which a deep learning model was trained. Regions that were filtered are also listed along with their respective model predictions. [file 41587_2022_1353_MOESM4_ESM.zip › kfold_results/Uterus-AdenoCA/fold_4.txt]

CHROM	START	END	Y_TRUE	Y_PRED	STD
1.0	770000.0	780000.0	0.0	1.0498816967010498	0.49020060896873474
1.0	850000.0	860000.0	0.0	1.4875849485397339	0.6817228198051453
1.0	860000.0	870000.0	0.0	1.5719268321990967	0.7230032086372375
1.0	870000.0	880000.0	2.0	1.3831576108932495	0.6311043500900269
1.0	890000.0	900000.0	0.0	1.1587086915969849	0.5301983952522278
1.0	1080000.0	1090000.0	0.0	1.6617355346679688	0.766872227191925
1.0	1140000.0	1150000.0	2.0	1.408884882926941	0.6434768438339233
1.0	1250000.0	1260000.0	1.0	1.2269490957260132	0.5589542984962463
1.0	1280000.0	1290000.0	1.0	1.2530056238174438	0.5704895853996277
1.0	1300000.0	1310000.0	3.0	1.3762248754501343	0.6277856230735779
1.0	1410000.0	1420000.0	0.0	1.4787355661392212	0.6774023771286011
1.0	1700000.0	1710000.0	1.0	1.321336030960083	0.601807713508606
1.0	1770000.0	1780000.0	6.0	1.3690013885498047	0.6243355870246887
1.0	1800000.0	1810000.0	1.0	1.3539628982543945	0.6171804666519165
1.0	1820000.0	1830000.0	1.0	1.7930485010147095	0.8302278518676758
1.0	1900000.0	1910000.0	3.0	1.8105357885360718	0.8385629653930664
1.0	1960000.0	1970000.0	0.0	1.7078990936279297	0.7892817258834839
1.0	1970000.0	1980000.0	2.0	1.5257984399795532	0.7004141807556152
1.0	2050000.0	2060000.0	2.0	1.3211532831192017	0.6017215847969055
1.0	2140000.0	2150000.0	1.0	1.4240208864212036	0.6507931351661682
1.0	2200000.0	2210000.0	1.0	1.2427217960357666	0.5659046173095703
1.0	2290000.0	2300000.0	0.0	1.1615453958511353	0.5313445329666138
1.0	2310000.0	2320000.0	1.0	1.1680876016616821	0.53400719165802
1.0	2340000.0	2350000.0	0.0	1.1766865253448486	0.5375431180000305
1.0	2350000.0	2360000.0	0.0	1.4364296197891235	0.6568074226379395
1.0	2360000.0	2370000.0	1.0	1.1335407495498657	0.5202296376228333
1.0	2390000.0	2400000.0	1.0	1.247741937637329	0.5681384205818176
1.0	2470000.0	2480000.0	1.0	1.646887183189392	0.8077586889266968
1.0	2480000.0	2490000.0	3.0	1.6997963190078735	0.9351164102554321
1.0	2540000.0	2550000.0	2.0	1.7936817407608032	0.8305301666259766
1.0	2560000.0	2570000.0	4.0	1.5840699672698975	0.7289478182792664
1.0	2720000.0	2730000.0	1.0	2.0184903144836426	0.9352521896362305
1.0	2770000.0	2780000.0	4.0	2.130770683288574	0.9852994680404663
1.0	2950000.0	2960000.0	5.0	2.1548640727996826	0.9958202242851257
1.0	3000000.0	3010000.0	1.0	1.7860291004180908	0.826874852180481
1.0	3010000.0	3020000.0	0.0	1.8454612493515015	0.855124294757843
1.0	3060000.0	3070000.0	2.0	1.7383655309677124	0.8039962649345398
1.0	3080000.0	3090000.0	2.0	1.6010992527008057	0.7372797727584839
1.0	3180000.0	3190000.0	4.0	1.8690284490585327	0.8662315607070923
1.0	3210000.0	3220000.0	3.0	1.8295602798461914	0.8475985527038574
1.0	3320000.0	3330000.0	1.0	1.5872218608856201	0.7304902672767639
1.0	3360000.0	3370000.0	4.0	1.7940242290496826	0.8306940197944641
1.0	3370000.0	3380000.0	1.0	1.369606375694275	0.6246231198310852
1.0	3450000.0	3460000.0	1.0	1.4331612586975098	0.6552222967147827
1.0	3530000.0	3540000.0	1.0	1.370994210243225	0.6252859830856323
1.0	3550000.0	3560000.0	0.0	1.3669686317443848	0.6233657598495483
1.0	3560000.0	3570000.0	3.0	1.2400219440460205	0.5647083520889282
1.0	3570000.0	3580000.0	1.0	1.8172054290771484	0.8417344093322754
1.0	3580000.0	3590000.0	1.0	1.4491193294525146	0.6629717946052551
1.0	3690000.0	3700000.0	1.0	1.4029884338378906	0.6406341195106506
1.0	4000000.0	4010000.0	1.0	1.836327314376831	0.8508037328720093
1.0	4010000.0	4020000.0	1.0	1.781740427017212	0.8248237371444702
1.0	4040000.0	4050000.0	4.0	1.8467403650283813	0.8557283282279968
1.0	4050000.0	4060000.0	2.0	2.062995433807373	0.9552858471870422
1.0	4080000.0	4090000.0	0.0	2.2853410243988037	1.0513808727264404
1.0	4090000.0	4100000.0	5.0	2.210322618484497	1.0197317600250244
1.0	4110000.0	4120000.0	2.0	2.4332573413848877	1.1113499402999878
1.0	4170000.0	4180000.0	1.0	2.619645595550537	1.1821274757385254
1.0	4280000.0	4290000.0	4.0	3.1125471591949463	1.3424254655838013
1.0	4310000.0	4320000.0	4.0	3.2439780235290527	1.3784691095352173
1.0	4340000.0	4350000.0	7.0	3.0899758338928223	1.3359510898590088
1.0	4350000.0	4360000.0	3.0	3.2835803031921387	1.3887760639190674
1.0	4390000.0	4400000.0	4.0	2.9551022052764893	1.2955238819122314
1.0	4620000.0	4630000.0	6.0	3.6718952655792236	1.4763453006744385
1.0	4650000.0	4660000.0	7.0	3.5847926139831543	1.4588196277618408
1.0	4690000.0	4700000.0	5.0	3.6179256439208984	1.4656295776367188
1.0	4730000.0	4740000.0	5.0	3.8248627185821533	1.5041967630386353
1.0	4810000.0	4820000.0	1.0	3.618940830230713	1.4658350944519043
1.0	4860000.0	4870000.0	4.0	4.0271100997924805	1.535366177558899
1.0	4870000.0	4880000.0	4.0	4.12084436416626	1.5476572513580322
1.0	4900000.0	4910000.0	4.0	3.7310662269592285	1.4875595569610596
1.0	4910000.0	4920000.0	3.0	3.636019468307495	1.4692738056182861
1.0	4970000.0	4980000.0	6.0	3.837177276611328	1.5062777996063232
1.0	5030000.0	5040000.0	4.0	3.3103432655334473	1.3955960273742676
1.0	5040000.0	5050000.0	5.0	3.4770846366882324	1.4354618787765503
1.0	5110000.0	5120000.0	2.0	3.533590793609619	1.4479491710662842
1.0	5170000.0	5180000.0	0.0	2.4725852012634277	1.1267354488372803
1.0	5230000.0	5240000.0	4.0	3.9321582317352295	1.5215286016464233
1.0	5250000.0	5260000.0	2.0	4.0147504806518555	1.533644199371338
1.0	5310000.0	5320000.0	4.0	3.3689651489257812	1.4101269245147705
1.0	5370000.0	5380000.0	2.0	3.234058380126953	1.3758474588394165
1.0	5400000.0	5410000.0	2.0	3.1010076999664307	1.3391258716583252
1.0	5410000.0	5420000.0	2.0	3.1395630836486816	1.3500654697418213
1.0	5520000.0	5530000.0	1.0	2.527711868286133	1.147897481918335
1.0	5590000.0	5600000.0	4.0	2.6729469299316406	1.2013587951660156
1.0	5620000.0	5630000.0	1.0	2.6409504413604736	1.189868688583374
1.0	5630000.0	5640000.0	5.0	2.3578238487243652	1.0811781883239746
1.0	5650000.0	5660000.0	3.0	2.522986650466919	1.1461018323898315
1.0	5790000.0	5800000.0	0.0	2.1629931926727295	0.9993520975112915
1.0	5860000.0	5870000.0	3.0	2.0171895027160645	0.9346629977226257
1.0	5900000.0	5910000.0	1.0	1.837464690208435	0.8513426780700684
1.0	5910000.0	5920000.0	1.0	1.3687759637832642	0.6242276430130005
1.0	5960000.0	5970000.0	2.0	1.1791212558746338	0.5385512113571167
1.0	5980000.0	5990000.0	1.0	1.1371848583221436	0.5216503143310547
1.0	6010000.0	6020000.0	1.0	1.1379778385162354	0.521959662437439
1.0	6070000.0	6080000.0	1.0	1.107383131980896	0.510299563407898
1.0	6080000.0	6090000.0	0.0	1.4309241771697998	0.7530590295791626
1.0	6160000.0	6170000.0	2.0	1.4453612565994263	0.6611454486846924
1.0	6220000.0	6230000.0	2.0	1.5453259944915771	0.70997554063797
1.0	6360000.0	6370000.0	2.0	1.1959733963012695	0.545615553855896
1.0	6410000.0	6420000.0	0.0	1.2776027917861938	0.5816023945808411
1.0	6440000.0	6450000.0	2.0	1.3791096210479736	0.62916499376297
1.0	6460000.0	6470000.0	1.0	1.7232822179794312	0.7967196702957153
1.0	6470000.0	6480000.0	2.0	1.7068439722061157	0.7887710332870483
1.0	6530000.0	6540000.0	1.0	1.091769814491272	0.5045979619026184
1.0	6560000.0	6570000.0	2.0	1.2314598560333252	0.5609325170516968
1.0	6580000.0	6590000.0	1.0	1.2849935293197632	0.5849776268005371
1.0	6610000.0	6620000.0	1.0	1.2352901697158813	0.5626181364059448
1.0	6650000.0	6660000.0	1.0	1.3487948179244995	0.6147321462631226
1.0	6680000.0	6690000.0	0.0	1.1390469074249268	0.5223771333694458
1.0	6730000.0	6740000.0	0.0	1.3665459156036377	0.6231645941734314
1.0	6820000.0	6830000.0	2.0	1.728793740272522	0.7993806600570679
1.0	6920000.0	6930000.0	0.0	1.1867151260375977	0.5417177081108093
1.0	6930000.0	6940000.0	0.0	1.1906890869140625	0.5433856248855591
1.0	7040000.0	7050000.0	2.0	1.8241207599639893	0.845018744468689
1.0	7070000.0	7080000.0	4.0	1.6109920740127563	0.7421168088912964
1.0	7200000.0	7210000.0	2.0	1.4351886510849	0.6562056541442871
1.0	7310000.0	7320000.0	3.0	1.5484081506729126	0.7114853262901306
1.0	7440000.0	7450000.0	2.0	1.5586071014404297	0.7164809107780457
1.0	7510000.0	7520000.0	0.0	1.5197944641113281	0.6974748373031616
1.0	7530000.0	7540000.0	2.0	1.574925184249878	0.7244712114334106
1.0	7590000.0	7600000.0	0.0	1.4967567920684814	0.6862056851387024
1.0	7740000.0	7750000.0	5.0	1.560839295387268	0.7175734043121338
1.0	7790000.0	7800000.0	0.0	1.5384395122528076	0.7066038250923157
1.0	7820000.0	7830000.0	4.0	1.638368010520935	0.755485475063324
1.0	7910000.0	7920000.0	1.0	1.6707763671875	0.771270751953125
1.0	7940000.0	7950000.0	2.0	1.8683340549468994	0.8659051656723022
1.0	8010000.0	8020000.0	2.0	1.6179530620574951	0.745518684387207
1.0	8070000.0	8080000.0	2.0	1.4014382362365723	0.639887273311615
1.0	8080000.0	8090000.0	5.0	1.5420253276824951	0.70835942029953
1.0	8090000.0	8100000.0	0.0	1.7100601196289062	0.7903278470039368
1.0	8180000.0	8190000.0	1.0	2.031405210494995	0.9410918951034546
1.0	8190000.0	8200000.0	0.0	1.826209306716919	0.8460097312927246
1.0	8340000.0	8350000.0	1.0	1.6572113037109375	0.7646692991256714
1.0	8360000.0	8370000.0	3.0	1.5649311542510986	0.7195770144462585
1.0	8440000.0	8450000.0	1.0	1.4700043201446533	0.6731429100036621
1.0	8500000.0	8510000.0	2.0	1.4425954818725586	0.659801185131073
1.0	8530000.0	8540000.0	1.0	1.519120454788208	0.6971447467803955
1.0	8600000.0	8610000.0	0.0	1.4543700218200684	0.6655263304710388
1.0	8650000.0	8660000.0	0.0	1.4278532266616821	0.6526498794555664
1.0	8740000.0	8750000.0	3.0	1.4613888263702393	0.6689437627792358
1.0	8810000.0	8820000.0	1.0	1.469306230545044	0.6728023886680603
1.0	8880000.0	8890000.0	3.0	1.4189646244049072	0.6483464241027832
1.0	8940000.0	8950000.0	0.0	1.3131972551345825	0.5980092287063599
1.0	8960000.0	8970000.0	1.0	1.2977312803268433	0.5908365249633789
1.0	8970000.0	8980000.0	1.0	1.3083235025405884	0.5957428812980652
1.0	9060000.0	9070000.0	0.0	1.439544439315796	0.6583192944526672
1.0	9160000.0	9170000.0	1.0	1.2149794101715088	0.553749144077301
1.0	9180000.0	9190000.0	1.0	1.3619410991668701	0.6742339134216309
1.0	9300000.0	9310000.0	1.0	1.2461782693862915	0.567441463470459
1.0	9360000.0	9370000.0	0.0	1.3729560375213623	0.6262227296829224
1.0	9380000.0	9390000.0	1.0	1.296723484992981	0.5903722643852234
1.0	9390000.0	9400000.0	0.0	1.302919626235962	0.59323650598526
1.0	9410000.0	9420000.0	1.0	1.3103920221328735	0.5967040061950684
1.0	9420000.0	9430000.0	3.0	1.274493932723999	0.5801869630813599
1.0	9490000.0	9500000.0	2.0	1.3508837223052979	0.6157209277153015
1.0	9500000.0	9510000.0	3.0	1.5151166915893555	0.6951852440834045
1.0	9650000.0	9660000.0	0.0	1.3098479509353638	0.5964507460594177
1.0	9720000.0	9730000.0	3.0	1.4522429704666138	0.6644909977912903
1.0	9860000.0	9870000.0	1.0	1.2490243911743164	0.5687094926834106
1.0	9930000.0	9940000.0	1.0	1.1476911306381226	0.5257860422134399
1.0	9980000.0	9990000.0	4.0	1.4208881855010986	0.6492763161659241
1.0	10030000.0	10040000.0	1.0	1.3583085536956787	0.6192445158958435
1.0	10050000.0	10060000.0	0.0	1.7825565338134766	0.8252140283584595
1.0	10150000.0	10160000.0	3.0	1.3678081035614014	0.623765766620636
1.0	10160000.0	10170000.0	2.0	1.4814671277999878	0.678735077381134
1.0	10170000.0	10180000.0	0.0	1.3688253164291382	0.6242514252662659
1.0	10180000.0	10190000.0	0.0	1.392035722732544	0.6353636980056763
1.0	10190000.0	10200000.0	4.0	1.4415028095245361	0.6592699885368347
1.0	10220000.0	10230000.0	3.0	1.427739143371582	0.6525942087173462
1.0	10230000.0	10240000.0	4.0	1.3860212564468384	0.6324771642684937
1.0	10280000.0	10290000.0	1.0	1.529849648475647	0.7023972868919373
1.0	10310000.0	10320000.0	2.0	1.5694482326507568	0.7217891812324524
1.0	10330000.0	10340000.0	2.0	1.4654209613800049	0.670908510684967
1.0	10370000.0	10380000.0	1.0	1.3488408327102661	0.6147535443305969
1.0	10400000.0	10410000.0	1.0	1.4320303201675415	0.6546733975410461
1.0	10430000.0	10440000.0	3.0	1.3047510385513306	0.5940842628479004
1.0	10540000.0	10550000.0	0.0	1.2786693572998047	0.5820884108543396
1.0	10630000.0	10640000.0	2.0	1.2510631084442139	0.5696195363998413
1.0	10670000.0	10680000.0	0.0	1.204634666442871	0.5493029356002808
1.0	10700000.0	10710000.0	0.0	1.2576076984405518	0.5725529193878174
1.0	10760000.0	10770000.0	2.0	1.0842204093933105	0.5019046068191528
1.0	10960000.0	10970000.0	1.0	1.4232406616210938	0.6504148840904236
1.0	10990000.0	11000000.0	0.0	1.5254069566726685	0.7002222537994385
1.0	11050000.0	11060000.0	5.0	1.6693105697631836	0.7705577611923218
1.0	11150000.0	11160000.0	3.0	1.5310134887695312	0.70296710729599
1.0	11160000.0	11170000.0	1.0	1.4440481662750244	0.6605070233345032
1.0	11170000.0	11180000.0	2.0	1.508169174194336	0.6917859315872192
1.0	11180000.0	11190000.0	2.0	1.4975496530532837	0.6865931749343872
1.0	11280000.0	11290000.0	0.0	1.4962537288665771	0.6859592795372009
1.0	11300000.0	11310000.0	2.0	1.3466428518295288	0.613713264465332
1.0	11340000.0	11350000.0	1.0	1.3614896535873413	0.6207575798034668
1.0	11370000.0	11380000.0	3.0	1.5066723823547363	0.6910537481307983
1.0	11390000.0	11400000.0	2.0	1.4398043155670166	0.6584455370903015
1.0	11430000.0	11440000.0	0.0	1.5387018918991089	0.7067320942878723
1.0	11530000.0	11540000.0	0.0	1.681491494178772	0.7764779329299927
1.0	11550000.0	11560000.0	1.0	1.6005923748016357	0.7370320558547974
1.0	11690000.0	11700000.0	1.0	1.6580076217651367	0.7650572061538696
1.0	11700000.0	11710000.0	1.0	1.3292440176010132	0.6055131554603577
1.0	11760000.0	11770000.0	0.0	1.3365778923034668	0.6089618802070618
1.0	11780000.0	11790000.0	0.0	1.2280409336090088	0.5594319701194763
1.0	11790000.0	11800000.0	1.0	1.217577576637268	0.5548737645149231
1.0	11800000.0	11810000.0	3.0	1.236832857131958	0.5632994771003723
1.0	11830000.0	11840000.0	2.0	1.5182472467422485	0.6967176795005798
1.0	11840000.0	11850000.0	3.0	1.2685531377792358	0.5774892568588257
1.0	11900000.0	11910000.0	0.0	1.220123052597046	0.5559791326522827
1.0	12000000.0	12010000.0	1.0	1.3338619470596313	0.607683539390564
1.0	12030000.0	12040000.0	9.0	1.2149837017059326	0.5537514686584473
1.0	12040000.0	12050000.0	1.0	1.3808133602142334	0.6299809217453003
1.0	12210000.0	12220000.0	2.0	1.4060554504394531	0.6421123743057251
1.0	12330000.0	12340000.0	1.0	1.4282810688018799	0.6528566479682922
1.0	12350000.0	12360000.0	2.0	1.27761971950531	0.5816102027893066
1.0	12420000.0	12430000.0	1.0	1.383734107017517	0.6313797831535339
1.0	12430000.0	12440000.0	1.0	1.383387804031372	0.6312135457992554
1.0	12450000.0	12460000.0	0.0	1.1935068368911743	0.5445733070373535
1.0	12490000.0	12500000.0	1.0	1.3626080751419067	0.6212896704673767
1.0	12520000.0	12530000.0	3.0	1.2604641914367676	0.5738364458084106
1.0	12550000.0	12560000.0	2.0	1.3278696537017822	0.6048682332038879
1.0	12560000.0	12570000.0	0.0	1.3420236110687256	0.6115294694900513
1.0	12640000.0	12650000.0	1.0	1.3316196203231812	0.606629490852356
1.0	12650000.0	12660000.0	2.0	1.3864349126815796	0.6326754689216614
1.0	12670000.0	12680000.0	3.0	1.5951156616210938	0.789901852607727
1.0	12730000.0	12740000.0	3.0	1.5646978616714478	0.719463050365448
1.0	12760000.0	12770000.0	0.0	1.7322609424591064	0.8010529279708862
1.0	12820000.0	12830000.0	0.0	1.9115129709243774	0.8861085176467896
1.0	13860000.0	13870000.0	2.0	1.7527978420257568	0.8109427690505981
1.0	13960000.0	13970000.0	2.0	2.1263015270233154	0.9833391308784485
1.0	14020000.0	14030000.0	3.0	1.501111626625061	0.7566044926643372
1.0	14080000.0	14090000.0	0.0	1.4867781400680542	0.6813294291496277
1.0	14100000.0	14110000.0	0.0	1.506976842880249	0.6912028789520264
1.0	14130000.0	14140000.0	0.0	1.4235191345214844	0.6505501866340637
1.0	14240000.0	14250000.0	2.0	2.115041494369507	0.9783886075019836
1.0	14250000.0	14260000.0	2.0	2.1484198570251465	0.9930143356323242
1.0	14350000.0	14360000.0	0.0	1.944594383239746	0.9014483690261841
1.0	14360000.0	14370000.0	2.0	2.134655475616455	0.9870010614395142
1.0	14450000.0	14460000.0	0.0	2.738283395767212	1.224311113357544
1.0	14590000.0	14600000.0	1.0	2.7457032203674316	1.2268741130828857
1.0	14610000.0	14620000.0	3.0	2.1565136909484863	0.9965378046035767
1.0	14760000.0	14770000.0	1.0	2.3634324073791504	1.0834510326385498
1.0	14770000.0	14780000.0	1.0	2.317680597305298	1.0647717714309692
1.0	14780000.0	14790000.0	3.0	2.395047664642334	1.096174955368042
1.0	14930000.0	14940000.0	2.0	1.8917220830917358	0.8768731951713562
1.0	14960000.0	14970000.0	4.0	1.6800529956817627	0.7757788896560669
1.0	14970000.0	14980000.0	4.0	1.696354866027832	0.7836894989013672
1.0	15080000.0	15090000.0	0.0	1.5248568058013916	0.6999533772468567
1.0	15090000.0	15100000.0	3.0	1.4518554210662842	0.664302408695221
1.0	15120000.0	15130000.0	1.0	1.545215368270874	0.7099219560623169
1.0	15180000.0	15190000.0	2.0	1.5779542922973633	0.7259539365768433
1.0	15200000.0	15210000.0	2.0	1.4796910285949707	0.6778689622879028
1.0	15280000.0	15290000.0	3.0	1.3675297498703003	0.6236332654953003
1.0	15350000.0	15360000.0	1.0	1.3542248010635376	0.6173050999641418
1.0	15360000.0	15370000.0	1.0	1.3775453567504883	0.6284160614013672
1.0	15370000.0	15380000.0	3.0	1.2250432968139648	0.5581214427947998
1.0	15380000.0	15390000.0	0.0	1.3406931161880493	0.6109021306037903
1.0	15470000.0	15480000.0	0.0	1.585606575012207	0.729699432849884
1.0	15500000.0	15510000.0	6.0	1.5300854444503784	0.7025130987167358
1.0	15530000.0	15540000.0	1.0	1.4712883234024048	0.6737682223320007
1.0	15610000.0	15620000.0	0.0	1.713306188583374	0.7918981313705444
1.0	15660000.0	15670000.0	0.0	1.685665488243103	0.7785042524337769
1.0	15680000.0	15690000.0	2.0	1.5626401901245117	0.7184555530548096
1.0	15700000.0	15710000.0	5.0	1.4536988735198975	0.6651996374130249
1.0	15900000.0	15910000.0	1.0	1.5567690134048462	0.715580403804779
1.0	16000000.0	16010000.0	2.0	1.6724376678466797	0.7720781564712524
1.0	16150000.0	16160000.0	0.0	1.3098952770233154	0.5964730978012085
1.0	16160000.0	16170000.0	1.0	1.52378249168396	0.6994271278381348
1.0	16200000.0	16210000.0	0.0	1.1394884586334229	0.5225510001182556
1.0	16210000.0	16220000.0	0.0	1.3722807168960571	0.6259000897407532
1.0	16240000.0	16250000.0	0.0	1.383536458015442	0.6312850713729858
1.0	16250000.0	16260000.0	1.0	1.4252283573150635	0.6513781547546387
1.0	16270000.0	16280000.0	1.0	1.1560869216918945	0.5291410684585571
1.0	16280000.0	16290000.0	1.0	1.157602310180664	0.5297514200210571
1.0	16310000.0	16320000.0	1.0	1.426615595817566	0.6520498991012573
1.0	16380000.0	16390000.0	0.0	1.259648084640503	0.5734692811965942
1.0	16410000.0	16420000.0	2.0	1.1765198707580566	0.5374742746353149
1.0	16490000.0	16500000.0	0.0	1.3065184354782104	0.5949038863182068
1.0	16520000.0	16530000.0	3.0	1.2951548099517822	0.5896488428115845
1.0	16620000.0	16630000.0	2.0	1.3442689180374146	0.6125901937484741
1.0	16650000.0	16660000.0	1.0	1.2571394443511963	0.5723414421081543
1.0	16710000.0	16720000.0	0.0	1.286314606666565	0.585584282875061
1.0	16720000.0	16730000.0	1.0	1.3283288478851318	0.605083167552948
1.0	17280000.0	17290000.0	1.0	1.267621397972107	0.5770675539970398
1.0	17300000.0	17310000.0	1.0	1.4597567319869995	0.6681492328643799
1.0	17320000.0	17330000.0	2.0	1.4651771783828735	0.6707901954650879
1.0	17370000.0	17380000.0	0.0	1.1161878108978271	0.5135912895202637
1.0	17390000.0	17400000.0	2.0	1.4099836349487305	0.6440072655677795
1.0	17420000.0	17430000.0	1.0	1.25924551486969	0.5732885599136353
1.0	17480000.0	17490000.0	2.0	1.7101011276245117	0.7903477549552917
1.0	17490000.0	17500000.0	2.0	1.5427850484848022	0.7087310552597046
1.0	17500000.0	17510000.0	1.0	1.9748733043670654	0.9153786897659302
1.0	17540000.0	17550000.0	3.0	1.5950220823287964	0.7343072891235352
1.0	17570000.0	17580000.0	1.0	1.5088703632354736	0.6921290159225464
1.0	17590000.0	17600000.0	1.0	1.5507822036743164	0.7126485705375671
1.0	17600000.0	17610000.0	3.0	1.4549598693847656	0.6658138036727905
1.0	17630000.0	17640000.0	1.0	1.5360246896743774	0.7054212689399719
1.0	17680000.0	17690000.0	0.0	1.9555190801620483	0.9064868688583374
1.0	17730000.0	17740000.0	3.0	1.4650930166244507	0.6707485914230347
1.0	17760000.0	17770000.0	0.0	1.4300533533096313	0.6537153720855713
1.0	17890000.0	17900000.0	1.0	1.2404307126998901	0.5648894309997559
1.0	17920000.0	17930000.0	0.0	1.1013424396514893	0.5080724954605103
1.0	17930000.0	17940000.0	0.0	1.123497724533081	0.5163636207580566
1.0	17960000.0	17970000.0	1.0	1.2688348293304443	0.5776174068450928
1.0	18040000.0	18050000.0	0.0	1.5724700689315796	0.7232695817947388
1.0	18100000.0	18110000.0	3.0	1.660882592201233	0.7664570808410645
1.0	18110000.0	18120000.0	5.0	1.750293493270874	0.8097387552261353
1.0	18240000.0	18250000.0	1.0	2.0946004390716553	0.9693578481674194
1.0	18280000.0	18290000.0	2.0	1.9326565265655518	0.8959276080131531
1.0	18350000.0	18360000.0	2.0	2.3645269870758057	1.083893895149231
1.0	18500000.0	18510000.0	2.0	2.03493332862854	0.9426835179328918
1.0	18520000.0	18530000.0	2.0	1.9013397693634033	0.8813663721084595
1.0	18540000.0	18550000.0	6.0	2.2572550773620605	1.0396273136138916
1.0	18570000.0	18580000.0	1.0	2.4441792964935303	1.1156467199325562
1.0	18580000.0	18590000.0	4.0	2.3897757530212402	1.0940635204315186
1.0	18620000.0	18630000.0	2.0	1.855206847190857	0.859724223613739
1.0	18760000.0	18770000.0	4.0	2.305790424346924	1.059866189956665
1.0	18790000.0	18800000.0	3.0	1.972520112991333	0.9143000841140747
1.0	18840000.0	18850000.0	3.0	2.683058023452759	1.2049553394317627
1.0	18910000.0	18920000.0	2.0	1.9871151447296143	0.9209796786308289
1.0	19020000.0	19030000.0	3.0	1.9870647192001343	0.9209567308425903
1.0	19070000.0	19080000.0	3.0	2.0124802589416504	0.9325281381607056
1.0	19110000.0	19120000.0	2.0	2.166900634765625	1.0010465383529663
1.0	19130000.0	19140000.0	3.0	1.6836986541748047	0.777549147605896
1.0	19180000.0	19190000.0	4.0	1.760582685470581	0.8146832585334778
1.0	19210000.0	19220000.0	2.0	1.3103564977645874	0.5966874361038208
1.0	19270000.0	19280000.0	3.0	1.6597827672958374	0.976285457611084
1.0	19320000.0	19330000.0	1.0	1.5272258520126343	0.7011131048202515
1.0	19330000.0	19340000.0	3.0	1.2416173219680786	0.5654154419898987
1.0	19430000.0	19440000.0	1.0	1.481133222579956	0.6785722970962524
1.0	19450000.0	19460000.0	3.0	1.4261025190353394	0.6518009901046753
1.0	19460000.0	19470000.0	2.0	1.423047661781311	0.6503215432167053
1.0	19470000.0	19480000.0	2.0	1.4367789030075073	0.6569769978523254
1.0	19480000.0	19490000.0	2.0	1.3481894731521606	0.614445149898529
1.0	19640000.0	19650000.0	2.0	1.131065845489502	0.5192710161209106
1.0	19670000.0	19680000.0	2.0	1.2022966146469116	0.5483032464981079
1.0	19720000.0	19730000.0	1.0	1.2345203161239624	0.5622779130935669
1.0	19780000.0	19790000.0	2.0	1.363283395767212	0.6216108798980713
1.0	19820000.0	19830000.0	2.0	1.5573804378509521	0.7158797979354858
1.0	19830000.0	19840000.0	1.0	1.5641043186187744	0.7191727161407471
1.0	19880000.0	19890000.0	1.0	1.7839692831039429	0.8258899450302124
1.0	19900000.0	19910000.0	3.0	1.8284225463867188	0.8470591306686401
1.0	19960000.0	19970000.0	3.0	1.4259835481643677	0.6517437100410461
1.0	20010000.0	20020000.0	2.0	1.2542413473129272	0.5710425972938538
1.0	20050000.0	20060000.0	1.0	1.2118356227874756	0.5523925423622131
1.0	20070000.0	20080000.0	2.0	1.2426745891571045	0.5658837556838989
1.0	20180000.0	20190000.0	0.0	1.7772518396377563	0.8226757049560547
1.0	20190000.0	20200000.0	1.0	1.849068284034729	0.8568279147148132
1.0	20230000.0	20240000.0	0.0	1.4815914630889893	0.6787959933280945
1.0	20300000.0	20310000.0	1.0	1.5650959014892578	0.7196582555770874
1.0	20410000.0	20420000.0	1.0	1.582808494567871	0.7283298373222351
1.0	20460000.0	20470000.0	0.0	1.491301417350769	0.6835395097732544
1.0	20500000.0	20510000.0	0.0	1.5517981052398682	0.7131460905075073
1.0	20510000.0	20520000.0	1.0	1.393782615661621	0.6362029910087585
1.0	20610000.0	20620000.0	1.0	1.8421825170516968	0.8535744547843933
1.0	20670000.0	20680000.0	3.0	1.6861600875854492	0.7787446975708008
1.0	20700000.0	20710000.0	3.0	1.7474355697631836	0.8083637356758118
1.0	20710000.0	20720000.0	3.0	1.868557333946228	0.8660104870796204
1.0	20760000.0	20770000.0	0.0	1.7290865182876587	0.7995222210884094
1.0	20770000.0	20780000.0	1.0	1.6935625076293945	0.7823358774185181
1.0	20810000.0	20820000.0	1.0	1.6557995080947876	0.7639821171760559
1.0	20930000.0	20940000.0	0.0	1.3497486114501953	0.6151838302612305
1.0	20940000.0	20950000.0	0.0	1.5208473205566406	0.6979901194572449
1.0	20970000.0	20980000.0	1.0	1.3327877521514893	0.6071776151657104
1.0	20980000.0	20990000.0	2.0	1.4222999811172485	0.6499602198600769
1.0	21020000.0	21030000.0	0.0	1.3817235231399536	0.6304168105125427
1.0	21100000.0	21110000.0	0.0	1.2472407817840576	0.5679146647453308
1.0	21110000.0	21120000.0	0.0	1.938023328781128	0.8984115719795227
1.0	21250000.0	21260000.0	1.0	1.3533074855804443	0.6168702840805054
1.0	21280000.0	21290000.0	2.0	1.3630048036575317	0.6214779019355774
1.0	21300000.0	21310000.0	2.0	1.3515980243682861	0.6160596609115601
1.0	21320000.0	21330000.0	1.0	1.2843587398529053	0.5846883654594421
1.0	21340000.0	21350000.0	1.0	1.5056953430175781	0.6905756592750549
1.0	21380000.0	21390000.0	1.0	1.3733140230178833	0.6263938546180725
1.0	21400000.0	21410000.0	2.0	1.3343805074691772	0.6079278588294983
1.0	21410000.0	21420000.0	1.0	1.421191930770874	0.6494239568710327
1.0	21430000.0	21440000.0	2.0	1.4557358026504517	0.6661906242370605
1.0	21500000.0	21510000.0	1.0	1.6787000894546509	0.7751219868659973
1.0	21570000.0	21580000.0	0.0	1.2662951946258545	0.5764683485031128
1.0	21590000.0	21600000.0	1.0	1.4368321895599365	0.6570028066635132
1.0	21680000.0	21690000.0	2.0	1.4315094947814941	0.6544209718704224
1.0	21720000.0	21730000.0	0.0	1.751889944076538	0.8105062246322632
1.0	21840000.0	21850000.0	0.0	1.251199722290039	0.5696815252304077
1.0	21850000.0	21860000.0	0.0	1.5034643411636353	0.6894851922988892
1.0	21970000.0	21980000.0	2.0	1.5341064929962158	0.7044820785522461
1.0	22060000.0	22070000.0	6.0	1.3683054447174072	0.6240038871765137
1.0	22100000.0	22110000.0	5.0	1.4582655429840088	0.7775872945785522
1.0	22140000.0	22150000.0	2.0	1.5736992359161377	0.7238713502883911
1.0	22220000.0	22230000.0	0.0	1.1433029174804688	0.5240501165390015
1.0	22240000.0	22250000.0	1.0	1.2086368799209595	0.5510169863700867
1.0	22390000.0	22400000.0	2.0	1.2251527309417725	0.5581697821617126
1.0	22450000.0	22460000.0	2.0	1.166580080986023	0.5333912372589111
1.0	22520000.0	22530000.0	2.0	1.629265546798706	0.7510436773300171
1.0	22550000.0	22560000.0	2.0	1.400553584098816	0.6394613981246948
1.0	22710000.0	22720000.0	2.0	1.576011300086975	0.7250027060508728
1.0	22730000.0	22740000.0	1.0	1.4571226835250854	0.6668662428855896
1.0	22830000.0	22840000.0	0.0	1.496946930885315	0.6862986087799072
1.0	22920000.0	22930000.0	2.0	1.5908583402633667	0.7322703003883362
1.0	22960000.0	22970000.0	0.0	1.6404523849487305	0.7565022110939026
1.0	23030000.0	23040000.0	2.0	1.5611932277679443	0.7177473306655884
1.0	23190000.0	23200000.0	2.0	1.2659605741500854	0.5763166546821594
1.0	23240000.0	23250000.0	1.0	1.3842436075210571	0.6316244006156921
1.0	23350000.0	23360000.0	1.0	1.506881594657898	0.6911561489105225
1.0	23360000.0	23370000.0	1.0	1.3276331424713135	0.6047571301460266
1.0	23390000.0	23400000.0	0.0	1.498716950416565	0.687164306640625
1.0	23440000.0	23450000.0	3.0	1.4859950542449951	0.680946409702301
1.0	23470000.0	23480000.0	1.0	1.4765784740447998	0.6763497591018677
1.0	23560000.0	23570000.0	3.0	1.7341511249542236	0.8019647598266602
1.0	23600000.0	23610000.0	2.0	1.5281909704208374	0.7015854716300964
1.0	23610000.0	23620000.0	4.0	1.3205522298812866	0.601441502571106
1.0	23670000.0	23680000.0	3.0	1.8401644229888916	0.8526203036308289
1.0	23680000.0	23690000.0	0.0	1.5313422679901123	0.7031285166740417
1.0	23780000.0	23790000.0	0.0	1.4101159572601318	0.6440707445144653
1.0	23860000.0	23870000.0	2.0	1.6080337762832642	0.7406705021858215
1.0	23870000.0	23880000.0	1.0	1.3755038976669312	0.6274403929710388
1.0	23910000.0	23920000.0	2.0	1.7605739831924438	0.8146787881851196
1.0	23920000.0	23930000.0	1.0	1.381426215171814	0.6302745938301086
1.0	23950000.0	23960000.0	1.0	1.5080021619796753	0.6917039752006531
1.0	23970000.0	23980000.0	1.0	1.5297987461090088	0.7023724913597107
1.0	24060000.0	24070000.0	1.0	1.2907541990280151	0.5876231789588928
1.0	24080000.0	24090000.0	0.0	1.4569628238677979	0.6667883992195129
1.0	24090000.0	24100000.0	2.0	1.2062158584594727	0.5499788522720337
1.0	24300000.0	24310000.0	0.0	1.1468737125396729	0.52546226978302
1.0	24410000.0	24420000.0	1.0	1.1939828395843506	0.544774055480957
1.0	24470000.0	24480000.0	1.0	1.347819447517395	0.6142698526382446
1.0	24520000.0	24530000.0	0.0	1.4473270177841187	0.6621001958847046
1.0	24530000.0	24540000.0	0.0	1.6170068979263306	0.74505615234375
1.0	24570000.0	24580000.0	1.0	1.5860097408294678	0.729897141456604
1.0	24640000.0	24650000.0	2.0	1.3938629627227783	0.6362417340278625
1.0	24650000.0	24660000.0	2.0	1.4369598627090454	0.6570646166801453
1.0	24710000.0	24720000.0	0.0	1.2164455652236938	0.5543839335441589
1.0	24720000.0	24730000.0	0.0	1.321628212928772	0.6019447445869446
1.0	24730000.0	24740000.0	2.0	1.3430376052856445	0.6120087504386902
1.0	24770000.0	24780000.0	0.0	1.3496463298797607	0.6151347756385803
1.0	24790000.0	24800000.0	1.0	1.1228570938110352	0.5161201357841492
1.0	24860000.0	24870000.0	1.0	1.5169662237167358	0.6960911750793457
1.0	24900000.0	24910000.0	1.0	1.675197958946228	0.7734202146530151
1.0	24910000.0	24920000.0	2.0	1.617842435836792	0.745464563369751
1.0	24970000.0	24980000.0	2.0	1.5490190982818604	0.7117852568626404
1.0	24980000.0	24990000.0	2.0	1.5807383060455322	0.7273170351982117
1.0	24990000.0	25000000.0	0.0	1.6092920303344727	0.7412861585617065
1.0	25050000.0	25060000.0	1.0	1.7476743459701538	0.8084784746170044
1.0	25100000.0	25110000.0	2.0	1.5464407205581665	0.710521936416626
1.0	25110000.0	25120000.0	1.0	1.5271847248077393	0.7010927200317383
1.0	25120000.0	25130000.0	3.0	1.3907817602157593	0.634761393070221
1.0	25160000.0	25170000.0	4.0	1.4110819101333618	0.6445379853248596
1.0	25190000.0	25200000.0	0.0	1.5048620700836182	0.6901684999465942
1.0	25210000.0	25220000.0	0.0	1.838003396987915	0.8515976071357727
1.0	25240000.0	25250000.0	4.0	1.3346691131591797	0.6080625057220459
1.0	25270000.0	25280000.0	3.0	1.4277963638305664	0.6526214480400085
1.0	25280000.0	25290000.0	1.0	1.4541103839874268	0.665400505065918
1.0	25300000.0	25310000.0	4.0	1.6740026473999023	0.7728392481803894
1.0	25320000.0	25330000.0	1.0	1.3584263324737549	0.6193007230758667
1.0	25330000.0	25340000.0	2.0	1.5743095874786377	0.724169909954071
1.0	25340000.0	25350000.0	0.0	1.4882385730743408	0.8838780522346497
1.0	25350000.0	25360000.0	2.0	1.4222135543823242	0.6499186754226685
1.0	25370000.0	25380000.0	1.0	1.5871491432189941	0.7304546236991882
1.0	25400000.0	25410000.0	3.0	1.5797010660171509	0.7268089056015015
1.0	25450000.0	25460000.0	1.0	1.5427134037017822	0.708696186542511
1.0	25550000.0	25560000.0	1.0	1.606866478919983	0.9595845937728882
1.0	25680000.0	25690000.0	1.0	1.3640295267105103	0.6219655275344849
1.0	25760000.0	25770000.0	0.0	1.4044355154037476	0.6413308382034302
1.0	25820000.0	25830000.0	2.0	1.3013627529144287	0.5925160646438599
1.0	25950000.0	25960000.0	2.0	1.758470892906189	0.8136689066886902
1.0	26080000.0	26090000.0	2.0	1.3988374471664429	0.6386352777481079
1.0	26100000.0	26110000.0	1.0	1.2976953983306885	0.5908203125
1.0	26200000.0	26210000.0	0.0	1.255233645439148	0.5714868307113647
1.0	26260000.0	26270000.0	0.0	1.2787048816680908	0.5821046233177185
1.0	26310000.0	26320000.0	0.0	1.0836126804351807	0.5016893148422241
1.0	26320000.0	26330000.0	1.0	1.3029727935791016	0.5932614803314209
1.0	26340000.0	26350000.0	1.0	1.1558336019515991	0.5290398597717285
1.0	26380000.0	26390000.0	1.0	1.2151572704315186	0.5538260340690613
1.0	26410000.0	26420000.0	2.0	1.4974737167358398	0.6865559816360474
1.0	26430000.0	26440000.0	2.0	1.5607998371124268	0.9756795763969421
1.0	26490000.0	26500000.0	0.0	1.3161752223968506	0.5993970036506653
1.0	26640000.0	26650000.0	0.0	1.3946110010147095	0.6366015672683716
1.0	26680000.0	26690000.0	2.0	1.2074556350708008	0.5505099892616272
1.0	26690000.0	26700000.0	2.0	1.4401092529296875	0.6585941314697266
1.0	26700000.0	26710000.0	1.0	1.668602705001831	0.7702139616012573
1.0	26730000.0	26740000.0	5.0	1.8030996322631836	0.8350217938423157
1.0	26780000.0	26790000.0	0.0	1.4829585552215576	0.6794638633728027
1.0	26800000.0	26810000.0	3.0	1.3470489978790283	0.6139055490493774
1.0	26850000.0	26860000.0	3.0	1.6039667129516602	0.7386823892593384
1.0	26900000.0	26910000.0	2.0	1.341726303100586	0.6113898158073425
1.0	26980000.0	26990000.0	0.0	1.6959760189056396	0.7835053205490112
1.0	27010000.0	27020000.0	1.0	1.7003740072250366	0.8959835171699524
1.0	27080000.0	27090000.0	1.0	1.5595465898513794	0.7169402837753296
1.0	27100000.0	27110000.0	5.0	1.495476484298706	0.6855801343917847
1.0	27190000.0	27200000.0	1.0	1.4405361413955688	0.6588010787963867
1.0	27240000.0	27250000.0	0.0	1.6529252529144287	0.8404415845870972
1.0	27260000.0	27270000.0	3.0	1.2611727714538574	0.5741558074951172
1.0	27310000.0	27320000.0	0.0	1.5220086574554443	0.6985592246055603
1.0	27320000.0	27330000.0	1.0	1.463531255722046	0.6699873208999634
1.0	27440000.0	27450000.0	0.0	1.2791119813919067	0.5822907090187073
1.0	27450000.0	27460000.0	1.0	1.2144001722335815	0.5534994006156921
1.0	27470000.0	27480000.0	0.0	1.2330833673477173	0.5616455674171448
1.0	27530000.0	27540000.0	1.0	1.5322110652923584	0.7035539746284485
1.0	27690000.0	27700000.0	1.0	1.2655240297317505	0.5761197805404663
1.0	27710000.0	27720000.0	3.0	1.3690379858016968	0.6243526935577393
1.0	27720000.0	27730000.0	0.0	1.321321725845337	0.6018012762069702
1.0	27800000.0	27810000.0	2.0	1.2760720252990723	0.5809047222137451
1.0	27810000.0	27820000.0	1.0	1.309796690940857	0.596426784992218
1.0	27830000.0	27840000.0	1.0	1.3105003833770752	0.5967544317245483
1.0	27900000.0	27910000.0	0.0	1.1543314456939697	0.5284353494644165
1.0	27950000.0	27960000.0	2.0	1.3499864339828491	0.6152961850166321
1.0	28040000.0	28050000.0	4.0	2.1265370845794678	0.9834423065185547
1.0	28110000.0	28120000.0	0.0	2.021904468536377	0.9367982745170593
1.0	28120000.0	28130000.0	0.0	1.7031103372573853	0.7869628667831421
1.0	28150000.0	28160000.0	1.0	2.2605700492858887	1.0410206317901611
1.0	28180000.0	28190000.0	2.0	1.7283979654312134	0.799189567565918
1.0	28200000.0	28210000.0	5.0	1.530860185623169	0.7028924226760864
1.0	28370000.0	28380000.0	2.0	1.289268136024475	0.5869404077529907
1.0	28390000.0	28400000.0	1.0	1.4068894386291504	0.6425141096115112
1.0	28450000.0	28460000.0	1.0	1.7509292364120483	0.8100448846817017
1.0	28460000.0	28470000.0	0.0	1.6619834899902344	0.7669926881790161
1.0	28480000.0	28490000.0	4.0	1.446097731590271	0.6615029573440552
1.0	28490000.0	28500000.0	0.0	1.5526301860809326	0.7135534286499023
1.0	28560000.0	28570000.0	0.0	1.6200557947158813	0.7465453743934631
1.0	28590000.0	28600000.0	1.0	1.2949320077896118	0.589545726776123
1.0	28750000.0	28760000.0	0.0	1.3900878429412842	0.6344280242919922
1.0	28820000.0	28830000.0	0.0	1.2374998331069946	0.5635929703712463
1.0	28830000.0	28840000.0	2.0	1.4564182758331299	0.666523277759552
1.0	28840000.0	28850000.0	1.0	1.202195644378662	0.5482595562934875
1.0	28900000.0	28910000.0	0.0	1.6706464290618896	0.7712074518203735
1.0	28960000.0	28970000.0	2.0	1.5432708263397217	0.9268316030502319
1.0	29050000.0	29060000.0	2.0	1.8392480611801147	0.8521867990493774
1.0	29120000.0	29130000.0	0.0	1.5825912952423096	0.7282241582870483
1.0	29180000.0	29190000.0	0.0	1.5078396797180176	0.6916252374649048
1.0	29220000.0	29230000.0	1.0	1.1646268367767334	0.5325957536697388
1.0	29240000.0	29250000.0	3.0	1.4367852210998535	0.6569802761077881
1.0	29260000.0	29270000.0	2.0	1.4883568286895752	0.6821004748344421
1.0	29390000.0	29400000.0	1.0	1.235029697418213	0.5625029802322388
1.0	29430000.0	29440000.0	1.0	1.308048963546753	0.5956149697303772
1.0	29520000.0	29530000.0	1.0	1.342724084854126	0.611860454082489
1.0	29530000.0	29540000.0	4.0	1.328290343284607	0.6050652265548706
1.0	29670000.0	29680000.0	1.0	1.8195085525512695	0.8428285717964172
1.0	29750000.0	29760000.0	0.0	1.834100365638733	0.8497501611709595
1.0	29800000.0	29810000.0	4.0	1.5850417613983154	0.729423463344574
1.0	29810000.0	29820000.0	2.0	1.6461127996444702	0.7592623829841614
1.0	29830000.0	29840000.0	2.0	1.6155210733413696	0.7443302869796753
1.0	30140000.0	30150000.0	2.0	1.9607970714569092	0.9089163541793823
1.0	30170000.0	30180000.0	1.0	1.9888811111450195	0.9217866063117981
1.0	30270000.0	30280000.0	2.0	1.8251968622207642	0.8455292582511902
1.0	30350000.0	30360000.0	0.0	1.8560222387313843	0.8601085543632507
1.0	30360000.0	30370000.0	1.0	1.7028846740722656	0.7868539094924927
1.0	30370000.0	30380000.0	1.0	1.6528308391571045	0.7625362277030945
1.0	30400000.0	30410000.0	0.0	1.6611127853393555	0.7665690183639526
1.0	30410000.0	30420000.0	0.0	1.8697121143341064	0.8665529489517212
1.0	30480000.0	30490000.0	4.0	1.6783527135849	0.7749528884887695
1.0	30520000.0	30530000.0	2.0	2.0333969593048096	0.9419905543327332
1.0	30590000.0	30600000.0	1.0	1.7791197299957275	0.8235697746276855
1.0	30700000.0	30710000.0	2.0	1.8634105920791626	0.8635892868041992
1.0	30710000.0	30720000.0	1.0	1.7658870220184326	0.8172292709350586
1.0	30720000.0	30730000.0	2.0	1.5715004205703735	0.7227942943572998
1.0	30760000.0	30770000.0	1.0	1.9068530797958374	0.8839378356933594
1.0	30780000.0	30790000.0	2.0	1.663983702659607	0.7679663896560669
1.0	30790000.0	30800000.0	2.0	1.4645185470581055	0.6704685688018799
1.0	30800000.0	30810000.0	2.0	1.5000578165054321	0.6878193616867065
1.0	30870000.0	30880000.0	3.0	1.5371273756027222	0.7059609889984131
1.0	30880000.0	30890000.0	2.0	1.495208740234375	0.6854492425918579
1.0	30940000.0	30950000.0	3.0	1.6707279682159424	0.7712473273277283
1.0	31090000.0	31100000.0	3.0	2.203956127166748	1.0170087814331055
1.0	31100000.0	31110000.0	0.0	1.8767926692962646	0.8698790669441223
1.0	31110000.0	31120000.0	4.0	1.7355142831802368	0.8026216626167297
1.0	31120000.0	31130000.0	2.0	1.7190132141113281	0.7946573495864868
1.0	31180000.0	31190000.0	2.0	1.7445675134658813	0.806983470916748
1.0	31200000.0	31210000.0	2.0	1.5872893333435059	0.7305237054824829
1.0	31220000.0	31230000.0	5.0	1.4551246166229248	0.6658937335014343
1.0	31230000.0	31240000.0	1.0	1.7765223979949951	0.8223263025283813
1.0	31250000.0	31260000.0	1.0	1.6432920694351196	0.757887065410614
1.0	31350000.0	31360000.0	1.0	1.589184284210205	0.7314507365226746
1.0	31380000.0	31390000.0	1.0	1.5682196617126465	0.7211874127388
1.0	31490000.0	31500000.0	2.0	1.8224159479141235	0.8442093133926392
1.0	31510000.0	31520000.0	2.0	1.7585567235946655	0.8137100338935852
1.0	31570000.0	31580000.0	2.0	1.9937852621078491	0.9240239858627319
1.0	31630000.0	31640000.0	1.0	2.011169672012329	0.9319331049919128
1.0	31810000.0	31820000.0	0.0	1.309902548789978	0.5964763760566711
1.0	31850000.0	31860000.0	1.0	1.2697205543518066	0.578018069267273
1.0	31900000.0	31910000.0	3.0	1.2054383754730225	0.5496466755867004
1.0	31920000.0	31930000.0	3.0	1.9693934917449951	0.9128658175468445
1.0	31980000.0	31990000.0	2.0	1.7181947231292725	0.79426109790802
1.0	32010000.0	32020000.0	1.0	1.7061128616333008	0.7884172797203064
1.0	32100000.0	32110000.0	0.0	1.0819237232208252	0.5010936856269836
1.0	32130000.0	32140000.0	1.0	1.3060632944107056	0.5946928858757019
1.0	32140000.0	32150000.0	1.0	1.3034242391586304	0.5934702754020691
1.0	32190000.0	32200000.0	1.0	1.362801194190979	0.6213812232017517
1.0	32200000.0	32210000.0	2.0	1.3148612976074219	0.5987839102745056
1.0	32220000.0	32230000.0	1.0	1.422279953956604	0.6499508619308472
1.0	32230000.0	32240000.0	1.0	1.5940747261047363	0.7338438630104065
1.0	32260000.0	32270000.0	1.0	1.6407766342163086	0.7566603422164917
1.0	32310000.0	32320000.0	3.0	1.4828693866729736	0.6794202923774719
1.0	32390000.0	32400000.0	0.0	1.54277765750885	0.7087273597717285
1.0	32410000.0	32420000.0	0.0	1.6942756175994873	0.7826813459396362
1.0	32510000.0	32520000.0	0.0	1.4842584133148193	0.6800979375839233
1.0	32520000.0	32530000.0	0.0	1.4303772449493408	0.6538719534873962
1.0	32560000.0	32570000.0	1.0	1.4120113849639893	0.644986093044281
1.0	32640000.0	32650000.0	1.0	1.3703205585479736	0.6249646544456482
1.0	32650000.0	32660000.0	3.0	1.5329082012176514	0.7038953304290771
1.0	32680000.0	32690000.0	0.0	1.6154712438583374	0.7443059682846069
1.0	32800000.0	32810000.0	1.0	1.440696120262146	0.6588783264160156
1.0	32840000.0	32850000.0	0.0	1.46224045753479	0.6693586111068726
1.0	32860000.0	32870000.0	0.0	1.5462262630462646	0.7104167938232422
1.0	32920000.0	32930000.0	2.0	1.8698036670684814	0.8665959239006042
1.0	32940000.0	32950000.0	1.0	1.6048310995101929	0.7391051054000854
1.0	32960000.0	32970000.0	2.0	1.7273439168930054	0.7986807823181152
1.0	33020000.0	33030000.0	2.0	1.3106701374053955	0.5968343019485474
1.0	33040000.0	33050000.0	0.0	1.501936674118042	0.6887380480766296
1.0	33070000.0	33080000.0	4.0	1.3827859163284302	0.6309252977371216
1.0	33210000.0	33220000.0	2.0	1.1323922872543335	0.5197849273681641
1.0	33250000.0	33260000.0	1.0	1.3579813241958618	0.6190891265869141
1.0	33380000.0	33390000.0	6.0	1.6908512115478516	0.7810211777687073
1.0	33490000.0	33500000.0	1.0	1.2422577142715454	0.5657000541687012
1.0	33530000.0	33540000.0	2.0	1.670271873474121	0.7710251808166504
1.0	33540000.0	33550000.0	0.0	1.3620152473449707	0.62100750207901
1.0	33560000.0	33570000.0	1.0	1.2783102989196777	0.581924557685852
1.0	33570000.0	33580000.0	1.0	1.4766234159469604	0.6763715147972107
1.0	33600000.0	33610000.0	1.0	1.2429450750350952	0.5660039782524109
1.0	33640000.0	33650000.0	2.0	1.282533884048462	0.5838528275489807
1.0	33680000.0	33690000.0	2.0	1.5900251865386963	0.7318626046180725
1.0	33690000.0	33700000.0	0.0	1.607897162437439	0.7406039834022522
1.0	33760000.0	33770000.0	1.0	1.246716022491455	0.567679762840271
1.0	33860000.0	33870000.0	1.0	1.4762500524520874	0.6761895418167114
1.0	33870000.0	33880000.0	2.0	1.6878242492675781	0.7795520424842834
1.0	33880000.0	33890000.0	1.0	1.7167885303497314	0.7935816645622253
1.0	33900000.0	33910000.0	2.0	1.6235322952270508	0.7482436895370483
1.0	33920000.0	33930000.0	0.0	1.594714641571045	0.7341570854187012
1.0	33940000.0	33950000.0	1.0	1.3432550430297852	0.6121113300323486
1.0	33990000.0	34000000.0	2.0	2.019967555999756	0.9359214901924133
1.0	34020000.0	34030000.0	2.0	1.8580715656280518	0.8610743284225464
1.0	34060000.0	34070000.0	2.0	1.9000911712646484	0.88078373670578
1.0	34100000.0	34110000.0	3.0	1.8411670923233032	0.8530944585800171
1.0	34140000.0	34150000.0	2.0	1.688990592956543	0.7801185846328735
1.0	34180000.0	34190000.0	3.0	1.9456913471221924	0.9019547700881958
1.0	34260000.0	34270000.0	4.0	2.175410270690918	1.004729151725769
1.0	34270000.0	34280000.0	1.0	2.5661702156066895	1.162379264831543
1.0	34300000.0	34310000.0	2.0	1.8106238842010498	0.838604748249054
1.0	34390000.0	34400000.0	3.0	2.163041591644287	0.9993731379508972
1.0	34430000.0	34440000.0	4.0	2.102362632751465	0.972793698310852
1.0	34510000.0	34520000.0	3.0	2.137077569961548	0.9880613088607788
1.0	34520000.0	34530000.0	2.0	2.1056883335113525	0.9742633700370789
1.0	34580000.0	34590000.0	1.0	2.689458131790161	1.2072237730026245
1.0	34600000.0	34610000.0	0.0	2.1513595581054688	0.9942949414253235
1.0	34650000.0	34660000.0	5.0	1.9915767908096313	0.9230170249938965
1.0	34760000.0	34770000.0	7.0	2.867607593536377	1.2677075862884521
1.0	34800000.0	34810000.0	2.0	2.730220317840576	1.2215158939361572
1.0	34830000.0	34840000.0	4.0	2.5265142917633057	1.1474425792694092
1.0	34870000.0	34880000.0	3.0	2.482776165008545	1.1306830644607544
1.0	34980000.0	34990000.0	6.0	2.1842446327209473	1.0085417032241821
1.0	35000000.0	35010000.0	7.0	2.4385244846343994	1.113424301147461
1.0	35080000.0	35090000.0	2.0	2.030963182449341	0.940892219543457
1.0	35120000.0	35130000.0	4.0	1.6090385913848877	0.741161584854126
1.0	35200000.0	35210000.0	2.0	1.6880336999893188	0.7796542048454285
1.0	35240000.0	35250000.0	1.0	1.6148874759674072	0.7440207600593567
1.0	35290000.0	35300000.0	1.0	1.3704074621200562	0.6250064969062805
1.0	35420000.0	35430000.0	5.0	1.5863447189331055	0.7300611734390259
1.0	35620000.0	35630000.0	1.0	1.7693370580673218	0.8188835978507996
1.0	35630000.0	35640000.0	3.0	1.72024405002594	0.7952515482902527
1.0	35640000.0	35650000.0	1.0	1.548682451248169	0.7116204500198364
1.0	35690000.0	35700000.0	0.0	1.8147914409637451	0.8405869603157043
1.0	35790000.0	35800000.0	2.0	1.3029229640960693	0.5932379961013794
1.0	35910000.0	35920000.0	2.0	1.1763784885406494	0.5374164581298828
1.0	35940000.0	35950000.0	0.0	1.42257559299469	0.6500927805900574
1.0	36060000.0	36070000.0	2.0	1.3587726354599	0.6194643974304199
1.0	36130000.0	36140000.0	1.0	1.8227393627166748	0.8443632125854492
1.0	36140000.0	36150000.0	1.0	1.732558250427246	0.8011965751647949
1.0	36160000.0	36170000.0	1.0	1.8717228174209595	0.8674979209899902
1.0	36180000.0	36190000.0	0.0	1.309617519378662	0.596343994140625
1.0	36240000.0	36250000.0	3.0	1.554926872253418	0.7146777510643005
1.0	36320000.0	36330000.0	1.0	1.329307198524475	0.6055424809455872
1.0	36410000.0	36420000.0	0.0	1.3234872817993164	0.6028138399124146
1.0	36480000.0	36490000.0	5.0	1.3281276226043701	0.6049888730049133
1.0	36560000.0	36570000.0	1.0	1.305357575416565	0.5943662524223328
1.0	36570000.0	36580000.0	3.0	1.426705002784729	0.6520932912826538
1.0	36730000.0	36740000.0	2.0	1.3065013885498047	0.594896674156189
1.0	36780000.0	36790000.0	1.0	1.2921313047409058	0.5882567763328552
1.0	36840000.0	36850000.0	3.0	1.2356950044631958	0.5627964735031128
1.0	36850000.0	36860000.0	0.0	1.569877028465271	0.7219992280006409
1.0	36870000.0	36880000.0	2.0	1.4887720346450806	0.6823035478591919
1.0	36920000.0	36930000.0	0.0	1.4732506275177002	0.6747260689735413
1.0	36930000.0	36940000.0	2.0	1.6683028936386108	0.7700676918029785
1.0	37020000.0	37030000.0	6.0	1.7130763530731201	0.791786789894104
1.0	37030000.0	37040000.0	0.0	1.592462420463562	0.7330547571182251
1.0	37100000.0	37110000.0	0.0	1.869672179222107	0.8665341138839722
1.0	37210000.0	37220000.0	2.0	1.847533941268921	0.8561034202575684
1.0	37230000.0	37240000.0	1.0	1.6691818237304688	0.7704952955245972
1.0	37240000.0	37250000.0	2.0	1.7239891290664673	0.7970609664916992
1.0	37260000.0	37270000.0	1.0	1.8372471332550049	0.8512399792671204
1.0	37280000.0	37290000.0	3.0	1.6974575519561768	0.7842242121696472
1.0	37350000.0	37360000.0	4.0	1.9970827102661133	0.9255273938179016
1.0	37400000.0	37410000.0	1.0	2.2773139476776123	1.0480334758758545
1.0	37480000.0	37490000.0	3.0	2.012169361114502	0.9323867559432983
1.0	37560000.0	37570000.0	2.0	2.0688517093658447	0.957903265953064
1.0	37580000.0	37590000.0	0.0	2.1289751529693604	0.9845121502876282
1.0	37590000.0	37600000.0	1.0	2.1439640522003174	0.9910703897476196
1.0	37630000.0	37640000.0	2.0	2.1647133827209473	1.0000982284545898
1.0	37690000.0	37700000.0	3.0	2.3981986045837402	1.0974347591400146
1.0	37700000.0	37710000.0	3.0	2.003793716430664	0.9285818934440613
1.0	37710000.0	37720000.0	3.0	2.3042283058166504	1.0592204332351685
1.0	37740000.0	37750000.0	2.0	2.4043993949890137	1.0999096632003784
1.0	37750000.0	37760000.0	6.0	2.262525796890259	1.0418412685394287
1.0	37860000.0	37870000.0	1.0	2.156731367111206	0.9966326951980591
1.0	37870000.0	37880000.0	6.0	2.0391318798065186	0.9445754289627075
1.0	37890000.0	37900000.0	2.0	2.0016791820526123	0.9276201128959656
1.0	37900000.0	37910000.0	5.0	1.9046499729156494	0.882910430431366
1.0	37910000.0	37920000.0	5.0	1.8209842443466187	0.8435297012329102
1.0	37920000.0	37930000.0	3.0	1.6165977716445923	0.7448567748069763
1.0	37930000.0	37940000.0	0.0	1.7628072500228882	0.8157515525817871
1.0	37940000.0	37950000.0	2.0	1.8048855066299438	0.8358729481697083
1.0	37950000.0	37960000.0	0.0	1.5392963886260986	0.7070232629776001
1.0	37970000.0	37980000.0	0.0	1.517637014389038	0.6964190602302551
1.0	38000000.0	38010000.0	1.0	1.5689409971237183	0.7215414047241211
1.0	38020000.0	38030000.0	1.0	1.3824424743652344	0.6307612657546997
1.0	38100000.0	38110000.0	1.0	2.0111422538757324	0.9319208860397339
1.0	38230000.0	38240000.0	0.0	2.0244314670562744	0.9379411935806274
1.0	38240000.0	38250000.0	3.0	1.8792005777359009	0.8710082173347473
1.0	38250000.0	38260000.0	0.0	2.0248260498046875	0.9381202459335327
1.0	38270000.0	38280000.0	0.0	1.2724186182022095	0.579243004322052
1.0	38310000.0	38320000.0	2.0	1.3099162578582764	0.5964829921722412
1.0	38390000.0	38400000.0	1.0	1.5257049798965454	0.7003682255744934
1.0	38450000.0	38460000.0	1.0	1.3631006479263306	0.6215240359306335
1.0	38470000.0	38480000.0	2.0	1.6980575323104858	0.9034765958786011
1.0	38480000.0	38490000.0	0.0	1.5139765739440918	0.6946277618408203
1.0	38500000.0	38510000.0	1.0	1.6135189533233643	0.7433520555496216
1.0	38530000.0	38540000.0	4.0	1.4443809986114502	0.6606689095497131
1.0	38700000.0	38710000.0	4.0	2.080883026123047	0.9632660746574402
1.0	38720000.0	38730000.0	1.0	2.368539333343506	1.0855165719985962
1.0	38770000.0	38780000.0	3.0	2.4188971519470215	1.1056729555130005
1.0	38840000.0	38850000.0	3.0	2.143186330795288	0.990730881690979
1.0	38860000.0	38870000.0	2.0	2.608211040496826	1.1779428720474243
1.0	38870000.0	38880000.0	0.0	2.509016513824463	1.1407734155654907
1.0	38910000.0	38920000.0	1.0	1.8774621486663818	0.8701926469802856
1.0	38920000.0	38930000.0	4.0	2.1429569721221924	0.9906305074691772
1.0	39020000.0	39030000.0	2.0	1.8486343622207642	0.8566229939460754
1.0	39050000.0	39060000.0	1.0	2.0826873779296875	0.9640687704086304
1.0	39190000.0	39200000.0	4.0	1.8015692234039307	0.8342927694320679
1.0	39240000.0	39250000.0	0.0	1.8929798603057861	0.8774616122245789
1.0	39250000.0	39260000.0	3.0	1.9808576107025146	0.918118953704834
1.0	39290000.0	39300000.0	3.0	1.9016956090927124	0.8815324902534485
1.0	39310000.0	39320000.0	0.0	1.462444543838501	0.6694582104682922
1.0	39330000.0	39340000.0	1.0	1.6702442169189453	0.7197245359420776
1.0	39360000.0	39370000.0	2.0	1.4802206754684448	0.6781270503997803
1.0	39390000.0	39400000.0	0.0	1.3816373348236084	0.630375325679779
1.0	39590000.0	39600000.0	2.0	1.4982497692108154	0.6869360208511353
1.0	39600000.0	39610000.0	3.0	1.3783748149871826	0.6288133859634399
1.0	39660000.0	39670000.0	4.0	1.36533784866333	0.622589111328125
1.0	39710000.0	39720000.0	0.0	1.3751895427703857	0.6272900104522705
1.0	39770000.0	39780000.0	3.0	1.3829638957977295	0.631010890007019
1.0	39780000.0	39790000.0	1.0	1.5114960670471191	0.693413496017456
1.0	39820000.0	39830000.0	1.0	1.5119798183441162	0.6936498880386353
1.0	39880000.0	39890000.0	0.0	1.4319953918457031	0.6546570062637329
1.0	39920000.0	39930000.0	0.0	1.4117730855941772	0.6448715329170227
1.0	39930000.0	39940000.0	0.0	1.3952202796936035	0.6368945837020874
1.0	39940000.0	39950000.0	1.0	1.3663208484649658	0.6230572462081909
1.0	40000000.0	40010000.0	1.0	1.1952279806137085	0.5453001260757446
1.0	40010000.0	40020000.0	2.0	1.267747163772583	0.5771244764328003
1.0	40060000.0	40070000.0	1.0	1.7057653665542603	0.7882492542266846
1.0	40110000.0	40120000.0	0.0	1.3813025951385498	0.6302148699760437
1.0	40120000.0	40130000.0	2.0	1.4138394594192505	0.6458694338798523
1.0	40150000.0	40160000.0	0.0	1.6507724523544312	0.7615334391593933
1.0	40200000.0	40210000.0	1.0	1.4796388149261475	0.677844226360321
1.0	40220000.0	40230000.0	0.0	1.165615439414978	0.5329984426498413
1.0	40250000.0	40260000.0	1.0	1.438117265701294	0.6576262712478638
1.0	40440000.0	40450000.0	4.0	1.6856168508529663	0.7784804701805115
1.0	40470000.0	40480000.0	1.0	1.8467998504638672	0.8557565808296204
1.0	40480000.0	40490000.0	0.0	1.9980003833770752	0.9259451031684875
1.0	40530000.0	40540000.0	2.0	1.5384016036987305	0.706585168838501
1.0	40570000.0	40580000.0	1.0	2.1862189769744873	1.0093920230865479
1.0	40590000.0	40600000.0	2.0	1.928369164466858	0.8939405679702759
1.0	40620000.0	40630000.0	4.0	2.131655216217041	0.9856873750686646
1.0	40650000.0	40660000.0	3.0	1.4641348123550415	0.6702815890312195
1.0	40660000.0	40670000.0	1.0	1.3930580615997314	0.635855495929718
1.0	40710000.0	40720000.0	0.0	1.6979658603668213	0.7844703793525696
1.0	40730000.0	40740000.0	2.0	1.411575198173523	0.6447749137878418
1.0	40890000.0	40900000.0	1.0	1.5543700456619263	0.714405357837677
1.0	40900000.0	40910000.0	1.0	1.5553176403045654	0.7148693799972534
1.0	40940000.0	40950000.0	2.0	1.6432945728302002	0.7578880190849304
1.0	41070000.0	41080000.0	4.0	1.6434627771377563	0.7579701542854309
1.0	41100000.0	41110000.0	4.0	1.3873653411865234	0.6331220269203186
1.0	41140000.0	41150000.0	0.0	1.5002496242523193	0.6879135370254517
1.0	41190000.0	41200000.0	0.0	1.3367867469787598	0.6090606451034546
1.0	41220000.0	41230000.0	2.0	1.4037244319915771	0.6409882307052612
1.0	41350000.0	41360000.0	5.0	1.8170028924942017	0.8416382074356079
1.0	41370000.0	41380000.0	6.0	1.7381279468536377	0.8038816452026367
1.0	41450000.0	41460000.0	0.0	1.5351096391677856	0.7049732208251953
1.0	41550000.0	41560000.0	0.0	1.088021993637085	0.5032557249069214
1.0	41660000.0	41670000.0	0.0	1.5894631147384644	0.7315875291824341
1.0	41700000.0	41710000.0	1.0	1.6170217990875244	0.7450637221336365
1.0	41840000.0	41850000.0	0.0	1.5683040618896484	0.7212290167808533
1.0	41850000.0	41860000.0	1.0	1.5649614334106445	0.7195924520492554
1.0	41920000.0	41930000.0	0.0	1.4282855987548828	0.6528587937355042
1.0	41990000.0	42000000.0	1.0	1.427905797958374	0.6526748538017273
1.0	42000000.0	42010000.0	0.0	1.4784471988677979	0.6772610545158386
1.0	42080000.0	42090000.0	3.0	1.507653832435608	0.691534161567688
1.0	42120000.0	42130000.0	1.0	1.7580606937408447	0.8134719729423523
1.0	42240000.0	42250000.0	1.0	1.540506362915039	0.7076156139373779
1.0	42250000.0	42260000.0	2.0	1.5676357746124268	0.720902144908905
1.0	42270000.0	42280000.0	2.0	1.4872201681137085	0.6815450191497803
1.0	42290000.0	42300000.0	4.0	1.3571441173553467	0.6186912655830383
1.0	42340000.0	42350000.0	1.0	1.4991710186004639	0.687386155128479
1.0	42390000.0	42400000.0	1.0	2.1125197410583496	0.9772775769233704
1.0	42460000.0	42470000.0	1.0	1.7865797281265259	0.8271383047103882
1.0	42510000.0	42520000.0	3.0	1.9906810522079468	0.9226081967353821
1.0	42560000.0	42570000.0	2.0	2.185504674911499	1.0090844631195068
1.0	42670000.0	42680000.0	0.0	1.3767683506011963	0.628045380115509
1.0	42680000.0	42690000.0	1.0	1.4605237245559692	0.6685230731964111
1.0	42690000.0	42700000.0	3.0	1.2639696598052979	0.5754176378250122
1.0	42740000.0	42750000.0	1.0	1.372143030166626	0.6258350014686584
1.0	42870000.0	42880000.0	0.0	1.8679367303848267	0.8657182455062866
1.0	42920000.0	42930000.0	2.0	1.508829116821289	0.6921089887619019
1.0	42930000.0	42940000.0	3.0	1.6175066232681274	0.7453005313873291
1.0	42950000.0	42960000.0	2.0	1.593724250793457	0.7336722612380981
1.0	43080000.0	43090000.0	1.0	1.5159733295440674	0.6956046223640442
1.0	43420000.0	43430000.0	1.0	1.4794319868087769	0.677742600440979
1.0	43430000.0	43440000.0	0.0	1.4913709163665771	0.6835730671882629
1.0	43490000.0	43500000.0	2.0	1.5822778940200806	0.728070855140686
1.0	43590000.0	43600000.0	2.0	2.11279559135437	0.9773988723754883
1.0	43680000.0	43690000.0	3.0	1.726234793663025	0.7981449961662292
1.0	43700000.0	43710000.0	0.0	1.7001922130584717	0.7855499982833862
1.0	43770000.0	43780000.0	4.0	1.4364173412322998	0.6568010449409485
1.0	43780000.0	43790000.0	1.0	1.4934524297714233	0.6845906972885132
1.0	43810000.0	43820000.0	4.0	1.402471899986267	0.6403855085372925
1.0	43840000.0	43850000.0	4.0	1.505100965499878	0.690285325050354
1.0	43900000.0	43910000.0	2.0	1.4402952194213867	0.6586839556694031
1.0	44040000.0	44050000.0	0.0	1.3574870824813843	0.6188536882400513
1.0	44110000.0	44120000.0	0.0	1.3797733783721924	0.6294831037521362
1.0	44140000.0	44150000.0	2.0	1.3623347282409668	0.6211593747138977
1.0	44150000.0	44160000.0	0.0	1.485637903213501	0.6807718873023987
1.0	44170000.0	44180000.0	1.0	1.326533555984497	0.6042413115501404
1.0	44320000.0	44330000.0	0.0	1.3749287128448486	0.6271659731864929
1.0	44400000.0	44410000.0	2.0	1.2411718368530273	0.565217137336731
1.0	44420000.0	44430000.0	2.0	1.4045484066009521	0.6413847208023071
1.0	44490000.0	44500000.0	2.0	1.2959846258163452	0.5900314450263977
1.0	44510000.0	44520000.0	2.0	1.7377862930297852	0.8037174344062805
1.0	44590000.0	44600000.0	3.0	1.9223239421844482	0.8911353945732117
1.0	44690000.0	44700000.0	2.0	1.4717344045639038	0.673986554145813
1.0	44700000.0	44710000.0	3.0	1.3482074737548828	0.6144539713859558
1.0	44940000.0	44950000.0	1.0	1.8995593786239624	0.8805353045463562
1.0	45140000.0	45150000.0	0.0	1.4518241882324219	0.6642873883247375
1.0	45200000.0	45210000.0	2.0	1.5503604412078857	0.7124420404434204
1.0	45240000.0	45250000.0	1.0	1.5089584589004517	0.6921717524528503
1.0	45340000.0	45350000.0	1.0	1.3370044231414795	0.6091632843017578
1.0	45370000.0	45380000.0	2.0	1.3890244960784912	0.6339176893234253
1.0	45390000.0	45400000.0	2.0	1.3633406162261963	0.6216380000114441
1.0	45410000.0	45420000.0	1.0	1.4941221475601196	0.6849178671836853
1.0	45420000.0	45430000.0	3.0	1.3267176151275635	0.6043285131454468
1.0	45510000.0	45520000.0	0.0	1.525111436843872	0.7000776529312134
1.0	45520000.0	45530000.0	1.0	1.5284955501556396	0.701734721660614
1.0	45550000.0	45560000.0	2.0	1.6490638256072998	0.7607009410858154
1.0	45580000.0	45590000.0	3.0	1.762519121170044	0.8156126737594604
1.0	45790000.0	45800000.0	0.0	1.4390684366226196	0.6580878496170044
1.0	45820000.0	45830000.0	1.0	1.3999621868133545	0.639176070690155
1.0	45840000.0	45850000.0	4.0	1.4084941148757935	0.6432879567146301
1.0	45880000.0	45890000.0	0.0	1.465863585472107	0.671123743057251
1.0	45890000.0	45900000.0	2.0	1.5208327770233154	0.6979825496673584
1.0	45920000.0	45930000.0	4.0	1.4208816289901733	0.6492737531661987
1.0	45940000.0	45950000.0	2.0	1.3852136135101318	0.6320895552635193
1.0	45950000.0	45960000.0	3.0	1.3830219507217407	0.6310387253761292
1.0	45960000.0	45970000.0	1.0	1.2742761373519897	0.5800872445106506
1.0	46020000.0	46030000.0	0.0	1.451354742050171	0.6640592217445374
1.0	46060000.0	46070000.0	2.0	1.1826982498168945	0.5400390625
1.0	46150000.0	46160000.0	0.0	1.7177280187606812	0.7940360307693481
1.0	46300000.0	46310000.0	2.0	1.3676154613494873	0.6236744523048401
1.0	46330000.0	46340000.0	1.0	1.4472075700759888	0.6620423793792725
1.0	46430000.0	46440000.0	1.0	1.2651300430297852	0.5759415626525879
1.0	46440000.0	46450000.0	1.0	1.4436967372894287	0.6603355407714844
1.0	46510000.0	46520000.0	3.0	1.3053346872329712	0.5943556427955627
1.0	46530000.0	46540000.0	3.0	1.2047467231750488	0.549350380897522
1.0	46610000.0	46620000.0	1.0	1.8398349285125732	0.852464497089386
1.0	46660000.0	46670000.0	2.0	1.3497382402420044	0.6151790618896484
1.0	46710000.0	46720000.0	5.0	1.4058302640914917	0.6420036554336548
1.0	46730000.0	46740000.0	2.0	1.4383628368377686	0.6577452421188354
1.0	46740000.0	46750000.0	3.0	1.4947502613067627	0.6852248907089233
1.0	46750000.0	46760000.0	4.0	1.2835737466812134	0.5843287110328674
1.0	46800000.0	46810000.0	2.0	1.510066270828247	0.6927142143249512
1.0	47030000.0	47040000.0	1.0	1.2137869596481323	0.5532344579696655
1.0	47050000.0	47060000.0	2.0	1.275833249092102	0.5807958245277405
1.0	47270000.0	47280000.0	0.0	1.615765929222107	0.74444979429245
1.0	47280000.0	47290000.0	1.0	1.6536617279052734	0.7629402875900269
1.0	47400000.0	47410000.0	1.0	1.8577321767807007	0.8609145879745483
1.0	47500000.0	47510000.0	2.0	2.0856239795684814	0.9653742909431458
1.0	47720000.0	47730000.0	3.0	1.3707077503204346	0.6251497268676758
1.0	47740000.0	47750000.0	1.0	1.3809585571289062	0.6300498843193054
1.0	47770000.0	47780000.0	0.0	1.5209462642669678	0.6980381608009338
1.0	47820000.0	47830000.0	3.0	1.4459319114685059	0.6614223718643188
1.0	47890000.0	47900000.0	0.0	1.8794939517974854	0.8711462020874023
1.0	48020000.0	48030000.0	2.0	1.609537124633789	0.7414056658744812
1.0	48040000.0	48050000.0	1.0	1.690635323524475	0.7809163928031921
1.0	48080000.0	48090000.0	3.0	1.6579889059066772	0.7650476694107056
1.0	48140000.0	48150000.0	0.0	1.6152887344360352	0.7442165613174438
1.0	48230000.0	48240000.0	1.0	1.3416885137557983	0.611372172832489
1.0	48240000.0	48250000.0	1.0	1.3392281532287598	0.6102112531661987
1.0	48300000.0	48310000.0	1.0	1.4330799579620361	0.6551824808120728
1.0	48390000.0	48400000.0	1.0	1.5730199813842773	0.7235383987426758
1.0	48410000.0	48420000.0	2.0	1.6377846002578735	0.7552007436752319
1.0	48500000.0	48510000.0	5.0	1.7376296520233154	0.8036417961120605
1.0	48530000.0	48540000.0	2.0	2.0070743560791016	0.9300734400749207
1.0	48680000.0	48690000.0	2.0	1.688696265220642	0.7799757122993469
1.0	48720000.0	48730000.0	2.0	1.752764105796814	0.810926616191864
1.0	48730000.0	48740000.0	1.0	1.7875347137451172	0.8275941610336304
1.0	48800000.0	48810000.0	1.0	1.4897016286849976	0.6827574968338013
1.0	48810000.0	48820000.0	2.0	1.5371853113174438	0.7059895992279053
1.0	48840000.0	48850000.0	1.0	1.3825409412384033	0.6308080554008484
1.0	48910000.0	48920000.0	2.0	1.7068675756454468	0.7887827157974243
1.0	49030000.0	49040000.0	3.0	1.905121088027954	0.8831301927566528
1.0	49070000.0	49080000.0	5.0	1.9586988687515259	0.9079509973526001
1.0	49100000.0	49110000.0	0.0	2.086902618408203	0.9659425616264343
1.0	49130000.0	49140000.0	2.0	1.856946587562561	0.8605445623397827
1.0	49140000.0	49150000.0	2.0	1.8759828805923462	0.8694985508918762
1.0	49170000.0	49180000.0	1.0	1.7894147634506226	0.828492283821106
1.0	49190000.0	49200000.0	2.0	1.5735700130462646	0.7238077521324158
1.0	49260000.0	49270000.0	0.0	2.4784154891967773	1.1289958953857422
1.0	49280000.0	49290000.0	3.0	2.2357115745544434	1.030534029006958
1.0	49290000.0	49300000.0	2.0	2.2371811866760254	1.0311561822891235
1.0	49320000.0	49330000.0	0.0	2.54205060005188	1.1533238887786865
1.0	49350000.0	49360000.0	5.0	2.2674152851104736	1.04389226436615
1.0	49390000.0	49400000.0	1.0	2.8562979698181152	1.2640208005905151
1.0	49410000.0	49420000.0	2.0	2.7941837310791016	1.243402123451233
1.0	49430000.0	49440000.0	3.0	2.9684929847717285	1.299670934677124
1.0	49570000.0	49580000.0	5.0	2.7801260948181152	1.238648772239685
1.0	49590000.0	49600000.0	4.0	2.7630362510681152	1.2328271865844727
1.0	49630000.0	49640000.0	4.0	3.041691541671753	1.321820616722107
1.0	49640000.0	49650000.0	0.0	3.147913932800293	1.352402687072754
1.0	49820000.0	49830000.0	4.0	3.5691444873809814	1.4555418491363525
1.0	49900000.0	49910000.0	3.0	3.8607258796691895	1.5101910829544067
1.0	49940000.0	49950000.0	0.0	4.106772422790527	1.5458983182907104
1.0	50080000.0	50090000.0	3.0	4.07395601272583	1.5416781902313232
1.0	50110000.0	50120000.0	0.0	3.9310059547424316	1.5213518142700195
1.0	50150000.0	50160000.0	4.0	3.640901565551758	1.4702483415603638
1.0	50350000.0	50360000.0	1.0	3.2823963165283203	1.3884714841842651
1.0	50390000.0	50400000.0	5.0	3.2433624267578125	1.3783069849014282
1.0	50430000.0	50440000.0	2.0	2.8781416416168213	1.2711225748062134
1.0	50480000.0	50490000.0	0.0	2.995382785797119	1.3079097270965576
1.0	50490000.0	50500000.0	1.0	3.026912212371826	1.3174192905426025
1.0	50560000.0	50570000.0	4.0	2.3398749828338623	1.0738719701766968
1.0	50580000.0	50590000.0	0.0	2.5316221714019775	1.1493803262710571
1.0	50610000.0	50620000.0	1.0	2.4571192264556885	1.120713472366333
1.0	50630000.0	50640000.0	4.0	2.4096462726593018	1.101999044418335
1.0	50660000.0	50670000.0	3.0	2.4898664951324463	1.1334199905395508
1.0	50700000.0	50710000.0	4.0	1.9892545938491821	0.9219571948051453
1.0	50710000.0	50720000.0	4.0	2.4570043087005615	1.1206685304641724
1.0	50960000.0	50970000.0	3.0	1.7467743158340454	0.8080461621284485
1.0	51000000.0	51010000.0	0.0	1.4634696245193481	0.6699573993682861
1.0	51030000.0	51040000.0	3.0	1.3282086849212646	0.605027437210083
1.0	51060000.0	51070000.0	1.0	1.3162667751312256	0.5994399785995483
1.0	51100000.0	51110000.0	1.0	1.282015085220337	0.5836156010627747
1.0	51120000.0	51130000.0	1.0	1.360172986984253	0.6201308965682983
1.0	51180000.0	51190000.0	0.0	1.3850562572479248	0.6320140361785889
1.0	51230000.0	51240000.0	1.0	1.4690088033676147	0.6726576685905457
1.0	51250000.0	51260000.0	0.0	1.3710321187973022	0.6253040432929993
1.0	51280000.0	51290000.0	0.0	1.552863359451294	0.7136677503585815
1.0	51310000.0	51320000.0	3.0	1.473821759223938	0.675004780292511
1.0	51320000.0	51330000.0	2.0	1.5276168584823608	0.70130455493927
1.0	51360000.0	51370000.0	3.0	1.6507238149642944	0.7615097761154175
1.0	51400000.0	51410000.0	0.0	1.6132217645645142	0.7432067394256592
1.0	51500000.0	51510000.0	1.0	2.460706949234009	1.1221134662628174
1.0	51530000.0	51540000.0	2.0	2.220454454421997	1.0240534543991089
1.0	51550000.0	51560000.0	1.0	2.6196956634521484	1.1821457147598267
1.0	51570000.0	51580000.0	7.0	2.2459046840667725	1.0348443984985352
1.0	51630000.0	51640000.0	1.0	1.9939721822738647	0.9241095781326294
1.0	51640000.0	51650000.0	2.0	2.099379062652588	0.9714739918708801
1.0	51800000.0	51810000.0	0.0	1.3880770206451416	0.6334629058837891
1.0	51810000.0	51820000.0	4.0	1.2418774366378784	0.56553053855896
1.0	51830000.0	51840000.0	1.0	1.3223501443862915	0.6022815704345703
1.0	51860000.0	51870000.0	1.0	1.4817975759506226	0.6788963079452515
1.0	51880000.0	51890000.0	4.0	1.3572940826416016	0.6187627911567688
1.0	51970000.0	51980000.0	2.0	1.6612240076065063	0.7666231989860535
1.0	52040000.0	52050000.0	2.0	1.7789413928985596	0.8234842419624329
1.0	52130000.0	52140000.0	0.0	1.4315052032470703	0.6544191241264343
1.0	52150000.0	52160000.0	1.0	1.3779256343841553	0.6285983324050903
1.0	52200000.0	52210000.0	1.0	1.4374397993087769	0.6572973728179932
1.0	52210000.0	52220000.0	3.0	1.2820618152618408	0.5836370587348938
1.0	52230000.0	52240000.0	1.0	1.3604191541671753	0.6202468276023865
1.0	52290000.0	52300000.0	1.0	1.3059602975845337	0.5946448445320129
1.0	52300000.0	52310000.0	0.0	1.3155372142791748	0.5991004705429077
1.0	52310000.0	52320000.0	1.0	1.3375238180160522	0.6094078421592712
1.0	52350000.0	52360000.0	0.0	2.0617144107818604	0.9547128677368164
1.0	52390000.0	52400000.0	0.0	1.7951654195785522	0.8312385678291321
1.0	52430000.0	52440000.0	5.0	1.6233669519424438	0.7481635212898254
1.0	52440000.0	52450000.0	2.0	1.7274624109268188	0.7987378835678101
1.0	52500000.0	52510000.0	1.0	1.5262255668640137	0.7006229758262634
1.0	52550000.0	52560000.0	2.0	1.5715432167053223	0.7228153347969055
1.0	52660000.0	52670000.0	1.0	1.5925428867340088	0.7330940961837769
1.0	52680000.0	52690000.0	2.0	1.5373235940933228	0.7060571908950806
1.0	52770000.0	52780000.0	0.0	1.2212992906570435	0.5564910173416138
1.0	52830000.0	52840000.0	0.0	1.5108277797698975	0.6930866837501526
1.0	52850000.0	52860000.0	1.0	1.141478180885315	0.5233315229415894
1.0	52890000.0	52900000.0	0.0	1.2982980012893677	0.5910986065864563
1.0	52940000.0	52950000.0	0.0	1.2118306159973145	0.5523899793624878
1.0	53020000.0	53030000.0	2.0	1.6521241664886475	0.7621920704841614
1.0	53050000.0	53060000.0	2.0	1.477278470993042	0.6766914129257202
1.0	53070000.0	53080000.0	1.0	1.359398603439331	0.619762122631073
1.0	53080000.0	53090000.0	2.0	1.592613697052002	0.7331289052963257
1.0	53110000.0	53120000.0	1.0	1.747377634048462	0.808336079120636
1.0	53120000.0	53130000.0	2.0	1.6057106256484985	0.7395347356796265
1.0	53290000.0	53300000.0	1.0	1.5270962715148926	0.7010496854782104
1.0	53330000.0	53340000.0	1.0	1.533642053604126	0.7042547464370728
1.0	53370000.0	53380000.0	0.0	1.2048802375793457	0.5494065284729004
1.0	53440000.0	53450000.0	0.0	1.3317124843597412	0.6066736578941345
1.0	53460000.0	53470000.0	2.0	1.111914038658142	0.511987030506134
1.0	53490000.0	53500000.0	1.0	1.2212222814559937	0.5564576387405396
1.0	53550000.0	53560000.0	0.0	1.3574153184890747	0.6188196539878845
1.0	53580000.0	53590000.0	1.0	1.4203647375106812	0.6490234732627869
1.0	53640000.0	53650000.0	4.0	1.4763143062591553	0.6762210130691528
1.0	53650000.0	53660000.0	1.0	1.5432475805282593	0.7089575529098511
1.0	53770000.0	53780000.0	2.0	1.2935987710952759	0.5889319777488708
1.0	53810000.0	53820000.0	2.0	1.6807397603988647	0.7761125564575195
1.0	54000000.0	54010000.0	1.0	1.4889869689941406	0.6824078559875488
1.0	54010000.0	54020000.0	0.0	1.533750295639038	0.7043076753616333
1.0	54100000.0	54110000.0	1.0	1.4512197971343994	0.6639933586120605
1.0	54130000.0	54140000.0	1.0	1.4037730693817139	0.6410118937492371
1.0	54150000.0	54160000.0	1.0	1.4718624353408813	0.6740490198135376
1.0	54160000.0	54170000.0	2.0	1.467742919921875	0.6720401048660278
1.0	54200000.0	54210000.0	1.0	1.7617690563201904	0.8152527809143066
1.0	54230000.0	54240000.0	0.0	1.3124749660491943	0.597673773765564
1.0	54300000.0	54310000.0	3.0	1.7448339462280273	0.807111918926239
1.0	54330000.0	54340000.0	2.0	1.3534972667694092	0.6169602274894714
1.0	54420000.0	54430000.0	1.0	1.4537631273269653	0.6652302742004395
1.0	54440000.0	54450000.0	0.0	1.5325244665145874	0.7037071585655212
1.0	54450000.0	54460000.0	2.0	1.785938024520874	0.8268318176269531
1.0	54490000.0	54500000.0	4.0	1.4478070735931396	0.6623343229293823
1.0	54510000.0	54520000.0	1.0	1.7251737117767334	1.5370092391967773
1.0	54520000.0	54530000.0	2.0	1.4169657230377197	0.6473796367645264
1.0	54580000.0	54590000.0	1.0	1.328142523765564	0.6049953699111938
1.0	54690000.0	54700000.0	0.0	1.085762858390808	0.502451479434967
1.0	54760000.0	54770000.0	0.0	1.2200636863708496	0.555953860282898
1.0	54800000.0	54810000.0	1.0	1.275895357131958	0.580823540687561
1.0	54980000.0	54990000.0	0.0	1.577779769897461	0.7258683443069458
1.0	55020000.0	55030000.0	0.0	1.348273515701294	0.6144847869873047
1.0	55150000.0	55160000.0	3.0	1.4035444259643555	0.6409019231796265
1.0	55170000.0	55180000.0	0.0	1.5129348039627075	0.6941177248954773
1.0	55270000.0	55280000.0	4.0	1.2085661888122559	0.550986647605896
1.0	55280000.0	55290000.0	0.0	1.6378746032714844	0.7552446126937866
1.0	55300000.0	55310000.0	3.0	1.452646255493164	0.6646872758865356
1.0	55330000.0	55340000.0	4.0	1.3869596719741821	0.632927417755127
1.0	55400000.0	55410000.0	4.0	1.6650892496109009	0.7685040235519409
1.0	55420000.0	55430000.0	3.0	1.819429636001587	0.8427910804748535
1.0	55480000.0	55490000.0	0.0	1.4514248371124268	0.6640928983688354
1.0	55600000.0	55610000.0	0.0	1.415718674659729	0.6467770934104919
1.0	55630000.0	55640000.0	1.0	1.3613773584365845	0.6207034587860107
1.0	55640000.0	55650000.0	2.0	1.396446943283081	0.6374846696853638
1.0	55650000.0	55660000.0	1.0	1.471014380455017	0.6736346483230591
1.0	55660000.0	55670000.0	2.0	1.4796029329299927	0.6778262257575989
1.0	55700000.0	55710000.0	5.0	1.7424366474151611	0.8059571981430054
1.0	55740000.0	55750000.0	2.0	1.8496055603027344	0.8570817112922668
1.0	55860000.0	55870000.0	2.0	2.181774616241455	1.007476806640625
1.0	55910000.0	55920000.0	2.0	2.2496063709259033	1.03640615940094
1.0	55940000.0	55950000.0	0.0	1.9479745626449585	0.9030091166496277
1.0	56090000.0	56100000.0	2.0	2.2257168292999268	1.026292324066162
1.0	56160000.0	56170000.0	2.0	1.9328229427337646	0.8960043787956238
1.0	56180000.0	56190000.0	3.0	2.3883373737335205	1.093487024307251
1.0	56210000.0	56220000.0	0.0	2.137054920196533	0.9880512952804565
1.0	56260000.0	56270000.0	3.0	2.1918845176696777	1.0118299722671509
1.0	56310000.0	56320000.0	2.0	2.0284101963043213	0.9397392272949219
1.0	56320000.0	56330000.0	4.0	1.9233715534210205	0.8916218876838684
1.0	56360000.0	56370000.0	3.0	2.383702039718628	1.0916260480880737
1.0	56450000.0	56460000.0	4.0	2.0773892402648926	0.9617112874984741
1.0	56460000.0	56470000.0	3.0	2.1356747150421143	0.9874476194381714
1.0	56470000.0	56480000.0	1.0	2.217724323272705	1.0228906869888306
1.0	56480000.0	56490000.0	0.0	2.180248975753784	1.0068185329437256
1.0	56530000.0	56540000.0	0.0	2.0621726512908936	0.9549179077148438
1.0	56670000.0	56680000.0	2.0	2.2760472297668457	1.0475043058395386
1.0	56730000.0	56740000.0	5.0	1.7547410726547241	0.8118768930435181
1.0	56740000.0	56750000.0	3.0	1.7735016345977783	0.8208797574043274
1.0	56790000.0	56800000.0	0.0	1.8865169286727905	0.8744372129440308
1.0	56800000.0	56810000.0	0.0	1.9921842813491821	0.9232938885688782
1.0	56830000.0	56840000.0	1.0	1.4175074100494385	0.6476420164108276
1.0	56840000.0	56850000.0	1.0	1.5877017974853516	0.7307253479957581
1.0	56870000.0	56880000.0	1.0	1.5102880001068115	0.6928225755691528
1.0	56980000.0	56990000.0	1.0	1.5518068075180054	0.7131505012512207
1.0	56990000.0	57000000.0	2.0	1.5571935176849365	0.7157886028289795
1.0	57000000.0	57010000.0	0.0	1.6863960027694702	0.77885901927948
1.0	57130000.0	57140000.0	0.0	1.9056981801986694	0.8833993077278137
1.0	57140000.0	57150000.0	0.0	1.6832826137542725	0.7773475646972656
1.0	57210000.0	57220000.0	2.0	2.1066060066223145	0.9746681451797485
1.0	57250000.0	57260000.0	2.0	2.0147900581359863	0.9335752725601196
1.0	57280000.0	57290000.0	3.0	1.9344841241836548	0.8967736959457397
1.0	57420000.0	57430000.0	2.0	2.057438373565674	0.9527985453605652
1.0	57460000.0	57470000.0	0.0	1.8636173009872437	0.8636862635612488
1.0	57580000.0	57590000.0	2.0	2.123195171356201	0.9819751977920532
1.0	57610000.0	57620000.0	1.0	2.034931182861328	0.9426826238632202
1.0	57660000.0	57670000.0	1.0	2.0223388671875	0.9369946718215942
1.0	57700000.0	57710000.0	1.0	1.9349679946899414	0.8969978094100952
1.0	57730000.0	57740000.0	3.0	2.0368151664733887	0.9435318112373352
1.0	57860000.0	57870000.0	3.0	2.3205807209014893	1.065964937210083
1.0	57940000.0	57950000.0	2.0	2.2650041580200195	1.0428813695907593
1.0	58000000.0	58010000.0	3.0	2.5220983028411865	1.1457641124725342
1.0	58050000.0	58060000.0	0.0	2.807239294052124	1.2477879524230957
1.0	58060000.0	58070000.0	5.0	2.3410775661468506	1.074363112449646
1.0	58230000.0	58240000.0	3.0	2.8517191410064697	1.2625224590301514
1.0	58270000.0	58280000.0	3.0	2.7246978282928467	1.219595193862915
1.0	58340000.0	58350000.0	0.0	2.905956745147705	1.2800533771514893
1.0	58360000.0	58370000.0	3.0	2.7348053455352783	1.2231067419052124
1.0	58410000.0	58420000.0	4.0	2.31158185005188	1.0622581243515015
1.0	58430000.0	58440000.0	4.0	2.507798194885254	1.1403076648712158
1.0	58440000.0	58450000.0	1.0	2.564993381500244	1.1619396209716797
1.0	58450000.0	58460000.0	2.0	2.3583531379699707	1.0813926458358765
1.0	58460000.0	58470000.0	1.0	2.376122236251831	1.0885759592056274
1.0	58500000.0	58510000.0	2.0	2.1893115043640137	1.0107234716415405
1.0	58570000.0	58580000.0	2.0	2.1203205585479736	0.9807116389274597
1.0	58790000.0	58800000.0	2.0	2.0798885822296143	0.9628240466117859
1.0	58820000.0	58830000.0	1.0	2.1614794731140137	0.9986950755119324
1.0	58960000.0	58970000.0	0.0	1.6777656078338623	0.7746679186820984
1.0	59100000.0	59110000.0	2.0	1.8652327060699463	0.8644463419914246
1.0	59110000.0	59120000.0	1.0	1.5076992511749268	0.6915559768676758
1.0	59140000.0	59150000.0	0.0	1.5007400512695312	0.6881526112556458
1.0	59180000.0	59190000.0	4.0	1.6184766292572021	0.745774507522583
1.0	59330000.0	59340000.0	0.0	1.8524093627929688	0.8584045171737671
1.0	59360000.0	59370000.0	2.0	1.8016233444213867	0.8343183398246765
1.0	59440000.0	59450000.0	2.0	1.753422737121582	0.8112438917160034
1.0	59510000.0	59520000.0	4.0	1.768824815750122	0.8186381459236145
1.0	59520000.0	59530000.0	0.0	1.728150725364685	0.7990703582763672
1.0	59570000.0	59580000.0	1.0	1.7577228546142578	0.8133095502853394
1.0	59600000.0	59610000.0	3.0	1.6991350650787354	0.7850373387336731
1.0	59640000.0	59650000.0	1.0	1.9560327529907227	0.9067236185073853
1.0	59650000.0	59660000.0	3.0	1.7867305278778076	0.8272103071212769
1.0	59710000.0	59720000.0	0.0	1.8228193521499634	0.8444010019302368
1.0	59720000.0	59730000.0	0.0	1.7745897769927979	0.82140052318573
1.0	59760000.0	59770000.0	2.0	1.8917793035507202	0.8769000172615051
1.0	59850000.0	59860000.0	2.0	1.5904579162597656	0.7320743799209595
1.0	59980000.0	59990000.0	0.0	1.5041347742080688	0.6898127794265747
1.0	60000000.0	60010000.0	0.0	1.2293905019760132	0.560024082660675
1.0	60010000.0	60020000.0	1.0	1.346238374710083	0.6135221719741821
1.0	60030000.0	60040000.0	1.0	1.6780484914779663	0.7748053669929504
1.0	60080000.0	60090000.0	1.0	1.6023614406585693	0.7378971576690674
1.0	60170000.0	60180000.0	2.0	1.6173648834228516	0.7452311515808105
1.0	60250000.0	60260000.0	0.0	2.3397746086120605	1.0738312005996704
1.0	60270000.0	60280000.0	4.0	2.046964168548584	0.9480989575386047
1.0	60300000.0	60310000.0	0.0	1.6509723663330078	0.7616308927536011
1.0	60340000.0	60350000.0	0.0	1.8087345361709595	0.8377057909965515
1.0	60370000.0	60380000.0	0.0	1.632891058921814	0.7528136372566223
1.0	60400000.0	60410000.0	2.0	1.8034312725067139	0.8351802825927734
1.0	60490000.0	60500000.0	1.0	2.0479531288146973	0.9485429525375366
1.0	60570000.0	60580000.0	4.0	1.9506447315216064	0.9042403101921082
1.0	60610000.0	60620000.0	1.0	2.2974460124969482	1.0564113855361938
1.0	60680000.0	60690000.0	0.0	1.9157609939575195	0.8880854845046997
1.0	60710000.0	60720000.0	3.0	2.2233505249023438	1.025286316871643
1.0	60720000.0	60730000.0	5.0	2.2301249504089355	1.0281646251678467
1.0	60800000.0	60810000.0	2.0	2.437617540359497	1.113067865371704
1.0	60830000.0	60840000.0	5.0	2.196279525756836	1.0137178897857666
1.0	60870000.0	60880000.0	3.0	2.1183252334594727	0.9798340797424316
1.0	60940000.0	60950000.0	3.0	2.0014514923095703	0.9275163412094116
1.0	60980000.0	60990000.0	2.0	1.8500560522079468	0.8572942614555359
1.0	61050000.0	61060000.0	0.0	1.8489326238632202	0.856764018535614
1.0	61080000.0	61090000.0	3.0	1.8113563060760498	0.8389531970024109
1.0	61390000.0	61400000.0	1.0	1.7091424465179443	0.7898836135864258
1.0	61420000.0	61430000.0	1.0	1.9566776752471924	0.9070206880569458
1.0	61450000.0	61460000.0	1.0	1.6307048797607422	0.7517459988594055
1.0	61480000.0	61490000.0	0.0	1.8645927906036377	0.8641452789306641
1.0	61580000.0	61590000.0	4.0	1.5022391080856323	0.6888862252235413
1.0	61610000.0	61620000.0	2.0	1.5049753189086914	0.6902241110801697
1.0	61620000.0	61630000.0	0.0	1.580542802810669	0.7272209525108337
1.0	61660000.0	61670000.0	2.0	1.673863172531128	0.7727712392807007
1.0	61680000.0	61690000.0	3.0	1.575233817100525	0.7246221899986267
1.0	61690000.0	61700000.0	2.0	1.6610225439071655	0.7665256261825562
1.0	61720000.0	61730000.0	2.0	1.5397825241088867	0.7072609663009644
1.0	61880000.0	61890000.0	2.0	1.266916036605835	0.5767487287521362
1.0	61900000.0	61910000.0	0.0	1.4027132987976074	0.6405012011528015
1.0	61940000.0	61950000.0	3.0	1.7531322240829468	0.8111036419868469
1.0	61950000.0	61960000.0	0.0	1.7497894763946533	0.8094965219497681
1.0	61960000.0	61970000.0	0.0	1.595179557800293	0.7343842387199402
1.0	62040000.0	62050000.0	1.0	1.6124441623687744	0.7428268790245056
1.0	62060000.0	62070000.0	1.0	1.8110777139663696	0.8388204574584961
1.0	62080000.0	62090000.0	2.0	1.722285270690918	0.7962378263473511
1.0	62160000.0	62170000.0	0.0	1.4363701343536377	0.6567786335945129
1.0	62260000.0	62270000.0	1.0	1.3155810832977295	0.5991204380989075
1.0	62330000.0	62340000.0	0.0	1.302461862564087	0.5930243730545044
1.0	62370000.0	62380000.0	1.0	1.2482843399047852	0.5683794021606445
1.0	62430000.0	62440000.0	2.0	1.4465954303741455	0.6617449522018433
1.0	62450000.0	62460000.0	0.0	1.484094500541687	0.6800184845924377
1.0	62480000.0	62490000.0	1.0	1.398254156112671	0.6383539438247681
1.0	62490000.0	62500000.0	5.0	1.3353824615478516	0.6083989143371582
1.0	62510000.0	62520000.0	4.0	1.3321287631988525	0.6068682074546814
1.0	62590000.0	62600000.0	2.0	1.455719232559204	0.6661832928657532
1.0	62710000.0	62720000.0	2.0	1.5465281009674072	0.7105646133422852
1.0	62740000.0	62750000.0	1.0	1.6756454706192017	0.773637592792511
1.0	62750000.0	62760000.0	1.0	1.8474582433700562	0.8560677766799927
1.0	62890000.0	62900000.0	4.0	1.6558555364608765	0.7640094757080078
1.0	62970000.0	62980000.0	0.0	1.3577089309692383	0.6189598441123962
1.0	63050000.0	63060000.0	2.0	1.3107085227966309	0.5968520045280457
1.0	63070000.0	63080000.0	0.0	1.3393008708953857	0.6102452278137207
1.0	63140000.0	63150000.0	1.0	1.4836745262145996	0.6798133254051208
1.0	63170000.0	63180000.0	1.0	1.4579579830169678	0.667273223400116
1.0	63350000.0	63360000.0	3.0	2.213683843612671	1.021167516708374
1.0	63430000.0	63440000.0	2.0	2.0194249153137207	0.9356756210327148
1.0	63450000.0	63460000.0	2.0	2.290487766265869	1.0535223484039307
1.0	63520000.0	63530000.0	0.0	2.136998176574707	0.9880263209342957
1.0	63530000.0	63540000.0	2.0	2.2421510219573975	1.0332586765289307
1.0	63680000.0	63690000.0	2.0	2.5053367614746094	1.1393651962280273
1.0	63770000.0	63780000.0	3.0	2.641169309616089	1.1899480819702148
1.0	63800000.0	63810000.0	1.0	2.273127794265747	1.0462839603424072
1.0	63850000.0	63860000.0	2.0	1.6858088970184326	0.7785741686820984
1.0	63880000.0	63890000.0	2.0	1.4543898105621338	0.6655359864234924
1.0	63890000.0	63900000.0	1.0	1.5638011693954468	0.7190240621566772
1.0	63920000.0	63930000.0	0.0	1.4866459369659424	0.6812645792961121
1.0	63940000.0	63950000.0	1.0	1.1990234851837158	0.5469108819961548
1.0	63950000.0	63960000.0	3.0	1.3086298704147339	0.5958845019340515
1.0	64020000.0	64030000.0	0.0	1.311464548110962	0.597203254699707
1.0	64240000.0	64250000.0	2.0	1.5970783233642578	0.7353125214576721
1.0	64300000.0	64310000.0	0.0	1.4178217649459839	0.6477934122085571
1.0	64310000.0	64320000.0	1.0	1.4348723888397217	0.6560516357421875
1.0	64340000.0	64350000.0	3.0	1.3880736827850342	0.6334608793258667
1.0	64390000.0	64400000.0	0.0	1.2746284008026123	0.5802470445632935
1.0	64400000.0	64410000.0	2.0	1.3370368480682373	0.6091781258583069
1.0	64410000.0	64420000.0	2.0	1.4648789167404175	0.6706439852714539
1.0	64480000.0	64490000.0	1.0	1.417496681213379	0.6476367712020874
1.0	64500000.0	64510000.0	1.0	1.6431201696395874	0.7578033208847046
1.0	64510000.0	64520000.0	2.0	1.4967005252838135	0.6861781477928162
1.0	64530000.0	64540000.0	2.0	1.447038173675537	0.661960244178772
1.0	64620000.0	64630000.0	0.0	1.5642802715301514	0.7192584872245789
1.0	64810000.0	64820000.0	0.0	1.328952431678772	0.605376124382019
1.0	64820000.0	64830000.0	1.0	1.4588316679000854	0.667698860168457
1.0	64860000.0	64870000.0	2.0	1.5492746829986572	0.7119101285934448
1.0	64880000.0	64890000.0	1.0	1.4419641494750977	0.6594938039779663
1.0	64950000.0	64960000.0	1.0	1.590876817703247	0.7322791814804077
1.0	64990000.0	65000000.0	1.0	1.6566874980926514	0.7644146680831909
1.0	65020000.0	65030000.0	3.0	1.559600830078125	0.7169673442840576
1.0	65090000.0	65100000.0	2.0	1.477598786354065	0.6768474578857422
1.0	65110000.0	65120000.0	0.0	1.5962574481964111	0.7349111437797546
1.0	65140000.0	65150000.0	0.0	1.522423505783081	0.6987618207931519
1.0	65190000.0	65200000.0	2.0	1.747389554977417	0.8083416223526001
1.0	65220000.0	65230000.0	1.0	1.4211301803588867	0.6493937373161316
1.0	65230000.0	65240000.0	2.0	1.2585827112197876	0.5729902386665344
1.0	65280000.0	65290000.0	1.0	1.2391606569290161	0.5643274188041687
1.0	65300000.0	65310000.0	0.0	1.432666301727295	0.6549821496009827
1.0	65390000.0	65400000.0	0.0	1.370332956314087	0.6249710321426392
1.0	65460000.0	65470000.0	2.0	1.6074529886245728	0.7403866052627563
1.0	65500000.0	65510000.0	1.0	1.482659935951233	0.6793180108070374
1.0	65570000.0	65580000.0	1.0	1.7718013525009155	0.8200652003288269
1.0	65640000.0	65650000.0	1.0	1.4862725734710693	0.6810819506645203
1.0	65650000.0	65660000.0	1.0	1.4383257627487183	0.6577273011207581
1.0	65700000.0	65710000.0	3.0	1.746289610862732	0.807812511920929
1.0	65710000.0	65720000.0	1.0	1.6701395511627197	0.7709609270095825
1.0	65720000.0	65730000.0	0.0	1.4682378768920898	0.6722820997238159
1.0	65780000.0	65790000.0	1.0	1.6220932006835938	0.7475407123565674
1.0	65790000.0	65800000.0	2.0	1.6304038763046265	0.7515991926193237
1.0	65800000.0	65810000.0	1.0	1.6278406381607056	0.7503480315208435
1.0	65880000.0	65890000.0	1.0	1.645578384399414	0.7590014338493347
1.0	65930000.0	65940000.0	0.0	1.7544450759887695	0.8117347955703735
1.0	65990000.0	66000000.0	1.0	2.2330493927001953	1.0294052362442017
1.0	66000000.0	66010000.0	7.0	1.8426920175552368	0.8538151979446411
1.0	66120000.0	66130000.0	2.0	2.587207317352295	1.1702021360397339
1.0	66230000.0	66240000.0	4.0	3.234337568283081	1.3759214878082275
1.0	66310000.0	66320000.0	1.0	3.1953797340393066	1.3654711246490479
1.0	66350000.0	66360000.0	3.0	2.654677629470825	1.1948182582855225
1.0	66430000.0	66440000.0	4.0	2.4652769565582275	1.123894214630127
1.0	66480000.0	66490000.0	1.0	2.2558085918426514	1.0390186309814453
1.0	66540000.0	66550000.0	2.0	2.2836508750915527	1.0506770610809326
1.0	66610000.0	66620000.0	1.0	2.0128769874572754	0.9327079057693481
1.0	66680000.0	66690000.0	4.0	1.8126869201660156	0.8395861387252808
1.0	66700000.0	66710000.0	2.0	2.1574349403381348	0.9969382286071777
1.0	66860000.0	66870000.0	2.0	2.0845534801483154	0.9648985862731934
1.0	67010000.0	67020000.0	2.0	1.8266322612762451	0.8462104797363281
1.0	67020000.0	67030000.0	2.0	1.9273849725723267	0.8934839963912964
1.0	67040000.0	67050000.0	2.0	2.0522079467773438	0.9504534602165222
1.0	67070000.0	67080000.0	1.0	2.1839911937713623	1.008432149887085
1.0	67100000.0	67110000.0	0.0	2.083637237548828	0.9644914865493774
1.0	67110000.0	67120000.0	2.0	2.2520782947540283	1.0374481678009033
1.0	67130000.0	67140000.0	1.0	2.025129556655884	0.938257098197937
1.0	67140000.0	67150000.0	4.0	2.181551218032837	1.0073803663253784
1.0	67370000.0	67380000.0	0.0	1.4332023859024048	0.6552422046661377
1.0	67390000.0	67400000.0	1.0	1.4970890283584595	0.6863680481910706
1.0	67400000.0	67410000.0	1.0	1.4696154594421387	0.6729531288146973
1.0	67490000.0	67500000.0	0.0	1.2484650611877441	0.5684599876403809
1.0	67550000.0	67560000.0	1.0	1.750003457069397	0.8095995187759399
1.0	67590000.0	67600000.0	1.0	1.584328532218933	0.7290743589401245
1.0	67650000.0	67660000.0	2.0	1.7159802913665771	0.7931910753250122
1.0	67660000.0	67670000.0	1.0	1.743640661239624	0.8065369725227356
1.0	67740000.0	67750000.0	3.0	1.824357271194458	0.8451310992240906
1.0	67880000.0	67890000.0	2.0	1.472227692604065	0.6742268800735474
1.0	67940000.0	67950000.0	1.0	1.8963127136230469	0.8790191411972046
1.0	68100000.0	68110000.0	3.0	1.5465667247772217	0.7105838060379028
1.0	68110000.0	68120000.0	1.0	1.510491132736206	0.6929219961166382
1.0	68120000.0	68130000.0	0.0	1.840108871459961	0.8525940775871277
1.0	68200000.0	68210000.0	2.0	1.56015944480896	0.7172405123710632
1.0	68220000.0	68230000.0	1.0	1.5180180072784424	0.696605384349823
1.0	68410000.0	68420000.0	0.0	1.730433702468872	0.8001717329025269
1.0	68500000.0	68510000.0	4.0	1.9800630807876587	0.9177554845809937
1.0	68510000.0	68520000.0	2.0	1.8727508783340454	0.86798095703125
1.0	68570000.0	68580000.0	1.0	1.6598355770111084	0.7659474611282349
1.0	68580000.0	68590000.0	3.0	1.5729796886444092	0.723518967628479
1.0	68600000.0	68610000.0	0.0	1.6119037866592407	0.7425629496574402
1.0	68610000.0	68620000.0	2.0	1.4917380809783936	0.6837524771690369
1.0	68620000.0	68630000.0	1.0	1.6019989252090454	0.7377198934555054
1.0	68630000.0	68640000.0	0.0	1.59014093875885	0.7319188714027405
1.0	68710000.0	68720000.0	5.0	1.8197587728500366	0.8429473638534546
1.0	68720000.0	68730000.0	1.0	1.8413680791854858	0.8531894683837891
1.0	68740000.0	68750000.0	2.0	1.7283895015716553	0.7991852760314941
1.0	68750000.0	68760000.0	2.0	1.6192601919174194	0.7461570501327515
1.0	68790000.0	68800000.0	2.0	1.961883544921875	0.9094157218933105
1.0	68810000.0	68820000.0	0.0	2.1504950523376465	0.9939187169075012
1.0	68840000.0	68850000.0	2.0	1.8402496576309204	0.8526607751846313
1.0	68860000.0	68870000.0	3.0	2.208829879760742	1.0190937519073486
1.0	68920000.0	68930000.0	2.0	2.4611318111419678	1.122279167175293
1.0	68940000.0	68950000.0	2.0	2.1514387130737305	0.9943293333053589
1.0	69000000.0	69010000.0	3.0	2.5797226428985596	1.1674269437789917
1.0	69050000.0	69060000.0	3.0	2.819495916366577	1.2518802881240845
1.0	69070000.0	69080000.0	1.0	2.902097225189209	1.2788218259811401
1.0	69140000.0	69150000.0	4.0	1.9729318618774414	0.9144889116287231
1.0	69210000.0	69220000.0	3.0	2.529839038848877	1.1487042903900146
1.0	69230000.0	69240000.0	1.0	2.4443249702453613	1.115703821182251
1.0	69350000.0	69360000.0	2.0	2.7443392276763916	1.2264037132263184
1.0	69380000.0	69390000.0	5.0	2.5469906330108643	1.1551859378814697
1.0	69400000.0	69410000.0	7.0	2.944352388381958	1.2921738624572754
1.0	69410000.0	69420000.0	1.0	3.204549789428711	1.3679530620574951
1.0	69480000.0	69490000.0	5.0	3.3335049152374268	1.4014040231704712
1.0	69590000.0	69600000.0	6.0	4.378371238708496	1.5745179653167725
1.0	69690000.0	69700000.0	3.0	4.71598482131958	1.5946810245513916
1.0	69700000.0	69710000.0	4.0	4.613724708557129	1.590355634689331
1.0	69740000.0	69750000.0	4.0	4.354449272155762	1.5724455118179321
1.0	69760000.0	69770000.0	7.0	4.166790962219238	1.553188681602478
1.0	69840000.0	69850000.0	4.0	4.200234889984131	1.5570123195648193
1.0	69920000.0	69930000.0	2.0	3.447282075881958	1.428667664527893
1.0	69940000.0	69950000.0	4.0	3.2048401832580566	1.3680317401885986
1.0	70070000.0	70080000.0	4.0	3.263416290283203	1.3835599422454834
1.0	70140000.0	70150000.0	4.0	3.336116075515747	1.4020534753799438
1.0	70240000.0	70250000.0	2.0	3.3141567707061768	1.396558403968811
1.0	70260000.0	70270000.0	6.0	3.419185161590576	1.4221304655075073
1.0	70320000.0	70330000.0	2.0	2.756153106689453	1.230468988418579
1.0	70400000.0	70410000.0	1.0	2.9871280193328857	1.3053929805755615
1.0	70450000.0	70460000.0	1.0	3.172024726867676	1.3590869903564453
1.0	70470000.0	70480000.0	3.0	2.6905393600463867	1.2076060771942139
1.0	70780000.0	70790000.0	1.0	1.5997741222381592	0.7366317510604858
1.0	70860000.0	70870000.0	2.0	2.0538861751556396	0.9512062072753906
1.0	70990000.0	71000000.0	3.0	2.648223638534546	1.1924951076507568
1.0	71140000.0	71150000.0	4.0	2.965907335281372	1.298872470855713
1.0	71170000.0	71180000.0	3.0	3.135321855545044	1.3488738536834717
1.0	71190000.0	71200000.0	5.0	3.152550458908081	1.3536955118179321
1.0	71230000.0	71240000.0	1.0	3.166348934173584	1.3575220108032227
1.0	71280000.0	71290000.0	3.0	2.38502836227417	1.0921589136123657
1.0	71370000.0	71380000.0	5.0	3.1701695919036865	1.3585760593414307
1.0	71430000.0	71440000.0	3.0	3.232938289642334	1.3755505084991455
1.0	71450000.0	71460000.0	1.0	3.0428385734558105	1.3221607208251953
1.0	71510000.0	71520000.0	2.0	3.187190055847168	1.363242745399475
1.0	71520000.0	71530000.0	2.0	1.8787691593170166	0.8708058595657349
1.0	71530000.0	71540000.0	1.0	1.7185872793197632	0.7944510579109192
1.0	71540000.0	71550000.0	2.0	1.7225250005722046	0.7963539361953735
1.0	71650000.0	71660000.0	2.0	2.8776917457580566	1.2709771394729614
1.0	71800000.0	71810000.0	1.0	3.142413377761841	1.350864291191101
1.0	71920000.0	71930000.0	3.0	2.6430697441101074	1.1906347274780273
1.0	71930000.0	71940000.0	8.0	2.689868450164795	1.2073689699172974
1.0	72010000.0	72020000.0	3.0	3.353074550628662	1.4062434434890747
1.0	72030000.0	72040000.0	5.0	3.14481782913208	1.3515374660491943
1.0	72080000.0	72090000.0	5.0	2.9268150329589844	1.2866675853729248
1.0	72170000.0	72180000.0	2.0	4.043522834777832	1.5376161336898804
1.0	72310000.0	72320000.0	2.0	3.6207313537597656	1.4661979675292969
1.0	72390000.0	72400000.0	3.0	3.4912216663360596	1.4386342763900757
1.0	72460000.0	72470000.0	3.0	4.045588493347168	1.5378963947296143
1.0	72480000.0	72490000.0	6.0	3.8880646228790283	1.5146245956420898
1.0	72500000.0	72510000.0	4.0	4.0529351234436035	1.5388877391815186
1.0	72560000.0	72570000.0	5.0	4.25302267074585	1.5627005100250244
1.0	72600000.0	72610000.0	3.0	3.962200880050659	1.526058554649353
1.0	72620000.0	72630000.0	3.0	3.9923946857452393	1.5304694175720215
1.0	72640000.0	72650000.0	5.0	3.9166646003723145	1.5191373825073242
1.0	72680000.0	72690000.0	1.0	3.1167960166931152	1.343635082244873
1.0	72720000.0	72730000.0	4.0	2.926664113998413	1.286620020866394
1.0	72730000.0	72740000.0	2.0	2.7942280769348145	1.2434171438217163
1.0	72760000.0	72770000.0	3.0	2.2854416370391846	1.0514228343963623
1.0	72780000.0	72790000.0	2.0	1.7936065196990967	0.8304942846298218
1.0	72810000.0	72820000.0	3.0	2.4431614875793457	1.1152470111846924
1.0	72860000.0	72870000.0	6.0	3.3509793281555176	1.4057282209396362
1.0	72940000.0	72950000.0	3.0	4.417036056518555	1.5776864290237427
1.0	73150000.0	73160000.0	8.0	4.276730537414551	1.5651174783706665
1.0	73160000.0	73170000.0	5.0	4.684134483337402	1.5934988260269165
1.0	73260000.0	73270000.0	6.0	4.721719264984131	1.5948779582977295
1.0	73290000.0	73300000.0	5.0	4.380649566650391	1.5747110843658447
1.0	73340000.0	73350000.0	3.0	4.304921627044678	1.5678808689117432
1.0	73410000.0	73420000.0	3.0	4.354676723480225	1.5724656581878662
1.0	73500000.0	73510000.0	5.0	4.611274242401123	1.5902330875396729
1.0	73590000.0	73600000.0	7.0	5.139917850494385	1.5962051153182983
1.0	73640000.0	73650000.0	4.0	4.954752445220947	1.5987963676452637
1.0	73650000.0	73660000.0	7.0	4.663692474365234	1.5926614999771118
1.0	73680000.0	73690000.0	5.0	5.01638126373291	1.598497748374939
1.0	73690000.0	73700000.0	3.0	5.06329870223999	1.5978940725326538
1.0	73750000.0	73760000.0	7.0	4.314600944519043	1.5688018798828125
1.0	73760000.0	73770000.0	5.0	4.521832466125488	1.5851515531539917
1.0	73770000.0	73780000.0	5.0	4.473451137542725	1.5819085836410522
1.0	73790000.0	73800000.0	3.0	4.323080539703369	1.5695974826812744
1.0	73860000.0	73870000.0	5.0	4.2158308029174805	1.558736801147461
1.0	73980000.0	73990000.0	1.0	3.9019827842712402	1.5168367624282837
1.0	74030000.0	74040000.0	3.0	4.161657333374023	1.5525867938995361
1.0	74140000.0	74150000.0	3.0	4.01453161239624	1.5336135625839233
1.0	74160000.0	74170000.0	1.0	3.9173710346221924	1.519247055053711
1.0	74180000.0	74190000.0	3.0	3.7472870349884033	1.4905362129211426
1.0	74190000.0	74200000.0	1.0	3.960484266281128	1.5258033275604248
1.0	74290000.0	74300000.0	3.0	3.4494118690490723	1.4291577339172363
1.0	74320000.0	74330000.0	2.0	2.9887924194335938	1.3059014081954956
1.0	74370000.0	74380000.0	0.0	2.982513904571533	1.3039815425872803
1.0	74400000.0	74410000.0	1.0	3.074387550354004	1.3314311504364014
1.0	74440000.0	74450000.0	3.0	2.7806990146636963	1.2388432025909424
1.0	74450000.0	74460000.0	2.0	2.8544487953186035	1.263416051864624
1.0	74570000.0	74580000.0	3.0	2.4183528423309326	1.1054574251174927
1.0	74630000.0	74640000.0	4.0	2.8176276683807373	1.251258134841919
1.0	74660000.0	74670000.0	2.0	1.9608039855957031	0.9089195132255554
1.0	74710000.0	74720000.0	2.0	2.079698085784912	0.9627391695976257
1.0	74760000.0	74770000.0	3.0	2.2374675273895264	1.0312774181365967
1.0	74800000.0	74810000.0	1.0	1.9790576696395874	0.9172954559326172
1.0	74840000.0	74850000.0	1.0	1.8679851293563843	0.865740954875946
1.0	74860000.0	74870000.0	1.0	2.097203493118286	0.9705109596252441
1.0	74930000.0	74940000.0	2.0	2.166806221008301	1.0010056495666504
1.0	74970000.0	74980000.0	1.0	2.4733262062072754	1.1270231008529663
1.0	75000000.0	75010000.0	5.0	2.394404888153076	1.0959179401397705
1.0	75080000.0	75090000.0	3.0	2.6820664405822754	1.204603672027588
1.0	75180000.0	75190000.0	3.0	1.6049489974975586	0.7391625642776489
1.0	75220000.0	75230000.0	0.0	1.4977548122406006	0.6866934895515442
1.0	75230000.0	75240000.0	2.0	2.3005852699279785	1.0577123165130615
1.0	75270000.0	75280000.0	0.0	2.3370425701141357	1.0727150440216064
1.0	75350000.0	75360000.0	4.0	2.9737558364868164	1.3012926578521729
1.0	75410000.0	75420000.0	3.0	2.758716344833374	1.2313481569290161
1.0	75440000.0	75450000.0	3.0	3.1933560371398926	1.3649215698242188
1.0	75470000.0	75480000.0	4.0	3.2802658081054688	1.3879231214523315
1.0	75490000.0	75500000.0	6.0	3.341203212738037	1.4033153057098389
1.0	75670000.0	75680000.0	4.0	2.520155429840088	1.1450246572494507
1.0	75690000.0	75700000.0	5.0	2.5286405086517334	1.148249626159668
1.0	75730000.0	75740000.0	2.0	2.7944819927215576	1.2435027360916138
1.0	75760000.0	75770000.0	4.0	2.705443859100342	1.2128605842590332
1.0	75860000.0	75870000.0	5.0	2.7986903190612793	1.2449194192886353
1.0	75920000.0	75930000.0	2.0	2.841583251953125	1.2591931819915771
1.0	75990000.0	76000000.0	5.0	2.845466136932373	1.2604705095291138
1.0	76100000.0	76110000.0	0.0	2.513291835784912	1.1424074172973633
1.0	76260000.0	76270000.0	2.0	1.5283077955245972	0.701643168926239
1.0	76300000.0	76310000.0	3.0	1.9190441370010376	0.889611542224884
1.0	76370000.0	76380000.0	1.0	2.915179491043091	1.2829867601394653
1.0	76440000.0	76450000.0	3.0	2.745633602142334	1.226850152015686
1.0	76480000.0	76490000.0	4.0	2.928572416305542	1.2872216701507568
1.0	76520000.0	76530000.0	3.0	2.576957941055298	1.1663994789123535
1.0	76560000.0	76570000.0	5.0	2.5244808197021484	1.1466701030731201
1.0	76740000.0	76750000.0	4.0	1.8749727010726929	0.869024395942688
1.0	76780000.0	76790000.0	4.0	2.1886889934539795	1.0104552507400513
1.0	76850000.0	76860000.0	5.0	2.784334421157837	1.2400753498077393
1.0	76920000.0	76930000.0	4.0	1.8836323022842407	0.8730859756469727
1.0	76980000.0	76990000.0	4.0	2.7121779918670654	1.215222954750061
1.0	77000000.0	77010000.0	0.0	3.0498270988464355	1.324228286743164
1.0	77050000.0	77060000.0	4.0	2.3296847343444824	1.0697028636932373
1.0	77110000.0	77120000.0	4.0	2.953934669494629	1.2951610088348389
1.0	77130000.0	77140000.0	2.0	2.4354662895202637	1.1122205257415771
1.0	77170000.0	77180000.0	2.0	2.812429666519165	1.2495238780975342
1.0	77220000.0	77230000.0	2.0	2.5423128604888916	1.1534227132797241
1.0	77270000.0	77280000.0	3.0	2.8892083168029785	1.2746909856796265
1.0	77500000.0	77510000.0	6.0	2.062892198562622	0.9552397727966309
1.0	77510000.0	77520000.0	1.0	1.8310129642486572	0.8482871055603027
1.0	77620000.0	77630000.0	0.0	1.5223643779754639	0.6987330317497253
1.0	77640000.0	77650000.0	1.0	1.4544662237167358	0.6655726432800293
1.0	77670000.0	77680000.0	5.0	1.4469211101531982	0.6619030237197876
1.0	77720000.0	77730000.0	5.0	2.193253755569458	1.012418270111084
1.0	77750000.0	77760000.0	0.0	2.098477840423584	0.9710750579833984
1.0	77830000.0	77840000.0	1.0	1.655379056930542	0.7637773752212524
1.0	77850000.0	77860000.0	2.0	1.6304285526275635	0.7516118884086609
1.0	77860000.0	77870000.0	2.0	1.4413793087005615	0.6592103838920593
1.0	77890000.0	77900000.0	1.0	1.90216064453125	0.8817499279975891
1.0	77940000.0	77950000.0	3.0	1.8685280084609985	0.8659964799880981
1.0	78050000.0	78060000.0	0.0	1.6209418773651123	0.7469785809516907
1.0	78110000.0	78120000.0	5.0	1.6053903102874756	0.7393783330917358
1.0	78160000.0	78170000.0	1.0	1.54678475856781	0.7106903791427612
1.0	78180000.0	78190000.0	2.0	1.5703957080841064	0.7222532033920288
1.0	78220000.0	78230000.0	0.0	1.7068405151367188	0.7887697815895081
1.0	78310000.0	78320000.0	2.0	1.5264006853103638	0.7007089853286743
1.0	78440000.0	78450000.0	0.0	1.8159456253051758	0.8411358594894409
1.0	78470000.0	78480000.0	0.0	1.5974791049957275	0.7355090379714966
1.0	78590000.0	78600000.0	5.0	1.642852783203125	0.7576723694801331
1.0	78690000.0	78700000.0	0.0	2.4163501262664795	1.1046630144119263
1.0	78820000.0	78830000.0	4.0	2.227477788925171	1.027040719985962
1.0	78840000.0	78850000.0	3.0	2.199960470199585	1.0152966976165771
1.0	78920000.0	78930000.0	1.0	2.419361114501953	1.1058568954467773
1.0	79000000.0	79010000.0	3.0	2.541245460510254	1.1530201435089111
1.0	79150000.0	79160000.0	3.0	2.4456088542938232	1.1162075996398926
1.0	79180000.0	79190000.0	2.0	2.7226998805999756	1.2188993692398071
1.0	79280000.0	79290000.0	3.0	2.190091133117676	1.0110585689544678
1.0	79300000.0	79310000.0	0.0	2.132629871368408	0.9861142039299011
1.0	79670000.0	79680000.0	2.0	2.7087690830230713	1.214028000831604
1.0	79730000.0	79740000.0	1.0	2.6256847381591797	1.1843292713165283
1.0	79770000.0	79780000.0	2.0	3.1276659965515137	1.3467156887054443
1.0	79790000.0	79800000.0	4.0	3.1914336681365967	1.364398717880249
1.0	79860000.0	79870000.0	3.0	3.2004799842834473	1.3668533563613892
1.0	80040000.0	80050000.0	5.0	2.7291150093078613	1.221131682395935
1.0	80050000.0	80060000.0	2.0	2.8269238471984863	1.2543483972549438
1.0	80090000.0	80100000.0	6.0	2.9504051208496094	1.2940623760223389
1.0	80120000.0	80130000.0	0.0	2.997677803039551	1.3086072206497192
1.0	80220000.0	80230000.0	2.0	2.4528274536132812	1.1190356016159058
1.0	80230000.0	80240000.0	0.0	2.934962511062622	1.2892320156097412
1.0	80240000.0	80250000.0	2.0	2.854778289794922	1.263523817062378
1.0	80250000.0	80260000.0	1.0	2.893852949142456	1.276182770729065
1.0	80280000.0	80290000.0	1.0	2.9849095344543457	1.3047147989273071
1.0	80320000.0	80330000.0	3.0	2.6565587520599365	1.195494294166565
1.0	80340000.0	80350000.0	6.0	2.8308138847351074	1.2556374073028564
1.0	80430000.0	80440000.0	4.0	3.7889304161071777	1.4979877471923828
1.0	80490000.0	80500000.0	4.0	3.327162265777588	1.3998222351074219
1.0	80540000.0	80550000.0	1.0	3.2291629314422607	1.3745477199554443
1.0	80550000.0	80560000.0	3.0	3.188495635986328	1.3635985851287842
1.0	80580000.0	80590000.0	3.0	3.3061604499816895	1.3945376873016357
1.0	80620000.0	80630000.0	0.0	2.9701733589172363	1.3001892566680908
1.0	80700000.0	80710000.0	2.0	2.423671245574951	1.1075642108917236
1.0	80720000.0	80730000.0	2.0	2.4891140460968018	1.1331300735473633
1.0	80750000.0	80760000.0	1.0	2.109215021133423	0.9758200645446777
1.0	80770000.0	80780000.0	2.0	2.296588659286499	1.0560557842254639
1.0	80900000.0	80910000.0	2.0	2.7498109340667725	1.2282893657684326
1.0	80980000.0	80990000.0	1.0	3.0211243629455566	1.315685510635376
1.0	81020000.0	81030000.0	3.0	2.962860584259033	1.297930359840393
1.0	81130000.0	81140000.0	6.0	2.8677666187286377	1.2677592039108276
1.0	81150000.0	81160000.0	9.0	2.4831695556640625	1.1308351755142212
1.0	81240000.0	81250000.0	3.0	2.7516984939575195	1.2289385795593262
1.0	81300000.0	81310000.0	2.0	2.840151309967041	1.2587212324142456
1.0	81330000.0	81340000.0	4.0	2.494351863861084	1.1351478099822998
1.0	81350000.0	81360000.0	3.0	2.549431085586548	1.1561046838760376
1.0	81440000.0	81450000.0	3.0	2.644314765930176	1.1910845041275024
1.0	81460000.0	81470000.0	2.0	2.4414331912994385	1.1145681142807007
1.0	81480000.0	81490000.0	1.0	2.386152744293213	1.0926101207733154
1.0	81560000.0	81570000.0	2.0	2.2507901191711426	1.0369051694869995
1.0	81600000.0	81610000.0	2.0	2.0697999000549316	0.9583266973495483
1.0	81670000.0	81680000.0	0.0	2.011329412460327	0.9320058822631836
1.0	81700000.0	81710000.0	3.0	1.8325309753417969	0.8490063548088074
1.0	81750000.0	81760000.0	1.0	1.9817008972167969	0.9185048937797546
1.0	81870000.0	81880000.0	0.0	1.945490837097168	0.9018623232841492
1.0	81900000.0	81910000.0	1.0	2.0089662075042725	0.9309326410293579
1.0	81930000.0	81940000.0	0.0	2.037930727005005	0.9440345764160156
1.0	81940000.0	81950000.0	4.0	2.064387798309326	0.9559084177017212
1.0	82010000.0	82020000.0	1.0	2.102490186691284	0.9728504419326782
1.0	82160000.0	82170000.0	4.0	2.320840358734131	1.0660717487335205
1.0	82250000.0	82260000.0	1.0	2.5504984855651855	1.156506061553955
1.0	82280000.0	82290000.0	4.0	2.5123131275177	1.1420338153839111
1.0	82340000.0	82350000.0	2.0	2.508880615234375	1.1407216787338257
1.0	82360000.0	82370000.0	4.0	2.5847525596618652	1.1692928075790405
1.0	82400000.0	82410000.0	0.0	2.666799783706665	1.1991641521453857
1.0	82500000.0	82510000.0	2.0	2.2681267261505127	1.044190526008606
1.0	82560000.0	82570000.0	0.0	2.344550371170044	1.0757797956466675
1.0	82620000.0	82630000.0	4.0	2.0955042839050293	0.9697580337524414
1.0	82660000.0	82670000.0	3.0	2.4072628021240234	1.101050615310669
1.0	82750000.0	82760000.0	1.0	2.6030361652374268	1.176042079925537
1.0	82800000.0	82810000.0	4.0	2.890110969543457	1.274980902671814
1.0	82950000.0	82960000.0	2.0	2.7905046939849854	1.2421613931655884
1.0	82980000.0	82990000.0	2.0	2.541276693344116	1.1530319452285767
1.0	82990000.0	83000000.0	2.0	2.4041759967803955	1.099820852279663
1.0	83250000.0	83260000.0	1.0	2.884258508682251	1.2730976343154907
1.0	83260000.0	83270000.0	1.0	2.7051970958709717	1.2127739191055298
1.0	83270000.0	83280000.0	8.0	2.8409054279327393	1.2589699029922485
1.0	83360000.0	83370000.0	0.0	3.1570076942443848	1.3549350500106812
1.0	83380000.0	83390000.0	2.0	3.0525383949279785	1.325028419494629
1.0	83390000.0	83400000.0	4.0	2.859023094177246	1.2649110555648804
1.0	83410000.0	83420000.0	3.0	3.076231002807617	1.3319674730300903
1.0	83450000.0	83460000.0	2.0	3.1654908657073975	1.3572852611541748
1.0	83460000.0	83470000.0	8.0	2.830709218978882	1.2556028366088867
1.0	83560000.0	83570000.0	5.0	2.351663112640381	1.0786758661270142
1.0	83610000.0	83620000.0	0.0	1.477851390838623	0.6769709587097168
1.0	83880000.0	83890000.0	0.0	1.0553698539733887	0.49200838804244995
1.0	84050000.0	84060000.0	6.0	2.73433256149292	1.2229427099227905
1.0	84080000.0	84090000.0	6.0	2.142404317855835	0.9903892278671265
1.0	84180000.0	84190000.0	3.0	2.043684959411621	0.9466243982315063
1.0	84230000.0	84240000.0	2.0	1.9638036489486694	0.9102984666824341
1.0	84240000.0	84250000.0	2.0	1.988542914390564	0.9216319918632507
1.0	84260000.0	84270000.0	1.0	1.9425255060195923	0.9004929661750793
1.0	84330000.0	84340000.0	4.0	1.6493030786514282	0.7608175277709961
1.0	84340000.0	84350000.0	0.0	1.5843842029571533	0.729101300239563
1.0	84390000.0	84400000.0	0.0	1.5985463857650757	0.7360309362411499
1.0	84410000.0	84420000.0	2.0	1.7643486261367798	0.8164914846420288
1.0	84430000.0	84440000.0	2.0	1.9853122234344482	0.9201561212539673
1.0	84600000.0	84610000.0	1.0	2.3206372261047363	1.0659881830215454
1.0	84630000.0	84640000.0	4.0	1.9263179302215576	0.8929889798164368
1.0	84670000.0	84680000.0	3.0	1.7417939901351929	0.8056477308273315
1.0	84680000.0	84690000.0	3.0	1.8431415557861328	0.8540277481079102
1.0	84840000.0	84850000.0	4.0	1.7872871160507202	0.8274761438369751
1.0	84860000.0	84870000.0	0.0	2.010559558868408	0.9316560626029968
1.0	84880000.0	84890000.0	5.0	2.0003902912139893	0.9270334243774414
1.0	84890000.0	84900000.0	1.0	1.853558897972107	0.8589469194412231
1.0	84930000.0	84940000.0	1.0	2.6836299896240234	1.2051584720611572
1.0	84940000.0	84950000.0	4.0	1.7799724340438843	0.8239777684211731
1.0	85060000.0	85070000.0	2.0	1.5602108240127563	0.7172653675079346
1.0	85130000.0	85140000.0	0.0	1.3581657409667969	0.6191762685775757
1.0	85150000.0	85160000.0	0.0	1.4679126739501953	0.6721228361129761
1.0	85170000.0	85180000.0	3.0	1.6069631576538086	0.7401477098464966
1.0	85200000.0	85210000.0	2.0	1.79145085811615	0.8294652104377747
1.0	85220000.0	85230000.0	3.0	1.6819032430648804	0.7766774892807007
1.0	85270000.0	85280000.0	3.0	1.9944595098495483	0.9243316650390625
1.0	85300000.0	85310000.0	0.0	1.9811490774154663	0.9182526469230652
1.0	85310000.0	85320000.0	1.0	1.7439420223236084	0.8066824078559875
1.0	85320000.0	85330000.0	1.0	1.7471202611923218	0.8082122802734375
1.0	85360000.0	85370000.0	1.0	2.2179808616638184	1.0230000019073486
1.0	85410000.0	85420000.0	1.0	2.110139846801758	0.9762282371520996
1.0	85420000.0	85430000.0	2.0	2.1489720344543457	0.993254542350769
1.0	85460000.0	85470000.0	1.0	2.3731634616851807	1.0873832702636719
1.0	85520000.0	85530000.0	1.0	2.2485992908477783	1.0359817743301392
1.0	85530000.0	85540000.0	2.0	2.0378851890563965	0.9440139532089233
1.0	85610000.0	85620000.0	2.0	1.7155482769012451	0.7929819822311401
1.0	85630000.0	85640000.0	3.0	1.6923294067382812	0.7817379236221313
1.0	85690000.0	85700000.0	2.0	1.8010351657867432	0.8340378999710083
1.0	85700000.0	85710000.0	1.0	1.8330631256103516	0.8492587804794312
1.0	85860000.0	85870000.0	0.0	1.5891135931015015	0.7314157485961914
1.0	85890000.0	85900000.0	2.0	1.635833740234375	0.7542492747306824
1.0	85940000.0	85950000.0	3.0	2.000452995300293	0.9270618557929993
1.0	86000000.0	86010000.0	4.0	2.1284608840942383	0.984286904335022
1.0	86020000.0	86030000.0	5.0	1.9823570251464844	0.9188047647476196
1.0	86130000.0	86140000.0	1.0	1.5287144184112549	0.7018418908119202
1.0	86150000.0	86160000.0	1.0	1.5369678735733032	0.7058824300765991
1.0	86170000.0	86180000.0	2.0	1.90578293800354	0.8834387063980103
1.0	86220000.0	86230000.0	1.0	2.1544551849365234	0.9956426620483398
1.0	86260000.0	86270000.0	0.0	2.2396223545074463	1.0321894884109497
1.0	86300000.0	86310000.0	2.0	2.282092332839966	1.0500274896621704
1.0	86320000.0	86330000.0	4.0	2.28936767578125	1.0530567169189453
1.0	86330000.0	86340000.0	4.0	1.8173335790634155	0.8417947888374329
1.0	86410000.0	86420000.0	6.0	2.120800495147705	0.9809228181838989
1.0	86420000.0	86430000.0	1.0	2.4242167472839355	1.107779860496521
1.0	86460000.0	86470000.0	3.0	2.319413661956787	1.0654851198196411
1.0	86470000.0	86480000.0	5.0	2.3091323375701904	1.0612471103668213
1.0	86530000.0	86540000.0	0.0	2.3703110218048096	1.08623206615448
1.0	86590000.0	86600000.0	2.0	1.926125168800354	0.8928996324539185
1.0	86740000.0	86750000.0	2.0	2.1873011589050293	1.0098577737808228
1.0	86940000.0	86950000.0	3.0	2.123983144760132	0.9823211431503296
1.0	87040000.0	87050000.0	4.0	2.138308048248291	0.9885991215705872
1.0	87110000.0	87120000.0	2.0	1.994157075881958	0.9241937398910522
1.0	87150000.0	87160000.0	0.0	1.883257269859314	0.8729103207588196
1.0	87190000.0	87200000.0	1.0	1.4863531589508057	0.6811212301254272
1.0	87210000.0	87220000.0	5.0	1.4877549409866333	0.6818059086799622
1.0	87250000.0	87260000.0	4.0	1.728379249572754	0.7991803884506226
1.0	87310000.0	87320000.0	2.0	1.9719648361206055	0.9140453338623047
1.0	87520000.0	87530000.0	5.0	1.7406361103057861	0.8050901293754578
1.0	87600000.0	87610000.0	0.0	2.089860439300537	0.967255711555481
1.0	87660000.0	87670000.0	3.0	2.1803336143493652	1.006854772567749
1.0	87700000.0	87710000.0	1.0	2.139580249786377	0.9891557693481445
1.0	87750000.0	87760000.0	0.0	2.042283296585083	0.9459940791130066
1.0	87760000.0	87770000.0	2.0	2.2080135345458984	1.0187450647354126
1.0	87780000.0	87790000.0	2.0	2.2939529418945312	1.054961919784546
1.0	87800000.0	87810000.0	1.0	1.5045514106750488	0.6900164484977722
1.0	88080000.0	88090000.0	2.0	2.0445704460144043	0.947022557258606
1.0	88140000.0	88150000.0	2.0	2.217759370803833	1.0229055881500244
1.0	88170000.0	88180000.0	2.0	2.2698333263397217	1.0449055433273315
1.0	88240000.0	88250000.0	4.0	2.288506269454956	1.0526983737945557
1.0	88250000.0	88260000.0	1.0	2.252504825592041	1.037627935409546
1.0	88260000.0	88270000.0	5.0	2.029327392578125	0.9401540756225586
1.0	88320000.0	88330000.0	1.0	2.582259178161621	1.1683684587478638
1.0	88390000.0	88400000.0	3.0	2.2390689849853516	1.0319551229476929
1.0	88440000.0	88450000.0	1.0	2.3500804901123047	1.0780322551727295
1.0	88470000.0	88480000.0	2.0	2.798570156097412	1.2448787689208984
1.0	88480000.0	88490000.0	3.0	2.4890365600585938	1.1331000328063965
1.0	88510000.0	88520000.0	5.0	2.287693977355957	1.0523602962493896
1.0	88580000.0	88590000.0	1.0	2.3616387844085693	1.0827248096466064
1.0	88610000.0	88620000.0	3.0	2.352710008621216	1.0791019201278687
1.0	88690000.0	88700000.0	5.0	2.2331161499023438	1.0294334888458252
1.0	88760000.0	88770000.0	1.0	2.893028497695923	1.275917887687683
1.0	88860000.0	88870000.0	4.0	2.9392266273498535	1.2905696630477905
1.0	88890000.0	88900000.0	3.0	3.218437910079956	1.3716864585876465
1.0	88940000.0	88950000.0	2.0	2.6703808307647705	1.2004433870315552
1.0	88990000.0	89000000.0	2.0	2.5625159740448	1.1610133647918701
1.0	89000000.0	89010000.0	5.0	2.5668094158172607	1.1626179218292236
1.0	89070000.0	89080000.0	3.0	2.506279468536377	1.139725923538208
1.0	89120000.0	89130000.0	3.0	2.162569046020508	0.9991680383682251
1.0	89280000.0	89290000.0	3.0	1.3352397680282593	0.6083317399024963
1.0	89350000.0	89360000.0	1.0	1.3754583597183228	0.6274187564849854
1.0	89400000.0	89410000.0	2.0	1.4118791818618774	0.6449224352836609
1.0	89460000.0	89470000.0	1.0	2.2094082832336426	1.0193411111831665
1.0	89520000.0	89530000.0	4.0	1.7468674182891846	0.8080909848213196
1.0	89560000.0	89570000.0	3.0	2.0823562145233154	0.9639219045639038
1.0	89570000.0	89580000.0	1.0	1.53650963306427	0.7056581974029541
1.0	89630000.0	89640000.0	0.0	1.9045650959014893	0.8828710317611694
1.0	89650000.0	89660000.0	0.0	1.8438689708709717	0.8543720245361328
1.0	89720000.0	89730000.0	0.0	2.0514683723449707	0.9501215219497681
1.0	89750000.0	89760000.0	5.0	1.881726861000061	0.8721929788589478
1.0	89780000.0	89790000.0	1.0	2.1871707439422607	1.0098015069961548
1.0	89950000.0	89960000.0	3.0	1.5022633075714111	0.6888977289199829
1.0	89960000.0	89970000.0	1.0	1.6798627376556396	0.7756868600845337
1.0	90140000.0	90150000.0	4.0	1.8540279865264893	0.8591684103012085
1.0	90230000.0	90240000.0	3.0	2.1296989917755127	0.9848299026489258
1.0	90360000.0	90370000.0	1.0	1.36484694480896	0.6223558187484741
1.0	90430000.0	90440000.0	3.0	1.6206178665161133	0.7468200922012329
1.0	90450000.0	90460000.0	1.0	1.5834258794784546	0.7286326289176941
1.0	90540000.0	90550000.0	2.0	2.1690773963928223	1.0019891262054443
1.0	90580000.0	90590000.0	3.0	2.4312987327575684	1.1105778217315674
1.0	90600000.0	90610000.0	0.0	2.5362632274627686	1.1511375904083252
1.0	90670000.0	90680000.0	4.0	2.64543080329895	1.1914876699447632
1.0	90790000.0	90800000.0	6.0	2.7511019706726074	1.2287333011627197
1.0	90980000.0	90990000.0	2.0	2.8012948036193848	1.2457942962646484
1.0	91020000.0	91030000.0	1.0	1.977095365524292	0.9163966178894043
1.0	91070000.0	91080000.0	1.0	2.745023727416992	1.226639986038208
1.0	91100000.0	91110000.0	0.0	2.6901330947875977	1.2074625492095947
1.0	91110000.0	91120000.0	1.0	2.9698729515075684	1.3000965118408203
1.0	91120000.0	91130000.0	4.0	2.9582724571228027	1.296508550643921
1.0	91150000.0	91160000.0	3.0	3.0170884132385254	1.3144735097885132
1.0	91180000.0	91190000.0	2.0	2.5898637771606445	1.171184778213501
1.0	91220000.0	91230000.0	2.0	2.730017900466919	1.2214454412460327
1.0	91270000.0	91280000.0	1.0	2.4772257804870605	1.1285347938537598
1.0	91330000.0	91340000.0	0.0	2.298672914505005	1.056919813156128
1.0	91400000.0	91410000.0	3.0	1.6325194835662842	0.7526320219039917
1.0	91430000.0	91440000.0	0.0	1.6996126174926758	0.7852684259414673
1.0	91440000.0	91450000.0	0.0	1.7346365451812744	0.802198588848114
1.0	91510000.0	91520000.0	2.0	2.4291977882385254	1.1097482442855835
1.0	91590000.0	91600000.0	5.0	2.1488428115844727	0.993198573589325
1.0	91640000.0	91650000.0	1.0	2.2240066528320312	1.025565266609192
1.0	91730000.0	91740000.0	0.0	2.51881742477417	1.1445152759552002
1.0	91740000.0	91750000.0	3.0	2.209300994873047	1.019295334815979
1.0	91780000.0	91790000.0	5.0	2.4632856845855713	1.1231191158294678
1.0	91840000.0	91850000.0	2.0	2.255929946899414	1.0390697717666626
1.0	91930000.0	91940000.0	2.0	2.2760634422302246	1.0475108623504639
1.0	92000000.0	92010000.0	0.0	1.7965749502182007	0.8319109082221985
1.0	92040000.0	92050000.0	1.0	1.7432053089141846	0.8063278198242188
1.0	92090000.0	92100000.0	1.0	1.8723852634429932	0.8678088188171387
1.0	92160000.0	92170000.0	1.0	1.622595191001892	0.7477858066558838
1.0	92230000.0	92240000.0	1.0	1.6510484218597412	0.7616683840751648
1.0	92250000.0	92260000.0	1.0	1.6223962306976318	0.7476893663406372
1.0	92320000.0	92330000.0	4.0	1.543622612953186	0.7091416120529175
1.0	92330000.0	92340000.0	3.0	1.6048930883407593	0.7391353845596313
1.0	92350000.0	92360000.0	2.0	2.0189499855041504	0.9354603886604309
1.0	92400000.0	92410000.0	1.0	2.0642447471618652	0.9558444023132324
1.0	92410000.0	92420000.0	0.0	2.049645185470581	0.9493032693862915
1.0	92420000.0	92430000.0	3.0	2.071910858154297	0.9592689275741577
1.0	92440000.0	92450000.0	3.0	2.0356125831604004	0.942989706993103
1.0	92450000.0	92460000.0	4.0	1.8701093196868896	0.8667396306991577
1.0	92480000.0	92490000.0	0.0	2.104410409927368	0.9736984968185425
1.0	92490000.0	92500000.0	2.0	1.8435726165771484	0.8542314767837524
1.0	92560000.0	92570000.0	0.0	1.4701249599456787	0.6732013821601868
1.0	92570000.0	92580000.0	2.0	1.3753032684326172	0.6273443102836609
1.0	92590000.0	92600000.0	2.0	1.438518762588501	0.6578212976455688
1.0	92660000.0	92670000.0	4.0	1.7448301315307617	0.8071099519729614
1.0	92670000.0	92680000.0	4.0	1.8496052026748657	0.8570810556411743
1.0	92700000.0	92710000.0	1.0	1.6662023067474365	0.7690459489822388
1.0	92730000.0	92740000.0	1.0	1.5318844318389893	0.7033942937850952
1.0	92760000.0	92770000.0	3.0	1.7377033233642578	0.8036777377128601
1.0	92810000.0	92820000.0	2.0	1.6565078496932983	0.7643269300460815
1.0	92910000.0	92920000.0	1.0	2.1941356658935547	1.0127971172332764
1.0	92930000.0	92940000.0	2.0	1.9668331146240234	0.911690354347229
1.0	93020000.0	93030000.0	1.0	1.6031386852264404	0.7382774353027344
1.0	93170000.0	93180000.0	0.0	1.7985950708389282	0.832874596118927
1.0	93240000.0	93250000.0	2.0	1.5376118421554565	0.7061988711357117
1.0	93260000.0	93270000.0	3.0	1.7883167266845703	0.827968418598175
1.0	93340000.0	93350000.0	1.0	1.5679717063903809	0.7210659980773926
1.0	93360000.0	93370000.0	0.0	1.534844160079956	0.7048435807228088
1.0	93430000.0	93440000.0	0.0	1.923815131187439	0.8918275833129883
1.0	93450000.0	93460000.0	2.0	1.8528146743774414	0.8585957288742065
1.0	93500000.0	93510000.0	5.0	1.798177719116211	0.8326754570007324
1.0	93530000.0	93540000.0	2.0	2.0539724826812744	0.9512449502944946
1.0	93840000.0	93850000.0	2.0	2.0832643508911133	0.9643254280090332
1.0	94030000.0	94040000.0	0.0	1.3518953323364258	0.6162001490592957
1.0	94060000.0	94070000.0	1.0	1.235925316810608	0.5628982782363892
1.0	94120000.0	94130000.0	2.0	1.400807499885559	0.6395834684371948
1.0	94130000.0	94140000.0	1.0	1.4630889892578125	0.6697723865509033
1.0	94150000.0	94160000.0	1.0	1.5267513990402222	0.7008806467056274
1.0	94160000.0	94170000.0	2.0	1.4158645868301392	0.6468479633331299
1.0	94230000.0	94240000.0	3.0	1.3385790586471558	0.609904944896698
1.0	94280000.0	94290000.0	1.0	1.521348237991333	0.6982349753379822
1.0	94380000.0	94390000.0	1.0	1.6794344186782837	0.775478720664978
1.0	94460000.0	94470000.0	0.0	1.7086293697357178	0.7896353006362915
1.0	94480000.0	94490000.0	2.0	1.3745906352996826	0.6270044445991516
1.0	94490000.0	94500000.0	3.0	1.59614896774292	0.7348582148551941
1.0	94500000.0	94510000.0	1.0	1.6958370208740234	0.7834383845329285
1.0	94510000.0	94520000.0	2.0	1.6612160205841064	0.7666194438934326
1.0	94570000.0	94580000.0	1.0	1.5179601907730103	0.6965777277946472
1.0	94620000.0	94630000.0	2.0	1.699268102645874	0.7851020097732544
1.0	94810000.0	94820000.0	2.0	1.5721355676651	0.7231053709983826
1.0	94820000.0	94830000.0	1.0	1.8376672267913818	0.8514388203620911
1.0	94850000.0	94860000.0	1.0	1.6876109838485718	0.7794486880302429
1.0	94890000.0	94900000.0	1.0	1.4991286993026733	0.6873655319213867
1.0	94930000.0	94940000.0	3.0	1.2509346008300781	0.5695624947547913
1.0	94940000.0	94950000.0	0.0	1.2183178663253784	0.5551949739456177
1.0	94990000.0	95000000.0	1.0	1.3423136472702026	0.6116666793823242
1.0	95050000.0	95060000.0	4.0	1.6941156387329102	0.7826036810874939
1.0	95150000.0	95160000.0	1.0	1.5542865991592407	0.7143646478652954
1.0	95230000.0	95240000.0	0.0	1.4376413822174072	0.6573947668075562
1.0	95320000.0	95330000.0	1.0	1.2710860967636108	0.5786378383636475
1.0	95390000.0	95400000.0	1.0	1.3642995357513428	0.6220937371253967
1.0	95430000.0	95440000.0	2.0	1.541006088256836	0.7078596949577332
1.0	95440000.0	95450000.0	1.0	1.4515351057052612	0.6641467809677124
1.0	95460000.0	95470000.0	1.0	1.4046310186386108	0.6414250135421753
1.0	95550000.0	95560000.0	0.0	1.7257308959960938	0.7979021668434143
1.0	95640000.0	95650000.0	2.0	1.5742881298065186	0.724159300327301
1.0	95690000.0	95700000.0	0.0	1.808102011680603	0.8374042510986328
1.0	95780000.0	95790000.0	2.0	2.0153698921203613	0.9338384866714478
1.0	95790000.0	95800000.0	5.0	1.882354736328125	0.8724872469902039
1.0	95880000.0	95890000.0	0.0	1.9561052322387695	0.906756579875946
1.0	95890000.0	95900000.0	1.0	2.0796635150909424	0.9627238512039185
1.0	95910000.0	95920000.0	1.0	2.0286762714385986	0.9398597478866577
1.0	95920000.0	95930000.0	1.0	1.705447793006897	0.7880951166152954
1.0	95940000.0	95950000.0	1.0	1.9978946447372437	0.9258973002433777
1.0	95960000.0	95970000.0	1.0	2.0450100898742676	0.9472206234931946
1.0	95990000.0	96000000.0	4.0	2.3354239463806152	1.0720529556274414
1.0	96000000.0	96010000.0	4.0	2.2852160930633545	1.0513288974761963
1.0	96040000.0	96050000.0	2.0	2.610044240951538	1.1786150932312012
1.0	96050000.0	96060000.0	5.0	2.5019140243530273	1.1380529403686523
1.0	96080000.0	96090000.0	3.0	2.9024930000305176	1.2789483070373535
1.0	96130000.0	96140000.0	6.0	2.481105327606201	1.1300369501113892
1.0	96140000.0	96150000.0	2.0	2.5788745880126953	1.167112112045288
1.0	96230000.0	96240000.0	5.0	2.9977588653564453	1.3086321353912354
1.0	96310000.0	96320000.0	4.0	3.253847599029541	1.3810617923736572
1.0	96320000.0	96330000.0	3.0	3.7643954753875732	1.4936307668685913
1.0	96420000.0	96430000.0	4.0	3.2300381660461426	1.374780297279358
1.0	96460000.0	96470000.0	4.0	2.848085880279541	1.2613310813903809
1.0	96470000.0	96480000.0	1.0	2.7055978775024414	1.2129147052764893
1.0	96580000.0	96590000.0	4.0	2.949571132659912	1.2938026189804077
1.0	96700000.0	96710000.0	2.0	2.037841796875	0.9439942240715027
1.0	96740000.0	96750000.0	6.0	2.7954916954040527	1.2438428401947021
1.0	96750000.0	96760000.0	5.0	3.0112195014953613	1.3127063512802124
1.0	96760000.0	96770000.0	4.0	2.440463066101074	1.1141866445541382
1.0	96780000.0	96790000.0	2.0	3.1887259483337402	1.363661527633667
1.0	96790000.0	96800000.0	0.0	2.9244132041931152	1.285909652709961
1.0	96800000.0	96810000.0	0.0	3.1195552349090576	1.3444187641143799
1.0	96870000.0	96880000.0	6.0	2.6165847778320312	1.1810094118118286
1.0	96890000.0	96900000.0	7.0	2.7206997871398926	1.2182016372680664
1.0	96920000.0	96930000.0	3.0	3.308459758758545	1.3951199054718018
1.0	96950000.0	96960000.0	1.0	3.071281909942627	1.3305257558822632
1.0	96970000.0	96980000.0	2.0	2.8840577602386475	1.2730329036712646
1.0	97040000.0	97050000.0	4.0	2.760491132736206	1.231956124305725
1.0	97300000.0	97310000.0	0.0	2.037304401397705	0.9437522888183594
1.0	97330000.0	97340000.0	7.0	2.740562915802002	1.2250995635986328
1.0	97380000.0	97390000.0	3.0	2.892587423324585	1.2757765054702759
1.0	97390000.0	97400000.0	3.0	2.7268118858337402	1.220331072807312
1.0	97410000.0	97420000.0	3.0	2.869572162628174	1.268345832824707
1.0	97460000.0	97470000.0	3.0	2.5307483673095703	1.1490494012832642
1.0	97470000.0	97480000.0	2.0	2.7185096740722656	1.2174371480941772
1.0	97500000.0	97510000.0	1.0	2.968109130859375	1.299552321434021
1.0	97550000.0	97560000.0	4.0	2.0821497440338135	0.9638301134109497
1.0	97590000.0	97600000.0	1.0	1.9866106510162354	0.920749306678772
1.0	97620000.0	97630000.0	2.0	1.9286428689956665	0.8940671682357788
1.0	97640000.0	97650000.0	2.0	1.969423532485962	0.9128798246383667
1.0	97720000.0	97730000.0	1.0	1.8823305368423462	0.8724762201309204
1.0	97870000.0	97880000.0	0.0	1.9036840200424194	0.8824601173400879
1.0	97910000.0	97920000.0	2.0	2.0962345600128174	0.9700819849967957
1.0	97930000.0	97940000.0	3.0	2.3023126125335693	1.0584279298782349
1.0	97940000.0	97950000.0	2.0	1.853104591369629	0.8587325811386108
1.0	97960000.0	97970000.0	2.0	2.013274908065796	0.9328885078430176
1.0	98040000.0	98050000.0	3.0	1.7137908935546875	0.7921324968338013
1.0	98090000.0	98100000.0	0.0	1.8343921899795532	0.8498877286911011
1.0	98110000.0	98120000.0	1.0	2.1100399494171143	0.9761837720870972
1.0	98140000.0	98150000.0	2.0	1.7382131814956665	0.8039225339889526
1.0	98200000.0	98210000.0	5.0	2.0892491340637207	0.9669845700263977
1.0	98220000.0	98230000.0	1.0	2.2123141288757324	1.020582675933838
1.0	98360000.0	98370000.0	4.0	2.619588613510132	1.1821067333221436
1.0	98390000.0	98400000.0	4.0	2.8555424213409424	1.263773798942566
1.0	98410000.0	98420000.0	4.0	3.3396289348602295	1.4029251337051392
1.0	98420000.0	98430000.0	6.0	3.2306084632873535	1.374932050704956
1.0	98440000.0	98450000.0	5.0	2.9928014278411865	1.3071238994598389
1.0	98450000.0	98460000.0	3.0	3.3586349487304688	1.407606840133667
1.0	98460000.0	98470000.0	3.0	3.310967206954956	1.3957536220550537
1.0	98490000.0	98500000.0	6.0	3.2870304584503174	1.3896615505218506
1.0	98510000.0	98520000.0	2.0	3.377288341522217	1.4121448993682861
1.0	98520000.0	98530000.0	1.0	3.8561272621154785	1.5094337463378906
1.0	98550000.0	98560000.0	6.0	2.9337961673736572	1.2888656854629517
1.0	98600000.0	98610000.0	4.0	2.863041400909424	1.2662216424942017
1.0	98650000.0	98660000.0	0.0	3.1507198810577393	1.3531854152679443
1.0	98730000.0	98740000.0	5.0	2.5746893882751465	1.1655552387237549
1.0	98750000.0	98760000.0	3.0	2.5908782482147217	1.1715601682662964
1.0	98790000.0	98800000.0	2.0	2.7921199798583984	1.242706298828125
1.0	98800000.0	98810000.0	6.0	2.4361627101898193	1.1124948263168335
1.0	98910000.0	98920000.0	3.0	2.8277745246887207	1.254630446434021
1.0	98960000.0	98970000.0	3.0	3.066511869430542	1.3291321992874146
1.0	98970000.0	98980000.0	3.0	2.885556221008301	1.2735154628753662
1.0	99000000.0	99010000.0	5.0	2.6206717491149902	1.182502031326294
1.0	99130000.0	99140000.0	2.0	2.1805434226989746	1.0069453716278076
1.0	99150000.0	99160000.0	2.0	1.8739410638809204	0.8685396313667297
1.0	99160000.0	99170000.0	2.0	2.0071046352386475	0.9300870895385742
1.0	99260000.0	99270000.0	4.0	1.9913275241851807	0.9229032397270203
1.0	99270000.0	99280000.0	3.0	2.149986982345581	0.9936970472335815
1.0	99350000.0	99360000.0	2.0	2.1345713138580322	0.9869643449783325
1.0	99480000.0	99490000.0	1.0	2.0811309814453125	0.9633768200874329
1.0	99560000.0	99570000.0	2.0	1.927441954612732	0.8935103416442871
1.0	99600000.0	99610000.0	1.0	1.96575129032135	0.9111934900283813
1.0	99610000.0	99620000.0	1.0	2.0176944732666016	0.9348918199539185
1.0	99630000.0	99640000.0	0.0	2.010840892791748	0.9317838549613953
1.0	99650000.0	99660000.0	1.0	2.1270322799682617	0.9836599230766296
1.0	99700000.0	99710000.0	0.0	2.072780132293701	0.9596561193466187
1.0	99720000.0	99730000.0	1.0	1.8597831726074219	0.8618810772895813
1.0	99730000.0	99740000.0	1.0	1.9920718669891357	0.9232428669929504
1.0	99760000.0	99770000.0	2.0	1.646172285079956	0.7592910528182983
1.0	99780000.0	99790000.0	2.0	1.8915627002716064	0.8767989277839661
1.0	99880000.0	99890000.0	2.0	2.1016581058502197	0.9724820852279663
1.0	100110000.0	100120000.0	0.0	1.7633399963378906	0.8160072565078735
1.0	100170000.0	100180000.0	3.0	1.2470524311065674	0.5678302049636841
1.0	100180000.0	100190000.0	4.0	1.1856921911239624	0.541289210319519
1.0	100190000.0	100200000.0	1.0	1.3260082006454468	0.6039957404136658
1.0	100300000.0	100310000.0	2.0	1.6564232110977173	0.7642859220504761
1.0	100330000.0	100340000.0	2.0	1.4482855796813965	0.662566602230072
1.0	100510000.0	100520000.0	1.0	1.5583064556121826	0.7163330316543579
1.0	100590000.0	100600000.0	1.0	1.6944462060928345	0.9522363543510437
1.0	100630000.0	100640000.0	3.0	1.541926622390747	0.7083112001419067
1.0	100730000.0	100740000.0	2.0	1.5505226850509644	0.7125216126441956
1.0	100740000.0	100750000.0	2.0	1.5081895589828491	0.691796064376831
1.0	100830000.0	100840000.0	3.0	1.6607555150985718	0.7663947939872742
1.0	100900000.0	100910000.0	0.0	1.4878261089324951	0.6818411946296692
1.0	100940000.0	100950000.0	0.0	1.6368789672851562	0.7547588348388672
1.0	101050000.0	101060000.0	1.0	1.800173044204712	0.833626925945282
1.0	101170000.0	101180000.0	3.0	1.9797626733779907	0.9176180958747864
1.0	101220000.0	101230000.0	0.0	2.3142659664154053	1.0633652210235596
1.0	101240000.0	101250000.0	2.0	2.42301344871521	1.1073033809661865
1.0	101310000.0	101320000.0	2.0	2.3394501209259033	1.0736985206604004
1.0	101330000.0	101340000.0	2.0	1.9333072900772095	0.8962284922599792
1.0	101390000.0	101400000.0	2.0	1.7160437107086182	0.793221652507782
1.0	101460000.0	101470000.0	0.0	1.5355192422866821	0.7051737308502197
1.0	101640000.0	101650000.0	2.0	1.949700951576233	0.9038053750991821
1.0	101670000.0	101680000.0	4.0	1.728724718093872	0.799346923828125
1.0	101740000.0	101750000.0	1.0	1.6355979442596436	0.7541342973709106
1.0	101750000.0	101760000.0	1.0	1.877812147140503	0.8703571557998657
1.0	101860000.0	101870000.0	2.0	2.2198047637939453	1.0237770080566406
1.0	101890000.0	101900000.0	1.0	2.365760564804077	1.0843932628631592
1.0	101950000.0	101960000.0	6.0	2.63354229927063	1.1871850490570068
1.0	101980000.0	101990000.0	1.0	2.7607955932617188	1.232060432434082
1.0	102000000.0	102010000.0	3.0	2.7213656902313232	1.2184340953826904
1.0	102160000.0	102170000.0	5.0	3.007707118988037	1.3116458654403687
1.0	102190000.0	102200000.0	4.0	2.9147419929504395	1.2828476428985596
1.0	102220000.0	102230000.0	3.0	3.381107807159424	1.4130668640136719
1.0	102230000.0	102240000.0	1.0	3.173433780670166	1.3594746589660645
1.0	102250000.0	102260000.0	2.0	3.033766984939575	1.319464921951294
1.0	102260000.0	102270000.0	3.0	3.231184720993042	1.3750851154327393
1.0	102360000.0	102370000.0	4.0	3.1806061267852783	1.3614429235458374
1.0	102410000.0	102420000.0	5.0	2.9964804649353027	1.3082435131072998
1.0	102440000.0	102450000.0	3.0	3.281073808670044	1.3881312608718872
1.0	102520000.0	102530000.0	4.0	3.831324338912964	1.5052917003631592
1.0	102690000.0	102700000.0	4.0	4.316306114196777	1.568962812423706
1.0	102760000.0	102770000.0	5.0	4.079710960388184	1.5424302816390991
1.0	102770000.0	102780000.0	4.0	3.036402940750122	1.3202496767044067
1.0	102820000.0	102830000.0	1.0	4.078080654144287	1.5422176122665405
1.0	102830000.0	102840000.0	3.0	4.113812446594238	1.5467818975448608
1.0	102850000.0	102860000.0	3.0	3.771033525466919	1.494819164276123
1.0	102860000.0	102870000.0	4.0	4.190161228179932	1.5558784008026123
1.0	102920000.0	102930000.0	2.0	3.4302515983581543	1.4247205257415771
1.0	103040000.0	103050000.0	7.0	4.4453630447387695	1.57986581325531
1.0	103070000.0	103080000.0	8.0	4.826871871948242	1.5976333618164062
1.0	103120000.0	103130000.0	4.0	4.839845657348633	1.5978606939315796
1.0	103140000.0	103150000.0	6.0	4.329716205596924	1.5702121257781982
1.0	103280000.0	103290000.0	5.0	4.169578552246094	1.553514003753662
1.0	103340000.0	103350000.0	6.0	4.256709098815918	1.563081979751587
1.0	103350000.0	103360000.0	3.0	4.268094062805176	1.564246654510498
1.0	103360000.0	103370000.0	2.0	4.17102575302124	1.5536823272705078
1.0	103400000.0	103410000.0	6.0	3.899927854537964	1.516512155532837
1.0	103440000.0	103450000.0	1.0	4.103346824645996	1.5454654693603516
1.0	103590000.0	103600000.0	6.0	3.7324225902557373	1.4878098964691162
1.0	103700000.0	103710000.0	5.0	3.655566692352295	1.4731523990631104
1.0	104440000.0	104450000.0	2.0	4.033958435058594	1.5363099575042725
1.0	104520000.0	104530000.0	2.0	4.871830940246582	1.5983160734176636
1.0	104560000.0	104570000.0	5.0	5.050830364227295	1.5980863571166992
1.0	104580000.0	104590000.0	10.0	4.369481563568115	1.5737578868865967
1.0	104620000.0	104630000.0	6.0	4.866057395935059	1.5982450246810913
1.0	104720000.0	104730000.0	8.0	4.944512844085693	1.5987918376922607
1.0	104860000.0	104870000.0	2.0	5.3204264640808105	1.5887267589569092
1.0	104880000.0	104890000.0	5.0	5.4117326736450195	1.5830237865447998
1.0	104950000.0	104960000.0	4.0	4.599708557128906	1.5896426439285278
1.0	104970000.0	104980000.0	7.0	4.474271297454834	1.5819664001464844
1.0	105040000.0	105050000.0	1.0	4.434932708740234	1.5790773630142212
1.0	105140000.0	105150000.0	3.0	4.086247444152832	1.5432782173156738
1.0	105270000.0	105280000.0	6.0	4.001967430114746	1.531838297843933
1.0	105290000.0	105300000.0	4.0	4.170684337615967	1.5536425113677979
1.0	105300000.0	105310000.0	4.0	4.009388446807861	1.5328898429870605
1.0	105330000.0	105340000.0	3.0	4.076990604400635	1.5420753955841064
1.0	105340000.0	105350000.0	3.0	4.328595161437988	1.5701087713241577
1.0	105430000.0	105440000.0	4.0	4.334897041320801	1.5706876516342163
1.0	105470000.0	105480000.0	5.0	3.1940863132476807	1.3651196956634521
1.0	105490000.0	105500000.0	5.0	4.058467388153076	1.5396287441253662
1.0	105530000.0	105540000.0	6.0	4.162990570068359	1.5527434349060059
1.0	105560000.0	105570000.0	1.0	4.26901388168335	1.5643401145935059
1.0	105570000.0	105580000.0	3.0	4.425994873046875	1.5783886909484863
1.0	105670000.0	105680000.0	6.0	4.511283874511719	1.5844743251800537
1.0	105680000.0	105690000.0	6.0	4.378991603851318	1.574570655822754
1.0	105690000.0	105700000.0	4.0	4.620245933532715	1.5906774997711182
1.0	105710000.0	105720000.0	1.0	4.7336835861206055	1.5952733755111694
1.0	105730000.0	105740000.0	0.0	3.864393949508667	1.5107924938201904
1.0	105740000.0	105750000.0	5.0	4.302746772766113	1.5676720142364502
1.0	105880000.0	105890000.0	5.0	3.938467502593994	1.522491455078125
1.0	105910000.0	105920000.0	2.0	3.9578757286071777	1.5254147052764893
1.0	105980000.0	105990000.0	5.0	3.5524585247039795	1.452003836631775
1.0	105990000.0	106000000.0	4.0	3.792426586151123	1.498600721359253
1.0	106020000.0	106030000.0	4.0	3.9729561805725098	1.5276460647583008
1.0	106130000.0	106140000.0	2.0	3.7752685546875	1.4955734014511108
1.0	106260000.0	106270000.0	1.0	2.9706737995147705	1.3003435134887695
1.0	106380000.0	106390000.0	1.0	3.4340949058532715	1.4256153106689453
1.0	106390000.0	106400000.0	3.0	3.3285880088806152	1.4001785516738892
1.0	106400000.0	106410000.0	3.0	3.4949123859405518	1.4394571781158447
1.0	106410000.0	106420000.0	3.0	3.393845796585083	1.4161250591278076
1.0	106430000.0	106440000.0	5.0	3.4470725059509277	1.428619384765625
1.0	106500000.0	106510000.0	5.0	3.658613920211792	1.4737513065338135
1.0	106550000.0	106560000.0	7.0	3.701669692993164	1.482057809829712
1.0	106580000.0	106590000.0	2.0	4.267192363739014	1.564155101776123
1.0	106610000.0	106620000.0	6.0	3.928819179534912	1.521016240119934
1.0	106620000.0	106630000.0	6.0	4.040301322937012	1.5371778011322021
1.0	106650000.0	106660000.0	2.0	4.026117324829102	1.5352287292480469
1.0	106660000.0	106670000.0	7.0	3.7552921772003174	1.4919899702072144
1.0	106670000.0	106680000.0	6.0	3.8985915184020996	1.5163005590438843
1.0	106680000.0	106690000.0	5.0	3.9451546669006348	1.523505449295044
1.0	106780000.0	106790000.0	5.0	2.4088876247406006	1.1016972064971924
1.0	106860000.0	106870000.0	1.0	3.4598190784454346	1.4315431118011475
1.0	106890000.0	106900000.0	6.0	3.267949342727661	1.3847384452819824
1.0	106940000.0	106950000.0	3.0	3.6600399017333984	1.4740312099456787
1.0	106990000.0	107000000.0	4.0	3.6516551971435547	1.4723811149597168
1.0	107080000.0	107090000.0	1.0	3.674520969390869	1.476854681968689
1.0	107230000.0	107240000.0	5.0	3.4650626182556152	1.4327383041381836
1.0	107390000.0	107400000.0	3.0	3.3478596210479736	1.4049599170684814
1.0	107550000.0	107560000.0	7.0	2.6654651165008545	1.1986868381500244
1.0	107580000.0	107590000.0	0.0	2.4855008125305176	1.1317358016967773
1.0	107610000.0	107620000.0	1.0	2.361083507537842	1.0824995040893555
1.0	107670000.0	107680000.0	1.0	2.272139549255371	1.0458704233169556
1.0	107680000.0	107690000.0	1.0	2.127506971359253	0.9838683009147644
1.0	107790000.0	107800000.0	4.0	2.188965320587158	1.010574460029602
1.0	107880000.0	107890000.0	6.0	1.9623725414276123	0.909640908241272
1.0	107930000.0	107940000.0	2.0	2.0827488899230957	0.9640965461730957
1.0	107980000.0	107990000.0	0.0	2.1007537841796875	0.9720820188522339
1.0	108040000.0	108050000.0	1.0	2.0088014602661133	0.9308573603630066
1.0	108180000.0	108190000.0	2.0	1.5289150476455688	0.701940655708313
1.0	108220000.0	108230000.0	2.0	1.4332774877548218	0.6552781462669373
1.0	108310000.0	108320000.0	1.0	1.6616542339324951	0.7668326497077942
1.0	108320000.0	108330000.0	1.0	1.8251941204071045	0.845528244972229
1.0	108390000.0	108400000.0	4.0	1.9103305339813232	0.8855579495429993
1.0	108410000.0	108420000.0	1.0	1.9674326181411743	0.9119656682014465
1.0	108420000.0	108430000.0	2.0	2.087858200073242	0.9663667678833008
1.0	108510000.0	108520000.0	1.0	2.253483295440674	1.0380399227142334
1.0	108560000.0	108570000.0	0.0	1.6966463327407837	0.7838306427001953
1.0	108610000.0	108620000.0	4.0	1.8509681224822998	0.857724666595459
1.0	108640000.0	108650000.0	1.0	2.1383798122406006	0.9886307716369629
1.0	108650000.0	108660000.0	1.0	1.7664333581924438	0.8174914121627808
1.0	108680000.0	108690000.0	5.0	1.233607530593872	0.5618764162063599
1.0	108710000.0	108720000.0	1.0	1.3906538486480713	0.6346999406814575
[truncated: 47,576 more rows]
