# Supplementary material for: Genome-wide mapping of somatic mutation rates uncovers drivers of cancer
Source: Nat Biotechnol. 2022 Jun 20;40(11):1634–43. doi: 10.1038/s41587-022-01353-8 (PMC9646522; doi:10.1038/s41587-022-01353-8)
Supplement: Supplementary file 4 — Regions and model predictions for each fold of each cancer for which a deep learning model was trained. Regions that were filtered are also listed along with their respective model predictions. [file 41587_2022_1353_MOESM4_ESM.zip › kfold_results/Uterus-AdenoCA/fold_3.txt]

CHROM	START	END	Y_TRUE	Y_PRED	STD
1.0	830000.0	840000.0	3.0	1.3419530391693115	0.9739260673522949
1.0	880000.0	890000.0	1.0	1.0962144136428833	0.7976919412612915
1.0	900000.0	910000.0	1.0	1.1988924741744995	0.8788034319877625
1.0	940000.0	950000.0	3.0	1.33762526512146	0.9799396395683289
1.0	970000.0	980000.0	0.0	1.172450304031372	0.8597646951675415
1.0	980000.0	990000.0	4.0	1.0373713970184326	0.7722011804580688
1.0	1010000.0	1020000.0	1.0	1.3045313358306885	0.9650249481201172
1.0	1020000.0	1030000.0	0.0	1.3033802509307861	0.9643350839614868
1.0	1110000.0	1120000.0	1.0	1.40003502368927	1.0215709209442139
1.0	1180000.0	1190000.0	2.0	1.3162176609039307	0.9720247387886047
1.0	1230000.0	1240000.0	2.0	1.2132716178894043	0.8910151720046997
1.0	1320000.0	1330000.0	0.0	1.215728998184204	0.9111226797103882
1.0	1340000.0	1350000.0	1.0	1.8427976369857788	1.6190236806869507
1.0	1550000.0	1560000.0	1.0	1.4630552530288696	1.2994632720947266
1.0	1590000.0	1600000.0	0.0	1.3030798435211182	0.9641551971435547
1.0	1680000.0	1690000.0	1.0	1.1515833139419556	0.8714135885238647
1.0	1720000.0	1730000.0	1.0	1.1836398839950562	0.8837471008300781
1.0	1750000.0	1760000.0	0.0	1.4408711194992065	1.0452935695648193
1.0	1940000.0	1950000.0	2.0	1.6037050485610962	1.1371700763702393
1.0	2020000.0	2030000.0	1.0	1.4156783819198608	1.030692219734192
1.0	2090000.0	2100000.0	1.0	1.3269951343536377	0.9784594774246216
1.0	2110000.0	2120000.0	4.0	1.2087931632995605	0.9068599939346313
1.0	2190000.0	2200000.0	1.0	1.425746202468872	1.0365393161773682
1.0	2230000.0	2240000.0	0.0	1.193739891052246	0.8620513081550598
1.0	2240000.0	2250000.0	2.0	1.231109380722046	0.9205490946769714
1.0	2270000.0	2280000.0	1.0	1.303898811340332	0.9646474719047546
1.0	2410000.0	2420000.0	0.0	1.2477926015853882	0.9307306408882141
1.0	2440000.0	2450000.0	0.0	1.1708533763885498	0.8434967994689941
1.0	2450000.0	2460000.0	0.0	1.1220567226409912	0.8475357294082642
1.0	2500000.0	2510000.0	4.0	1.540424108505249	1.1019788980484009
1.0	2700000.0	2710000.0	3.0	1.679396390914917	1.1784074306488037
1.0	2730000.0	2740000.0	3.0	1.9733387231826782	1.3299143314361572
1.0	2760000.0	2770000.0	3.0	2.3151631355285645	1.4895063638687134
1.0	2830000.0	2840000.0	2.0	2.5664846897125244	1.5960338115692139
1.0	2860000.0	2870000.0	3.0	2.785505771636963	1.6817121505737305
1.0	2880000.0	2890000.0	3.0	2.577434778213501	1.6004737615585327
1.0	2890000.0	2900000.0	3.0	2.284123420715332	1.4757260084152222
1.0	2900000.0	2910000.0	2.0	2.726567029953003	1.6592986583709717
1.0	2980000.0	2990000.0	2.0	1.5595333576202393	1.0631763935089111
1.0	3030000.0	3040000.0	2.0	1.7966206073760986	1.2404580116271973
1.0	3040000.0	3050000.0	2.0	1.7198209762573242	1.2000534534454346
1.0	3070000.0	3080000.0	2.0	1.6746809482574463	1.175865888595581
1.0	3190000.0	3200000.0	1.0	1.857633352279663	1.2718933820724487
1.0	3220000.0	3230000.0	3.0	1.8804126977920532	1.28347909450531
1.0	3230000.0	3240000.0	0.0	1.8518974781036377	1.2689622640609741
1.0	3240000.0	3250000.0	2.0	1.6794769763946533	1.1784512996673584
1.0	3330000.0	3340000.0	3.0	1.6607812643051147	1.1683505773544312
1.0	3410000.0	3420000.0	0.0	1.4182026386260986	1.0321587324142456
1.0	3480000.0	3490000.0	3.0	1.360517144203186	0.998353123664856
1.0	3520000.0	3530000.0	1.0	1.359323263168335	0.9976474642753601
1.0	3620000.0	3630000.0	1.0	1.3804254531860352	1.0100836753845215
1.0	3630000.0	3640000.0	0.0	1.4755178689956665	1.06520676612854
1.0	3700000.0	3710000.0	0.0	1.3894908428192139	0.9842378497123718
1.0	3720000.0	3730000.0	6.0	1.7115806341171265	1.1956615447998047
1.0	3730000.0	3740000.0	2.0	1.4961096048355103	1.0769482851028442
1.0	3760000.0	3770000.0	1.0	1.5306756496429443	1.096501111984253
1.0	3770000.0	3780000.0	3.0	1.534368872642517	1.4573874473571777
1.0	3800000.0	3810000.0	2.0	1.3477213382720947	0.9907811284065247
1.0	3830000.0	3840000.0	6.0	1.4972734451293945	1.0658807754516602
1.0	3840000.0	3850000.0	0.0	1.1198482513427734	0.851535439491272
1.0	4020000.0	4030000.0	2.0	1.8510379791259766	1.268523097038269
1.0	4230000.0	4240000.0	1.0	2.7382023334503174	1.6637604236602783
1.0	4270000.0	4280000.0	1.0	3.120246648788452	1.8002287149429321
1.0	4330000.0	4340000.0	2.0	2.9078757762908936	1.7267570495605469
1.0	4420000.0	4430000.0	0.0	3.096198558807373	1.7922052145004272
1.0	4430000.0	4440000.0	2.0	3.100233793258667	1.7935562133789062
1.0	4470000.0	4480000.0	10.0	2.7843713760375977	1.6812846660614014
1.0	4530000.0	4540000.0	3.0	3.4883599281311035	1.913766622543335
1.0	4550000.0	4560000.0	3.0	3.6251189708709717	1.9515628814697266
1.0	4570000.0	4580000.0	3.0	3.515345811843872	1.9214102029800415
1.0	4610000.0	4620000.0	4.0	3.7166037559509277	1.9755359888076782
1.0	4670000.0	4680000.0	6.0	3.465233325958252	1.907141089439392
1.0	4700000.0	4710000.0	6.0	3.949509859085083	2.0318522453308105
1.0	4720000.0	4730000.0	4.0	3.8712868690490723	2.0136919021606445
1.0	4750000.0	4760000.0	2.0	3.744580030441284	1.9826576709747314
1.0	4760000.0	4770000.0	2.0	3.5285351276397705	1.925113320350647
1.0	4840000.0	4850000.0	5.0	3.3702139854431152	1.87921142578125
1.0	4890000.0	4900000.0	3.0	3.5807526111602783	1.939558744430542
1.0	4940000.0	4950000.0	3.0	3.8927371501922607	2.018747329711914
1.0	4950000.0	4960000.0	5.0	3.6415512561798096	1.955945611000061
1.0	4980000.0	4990000.0	4.0	3.5277857780456543	1.9249036312103271
1.0	4990000.0	5000000.0	3.0	3.521151304244995	1.923042893409729
1.0	5010000.0	5020000.0	6.0	3.505871534347534	1.9187371730804443
1.0	5120000.0	5130000.0	2.0	3.5619468688964844	1.9343960285186768
1.0	5140000.0	5150000.0	2.0	3.470303773880005	1.9085992574691772
1.0	5210000.0	5220000.0	1.0	3.7852814197540283	1.9928449392318726
1.0	5350000.0	5360000.0	3.0	3.0115673542022705	1.763368844985962
1.0	5390000.0	5400000.0	2.0	3.1276440620422363	1.8026825189590454
1.0	5420000.0	5430000.0	2.0	2.8259239196777344	1.6968109607696533
1.0	5450000.0	5460000.0	2.0	2.7900354862213135	1.6834150552749634
1.0	5460000.0	5470000.0	4.0	2.613574504852295	1.615009069442749
1.0	5480000.0	5490000.0	4.0	2.5759835243225098	1.5998867750167847
1.0	5500000.0	5510000.0	4.0	2.655263662338257	1.631553292274475
1.0	5670000.0	5680000.0	1.0	2.9279181957244873	1.7339437007904053
1.0	5700000.0	5710000.0	4.0	2.610563278198242	1.613804578781128
1.0	5800000.0	5810000.0	3.0	1.959023118019104	1.3228479623794556
1.0	5970000.0	5980000.0	1.0	1.2726644277572632	0.9458274841308594
1.0	6000000.0	6010000.0	0.0	1.223031997680664	0.915603756904602
1.0	6150000.0	6160000.0	0.0	1.3852574825286865	1.0129187107086182
1.0	6180000.0	6190000.0	4.0	1.4318511486053467	1.0400774478912354
1.0	6200000.0	6210000.0	4.0	1.389035940170288	1.015135407447815
1.0	6230000.0	6240000.0	1.0	1.4550158977508545	1.053446650505066
1.0	6240000.0	6250000.0	2.0	1.355876088142395	0.995610237121582
1.0	6270000.0	6280000.0	1.0	1.3929309844970703	1.0174157619476318
1.0	6330000.0	6340000.0	1.0	1.120232343673706	0.8152764439582825
1.0	6370000.0	6380000.0	2.0	1.2511407136917114	0.9327675104141235
1.0	6380000.0	6390000.0	1.0	1.225399136543274	0.9170526266098022
1.0	6390000.0	6400000.0	2.0	1.197048544883728	0.8996250033378601
1.0	6420000.0	6430000.0	1.0	1.4928004741668701	1.0750654935836792
1.0	6430000.0	6440000.0	1.0	1.4779226779937744	1.0665807723999023
1.0	6520000.0	6530000.0	1.0	1.1560652256011963	0.8373590707778931
1.0	6550000.0	6560000.0	1.0	1.2232303619384766	0.8977471590042114
1.0	6620000.0	6630000.0	0.0	1.5746465921401978	1.1063227653503418
1.0	6640000.0	6650000.0	0.0	1.0553628206253052	0.7724892497062683
1.0	6670000.0	6680000.0	1.0	1.660861611366272	1.0211925506591797
1.0	6700000.0	6710000.0	0.0	1.3077377080917358	0.9669480323791504
1.0	6760000.0	6770000.0	1.0	1.730433464050293	1.2797815799713135
1.0	6790000.0	6800000.0	3.0	1.6357835531234741	1.1447559595108032
1.0	6880000.0	6890000.0	1.0	1.3837177753448486	1.0120165348052979
1.0	6890000.0	6900000.0	1.0	1.2875964641571045	0.9548435211181641
1.0	6910000.0	6920000.0	0.0	1.3467165231704712	0.9901873469352722
1.0	6940000.0	6950000.0	0.0	1.2939746379852295	0.958685576915741
1.0	6960000.0	6970000.0	1.0	1.392283320426941	1.0170371532440186
1.0	7010000.0	7020000.0	4.0	1.535901665687561	1.099440336227417
1.0	7020000.0	7030000.0	0.0	1.610560417175293	1.1409432888031006
1.0	7060000.0	7070000.0	2.0	2.0632519721984863	1.3735835552215576
1.0	7100000.0	7110000.0	2.0	1.9110276699066162	1.2989251613616943
1.0	7110000.0	7120000.0	0.0	2.1199655532836914	1.4005005359649658
1.0	7170000.0	7180000.0	2.0	1.8630653619766235	1.2746635675430298
1.0	7240000.0	7250000.0	4.0	1.8302253484725952	1.2578428983688354
1.0	7270000.0	7280000.0	1.0	1.8157594203948975	1.2503809928894043
1.0	7280000.0	7290000.0	0.0	1.5602178573608398	1.1130568981170654
1.0	7330000.0	7340000.0	0.0	1.9681684970855713	1.3273650407791138
1.0	7340000.0	7350000.0	1.0	1.7818012237548828	1.2327334880828857
1.0	7350000.0	7360000.0	2.0	1.7674188613891602	1.2252048254013062
1.0	7360000.0	7370000.0	2.0	2.0154991149902344	1.350543737411499
1.0	7400000.0	7410000.0	2.0	1.7995662689208984	1.2419888973236084
1.0	7410000.0	7420000.0	2.0	1.7677278518676758	1.2253668308258057
1.0	7520000.0	7530000.0	1.0	1.6664817333221436	1.1714365482330322
1.0	7540000.0	7550000.0	2.0	1.6200685501098633	1.1461639404296875
1.0	7600000.0	7610000.0	2.0	1.5518345832824707	1.1083743572235107
1.0	7710000.0	7720000.0	2.0	1.8037790060043335	1.2441761493682861
1.0	7730000.0	7740000.0	1.0	1.5723187923431396	1.1197980642318726
1.0	7800000.0	7810000.0	2.0	1.6096998453140259	1.1404705047607422
1.0	7810000.0	7820000.0	2.0	1.5844061374664307	1.1265069246292114
1.0	7850000.0	7860000.0	1.0	1.5556608438491821	1.1105139255523682
1.0	7890000.0	7900000.0	0.0	1.4982047080993652	1.0781383514404297
1.0	7900000.0	7910000.0	1.0	1.521561622619629	1.0913646221160889
1.0	7920000.0	7930000.0	2.0	1.7457141876220703	1.2137800455093384
1.0	7950000.0	7960000.0	2.0	1.731418251991272	1.204272985458374
1.0	7980000.0	7990000.0	2.0	1.9664701223373413	1.3265268802642822
1.0	7990000.0	8000000.0	1.0	1.8280830383300781	1.2567404508590698
1.0	8000000.0	8010000.0	1.0	1.7965790033340454	1.2404364347457886
1.0	8100000.0	8110000.0	4.0	2.019243001937866	1.3523614406585693
1.0	8170000.0	8180000.0	2.0	1.8860361576080322	1.2863266468048096
1.0	8220000.0	8230000.0	1.0	1.7150837182998657	1.1975313425064087
1.0	8270000.0	8280000.0	0.0	1.568403959274292	1.1176204681396484
1.0	8300000.0	8310000.0	1.0	1.8020002841949463	1.243252158164978
1.0	8310000.0	8320000.0	1.0	1.723318099975586	1.2019134759902954
1.0	8410000.0	8420000.0	0.0	1.3356083631515503	0.9531669616699219
1.0	8430000.0	8440000.0	1.0	1.3622132539749146	0.9722231030464172
1.0	8630000.0	8640000.0	1.0	1.5867669582366943	1.1278142929077148
1.0	8730000.0	8740000.0	2.0	1.434310793876648	1.0415012836456299
1.0	8780000.0	8790000.0	3.0	1.519981861114502	1.0904723405838013
1.0	8850000.0	8860000.0	1.0	1.423312783241272	1.0351266860961914
1.0	8900000.0	8910000.0	0.0	1.3956772089004517	1.0190227031707764
1.0	9100000.0	9110000.0	3.0	1.4421653747558594	1.0460402965545654
1.0	9110000.0	9120000.0	4.0	1.486073613166809	1.0712333917617798
1.0	9130000.0	9140000.0	1.0	1.518481969833374	1.0896263122558594
1.0	9230000.0	9240000.0	0.0	1.5395243167877197	1.101474642753601
1.0	9250000.0	9260000.0	1.0	1.4517713785171509	1.0515804290771484
1.0	9260000.0	9270000.0	2.0	1.4757426977157593	1.0653343200683594
1.0	9310000.0	9320000.0	1.0	1.247336745262146	0.9304524660110474
1.0	9330000.0	9340000.0	2.0	1.4132213592529297	1.0292612314224243
1.0	9430000.0	9440000.0	1.0	1.5330162048339844	1.0978176593780518
1.0	9450000.0	9460000.0	2.0	1.5335004329681396	1.0980901718139648
1.0	9470000.0	9480000.0	1.0	1.7199203968048096	1.2001063823699951
1.0	9530000.0	9540000.0	2.0	1.5542834997177124	1.109743595123291
1.0	9540000.0	9550000.0	3.0	1.5681742429733276	1.11749267578125
1.0	9560000.0	9570000.0	1.0	1.6918420791625977	1.1850990056991577
1.0	9590000.0	9600000.0	0.0	1.5673236846923828	1.1170191764831543
1.0	9640000.0	9650000.0	0.0	1.3369179964065552	0.9807244539260864
1.0	9660000.0	9670000.0	3.0	1.0644779205322266	0.7789900302886963
1.0	9690000.0	9700000.0	2.0	1.5894782543182373	1.1160870790481567
1.0	9800000.0	9810000.0	0.0	1.218402624130249	0.9127646684646606
1.0	9950000.0	9960000.0	2.0	1.4028537273406982	1.0232168436050415
1.0	10100000.0	10110000.0	1.0	1.3910409212112427	1.0163086652755737
1.0	10200000.0	10210000.0	2.0	1.4949703216552734	1.0762996673583984
1.0	10300000.0	10310000.0	3.0	1.5772631168365479	1.1225440502166748
1.0	10350000.0	10360000.0	3.0	1.3791263103485107	1.0093185901641846
1.0	10470000.0	10480000.0	0.0	1.3022747039794922	0.9636706113815308
1.0	10490000.0	10500000.0	1.0	1.3071645498275757	1.0088496208190918
1.0	10500000.0	10510000.0	0.0	1.4219639301300049	1.0343446731567383
1.0	10510000.0	10520000.0	2.0	1.378100037574768	1.0087157487869263
1.0	10580000.0	10590000.0	1.0	1.3750746250152588	1.0059354305267334
1.0	10770000.0	10780000.0	1.0	1.0280014276504517	0.7799565196037292
1.0	10790000.0	10800000.0	0.0	1.0680180788040161	0.8038095235824585
1.0	10810000.0	10820000.0	3.0	1.113919973373413	0.8082674741744995
1.0	10830000.0	10840000.0	0.0	1.1569799184799194	0.8389131426811218
1.0	10850000.0	10860000.0	2.0	1.2019480466842651	0.90264493227005
1.0	10940000.0	10950000.0	1.0	1.5437902212142944	1.1003334522247314
1.0	11010000.0	11020000.0	0.0	1.6866248846054077	1.1822973489761353
1.0	11030000.0	11040000.0	5.0	1.4796569347381592	1.0675725936889648
1.0	11070000.0	11080000.0	2.0	1.6308536529541016	1.4203904867172241
1.0	11100000.0	11110000.0	4.0	1.7089502811431885	1.1942576169967651
1.0	11120000.0	11130000.0	1.0	1.4711463451385498	1.062705397605896
1.0	11130000.0	11140000.0	0.0	1.5054619312286377	1.08225679397583
1.0	11200000.0	11210000.0	0.0	1.4817066192626953	1.0687429904937744
1.0	11270000.0	11280000.0	1.0	1.4029011726379395	1.0232447385787964
1.0	11330000.0	11340000.0	0.0	1.4997777938842773	1.1357905864715576
1.0	11400000.0	11410000.0	1.0	1.588923454284668	1.1290086507797241
1.0	11420000.0	11430000.0	3.0	1.5954639911651611	1.1326234340667725
1.0	11440000.0	11450000.0	2.0	1.5599801540374756	1.1129249334335327
1.0	11500000.0	11510000.0	2.0	1.5245230197906494	1.093035101890564
1.0	11510000.0	11520000.0	2.0	1.460047721862793	1.0563396215438843
1.0	11580000.0	11590000.0	2.0	1.4472113847732544	1.0489518642425537
1.0	11710000.0	11720000.0	0.0	1.1787344217300415	0.8493124842643738
1.0	11730000.0	11740000.0	1.0	1.331994652748108	0.9814388155937195
1.0	11750000.0	11760000.0	1.0	1.3197847604751587	0.9741567373275757
1.0	11820000.0	11830000.0	1.0	1.4343912601470947	1.0415480136871338
1.0	11980000.0	11990000.0	0.0	1.3032276630401611	0.9284199476242065
1.0	12010000.0	12020000.0	1.0	1.354973554611206	0.9950777292251587
1.0	12020000.0	12030000.0	0.0	1.3812012672424316	1.0105386972427368
1.0	12080000.0	12090000.0	1.0	1.5032141208648682	1.0809805393218994
1.0	12140000.0	12150000.0	1.0	1.6743465662002563	1.1697026491165161
1.0	12160000.0	12170000.0	1.0	1.6424236297607422	1.1580488681793213
1.0	12220000.0	12230000.0	1.0	1.4079968929290771	1.0262186527252197
1.0	12230000.0	12240000.0	0.0	1.204501986503601	0.8882611393928528
1.0	12270000.0	12280000.0	1.0	1.6847184896469116	1.1697626113891602
1.0	12310000.0	12320000.0	1.0	1.2737020254135132	0.9464551210403442
1.0	12320000.0	12330000.0	0.0	1.2962753772735596	0.96006840467453
1.0	12370000.0	12380000.0	3.0	1.2235382795333862	0.9159129858016968
1.0	12400000.0	12410000.0	2.0	1.2131803035736084	0.909559428691864
1.0	12410000.0	12420000.0	0.0	1.36392080783844	1.0003635883331299
1.0	12460000.0	12470000.0	2.0	1.3951513767242432	1.0187163352966309
1.0	12500000.0	12510000.0	0.0	1.4992258548736572	1.078719139099121
1.0	12540000.0	12550000.0	2.0	1.462984323501587	1.0580247640609741
1.0	12600000.0	12610000.0	0.0	1.6158010959625244	1.1438223123550415
1.0	12860000.0	12870000.0	1.0	1.7313196659088135	1.1962001323699951
1.0	13830000.0	13840000.0	2.0	1.7743332386016846	1.2288284301757812
1.0	13900000.0	13910000.0	4.0	1.8514564037322998	1.2687371969223022
1.0	13990000.0	14000000.0	2.0	1.8337914943695068	1.2596781253814697
1.0	14280000.0	14290000.0	0.0	2.127821683883667	1.4041908979415894
1.0	14330000.0	14340000.0	2.0	2.2842705249786377	1.475791335105896
1.0	14410000.0	14420000.0	3.0	2.630188465118408	1.6216312646865845
1.0	14530000.0	14540000.0	3.0	2.7020461559295654	1.6498359441757202
1.0	14580000.0	14590000.0	3.0	2.727160930633545	1.6595264673233032
1.0	14600000.0	14610000.0	1.0	2.6548871994018555	1.631405234336853
1.0	14630000.0	14640000.0	4.0	2.5976157188415527	1.608612060546875
1.0	14640000.0	14650000.0	2.0	2.961580753326416	1.745896339416504
1.0	14720000.0	14730000.0	2.0	2.573329448699951	1.5988109111785889
1.0	14840000.0	14850000.0	5.0	1.9306774139404297	1.3087611198425293
1.0	14860000.0	14870000.0	3.0	2.0616514682769775	1.3728176355361938
1.0	15040000.0	15050000.0	2.0	1.9587619304656982	1.322717547416687
1.0	15050000.0	15060000.0	0.0	1.8469651937484741	1.2664381265640259
1.0	15130000.0	15140000.0	1.0	1.7563145160675049	1.2193682193756104
1.0	15190000.0	15200000.0	3.0	1.6277717351913452	1.150382161140442
1.0	15240000.0	15250000.0	0.0	1.6359201669692993	1.1548348665237427
1.0	15300000.0	15310000.0	3.0	1.4503971338272095	1.050787329673767
1.0	15330000.0	15340000.0	1.0	1.4921233654022217	1.074678659439087
1.0	15340000.0	15350000.0	3.0	1.5315669775009155	1.0970039367675781
1.0	15430000.0	15440000.0	1.0	1.5577446222305298	1.111678123474121
1.0	15650000.0	15660000.0	3.0	1.496551513671875	1.077200174331665
1.0	15710000.0	15720000.0	1.0	1.4912866353988647	1.0742034912109375
1.0	15750000.0	15760000.0	2.0	1.2610327005386353	0.9059429168701172
1.0	15790000.0	15800000.0	1.0	1.6629842519760132	1.1695442199707031
1.0	15880000.0	15890000.0	2.0	1.5874159336090088	1.1281744241714478
1.0	16030000.0	16040000.0	2.0	1.4222261905670166	1.0344955921173096
1.0	16050000.0	16060000.0	0.0	1.2101819515228271	0.8671120405197144
1.0	16090000.0	16100000.0	1.0	1.2258532047271729	0.8949106335639954
1.0	16320000.0	16330000.0	2.0	1.5293582677841187	1.0916550159454346
1.0	16350000.0	16360000.0	2.0	1.295924186706543	0.959857165813446
1.0	16390000.0	16400000.0	0.0	1.201707124710083	0.8931735754013062
1.0	16420000.0	16430000.0	3.0	1.543468713760376	1.1036869287490845
1.0	16440000.0	16450000.0	1.0	1.3219283819198608	0.9754374623298645
1.0	16480000.0	16490000.0	1.0	1.4720598459243774	1.0944172143936157
1.0	16530000.0	16540000.0	1.0	1.1810237169265747	0.8897178769111633
1.0	16540000.0	16550000.0	0.0	1.41835618019104	1.0322482585906982
1.0	16760000.0	16770000.0	2.0	1.2300559282302856	1.148254156112671
1.0	16780000.0	16790000.0	0.0	1.3714532852172852	1.0048047304153442
1.0	17020000.0	17030000.0	1.0	1.1772964000701904	0.9723571538925171
1.0	17230000.0	17240000.0	5.0	1.6592910289764404	1.2057650089263916
1.0	17350000.0	17360000.0	1.0	1.2035280466079712	0.9036199450492859
1.0	17400000.0	17410000.0	1.0	1.3479042053222656	0.9908901453018188
1.0	17530000.0	17540000.0	0.0	1.476357102394104	1.0656863451004028
1.0	17550000.0	17560000.0	0.0	1.5437177419662476	1.1038264036178589
1.0	17610000.0	17620000.0	4.0	1.6657063961029053	1.1710160970687866
1.0	17640000.0	17650000.0	1.0	1.8378283977508545	1.2617528438568115
1.0	17710000.0	17720000.0	6.0	1.6911453008651733	1.1847264766693115
1.0	17850000.0	17860000.0	2.0	1.3130404949188232	0.9701244235038757
1.0	17860000.0	17870000.0	0.0	1.3143503665924072	0.9576257467269897
1.0	17870000.0	17880000.0	2.0	1.2936393022537231	0.958483099937439
1.0	17900000.0	17910000.0	0.0	1.268305778503418	0.9325271844863892
1.0	17910000.0	17920000.0	0.0	1.1134874820709229	0.8081238865852356
1.0	18050000.0	18060000.0	1.0	1.6150602102279663	1.1434147357940674
1.0	18080000.0	18090000.0	2.0	1.8883978128433228	1.2875216007232666
1.0	18130000.0	18140000.0	0.0	2.067943572998047	1.375828504562378
1.0	18150000.0	18160000.0	2.0	1.8827674388885498	1.2846723794937134
1.0	18200000.0	18210000.0	3.0	1.9470525979995728	1.3169142007827759
1.0	18230000.0	18240000.0	0.0	2.159123420715332	1.4188052415847778
1.0	18290000.0	18300000.0	1.0	2.342541456222534	1.5015480518341064
1.0	18300000.0	18310000.0	3.0	2.4062142372131348	1.5291343927383423
1.0	18360000.0	18370000.0	0.0	2.4833054542541504	1.5617644786834717
1.0	18390000.0	18400000.0	6.0	2.3065783977508545	1.485709309577942
1.0	18410000.0	18420000.0	2.0	2.1721951961517334	1.424865961074829
1.0	18420000.0	18430000.0	1.0	2.398996353149414	1.526034951210022
1.0	18470000.0	18480000.0	3.0	2.348738431930542	1.5042574405670166
1.0	18510000.0	18520000.0	3.0	2.1297411918640137	1.4050920009613037
1.0	18590000.0	18600000.0	1.0	2.449476957321167	1.5475479364395142
1.0	18600000.0	18610000.0	1.0	2.3017516136169434	1.4835692644119263
1.0	18700000.0	18710000.0	4.0	2.139537811279297	1.4096777439117432
1.0	18720000.0	18730000.0	0.0	2.1021170616149902	1.3920814990997314
1.0	18750000.0	18760000.0	3.0	2.384401798248291	1.5197486877441406
1.0	18850000.0	18860000.0	5.0	2.01802921295166	1.351772665977478
1.0	18860000.0	18870000.0	6.0	1.8562424182891846	1.2711822986602783
1.0	18920000.0	18930000.0	1.0	2.057786226272583	1.3709633350372314
1.0	18940000.0	18950000.0	7.0	2.2019901275634766	1.438583493232727
1.0	18950000.0	18960000.0	3.0	1.7348581552505493	1.2080368995666504
1.0	18960000.0	18970000.0	1.0	1.6200348138809204	1.1461446285247803
1.0	19090000.0	19100000.0	4.0	1.9082187414169312	1.2975133657455444
1.0	19240000.0	19250000.0	2.0	1.3211157321929932	0.9485586881637573
1.0	19370000.0	19380000.0	1.0	1.3598015308380127	0.9979301691055298
1.0	19380000.0	19390000.0	0.0	1.3881280422210693	1.0146032571792603
1.0	19530000.0	19540000.0	2.0	1.9285987615585327	2.624361276626587
1.0	19540000.0	19550000.0	0.0	1.2618964910507202	0.9393035769462585
1.0	19550000.0	19560000.0	0.0	1.2836077213287354	0.9524386525154114
1.0	19580000.0	19590000.0	0.0	1.1302133798599243	0.824698805809021
1.0	19590000.0	19600000.0	1.0	1.3561832904815674	0.9957917928695679
1.0	19610000.0	19620000.0	1.0	1.5834650993347168	1.1259856224060059
1.0	19660000.0	19670000.0	2.0	1.2147774696350098	0.9105399250984192
1.0	19770000.0	19780000.0	0.0	1.3237224817276	0.9765071868896484
1.0	19850000.0	19860000.0	2.0	1.7006714344024658	1.1738345623016357
1.0	19910000.0	19920000.0	0.0	1.8148208856582642	1.2498966455459595
1.0	19920000.0	19930000.0	1.0	1.8776233196258545	2.469648838043213
1.0	19930000.0	19940000.0	1.0	1.4970000982284546	1.0774552822113037
1.0	19980000.0	19990000.0	4.0	1.245147466659546	0.9291192889213562
1.0	20030000.0	20040000.0	2.0	1.350088357925415	0.9921830296516418
1.0	20210000.0	20220000.0	2.0	1.3387267589569092	0.985440731048584
1.0	20250000.0	20260000.0	1.0	1.8831596374511719	1.2848715782165527
1.0	20280000.0	20290000.0	0.0	1.676257848739624	1.1767150163650513
1.0	20380000.0	20390000.0	2.0	1.7461341619491577	1.2140010595321655
1.0	20430000.0	20440000.0	0.0	1.538438081741333	1.1008638143539429
1.0	20450000.0	20460000.0	2.0	1.7316726446151733	1.2063499689102173
1.0	20490000.0	20500000.0	0.0	1.458025336265564	1.0551774501800537
1.0	20600000.0	20610000.0	4.0	1.6135848760604858	1.1426060199737549
1.0	20640000.0	20650000.0	3.0	1.882554054260254	1.2845635414123535
1.0	20720000.0	20730000.0	3.0	1.8290050029754639	1.2572144269943237
1.0	20780000.0	20790000.0	1.0	1.7256004810333252	1.2031261920928955
1.0	20830000.0	20840000.0	2.0	1.6289584636688232	2.1692347526550293
1.0	20870000.0	20880000.0	1.0	1.5598396062850952	1.1128464937210083
1.0	20910000.0	20920000.0	2.0	1.5062483549118042	1.0827033519744873
1.0	21000000.0	21010000.0	2.0	1.6654837131500244	1.1708967685699463
1.0	21130000.0	21140000.0	1.0	1.412001371383667	1.0285511016845703
1.0	21140000.0	21150000.0	1.0	1.3720479011535645	1.0051565170288086
1.0	21150000.0	21160000.0	0.0	1.3789808750152588	1.0092328786849976
1.0	21230000.0	21240000.0	1.0	1.602487325668335	1.1364991664886475
1.0	21270000.0	21280000.0	2.0	1.5239150524139404	1.0926920175552368
1.0	21290000.0	21300000.0	2.0	1.5022289752960205	1.0804229974746704
1.0	21520000.0	21530000.0	3.0	1.7448943853378296	1.2133466005325317
1.0	21550000.0	21560000.0	0.0	1.6364578008651733	1.1551281213760376
1.0	21620000.0	21630000.0	0.0	1.4019501209259033	1.0226900577545166
1.0	21640000.0	21650000.0	3.0	1.302736520767212	0.9639483690261841
1.0	21650000.0	21660000.0	0.0	1.2511097192764282	0.9327490925788879
1.0	21660000.0	21670000.0	1.0	1.2916650772094727	0.9572936296463013
1.0	21690000.0	21700000.0	1.0	1.5416282415390015	1.1026556491851807
1.0	21820000.0	21830000.0	4.0	1.3965318202972412	1.0114330053329468
1.0	21880000.0	21890000.0	2.0	1.4036144018173218	1.0236616134643555
1.0	21930000.0	21940000.0	0.0	1.247174859046936	0.9039947390556335
1.0	21960000.0	21970000.0	0.0	1.6316791772842407	1.1525182723999023
1.0	21990000.0	22000000.0	3.0	1.3610622882843018	0.9563928842544556
1.0	22020000.0	22030000.0	0.0	1.7466659545898438	1.2142823934555054
1.0	22090000.0	22100000.0	3.0	1.7016074657440186	1.1903324127197266
1.0	22190000.0	22200000.0	0.0	1.4302486181259155	1.0247429609298706
1.0	22200000.0	22210000.0	2.0	1.3210372924804688	0.9439026713371277
1.0	22210000.0	22220000.0	2.0	1.2517234086990356	0.930577278137207
1.0	22420000.0	22430000.0	2.0	1.2970863580703735	0.9605555534362793
1.0	22490000.0	22500000.0	3.0	1.4413145780563354	1.0433865785598755
1.0	22500000.0	22510000.0	1.0	1.562837839126587	1.1124694347381592
1.0	22540000.0	22550000.0	2.0	1.5391336679458618	1.101254940032959
1.0	22560000.0	22570000.0	0.0	1.4279022216796875	1.0377898216247559
1.0	22590000.0	22600000.0	0.0	1.4722211360931396	1.0633209943771362
1.0	22620000.0	22630000.0	1.0	1.6921943426132202	1.185288906097412
1.0	22640000.0	22650000.0	0.0	1.5295387506484985	1.0958614349365234
1.0	22660000.0	22670000.0	1.0	1.5273727178573608	1.094641923904419
1.0	22670000.0	22680000.0	2.0	1.4565092325210571	1.0543057918548584
1.0	22850000.0	22860000.0	1.0	1.3426055908203125	0.9877457618713379
1.0	22890000.0	22900000.0	2.0	1.4653687477111816	1.0593931674957275
1.0	22900000.0	22910000.0	2.0	1.5418760776519775	1.1027942895889282
1.0	22980000.0	22990000.0	2.0	1.501274824142456	1.0798819065093994
1.0	23000000.0	23010000.0	0.0	1.5211355686187744	1.0911242961883545
1.0	23020000.0	23030000.0	1.0	1.6151134967803955	1.1434438228607178
1.0	23040000.0	23050000.0	4.0	1.356544852256775	0.9960063695907593
1.0	23160000.0	23170000.0	3.0	1.3264751434326172	0.9781492948532104
1.0	23250000.0	23260000.0	2.0	1.5883419513702393	1.1203546524047852
1.0	23290000.0	23300000.0	4.0	1.4464021921157837	1.0484846830368042
1.0	23370000.0	23380000.0	2.0	1.452495813369751	1.0519983768463135
1.0	23450000.0	23460000.0	4.0	1.491546630859375	1.0743516683578491
1.0	23490000.0	23500000.0	1.0	1.62843918800354	1.1314418315887451
1.0	23630000.0	23640000.0	1.0	1.4521801471710205	1.051815152168274
1.0	23650000.0	23660000.0	0.0	1.4779647588729858	1.0666048526763916
1.0	23730000.0	23740000.0	2.0	1.3941766023635864	1.0181453227996826
1.0	23770000.0	23780000.0	1.0	1.4521901607513428	1.0518217086791992
1.0	23880000.0	23890000.0	3.0	2.393918991088867	3.119476079940796
1.0	23960000.0	23970000.0	0.0	1.5805063247680664	1.1243457794189453
1.0	23980000.0	23990000.0	1.0	1.5692317485809326	1.1083958148956299
1.0	23990000.0	24000000.0	3.0	1.5792865753173828	1.1117849349975586
1.0	24030000.0	24040000.0	0.0	1.4106073379516602	1.0277398824691772
1.0	24040000.0	24050000.0	1.0	1.4268282651901245	1.0371670722961426
1.0	24100000.0	24110000.0	0.0	1.529062271118164	1.8193200826644897
1.0	24110000.0	24120000.0	0.0	1.1720117330551147	0.8791230320930481
1.0	24120000.0	24130000.0	2.0	1.6010993719100952	1.4612098932266235
1.0	24180000.0	24190000.0	3.0	1.2399853467941284	0.9259718060493469
1.0	24220000.0	24230000.0	3.0	1.375658392906189	1.007280707359314
1.0	24240000.0	24250000.0	2.0	1.3289835453033447	0.9796445965766907
1.0	24250000.0	24260000.0	0.0	1.4745622873306274	1.0490965843200684
1.0	24290000.0	24300000.0	0.0	1.161840558052063	0.8778063654899597
1.0	24320000.0	24330000.0	0.0	1.4192979335784912	1.0164839029312134
1.0	24400000.0	24410000.0	2.0	1.2247101068496704	0.9166311025619507
1.0	24430000.0	24440000.0	2.0	1.172585129737854	0.8844841718673706
1.0	24440000.0	24450000.0	1.0	1.1680618524551392	0.881339430809021
1.0	24460000.0	24470000.0	3.0	1.237182378768921	0.9242597818374634
1.0	24490000.0	24500000.0	2.0	1.3520495891571045	0.9933473467826843
1.0	24550000.0	24560000.0	2.0	1.6603666543960571	1.1681272983551025
1.0	24610000.0	24620000.0	1.0	1.4411100149154663	1.0454308986663818
1.0	24780000.0	24790000.0	0.0	1.1924035549163818	0.8967564702033997
1.0	25040000.0	25050000.0	0.0	1.8899271488189697	1.2882955074310303
1.0	25090000.0	25100000.0	1.0	1.7464179992675781	1.2141516208648682
1.0	25250000.0	25260000.0	0.0	1.2763055562973022	0.9107162356376648
1.0	25310000.0	25320000.0	0.0	1.6235885620117188	1.1480920314788818
1.0	25360000.0	25370000.0	2.0	1.4590975046157837	1.0557941198349
1.0	25380000.0	25390000.0	0.0	1.5386369228363037	1.1009763479232788
1.0	25480000.0	25490000.0	4.0	1.9674062728881836	1.3269894123077393
1.0	25490000.0	25500000.0	0.0	1.6447359323501587	1.15963876247406
1.0	25670000.0	25680000.0	0.0	1.4490549564361572	1.0500152111053467
1.0	25790000.0	25800000.0	0.0	1.463963508605957	1.058586597442627
1.0	25850000.0	25860000.0	1.0	1.4434486627578735	1.0467811822891235
1.0	25860000.0	25870000.0	3.0	1.3890149593353271	1.015122652053833
1.0	25880000.0	25890000.0	0.0	1.196527123451233	0.8602967262268066
1.0	25890000.0	25900000.0	1.0	1.171474575996399	0.8474534153938293
1.0	25960000.0	25970000.0	1.0	1.7799155712127686	1.2317485809326172
1.0	26000000.0	26010000.0	0.0	1.5992847681045532	1.1347335577011108
1.0	26010000.0	26020000.0	0.0	1.517100214958191	1.088844895362854
1.0	26020000.0	26030000.0	1.0	1.3773096799850464	1.0082517862319946
1.0	26030000.0	26040000.0	2.0	1.4077746868133545	1.0260884761810303
1.0	26040000.0	26050000.0	0.0	1.6416656970977783	1.1579673290252686
1.0	26070000.0	26080000.0	1.0	1.4395513534545898	1.044529914855957
1.0	26110000.0	26120000.0	2.0	1.4174995422363281	1.031749963760376
1.0	26140000.0	26150000.0	3.0	1.7699410915374756	2.3834245204925537
1.0	26150000.0	26160000.0	3.0	1.2765895128250122	0.948201060295105
1.0	26230000.0	26240000.0	2.0	1.3332035541534424	0.9782627820968628
1.0	26300000.0	26310000.0	2.0	1.1475567817687988	0.8689009547233582
1.0	26360000.0	26370000.0	1.0	1.214500069618225	0.9093106985092163
1.0	26370000.0	26380000.0	0.0	1.3828847408294678	1.011526346206665
1.0	26470000.0	26480000.0	3.0	1.4769363403320312	1.066017508506775
1.0	26520000.0	26530000.0	1.0	1.4899413585662842	1.0734375715255737
1.0	26620000.0	26630000.0	1.0	1.2509443759918213	0.9326473474502563
1.0	26650000.0	26660000.0	0.0	1.4333393573760986	1.0409386157989502
1.0	26660000.0	26670000.0	0.0	1.285782814025879	0.9537502527236938
1.0	26870000.0	26880000.0	2.0	1.2803629636764526	0.9421327710151672
1.0	26930000.0	26940000.0	1.0	1.6933162212371826	1.1858904361724854
1.0	26970000.0	26980000.0	2.0	1.731154203414917	1.2017093896865845
1.0	27000000.0	27010000.0	4.0	1.6721656322479248	1.1745070219039917
1.0	27040000.0	27050000.0	1.0	1.5124821662902832	1.0862338542938232
1.0	27060000.0	27070000.0	3.0	1.418985366821289	1.0326147079467773
1.0	27150000.0	27160000.0	1.0	1.1975512504577637	0.8999347686767578
1.0	27200000.0	27210000.0	1.0	1.4168691635131836	1.0313851833343506
1.0	27250000.0	27260000.0	3.0	1.3259334564208984	0.9778262376785278
1.0	27270000.0	27280000.0	2.0	1.1809301376342773	0.8533350229263306
1.0	27290000.0	27300000.0	1.0	1.3752881288528442	1.0070626735687256
1.0	27300000.0	27310000.0	3.0	1.5856918096542358	1.1272187232971191
1.0	27360000.0	27370000.0	2.0	1.484368085861206	1.0702612400054932
1.0	27420000.0	27430000.0	2.0	1.2135779857635498	0.8718081712722778
1.0	27570000.0	27580000.0	2.0	1.4900360107421875	1.071890950202942
1.0	27580000.0	27590000.0	1.0	1.4308445453643799	1.0394933223724365
1.0	27590000.0	27600000.0	2.0	1.4273216724395752	1.0374529361724854
1.0	27610000.0	27620000.0	1.0	1.3252838850021362	0.977439284324646
1.0	27790000.0	27800000.0	1.0	1.4222246408462524	1.0344946384429932
1.0	27850000.0	27860000.0	0.0	1.2252795696258545	0.8761149644851685
1.0	27870000.0	27880000.0	0.0	1.1370776891708374	0.8225082159042358
1.0	28100000.0	28110000.0	6.0	2.0522496700286865	1.368304967880249
1.0	28140000.0	28150000.0	1.0	2.029022693634033	1.357103943824768
1.0	28210000.0	28220000.0	1.0	1.2643485069274902	0.906303882598877
1.0	28220000.0	28230000.0	3.0	1.4711936712265015	1.0627305507659912
1.0	28230000.0	28240000.0	1.0	1.5232778787612915	1.0923312902450562
1.0	28290000.0	28300000.0	0.0	1.402881383895874	1.0232337713241577
1.0	28320000.0	28330000.0	1.0	1.3521525859832764	0.9934072494506836
1.0	28400000.0	28410000.0	2.0	1.4758942127227783	1.0654222965240479
1.0	28420000.0	28430000.0	2.0	1.7945562601089478	1.2393845319747925
1.0	28430000.0	28440000.0	1.0	1.633676290512085	1.1536093950271606
1.0	28500000.0	28510000.0	3.0	1.295156717300415	0.9593949317932129
1.0	28550000.0	28560000.0	1.0	1.4367784261703491	1.062657117843628
1.0	28580000.0	28590000.0	1.0	1.5008383989334106	1.2162082195281982
1.0	28610000.0	28620000.0	1.0	1.6031967401504517	1.131273627281189
1.0	28620000.0	28630000.0	0.0	1.707350492477417	1.1743758916854858
1.0	28690000.0	28700000.0	4.0	1.5751394033432007	1.0992326736450195
1.0	28730000.0	28740000.0	2.0	1.4999959468841553	1.0791559219360352
1.0	29020000.0	29030000.0	1.0	1.506465196609497	1.0828258991241455
1.0	29090000.0	29100000.0	3.0	1.4827921390533447	1.0693620443344116
1.0	29110000.0	29120000.0	1.0	1.6285011768341064	1.150781512260437
1.0	29140000.0	29150000.0	1.0	1.4970344305038452	1.0774739980697632
1.0	29160000.0	29170000.0	3.0	1.5082473754882812	1.083836317062378
1.0	29230000.0	29240000.0	1.0	1.5075889825820923	1.0834629535675049
1.0	29300000.0	29310000.0	0.0	1.5486305952072144	1.102601408958435
1.0	29340000.0	29350000.0	0.0	1.522110939025879	1.0916754007339478
1.0	29360000.0	29370000.0	2.0	1.4015004634857178	1.0224272012710571
1.0	29400000.0	29410000.0	0.0	1.61150324344635	1.128014087677002
1.0	29450000.0	29460000.0	1.0	1.5407202243804932	1.102146029472351
1.0	29550000.0	29560000.0	1.0	1.5065813064575195	1.0647242069244385
1.0	29620000.0	29630000.0	1.0	1.583681344985962	1.126105546951294
1.0	29630000.0	29640000.0	0.0	1.44245183467865	1.0462062358856201
1.0	29660000.0	29670000.0	2.0	1.6161149740219116	1.1439940929412842
1.0	29850000.0	29860000.0	0.0	1.78750479221344	1.2357107400894165
1.0	30060000.0	30070000.0	2.0	1.9239267110824585	1.3053892850875854
1.0	30090000.0	30100000.0	0.0	1.990227460861206	1.338209629058838
1.0	30160000.0	30170000.0	6.0	2.2855899333953857	1.4763809442520142
1.0	30250000.0	30260000.0	3.0	2.5114643573760986	1.5734732151031494
1.0	30380000.0	30390000.0	2.0	1.9749761819839478	1.3307205438613892
1.0	30440000.0	30450000.0	0.0	2.006728410720825	1.346274733543396
1.0	30460000.0	30470000.0	2.0	1.997052550315857	1.3415508270263672
1.0	30490000.0	30500000.0	3.0	2.2168684005737305	1.4453847408294678
1.0	30500000.0	30510000.0	0.0	2.106722354888916	1.394258737564087
1.0	30620000.0	30630000.0	0.0	2.2777576446533203	1.4728819131851196
1.0	30630000.0	30640000.0	1.0	2.1816275119781494	1.429222822189331
1.0	30640000.0	30650000.0	2.0	2.2723212242126465	1.4704498052597046
1.0	30650000.0	30660000.0	2.0	2.1600658893585205	1.4192430973052979
1.0	30670000.0	30680000.0	1.0	2.1468825340270996	1.4131075143814087
1.0	30690000.0	30700000.0	2.0	2.1022515296936035	1.3921449184417725
1.0	30740000.0	30750000.0	2.0	1.921507477760315	1.30417799949646
1.0	30820000.0	30830000.0	2.0	2.136237382888794	1.4081346988677979
1.0	30840000.0	30850000.0	0.0	1.8501923084259033	1.2680903673171997
1.0	30890000.0	30900000.0	2.0	1.8974189758300781	1.2920763492584229
1.0	30980000.0	30990000.0	1.0	1.7959439754486084	1.2401059865951538
1.0	31000000.0	31010000.0	1.0	1.9478938579559326	1.3173309564590454
1.0	31040000.0	31050000.0	3.0	1.8787676095962524	1.2826443910598755
1.0	31130000.0	31140000.0	2.0	1.7468630075454712	1.2143868207931519
1.0	31150000.0	31160000.0	2.0	1.6020702123641968	1.1362690925598145
1.0	31160000.0	31170000.0	1.0	1.6335521936416626	1.1535428762435913
1.0	31260000.0	31270000.0	2.0	1.5380690097808838	1.1006567478179932
1.0	31270000.0	31280000.0	0.0	1.511137843132019	1.0854734182357788
1.0	31330000.0	31340000.0	4.0	1.604555368423462	1.1376385688781738
1.0	31370000.0	31380000.0	2.0	1.4556840658187866	1.0518118143081665
1.0	31430000.0	31440000.0	3.0	1.4573314189910889	1.0547782182693481
1.0	31650000.0	31660000.0	0.0	1.9557899236679077	1.321247935295105
1.0	31660000.0	31670000.0	4.0	1.852665662765503	1.2693551778793335
1.0	31680000.0	31690000.0	1.0	1.8897666931152344	1.2882137298583984
1.0	31690000.0	31700000.0	0.0	1.665966272354126	1.1711572408676147
1.0	31800000.0	31810000.0	1.0	1.5015082359313965	1.0800145864486694
1.0	31820000.0	31830000.0	0.0	1.3617799282073975	0.9990985989570618
1.0	31830000.0	31840000.0	1.0	1.2858765125274658	0.9538070559501648
1.0	31840000.0	31850000.0	2.0	1.0399211645126343	0.8160246014595032
1.0	31870000.0	31880000.0	0.0	1.5831854343414307	1.1247478723526
1.0	31930000.0	31940000.0	2.0	1.9203506708145142	1.2914488315582275
1.0	31960000.0	31970000.0	1.0	1.6702747344970703	1.1571028232574463
1.0	31990000.0	32000000.0	0.0	1.88115656375885	1.2838566303253174
1.0	32030000.0	32040000.0	0.0	1.5428663492202759	1.1033509969711304
1.0	32090000.0	32100000.0	3.0	1.117937684059143	0.810656726360321
1.0	32210000.0	32220000.0	1.0	1.288108229637146	0.9146773219108582
1.0	32250000.0	32260000.0	1.0	1.602064847946167	1.1352789402008057
1.0	32270000.0	32280000.0	3.0	1.6966512203216553	1.1876788139343262
1.0	32350000.0	32360000.0	1.0	1.822845697402954	1.2540397644042969
1.0	32370000.0	32380000.0	2.0	1.4267263412475586	1.0371088981628418
1.0	32380000.0	32390000.0	2.0	1.494276762008667	1.0759055614471436
1.0	32450000.0	32460000.0	2.0	1.6051641702651978	1.1379746198654175
1.0	32470000.0	32480000.0	1.0	1.6224267482757568	1.1430368423461914
1.0	32500000.0	32510000.0	3.0	1.3736813068389893	1.006116271018982
1.0	32530000.0	32540000.0	2.0	1.5582469701766968	1.1040254831314087
1.0	32730000.0	32740000.0	3.0	1.733241319656372	1.2042888402938843
1.0	32790000.0	32800000.0	3.0	1.2264792919158936	0.8844531178474426
1.0	33110000.0	33120000.0	0.0	2.3483023643493652	3.1127328872680664
1.0	33230000.0	33240000.0	3.0	1.091806173324585	0.7950709462165833
1.0	33240000.0	33250000.0	0.0	1.2537734508514404	0.9343680143356323
1.0	33350000.0	33360000.0	0.0	1.29283607006073	0.9233089685440063
1.0	33420000.0	33430000.0	3.0	1.353965401649475	0.9801973104476929
1.0	33430000.0	33440000.0	2.0	1.592705249786377	1.1310993432998657
1.0	33440000.0	33450000.0	1.0	1.5435129404067993	1.1037133932113647
1.0	33450000.0	33460000.0	1.0	1.3736594915390015	1.006103754043579
1.0	33510000.0	33520000.0	4.0	1.3730636835098267	1.0057532787322998
1.0	33660000.0	33670000.0	3.0	1.7724037170410156	1.2086416482925415
1.0	33840000.0	33850000.0	2.0	1.366625189781189	1.0019594430923462
1.0	33910000.0	33920000.0	2.0	1.8457180261611938	1.2657995223999023
1.0	34000000.0	34010000.0	4.0	2.021573305130005	1.3534929752349854
1.0	34120000.0	34130000.0	1.0	2.0906612873077393	1.386651873588562
1.0	34130000.0	34140000.0	1.0	1.9863888025283813	1.3363282680511475
1.0	34170000.0	34180000.0	5.0	2.0986874103546143	1.390458583831787
1.0	34210000.0	34220000.0	0.0	2.24859881401062	1.459782361984253
1.0	34320000.0	34330000.0	0.0	2.207902193069458	1.441290259361267
1.0	34330000.0	34340000.0	1.0	2.1116766929626465	1.396597146987915
1.0	34350000.0	34360000.0	5.0	1.8847490549087524	1.2856764793395996
1.0	34420000.0	34430000.0	2.0	2.3902816772460938	1.5222859382629395
1.0	34440000.0	34450000.0	0.0	2.4662656784057617	1.5546233654022217
1.0	34490000.0	34500000.0	2.0	2.3270654678344727	1.4947551488876343
1.0	34500000.0	34510000.0	3.0	2.122390031814575	1.4016402959823608
1.0	34530000.0	34540000.0	1.0	2.2869274616241455	1.4769766330718994
1.0	34550000.0	34560000.0	2.0	2.059534788131714	1.371802568435669
1.0	34610000.0	34620000.0	2.0	2.062912702560425	1.3734204769134521
1.0	34630000.0	34640000.0	3.0	1.910339593887329	1.2985789775848389
1.0	34670000.0	34680000.0	1.0	2.393646001815796	1.5237336158752441
1.0	34680000.0	34690000.0	3.0	2.3886806964874268	1.5215952396392822
1.0	34700000.0	34710000.0	0.0	2.5851590633392334	1.6035960912704468
1.0	34730000.0	34740000.0	0.0	2.9790663719177246	1.7520458698272705
1.0	34790000.0	34800000.0	2.0	2.641284465789795	1.626032829284668
1.0	34850000.0	34860000.0	3.0	3.0434210300445557	1.774332046508789
1.0	34880000.0	34890000.0	0.0	2.7685794830322266	1.6753231287002563
1.0	34910000.0	34920000.0	2.0	2.7542688846588135	1.6698907613754272
1.0	34940000.0	34950000.0	3.0	2.4599621295928955	1.551971673965454
1.0	34960000.0	34970000.0	2.0	2.3376452922821045	1.4994018077850342
1.0	35010000.0	35020000.0	1.0	2.546502113342285	1.5878887176513672
1.0	35050000.0	35060000.0	0.0	2.4349277019500732	1.5413854122161865
1.0	35060000.0	35070000.0	0.0	2.3964061737060547	1.5249218940734863
1.0	35140000.0	35150000.0	2.0	1.969280481338501	1.3279139995574951
1.0	35190000.0	35200000.0	1.0	1.918416976928711	1.302631139755249
1.0	35220000.0	35230000.0	0.0	1.6275666952133179	1.1502697467803955
1.0	35230000.0	35240000.0	3.0	1.7584301233291626	1.2204831838607788
1.0	35270000.0	35280000.0	2.0	1.7429596185684204	1.2123243808746338
1.0	35540000.0	35550000.0	2.0	1.8023252487182617	1.2234541177749634
1.0	35560000.0	35570000.0	4.0	1.4922560453414917	1.0747544765472412
1.0	35570000.0	35580000.0	0.0	1.5667331218719482	1.1166898012161255
1.0	35750000.0	35760000.0	0.0	1.531731367111206	1.0970958471298218
1.0	35820000.0	35830000.0	0.0	1.463658094406128	1.0584118366241455
1.0	35850000.0	35860000.0	3.0	1.4017623662948608	1.0225803852081299
1.0	35870000.0	35880000.0	0.0	1.4441152811050415	1.0471668243408203
1.0	35880000.0	35890000.0	1.0	1.3798000812530518	1.0097144842147827
1.0	35960000.0	35970000.0	0.0	1.514465570449829	1.087354302406311
1.0	36010000.0	36020000.0	2.0	1.3486515283584595	0.9913337826728821
1.0	36050000.0	36060000.0	2.0	1.3681213855743408	1.0028409957885742
1.0	36120000.0	36130000.0	1.0	1.7637207508087158	1.2176198959350586
1.0	36250000.0	36260000.0	1.0	1.6444612741470337	1.1412595510482788
1.0	36270000.0	36280000.0	3.0	1.2781107425689697	1.1467264890670776
1.0	36300000.0	36310000.0	0.0	1.3974310159683228	1.0200501680374146
1.0	36400000.0	36410000.0	1.0	1.5888535976409912	1.1258695125579834
1.0	36440000.0	36450000.0	1.0	1.5461609363555908	1.1051990985870361
1.0	36460000.0	36470000.0	2.0	1.7043001651763916	1.1917730569839478
1.0	36530000.0	36540000.0	2.0	1.7703384160995483	1.2267361879348755
1.0	36720000.0	36730000.0	1.0	1.4101015329360962	1.027443766593933
1.0	36740000.0	36750000.0	2.0	1.4708694219589233	1.0625460147857666
1.0	36760000.0	36770000.0	1.0	1.318412184715271	0.9575039148330688
1.0	36770000.0	36780000.0	1.0	1.4210591316223145	1.033819317817688
1.0	36890000.0	36900000.0	0.0	1.4284839630126953	1.0381275415420532
1.0	36900000.0	36910000.0	2.0	1.57659912109375	1.1133302450180054
1.0	37050000.0	37060000.0	2.0	1.4674649238586426	1.0605955123901367
1.0	37060000.0	37070000.0	4.0	1.7239853143692017	1.2022688388824463
1.0	37070000.0	37080000.0	2.0	1.7595624923706055	1.221078872680664
1.0	37110000.0	37120000.0	0.0	1.7151397466659546	1.1975609064102173
1.0	37120000.0	37130000.0	2.0	1.818320870399475	1.251704454421997
1.0	37130000.0	37140000.0	1.0	1.616786241531372	1.144362211227417
1.0	37160000.0	37170000.0	4.0	1.62554931640625	1.149166226387024
1.0	37190000.0	37200000.0	1.0	1.7199642658233643	1.2001292705535889
1.0	37200000.0	37210000.0	3.0	1.7298400402069092	1.2053768634796143
1.0	37250000.0	37260000.0	1.0	2.0192389488220215	1.3523591756820679
1.0	37380000.0	37390000.0	1.0	2.2643303871154785	1.466864824295044
1.0	37470000.0	37480000.0	3.0	1.9878581762313843	1.3370500802993774
1.0	37520000.0	37530000.0	1.0	1.9540554285049438	1.320387601852417
1.0	37540000.0	37550000.0	3.0	1.6568644046783447	1.1662282943725586
1.0	37640000.0	37650000.0	5.0	2.042823076248169	1.3637683391571045
1.0	37730000.0	37740000.0	0.0	2.320941925048828	1.492056965827942
1.0	37810000.0	37820000.0	1.0	2.448810338973999	1.5472677946090698
1.0	37850000.0	37860000.0	3.0	2.0609402656555176	1.3724762201309204
1.0	38050000.0	38060000.0	0.0	1.4124763011932373	1.0288282632827759
1.0	38060000.0	38070000.0	0.0	1.728752851486206	1.2881044149398804
1.0	38080000.0	38090000.0	4.0	1.587723970413208	1.1283440589904785
1.0	38160000.0	38170000.0	1.0	1.428922176361084	1.0383813381195068
1.0	38280000.0	38290000.0	2.0	1.4071494340896606	1.0257221460342407
1.0	38290000.0	38300000.0	0.0	1.4747341871261597	1.064758062362671
1.0	38320000.0	38330000.0	4.0	2.3195385932922363	3.1027653217315674
1.0	38350000.0	38360000.0	1.0	1.4811617136001587	1.0684311389923096
1.0	38420000.0	38430000.0	3.0	1.5391137599945068	1.101244330406189
1.0	38520000.0	38530000.0	2.0	1.6139280796051025	1.142793893814087
1.0	38590000.0	38600000.0	2.0	1.7569687366485596	1.2197130918502808
1.0	38600000.0	38610000.0	2.0	1.6711019277572632	1.1549562215805054
1.0	38650000.0	38660000.0	2.0	2.066033124923706	1.3749147653579712
1.0	38670000.0	38680000.0	0.0	2.106200933456421	1.3940117359161377
1.0	38710000.0	38720000.0	0.0	2.1345038414001465	1.4073235988616943
1.0	38740000.0	38750000.0	4.0	2.2805800437927246	1.474143385887146
1.0	38760000.0	38770000.0	1.0	2.1887919902801514	1.4325228929519653
1.0	38800000.0	38810000.0	2.0	2.1353044509887695	1.4076982736587524
1.0	38850000.0	38860000.0	0.0	2.3081395626068115	1.4864009618759155
1.0	38880000.0	38890000.0	6.0	1.9213855266571045	1.3041170835494995
1.0	38930000.0	38940000.0	2.0	2.326728343963623	1.494606375694275
1.0	39060000.0	39070000.0	1.0	2.022465229034424	1.353925347328186
1.0	39070000.0	39080000.0	1.0	1.8477308750152588	1.2668309211730957
1.0	39180000.0	39190000.0	1.0	1.9756406545639038	1.3310476541519165
1.0	39210000.0	39220000.0	5.0	1.929772138595581	1.308309555053711
1.0	39220000.0	39230000.0	1.0	1.9968185424804688	1.3414356708526611
1.0	39650000.0	39660000.0	0.0	1.583317756652832	1.1259043216705322
1.0	39800000.0	39810000.0	2.0	1.3992702960968018	1.0211254358291626
1.0	39860000.0	39870000.0	3.0	1.5014816522598267	1.079999566078186
1.0	39950000.0	39960000.0	3.0	1.2731883525848389	0.9461456537246704
1.0	40030000.0	40040000.0	2.0	1.0803146362304688	0.7877561450004578
1.0	40070000.0	40080000.0	1.0	1.55145263671875	1.1081595420837402
1.0	40090000.0	40100000.0	1.0	1.3743746280670166	1.0065243244171143
1.0	40130000.0	40140000.0	0.0	1.4106031656265259	1.027736783027649
1.0	40160000.0	40170000.0	2.0	1.3803235292434692	1.0100237131118774
1.0	40210000.0	40220000.0	2.0	1.0730926990509033	0.8019034266471863
1.0	40240000.0	40250000.0	0.0	1.3180861473083496	0.973141074180603
1.0	40270000.0	40280000.0	0.0	1.6371924877166748	1.144025206565857
1.0	40300000.0	40310000.0	0.0	1.2601814270019531	0.9382631182670593
1.0	40310000.0	40320000.0	1.0	1.3165476322174072	0.9722226858139038
1.0	40320000.0	40330000.0	0.0	1.3594915866851807	0.9977476000785828
1.0	40400000.0	40410000.0	3.0	1.6395180225372314	1.1567957401275635
1.0	40460000.0	40470000.0	2.0	1.8346115350723267	1.2600994110107422
1.0	40500000.0	40510000.0	0.0	2.3886237144470215	3.1193718910217285
1.0	40520000.0	40530000.0	1.0	1.4370005130767822	1.0056737661361694
1.0	40630000.0	40640000.0	1.0	1.744173288345337	1.2129666805267334
1.0	40670000.0	40680000.0	2.0	1.512547254562378	1.0862700939178467
1.0	40780000.0	40790000.0	0.0	1.4976540803909302	1.0778247117996216
1.0	40790000.0	40800000.0	3.0	1.755444884300232	1.1982234716415405
1.0	40820000.0	40830000.0	3.0	1.6093580722808838	1.126448631286621
1.0	40860000.0	40870000.0	0.0	1.451783537864685	1.0515868663787842
1.0	40870000.0	40880000.0	1.0	1.4089370965957642	1.026766300201416
1.0	40910000.0	40920000.0	0.0	1.8767082691192627	1.2495239973068237
1.0	40920000.0	40930000.0	1.0	1.9292703866958618	1.301093339920044
1.0	40980000.0	40990000.0	1.0	2.0603957176208496	1.3722155094146729
1.0	41000000.0	41010000.0	1.0	1.6433054208755493	1.1588600873947144
1.0	41030000.0	41040000.0	1.0	2.0076239109039307	1.346709966659546
1.0	41080000.0	41090000.0	1.0	1.8206294775009155	1.2528982162475586
1.0	41090000.0	41100000.0	1.0	1.4952417612075806	1.0764539241790771
1.0	41120000.0	41130000.0	0.0	1.4789372682571411	1.067161202430725
1.0	41130000.0	41140000.0	1.0	1.543161392211914	1.1035163402557373
1.0	41160000.0	41170000.0	2.0	1.4561283588409424	1.054086446762085
1.0	41260000.0	41270000.0	2.0	1.389915108680725	0.9749577641487122
1.0	41330000.0	41340000.0	0.0	2.007627010345459	1.34671151638031
1.0	41360000.0	41370000.0	2.0	1.7734334468841553	1.2283577919006348
1.0	41390000.0	41400000.0	0.0	1.8708391189575195	1.2786191701889038
1.0	41460000.0	41470000.0	1.0	1.3726747035980225	1.005524754524231
1.0	41500000.0	41510000.0	1.0	1.2596700191497803	0.9379526376724243
1.0	41560000.0	41570000.0	1.0	1.2689003944396973	0.943551242351532
1.0	41690000.0	41700000.0	3.0	1.5750586986541748	1.1213209629058838
1.0	41710000.0	41720000.0	3.0	1.879956603050232	1.283247709274292
1.0	41890000.0	41900000.0	2.0	1.254807472229004	0.9349967837333679
1.0	41900000.0	41910000.0	4.0	1.4334938526153564	1.0410276651382446
1.0	41940000.0	41950000.0	0.0	1.227060079574585	0.8950403332710266
1.0	41950000.0	41960000.0	1.0	1.3774594068527222	1.008339524269104
1.0	41970000.0	41980000.0	1.0	1.3962147235870361	1.0193374156951904
1.0	42090000.0	42100000.0	4.0	1.5822819471359253	1.125330924987793
1.0	42100000.0	42110000.0	1.0	1.8764139413833618	1.2814513444900513
1.0	42130000.0	42140000.0	3.0	1.873669981956482	1.2800569534301758
1.0	42230000.0	42240000.0	1.0	1.6052879095077515	1.1380422115325928
1.0	42260000.0	42270000.0	3.0	1.6331733465194702	1.153335690498352
1.0	42490000.0	42500000.0	3.0	2.2118453979492188	1.4430930614471436
1.0	42500000.0	42510000.0	1.0	2.1793572902679443	1.4281753301620483
1.0	42540000.0	42550000.0	2.0	2.2935092449188232	1.479907751083374
1.0	42590000.0	42600000.0	2.0	1.7989625930786133	1.2416753768920898
1.0	42610000.0	42620000.0	2.0	1.5891863107681274	1.1291534900665283
1.0	42720000.0	42730000.0	1.0	1.4475643634796143	1.049155592918396
1.0	42770000.0	42780000.0	2.0	1.4384950399398804	1.0439199209213257
1.0	42830000.0	42840000.0	1.0	1.9703718423843384	1.328452467918396
1.0	42840000.0	42850000.0	2.0	1.9212076663970947	1.3040287494659424
1.0	42850000.0	42860000.0	1.0	1.9857133626937866	1.335996389389038
1.0	42900000.0	42910000.0	3.0	1.8113327026367188	1.2480906248092651
1.0	42970000.0	42980000.0	3.0	2.0850555896759033	1.3839879035949707
1.0	42980000.0	42990000.0	1.0	2.308215618133545	1.486433982849121
1.0	43050000.0	43060000.0	1.0	1.576686143875122	1.1222248077392578
1.0	43230000.0	43240000.0	2.0	1.628112554550171	1.9466825723648071
1.0	43250000.0	43260000.0	0.0	1.4543414115905762	1.0530595779418945
1.0	43300000.0	43310000.0	1.0	1.364689826965332	1.000817894935608
1.0	43310000.0	43320000.0	2.0	1.341719388961792	1.0093770027160645
1.0	43370000.0	43380000.0	2.0	1.675476312637329	1.1760280132293701
1.0	43450000.0	43460000.0	3.0	1.6084272861480713	1.1361849308013916
1.0	43500000.0	43510000.0	1.0	1.5968204736709595	1.1333723068237305
1.0	43520000.0	43530000.0	3.0	1.5278799533843994	1.094927430152893
1.0	43690000.0	43700000.0	2.0	1.5677635669708252	1.1172633171081543
1.0	43760000.0	43770000.0	0.0	1.5358418226242065	1.0994058847427368
1.0	43960000.0	43970000.0	0.0	1.726575493812561	1.2036441564559937
1.0	43970000.0	43980000.0	1.0	1.7274278402328491	1.2040964365005493
1.0	43990000.0	44000000.0	3.0	1.414185881614685	1.0298233032226562
1.0	44010000.0	44020000.0	0.0	1.2213348150253296	0.8957915306091309
1.0	44030000.0	44040000.0	1.0	1.2589372396469116	0.9110612869262695
1.0	44070000.0	44080000.0	0.0	1.1137501001358032	0.8087565302848816
1.0	44180000.0	44190000.0	0.0	1.6452271938323975	1.1599059104919434
1.0	44240000.0	44250000.0	1.0	1.595184326171875	1.1324694156646729
1.0	44330000.0	44340000.0	1.0	1.5861687660217285	1.1274826526641846
1.0	44450000.0	44460000.0	3.0	1.2876490354537964	0.9548757672309875
1.0	44470000.0	44480000.0	1.0	1.3140345811843872	0.9707196950912476
1.0	44500000.0	44510000.0	1.0	1.6075025796890259	1.1392613649368286
1.0	44540000.0	44550000.0	0.0	1.9859451055526733	1.3361095190048218
1.0	44570000.0	44580000.0	1.0	1.8617782592773438	1.2740073204040527
1.0	44580000.0	44590000.0	4.0	1.8884494304656982	1.2844337224960327
1.0	44610000.0	44620000.0	3.0	1.981148362159729	1.3337552547454834
1.0	44750000.0	44760000.0	2.0	1.1731370687484741	0.867104709148407
1.0	44770000.0	44780000.0	1.0	1.2943165302276611	0.958890438079834
1.0	44900000.0	44910000.0	2.0	1.6486934423446655	1.161791443824768
1.0	44910000.0	44920000.0	3.0	1.9034948348999023	1.29513680934906
1.0	44970000.0	44980000.0	6.0	1.4707459211349487	1.0624754428863525
1.0	44990000.0	45000000.0	0.0	1.7812244892120361	1.2324321269989014
1.0	45020000.0	45030000.0	2.0	1.5936710834503174	1.1316330432891846
1.0	45050000.0	45060000.0	2.0	1.5542271137237549	1.109711766242981
1.0	45080000.0	45090000.0	5.0	1.3792860507965088	1.0094130039215088
1.0	45130000.0	45140000.0	2.0	1.4916677474975586	1.0744197368621826
1.0	45160000.0	45170000.0	1.0	1.7961171865463257	1.2401959896087646
1.0	45220000.0	45230000.0	1.0	1.418521523475647	1.0323444604873657
1.0	45350000.0	45360000.0	1.0	1.8547950983047485	1.270442247390747
1.0	45400000.0	45410000.0	1.0	1.7004181146621704	1.189697504043579
1.0	45440000.0	45450000.0	1.0	1.6181399822235107	1.1451057195663452
1.0	45470000.0	45480000.0	2.0	1.494954228401184	1.499739646911621
1.0	45490000.0	45500000.0	1.0	1.779909372329712	1.2317458391189575
1.0	45500000.0	45510000.0	2.0	1.5866798162460327	1.127766489982605
1.0	45570000.0	45580000.0	1.0	2.0545527935028076	1.3694113492965698
1.0	45600000.0	45610000.0	2.0	1.9524856805801392	1.3196101188659668
1.0	45630000.0	45640000.0	2.0	1.910308599472046	1.2985637187957764
1.0	45660000.0	45670000.0	4.0	2.0018982887268066	1.3439171314239502
1.0	45760000.0	45770000.0	0.0	1.5751898288726807	1.1070082187652588
1.0	45860000.0	45870000.0	0.0	1.7157379388809204	1.197878122329712
1.0	45930000.0	45940000.0	0.0	1.776348352432251	1.2298833131790161
1.0	46050000.0	46060000.0	1.0	1.4844480752944946	1.0703074932098389
1.0	46100000.0	46110000.0	1.0	1.2944672107696533	0.9589799046516418
1.0	46110000.0	46120000.0	1.0	1.3107306957244873	0.9687405824661255
1.0	46190000.0	46200000.0	1.0	1.3386987447738647	0.9833089709281921
1.0	46210000.0	46220000.0	1.0	1.5381428003311157	1.3100168704986572
1.0	46280000.0	46290000.0	1.0	1.525496244430542	1.0867136716842651
1.0	46340000.0	46350000.0	0.0	1.5427238941192627	1.1032699346542358
1.0	46360000.0	46370000.0	1.0	1.6401739120483398	1.1571540832519531
1.0	46380000.0	46390000.0	1.0	1.3111294507980347	0.968979001045227
1.0	46410000.0	46420000.0	3.0	1.516392469406128	1.0884454250335693
1.0	46450000.0	46460000.0	1.0	1.728255271911621	1.2045363187789917
1.0	46460000.0	46470000.0	3.0	1.4573354721069336	1.0547798871994019
1.0	46540000.0	46550000.0	2.0	1.6029847860336304	1.1367731094360352
1.0	46560000.0	46570000.0	3.0	1.7605129480361938	1.2111682891845703
1.0	46870000.0	46880000.0	1.0	1.2650302648544312	0.9015606045722961
1.0	46900000.0	46910000.0	3.0	1.4433279037475586	1.0467126369476318
1.0	46940000.0	46950000.0	2.0	1.2657216787338257	0.9416227340698242
1.0	46980000.0	46990000.0	0.0	1.282153844833374	0.9515615701675415
1.0	47090000.0	47100000.0	0.0	1.3300621509552002	0.980288028717041
1.0	47120000.0	47130000.0	0.0	1.3681769371032715	1.0028741359710693
1.0	47140000.0	47150000.0	1.0	1.343542456626892	0.9883016347885132
1.0	47300000.0	47310000.0	3.0	2.0259203910827637	1.3556005954742432
1.0	47460000.0	47470000.0	4.0	2.1352450847625732	1.4076696634292603
1.0	47480000.0	47490000.0	1.0	1.898704171180725	1.2927249670028687
1.0	47650000.0	47660000.0	2.0	1.4927595853805542	1.0750418901443481
1.0	47680000.0	47690000.0	2.0	1.6173454523086548	1.1446707248687744
1.0	47700000.0	47710000.0	1.0	1.6626777648925781	1.1693775653839111
1.0	47760000.0	47770000.0	1.0	1.6739647388458252	1.175478219985962
1.0	47830000.0	47840000.0	0.0	1.6716086864471436	1.1742068529129028
1.0	47870000.0	47880000.0	0.0	1.7983300685882568	1.2413465976715088
1.0	47950000.0	47960000.0	2.0	1.9102036952972412	1.298509955406189
1.0	47960000.0	47970000.0	2.0	1.9570995569229126	1.3218958377838135
1.0	48000000.0	48010000.0	1.0	1.9383643865585327	1.3125944137573242
1.0	48030000.0	48040000.0	3.0	1.5700346231460571	1.1185280084609985
1.0	48150000.0	48160000.0	2.0	1.6112960577011108	1.1413469314575195
1.0	48170000.0	48180000.0	3.0	1.3071982860565186	0.9488435983657837
1.0	48270000.0	48280000.0	0.0	1.4170453548431396	1.0314867496490479
1.0	48280000.0	48290000.0	1.0	1.4209489822387695	1.0337554216384888
1.0	48320000.0	48330000.0	1.0	1.6723005771636963	1.1745803356170654
1.0	48340000.0	48350000.0	1.0	1.4804704189300537	1.0680348873138428
1.0	48640000.0	48650000.0	0.0	2.204113721847534	1.4395562410354614
1.0	48700000.0	48710000.0	2.0	1.7100327014923096	1.1948347091674805
1.0	48710000.0	48720000.0	1.0	1.7673982381820679	1.2251932621002197
1.0	48760000.0	48770000.0	3.0	1.7716602087020874	1.2274279594421387
1.0	48770000.0	48780000.0	0.0	1.8325860500335693	1.2590584754943848
1.0	48790000.0	48800000.0	0.0	1.8751564025878906	1.280813455581665
1.0	48960000.0	48970000.0	1.0	2.2163987159729004	1.4451704025268555
1.0	48970000.0	48980000.0	0.0	2.6191585063934326	1.6172387599945068
1.0	49010000.0	49020000.0	0.0	2.194716215133667	1.4352470636367798
1.0	49090000.0	49100000.0	3.0	2.2344956398010254	1.4534000158309937
1.0	49120000.0	49130000.0	1.0	2.207789182662964	1.4412391185760498
1.0	49150000.0	49160000.0	1.0	1.8631503582000732	1.2747055292129517
1.0	49210000.0	49220000.0	3.0	1.7473894357681274	1.214665174484253
1.0	49610000.0	49620000.0	2.0	2.904231548309326	1.7254440784454346
1.0	49670000.0	49680000.0	4.0	3.318997859954834	1.8636808395385742
1.0	49690000.0	49700000.0	5.0	3.0502235889434814	1.7766563892364502
1.0	49790000.0	49800000.0	1.0	3.798037052154541	1.995994210243225
1.0	49830000.0	49840000.0	6.0	3.475480318069458	1.9100853204727173
1.0	49860000.0	49870000.0	2.0	3.6296257972717285	1.952768325805664
1.0	49920000.0	49930000.0	2.0	3.82977032661438	2.0037434101104736
1.0	49990000.0	50000000.0	4.0	3.6003944873809814	1.9449033737182617
1.0	50050000.0	50060000.0	5.0	3.8838565349578857	2.0166609287261963
1.0	50070000.0	50080000.0	0.0	4.118439674377441	2.068476438522339
1.0	50160000.0	50170000.0	5.0	3.4939141273498535	1.915346384048462
1.0	50180000.0	50190000.0	1.0	3.5728538036346436	1.9373962879180908
1.0	50210000.0	50220000.0	4.0	3.548135280609131	1.9305763244628906
1.0	50270000.0	50280000.0	2.0	3.2829556465148926	1.8525512218475342
1.0	50310000.0	50320000.0	3.0	3.183443784713745	1.8209564685821533
1.0	50520000.0	50530000.0	4.0	2.750105619430542	1.6683063507080078
1.0	50650000.0	50660000.0	2.0	2.548457145690918	1.5886882543563843
1.0	50690000.0	50700000.0	0.0	2.650153398513794	1.62953782081604
1.0	50720000.0	50730000.0	3.0	2.448972225189209	1.5473345518112183
1.0	50830000.0	50840000.0	3.0	2.3548977375030518	1.5069462060928345
1.0	50860000.0	50870000.0	4.0	2.6713786125183105	1.6378847360610962
1.0	50880000.0	50890000.0	4.0	1.8916820287704468	1.2891819477081299
1.0	50910000.0	50920000.0	4.0	1.8394196033477783	1.2625690698623657
1.0	50930000.0	50940000.0	2.0	1.9076640605926514	1.297235131263733
1.0	51050000.0	51060000.0	0.0	1.4517290592193604	1.0515550374984741
1.0	51110000.0	51120000.0	0.0	1.4837596416473389	1.0699138641357422
1.0	51130000.0	51140000.0	2.0	1.4331988096237183	1.0408580303192139
1.0	51170000.0	51180000.0	3.0	1.4757235050201416	1.0653228759765625
1.0	51300000.0	51310000.0	2.0	1.7625062465667725	1.2226247787475586
1.0	51420000.0	51430000.0	2.0	1.8664114475250244	1.2379564046859741
1.0	51460000.0	51470000.0	4.0	2.2173750400543213	1.4456158876419067
1.0	51480000.0	51490000.0	3.0	2.4038710594177246	1.5281286239624023
1.0	51670000.0	51680000.0	3.0	1.8414100408554077	1.2602970600128174
1.0	51690000.0	51700000.0	0.0	1.7338790893554688	1.1943681240081787
1.0	51730000.0	51740000.0	1.0	1.362663984298706	0.9996219873428345
1.0	51890000.0	51900000.0	1.0	1.475192666053772	1.0650198459625244
1.0	51920000.0	51930000.0	2.0	1.6345665454864502	1.1540940999984741
1.0	52110000.0	52120000.0	2.0	1.6519482135772705	1.1635586023330688
1.0	52170000.0	52180000.0	0.0	1.7892725467681885	1.2366336584091187
1.0	52180000.0	52190000.0	3.0	1.6722791194915771	1.1745685338974
1.0	52220000.0	52230000.0	2.0	1.3919084072113037	1.0168166160583496
1.0	52250000.0	52260000.0	0.0	1.3130249977111816	0.9701153039932251
1.0	52260000.0	52270000.0	2.0	1.3645915985107422	1.00076162815094
1.0	52270000.0	52280000.0	1.0	1.3586045503616333	0.9972242116928101
1.0	52330000.0	52340000.0	2.0	1.4722124338150024	1.0633158683776855
1.0	52360000.0	52370000.0	1.0	1.721419095993042	1.1972545385360718
1.0	52380000.0	52390000.0	2.0	1.6867777109146118	1.1823792457580566
1.0	52450000.0	52460000.0	1.0	1.7952808141708374	1.2397615909576416
1.0	52460000.0	52470000.0	0.0	1.900856375694275	1.293809175491333
1.0	52510000.0	52520000.0	1.0	1.6852489709854126	1.1815578937530518
1.0	52630000.0	52640000.0	3.0	1.680260419845581	1.1788723468780518
1.0	52710000.0	52720000.0	2.0	1.6151838302612305	1.1434828042984009
1.0	52790000.0	52800000.0	2.0	1.4622325897216797	1.057595133781433
1.0	52810000.0	52820000.0	1.0	1.1866514682769775	0.8932008743286133
1.0	52820000.0	52830000.0	2.0	1.0316213369369507	0.7563216686248779
1.0	52920000.0	52930000.0	1.0	1.2981126308441162	0.9611725807189941
1.0	53190000.0	53200000.0	2.0	1.4000318050384521	1.0417976379394531
1.0	53220000.0	53230000.0	0.0	1.622886300086975	1.147708535194397
1.0	53230000.0	53240000.0	0.0	1.5511150360107422	1.1079713106155396
1.0	53280000.0	53290000.0	3.0	1.5244643688201904	1.0930016040802002
1.0	53380000.0	53390000.0	2.0	1.5224689245224	1.071962833404541
1.0	53390000.0	53400000.0	0.0	1.4232953786849976	1.0906498432159424
1.0	53400000.0	53410000.0	1.0	1.3959236145019531	1.019167184829712
1.0	53450000.0	53460000.0	0.0	1.3370797634124756	0.9844645261764526
1.0	53530000.0	53540000.0	0.0	1.4678404331207275	1.0608097314834595
1.0	53610000.0	53620000.0	2.0	1.6535236835479736	1.1565289497375488
1.0	53670000.0	53680000.0	0.0	1.3747541904449463	1.0067479610443115
1.0	53760000.0	53770000.0	0.0	1.3132152557373047	0.9702280163764954
1.0	53780000.0	53790000.0	1.0	1.3501373529434204	0.9803485870361328
1.0	53820000.0	53830000.0	1.0	1.968890905380249	1.3277232646942139
1.0	53840000.0	53850000.0	2.0	1.5841295719146729	1.126352071762085
1.0	53900000.0	53910000.0	4.0	1.6954784393310547	1.1870508193969727
1.0	53980000.0	53990000.0	2.0	1.555376648902893	1.1103532314300537
1.0	53990000.0	54000000.0	1.0	1.5013781785964966	1.0799405574798584
1.0	54020000.0	54030000.0	1.0	1.522524356842041	1.091907262802124
1.0	54120000.0	54130000.0	1.0	1.427851915359497	1.0377604961395264
1.0	54140000.0	54150000.0	1.0	1.413954496383667	1.029689073562622
1.0	54170000.0	54180000.0	0.0	1.4947319030761719	1.0716602802276611
1.0	54360000.0	54370000.0	1.0	1.7459768056869507	1.213918685913086
1.0	54410000.0	54420000.0	0.0	1.4342124462127686	1.0736360549926758
1.0	54460000.0	54470000.0	4.0	1.7404453754425049	1.209939956665039
1.0	54540000.0	54550000.0	3.0	1.4844890832901	1.0703308582305908
1.0	54630000.0	54640000.0	1.0	1.3596253395080566	0.9978265762329102
1.0	54650000.0	54660000.0	0.0	1.2784106731414795	0.9493016004562378
1.0	54670000.0	54680000.0	0.0	1.202677845954895	0.9030946493148804
1.0	54710000.0	54720000.0	1.0	1.128519058227539	0.8388004302978516
1.0	54730000.0	54740000.0	2.0	1.1354844570159912	0.8613489270210266
1.0	54780000.0	54790000.0	5.0	1.1510719060897827	0.8710936307907104
1.0	54930000.0	54940000.0	1.0	1.5964012145996094	1.133141040802002
1.0	54940000.0	54950000.0	2.0	1.5013748407363892	1.0799386501312256
1.0	54960000.0	54970000.0	3.0	1.5388717651367188	1.1011089086532593
1.0	55180000.0	55190000.0	2.0	1.4301502704620361	1.0526775121688843
1.0	55190000.0	55200000.0	1.0	1.3791974782943726	1.0093605518341064
1.0	55200000.0	55210000.0	2.0	1.260212779045105	0.9382818937301636
1.0	55220000.0	55230000.0	0.0	1.3340610265731812	0.9826685190200806
1.0	55350000.0	55360000.0	2.0	1.7213971614837646	1.1740959882736206
1.0	55460000.0	55470000.0	0.0	1.3648769855499268	1.0009286403656006
1.0	55530000.0	55540000.0	3.0	1.1381006240844727	0.8629871606826782
1.0	55570000.0	55580000.0	0.0	1.3631213903427124	0.9998914003372192
1.0	55610000.0	55620000.0	2.0	1.4409306049346924	1.0453276634216309
1.0	55620000.0	55630000.0	0.0	1.4572153091430664	1.054710865020752
1.0	55680000.0	55690000.0	2.0	1.6410669088363647	1.200934648513794
1.0	55750000.0	55760000.0	2.0	2.0048258304595947	1.3453465700149536
1.0	55790000.0	55800000.0	1.0	2.206697702407837	1.4407398700714111
1.0	55810000.0	55820000.0	2.0	2.165807008743286	1.4219070672988892
1.0	55830000.0	55840000.0	1.0	2.276862621307373	1.472481608390808
1.0	55890000.0	55900000.0	6.0	1.849371314048767	1.2676708698272705
1.0	55960000.0	55970000.0	1.0	1.894287109375	1.2904974222183228
1.0	56000000.0	56010000.0	5.0	1.9227584600448608	1.304804801940918
1.0	56040000.0	56050000.0	0.0	2.057076930999756	1.370623230934143
1.0	56100000.0	56110000.0	1.0	2.2747554779052734	1.4715389013290405
1.0	56140000.0	56150000.0	3.0	2.3929383754730225	1.5234296321868896
1.0	56150000.0	56160000.0	3.0	2.178882598876953	1.427955985069275
1.0	56170000.0	56180000.0	2.0	2.2683796882629395	1.4686819314956665
1.0	56200000.0	56210000.0	4.0	2.0340418815612793	1.3595315217971802
1.0	56270000.0	56280000.0	2.0	2.296896457672119	1.4814138412475586
1.0	56400000.0	56410000.0	1.0	2.196946620941162	1.436269998550415
1.0	56440000.0	56450000.0	2.0	2.2968740463256836	1.4814035892486572
1.0	56590000.0	56600000.0	1.0	2.0890510082244873	1.3858870267868042
1.0	56620000.0	56630000.0	2.0	2.0542962551116943	1.3692877292633057
1.0	56660000.0	56670000.0	0.0	2.142979860305786	1.411286473274231
1.0	56760000.0	56770000.0	2.0	2.044177293777466	1.3644212484359741
1.0	56780000.0	56790000.0	5.0	1.9404243230819702	1.3136193752288818
1.0	56880000.0	56890000.0	1.0	1.6926040649414062	1.185508131980896
1.0	56930000.0	56940000.0	0.0	1.7337071895599365	1.207428216934204
1.0	56950000.0	56960000.0	0.0	1.7620487213134766	1.2223848104476929
1.0	56960000.0	56970000.0	1.0	1.6516025066375732	1.1633715629577637
1.0	57090000.0	57100000.0	1.0	2.1983377933502197	1.4369094371795654
1.0	57120000.0	57130000.0	1.0	2.1291046142578125	1.4047932624816895
1.0	57160000.0	57170000.0	3.0	1.9982211589813232	1.3421214818954468
1.0	57190000.0	57200000.0	4.0	2.0664761066436768	1.3751262426376343
1.0	57270000.0	57280000.0	1.0	1.9252674579620361	1.3060592412948608
1.0	57300000.0	57310000.0	1.0	2.1384565830230713	1.4091726541519165
1.0	57330000.0	57340000.0	1.0	2.1603169441223145	1.419359564781189
1.0	57340000.0	57350000.0	2.0	2.1630289554595947	1.4206186532974243
1.0	57360000.0	57370000.0	2.0	1.938232660293579	1.3125280141830444
1.0	57380000.0	57390000.0	2.0	1.9252898693084717	1.30607008934021
1.0	57450000.0	57460000.0	0.0	2.2328925132751465	1.452673316001892
1.0	57470000.0	57480000.0	2.0	2.0215365886688232	1.3534749746322632
1.0	57530000.0	57540000.0	1.0	2.088008403778076	1.385392427444458
1.0	57550000.0	57560000.0	3.0	1.8197762966156006	1.2524570226669312
1.0	57630000.0	57640000.0	5.0	1.998636245727539	1.3423240184783936
1.0	57670000.0	57680000.0	2.0	1.928602933883667	1.3077260255813599
1.0	57720000.0	57730000.0	0.0	2.2488715648651123	1.4599047899246216
1.0	57780000.0	57790000.0	1.0	2.286454200744629	1.4767662286758423
1.0	57790000.0	57800000.0	2.0	2.1666600704193115	1.422303318977356
1.0	57820000.0	57830000.0	2.0	2.463343381881714	1.5533949136734009
1.0	57850000.0	57860000.0	1.0	2.4589667320251465	1.5515525341033936
1.0	57870000.0	57880000.0	0.0	2.4990296363830566	1.568316102027893
1.0	57900000.0	57910000.0	3.0	2.458667039871216	1.551426649093628
1.0	57920000.0	57930000.0	5.0	2.3782992362976074	1.5171111822128296
1.0	57980000.0	57990000.0	1.0	2.6378586292266846	1.6246750354766846
1.0	58040000.0	58050000.0	6.0	2.3917579650878906	1.5229206085205078
1.0	58120000.0	58130000.0	3.0	2.6315035820007324	1.622153639793396
1.0	58190000.0	58200000.0	2.0	2.6615967750549316	1.6340453624725342
1.0	58220000.0	58230000.0	2.0	2.808955430984497	1.6904993057250977
1.0	58260000.0	58270000.0	1.0	2.732433795928955	1.6615508794784546
1.0	58290000.0	58300000.0	2.0	2.714496374130249	1.654650330543518
1.0	58490000.0	58500000.0	2.0	2.339154005050659	1.5000636577606201
1.0	58600000.0	58610000.0	1.0	2.325455904006958	1.4940454959869385
1.0	58670000.0	58680000.0	3.0	2.460695266723633	1.5522801876068115
1.0	58700000.0	58710000.0	4.0	2.476334571838379	1.5588473081588745
1.0	58750000.0	58760000.0	3.0	2.3593404293060303	1.5088821649551392
1.0	58770000.0	58780000.0	4.0	2.163623571395874	1.4208946228027344
1.0	58780000.0	58790000.0	3.0	2.0822196006774902	1.3826390504837036
1.0	58800000.0	58810000.0	1.0	2.2431416511535645	1.4573167562484741
1.0	58810000.0	58820000.0	2.0	2.236849546432495	1.454468011856079
1.0	58870000.0	58880000.0	1.0	2.0168449878692627	1.3511968851089478
1.0	58880000.0	58890000.0	2.0	1.8595020771026611	1.272845983505249
1.0	58920000.0	58930000.0	2.0	1.877947211265564	1.2822291851043701
1.0	58970000.0	58980000.0	4.0	1.7886501550674438	1.2363088130950928
1.0	58990000.0	59000000.0	0.0	1.9533660411834717	1.3200457096099854
1.0	59020000.0	59030000.0	2.0	2.207578659057617	1.4411414861679077
1.0	59060000.0	59070000.0	4.0	1.9188525676727295	1.302849531173706
1.0	59150000.0	59160000.0	3.0	1.5784952640533447	1.1232298612594604
1.0	59170000.0	59180000.0	1.0	1.7792892456054688	1.2314224243164062
1.0	59220000.0	59230000.0	2.0	1.863913893699646	1.2750952243804932
1.0	59250000.0	59260000.0	1.0	1.5970144271850586	1.1413568258285522
1.0	59270000.0	59280000.0	1.0	1.9318681955337524	1.3093559741973877
1.0	59280000.0	59290000.0	3.0	1.9383747577667236	1.3029497861862183
1.0	59290000.0	59300000.0	3.0	2.0520269870758057	1.3681983947753906
1.0	59390000.0	59400000.0	3.0	1.8480846881866455	1.2670114040374756
1.0	59480000.0	59490000.0	2.0	1.8590339422225952	1.2726079225540161
1.0	59540000.0	59550000.0	1.0	1.9476587772369385	1.3172142505645752
1.0	59670000.0	59680000.0	0.0	2.0751049518585205	1.3792483806610107
1.0	59700000.0	59710000.0	2.0	2.102583646774292	1.3923019170761108
1.0	59780000.0	59790000.0	5.0	1.7105108499526978	1.1950913667678833
1.0	59820000.0	59830000.0	2.0	1.7312898635864258	1.2061471939086914
1.0	59860000.0	59870000.0	2.0	1.6800552606582642	1.1787618398666382
1.0	59950000.0	59960000.0	2.0	1.8362360000610352	1.2609347105026245
1.0	59990000.0	60000000.0	5.0	1.6665980815887451	1.1715004444122314
1.0	60130000.0	60140000.0	1.0	1.5955369472503662	1.1326639652252197
1.0	60150000.0	60160000.0	2.0	1.514111876487732	1.0871551036834717
1.0	60240000.0	60250000.0	2.0	2.266148090362549	1.4676810503005981
1.0	60260000.0	60270000.0	3.0	2.2829647064208984	1.4752082824707031
1.0	60290000.0	60300000.0	3.0	1.7756431102752686	1.22951340675354
1.0	60460000.0	60470000.0	1.0	1.8050868511199951	1.2448546886444092
1.0	60500000.0	60510000.0	0.0	2.12904691696167	1.4047670364379883
1.0	60520000.0	60530000.0	1.0	2.149320125579834	1.4142435789108276
1.0	60640000.0	60650000.0	2.0	2.629995822906494	1.6215543746948242
1.0	60660000.0	60670000.0	4.0	2.627918004989624	1.6207282543182373
1.0	60670000.0	60680000.0	2.0	2.0944015979766846	1.388426661491394
1.0	60690000.0	60700000.0	3.0	2.3171069622039795	1.490364909172058
1.0	60730000.0	60740000.0	3.0	2.46509051322937	1.554129719734192
1.0	60850000.0	60860000.0	2.0	2.2728753089904785	1.4706977605819702
1.0	60910000.0	60920000.0	0.0	2.2553436756134033	1.4628236293792725
1.0	60990000.0	61000000.0	1.0	2.0512003898620605	1.367801308631897
1.0	61000000.0	61010000.0	1.0	1.9395259618759155	1.3131722211837769
1.0	61030000.0	61040000.0	3.0	1.8442474603652954	1.2650465965270996
1.0	61070000.0	61080000.0	0.0	1.9168354272842407	1.3018394708633423
1.0	61150000.0	61160000.0	1.0	1.9482561349868774	1.3175112009048462
1.0	61220000.0	61230000.0	3.0	1.8556368350982666	1.2708734273910522
1.0	61290000.0	61300000.0	0.0	2.0535097122192383	1.3689112663269043
1.0	61300000.0	61310000.0	3.0	1.9790817499160767	1.3327397108078003
1.0	61310000.0	61320000.0	0.0	2.159557580947876	1.4190078973770142
1.0	61320000.0	61330000.0	3.0	1.8095428943634033	1.2471647262573242
1.0	61330000.0	61340000.0	3.0	1.9459426403045654	1.3163623809814453
1.0	61340000.0	61350000.0	2.0	2.0817527770996094	1.3824169635772705
1.0	61370000.0	61380000.0	4.0	1.8310174942016602	1.2582520246505737
1.0	61400000.0	61410000.0	1.0	1.8442754745483398	1.2650604248046875
1.0	61430000.0	61440000.0	3.0	1.6770811080932617	1.1771600246429443
1.0	61460000.0	61470000.0	0.0	1.896722435951233	1.291724681854248
1.0	61500000.0	61510000.0	1.0	1.731097936630249	1.1934566497802734
1.0	61510000.0	61520000.0	1.0	1.6433273553848267	1.136169672012329
1.0	61550000.0	61560000.0	3.0	1.3663301467895508	1.001786231994629
1.0	61560000.0	61570000.0	1.0	1.6369644403457642	1.1554044485092163
1.0	61570000.0	61580000.0	1.0	1.7338415384292603	1.2074991464614868
1.0	61640000.0	61650000.0	1.0	1.6150424480438232	1.1434049606323242
1.0	61670000.0	61680000.0	0.0	1.7904565334320068	1.2372503280639648
1.0	61740000.0	61750000.0	1.0	1.5774061679840088	1.1226239204406738
1.0	61820000.0	61830000.0	0.0	1.4832828044891357	1.069643259048462
1.0	61830000.0	61840000.0	1.0	1.500028371810913	1.0791741609573364
1.0	61850000.0	61860000.0	5.0	1.3763563632965088	1.007690191268921
1.0	61860000.0	61870000.0	3.0	1.422157883644104	1.0344557762145996
1.0	61890000.0	61900000.0	1.0	1.373333215713501	1.0059126615524292
1.0	61920000.0	61930000.0	1.0	1.4564926624298096	1.0542969703674316
1.0	61970000.0	61980000.0	0.0	1.7357105016708374	1.2084907293319702
1.0	62000000.0	62010000.0	4.0	1.7580158710479736	1.2188663482666016
1.0	62030000.0	62040000.0	1.0	1.7898404598236084	1.2304658889770508
1.0	62100000.0	62110000.0	3.0	1.725966215133667	1.2033201456069946
1.0	62130000.0	62140000.0	2.0	1.5883004665374756	1.128663420677185
1.0	62180000.0	62190000.0	0.0	1.519041895866394	1.0899417400360107
1.0	62210000.0	62220000.0	1.0	1.5197091102600098	1.0903198719024658
1.0	62230000.0	62240000.0	2.0	1.4026691913604736	1.0231106281280518
1.0	62290000.0	62300000.0	2.0	1.4025670289993286	1.0230493545532227
1.0	62310000.0	62320000.0	2.0	1.4129407405853271	1.0290979146957397
1.0	62340000.0	62350000.0	1.0	1.4271957874298096	1.0373796224594116
1.0	62360000.0	62370000.0	3.0	1.3511734008789062	0.9928280115127563
1.0	62380000.0	62390000.0	2.0	1.3816478252410889	1.010801076889038
1.0	62420000.0	62430000.0	2.0	1.5272096395492554	1.0945491790771484
1.0	62530000.0	62540000.0	1.0	1.4740756750106812	1.0643807649612427
1.0	62540000.0	62550000.0	1.0	1.480485200881958	1.0680434703826904
1.0	62600000.0	62610000.0	1.0	1.5323693752288818	1.0974541902542114
1.0	62630000.0	62640000.0	3.0	1.8094772100448608	1.2471306324005127
1.0	62660000.0	62670000.0	0.0	1.9686660766601562	1.3276115655899048
1.0	62770000.0	62780000.0	2.0	1.7866239547729492	1.2352532148361206
1.0	62790000.0	62800000.0	1.0	1.961340308189392	1.3239930868148804
1.0	62810000.0	62820000.0	1.0	1.7114425897598267	1.19558846950531
1.0	62860000.0	62870000.0	1.0	1.7977912425994873	1.241066813468933
1.0	62870000.0	62880000.0	3.0	1.8629766702651978	1.274617314338684
1.0	62880000.0	62890000.0	3.0	1.8225123882293701	1.2538684606552124
1.0	62900000.0	62910000.0	0.0	2.2300801277160645	3.056295871734619
1.0	62910000.0	62920000.0	2.0	1.4639219045639038	1.0585625171661377
1.0	63010000.0	63020000.0	2.0	1.4341342449188232	1.0413999557495117
1.0	63090000.0	63100000.0	2.0	1.3952045440673828	1.0187464952468872
1.0	63150000.0	63160000.0	1.0	1.386641263961792	1.0022069215774536
1.0	63200000.0	63210000.0	2.0	1.8633854389190674	1.2748260498046875
1.0	63210000.0	63220000.0	3.0	1.761857271194458	1.2222846746444702
1.0	63280000.0	63290000.0	5.0	1.6626784801483154	1.1693778038024902
1.0	63290000.0	63300000.0	1.0	1.799030065536499	1.2417100667953491
1.0	63380000.0	63390000.0	2.0	2.255711317062378	1.462989091873169
1.0	63390000.0	63400000.0	7.0	2.066101551055908	1.3749473094940186
1.0	63420000.0	63430000.0	4.0	1.9504318237304688	1.3185913562774658
1.0	63470000.0	63480000.0	1.0	2.250509738922119	1.4606443643569946
1.0	63550000.0	63560000.0	8.0	2.1817433834075928	1.4292757511138916
1.0	63580000.0	63590000.0	3.0	2.0554451942443848	1.369840383529663
1.0	63600000.0	63610000.0	2.0	2.315565347671509	1.489683985710144
1.0	63630000.0	63640000.0	3.0	2.4649417400360107	1.5540661811828613
1.0	63700000.0	63710000.0	1.0	1.921891212463379	1.3043711185455322
1.0	63720000.0	63730000.0	3.0	2.3242013454437256	1.4934937953948975
1.0	63740000.0	63750000.0	1.0	2.389470338821411	1.5219357013702393
1.0	63780000.0	63790000.0	1.0	1.7547922134399414	1.1862988471984863
1.0	63810000.0	63820000.0	3.0	2.376734495162964	1.5164340734481812
1.0	63960000.0	63970000.0	3.0	1.4317089319229126	1.0330040454864502
1.0	64010000.0	64020000.0	1.0	1.4666028022766113	1.0600999593734741
1.0	64040000.0	64050000.0	0.0	1.8857721090316772	1.2861933708190918
1.0	64290000.0	64300000.0	0.0	1.489180564880371	1.0730036497116089
1.0	64430000.0	64440000.0	1.0	1.576106309890747	1.1219027042388916
1.0	64460000.0	64470000.0	2.0	1.5944513082504272	1.132064938545227
1.0	64570000.0	64580000.0	0.0	1.6035516262054443	1.1370855569839478
1.0	64580000.0	64590000.0	1.0	1.6139535903930664	1.1428080797195435
1.0	64650000.0	64660000.0	0.0	1.607548713684082	1.1392862796783447
1.0	64670000.0	64680000.0	1.0	1.8643362522125244	1.2753106355667114
1.0	64680000.0	64690000.0	1.0	1.8050973415374756	1.244861125946045
1.0	64850000.0	64860000.0	2.0	1.6062854528427124	1.1385915279388428
1.0	64890000.0	64900000.0	2.0	1.6180158853530884	1.1415375471115112
1.0	65160000.0	65170000.0	1.0	1.7212854623794556	1.2008317708969116
1.0	65260000.0	65270000.0	2.0	1.4874643087387085	1.0699093341827393
1.0	65270000.0	65280000.0	1.0	1.3928616046905518	1.0173760652542114
1.0	65310000.0	65320000.0	0.0	1.228248953819275	0.9187982678413391
1.0	65400000.0	65410000.0	1.0	1.5008275508880615	1.0796282291412354
1.0	65440000.0	65450000.0	3.0	1.5029031038284302	1.0808042287826538
1.0	65540000.0	65550000.0	3.0	1.8300793170928955	1.2577682733535767
1.0	65600000.0	65610000.0	3.0	1.6719257831573486	1.17437744140625
1.0	65610000.0	65620000.0	0.0	1.514195203781128	1.074142336845398
1.0	65760000.0	65770000.0	1.0	1.8505971431732178	1.2682981491088867
1.0	65820000.0	65830000.0	2.0	1.7988576889038086	1.2416207790374756
1.0	65850000.0	65860000.0	2.0	1.6913032531738281	1.1848113536834717
1.0	65920000.0	65930000.0	2.0	1.8604490756988525	1.2733299732208252
1.0	65940000.0	65950000.0	2.0	2.0275731086730957	1.3564016819000244
1.0	65960000.0	65970000.0	2.0	2.0056309700012207	1.345739483833313
1.0	65970000.0	65980000.0	1.0	2.056641101837158	1.37041437625885
1.0	66150000.0	66160000.0	1.0	2.395310878753662	1.5244510173797607
1.0	66180000.0	66190000.0	6.0	2.7702200412750244	1.6759443283081055
1.0	66220000.0	66230000.0	4.0	3.0839695930480957	1.7880958318710327
1.0	66270000.0	66280000.0	4.0	2.850977659225464	1.7060610055923462
1.0	66300000.0	66310000.0	2.0	3.0287013053894043	1.7692830562591553
1.0	66320000.0	66330000.0	6.0	2.942288875579834	1.739065170288086
1.0	66340000.0	66350000.0	2.0	2.4610767364501953	1.5524413585662842
1.0	66360000.0	66370000.0	1.0	3.101200580596924	1.7938802242279053
1.0	66410000.0	66420000.0	4.0	2.5075886249542236	1.5718683004379272
1.0	66420000.0	66430000.0	2.0	2.525102138519287	1.5791041851043701
1.0	66460000.0	66470000.0	3.0	2.5955138206481934	1.607767105102539
1.0	66520000.0	66530000.0	4.0	2.2766385078430176	1.472381591796875
1.0	66570000.0	66580000.0	0.0	1.9664545059204102	1.3265197277069092
1.0	66590000.0	66600000.0	1.0	2.1641509532928467	1.4211390018463135
1.0	66600000.0	66610000.0	1.0	2.0721983909606934	1.3778607845306396
1.0	66640000.0	66650000.0	1.0	1.9920587539672852	1.3391069173812866
1.0	66790000.0	66800000.0	4.0	1.7265876531600952	1.2036505937576294
1.0	66810000.0	66820000.0	3.0	1.7471421957015991	1.2145349979400635
1.0	66870000.0	66880000.0	3.0	2.0396058559417725	1.3622181415557861
1.0	66930000.0	66940000.0	0.0	2.2176952362060547	1.4457614421844482
1.0	66960000.0	66970000.0	2.0	2.1648738384246826	1.4214744567871094
1.0	66970000.0	66980000.0	1.0	2.1190121173858643	1.400051474571228
1.0	67000000.0	67010000.0	3.0	1.8382360935211182	1.2619625329971313
1.0	67150000.0	67160000.0	1.0	2.3485608100891113	1.50417959690094
1.0	67160000.0	67170000.0	2.0	2.260266065597534	1.4650393724441528
1.0	67200000.0	67210000.0	4.0	2.0610153675079346	1.3725125789642334
1.0	67300000.0	67310000.0	4.0	2.094686508178711	1.3885616064071655
1.0	67310000.0	67320000.0	4.0	2.0034096240997314	1.344656229019165
1.0	67320000.0	67330000.0	0.0	1.9603521823883057	1.323505163192749
1.0	67330000.0	67340000.0	1.0	1.8902175426483154	1.2884416580200195
1.0	67380000.0	67390000.0	0.0	1.5856965780258179	1.127221703529358
1.0	67680000.0	67690000.0	1.0	1.8218625783920288	1.2535346746444702
1.0	67690000.0	67700000.0	0.0	1.8427222967147827	1.2642643451690674
1.0	67700000.0	67710000.0	3.0	1.8461627960205078	1.2660266160964966
1.0	67730000.0	67740000.0	0.0	1.902716040611267	1.2947466373443604
1.0	67810000.0	67820000.0	2.0	1.7097209692001343	1.1946690082550049
1.0	67820000.0	67830000.0	0.0	1.922440767288208	1.3046456575393677
1.0	67850000.0	67860000.0	0.0	1.6795390844345093	1.178484320640564
1.0	67890000.0	67900000.0	1.0	2.3924055099487305	3.119466781616211
1.0	68010000.0	68020000.0	2.0	1.8130359649658203	1.2489722967147827
1.0	68060000.0	68070000.0	0.0	1.9672486782073975	1.3269107341766357
1.0	68160000.0	68170000.0	4.0	1.5406348705291748	1.0969749689102173
1.0	68240000.0	68250000.0	2.0	1.6668628454208374	1.171642541885376
1.0	68300000.0	68310000.0	3.0	1.6181514263153076	1.1451122760772705
1.0	68310000.0	68320000.0	0.0	1.8368161916732788	1.2612330913543701
1.0	68350000.0	68360000.0	4.0	1.886056661605835	1.2863363027572632
1.0	68360000.0	68370000.0	2.0	2.021756649017334	1.3535817861557007
1.0	68370000.0	68380000.0	2.0	2.058864116668701	1.3714814186096191
1.0	68430000.0	68440000.0	5.0	2.1123828887939453	1.3969303369522095
1.0	68590000.0	68600000.0	4.0	1.5212037563323975	1.091162919998169
1.0	68820000.0	68830000.0	1.0	2.033179521560669	1.3591134548187256
1.0	68910000.0	68920000.0	1.0	2.3750312328338623	1.5156956911087036
1.0	68930000.0	68940000.0	0.0	2.582303762435913	1.602442741394043
1.0	68950000.0	68960000.0	2.0	2.446106195449829	1.5461241006851196
1.0	68960000.0	68970000.0	5.0	2.5511045455932617	1.589769721031189
1.0	69080000.0	69090000.0	2.0	2.6592206954956055	1.6331110000610352
1.0	69240000.0	69250000.0	2.0	2.6512563228607178	1.62997305393219
1.0	69260000.0	69270000.0	3.0	2.3745391368865967	1.5154829025268555
1.0	69300000.0	69310000.0	2.0	3.1417832374572754	1.8073508739471436
1.0	69390000.0	69400000.0	3.0	2.0470633506774902	1.365812063217163
1.0	69420000.0	69430000.0	0.0	3.191751718521118	1.823643445968628
1.0	69430000.0	69440000.0	0.0	3.374216079711914	1.88041090965271
1.0	69440000.0	69450000.0	0.0	3.243074417114258	1.8400421142578125
1.0	69570000.0	69580000.0	5.0	4.330012321472168	2.1093430519104004
1.0	69630000.0	69640000.0	2.0	4.026824474334717	2.0490541458129883
1.0	69660000.0	69670000.0	6.0	4.284554481506348	2.10103178024292
1.0	69670000.0	69680000.0	4.0	4.458451747894287	2.1314306259155273
1.0	69680000.0	69690000.0	2.0	4.545821666717529	2.1452765464782715
1.0	69800000.0	69810000.0	6.0	3.9980220794677734	2.0427329540252686
1.0	69970000.0	69980000.0	5.0	3.3579726219177246	1.8755298852920532
1.0	69980000.0	69990000.0	4.0	3.316174268722534	1.8628151416778564
1.0	70010000.0	70020000.0	0.0	3.6952834129333496	1.9700428247451782
1.0	70030000.0	70040000.0	1.0	2.5279242992401123	1.5802667140960693
1.0	70150000.0	70160000.0	2.0	3.304002285003662	1.8590701818466187
1.0	70330000.0	70340000.0	5.0	3.5055477619171143	1.918644905090332
1.0	70390000.0	70400000.0	5.0	2.4945173263549805	1.5664396286010742
1.0	70410000.0	70420000.0	5.0	2.8969311714172363	1.7228091955184937
1.0	70440000.0	70450000.0	1.0	2.9527058601379395	1.7427597045898438
1.0	70500000.0	70510000.0	2.0	2.690929412841797	1.6455179452896118
1.0	70510000.0	70520000.0	3.0	2.8903310298919678	1.720420479774475
1.0	70540000.0	70550000.0	4.0	2.642831802368164	1.6266447305679321
1.0	70560000.0	70570000.0	2.0	2.502641201019287	1.569815993309021
1.0	70610000.0	70620000.0	5.0	1.951040267944336	1.3188925981521606
1.0	70660000.0	70670000.0	3.0	1.820765733718872	1.2529675960540771
1.0	70680000.0	70690000.0	2.0	1.4387874603271484	1.0279500484466553
1.0	70690000.0	70700000.0	2.0	1.616706132888794	1.1443198919296265
1.0	70710000.0	70720000.0	2.0	1.5326433181762695	1.0976089239120483
1.0	70740000.0	70750000.0	1.0	1.5173466205596924	1.0889849662780762
1.0	70760000.0	70770000.0	1.0	1.514572024345398	1.0874160528182983
1.0	70800000.0	70810000.0	2.0	1.6880111694335938	1.1830418109893799
1.0	70930000.0	70940000.0	3.0	2.3953521251678467	1.5244687795639038
1.0	70950000.0	70960000.0	1.0	2.6295344829559326	1.6213715076446533
1.0	71070000.0	71080000.0	2.0	2.9277942180633545	1.733899474143982
1.0	71080000.0	71090000.0	4.0	3.0204803943634033	1.76645028591156
1.0	71130000.0	71140000.0	4.0	2.7384023666381836	1.6638368368148804
1.0	71200000.0	71210000.0	2.0	2.9102275371551514	1.7276027202606201
1.0	71240000.0	71250000.0	5.0	2.8723626136779785	1.7138893604278564
1.0	71250000.0	71260000.0	4.0	2.9703879356384277	1.7489986419677734
1.0	71310000.0	71320000.0	3.0	3.298149585723877	1.857263207435608
1.0	71380000.0	71390000.0	4.0	3.655033588409424	1.9595168828964233
1.0	71400000.0	71410000.0	2.0	3.5700740814208984	1.9366328716278076
1.0	71420000.0	71430000.0	5.0	3.2320713996887207	1.8365545272827148
1.0	71460000.0	71470000.0	6.0	3.161362409591675	1.8137729167938232
1.0	71490000.0	71500000.0	4.0	3.2213833332061768	1.833152174949646
1.0	71550000.0	71560000.0	1.0	2.920189380645752	1.7311780452728271
1.0	71560000.0	71570000.0	5.0	2.8388009071350098	1.701576590538025
1.0	71630000.0	71640000.0	5.0	2.632568836212158	1.622576355934143
1.0	71670000.0	71680000.0	1.0	3.202566623687744	1.82712721824646
1.0	71710000.0	71720000.0	3.0	3.141869068145752	1.8073787689208984
1.0	71750000.0	71760000.0	5.0	2.8115434646606445	1.6914644241333008
1.0	71770000.0	71780000.0	2.0	2.850738048553467	1.705972671508789
1.0	71880000.0	71890000.0	3.0	2.89388108253479	1.7217060327529907
1.0	71910000.0	71920000.0	5.0	2.8462884426116943	1.7043359279632568
1.0	71940000.0	71950000.0	3.0	3.230748414993286	1.8361341953277588
1.0	71950000.0	71960000.0	2.0	3.296760082244873	1.8568336963653564
1.0	72040000.0	72050000.0	8.0	2.887324571609497	1.71933114528656
1.0	72060000.0	72070000.0	2.0	3.2215991020202637	1.833221197128296
1.0	72100000.0	72110000.0	1.0	3.49873685836792	1.9167163372039795
1.0	72130000.0	72140000.0	4.0	3.7264575958251953	1.9780559539794922
1.0	72140000.0	72150000.0	1.0	3.7917098999023438	1.9944350719451904
1.0	72210000.0	72220000.0	1.0	3.764500856399536	1.987669587135315
1.0	72220000.0	72230000.0	7.0	3.6262340545654297	1.9518611431121826
1.0	72250000.0	72260000.0	7.0	3.340552568435669	1.8702579736709595
1.0	72260000.0	72270000.0	6.0	3.5563385486602783	1.9328476190567017
1.0	72270000.0	72280000.0	4.0	3.617793321609497	1.949597954750061
1.0	72410000.0	72420000.0	4.0	3.362851619720459	1.8769996166229248
1.0	72430000.0	72440000.0	3.0	3.322028398513794	1.8646087646484375
1.0	72490000.0	72500000.0	5.0	3.9623489379882812	2.034759998321533
1.0	72520000.0	72530000.0	2.0	4.060083866119385	2.056225299835205
1.0	72530000.0	72540000.0	2.0	4.171716690063477	2.079291582107544
1.0	72630000.0	72640000.0	4.0	3.9641711711883545	2.0351710319519043
1.0	72670000.0	72680000.0	3.0	3.619269609451294	1.949994683265686
1.0	72740000.0	72750000.0	2.0	2.1505556106567383	1.3955206871032715
1.0	72800000.0	72810000.0	0.0	2.7504935264587402	1.6684539318084717
1.0	72890000.0	72900000.0	3.0	3.9021530151367188	2.020948648452759
1.0	72930000.0	72940000.0	5.0	4.4176225662231445	2.1246325969696045
1.0	72980000.0	72990000.0	4.0	4.637907981872559	2.1588313579559326
1.0	72990000.0	73000000.0	4.0	4.793823719024658	2.1793372631073
1.0	73000000.0	73010000.0	7.0	4.683260917663574	2.165113925933838
1.0	73010000.0	73020000.0	4.0	4.9663286209106445	2.1984095573425293
1.0	73020000.0	73030000.0	6.0	4.698817253112793	2.1672091484069824
1.0	73050000.0	73060000.0	4.0	4.851639747619629	2.186154842376709
1.0	73060000.0	73070000.0	5.0	4.773271083831787	2.1768105030059814
1.0	73070000.0	73080000.0	5.0	4.865666389465332	2.187744617462158
1.0	73080000.0	73090000.0	5.0	4.606252193450928	2.154292106628418
1.0	73100000.0	73110000.0	9.0	4.422061920166016	2.1253819465637207
1.0	73110000.0	73120000.0	2.0	4.686110019683838	2.1654999256134033
1.0	73190000.0	73200000.0	3.0	4.535239219665527	2.1436502933502197
1.0	73200000.0	73210000.0	5.0	4.382626533508301	2.118640184402466
1.0	73220000.0	73230000.0	6.0	4.351424217224121	2.1131680011749268
1.0	73320000.0	73330000.0	7.0	4.169686317443848	2.078885793685913
1.0	73350000.0	73360000.0	6.0	4.093711853027344	2.0633368492126465
1.0	73390000.0	73400000.0	7.0	4.008424758911133	2.045027494430542
1.0	73460000.0	73470000.0	5.0	4.226136684417725	2.0899746417999268
1.0	73480000.0	73490000.0	2.0	4.24513053894043	2.0936167240142822
1.0	73490000.0	73500000.0	5.0	4.49016809463501	2.1365673542022705
1.0	73520000.0	73530000.0	2.0	4.570672512054443	2.1490392684936523
1.0	73530000.0	73540000.0	8.0	4.5806074142456055	2.150522232055664
1.0	73540000.0	73550000.0	9.0	4.58881139755249	2.1517369747161865
1.0	73560000.0	73570000.0	4.0	4.94395112991333	2.1961512565612793
1.0	73570000.0	73580000.0	4.0	4.972098350524902	2.1989810466766357
1.0	73580000.0	73590000.0	6.0	4.916192531585693	2.193260669708252
1.0	73670000.0	73680000.0	5.0	4.781859397888184	2.177873134613037
1.0	73700000.0	73710000.0	7.0	4.454796314239502	2.1308302879333496
1.0	73710000.0	73720000.0	2.0	4.775649547576904	2.177105665206909
1.0	73990000.0	74000000.0	4.0	3.614130735397339	1.9486125707626343
1.0	74010000.0	74020000.0	3.0	3.669790267944336	1.9633995294570923
1.0	74060000.0	74070000.0	4.0	3.6593520641326904	1.9606561660766602
1.0	74100000.0	74110000.0	2.0	3.850641965866089	2.0087714195251465
1.0	74130000.0	74140000.0	5.0	3.865448474884033	2.012305498123169
1.0	74250000.0	74260000.0	2.0	3.4108104705810547	1.8912842273712158
1.0	74260000.0	74270000.0	4.0	3.342942714691162	1.8709838390350342
1.0	74310000.0	74320000.0	4.0	3.0651841163635254	1.7817461490631104
1.0	74470000.0	74480000.0	2.0	2.344238758087158	1.5022904872894287
1.0	74490000.0	74500000.0	4.0	2.1603193283081055	1.4193605184555054
1.0	74590000.0	74600000.0	1.0	2.1812071800231934	1.4290287494659424
1.0	74670000.0	74680000.0	1.0	2.272108554840088	1.4703538417816162
1.0	74700000.0	74710000.0	3.0	1.9653621912002563	1.3259810209274292
1.0	74750000.0	74760000.0	4.0	2.4875354766845703	1.5635297298431396
1.0	74900000.0	74910000.0	2.0	2.6557250022888184	1.6317352056503296
1.0	74940000.0	74950000.0	2.0	2.584552049636841	1.6033509969711304
1.0	75020000.0	75030000.0	2.0	2.319666862487793	1.4914945363998413
1.0	75030000.0	75040000.0	0.0	2.523798704147339	1.5785679817199707
1.0	75060000.0	75070000.0	2.0	2.639509677886963	1.6253292560577393
1.0	75100000.0	75110000.0	1.0	2.4619364738464355	1.552802562713623
1.0	75110000.0	75120000.0	1.0	2.3131065368652344	1.4885985851287842
1.0	75140000.0	75150000.0	3.0	2.282341241836548	1.4749300479888916
1.0	75210000.0	75220000.0	2.0	1.8444163799285889	1.265133261680603
1.0	75250000.0	75260000.0	6.0	2.4695634841918945	1.5560091733932495
1.0	75260000.0	75270000.0	1.0	2.535294532775879	1.5832964181900024
1.0	75330000.0	75340000.0	1.0	2.8694307804107666	1.7128198146820068
1.0	75360000.0	75370000.0	2.0	2.315706491470337	1.4897468090057373
1.0	75370000.0	75380000.0	4.0	2.8957743644714355	1.7223907709121704
1.0	75420000.0	75430000.0	5.0	2.8370413780212402	1.7009260654449463
1.0	75520000.0	75530000.0	1.0	3.38642954826355	1.8840587139129639
1.0	75540000.0	75550000.0	3.0	3.0842652320861816	1.7881956100463867
1.0	75650000.0	75660000.0	3.0	2.853869915008545	1.707123041152954
1.0	75680000.0	75690000.0	6.0	2.7411117553710938	1.6648728847503662
1.0	75710000.0	75720000.0	1.0	2.9800708293914795	1.752398133277893
1.0	75750000.0	75760000.0	4.0	2.867992877960205	1.7122955322265625
1.0	75780000.0	75790000.0	2.0	3.01769757270813	1.7654898166656494
1.0	75790000.0	75800000.0	4.0	2.8110873699188232	1.6912940740585327
1.0	75900000.0	75910000.0	2.0	2.804732322692871	1.688921332359314
1.0	75910000.0	75920000.0	2.0	2.7242019176483154	1.6583884954452515
1.0	75960000.0	75970000.0	3.0	2.80391263961792	1.6886154413223267
1.0	76020000.0	76030000.0	6.0	2.681065082550049	1.6416728496551514
1.0	76040000.0	76050000.0	3.0	2.697223424911499	1.6479637622833252
1.0	76050000.0	76060000.0	6.0	2.6566615104675293	1.6321029663085938
1.0	76060000.0	76070000.0	3.0	2.7928566932678223	1.684474229812622
1.0	76070000.0	76080000.0	4.0	2.8773610591888428	1.715710997581482
1.0	76180000.0	76190000.0	3.0	2.1531684398651123	1.4160362482070923
1.0	76190000.0	76200000.0	3.0	1.7670539617538452	1.2069076299667358
1.0	76270000.0	76280000.0	1.0	2.2536280155181885	1.4620510339736938
1.0	76390000.0	76400000.0	1.0	3.0500338077545166	1.7765915393829346
1.0	76410000.0	76420000.0	7.0	2.8243186473846436	1.6962153911590576
1.0	76470000.0	76480000.0	6.0	2.8271472454071045	1.697264313697815
1.0	76490000.0	76500000.0	4.0	2.8974874019622803	1.723009705543518
1.0	76600000.0	76610000.0	2.0	2.1783952713012695	1.4277316331863403
1.0	76610000.0	76620000.0	2.0	2.2672290802001953	1.4681673049926758
1.0	76640000.0	76650000.0	0.0	2.432457685470581	1.5403367280960083
1.0	76670000.0	76680000.0	1.0	2.407754421234131	1.5297939777374268
1.0	76710000.0	76720000.0	2.0	2.397670269012451	1.525465726852417
1.0	76820000.0	76830000.0	2.0	2.9725518226623535	1.7497599124908447
1.0	76830000.0	76840000.0	3.0	2.959381580352783	1.7451200485229492
1.0	76840000.0	76850000.0	2.0	3.1861257553100586	1.821825623512268
1.0	76910000.0	76920000.0	5.0	2.5930864810943604	1.6067909002304077
1.0	76940000.0	76950000.0	2.0	2.5456693172454834	1.587547779083252
1.0	76950000.0	76960000.0	1.0	2.4212019443511963	1.5355427265167236
1.0	76960000.0	76970000.0	3.0	2.685115337371826	1.6432535648345947
1.0	76970000.0	76980000.0	0.0	2.86358642578125	1.7106841802597046
1.0	77020000.0	77030000.0	3.0	2.857874870300293	1.7085930109024048
1.0	77040000.0	77050000.0	4.0	2.6016271114349365	1.6102237701416016
1.0	77070000.0	77080000.0	4.0	2.5414295196533203	1.5858124494552612
1.0	77100000.0	77110000.0	3.0	2.7875607013702393	1.6824848651885986
1.0	77120000.0	77130000.0	2.0	3.059981107711792	1.7799789905548096
1.0	77150000.0	77160000.0	3.0	2.8654966354370117	1.711382508277893
1.0	77240000.0	77250000.0	2.0	2.6943492889404297	1.6468483209609985
1.0	77280000.0	77290000.0	2.0	3.173574447631836	1.8177540302276611
1.0	77290000.0	77300000.0	5.0	2.870238780975342	1.7131140232086182
1.0	77300000.0	77310000.0	4.0	2.847994565963745	1.7049630880355835
1.0	77330000.0	77340000.0	2.0	2.455845355987549	1.5502371788024902
1.0	77350000.0	77360000.0	6.0	2.949066638946533	1.7414705753326416
1.0	77380000.0	77390000.0	5.0	2.744990348815918	1.666354775428772
1.0	77420000.0	77430000.0	3.0	2.9228403568267822	1.7321277856826782
1.0	77450000.0	77460000.0	4.0	2.7516167163848877	1.6688817739486694
1.0	77480000.0	77490000.0	3.0	2.21824312210083	1.4460116624832153
1.0	77520000.0	77530000.0	6.0	1.9543559551239014	1.3205372095108032
1.0	77540000.0	77550000.0	0.0	2.1159110069274902	1.398592472076416
1.0	77680000.0	77690000.0	0.0	1.7542178630828857	1.20905339717865
1.0	77740000.0	77750000.0	2.0	1.830171823501587	1.257817029953003
1.0	77770000.0	77780000.0	4.0	2.011094570159912	1.3484010696411133
1.0	77780000.0	77790000.0	2.0	1.8710142374038696	1.2787086963653564
1.0	77840000.0	77850000.0	1.0	1.8066718578338623	1.2456769943237305
1.0	77910000.0	77920000.0	3.0	2.0551490783691406	1.3696974515914917
1.0	77930000.0	77940000.0	1.0	1.8039538860321045	1.2442668676376343
1.0	77980000.0	77990000.0	3.0	1.9831634759902954	1.3347461223602295
1.0	78030000.0	78040000.0	0.0	1.7083717584609985	1.1939504146575928
1.0	78080000.0	78090000.0	2.0	1.725057601928711	1.2028380632400513
1.0	78130000.0	78140000.0	0.0	1.6182005405426025	1.1451390981674194
1.0	78170000.0	78180000.0	2.0	1.5882681608200073	1.1286460161209106
1.0	78190000.0	78200000.0	4.0	1.6092554330825806	1.1402257680892944
1.0	78280000.0	78290000.0	3.0	1.579736351966858	1.1239182949066162
1.0	78290000.0	78300000.0	1.0	1.6946265697479248	1.186594843864441
1.0	78330000.0	78340000.0	0.0	1.6441253423690796	1.1593066453933716
1.0	78360000.0	78370000.0	2.0	1.790593147277832	1.2373206615447998
1.0	78400000.0	78410000.0	4.0	1.7508246898651123	1.2164771556854248
1.0	78430000.0	78440000.0	1.0	1.643945336341858	1.1592075824737549
1.0	78560000.0	78570000.0	0.0	1.9348783493041992	1.3108571767807007
1.0	78630000.0	78640000.0	3.0	1.9624639749526978	1.324548363685608
1.0	78640000.0	78650000.0	2.0	2.095842123031616	1.3891096115112305
1.0	78680000.0	78690000.0	0.0	2.281923770904541	1.4747434854507446
1.0	78750000.0	78760000.0	2.0	2.2890055179595947	1.4779022932052612
1.0	78760000.0	78770000.0	3.0	2.262784004211426	1.4661704301834106
1.0	78830000.0	78840000.0	3.0	2.1708502769470215	1.4242429733276367
1.0	78850000.0	78860000.0	0.0	2.3211324214935303	1.4921406507492065
1.0	78930000.0	78940000.0	2.0	2.179537057876587	1.4282578229904175
1.0	78950000.0	78960000.0	1.0	2.0650925636291504	1.3744640350341797
1.0	78980000.0	78990000.0	2.0	2.388948917388916	1.5217105150222778
1.0	78990000.0	79000000.0	3.0	2.353292942047119	1.5062453746795654
1.0	79030000.0	79040000.0	6.0	2.246119976043701	1.4586622714996338
1.0	79040000.0	79050000.0	2.0	2.473325490951538	1.557586908340454
1.0	79050000.0	79060000.0	1.0	2.577327251434326	1.600429892539978
1.0	79100000.0	79110000.0	5.0	2.334642171859741	1.4980850219726562
1.0	79110000.0	79120000.0	1.0	2.1715598106384277	1.4245716333389282
1.0	79130000.0	79140000.0	1.0	2.3742616176605225	1.5153632164001465
1.0	79140000.0	79150000.0	2.0	2.4120535850524902	1.531635046005249
1.0	79200000.0	79210000.0	0.0	2.311699151992798	1.487975835800171
1.0	79220000.0	79230000.0	0.0	2.141965866088867	1.410813570022583
1.0	79230000.0	79240000.0	2.0	2.1325550079345703	1.4064114093780518
1.0	79260000.0	79270000.0	0.0	2.167595386505127	1.4227352142333984
1.0	79290000.0	79300000.0	1.0	2.1644093990325928	1.4212592840194702
1.0	79350000.0	79360000.0	2.0	2.5536949634552	1.5908268690109253
1.0	79420000.0	79430000.0	2.0	2.8250961303710938	1.6965045928955078
1.0	79460000.0	79470000.0	1.0	3.2562477588653564	1.8441965579986572
1.0	79490000.0	79500000.0	2.0	3.1398544311523438	1.806715726852417
1.0	79530000.0	79540000.0	7.0	2.784811496734619	1.6814502477645874
1.0	79540000.0	79550000.0	3.0	2.7810935974121094	1.680050253868103
1.0	79570000.0	79580000.0	4.0	2.5924885272979736	1.6065505743026733
1.0	79610000.0	79620000.0	2.0	2.6040635108947754	1.6112009286880493
1.0	79640000.0	79650000.0	1.0	2.4705495834350586	1.556422472000122
1.0	79650000.0	79660000.0	2.0	2.3538360595703125	1.506482720375061
1.0	79660000.0	79670000.0	2.0	2.7051331996917725	1.651031494140625
1.0	79690000.0	79700000.0	2.0	2.5566017627716064	1.5920124053955078
1.0	79740000.0	79750000.0	4.0	2.655797243118286	1.6317634582519531
1.0	79850000.0	79860000.0	4.0	3.3124001026153564	1.861655831336975
1.0	79870000.0	79880000.0	5.0	2.9169762134552	1.7300266027450562
1.0	80080000.0	80090000.0	2.0	3.0302650928497314	1.7698208093643188
1.0	80300000.0	80310000.0	3.0	2.8430099487304688	1.7031291723251343
1.0	80370000.0	80380000.0	2.0	3.003002405166626	1.760398507118225
1.0	80460000.0	80470000.0	1.0	3.110203981399536	1.7968873977661133
1.0	80610000.0	80620000.0	3.0	3.029754161834717	1.7696444988250732
1.0	80640000.0	80650000.0	4.0	2.619239091873169	1.617270827293396
1.0	80790000.0	80800000.0	1.0	2.51991868019104	1.5769671201705933
1.0	80840000.0	80850000.0	1.0	2.750175714492798	1.6683324575424194
1.0	80880000.0	80890000.0	1.0	2.901350736618042	1.7244055271148682
1.0	80930000.0	80940000.0	2.0	3.0196661949157715	1.7661693096160889
1.0	81070000.0	81080000.0	4.0	3.071319580078125	1.7838246822357178
1.0	81120000.0	81130000.0	2.0	3.053642988204956	1.7778221368789673
1.0	81190000.0	81200000.0	2.0	2.5158324241638184	1.575279712677002
1.0	81390000.0	81400000.0	7.0	2.7166876792907715	1.655495047569275
1.0	81510000.0	81520000.0	2.0	2.338852882385254	1.4999316930770874
1.0	81540000.0	81550000.0	2.0	2.414694309234619	1.5327651500701904
1.0	81570000.0	81580000.0	2.0	2.161432981491089	1.4198780059814453
1.0	81630000.0	81640000.0	3.0	2.1419553756713867	1.4108084440231323
1.0	81760000.0	81770000.0	2.0	2.0782790184020996	1.3807623386383057
1.0	81780000.0	81790000.0	0.0	2.141274929046631	1.4104912281036377
1.0	81970000.0	81980000.0	2.0	1.8799924850463867	1.2832658290863037
1.0	81990000.0	82000000.0	4.0	2.0113730430603027	1.348536491394043
1.0	82040000.0	82050000.0	4.0	1.9842694997787476	1.3352887630462646
1.0	82090000.0	82100000.0	1.0	2.2215161323547363	1.4475024938583374
1.0	82100000.0	82110000.0	2.0	2.283358097076416	1.475383996963501
1.0	82130000.0	82140000.0	4.0	2.2237327098846436	1.4485117197036743
1.0	82150000.0	82160000.0	3.0	2.2876293659210205	1.4772897958755493
1.0	82220000.0	82230000.0	5.0	2.5790371894836426	1.6011221408843994
1.0	82390000.0	82400000.0	5.0	2.8873634338378906	1.7193456888198853
1.0	82440000.0	82450000.0	4.0	2.4756898880004883	1.5585776567459106
1.0	82540000.0	82550000.0	0.0	2.481879472732544	1.561167597770691
1.0	82590000.0	82600000.0	2.0	1.7257375717163086	1.2031989097595215
1.0	82600000.0	82610000.0	2.0	2.1517250537872314	1.4153640270233154
1.0	82610000.0	82620000.0	5.0	2.3438830375671387	1.5021346807479858
1.0	82690000.0	82700000.0	3.0	2.6166512966156006	1.6162383556365967
1.0	82770000.0	82780000.0	1.0	2.748422861099243	1.6676639318466187
1.0	82820000.0	82830000.0	3.0	2.8914082050323486	1.720811128616333
1.0	82840000.0	82850000.0	9.0	2.7762789726257324	1.6782344579696655
1.0	82880000.0	82890000.0	4.0	3.157593250274658	1.8125406503677368
1.0	82920000.0	82930000.0	5.0	3.044342041015625	1.7746467590332031
1.0	82930000.0	82940000.0	1.0	2.9592113494873047	1.7450599670410156
1.0	82940000.0	82950000.0	2.0	3.1706771850585938	1.8168113231658936
1.0	83000000.0	83010000.0	5.0	2.606184482574463	1.6120513677597046
1.0	83060000.0	83070000.0	2.0	2.2547850608825684	1.4625723361968994
1.0	83150000.0	83160000.0	1.0	2.3647639751434326	1.5112417936325073
1.0	83170000.0	83180000.0	5.0	2.4848597049713135	1.5624127388000488
1.0	83180000.0	83190000.0	3.0	2.675853729248047	1.639636754989624
1.0	83220000.0	83230000.0	5.0	2.6190037727355957	1.6171767711639404
1.0	83240000.0	83250000.0	0.0	2.7349536418914795	1.6625163555145264
1.0	83280000.0	83290000.0	3.0	2.931410551071167	1.7351906299591064
1.0	83290000.0	83300000.0	1.0	3.021751642227173	1.766889214515686
1.0	83310000.0	83320000.0	2.0	2.957965850830078	1.7446203231811523
1.0	83330000.0	83340000.0	2.0	2.9756953716278076	1.7508634328842163
1.0	83350000.0	83360000.0	1.0	2.9612622261047363	1.745783805847168
1.0	83440000.0	83450000.0	2.0	3.091473340988159	1.7906194925308228
1.0	83470000.0	83480000.0	3.0	3.264690399169922	1.8468469381332397
1.0	83550000.0	83560000.0	3.0	2.6691346168518066	1.637005090713501
1.0	83790000.0	83800000.0	1.0	1.1299123764038086	0.8473848104476929
1.0	83860000.0	83870000.0	1.0	1.1951824426651	0.8894121050834656
1.0	83960000.0	83970000.0	3.0	2.0068278312683105	1.3463222980499268
1.0	84020000.0	84030000.0	1.0	2.633049964904785	1.622767448425293
1.0	84040000.0	84050000.0	4.0	2.7650513648986816	1.6739866733551025
1.0	84070000.0	84080000.0	3.0	2.791998863220215	1.6841528415679932
1.0	84090000.0	84100000.0	5.0	2.771170139312744	1.6763032674789429
1.0	84120000.0	84130000.0	1.0	2.7815775871276855	1.680232286453247
1.0	84160000.0	84170000.0	3.0	2.2362542152404785	1.4541977643966675
1.0	84280000.0	84290000.0	2.0	2.115884780883789	1.3985801935195923
1.0	84360000.0	84370000.0	1.0	1.932713270187378	1.3097777366638184
1.0	84370000.0	84380000.0	3.0	2.0206756591796875	1.3530566692352295
1.0	84560000.0	84570000.0	2.0	2.3749377727508545	1.5156550407409668
1.0	84720000.0	84730000.0	2.0	2.206467390060425	1.4406343698501587
1.0	84780000.0	84790000.0	4.0	2.2207226753234863	1.447142243385315
1.0	84810000.0	84820000.0	2.0	1.9022823572158813	1.2945280075073242
1.0	84820000.0	84830000.0	2.0	2.1056175231933594	1.393736481666565
1.0	84900000.0	84910000.0	2.0	1.8548431396484375	1.2704662084579468
1.0	85010000.0	85020000.0	0.0	1.6305701732635498	1.1519132852554321
1.0	85040000.0	85050000.0	1.0	1.7130225896835327	1.1964304447174072
1.0	85090000.0	85100000.0	1.0	1.801195740699768	1.2346290349960327
1.0	85140000.0	85150000.0	1.0	1.579324722290039	1.1236897706985474
1.0	85240000.0	85250000.0	3.0	1.6873632669448853	1.1826939582824707
1.0	85260000.0	85270000.0	2.0	1.9454368352890015	1.3161108493804932
1.0	85370000.0	85380000.0	6.0	2.0668253898620605	1.3752939701080322
1.0	85600000.0	85610000.0	2.0	1.8951332569122314	1.2909231185913086
1.0	85720000.0	85730000.0	1.0	1.7128937244415283	1.4071264266967773
1.0	85730000.0	85740000.0	4.0	1.3275007009506226	0.9787613153457642
1.0	85780000.0	85790000.0	0.0	1.4191762208938599	1.0327253341674805
1.0	85820000.0	85830000.0	2.0	1.6162548065185547	1.1380822658538818
1.0	85840000.0	85850000.0	1.0	1.6842609643936157	1.170305848121643
1.0	85900000.0	85910000.0	1.0	1.8373517990112305	1.2615070343017578
1.0	85950000.0	85960000.0	1.0	2.28674054145813	1.476893424987793
1.0	85960000.0	85970000.0	2.0	2.016364574432373	1.350963830947876
1.0	86010000.0	86020000.0	0.0	1.9317810535430908	1.309311866760254
1.0	86110000.0	86120000.0	0.0	1.7251031398773193	1.2028615474700928
1.0	86230000.0	86240000.0	2.0	2.0515856742858887	1.3679864406585693
1.0	86270000.0	86280000.0	3.0	2.12884259223938	1.404670000076294
1.0	86310000.0	86320000.0	4.0	2.2442708015441895	1.4578262567520142
1.0	86380000.0	86390000.0	2.0	2.387505054473877	1.5210883617401123
1.0	86450000.0	86460000.0	4.0	2.4453041553497314	1.545783519744873
1.0	86500000.0	86510000.0	3.0	2.41210675239563	1.531657338142395
1.0	86600000.0	86610000.0	1.0	2.196434259414673	1.436034917831421
1.0	86700000.0	86710000.0	1.0	2.1484906673431396	1.4138579368591309
1.0	86830000.0	86840000.0	0.0	2.126983165740967	1.4037977457046509
1.0	86910000.0	86920000.0	1.0	1.9510093927383423	1.318877100944519
1.0	86920000.0	86930000.0	2.0	2.15358829498291	1.4162318706512451
1.0	86950000.0	86960000.0	3.0	2.1977741718292236	1.4366505146026611
1.0	86960000.0	86970000.0	1.0	1.9241199493408203	1.3054850101470947
1.0	86970000.0	86980000.0	2.0	2.0636327266693115	1.3737655878067017
1.0	86980000.0	86990000.0	0.0	2.3135454654693604	1.4887927770614624
1.0	87170000.0	87180000.0	2.0	1.31498122215271	0.9808712005615234
1.0	87260000.0	87270000.0	0.0	2.01431941986084	1.3499685525894165
1.0	87330000.0	87340000.0	2.0	1.7080196142196655	1.1937609910964966
1.0	87350000.0	87360000.0	0.0	1.7660335302352905	1.2244794368743896
1.0	87370000.0	87380000.0	2.0	1.5704448223114014	1.1400665044784546
1.0	87410000.0	87420000.0	1.0	1.827794075012207	1.2565919160842896
1.0	87440000.0	87450000.0	1.0	1.9278099536895752	1.3073303699493408
1.0	87450000.0	87460000.0	2.0	1.8321168422698975	1.2588169574737549
1.0	87460000.0	87470000.0	0.0	2.076988935470581	1.380147933959961
1.0	87480000.0	87490000.0	1.0	1.9505383968353271	1.3186438083648682
1.0	87580000.0	87590000.0	2.0	2.0694680213928223	1.37655770778656
1.0	87630000.0	87640000.0	4.0	2.0384061336517334	1.3616385459899902
1.0	87640000.0	87650000.0	2.0	2.270805835723877	1.4697710275650024
1.0	87650000.0	87660000.0	0.0	2.335935115814209	1.4986528158187866
1.0	87690000.0	87700000.0	2.0	2.044029474258423	1.3643507957458496
1.0	87730000.0	87740000.0	2.0	2.1238632202148438	1.402332067489624
1.0	87740000.0	87750000.0	3.0	1.9914687871932983	1.3388173580169678
1.0	87770000.0	87780000.0	2.0	2.2197279930114746	1.4466884136199951
1.0	87890000.0	87900000.0	4.0	2.076880693435669	1.3800969123840332
1.0	87980000.0	87990000.0	0.0	2.220435857772827	1.4470117092132568
1.0	88010000.0	88020000.0	3.0	2.218529462814331	1.4461424350738525
1.0	88030000.0	88040000.0	0.0	2.226933240890503	1.4499667882919312
1.0	88060000.0	88070000.0	2.0	2.090322494506836	1.3864915370941162
1.0	88100000.0	88110000.0	4.0	2.0692899227142334	1.3764722347259521
1.0	88130000.0	88140000.0	2.0	2.208597183227539	1.441608190536499
1.0	88150000.0	88160000.0	5.0	2.105255603790283	1.3935658931732178
1.0	88200000.0	88210000.0	1.0	2.523545742034912	1.5784634351730347
1.0	88220000.0	88230000.0	1.0	2.3257155418395996	1.4941610097885132
1.0	88310000.0	88320000.0	2.0	2.4684455394744873	1.5555390119552612
1.0	88400000.0	88410000.0	3.0	2.3362865447998047	1.4988069534301758
1.0	88420000.0	88430000.0	3.0	2.3518359661102295	1.505610466003418
1.0	88530000.0	88540000.0	5.0	2.367295026779175	1.5123417377471924
1.0	88600000.0	88610000.0	2.0	2.531748056411743	1.5818393230438232
1.0	88630000.0	88640000.0	2.0	2.5100345611572266	1.5728809833526611
1.0	88680000.0	88690000.0	1.0	2.4992129802703857	1.5683921575546265
1.0	88700000.0	88710000.0	4.0	2.5465807914733887	1.5879210233688354
1.0	88710000.0	88720000.0	3.0	2.7854111194610596	1.6816765069961548
1.0	88720000.0	88730000.0	3.0	2.9371113777160645	1.7372230291366577
1.0	88740000.0	88750000.0	2.0	3.032998561859131	1.7707598209381104
1.0	88770000.0	88780000.0	2.0	2.986222743988037	1.754551649093628
1.0	88910000.0	88920000.0	2.0	3.270702838897705	1.848729133605957
1.0	88980000.0	88990000.0	2.0	2.6987228393554688	1.6485471725463867
1.0	89100000.0	89110000.0	6.0	2.469329833984375	1.5559097528457642
1.0	89110000.0	89120000.0	6.0	2.1666061878204346	1.4222780466079712
1.0	89140000.0	89150000.0	2.0	1.9200398921966553	1.2683583498001099
1.0	89190000.0	89200000.0	1.0	1.7877521514892578	1.2358403205871582
1.0	89200000.0	89210000.0	2.0	1.756731390953064	1.219588279724121
1.0	89230000.0	89240000.0	0.0	1.5054142475128174	1.082229733467102
1.0	89290000.0	89300000.0	0.0	1.4834011793136597	1.0697095394134521
1.0	89310000.0	89320000.0	2.0	1.5607450008392334	1.1133521795272827
1.0	89430000.0	89440000.0	3.0	1.714225172996521	1.1970720291137695
1.0	89440000.0	89450000.0	1.0	1.7604907751083374	1.2215664386749268
1.0	89450000.0	89460000.0	5.0	1.6575692892074585	1.196502447128296
1.0	89510000.0	89520000.0	1.0	2.0469512939453125	1.365757703781128
1.0	89800000.0	89810000.0	1.0	1.9454491138458252	1.3161166906356812
1.0	89810000.0	89820000.0	0.0	1.8619062900543213	1.2740724086761475
1.0	89820000.0	89830000.0	6.0	1.725648283958435	1.2031514644622803
1.0	89830000.0	89840000.0	2.0	1.828045129776001	1.2567214965820312
1.0	89840000.0	89850000.0	1.0	2.0630903244018555	1.3735058307647705
1.0	89940000.0	89950000.0	3.0	1.989020586013794	1.3376185894012451
1.0	90030000.0	90040000.0	1.0	1.8010005950927734	1.2427327632904053
1.0	90060000.0	90070000.0	2.0	1.6255136728286743	1.1491467952728271
1.0	90110000.0	90120000.0	3.0	1.885311484336853	1.2859609127044678
1.0	90150000.0	90160000.0	1.0	1.843754529953003	1.264792799949646
1.0	90170000.0	90180000.0	1.0	1.8705819845199585	1.2784883975982666
1.0	90270000.0	90280000.0	0.0	1.9247230291366577	1.3057869672775269
1.0	90300000.0	90310000.0	1.0	1.520935297012329	1.071912169456482
1.0	90410000.0	90420000.0	0.0	1.6416511535644531	1.1579596996307373
1.0	90500000.0	90510000.0	0.0	1.8537040948867798	1.2698854207992554
1.0	90740000.0	90750000.0	3.0	3.014671802520752	1.7644431591033936
1.0	90770000.0	90780000.0	6.0	2.853440761566162	1.706965446472168
1.0	90850000.0	90860000.0	2.0	2.637768268585205	1.624639868736267
1.0	90960000.0	90970000.0	2.0	2.209333658218384	1.4419453144073486
1.0	91000000.0	91010000.0	4.0	2.3179996013641357	1.490759253501892
1.0	91010000.0	91020000.0	1.0	2.342682123184204	1.5016086101531982
1.0	91190000.0	91200000.0	3.0	2.225653648376465	1.4493858814239502
1.0	91230000.0	91240000.0	1.0	2.681811571121216	1.6419645547866821
1.0	91320000.0	91330000.0	4.0	2.131868362426758	1.406088948249817
1.0	91370000.0	91380000.0	0.0	1.7374881505966187	1.2094309329986572
1.0	91450000.0	91460000.0	2.0	1.8328015804290771	1.2591702938079834
1.0	91470000.0	91480000.0	3.0	1.8325697183609009	1.2590492963790894
1.0	91490000.0	91500000.0	4.0	2.394972801208496	1.5243055820465088
1.0	91530000.0	91540000.0	2.0	2.2902724742889404	1.4784669876098633
1.0	91540000.0	91550000.0	2.0	2.3207101821899414	1.4919551610946655
1.0	91550000.0	91560000.0	3.0	2.373169183731079	1.5148897171020508
1.0	91580000.0	91590000.0	2.0	2.2297701835632324	1.4512557983398438
1.0	91600000.0	91610000.0	3.0	2.152496337890625	1.415724277496338
1.0	91650000.0	91660000.0	1.0	2.3367867469787598	1.4990260601043701
1.0	91660000.0	91670000.0	2.0	2.2130022048950195	1.4436203241348267
1.0	91710000.0	91720000.0	2.0	1.9058363437652588	1.2963154315948486
1.0	91790000.0	91800000.0	2.0	2.5548226833343506	1.5912878513336182
1.0	91810000.0	91820000.0	5.0	2.587663173675537	1.6046059131622314
1.0	91850000.0	91860000.0	2.0	1.8894389867782593	1.2880480289459229
1.0	91860000.0	91870000.0	4.0	2.661942720413208	1.6341819763183594
1.0	91870000.0	91880000.0	3.0	2.739297389984131	1.6641803979873657
1.0	91900000.0	91910000.0	5.0	2.469351291656494	1.5559194087982178
1.0	91920000.0	91930000.0	2.0	2.2368550300598145	1.4544705152511597
1.0	91960000.0	91970000.0	2.0	1.9073940515518188	1.2567139863967896
1.0	91980000.0	91990000.0	1.0	1.7501767873764038	1.2161362171173096
1.0	92020000.0	92030000.0	0.0	1.830592155456543	1.2580326795578003
1.0	92060000.0	92070000.0	0.0	1.829446792602539	1.257443904876709
1.0	92110000.0	92120000.0	1.0	1.881870985031128	1.284218430519104
1.0	92210000.0	92220000.0	1.0	1.8280537128448486	1.256725549697876
1.0	92240000.0	92250000.0	0.0	1.736072301864624	1.2086820602416992
1.0	92270000.0	92280000.0	3.0	1.6867706775665283	1.1823756694793701
1.0	92310000.0	92320000.0	3.0	1.6036475896835327	1.1371386051177979
1.0	92340000.0	92350000.0	1.0	1.8844337463378906	1.2855160236358643
1.0	92370000.0	92380000.0	2.0	2.194196939468384	1.43500816822052
1.0	92470000.0	92480000.0	3.0	2.1136817932128906	1.3975417613983154
1.0	92550000.0	92560000.0	0.0	1.701812505722046	1.1904423236846924
1.0	92580000.0	92590000.0	0.0	1.7922102212905884	1.2381627559661865
1.0	92600000.0	92610000.0	1.0	1.6904586553573608	1.1843583583831787
1.0	92640000.0	92650000.0	1.0	1.5109037160873413	1.0853407382965088
1.0	92780000.0	92790000.0	1.0	1.6260541677474976	1.149442434310913
1.0	92800000.0	92810000.0	0.0	1.7404334545135498	1.2109884023666382
1.0	92870000.0	92880000.0	2.0	2.1758594512939453	1.4265596866607666
1.0	92880000.0	92890000.0	0.0	2.294128894805908	1.4801826477050781
1.0	92950000.0	92960000.0	4.0	2.1688437461853027	1.423315405845642
1.0	92970000.0	92980000.0	3.0	2.092344284057617	1.387451171875
1.0	93000000.0	93010000.0	1.0	2.0115103721618652	1.3486038446426392
1.0	93070000.0	93080000.0	6.0	1.5974446535110474	1.1337177753448486
1.0	93140000.0	93150000.0	0.0	1.7456802129745483	1.2137616872787476
1.0	93150000.0	93160000.0	3.0	1.6143156290054321	1.1430058479309082
1.0	93210000.0	93220000.0	0.0	1.7289190292358398	1.2048883438110352
1.0	93220000.0	93230000.0	3.0	1.7952152490615845	1.2397264242172241
1.0	93310000.0	93320000.0	0.0	1.788451910018921	1.2362056970596313
1.0	93370000.0	93380000.0	3.0	1.7619739770889282	1.222346305847168
1.0	93380000.0	93390000.0	0.0	1.8702375888824463	1.2783132791519165
1.0	93410000.0	93420000.0	1.0	1.8624732494354248	1.2743613719940186
1.0	93420000.0	93430000.0	2.0	1.6100146770477295	1.1184139251708984
1.0	93460000.0	93470000.0	3.0	1.761879563331604	1.2222974300384521
1.0	93470000.0	93480000.0	2.0	2.0216822624206543	1.3535456657409668
1.0	93490000.0	93500000.0	3.0	2.1122593879699707	1.3968712091445923
1.0	93550000.0	93560000.0	4.0	1.7235467433929443	1.2020353078842163
1.0	93610000.0	93620000.0	0.0	1.5021344423294067	1.0803686380386353
1.0	93630000.0	93640000.0	3.0	1.655268907546997	1.1653622388839722
1.0	93650000.0	93660000.0	2.0	1.6102981567382812	1.140798807144165
1.0	93660000.0	93670000.0	0.0	1.6228768825531006	1.1477031707763672
1.0	93680000.0	93690000.0	0.0	1.819170355796814	1.25214421749115
1.0	93710000.0	93720000.0	0.0	1.9679577350616455	1.3272607326507568
1.0	93770000.0	93780000.0	3.0	1.9917247295379639	1.3389431238174438
1.0	93880000.0	93890000.0	1.0	2.0671520233154297	1.375449299812317
1.0	93890000.0	93900000.0	1.0	1.9939788579940796	1.3400472402572632
1.0	93900000.0	93910000.0	0.0	1.8884351253509521	1.2875397205352783
1.0	93940000.0	93950000.0	3.0	1.7435098886489868	1.210494041442871
1.0	94000000.0	94010000.0	0.0	1.4836552143096924	1.0698539018630981
1.0	94010000.0	94020000.0	1.0	1.3967305421829224	1.0196386575698853
1.0	94040000.0	94050000.0	2.0	1.2611814737319946	0.9075914621353149
1.0	94170000.0	94180000.0	1.0	1.596680998802185	1.1332950592041016
1.0	94220000.0	94230000.0	2.0	1.568328619003296	1.1175788640975952
1.0	94270000.0	94280000.0	1.0	1.6439762115478516	1.1592248678207397
1.0	94330000.0	94340000.0	3.0	1.519923448562622	1.0904395580291748
1.0	94400000.0	94410000.0	1.0	2.004467010498047	1.3451712131500244
1.0	94470000.0	94480000.0	3.0	1.6309133768081665	1.152099847793579
1.0	94630000.0	94640000.0	1.0	1.672998070716858	1.1749567985534668
1.0	94640000.0	94650000.0	0.0	1.566784143447876	1.1167182922363281
1.0	94670000.0	94680000.0	0.0	1.6080138683319092	1.1318247318267822
1.0	94690000.0	94700000.0	0.0	1.5614573955535889	1.113749384880066
1.0	94700000.0	94710000.0	1.0	1.647578477859497	1.1901668310165405
1.0	94720000.0	94730000.0	1.0	1.769873857498169	1.2264941930770874
1.0	94780000.0	94790000.0	3.0	1.6302419900894165	1.1517341136932373
1.0	94860000.0	94870000.0	1.0	1.8068878650665283	1.2457876205444336
1.0	94960000.0	94970000.0	0.0	1.4446197748184204	1.0474570989608765
1.0	95140000.0	95150000.0	3.0	1.5673434734344482	1.1170294284820557
1.0	95180000.0	95190000.0	1.0	1.485103964805603	1.070680856704712
1.0	95240000.0	95250000.0	2.0	1.4583508968353271	1.047886610031128
1.0	95300000.0	95310000.0	0.0	1.2515016794204712	0.9329876899719238
1.0	95400000.0	95410000.0	0.0	1.4814116954803467	1.0619571208953857
1.0	95480000.0	95490000.0	1.0	1.5076546669006348	1.082093596458435
1.0	95560000.0	95570000.0	2.0	2.050189256668091	1.3673150539398193
1.0	95590000.0	95600000.0	3.0	1.7546861171722412	1.218510627746582
1.0	95600000.0	95610000.0	3.0	1.6682287454605103	1.172380805015564
1.0	95610000.0	95620000.0	2.0	1.6995306015014648	1.1892211437225342
1.0	95660000.0	95670000.0	3.0	1.7647737264633179	1.223817229270935
1.0	95670000.0	95680000.0	0.0	1.83528733253479	1.260446310043335
1.0	95700000.0	95710000.0	0.0	1.6609350442886353	1.1684341430664062
1.0	95720000.0	95730000.0	0.0	2.153488874435425	1.4161856174468994
1.0	95740000.0	95750000.0	3.0	2.1176300048828125	1.3994020223617554
1.0	96020000.0	96030000.0	2.0	2.632655620574951	1.6226108074188232
1.0	96060000.0	96070000.0	2.0	3.153503894805908	1.8112014532089233
1.0	96160000.0	96170000.0	3.0	3.2443594932556152	1.8404483795166016
1.0	96240000.0	96250000.0	2.0	3.534414768218994	1.9267570972442627
1.0	96250000.0	96260000.0	5.0	3.584988832473755	1.9407154321670532
1.0	96290000.0	96300000.0	5.0	3.514984130859375	1.9213082790374756
1.0	96360000.0	96370000.0	4.0	3.4660592079162598	1.9073785543441772
1.0	96370000.0	96380000.0	2.0	3.582094669342041	1.9399257898330688
1.0	96400000.0	96410000.0	1.0	3.6163876056671143	1.9492199420928955
1.0	96410000.0	96420000.0	3.0	3.350879669189453	1.8733876943588257
1.0	96490000.0	96500000.0	8.0	2.908176898956299	1.7268648147583008
1.0	96520000.0	96530000.0	0.0	2.458388328552246	1.55130934715271
1.0	96540000.0	96550000.0	5.0	3.033384084701538	1.7708927392959595
1.0	96630000.0	96640000.0	4.0	3.175255298614502	1.8183000087738037
1.0	96640000.0	96650000.0	5.0	3.1561436653137207	1.8120663166046143
1.0	96710000.0	96720000.0	2.0	2.6467907428741455	1.628211259841919
1.0	96720000.0	96730000.0	4.0	3.1092581748962402	1.7965714931488037
1.0	96850000.0	96860000.0	5.0	3.0192277431488037	1.7660181522369385
1.0	96960000.0	96970000.0	5.0	3.0286083221435547	1.7692508697509766
1.0	96980000.0	96990000.0	2.0	2.7495856285095215	1.6681076288223267
1.0	97000000.0	97010000.0	3.0	2.852651596069336	1.7066757678985596
1.0	97010000.0	97020000.0	5.0	2.8958518505096436	1.7224191427230835
1.0	97020000.0	97030000.0	6.0	2.948960542678833	1.741432547569275
1.0	97060000.0	97070000.0	3.0	2.741891622543335	1.6651716232299805
1.0	97080000.0	97090000.0	2.0	3.0390727519989014	1.7728437185287476
1.0	97100000.0	97110000.0	3.0	2.858140468597412	1.7086894512176514
1.0	97110000.0	97120000.0	3.0	2.745776653289795	1.6666548252105713
1.0	97130000.0	97140000.0	4.0	2.7867798805236816	1.6821914911270142
1.0	97160000.0	97170000.0	2.0	2.442432165145874	1.5445683002471924
1.0	97180000.0	97190000.0	3.0	1.7209665775299072	1.1710436344146729
1.0	97200000.0	97210000.0	1.0	2.092562437057495	1.3875551223754883
1.0	97290000.0	97300000.0	1.0	2.1354808807373047	1.4077813625335693
1.0	97350000.0	97360000.0	2.0	2.897732973098755	1.7230993509292603
1.0	97360000.0	97370000.0	3.0	2.7243456840515137	1.6584436893463135
1.0	97370000.0	97380000.0	2.0	2.767801284790039	1.6750280857086182
1.0	97480000.0	97490000.0	3.0	2.996433973312378	1.758113145828247
1.0	97490000.0	97500000.0	4.0	2.951270580291748	1.7422517538070679
1.0	97540000.0	97550000.0	4.0	2.4838802814483643	1.5620037317276
1.0	97570000.0	97580000.0	1.0	2.5645174980163574	1.5952346324920654
1.0	97680000.0	97690000.0	2.0	2.4249916076660156	1.537158727645874
1.0	97690000.0	97700000.0	6.0	2.0642409324645996	1.374056100845337
1.0	97830000.0	97840000.0	1.0	2.3714091777801514	1.514127254486084
1.0	97860000.0	97870000.0	2.0	2.2160537242889404	1.4450132846832275
1.0	97920000.0	97930000.0	5.0	2.2058773040771484	1.440364122390747
1.0	98030000.0	98040000.0	2.0	2.1745705604553223	1.4259631633758545
1.0	98250000.0	98260000.0	6.0	2.610142230987549	1.6136372089385986
1.0	98300000.0	98310000.0	4.0	2.8405778408050537	1.7022310495376587
1.0	98320000.0	98330000.0	3.0	2.9075117111206055	1.7266258001327515
1.0	98340000.0	98350000.0	4.0	3.100104808807373	1.793513298034668
1.0	98480000.0	98490000.0	8.0	3.3081023693084717	1.8603341579437256
1.0	98530000.0	98540000.0	2.0	3.2693581581115723	1.8483089208602905
1.0	98540000.0	98550000.0	5.0	3.078697919845581	1.7863187789916992
1.0	98620000.0	98630000.0	1.0	2.791597843170166	1.6840013265609741
1.0	98640000.0	98650000.0	3.0	2.8445236682891846	1.7036855220794678
1.0	98670000.0	98680000.0	3.0	2.305788040161133	1.4853585958480835
1.0	98690000.0	98700000.0	3.0	2.6779966354370117	1.6404755115509033
1.0	98830000.0	98840000.0	2.0	2.6289560794830322	1.6211411952972412
1.0	98940000.0	98950000.0	1.0	3.0219597816467285	1.7669605016708374
1.0	99100000.0	99110000.0	4.0	3.0081169605255127	1.7621734142303467
1.0	99110000.0	99120000.0	3.0	2.8706047534942627	1.713248610496521
1.0	99310000.0	99320000.0	3.0	2.452915668487549	1.5490010976791382
1.0	99330000.0	99340000.0	1.0	2.4296047687530518	1.5391231775283813
1.0	99390000.0	99400000.0	0.0	2.245391368865967	1.4583332538604736
1.0	99550000.0	99560000.0	2.0	2.1321303844451904	1.4062106609344482
1.0	99660000.0	99670000.0	1.0	2.0183446407318115	1.351925253868103
1.0	99670000.0	99680000.0	3.0	1.8992631435394287	1.2930060625076294
1.0	99690000.0	99700000.0	1.0	2.0437302589416504	1.3642055988311768
1.0	99770000.0	99780000.0	1.0	1.9039430618286133	1.2953624725341797
1.0	99940000.0	99950000.0	2.0	2.1748106479644775	1.4260746240615845
1.0	100250000.0	100260000.0	0.0	1.992091417312622	1.339123010635376
1.0	100270000.0	100280000.0	3.0	1.7535873651504517	1.217932105064392
1.0	100320000.0	100330000.0	3.0	1.5087189674377441	1.0841041803359985
1.0	100350000.0	100360000.0	1.0	1.659002661705017	1.1673872470855713
1.0	100360000.0	100370000.0	2.0	1.674635887145996	1.1758407354354858
1.0	100440000.0	100450000.0	3.0	1.5693985223770142	1.118173599243164
1.0	100490000.0	100500000.0	1.0	1.6405636072158813	1.1573671102523804
1.0	100530000.0	100540000.0	0.0	1.4893726110458374	1.0731137990951538
1.0	100550000.0	100560000.0	2.0	1.614174246788025	1.1429295539855957
1.0	100580000.0	100590000.0	2.0	1.5780876874923706	1.1230038404464722
1.0	100600000.0	100610000.0	2.0	1.4515025615692139	1.051424264907837
1.0	100610000.0	100620000.0	3.0	1.5246360301971436	1.0930975675582886
1.0	100640000.0	100650000.0	3.0	1.5975582599639893	1.1337809562683105
1.0	100670000.0	100680000.0	1.0	1.6130199432373047	1.142295241355896
1.0	100720000.0	100730000.0	0.0	1.944239616394043	1.3155155181884766
1.0	100750000.0	100760000.0	1.0	1.5567684173583984	1.1111313104629517
1.0	100760000.0	100770000.0	3.0	1.7013654708862305	1.1902039051055908
1.0	100800000.0	100810000.0	2.0	1.8140290975570679	1.249485731124878
1.0	100840000.0	100850000.0	0.0	1.6927896738052368	1.1856086254119873
1.0	100880000.0	100890000.0	0.0	1.6722040176391602	1.1745284795761108
1.0	100950000.0	100960000.0	3.0	1.6067756414413452	1.138860821723938
1.0	100970000.0	100980000.0	1.0	1.461214303970337	1.0570101737976074
1.0	101000000.0	101010000.0	0.0	1.6380504369735718	1.1542291641235352
1.0	101070000.0	101080000.0	0.0	1.81989324092865	1.252517819404602
1.0	101080000.0	101090000.0	1.0	1.8134876489639282	1.2492064237594604
1.0	101110000.0	101120000.0	2.0	1.9910204410552979	1.3385995626449585
1.0	101160000.0	101170000.0	3.0	2.0753567218780518	1.3793691396713257
1.0	101180000.0	101190000.0	1.0	2.0496129989624023	1.3670384883880615
1.0	101190000.0	101200000.0	2.0	1.9986960887908936	1.3423535823822021
1.0	101200000.0	101210000.0	0.0	2.290645122528076	1.4786332845687866
1.0	101210000.0	101220000.0	1.0	2.3805043697357178	1.5180644989013672
1.0	101300000.0	101310000.0	7.0	2.0855259895324707	1.3842113018035889
1.0	101420000.0	101430000.0	1.0	1.6959409713745117	1.1872985363006592
1.0	101510000.0	101520000.0	1.0	1.8715473413467407	1.2789793014526367
1.0	101600000.0	101610000.0	1.0	1.9475409984588623	1.317156195640564
1.0	101660000.0	101670000.0	0.0	1.8326494693756104	1.2590910196304321
1.0	101720000.0	101730000.0	1.0	1.6018177270889282	1.1361303329467773
1.0	101810000.0	101820000.0	1.0	2.053748369216919	1.3654979467391968
1.0	101830000.0	101840000.0	3.0	1.9662224054336548	1.3264051675796509
1.0	101910000.0	101920000.0	2.0	2.28088641166687	1.474280595779419
1.0	101940000.0	101950000.0	0.0	2.4838759899139404	1.5620023012161255
1.0	101990000.0	102000000.0	3.0	2.530907154083252	1.581493616104126
1.0	102130000.0	102140000.0	4.0	3.015204668045044	1.76462721824646
1.0	102200000.0	102210000.0	3.0	2.935837507247925	1.7367693185806274
1.0	102240000.0	102250000.0	4.0	3.1764895915985107	1.8187005519866943
1.0	102280000.0	102290000.0	4.0	2.851125955581665	1.7061147689819336
1.0	102310000.0	102320000.0	5.0	3.1394505500793457	1.806581735610962
1.0	102340000.0	102350000.0	3.0	3.062368869781494	1.78079092502594
1.0	102390000.0	102400000.0	5.0	3.2157204151153564	1.831343650817871
1.0	102420000.0	102430000.0	2.0	3.364835262298584	1.8775962591171265
1.0	102450000.0	102460000.0	3.0	3.5785911083221436	1.9389677047729492
1.0	102480000.0	102490000.0	3.0	3.5054550170898438	1.91861891746521
1.0	102490000.0	102500000.0	4.0	3.450407028198242	1.9028584957122803
1.0	102510000.0	102520000.0	2.0	3.3954741954803467	1.8867486715316772
1.0	102560000.0	102570000.0	3.0	3.8882670402526855	2.0176987648010254
1.0	102570000.0	102580000.0	3.0	3.9140148162841797	2.0237057209014893
1.0	102650000.0	102660000.0	5.0	4.020365238189697	2.0476455688476562
1.0	102670000.0	102680000.0	8.0	3.958404541015625	2.0338692665100098
1.0	102790000.0	102800000.0	6.0	3.7126717567443848	1.974527359008789
1.0	102900000.0	102910000.0	6.0	3.4766159057617188	1.910409927368164
1.0	103000000.0	103010000.0	8.0	4.362196922302246	2.1150708198547363
1.0	103010000.0	103020000.0	2.0	4.828804969787598	2.1835134029388428
1.0	103060000.0	103070000.0	5.0	4.949690818786621	2.1967368125915527
1.0	103090000.0	103100000.0	4.0	4.7824506759643555	2.177946090698242
1.0	103100000.0	103110000.0	1.0	4.8189849853515625	2.182356595993042
1.0	103160000.0	103170000.0	5.0	4.313899993896484	2.106426477432251
1.0	103180000.0	103190000.0	1.0	4.426918029785156	2.1261982917785645
1.0	103210000.0	103220000.0	4.0	4.179551124572754	2.0808520317077637
1.0	103230000.0	103240000.0	1.0	4.349767684936523	2.1128740310668945
1.0	103320000.0	103330000.0	7.0	3.9517509937286377	2.0323615074157715
1.0	103330000.0	103340000.0	3.0	4.098947048187256	2.064431667327881
1.0	103370000.0	103380000.0	6.0	3.5023818016052246	1.917749047279358
1.0	103460000.0	103470000.0	4.0	3.447845458984375	1.9021155834197998
1.0	103480000.0	103490000.0	3.0	3.0473008155822754	1.7756588459014893
1.0	103490000.0	103500000.0	3.0	3.3768787384033203	1.8812077045440674
1.0	103690000.0	103700000.0	3.0	4.034185409545898	2.0506532192230225
1.0	103710000.0	103720000.0	5.0	3.554915189743042	1.9324543476104736
1.0	103740000.0	103750000.0	3.0	3.0558362007141113	1.778568983078003
1.0	103760000.0	103770000.0	0.0	2.935326099395752	1.7365869283676147
1.0	103770000.0	103780000.0	1.0	2.7671761512756348	1.6747913360595703
1.0	104000000.0	104010000.0	4.0	1.576721429824829	1.1222445964813232
1.0	104010000.0	104020000.0	5.0	2.2767887115478516	1.4724489450454712
1.0	104020000.0	104030000.0	2.0	1.9468224048614502	1.3167997598648071
1.0	104030000.0	104040000.0	4.0	2.3820126056671143	1.5187175273895264
1.0	104060000.0	104070000.0	1.0	1.8021373748779297	1.2860543727874756
1.0	104070000.0	104080000.0	6.0	1.8859659433364868	1.2862917184829712
1.0	104110000.0	104120000.0	2.0	2.069697856903076	1.3766671419143677
1.0	104330000.0	104340000.0	4.0	3.0480077266693115	1.77590012550354
1.0	104380000.0	104390000.0	3.0	3.9349446296691895	2.0285282135009766
1.0	104410000.0	104420000.0	4.0	4.19448184967041	2.0838053226470947
1.0	104430000.0	104440000.0	4.0	3.97503399848938	2.0376131534576416
1.0	104460000.0	104470000.0	6.0	2.855501174926758	1.7077223062515259
1.0	104510000.0	104520000.0	1.0	4.776450157165527	2.1772048473358154
1.0	104570000.0	104580000.0	8.0	4.282834053039551	2.100712299346924
1.0	104600000.0	104610000.0	9.0	4.348821640014648	2.112706422805786
1.0	104700000.0	104710000.0	6.0	4.821412563323975	2.1826443672180176
1.0	104710000.0	104720000.0	7.0	4.786262035369873	2.1784141063690186
1.0	104750000.0	104760000.0	3.0	4.901791572570801	2.1917221546173096
1.0	104770000.0	104780000.0	3.0	5.021044731140137	2.2036571502685547
1.0	104890000.0	104900000.0	8.0	5.079860687255859	2.2088632583618164
1.0	104930000.0	104940000.0	4.0	4.544107913970947	2.1450138092041016
1.0	104990000.0	105000000.0	3.0	4.606440544128418	2.1543192863464355
1.0	105060000.0	105070000.0	5.0	4.313547611236572	2.1063625812530518
1.0	105080000.0	105090000.0	4.0	3.9373562335968018	2.029080629348755
1.0	105150000.0	105160000.0	10.0	4.004292964935303	2.0441179275512695
1.0	105180000.0	105190000.0	3.0	4.233120918273926	2.0913186073303223
1.0	105190000.0	105200000.0	3.0	4.3078155517578125	2.1053168773651123
1.0	105220000.0	105230000.0	2.0	4.175593852996826	2.080064535140991
1.0	105230000.0	105240000.0	7.0	3.958712339401245	2.0339388847351074
1.0	105250000.0	105260000.0	6.0	4.215523719787598	2.0879197120666504
1.0	105380000.0	105390000.0	2.0	2.942890167236328	1.7392785549163818
1.0	105420000.0	105430000.0	2.0	4.138495922088623	2.07258939743042
1.0	105450000.0	105460000.0	3.0	4.157301902770996	2.0764000415802
1.0	105620000.0	105630000.0	5.0	4.219862461090088	2.088761329650879
1.0	105630000.0	105640000.0	5.0	3.896873950958252	2.0197153091430664
1.0	105750000.0	105760000.0	7.0	3.4308369159698486	1.8971630334854126
1.0	105780000.0	105790000.0	2.0	4.16744327545166	2.078437328338623
1.0	105840000.0	105850000.0	4.0	3.930999755859375	2.027623414993286
1.0	105900000.0	105910000.0	2.0	4.120417594909668	2.0688841342926025
1.0	105930000.0	105940000.0	10.0	3.61291766166687	1.948285698890686
1.0	105940000.0	105950000.0	1.0	4.0874433517456055	2.0620219707489014
1.0	105950000.0	105960000.0	6.0	3.6694183349609375	1.9633018970489502
1.0	105970000.0	105980000.0	5.0	3.527945041656494	1.9249480962753296
1.0	106030000.0	106040000.0	3.0	3.980865478515625	2.0389180183410645
1.0	106050000.0	106060000.0	0.0	4.140719890594482	2.073042392730713
1.0	106060000.0	106070000.0	1.0	3.9227612018585205	2.0257275104522705
1.0	106120000.0	106130000.0	5.0	3.142411708831787	1.807557463645935
1.0	106190000.0	106200000.0	4.0	3.663729190826416	1.961808443069458
1.0	106210000.0	106220000.0	1.0	3.590719223022461	1.942276954650879
1.0	106320000.0	106330000.0	1.0	2.9736924171447754	1.7501598596572876
1.0	106330000.0	106340000.0	4.0	3.0734238624572754	1.7845373153686523
1.0	106440000.0	106450000.0	3.0	3.5740299224853516	1.937718152999878
1.0	106490000.0	106500000.0	0.0	3.1908364295959473	1.8233476877212524
1.0	106530000.0	106540000.0	2.0	4.084251403808594	2.061350107192993
1.0	106590000.0	106600000.0	2.0	4.039515018463135	2.051807165145874
1.0	106710000.0	106720000.0	1.0	3.638683319091797	1.955183744430542
1.0	106750000.0	106760000.0	1.0	3.6769325733184814	1.9652687311172485
1.0	106760000.0	106770000.0	3.0	3.610006809234619	1.9475017786026
1.0	106930000.0	106940000.0	2.0	3.356001615524292	1.8749357461929321
1.0	107010000.0	107020000.0	3.0	3.5469765663146973	1.9302542209625244
1.0	107050000.0	107060000.0	4.0	3.402226209640503	1.888749122619629
1.0	107090000.0	107100000.0	3.0	3.4331741333007812	1.8978458642959595
1.0	107240000.0	107250000.0	2.0	3.777775526046753	1.9909820556640625
1.0	107300000.0	107310000.0	5.0	3.764279842376709	1.987614393234253
1.0	107320000.0	107330000.0	1.0	3.8316688537597656	2.0042028427124023
1.0	107370000.0	107380000.0	4.0	3.787135362625122	1.9933040142059326
1.0	107380000.0	107390000.0	2.0	3.7160873413085938	1.9754035472869873
1.0	107410000.0	107420000.0	4.0	3.322955369949341	1.8648929595947266
1.0	107440000.0	107450000.0	2.0	3.5344855785369873	1.9267768859863281
1.0	107450000.0	107460000.0	4.0	3.3117644786834717	1.8614606857299805
1.0	107530000.0	107540000.0	6.0	2.5268330574035645	1.5798180103302002
1.0	107590000.0	107600000.0	0.0	1.8438533544540405	1.316119909286499
1.0	107600000.0	107610000.0	0.0	2.027693510055542	1.356459617614746
1.0	107630000.0	107640000.0	2.0	2.337029218673706	1.4991320371627808
1.0	107650000.0	107660000.0	4.0	2.04839825630188	1.3664538860321045
1.0	107740000.0	107750000.0	1.0	2.452526807785034	1.5488373041152954
1.0	107750000.0	107760000.0	2.0	2.1720054149627686	1.4247777462005615
1.0	107760000.0	107770000.0	3.0	2.0607545375823975	1.3723878860473633
1.0	107780000.0	107790000.0	1.0	2.321633815765381	1.4923624992370605
1.0	107820000.0	107830000.0	1.0	2.2828664779663086	1.4751642942428589
1.0	107850000.0	107860000.0	1.0	2.412050724029541	1.5316336154937744
1.0	107870000.0	107880000.0	4.0	2.287595272064209	1.4772742986679077
1.0	107940000.0	107950000.0	1.0	2.1463732719421387	1.412870168685913
1.0	107990000.0	108000000.0	3.0	1.7602676153182983	1.221449613571167
1.0	108030000.0	108040000.0	1.0	2.029520273208618	1.357344388961792
1.0	108050000.0	108060000.0	3.0	2.0777711868286133	1.3805210590362549
1.0	108090000.0	108100000.0	1.0	2.156390905380249	1.4175355434417725
1.0	108110000.0	108120000.0	3.0	1.6489555835723877	1.161933183670044
1.0	108170000.0	108180000.0	2.0	1.6487728357315063	1.161834478378296
1.0	108260000.0	108270000.0	1.0	1.54755437374115	1.1059772968292236
[truncated: 47,575 more rows]
