# Supplementary material for: Genome-wide mapping of somatic mutation rates uncovers drivers of cancer
Source: Nat Biotechnol. 2022 Jun 20;40(11):1634–43. doi: 10.1038/s41587-022-01353-8 (PMC9646522; doi:10.1038/s41587-022-01353-8)
Supplement: Supplementary file 4 — Regions and model predictions for each fold of each cancer for which a deep learning model was trained. Regions that were filtered are also listed along with their respective model predictions. [file 41587_2022_1353_MOESM4_ESM.zip › kfold_results/Uterus-AdenoCA/fold_2.txt]

CHROM	START	END	Y_TRUE	Y_PRED	STD
1.0	840000.0	850000.0	1.0	1.3526265621185303	0.6112789511680603
1.0	910000.0	920000.0	1.0	1.3770593404769897	0.6268414258956909
1.0	920000.0	930000.0	1.0	1.6014807224273682	0.7698090076446533
1.0	930000.0	940000.0	0.0	1.3084723949432373	0.5833433866500854
1.0	950000.0	960000.0	0.0	1.2768911123275757	0.5636205077171326
1.0	960000.0	970000.0	0.0	1.2287460565567017	0.534321129322052
1.0	1040000.0	1050000.0	3.0	1.4580777883529663	0.6786279678344727
1.0	1060000.0	1070000.0	1.0	1.6732679605484009	0.81480872631073
1.0	1070000.0	1080000.0	1.0	1.5229398012161255	0.7200289964675903
1.0	1120000.0	1130000.0	2.0	1.7418506145477295	0.8572454452514648
1.0	1130000.0	1140000.0	2.0	1.678790807723999	0.8182466626167297
1.0	1160000.0	1170000.0	2.0	1.4234846830368042	0.6565039157867432
1.0	1170000.0	1180000.0	0.0	1.321428656578064	0.5915093421936035
1.0	1210000.0	1220000.0	3.0	1.4182612895965576	0.6531630754470825
1.0	1310000.0	1320000.0	1.0	1.6062514781951904	0.7728160619735718
1.0	1460000.0	1470000.0	3.0	1.3871033191680908	0.6332505345344543
1.0	1470000.0	1480000.0	1.0	1.2757517099380493	0.5629124641418457
1.0	1480000.0	1490000.0	1.0	1.3502006530761719	0.6097368001937866
1.0	1530000.0	1540000.0	0.0	1.4322761297225952	0.6621261835098267
1.0	1560000.0	1570000.0	0.0	1.2695386409759521	0.5590728521347046
1.0	1740000.0	1750000.0	1.0	1.419693946838379	0.6540788412094116
1.0	1810000.0	1820000.0	0.0	1.6346986293792725	0.7906995415687561
1.0	1850000.0	1860000.0	1.0	1.6919920444488525	0.826451301574707
1.0	1930000.0	1940000.0	2.0	1.902004599571228	0.9538635015487671
1.0	1990000.0	2000000.0	0.0	1.526963472366333	0.7225896120071411
1.0	2000000.0	2010000.0	1.0	1.4168365001678467	0.6522516012191772
1.0	2060000.0	2070000.0	2.0	1.3451353311538696	0.6065192818641663
1.0	2100000.0	2110000.0	3.0	1.2773571014404297	0.563907265663147
1.0	2120000.0	2130000.0	0.0	1.40364670753479	0.6438192129135132
1.0	2180000.0	2190000.0	1.0	1.3928067684173584	0.6368926763534546
1.0	2210000.0	2220000.0	0.0	1.3732885122299194	0.6244352459907532
1.0	2250000.0	2260000.0	2.0	1.3825199604034424	0.6303249597549438
1.0	2260000.0	2270000.0	1.0	1.277663230895996	0.5640977621078491
1.0	2280000.0	2290000.0	1.0	1.2518279552459717	0.5482137203216553
1.0	2300000.0	2310000.0	1.0	1.2704558372497559	0.5596386194229126
1.0	2320000.0	2330000.0	2.0	1.207157850265503	0.5217107534408569
1.0	2330000.0	2340000.0	0.0	1.1745821237564087	0.5038093328475952
1.0	2400000.0	2410000.0	1.0	1.2546570301055908	0.54993736743927
1.0	2430000.0	2440000.0	1.0	1.299888014793396	0.5779561400413513
1.0	2490000.0	2500000.0	1.0	1.4040104150772095	0.6440515518188477
1.0	2510000.0	2520000.0	2.0	1.5314439535140991	0.7254406809806824
1.0	2570000.0	2580000.0	1.0	1.5801098346710205	0.756313681602478
1.0	2710000.0	2720000.0	0.0	2.009655475616455	1.0166288614273071
1.0	2750000.0	2760000.0	4.0	2.1972880363464355	1.121424913406372
1.0	2780000.0	2790000.0	2.0	2.4437594413757324	1.2494323253631592
1.0	2870000.0	2880000.0	1.0	2.9476516246795654	1.4724276065826416
1.0	2910000.0	2920000.0	2.0	2.808225154876709	1.4163331985473633
1.0	2920000.0	2930000.0	3.0	2.536130428314209	1.2943722009658813
1.0	2990000.0	3000000.0	4.0	1.8355222940444946	0.9142044186592102
1.0	3090000.0	3100000.0	0.0	1.850889801979065	0.9234299659729004
1.0	3100000.0	3110000.0	3.0	1.75958251953125	0.8681195974349976
1.0	3140000.0	3150000.0	3.0	1.8614671230316162	0.9297600984573364
1.0	3250000.0	3260000.0	3.0	1.8853552341461182	0.9439935684204102
1.0	3260000.0	3270000.0	3.0	1.9562755823135376	0.9857366681098938
1.0	3280000.0	3290000.0	3.0	1.9289535284042358	0.9697472453117371
1.0	3290000.0	3300000.0	2.0	1.662362813949585	0.8080089688301086
1.0	3350000.0	3360000.0	3.0	1.7091386318206787	0.8370765447616577
1.0	3380000.0	3390000.0	0.0	1.422171950340271	0.6556634902954102
1.0	3420000.0	3430000.0	1.0	1.593653917312622	0.7648715972900391
1.0	3430000.0	3440000.0	0.0	1.5423591136932373	0.7323808670043945
1.0	3440000.0	3450000.0	1.0	1.4035704135894775	0.6437700986862183
1.0	3540000.0	3550000.0	1.0	1.4301354885101318	0.6607571840286255
1.0	3740000.0	3750000.0	1.0	1.5734527111053467	0.7521024346351624
1.0	3780000.0	3790000.0	1.0	1.4198518991470337	0.6541799306869507
1.0	3990000.0	4000000.0	0.0	1.3750483989715576	0.6255586743354797
1.0	4060000.0	4070000.0	3.0	2.0789008140563965	1.0560046434402466
1.0	4070000.0	4080000.0	4.0	1.9791008234024048	0.9990018606185913
1.0	4130000.0	4140000.0	1.0	2.3424365520477295	1.198197603225708
1.0	4140000.0	4150000.0	0.0	2.5182080268859863	1.2857869863510132
1.0	4160000.0	4170000.0	4.0	2.348715305328369	1.2014302015304565
1.0	4200000.0	4210000.0	1.0	2.6377739906311035	1.3417962789535522
1.0	4290000.0	4300000.0	2.0	3.339743137359619	1.6052789688110352
1.0	4360000.0	4370000.0	2.0	3.0223028659820557	1.5005894899368286
1.0	4410000.0	4420000.0	2.0	3.1581363677978516	1.548396110534668
1.0	4450000.0	4460000.0	2.0	3.0420196056365967	1.5078051090240479
1.0	4490000.0	4500000.0	3.0	2.961738109588623	1.477842926979065
1.0	4500000.0	4510000.0	1.0	3.177720308303833	1.5549190044403076
1.0	4510000.0	4520000.0	1.0	3.340773105621338	1.6055781841278076
1.0	4520000.0	4530000.0	3.0	3.2618117332458496	1.5818595886230469
1.0	4560000.0	4570000.0	3.0	3.808382511138916	1.7155673503875732
1.0	4590000.0	4600000.0	5.0	3.7136893272399902	1.697345495223999
1.0	4660000.0	4670000.0	5.0	3.6935219764709473	1.6932100057601929
1.0	4770000.0	4780000.0	6.0	3.2620346546173096	1.5819283723831177
1.0	4800000.0	4810000.0	4.0	3.3755385875701904	1.615538239479065
1.0	4820000.0	4830000.0	6.0	3.4226486682891846	1.6285648345947266
1.0	5000000.0	5010000.0	3.0	3.6586227416992188	1.6858375072479248
1.0	5050000.0	5060000.0	4.0	3.703639507293701	1.695296049118042
1.0	5090000.0	5100000.0	4.0	3.4792189598083496	1.643498182296753
1.0	5150000.0	5160000.0	6.0	3.5073139667510986	1.6506290435791016
1.0	5180000.0	5190000.0	4.0	3.5685272216796875	1.6655168533325195
1.0	5190000.0	5200000.0	3.0	3.767620801925659	1.7079627513885498
1.0	5260000.0	5270000.0	4.0	3.818180799484253	1.7173426151275635
1.0	5300000.0	5310000.0	6.0	3.5003714561462402	1.6488844156265259
1.0	5330000.0	5340000.0	4.0	3.052616596221924	1.5116450786590576
1.0	5360000.0	5370000.0	3.0	3.2586472034454346	1.5808767080307007
1.0	5430000.0	5440000.0	5.0	2.7943809032440186	1.4105195999145508
1.0	5440000.0	5450000.0	1.0	2.761399269104004	1.3964967727661133
1.0	5530000.0	5540000.0	3.0	2.5684778690338135	1.3096985816955566
1.0	5540000.0	5550000.0	0.0	2.680267810821533	1.3609740734100342
1.0	5580000.0	5590000.0	1.0	2.752542734146118	1.3926899433135986
1.0	5640000.0	5650000.0	4.0	2.9337620735168457	1.467042326927185
1.0	5660000.0	5670000.0	7.0	2.816175937652588	1.4196521043777466
1.0	5680000.0	5690000.0	3.0	2.774388313293457	1.4020488262176514
1.0	5710000.0	5720000.0	1.0	2.5259571075439453	1.289507508277893
1.0	5810000.0	5820000.0	0.0	1.9923702478408813	1.0066754817962646
1.0	5820000.0	5830000.0	4.0	2.0632522106170654	1.0471760034561157
1.0	5930000.0	5940000.0	0.0	1.3531100749969482	0.6115869283676147
1.0	5950000.0	5960000.0	2.0	1.435174822807312	0.6639807224273682
1.0	6020000.0	6030000.0	1.0	1.2113444805145264	0.5241208076477051
1.0	6030000.0	6040000.0	2.0	1.193237543106079	0.513857364654541
1.0	6100000.0	6110000.0	1.0	1.4586881399154663	0.6790176630020142
1.0	6110000.0	6120000.0	1.0	1.4632095098495483	0.6819087266921997
1.0	6210000.0	6220000.0	0.0	1.6055949926376343	0.7724023461341858
1.0	6260000.0	6270000.0	0.0	1.470975637435913	0.6868730783462524
1.0	6310000.0	6320000.0	3.0	1.3769434690475464	0.6267668008804321
1.0	6320000.0	6330000.0	1.0	1.235389232635498	0.5382815599441528
1.0	6400000.0	6410000.0	1.0	1.230726957321167	0.5355013608932495
1.0	6480000.0	6490000.0	1.0	1.4338176250457764	0.6631120443344116
1.0	6500000.0	6510000.0	2.0	1.2726579904556274	0.560998797416687
1.0	6720000.0	6730000.0	2.0	1.3606929779052734	0.6164108514785767
1.0	6800000.0	6810000.0	0.0	1.6275570392608643	0.7862169742584229
1.0	6810000.0	6820000.0	4.0	1.6712725162506104	0.8135651350021362
1.0	6830000.0	6840000.0	1.0	1.5661871433258057	0.747500479221344
1.0	6840000.0	6850000.0	2.0	1.358039379119873	0.6147213578224182
1.0	6870000.0	6880000.0	1.0	1.3532133102416992	0.6116527318954468
1.0	6970000.0	6980000.0	1.0	1.4057538509368896	0.6451650857925415
1.0	7090000.0	7100000.0	7.0	2.0107405185699463	1.0172522068023682
1.0	7130000.0	7140000.0	1.0	2.15362286567688	1.0975806713104248
1.0	7140000.0	7150000.0	2.0	2.044943332672119	1.0367952585220337
1.0	7180000.0	7190000.0	0.0	1.769121766090393	0.8739516139030457
1.0	7190000.0	7200000.0	0.0	1.9349298477172852	0.973255455493927
1.0	7260000.0	7270000.0	1.0	1.9253723621368408	0.9676432609558105
1.0	7290000.0	7300000.0	3.0	1.6484947204589844	0.7993413209915161
1.0	7450000.0	7460000.0	3.0	1.957337737083435	0.9863549470901489
1.0	7460000.0	7470000.0	1.0	1.7727018594741821	0.8761380314826965
1.0	7490000.0	7500000.0	2.0	1.6370548009872437	0.7921766042709351
1.0	7560000.0	7570000.0	2.0	1.3959095478057861	0.6388746500015259
1.0	7620000.0	7630000.0	1.0	1.5420024394989014	0.7321542501449585
1.0	7670000.0	7680000.0	5.0	1.669952392578125	0.8127422332763672
1.0	7680000.0	7690000.0	2.0	1.7871004343032837	0.884911835193634
1.0	7690000.0	7700000.0	2.0	1.7230160236358643	0.8456491231918335
1.0	7720000.0	7730000.0	1.0	1.7542396783828735	0.8648468255996704
1.0	7750000.0	7760000.0	5.0	1.8130149841308594	0.9006301164627075
1.0	7860000.0	7870000.0	1.0	1.4600085020065308	0.6798621416091919
1.0	7930000.0	7940000.0	1.0	1.9053510427474976	0.9558420181274414
1.0	7970000.0	7980000.0	2.0	1.773455023765564	0.87659752368927
1.0	8020000.0	8030000.0	0.0	1.4320412874221802	0.6619765162467957
1.0	8030000.0	8040000.0	5.0	1.544405221939087	0.7336806654930115
1.0	8110000.0	8120000.0	1.0	1.982865333557129	1.0011826753616333
1.0	8130000.0	8140000.0	4.0	1.757781744003296	0.8670169115066528
1.0	8160000.0	8170000.0	2.0	1.9092543125152588	0.958147406578064
1.0	8210000.0	8220000.0	4.0	1.7129237651824951	0.8394168019294739
1.0	8240000.0	8250000.0	2.0	1.8339519500732422	0.9132590293884277
1.0	8370000.0	8380000.0	1.0	1.4225335121154785	0.6558950543403625
1.0	8400000.0	8410000.0	0.0	1.5407882928848267	0.7313822507858276
1.0	8420000.0	8430000.0	2.0	1.5455061197280884	0.7343797087669373
1.0	8480000.0	8490000.0	3.0	1.660326361656189	0.8067377209663391
1.0	8540000.0	8550000.0	2.0	1.6997699737548828	0.8312758207321167
1.0	8550000.0	8560000.0	0.0	1.6772711277008057	0.8173006772994995
1.0	8660000.0	8670000.0	0.0	1.731353759765625	0.8507881164550781
1.0	8700000.0	8710000.0	1.0	1.5078818798065186	0.7104341387748718
1.0	8840000.0	8850000.0	1.0	1.326777696609497	0.5948880910873413
1.0	8890000.0	8900000.0	1.0	1.4479703903198242	0.6721645593643188
1.0	8920000.0	8930000.0	0.0	1.0926882028579712	0.4705032408237457
1.0	8930000.0	8940000.0	0.0	1.3563244342803955	0.613631010055542
1.0	8990000.0	9000000.0	0.0	1.5036396980285645	0.7077289819717407
1.0	9010000.0	9020000.0	1.0	1.6034358739852905	0.7710416913032532
1.0	9040000.0	9050000.0	0.0	1.6374542713165283	0.7924274206161499
1.0	9070000.0	9080000.0	3.0	1.5302693843841553	0.7246938347816467
1.0	9120000.0	9130000.0	0.0	1.5620458126068115	0.7448755502700806
1.0	9150000.0	9160000.0	0.0	1.711377739906311	0.8384610414505005
1.0	9190000.0	9200000.0	2.0	1.6651538610458374	0.809749960899353
1.0	9240000.0	9250000.0	1.0	1.2762506008148193	0.5632218718528748
1.0	9270000.0	9280000.0	3.0	1.6505454778671265	0.8006249666213989
1.0	9280000.0	9290000.0	1.0	1.6989679336547852	0.8307780027389526
1.0	9320000.0	9330000.0	2.0	1.3327648639678955	0.5986754298210144
1.0	9340000.0	9350000.0	4.0	1.5953214168548584	0.7659244537353516
1.0	9350000.0	9360000.0	0.0	1.4161174297332764	0.6517917513847351
1.0	9520000.0	9530000.0	0.0	1.7591068744659424	0.8678282499313354
1.0	9550000.0	9560000.0	3.0	1.6551399230957031	0.803497314453125
1.0	9610000.0	9620000.0	1.0	1.366438627243042	0.6200693845748901
1.0	9740000.0	9750000.0	0.0	1.3622710704803467	0.6174155473709106
1.0	9750000.0	9760000.0	1.0	1.3838469982147217	0.6311717629432678
1.0	9770000.0	9780000.0	1.0	1.3482571840286255	0.6085019111633301
1.0	9870000.0	9880000.0	2.0	1.3189483880996704	0.5899431705474854
1.0	9970000.0	9980000.0	0.0	1.4938268661499023	0.7014683485031128
1.0	9990000.0	10000000.0	0.0	1.4742988348007202	0.6889966726303101
1.0	10000000.0	10010000.0	1.0	1.5932958126068115	0.7646458148956299
1.0	10250000.0	10260000.0	3.0	1.8619697093963623	0.9300603866577148
1.0	10260000.0	10270000.0	1.0	1.9712345600128174	0.9944396018981934
1.0	10270000.0	10280000.0	0.0	1.798598051071167	0.8918973207473755
1.0	10360000.0	10370000.0	2.0	1.4584612846374512	0.6788727045059204
1.0	10390000.0	10400000.0	0.0	1.4410068988800049	0.6677114367485046
1.0	10420000.0	10430000.0	0.0	1.3716003894805908	0.6233591437339783
1.0	10450000.0	10460000.0	0.0	1.6995452642440796	0.8311364054679871
1.0	10690000.0	10700000.0	1.0	1.2523157596588135	0.5485092401504517
1.0	10740000.0	10750000.0	0.0	1.006260633468628	0.4533842206001282
1.0	10820000.0	10830000.0	0.0	1.2676055431365967	0.5578809976577759
1.0	10920000.0	10930000.0	0.0	1.326046347618103	0.5944269895553589
1.0	11080000.0	11090000.0	2.0	1.5346705913543701	0.7274934649467468
1.0	11090000.0	11100000.0	2.0	1.7819989919662476	0.8818063735961914
1.0	11110000.0	11120000.0	3.0	1.5265330076217651	0.7223151922225952
1.0	11290000.0	11300000.0	4.0	1.351069688796997	0.6102890372276306
1.0	11320000.0	11330000.0	3.0	1.407484769821167	0.6462726593017578
1.0	11380000.0	11390000.0	2.0	1.6510568857192993	0.8009446859359741
1.0	11460000.0	11470000.0	2.0	1.8042501211166382	0.8953245282173157
1.0	11480000.0	11490000.0	1.0	1.6822344064712524	0.8203890919685364
1.0	11520000.0	11530000.0	1.0	1.6983706951141357	0.8304084539413452
1.0	11590000.0	11600000.0	1.0	1.521881103515625	0.7193542718887329
1.0	11640000.0	11650000.0	2.0	1.7025588750839233	0.8330033421516418
1.0	11650000.0	11660000.0	2.0	1.5904592275619507	0.7628546357154846
1.0	11660000.0	11670000.0	0.0	1.6170692443847656	0.7796262502670288
1.0	11680000.0	11690000.0	1.0	1.5765231847763062	0.7540452480316162
1.0	11810000.0	11820000.0	3.0	1.3618919849395752	0.6171740293502808
1.0	11850000.0	11860000.0	0.0	1.4080302715301514	0.6466209292411804
1.0	11860000.0	11870000.0	1.0	1.5012603998184204	0.7062118649482727
1.0	11910000.0	11920000.0	1.0	1.681797742843628	0.8201169967651367
1.0	12110000.0	12120000.0	0.0	1.7904627323150635	0.8869562149047852
1.0	12170000.0	12180000.0	1.0	1.429252028465271	0.6601920127868652
1.0	12250000.0	12260000.0	1.0	1.611514687538147	0.7761307954788208
1.0	12280000.0	12290000.0	0.0	1.6786024570465088	0.8181293606758118
1.0	12340000.0	12350000.0	2.0	1.297615885734558	0.5765326619148254
1.0	12360000.0	12370000.0	1.0	1.3211358785629272	0.5913230180740356
1.0	12470000.0	12480000.0	1.0	1.4253145456314087	0.6576741337776184
1.0	12610000.0	12620000.0	3.0	1.600893259048462	0.7694385647773743
1.0	12780000.0	12790000.0	0.0	1.700432538986206	0.8316860198974609
1.0	12790000.0	12800000.0	0.0	1.8962217569351196	0.9504399299621582
1.0	12800000.0	12810000.0	1.0	1.8001209497451782	0.8928220868110657
1.0	13970000.0	13980000.0	5.0	2.014228105545044	1.0192534923553467
1.0	14000000.0	14010000.0	1.0	2.0447070598602295	1.03666090965271
1.0	14040000.0	14050000.0	0.0	1.5339950323104858	0.7270633578300476
1.0	14090000.0	14100000.0	1.0	1.5328705310821533	0.7263485193252563
1.0	14140000.0	14150000.0	1.0	1.5899877548217773	0.7625571489334106
1.0	14210000.0	14220000.0	4.0	2.0944881439208984	1.0647566318511963
1.0	14230000.0	14240000.0	2.0	2.1424920558929443	1.0914490222930908
1.0	14260000.0	14270000.0	3.0	2.2399024963378906	1.144365906715393
1.0	14270000.0	14280000.0	2.0	1.9163568019866943	0.962336540222168
1.0	14310000.0	14320000.0	1.0	2.121690273284912	1.0799311399459839
1.0	14390000.0	14400000.0	5.0	2.1029751300811768	1.069504976272583
1.0	14400000.0	14410000.0	1.0	2.23503041267395	1.1417595148086548
1.0	14440000.0	14450000.0	2.0	2.4705986976623535	1.2626670598983765
1.0	14490000.0	14500000.0	2.0	2.785065174102783	1.4065842628479004
1.0	14540000.0	14550000.0	4.0	2.797335386276245	1.4117642641067505
1.0	14550000.0	14560000.0	5.0	2.7066895961761475	1.3727015256881714
1.0	14620000.0	14630000.0	1.0	2.4419493675231934	1.2485344409942627
1.0	14670000.0	14680000.0	2.0	2.4618711471557617	1.2583789825439453
1.0	14700000.0	14710000.0	2.0	2.4316136837005615	1.2433960437774658
1.0	14800000.0	14810000.0	2.0	2.2894413471221924	1.1706185340881348
1.0	14820000.0	14830000.0	3.0	2.2608602046966553	1.1555275917053223
1.0	14850000.0	14860000.0	0.0	2.013667583465576	1.0189319849014282
1.0	14900000.0	14910000.0	2.0	2.2418785095214844	1.1454218626022339
1.0	14940000.0	14950000.0	1.0	2.058025360107422	1.0442184209823608
1.0	14950000.0	14960000.0	2.0	1.8850202560424805	0.943794846534729
1.0	15230000.0	15240000.0	0.0	1.5604931116104126	0.7438911199569702
1.0	15460000.0	15470000.0	2.0	1.5723758935928345	0.7514204978942871
1.0	15510000.0	15520000.0	1.0	1.4630531072616577	0.6818084716796875
1.0	15520000.0	15530000.0	1.0	1.5303401947021484	0.724738597869873
1.0	15570000.0	15580000.0	2.0	1.6552202701568604	0.8035475015640259
1.0	15590000.0	15600000.0	5.0	1.9185028076171875	0.9636011123657227
1.0	15630000.0	15640000.0	0.0	1.7543977499008179	0.8649436235427856
1.0	15670000.0	15680000.0	0.0	1.5535125732421875	0.7394630312919617
1.0	15720000.0	15730000.0	1.0	1.6051855087280273	0.7721449136734009
1.0	15740000.0	15750000.0	1.0	1.4490153789520264	0.6728321313858032
1.0	15770000.0	15780000.0	3.0	1.6339420080184937	0.7902252674102783
1.0	15800000.0	15810000.0	1.0	1.639805555343628	0.7939006090164185
1.0	15810000.0	15820000.0	0.0	1.4568636417388916	0.6778512001037598
1.0	15840000.0	15850000.0	2.0	1.522263526916504	0.7195979952812195
1.0	15910000.0	15920000.0	3.0	1.834356665611267	0.9135025143623352
1.0	15920000.0	15930000.0	4.0	1.7997945547103882	0.892624020576477
1.0	15930000.0	15940000.0	4.0	1.818310022354126	0.9038306474685669
1.0	15990000.0	16000000.0	0.0	1.581367015838623	0.7571092247962952
1.0	16060000.0	16070000.0	0.0	1.2551546096801758	0.550240159034729
1.0	16100000.0	16110000.0	0.0	1.3144543170928955	0.5871094465255737
1.0	16180000.0	16190000.0	2.0	1.310176134109497	0.5844178199768066
1.0	16190000.0	16200000.0	0.0	1.3523132801055908	0.6110803484916687
1.0	16330000.0	16340000.0	2.0	1.4433008432388306	0.669178307056427
1.0	16360000.0	16370000.0	0.0	1.4707605838775635	0.6867353320121765
1.0	16370000.0	16380000.0	1.0	1.3768086433410645	0.6266812086105347
1.0	16460000.0	16470000.0	0.0	1.1506942510604858	0.4920330047607422
1.0	16550000.0	16560000.0	1.0	1.3714429140090942	0.623259425163269
1.0	16570000.0	16580000.0	1.0	1.322005033493042	0.5918735265731812
1.0	16580000.0	16590000.0	1.0	1.388831377029419	0.63435298204422
1.0	16590000.0	16600000.0	1.0	1.4040676355361938	0.6440879106521606
1.0	16600000.0	16610000.0	1.0	1.4645224809646606	0.6827483177185059
1.0	16630000.0	16640000.0	0.0	1.3731279373168945	0.6243329048156738
1.0	16730000.0	16740000.0	2.0	1.61624276638031	0.7791065573692322
1.0	16790000.0	16800000.0	1.0	1.361476182937622	0.6169093251228333
1.0	16940000.0	16950000.0	3.0	1.3511438369750977	0.6103366017341614
1.0	17010000.0	17020000.0	1.0	1.763584852218628	0.8705676198005676
1.0	17310000.0	17320000.0	1.0	1.4968640804290771	0.7034066319465637
1.0	17330000.0	17340000.0	0.0	1.360642910003662	0.616378664970398
1.0	17340000.0	17350000.0	1.0	1.2589099407196045	0.5525377988815308
1.0	17450000.0	17460000.0	1.0	1.5791126489639282	0.7556830048561096
1.0	17510000.0	17520000.0	2.0	1.5862807035446167	0.7602156400680542
1.0	17520000.0	17530000.0	3.0	1.581905722618103	0.7574493288993835
1.0	17580000.0	17590000.0	4.0	1.6910604238510132	0.8258727788925171
1.0	17650000.0	17660000.0	3.0	1.9409393072128296	0.9767764210700989
1.0	17720000.0	17730000.0	2.0	1.6315597295761108	0.7887303829193115
1.0	17770000.0	17780000.0	3.0	1.758074164390564	0.867196261882782
1.0	17880000.0	17890000.0	1.0	1.2926275730133057	0.573412299156189
1.0	17940000.0	17950000.0	1.0	1.133268117904663	0.48444730043411255
1.0	18000000.0	18010000.0	1.0	1.109311580657959	0.47560805082321167
1.0	18090000.0	18100000.0	2.0	1.642041802406311	0.7953019142150879
1.0	18220000.0	18230000.0	2.0	2.1708645820617676	1.1070358753204346
1.0	18270000.0	18280000.0	1.0	2.0155715942382812	1.0200237035751343
1.0	18320000.0	18330000.0	7.0	2.031923294067383	1.0293781757354736
1.0	18330000.0	18340000.0	3.0	2.2037696838378906	1.1249347925186157
1.0	18340000.0	18350000.0	3.0	2.3711888790130615	1.2129381895065308
1.0	18380000.0	18390000.0	3.0	2.463143825531006	1.259005069732666
1.0	18440000.0	18450000.0	3.0	2.370135545730591	1.2124007940292358
1.0	18450000.0	18460000.0	1.0	2.3103559017181396	1.1815662384033203
1.0	18460000.0	18470000.0	0.0	2.1850507259368896	1.114776372909546
1.0	18530000.0	18540000.0	2.0	2.2342307567596436	1.1413319110870361
1.0	18550000.0	18560000.0	3.0	2.294145345687866	1.1730881929397583
1.0	18650000.0	18660000.0	3.0	2.143014430999756	1.091736912727356
1.0	18690000.0	18700000.0	3.0	2.2990517616271973	1.175659418106079
1.0	18730000.0	18740000.0	5.0	2.152052402496338	1.0967166423797607
1.0	18780000.0	18790000.0	0.0	2.3523266315460205	1.2032859325408936
1.0	18800000.0	18810000.0	0.0	2.0072460174560547	1.0152440071105957
1.0	18880000.0	18890000.0	3.0	2.1074318885803223	1.0719934701919556
1.0	19000000.0	19010000.0	1.0	2.0132641792297363	1.0187007188796997
1.0	19010000.0	19020000.0	3.0	2.004348039627075	1.0135776996612549
1.0	19040000.0	19050000.0	1.0	2.2334940433502197	1.1409369707107544
1.0	19080000.0	19090000.0	2.0	2.2479381561279297	1.148654818534851
1.0	19140000.0	19150000.0	1.0	1.918717622756958	0.9637277722358704
1.0	19150000.0	19160000.0	0.0	2.1373038291931152	1.0885827541351318
1.0	19170000.0	19180000.0	3.0	2.0985798835754395	1.067047357559204
1.0	19280000.0	19290000.0	0.0	1.385947346687317	0.6325110197067261
1.0	19290000.0	19300000.0	1.0	1.6363223791122437	0.7917178273200989
1.0	19350000.0	19360000.0	0.0	1.571485996246338	0.7508565783500671
1.0	19360000.0	19370000.0	2.0	1.4451780319213867	0.6703780293464661
1.0	19510000.0	19520000.0	3.0	1.2321032285690308	0.5363196134567261
1.0	19620000.0	19630000.0	0.0	1.42656409740448	0.6584727168083191
1.0	19650000.0	19660000.0	1.0	1.1869944334030151	0.5104267001152039
1.0	19680000.0	19690000.0	1.0	1.2497856616973877	0.5469697117805481
1.0	19710000.0	19720000.0	1.0	1.3064182996749878	0.5820537805557251
1.0	19790000.0	19800000.0	0.0	1.393824815750122	0.6375433206558228
1.0	19940000.0	19950000.0	1.0	1.459621787071228	0.6796153783798218
1.0	20040000.0	20050000.0	1.0	1.4418212175369263	0.6682316660881042
1.0	20060000.0	20070000.0	0.0	1.5998022556304932	0.7687511444091797
1.0	20150000.0	20160000.0	2.0	1.6774005889892578	0.8173807263374329
1.0	20240000.0	20250000.0	0.0	1.5414682626724243	0.7318145036697388
1.0	20270000.0	20280000.0	1.0	1.7527265548706055	0.8639199137687683
1.0	20360000.0	20370000.0	0.0	1.8983209133148193	0.9516834020614624
1.0	20390000.0	20400000.0	2.0	1.72837233543396	0.848951518535614
1.0	20400000.0	20410000.0	0.0	1.770306944847107	0.8746762275695801
1.0	20440000.0	20450000.0	1.0	1.7079098224639893	0.836315929889679
1.0	20530000.0	20540000.0	1.0	1.636387586593628	0.7917585372924805
1.0	20580000.0	20590000.0	1.0	1.7495979070663452	0.8620020151138306
1.0	20590000.0	20600000.0	1.0	1.7746498584747314	0.8773269653320312
1.0	20630000.0	20640000.0	1.0	1.9387996196746826	0.9755229949951172
1.0	20650000.0	20660000.0	0.0	2.062795877456665	1.0469181537628174
1.0	20690000.0	20700000.0	0.0	2.0586884021759033	1.044593334197998
1.0	20740000.0	20750000.0	4.0	2.047910213470459	1.0384809970855713
1.0	20790000.0	20800000.0	3.0	1.6767425537109375	0.8169720768928528
1.0	20800000.0	20810000.0	2.0	1.518485426902771	0.7171918153762817
1.0	20960000.0	20970000.0	0.0	1.4965614080429077	0.7032135725021362
1.0	20990000.0	21000000.0	2.0	1.6261571645736694	0.7853379249572754
1.0	21040000.0	21050000.0	1.0	1.4301862716674805	0.6607893109321594
1.0	21050000.0	21060000.0	1.0	1.344154953956604	0.605897068977356
1.0	21060000.0	21070000.0	2.0	1.396892786026001	0.6395032405853271
1.0	21080000.0	21090000.0	2.0	1.3311647176742554	0.5976644158363342
1.0	21170000.0	21180000.0	3.0	1.3792295455932617	0.6282258033752441
1.0	21180000.0	21190000.0	0.0	1.4424200057983398	0.66861492395401
1.0	21210000.0	21220000.0	3.0	1.441361904144287	0.6679384708404541
1.0	21260000.0	21270000.0	1.0	1.5325180292129517	0.7261239886283875
1.0	21310000.0	21320000.0	3.0	1.5112831592559814	0.7126024961471558
1.0	21330000.0	21340000.0	1.0	1.5675815343856812	0.7483842968940735
1.0	21350000.0	21360000.0	2.0	1.4847660064697266	0.6956838369369507
1.0	21440000.0	21450000.0	1.0	1.6120169162750244	0.7764472961425781
1.0	21450000.0	21460000.0	2.0	1.5456393957138062	0.7344645261764526
1.0	21470000.0	21480000.0	0.0	1.5903513431549072	0.7627865672111511
1.0	21510000.0	21520000.0	4.0	1.6033871173858643	0.7710107564926147
1.0	21540000.0	21550000.0	1.0	1.6492385864257812	0.7998069524765015
1.0	21580000.0	21590000.0	1.0	1.6192760467529297	0.781014084815979
1.0	21600000.0	21610000.0	1.0	1.6449089050292969	0.797097384929657
1.0	21700000.0	21710000.0	2.0	1.5797818899154663	0.7561062574386597
1.0	21830000.0	21840000.0	1.0	1.3989263772964478	0.640801727771759
1.0	21870000.0	21880000.0	3.0	1.4297661781311035	0.6605211496353149
1.0	21890000.0	21900000.0	0.0	1.547365665435791	0.735561192035675
1.0	21900000.0	21910000.0	2.0	1.632462501525879	0.7892972230911255
1.0	21920000.0	21930000.0	2.0	1.3906413316726685	0.6355103254318237
1.0	21980000.0	21990000.0	0.0	1.7276026010513306	0.8484772443771362
1.0	22000000.0	22010000.0	1.0	1.6995213031768799	0.831121563911438
1.0	22010000.0	22020000.0	2.0	1.6455488204956055	0.7974981069564819
1.0	22170000.0	22180000.0	1.0	1.4676296710968018	0.684734046459198
1.0	22230000.0	22240000.0	2.0	1.3836629390716553	0.6310542821884155
1.0	22260000.0	22270000.0	2.0	1.2673885822296143	0.5577458739280701
1.0	22350000.0	22360000.0	1.0	1.3034279346466064	0.5801763534545898
1.0	22360000.0	22370000.0	1.0	1.5054765939712524	0.7089008092880249
1.0	22380000.0	22390000.0	3.0	1.408315896987915	0.6468032598495483
1.0	22400000.0	22410000.0	2.0	1.3036861419677734	0.5803375840187073
1.0	22460000.0	22470000.0	0.0	1.3516145944595337	0.6106361150741577
1.0	22510000.0	22520000.0	0.0	1.572323203086853	0.7513870000839233
1.0	22530000.0	22540000.0	0.0	1.5478918552398682	0.7358949780464172
1.0	22580000.0	22590000.0	1.0	1.413729190826416	0.6502636075019836
1.0	22610000.0	22620000.0	2.0	1.520372986793518	0.7183939218521118
1.0	22680000.0	22690000.0	1.0	1.7906363010406494	0.8870620727539062
1.0	22700000.0	22710000.0	1.0	1.7051935195922852	0.8346353769302368
1.0	22740000.0	22750000.0	0.0	1.4978469610214233	0.7040337324142456
1.0	22760000.0	22770000.0	1.0	1.8186473846435547	0.9040341377258301
1.0	22780000.0	22790000.0	1.0	1.3906694650650024	0.6355279684066772
1.0	22790000.0	22800000.0	2.0	1.3600373268127441	0.6159928441047668
1.0	22820000.0	22830000.0	0.0	1.4634559154510498	0.6820657253265381
1.0	22880000.0	22890000.0	1.0	1.5961647033691406	0.7664558291435242
1.0	22950000.0	22960000.0	2.0	1.679032325744629	0.8183967471122742
1.0	22990000.0	23000000.0	1.0	1.7218806743621826	0.8449485898017883
1.0	23010000.0	23020000.0	0.0	1.7828648090362549	0.8823341131210327
1.0	23050000.0	23060000.0	3.0	1.4457411766052246	0.6707380414009094
1.0	23060000.0	23070000.0	1.0	1.4860141277313232	0.6964805722236633
1.0	23100000.0	23110000.0	2.0	1.4889298677444458	0.6983423233032227
1.0	23210000.0	23220000.0	0.0	1.3990201950073242	0.6408617496490479
1.0	23220000.0	23230000.0	0.0	1.402059555053711	0.6428044438362122
1.0	23340000.0	23350000.0	2.0	1.7967958450317383	0.8908036947250366
1.0	23400000.0	23410000.0	0.0	1.3693645000457764	0.6219351291656494
1.0	23410000.0	23420000.0	3.0	1.3189496994018555	0.5899440050125122
1.0	23460000.0	23470000.0	1.0	1.4368793964385986	0.6650707125663757
1.0	23530000.0	23540000.0	1.0	1.8284326791763306	0.9099361300468445
1.0	23540000.0	23550000.0	0.0	1.8230183124542236	0.9066720008850098
1.0	23570000.0	23580000.0	5.0	1.6298182010650635	0.7876367568969727
1.0	23720000.0	23730000.0	0.0	1.4997490644454956	0.7052477598190308
1.0	23790000.0	23800000.0	2.0	1.4991576671600342	0.7048704624176025
1.0	23810000.0	23820000.0	5.0	1.6120898723602295	0.7764929533004761
1.0	23820000.0	23830000.0	1.0	1.6302049160003662	0.7878801226615906
1.0	23840000.0	23850000.0	0.0	1.4693275690078735	0.6858201026916504
1.0	23850000.0	23860000.0	1.0	1.3622372150421143	0.6173940896987915
1.0	23930000.0	23940000.0	2.0	1.5635664463043213	0.7458394765853882
1.0	24000000.0	24010000.0	2.0	1.5976842641830444	0.7674152851104736
1.0	24020000.0	24030000.0	0.0	1.2259854078292847	0.5326837301254272
1.0	24050000.0	24060000.0	2.0	1.4157259464263916	0.6515421867370605
1.0	24200000.0	24210000.0	0.0	1.7107921838760376	0.8380991816520691
1.0	24210000.0	24220000.0	2.0	1.601766586303711	0.7699886560440063
1.0	24280000.0	24290000.0	0.0	1.5526196956634521	0.7388971447944641
1.0	24360000.0	24370000.0	1.0	1.3661186695098877	0.6198650598526001
1.0	24560000.0	24570000.0	3.0	1.621107816696167	0.7821655869483948
1.0	24620000.0	24630000.0	2.0	1.502394199371338	0.7069346308708191
1.0	24670000.0	24680000.0	2.0	1.3357819318771362	0.6005863547325134
1.0	24690000.0	24700000.0	1.0	1.2837103605270386	0.5678521394729614
1.0	24740000.0	24750000.0	2.0	1.1966050863265991	0.5157362222671509
1.0	24750000.0	24760000.0	0.0	1.341612458229065	0.6042842864990234
1.0	24760000.0	24770000.0	0.0	1.3443281650543213	0.6060076951980591
1.0	24840000.0	24850000.0	4.0	1.585595965385437	0.7597824335098267
1.0	24880000.0	24890000.0	1.0	1.5999847650527954	0.7688664197921753
1.0	24960000.0	24970000.0	2.0	1.8498035669326782	0.9227792620658875
1.0	25010000.0	25020000.0	5.0	1.835545301437378	0.9142179489135742
1.0	25060000.0	25070000.0	5.0	1.8556134700775146	0.9262590408325195
1.0	25140000.0	25150000.0	2.0	1.526978850364685	0.7225993275642395
1.0	25260000.0	25270000.0	1.0	1.5663092136383057	0.7475775480270386
1.0	25290000.0	25300000.0	1.0	1.456758737564087	0.6777836680412292
1.0	25390000.0	25400000.0	0.0	1.640102744102478	0.7940871715545654
1.0	25440000.0	25450000.0	1.0	1.7408301830291748	0.8566180467605591
1.0	25460000.0	25470000.0	1.0	1.6929092407226562	0.827019989490509
1.0	25500000.0	25510000.0	0.0	1.7964487075805664	0.8905931711196899
1.0	25530000.0	25540000.0	2.0	1.6252813339233398	0.7847874760627747
1.0	25570000.0	25580000.0	1.0	1.9402875900268555	0.9763951301574707
1.0	25870000.0	25880000.0	1.0	1.5745620727539062	0.7528044581413269
1.0	25900000.0	25910000.0	0.0	1.5057276487350464	0.709061324596405
1.0	26050000.0	26060000.0	5.0	1.4068315029144287	0.645854651927948
1.0	26090000.0	26100000.0	1.0	1.4112646579742432	0.6486886739730835
1.0	26120000.0	26130000.0	0.0	1.4128644466400146	0.649712324142456
1.0	26130000.0	26140000.0	1.0	1.3495635986328125	0.6093322038650513
1.0	26190000.0	26200000.0	0.0	1.1943355798721313	0.5144680738449097
1.0	26210000.0	26220000.0	0.0	1.2651798725128174	0.5563866496086121
1.0	26290000.0	26300000.0	0.0	1.2251695394515991	0.5322052240371704
1.0	26390000.0	26400000.0	2.0	1.2925245761871338	0.573348343372345
1.0	26460000.0	26470000.0	1.0	1.5690162181854248	0.7492929697036743
1.0	26570000.0	26580000.0	0.0	1.3406736850738525	0.6036883592605591
1.0	26580000.0	26590000.0	4.0	1.2581466436386108	0.5520697832107544
1.0	26600000.0	26610000.0	3.0	1.313538908958435	0.5865339636802673
1.0	26710000.0	26720000.0	1.0	1.5455214977264404	0.7343897223472595
1.0	26740000.0	26750000.0	0.0	1.6398080587387085	0.7939025163650513
1.0	26750000.0	26760000.0	0.0	1.7119672298431396	0.8388257026672363
1.0	26890000.0	26900000.0	1.0	1.5582780838012695	0.7424872517585754
1.0	26920000.0	26930000.0	1.0	1.6510159969329834	0.8009190559387207
1.0	26940000.0	26950000.0	3.0	1.6325029134750366	0.7893224954605103
1.0	27030000.0	27040000.0	3.0	1.5963973999023438	0.7666033506393433
1.0	27050000.0	27060000.0	1.0	1.4849984645843506	0.6958327889442444
1.0	27070000.0	27080000.0	0.0	1.6332504749298096	0.7897912859916687
1.0	27110000.0	27120000.0	0.0	1.7585504055023193	0.8674882054328918
1.0	27160000.0	27170000.0	1.0	1.4908863306045532	0.699591875076294
1.0	27180000.0	27190000.0	2.0	1.581046462059021	0.7569059729576111
1.0	27210000.0	27220000.0	0.0	1.5863920450210571	0.7602857351303101
1.0	27230000.0	27240000.0	1.0	1.4828789234161377	0.6944788694381714
1.0	27280000.0	27290000.0	2.0	1.478285551071167	0.6915443539619446
1.0	27330000.0	27340000.0	0.0	1.35231614112854	0.6110816597938538
1.0	27350000.0	27360000.0	0.0	1.4945833683013916	0.7019511461257935
1.0	27400000.0	27410000.0	3.0	1.5863510370254517	0.7602599859237671
1.0	27410000.0	27420000.0	1.0	1.5944697856903076	0.765386700630188
1.0	27430000.0	27440000.0	1.0	1.3318508863449097	0.598096489906311
1.0	27490000.0	27500000.0	1.0	1.6033872365951538	0.7710109949111938
1.0	27540000.0	27550000.0	0.0	1.5621004104614258	0.7449101209640503
1.0	27650000.0	27660000.0	2.0	1.2463470697402954	0.5448846817016602
1.0	27670000.0	27680000.0	2.0	1.3161042928695679	0.5881479382514954
1.0	27730000.0	27740000.0	1.0	1.326974630355835	0.5950123071670532
1.0	27750000.0	27760000.0	2.0	1.3410617113113403	0.6039345264434814
1.0	27840000.0	27850000.0	0.0	1.3756786584854126	0.625960111618042
1.0	27860000.0	27870000.0	1.0	1.324501633644104	0.593449592590332
1.0	27890000.0	27900000.0	4.0	1.1566495895385742	0.4948292374610901
1.0	27920000.0	27930000.0	1.0	1.2305890321731567	0.535419762134552
1.0	28020000.0	28030000.0	6.0	2.3434412479400635	1.1987154483795166
1.0	28060000.0	28070000.0	2.0	2.006855010986328	1.015019416809082
1.0	28090000.0	28100000.0	1.0	2.385345458984375	1.2201378345489502
1.0	28170000.0	28180000.0	1.0	1.8829931020736694	0.9425901174545288
1.0	28280000.0	28290000.0	2.0	1.5042237043380737	0.7081023454666138
1.0	28310000.0	28320000.0	1.0	1.3821933269500732	0.6301167011260986
1.0	28340000.0	28350000.0	0.0	1.469294548034668	0.6857985854148865
1.0	28350000.0	28360000.0	2.0	1.406410813331604	0.6455848217010498
1.0	28380000.0	28390000.0	2.0	1.4875352382659912	0.6974524259567261
1.0	28470000.0	28480000.0	1.0	1.556840419769287	0.7415751218795776
1.0	28510000.0	28520000.0	3.0	1.4972474575042725	0.7036512494087219
1.0	28520000.0	28530000.0	2.0	1.2209677696228027	0.5297276377677917
1.0	28540000.0	28550000.0	0.0	1.3289012908935547	0.59623122215271
1.0	28570000.0	28580000.0	0.0	1.385603904724121	0.6322924494743347
1.0	28600000.0	28610000.0	1.0	1.3138298988342285	0.5867169499397278
1.0	28650000.0	28660000.0	1.0	1.3205819129943848	0.590973973274231
1.0	28660000.0	28670000.0	1.0	1.482384204864502	0.6941617131233215
1.0	28740000.0	28750000.0	0.0	1.5638535022735596	0.7460214495658875
1.0	28760000.0	28770000.0	5.0	1.4715750217437744	0.687256932258606
1.0	28770000.0	28780000.0	2.0	1.43771231174469	0.6656041741371155
1.0	28860000.0	28870000.0	0.0	1.359322428703308	0.6155380010604858
1.0	28940000.0	28950000.0	0.0	1.4878355264663696	0.6976439356803894
1.0	29080000.0	29090000.0	0.0	1.495596170425415	0.7025983929634094
1.0	29210000.0	29220000.0	1.0	1.496317982673645	0.7030580043792725
1.0	29280000.0	29290000.0	1.0	1.494341254234314	0.7017963528633118
1.0	29410000.0	29420000.0	2.0	1.4733470678329468	0.688389003276825
1.0	29420000.0	29430000.0	1.0	1.419295072555542	0.653823971748352
1.0	29460000.0	29470000.0	1.0	1.524348258972168	0.7209248542785645
1.0	29490000.0	29500000.0	0.0	1.364678144454956	0.6189478635787964
1.0	29580000.0	29590000.0	1.0	1.4881250858306885	0.6978281736373901
1.0	29610000.0	29620000.0	6.0	1.349957823753357	0.6095821857452393
1.0	29680000.0	29690000.0	2.0	1.7522262334823608	0.8636133074760437
1.0	29690000.0	29700000.0	2.0	1.9121921062469482	0.9598819017410278
1.0	29730000.0	29740000.0	0.0	1.86922287940979	0.9343902468681335
1.0	29740000.0	29750000.0	2.0	2.001020669937134	1.0116627216339111
1.0	29790000.0	29800000.0	3.0	1.7167699337005615	0.8417938351631165
1.0	29820000.0	29830000.0	1.0	1.6703399419784546	0.8129836916923523
1.0	29840000.0	29850000.0	3.0	1.5444433689117432	0.7337049245834351
1.0	30020000.0	30030000.0	0.0	1.095872402191162	0.4714222848415375
1.0	30080000.0	30090000.0	1.0	2.1272313594818115	1.0830061435699463
1.0	30130000.0	30140000.0	4.0	2.6151552200317383	1.3314310312271118
1.0	30190000.0	30200000.0	1.0	2.637101650238037	1.3414900302886963
1.0	30220000.0	30230000.0	2.0	2.3832333087921143	1.2190659046173096
1.0	30300000.0	30310000.0	2.0	2.1733906269073486	1.1084167957305908
1.0	30320000.0	30330000.0	1.0	2.03290057182312	1.0299358367919922
1.0	30390000.0	30400000.0	3.0	1.7574455738067627	0.8668113946914673
1.0	30430000.0	30440000.0	4.0	1.7103445529937744	0.8378222584724426
1.0	30470000.0	30480000.0	2.0	1.7763183116912842	0.8783448934555054
1.0	30570000.0	30580000.0	3.0	2.016329288482666	1.0204579830169678
1.0	30610000.0	30620000.0	6.0	1.9586641788482666	0.9871283769607544
1.0	30810000.0	30820000.0	1.0	2.193265438079834	1.1192419528961182
1.0	30830000.0	30840000.0	2.0	1.7932205200195312	0.8886329531669617
1.0	30860000.0	30870000.0	2.0	2.0048820972442627	1.013885259628296
1.0	30930000.0	30940000.0	1.0	1.9154789447784424	0.9618197679519653
1.0	30960000.0	30970000.0	3.0	1.8426334857940674	0.918476939201355
1.0	30990000.0	31000000.0	2.0	1.9079309701919556	0.9573659896850586
1.0	31010000.0	31020000.0	1.0	1.9683936834335327	0.9927891492843628
1.0	31020000.0	31030000.0	1.0	2.194012403488159	1.1196473836898804
1.0	31080000.0	31090000.0	3.0	1.9762508869171143	0.9973503947257996
1.0	31140000.0	31150000.0	3.0	1.9821844100952148	1.0007883310317993
1.0	31210000.0	31220000.0	2.0	1.8389228582382202	0.9162485003471375
1.0	31300000.0	31310000.0	1.0	1.8153560161590576	0.9020459055900574
1.0	31360000.0	31370000.0	1.0	1.5722949504852295	0.7513693571090698
1.0	31390000.0	31400000.0	3.0	1.8289867639541626	0.9102700352668762
1.0	31410000.0	31420000.0	3.0	1.5257184505462646	0.7217970490455627
1.0	31480000.0	31490000.0	0.0	1.861424446105957	0.9297343492507935
1.0	31580000.0	31590000.0	4.0	2.2660064697265625	1.1582555770874023
1.0	31590000.0	31600000.0	1.0	2.1434481143951416	1.0919761657714844
1.0	31600000.0	31610000.0	5.0	2.226555824279785	1.1372159719467163
1.0	31700000.0	31710000.0	4.0	1.8068106174468994	0.8968759775161743
1.0	31710000.0	31720000.0	4.0	1.7438430786132812	0.8584688901901245
1.0	31740000.0	31750000.0	2.0	1.4939970970153809	0.7015772461891174
1.0	31760000.0	31770000.0	2.0	1.5776736736297607	0.7547732591629028
1.0	31770000.0	31780000.0	3.0	1.6348285675048828	0.7907809615135193
1.0	31860000.0	31870000.0	0.0	1.5180656909942627	0.7169245481491089
1.0	31890000.0	31900000.0	0.0	1.3228857517242432	0.5924282073974609
1.0	32020000.0	32030000.0	2.0	1.8228429555892944	0.9065666198730469
1.0	32060000.0	32070000.0	0.0	1.7270009517669678	0.8481066823005676
1.0	32070000.0	32080000.0	1.0	1.6855010986328125	0.8224199414253235
1.0	32110000.0	32120000.0	2.0	1.9638254642486572	0.9901335835456848
1.0	32120000.0	32130000.0	1.0	1.3543565273284912	0.6123791933059692
1.0	32150000.0	32160000.0	2.0	1.355226755142212	0.612933337688446
1.0	32240000.0	32250000.0	2.0	1.775041937828064	0.8775663375854492
1.0	32280000.0	32290000.0	1.0	1.8001530170440674	0.8928410410881042
1.0	32290000.0	32300000.0	3.0	1.644296407699585	0.7967134714126587
1.0	32320000.0	32330000.0	2.0	1.7451801300048828	0.859289824962616
1.0	32360000.0	32370000.0	0.0	1.8285125494003296	0.9099845886230469
1.0	32400000.0	32410000.0	3.0	1.5965576171875	0.7667043805122375
1.0	32420000.0	32430000.0	2.0	1.6623916625976562	0.8080266118049622
1.0	32430000.0	32440000.0	0.0	1.7461326122283936	0.8598750829696655
1.0	32460000.0	32470000.0	1.0	1.672451376914978	0.8142995834350586
1.0	32490000.0	32500000.0	3.0	1.3978294134140015	0.6401009559631348
1.0	32540000.0	32550000.0	2.0	1.5058619976043701	0.7091469168663025
1.0	32620000.0	32630000.0	2.0	1.4132517576217651	0.6499603390693665
1.0	32630000.0	32640000.0	3.0	1.451082468032837	0.6741544604301453
1.0	32670000.0	32680000.0	1.0	1.457527995109558	0.6782754063606262
1.0	32770000.0	32780000.0	1.0	1.4353289604187012	0.6640788912773132
1.0	32780000.0	32790000.0	2.0	1.4508146047592163	0.6739832758903503
1.0	32810000.0	32820000.0	1.0	1.4042670726776123	0.6442152857780457
1.0	32950000.0	32960000.0	4.0	1.615720510482788	0.7787779569625854
1.0	32970000.0	32980000.0	0.0	2.0605690479278564	1.0456583499908447
1.0	32990000.0	33000000.0	2.0	1.9366613626480103	0.9742703437805176
1.0	33080000.0	33090000.0	2.0	1.5355397462844849	0.728045642375946
1.0	33140000.0	33150000.0	2.0	1.4254230260849	0.6577430963516235
1.0	33160000.0	33170000.0	0.0	1.4519803524017334	0.6747286915779114
1.0	33190000.0	33200000.0	2.0	1.3711676597595215	0.6230847835540771
1.0	33280000.0	33290000.0	2.0	1.710944414138794	0.8381929397583008
1.0	33370000.0	33380000.0	1.0	1.6844650506973267	0.8217759132385254
1.0	33400000.0	33410000.0	1.0	1.3900188207626343	0.6351116299629211
1.0	33520000.0	33530000.0	0.0	1.6028817892074585	0.770691990852356
1.0	33580000.0	33590000.0	1.0	1.4929296970367432	0.700896143913269
1.0	33610000.0	33620000.0	2.0	1.3256114721298218	0.5941511392593384
1.0	33620000.0	33630000.0	1.0	1.3392279148101807	0.6027714014053345
1.0	33650000.0	33660000.0	0.0	1.5964335203170776	0.7666257619857788
1.0	33720000.0	33730000.0	2.0	1.2545039653778076	0.5498441457748413
1.0	33740000.0	33750000.0	0.0	1.3917591571807861	0.6362234354019165
1.0	33770000.0	33780000.0	2.0	1.5141596794128418	0.7144352793693542
1.0	33780000.0	33790000.0	3.0	1.372873306274414	0.6241714358329773
1.0	33800000.0	33810000.0	3.0	1.3540512323379517	0.6121853590011597
1.0	33890000.0	33900000.0	2.0	1.3961986303329468	0.6390590667724609
1.0	33930000.0	33940000.0	0.0	1.4768882989883423	0.6906514167785645
1.0	33950000.0	33960000.0	3.0	1.4294260740280151	0.6603037118911743
1.0	34040000.0	34050000.0	4.0	1.8966671228408813	0.9507039785385132
1.0	34080000.0	34090000.0	2.0	2.2385175228118896	1.143625259399414
1.0	34250000.0	34260000.0	4.0	2.034839630126953	1.0310418605804443
1.0	34280000.0	34290000.0	2.0	2.076145887374878	1.0544532537460327
1.0	34290000.0	34300000.0	2.0	1.548777461051941	0.7364572286605835
1.0	34360000.0	34370000.0	5.0	2.039151668548584	1.0334994792938232
1.0	34370000.0	34380000.0	2.0	2.1481335163116455	1.0945594310760498
1.0	34400000.0	34410000.0	1.0	2.336627960205078	1.1952006816864014
1.0	34460000.0	34470000.0	5.0	2.1819894313812256	1.1131092309951782
1.0	34480000.0	34490000.0	3.0	2.136319637298584	1.0880391597747803
1.0	34570000.0	34580000.0	1.0	2.2594172954559326	1.154761552810669
1.0	34620000.0	34630000.0	1.0	2.1535937786102295	1.0975650548934937
1.0	34640000.0	34650000.0	5.0	1.8985178470611572	0.9517998695373535
1.0	34660000.0	34670000.0	1.0	2.271965503692627	1.1614089012145996
1.0	34750000.0	34760000.0	3.0	2.8083584308624268	1.416388988494873
1.0	34810000.0	34820000.0	7.0	2.561765670776367	1.3065359592437744
1.0	34840000.0	34850000.0	4.0	2.8630142211914062	1.43891179561615
1.0	34950000.0	34960000.0	4.0	2.51656174659729	1.284995675086975
1.0	35090000.0	35100000.0	1.0	1.945145606994629	0.9792373776435852
1.0	35100000.0	35110000.0	2.0	2.011759042739868	1.0178368091583252
1.0	35130000.0	35140000.0	1.0	2.1464130878448486	1.093611478805542
1.0	35160000.0	35170000.0	4.0	1.9495360851287842	0.9818034172058105
1.0	35170000.0	35180000.0	1.0	2.0497872829437256	1.0395467281341553
1.0	35180000.0	35190000.0	1.0	2.0723073482513428	1.0522898435592651
1.0	35250000.0	35260000.0	2.0	1.658768892288208	0.8057650327682495
1.0	35280000.0	35290000.0	1.0	1.8304210901260376	0.9111340641975403
1.0	35320000.0	35330000.0	3.0	1.6172382831573486	0.7797322273254395
1.0	35340000.0	35350000.0	4.0	1.949140191078186	0.9815722703933716
1.0	35370000.0	35380000.0	2.0	1.7833153009414673	0.8826079368591309
1.0	35380000.0	35390000.0	0.0	1.9224830865859985	0.9659441709518433
1.0	35400000.0	35410000.0	1.0	2.1035664081573486	1.0698349475860596
1.0	35410000.0	35420000.0	1.0	2.0366079807281494	1.0320498943328857
1.0	35500000.0	35510000.0	1.0	1.8866370916366577	0.9447553753852844
1.0	35580000.0	35590000.0	1.0	1.6822168827056885	0.8203780055046082
1.0	35710000.0	35720000.0	2.0	1.7263126373291016	0.8476821184158325
1.0	35720000.0	35730000.0	2.0	1.6797845363616943	0.8188654780387878
1.0	35730000.0	35740000.0	1.0	1.4550325870513916	0.6766810417175293
1.0	35810000.0	35820000.0	0.0	1.5446703433990479	0.7338489294052124
1.0	35840000.0	35850000.0	3.0	1.3766512870788574	0.6265809535980225
1.0	35900000.0	35910000.0	1.0	1.2673065662384033	0.5576956272125244
1.0	35920000.0	35930000.0	2.0	1.3756425380706787	0.6259368658065796
1.0	35990000.0	36000000.0	1.0	1.431828498840332	0.6618400812149048
1.0	36030000.0	36040000.0	1.0	1.4383436441421509	0.6660082936286926
1.0	36040000.0	36050000.0	2.0	1.5346415042877197	0.727474570274353
1.0	36080000.0	36090000.0	2.0	1.323534607887268	0.5928381085395813
1.0	36150000.0	36160000.0	0.0	1.645730972290039	0.7976122498512268
1.0	36210000.0	36220000.0	2.0	1.3417537212371826	0.6043726801872253
1.0	36260000.0	36270000.0	0.0	1.6240026950836182	0.7839842438697815
1.0	36280000.0	36290000.0	1.0	1.409659743309021	0.647662878036499
1.0	36350000.0	36360000.0	0.0	1.2759010791778564	0.5630061030387878
1.0	36370000.0	36380000.0	1.0	1.2837657928466797	0.5678874254226685
1.0	36420000.0	36430000.0	0.0	1.5960191488265991	0.7663646936416626
1.0	36430000.0	36440000.0	0.0	1.555646538734436	0.740817666053772
1.0	36470000.0	36480000.0	0.0	1.6411043405532837	0.794714093208313
1.0	36540000.0	36550000.0	2.0	1.967012643814087	0.9919866323471069
1.0	36550000.0	36560000.0	3.0	1.5905001163482666	0.7628809213638306
1.0	36590000.0	36600000.0	1.0	1.781633734703064	0.8815842866897583
1.0	36600000.0	36610000.0	1.0	1.6604435443878174	0.8068109750747681
1.0	36620000.0	36630000.0	0.0	1.499454140663147	0.7050592303276062
1.0	36630000.0	36640000.0	1.0	1.479026198387146	0.6920171976089478
1.0	36670000.0	36680000.0	1.0	1.6537574529647827	0.802634060382843
1.0	36680000.0	36690000.0	2.0	1.6585906744003296	0.8056532740592957
1.0	36700000.0	36710000.0	1.0	1.441061019897461	0.6677455306053162
1.0	36750000.0	36760000.0	3.0	1.2986609935760498	0.5771870613098145
1.0	36790000.0	36800000.0	1.0	1.5298755168914795	0.724442720413208
1.0	36810000.0	36820000.0	0.0	1.269407033920288	0.5589913129806519
1.0	36820000.0	36830000.0	2.0	1.3136000633239746	0.5865715742111206
1.0	36860000.0	36870000.0	2.0	1.3274288177490234	0.5952995419502258
1.0	36950000.0	36960000.0	1.0	1.7130506038665771	0.8394956588745117
1.0	36980000.0	36990000.0	0.0	1.6353886127471924	0.791131854057312
1.0	36990000.0	37000000.0	2.0	1.775069236755371	0.8775829076766968
1.0	37140000.0	37150000.0	4.0	2.027494430541992	1.0268495082855225
1.0	37150000.0	37160000.0	0.0	2.0827901363372803	1.0581920146942139
1.0	37330000.0	37340000.0	3.0	1.8608522415161133	0.9293925166130066
1.0	37340000.0	37350000.0	3.0	2.095818042755127	1.0655014514923096
1.0	37600000.0	37610000.0	1.0	2.3260741233825684	1.1897391080856323
1.0	37660000.0	37670000.0	2.0	2.7514290809631348	1.3922098875045776
1.0	37680000.0	37690000.0	5.0	2.4724409580230713	1.2635700702667236
1.0	37720000.0	37730000.0	2.0	2.5345301628112793	1.2936081886291504
1.0	37780000.0	37790000.0	1.0	2.432968854904175	1.244071125984192
1.0	37880000.0	37890000.0	3.0	2.2991137504577637	1.1756919622421265
1.0	37990000.0	38000000.0	0.0	1.9680774211883545	0.9926055073738098
1.0	38030000.0	38040000.0	3.0	1.3006670475006104	0.5784446597099304
1.0	38070000.0	38080000.0	6.0	1.6563724279403687	0.8042677044868469
1.0	38120000.0	38130000.0	1.0	1.7679691314697266	0.873248279094696
1.0	38130000.0	38140000.0	2.0	1.8468329906463623	0.9209974408149719
1.0	38190000.0	38200000.0	0.0	1.535041093826294	0.7277286648750305
1.0	38380000.0	38390000.0	0.0	1.5610105991363525	0.7442194223403931
1.0	38400000.0	38410000.0	1.0	1.5547983646392822	0.7402787804603577
1.0	38490000.0	38500000.0	4.0	1.5088964700698853	0.7110815048217773
1.0	38540000.0	38550000.0	2.0	1.8088924884796143	0.8981361389160156
1.0	38550000.0	38560000.0	2.0	1.760009527206421	0.8683807253837585
1.0	38560000.0	38570000.0	0.0	1.898972749710083	0.9520692825317383
1.0	38570000.0	38580000.0	2.0	1.9569246768951416	0.9861143827438354
1.0	38580000.0	38590000.0	2.0	2.001823902130127	1.0121251344680786
1.0	38610000.0	38620000.0	0.0	2.2719836235046387	1.1614186763763428
1.0	38680000.0	38690000.0	7.0	2.0680785179138184	1.0499029159545898
1.0	38730000.0	38740000.0	2.0	2.0680949687957764	1.0499122142791748
1.0	38900000.0	38910000.0	4.0	2.238673686981201	1.14370858669281
1.0	38940000.0	38950000.0	2.0	2.0429272651672363	1.035647988319397
1.0	38950000.0	38960000.0	3.0	2.0581860542297363	1.044309377670288
1.0	39010000.0	39020000.0	2.0	2.0284104347229004	1.0273725986480713
1.0	39030000.0	39040000.0	4.0	1.9104028940200806	0.9588255882263184
1.0	39080000.0	39090000.0	2.0	1.9577401876449585	0.9865896105766296
1.0	39100000.0	39110000.0	1.0	2.146425724029541	1.0936182737350464
1.0	39120000.0	39130000.0	1.0	2.01949143409729	1.0222703218460083
1.0	39140000.0	39150000.0	1.0	1.8783788681030273	0.9398455619812012
1.0	39150000.0	39160000.0	1.0	2.0542964935302734	1.0421053171157837
1.0	39160000.0	39170000.0	1.0	2.0109641551971436	1.0173803567886353
1.0	39200000.0	39210000.0	0.0	2.034104585647583	1.0306227207183838
1.0	39280000.0	39290000.0	3.0	2.0540964603424072	1.0419921875
1.0	39300000.0	39310000.0	3.0	1.5638341903686523	0.7460089921951294
1.0	39370000.0	39380000.0	2.0	1.6824833154678345	0.8205438852310181
1.0	39400000.0	39410000.0	0.0	1.534655213356018	0.7274835109710693
1.0	39450000.0	39460000.0	2.0	1.5726579427719116	0.7515988945960999
1.0	39540000.0	39550000.0	2.0	1.490135669708252	0.6991124749183655
1.0	39570000.0	39580000.0	3.0	1.359789490699768	0.6158348321914673
1.0	39640000.0	39650000.0	1.0	1.4717344045639038	0.6873580813407898
1.0	39680000.0	39690000.0	1.0	1.390199065208435	0.6352270841598511
1.0	39690000.0	39700000.0	1.0	1.473080039024353	0.6882184147834778
1.0	39700000.0	39710000.0	1.0	1.4748624563217163	0.6893574595451355
1.0	39720000.0	39730000.0	0.0	1.5009405612945557	0.7060075998306274
1.0	39730000.0	39740000.0	1.0	1.4103202819824219	0.6480845808982849
1.0	39810000.0	39820000.0	3.0	1.3052256107330322	0.5813045501708984
1.0	39900000.0	39910000.0	3.0	1.2579143047332764	0.551925539970398
1.0	39960000.0	39970000.0	1.0	1.419345498085022	0.6538562774658203
1.0	40050000.0	40060000.0	0.0	1.5090889930725098	0.711204469203949
1.0	40140000.0	40150000.0	0.0	1.457256555557251	0.678102433681488
1.0	40260000.0	40270000.0	1.0	1.4652220010757446	0.6831954121589661
1.0	40290000.0	40300000.0	1.0	1.4750089645385742	0.689451277256012
1.0	40370000.0	40380000.0	6.0	1.657225251197815	0.8048008680343628
1.0	40420000.0	40430000.0	3.0	1.2948200702667236	0.5747827887535095
1.0	40430000.0	40440000.0	1.0	1.4532606601715088	0.6755475997924805
1.0	40450000.0	40460000.0	3.0	1.6981528997421265	0.8302735090255737
1.0	40540000.0	40550000.0	1.0	1.7052371501922607	0.8346623182296753
1.0	40560000.0	40570000.0	4.0	1.6142610311508179	0.7778599858283997
1.0	40600000.0	40610000.0	2.0	1.9546916484832764	0.9848130345344543
1.0	40610000.0	40620000.0	3.0	2.074644088745117	1.0536072254180908
1.0	40680000.0	40690000.0	3.0	1.5611903667449951	0.7443339228630066
1.0	40700000.0	40710000.0	2.0	1.5881187915802002	0.761376678943634
1.0	40740000.0	40750000.0	0.0	1.5288149118423462	0.7237677574157715
1.0	40750000.0	40760000.0	3.0	1.4352059364318848	0.6640006899833679
1.0	40810000.0	40820000.0	2.0	1.633959412574768	0.7902358770370483
1.0	40880000.0	40890000.0	2.0	1.4570153951644897	0.6779485940933228
1.0	40930000.0	40940000.0	3.0	1.9128412008285522	0.9602648019790649
1.0	40970000.0	40980000.0	2.0	1.6709253787994385	0.8133481740951538
1.0	40990000.0	41000000.0	3.0	1.9242470264434814	0.9669814109802246
1.0	41050000.0	41060000.0	1.0	1.7878601551055908	0.8853738903999329
1.0	41060000.0	41070000.0	1.0	1.9202547073364258	0.9646323323249817
1.0	41110000.0	41120000.0	0.0	1.502623438835144	0.7070808410644531
1.0	41170000.0	41180000.0	1.0	1.4321315288543701	0.66203373670578
1.0	41230000.0	41240000.0	2.0	1.2965375185012817	0.5758587718009949
1.0	41290000.0	41300000.0	1.0	1.6363853216171265	0.7917567491531372
1.0	41300000.0	41310000.0	3.0	1.7243926525115967	0.8464981317520142
1.0	41380000.0	41390000.0	1.0	1.7009334564208984	0.831996738910675
1.0	41400000.0	41410000.0	2.0	1.8744914531707764	0.9375309944152832
1.0	41420000.0	41430000.0	1.0	1.9393857717514038	0.9758666157722473
1.0	41590000.0	41600000.0	1.0	1.3286497592926025	0.5960717797279358
1.0	41610000.0	41620000.0	0.0	1.3333332538604736	0.599035918712616
1.0	41630000.0	41640000.0	0.0	1.3950105905532837	0.6383005976676941
1.0	41750000.0	41760000.0	8.0	1.779844880104065	0.8804939389228821
1.0	41960000.0	41970000.0	2.0	1.310882329940796	0.5848609209060669
1.0	42020000.0	42030000.0	0.0	1.6412098407745361	0.794780969619751
1.0	42040000.0	42050000.0	4.0	1.565230131149292	0.7468936443328857
1.0	42110000.0	42120000.0	2.0	1.8467941284179688	0.9209744334220886
1.0	42280000.0	42290000.0	2.0	1.6188068389892578	0.7807191014289856
1.0	42310000.0	42320000.0	1.0	1.497092843055725	0.7035526037216187
1.0	42320000.0	42330000.0	2.0	1.5294349193572998	0.7241631746292114
1.0	42350000.0	42360000.0	0.0	1.6189628839492798	0.7808168530464172
1.0	42420000.0	42430000.0	2.0	1.8067874908447266	0.8968619108200073
1.0	42430000.0	42440000.0	5.0	1.8624801635742188	0.9303653836250305
1.0	42620000.0	42630000.0	2.0	1.7935746908187866	0.8888477087020874
1.0	42630000.0	42640000.0	1.0	1.4223432540893555	0.655772864818573
1.0	42750000.0	42760000.0	0.0	1.565934419631958	0.7473399639129639
1.0	42780000.0	42790000.0	1.0	1.5309945344924927	0.7251545786857605
1.0	42820000.0	42830000.0	1.0	2.046022891998291	1.0374085903167725
1.0	42960000.0	42970000.0	2.0	1.6220524311065674	0.782759428024292
1.0	43040000.0	43050000.0	0.0	1.6508519649505615	0.8008161783218384
1.0	43060000.0	43070000.0	1.0	1.6984316110610962	0.8304460644721985
1.0	43130000.0	43140000.0	0.0	1.301738977432251	0.5791165232658386
1.0	43140000.0	43150000.0	1.0	1.5674409866333008	0.7482948303222656
1.0	43150000.0	43160000.0	0.0	1.3057746887207031	0.5816495418548584
1.0	43180000.0	43190000.0	1.0	1.3692659139633179	0.6218717098236084
1.0	43190000.0	43200000.0	3.0	1.4547901153564453	0.6765260100364685
1.0	43200000.0	43210000.0	2.0	1.2379460334777832	0.5398170351982117
1.0	43290000.0	43300000.0	2.0	1.4828649759292603	0.6944699883460999
1.0	43320000.0	43330000.0	1.0	1.820702314376831	0.9052748680114746
1.0	43440000.0	43450000.0	1.0	1.462501883506775	0.6814562678337097
1.0	43460000.0	43470000.0	3.0	1.6820411682128906	0.8202688097953796
1.0	43610000.0	43620000.0	0.0	2.009655475616455	1.0166288614273071
1.0	43730000.0	43740000.0	3.0	1.5358058214187622	0.7282146215438843
1.0	43740000.0	43750000.0	2.0	1.568664789199829	0.7490698099136353
1.0	43830000.0	43840000.0	0.0	1.6682395935058594	0.8116747736930847
1.0	43850000.0	43860000.0	2.0	1.747879981994629	0.8609477877616882
1.0	43860000.0	43870000.0	0.0	1.6793721914291382	0.8186087608337402
1.0	43930000.0	43940000.0	2.0	1.7145297527313232	0.8404092788696289
1.0	43950000.0	43960000.0	7.0	1.7413829565048218	0.8569575548171997
1.0	43980000.0	43990000.0	1.0	1.7384144067764282	0.8551328778266907
1.0	44000000.0	44010000.0	0.0	1.3316856622695923	0.5979916453361511
1.0	44090000.0	44100000.0	0.0	1.4932034015655518	0.7010703086853027
1.0	44100000.0	44110000.0	5.0	1.4217537641525269	0.6553956270217896
1.0	44190000.0	44200000.0	2.0	1.624402642250061	0.7842358350753784
1.0	44200000.0	44210000.0	2.0	1.5898422002792358	0.7624651193618774
1.0	44210000.0	44220000.0	0.0	1.62221360206604	0.7828608751296997
1.0	44250000.0	44260000.0	3.0	1.453044056892395	0.6754096746444702
1.0	44280000.0	44290000.0	2.0	1.507432222366333	0.7101486325263977
1.0	44350000.0	44360000.0	1.0	1.5439982414245605	0.7334221601486206
1.0	44360000.0	44370000.0	0.0	1.5118201971054077	0.7129454016685486
1.0	44480000.0	44490000.0	0.0	1.49862539768219	0.7045305371284485
1.0	44550000.0	44560000.0	0.0	1.9531185626983643	0.9838950037956238
1.0	44600000.0	44610000.0	2.0	1.9704339504241943	0.9939752817153931
1.0	44670000.0	44680000.0	1.0	2.0549309253692627	1.0424646139144897
1.0	44720000.0	44730000.0	2.0	1.4371118545532227	0.6652191877365112
1.0	44730000.0	44740000.0	1.0	1.4205564260482788	0.6546303033828735
1.0	44780000.0	44790000.0	0.0	1.3817092180252075	0.62980717420578
1.0	44820000.0	44830000.0	1.0	1.7906967401504517	0.8870986104011536
1.0	44850000.0	44860000.0	0.0	1.9739831686019897	0.9960349798202515
1.0	44980000.0	44990000.0	4.0	1.8089920282363892	0.8981965184211731
1.0	45000000.0	45010000.0	2.0	1.7701966762542725	0.8746089935302734
1.0	45030000.0	45040000.0	2.0	1.8246386051177979	0.9076489210128784
1.0	45060000.0	45070000.0	2.0	1.856510877609253	0.9267959594726562
1.0	45100000.0	45110000.0	2.0	1.4321463108062744	0.6620433926582336
1.0	45120000.0	45130000.0	4.0	1.4347048997879028	0.6636794209480286
1.0	45150000.0	45160000.0	1.0	1.7502704858779907	0.8624144792556763
1.0	45170000.0	45180000.0	3.0	1.749437689781189	0.8619035482406616
1.0	45260000.0	45270000.0	4.0	1.5137172937393188	0.7141541242599487
1.0	45280000.0	45290000.0	2.0	1.4806855916976929	0.6930773854255676
1.0	45430000.0	45440000.0	3.0	1.5324088335037231	0.7260546684265137
1.0	45480000.0	45490000.0	2.0	1.574395775794983	0.7526992559432983
1.0	45560000.0	45570000.0	1.0	1.8666270971298218	0.9328415989875793
1.0	45620000.0	45630000.0	4.0	2.130655288696289	1.0849039554595947
1.0	45690000.0	45700000.0	2.0	2.0475268363952637	1.0382627248764038
1.0	45710000.0	45720000.0	6.0	1.9050649404525757	0.9556728601455688
1.0	45720000.0	45730000.0	1.0	2.0772593021392822	1.055080533027649
1.0	45800000.0	45810000.0	0.0	1.621702790260315	0.7825399041175842
1.0	45900000.0	45910000.0	4.0	1.688285231590271	0.824149489402771
1.0	45970000.0	45980000.0	1.0	1.481487512588501	0.6935898065567017
1.0	45980000.0	45990000.0	1.0	1.844821572303772	0.9197907447814941
1.0	46010000.0	46020000.0	4.0	1.6658990383148193	0.8102148771286011
1.0	46140000.0	46150000.0	1.0	1.3326822519302368	0.5986224412918091
1.0	46160000.0	46170000.0	0.0	1.3951992988586426	0.638421356678009
1.0	46220000.0	46230000.0	1.0	1.506618857383728	0.7096293568611145
1.0	46310000.0	46320000.0	0.0	1.5825659036636353	0.7578665018081665
1.0	46350000.0	46360000.0	2.0	1.4439034461975098	0.669563889503479
1.0	46390000.0	46400000.0	3.0	1.4498164653778076	0.673345148563385
1.0	46400000.0	46410000.0	3.0	1.5040006637573242	0.7079596519470215
1.0	46470000.0	46480000.0	0.0	1.5147333145141602	0.7148007750511169
1.0	46580000.0	46590000.0	0.0	1.6089471578598022	0.7745136618614197
1.0	46590000.0	46600000.0	2.0	1.6918017864227295	0.8263333439826965
1.0	46620000.0	46630000.0	1.0	1.838112235069275	0.9157613515853882
1.0	46630000.0	46640000.0	0.0	1.6325006484985352	0.7893209457397461
1.0	46640000.0	46650000.0	0.0	1.7450230121612549	0.8591935038566589
1.0	46770000.0	46780000.0	2.0	1.5204896926879883	0.718467652797699
1.0	46820000.0	46830000.0	0.0	1.39436936378479	0.6378896832466125
1.0	46880000.0	46890000.0	2.0	1.6394617557525635	0.7936851978302002
1.0	46910000.0	46920000.0	0.0	1.6186790466308594	0.780638575553894
1.0	47000000.0	47010000.0	1.0	1.560056447982788	0.7436145544052124
1.0	47020000.0	47030000.0	0.0	1.2743064165115356	0.5620182752609253
1.0	47070000.0	47080000.0	0.0	1.205535650253296	0.5207856893539429
1.0	47100000.0	47110000.0	2.0	1.3236926794052124	0.5929387807846069
1.0	47110000.0	47120000.0	1.0	1.3141915798187256	0.5869443416595459
1.0	47160000.0	47170000.0	1.0	1.3780848979949951	0.6274942755699158
1.0	47260000.0	47270000.0	1.0	1.6524766683578491	0.8018328547477722
1.0	47570000.0	47580000.0	1.0	1.6985746622085571	0.8305349349975586
1.0	47600000.0	47610000.0	0.0	1.732043981552124	0.8512123823165894
1.0	47640000.0	47650000.0	3.0	1.5293781757354736	0.7241262793540955
1.0	47690000.0	47700000.0	3.0	1.901777982711792	0.9537290334701538
1.0	47710000.0	47720000.0	4.0	1.6149848699569702	0.7783154249191284
1.0	47730000.0	47740000.0	1.0	1.568131685256958	0.7487323880195618
1.0	47750000.0	47760000.0	3.0	1.5659124851226807	0.7473262548446655
1.0	47790000.0	47800000.0	2.0	1.607032060623169	0.773307740688324
1.0	47800000.0	47810000.0	0.0	1.80392587184906	0.8951278924942017
1.0	47810000.0	47820000.0	2.0	1.6364343166351318	0.7917875051498413
1.0	47850000.0	47860000.0	2.0	1.875321626663208	0.9380258321762085
1.0	47860000.0	47870000.0	4.0	1.9265573024749756	0.9683394432067871
1.0	47900000.0	47910000.0	2.0	1.7588361501693726	0.8676625490188599
1.0	47930000.0	47940000.0	3.0	1.9493114948272705	0.9816719889640808
1.0	47990000.0	48000000.0	1.0	2.072446346282959	1.052368402481079
1.0	48050000.0	48060000.0	4.0	1.670591950416565	0.8131409883499146
1.0	48090000.0	48100000.0	1.0	1.8053722381591797	0.8960040807723999
1.0	48110000.0	48120000.0	1.0	1.7461696863174438	0.8598976135253906
1.0	48120000.0	48130000.0	1.0	1.813637375831604	0.9010063409805298
1.0	48130000.0	48140000.0	1.0	1.986284613609314	1.0031601190567017
1.0	48160000.0	48170000.0	2.0	1.4800262451171875	0.6926566958427429
1.0	48180000.0	48190000.0	2.0	1.6526744365692139	0.801956057548523
1.0	48190000.0	48200000.0	0.0	1.6142743825912476	0.7778681516647339
1.0	48250000.0	48260000.0	1.0	1.4800044298171997	0.6926425099372864
1.0	48260000.0	48270000.0	1.0	1.456176996231079	0.6774117350578308
1.0	48290000.0	48300000.0	2.0	1.4336090087890625	0.6629787683486938
1.0	48310000.0	48320000.0	0.0	1.493053913116455	0.7009755969047546
1.0	48380000.0	48390000.0	4.0	1.5196784734725952	0.7179514169692993
1.0	48400000.0	48410000.0	2.0	1.6978683471679688	0.8300970792770386
1.0	48440000.0	48450000.0	2.0	1.9756431579589844	0.9969980120658875
1.0	48450000.0	48460000.0	1.0	1.980086326599121	0.9995730519294739
1.0	48470000.0	48480000.0	2.0	2.1445937156677246	1.0926084518432617
1.0	48510000.0	48520000.0	2.0	1.885110855102539	0.9438483119010925
1.0	48550000.0	48560000.0	4.0	2.3442113399505615	1.1991121768951416
1.0	48560000.0	48570000.0	2.0	2.2383430004119873	1.1435320377349854
1.0	48580000.0	48590000.0	0.0	2.2459189891815186	1.1475783586502075
1.0	48620000.0	48630000.0	2.0	2.0965847969055176	1.065930962562561
1.0	48890000.0	48900000.0	3.0	1.8629610538482666	0.9306526184082031
1.0	48930000.0	48940000.0	2.0	1.9140937328338623	0.9610030055046082
1.0	48940000.0	48950000.0	3.0	1.965266227722168	0.9909710884094238
1.0	49080000.0	49090000.0	1.0	2.3326878547668457	1.1931641101837158
1.0	49160000.0	49170000.0	3.0	1.8862836360931396	0.9445449709892273
1.0	49200000.0	49210000.0	1.0	1.6603100299835205	0.8067277073860168
1.0	49250000.0	49260000.0	2.0	2.1112823486328125	1.0741407871246338
1.0	49270000.0	49280000.0	5.0	2.1297874450683594	1.0844237804412842
1.0	49310000.0	49320000.0	2.0	2.1243138313293457	1.0813877582550049
1.0	49340000.0	49350000.0	1.0	2.6282505989074707	1.3374452590942383
1.0	49420000.0	49430000.0	2.0	3.00783109664917	1.4952337741851807
1.0	49450000.0	49460000.0	2.0	3.48345947265625	1.6445863246917725
1.0	49500000.0	49510000.0	4.0	3.2636122703552246	1.5824172496795654
1.0	49510000.0	49520000.0	0.0	3.3312087059020996	1.6027867794036865
1.0	49520000.0	49530000.0	3.0	3.1276543140411377	1.5380576848983765
1.0	49560000.0	49570000.0	0.0	2.758488893508911	1.3952478170394897
1.0	49600000.0	49610000.0	1.0	2.961561441421509	1.4777753353118896
1.0	49620000.0	49630000.0	2.0	2.9326529502868652	1.4666105508804321
1.0	49680000.0	49690000.0	0.0	3.510016918182373	1.6513051986694336
1.0	49700000.0	49710000.0	3.0	3.2464756965637207	1.5770752429962158
1.0	49730000.0	49740000.0	3.0	3.4468181133270264	1.6350395679473877
1.0	49740000.0	49750000.0	5.0	3.3099093437194824	1.5964889526367188
1.0	49750000.0	49760000.0	0.0	2.5092978477478027	1.2814949750900269
1.0	49780000.0	49790000.0	4.0	3.532066822052002	1.656755805015564
1.0	49810000.0	49820000.0	3.0	3.537242889404297	1.658018708229065
1.0	49950000.0	49960000.0	5.0	3.761331558227539	1.7067577838897705
1.0	49960000.0	49970000.0	2.0	3.9055747985839844	1.732286810874939
1.0	50130000.0	50140000.0	0.0	3.789623737335205	1.7121121883392334
1.0	50240000.0	50250000.0	6.0	3.697540283203125	1.6940412521362305
1.0	50250000.0	50260000.0	2.0	3.415055751800537	1.6265016794204712
1.0	50330000.0	50340000.0	3.0	3.0935311317443848	1.5262157917022705
1.0	50360000.0	50370000.0	3.0	3.206402540206909	1.564302682876587
1.0	50370000.0	50380000.0	2.0	3.347856044769287	1.6076316833496094
1.0	50410000.0	50420000.0	2.0	2.8669183254241943	1.4404942989349365
1.0	50420000.0	50430000.0	5.0	2.770838737487793	1.4005354642868042
1.0	50450000.0	50460000.0	6.0	3.0480971336364746	1.5100109577178955
1.0	50640000.0	50650000.0	2.0	2.4406604766845703	1.247894525527954
1.0	50670000.0	50680000.0	1.0	2.757141351699829	1.3946688175201416
1.0	50740000.0	50750000.0	5.0	2.394805669784546	1.224927306175232
1.0	50800000.0	50810000.0	1.0	2.9354140758514404	1.4676851034164429
1.0	50840000.0	50850000.0	3.0	2.58385968208313	1.3169103860855103
1.0	50850000.0	50860000.0	3.0	2.742109775543213	1.3881828784942627
1.0	50890000.0	50900000.0	4.0	2.400240659713745	1.2276712656021118
1.0	51010000.0	51020000.0	0.0	1.615347146987915	0.7785430550575256
1.0	51070000.0	51080000.0	0.0	1.480767011642456	0.6931294798851013
1.0	51190000.0	51200000.0	4.0	1.3833574056625366	0.6308594942092896
1.0	51200000.0	51210000.0	1.0	1.443846344947815	0.6695268750190735
1.0	51260000.0	51270000.0	2.0	1.5905948877334595	0.7629411220550537
1.0	51290000.0	51300000.0	2.0	1.620461106300354	0.7817589044570923
1.0	51380000.0	51390000.0	3.0	1.7959887981414795	0.8903142213821411
1.0	51450000.0	51460000.0	4.0	2.03480863571167	1.0310239791870117
1.0	51510000.0	51520000.0	4.0	2.4020068645477295	1.228561520576477
1.0	51540000.0	51550000.0	2.0	2.540088176727295	1.2962586879730225
1.0	51580000.0	51590000.0	1.0	2.3913779258728027	1.2231937646865845
1.0	51650000.0	51660000.0	1.0	1.878387451171875	0.9398508071899414
1.0	51710000.0	51720000.0	1.0	1.425247073173523	0.6576308012008667
1.0	51720000.0	51730000.0	2.0	1.4273836612701416	0.6589973568916321
1.0	51740000.0	51750000.0	1.0	1.37486732006073	0.6254426836967468
1.0	51750000.0	51760000.0	1.0	1.3645756244659424	0.6188823580741882
1.0	51760000.0	51770000.0	2.0	1.2749496698379517	0.562415599822998
1.0	51770000.0	51780000.0	0.0	1.2361578941345215	0.5387431383132935
1.0	51840000.0	51850000.0	1.0	1.427429437637329	0.6590261459350586
1.0	51870000.0	51880000.0	2.0	1.4434735774993896	0.6692885756492615
1.0	51900000.0	51910000.0	0.0	1.630492925643921	0.7880608439445496
1.0	51910000.0	51920000.0	4.0	1.6341263055801392	0.7903400659561157
1.0	51930000.0	51940000.0	3.0	1.6714321374893188	0.813664436340332
1.0	51950000.0	51960000.0	4.0	1.6883583068847656	0.824194610118866
1.0	51960000.0	51970000.0	0.0	1.8353822231292725	0.914120078086853
1.0	51990000.0	52000000.0	1.0	2.080078601837158	1.0566673278808594
1.0	52010000.0	52020000.0	2.0	2.184375762939453	1.1144087314605713
1.0	52140000.0	52150000.0	0.0	1.731205701828003	0.8506965637207031
1.0	52160000.0	52170000.0	2.0	1.6496893167495728	0.8000885844230652
1.0	52370000.0	52380000.0	1.0	1.7539317607879639	0.864658534526825
1.0	52410000.0	52420000.0	2.0	1.7414087057113647	0.8569734692573547
1.0	52490000.0	52500000.0	2.0	1.8389047384262085	0.9162378311157227
1.0	52580000.0	52590000.0	2.0	1.8496840000152588	0.922707200050354
1.0	52590000.0	52600000.0	1.0	1.949978232383728	0.9820618629455566
1.0	52610000.0	52620000.0	2.0	1.766545057296753	0.8723784685134888
1.0	52650000.0	52660000.0	2.0	1.7017507553100586	0.8325034976005554
1.0	52740000.0	52750000.0	1.0	1.4245777130126953	0.6572028994560242
1.0	52750000.0	52760000.0	1.0	1.4219284057617188	0.6555081605911255
1.0	52800000.0	52810000.0	4.0	1.2209446430206299	0.5297151803970337
1.0	52860000.0	52870000.0	0.0	1.234876036643982	0.537977397441864
1.0	52930000.0	52940000.0	0.0	1.2835838794708252	0.5677748918533325
1.0	53040000.0	53050000.0	2.0	1.6408332586288452	0.7945445775985718
1.0	53090000.0	53100000.0	1.0	1.6486717462539673	0.7994524240493774
1.0	53130000.0	53140000.0	0.0	1.6749191284179688	0.8158366084098816
1.0	53160000.0	53170000.0	1.0	1.3816967010498047	0.6297987699508667
1.0	53170000.0	53180000.0	0.0	1.7177865505218506	0.8424218893051147
1.0	53180000.0	53190000.0	2.0	1.7267853021621704	0.847973644733429
1.0	53200000.0	53210000.0	4.0	1.4786574840545654	0.6917818784713745
1.0	53260000.0	53270000.0	1.0	1.5634924173355103	0.7457928657531738
1.0	53320000.0	53330000.0	3.0	1.5831925868988037	0.7582629919052124
1.0	53350000.0	53360000.0	1.0	1.5362646579742432	0.7285062074661255
1.0	53500000.0	53510000.0	0.0	1.3915622234344482	0.6360979080200195
1.0	53510000.0	53520000.0	2.0	1.3500890731811523	0.609666109085083
1.0	53560000.0	53570000.0	3.0	1.4599454402923584	0.679821789264679
1.0	53620000.0	53630000.0	1.0	1.6259177923202515	0.7851876020431519
1.0	53730000.0	53740000.0	2.0	1.3555134534835815	0.6131151914596558
1.0	53790000.0	53800000.0	0.0	1.5647361278533936	0.7465807199478149
1.0	53850000.0	53860000.0	2.0	1.8149610757827759	0.9018071889877319
1.0	53880000.0	53890000.0	4.0	1.7978622913360596	0.8914507627487183
1.0	53930000.0	53940000.0	1.0	1.611628532409668	0.7762027978897095
1.0	53940000.0	53950000.0	1.0	1.671679139137268	0.8138183355331421
1.0	53950000.0	53960000.0	2.0	1.7612330913543701	0.8691293001174927
1.0	54030000.0	54040000.0	3.0	1.5938091278076172	0.7649703025817871
1.0	54110000.0	54120000.0	1.0	1.6142005920410156	0.7778220176696777
1.0	54370000.0	54380000.0	1.0	1.5568313598632812	0.7415695190429688
1.0	54380000.0	54390000.0	3.0	1.571673035621643	0.7509756088256836
1.0	54400000.0	54410000.0	0.0	1.6849372386932373	0.8220697641372681
1.0	54480000.0	54490000.0	1.0	1.631587028503418	0.7887471914291382
1.0	54500000.0	54510000.0	2.0	1.5007916688919067	0.705912709236145
1.0	54530000.0	54540000.0	1.0	1.5883184671401978	0.7615030407905579
1.0	54610000.0	54620000.0	2.0	1.4656602144241333	0.6834758520126343
1.0	54740000.0	54750000.0	1.0	1.2915128469467163	0.5727165341377258
1.0	54750000.0	54760000.0	0.0	1.2331886291503906	0.5369665622711182
1.0	54880000.0	54890000.0	0.0	1.5858720541000366	0.7599567174911499
1.0	54890000.0	54900000.0	2.0	1.5324697494506836	0.7260928153991699
1.0	54950000.0	54960000.0	3.0	1.4283090829849243	0.6595886945724487
1.0	55010000.0	55020000.0	0.0	1.4228585958480835	0.6561022996902466
1.0	55040000.0	55050000.0	0.0	1.348704218864441	0.6087861061096191
1.0	55060000.0	55070000.0	1.0	1.3166950941085815	0.5885213613510132
1.0	55080000.0	55090000.0	0.0	1.5748788118362427	0.7530046105384827
1.0	55140000.0	55150000.0	1.0	1.4042476415634155	0.6442025899887085
1.0	55290000.0	55300000.0	2.0	1.813122034072876	0.9006945490837097
1.0	55310000.0	55320000.0	0.0	1.318328857421875	0.5895524024963379
1.0	55340000.0	55350000.0	2.0	1.451591968536377	0.6744803190231323
1.0	55390000.0	55400000.0	1.0	1.6298719644546509	0.7876712083816528
1.0	55440000.0	55450000.0	0.0	1.4730536937713623	0.6882006525993347
1.0	55470000.0	55480000.0	0.0	1.5236070156097412	0.7204532623291016
1.0	55520000.0	55530000.0	0.0	1.2364755868911743	0.5389329195022583
1.0	55540000.0	55550000.0	0.0	1.3119688034057617	0.5855448842048645
1.0	55690000.0	55700000.0	2.0	1.899492621421814	0.9523770213127136
1.0	55730000.0	55740000.0	1.0	2.1379408836364746	1.088935136795044
1.0	55800000.0	55810000.0	0.0	2.239436626434326	1.144116759300232
1.0	55840000.0	55850000.0	1.0	1.9701111316680908	0.993787407875061
1.0	55920000.0	55930000.0	3.0	1.9060618877410889	0.9562619924545288
1.0	56060000.0	56070000.0	1.0	2.2950193881988525	1.1735460758209229
1.0	56080000.0	56090000.0	1.0	2.2285361289978027	1.1382791996002197
1.0	56130000.0	56140000.0	5.0	1.932350516319275	0.9717420339584351
1.0	56190000.0	56200000.0	1.0	2.01214337348938	1.018057107925415
1.0	56220000.0	56230000.0	2.0	2.39953875541687	1.2273168563842773
1.0	56240000.0	56250000.0	1.0	2.114513397216797	1.0759401321411133
1.0	56250000.0	56260000.0	1.0	2.1054673194885254	1.070896863937378
1.0	56330000.0	56340000.0	3.0	2.098862886428833	1.0672060251235962
1.0	56370000.0	56380000.0	4.0	2.1700239181518555	1.1065759658813477
1.0	56420000.0	56430000.0	2.0	2.306201934814453	1.1793981790542603
1.0	56430000.0	56440000.0	1.0	2.213016986846924	1.1299303770065308
1.0	56490000.0	56500000.0	2.0	2.0497493743896484	1.039525032043457
1.0	56500000.0	56510000.0	2.0	1.9156017303466797	0.9618920087814331
1.0	56540000.0	56550000.0	3.0	1.8613277673721313	0.9296771287918091
1.0	56600000.0	56610000.0	2.0	1.7964509725570679	0.8905946016311646
1.0	56630000.0	56640000.0	0.0	2.101850986480713	1.0688765048980713
1.0	56640000.0	56650000.0	2.0	2.087400197982788	1.0607824325561523
1.0	56650000.0	56660000.0	1.0	1.889442801475525	0.9464210271835327
1.0	56700000.0	56710000.0	0.0	2.17104172706604	1.1071327924728394
1.0	56720000.0	56730000.0	3.0	1.9944674968719482	1.007886290550232
1.0	56750000.0	56760000.0	1.0	1.9408252239227295	0.9767097234725952
1.0	56810000.0	56820000.0	1.0	2.096059799194336	1.0656367540359497
1.0	56820000.0	56830000.0	2.0	1.803667664527893	0.8949712514877319
1.0	56890000.0	56900000.0	1.0	1.4859182834625244	0.6964195966720581
1.0	56910000.0	56920000.0	0.0	1.5011135339736938	0.7061174511909485
1.0	57030000.0	57040000.0	2.0	1.6904785633087158	0.825511634349823
1.0	57050000.0	57060000.0	1.0	1.9744571447372437	0.9963098764419556
1.0	57060000.0	57070000.0	3.0	1.9842697381973267	1.0019949674606323
1.0	57150000.0	57160000.0	2.0	1.9646198749542236	0.9905950427055359
1.0	57200000.0	57210000.0	1.0	2.205601692199707	1.1259260177612305
1.0	57260000.0	57270000.0	1.0	1.9881967306137085	1.0042656660079956
1.0	57370000.0	57380000.0	1.0	1.8860197067260742	0.9443885087966919
1.0	57430000.0	57440000.0	0.0	1.9795013666152954	0.9992340803146362
1.0	57510000.0	57520000.0	1.0	2.005028247833252	1.0139694213867188
1.0	57590000.0	57600000.0	3.0	2.0155627727508545	1.0200186967849731
1.0	57620000.0	57630000.0	1.0	1.9443269968032837	0.9787588119506836
1.0	57640000.0	57650000.0	1.0	2.0662081241607666	1.0488466024398804
1.0	57810000.0	57820000.0	7.0	1.9034976959228516	0.9547462463378906
1.0	57840000.0	57850000.0	4.0	2.177858352661133	1.1108568906784058
1.0	57910000.0	57920000.0	1.0	2.616591453552246	1.332092523574829
1.0	57950000.0	57960000.0	5.0	2.0738041400909424	1.0531336069107056
1.0	57960000.0	57970000.0	1.0	2.417027235031128	1.2361088991165161
1.0	58130000.0	58140000.0	1.0	2.927558422088623	1.4646224975585938
1.0	58160000.0	58170000.0	3.0	2.6692469120025635	1.3560378551483154
1.0	58200000.0	58210000.0	2.0	2.676813840866089	1.3594298362731934
1.0	58250000.0	58260000.0	3.0	2.6443660259246826	1.344797134399414
1.0	58310000.0	58320000.0	4.0	2.6521239280700684	1.3483160734176636
1.0	58370000.0	58380000.0	2.0	2.416041851043701	1.2356153726577759
1.0	58480000.0	58490000.0	1.0	2.2915098667144775	1.1717051267623901
1.0	58510000.0	58520000.0	0.0	1.9641014337539673	0.9902938604354858
1.0	58520000.0	58530000.0	5.0	1.9425621032714844	0.9777259826660156
1.0	58580000.0	58590000.0	3.0	1.9743496179580688	0.9962476491928101
1.0	58740000.0	58750000.0	2.0	2.1277737617492676	1.0833073854446411
1.0	58760000.0	58770000.0	3.0	2.233238935470581	1.14080011844635
1.0	58890000.0	58900000.0	1.0	1.8672107458114624	0.9331903457641602
1.0	58930000.0	58940000.0	2.0	1.6698710918426514	0.8126916885375977
1.0	59080000.0	59090000.0	0.0	1.830897331237793	0.9114206433296204
1.0	59120000.0	59130000.0	0.0	1.6638065576553345	0.8089089393615723
1.0	59200000.0	59210000.0	0.0	1.7382628917694092	0.8550394773483276
1.0	59210000.0	59220000.0	2.0	1.6335430145263672	0.7899746894836426
1.0	59240000.0	59250000.0	5.0	2.256412982940674	1.1531659364700317
1.0	59260000.0	59270000.0	1.0	1.768222451210022	0.8734028935432434
1.0	59310000.0	59320000.0	3.0	1.8850841522216797	0.9438326954841614
1.0	59340000.0	59350000.0	2.0	1.912192940711975	0.9598822593688965
1.0	59460000.0	59470000.0	5.0	2.060786485671997	1.0457818508148193
1.0	59490000.0	59500000.0	2.0	1.8737471103668213	0.9370875358581543
1.0	59560000.0	59570000.0	4.0	1.9850775003433228	1.00246262550354
1.0	59620000.0	59630000.0	0.0	1.8900539875030518	0.946783185005188
1.0	59630000.0	59640000.0	2.0	1.9545475244522095	0.984728991985321
1.0	59740000.0	59750000.0	7.0	1.959120512008667	0.987393856048584
1.0	59750000.0	59760000.0	1.0	2.0157690048217773	1.0201373100280762
1.0	59770000.0	59780000.0	1.0	1.9603818655014038	0.9881284832954407
1.0	59800000.0	59810000.0	1.0	1.8778194189071655	0.939513087272644
1.0	59870000.0	59880000.0	0.0	1.6741704940795898	0.8153702020645142
1.0	59910000.0	59920000.0	1.0	1.6387672424316406	0.7932508587837219
1.0	59920000.0	59930000.0	0.0	1.6191222667694092	0.7809171676635742
1.0	59960000.0	59970000.0	1.0	1.5944716930389404	0.7653881907463074
1.0	60040000.0	60050000.0	3.0	1.8197269439697266	0.9046859741210938
1.0	60140000.0	60150000.0	5.0	1.5375912189483643	0.7293493747711182
1.0	60310000.0	60320000.0	3.0	1.8351447582244873	0.9139769673347473
1.0	60330000.0	60340000.0	4.0	1.731048583984375	0.8505999445915222
1.0	60360000.0	60370000.0	0.0	1.8931198120117188	0.9486018419265747
1.0	60390000.0	60400000.0	3.0	2.016068696975708	1.0203088521957397
1.0	60480000.0	60490000.0	1.0	2.2366249561309814	1.142613172531128
1.0	60530000.0	60540000.0	1.0	2.003618001937866	1.013157606124878
1.0	60550000.0	60560000.0	4.0	1.916473150253296	0.9624053835868835
1.0	60600000.0	60610000.0	2.0	2.2253925800323486	1.136592149734497
1.0	60620000.0	60630000.0	1.0	2.228179931640625	1.1380879878997803
1.0	60630000.0	60640000.0	1.0	2.536083936691284	1.2943499088287354
1.0	60700000.0	60710000.0	2.0	2.2701311111450195	1.160438895225525
1.0	60760000.0	60770000.0	4.0	2.7822070121765137	1.4053725004196167
1.0	60790000.0	60800000.0	0.0	2.7537295818328857	1.3932009935379028
1.0	60840000.0	60850000.0	2.0	1.7212690114974976	0.8445712924003601
1.0	60920000.0	60930000.0	3.0	1.9958360195159912	1.0086759328842163
1.0	60970000.0	60980000.0	1.0	1.5758590698242188	0.7536250352859497
1.0	61040000.0	61050000.0	2.0	1.8501243591308594	0.9229711294174194
1.0	61060000.0	61070000.0	3.0	1.8301689624786377	0.9109821319580078
1.0	61090000.0	61100000.0	1.0	1.9026148319244385	0.9542242884635925
1.0	61110000.0	61120000.0	2.0	1.7358391284942627	0.8535487055778503
1.0	61130000.0	61140000.0	2.0	1.8372828960418701	0.9152629971504211
1.0	61170000.0	61180000.0	0.0	1.9041026830673218	0.9551041722297668
1.0	61270000.0	61280000.0	2.0	1.7930113077163696	0.888505756855011
1.0	61490000.0	61500000.0	1.0	1.7176005840301514	0.8423064947128296
1.0	61520000.0	61530000.0	1.0	1.5632903575897217	0.7456648945808411
1.0	61540000.0	61550000.0	1.0	1.4972279071807861	0.7036388516426086
1.0	61600000.0	61610000.0	1.0	1.6133835315704346	0.777307391166687
1.0	61630000.0	61640000.0	3.0	1.6364167928695679	0.7917763590812683
1.0	61730000.0	61740000.0	2.0	1.6104164123535156	0.7754396200180054
1.0	61750000.0	61760000.0	4.0	1.5345516204833984	0.7274181246757507
1.0	61780000.0	61790000.0	2.0	1.6256821155548096	0.7850391268730164
1.0	61840000.0	61850000.0	0.0	1.5396883487701416	0.7306828498840332
1.0	61910000.0	61920000.0	4.0	1.4224014282226562	0.6558102369308472
1.0	62020000.0	62030000.0	1.0	1.7813656330108643	0.8814213871955872
1.0	62090000.0	62100000.0	2.0	1.7934141159057617	0.8887509107589722
1.0	62110000.0	62120000.0	2.0	1.6927353143692017	0.8269120454788208
1.0	62120000.0	62130000.0	1.0	1.7552413940429688	0.8654610514640808
1.0	62150000.0	62160000.0	2.0	1.5951026678085327	0.7657866477966309
1.0	62200000.0	62210000.0	2.0	1.6554028987884521	0.8036615252494812
1.0	62240000.0	62250000.0	2.0	1.4039585590362549	0.6440184712409973
1.0	62280000.0	62290000.0	1.0	1.3984849452972412	0.6405205726623535
1.0	62300000.0	62310000.0	1.0	1.4594670534133911	0.679516077041626
1.0	62350000.0	62360000.0	2.0	1.3827029466629028	0.6304417848587036
1.0	62400000.0	62410000.0	1.0	1.4644486904144287	0.6827006340026855
1.0	62460000.0	62470000.0	1.0	1.4777685403823853	0.6912139654159546
1.0	62470000.0	62480000.0	1.0	1.5182121992111206	0.7170175313949585
1.0	62580000.0	62590000.0	2.0	1.6290874481201172	0.7871783971786499
1.0	62700000.0	62710000.0	3.0	1.6814424991607666	0.8198965787887573
1.0	62720000.0	62730000.0	2.0	1.7979291677474976	0.8914918899536133
1.0	62760000.0	62770000.0	1.0	1.7473995685577393	0.8606528043746948
1.0	62780000.0	62790000.0	2.0	1.7848148345947266	0.8835209012031555
1.0	62820000.0	62830000.0	3.0	1.620509147644043	0.7817896008491516
1.0	62830000.0	62840000.0	1.0	1.8116466999053955	0.8998028039932251
1.0	62990000.0	63000000.0	0.0	1.4114760160446167	0.6488237977027893
1.0	63040000.0	63050000.0	1.0	1.3893404006958008	0.6346791386604309
1.0	63230000.0	63240000.0	1.0	1.8167015314102173	0.9028593301773071
1.0	63270000.0	63280000.0	3.0	1.5648765563964844	0.7466699481010437
1.0	63330000.0	63340000.0	0.0	2.0825250148773193	1.0580432415008545
1.0	63370000.0	63380000.0	3.0	2.1803650856018066	1.1122239828109741
1.0	63400000.0	63410000.0	1.0	2.2517008781433105	1.1506593227386475
1.0	63410000.0	63420000.0	2.0	2.21944260597229	1.1333922147750854
1.0	63510000.0	63520000.0	2.0	2.178272247314453	1.1110823154449463
1.0	63620000.0	63630000.0	2.0	2.2655491828918457	1.1580135822296143
1.0	63670000.0	63680000.0	1.0	2.498203992843628	1.2761285305023193
1.0	63690000.0	63700000.0	7.0	2.1381752490997314	1.0890650749206543
1.0	63710000.0	63720000.0	0.0	2.3762624263763428	1.2155230045318604
1.0	63730000.0	63740000.0	5.0	2.4801390171051025	1.267336368560791
1.0	63840000.0	63850000.0	2.0	1.5877296924591064	0.7611314654350281
1.0	63870000.0	63880000.0	1.0	1.690834403038025	0.8257323503494263
1.0	63910000.0	63920000.0	1.0	1.5711414813995361	0.7506386637687683
1.0	63990000.0	64000000.0	0.0	1.4352731704711914	0.6640437245368958
1.0	64030000.0	64040000.0	1.0	1.466152548789978	0.683790385723114
1.0	64070000.0	64080000.0	1.0	1.4281585216522217	0.659492552280426
1.0	64130000.0	64140000.0	5.0	1.4993269443511963	0.7049785852432251
1.0	64150000.0	64160000.0	1.0	1.917445182800293	0.962978184223175
1.0	64160000.0	64170000.0	2.0	1.5688037872314453	0.7491579651832581
1.0	64210000.0	64220000.0	0.0	1.8464667797088623	0.9207779169082642
1.0	64220000.0	64230000.0	0.0	1.9400036334991455	0.9762277603149414
1.0	64230000.0	64240000.0	1.0	1.910325288772583	0.958779513835907
1.0	64250000.0	64260000.0	4.0	1.2918570041656494	0.5729309916496277
1.0	64280000.0	64290000.0	2.0	1.4128987789154053	0.6497339010238647
1.0	64320000.0	64330000.0	1.0	1.3943870067596436	0.6379017233848572
1.0	64350000.0	64360000.0	0.0	1.4652633666992188	0.6832215189933777
1.0	64450000.0	64460000.0	0.0	1.6025753021240234	0.770499050617218
1.0	64540000.0	64550000.0	2.0	1.4793834686279297	0.69224613904953
1.0	64550000.0	64560000.0	4.0	1.4284937381744385	0.6597082018852234
1.0	64700000.0	64710000.0	2.0	1.6074243783950806	0.7735551595687866
1.0	64710000.0	64720000.0	6.0	1.4899406433105469	0.6989879608154297
1.0	64720000.0	64730000.0	1.0	1.6191112995147705	0.7809098362922668
1.0	64770000.0	64780000.0	1.0	1.5591404438018799	0.7430331707000732
1.0	64900000.0	64910000.0	0.0	1.5529649257659912	0.739115834236145
1.0	64910000.0	64920000.0	1.0	1.7059434652328491	0.8350995779037476
1.0	64960000.0	64970000.0	1.0	1.5909980535507202	0.7631957530975342
1.0	65000000.0	65010000.0	3.0	1.5552222728729248	0.7405477166175842
1.0	65010000.0	65020000.0	2.0	1.5523335933685303	0.7387149333953857
1.0	65070000.0	65080000.0	2.0	1.5520427227020264	0.7385305166244507
1.0	65080000.0	65090000.0	1.0	1.6041377782821655	0.7714835405349731
1.0	65100000.0	65110000.0	1.0	1.5413334369659424	0.7317290902137756
1.0	65120000.0	65130000.0	2.0	1.6030021905899048	0.7707682847976685
1.0	65150000.0	65160000.0	1.0	1.4614598751068115	0.6807902455329895
1.0	65240000.0	65250000.0	0.0	1.349668264389038	0.6093984842300415
1.0	65250000.0	65260000.0	1.0	1.3373603820800781	0.6015874147415161
1.0	65350000.0	65360000.0	0.0	1.3572616577148438	0.6142260432243347
1.0	65450000.0	65460000.0	2.0	1.5534427165985107	0.7394194006919861
1.0	65470000.0	65480000.0	2.0	1.5842630863189697	0.7589395046234131
1.0	65530000.0	65540000.0	1.0	1.867999792098999	0.9336609840393066
1.0	65560000.0	65570000.0	2.0	1.9151484966278076	0.9616249799728394
1.0	65660000.0	65670000.0	2.0	1.4965709447860718	0.7032194137573242
1.0	65680000.0	65690000.0	1.0	1.446828842163086	0.6714339256286621
1.0	65830000.0	65840000.0	3.0	1.683905839920044	0.8214284181594849
1.0	65860000.0	65870000.0	0.0	1.7203114032745361	0.8439800143241882
1.0	65870000.0	65880000.0	1.0	1.7419979572296143	0.8573355674743652
1.0	65900000.0	65910000.0	2.0	1.7608492374420166	0.8688944578170776
1.0	65950000.0	65960000.0	2.0	1.9106566905975342	0.9589754939079285
1.0	66130000.0	66140000.0	2.0	2.838294506072998	1.4288095235824585
1.0	66160000.0	66170000.0	5.0	2.673377752304077	1.357891321182251
1.0	66210000.0	66220000.0	3.0	3.2231221199035645	1.5696794986724854
1.0	66260000.0	66270000.0	4.0	3.3999760150909424	1.622362732887268
1.0	66370000.0	66380000.0	1.0	3.232356309890747	1.5726197957992554
1.0	66390000.0	66400000.0	8.0	2.9572644233703613	1.476128339767456
1.0	66400000.0	66410000.0	5.0	2.8575432300567627	1.4366880655288696
1.0	66510000.0	66520000.0	3.0	2.480999231338501	1.267756700515747
1.0	66620000.0	66630000.0	0.0	2.1001789569854736	1.0679417848587036
1.0	66670000.0	66680000.0	3.0	1.922706961631775	0.9660757184028625
1.0	66740000.0	66750000.0	3.0	1.9399511814117432	0.9761971235275269
1.0	66800000.0	66810000.0	1.0	2.0160441398620605	1.0202945470809937
1.0	66840000.0	66850000.0	4.0	1.914191484451294	0.9610603451728821
1.0	66980000.0	66990000.0	2.0	2.0994644165039062	1.0675420761108398
1.0	66990000.0	67000000.0	1.0	1.9207031726837158	0.9648963212966919
1.0	67050000.0	67060000.0	4.0	2.025857448577881	1.0259134769439697
1.0	67080000.0	67090000.0	4.0	2.017655849456787	1.02121901512146
1.0	67280000.0	67290000.0	2.0	1.8760257959365845	0.9384452700614929
1.0	67290000.0	67300000.0	1.0	2.1019272804260254	1.0689191818237305
1.0	67350000.0	67360000.0	1.0	1.735411286354065	0.8532859683036804
1.0	67430000.0	67440000.0	3.0	1.3904757499694824	0.6354035139083862
1.0	67440000.0	67450000.0	0.0	1.4130432605743408	0.6498264074325562
1.0	67460000.0	67470000.0	1.0	1.2403275966644287	0.5412503480911255
1.0	67510000.0	67520000.0	0.0	1.5386054515838623	0.7299946546554565
1.0	67520000.0	67530000.0	4.0	1.5882928371429443	0.7614866495132446
1.0	67560000.0	67570000.0	0.0	1.7938932180404663	0.8890414237976074
1.0	67570000.0	67580000.0	1.0	1.8468660116195679	0.9210175275802612
1.0	67620000.0	67630000.0	2.0	1.787276268005371	0.8850190043449402
1.0	67720000.0	67730000.0	0.0	1.6920604705810547	0.8264938592910767
1.0	67760000.0	67770000.0	2.0	1.978051781654358	0.9983946681022644
1.0	67780000.0	67790000.0	0.0	1.778602957725525	0.8797369003295898
1.0	67800000.0	67810000.0	2.0	1.675829529762268	0.8164035081863403
1.0	67840000.0	67850000.0	3.0	1.5447763204574585	0.7339159250259399
1.0	67950000.0	67960000.0	3.0	1.7840009927749634	0.8830259442329407
1.0	67960000.0	67970000.0	1.0	1.856921911239624	0.9270421266555786
1.0	68000000.0	68010000.0	2.0	1.6690647602081299	0.8121894001960754
1.0	68020000.0	68030000.0	0.0	1.6725066900253296	0.8143342733383179
1.0	68040000.0	68050000.0	4.0	1.5757567882537842	0.753560483455658
1.0	68050000.0	68060000.0	0.0	1.677930235862732	0.8177110552787781
1.0	68080000.0	68090000.0	1.0	1.7401193380355835	0.8561810255050659
1.0	68320000.0	68330000.0	1.0	1.8449872732162476	0.9198902249336243
1.0	68390000.0	68400000.0	0.0	2.044408082962036	1.036490797996521
1.0	68460000.0	68470000.0	0.0	2.0822043418884277	1.0578629970550537
1.0	68480000.0	68490000.0	2.0	1.8142588138580322	0.901382327079773
1.0	68560000.0	68570000.0	1.0	1.7404063940048218	0.8563574552536011
1.0	68660000.0	68670000.0	0.0	1.5881695747375488	0.7614088654518127
1.0	68780000.0	68790000.0	0.0	1.8546111583709717	0.9256585836410522
1.0	68830000.0	68840000.0	2.0	1.8326181173324585	0.9124569892883301
1.0	68980000.0	68990000.0	1.0	3.0081706047058105	1.4953597784042358
1.0	69020000.0	69030000.0	4.0	2.878390312194824	1.4451243877410889
1.0	69030000.0	69040000.0	3.0	2.7190303802490234	1.3781267404556274
1.0	69060000.0	69070000.0	1.0	3.0573506355285645	1.5133516788482666
1.0	69250000.0	69260000.0	2.0	2.5691895484924316	1.3100334405899048
1.0	69310000.0	69320000.0	1.0	3.045661449432373	1.5091279745101929
1.0	69330000.0	69340000.0	4.0	2.811318874359131	1.4176265001296997
1.0	69360000.0	69370000.0	2.0	2.6473562717437744	1.346154808998108
1.0	69490000.0	69500000.0	10.0	3.2110023498535156	1.5657886266708374
1.0	69550000.0	69560000.0	4.0	4.022652626037598	1.749902367591858
1.0	69720000.0	69730000.0	4.0	4.437731742858887	1.7928669452667236
1.0	69810000.0	69820000.0	4.0	4.121064186096191	1.762704610824585
1.0	69830000.0	69840000.0	3.0	4.252157688140869	1.7771238088607788
1.0	69870000.0	69880000.0	4.0	4.007082939147949	1.7477127313613892
1.0	69890000.0	69900000.0	3.0	3.895158290863037	1.7305883169174194
1.0	69910000.0	69920000.0	1.0	2.9804441928863525	1.4849615097045898
1.0	69930000.0	69940000.0	6.0	3.2749276161193848	1.5859050750732422
1.0	70060000.0	70070000.0	4.0	3.246626377105713	1.5771225690841675
1.0	70100000.0	70110000.0	1.0	3.376631259918213	1.6158463954925537
1.0	70110000.0	70120000.0	5.0	3.002237558364868	1.4931503534317017
1.0	70210000.0	70220000.0	3.0	3.541924238204956	1.6591554880142212
1.0	70220000.0	70230000.0	1.0	3.4477856159210205	1.6352955102920532
1.0	70520000.0	70530000.0	1.0	2.9835591316223145	1.486138939857483
1.0	70550000.0	70560000.0	6.0	2.659694194793701	1.3517374992370605
1.0	70580000.0	70590000.0	1.0	2.8994252681732178	1.4535348415374756
1.0	70600000.0	70610000.0	4.0	2.285590648651123	1.1685941219329834
1.0	70730000.0	70740000.0	3.0	1.4590381383895874	0.6792420148849487
1.0	70750000.0	70760000.0	2.0	1.4488708972930908	0.6727403402328491
1.0	70790000.0	70800000.0	2.0	1.5741406679153442	0.7525375485420227
1.0	70840000.0	70850000.0	0.0	2.0111289024353027	1.01747465133667
1.0	70880000.0	70890000.0	4.0	1.6334489583969116	0.789915919303894
1.0	70900000.0	70910000.0	3.0	1.7818222045898438	0.8816989064216614
1.0	70970000.0	70980000.0	2.0	2.642742156982422	1.3440587520599365
1.0	71000000.0	71010000.0	5.0	2.8982882499694824	1.4530829191207886
1.0	71100000.0	71110000.0	1.0	3.5853054523468018	1.6694434881210327
1.0	71150000.0	71160000.0	2.0	2.937870979309082	1.4686403274536133
1.0	71210000.0	71220000.0	3.0	3.3980553150177	1.6218315362930298
1.0	71220000.0	71230000.0	1.0	3.5713279247283936	1.6661770343780518
1.0	71290000.0	71300000.0	3.0	3.240541458129883	1.5752087831497192
1.0	71320000.0	71330000.0	3.0	3.5700783729553223	1.6658824682235718
1.0	71330000.0	71340000.0	1.0	3.29400634765625	1.59171462059021
1.0	71440000.0	71450000.0	5.0	3.1986639499664307	1.5617902278900146
1.0	71580000.0	71590000.0	1.0	2.380733013153076	1.2177963256835938
1.0	71690000.0	71700000.0	3.0	3.090778350830078	1.5252481698989868
1.0	71720000.0	71730000.0	4.0	3.1883509159088135	1.5584200620651245
1.0	71740000.0	71750000.0	6.0	2.9616832733154297	1.4778220653533936
1.0	71850000.0	71860000.0	1.0	3.268885850906372	1.5840466022491455
1.0	71860000.0	71870000.0	3.0	3.061448097229004	1.5148245096206665
1.0	72020000.0	72030000.0	3.0	3.32721209526062	1.6016134023666382
1.0	72050000.0	72060000.0	4.0	3.0302953720092773	1.503525733947754
1.0	72070000.0	72080000.0	4.0	2.8979523181915283	1.4529492855072021
1.0	72120000.0	72130000.0	3.0	3.5888333320617676	1.670261025428772
1.0	72150000.0	72160000.0	4.0	3.623821258544922	1.6782102584838867
1.0	72180000.0	72190000.0	6.0	3.5824928283691406	1.6687898635864258
1.0	72230000.0	72240000.0	6.0	3.647740602493286	1.6834824085235596
1.0	72280000.0	72290000.0	2.0	3.5710082054138184	1.6661016941070557
1.0	72320000.0	72330000.0	4.0	3.3825645446777344	1.617515206336975
1.0	72370000.0	72380000.0	3.0	3.120133638381958	1.5354719161987305
1.0	72400000.0	72410000.0	5.0	3.135056972503662	1.5405890941619873
1.0	72420000.0	72430000.0	2.0	3.528221845626831	1.6558135747909546
1.0	72450000.0	72460000.0	4.0	3.4726078510284424	1.641792893409729
1.0	72470000.0	72480000.0	2.0	3.6518826484680176	1.6843822002410889
1.0	72540000.0	72550000.0	8.0	4.001169204711914	1.7468690872192383
1.0	72660000.0	72670000.0	3.0	3.783324718475342	1.7109349966049194
1.0	72790000.0	72800000.0	0.0	2.6831352710723877	1.3622545003890991
1.0	72880000.0	72890000.0	4.0	4.117033958435059	1.7622148990631104
1.0	72920000.0	72930000.0	6.0	4.515221118927002	1.7979698181152344
1.0	73120000.0	73130000.0	3.0	5.058575630187988	1.8134181499481201
1.0	73230000.0	73240000.0	5.0	4.4221510887146	1.7917407751083374
1.0	73270000.0	73280000.0	5.0	4.252579689025879	1.7771656513214111
1.0	73280000.0	73290000.0	3.0	4.416271686553955	1.791306734085083
1.0	73330000.0	73340000.0	5.0	4.260847568511963	1.7779791355133057
1.0	73380000.0	73390000.0	0.0	4.2085981369018555	1.7726523876190186
1.0	73470000.0	73480000.0	3.0	4.293396472930908	1.7810754776000977
1.0	73610000.0	73620000.0	5.0	5.007371425628662	1.8133258819580078
1.0	73730000.0	73740000.0	1.0	4.543061256408691	1.7996059656143188
1.0	73810000.0	73820000.0	5.0	4.191889762878418	1.7708542346954346
1.0	73820000.0	73830000.0	6.0	4.033444881439209	1.7513933181762695
1.0	73830000.0	73840000.0	1.0	4.202091217041016	1.7719577550888062
1.0	73850000.0	73860000.0	7.0	4.264441967010498	1.7783292531967163
1.0	73870000.0	73880000.0	2.0	4.223635673522949	1.7742313146591187
1.0	73900000.0	73910000.0	3.0	3.904484272003174	1.7321100234985352
1.0	74040000.0	74050000.0	5.0	3.926326036453247	1.7356059551239014
1.0	74070000.0	74080000.0	4.0	3.674196720123291	1.6891616582870483
1.0	74170000.0	74180000.0	1.0	3.9505298137664795	1.739368200302124
1.0	74210000.0	74220000.0	5.0	3.529040575027466	1.6560146808624268
1.0	74240000.0	74250000.0	4.0	3.290989398956299	1.5908019542694092
1.0	74280000.0	74290000.0	1.0	3.655057430267334	1.6850688457489014
1.0	74360000.0	74370000.0	5.0	2.5942904949188232	1.3217732906341553
1.0	74510000.0	74520000.0	2.0	2.577605724334717	1.3139841556549072
1.0	74520000.0	74530000.0	3.0	2.6241700649261475	1.3355752229690552
1.0	74540000.0	74550000.0	3.0	2.753919839859009	1.3932828903198242
1.0	74640000.0	74650000.0	3.0	2.586240291595459	1.3180221319198608
1.0	74770000.0	74780000.0	1.0	2.442861557006836	1.248986840248108
1.0	74920000.0	74930000.0	4.0	2.5480880737304688	1.3000625371932983
1.0	75050000.0	75060000.0	2.0	2.7313430309295654	1.383506417274475
1.0	75120000.0	75130000.0	0.0	2.547781467437744	1.299917459487915
1.0	75190000.0	75200000.0	1.0	2.10081148147583	1.0682951211929321
1.0	75280000.0	75290000.0	5.0	2.627159595489502	1.3369457721710205
1.0	75300000.0	75310000.0	2.0	2.770625591278076	1.4004440307617188
1.0	75320000.0	75330000.0	2.0	2.681732654571533	1.361628532409668
1.0	75480000.0	75490000.0	2.0	3.3463852405548096	1.6072063446044922
1.0	75580000.0	75590000.0	5.0	3.32244610786438	1.6002092361450195
1.0	75620000.0	75630000.0	1.0	2.9512388706207275	1.473811388015747
1.0	75630000.0	75640000.0	3.0	2.6600277423858643	1.3518880605697632
1.0	75700000.0	75710000.0	2.0	2.9435789585113525	1.4708534479141235
1.0	75930000.0	75940000.0	5.0	2.6399106979370117	1.3427698612213135
1.0	75950000.0	75960000.0	3.0	2.941528797149658	1.4700591564178467
1.0	75970000.0	75980000.0	3.0	3.1211671829223633	1.5358281135559082
1.0	75980000.0	75990000.0	2.0	2.6802120208740234	1.3609492778778076
1.0	76010000.0	76020000.0	1.0	3.092637777328491	1.5259020328521729
1.0	76130000.0	76140000.0	7.0	2.362459659576416	1.208479642868042
1.0	76200000.0	76210000.0	3.0	1.65644109249115	0.8043107986450195
1.0	76230000.0	76240000.0	2.0	2.3384101390838623	1.1961212158203125
1.0	76340000.0	76350000.0	3.0	2.7982277870178223	1.4121395349502563
1.0	76360000.0	76370000.0	3.0	2.772350788116455	1.4011801481246948
1.0	76380000.0	76390000.0	5.0	2.9949042797088623	1.4904074668884277
1.0	76400000.0	76410000.0	1.0	2.8422722816467285	1.430444598197937
1.0	76420000.0	76430000.0	1.0	2.9517760276794434	1.4740180969238281
1.0	76450000.0	76460000.0	4.0	3.0560405254364014	1.5128799676895142
1.0	76460000.0	76470000.0	2.0	3.0916574001312256	1.525557518005371
1.0	76500000.0	76510000.0	3.0	2.7153732776641846	1.376522183418274
1.0	76580000.0	76590000.0	4.0	2.099954128265381	1.067815899848938
1.0	76620000.0	76630000.0	2.0	1.9464620351791382	0.9800068140029907
1.0	76730000.0	76740000.0	2.0	2.1887497901916504	1.1167889833450317
1.0	76750000.0	76760000.0	4.0	2.1752889156341553	1.1094539165496826
1.0	76810000.0	76820000.0	1.0	2.898792028427124	1.4532833099365234
1.0	76860000.0	76870000.0	1.0	3.290799617767334	1.5907444953918457
1.0	76930000.0	76940000.0	4.0	2.6414706707000732	1.3434803485870361
1.0	77010000.0	77020000.0	0.0	2.721712112426758	1.3793011903762817
1.0	77140000.0	77150000.0	1.0	2.8298213481903076	1.4253147840499878
1.0	77180000.0	77190000.0	4.0	2.844003915786743	1.4311554431915283
1.0	77190000.0	77200000.0	1.0	2.3419692516326904	1.1979568004608154
1.0	77230000.0	77240000.0	3.0	2.481412410736084	1.267958402633667
1.0	77340000.0	77350000.0	6.0	2.498090982437134	1.2760738134384155
1.0	77370000.0	77380000.0	3.0	2.3731627464294434	1.2139440774917603
1.0	77410000.0	77420000.0	1.0	2.7498297691345215	1.3915201425552368
1.0	77470000.0	77480000.0	1.0	2.1884665489196777	1.1166352033615112
1.0	77490000.0	77500000.0	3.0	2.0050129890441895	1.013960361480713
1.0	77590000.0	77600000.0	0.0	1.7437117099761963	0.8583884239196777
1.0	77600000.0	77610000.0	1.0	1.5968424081802368	0.7668839693069458
1.0	77610000.0	77620000.0	0.0	1.697291374206543	0.8297396898269653
1.0	77650000.0	77660000.0	0.0	1.4916765689849854	0.700096070766449
1.0	77700000.0	77710000.0	0.0	2.11824369430542	1.078015923500061
1.0	77790000.0	77800000.0	0.0	2.0289981365203857	1.0277082920074463
1.0	77810000.0	77820000.0	1.0	1.8325475454330444	0.9124146699905396
1.0	77960000.0	77970000.0	1.0	1.863951325416565	0.9312437772750854
1.0	78000000.0	78010000.0	3.0	1.7690608501434326	0.8739150762557983
1.0	78010000.0	78020000.0	4.0	1.9242528676986694	0.9669852256774902
1.0	78020000.0	78030000.0	2.0	1.7719151973724365	0.8756576776504517
1.0	78060000.0	78070000.0	1.0	1.7007440328598022	0.8318789601325989
1.0	78120000.0	78130000.0	3.0	1.6704412698745728	0.8130470514297485
1.0	78140000.0	78150000.0	1.0	1.9962408542633057	1.0089085102081299
1.0	78150000.0	78160000.0	1.0	1.7477455139160156	0.8608649969100952
1.0	78200000.0	78210000.0	3.0	1.6790590286254883	0.8184131383895874
1.0	78230000.0	78240000.0	3.0	1.822269082069397	0.9062199592590332
1.0	78270000.0	78280000.0	2.0	1.5832737684249878	0.7583141326904297
1.0	78380000.0	78390000.0	2.0	1.8415968418121338	0.9178546667098999
1.0	78410000.0	78420000.0	2.0	1.699416160583496	0.8310559391975403
1.0	78420000.0	78430000.0	1.0	1.6030467748641968	0.7707966566085815
1.0	78450000.0	78460000.0	1.0	1.7204326391220093	0.8440548181533813
1.0	78460000.0	78470000.0	4.0	1.7432258129119873	0.8580900430679321
1.0	78490000.0	78500000.0	4.0	2.0383493900299072	1.0330421924591064
1.0	78500000.0	78510000.0	3.0	2.021989107131958	1.0237001180648804
1.0	78530000.0	78540000.0	1.0	1.9921092987060547	1.0065252780914307
1.0	78540000.0	78550000.0	0.0	1.9808475971221924	1.000014066696167
1.0	78550000.0	78560000.0	1.0	2.205810785293579	1.126038670539856
1.0	78600000.0	78610000.0	0.0	1.9896399974822998	1.005099892616272
1.0	78770000.0	78780000.0	2.0	2.1223509311676025	1.0802981853485107
1.0	78800000.0	78810000.0	2.0	2.398219585418701	1.2266515493392944
1.0	78810000.0	78820000.0	4.0	2.3001585006713867	1.1762385368347168
1.0	78940000.0	78950000.0	1.0	2.003606081008911	1.0131508111953735
1.0	79080000.0	79090000.0	4.0	2.2303807735443115	1.1392685174942017
1.0	79090000.0	79100000.0	5.0	2.4845168590545654	1.2694729566574097
1.0	79120000.0	79130000.0	2.0	2.030958890914917	1.0288279056549072
1.0	79160000.0	79170000.0	1.0	2.767120599746704	1.3989468812942505
1.0	79170000.0	79180000.0	1.0	2.601579189300537	1.3251574039459229
1.0	79270000.0	79280000.0	1.0	1.992667555809021	1.0068471431732178
1.0	79400000.0	79410000.0	4.0	2.7306010723114014	1.3831831216812134
1.0	79410000.0	79420000.0	4.0	2.8845295906066895	1.447589635848999
1.0	79450000.0	79460000.0	9.0	3.254671573638916	1.5796393156051636
1.0	79470000.0	79480000.0	2.0	3.5071792602539062	1.6505953073501587
1.0	79580000.0	79590000.0	2.0	2.9229423999786377	1.4628158807754517
1.0	79620000.0	79630000.0	1.0	2.879530429840088	1.4455831050872803
1.0	79680000.0	79690000.0	1.0	2.550244092941284	1.3010858297348022
1.0	79700000.0	79710000.0	2.0	2.460963010787964	1.2579319477081299
1.0	79760000.0	79770000.0	9.0	3.0046896934509277	1.4940645694732666
1.0	79810000.0	79820000.0	4.0	3.192484140396118	1.5597740411758423
1.0	79820000.0	79830000.0	3.0	3.521505832672119	1.6541595458984375
1.0	79840000.0	79850000.0	3.0	3.7502071857452393	1.7046045064926147
1.0	79900000.0	79910000.0	8.0	2.975724220275879	1.483173131942749
1.0	79960000.0	79970000.0	1.0	3.060119867324829	1.5143474340438843
1.0	79970000.0	79980000.0	1.0	2.4725942611694336	1.2636452913284302
1.0	80000000.0	80010000.0	2.0	2.887697696685791	1.4488582611083984
1.0	80070000.0	80080000.0	4.0	2.915300130844116	1.4598140716552734
1.0	80100000.0	80110000.0	1.0	2.338620662689209	1.1962300539016724
1.0	80130000.0	80140000.0	4.0	2.7949516773223877	1.410760521888733
1.0	80290000.0	80300000.0	2.0	3.007720470428467	1.4951926469802856
1.0	80310000.0	80320000.0	1.0	2.7320542335510254	1.3838157653808594
1.0	80330000.0	80340000.0	7.0	2.712550401687622	1.3752821683883667
1.0	80360000.0	80370000.0	6.0	3.071125030517578	1.5182864665985107
1.0	80380000.0	80390000.0	3.0	3.2308349609375	1.5721368789672852
1.0	80450000.0	80460000.0	5.0	3.4243712425231934	1.6290311813354492
1.0	80480000.0	80490000.0	4.0	3.273686170578003	1.5855242013931274
1.0	80520000.0	80530000.0	4.0	3.2153351306915283	1.567183494567871
1.0	80530000.0	80540000.0	5.0	3.1067895889282227	1.5308506488800049
1.0	80590000.0	80600000.0	4.0	2.7473464012145996	1.390447974205017
1.0	80600000.0	80610000.0	2.0	2.184067964553833	1.114241361618042
1.0	80670000.0	80680000.0	2.0	2.649794340133667	1.347260594367981
1.0	80690000.0	80700000.0	3.0	2.36159348487854	1.2080363035202026
1.0	80760000.0	80770000.0	4.0	2.415699005126953	1.2354434728622437
1.0	80780000.0	80790000.0	2.0	2.3062655925750732	1.1794312000274658
1.0	80960000.0	80970000.0	4.0	2.4262847900390625	1.2407389879226685
1.0	80970000.0	80980000.0	4.0	2.9419848918914795	1.4702359437942505
1.0	80990000.0	81000000.0	0.0	3.2388503551483154	1.5746753215789795
1.0	81000000.0	81010000.0	1.0	3.078054428100586	1.5207518339157104
1.0	81040000.0	81050000.0	3.0	2.9912760257720947	1.4890453815460205
1.0	81080000.0	81090000.0	2.0	3.1069483757019043	1.5309057235717773
1.0	81100000.0	81110000.0	1.0	3.0144472122192383	1.4976880550384521
1.0	81110000.0	81120000.0	1.0	3.20648455619812	1.5643291473388672
1.0	81160000.0	81170000.0	1.0	2.3248517513275146	1.1891052722930908
1.0	81170000.0	81180000.0	4.0	2.752042293548584	1.3924745321273804
1.0	81180000.0	81190000.0	2.0	2.782788038253784	1.4056189060211182
1.0	81200000.0	81210000.0	1.0	2.4137065410614014	1.23444402217865
1.0	81210000.0	81220000.0	2.0	2.895934581756592	1.452146291732788
1.0	81230000.0	81240000.0	1.0	2.9275619983673096	1.4646239280700684
1.0	81260000.0	81270000.0	2.0	2.598515033721924	1.3237360715866089
1.0	81270000.0	81280000.0	1.0	2.6575822830200195	1.3507843017578125
1.0	81360000.0	81370000.0	3.0	2.862076759338379	1.4385311603546143
1.0	81370000.0	81380000.0	1.0	2.9244110584259033	1.4633911848068237
1.0	81380000.0	81390000.0	1.0	2.836332082748413	1.4280019998550415
1.0	81420000.0	81430000.0	6.0	2.7440848350524902	1.389037847518921
1.0	81430000.0	81440000.0	1.0	2.834531307220459	1.4272595643997192
1.0	81450000.0	81460000.0	3.0	2.4337611198425293	1.2444655895233154
1.0	81470000.0	81480000.0	4.0	2.094618320465088	1.0648298263549805
1.0	81530000.0	81540000.0	0.0	2.1819710731506348	1.1130993366241455
1.0	81550000.0	81560000.0	1.0	2.29311466217041	1.1725475788116455
1.0	81580000.0	81590000.0	1.0	2.1899030208587646	1.1174157857894897
1.0	81590000.0	81600000.0	3.0	1.9669517278671265	0.991951584815979
1.0	81650000.0	81660000.0	0.0	1.996472716331482	1.009042501449585
1.0	81680000.0	81690000.0	5.0	1.7860462665557861	0.8842708468437195
1.0	81720000.0	81730000.0	3.0	1.859405517578125	0.92852783203125
1.0	81730000.0	81740000.0	0.0	1.9938993453979492	1.0075581073760986
1.0	81790000.0	81800000.0	1.0	1.8444836139678955	0.9195879101753235
1.0	81810000.0	81820000.0	0.0	1.8148906230926514	0.9017646908760071
1.0	81860000.0	81870000.0	2.0	1.8600261211395264	0.9288985133171082
1.0	81880000.0	81890000.0	2.0	1.7815402746200562	0.881527304649353
1.0	81960000.0	81970000.0	1.0	1.7858543395996094	0.8841536641120911
1.0	82030000.0	82040000.0	1.0	2.0144286155700684	1.019368290901184
1.0	82190000.0	82200000.0	1.0	2.391005039215088	1.2230052947998047
1.0	82200000.0	82210000.0	5.0	2.266238212585449	1.1583788394927979
1.0	82240000.0	82250000.0	1.0	2.615232467651367	1.3314663171768188
1.0	82260000.0	82270000.0	2.0	2.4387612342834473	1.2469518184661865
1.0	82300000.0	82310000.0	8.0	2.113377332687378	1.0753077268600464
1.0	82370000.0	82380000.0	3.0	2.495708465576172	1.2749178409576416
1.0	82410000.0	82420000.0	2.0	2.2217466831207275	1.134631872177124
1.0	82430000.0	82440000.0	4.0	2.181701898574829	1.1129528284072876
1.0	82450000.0	82460000.0	4.0	2.0559468269348145	1.0430406332015991
1.0	82480000.0	82490000.0	1.0	2.233607053756714	1.1409975290298462
1.0	82490000.0	82500000.0	4.0	2.249579906463623	1.1495296955108643
1.0	82510000.0	82520000.0	1.0	2.3164639472961426	1.1847474575042725
1.0	82520000.0	82530000.0	3.0	2.2977795600891113	1.1749927997589111
1.0	82570000.0	82580000.0	2.0	2.158360719680786	1.1001842021942139
1.0	82630000.0	82640000.0	2.0	2.3523545265197754	1.20330011844635
1.0	82780000.0	82790000.0	5.0	2.778066635131836	1.4036140441894531
1.0	82790000.0	82800000.0	3.0	2.586555242538452	1.318169355392456
1.0	82810000.0	82820000.0	1.0	2.6602492332458496	1.3519880771636963
1.0	82830000.0	82840000.0	0.0	3.1154532432556152	1.5338557958602905
1.0	82850000.0	82860000.0	1.0	2.790299892425537	1.408798098564148
1.0	82900000.0	82910000.0	7.0	3.0504164695739746	1.510849952697754
1.0	82970000.0	82980000.0	4.0	2.9035980701446533	1.4551910161972046
1.0	83010000.0	83020000.0	2.0	2.3502249717712402	1.202206015586853
1.0	83030000.0	83040000.0	0.0	2.154468059539795	1.0980453491210938
1.0	83080000.0	83090000.0	2.0	2.128101110458374	1.0834890604019165
1.0	83120000.0	83130000.0	0.0	1.7999076843261719	0.8926917910575867
1.0	83190000.0	83200000.0	3.0	2.7208285331726074	1.3789143562316895
1.0	83200000.0	83210000.0	2.0	2.9203572273254395	1.4618020057678223
1.0	83230000.0	83240000.0	4.0	2.809929609298706	1.4170459508895874
1.0	83320000.0	83330000.0	5.0	2.7967634201049805	1.411523461341858
1.0	83340000.0	83350000.0	2.0	3.095221996307373	1.5268094539642334
1.0	83430000.0	83440000.0	6.0	3.116952896118164	1.5343745946884155
1.0	83490000.0	83500000.0	1.0	3.1246209144592285	1.5370166301727295
1.0	83580000.0	83590000.0	3.0	2.278660297393799	1.1649436950683594
1.0	83620000.0	83630000.0	0.0	1.450674057006836	0.6738933324813843
1.0	83780000.0	83790000.0	2.0	1.1539429426193237	0.49354714155197144
1.0	83920000.0	83930000.0	0.0	1.3148412704467773	0.5873533487319946
1.0	83980000.0	83990000.0	1.0	2.214702606201172	1.130839467048645
1.0	83990000.0	84000000.0	4.0	2.2383198738098145	1.143519639968872
1.0	84140000.0	84150000.0	2.0	2.5301995277404785	1.2915384769439697
1.0	84210000.0	84220000.0	3.0	1.8475195169448853	0.9214094281196594
1.0	84250000.0	84260000.0	1.0	1.9432910680770874	0.9781524538993835
1.0	84270000.0	84280000.0	7.0	1.7481696605682373	0.8611258268356323
1.0	84300000.0	84310000.0	3.0	1.719106912612915	0.8432367444038391
1.0	84320000.0	84330000.0	0.0	1.8253751993179321	0.9080933332443237
1.0	84400000.0	84410000.0	0.0	1.8798106908798218	0.9406974911689758
1.0	84450000.0	84460000.0	2.0	2.105335235595703	1.0708231925964355
1.0	84490000.0	84500000.0	2.0	2.040942668914795	1.0345193147659302
1.0	84500000.0	84510000.0	3.0	2.3132388591766357	1.1830686330795288
1.0	84510000.0	84520000.0	3.0	2.0714001655578613	1.0517778396606445
1.0	84530000.0	84540000.0	2.0	2.577780246734619	1.314065933227539
1.0	84590000.0	84600000.0	2.0	2.3729379177093506	1.213829755783081
1.0	84650000.0	84660000.0	3.0	2.003126621246338	1.0128751993179321
1.0	84740000.0	84750000.0	1.0	2.4140684604644775	1.2346254587173462
1.0	84750000.0	84760000.0	2.0	2.4197838306427	1.2374892234802246
1.0	84790000.0	84800000.0	3.0	1.7962596416473389	0.8904783129692078
1.0	84870000.0	84880000.0	2.0	2.0293984413146973	1.0279366970062256
1.0	84920000.0	84930000.0	1.0	2.2392830848693848	1.1440349817276
1.0	84970000.0	84980000.0	0.0	1.7695127725601196	0.8741912841796875
1.0	85000000.0	85010000.0	1.0	1.544377088546753	0.7336629033088684
1.0	85020000.0	85030000.0	2.0	1.507986307144165	0.7105017304420471
1.0	85030000.0	85040000.0	4.0	1.4063072204589844	0.6455190181732178
1.0	85100000.0	85110000.0	0.0	1.56758451461792	0.7483858466148376
1.0	85160000.0	85170000.0	0.0	1.6914275884628296	0.8261008262634277
1.0	85180000.0	85190000.0	1.0	1.67038893699646	0.8130146265029907
1.0	85190000.0	85200000.0	2.0	1.8349536657333374	0.9138621091842651
1.0	85210000.0	85220000.0	2.0	1.6844642162322998	0.8217754364013672
1.0	85250000.0	85260000.0	1.0	2.008774995803833	1.016122817993164
1.0	85280000.0	85290000.0	3.0	1.9406507015228271	0.9766076803207397
1.0	85340000.0	85350000.0	1.0	1.9752486944198608	0.9967692494392395
1.0	85380000.0	85390000.0	4.0	2.0090160369873047	1.0162614583969116
1.0	85390000.0	85400000.0	2.0	1.9745819568634033	0.9963825345039368
1.0	85480000.0	85490000.0	3.0	1.8731063604354858	0.9367063641548157
1.0	85550000.0	85560000.0	1.0	2.268179416656494	1.1594064235687256
1.0	85570000.0	85580000.0	2.0	2.1743545532226562	1.1089437007904053
1.0	85580000.0	85590000.0	1.0	2.0508599281311035	1.0401556491851807
1.0	85590000.0	85600000.0	4.0	1.8766419887542725	0.9388117790222168
1.0	85660000.0	85670000.0	1.0	2.0535640716552734	1.0416897535324097
1.0	85670000.0	85680000.0	3.0	2.0399107933044434	1.0339319705963135
1.0	85750000.0	85760000.0	0.0	1.5467342138290405	0.735160231590271
1.0	85790000.0	85800000.0	0.0	1.6103732585906982	0.7754124999046326
1.0	85830000.0	85840000.0	1.0	1.4879486560821533	0.6977154016494751
1.0	85920000.0	85930000.0	0.0	1.8580808639526367	0.9277352094650269
1.0	85980000.0	85990000.0	5.0	1.9539477825164795	0.9843789339065552
1.0	85990000.0	86000000.0	1.0	2.1388092041015625	1.0894153118133545
1.0	86060000.0	86070000.0	0.0	1.9097144603729248	0.9584193229675293
1.0	86140000.0	86150000.0	2.0	1.5676887035369873	0.7484517097473145
1.0	86160000.0	86170000.0	2.0	1.5700032711029053	0.7499178647994995
1.0	86180000.0	86190000.0	1.0	2.1302154064178467	1.084660530090332
1.0	86190000.0	86200000.0	0.0	2.066140651702881	1.0488089323043823
1.0	86250000.0	86260000.0	4.0	2.1866586208343506	1.1156513690948486
1.0	86280000.0	86290000.0	0.0	2.0967350006103516	1.0660150051116943
1.0	86340000.0	86350000.0	3.0	2.3436617851257324	1.198828935623169
1.0	86550000.0	86560000.0	3.0	2.2957072257995605	1.173906922340393
1.0	86580000.0	86590000.0	1.0	2.0225002765655518	1.0239930152893066
1.0	86610000.0	86620000.0	4.0	2.3114848136901855	1.182154893875122
1.0	86620000.0	86630000.0	0.0	2.0266294479370117	1.0263547897338867
1.0	86650000.0	86660000.0	3.0	2.160621166229248	1.1014249324798584
1.0	86680000.0	86690000.0	1.0	2.0395565032958984	1.0337297916412354
1.0	86750000.0	86760000.0	2.0	2.494128942489624	1.2741512060165405
1.0	86770000.0	86780000.0	5.0	2.3271217346191406	1.1902821063995361
1.0	86790000.0	86800000.0	4.0	2.0848000049591064	1.0593219995498657
1.0	86850000.0	86860000.0	4.0	2.110783100128174	1.0738621950149536
1.0	86870000.0	86880000.0	1.0	2.2597131729125977	1.1549187898635864
1.0	86880000.0	86890000.0	1.0	2.0582268238067627	1.044332504272461
1.0	86900000.0	86910000.0	0.0	2.0121424198150635	1.0180565118789673
1.0	86990000.0	87000000.0	4.0	2.333483934402466	1.1935760974884033
1.0	87000000.0	87010000.0	2.0	2.3612053394317627	1.2078378200531006
1.0	87030000.0	87040000.0	3.0	2.4523353576660156	1.2536767721176147
1.0	87240000.0	87250000.0	2.0	1.7227041721343994	0.8454567790031433
1.0	87320000.0	87330000.0	3.0	1.7766172885894775	0.8785265684127808
1.0	87340000.0	87350000.0	1.0	1.6693155765533447	0.8123458027839661
1.0	87360000.0	87370000.0	3.0	1.4886174201965332	0.6981435418128967
1.0	87470000.0	87480000.0	1.0	2.0168755054473877	1.0207716226577759
1.0	87590000.0	87600000.0	1.0	2.2924916744232178	1.1722205877304077
1.0	87610000.0	87620000.0	2.0	2.2653889656066895	1.1579285860061646
1.0	87620000.0	87630000.0	4.0	2.210284948348999	1.1284561157226562
1.0	87680000.0	87690000.0	3.0	2.206554889678955	1.126441240310669
1.0	87720000.0	87730000.0	4.0	2.3145248889923096	1.183738350868225
1.0	87820000.0	87830000.0	2.0	1.8652982711791992	0.9320489168167114
1.0	87830000.0	87840000.0	1.0	1.9143130779266357	0.9611318707466125
1.0	87850000.0	87860000.0	3.0	1.9579954147338867	0.9867388606071472
1.0	87870000.0	87880000.0	2.0	2.002342700958252	1.012424111366272
1.0	87960000.0	87970000.0	0.0	2.2011430263519287	1.1235134601593018
1.0	87990000.0	88000000.0	1.0	2.1619932651519775	1.1021772623062134
1.0	88020000.0	88030000.0	0.0	2.19539213180542	1.1203960180282593
1.0	88040000.0	88050000.0	3.0	2.0091166496276855	1.0163191556930542
1.0	88070000.0	88080000.0	3.0	2.1842446327209473	1.1143375635147095
1.0	88270000.0	88280000.0	4.0	2.195021867752075	1.1201952695846558
1.0	88280000.0	88290000.0	3.0	2.2530019283294678	1.1513519287109375
1.0	88300000.0	88310000.0	4.0	2.3957691192626953	1.2254140377044678
1.0	88380000.0	88390000.0	1.0	2.460418701171875	1.2576640844345093
1.0	88430000.0	88440000.0	1.0	2.4152519702911377	1.2352192401885986
1.0	88450000.0	88460000.0	2.0	2.682239055633545	1.3618543148040771
1.0	88790000.0	88800000.0	2.0	3.0106968879699707	1.49629807472229
1.0	88800000.0	88810000.0	3.0	2.6877379417419434	1.3643057346343994
1.0	88900000.0	88910000.0	3.0	3.694556713104248	1.6934244632720947
1.0	89080000.0	89090000.0	2.0	2.7074928283691406	1.3730555772781372
1.0	89090000.0	89100000.0	0.0	2.736586332321167	1.385786771774292
1.0	89150000.0	89160000.0	1.0	2.5347795486450195	1.293727159500122
1.0	89210000.0	89220000.0	2.0	1.6418542861938477	0.7951844930648804
1.0	89270000.0	89280000.0	0.0	1.4163854122161865	0.6519632935523987
1.0	89300000.0	89310000.0	1.0	1.5817508697509766	0.7573519945144653
1.0	89320000.0	89330000.0	1.0	1.489292025566101	0.6985739469528198
1.0	89340000.0	89350000.0	1.0	1.5476092100143433	0.7357153296470642
1.0	89470000.0	89480000.0	1.0	1.9922882318496704	1.0066282749176025
1.0	89550000.0	89560000.0	4.0	2.0009093284606934	1.0115987062454224
1.0	89610000.0	89620000.0	0.0	2.1886820793151855	1.1167519092559814
1.0	89680000.0	89690000.0	2.0	1.96396005153656	0.9902118444442749
1.0	89700000.0	89710000.0	3.0	2.0739479064941406	1.0532151460647583
1.0	89760000.0	89770000.0	1.0	2.180426597595215	1.1122575998306274
1.0	89890000.0	89900000.0	2.0	1.998284101486206	1.0100866556167603
1.0	89970000.0	89980000.0	2.0	2.0653858184814453	1.0483821630477905
1.0	89990000.0	90000000.0	2.0	2.056144952774048	1.043153166770935
1.0	90020000.0	90030000.0	1.0	1.7171499729156494	0.8420284986495972
1.0	90080000.0	90090000.0	3.0	1.8042783737182617	0.8953417539596558
1.0	90100000.0	90110000.0	1.0	1.8613150119781494	0.9296690821647644
1.0	90120000.0	90130000.0	5.0	1.6973178386688232	0.829755961894989
1.0	90160000.0	90170000.0	2.0	2.0212478637695312	1.0232763290405273
1.0	90190000.0	90200000.0	1.0	2.1207523345947266	1.0794098377227783
1.0	90200000.0	90210000.0	1.0	2.125941514968872	1.0822910070419312
1.0	90250000.0	90260000.0	2.0	1.9313867092132568	0.9711761474609375
1.0	90320000.0	90330000.0	2.0	1.5950572490692139	0.7657574415206909
1.0	90350000.0	90360000.0	3.0	1.4943867921829224	0.7018253207206726
1.0	90380000.0	90390000.0	0.0	1.5510499477386475	0.7379003763198853
1.0	90550000.0	90560000.0	3.0	2.2526166439056396	1.1511470079421997
1.0	90690000.0	90700000.0	6.0	2.9470717906951904	1.4722039699554443
1.0	90720000.0	90730000.0	3.0	3.1275908946990967	1.5380359888076782
1.0	90820000.0	90830000.0	4.0	2.897672414779663	1.4528380632400513
1.0	90870000.0	90880000.0	0.0	2.8568618297576904	1.436410665512085
1.0	90990000.0	91000000.0	2.0	2.3851687908172607	1.2200478315353394
1.0	91030000.0	91040000.0	3.0	2.4158127307891846	1.2355005741119385
1.0	91040000.0	91050000.0	2.0	2.3581740856170654	1.2062852382659912
1.0	91080000.0	91090000.0	2.0	2.5180702209472656	1.2857211828231812
1.0	91130000.0	91140000.0	3.0	3.0367825031280518	1.5058976411819458
1.0	91160000.0	91170000.0	5.0	3.4405181407928467	1.6333653926849365
1.0	91170000.0	91180000.0	1.0	2.6317203044891357	1.3390331268310547
1.0	91240000.0	91250000.0	6.0	2.485410451889038	1.2699086666107178
1.0	91250000.0	91260000.0	2.0	2.600695848464966	1.3247480392456055
1.0	91280000.0	91290000.0	1.0	2.4168715476989746	1.23603093624115
1.0	91290000.0	91300000.0	1.0	2.7959675788879395	1.4111883640289307
1.0	91310000.0	91320000.0	1.0	2.0312952995300293	1.0290199518203735
1.0	91410000.0	91420000.0	2.0	1.7220287322998047	0.8450406789779663
1.0	91520000.0	91530000.0	1.0	2.568970203399658	1.3099300861358643
1.0	91560000.0	91570000.0	5.0	2.1334080696105957	1.086428165435791
1.0	91700000.0	91710000.0	4.0	2.147542953491211	1.094233751296997
1.0	91770000.0	91780000.0	5.0	2.4216861724853516	1.2384412288665771
1.0	91910000.0	91920000.0	1.0	2.156935453414917	1.0994014739990234
1.0	91950000.0	91960000.0	1.0	2.2277355194091797	1.1378494501113892
1.0	91970000.0	91980000.0	1.0	1.6633895635604858	0.8086490631103516
1.0	92050000.0	92060000.0	1.0	1.6835060119628906	0.8211796879768372
1.0	92150000.0	92160000.0	1.0	1.6118056774139404	0.7763140797615051
1.0	92170000.0	92180000.0	1.0	1.6401447057724	0.794113278388977
1.0	92280000.0	92290000.0	2.0	1.7457717657089233	0.8596528768539429
1.0	92290000.0	92300000.0	0.0	1.6812334060668945	0.8197662234306335
1.0	92300000.0	92310000.0	2.0	1.7662099599838257	0.872173011302948
1.0	92390000.0	92400000.0	2.0	1.9547967910766602	0.9848742485046387
1.0	92500000.0	92510000.0	2.0	1.9542707204818726	0.9845672845840454
1.0	92520000.0	92530000.0	2.0	1.9256718158721924	0.9678195118904114
1.0	92610000.0	92620000.0	0.0	1.6375973224639893	0.7925174236297607
1.0	92630000.0	92640000.0	0.0	1.6460691690444946	0.7978236079216003
1.0	92680000.0	92690000.0	5.0	1.821486473083496	0.9057480692863464
1.0	92750000.0	92760000.0	2.0	1.695805311203003	0.828818142414093
1.0	92790000.0	92800000.0	3.0	1.6397873163223267	0.7938887476921082
1.0	92900000.0	92910000.0	7.0	2.002227306365967	1.0123573541641235
1.0	92990000.0	93000000.0	1.0	1.9942219257354736	1.0077444314956665
1.0	93030000.0	93040000.0	1.0	1.8245919942855835	0.9076212048530579
1.0	93060000.0	93070000.0	3.0	1.6469852924346924	0.7983970642089844
1.0	93130000.0	93140000.0	0.0	1.7890008687973022	0.8860682249069214
1.0	93190000.0	93200000.0	4.0	1.7028582096099854	0.8331886529922485
1.0	93250000.0	93260000.0	0.0	2.1111607551574707	1.0740729570388794
1.0	93290000.0	93300000.0	4.0	2.1151316165924072	1.0762841701507568
1.0	93300000.0	93310000.0	2.0	1.4590836763381958	0.6792712211608887
1.0	93390000.0	93400000.0	4.0	1.8208858966827393	0.9053858518600464
1.0	93480000.0	93490000.0	4.0	2.008676052093506	1.0160661935806274
1.0	93520000.0	93530000.0	2.0	2.0066425800323486	1.014897346496582
1.0	93570000.0	93580000.0	1.0	1.7541847229003906	0.8648132085800171
1.0	93580000.0	93590000.0	1.0	1.6665960550308228	0.8106495141983032
1.0	93600000.0	93610000.0	0.0	1.6192512512207031	0.7809982299804688
1.0	93670000.0	93680000.0	3.0	1.6143033504486084	0.7778864502906799
1.0	93700000.0	93710000.0	1.0	1.758467435836792	0.8674365282058716
1.0	93800000.0	93810000.0	1.0	1.800610899925232	0.8931185007095337
1.0	93810000.0	93820000.0	0.0	1.914284348487854	0.9611151814460754
1.0	93920000.0	93930000.0	2.0	1.5163534879684448	0.7158335447311401
1.0	93980000.0	93990000.0	0.0	1.4909549951553345	0.6996361017227173
1.0	94070000.0	94080000.0	1.0	1.3269537687301636	0.5949996709823608
1.0	94100000.0	94110000.0	0.0	1.3672044277191162	0.6205582022666931
1.0	94140000.0	94150000.0	3.0	1.4980087280273438	0.7041367292404175
1.0	94190000.0	94200000.0	1.0	1.418823480606079	0.6535227298736572
1.0	94210000.0	94220000.0	3.0	1.4428520202636719	0.6688913702964783
1.0	94290000.0	94300000.0	0.0	1.6010076999664307	0.7695105671882629
1.0	94350000.0	94360000.0	3.0	1.5060219764709473	0.7092483043670654
1.0	94360000.0	94370000.0	0.0	1.524154543876648	0.720801591873169
1.0	94370000.0	94380000.0	2.0	1.5613248348236084	0.7444188594818115
1.0	94420000.0	94430000.0	4.0	1.7378915548324585	0.8548116683959961
1.0	94450000.0	94460000.0	0.0	1.818269968032837	0.9038060307502747
1.0	94580000.0	94590000.0	2.0	1.5058090686798096	0.7091134786605835
1.0	94590000.0	94600000.0	0.0	1.7338969707489014	0.8523542284965515
1.0	94660000.0	94670000.0	0.0	1.462761640548706	0.6816226840019226
1.0	94760000.0	94770000.0	1.0	1.6109435558319092	0.7757713794708252
1.0	94770000.0	94780000.0	0.0	1.6903114318847656	0.8254079818725586
1.0	94880000.0	94890000.0	1.0	1.788222074508667	0.8855941891670227
1.0	94900000.0	94910000.0	0.0	1.4555338621139526	0.6770011782646179
1.0	94980000.0	94990000.0	2.0	1.4258160591125488	0.6579948663711548
1.0	95010000.0	95020000.0	1.0	1.457636833190918	0.678345799446106
1.0	95020000.0	95030000.0	0.0	1.6282250881195068	0.7866371870040894
1.0	95070000.0	95080000.0	5.0	1.4112346172332764	0.6486690044403076
1.0	95090000.0	95100000.0	1.0	1.6619126796722412	0.8077279329299927
1.0	95120000.0	95130000.0	1.0	1.5815513134002686	0.7572251558303833
1.0	95250000.0	95260000.0	1.0	1.4350696802139282	0.6639133095741272
1.0	95290000.0	95300000.0	0.0	1.2610149383544922	0.553826630115509
1.0	95450000.0	95460000.0	0.0	1.3413894176483154	0.6041421890258789
1.0	95510000.0	95520000.0	2.0	1.607957124710083	0.7738906145095825
1.0	95520000.0	95530000.0	1.0	1.5424420833587646	0.7324331998825073
1.0	95530000.0	95540000.0	1.0	1.6233402490615845	0.7835689783096313
1.0	95540000.0	95550000.0	0.0	1.8839960098266602	0.9431861042976379
1.0	95580000.0	95590000.0	0.0	1.5647650957107544	0.7465992569923401
1.0	95630000.0	95640000.0	3.0	1.5672005414962769	0.7481424808502197
1.0	95680000.0	95690000.0	1.0	1.9258334636688232	0.9679142832756042
1.0	95730000.0	95740000.0	2.0	2.424119234085083	1.2396570444107056
1.0	95750000.0	95760000.0	3.0	1.786520004272461	0.8845587968826294
1.0	95770000.0	95780000.0	4.0	1.9212058782577515	0.9651924967765808
1.0	95800000.0	95810000.0	4.0	1.9772990942001343	0.9979580044746399
1.0	95820000.0	95830000.0	0.0	2.001112222671509	1.0117155313491821
1.0	95830000.0	95840000.0	3.0	1.856515884399414	0.9267983436584473
1.0	96090000.0	96100000.0	2.0	2.8002448081970215	1.4129877090454102
1.0	96110000.0	96120000.0	1.0	2.596801280975342	1.3229405879974365
1.0	96150000.0	96160000.0	3.0	2.9282500743865967	1.464892864227295
1.0	96190000.0	96200000.0	2.0	2.857314109802246	1.4365949630737305
1.0	96300000.0	96310000.0	4.0	3.4364101886749268	1.6322686672210693
1.0	96330000.0	96340000.0	7.0	3.4196460247039795	1.6277503967285156
1.0	96350000.0	96360000.0	3.0	3.466073513031006	1.640096664428711
1.0	96380000.0	96390000.0	2.0	3.3126614093780518	1.5973091125488281
1.0	96390000.0	96400000.0	3.0	3.591163158416748	1.6707994937896729
1.0	96430000.0	96440000.0	4.0	3.2954025268554688	1.5921363830566406
1.0	96530000.0	96540000.0	5.0	3.1270134449005127	1.5378379821777344
1.0	96570000.0	96580000.0	1.0	3.2976584434509277	1.5928165912628174
1.0	96650000.0	96660000.0	4.0	3.2896409034729004	1.5903934240341187
1.0	96680000.0	96690000.0	3.0	3.320533037185669	1.5996440649032593
1.0	96810000.0	96820000.0	4.0	3.185889720916748	1.5576121807098389
1.0	96830000.0	96840000.0	5.0	2.889514207839966	1.449584722518921
1.0	96930000.0	96940000.0	4.0	2.78641939163208	1.4071569442749023
1.0	97050000.0	97060000.0	4.0	2.892601490020752	1.4508178234100342
1.0	97090000.0	97100000.0	4.0	2.7479026317596436	1.390688180923462
1.0	97140000.0	97150000.0	3.0	2.3131325244903564	1.1830132007598877
1.0	97150000.0	97160000.0	3.0	2.26827073097229	1.1594549417495728
1.0	97190000.0	97200000.0	1.0	1.9197540283203125	0.9643377065658569
1.0	97210000.0	97220000.0	1.0	1.9154746532440186	0.9618170857429504
1.0	97230000.0	97240000.0	0.0	1.9775731563568115	0.9981170892715454
1.0	97240000.0	97250000.0	3.0	1.8392932415008545	0.916471004486084
1.0	97250000.0	97260000.0	2.0	1.883099913597107	0.9426535367965698
1.0	97310000.0	97320000.0	7.0	2.064305067062378	1.047771692276001
1.0	97340000.0	97350000.0	2.0	2.828394889831543	1.424724817276001
1.0	97450000.0	97460000.0	2.0	2.742295742034912	1.3882633447647095
1.0	97560000.0	97570000.0	5.0	2.321810007095337	1.1875263452529907
1.0	97660000.0	97670000.0	3.0	2.219067096710205	1.1331899166107178
1.0	97700000.0	97710000.0	0.0	2.2566404342651367	1.153286337852478
1.0	97790000.0	97800000.0	3.0	2.277719020843506	1.1644474267959595
1.0	97840000.0	97850000.0	1.0	2.127695083618164	1.083263635635376
1.0	97850000.0	97860000.0	3.0	2.3247992992401123	1.1890782117843628
1.0	97890000.0	97900000.0	5.0	2.2158093452453613	1.1314358711242676
1.0	97970000.0	97980000.0	2.0	2.2600314617156982	1.1550877094268799
1.0	98000000.0	98010000.0	4.0	2.2167632579803467	1.1319501399993896
1.0	98010000.0	98020000.0	4.0	2.064638137817383	1.047959804534912
1.0	98050000.0	98060000.0	2.0	1.9122374057769775	0.959908127784729
1.0	98060000.0	98070000.0	1.0	1.8680002689361572	0.9336613416671753
1.0	98070000.0	98080000.0	3.0	1.821088433265686	0.9055077433586121
1.0	98150000.0	98160000.0	0.0	1.9698143005371094	0.9936151504516602
1.0	98210000.0	98220000.0	1.0	2.302304267883301	1.1773611307144165
1.0	98240000.0	98250000.0	4.0	2.540112018585205	1.2962700128555298
1.0	98380000.0	98390000.0	1.0	2.5312016010284424	1.2920175790786743
1.0	98400000.0	98410000.0	4.0	3.3310248851776123	1.6027328968048096
1.0	98470000.0	98480000.0	2.0	3.7212448120117188	1.6988718509674072
1.0	98500000.0	98510000.0	5.0	4.30169677734375	1.7818386554718018
1.0	98560000.0	98570000.0	4.0	3.114734172821045	1.5336072444915771
1.0	98580000.0	98590000.0	3.0	3.3925864696502686	1.620314359664917
1.0	98610000.0	98620000.0	3.0	2.880051612854004	1.4457929134368896
1.0	98680000.0	98690000.0	1.0	2.9254653453826904	1.463803768157959
1.0	98780000.0	98790000.0	4.0	2.671389102935791	1.356999158859253
1.0	98920000.0	98930000.0	4.0	2.8160290718078613	1.419590950012207
1.0	98980000.0	98990000.0	5.0	3.396411180496216	1.6213762760162354
1.0	98990000.0	99000000.0	3.0	3.373514175415039	1.6149661540985107
1.0	99020000.0	99030000.0	5.0	3.4441161155700684	1.6343225240707397
1.0	99040000.0	99050000.0	4.0	3.500394821166992	1.6488898992538452
1.0	99140000.0	99150000.0	3.0	2.042149305343628	1.0352061986923218
1.0	99230000.0	99240000.0	3.0	2.315406322479248	1.184196949005127
1.0	99240000.0	99250000.0	1.0	2.6941404342651367	1.3671503067016602
1.0	99280000.0	99290000.0	2.0	2.465268611907959	1.260049819946289
1.0	99380000.0	99390000.0	2.0	2.095792055130005	1.0654867887496948
1.0	99400000.0	99410000.0	3.0	1.8650894165039062	0.9319235682487488
1.0	99410000.0	99420000.0	1.0	1.8880884647369385	0.9456167221069336
1.0	99450000.0	99460000.0	4.0	1.7833468914031982	0.8826273083686829
1.0	99460000.0	99470000.0	0.0	2.1269075870513916	1.082827091217041
1.0	99470000.0	99480000.0	1.0	2.097848415374756	1.0666383504867554
1.0	99490000.0	99500000.0	4.0	1.918383002281189	0.9635305404663086
1.0	99520000.0	99530000.0	2.0	2.2459280490875244	1.1475830078125
1.0	99570000.0	99580000.0	1.0	1.9169299602508545	0.9626744389533997
1.0	99640000.0	99650000.0	5.0	1.7003850936889648	0.8316563367843628
1.0	99680000.0	99690000.0	1.0	2.173318386077881	1.1083773374557495
1.0	99710000.0	99720000.0	1.0	1.9667854309082031	0.9918548464775085
1.0	99740000.0	99750000.0	3.0	1.9287102222442627	0.9696044921875
1.0	99820000.0	99830000.0	3.0	1.901714563369751	0.9536921381950378
1.0	99830000.0	99840000.0	2.0	2.0802574157714844	1.0567678213119507
1.0	99840000.0	99850000.0	0.0	2.1398134231567383	1.0899702310562134
1.0	99910000.0	99920000.0	3.0	2.195034980773926	1.1202021837234497
1.0	99990000.0	100000000.0	0.0	2.4021573066711426	1.2286369800567627
1.0	100030000.0	100040000.0	2.0	2.197476863861084	1.121527075767517
1.0	100060000.0	100070000.0	2.0	1.9946060180664062	1.0079658031463623
1.0	100090000.0	100100000.0	3.0	2.0264830589294434	1.0262706279754639
1.0	100130000.0	100140000.0	1.0	1.687248945236206	0.8235055208206177
1.0	100230000.0	100240000.0	0.0	1.753125786781311	0.8641645312309265
1.0	100310000.0	100320000.0	3.0	1.6305744647979736	0.788112223148346
1.0	100380000.0	100390000.0	0.0	1.775777816772461	0.878014862537384
1.0	100460000.0	100470000.0	1.0	1.5270328521728516	0.7226336002349854
1.0	100470000.0	100480000.0	2.0	1.5011543035507202	0.7061436772346497
1.0	100480000.0	100490000.0	2.0	1.5263429880142212	0.7221952676773071
1.0	100500000.0	100510000.0	2.0	2.1256637573242188	1.082137107849121
1.0	100650000.0	100660000.0	1.0	1.6461572647094727	0.7978790998458862
1.0	100820000.0	100830000.0	1.0	1.639075517654419	0.7934433221817017
1.0	100860000.0	100870000.0	0.0	1.626745581626892	0.7857078313827515
1.0	100870000.0	100880000.0	3.0	1.6585729122161865	0.8056427240371704
1.0	100890000.0	100900000.0	3.0	1.5652835369110107	0.7469278573989868
1.0	100910000.0	100920000.0	1.0	1.4679386615753174	0.6849325895309448
1.0	100980000.0	100990000.0	1.0	1.511635184288025	0.7128272652626038
1.0	101010000.0	101020000.0	2.0	1.792649507522583	0.8882855176925659
1.0	101020000.0	101030000.0	2.0	1.9004459381103516	0.952940821647644
1.0	101040000.0	101050000.0	1.0	1.7769397497177124	0.8787233233451843
1.0	101100000.0	101110000.0	1.0	1.679589867591858	0.8187443614006042
1.0	101130000.0	101140000.0	1.0	1.6370267868041992	0.7921596169471741
1.0	101290000.0	101300000.0	1.0	2.310790777206421	1.1817926168441772
1.0	101350000.0	101360000.0	0.0	1.7834640741348267	0.882698655128479
1.0	101360000.0	101370000.0	2.0	2.1095051765441895	1.073149561882019
1.0	101380000.0	101390000.0	2.0	1.6348206996917725	0.7907761335372925
1.0	101430000.0	101440000.0	2.0	1.5283520221710205	0.7234736680984497
1.0	101490000.0	101500000.0	5.0	1.5419706106185913	0.7321339845657349
1.0	101530000.0	101540000.0	0.0	1.845402479171753	0.9201391339302063
1.0	101570000.0	101580000.0	3.0	1.9167782068252563	0.9625852704048157
1.0	101580000.0	101590000.0	0.0	2.1878104209899902	1.1162779331207275
1.0	101590000.0	101600000.0	2.0	1.9414317607879639	0.9770646095275879
1.0	101620000.0	101630000.0	1.0	1.9827423095703125	1.001111388206482
1.0	101690000.0	101700000.0	2.0	1.8729667663574219	0.936623215675354
1.0	101710000.0	101720000.0	0.0	1.8252317905426025	0.908007025718689
1.0	101800000.0	101810000.0	0.0	2.1534767150878906	1.0975005626678467
1.0	101900000.0	101910000.0	3.0	2.042832851409912	1.0355947017669678
1.0	101920000.0	101930000.0	2.0	2.6164040565490723	1.3320060968399048
1.0	101960000.0	101970000.0	2.0	2.550304889678955	1.3011146783828735
1.0	101970000.0	101980000.0	0.0	2.5459132194519043	1.2990299463272095
1.0	102010000.0	102020000.0	3.0	2.2899677753448486	1.1708953380584717
1.0	102040000.0	102050000.0	4.0	3.2261440753936768	1.5706441402435303
1.0	102050000.0	102060000.0	3.0	3.3409507274627686	1.6056301593780518
1.0	102080000.0	102090000.0	4.0	3.4135208129882812	1.6260830163955688
1.0	102140000.0	102150000.0	3.0	3.364142656326294	1.6123058795928955
1.0	102170000.0	102180000.0	2.0	3.3058676719665527	1.5952814817428589
1.0	102210000.0	102220000.0	3.0	3.372384548187256	1.6146466732025146
1.0	102370000.0	102380000.0	2.0	3.2607390880584717	1.5815268754959106
1.0	102500000.0	102510000.0	5.0	3.5556797981262207	1.6624653339385986
1.0	102580000.0	102590000.0	3.0	4.291793346405029	1.7809269428253174
1.0	102620000.0	102630000.0	5.0	4.106516361236572	1.7609226703643799
1.0	102660000.0	102670000.0	3.0	4.110029697418213	1.7613563537597656
1.0	102780000.0	102790000.0	4.0	3.837390184402466	1.7207638025283813
1.0	102800000.0	102810000.0	4.0	3.1798927783966064	1.5556368827819824
1.0	102810000.0	102820000.0	2.0	3.9578328132629395	1.7404807806015015
1.0	102840000.0	102850000.0	5.0	3.9652888774871826	1.7416061162948608
1.0	102910000.0	102920000.0	6.0	2.999164581298828	1.4920021295547485
1.0	102960000.0	102970000.0	4.0	4.487574577331543	1.7962429523468018
1.0	103080000.0	103090000.0	10.0	4.720983028411865	1.8077609539031982
1.0	103110000.0	103120000.0	6.0	4.817469120025635	1.8106247186660767
1.0	103170000.0	103180000.0	4.0	4.530168533325195	1.7988609075546265
1.0	103200000.0	103210000.0	4.0	4.0649285316467285	1.755618691444397
1.0	103240000.0	103250000.0	3.0	3.771411418914795	1.708685278892517
1.0	103310000.0	103320000.0	6.0	4.097423076629639	1.7597897052764893
1.0	103410000.0	103420000.0	3.0	3.814034938812256	1.7165940999984741
1.0	103420000.0	103430000.0	2.0	4.034920692443848	1.7515954971313477
1.0	103500000.0	103510000.0	3.0	3.6079039573669434	1.6746289730072021
1.0	103540000.0	103550000.0	3.0	3.853039503097534	1.7234933376312256
1.0	103560000.0	103570000.0	3.0	3.9869277477264404	1.7448097467422485
1.0	103620000.0	103630000.0	5.0	4.138114929199219	1.764746069908142
1.0	103630000.0	103640000.0	4.0	4.181765079498291	1.7697417736053467
1.0	103680000.0	103690000.0	8.0	4.25951623916626	1.7778488397598267
1.0	103780000.0	103790000.0	3.0	1.4569308757781982	0.6778947114944458
1.0	103910000.0	103920000.0	2.0	1.176664113998413	0.5048989057540894
1.0	104050000.0	104060000.0	1.0	2.1727442741394043	1.1080635786056519
1.0	104120000.0	104130000.0	5.0	1.9803361892700195	0.9997178316116333
1.0	104130000.0	104140000.0	2.0	1.7176584005355835	0.8423422574996948
1.0	104360000.0	104370000.0	4.0	3.6307175159454346	1.679743766784668
1.0	104420000.0	104430000.0	2.0	3.4950644969940186	1.647542953491211
1.0	104480000.0	104490000.0	4.0	4.104301929473877	1.7606480121612549
1.0	104640000.0	104650000.0	3.0	4.989304065704346	1.8132297992706299
1.0	104660000.0	104670000.0	6.0	4.879403114318848	1.8119224309921265
1.0	104690000.0	104700000.0	5.0	4.753077030181885	1.8088299036026
1.0	104780000.0	104790000.0	6.0	5.132050037384033	1.8130909204483032
1.0	104800000.0	104810000.0	8.0	5.273715496063232	1.8109257221221924
1.0	104820000.0	104830000.0	8.0	5.213099479675293	1.8121017217636108
1.0	104850000.0	104860000.0	7.0	5.084761619567871	1.8133636713027954
1.0	104910000.0	104920000.0	4.0	4.339510917663574	1.7851804494857788
1.0	105050000.0	105060000.0	6.0	4.284246921539307	1.780221939086914
1.0	105120000.0	105130000.0	4.0	4.11947774887085	1.76251220703125
1.0	105170000.0	105180000.0	3.0	4.270652770996094	1.7789294719696045
1.0	105260000.0	105270000.0	5.0	4.012749671936035	1.7485148906707764
1.0	105370000.0	105380000.0	5.0	3.9516139030456543	1.7395340204238892
1.0	105460000.0	105470000.0	2.0	3.988534927368164	1.7450441122055054
1.0	105510000.0	105520000.0	4.0	3.9374496936798096	1.737349271774292
1.0	105600000.0	105610000.0	1.0	4.447709083557129	1.7935702800750732
1.0	105610000.0	105620000.0	6.0	4.211219787597656	1.7729305028915405
1.0	105660000.0	105670000.0	11.0	3.9881889820098877	1.7449935674667358
1.0	105720000.0	105730000.0	3.0	4.496318817138672	1.7968002557754517
1.0	105770000.0	105780000.0	7.0	4.0660505294799805	1.7557661533355713
1.0	105800000.0	105810000.0	6.0	3.7822365760803223	1.710730791091919
1.0	105860000.0	105870000.0	3.0	4.125286102294922	1.7632148265838623
1.0	105960000.0	105970000.0	2.0	3.5952517986297607	1.6717405319213867
1.0	106070000.0	106080000.0	2.0	4.087348937988281	1.7585169076919556
[truncated: 47,575 more rows]
