# Supplementary material for: Genome-wide mapping of somatic mutation rates uncovers drivers of cancer
Source: Nat Biotechnol. 2022 Jun 20;40(11):1634–43. doi: 10.1038/s41587-022-01353-8 (PMC9646522; doi:10.1038/s41587-022-01353-8)
Supplement: Supplementary file 4 — Regions and model predictions for each fold of each cancer for which a deep learning model was trained. Regions that were filtered are also listed along with their respective model predictions. [file 41587_2022_1353_MOESM4_ESM.zip › kfold_results/Kidney-RCC/fold_4.txt]

CHROM	START	END	Y_TRUE	Y_PRED	STD
1.0	850000.0	860000.0	4.0	2.6524856090545654	0.9199230074882507
1.0	890000.0	900000.0	3.0	2.6628177165985107	1.0382887125015259
1.0	1040000.0	1050000.0	2.0	2.51861572265625	0.884179413318634
1.0	1050000.0	1060000.0	0.0	2.635773181915283	0.961540699005127
1.0	1060000.0	1070000.0	2.0	3.4123542308807373	1.245835304260254
1.0	1080000.0	1090000.0	1.0	3.060904026031494	1.0960596799850464
1.0	1100000.0	1110000.0	6.0	3.190016984939575	1.1488085985183716
1.0	1220000.0	1230000.0	2.0	2.830143451690674	1.0138883590698242
1.0	1260000.0	1270000.0	1.0	2.638150691986084	1.001589298248291
1.0	1270000.0	1280000.0	3.0	2.6104977130889893	0.9242507815361023
1.0	1330000.0	1340000.0	1.0	2.8144001960754395	1.0935879945755005
1.0	1350000.0	1360000.0	0.0	2.6545627117156982	0.9293742179870605
1.0	1500000.0	1510000.0	2.0	2.6533617973327637	1.020861029624939
1.0	1510000.0	1520000.0	0.0	2.7038466930389404	1.0640461444854736
1.0	1530000.0	1540000.0	5.0	2.4996378421783447	0.9016873240470886
1.0	1680000.0	1690000.0	0.0	2.375624895095825	0.9143397212028503
1.0	1730000.0	1740000.0	0.0	2.7291693687438965	0.9509347677230835
1.0	1770000.0	1780000.0	2.0	2.6325786113739014	0.9199689626693726
1.0	1790000.0	1800000.0	4.0	2.711008310317993	0.9430691599845886
1.0	1810000.0	1820000.0	1.0	3.175189733505249	1.1382064819335938
1.0	1850000.0	1860000.0	2.0	3.5129024982452393	1.2889155149459839
1.0	1900000.0	1910000.0	4.0	3.1546571254730225	1.1328392028808594
1.0	1920000.0	1930000.0	5.0	2.7273001670837402	0.944515585899353
1.0	1950000.0	1960000.0	7.0	2.980142116546631	1.0568559169769287
1.0	2020000.0	2030000.0	2.0	2.785642623901367	0.9980557560920715
1.0	2050000.0	2060000.0	2.0	2.690690755844116	0.9487835168838501
1.0	2080000.0	2090000.0	6.0	2.4562153816223145	0.883453369140625
1.0	2180000.0	2190000.0	2.0	3.080231189727783	1.09920072555542
1.0	2190000.0	2200000.0	9.0	2.7337327003479004	0.9498567581176758
1.0	2320000.0	2330000.0	3.0	2.809845209121704	1.1122758388519287
1.0	2350000.0	2360000.0	4.0	3.257023572921753	1.1836316585540771
1.0	2780000.0	2790000.0	6.0	3.6661956310272217	1.3508212566375732
1.0	2800000.0	2810000.0	3.0	3.8679416179656982	1.4234259128570557
1.0	2810000.0	2820000.0	6.0	3.9541351795196533	1.4497544765472412
1.0	2840000.0	2850000.0	1.0	3.856773853302002	1.4123327732086182
1.0	2930000.0	2940000.0	4.0	3.4210498332977295	1.250946283340454
1.0	2970000.0	2980000.0	3.0	3.134970188140869	1.1335999965667725
1.0	2990000.0	3000000.0	4.0	2.99930477142334	1.0536220073699951
1.0	3000000.0	3010000.0	5.0	3.1768124103546143	1.1415202617645264
1.0	3020000.0	3030000.0	4.0	3.272017002105713	1.1855700016021729
1.0	3120000.0	3130000.0	5.0	3.397984743118286	1.2409213781356812
1.0	3470000.0	3480000.0	7.0	2.7429451942443848	0.9238427877426147
1.0	3500000.0	3510000.0	1.0	2.7918460369110107	0.9773058891296387
1.0	3540000.0	3550000.0	3.0	2.6656436920166016	0.8970826268196106
1.0	3560000.0	3570000.0	3.0	2.573702335357666	0.9709466099739075
1.0	3590000.0	3600000.0	4.0	2.9042301177978516	1.0070552825927734
1.0	3710000.0	3720000.0	1.0	2.747903823852539	1.0855780839920044
1.0	3800000.0	3810000.0	5.0	2.5086607933044434	0.8876309394836426
1.0	3810000.0	3820000.0	1.0	2.6773717403411865	0.9777652621269226
1.0	4020000.0	4030000.0	4.0	2.5821895599365234	0.8382726907730103
1.0	4170000.0	4180000.0	4.0	3.5871047973632812	1.3195987939834595
1.0	4230000.0	4240000.0	7.0	3.5885767936706543	1.3220103979110718
1.0	4260000.0	4270000.0	3.0	3.8323702812194824	1.4120190143585205
1.0	4270000.0	4280000.0	11.0	3.6587300300598145	1.348685622215271
1.0	4300000.0	4310000.0	0.0	3.485140562057495	1.2554786205291748
1.0	4310000.0	4320000.0	7.0	4.064054012298584	1.4823483228683472
1.0	4380000.0	4390000.0	8.0	3.712536334991455	1.3694239854812622
1.0	4410000.0	4420000.0	5.0	4.175422668457031	1.506880760192871
1.0	4640000.0	4650000.0	4.0	3.487328052520752	1.2791613340377808
1.0	4670000.0	4680000.0	2.0	3.3192343711853027	1.2065236568450928
1.0	4820000.0	4830000.0	1.0	3.4488468170166016	1.2586256265640259
1.0	4860000.0	4870000.0	2.0	3.4535179138183594	1.2604742050170898
1.0	4940000.0	4950000.0	6.0	3.3089592456817627	1.2018530368804932
1.0	5110000.0	5120000.0	2.0	3.7639129161834717	1.381019115447998
1.0	5140000.0	5150000.0	3.0	4.096443176269531	1.4801850318908691
1.0	5170000.0	5180000.0	2.0	3.37333345413208	1.2330752611160278
1.0	5200000.0	5210000.0	5.0	3.9734559059143066	1.4604719877243042
1.0	5410000.0	5420000.0	5.0	4.368437767028809	1.5546636581420898
1.0	5470000.0	5480000.0	5.0	3.9062142372131348	1.4248358011245728
1.0	5480000.0	5490000.0	7.0	3.494894504547119	1.281928300857544
1.0	5550000.0	5560000.0	2.0	3.333378314971924	1.2120907306671143
1.0	5580000.0	5590000.0	5.0	3.464916229248047	1.270076036453247
1.0	5620000.0	5630000.0	3.0	3.4081084728240967	1.246105432510376
1.0	5660000.0	5670000.0	0.0	3.5671920776367188	1.3082938194274902
1.0	5700000.0	5710000.0	5.0	3.662707567214966	1.3500906229019165
1.0	5740000.0	5750000.0	6.0	3.983802080154419	1.4634462594985962
1.0	5820000.0	5830000.0	7.0	3.4870448112487793	1.2775505781173706
1.0	5840000.0	5850000.0	8.0	3.2785141468048096	1.1918796300888062
1.0	5860000.0	5870000.0	4.0	3.034106969833374	1.101636290550232
1.0	5940000.0	5950000.0	0.0	2.499450206756592	0.8862878680229187
1.0	5960000.0	5970000.0	3.0	2.369178295135498	0.89515620470047
1.0	6040000.0	6050000.0	0.0	2.5490481853485107	0.8911377191543579
1.0	6070000.0	6080000.0	4.0	2.5623745918273926	0.8990665674209595
1.0	6110000.0	6120000.0	6.0	2.8267908096313477	0.990811824798584
1.0	6150000.0	6160000.0	4.0	2.8201539516448975	0.9759700894355774
1.0	6220000.0	6230000.0	3.0	3.3624820709228516	1.225959062576294
1.0	6250000.0	6260000.0	3.0	2.727752208709717	1.078397512435913
1.0	6430000.0	6440000.0	2.0	2.6537487506866455	0.91405189037323
1.0	6520000.0	6530000.0	5.0	2.512455463409424	0.8858997225761414
1.0	6550000.0	6560000.0	2.0	2.564185380935669	0.9397863149642944
1.0	6570000.0	6580000.0	2.0	2.6695563793182373	0.9203125238418579
1.0	6600000.0	6610000.0	2.0	2.661701202392578	0.9183629751205444
1.0	6620000.0	6630000.0	4.0	2.5894293785095215	0.8986034393310547
1.0	6710000.0	6720000.0	2.0	2.6713476181030273	0.9283135533332825
1.0	6730000.0	6740000.0	2.0	2.568978786468506	0.8931978940963745
1.0	6760000.0	6770000.0	4.0	2.639796733856201	0.8019444346427917
1.0	6840000.0	6850000.0	2.0	2.6422038078308105	1.0365358591079712
1.0	6940000.0	6950000.0	2.0	2.5569660663604736	0.8991225957870483
1.0	7040000.0	7050000.0	2.0	2.8001489639282227	0.9533635377883911
1.0	7050000.0	7060000.0	2.0	2.671198606491089	0.925000786781311
1.0	7140000.0	7150000.0	7.0	2.449411392211914	0.7637423872947693
1.0	7160000.0	7170000.0	3.0	2.4298412799835205	0.8302284479141235
1.0	7170000.0	7180000.0	3.0	2.48950457572937	0.8636720776557922
1.0	7200000.0	7210000.0	1.0	2.562469244003296	0.8822034597396851
1.0	7230000.0	7240000.0	1.0	2.5041966438293457	0.8101669549942017
1.0	7270000.0	7280000.0	2.0	2.4514098167419434	0.766037106513977
1.0	7330000.0	7340000.0	0.0	2.657829761505127	0.9214792251586914
1.0	7340000.0	7350000.0	5.0	2.6472573280334473	0.8714042901992798
1.0	7380000.0	7390000.0	4.0	2.7064671516418457	0.9361200332641602
1.0	7400000.0	7410000.0	4.0	2.8112406730651855	0.9824640154838562
1.0	7410000.0	7420000.0	1.0	2.818970203399658	0.9794503450393677
1.0	7490000.0	7500000.0	3.0	3.028585433959961	1.0703462362289429
1.0	7500000.0	7510000.0	5.0	2.805852174758911	0.9969313740730286
1.0	7520000.0	7530000.0	2.0	2.9468960762023926	1.05291748046875
1.0	7570000.0	7580000.0	2.0	3.0812792778015137	1.1164829730987549
1.0	7670000.0	7680000.0	1.0	2.8484981060028076	0.9790381193161011
1.0	7680000.0	7690000.0	3.0	2.790661573410034	0.9741207361221313
1.0	7790000.0	7800000.0	0.0	2.43103289604187	0.7696069478988647
1.0	7890000.0	7900000.0	3.0	2.505420207977295	0.8897050023078918
1.0	7930000.0	7940000.0	5.0	2.743575096130371	0.9538558721542358
1.0	7950000.0	7960000.0	3.0	2.6708438396453857	0.9235251545906067
1.0	8030000.0	8040000.0	3.0	2.873100996017456	1.001203179359436
1.0	8050000.0	8060000.0	1.0	2.748398542404175	0.950337290763855
1.0	8070000.0	8080000.0	4.0	2.967965841293335	1.046396017074585
1.0	8210000.0	8220000.0	1.0	2.618589401245117	0.9159597158432007
1.0	8250000.0	8260000.0	1.0	2.462268829345703	0.8881616592407227
1.0	8290000.0	8300000.0	1.0	2.5131893157958984	0.870003342628479
1.0	8320000.0	8330000.0	2.0	2.643098831176758	0.928618311882019
1.0	8390000.0	8400000.0	2.0	2.689225435256958	0.9293416738510132
1.0	8460000.0	8470000.0	6.0	3.350714921951294	1.2193597555160522
1.0	8480000.0	8490000.0	3.0	3.0736865997314453	1.318884253501892
1.0	8530000.0	8540000.0	3.0	3.1390380859375	1.120605230331421
1.0	8540000.0	8550000.0	2.0	3.0428011417388916	1.0759270191192627
1.0	8620000.0	8630000.0	3.0	2.7585537433624268	0.9550794363021851
1.0	8730000.0	8740000.0	4.0	2.550227165222168	0.8968625068664551
1.0	8750000.0	8760000.0	3.0	2.518354892730713	0.8889158368110657
1.0	8760000.0	8770000.0	3.0	2.5283591747283936	0.9163368940353394
1.0	8770000.0	8780000.0	3.0	2.6247222423553467	0.9339507818222046
1.0	8810000.0	8820000.0	5.0	2.7929232120513916	0.9785944223403931
1.0	8870000.0	8880000.0	4.0	2.702623128890991	1.0625393390655518
1.0	8880000.0	8890000.0	3.0	2.606691598892212	0.9135372042655945
1.0	8890000.0	8900000.0	2.0	2.689682722091675	0.9266536831855774
1.0	8910000.0	8920000.0	6.0	3.0501580238342285	1.0838632583618164
1.0	8960000.0	8970000.0	3.0	3.22101092338562	1.1610362529754639
1.0	8970000.0	8980000.0	3.0	3.050684690475464	1.0780013799667358
1.0	9010000.0	9020000.0	2.0	2.9276232719421387	1.0189926624298096
1.0	9030000.0	9040000.0	1.0	3.1138834953308105	1.1183650493621826
1.0	9060000.0	9070000.0	3.0	3.139737367630005	1.1234161853790283
1.0	9080000.0	9090000.0	3.0	2.8316917419433594	0.989239513874054
1.0	9110000.0	9120000.0	3.0	2.6887526512145996	0.9376621246337891
1.0	9120000.0	9130000.0	3.0	2.7603185176849365	0.9836093187332153
1.0	9150000.0	9160000.0	3.0	2.607069730758667	0.9111507534980774
1.0	9160000.0	9170000.0	1.0	2.72334623336792	0.9463504552841187
1.0	9230000.0	9240000.0	4.0	2.6558098793029785	0.9227628707885742
1.0	9250000.0	9260000.0	2.0	2.6587514877319336	0.9222137331962585
1.0	9320000.0	9330000.0	6.0	2.944627285003662	1.046029806137085
1.0	9350000.0	9360000.0	0.0	2.971677303314209	1.110511064529419
1.0	9380000.0	9390000.0	5.0	2.6781604290008545	0.931486964225769
1.0	9530000.0	9540000.0	2.0	2.4964797496795654	0.8852969408035278
1.0	9610000.0	9620000.0	0.0	2.866590976715088	1.0156646966934204
1.0	9750000.0	9760000.0	3.0	2.708198308944702	0.9371554255485535
1.0	9810000.0	9820000.0	5.0	2.5191726684570312	0.8852239847183228
1.0	9890000.0	9900000.0	1.0	2.5166637897491455	0.8859288096427917
1.0	9980000.0	9990000.0	3.0	2.4402976036071777	0.892376720905304
1.0	10050000.0	10060000.0	4.0	2.844827175140381	0.9936199188232422
1.0	10100000.0	10110000.0	3.0	2.851241111755371	0.9896033406257629
1.0	10110000.0	10120000.0	7.0	3.0153403282165527	1.063935399055481
1.0	10180000.0	10190000.0	5.0	2.801090955734253	0.9721601605415344
1.0	10190000.0	10200000.0	3.0	2.888510227203369	1.0033833980560303
1.0	10250000.0	10260000.0	4.0	2.8751041889190674	0.9970816373825073
1.0	10270000.0	10280000.0	2.0	2.7777178287506104	1.070522665977478
1.0	10350000.0	10360000.0	3.0	2.8167014122009277	0.9792509078979492
1.0	10360000.0	10370000.0	4.0	2.6566905975341797	0.9156063199043274
1.0	10370000.0	10380000.0	4.0	2.656874179840088	0.9163619875907898
1.0	10470000.0	10480000.0	3.0	2.609189510345459	0.9101560711860657
1.0	10490000.0	10500000.0	0.0	2.5578835010528564	0.9997712969779968
1.0	10580000.0	10590000.0	2.0	2.6962108612060547	0.9482799768447876
1.0	10750000.0	10760000.0	1.0	2.735121488571167	0.9546149373054504
1.0	10880000.0	10890000.0	4.0	3.085832357406616	1.099198579788208
1.0	10890000.0	10900000.0	3.0	3.114567995071411	1.1132460832595825
1.0	10900000.0	10910000.0	2.0	3.020756244659424	1.0667461156845093
1.0	10930000.0	10940000.0	2.0	3.154019594192505	1.1366262435913086
1.0	10940000.0	10950000.0	3.0	3.1362619400024414	1.1199028491973877
1.0	10960000.0	10970000.0	5.0	3.1882894039154053	1.150234580039978
1.0	10970000.0	10980000.0	2.0	3.2537124156951904	1.178725004196167
1.0	10990000.0	11000000.0	3.0	3.1802315711975098	1.14019775390625
1.0	11020000.0	11030000.0	7.0	3.2112326622009277	1.1553761959075928
1.0	11040000.0	11050000.0	3.0	3.1985387802124023	1.1533973217010498
1.0	11140000.0	11150000.0	2.0	2.4527666568756104	0.8755725622177124
1.0	11150000.0	11160000.0	1.0	2.6525990962982178	1.0105948448181152
1.0	11190000.0	11200000.0	1.0	2.59967041015625	0.9005667567253113
1.0	11200000.0	11210000.0	2.0	2.741820812225342	0.9515895843505859
1.0	11230000.0	11240000.0	4.0	2.617225170135498	0.9065455198287964
1.0	11240000.0	11250000.0	5.0	2.8125240802764893	0.9888172149658203
1.0	11260000.0	11270000.0	2.0	2.658381938934326	0.9180238842964172
1.0	11270000.0	11280000.0	6.0	2.5537853240966797	0.8905196189880371
1.0	11370000.0	11380000.0	1.0	2.952070713043213	1.033212661743164
1.0	11450000.0	11460000.0	4.0	3.3385207653045654	1.2157609462738037
1.0	11600000.0	11610000.0	2.0	3.4965717792510986	1.2834513187408447
1.0	11650000.0	11660000.0	1.0	3.514052629470825	1.2896616458892822
1.0	11660000.0	11670000.0	4.0	3.04960036277771	1.0980957746505737
1.0	11680000.0	11690000.0	4.0	3.218660354614258	1.159395456314087
1.0	11750000.0	11760000.0	2.0	3.0879952907562256	1.0928633213043213
1.0	11820000.0	11830000.0	1.0	3.1982295513153076	1.1494295597076416
1.0	11850000.0	11860000.0	7.0	2.8021903038024902	0.9786327481269836
1.0	11880000.0	11890000.0	2.0	3.0699543952941895	1.0908191204071045
1.0	11910000.0	11920000.0	3.0	3.1476101875305176	1.1273534297943115
1.0	11920000.0	11930000.0	4.0	3.2440857887268066	1.1739850044250488
1.0	12010000.0	12020000.0	1.0	2.8106541633605957	0.9815268516540527
1.0	12030000.0	12040000.0	1.0	2.8493494987487793	0.9907447099685669
1.0	12050000.0	12060000.0	0.0	3.1001906394958496	1.1063092947006226
1.0	12130000.0	12140000.0	2.0	3.1720383167266846	1.1410927772521973
1.0	12150000.0	12160000.0	3.0	2.8788678646087646	1.0192108154296875
1.0	12210000.0	12220000.0	0.0	3.006002187728882	1.053222894668579
1.0	12240000.0	12250000.0	3.0	2.7093749046325684	0.947424054145813
1.0	12300000.0	12310000.0	1.0	2.5739426612854004	0.899718165397644
1.0	12320000.0	12330000.0	4.0	2.560319185256958	0.8907164335250854
1.0	12420000.0	12430000.0	3.0	2.6496753692626953	0.9199765920639038
1.0	12430000.0	12440000.0	3.0	2.556079387664795	0.893369197845459
1.0	12550000.0	12560000.0	2.0	2.5913825035095215	0.9013293385505676
1.0	12560000.0	12570000.0	4.0	2.6502654552459717	0.9185447692871094
1.0	12570000.0	12580000.0	3.0	2.589492082595825	0.8995722532272339
1.0	12640000.0	12650000.0	1.0	2.6848981380462646	0.9376055002212524
1.0	12720000.0	12730000.0	2.0	2.547823429107666	0.8512272834777832
1.0	12750000.0	12760000.0	1.0	2.626863479614258	0.9184181094169617
1.0	12810000.0	12820000.0	1.0	2.673703670501709	0.9459606409072876
1.0	12820000.0	12830000.0	4.0	2.7101755142211914	0.9060407876968384
1.0	13870000.0	13880000.0	5.0	4.125962257385254	1.4934542179107666
1.0	13950000.0	13960000.0	5.0	3.6107406616210938	1.3271455764770508
1.0	13960000.0	13970000.0	4.0	3.841066837310791	1.4077818393707275
1.0	14000000.0	14010000.0	6.0	3.4020957946777344	1.2383196353912354
1.0	14030000.0	14040000.0	2.0	3.1443569660186768	1.1306886672973633
1.0	14060000.0	14070000.0	4.0	2.8333306312561035	1.0045394897460938
1.0	14150000.0	14160000.0	4.0	2.9480690956115723	1.0348131656646729
1.0	14190000.0	14200000.0	4.0	3.066617488861084	1.0925190448760986
1.0	14200000.0	14210000.0	9.0	3.2395386695861816	1.1705142259597778
1.0	14210000.0	14220000.0	5.0	2.958864450454712	1.040000319480896
1.0	14240000.0	14250000.0	2.0	3.2210068702697754	1.1654664278030396
1.0	14370000.0	14380000.0	3.0	2.831078052520752	0.9715173840522766
1.0	14380000.0	14390000.0	3.0	2.821732759475708	0.9669916033744812
1.0	14410000.0	14420000.0	1.0	2.915442943572998	1.0139944553375244
1.0	14430000.0	14440000.0	4.0	2.8438334465026855	0.9756945371627808
1.0	14470000.0	14480000.0	2.0	2.744985818862915	0.9255207180976868
1.0	14500000.0	14510000.0	2.0	2.6940011978149414	0.9439151883125305
1.0	14630000.0	14640000.0	5.0	2.7611517906188965	0.9347020983695984
1.0	14760000.0	14770000.0	1.0	2.8214473724365234	0.9646040797233582
1.0	14780000.0	14790000.0	1.0	2.6045374870300293	0.8482511639595032
1.0	14810000.0	14820000.0	1.0	2.5414340496063232	0.8176714777946472
1.0	14820000.0	14830000.0	2.0	2.7139222621917725	0.9074108004570007
1.0	14970000.0	14980000.0	3.0	2.531712770462036	0.8088135719299316
1.0	15060000.0	15070000.0	3.0	2.600969076156616	0.9185687899589539
1.0	15160000.0	15170000.0	3.0	2.367846965789795	0.7200292348861694
1.0	15190000.0	15200000.0	0.0	2.401679515838623	0.7382805347442627
1.0	15210000.0	15220000.0	3.0	2.2055888175964355	0.6314697861671448
1.0	15220000.0	15230000.0	2.0	2.3331313133239746	0.7011298537254333
1.0	15230000.0	15240000.0	5.0	2.2318780422210693	0.6459581255912781
1.0	15240000.0	15250000.0	0.0	2.456561326980591	0.8704016804695129
1.0	15320000.0	15330000.0	1.0	2.6948001384735107	0.9312636256217957
1.0	15380000.0	15390000.0	1.0	2.6114978790283203	0.902675449848175
1.0	15400000.0	15410000.0	4.0	2.681605577468872	0.9209440350532532
1.0	15410000.0	15420000.0	1.0	3.0351009368896484	1.0727088451385498
1.0	15430000.0	15440000.0	3.0	3.103339433670044	1.1044495105743408
1.0	15440000.0	15450000.0	1.0	3.14285945892334	1.1232166290283203
1.0	15470000.0	15480000.0	0.0	3.0089786052703857	1.068821668624878
1.0	15560000.0	15570000.0	2.0	2.9772984981536865	1.051743507385254
1.0	15640000.0	15650000.0	0.0	2.5965099334716797	0.9042674899101257
1.0	15650000.0	15660000.0	0.0	2.679137945175171	0.9458025693893433
1.0	15720000.0	15730000.0	2.0	2.5836806297302246	0.907392680644989
1.0	15780000.0	15790000.0	4.0	2.72145414352417	0.9447035789489746
1.0	15910000.0	15920000.0	2.0	2.674722194671631	0.9407103657722473
1.0	15930000.0	15940000.0	1.0	2.488947629928589	0.8814190626144409
1.0	15950000.0	15960000.0	1.0	2.753087043762207	0.9714299440383911
1.0	16190000.0	16200000.0	5.0	2.775007963180542	0.9615951776504517
1.0	16200000.0	16210000.0	3.0	2.7312052249908447	0.94776850938797
1.0	16250000.0	16260000.0	4.0	2.8640077114105225	0.9958640933036804
1.0	16270000.0	16280000.0	3.0	2.7678382396698	0.958907425403595
1.0	16280000.0	16290000.0	6.0	2.735668659210205	0.9424477815628052
1.0	16310000.0	16320000.0	3.0	2.8072969913482666	0.9689132571220398
1.0	16330000.0	16340000.0	3.0	2.8354344367980957	0.9898134469985962
1.0	16340000.0	16350000.0	1.0	3.0039029121398926	1.078334093093872
1.0	16380000.0	16390000.0	2.0	2.6885578632354736	0.945095419883728
1.0	16420000.0	16430000.0	3.0	2.6305441856384277	0.9116094708442688
1.0	16450000.0	16460000.0	2.0	2.77907657623291	0.9669491052627563
1.0	16470000.0	16480000.0	3.0	2.88254451751709	1.0467042922973633
1.0	16520000.0	16530000.0	3.0	2.6159415245056152	0.9109312295913696
1.0	16640000.0	16650000.0	8.0	2.5442495346069336	0.8876584768295288
1.0	16660000.0	16670000.0	3.0	2.5887961387634277	0.8984695672988892
1.0	16730000.0	16740000.0	2.0	2.5935311317443848	0.8999292254447937
1.0	17280000.0	17290000.0	1.0	2.688603162765503	0.9254733324050903
1.0	17330000.0	17340000.0	5.0	2.627418041229248	0.9418903589248657
1.0	17340000.0	17350000.0	3.0	2.9068219661712646	1.015077829360962
1.0	17350000.0	17360000.0	1.0	2.8972327709198	1.008408784866333
1.0	17370000.0	17380000.0	4.0	2.883852005004883	1.0175936222076416
1.0	17500000.0	17510000.0	6.0	3.1511242389678955	1.1398670673370361
1.0	17660000.0	17670000.0	2.0	3.5320897102355957	1.2965126037597656
1.0	17680000.0	17690000.0	4.0	3.1777243614196777	1.14447820186615
1.0	17730000.0	17740000.0	0.0	2.889214277267456	1.0072330236434937
1.0	17770000.0	17780000.0	2.0	2.7793779373168945	0.9574871063232422
1.0	17860000.0	17870000.0	5.0	2.628218412399292	0.9728206396102905
1.0	17930000.0	17940000.0	3.0	3.3630948066711426	1.2257328033447266
1.0	17950000.0	17960000.0	7.0	3.082162857055664	1.0993016958236694
1.0	18030000.0	18040000.0	6.0	3.10908842086792	1.119286060333252
1.0	18180000.0	18190000.0	5.0	3.1522090435028076	1.1385250091552734
1.0	18200000.0	18210000.0	4.0	3.3610434532165527	1.2245469093322754
1.0	18230000.0	18240000.0	1.0	3.1782984733581543	1.1406919956207275
1.0	18250000.0	18260000.0	3.0	3.458418607711792	1.2661372423171997
1.0	18260000.0	18270000.0	3.0	3.021541118621826	1.0765396356582642
1.0	18320000.0	18330000.0	1.0	3.3469161987304688	1.2183812856674194
1.0	18410000.0	18420000.0	3.0	3.0333685874938965	1.0838282108306885
1.0	18440000.0	18450000.0	2.0	3.6506264209747314	1.3454554080963135
1.0	18450000.0	18460000.0	4.0	3.5371546745300293	1.2998378276824951
1.0	18530000.0	18540000.0	6.0	3.394207000732422	1.242861032485962
1.0	18540000.0	18550000.0	3.0	3.6535868644714355	1.346548080444336
1.0	18550000.0	18560000.0	3.0	3.8680920600891113	1.4240124225616455
1.0	18560000.0	18570000.0	2.0	3.713691234588623	1.3689124584197998
1.0	18570000.0	18580000.0	1.0	4.075672149658203	1.4893507957458496
1.0	18710000.0	18720000.0	4.0	2.7746973037719727	0.9610201120376587
1.0	18790000.0	18800000.0	1.0	2.7037556171417236	0.9411920309066772
1.0	18860000.0	18870000.0	2.0	2.874117374420166	0.9918713569641113
1.0	19060000.0	19070000.0	2.0	3.3746962547302246	1.229172945022583
1.0	19150000.0	19160000.0	2.0	3.1769285202026367	1.1406028270721436
1.0	19180000.0	19190000.0	3.0	2.8229987621307373	0.9982687830924988
1.0	19230000.0	19240000.0	1.0	2.7031102180480957	0.9382776021957397
1.0	19240000.0	19250000.0	0.0	2.704869031906128	0.9331674575805664
1.0	19330000.0	19340000.0	3.0	3.0106682777404785	1.0740913152694702
1.0	19370000.0	19380000.0	1.0	2.9714415073394775	1.0533812046051025
1.0	19400000.0	19410000.0	3.0	3.4940123558044434	1.2804511785507202
1.0	19420000.0	19430000.0	4.0	2.950317859649658	1.0394694805145264
1.0	19430000.0	19440000.0	2.0	2.91998028755188	1.0162025690078735
1.0	19440000.0	19450000.0	3.0	3.0098981857299805	1.0644738674163818
1.0	19510000.0	19520000.0	2.0	2.7812938690185547	0.9596819877624512
1.0	19570000.0	19580000.0	1.0	2.9874260425567627	1.0564972162246704
1.0	19590000.0	19600000.0	4.0	2.9411168098449707	1.0334450006484985
1.0	19650000.0	19660000.0	2.0	2.6552505493164062	0.9187401533126831
1.0	19720000.0	19730000.0	2.0	2.7309489250183105	0.9471559524536133
1.0	19730000.0	19740000.0	1.0	2.6880223751068115	0.9323264956474304
1.0	19840000.0	19850000.0	0.0	2.5961427688598633	0.9231588244438171
1.0	19850000.0	19860000.0	2.0	2.581286907196045	0.9005900621414185
1.0	19900000.0	19910000.0	3.0	2.579329013824463	0.838721752166748
1.0	19920000.0	19930000.0	1.0	2.7245547771453857	0.9175504446029663
1.0	19940000.0	19950000.0	2.0	2.759643793106079	0.9452434778213501
1.0	19990000.0	20000000.0	1.0	2.768401622772217	0.9683541059494019
1.0	20040000.0	20050000.0	4.0	2.563776731491089	0.9151318669319153
1.0	20060000.0	20070000.0	2.0	2.744690179824829	0.9546991586685181
1.0	20120000.0	20130000.0	3.0	2.923274278640747	1.0635855197906494
1.0	20210000.0	20220000.0	5.0	2.691009044647217	0.9311721920967102
1.0	20240000.0	20250000.0	0.0	2.9063429832458496	1.018876075744629
1.0	20360000.0	20370000.0	5.0	2.699812650680542	0.9454026222229004
1.0	20450000.0	20460000.0	0.0	2.858278751373291	1.0109364986419678
1.0	20570000.0	20580000.0	2.0	3.097689151763916	1.1009989976882935
1.0	20580000.0	20590000.0	1.0	3.0317835807800293	1.0809320211410522
1.0	20590000.0	20600000.0	2.0	3.099370241165161	1.1026866436004639
1.0	20600000.0	20610000.0	7.0	2.9963550567626953	1.068784475326538
1.0	20660000.0	20670000.0	2.0	2.8517041206359863	0.993365466594696
1.0	20680000.0	20690000.0	6.0	2.8679893016815186	0.9976143836975098
1.0	20690000.0	20700000.0	4.0	2.7962985038757324	0.9656671285629272
1.0	20740000.0	20750000.0	1.0	2.7320892810821533	0.9497170448303223
1.0	20830000.0	20840000.0	2.0	2.7498199939727783	1.0734823942184448
1.0	20860000.0	20870000.0	2.0	2.818474292755127	0.9907816648483276
1.0	20960000.0	20970000.0	1.0	2.54571533203125	0.979619026184082
1.0	20970000.0	20980000.0	3.0	2.5067317485809326	0.8838807940483093
1.0	20980000.0	20990000.0	3.0	2.6076467037200928	0.8577562570571899
1.0	21010000.0	21020000.0	1.0	2.607818126678467	0.9156696200370789
1.0	21030000.0	21040000.0	2.0	2.592900514602661	0.9156268239021301
1.0	21080000.0	21090000.0	2.0	2.6096036434173584	0.9072309732437134
1.0	21180000.0	21190000.0	2.0	2.634734630584717	0.9098384976387024
1.0	21230000.0	21240000.0	1.0	2.534252643585205	0.8885993957519531
1.0	21300000.0	21310000.0	3.0	2.580857753753662	0.8975887298583984
1.0	21330000.0	21340000.0	3.0	2.577784299850464	0.8964961171150208
1.0	21350000.0	21360000.0	2.0	2.625077247619629	0.9118631482124329
1.0	21390000.0	21400000.0	2.0	2.59245228767395	0.8985041379928589
1.0	21400000.0	21410000.0	6.0	2.612295627593994	0.9034690856933594
1.0	21420000.0	21430000.0	0.0	2.5412814617156982	0.8865461349487305
1.0	21440000.0	21450000.0	5.0	2.7004027366638184	0.9407538175582886
1.0	21510000.0	21520000.0	1.0	2.4510064125061035	0.8777276873588562
1.0	21540000.0	21550000.0	3.0	2.627124071121216	0.9196527600288391
1.0	21580000.0	21590000.0	2.0	2.6152737140655518	0.9363678097724915
1.0	21660000.0	21670000.0	3.0	2.692523717880249	0.9546271562576294
1.0	21810000.0	21820000.0	1.0	2.3438687324523926	0.9274023771286011
1.0	21860000.0	21870000.0	2.0	2.4973673820495605	0.8243862390518188
1.0	21950000.0	21960000.0	2.0	2.800218105316162	0.9895105361938477
1.0	22050000.0	22060000.0	2.0	2.5789976119995117	0.8961960077285767
1.0	22200000.0	22210000.0	1.0	2.6258914470672607	0.9080497622489929
1.0	22260000.0	22270000.0	1.0	2.923177719116211	1.0636869668960571
1.0	22270000.0	22280000.0	7.0	2.564561605453491	0.8940132856369019
1.0	22390000.0	22400000.0	2.0	2.724367618560791	0.95671147108078
1.0	22460000.0	22470000.0	2.0	2.705369472503662	0.9597058296203613
1.0	22520000.0	22530000.0	3.0	2.8731329441070557	1.001440167427063
1.0	22560000.0	22570000.0	3.0	3.1858153343200684	1.1454514265060425
1.0	22600000.0	22610000.0	5.0	3.382481098175049	1.2352426052093506
1.0	22740000.0	22750000.0	7.0	3.348963499069214	1.2178757190704346
1.0	22800000.0	22810000.0	4.0	2.754323959350586	0.9486833810806274
1.0	22840000.0	22850000.0	3.0	2.9246742725372314	1.0269525051116943
1.0	22920000.0	22930000.0	4.0	3.4038517475128174	1.2427953481674194
1.0	22930000.0	22940000.0	3.0	3.514181137084961	1.288884162902832
1.0	23000000.0	23010000.0	4.0	3.3587398529052734	1.222891092300415
1.0	23050000.0	23060000.0	5.0	2.787956476211548	0.9628000259399414
1.0	23100000.0	23110000.0	3.0	2.959636688232422	1.040366768836975
1.0	23150000.0	23160000.0	4.0	3.203514575958252	1.153904914855957
1.0	23180000.0	23190000.0	2.0	3.1398558616638184	1.1357139348983765
1.0	23290000.0	23300000.0	3.0	3.032451629638672	1.0736887454986572
1.0	23300000.0	23310000.0	5.0	2.968407392501831	1.0532437562942505
1.0	23400000.0	23410000.0	3.0	2.474256992340088	0.8831504583358765
1.0	23560000.0	23570000.0	3.0	2.6027743816375732	0.9085806608200073
1.0	23570000.0	23580000.0	1.0	2.6016573905944824	0.9108281135559082
1.0	23610000.0	23620000.0	2.0	2.5559120178222656	0.9100688695907593
1.0	23650000.0	23660000.0	1.0	2.7309165000915527	0.9552654027938843
1.0	23660000.0	23670000.0	6.0	2.791168212890625	0.9884222745895386
1.0	23780000.0	23790000.0	5.0	2.8434929847717285	0.9925894737243652
1.0	23910000.0	23920000.0	7.0	2.789238691329956	0.964156448841095
1.0	24050000.0	24060000.0	5.0	2.719848155975342	0.9450864791870117
1.0	24100000.0	24110000.0	4.0	2.791188955307007	1.1128236055374146
1.0	24370000.0	24380000.0	4.0	2.219768762588501	0.6399825215339661
1.0	24400000.0	24410000.0	3.0	3.0023036003112793	1.0997174978256226
1.0	24450000.0	24460000.0	6.0	3.0729756355285645	1.0968263149261475
1.0	24500000.0	24510000.0	1.0	3.051966667175293	1.0809085369110107
1.0	24560000.0	24570000.0	2.0	2.629145860671997	0.9089605212211609
1.0	24570000.0	24580000.0	2.0	2.635486125946045	0.9090636372566223
1.0	24720000.0	24730000.0	0.0	2.5729610919952393	0.8933690786361694
1.0	24760000.0	24770000.0	3.0	2.676170825958252	0.9257195591926575
1.0	24800000.0	24810000.0	1.0	2.747528553009033	0.9476066827774048
1.0	24840000.0	24850000.0	4.0	2.762665271759033	0.962806224822998
1.0	24860000.0	24870000.0	4.0	2.8538339138031006	1.0005605220794678
1.0	24880000.0	24890000.0	7.0	2.921229839324951	1.0330333709716797
1.0	24900000.0	24910000.0	4.0	2.745988607406616	0.9509428143501282
1.0	24910000.0	24920000.0	2.0	2.8725199699401855	0.9983838796615601
1.0	24980000.0	24990000.0	4.0	2.7593536376953125	0.9565265774726868
1.0	24990000.0	25000000.0	2.0	2.5888640880584717	0.8983915448188782
1.0	25010000.0	25020000.0	4.0	2.568298816680908	0.8963955640792847
1.0	25040000.0	25050000.0	2.0	2.7522268295288086	0.951917827129364
1.0	25070000.0	25080000.0	1.0	2.7597601413726807	1.0987880229949951
1.0	25190000.0	25200000.0	4.0	2.840269088745117	0.9938994646072388
1.0	25200000.0	25210000.0	3.0	2.6387929916381836	0.9122093319892883
1.0	25270000.0	25280000.0	2.0	2.8279552459716797	0.9906269311904907
1.0	25280000.0	25290000.0	3.0	3.049795627593994	1.0923343896865845
1.0	25360000.0	25370000.0	3.0	2.5278801918029785	0.8106004595756531
1.0	25660000.0	25670000.0	1.0	2.5987212657928467	0.8928675651550293
1.0	25800000.0	25810000.0	2.0	2.720916271209717	0.9461167454719543
1.0	25850000.0	25860000.0	2.0	2.664207935333252	0.9236567616462708
1.0	25870000.0	25880000.0	2.0	2.5665347576141357	0.9809591174125671
1.0	25880000.0	25890000.0	1.0	2.647693157196045	0.9267325401306152
1.0	25920000.0	25930000.0	3.0	2.6060619354248047	0.9127498865127563
1.0	25990000.0	26000000.0	2.0	2.639617443084717	0.923901379108429
1.0	26090000.0	26100000.0	1.0	2.7507808208465576	0.9674253463745117
1.0	26140000.0	26150000.0	4.0	2.735673666000366	0.996014416217804
1.0	26230000.0	26240000.0	2.0	2.583479404449463	1.0021164417266846
1.0	26270000.0	26280000.0	3.0	2.6568689346313477	0.9226771593093872
1.0	26320000.0	26330000.0	6.0	2.6184134483337402	0.9755809903144836
1.0	26330000.0	26340000.0	3.0	2.8930914402008057	1.0181660652160645
1.0	26340000.0	26350000.0	0.0	3.2395904064178467	1.1729261875152588
1.0	26370000.0	26380000.0	2.0	3.2094688415527344	1.1551063060760498
1.0	26440000.0	26450000.0	3.0	3.092369794845581	1.0998800992965698
1.0	26470000.0	26480000.0	6.0	2.8915963172912598	1.016491413116455
1.0	26520000.0	26530000.0	2.0	2.758424997329712	0.9599827527999878
1.0	26630000.0	26640000.0	2.0	2.7769672870635986	0.9261344075202942
1.0	26660000.0	26670000.0	2.0	2.756465435028076	0.956844687461853
1.0	26700000.0	26710000.0	5.0	2.7026467323303223	0.9331684112548828
1.0	26910000.0	26920000.0	4.0	2.4773592948913574	0.879684567451477
1.0	26980000.0	26990000.0	2.0	2.5590202808380127	0.8906986117362976
1.0	26990000.0	27000000.0	2.0	2.559901237487793	0.8894119262695312
1.0	27010000.0	27020000.0	2.0	2.60115909576416	0.9955055117607117
1.0	27070000.0	27080000.0	2.0	2.5826189517974854	0.9178422689437866
1.0	27160000.0	27170000.0	1.0	2.496509075164795	0.8848761320114136
1.0	27200000.0	27210000.0	2.0	2.614349842071533	0.9207267761230469
1.0	27340000.0	27350000.0	3.0	2.4165902137756348	0.8844228982925415
1.0	27350000.0	27360000.0	5.0	2.289714813232422	0.785763144493103
1.0	27380000.0	27390000.0	2.0	2.340050220489502	0.704332172870636
1.0	27440000.0	27450000.0	1.0	2.4923202991485596	0.8911382555961609
1.0	27590000.0	27600000.0	3.0	2.5097973346710205	0.8835865259170532
1.0	27630000.0	27640000.0	5.0	2.512279987335205	0.886065661907196
1.0	27640000.0	27650000.0	0.0	2.7645785808563232	1.0968832969665527
1.0	27870000.0	27880000.0	4.0	2.649024486541748	0.9206199645996094
1.0	27880000.0	27890000.0	0.0	2.9230668544769287	1.0322620868682861
1.0	27920000.0	27930000.0	4.0	2.676886558532715	0.9667950868606567
1.0	27980000.0	27990000.0	2.0	2.4887521266937256	0.892658531665802
1.0	28060000.0	28070000.0	3.0	2.355210781097412	0.9007154703140259
1.0	28100000.0	28110000.0	2.0	2.4607291221618652	0.9503938555717468
1.0	28130000.0	28140000.0	1.0	2.4179539680480957	0.8888267278671265
1.0	28230000.0	28240000.0	4.0	2.426846742630005	0.8913877606391907
1.0	28310000.0	28320000.0	1.0	2.532829999923706	0.8951635360717773
1.0	28350000.0	28360000.0	1.0	2.5008933544158936	0.8838908076286316
1.0	28370000.0	28380000.0	2.0	2.519566059112549	0.8874901533126831
1.0	28490000.0	28500000.0	2.0	3.038727045059204	1.072197437286377
1.0	28500000.0	28510000.0	2.0	2.9951186180114746	1.0648577213287354
1.0	28580000.0	28590000.0	5.0	2.8853533267974854	1.1835206747055054
1.0	28590000.0	28600000.0	4.0	3.330315351486206	1.2096704244613647
1.0	28660000.0	28670000.0	4.0	2.772860050201416	0.9555266499519348
1.0	28680000.0	28690000.0	3.0	2.8044745922088623	0.9663704633712769
1.0	28690000.0	28700000.0	1.0	2.8389852046966553	1.1407577991485596
1.0	28720000.0	28730000.0	2.0	2.7157280445098877	0.9476028680801392
1.0	29010000.0	29020000.0	4.0	2.449737071990967	0.8837920427322388
1.0	29050000.0	29060000.0	2.0	2.5020527839660645	0.8883579969406128
1.0	29060000.0	29070000.0	3.0	2.8307507038116455	1.1364781856536865
1.0	29110000.0	29120000.0	1.0	2.6713993549346924	0.9298254251480103
1.0	29170000.0	29180000.0	1.0	2.8413500785827637	0.990390956401825
1.0	29180000.0	29190000.0	3.0	3.018798351287842	1.0700504779815674
1.0	29240000.0	29250000.0	2.0	2.636009931564331	0.9903082847595215
1.0	29250000.0	29260000.0	0.0	2.756162405014038	0.9491792917251587
1.0	29290000.0	29300000.0	5.0	2.7318649291992188	0.9502921104431152
1.0	29360000.0	29370000.0	4.0	2.5825886726379395	0.8971506357192993
1.0	29370000.0	29380000.0	2.0	2.594423770904541	0.9031102061271667
1.0	29380000.0	29390000.0	4.0	2.5419716835021973	0.8889406323432922
1.0	29430000.0	29440000.0	2.0	2.557206153869629	0.8948506116867065
1.0	29440000.0	29450000.0	3.0	2.466864824295044	0.8832696676254272
1.0	29490000.0	29500000.0	2.0	2.8167881965637207	1.0003960132598877
1.0	29560000.0	29570000.0	0.0	2.5748393535614014	0.9575397372245789
1.0	29590000.0	29600000.0	2.0	2.588569164276123	0.9016393423080444
1.0	29730000.0	29740000.0	2.0	2.6991732120513916	0.9438169598579407
1.0	29750000.0	29760000.0	1.0	2.873936176300049	1.005199670791626
1.0	29790000.0	29800000.0	2.0	2.7302346229553223	0.9675642251968384
1.0	29800000.0	29810000.0	3.0	2.6346359252929688	0.864643394947052
1.0	29810000.0	29820000.0	3.0	2.5629677772521973	0.8268376588821411
1.0	29820000.0	29830000.0	2.0	2.5846784114837646	0.8376837968826294
1.0	29840000.0	29850000.0	3.0	2.6201863288879395	0.8594299554824829
1.0	29870000.0	29880000.0	1.0	1.951808214187622	0.5013020634651184
1.0	30140000.0	30150000.0	1.0	3.162753105163574	1.155754804611206
1.0	30210000.0	30220000.0	4.0	3.207334518432617	1.156944990158081
1.0	30220000.0	30230000.0	1.0	3.012808084487915	1.0718891620635986
1.0	30420000.0	30430000.0	5.0	3.196911334991455	1.1507854461669922
1.0	30510000.0	30520000.0	1.0	4.080765724182129	1.4833557605743408
1.0	30570000.0	30580000.0	2.0	3.9554362297058105	1.4459174871444702
1.0	30590000.0	30600000.0	4.0	3.912321090698242	1.421865463256836
1.0	30630000.0	30640000.0	2.0	3.836454391479492	1.4127594232559204
1.0	30640000.0	30650000.0	2.0	3.8908638954162598	1.4204070568084717
1.0	30680000.0	30690000.0	7.0	3.7272896766662598	1.3648133277893066
1.0	30700000.0	30710000.0	4.0	3.9690680503845215	1.4436161518096924
1.0	30750000.0	30760000.0	4.0	3.7609591484069824	1.3757507801055908
1.0	30770000.0	30780000.0	6.0	3.8710334300994873	1.4261056184768677
1.0	30810000.0	30820000.0	8.0	3.29392671585083	1.1937129497528076
1.0	30880000.0	30890000.0	3.0	3.5045745372772217	1.286400318145752
1.0	30960000.0	30970000.0	2.0	2.7097325325012207	0.9801017642021179
1.0	31080000.0	31090000.0	2.0	3.0867409706115723	1.100177526473999
1.0	31120000.0	31130000.0	3.0	3.135157585144043	1.1229678392410278
1.0	31250000.0	31260000.0	1.0	2.740818500518799	0.9225789904594421
1.0	31290000.0	31300000.0	2.0	2.5090439319610596	0.7972196340560913
1.0	31320000.0	31330000.0	2.0	2.472451686859131	0.9008334279060364
1.0	31330000.0	31340000.0	0.0	2.4258975982666016	0.8906909823417664
1.0	31380000.0	31390000.0	1.0	2.5204193592071533	0.9003187417984009
1.0	31400000.0	31410000.0	2.0	2.5771188735961914	0.9025738835334778
1.0	31430000.0	31440000.0	5.0	2.6542506217956543	0.9257297515869141
1.0	31440000.0	31450000.0	3.0	2.8500916957855225	1.0060200691223145
1.0	31480000.0	31490000.0	4.0	2.6606857776641846	0.9359732866287231
1.0	31620000.0	31630000.0	3.0	2.675849199295044	0.9246224164962769
1.0	31660000.0	31670000.0	5.0	2.737358808517456	0.9577521085739136
1.0	31700000.0	31710000.0	2.0	2.879810094833374	1.0114145278930664
1.0	31720000.0	31730000.0	3.0	2.635530471801758	0.9100835919380188
1.0	31730000.0	31740000.0	2.0	2.7111940383911133	0.933224081993103
1.0	31800000.0	31810000.0	4.0	2.5698299407958984	0.8918668627738953
1.0	31820000.0	31830000.0	1.0	2.5662641525268555	0.8938525915145874
1.0	31850000.0	31860000.0	1.0	2.6840598583221436	0.9428739547729492
1.0	31920000.0	31930000.0	3.0	2.5848801136016846	0.9077141880989075
1.0	31930000.0	31940000.0	4.0	2.5661540031433105	0.9071415066719055
1.0	32030000.0	32040000.0	1.0	2.610694169998169	0.9122277498245239
1.0	32110000.0	32120000.0	4.0	2.690739631652832	0.9076701998710632
1.0	32130000.0	32140000.0	1.0	2.6843013763427734	0.9280136227607727
1.0	32160000.0	32170000.0	6.0	2.361121654510498	0.8987219929695129
1.0	32170000.0	32180000.0	2.0	2.5918943881988525	0.912612795829773
1.0	32180000.0	32190000.0	2.0	2.8416128158569336	1.011009931564331
1.0	32480000.0	32490000.0	5.0	2.720700740814209	1.0755833387374878
1.0	32490000.0	32500000.0	4.0	2.6426618099212646	0.9187415242195129
1.0	32560000.0	32570000.0	4.0	2.5958364009857178	0.904462456703186
1.0	32650000.0	32660000.0	3.0	2.8506600856781006	0.9930040240287781
1.0	32660000.0	32670000.0	3.0	2.8707690238952637	1.1265060901641846
1.0	32710000.0	32720000.0	5.0	2.435086965560913	0.8704280853271484
1.0	32780000.0	32790000.0	2.0	2.630826473236084	0.9252547025680542
1.0	32830000.0	32840000.0	3.0	2.621889114379883	0.9105596542358398
1.0	32870000.0	32880000.0	1.0	2.499724864959717	0.8874807357788086
1.0	32950000.0	32960000.0	4.0	2.5690722465515137	0.8928416967391968
1.0	33000000.0	33010000.0	3.0	2.481886386871338	0.8960777521133423
1.0	33030000.0	33040000.0	3.0	2.59063458442688	0.8974485397338867
1.0	33060000.0	33070000.0	1.0	2.486614227294922	0.88047856092453
1.0	33120000.0	33130000.0	1.0	2.7578933238983154	0.9667519330978394
1.0	33130000.0	33140000.0	3.0	2.639524221420288	0.917680561542511
1.0	33160000.0	33170000.0	2.0	2.667764663696289	0.8822684288024902
1.0	33180000.0	33190000.0	4.0	2.6615889072418213	0.946370005607605
1.0	33280000.0	33290000.0	3.0	2.5802249908447266	2.193178176879883
1.0	33340000.0	33350000.0	0.0	2.768045425415039	0.9786564111709595
1.0	33390000.0	33400000.0	3.0	2.5936431884765625	0.91612309217453
1.0	33450000.0	33460000.0	1.0	2.6534504890441895	0.911407470703125
1.0	33460000.0	33470000.0	6.0	2.614107608795166	0.9065628051757812
1.0	33480000.0	33490000.0	6.0	2.7936480045318604	0.9817058444023132
1.0	33520000.0	33530000.0	2.0	2.6041769981384277	0.916467010974884
1.0	33530000.0	33540000.0	1.0	2.5660526752471924	0.8917604684829712
1.0	33540000.0	33550000.0	0.0	2.4110865592956543	0.9205042123794556
1.0	33690000.0	33700000.0	1.0	2.4231650829315186	0.8809555172920227
1.0	33800000.0	33810000.0	6.0	2.7524220943450928	0.9796406626701355
1.0	33840000.0	33850000.0	0.0	2.595083236694336	0.9000457525253296
1.0	33930000.0	33940000.0	5.0	2.641083240509033	0.8965689539909363
1.0	34020000.0	34030000.0	1.0	2.954364061355591	1.0387232303619385
1.0	34070000.0	34080000.0	6.0	2.898184299468994	1.0226891040802002
1.0	34080000.0	34090000.0	3.0	3.2186496257781982	1.1653882265090942
1.0	34110000.0	34120000.0	2.0	3.0224812030792236	1.0876259803771973
1.0	34120000.0	34130000.0	1.0	3.0739803314208984	1.0925337076187134
1.0	34220000.0	34230000.0	5.0	2.7710530757904053	0.9837638735771179
1.0	34250000.0	34260000.0	2.0	3.3833115100860596	1.2348028421401978
1.0	34350000.0	34360000.0	2.0	2.603893280029297	0.9237993359565735
1.0	34380000.0	34390000.0	2.0	3.2405200004577637	1.1699111461639404
1.0	34480000.0	34490000.0	7.0	3.300952911376953	1.1960608959197998
1.0	34570000.0	34580000.0	5.0	3.8628058433532715	1.4140080213546753
1.0	34580000.0	34590000.0	6.0	4.026604652404785	1.4557757377624512
1.0	34650000.0	34660000.0	4.0	3.543250322341919	1.301761507987976
1.0	34700000.0	34710000.0	2.0	3.654231309890747	1.3420382738113403
1.0	34760000.0	34770000.0	3.0	3.536600112915039	1.290266513824463
1.0	34800000.0	34810000.0	4.0	3.585383892059326	1.3180921077728271
1.0	35050000.0	35060000.0	3.0	3.1658835411071777	1.1423718929290771
1.0	35060000.0	35070000.0	7.0	3.2256336212158203	1.164860486984253
1.0	35090000.0	35100000.0	1.0	2.763720989227295	0.9344860315322876
1.0	35100000.0	35110000.0	1.0	2.7965335845947266	0.9736636281013489
1.0	35110000.0	35120000.0	2.0	3.1986823081970215	1.1499559879302979
1.0	35230000.0	35240000.0	2.0	2.649510622024536	0.8725358843803406
1.0	35420000.0	35430000.0	0.0	2.3237030506134033	0.9418800473213196
1.0	35480000.0	35490000.0	3.0	2.429767608642578	0.8829727172851562
1.0	35530000.0	35540000.0	1.0	2.51767635345459	0.8871294260025024
1.0	35540000.0	35550000.0	1.0	2.58821439743042	0.9966009855270386
1.0	35550000.0	35560000.0	1.0	2.727621555328369	0.9450616836547852
1.0	35570000.0	35580000.0	4.0	2.5938687324523926	0.902379035949707
1.0	35640000.0	35650000.0	6.0	3.4009509086608887	1.2406947612762451
1.0	35650000.0	35660000.0	7.0	2.950535297393799	1.3530933856964111
1.0	35660000.0	35670000.0	2.0	2.9550070762634277	1.0353420972824097
1.0	35670000.0	35680000.0	2.0	2.8912384510040283	1.0049183368682861
1.0	35680000.0	35690000.0	7.0	2.7940621376037598	0.9764211773872375
1.0	35720000.0	35730000.0	1.0	2.802807569503784	0.9799805879592896
1.0	35730000.0	35740000.0	3.0	2.739349842071533	1.007065773010254
1.0	35800000.0	35810000.0	2.0	2.5193636417388916	0.882003664970398
1.0	35820000.0	35830000.0	1.0	2.4298312664031982	0.8748340606689453
1.0	35880000.0	35890000.0	3.0	2.4681830406188965	0.8800042271614075
1.0	35910000.0	35920000.0	2.0	2.491133451461792	0.8934471011161804
1.0	35930000.0	35940000.0	2.0	2.6583523750305176	0.9287909269332886
1.0	35940000.0	35950000.0	0.0	2.6058640480041504	0.9055925607681274
1.0	35990000.0	36000000.0	1.0	2.6789634227752686	0.9282291531562805
1.0	36030000.0	36040000.0	7.0	2.553347110748291	0.8974245190620422
1.0	36090000.0	36100000.0	6.0	2.689124584197998	0.9259632229804993
1.0	36120000.0	36130000.0	1.0	2.968191146850586	1.0392111539840698
1.0	36220000.0	36230000.0	3.0	2.645817279815674	0.9150521159172058
1.0	36260000.0	36270000.0	4.0	2.6427807807922363	0.9236471056938171
1.0	36310000.0	36320000.0	9.0	2.5156149864196777	0.8870552778244019
1.0	36320000.0	36330000.0	2.0	2.6103854179382324	0.9025018811225891
1.0	36330000.0	36340000.0	1.0	2.5484631061553955	0.8874654769897461
1.0	36350000.0	36360000.0	5.0	2.6011688709259033	0.9344612956047058
1.0	36470000.0	36480000.0	6.0	2.4179911613464355	0.8915449380874634
1.0	36500000.0	36510000.0	3.0	2.4525485038757324	0.8865249752998352
1.0	36510000.0	36520000.0	1.0	2.4681789875030518	0.8816011548042297
1.0	36570000.0	36580000.0	3.0	2.6064066886901855	0.9116212129592896
1.0	36580000.0	36590000.0	2.0	2.6137874126434326	0.9108362197875977
1.0	36640000.0	36650000.0	2.0	2.942056655883789	1.034807801246643
1.0	36670000.0	36680000.0	1.0	2.7166213989257812	0.9411538243293762
1.0	36710000.0	36720000.0	4.0	3.1864123344421387	1.1495344638824463
1.0	36730000.0	36740000.0	2.0	2.8026232719421387	0.9785650372505188
1.0	36940000.0	36950000.0	5.0	2.7929983139038086	0.9743591547012329
1.0	36990000.0	37000000.0	5.0	3.2659764289855957	1.1807781457901
1.0	37030000.0	37040000.0	1.0	3.4331536293029785	1.255411982536316
1.0	37040000.0	37050000.0	6.0	3.2560837268829346	1.1768887042999268
1.0	37120000.0	37130000.0	5.0	3.0251424312591553	1.0688457489013672
1.0	37310000.0	37320000.0	3.0	3.2880523204803467	1.1902812719345093
1.0	37330000.0	37340000.0	4.0	3.2200324535369873	1.1653521060943604
1.0	37380000.0	37390000.0	2.0	3.3760104179382324	1.2345101833343506
1.0	37390000.0	37400000.0	5.0	3.2325847148895264	1.1741225719451904
1.0	37400000.0	37410000.0	5.0	3.4450325965881348	1.2601799964904785
1.0	37410000.0	37420000.0	2.0	3.2321460247039795	1.181084156036377
1.0	37530000.0	37540000.0	4.0	3.28216290473938	1.19039785861969
1.0	37590000.0	37600000.0	2.0	3.5192008018493652	1.2921421527862549
1.0	37640000.0	37650000.0	3.0	3.226275682449341	1.1636022329330444
1.0	37760000.0	37770000.0	3.0	3.76499605178833	1.3870471715927124
1.0	37800000.0	37810000.0	2.0	3.1676368713378906	1.1410348415374756
1.0	37880000.0	37890000.0	4.0	2.786426067352295	0.9781804084777832
1.0	37910000.0	37920000.0	1.0	2.959007978439331	1.0459578037261963
1.0	38030000.0	38040000.0	4.0	2.517756938934326	0.8877689242362976
1.0	38040000.0	38050000.0	3.0	2.6673271656036377	0.9330275654792786
1.0	38070000.0	38080000.0	4.0	2.8804192543029785	1.0149261951446533
1.0	38100000.0	38110000.0	2.0	2.815112590789795	0.9910046458244324
1.0	38170000.0	38180000.0	4.0	2.539335250854492	0.8837257623672485
1.0	38190000.0	38200000.0	1.0	3.065418243408203	1.0942635536193848
1.0	38290000.0	38300000.0	3.0	2.583620548248291	0.8970743417739868
1.0	38340000.0	38350000.0	3.0	2.6608989238739014	0.9192405939102173
1.0	38390000.0	38400000.0	3.0	2.536656618118286	0.9358798861503601
1.0	38400000.0	38410000.0	4.0	2.6728763580322266	0.9402843713760376
1.0	38460000.0	38470000.0	1.0	2.5531692504882812	0.8999239206314087
1.0	38470000.0	38480000.0	2.0	2.702371835708618	1.05812668800354
1.0	38510000.0	38520000.0	0.0	2.6605782508850098	0.9293745160102844
1.0	38580000.0	38590000.0	4.0	2.849392890930176	0.9987276792526245
1.0	38910000.0	38920000.0	2.0	2.9329605102539062	1.0403697490692139
1.0	38920000.0	38930000.0	0.0	2.8444151878356934	0.9950411915779114
1.0	38960000.0	38970000.0	4.0	2.88732647895813	1.0161279439926147
1.0	39050000.0	39060000.0	0.0	2.871643543243408	1.0061497688293457
1.0	39100000.0	39110000.0	1.0	2.9998183250427246	1.053734540939331
1.0	39190000.0	39200000.0	2.0	2.6243844032287598	0.9124149084091187
1.0	39330000.0	39340000.0	2.0	2.753948211669922	1.0809601545333862
1.0	39420000.0	39430000.0	3.0	2.6329660415649414	0.9066814184188843
1.0	39450000.0	39460000.0	2.0	2.640528917312622	1.0358455181121826
1.0	39470000.0	39480000.0	2.0	2.60526967048645	0.9066173434257507
1.0	39510000.0	39520000.0	0.0	2.637578248977661	0.9136648178100586
1.0	39660000.0	39670000.0	2.0	2.8903937339782715	1.0055603981018066
1.0	39670000.0	39680000.0	3.0	2.7401657104492188	0.9474993944168091
1.0	39720000.0	39730000.0	2.0	2.8766589164733887	1.0032230615615845
1.0	39820000.0	39830000.0	1.0	2.6880085468292236	0.9279062151908875
1.0	39850000.0	39860000.0	4.0	3.0638489723205566	1.0938990116119385
1.0	39880000.0	39890000.0	6.0	2.566107749938965	0.8987520337104797
1.0	39900000.0	39910000.0	6.0	2.8256888389587402	0.9870439767837524
1.0	39910000.0	39920000.0	2.0	2.8535146713256836	0.991276741027832
1.0	39930000.0	39940000.0	3.0	2.7582919597625732	0.9525073766708374
1.0	39980000.0	39990000.0	0.0	2.2137186527252197	0.6201879978179932
1.0	40150000.0	40160000.0	3.0	2.7660932540893555	0.9542464017868042
1.0	40170000.0	40180000.0	4.0	2.574894666671753	0.8957487344741821
1.0	40240000.0	40250000.0	3.0	2.9175238609313965	1.0326251983642578
1.0	40300000.0	40310000.0	7.0	2.667523145675659	0.9238483309745789
1.0	40420000.0	40430000.0	2.0	2.536421298980713	0.942479133605957
1.0	40440000.0	40450000.0	5.0	2.5665690898895264	0.9024901390075684
1.0	40480000.0	40490000.0	3.0	2.688453197479248	0.8931242227554321
1.0	40520000.0	40530000.0	2.0	2.6124677658081055	0.9131240844726562
1.0	40610000.0	40620000.0	5.0	2.4420666694641113	0.8196932077407837
1.0	40620000.0	40630000.0	0.0	2.669919013977051	0.7968093156814575
1.0	40650000.0	40660000.0	3.0	2.455817222595215	0.8850317001342773
1.0	40740000.0	40750000.0	2.0	2.5089316368103027	0.8809304237365723
1.0	40850000.0	40860000.0	2.0	2.283600330352783	0.8466254472732544
1.0	41030000.0	41040000.0	4.0	2.6861748695373535	0.9239761233329773
1.0	41050000.0	41060000.0	2.0	2.776698112487793	0.9580764770507812
1.0	41070000.0	41080000.0	1.0	2.9663262367248535	1.0419719219207764
1.0	41080000.0	41090000.0	4.0	2.740726947784424	0.9438365697860718
1.0	41180000.0	41190000.0	2.0	2.8097445964813232	0.9901212453842163
1.0	41250000.0	41260000.0	2.0	2.7451272010803223	0.9544512629508972
1.0	41290000.0	41300000.0	3.0	2.7106947898864746	0.9399875402450562
1.0	41360000.0	41370000.0	1.0	2.621819019317627	0.919182300567627
1.0	41500000.0	41510000.0	3.0	2.4507203102111816	0.8810027837753296
1.0	41580000.0	41590000.0	1.0	2.45399808883667	0.8808274269104004
1.0	41600000.0	41610000.0	2.0	2.4030888080596924	0.8936638832092285
1.0	41710000.0	41720000.0	2.0	2.4955270290374756	0.8824104070663452
1.0	41740000.0	41750000.0	2.0	2.7650675773620605	0.9356643557548523
1.0	41770000.0	41780000.0	2.0	2.603933811187744	0.9083856344223022
1.0	41800000.0	41810000.0	2.0	2.637573719024658	0.917041003704071
1.0	41880000.0	41890000.0	4.0	2.8526129722595215	0.9958347082138062
1.0	41910000.0	41920000.0	6.0	2.796642541885376	0.9664125442504883
1.0	41950000.0	41960000.0	4.0	2.997128963470459	1.0622590780258179
1.0	41970000.0	41980000.0	6.0	2.7365660667419434	0.944794774055481
1.0	41990000.0	42000000.0	1.0	2.8185298442840576	0.9731634259223938
1.0	42030000.0	42040000.0	3.0	2.623931407928467	0.9066356420516968
1.0	42040000.0	42050000.0	4.0	2.666093349456787	0.9180713891983032
1.0	42080000.0	42090000.0	3.0	2.7032432556152344	0.9323369860649109
1.0	42190000.0	42200000.0	1.0	3.0286834239959717	1.063302755355835
1.0	42210000.0	42220000.0	2.0	2.6329119205474854	0.9294950366020203
1.0	42270000.0	42280000.0	4.0	2.672508955001831	0.9236656427383423
1.0	42330000.0	42340000.0	6.0	2.6415791511535645	0.9150224924087524
1.0	42380000.0	42390000.0	3.0	2.69521427154541	0.9382326006889343
1.0	42400000.0	42410000.0	4.0	2.5977392196655273	0.902500331401825
1.0	42460000.0	42470000.0	3.0	2.640713930130005	0.916050910949707
1.0	42560000.0	42570000.0	3.0	2.571593761444092	0.8993350863456726
1.0	42590000.0	42600000.0	5.0	2.6417484283447266	0.9145126342773438
1.0	42660000.0	42670000.0	2.0	2.5759687423706055	0.8974674344062805
1.0	42700000.0	42710000.0	4.0	2.5132832527160645	0.8843549489974976
1.0	42730000.0	42740000.0	6.0	2.5148377418518066	0.8821776509284973
1.0	42740000.0	42750000.0	3.0	2.588350534439087	0.8991853594779968
1.0	42820000.0	42830000.0	2.0	2.5089786052703857	0.8866039514541626
1.0	42890000.0	42900000.0	3.0	2.434675693511963	0.8821142911911011
1.0	42910000.0	42920000.0	5.0	2.337094783782959	0.7023944854736328
1.0	42920000.0	42930000.0	3.0	2.5234622955322266	1.4746806621551514
1.0	42960000.0	42970000.0	2.0	2.331176280975342	0.9142299890518188
1.0	43040000.0	43050000.0	1.0	2.5127599239349365	0.886459469795227
1.0	43120000.0	43130000.0	1.0	2.7462234497070312	1.0712080001831055
1.0	43130000.0	43140000.0	4.0	2.53900146484375	0.8886141777038574
1.0	43150000.0	43160000.0	5.0	3.084473133087158	1.108405351638794
1.0	43220000.0	43230000.0	2.0	2.69791316986084	0.9320400357246399
1.0	43380000.0	43390000.0	7.0	2.702511787414551	0.9378679394721985
1.0	43410000.0	43420000.0	3.0	2.9686386585235596	1.0512820482254028
1.0	43460000.0	43470000.0	3.0	2.714926242828369	0.937355637550354
1.0	43590000.0	43600000.0	4.0	2.511803150177002	0.8892189860343933
1.0	43610000.0	43620000.0	1.0	2.5729479789733887	0.9042957425117493
1.0	43660000.0	43670000.0	5.0	2.445777654647827	0.8824989199638367
1.0	43690000.0	43700000.0	1.0	2.633338212966919	0.9199377298355103
1.0	43830000.0	43840000.0	5.0	2.695094585418701	1.0438785552978516
1.0	43840000.0	43850000.0	4.0	2.4121785163879395	0.8824068307876587
1.0	43860000.0	43870000.0	1.0	2.6252918243408203	0.9095476269721985
1.0	44000000.0	44010000.0	2.0	2.7117888927459717	0.9744900465011597
1.0	44030000.0	44040000.0	2.0	2.5339903831481934	0.9120336771011353
1.0	44090000.0	44100000.0	2.0	2.4493165016174316	0.8784869313240051
1.0	44160000.0	44170000.0	1.0	2.6496033668518066	0.9160410165786743
1.0	44170000.0	44180000.0	4.0	2.6645865440368652	1.0198421478271484
1.0	44230000.0	44240000.0	2.0	2.5282368659973145	0.8919394612312317
1.0	44240000.0	44250000.0	3.0	2.472028970718384	0.8814834356307983
1.0	44280000.0	44290000.0	2.0	2.450458526611328	0.8802098035812378
1.0	44300000.0	44310000.0	3.0	2.468688488006592	0.8894616365432739
1.0	44320000.0	44330000.0	2.0	2.5393118858337402	0.8925759196281433
1.0	44390000.0	44400000.0	5.0	2.63104248046875	0.9124183654785156
1.0	44440000.0	44450000.0	4.0	2.831815242767334	1.1257193088531494
1.0	44480000.0	44490000.0	6.0	2.7421889305114746	0.9440309405326843
1.0	44500000.0	44510000.0	5.0	2.9337499141693115	1.0219825506210327
1.0	44510000.0	44520000.0	4.0	3.141024351119995	1.1227221488952637
1.0	44590000.0	44600000.0	3.0	2.986401319503784	1.0566269159317017
1.0	44690000.0	44700000.0	1.0	2.597285747528076	0.899143397808075
1.0	44720000.0	44730000.0	2.0	2.5534980297088623	0.8982194066047668
1.0	44730000.0	44740000.0	3.0	2.485010862350464	0.8888322114944458
1.0	44760000.0	44770000.0	1.0	2.506647825241089	0.9053274393081665
1.0	44780000.0	44790000.0	2.0	2.566930055618286	0.9059313535690308
1.0	45090000.0	45100000.0	2.0	2.4337563514709473	0.9039286375045776
1.0	45100000.0	45110000.0	6.0	2.778836727142334	0.9615052938461304
1.0	45260000.0	45270000.0	1.0	2.5955920219421387	1.016242265701294
1.0	45330000.0	45340000.0	0.0	2.481928586959839	0.8877528309822083
1.0	45430000.0	45440000.0	4.0	2.450061082839966	0.8771299123764038
1.0	45440000.0	45450000.0	0.0	2.5880560874938965	0.9003044366836548
1.0	45520000.0	45530000.0	4.0	2.4135656356811523	0.8796423077583313
1.0	45530000.0	45540000.0	2.0	2.464460849761963	0.8794075846672058
1.0	45550000.0	45560000.0	2.0	2.444389820098877	0.880994439125061
1.0	45560000.0	45570000.0	1.0	2.3735673427581787	0.8890520930290222
1.0	45650000.0	45660000.0	2.0	2.3337595462799072	0.9089635610580444
1.0	45660000.0	45670000.0	3.0	2.4142966270446777	0.822898268699646
1.0	45670000.0	45680000.0	0.0	2.4449734687805176	0.9533939361572266
1.0	45710000.0	45720000.0	2.0	2.4512076377868652	0.8827580213546753
1.0	45790000.0	45800000.0	2.0	2.701812744140625	0.9412521123886108
1.0	45800000.0	45810000.0	1.0	2.829782009124756	1.1473835706710815
1.0	45850000.0	45860000.0	3.0	2.479280948638916	0.8802226781845093
1.0	45940000.0	45950000.0	2.0	2.6233294010162354	0.9087438583374023
1.0	46110000.0	46120000.0	2.0	2.8614449501037598	0.9968820810317993
1.0	46180000.0	46190000.0	1.0	2.7206859588623047	0.9382419586181641
1.0	46240000.0	46250000.0	5.0	2.594151735305786	0.9072257876396179
1.0	46270000.0	46280000.0	3.0	2.65032696723938	0.9229856729507446
1.0	46280000.0	46290000.0	2.0	2.5494837760925293	0.8899481892585754
1.0	46340000.0	46350000.0	4.0	2.667386531829834	0.9189931154251099
1.0	46360000.0	46370000.0	2.0	2.6986074447631836	0.9295448064804077
1.0	46450000.0	46460000.0	5.0	2.5782673358917236	0.898969829082489
1.0	46460000.0	46470000.0	4.0	2.637390375137329	0.9144169092178345
1.0	46480000.0	46490000.0	1.0	2.3568289279937744	0.9118489027023315
1.0	46500000.0	46510000.0	2.0	2.6804137229919434	0.9416412115097046
1.0	46530000.0	46540000.0	1.0	2.5827503204345703	0.8998908996582031
1.0	46540000.0	46550000.0	1.0	2.5615451335906982	0.8899067640304565
1.0	46560000.0	46570000.0	2.0	2.4173121452331543	0.8786026835441589
1.0	46570000.0	46580000.0	0.0	2.4622762203216553	0.8769310116767883
1.0	46600000.0	46610000.0	1.0	2.454002618789673	0.8885256052017212
1.0	46610000.0	46620000.0	5.0	2.426774501800537	0.7865585088729858
1.0	46630000.0	46640000.0	3.0	2.562708854675293	0.9140527844429016
1.0	46740000.0	46750000.0	2.0	2.566664218902588	0.8934793472290039
1.0	46750000.0	46760000.0	1.0	2.652531862258911	0.9174743890762329
1.0	46770000.0	46780000.0	4.0	2.9625935554504395	1.0477030277252197
1.0	46860000.0	46870000.0	3.0	2.6388790607452393	0.9111074209213257
1.0	46880000.0	46890000.0	3.0	2.7497200965881348	0.961376965045929
1.0	46920000.0	46930000.0	4.0	2.5883278846740723	0.914847195148468
1.0	46940000.0	46950000.0	1.0	2.567690849304199	0.9025951623916626
1.0	46980000.0	46990000.0	1.0	2.440967321395874	0.812346339225769
1.0	47030000.0	47040000.0	0.0	2.4023876190185547	0.8871129751205444
1.0	47050000.0	47060000.0	2.0	2.381549835205078	0.8356004953384399
1.0	47110000.0	47120000.0	1.0	2.4162166118621826	0.8940642476081848
1.0	47130000.0	47140000.0	0.0	2.604735851287842	1.0166122913360596
1.0	47150000.0	47160000.0	1.0	2.638249397277832	0.9174318313598633
1.0	47200000.0	47210000.0	2.0	2.614555835723877	0.9108995199203491
1.0	47250000.0	47260000.0	1.0	2.598810911178589	0.8451880216598511
1.0	47270000.0	47280000.0	4.0	2.6456828117370605	0.9455685615539551
1.0	47320000.0	47330000.0	2.0	2.667372465133667	0.9334379434585571
1.0	47690000.0	47700000.0	3.0	2.5573010444641113	0.8901274800300598
1.0	47700000.0	47710000.0	2.0	2.842991352081299	1.0007010698318481
1.0	47750000.0	47760000.0	2.0	2.6099231243133545	0.9064242243766785
1.0	47790000.0	47800000.0	5.0	2.519571542739868	0.9523757100105286
1.0	47850000.0	47860000.0	4.0	2.6598458290100098	0.9168937802314758
1.0	47970000.0	47980000.0	4.0	2.628462314605713	0.910169243812561
1.0	48010000.0	48020000.0	1.0	2.7883992195129395	0.9641149640083313
1.0	48020000.0	48030000.0	3.0	2.7713890075683594	0.9609081149101257
1.0	48030000.0	48040000.0	5.0	2.7795605659484863	0.9674894213676453
1.0	48120000.0	48130000.0	2.0	2.670194149017334	0.918788731098175
1.0	48200000.0	48210000.0	1.0	2.9841465950012207	1.0517107248306274
1.0	48220000.0	48230000.0	5.0	2.796433448791504	0.9823273420333862
1.0	48230000.0	48240000.0	3.0	2.943507432937622	1.0307661294937134
1.0	48260000.0	48270000.0	3.0	3.318922758102417	1.205562949180603
1.0	48330000.0	48340000.0	6.0	3.091665267944336	1.0991783142089844
1.0	48380000.0	48390000.0	2.0	3.270242214202881	1.1829450130462646
1.0	48450000.0	48460000.0	7.0	2.8895111083984375	1.0055724382400513
1.0	48460000.0	48470000.0	5.0	2.9013824462890625	1.012056589126587
1.0	48500000.0	48510000.0	1.0	2.7273406982421875	0.952103316783905
1.0	48530000.0	48540000.0	3.0	2.737119197845459	0.9437664151191711
1.0	48570000.0	48580000.0	4.0	2.4560177326202393	0.767486572265625
1.0	48580000.0	48590000.0	2.0	2.428623676300049	0.8954877853393555
1.0	48590000.0	48600000.0	1.0	2.5643982887268066	0.8280078172683716
1.0	48690000.0	48700000.0	2.0	2.6898140907287598	0.8965762853622437
1.0	48770000.0	48780000.0	3.0	2.394557476043701	0.7338009476661682
1.0	48790000.0	48800000.0	0.0	2.511481285095215	0.8854758143424988
1.0	48810000.0	48820000.0	2.0	2.516545057296753	0.8015678524971008
1.0	48840000.0	48850000.0	2.0	2.3172781467437744	0.9659852981567383
1.0	48850000.0	48860000.0	2.0	2.3925235271453857	0.7325886487960815
1.0	48920000.0	48930000.0	3.0	2.4862356185913086	0.8771759867668152
1.0	48950000.0	48960000.0	1.0	2.628988027572632	0.926956295967102
1.0	48970000.0	48980000.0	1.0	2.5567333698272705	0.8355134129524231
1.0	49020000.0	49030000.0	2.0	2.300452470779419	0.6827890872955322
1.0	49090000.0	49100000.0	2.0	2.4121451377868652	0.7442041039466858
1.0	49110000.0	49120000.0	3.0	2.478376865386963	0.7800992727279663
1.0	49120000.0	49130000.0	1.0	2.445669651031494	0.7621045112609863
1.0	49130000.0	49140000.0	1.0	2.5564122200012207	0.8375566601753235
1.0	49140000.0	49150000.0	3.0	2.5753111839294434	0.8324645161628723
1.0	49270000.0	49280000.0	0.0	2.6804299354553223	0.9525934457778931
1.0	49370000.0	49380000.0	1.0	2.7701869010925293	0.9384723901748657
1.0	49380000.0	49390000.0	5.0	2.5538153648376465	0.8497223854064941
1.0	49420000.0	49430000.0	0.0	2.771531581878662	0.9384201765060425
1.0	49460000.0	49470000.0	3.0	2.7678029537200928	0.9367316961288452
1.0	49560000.0	49570000.0	2.0	2.4198901653289795	0.9329046010971069
1.0	49570000.0	49580000.0	2.0	2.7407901287078857	0.9232176542282104
1.0	49590000.0	49600000.0	2.0	2.7910282611846924	0.9255760312080383
1.0	49710000.0	49720000.0	2.0	3.0337319374084473	1.0717530250549316
1.0	49790000.0	49800000.0	5.0	3.390821933746338	1.2266188859939575
1.0	49840000.0	49850000.0	1.0	3.251974582672119	1.1619019508361816
1.0	49850000.0	49860000.0	2.0	3.7866477966308594	1.378528356552124
1.0	49930000.0	49940000.0	5.0	3.8577487468719482	1.408693790435791
1.0	49970000.0	49980000.0	5.0	3.147174596786499	1.1205894947052002
1.0	49980000.0	49990000.0	5.0	3.0814826488494873	1.0964833498001099
1.0	50050000.0	50060000.0	6.0	3.5413925647735596	1.2938709259033203
1.0	50080000.0	50090000.0	3.0	3.4928383827209473	1.2728488445281982
1.0	50130000.0	50140000.0	5.0	3.0998377799987793	1.103759765625
1.0	50190000.0	50200000.0	1.0	3.2487704753875732	1.1738290786743164
1.0	50310000.0	50320000.0	2.0	2.807736873626709	0.9602327346801758
1.0	50360000.0	50370000.0	3.0	2.618577241897583	0.8581290245056152
1.0	50370000.0	50380000.0	1.0	2.7143940925598145	0.9096000790596008
1.0	50450000.0	50460000.0	6.0	2.5048811435699463	0.797374963760376
1.0	50470000.0	50480000.0	4.0	2.682741165161133	0.8929365873336792
1.0	50530000.0	50540000.0	5.0	2.944589614868164	1.0277340412139893
1.0	50550000.0	50560000.0	1.0	3.351839542388916	1.2181240320205688
1.0	50570000.0	50580000.0	1.0	3.295658826828003	1.1970173120498657
1.0	50590000.0	50600000.0	2.0	2.9414222240448	1.0479028224945068
1.0	50690000.0	50700000.0	3.0	3.8501181602478027	1.4074515104293823
1.0	50730000.0	50740000.0	3.0	3.482086181640625	1.271983027458191
1.0	50790000.0	50800000.0	4.0	2.8896944522857666	1.0259541273117065
1.0	50860000.0	50870000.0	1.0	2.770961046218872	0.9655547142028809
1.0	51000000.0	51010000.0	0.0	2.5316576957702637	0.8844763040542603
1.0	51020000.0	51030000.0	1.0	2.5426523685455322	0.8878461122512817
1.0	51030000.0	51040000.0	1.0	2.628620147705078	0.9117752909660339
1.0	51070000.0	51080000.0	3.0	2.5408005714416504	0.8241865038871765
1.0	51090000.0	51100000.0	1.0	2.512549638748169	0.8670796155929565
1.0	51130000.0	51140000.0	3.0	2.602079391479492	0.9015925526618958
1.0	51160000.0	51170000.0	0.0	2.6638455390930176	0.9213674664497375
1.0	51200000.0	51210000.0	2.0	2.5813286304473877	0.8982597589492798
1.0	51280000.0	51290000.0	3.0	2.5544281005859375	0.8880845308303833
1.0	51360000.0	51370000.0	4.0	2.5459072589874268	0.8886470794677734
1.0	51380000.0	51390000.0	4.0	2.5092649459838867	0.8909810185432434
1.0	51480000.0	51490000.0	2.0	2.606171131134033	0.9009323120117188
1.0	51510000.0	51520000.0	1.0	2.615769624710083	0.905608057975769
1.0	51540000.0	51550000.0	0.0	2.580568552017212	0.8999873399734497
1.0	51560000.0	51570000.0	2.0	2.6543784141540527	0.9235692024230957
1.0	51570000.0	51580000.0	2.0	2.5340428352355957	0.8881499171257019
1.0	51610000.0	51620000.0	3.0	2.652555227279663	0.9264284372329712
1.0	51700000.0	51710000.0	3.0	2.6975016593933105	1.413282036781311
1.0	51770000.0	51780000.0	0.0	2.557995080947876	0.9205800890922546
1.0	51780000.0	51790000.0	3.0	2.509551525115967	0.9073289036750793
1.0	51920000.0	51930000.0	2.0	2.6728546619415283	0.9232248067855835
1.0	52040000.0	52050000.0	1.0	2.8230996131896973	1.000789999961853
1.0	52070000.0	52080000.0	1.0	2.7866251468658447	0.9886528253555298
1.0	52080000.0	52090000.0	4.0	2.7915902137756348	1.1111154556274414
1.0	52090000.0	52100000.0	3.0	2.7183494567871094	0.9391897916793823
1.0	52150000.0	52160000.0	3.0	3.091411828994751	1.0986131429672241
1.0	52160000.0	52170000.0	3.0	2.6985037326812744	0.932835578918457
1.0	52180000.0	52190000.0	3.0	2.8854010105133057	1.0016998052597046
1.0	52300000.0	52310000.0	3.0	2.8978865146636963	1.0086050033569336
1.0	52320000.0	52330000.0	4.0	2.7934749126434326	0.9649378061294556
1.0	52390000.0	52400000.0	4.0	2.8273024559020996	0.9851465225219727
1.0	52420000.0	52430000.0	5.0	2.910489559173584	1.024306297302246
1.0	52490000.0	52500000.0	6.0	2.7675716876983643	1.1028740406036377
1.0	52570000.0	52580000.0	1.0	2.649538040161133	0.9106458425521851
1.0	52610000.0	52620000.0	1.0	2.547485828399658	0.8890321850776672
1.0	52650000.0	52660000.0	4.0	2.4877169132232666	0.8794454336166382
1.0	52670000.0	52680000.0	1.0	2.4444797039031982	0.8802657127380371
1.0	52710000.0	52720000.0	3.0	2.449779510498047	0.8775373697280884
1.0	52740000.0	52750000.0	2.0	2.4260354042053223	0.8826819658279419
1.0	52840000.0	52850000.0	2.0	2.35607647895813	0.9054573178291321
1.0	52870000.0	52880000.0	2.0	2.69566011428833	0.9449654817581177
1.0	52940000.0	52950000.0	0.0	2.7996294498443604	0.9687442779541016
1.0	53010000.0	53020000.0	5.0	3.112729549407959	1.1149189472198486
1.0	53040000.0	53050000.0	4.0	2.7375471591949463	0.9434462785720825
1.0	53070000.0	53080000.0	3.0	2.758671760559082	0.952358603477478
1.0	53080000.0	53090000.0	2.0	2.708315372467041	0.9319413304328918
1.0	53120000.0	53130000.0	6.0	2.744685411453247	0.9511438608169556
1.0	53200000.0	53210000.0	6.0	3.037985324859619	1.082981824874878
1.0	53240000.0	53250000.0	1.0	2.9246456623077393	1.018508791923523
1.0	53320000.0	53330000.0	1.0	3.037900924682617	1.0750445127487183
1.0	53360000.0	53370000.0	2.0	3.0366177558898926	1.075549840927124
1.0	53420000.0	53430000.0	3.0	2.662022113800049	0.9235004186630249
1.0	53430000.0	53440000.0	4.0	2.780548334121704	0.96319180727005
1.0	53550000.0	53560000.0	2.0	2.5774648189544678	0.9062800407409668
1.0	53590000.0	53600000.0	3.0	2.8256359100341797	0.9653295278549194
1.0	53620000.0	53630000.0	3.0	2.6718311309814453	0.9270017743110657
1.0	53660000.0	53670000.0	3.0	2.730480670928955	1.0764336585998535
1.0	53730000.0	53740000.0	1.0	2.445833683013916	0.8818649053573608
1.0	53770000.0	53780000.0	2.0	2.7739367485046387	0.959065318107605
1.0	53810000.0	53820000.0	3.0	2.6377618312835693	0.9006199836730957
1.0	53820000.0	53830000.0	2.0	2.724990129470825	0.9501670598983765
1.0	53840000.0	53850000.0	2.0	2.929471969604492	1.0334386825561523
1.0	53860000.0	53870000.0	4.0	2.762018918991089	0.9650962948799133
1.0	53880000.0	53890000.0	0.0	3.1285641193389893	1.1234915256500244
1.0	53900000.0	53910000.0	3.0	3.226602554321289	1.1621536016464233
1.0	53960000.0	53970000.0	2.0	2.920178174972534	1.0152080059051514
1.0	54030000.0	54040000.0	2.0	2.743382453918457	0.9459730386734009
1.0	54040000.0	54050000.0	4.0	2.8386447429656982	1.003467321395874
1.0	54050000.0	54060000.0	3.0	2.8171658515930176	0.9773210287094116
1.0	54080000.0	54090000.0	0.0	2.94960355758667	1.0611045360565186
1.0	54120000.0	54130000.0	6.0	2.9558305740356445	1.032488465309143
1.0	54130000.0	54140000.0	2.0	2.9492545127868652	1.0386805534362793
1.0	54190000.0	54200000.0	2.0	3.393585681915283	1.237460970878601
1.0	54220000.0	54230000.0	4.0	2.6296868324279785	0.9088581204414368
1.0	54260000.0	54270000.0	4.0	2.538039445877075	0.8860786557197571
1.0	54330000.0	54340000.0	2.0	2.495846748352051	0.8880409002304077
1.0	54370000.0	54380000.0	1.0	2.417729377746582	0.888168215751648
1.0	54490000.0	54500000.0	4.0	2.418181896209717	0.8838745355606079
1.0	54500000.0	54510000.0	2.0	2.48410701751709	0.8848060369491577
1.0	54630000.0	54640000.0	3.0	2.4532742500305176	0.8871155977249146
1.0	54660000.0	54670000.0	4.0	2.75331449508667	1.089299201965332
1.0	54690000.0	54700000.0	1.0	2.398287296295166	0.9037529826164246
1.0	54730000.0	54740000.0	5.0	2.6259608268737793	0.9401057958602905
1.0	54780000.0	54790000.0	0.0	2.809403896331787	0.9882231950759888
1.0	54830000.0	54840000.0	2.0	2.8330485820770264	0.9976259469985962
1.0	54850000.0	54860000.0	2.0	2.8332133293151855	0.993604838848114
1.0	55020000.0	55030000.0	4.0	2.3674938678741455	0.899248480796814
1.0	55030000.0	55040000.0	0.0	2.8029661178588867	0.9769101142883301
1.0	55080000.0	55090000.0	4.0	2.7548372745513916	0.968512237071991
1.0	55100000.0	55110000.0	0.0	2.5681838989257812	0.9027150869369507
1.0	55150000.0	55160000.0	0.0	2.7014541625976562	0.9378838539123535
1.0	55240000.0	55250000.0	1.0	2.827934741973877	0.9896631240844727
1.0	55320000.0	55330000.0	2.0	2.784358263015747	0.9808894991874695
1.0	55410000.0	55420000.0	2.0	2.619800090789795	0.9221708178520203
1.0	55480000.0	55490000.0	1.0	2.6136105060577393	0.9328287243843079
1.0	55530000.0	55540000.0	4.0	2.7232978343963623	0.9619647264480591
1.0	55560000.0	55570000.0	2.0	2.5980467796325684	0.9009078741073608
1.0	55610000.0	55620000.0	1.0	2.6122143268585205	0.9085456132888794
1.0	55680000.0	55690000.0	2.0	2.6434121131896973	0.7831973433494568
1.0	56000000.0	56010000.0	2.0	2.7635533809661865	0.9763380885124207
1.0	56030000.0	56040000.0	3.0	2.5949742794036865	0.9304494857788086
1.0	56070000.0	56080000.0	3.0	3.094928741455078	1.099810242652893
1.0	56100000.0	56110000.0	5.0	3.167293071746826	1.133044958114624
1.0	56150000.0	56160000.0	5.0	2.919456958770752	1.0381606817245483
1.0	56170000.0	56180000.0	3.0	2.959831476211548	1.042858362197876
1.0	56340000.0	56350000.0	3.0	2.9017369747161865	1.0128543376922607
1.0	56500000.0	56510000.0	5.0	2.83699369430542	0.9721826314926147
1.0	56620000.0	56630000.0	2.0	2.5560054779052734	0.8225321769714355
1.0	56660000.0	56670000.0	1.0	2.579232692718506	0.9022617340087891
1.0	56750000.0	56760000.0	1.0	2.572500467300415	0.8978093266487122
1.0	56850000.0	56860000.0	2.0	2.5573642253875732	0.8915432095527649
1.0	56910000.0	56920000.0	3.0	2.7388675212860107	0.9646183848381042
1.0	56950000.0	56960000.0	3.0	2.7256922721862793	0.9463381767272949
1.0	56980000.0	56990000.0	2.0	2.9078712463378906	1.0432984828948975
1.0	57080000.0	57090000.0	2.0	2.804959535598755	0.9548172950744629
1.0	57120000.0	57130000.0	1.0	2.5859384536743164	0.90040522813797
1.0	57130000.0	57140000.0	2.0	2.5085415840148926	0.8724857568740845
1.0	57140000.0	57150000.0	2.0	2.415975332260132	0.9060128927230835
1.0	57190000.0	57200000.0	3.0	2.54620099067688	0.8328078985214233
1.0	57310000.0	57320000.0	2.0	2.5536818504333496	0.8211224675178528
1.0	57380000.0	57390000.0	1.0	2.7074484825134277	0.9418370127677917
1.0	57400000.0	57410000.0	2.0	2.6932711601257324	0.939989447593689
1.0	57420000.0	57430000.0	2.0	2.821546792984009	0.9880479574203491
1.0	57430000.0	57440000.0	3.0	2.9126594066619873	1.0266287326812744
1.0	57440000.0	57450000.0	4.0	2.986375093460083	1.0576717853546143
1.0	57540000.0	57550000.0	7.0	2.990065813064575	1.0612609386444092
1.0	57550000.0	57560000.0	0.0	3.1732213497161865	1.1396321058273315
1.0	57730000.0	57740000.0	4.0	3.2236671447753906	1.161924123764038
1.0	57770000.0	57780000.0	3.0	3.648573398590088	1.3437350988388062
1.0	57810000.0	57820000.0	5.0	3.210188388824463	1.1554410457611084
1.0	57830000.0	57840000.0	0.0	3.670422077178955	1.3403340578079224
1.0	57850000.0	57860000.0	2.0	3.488746166229248	1.2747856378555298
1.0	58090000.0	58100000.0	1.0	2.868010997772217	1.0191748142242432
1.0	58110000.0	58120000.0	2.0	3.1710851192474365	1.1375898122787476
1.0	58160000.0	58170000.0	2.0	3.1638388633728027	1.1345984935760498
1.0	58200000.0	58210000.0	4.0	3.2324414253234863	1.1652700901031494
1.0	58380000.0	58390000.0	2.0	3.3085989952087402	1.1944997310638428
1.0	58390000.0	58400000.0	3.0	3.1920454502105713	1.1463117599487305
1.0	58400000.0	58410000.0	5.0	3.221705198287964	1.161474585533142
1.0	58460000.0	58470000.0	4.0	2.851238489151001	0.998746395111084
1.0	58470000.0	58480000.0	4.0	2.8995156288146973	1.030451774597168
1.0	58520000.0	58530000.0	1.0	3.0245022773742676	1.0688807964324951
1.0	58780000.0	58790000.0	5.0	2.6154427528381348	0.9112367630004883
1.0	58790000.0	58800000.0	2.0	2.6909213066101074	0.9406903982162476
1.0	58810000.0	58820000.0	1.0	2.646766185760498	0.9117205739021301
1.0	58860000.0	58870000.0	2.0	2.5034496784210205	0.8859984278678894
1.0	58980000.0	58990000.0	2.0	2.48234486579895	0.8864398002624512
1.0	59070000.0	59080000.0	0.0	2.632704734802246	0.9135687947273254
1.0	59100000.0	59110000.0	1.0	2.643308401107788	0.9143475294113159
1.0	59170000.0	59180000.0	1.0	2.5256409645080566	0.8799635171890259
1.0	59300000.0	59310000.0	4.0	2.3517005443573	0.8955032229423523
1.0	59340000.0	59350000.0	0.0	2.4400901794433594	0.890109658241272
1.0	59360000.0	59370000.0	4.0	2.3446078300476074	0.9075066447257996
1.0	59380000.0	59390000.0	2.0	2.114156723022461	0.5829739570617676
1.0	59510000.0	59520000.0	0.0	2.403693675994873	0.88935786485672
1.0	59520000.0	59530000.0	1.0	2.361351251602173	0.7392362952232361
1.0	59560000.0	59570000.0	5.0	2.579204559326172	0.8846564292907715
1.0	59580000.0	59590000.0	2.0	2.600116014480591	0.9042732119560242
1.0	59610000.0	59620000.0	4.0	2.531911611557007	0.8905042409896851
1.0	59630000.0	59640000.0	6.0	2.5742034912109375	0.8990184664726257
1.0	59720000.0	59730000.0	1.0	2.3577425479888916	0.9012991786003113
1.0	59820000.0	59830000.0	2.0	2.6940345764160156	0.9330805540084839
1.0	59840000.0	59850000.0	3.0	2.4854679107666016	0.8874255418777466
1.0	59850000.0	59860000.0	4.0	2.84991455078125	1.0036790370941162
1.0	59920000.0	59930000.0	3.0	2.6439483165740967	0.9159499406814575
1.0	59980000.0	59990000.0	5.0	2.846888542175293	0.9956866502761841
1.0	60150000.0	60160000.0	2.0	2.5572073459625244	0.8940765261650085
1.0	60220000.0	60230000.0	2.0	2.833369731903076	0.981420636177063
1.0	60230000.0	60240000.0	3.0	2.761085271835327	0.9519055485725403
1.0	60350000.0	60360000.0	1.0	2.837841272354126	0.9887785911560059
1.0	60360000.0	60370000.0	3.0	2.8923428058624268	1.0114389657974243
1.0	60430000.0	60440000.0	7.0	2.7826104164123535	0.9695008993148804
1.0	60570000.0	60580000.0	1.0	3.16814923286438	1.135814905166626
1.0	60660000.0	60670000.0	5.0	3.0067007541656494	1.0710147619247437
1.0	60730000.0	60740000.0	1.0	3.5951950550079346	1.3148274421691895
1.0	60770000.0	60780000.0	2.0	3.3476452827453613	1.21756911277771
1.0	60780000.0	60790000.0	2.0	3.2214107513427734	1.1598231792449951
1.0	60930000.0	60940000.0	2.0	2.777702569961548	1.04020094871521
1.0	61040000.0	61050000.0	3.0	3.7476773262023926	1.3615144491195679
1.0	61110000.0	61120000.0	6.0	2.5799057483673096	0.9643272161483765
1.0	61130000.0	61140000.0	2.0	3.132451057434082	1.1187770366668701
1.0	61200000.0	61210000.0	4.0	2.4704012870788574	0.7762476205825806
1.0	61360000.0	61370000.0	4.0	2.558116912841797	0.9007051587104797
1.0	61380000.0	61390000.0	2.0	2.676175117492676	0.9236556887626648
1.0	61430000.0	61440000.0	4.0	2.6338562965393066	0.910814642906189
1.0	61490000.0	61500000.0	9.0	2.5817692279815674	0.8969724774360657
1.0	61500000.0	61510000.0	1.0	2.7458837032318115	0.9506874084472656
1.0	61560000.0	61570000.0	6.0	2.8625025749206543	0.999494731426239
1.0	61660000.0	61670000.0	5.0	3.0639126300811768	1.1006547212600708
1.0	61780000.0	61790000.0	4.0	3.0675110816955566	1.0882865190505981
1.0	61820000.0	61830000.0	6.0	2.9292054176330566	1.0306264162063599
1.0	61830000.0	61840000.0	1.0	3.1545467376708984	1.128720998764038
1.0	61900000.0	61910000.0	4.0	2.7611243724823	0.9510709643363953
1.0	61910000.0	61920000.0	4.0	2.9112648963928223	1.0373828411102295
1.0	62040000.0	62050000.0	3.0	2.379948854446411	0.8873244524002075
1.0	62150000.0	62160000.0	0.0	2.9137229919433594	1.0163557529449463
1.0	62180000.0	62190000.0	3.0	3.318101406097412	1.2042462825775146
1.0	62300000.0	62310000.0	5.0	3.0176167488098145	1.0646910667419434
1.0	62320000.0	62330000.0	1.0	3.077077627182007	1.0905168056488037
1.0	62330000.0	62340000.0	3.0	2.9957540035247803	1.051418423652649
1.0	62350000.0	62360000.0	1.0	2.969231128692627	1.0390167236328125
1.0	62400000.0	62410000.0	1.0	2.8197906017303467	0.97381991147995
1.0	62450000.0	62460000.0	3.0	2.7292232513427734	0.9394239187240601
1.0	62460000.0	62470000.0	3.0	2.4745116233825684	0.8849909901618958
1.0	62520000.0	62530000.0	2.0	2.725565195083618	0.9377158880233765
1.0	62560000.0	62570000.0	4.0	2.566786766052246	0.896215558052063
1.0	62570000.0	62580000.0	4.0	2.600778579711914	0.9018108248710632
1.0	62730000.0	62740000.0	4.0	2.699739933013916	0.9322201013565063
1.0	62740000.0	62750000.0	0.0	2.6822872161865234	0.9351505041122437
1.0	62820000.0	62830000.0	2.0	2.576733350753784	0.8983442187309265
1.0	62910000.0	62920000.0	1.0	2.5076708793640137	0.8847354054450989
1.0	62950000.0	62960000.0	1.0	2.5617423057556152	0.8926895260810852
1.0	62980000.0	62990000.0	0.0	2.6010801792144775	0.9029426574707031
1.0	62990000.0	63000000.0	4.0	2.637147903442383	0.9158483743667603
1.0	63000000.0	63010000.0	2.0	2.5903663635253906	0.9022175669670105
1.0	63110000.0	63120000.0	3.0	2.4396731853485107	0.8803451657295227
1.0	63150000.0	63160000.0	1.0	2.6932284832000732	1.050432562828064
1.0	63190000.0	63200000.0	0.0	2.507519245147705	0.885432243347168
1.0	63280000.0	63290000.0	3.0	2.441314697265625	0.8820217251777649
1.0	63290000.0	63300000.0	1.0	2.513051986694336	0.8870694041252136
1.0	63300000.0	63310000.0	3.0	2.5656399726867676	0.8990322351455688
1.0	63310000.0	63320000.0	2.0	2.5884318351745605	0.8999767303466797
1.0	63340000.0	63350000.0	7.0	2.6133322715759277	0.9094067811965942
1.0	63400000.0	63410000.0	3.0	2.9036548137664795	1.0226682424545288
1.0	63420000.0	63430000.0	2.0	3.0877327919006348	1.1018950939178467
1.0	63430000.0	63440000.0	3.0	3.228480577468872	1.1646652221679688
1.0	63460000.0	63470000.0	3.0	2.9929752349853516	1.0554289817810059
1.0	63470000.0	63480000.0	5.0	2.734553098678589	0.9462922215461731
1.0	63530000.0	63540000.0	3.0	2.8454365730285645	0.9984174966812134
1.0	63610000.0	63620000.0	4.0	2.9363760948181152	1.0504443645477295
1.0	63640000.0	63650000.0	5.0	2.915130853652954	1.0144262313842773
1.0	63720000.0	63730000.0	1.0	3.208265781402588	1.1612298488616943
1.0	63740000.0	63750000.0	1.0	3.1265854835510254	1.1188955307006836
1.0	63750000.0	63760000.0	4.0	3.217292070388794	1.159790277481079
1.0	63830000.0	63840000.0	2.0	2.8515353202819824	1.1093729734420776
1.0	63880000.0	63890000.0	4.0	2.7368061542510986	0.9598332643508911
1.0	63990000.0	64000000.0	3.0	2.628204822540283	0.9101873636245728
1.0	64170000.0	64180000.0	1.0	2.382143020629883	0.8255165815353394
1.0	64260000.0	64270000.0	2.0	2.5861339569091797	0.9073576927185059
1.0	64280000.0	64290000.0	2.0	2.525146484375	0.8891679048538208
1.0	64290000.0	64300000.0	5.0	2.4922995567321777	0.8871210813522339
1.0	64350000.0	64360000.0	5.0	2.7961630821228027	0.9719263911247253
1.0	64370000.0	64380000.0	2.0	2.8254501819610596	0.9784878492355347
1.0	64420000.0	64430000.0	5.0	2.8384246826171875	1.0053929090499878
1.0	64460000.0	64470000.0	2.0	3.0590076446533203	1.0864989757537842
1.0	64480000.0	64490000.0	6.0	2.8341681957244873	0.9817147254943848
1.0	64630000.0	64640000.0	2.0	2.7532925605773926	0.989777684211731
1.0	64650000.0	64660000.0	3.0	2.7192444801330566	0.9518189430236816
1.0	64660000.0	64670000.0	2.0	2.5477237701416016	0.9304172396659851
1.0	64840000.0	64850000.0	0.0	2.7808754444122314	0.9435334205627441
1.0	64850000.0	64860000.0	1.0	2.633288860321045	0.9164366722106934
1.0	64920000.0	64930000.0	3.0	2.524571657180786	0.8051697611808777
1.0	64990000.0	65000000.0	3.0	2.9746344089508057	1.0524721145629883
1.0	65030000.0	65040000.0	4.0	2.785226345062256	0.9660043716430664
1.0	65040000.0	65050000.0	6.0	2.7022223472595215	0.9432958364486694
1.0	65150000.0	65160000.0	4.0	2.643155813217163	0.9149812459945679
1.0	65180000.0	65190000.0	1.0	2.8137733936309814	0.9607138633728027
1.0	65190000.0	65200000.0	4.0	2.5900321006774902	0.8840947151184082
1.0	65280000.0	65290000.0	3.0	2.6221160888671875	0.9069870114326477
1.0	65300000.0	65310000.0	1.0	2.7339565753936768	0.9547088742256165
1.0	65390000.0	65400000.0	0.0	2.8411922454833984	0.9985138177871704
1.0	65470000.0	65480000.0	2.0	2.4716079235076904	0.8797993659973145
1.0	65600000.0	65610000.0	1.0	3.0726258754730225	1.095567226409912
1.0	65700000.0	65710000.0	2.0	3.143023729324341	1.1253260374069214
1.0	65720000.0	65730000.0	1.0	2.6766204833984375	0.9364282488822937
1.0	65740000.0	65750000.0	1.0	2.9782371520996094	1.0492533445358276
1.0	65790000.0	65800000.0	1.0	2.9097940921783447	1.0105812549591064
1.0	65810000.0	65820000.0	1.0	2.801520824432373	0.9837387800216675
1.0	65830000.0	65840000.0	5.0	2.811692714691162	0.9766589403152466
1.0	65860000.0	65870000.0	2.0	2.711026668548584	0.9362958073616028
1.0	65870000.0	65880000.0	6.0	2.6109166145324707	0.9042692184448242
1.0	65940000.0	65950000.0	1.0	2.542964220046997	0.8165696263313293
1.0	66080000.0	66090000.0	2.0	2.418958902359009	0.7543038129806519
1.0	66100000.0	66110000.0	0.0	2.5593819618225098	0.8239156007766724
1.0	66180000.0	66190000.0	3.0	2.811912775039673	1.0031410455703735
1.0	66240000.0	66250000.0	3.0	3.279575824737549	1.1866928339004517
1.0	66300000.0	66310000.0	2.0	3.414053440093994	1.247348666191101
1.0	66350000.0	66360000.0	3.0	3.1412360668182373	1.156774640083313
1.0	66360000.0	66370000.0	2.0	3.8066792488098145	1.3939592838287354
1.0	66400000.0	66410000.0	4.0	3.4756991863250732	1.2737817764282227
1.0	66760000.0	66770000.0	5.0	2.985241413116455	1.0715233087539673
1.0	66800000.0	66810000.0	1.0	3.497290849685669	1.2823129892349243
1.0	66910000.0	66920000.0	3.0	2.854062557220459	1.0037682056427002
1.0	67070000.0	67080000.0	3.0	3.334677219390869	1.2129719257354736
1.0	67120000.0	67130000.0	2.0	3.1133275032043457	1.1165292263031006
1.0	67130000.0	67140000.0	2.0	3.141787528991699	1.1388161182403564
1.0	67220000.0	67230000.0	5.0	2.5463058948516846	0.8967078924179077
1.0	67420000.0	67430000.0	2.0	2.654031276702881	0.918759822845459
1.0	67430000.0	67440000.0	3.0	2.595139980316162	0.9017650485038757
1.0	67510000.0	67520000.0	4.0	2.7077205181121826	1.0675251483917236
1.0	67680000.0	67690000.0	4.0	2.7233195304870605	0.9134567379951477
1.0	67780000.0	67790000.0	1.0	2.6935834884643555	0.9419862627983093
1.0	67820000.0	67830000.0	2.0	2.4089207649230957	0.7863091230392456
1.0	67830000.0	67840000.0	3.0	2.5746021270751953	0.8318872451782227
1.0	67850000.0	67860000.0	4.0	2.4652247428894043	0.8809217214584351
1.0	67900000.0	67910000.0	3.0	2.565401077270508	0.8924863934516907
1.0	67910000.0	67920000.0	5.0	2.519655227661133	0.8873344659805298
1.0	67940000.0	67950000.0	1.0	2.736825466156006	0.9476379156112671
1.0	67990000.0	68000000.0	2.0	2.7856197357177734	0.9704083204269409
1.0	68040000.0	68050000.0	3.0	2.5795774459838867	0.9012194871902466
1.0	68070000.0	68080000.0	3.0	2.527649402618408	0.8282000422477722
1.0	68160000.0	68170000.0	0.0	2.47355318069458	0.8890043497085571
1.0	68220000.0	68230000.0	3.0	2.6346192359924316	0.9199555516242981
1.0	68300000.0	68310000.0	1.0	2.5885751247406006	0.9010785818099976
1.0	68380000.0	68390000.0	4.0	2.83323335647583	1.0036025047302246
1.0	68410000.0	68420000.0	1.0	2.891315460205078	1.0152400732040405
1.0	68460000.0	68470000.0	5.0	2.606433153152466	0.8500518798828125
1.0	68500000.0	68510000.0	2.0	2.725767135620117	0.9521066546440125
1.0	68520000.0	68530000.0	1.0	3.0183863639831543	1.0641459226608276
1.0	68600000.0	68610000.0	2.0	2.6511173248291016	0.9297230839729309
1.0	68610000.0	68620000.0	3.0	2.6908974647521973	0.9397602081298828
1.0	68620000.0	68630000.0	2.0	2.681426525115967	0.9202588796615601
1.0	68640000.0	68650000.0	2.0	2.8357272148132324	0.9845086932182312
1.0	68740000.0	68750000.0	2.0	2.8086202144622803	0.9723570942878723
1.0	68820000.0	68830000.0	2.0	2.8879261016845703	0.999279797077179
1.0	68870000.0	68880000.0	3.0	2.912099838256836	1.0119091272354126
1.0	68900000.0	68910000.0	6.0	2.7753982543945312	0.9902462959289551
1.0	68930000.0	68940000.0	2.0	2.988008499145508	1.0643209218978882
1.0	68970000.0	68980000.0	7.0	3.2517776489257812	1.175246238708496
1.0	69130000.0	69140000.0	3.0	3.6357760429382324	1.3260174989700317
1.0	69170000.0	69180000.0	3.0	3.775630235671997	1.384307622909546
1.0	69220000.0	69230000.0	3.0	3.7196497917175293	1.359877347946167
1.0	69360000.0	69370000.0	2.0	3.2972114086151123	1.1958755254745483
1.0	69400000.0	69410000.0	6.0	3.777439832687378	1.3798315525054932
1.0	69420000.0	69430000.0	2.0	3.5072484016418457	1.2687456607818604
1.0	69430000.0	69440000.0	4.0	3.2561287879943848	1.170223593711853
1.0	69480000.0	69490000.0	3.0	3.1146228313446045	1.1067321300506592
1.0	69520000.0	69530000.0	1.0	3.413877010345459	1.2372885942459106
1.0	69640000.0	69650000.0	4.0	3.112659454345703	1.1091140508651733
1.0	69800000.0	69810000.0	3.0	2.9736151695251465	1.041663408279419
1.0	69930000.0	69940000.0	9.0	2.736311197280884	0.9209073781967163
1.0	70020000.0	70030000.0	3.0	2.9922280311584473	1.0515297651290894
1.0	70050000.0	70060000.0	3.0	2.709214687347412	0.9068409204483032
1.0	70060000.0	70070000.0	1.0	2.7199466228485107	0.9122819900512695
1.0	70260000.0	70270000.0	6.0	3.362757444381714	1.2166993618011475
1.0	70270000.0	70280000.0	4.0	3.2409844398498535	1.1650060415267944
1.0	70310000.0	70320000.0	2.0	3.373082399368286	1.2216405868530273
1.0	70580000.0	70590000.0	1.0	2.755021572113037	0.9300671815872192
1.0	70610000.0	70620000.0	2.0	2.649881362915039	0.9182570576667786
1.0	70620000.0	70630000.0	4.0	2.6060903072357178	0.9000096321105957
1.0	70770000.0	70780000.0	3.0	2.8989224433898926	1.008484125137329
1.0	70780000.0	70790000.0	4.0	2.882403612136841	1.0132300853729248
1.0	70820000.0	70830000.0	1.0	2.733856678009033	1.0577583312988281
1.0	70910000.0	70920000.0	3.0	2.8869166374206543	1.009570837020874
1.0	70950000.0	70960000.0	4.0	3.0045998096466064	1.0806392431259155
1.0	71110000.0	71120000.0	3.0	2.6913645267486572	0.9345582127571106
1.0	71120000.0	71130000.0	1.0	3.0690627098083496	1.0899608135223389
1.0	71210000.0	71220000.0	3.0	3.4117512702941895	1.2464724779129028
1.0	71240000.0	71250000.0	5.0	3.434075117111206	1.2473890781402588
1.0	71280000.0	71290000.0	2.0	2.6649422645568848	0.9919174909591675
1.0	71290000.0	71300000.0	4.0	3.7760016918182373	1.3831595182418823
1.0	71360000.0	71370000.0	4.0	3.2084476947784424	1.1547634601593018
1.0	71380000.0	71390000.0	5.0	3.078026056289673	1.0924360752105713
1.0	71400000.0	71410000.0	2.0	3.1297049522399902	1.117692470550537
1.0	71420000.0	71430000.0	2.0	3.1702444553375244	1.137476921081543
1.0	71530000.0	71540000.0	2.0	2.4914755821228027	0.8841811418533325
1.0	71580000.0	71590000.0	1.0	2.648751974105835	0.8749250173568726
1.0	71590000.0	71600000.0	2.0	2.9005789756774902	1.006331205368042
1.0	71630000.0	71640000.0	1.0	2.8163902759552	0.9633125066757202
1.0	71710000.0	71720000.0	2.0	2.7444565296173096	0.9241120219230652
1.0	71720000.0	71730000.0	4.0	2.772350311279297	0.938728928565979
1.0	71740000.0	71750000.0	2.0	3.1413180828094482	1.1230745315551758
1.0	71800000.0	71810000.0	1.0	2.8934082984924316	1.002427339553833
1.0	71870000.0	71880000.0	0.0	2.784968614578247	0.9457957148551941
1.0	71880000.0	71890000.0	4.0	2.66640043258667	0.8833637237548828
1.0	71890000.0	71900000.0	3.0	2.4918534755706787	0.7905570268630981
1.0	71930000.0	71940000.0	1.0	2.669868230819702	0.8853312730789185
1.0	71960000.0	71970000.0	3.0	2.5912837982177734	0.8433659672737122
1.0	71970000.0	71980000.0	4.0	2.4743919372558594	0.7807875871658325
1.0	72000000.0	72010000.0	2.0	2.8490161895751953	0.9794713258743286
1.0	72050000.0	72060000.0	0.0	2.8596129417419434	0.985316276550293
1.0	72180000.0	72190000.0	5.0	3.533587694168091	1.2850428819656372
1.0	72290000.0	72300000.0	7.0	3.2355053424835205	1.1625229120254517
1.0	72400000.0	72410000.0	2.0	3.443307399749756	1.2555873394012451
1.0	72410000.0	72420000.0	2.0	3.6003551483154297	1.3152247667312622
1.0	72490000.0	72500000.0	5.0	3.722965955734253	1.359654426574707
1.0	72510000.0	72520000.0	3.0	4.244601249694824	1.5112098455429077
1.0	72600000.0	72610000.0	5.0	3.382812023162842	1.2237790822982788
1.0	72680000.0	72690000.0	1.0	3.2679762840270996	1.1797358989715576
1.0	72720000.0	72730000.0	3.0	2.820727586746216	0.9654091596603394
1.0	72730000.0	72740000.0	4.0	2.863755464553833	0.9875594973564148
1.0	72760000.0	72770000.0	3.0	2.7462100982666016	0.9251396059989929
1.0	72790000.0	72800000.0	2.0	2.5851337909698486	0.9017508625984192
1.0	72870000.0	72880000.0	3.0	3.2151150703430176	1.158140778541565
1.0	73000000.0	73010000.0	5.0	3.8079276084899902	1.3862413167953491
1.0	73020000.0	73030000.0	4.0	3.8927791118621826	1.4108117818832397
1.0	73050000.0	73060000.0	7.0	3.6264243125915527	1.317544937133789
1.0	73090000.0	73100000.0	6.0	3.955118179321289	1.4329466819763184
1.0	73120000.0	73130000.0	6.0	4.29304313659668	1.5280238389968872
1.0	73170000.0	73180000.0	5.0	4.514430999755859	1.5835819244384766
1.0	73240000.0	73250000.0	5.0	4.8718695640563965	1.6467828750610352
1.0	73310000.0	73320000.0	1.0	5.136794090270996	1.6897051334381104
1.0	73410000.0	73420000.0	4.0	5.195667743682861	1.6930568218231201
1.0	73520000.0	73530000.0	7.0	5.5035929679870605	1.7265472412109375
1.0	73540000.0	73550000.0	7.0	5.459691524505615	1.7215280532836914
1.0	73610000.0	73620000.0	6.0	6.169283390045166	1.7612218856811523
1.0	73650000.0	73660000.0	6.0	5.925431251525879	1.7527072429656982
1.0	73720000.0	73730000.0	6.0	6.231919288635254	1.7627780437469482
1.0	73740000.0	73750000.0	8.0	6.2770209312438965	1.7638676166534424
1.0	73790000.0	73800000.0	8.0	5.950528144836426	1.7521015405654907
1.0	73800000.0	73810000.0	5.0	5.934385776519775	1.7531182765960693
1.0	73810000.0	73820000.0	5.0	5.795521259307861	1.7464993000030518
1.0	73840000.0	73850000.0	10.0	5.840563774108887	1.7483911514282227
1.0	73890000.0	73900000.0	6.0	5.191641807556152	1.6873499155044556
1.0	73980000.0	73990000.0	8.0	4.866885185241699	1.646854043006897
1.0	74130000.0	74140000.0	8.0	4.511773109436035	1.5820884704589844
1.0	74150000.0	74160000.0	4.0	4.618952751159668	1.6017087697982788
1.0	74190000.0	74200000.0	7.0	4.694537162780762	1.6176084280014038
1.0	74250000.0	74260000.0	8.0	4.410429954528809	1.55948007106781
1.0	74260000.0	74270000.0	6.0	4.3520708084106445	1.5404856204986572
1.0	74270000.0	74280000.0	2.0	4.780694961547852	1.6310278177261353
1.0	74420000.0	74430000.0	6.0	3.8717105388641357	1.413390874862671
1.0	74500000.0	74510000.0	2.0	3.4729244709014893	1.2714388370513916
1.0	74570000.0	74580000.0	2.0	3.2010159492492676	1.1475435495376587
1.0	74630000.0	74640000.0	0.0	3.1254637241363525	1.1150696277618408
1.0	74700000.0	74710000.0	2.0	2.9405455589294434	1.0269215106964111
1.0	74710000.0	74720000.0	4.0	2.9982566833496094	1.0542597770690918
1.0	74770000.0	74780000.0	5.0	3.0334038734436035	1.0706865787506104
1.0	74800000.0	74810000.0	3.0	2.7154958248138428	0.9664844274520874
1.0	74990000.0	75000000.0	3.0	3.073559284210205	1.0884015560150146
1.0	75010000.0	75020000.0	2.0	3.5472469329833984	1.2913539409637451
1.0	75050000.0	75060000.0	3.0	3.346475124359131	1.2134369611740112
1.0	75070000.0	75080000.0	5.0	3.1813814640045166	1.1418851613998413
1.0	75080000.0	75090000.0	6.0	3.4401156902313232	1.2483813762664795
1.0	75160000.0	75170000.0	2.0	3.4658279418945312	1.2657349109649658
1.0	75190000.0	75200000.0	6.0	3.103708505630493	1.2144020795822144
1.0	75220000.0	75230000.0	6.0	3.2469966411590576	1.1718919277191162
1.0	75230000.0	75240000.0	3.0	3.8402256965637207	1.4015899896621704
1.0	75320000.0	75330000.0	2.0	4.689964294433594	1.624086618423462
1.0	75370000.0	75380000.0	3.0	4.927393913269043	1.6564840078353882
1.0	75390000.0	75400000.0	4.0	4.952850341796875	1.6639201641082764
1.0	75550000.0	75560000.0	4.0	3.6900367736816406	1.3480427265167236
1.0	75660000.0	75670000.0	5.0	3.746824264526367	1.3684625625610352
1.0	75670000.0	75680000.0	3.0	3.787083387374878	1.376662254333496
1.0	75700000.0	75710000.0	9.0	3.786285400390625	1.3748725652694702
1.0	75760000.0	75770000.0	3.0	4.3290181159973145	1.5380098819732666
1.0	75790000.0	75800000.0	4.0	3.9157631397247314	1.42446768283844
1.0	75830000.0	75840000.0	3.0	3.4286770820617676	1.2525213956832886
1.0	75880000.0	75890000.0	4.0	3.1219496726989746	1.113478422164917
1.0	75910000.0	75920000.0	3.0	3.2263076305389404	1.1626551151275635
1.0	75990000.0	76000000.0	3.0	2.9968385696411133	1.0550172328948975
1.0	76070000.0	76080000.0	4.0	2.9155540466308594	1.0527628660202026
1.0	76100000.0	76110000.0	3.0	2.7920119762420654	1.032820463180542
1.0	76130000.0	76140000.0	2.0	3.3865675926208496	1.2318553924560547
1.0	76150000.0	76160000.0	3.0	3.3224036693573	1.2063748836517334
1.0	76280000.0	76290000.0	0.0	2.6718170642852783	0.9431428909301758
1.0	76350000.0	76360000.0	5.0	2.6186039447784424	0.965600848197937
1.0	76450000.0	76460000.0	6.0	3.173771619796753	1.1364203691482544
1.0	76460000.0	76470000.0	4.0	3.287992000579834	1.189893364906311
1.0	76490000.0	76500000.0	2.0	3.5597565174102783	1.2959474325180054
1.0	76680000.0	76690000.0	3.0	3.2736027240753174	1.180072546005249
1.0	76690000.0	76700000.0	1.0	3.0020904541015625	1.0631985664367676
1.0	76760000.0	76770000.0	3.0	2.9735615253448486	1.0541887283325195
1.0	76810000.0	76820000.0	3.0	3.5063769817352295	1.2742477655410767
1.0	76860000.0	76870000.0	5.0	3.4778199195861816	1.2643766403198242
1.0	76880000.0	76890000.0	2.0	3.1603715419769287	1.1324266195297241
1.0	76900000.0	76910000.0	5.0	3.5152058601379395	1.286454439163208
1.0	76950000.0	76960000.0	3.0	2.7645263671875	1.0397443771362305
1.0	77110000.0	77120000.0	8.0	3.7932686805725098	1.382020115852356
1.0	77170000.0	77180000.0	4.0	3.9862608909606934	1.442091464996338
1.0	77230000.0	77240000.0	4.0	3.920936107635498	1.4278380870819092
1.0	77280000.0	77290000.0	5.0	4.285161018371582	1.5268713235855103
1.0	77310000.0	77320000.0	2.0	4.476227760314941	1.573122262954712
1.0	77320000.0	77330000.0	7.0	4.043934345245361	1.466865062713623
1.0	77340000.0	77350000.0	2.0	4.049952030181885	1.4667632579803467
1.0	77390000.0	77400000.0	5.0	3.7720463275909424	1.380738615989685
1.0	77400000.0	77410000.0	4.0	3.8382811546325684	1.4024603366851807
1.0	77410000.0	77420000.0	9.0	3.5318596363067627	1.2912949323654175
1.0	77420000.0	77430000.0	3.0	3.636298656463623	1.3273746967315674
1.0	77490000.0	77500000.0	5.0	3.439894199371338	1.2586171627044678
1.0	77500000.0	77510000.0	2.0	3.626330614089966	1.332938551902771
1.0	77530000.0	77540000.0	3.0	3.0857739448547363	1.102898359298706
1.0	77610000.0	77620000.0	2.0	2.6623945236206055	0.9243021011352539
1.0	77760000.0	77770000.0	0.0	2.6996653079986572	0.9024202227592468
1.0	77800000.0	77810000.0	0.0	2.9546127319335938	1.0435504913330078
1.0	77830000.0	77840000.0	1.0	2.879135847091675	1.021757960319519
1.0	77900000.0	77910000.0	4.0	3.0250084400177	1.0773521661758423
1.0	78090000.0	78100000.0	1.0	2.8152549266815186	0.9750804901123047
1.0	78100000.0	78110000.0	4.0	2.7771849632263184	0.9588529467582703
1.0	78130000.0	78140000.0	4.0	2.8245019912719727	0.9823936223983765
1.0	78280000.0	78290000.0	3.0	2.517340660095215	0.887493908405304
1.0	78300000.0	78310000.0	4.0	2.6384224891662598	0.9204460978507996
1.0	78310000.0	78320000.0	3.0	2.5375514030456543	0.8916405439376831
1.0	78330000.0	78340000.0	1.0	2.438673734664917	0.893548846244812
1.0	78430000.0	78440000.0	3.0	3.203216075897217	1.1509798765182495
1.0	78490000.0	78500000.0	3.0	3.07446551322937	1.090146780014038
1.0	78500000.0	78510000.0	4.0	3.0619330406188965	1.087135910987854
1.0	78520000.0	78530000.0	4.0	3.0349717140197754	1.0757910013198853
1.0	78560000.0	78570000.0	6.0	3.2836594581604004	1.1805537939071655
1.0	78570000.0	78580000.0	2.0	2.8945865631103516	1.0047425031661987
1.0	78630000.0	78640000.0	2.0	2.7866573333740234	0.9742465019226074
1.0	78680000.0	78690000.0	2.0	2.6291518211364746	0.8638017773628235
1.0	78690000.0	78700000.0	3.0	2.6694576740264893	0.8848261833190918
1.0	78790000.0	78800000.0	1.0	2.4653782844543457	0.774330198764801
1.0	78820000.0	78830000.0	2.0	2.401864767074585	0.7396398782730103
1.0	78870000.0	78880000.0	2.0	2.4518086910247803	0.7671369910240173
1.0	78890000.0	78900000.0	1.0	2.6717190742492676	0.8858718872070312
1.0	78900000.0	78910000.0	4.0	2.5646414756774902	0.8284081220626831
1.0	78910000.0	78920000.0	1.0	2.6581149101257324	0.879555344581604
1.0	78940000.0	78950000.0	3.0	2.6157402992248535	0.932386040687561
1.0	78980000.0	78990000.0	1.0	2.803471803665161	0.9852479100227356
1.0	79000000.0	79010000.0	3.0	2.9444191455841064	1.0269429683685303
1.0	79060000.0	79070000.0	3.0	3.074009895324707	1.0924690961837769
1.0	79090000.0	79100000.0	3.0	3.030535936355591	1.0949361324310303
1.0	79200000.0	79210000.0	6.0	3.072390079498291	1.0923566818237305
1.0	79240000.0	79250000.0	2.0	3.138930559158325	1.1232393980026245
1.0	79330000.0	79340000.0	2.0	3.9728522300720215	1.4404023885726929
1.0	79360000.0	79370000.0	4.0	4.082491397857666	1.4744150638580322
1.0	79440000.0	79450000.0	3.0	5.051424026489258	1.6769825220108032
1.0	79480000.0	79490000.0	4.0	4.844517707824707	1.6513808965682983
1.0	79490000.0	79500000.0	4.0	5.420207500457764	1.7181838750839233
1.0	79520000.0	79530000.0	3.0	5.171279430389404	1.6923469305038452
1.0	79530000.0	79540000.0	6.0	4.7087626457214355	1.6237941980361938
1.0	79540000.0	79550000.0	7.0	4.682242393493652	1.6139724254608154
1.0	79550000.0	79560000.0	8.0	4.892600059509277	1.6530802249908447
1.0	79590000.0	79600000.0	7.0	4.5753374099731445	1.5958997011184692
1.0	79650000.0	79660000.0	5.0	5.089071273803711	1.6853258609771729
1.0	79670000.0	79680000.0	3.0	5.102018356323242	1.6832466125488281
1.0	79700000.0	79710000.0	7.0	4.738279819488525	1.6326957941055298
1.0	79750000.0	79760000.0	7.0	5.256167411804199	1.7016737461090088
1.0	79770000.0	79780000.0	4.0	5.376165390014648	1.7143657207489014
1.0	79830000.0	79840000.0	5.0	5.432553291320801	1.7202180624008179
1.0	79910000.0	79920000.0	9.0	4.08777379989624	1.4736378192901611
1.0	79940000.0	79950000.0	4.0	4.151723384857178	1.498835563659668
1.0	79960000.0	79970000.0	5.0	3.467294216156006	1.2681496143341064
1.0	79970000.0	79980000.0	2.0	3.1569571495056152	1.1265989542007446
1.0	80010000.0	80020000.0	2.0	4.039862632751465	1.4682037830352783
1.0	80030000.0	80040000.0	7.0	3.174560546875	1.138880729675293
1.0	80110000.0	80120000.0	3.0	3.746185302734375	1.3611356019973755
1.0	80180000.0	80190000.0	3.0	3.641066312789917	1.331726312637329
1.0	80190000.0	80200000.0	1.0	3.610214948654175	1.3211994171142578
1.0	80200000.0	80210000.0	3.0	3.886284351348877	1.4154627323150635
1.0	80280000.0	80290000.0	6.0	3.948220729827881	1.4374195337295532
1.0	80290000.0	80300000.0	5.0	3.733243227005005	1.3613265752792358
1.0	80300000.0	80310000.0	6.0	3.7970404624938965	1.38686203956604
1.0	80320000.0	80330000.0	6.0	3.8085827827453613	1.3892452716827393
1.0	80360000.0	80370000.0	3.0	4.1902971267700195	1.4990291595458984
1.0	80370000.0	80380000.0	3.0	4.459990501403809	1.5675164461135864
1.0	80490000.0	80500000.0	3.0	3.7861225605010986	1.3827097415924072
1.0	80740000.0	80750000.0	1.0	3.361926317214966	1.219647765159607
1.0	80750000.0	80760000.0	4.0	2.9763665199279785	1.0405604839324951
1.0	80850000.0	80860000.0	1.0	3.0129590034484863	1.0612698793411255
1.0	80900000.0	80910000.0	3.0	2.9105231761932373	1.0098726749420166
1.0	80930000.0	80940000.0	2.0	3.223313808441162	1.159008264541626
1.0	80990000.0	81000000.0	4.0	3.0444631576538086	1.0753858089447021
1.0	81020000.0	81030000.0	3.0	3.3516993522644043	1.2164008617401123
1.0	81080000.0	81090000.0	3.0	3.6011970043182373	1.3123228549957275
1.0	81090000.0	81100000.0	4.0	3.5368361473083496	1.2897824048995972
1.0	81100000.0	81110000.0	2.0	3.5791563987731934	1.3031526803970337
1.0	81260000.0	81270000.0	4.0	3.1330060958862305	1.1191116571426392
1.0	81270000.0	81280000.0	4.0	3.082784652709961	1.0899419784545898
1.0	81290000.0	81300000.0	3.0	3.200197696685791	1.1461261510849
1.0	81420000.0	81430000.0	3.0	3.941882610321045	1.4313249588012695
1.0	81450000.0	81460000.0	6.0	3.632023334503174	1.3181617259979248
1.0	81470000.0	81480000.0	3.0	3.774029493331909	1.3703455924987793
1.0	81660000.0	81670000.0	3.0	3.5319695472717285	1.2902467250823975
1.0	81690000.0	81700000.0	3.0	3.5157883167266846	1.2881498336791992
1.0	81800000.0	81810000.0	6.0	3.980302333831787	1.4427032470703125
1.0	81960000.0	81970000.0	5.0	3.6347126960754395	1.327683687210083
1.0	81980000.0	81990000.0	0.0	3.6842551231384277	1.3491023778915405
1.0	82020000.0	82030000.0	6.0	3.111527681350708	1.1088018417358398
1.0	82190000.0	82200000.0	3.0	2.831083297729492	0.9692281484603882
1.0	82340000.0	82350000.0	3.0	2.7650203704833984	0.9565475583076477
1.0	82390000.0	82400000.0	3.0	3.1203386783599854	1.115680456161499
1.0	82410000.0	82420000.0	2.0	3.318077802658081	1.2007253170013428
1.0	82460000.0	82470000.0	1.0	3.230473041534424	1.1655242443084717
1.0	82510000.0	82520000.0	1.0	3.5127930641174316	1.2749998569488525
1.0	82540000.0	82550000.0	2.0	3.500648021697998	1.2715795040130615
1.0	82550000.0	82560000.0	6.0	3.1910243034362793	1.13965904712677
1.0	82610000.0	82620000.0	2.0	3.7592697143554688	1.3656429052352905
1.0	82650000.0	82660000.0	0.0	3.9976882934570312	1.4443658590316772
1.0	82660000.0	82670000.0	3.0	3.5813968181610107	1.3024283647537231
1.0	82770000.0	82780000.0	5.0	4.300522804260254	1.5281362533569336
1.0	82810000.0	82820000.0	4.0	3.880502700805664	1.4127851724624634
1.0	82850000.0	82860000.0	4.0	3.8875648975372314	1.408402919769287
1.0	82860000.0	82870000.0	4.0	3.8979008197784424	1.4127616882324219
1.0	82870000.0	82880000.0	7.0	3.625117540359497	1.3167922496795654
1.0	82900000.0	82910000.0	3.0	4.162755966186523	1.4938056468963623
1.0	82980000.0	82990000.0	9.0	3.137685775756836	1.1150020360946655
1.0	83070000.0	83080000.0	3.0	3.7219676971435547	1.3529479503631592
1.0	83190000.0	83200000.0	2.0	3.609250545501709	1.3141393661499023
1.0	83210000.0	83220000.0	3.0	3.6401584148406982	1.321873426437378
1.0	83400000.0	83410000.0	2.0	3.8986058235168457	1.4151793718338013
1.0	83440000.0	83450000.0	2.0	3.3918564319610596	1.2250794172286987
1.0	83450000.0	83460000.0	9.0	3.1696555614471436	1.1325368881225586
1.0	83520000.0	83530000.0	3.0	3.342454433441162	1.2088545560836792
1.0	83540000.0	83550000.0	2.0	2.9331955909729004	1.0230509042739868
1.0	83580000.0	83590000.0	3.0	2.3843915462493896	0.7318412065505981
1.0	83780000.0	83790000.0	2.0	1.6057789325714111	0.37154194712638855
1.0	83880000.0	83890000.0	0.0	1.5771820545196533	0.36624616384506226
1.0	83890000.0	83900000.0	0.0	2.0825963020324707	0.7831051349639893
1.0	83960000.0	83970000.0	3.0	2.195951461791992	0.627763569355011
1.0	83990000.0	84000000.0	4.0	2.3311641216278076	0.7014018893241882
1.0	84070000.0	84080000.0	5.0	2.85844087600708	0.983087420463562
1.0	84260000.0	84270000.0	2.0	2.4540820121765137	0.7667542099952698
1.0	84370000.0	84380000.0	3.0	2.488992691040039	0.8824515342712402
1.0	84460000.0	84470000.0	3.0	2.5105748176574707	0.9426084756851196
1.0	84550000.0	84560000.0	4.0	2.4989733695983887	0.7914654612541199
1.0	84580000.0	84590000.0	2.0	2.5486903190612793	0.8479388952255249
1.0	84650000.0	84660000.0	2.0	2.5907204151153564	0.9008081555366516
1.0	84710000.0	84720000.0	2.0	2.8077232837677	0.9850404858589172
1.0	84720000.0	84730000.0	3.0	2.75407338142395	0.9541856646537781
1.0	84750000.0	84760000.0	3.0	2.6439833641052246	0.9119817018508911
1.0	84760000.0	84770000.0	3.0	2.7912673950195312	1.0736143589019775
1.0	84780000.0	84790000.0	4.0	2.687633991241455	0.9265795946121216
1.0	84820000.0	84830000.0	2.0	2.6814968585968018	0.9274837374687195
1.0	84870000.0	84880000.0	2.0	2.621908187866211	0.9100465774536133
1.0	84880000.0	84890000.0	2.0	2.61558198928833	0.9175781011581421
1.0	84930000.0	84940000.0	4.0	2.7446062564849854	0.9573842883110046
1.0	84940000.0	84950000.0	7.0	2.674823045730591	1.0148203372955322
1.0	84950000.0	84960000.0	1.0	2.614809513092041	0.9080314636230469
1.0	84960000.0	84970000.0	1.0	2.6867752075195312	0.9383634328842163
1.0	85100000.0	85110000.0	5.0	2.6228842735290527	0.9069345593452454
1.0	85170000.0	85180000.0	2.0	2.755889415740967	0.9600192904472351
1.0	85320000.0	85330000.0	4.0	2.844308853149414	0.9929768443107605
1.0	85340000.0	85350000.0	1.0	2.8581323623657227	1.0001264810562134
1.0	85370000.0	85380000.0	3.0	2.966399669647217	1.0579707622528076
1.0	85380000.0	85390000.0	2.0	2.936983823776245	1.0459295511245728
1.0	85540000.0	85550000.0	3.0	2.78110933303833	0.9648109674453735
1.0	85570000.0	85580000.0	0.0	2.695462703704834	0.9273168444633484
1.0	85620000.0	85630000.0	3.0	2.511396884918213	0.8870986104011536
1.0	85720000.0	85730000.0	7.0	2.731154680252075	1.077136754989624
1.0	85740000.0	85750000.0	2.0	2.6940274238586426	1.2811071872711182
1.0	85760000.0	85770000.0	1.0	2.7037243843078613	0.9264248013496399
1.0	85830000.0	85840000.0	5.0	2.7688395977020264	0.9661206007003784
1.0	85850000.0	85860000.0	4.0	2.705767869949341	0.9332097172737122
1.0	85890000.0	85900000.0	2.0	2.679685115814209	0.9276030659675598
1.0	85920000.0	85930000.0	2.0	2.6858386993408203	0.9377023577690125
1.0	85960000.0	85970000.0	1.0	2.5651326179504395	0.895309567451477
1.0	85980000.0	85990000.0	3.0	2.677394390106201	0.9489375352859497
1.0	86010000.0	86020000.0	2.0	2.6337294578552246	0.9153527021408081
1.0	86090000.0	86100000.0	6.0	2.8085057735443115	0.9849691390991211
1.0	86170000.0	86180000.0	4.0	2.918706178665161	1.2181247472763062
1.0	86310000.0	86320000.0	2.0	2.8278989791870117	1.0087193250656128
1.0	86330000.0	86340000.0	3.0	2.5624706745147705	0.8959590792655945
1.0	86410000.0	86420000.0	6.0	2.8592114448547363	1.0171645879745483
1.0	86550000.0	86560000.0	5.0	3.015828847885132	1.0835943222045898
1.0	86570000.0	86580000.0	3.0	3.312365770339966	1.2044041156768799
1.0	86620000.0	86630000.0	2.0	2.9681780338287354	1.0575635433197021
1.0	86650000.0	86660000.0	2.0	3.248023509979248	1.1749147176742554
1.0	86760000.0	86770000.0	0.0	3.020761489868164	1.0807758569717407
1.0	86770000.0	86780000.0	5.0	3.2316386699676514	1.1670562028884888
1.0	86790000.0	86800000.0	5.0	2.555269479751587	0.9341661334037781
1.0	86860000.0	86870000.0	2.0	2.7569801807403564	0.9805704951286316
1.0	86920000.0	86930000.0	2.0	2.928006649017334	1.0326159000396729
1.0	86950000.0	86960000.0	3.0	2.7880191802978516	0.9769737124443054
1.0	86990000.0	87000000.0	2.0	3.615215301513672	1.3294737339019775
1.0	87040000.0	87050000.0	2.0	3.430229902267456	1.2530627250671387
1.0	87060000.0	87070000.0	5.0	3.2262237071990967	1.1682865619659424
1.0	87170000.0	87180000.0	1.0	2.76887845993042	1.1483991146087646
1.0	87240000.0	87250000.0	3.0	2.575591564178467	0.8934725522994995
1.0	87300000.0	87310000.0	2.0	2.5408787727355957	0.8869915008544922
1.0	87320000.0	87330000.0	3.0	2.4467415809631348	0.8854094743728638
1.0	87330000.0	87340000.0	4.0	2.4568963050842285	0.8786438703536987
1.0	87390000.0	87400000.0	2.0	2.4535255432128906	0.8844938278198242
1.0	87500000.0	87510000.0	1.0	2.471834897994995	0.8812518119812012
1.0	87580000.0	87590000.0	4.0	2.622174024581909	0.9066425561904907
1.0	87650000.0	87660000.0	2.0	2.9860711097717285	1.0612678527832031
1.0	87720000.0	87730000.0	5.0	3.0175387859344482	1.0807043313980103
1.0	87870000.0	87880000.0	6.0	2.6830403804779053	0.925990104675293
1.0	87960000.0	87970000.0	1.0	3.037362575531006	1.0807466506958008
1.0	87980000.0	87990000.0	2.0	2.926318407058716	1.0466954708099365
1.0	88100000.0	88110000.0	3.0	3.454601287841797	1.2562328577041626
1.0	88140000.0	88150000.0	4.0	3.0944342613220215	1.1100867986679077
1.0	88160000.0	88170000.0	2.0	3.2389473915100098	1.1691900491714478
1.0	88210000.0	88220000.0	1.0	3.1025688648223877	1.1081528663635254
1.0	88380000.0	88390000.0	3.0	2.963721752166748	1.0587581396102905
1.0	88410000.0	88420000.0	2.0	2.9406814575195312	1.0406461954116821
1.0	88420000.0	88430000.0	3.0	2.976083278656006	1.0682718753814697
1.0	88490000.0	88500000.0	2.0	2.7397725582122803	0.9537621736526489
1.0	88590000.0	88600000.0	2.0	3.2923882007598877	1.1881037950515747
1.0	88710000.0	88720000.0	5.0	3.126222848892212	1.1237127780914307
1.0	88720000.0	88730000.0	2.0	3.28587007522583	1.1909620761871338
1.0	88750000.0	88760000.0	4.0	3.091636896133423	1.1011987924575806
1.0	88760000.0	88770000.0	2.0	2.932105541229248	1.0343713760375977
1.0	88910000.0	88920000.0	3.0	3.465318202972412	1.269066333770752
1.0	88940000.0	88950000.0	1.0	3.2139880657196045	1.1640011072158813
1.0	88970000.0	88980000.0	7.0	2.913548469543457	1.0396653413772583
1.0	89110000.0	89120000.0	2.0	2.7397994995117188	0.9485403895378113
1.0	89160000.0	89170000.0	3.0	2.6412317752838135	0.9142572283744812
1.0	89170000.0	89180000.0	2.0	2.52170991897583	0.8900576829910278
1.0	89210000.0	89220000.0	1.0	2.5741446018218994	0.8989731073379517
1.0	89270000.0	89280000.0	2.0	2.5292513370513916	0.8919620513916016
1.0	89370000.0	89380000.0	3.0	2.528838634490967	0.8827670216560364
1.0	89410000.0	89420000.0	1.0	2.582515239715576	0.9027076959609985
1.0	89420000.0	89430000.0	3.0	2.5195822715759277	0.8838937878608704
1.0	89460000.0	89470000.0	2.0	2.6908340454101562	0.9298612475395203
1.0	89570000.0	89580000.0	1.0	2.76175594329834	0.9546362161636353
1.0	89580000.0	89590000.0	1.0	2.9368977546691895	1.0344339609146118
1.0	89770000.0	89780000.0	4.0	2.7178235054016113	0.9380342364311218
1.0	89820000.0	89830000.0	1.0	2.755160093307495	0.9665191769599915
1.0	89970000.0	89980000.0	4.0	2.7093844413757324	0.9405542612075806
1.0	90010000.0	90020000.0	4.0	2.6877543926239014	0.9398684501647949
1.0	90120000.0	90130000.0	4.0	2.6279454231262207	0.914471447467804
1.0	90170000.0	90180000.0	7.0	2.641991376876831	0.9302189946174622
1.0	90220000.0	90230000.0	5.0	3.3347487449645996	1.2085734605789185
1.0	90230000.0	90240000.0	4.0	3.012861728668213	1.068027377128601
1.0	90560000.0	90570000.0	2.0	2.65014386177063	0.9110897779464722
1.0	90570000.0	90580000.0	6.0	2.8924548625946045	1.0145183801651
1.0	90600000.0	90610000.0	1.0	2.710515260696411	0.9564021229743958
1.0	90690000.0	90700000.0	2.0	2.9830918312072754	1.0466063022613525
1.0	90700000.0	90710000.0	4.0	2.912048101425171	1.0125573873519897
1.0	90740000.0	90750000.0	3.0	2.905012607574463	1.0257030725479126
1.0	90790000.0	90800000.0	8.0	3.047325611114502	1.0793672800064087
1.0	90830000.0	90840000.0	6.0	2.9409232139587402	1.0453550815582275
1.0	90850000.0	90860000.0	1.0	3.0896787643432617	1.1047970056533813
1.0	90920000.0	90930000.0	5.0	2.8871161937713623	1.0000394582748413
1.0	90970000.0	90980000.0	2.0	2.929067850112915	1.050639033317566
1.0	91000000.0	91010000.0	3.0	2.8304061889648438	1.008725881576538
1.0	91040000.0	91050000.0	3.0	3.165192127227783	1.1352012157440186
1.0	91060000.0	91070000.0	4.0	3.324427843093872	1.2054896354675293
1.0	91190000.0	91200000.0	2.0	3.2970504760742188	1.1953673362731934
1.0	91210000.0	91220000.0	4.0	3.542299747467041	1.3021972179412842
1.0	91250000.0	91260000.0	5.0	3.3002285957336426	1.1971604824066162
1.0	91280000.0	91290000.0	2.0	2.8366341590881348	0.9959095120429993
1.0	91290000.0	91300000.0	2.0	2.7958405017852783	0.9645400047302246
1.0	91300000.0	91310000.0	4.0	2.6206157207489014	0.9087221026420593
1.0	91420000.0	91430000.0	6.0	2.634345531463623	0.908934473991394
1.0	91610000.0	91620000.0	1.0	2.995737075805664	1.0697743892669678
1.0	91710000.0	91720000.0	2.0	2.5684614181518555	0.9092885851860046
1.0	91780000.0	91790000.0	5.0	2.952576160430908	1.0595791339874268
1.0	91940000.0	91950000.0	5.0	2.727205276489258	0.9140163660049438
1.0	92030000.0	92040000.0	2.0	2.5430469512939453	0.814928412437439
1.0	92040000.0	92050000.0	2.0	2.417600154876709	0.8949136734008789
1.0	92120000.0	92130000.0	1.0	2.5917885303497314	0.9096547961235046
1.0	92140000.0	92150000.0	2.0	2.654473066329956	0.9249552488327026
1.0	92170000.0	92180000.0	2.0	2.9542293548583984	1.0472753047943115
1.0	92180000.0	92190000.0	5.0	2.5660438537597656	0.8986063003540039
1.0	92230000.0	92240000.0	1.0	3.0243513584136963	1.0667479038238525
1.0	92320000.0	92330000.0	3.0	2.875929355621338	1.001168966293335
1.0	92330000.0	92340000.0	2.0	2.934415817260742	1.0253803730010986
1.0	92430000.0	92440000.0	3.0	3.0613455772399902	1.0914303064346313
1.0	92460000.0	92470000.0	1.0	3.197070598602295	1.1504374742507935
1.0	92490000.0	92500000.0	2.0	2.8132503032684326	0.9853048324584961
1.0	92520000.0	92530000.0	2.0	2.641176700592041	0.9090307950973511
1.0	92550000.0	92560000.0	3.0	2.5316879749298096	0.8868366479873657
1.0	92660000.0	92670000.0	5.0	2.6169402599334717	0.8547126054763794
1.0	92700000.0	92710000.0	1.0	2.4641318321228027	0.9001571536064148
1.0	92780000.0	92790000.0	5.0	2.5902228355407715	0.9032319784164429
1.0	92820000.0	92830000.0	2.0	2.5792763233184814	0.8965204358100891
1.0	92920000.0	92930000.0	3.0	2.9636683464050293	1.0371133089065552
1.0	92930000.0	92940000.0	1.0	2.8475260734558105	1.0105361938476562
1.0	92980000.0	92990000.0	2.0	2.5795974731445312	0.8964793086051941
1.0	92990000.0	93000000.0	2.0	2.6724801063537598	0.9195207357406616
1.0	93110000.0	93120000.0	3.0	2.4989113807678223	0.8849108815193176
1.0	93130000.0	93140000.0	3.0	2.4552712440490723	0.8848316073417664
1.0	93200000.0	93210000.0	3.0	2.4821834564208984	0.8806675672531128
1.0	93250000.0	93260000.0	1.0	2.5844314098358154	0.983721137046814
1.0	93260000.0	93270000.0	4.0	2.478213310241699	0.88018399477005
1.0	93360000.0	93370000.0	3.0	2.324251651763916	0.9417314529418945
1.0	93370000.0	93380000.0	2.0	2.614150047302246	0.9039108157157898
1.0	93410000.0	93420000.0	1.0	2.5743279457092285	0.8965930938720703
1.0	93550000.0	93560000.0	2.0	2.569617986679077	0.9006101489067078
1.0	93600000.0	93610000.0	1.0	2.532320499420166	0.8908559679985046
1.0	93620000.0	93630000.0	1.0	2.6122257709503174	0.9086869359016418
1.0	93640000.0	93650000.0	5.0	2.812333106994629	1.152132511138916
1.0	93650000.0	93660000.0	0.0	2.439452886581421	0.884261965751648
1.0	93660000.0	93670000.0	5.0	2.370138168334961	0.8952717781066895
1.0	93700000.0	93710000.0	2.0	2.399780750274658	0.8925392031669617
1.0	93730000.0	93740000.0	1.0	2.4107613563537598	0.87883460521698
1.0	93790000.0	93800000.0	3.0	2.4106082916259766	0.8866772651672363
1.0	93930000.0	93940000.0	4.0	2.6312813758850098	0.9131318926811218
1.0	93940000.0	93950000.0	4.0	2.6555685997009277	0.915870189666748
1.0	94080000.0	94090000.0	1.0	2.7740721702575684	0.9953116178512573
1.0	94100000.0	94110000.0	2.0	2.4261813163757324	0.8957796096801758
1.0	94130000.0	94140000.0	2.0	2.2997262477874756	0.774673342704773
1.0	94140000.0	94150000.0	1.0	2.4084219932556152	0.9669622182846069
1.0	94150000.0	94160000.0	2.0	2.1221909523010254	0.6928097009658813
1.0	94180000.0	94190000.0	2.0	1.8680126667022705	0.7764596343040466
1.0	94190000.0	94200000.0	2.0	2.1931698322296143	0.624738335609436
1.0	94220000.0	94230000.0	0.0	2.348435640335083	0.9096606373786926
1.0	94270000.0	94280000.0	2.0	2.3635971546173096	0.9102150201797485
1.0	94280000.0	94290000.0	6.0	2.163583278656006	0.6094640493392944
1.0	94450000.0	94460000.0	2.0	2.7033438682556152	0.9368742108345032
1.0	94470000.0	94480000.0	4.0	2.6954801082611084	0.933550238609314
1.0	94490000.0	94500000.0	5.0	2.6220450401306152	0.911959171295166
1.0	94520000.0	94530000.0	4.0	2.6917991638183594	0.9287576675415039
1.0	94620000.0	94630000.0	4.0	2.5428223609924316	0.8878980875015259
1.0	94670000.0	94680000.0	3.0	2.6272225379943848	0.9132665395736694
1.0	94740000.0	94750000.0	2.0	2.6953136920928955	0.937893271446228
1.0	95070000.0	95080000.0	4.0	2.5985140800476074	0.9148708581924438
1.0	95080000.0	95090000.0	4.0	2.6455237865448	0.9269089698791504
1.0	95110000.0	95120000.0	7.0	2.537396192550659	0.8954697847366333
1.0	95190000.0	95200000.0	3.0	2.429588556289673	0.8745050430297852
1.0	95280000.0	95290000.0	2.0	2.579429864883423	0.9290165901184082
1.0	95310000.0	95320000.0	2.0	2.567546844482422	0.9055644869804382
1.0	95390000.0	95400000.0	4.0	2.6525871753692627	0.7677116394042969
1.0	95410000.0	95420000.0	4.0	2.541841506958008	0.8903512954711914
1.0	95420000.0	95430000.0	3.0	2.7644739151000977	0.9634271860122681
1.0	95470000.0	95480000.0	4.0	2.4802684783935547	0.8903902173042297
1.0	95480000.0	95490000.0	1.0	2.4587459564208984	0.8845030665397644
1.0	95500000.0	95510000.0	1.0	2.581315755844116	0.9179757833480835
1.0	95550000.0	95560000.0	2.0	2.5782036781311035	0.8339558839797974
1.0	95690000.0	95700000.0	1.0	2.3919012546539307	0.9344407320022583
1.0	95700000.0	95710000.0	0.0	2.3706583976745605	0.8960089683532715
1.0	95740000.0	95750000.0	1.0	2.4946861267089844	0.7885013818740845
1.0	95850000.0	95860000.0	4.0	3.212581157684326	1.1570197343826294
1.0	95880000.0	95890000.0	4.0	3.4024055004119873	1.2388629913330078
1.0	95950000.0	95960000.0	3.0	3.2460999488830566	1.1702823638916016
1.0	95980000.0	95990000.0	6.0	2.892141580581665	1.0017732381820679
1.0	96060000.0	96070000.0	5.0	3.649707794189453	1.328961968421936
1.0	96160000.0	96170000.0	5.0	4.223132610321045	1.5100866556167603
1.0	96220000.0	96230000.0	6.0	4.5252532958984375	1.5862977504730225
1.0	96250000.0	96260000.0	3.0	4.281066417694092	1.5264613628387451
1.0	96330000.0	96340000.0	6.0	4.375351428985596	1.5446155071258545
1.0	96340000.0	96350000.0	3.0	4.462729454040527	1.571796178817749
1.0	96440000.0	96450000.0	3.0	4.854189395904541	1.6429469585418701
1.0	96530000.0	96540000.0	8.0	4.748234272003174	1.6243562698364258
1.0	96570000.0	96580000.0	4.0	5.337288856506348	1.7103649377822876
1.0	96590000.0	96600000.0	8.0	4.91410493850708	1.6520512104034424
1.0	96640000.0	96650000.0	8.0	4.955786228179932	1.660719633102417
1.0	96680000.0	96690000.0	4.0	4.878081321716309	1.647047758102417
1.0	96690000.0	96700000.0	10.0	4.762425422668457	1.6312944889068604
1.0	96790000.0	96800000.0	7.0	4.352761268615723	1.547358751296997
1.0	96820000.0	96830000.0	6.0	4.8342390060424805	1.64096200466156
1.0	96930000.0	96940000.0	4.0	4.2175211906433105	1.5099194049835205
1.0	96960000.0	96970000.0	5.0	4.439903259277344	1.5683300495147705
1.0	97090000.0	97100000.0	3.0	3.567115068435669	1.3037875890731812
1.0	97100000.0	97110000.0	5.0	3.423884630203247	1.2491295337677002
1.0	97110000.0	97120000.0	4.0	3.675102949142456	1.3416545391082764
1.0	97230000.0	97240000.0	4.0	2.8493382930755615	1.0017662048339844
1.0	97240000.0	97250000.0	3.0	2.790407657623291	0.9624626040458679
1.0	97330000.0	97340000.0	7.0	3.2815182209014893	1.1898237466812134
1.0	97340000.0	97350000.0	4.0	3.6683602333068848	1.3407986164093018
1.0	97350000.0	97360000.0	2.0	3.783276319503784	1.3759901523590088
1.0	97360000.0	97370000.0	4.0	3.572343349456787	1.3113131523132324
1.0	97460000.0	97470000.0	5.0	3.927039623260498	1.4344829320907593
1.0	97530000.0	97540000.0	2.0	3.9538345336914062	1.4327245950698853
1.0	97560000.0	97570000.0	3.0	3.3964457511901855	1.2381060123443604
1.0	97630000.0	97640000.0	3.0	2.8542096614837646	1.0055691003799438
1.0	97660000.0	97670000.0	3.0	2.8515212535858154	1.0098069906234741
1.0	97670000.0	97680000.0	1.0	2.9787039756774902	1.0668503046035767
1.0	97740000.0	97750000.0	4.0	2.8841300010681152	1.0311965942382812
1.0	97760000.0	97770000.0	2.0	2.8033456802368164	0.9929158091545105
1.0	97780000.0	97790000.0	2.0	2.4534389972686768	0.9133553504943848
1.0	97800000.0	97810000.0	2.0	3.3157947063446045	1.2015331983566284
1.0	97910000.0	97920000.0	4.0	3.4740822315216064	1.2679188251495361
1.0	97960000.0	97970000.0	3.0	3.593996524810791	1.3137835264205933
1.0	98080000.0	98090000.0	2.0	3.250141143798828	1.1745367050170898
1.0	98110000.0	98120000.0	6.0	3.566354274749756	1.299318552017212
1.0	98180000.0	98190000.0	5.0	3.6000723838806152	1.3167264461517334
1.0	98200000.0	98210000.0	4.0	4.104480743408203	1.4851490259170532
1.0	98300000.0	98310000.0	1.0	3.557379961013794	1.2996915578842163
1.0	98340000.0	98350000.0	1.0	3.5619945526123047	1.3044390678405762
1.0	98360000.0	98370000.0	2.0	3.4126694202423096	1.2428994178771973
1.0	98430000.0	98440000.0	4.0	3.5955123901367188	1.3181861639022827
1.0	98450000.0	98460000.0	1.0	3.9811205863952637	1.447142243385315
1.0	98510000.0	98520000.0	0.0	3.2597832679748535	1.1783215999603271
1.0	98530000.0	98540000.0	6.0	3.90057110786438	1.4184232950210571
1.0	98560000.0	98570000.0	6.0	4.178463459014893	1.4965007305145264
1.0	98580000.0	98590000.0	3.0	4.085953235626221	1.4747604131698608
1.0	98630000.0	98640000.0	6.0	4.448445796966553	1.5666707754135132
1.0	98730000.0	98740000.0	3.0	4.5028486251831055	1.5802415609359741
1.0	98800000.0	98810000.0	2.0	3.930490016937256	1.4305888414382935
1.0	98820000.0	98830000.0	4.0	3.8307578563690186	1.3977887630462646
1.0	98840000.0	98850000.0	3.0	3.7807910442352295	1.3792604207992554
1.0	98880000.0	98890000.0	2.0	4.043177604675293	1.4613285064697266
1.0	98910000.0	98920000.0	4.0	4.017419338226318	1.4502649307250977
1.0	98940000.0	98950000.0	6.0	4.1067118644714355	1.479405164718628
1.0	99070000.0	99080000.0	2.0	3.9648895263671875	1.4359791278839111
1.0	99090000.0	99100000.0	7.0	3.548593044281006	1.2846652269363403
1.0	99130000.0	99140000.0	2.0	3.0843725204467773	1.1112104654312134
1.0	99290000.0	99300000.0	2.0	2.892268657684326	1.0013808012008667
1.0	99420000.0	99430000.0	1.0	2.4447503089904785	0.7636287808418274
1.0	99440000.0	99450000.0	5.0	2.536651372909546	0.8128506541252136
1.0	99450000.0	99460000.0	1.0	2.6328816413879395	0.8632041215896606
1.0	99480000.0	99490000.0	4.0	2.5835933685302734	0.8384472727775574
1.0	99510000.0	99520000.0	1.0	2.606879234313965	0.8511465191841125
1.0	99580000.0	99590000.0	3.0	2.6216084957122803	0.8600711822509766
1.0	99670000.0	99680000.0	3.0	2.686784505844116	0.8939046859741211
1.0	99870000.0	99880000.0	1.0	2.649604558944702	0.9338277578353882
1.0	99910000.0	99920000.0	0.0	2.667038679122925	0.9424884915351868
1.0	99930000.0	99940000.0	6.0	2.555614471435547	0.8875435590744019
1.0	99950000.0	99960000.0	3.0	2.6229453086853027	0.9075151681900024
1.0	100000000.0	100010000.0	4.0	2.605348825454712	0.9164775609970093
1.0	100060000.0	100070000.0	2.0	2.5923047065734863	0.841559112071991
1.0	100080000.0	100090000.0	2.0	2.534060478210449	0.8875113725662231
1.0	100160000.0	100170000.0	2.0	2.634209632873535	0.9162594676017761
1.0	100220000.0	100230000.0	2.0	2.8751120567321777	1.0108990669250488
1.0	100250000.0	100260000.0	6.0	2.622347354888916	0.909051775932312
1.0	100330000.0	100340000.0	1.0	2.8012425899505615	0.9816333651542664
1.0	100460000.0	100470000.0	0.0	2.472348690032959	0.8851279020309448
1.0	100580000.0	100590000.0	3.0	2.4797308444976807	0.8794304132461548
1.0	100590000.0	100600000.0	2.0	2.7653005123138428	0.9398164749145508
1.0	100630000.0	100640000.0	1.0	2.580568790435791	0.8976873159408569
1.0	100700000.0	100710000.0	1.0	2.6510024070739746	0.9160223007202148
1.0	100720000.0	100730000.0	1.0	2.465851068496704	0.8791266679763794
1.0	100760000.0	100770000.0	1.0	2.698564291000366	0.9304133653640747
1.0	100890000.0	100900000.0	0.0	2.70807147026062	0.9382707476615906
1.0	100900000.0	100910000.0	2.0	2.7886831760406494	0.9676605463027954
1.0	100960000.0	100970000.0	2.0	2.6251227855682373	0.9089173078536987
1.0	100970000.0	100980000.0	6.0	2.5563106536865234	0.8952251672744751
1.0	101030000.0	101040000.0	2.0	2.5537354946136475	0.8205167651176453
1.0	101070000.0	101080000.0	3.0	2.65261173248291	0.874955952167511
1.0	101120000.0	101130000.0	0.0	2.510823965072632	0.7986586093902588
1.0	101160000.0	101170000.0	0.0	2.575047016143799	0.8347684144973755
1.0	101230000.0	101240000.0	2.0	2.956697940826416	1.0344969034194946
1.0	101240000.0	101250000.0	5.0	2.96299409866333	1.0374069213867188
1.0	101260000.0	101270000.0	1.0	3.0831074714660645	1.1083824634552002
1.0	101310000.0	101320000.0	4.0	2.985342025756836	1.0591866970062256
1.0	101450000.0	101460000.0	1.0	2.5405008792877197	0.8886541128158569
1.0	101530000.0	101540000.0	6.0	2.629155397415161	0.9252405166625977
1.0	101540000.0	101550000.0	2.0	2.7185447216033936	0.936610996723175
1.0	101580000.0	101590000.0	1.0	2.8640263080596924	1.0130653381347656
1.0	101590000.0	101600000.0	2.0	2.8804588317871094	1.013157606124878
1.0	101630000.0	101640000.0	5.0	2.7676424980163574	0.9734752774238586
1.0	101640000.0	101650000.0	4.0	2.826719284057617	0.9823783040046692
1.0	101670000.0	101680000.0	6.0	2.8017261028289795	0.9777147173881531
1.0	101700000.0	101710000.0	2.0	2.9028801918029785	1.24058198928833
1.0	101770000.0	101780000.0	1.0	3.378505229949951	1.2317001819610596
1.0	101780000.0	101790000.0	2.0	3.7270278930664062	1.3741378784179688
1.0	101910000.0	101920000.0	3.0	3.769125461578369	1.3904880285263062
1.0	101920000.0	101930000.0	3.0	4.05159854888916	1.4788999557495117
1.0	101940000.0	101950000.0	6.0	3.747610569000244	1.3788158893585205
1.0	101980000.0	101990000.0	5.0	3.653878688812256	1.343881607055664
1.0	102030000.0	102040000.0	6.0	3.812413454055786	1.40518319606781
1.0	102100000.0	102110000.0	4.0	4.3493781089782715	1.5523813962936401
1.0	102130000.0	102140000.0	5.0	4.624758720397949	1.6088870763778687
1.0	102240000.0	102250000.0	3.0	5.590377330780029	1.7328128814697266
1.0	102280000.0	102290000.0	4.0	4.984513282775879	1.6675965785980225
1.0	102320000.0	102330000.0	3.0	4.936869144439697	1.6597747802734375
1.0	102330000.0	102340000.0	8.0	4.694720268249512	1.6224712133407593
1.0	102350000.0	102360000.0	6.0	4.558262825012207	1.5912724733352661
1.0	102400000.0	102410000.0	6.0	4.714866638183594	1.618560552597046
1.0	102580000.0	102590000.0	6.0	4.908210754394531	1.654477834701538
1.0	102760000.0	102770000.0	6.0	5.079298496246338	1.6813757419586182
1.0	103010000.0	103020000.0	8.0	6.623661994934082	1.7703940868377686
1.0	103090000.0	103100000.0	7.0	6.335375785827637	1.7670071125030518
1.0	103140000.0	103150000.0	2.0	6.496935844421387	1.7684710025787354
1.0	103170000.0	103180000.0	9.0	5.606720924377441	1.7332484722137451
1.0	103230000.0	103240000.0	8.0	5.847273826599121	1.7487350702285767
1.0	103240000.0	103250000.0	4.0	5.738730430603027	1.740396499633789
1.0	103300000.0	103310000.0	5.0	5.688294887542725	1.7394260168075562
1.0	103310000.0	103320000.0	9.0	5.5567522048950195	1.7307920455932617
1.0	103340000.0	103350000.0	8.0	5.72848653793335	1.742201805114746
1.0	103500000.0	103510000.0	6.0	5.7776899337768555	1.7443161010742188
1.0	103520000.0	103530000.0	8.0	5.855961799621582	1.7486884593963623
1.0	103530000.0	103540000.0	6.0	5.257441520690918	1.702204942703247
1.0	103590000.0	103600000.0	3.0	5.3731818199157715	1.713108777999878
1.0	103680000.0	103690000.0	9.0	5.37137508392334	1.7131162881851196
1.0	103690000.0	103700000.0	5.0	5.387448787689209	1.7142188549041748
1.0	104070000.0	104080000.0	2.0	2.6347298622131348	0.9197187423706055
1.0	104110000.0	104120000.0	2.0	2.530949354171753	0.8851073980331421
1.0	104390000.0	104400000.0	7.0	6.156273365020752	1.7617336511611938
1.0	104430000.0	104440000.0	4.0	6.3515191078186035	1.7643873691558838
1.0	104500000.0	104510000.0	4.0	6.862213134765625	1.7668479681015015
1.0	104520000.0	104530000.0	5.0	6.353156089782715	1.764918327331543
1.0	104560000.0	104570000.0	6.0	6.246492385864258	1.7615830898284912
1.0	104630000.0	104640000.0	8.0	6.802557468414307	1.7733427286148071
1.0	104670000.0	104680000.0	7.0	6.829737186431885	1.7738616466522217
1.0	104700000.0	104710000.0	8.0	6.371246814727783	1.7652618885040283
1.0	104720000.0	104730000.0	8.0	6.152193069458008	1.7598367929458618
1.0	104830000.0	104840000.0	6.0	6.215395450592041	1.7622493505477905
1.0	104900000.0	104910000.0	6.0	5.968785285949707	1.754144310951233
1.0	104950000.0	104960000.0	4.0	5.6708292961120605	1.7381572723388672
1.0	104960000.0	104970000.0	5.0	5.856051445007324	1.748925805091858
1.0	104970000.0	104980000.0	10.0	5.642418384552002	1.735849142074585
1.0	105020000.0	105030000.0	3.0	6.270327568054199	1.763710618019104
1.0	105150000.0	105160000.0	5.0	6.788392066955566	1.769797921180725
1.0	105190000.0	105200000.0	8.0	6.458981990814209	1.7680625915527344
1.0	105280000.0	105290000.0	9.0	6.218475341796875	1.762965440750122
1.0	105300000.0	105310000.0	10.0	5.62627649307251	1.7365577220916748
1.0	105330000.0	105340000.0	6.0	5.324133396148682	1.7072652578353882
1.0	105340000.0	105350000.0	6.0	5.358911037445068	1.7125097513198853
1.0	105360000.0	105370000.0	2.0	4.433943748474121	1.5750386714935303
1.0	105390000.0	105400000.0	4.0	4.2783098220825195	1.5494283437728882
1.0	105400000.0	105410000.0	3.0	5.631725788116455	1.7354320287704468
1.0	105410000.0	105420000.0	5.0	4.666738033294678	1.6139049530029297
1.0	105470000.0	105480000.0	3.0	5.182494163513184	1.7040554285049438
1.0	105480000.0	105490000.0	3.0	4.524173259735107	1.6059465408325195
1.0	105510000.0	105520000.0	2.0	5.98467493057251	1.755070447921753
1.0	105570000.0	105580000.0	1.0	5.772531986236572	1.744577407836914
1.0	105690000.0	105700000.0	7.0	5.519994735717773	1.7265470027923584
1.0	105700000.0	105710000.0	3.0	5.777804374694824	1.7449862957000732
1.0	105860000.0	105870000.0	6.0	5.681942939758301	1.7397387027740479
1.0	105910000.0	105920000.0	2.0	5.860457897186279	1.7492551803588867
1.0	106040000.0	106050000.0	6.0	5.157578468322754	1.690215826034546
1.0	106090000.0	106100000.0	4.0	5.134590148925781	1.6871150732040405
1.0	106120000.0	106130000.0	4.0	3.78218412399292	1.3942406177520752
1.0	106160000.0	106170000.0	7.0	4.8721113204956055	1.651118278503418
1.0	106180000.0	106190000.0	8.0	4.832833290100098	1.6452487707138062
1.0	106200000.0	106210000.0	2.0	4.291578769683838	1.5369317531585693
1.0	106230000.0	106240000.0	3.0	5.165076732635498	1.6925960779190063
1.0	106240000.0	106250000.0	4.0	5.228366851806641	1.6980743408203125
1.0	106280000.0	106290000.0	5.0	4.827773094177246	1.6417087316513062
1.0	106300000.0	106310000.0	3.0	4.979088306427002	1.6635745763778687
1.0	106330000.0	106340000.0	5.0	4.974013328552246	1.6639219522476196
1.0	106400000.0	106410000.0	7.0	5.051187992095947	1.676515817642212
1.0	106410000.0	106420000.0	4.0	5.211712837219238	1.697880506515503
1.0	106460000.0	106470000.0	6.0	5.210859775543213	1.6951377391815186
1.0	106490000.0	106500000.0	5.0	4.3914618492126465	1.5692529678344727
1.0	106520000.0	106530000.0	4.0	5.043800354003906	1.6795151233673096
1.0	106530000.0	106540000.0	5.0	4.7548980712890625	1.6304352283477783
1.0	106540000.0	106550000.0	10.0	4.682953834533691	1.6173574924468994
1.0	106560000.0	106570000.0	5.0	4.850502014160156	1.6433746814727783
1.0	106660000.0	106670000.0	11.0	4.74468469619751	1.6363649368286133
1.0	106680000.0	106690000.0	4.0	4.895226001739502	1.6523643732070923
1.0	106710000.0	106720000.0	3.0	4.30288028717041	1.5393742322921753
1.0	106780000.0	106790000.0	7.0	4.082649230957031	1.4727340936660767
1.0	106850000.0	106860000.0	6.0	4.6855692863464355	1.612936019897461
1.0	106910000.0	106920000.0	6.0	5.1305694580078125	1.6872951984405518
1.0	106930000.0	106940000.0	4.0	4.922750473022461	1.6547178030014038
1.0	106940000.0	106950000.0	3.0	5.073607921600342	1.679751992225647
1.0	106990000.0	107000000.0	3.0	4.691786289215088	1.6205421686172485
1.0	107010000.0	107020000.0	4.0	4.947991371154785	1.665740966796875
1.0	107020000.0	107030000.0	3.0	4.755202770233154	1.6317074298858643
1.0	107040000.0	107050000.0	6.0	4.568422794342041	1.5937395095825195
1.0	107080000.0	107090000.0	4.0	4.955653190612793	1.6624864339828491
1.0	107110000.0	107120000.0	4.0	5.142570495605469	1.6884912252426147
1.0	107210000.0	107220000.0	7.0	5.7021989822387695	1.7395442724227905
1.0	107320000.0	107330000.0	3.0	5.725685119628906	1.741464376449585
1.0	107410000.0	107420000.0	4.0	5.3736796379089355	1.7141116857528687
1.0	107460000.0	107470000.0	3.0	4.7099432945251465	1.6239197254180908
1.0	107470000.0	107480000.0	8.0	3.320561170578003	1.1968767642974854
1.0	107510000.0	107520000.0	3.0	4.759673118591309	1.629143476486206
1.0	107520000.0	107530000.0	8.0	4.148249626159668	1.495678424835205
1.0	107720000.0	107730000.0	3.0	3.5534701347351074	1.3038337230682373
1.0	107790000.0	107800000.0	3.0	4.04246187210083	1.467525601387024
1.0	107810000.0	107820000.0	0.0	4.048409938812256	1.4680202007293701
1.0	107830000.0	107840000.0	3.0	4.251837730407715	1.5142645835876465
1.0	107880000.0	107890000.0	10.0	3.4863829612731934	1.2775262594223022
1.0	107890000.0	107900000.0	7.0	3.6930480003356934	1.3527933359146118
1.0	107940000.0	107950000.0	4.0	3.6484341621398926	1.3389363288879395
1.0	107960000.0	107970000.0	2.0	3.4117608070373535	1.2446868419647217
1.0	107970000.0	107980000.0	1.0	3.284463405609131	1.1904715299606323
1.0	108020000.0	108030000.0	3.0	2.8857645988464355	1.0194107294082642
1.0	108060000.0	108070000.0	4.0	2.551400899887085	0.8874431848526001
1.0	108080000.0	108090000.0	3.0	2.8162055015563965	0.9980807304382324
1.0	108130000.0	108140000.0	3.0	2.9170889854431152	1.0235737562179565
1.0	108150000.0	108160000.0	2.0	2.7998340129852295	0.9710451364517212
1.0	108170000.0	108180000.0	0.0	2.7740485668182373	0.9694551229476929
1.0	108220000.0	108230000.0	6.0	3.340819835662842	1.214342713356018
1.0	108230000.0	108240000.0	1.0	3.1651148796081543	1.1371700763702393
1.0	108250000.0	108260000.0	3.0	3.088514566421509	1.0939055681228638
1.0	108290000.0	108300000.0	3.0	3.1023478507995605	1.1064364910125732
1.0	108320000.0	108330000.0	3.0	3.3026413917541504	1.2043536901474
1.0	108350000.0	108360000.0	5.0	3.24242901802063	1.1703007221221924
1.0	108400000.0	108410000.0	4.0	3.1503183841705322	1.131633996963501
1.0	108450000.0	108460000.0	2.0	2.8485941886901855	1.0235494375228882
1.0	108460000.0	108470000.0	0.0	2.8160617351531982	1.0016144514083862
1.0	108470000.0	108480000.0	4.0	2.7332892417907715	0.9180877804756165
1.0	108500000.0	108510000.0	2.0	2.5378687381744385	0.9714749455451965
1.0	108510000.0	108520000.0	0.0	2.638826847076416	0.9366471171379089
1.0	108540000.0	108550000.0	5.0	2.6001155376434326	0.8464518785476685
1.0	108590000.0	108600000.0	3.0	2.4965620040893555	0.8774558901786804
1.0	108630000.0	108640000.0	5.0	2.8045482635498047	0.9563072919845581
1.0	108640000.0	108650000.0	3.0	2.7979094982147217	0.9524465799331665
1.0	108710000.0	108720000.0	3.0	2.380500316619873	0.889697253704071
1.0	108850000.0	108860000.0	3.0	2.323948383331299	0.9528528451919556
1.0	109050000.0	109060000.0	2.0	2.292963743209839	0.6784824132919312
1.0	109100000.0	109110000.0	1.0	2.5766239166259766	0.9619661569595337
1.0	109200000.0	109210000.0	1.0	2.6346495151519775	0.9445490837097168
1.0	109230000.0	109240000.0	2.0	2.7548155784606934	1.5467115640640259
1.0	109240000.0	109250000.0	3.0	2.6483445167541504	0.9169950485229492
1.0	109270000.0	109280000.0	5.0	2.623373508453369	0.9129918813705444
1.0	109290000.0	109300000.0	2.0	2.883734703063965	1.0058372020721436
1.0	109390000.0	109400000.0	3.0	2.7153472900390625	0.9356698989868164
1.0	109470000.0	109480000.0	2.0	2.7562286853790283	0.9495956301689148
1.0	109640000.0	109650000.0	2.0	2.7064220905303955	1.0377683639526367
1.0	109670000.0	109680000.0	2.0	2.770158290863037	0.9642969369888306
1.0	109720000.0	109730000.0	2.0	2.5500848293304443	0.9080840945243835
1.0	109860000.0	109870000.0	1.0	2.635294198989868	0.9161155819892883
1.0	110030000.0	110040000.0	1.0	2.5865988731384277	1.0049724578857422
1.0	110060000.0	110070000.0	3.0	2.5544066429138184	0.8924644589424133
1.0	110120000.0	110130000.0	1.0	2.545013427734375	0.8911240696907043
1.0	110160000.0	110170000.0	2.0	2.7421066761016846	0.9464332461357117
1.0	110170000.0	110180000.0	1.0	2.625513792037964	0.9169775247573853
1.0	110190000.0	110200000.0	6.0	2.5601818561553955	0.9796562194824219
1.0	110320000.0	110330000.0	1.0	2.6074576377868652	0.9039902687072754
1.0	110550000.0	110560000.0	2.0	2.662876605987549	0.9420734643936157
1.0	110590000.0	110600000.0	1.0	2.727025270462036	0.9537185430526733
1.0	110600000.0	110610000.0	3.0	2.4936599731445312	0.886544406414032
1.0	110690000.0	110700000.0	1.0	2.7240447998046875	0.9729290008544922
1.0	110710000.0	110720000.0	3.0	2.513606071472168	0.8096563220024109
1.0	110810000.0	110820000.0	0.0	2.5904223918914795	0.8988610506057739
1.0	110850000.0	110860000.0	1.0	2.7767136096954346	0.9646636843681335
1.0	110870000.0	110880000.0	2.0	2.6609749794006348	0.9181243777275085
1.0	110900000.0	110910000.0	1.0	2.750028610229492	0.9484866261482239
1.0	110970000.0	110980000.0	3.0	2.7858543395996094	0.9779058694839478
1.0	110990000.0	111000000.0	1.0	3.064474582672119	1.0872430801391602
1.0	111060000.0	111070000.0	2.0	3.1659960746765137	1.1384693384170532
1.0	111220000.0	111230000.0	1.0	3.7605948448181152	1.3873093128204346
1.0	111230000.0	111240000.0	3.0	3.6796975135803223	1.356263518333435
1.0	111310000.0	111320000.0	6.0	3.6709277629852295	1.3527358770370483
1.0	111350000.0	111360000.0	5.0	3.2084903717041016	1.1793798208236694
[truncated: 47,575 more rows]
